# Supplementary material for: Rising Publication Delays Inflate Journal Impact Factors
Source: PLoS One. 2012 Dec 31;7(12):e53374. doi: 10.1371/journal.pone.0053374 (PMC3534064; doi:10.1371/journal.pone.0053374)
Supplement: Data S1 — Datasets used for the analysis. (ZIP) [file pone.0053374.s005.zip › Journal of Cerebral Blood Flow and Metabolism.csv]

Title	URL	Description	Details	ShortDetails	Resource	Type	Identifiers	Db	EntrezUID	Properties
Junctional protein regulation by sphingosine kinase 2 contributes to blood-brain barrier protection in hypoxic preconditioning-induced cerebral ischemic tolerance.	/pubmed/22314269	Wacker BK, Freie AB, Perfater JL, Gidday JM.	J Cereb Blood Flow Metab. 2012 Feb 8. doi: 10.1038/jcbfm.2012.3. [Epub ahead of print]	J Cereb Blood Flow Metab. 2012	PubMed	citation	PMID:22314269	pubmed	22314269	create date:2012/02/09 | first author:Wacker BK
Pro-angiogenic effects of resveratrol in brain endothelial cells: nitric oxide-mediated regulation of vascular endothelial growth factor and metalloproteinases.	/pubmed/22314268	Simão F, Pagnussat AS, Seo JH, Navaratna D, Leung W, Lok J, Guo S, Waeber C, Salbego CG, Lo EH.	J Cereb Blood Flow Metab. 2012 Feb 8. doi: 10.1038/jcbfm.2012.2. [Epub ahead of print]	J Cereb Blood Flow Metab. 2012	PubMed	citation	PMID:22314268	pubmed	22314268	create date:2012/02/09 | first author:Simão F
The profile of hippocampal metabolites differs between Alzheimer's disease and subcortical ischemic vascular dementia, as measured by proton magnetic resonance spectroscopy.	/pubmed/22314267	Shiino A, Watanabe T, Shirakashi Y, Kotani E, Yoshimura M, Morikawa S, Inubushi T, Akiguchi I.	J Cereb Blood Flow Metab. 2012 Feb 8. doi: 10.1038/jcbfm.2012.9. [Epub ahead of print]	J Cereb Blood Flow Metab. 2012	PubMed	citation	PMID:22314267	pubmed	22314267	create date:2012/02/09 | first author:Shiino A
Dynamic optical imaging of metabolic and NADPH oxidase-derived superoxide in live mouse brain using fluorescence lifetime unmixing.	/pubmed/22297605	Hall DJ, Han SH, Chepetan AM, Inui EG, Rogers M, Dugan LL.	J Cereb Blood Flow Metab. 2012 Feb;32(2):400. doi: 10.1038/jcbfm.2011.143. No abstract available.	J Cereb Blood Flow Metab. 2012	PubMed	citation	PMID:22297605	pubmed	22297605	create date:2012/02/03 | first author:Hall DJ
Proteomic analysis of mitochondria in APOE transgenic mice and in response to an ischemic challenge.	/pubmed/22297604	James R, Searcy JL, Le Bihan T, Martin SF, Gliddon CM, Povey J, Deighton RF, Kerr LE, McCulloch J, Horsburgh K.	J Cereb Blood Flow Metab. 2012 Feb;32(2):399. doi: 10.1038/jcbfm.2011.141. No abstract available.	J Cereb Blood Flow Metab. 2012	PubMed	citation	PMID:22297604	pubmed	22297604	create date:2012/02/03 | first author:James R
Evaluation of combination therapy in animal models of cerebral ischemia.	/pubmed/22293990	O'Collins VE, Macleod MR, Donnan GA, Howells DW.	J Cereb Blood Flow Metab. 2012 Feb 1. doi: 10.1038/jcbfm.2011.203. [Epub ahead of print]	J Cereb Blood Flow Metab. 2012	PubMed	citation	PMID:22293990	pubmed	22293990	create date:2012/02/02 | first author:O'Collins VE
A critical appraisal of experimental intracerebral hemorrhage research.	/pubmed/22293989	Maclellan CL, Paquette R, Colbourne F.	J Cereb Blood Flow Metab. 2012 Feb 1. doi: 10.1038/jcbfm.2012.8. [Epub ahead of print]	J Cereb Blood Flow Metab. 2012	PubMed	citation	PMID:22293989	pubmed	22293989	create date:2012/02/02 | first author:Maclellan CL
Cellular prion protein participates in amyloid-β transcytosis across the blood-brain barrier.	/pubmed/22293988	Pflanzner T, Petsch B, André-Dohmen B, Müller-Schiffmann A, Tschickardt S, Weggen S, Stitz L, Korth C, Pietrzik CU.	J Cereb Blood Flow Metab. 2012 Feb 1. doi: 10.1038/jcbfm.2012.7. [Epub ahead of print]	J Cereb Blood Flow Metab. 2012	PubMed	citation	PMID:22293988	pubmed	22293988	create date:2012/02/02 | first author:Pflanzner T
Evolution of the dynamic changes in functional cerebral oxidative metabolism from tissue mitochondria to blood oxygen.	/pubmed/22293987	Vazquez AL, Fukuda M, Kim SG.	J Cereb Blood Flow Metab. 2012 Feb 1. doi: 10.1038/jcbfm.2011.198. [Epub ahead of print]	J Cereb Blood Flow Metab. 2012	PubMed	citation	PMID:22293987	pubmed	22293987	create date:2012/02/02 | first author:Vazquez AL
Importance of T lymphocytes in brain injury, immunodeficiency, and recovery after cerebral ischemia.	/pubmed/22293986	Brait VH, Arumugam TV, Drummond GR, Sobey CG.	J Cereb Blood Flow Metab. 2012 Feb 1. doi: 10.1038/jcbfm.2012.6. [Epub ahead of print]	J Cereb Blood Flow Metab. 2012	PubMed	citation	PMID:22293986	pubmed	22293986	create date:2012/02/02 | first author:Brait VH
Pyramidal cells and cytochrome P450 epoxygenase products in the neurovascular coupling response to basal forebrain cholinergic input.	/pubmed/22293985	Lecrux C, Kocharyan A, Sandoe CH, Tong XK, Hamel E.	J Cereb Blood Flow Metab. 2012 Feb 1. doi: 10.1038/jcbfm.2012.4. [Epub ahead of print]	J Cereb Blood Flow Metab. 2012	PubMed	citation	PMID:22293985	pubmed	22293985	create date:2012/02/02 | first author:Lecrux C
Control of brain capillary blood flow.	/pubmed/22293984	Itoh Y, Suzuki N.	J Cereb Blood Flow Metab. 2012 Feb 1. doi: 10.1038/jcbfm.2012.5. [Epub ahead of print]	J Cereb Blood Flow Metab. 2012	PubMed	citation	PMID:22293984	pubmed	22293984	create date:2012/02/02 | first author:Itoh Y
Two-photon microscopy as a tool to study blood flow and neurovascular coupling in the rodent brain.	/pubmed/22293983	Shih AY, Driscoll JD, Drew PJ, Nishimura N, Schaffer CB, Kleinfeld D.	J Cereb Blood Flow Metab. 2012 Feb 1. doi: 10.1038/jcbfm.2011.196. [Epub ahead of print]	J Cereb Blood Flow Metab. 2012	PubMed	citation	PMID:22293983	pubmed	22293983	create date:2012/02/02 | first author:Shih AY
Protective effect of delayed remote limb ischemic postconditioning: role of mitochondrial K(ATP) channels in a rat model of focal cerebral ischemic reperfusion injury.	/pubmed/22274742	Sun J, Li T, Luan Q, Deng J, Li Y, Li Z, Dong H, Xiong L.	J Cereb Blood Flow Metab. 2012 Jan 25. doi: 10.1038/jcbfm.2011.199. [Epub ahead of print]	J Cereb Blood Flow Metab. 2012	PubMed	citation	PMID:22274742	pubmed	22274742	create date:2012/01/26 | first author:Sun J
Combining PET biodistribution and equilibrium dialysis assays to assess the free brain concentration and BBB transport of CNS drugs.	/pubmed/22274741	Gunn RN, Summerfield SG, Salinas CA, Read KD, Guo Q, Searle GE, Parker CA, Jeffrey P, Laruelle M.	J Cereb Blood Flow Metab. 2012 Jan 25. doi: 10.1038/jcbfm.2012.1. [Epub ahead of print]	J Cereb Blood Flow Metab. 2012	PubMed	citation	PMID:22274741	pubmed	22274741	create date:2012/01/26 | first author:Gunn RN
Stem cell therapy for cerebral ischemia: from basic science to clinical applications.	/pubmed/22252239	Abe K, Yamashita T, Takizawa S, Kuroda S, Kinouchi H, Kawahara N.	J Cereb Blood Flow Metab. 2012 Jan 18. doi: 10.1038/jcbfm.2011.187. [Epub ahead of print]	J Cereb Blood Flow Metab. 2012	PubMed	citation	PMID:22252239	pubmed	22252239	create date:2012/01/19 | first author:Abe K
Frontiers in optical imaging of cerebral blood flow and metabolism.	/pubmed/22252238	Devor A, Sakadžić S, Srinivasan VJ, Yaseen MA, Nizar K, Saisan PA, Tian P, Dale AM, Vinogradov SA, Franceschini MA, Boas DA.	J Cereb Blood Flow Metab. 2012 Jan 18. doi: 10.1038/jcbfm.2011.195. [Epub ahead of print]	J Cereb Blood Flow Metab. 2012	PubMed	citation	PMID:22252238	pubmed	22252238	create date:2012/01/19 | first author:Devor A
Characterizing brain oxygen metabolism in patients with multiple sclerosis with T2-relaxation-under-spin-tagging MRI.	/pubmed/22252237	Ge Y, Zhang Z, Lu H, Tang L, Jaggi H, Herbert J, Babb JS, Rusinek H, Grossman RI.	J Cereb Blood Flow Metab. 2012 Jan 18. doi: 10.1038/jcbfm.2011.191. [Epub ahead of print]	J Cereb Blood Flow Metab. 2012	PubMed	citation	PMID:22252237	pubmed	22252237	create date:2012/01/19 | first author:Ge Y
Preserved acetazolamide reactivity in lacunar patients with severe white-matter lesions: (15)O-labeled gas and H(2)O positron emission tomography studies.	/pubmed/22252236	Nezu T, Yokota C, Uehara T, Yamauchi M, Fukushima K, Toyoda K, Matsumoto M, Iida H, Minematsu K.	J Cereb Blood Flow Metab. 2012 Jan 18. doi: 10.1038/jcbfm.2011.190. [Epub ahead of print]	J Cereb Blood Flow Metab. 2012	PubMed	citation	PMID:22252236	pubmed	22252236	create date:2012/01/19 | first author:Nezu T
Neurological diseases in relation to the blood-brain barrier.	/pubmed/22252235	Rosenberg GA.	J Cereb Blood Flow Metab. 2012 Jan 18. doi: 10.1038/jcbfm.2011.197. [Epub ahead of print]	J Cereb Blood Flow Metab. 2012	PubMed	citation	PMID:22252235	pubmed	22252235	create date:2012/01/19 | first author:Rosenberg GA
The flavonoid fisetin attenuates postischemic immune cell infiltration, activation and infarct size after transient cerebral middle artery occlusion in mice.	/pubmed/22234339	Gelderblom M, Leypoldt F, Lewerenz J, Birkenmayer G, Orozco D, Ludewig P, Thundyil J, Arumugam TV, Gerloff C, Tolosa E, Maher P, Magnus T.	J Cereb Blood Flow Metab. 2012 Jan 11. doi: 10.1038/jcbfm.2011.189. [Epub ahead of print]	J Cereb Blood Flow Metab. 2012	PubMed	citation	PMID:22234339	pubmed	22234339	create date:2012/01/12 | first author:Gelderblom M
Functional significance of central D1 receptors in cognition: beyond working memory.	/pubmed/22234338	Takahashi H, Yamada M, Suhara T.	J Cereb Blood Flow Metab. 2012 Jan 11. doi: 10.1038/jcbfm.2011.194. [Epub ahead of print]	J Cereb Blood Flow Metab. 2012	PubMed	citation	PMID:22234338	pubmed	22234338	create date:2012/01/12 | first author:Takahashi H
In vivo mesolimbic D2/3 receptor binding predicts posttherapeutic clinical responses in restless legs syndrome: a positron emission tomography study.	/pubmed/22234337	Oboshi Y, Ouchi Y, Yagi S, Kono S, Nakai N, Yoshikawa E, Futatsubashi M, Terada T, Kim K, Harada K.	J Cereb Blood Flow Metab. 2012 Jan 11. doi: 10.1038/jcbfm.2011.201. [Epub ahead of print]	J Cereb Blood Flow Metab. 2012	PubMed	citation	PMID:22234337	pubmed	22234337	create date:2012/01/12 | first author:Oboshi Y
Insulin-induced generation of reactive oxygen species and uncoupling of nitric oxide synthase underlie the cerebrovascular insulin resistance in obese rats.	/pubmed/22234336	Katakam PV, Snipes JA, Steed MM, Busija DW.	J Cereb Blood Flow Metab. 2012 Jan 11. doi: 10.1038/jcbfm.2011.181. [Epub ahead of print]	J Cereb Blood Flow Metab. 2012	PubMed	citation	PMID:22234336	pubmed	22234336	create date:2012/01/12 | first author:Katakam PV
The two pathophysiologies of focal brain ischemia: implications for translational stroke research.	/pubmed/22234335	Hossmann KA.	J Cereb Blood Flow Metab. 2012 Jan 11. doi: 10.1038/jcbfm.2011.186. [Epub ahead of print]	J Cereb Blood Flow Metab. 2012	PubMed	citation	PMID:22234335	pubmed	22234335	create date:2012/01/12 | first author:Hossmann KA
Cerebral microinfarcts: a systematic review of neuropathological studies.	/pubmed/22234334	Brundel M, de Bresser J, van Dillen JJ, Kappelle LJ, Biessels GJ.	J Cereb Blood Flow Metab. 2012 Jan 11. doi: 10.1038/jcbfm.2011.200. [Epub ahead of print]	J Cereb Blood Flow Metab. 2012	PubMed	citation	PMID:22234334	pubmed	22234334	create date:2012/01/12 | first author:Brundel M
White-matter astrocytes, axonal energy metabolism, and axonal degeneration in multiple sclerosis.	/pubmed/22214904	Cambron M, D'Haeseleer M, Laureys G, Clinckers R, Debruyne J, De Keyser J.	J Cereb Blood Flow Metab. 2012 Jan 4. doi: 10.1038/jcbfm.2011.193. [Epub ahead of print]	J Cereb Blood Flow Metab. 2012	PubMed	citation	PMID:22214904	pubmed	22214904	create date:2012/01/05 | first author:Cambron M
Characterisation of the contribution of the GABA-benzodiazepine α1 receptor subtype to [(11)C]Ro15-4513 PET images.	/pubmed/22214903	Myers JF, Rosso L, Watson BJ, Wilson SJ, Kalk NJ, Clementi N, Brooks DJ, Nutt DJ, Turkheimer FE, Lingford-Hughes AR.	J Cereb Blood Flow Metab. 2012 Jan 4. doi: 10.1038/jcbfm.2011.177. [Epub ahead of print]	J Cereb Blood Flow Metab. 2012	PubMed	citation	PMID:22214903	pubmed	22214903	create date:2012/01/05 | first author:Myers JF
Magnetic resonance imaging reveals slow-down of global cerebral oxygen metabolism in multiple sclerosis.	/pubmed/22214902	Kauppinen RA.	J Cereb Blood Flow Metab. 2012 Jan 4. doi: 10.1038/jcbfm.2011.192. [Epub ahead of print] No abstract available.	J Cereb Blood Flow Metab. 2012	PubMed	citation	PMID:22214902	pubmed	22214902	create date:2012/01/05 | first author:Kauppinen RA
History of International Society for Cerebral Blood Flow and Metabolism.	/pubmed/22186671	Paulson OB, Kanno I, Reivich M, Sokoloff L.	J Cereb Blood Flow Metab. 2011 Dec 21. doi: 10.1038/jcbfm.2011.183. [Epub ahead of print]	J Cereb Blood Flow Metab. 2011	PubMed	citation	PMID:22186671	pubmed	22186671	create date:2011/12/22 | first author:Paulson OB
Nitrative stress in cerebral endothelium is mediated by mGluR5 in hyperhomocysteinemia.	/pubmed/22186670	Mayo JN, Beard RS Jr, Price TO, Chen CH, Erickson MA, Ercal N, Banks WA, Bearden SE.	J Cereb Blood Flow Metab. 2011 Dec 21. doi: 10.1038/jcbfm.2011.185. [Epub ahead of print]	J Cereb Blood Flow Metab. 2011	PubMed	citation	PMID:22186670	pubmed	22186670	create date:2011/12/22 | first author:Mayo JN
Brain lactate metabolism: the discoveries and the controversies.	/pubmed/22186669	Dienel GA.	J Cereb Blood Flow Metab. 2011 Dec 21. doi: 10.1038/jcbfm.2011.175. [Epub ahead of print]	J Cereb Blood Flow Metab. 2011	PubMed	citation	PMID:22186669	pubmed	22186669	create date:2011/12/22 | first author:Dienel GA
Dynamic, adaptive changes in MAO-A binding after alterations in substrate availability: an in vivo [(11)C]-harmine positron emission tomography study.	/pubmed/22186668	Sacher J, Rabiner EA, Clark M, Rusjan P, Soliman A, Boskovic R, Kish SJ, Wilson AA, Houle S, Meyer JH.	J Cereb Blood Flow Metab. 2011 Dec 21. doi: 10.1038/jcbfm.2011.184. [Epub ahead of print]	J Cereb Blood Flow Metab. 2011	PubMed	citation	PMID:22186668	pubmed	22186668	create date:2011/12/22 | first author:Sacher J
Predicting brain occupancy from plasma levels using PET: superiority of combining pharmacokinetics with pharmacodynamics while modeling the relationship.	/pubmed/22186667	Kim E, Howes OD, Kim BH, Jeong JM, Lee JS, Jang IJ, Shin SG, Turkheimer FE, Kapur S, Kwon JS.	J Cereb Blood Flow Metab. 2011 Dec 21. doi: 10.1038/jcbfm.2011.180. [Epub ahead of print]	J Cereb Blood Flow Metab. 2011	PubMed	citation	PMID:22186667	pubmed	22186667	create date:2011/12/22 | first author:Kim E
Indication of BOLD-specific venous flow-volume changes from precisely controlled hyperoxic vs. hypercapnic calibration.	/pubmed/22167238	Mark CI, Pike GB.	J Cereb Blood Flow Metab. 2011 Dec 14. doi: 10.1038/jcbfm.2011.174. [Epub ahead of print]	J Cereb Blood Flow Metab. 2011	PubMed	citation	PMID:22167238	pubmed	22167238	create date:2011/12/15 | first author:Mark CI
Moderate or deep local hypothermia does not prevent the onset of ischemia-induced dendritic damage.	/pubmed/22167237	Tran S, Chen S, Liu RR, Xie Y, Murphy TH.	J Cereb Blood Flow Metab. 2011 Dec 14. doi: 10.1038/jcbfm.2011.178. [Epub ahead of print]	J Cereb Blood Flow Metab. 2011	PubMed	citation	PMID:22167237	pubmed	22167237	create date:2011/12/15 | first author:Tran S
Confirmation of fenfluramine effect on 5-HT(1B) receptor binding of [(11)C]AZ10419369 using an equilibrium approach.	/pubmed/22167236	Finnema SJ, Varrone A, Hwang TJ, Halldin C, Farde L.	J Cereb Blood Flow Metab. 2011 Dec 14. doi: 10.1038/jcbfm.2011.172. [Epub ahead of print]	J Cereb Blood Flow Metab. 2011	PubMed	citation	PMID:22167236	pubmed	22167236	create date:2011/12/15 | first author:Finnema SJ
The utility of (11)C-arachidonate PET to study in vivo dopaminergic neurotransmission in humans.	/pubmed/22167235	Thambisetty M, Gallardo KA, Liow JS, Beason-Held LL, Umhau JC, Bhattacharjee AK, Der M, Herscovitch P, Rapoport JL, Rapoport SI.	J Cereb Blood Flow Metab. 2011 Dec 14. doi: 10.1038/jcbfm.2011.171. [Epub ahead of print]	J Cereb Blood Flow Metab. 2011	PubMed	citation	PMID:22167235	pubmed	22167235	create date:2011/12/15 | first author:Thambisetty M
Cerebral glutamine metabolism under hyperammonemia determined in vivo by localized (1)H and (15)N NMR spectroscopy.	/pubmed/22167234	Cudalbu C, Lanz B, Duarte JM, Morgenthaler FD, Pilloud Y, Mlynárik V, Gruetter R.	J Cereb Blood Flow Metab. 2011 Dec 14. doi: 10.1038/jcbfm.2011.173. [Epub ahead of print]	J Cereb Blood Flow Metab. 2011	PubMed	citation	PMID:22167234	pubmed	22167234	create date:2011/12/15 | first author:Cudalbu C
Effects of gender on gene expression in the blood of ischemic stroke patients.	/pubmed/22167233	Tian Y, Stamova B, Jickling GC, Liu D, Ander BP, Bushnell C, Zhan X, Davis RR, Verro P, Pevec WC, Hedayati N, Dawson DL, Khoury J, Jauch EC, Pancioli A, Broderick JP, Sharp FR.	J Cereb Blood Flow Metab. 2011 Dec 14. doi: 10.1038/jcbfm.2011.179. [Epub ahead of print]	J Cereb Blood Flow Metab. 2011	PubMed	citation	PMID:22167233	pubmed	22167233	create date:2011/12/15 | first author:Tian Y
NMDA-dependent mechanisms only affect the BOLD response in the rat dentate gyrus by modifying local signal processing.	/pubmed/22167232	Tiede R, Krautwald K, Fincke A, Angenstein F.	J Cereb Blood Flow Metab. 2011 Dec 14. doi: 10.1038/jcbfm.2011.182. [Epub ahead of print]	J Cereb Blood Flow Metab. 2011	PubMed	citation	PMID:22167232	pubmed	22167232	create date:2011/12/15 | first author:Tiede R
Experimental subarachnoid hemorrhage causes early and long-lasting microarterial constriction and microthrombosis: an in-vivo microscopy study.	/pubmed/22146194	Friedrich B, Müller F, Feiler S, Schöller K, Plesnila N.	J Cereb Blood Flow Metab. 2011 Dec 7. doi: 10.1038/jcbfm.2011.154. [Epub ahead of print]	J Cereb Blood Flow Metab. 2011	PubMed	citation	PMID:22146194	pubmed	22146194	create date:2011/12/08 | first author:Friedrich B
Delayed cerebral ischemia and spreading depolarization in absence of angiographic vasospasm after subarachnoid hemorrhage.	/pubmed/22146193	Woitzik J, Dreier JP, Hecht N, Fiss I, Sandow N, Major S, Winkler M, Dahlem YA, Manville J, Diepers M, Muench E, Kasuya H, Schmiedek P, Vajkoczy P.	J Cereb Blood Flow Metab. 2012 Feb;32(2):203-12. doi: 10.1038/jcbfm.2011.169. Epub 2011 Dec 7.	J Cereb Blood Flow Metab. 2012	PubMed	citation	PMID:22146193	pubmed	22146193	create date:2011/12/08 | first author:Woitzik J
Release of mitochondrial apoptogenic factors and cell death are mediated by CK2 and NADPH oxidase.	/pubmed/22146192	Kim GS, Jung JE, Narasimhan P, Sakata H, Yoshioka H, Song YS, Okami N, Chan PH.	J Cereb Blood Flow Metab. 2011 Dec 7. doi: 10.1038/jcbfm.2011.176. [Epub ahead of print]	J Cereb Blood Flow Metab. 2011	PubMed	citation	PMID:22146192	pubmed	22146192	create date:2011/12/08 | first author:Kim GS
Cortical spreading ischemia in the absence of proximal vasospasm after aneurysmal subarachnoid hemorrhage: evidence for a dual mechanism of delayed cerebral ischemia.	/pubmed/22146191	Strong AJ, Macdonald RL.	J Cereb Blood Flow Metab. 2012 Feb;32(2):201-2. doi: 10.1038/jcbfm.2011.170. Epub 2011 Dec 7.	J Cereb Blood Flow Metab. 2012	PubMed	citation	PMID:22146191	pubmed	22146191	create date:2011/12/08 | first author:Strong AJ
PlGF knockout delays brain vessel growth and maturation upon systemic hypoxic challenge.	/pubmed/22126916	Freitas-Andrade M, Carmeliet P, Charlebois C, Stanimirovic DB, Moreno MJ.	J Cereb Blood Flow Metab. 2011 Nov 30. doi: 10.1038/jcbfm.2011.167. [Epub ahead of print]	J Cereb Blood Flow Metab. 2011	PubMed	citation	PMID:22126916	pubmed	22126916	create date:2011/12/01 | first author:Freitas-Andrade M
Polynitroxyl albumin and albumin therapy after pediatric asphyxial cardiac arrest: effects on cerebral blood flow and neurologic outcome.	/pubmed/22126915	Manole MD, Kochanek PM, Foley LM, Hitchens TK, Bayır H, Alexander H, Garman R, Ma L, Hsia CJ, Ho C, Clark RS.	J Cereb Blood Flow Metab. 2011 Nov 30. doi: 10.1038/jcbfm.2011.165. [Epub ahead of print]	J Cereb Blood Flow Metab. 2011	PubMed	citation	PMID:22126915	pubmed	22126915	create date:2011/12/01 | first author:Manole MD
Early and late stimulus-evoked cortical hemodynamic responses provide insight into the neurogenic nature of neurovascular coupling.	/pubmed/22126914	Kennerley AJ, Harris S, Bruyns-Haylett M, Boorman L, Zheng Y, Jones M, Berwick J.	J Cereb Blood Flow Metab. 2011 Nov 30. doi: 10.1038/jcbfm.2011.163. [Epub ahead of print]	J Cereb Blood Flow Metab. 2011	PubMed	citation	PMID:22126914	pubmed	22126914	create date:2011/12/01 | first author:Kennerley AJ
Abnormal metabolic brain networks in a nonhuman primate model of parkinsonism.	/pubmed/22126913	Ma Y, Peng S, Spetsieris PG, Sossi V, Eidelberg D, Doudet DJ.	J Cereb Blood Flow Metab. 2011 Nov 30. doi: 10.1038/jcbfm.2011.166. [Epub ahead of print]	J Cereb Blood Flow Metab. 2011	PubMed	citation	PMID:22126913	pubmed	22126913	create date:2011/12/01 | first author:Ma Y
A two-compartment mathematical model of neuroglial metabolism using [1-(11)C] acetate.	/pubmed/22126912	Lanz B, Uffmann K, T Wyss M, Weber B, Buck A, Gruetter R.	J Cereb Blood Flow Metab. 2011 Nov 30. doi: 10.1038/jcbfm.2011.162. [Epub ahead of print]	J Cereb Blood Flow Metab. 2011	PubMed	citation	PMID:22126912	pubmed	22126912	create date:2011/12/01 | first author:Lanz B
Title	URL	Description	Details	ShortDetails	Resource	Type	Identifiers	Db	EntrezUID	Properties
Vascular changes in rat hippocampus following a high saturated fat and cholesterol diet.	/pubmed/22108721	Freeman LR, Granholm AC.	J Cereb Blood Flow Metab. 2011 Nov 23. doi: 10.1038/jcbfm.2011.168. [Epub ahead of print]	J Cereb Blood Flow Metab. 2011	PubMed	citation	PMID:22108721	pubmed	22108721	create date:2011/11/24 | first author:Freeman LR
Mild hypoxemia during initial reperfusion alleviates the severity of secondary energy failure and protects brain in neonatal mice with hypoxic-ischemic injury.	/pubmed/22108720	Niatsetskaya ZV, Charlagorla P, Matsukevich DA, Sosunov SA, Mayurasakorn K, Ratner VI, Polin RA, Starkov AA, Ten VS.	J Cereb Blood Flow Metab. 2012 Feb;32(2):232-41. doi: 10.1038/jcbfm.2011.164. Epub 2011 Nov 23.	J Cereb Blood Flow Metab. 2012	PubMed	citation	PMID:22108720	pubmed	22108720	create date:2011/11/24 | first author:Niatsetskaya ZV
Sequential activation of hypoxia-inducible factor 1 and specificity protein 1 is required for hypoxia-induced transcriptional stimulation of Abcc8.	/pubmed/22086197	Woo SK, Kwon MS, Geng Z, Chen Z, Ivanov A, Bhatta S, Gerzanich V, Simard JM.	J Cereb Blood Flow Metab. 2011 Nov 16. doi: 10.1038/jcbfm.2011.159. [Epub ahead of print]	J Cereb Blood Flow Metab. 2011	PubMed	citation	PMID:22086197	pubmed	22086197	create date:2011/11/17 | first author:Woo SK
Kollidon VA64, a membrane-resealing agent, reduces histopathology and improves functional outcome after controlled cortical impact in mice.	/pubmed/22086196	Mbye LH, Keles E, Tao L, Zhang J, Chung J, Larvie M, Koppula R, Lo EH, Whalen MJ.	J Cereb Blood Flow Metab. 2011 Nov 16. doi: 10.1038/jcbfm.2011.158. [Epub ahead of print]	J Cereb Blood Flow Metab. 2011	PubMed	citation	PMID:22086196	pubmed	22086196	create date:2011/11/17 | first author:Mbye LH
Visualizing cell death in experimental focal cerebral ischemia: promises, problems, and perspectives.	/pubmed/22086195	Zille M, Farr TD, Przesdzing I, Müller J, Sommer C, Dirnagl U, Wunder A.	J Cereb Blood Flow Metab. 2012 Feb;32(2):213-31. doi: 10.1038/jcbfm.2011.150. Epub 2011 Nov 16.	J Cereb Blood Flow Metab. 2012	PubMed	citation	PMID:22086195	pubmed	22086195	create date:2011/11/17 | first author:Zille M
Poly-IC preconditioning protects against cerebral and renal ischemia-reperfusion injury.	/pubmed/22086194	Packard AE, Hedges JC, Bahjat FR, Stevens SL, Conlin MJ, Salazar AM, Stenzel-Poore MP.	J Cereb Blood Flow Metab. 2012 Feb;32(2):242-7. doi: 10.1038/jcbfm.2011.160. Epub 2011 Nov 16.	J Cereb Blood Flow Metab. 2012	PubMed	citation	PMID:22086194	pubmed	22086194	create date:2011/11/17 | first author:Packard AE
Coactivation of NMDA receptors by glutamate and D-serine induces dilation of isolated middle cerebral arteries.	/pubmed/22068228	Lemaistre JL, Sanders SA, Stobart MJ, Lu L, Knox JD, Anderson HD, Anderson CM.	J Cereb Blood Flow Metab. 2011 Nov 9. doi: 10.1038/jcbfm.2011.161. [Epub ahead of print]	J Cereb Blood Flow Metab. 2011	PubMed	citation	PMID:22068228	pubmed	22068228	create date:2011/11/10 | first author:Lemaistre JL
How stereological analysis of vascular morphology can quantify the blood volume fraction as a marker for tumor vasculature: comparison with magnetic resonance imaging.	/pubmed/22068227	Perles-Barbacaru AT, van der Sanden BP, Farion R, Lahrech H.	J Cereb Blood Flow Metab. 2011 Nov 9. doi: 10.1038/jcbfm.2011.151. [Epub ahead of print]	J Cereb Blood Flow Metab. 2011	PubMed	citation	PMID:22068227	pubmed	22068227	create date:2011/11/10 | first author:Perles-Barbacaru AT
Early and progressive impairment of spinal blood flow-glucose metabolism coupling in motor neuron degeneration of ALS model mice.	/pubmed/22068226	Miyazaki K, Masamoto K, Morimoto N, Kurata T, Mimoto T, Obata T, Kanno I, Abe K.	J Cereb Blood Flow Metab. 2011 Nov 9. doi: 10.1038/jcbfm.2011.155. [Epub ahead of print]	J Cereb Blood Flow Metab. 2011	PubMed	citation	PMID:22068226	pubmed	22068226	create date:2011/11/10 | first author:Miyazaki K
Meteorin is a chemokinetic factor in neuroblast migration and promotes stroke-induced striatal neurogenesis.	/pubmed/22044868	Wang Z, Andrade N, Torp M, Wattananit S, Arvidsson A, Kokaia Z, Jørgensen JR, Lindvall O.	J Cereb Blood Flow Metab. 2012 Feb;32(2):387-98. doi: 10.1038/jcbfm.2011.156. Epub 2011 Nov 2.	J Cereb Blood Flow Metab. 2012	PubMed	citation	PMID:22044868	pubmed	22044868	create date:2011/11/03 | first author:Wang Z
The roles of cerebral blood flow, capillary transit time heterogeneity, and oxygen tension in brain oxygenation and metabolism.	/pubmed/22044867	Jespersen SN, Ostergaard L.	J Cereb Blood Flow Metab. 2012 Feb;32(2):264-77. doi: 10.1038/jcbfm.2011.153. Epub 2011 Nov 2.	J Cereb Blood Flow Metab. 2012	PubMed	citation	PMID:22044867	pubmed	22044867	create date:2011/11/03 | first author:Jespersen SN
Cortical metabolites as biomarkers in the R6/2 model of Huntington's disease.	/pubmed/22044866	Zacharoff L, Tkac I, Song Q, Tang C, Bolan PJ, Mangia S, Henry PG, Li T, Dubinsky JM.	J Cereb Blood Flow Metab. 2011 Nov 2. doi: 10.1038/jcbfm.2011.157. [Epub ahead of print]	J Cereb Blood Flow Metab. 2011	PubMed	citation	PMID:22044866	pubmed	22044866	create date:2011/11/03 | first author:Zacharoff L
Columnar specificity of microvascular oxygenation and blood flow response in primary visual cortex: evaluation by local field potential and spiking activity.	/pubmed/22027939	Wang Z, Roe AW.	J Cereb Blood Flow Metab. 2012 Jan;32(1):6-16. doi: 10.1038/jcbfm.2011.152. Epub 2011 Oct 26.	J Cereb Blood Flow Metab. 2012	PubMed	citation	PMID:22027939	pubmed	22027939	create date:2011/10/27 | first author:Wang Z
Sweet sixteen for ANLS.	/pubmed/22027938	Pellerin L, Magistretti PJ.	J Cereb Blood Flow Metab. 2011 Oct 26. doi: 10.1038/jcbfm.2011.149. [Epub ahead of print]	J Cereb Blood Flow Metab. 2011	PubMed	citation	PMID:22027938	pubmed	22027938	create date:2011/10/27 | first author:Pellerin L
Near-infrared spectroscopy assessment of cerebral oxygen metabolism in the developing premature brain.	/pubmed/22027937	Roche-Labarbe N, Fenoglio A, Aggarwal A, Dehaes M, Carp SA, Franceschini MA, Grant PE.	J Cereb Blood Flow Metab. 2011 Oct 26. doi: 10.1038/jcbfm.2011.145. [Epub ahead of print]	J Cereb Blood Flow Metab. 2011	PubMed	citation	PMID:22027937	pubmed	22027937	create date:2011/10/27 | first author:Roche-Labarbe N
Cortical spreading depression impairs oxygen delivery and metabolism in mice.	/pubmed/22008729	Yuzawa I, Sakadžić S, Srinivasan VJ, Shin HK, Eikermann-Haerter K, Boas DA, Ayata C.	J Cereb Blood Flow Metab. 2012 Feb;32(2):376-86. doi: 10.1038/jcbfm.2011.148. Epub 2011 Oct 19.	J Cereb Blood Flow Metab. 2012	PubMed	citation	PMID:22008729	pubmed	22008729	create date:2011/10/20 | first author:Yuzawa I
An 18-kDa Translocator Protein (TSPO) polymorphism explains differences in binding affinity of the PET radioligand PBR28.	/pubmed/22008728	Owen DR, Yeo AJ, Gunn RN, Song K, Wadsworth G, Lewis A, Rhodes C, Pulford DJ, Bennacef I, Parker CA, StJean PL, Cardon LR, Mooser VE, Matthews PM, Rabiner EA, Rubio JP.	J Cereb Blood Flow Metab. 2012 Jan;32(1):1-5. doi: 10.1038/jcbfm.2011.147. Epub 2011 Oct 19.	J Cereb Blood Flow Metab. 2012	PubMed	citation	PMID:22008728	pubmed	22008728	create date:2011/10/20 | first author:Owen DR
Fibrinogen-induced increased pial venular permeability in mice.	/pubmed/21989482	Muradashvili N, Qipshidze N, Munjal C, Givvimani S, Benton RL, Roberts AM, Tyagi SC, Lominadze D.	J Cereb Blood Flow Metab. 2012 Jan;32(1):150-63. doi: 10.1038/jcbfm.2011.144. Epub 2011 Oct 12.	J Cereb Blood Flow Metab. 2012	PubMed	citation	PMID:21989482	pubmed	21989482	create date:2011/10/13 | first author:Muradashvili N
Enhanced SUMOylation and SENP-1 protein levels following oxygen and glucose deprivation in neurones.	/pubmed/21989481	Cimarosti H, Ashikaga E, Jaafari N, Dearden L, Rubin P, Wilkinson KA, Henley JM.	J Cereb Blood Flow Metab. 2012 Jan;32(1):17-22. doi: 10.1038/jcbfm.2011.146. Epub 2011 Oct 12.	J Cereb Blood Flow Metab. 2012	PubMed	citation	PMID:21989481	pubmed	21989481	create date:2011/10/13 | first author:Cimarosti H
Cultured astrocytes do not release adenosine during hypoxic conditions.	/pubmed/21989480	Fujita T, Williams EK, Jensen TK, Smith NA, Takano T, Tieu K, Nedergaard M.	J Cereb Blood Flow Metab. 2012 Jan;32(1):e1-7. doi: 10.1038/jcbfm.2011.142. Epub 2011 Oct 12.	J Cereb Blood Flow Metab. 2012	PubMed	citation	PMID:21989480	pubmed	21989480	create date:2011/10/13 | first author:Fujita T
Direct stimulation of angiotensin II type 2 receptor enhances spatial memory.	/pubmed/21971355	Jing F, Mogi M, Sakata A, Iwanami J, Tsukuda K, Ohshima K, Min LJ, Steckelings UM, Unger T, Dahlöf B, Horiuchi M.	J Cereb Blood Flow Metab. 2012 Feb;32(2):248-55. doi: 10.1038/jcbfm.2011.133. Epub 2011 Oct 5.	J Cereb Blood Flow Metab. 2012	PubMed	citation	PMID:21971355	pubmed	21971355	create date:2011/10/06 | first author:Jing F
Cerebral microvascular inflammation in DOCA salt-induced hypertension: role of angiotensin II and mitochondrial superoxide.	/pubmed/21971354	Rodrigues SF, Granger DN.	J Cereb Blood Flow Metab. 2012 Feb;32(2):368-75. doi: 10.1038/jcbfm.2011.139. Epub 2011 Oct 5.	J Cereb Blood Flow Metab. 2012	PubMed	citation	PMID:21971354	pubmed	21971354	create date:2011/10/06 | first author:Rodrigues SF
Brain glycogen content and metabolism in subjects with type 1 diabetes and hypoglycemia unawareness.	/pubmed/21971353	Oz G, Tesfaye N, Kumar A, Deelchand DK, Eberly LE, Seaquist ER.	J Cereb Blood Flow Metab. 2012 Feb;32(2):256-63. doi: 10.1038/jcbfm.2011.138. Epub 2011 Oct 5.	J Cereb Blood Flow Metab. 2012	PubMed	citation	PMID:21971353	pubmed	21971353	create date:2011/10/06 | first author:Oz G
Therapeutic high-frequency stimulation of the subthalamic nucleus in Parkinson's disease produces global increases in cerebral blood flow.	/pubmed/21971352	Sidtis JJ, Tagliati M, Alterman R, Sidtis D, Dhawan V, Eidelberg D.	J Cereb Blood Flow Metab. 2012 Jan;32(1):41-9. doi: 10.1038/jcbfm.2011.135. Epub 2011 Oct 5.	J Cereb Blood Flow Metab. 2012	PubMed	citation	PMID:21971352	pubmed	21971352	create date:2011/10/06 | first author:Sidtis JJ
New clues and new questions regarding leptin and brain metabolism.	/pubmed/21971351	McKenna MC.	J Cereb Blood Flow Metab. 2011 Dec;31(12):2255-6. doi: 10.1038/jcbfm.2011.137. Epub 2011 Oct 5. No abstract available.	J Cereb Blood Flow Metab. 2011	PubMed	citation	PMID:21971351	pubmed	21971351	create date:2011/10/06 | first author:McKenna MC
Lack of neuroprotection of inhibitory peptides targeting Jun/JNK after transient focal cerebral ischemia in spontaneously hypertensive rats.	/pubmed/21971350	Gow WR, Campbell K, Meade AJ, Watt PM, Milech N, Knuckey NW, Meloni BP.	J Cereb Blood Flow Metab. 2011 Dec;31(12):e1-8. doi: 10.1038/jcbfm.2011.140. Epub 2011 Oct 5.	J Cereb Blood Flow Metab. 2011	PubMed	citation	PMID:21971350	pubmed	21971350	create date:2011/10/06 | first author:Gow WR
Neuroglial metabolic compartmentation underlying leptin deficiency in the obese ob/ob mice as detected by magnetic resonance imaging and spectroscopy methods.	/pubmed/21971349	Delgado TC, Violante IR, Nieto-Charques L, Cerdán S.	J Cereb Blood Flow Metab. 2011 Dec;31(12):2257-66. doi: 10.1038/jcbfm.2011.134. Epub 2011 Oct 5.	J Cereb Blood Flow Metab. 2011	PubMed	citation	PMID:21971349	pubmed	21971349	create date:2011/10/06 | first author:Delgado TC
PDGFR-β as a positive regulator of tissue repair in a mouse model of focal cerebral ischemia.	/pubmed/21952111	Shen J, Ishii Y, Xu G, Dang TC, Hamashima T, Matsushima T, Yamamoto S, Hattori Y, Takatsuru Y, Nabekura J, Sasahara M.	J Cereb Blood Flow Metab. 2012 Feb;32(2):353-67. doi: 10.1038/jcbfm.2011.136. Epub 2011 Sep 28.	J Cereb Blood Flow Metab. 2012	PubMed	citation	PMID:21952111	pubmed	21952111	create date:2011/09/29 | first author:Shen J
Mechanisms underlying potentiation of endothelin-1-induced myofilament Ca(2+) sensitization after subarachnoid hemorrhage.	/pubmed/21952110	Kikkawa Y, Matsuo S, Kameda K, Hirano M, Nakamizo A, Sasaki T, Hirano K.	J Cereb Blood Flow Metab. 2012 Feb;32(2):341-52. doi: 10.1038/jcbfm.2011.132. Epub 2011 Sep 28.	J Cereb Blood Flow Metab. 2012	PubMed	citation	PMID:21952110	pubmed	21952110	create date:2011/09/29 | first author:Kikkawa Y
Combination therapy targeting Akt and mammalian target of rapamycin improves functional outcome after controlled cortical impact in mice.	/pubmed/21934697	Park J, Zhang J, Qiu J, Zhu X, Degterev A, Lo EH, Whalen MJ.	J Cereb Blood Flow Metab. 2012 Feb;32(2):330-40. doi: 10.1038/jcbfm.2011.131. Epub 2011 Sep 21.	J Cereb Blood Flow Metab. 2012	PubMed	citation	PMID:21934697	pubmed	21934697	create date:2011/09/22 | first author:Park J
Statistical parametric mapping demonstrates asymmetric uptake with Tc-99m ECD and Tc-99m HMPAO SPECT in normal brain.	/pubmed/21934696	Brinkmann BH, Jones DT, Stead M, Kazemi N, O'Brien TJ, So EL, Blumenfeld H, Mullan BP, Worrell GA.	J Cereb Blood Flow Metab. 2012 Jan;32(1):190-8. doi: 10.1038/jcbfm.2011.123. Epub 2011 Sep 21.	J Cereb Blood Flow Metab. 2012	PubMed	citation	PMID:21934696	pubmed	21934696	create date:2011/09/22 | first author:Brinkmann BH
Altered postnatal development of cortico-hippocampal neuronal electric activity in mice deficient for the mitochondrial aspartate-glutamate transporter.	/pubmed/21934695	Gómez-Galán M, Makarova J, Llorente-Folch I, Saheki T, Pardo B, Satrústegui J, Herreras O.	J Cereb Blood Flow Metab. 2012 Feb;32(2):306-17. doi: 10.1038/jcbfm.2011.129. Epub 2011 Sep 21.	J Cereb Blood Flow Metab. 2012	PubMed	citation	PMID:21934695	pubmed	21934695	create date:2011/09/22 | first author:Gómez-Galán M
Neocortical capillary flow pulsatility is not elevated in experimental communicating hydrocephalus.	/pubmed/21934694	Rashid S, McAllister JP 2nd, Yu Y, Wagshul ME.	J Cereb Blood Flow Metab. 2012 Feb;32(2):318-29. doi: 10.1038/jcbfm.2011.130. Epub 2011 Sep 21.	J Cereb Blood Flow Metab. 2012	PubMed	citation	PMID:21934694	pubmed	21934694	create date:2011/09/22 | first author:Rashid S
Mechanisms of glutamate efflux at the blood-brain barrier: involvement of glial cells.	/pubmed/21915136	Cohen-Kashi-Malina K, Cooper I, Teichberg VI.	J Cereb Blood Flow Metab. 2012 Jan;32(1):177-89. doi: 10.1038/jcbfm.2011.121. Epub 2011 Sep 14.	J Cereb Blood Flow Metab. 2012	PubMed	citation	PMID:21915136	pubmed	21915136	create date:2011/09/15 | first author:Cohen-Kashi-Malina K
GSM mobile phone radiation suppresses brain glucose metabolism.	/pubmed/21915135	Kwon MS, Vorobyev V, Kännälä S, Laine M, Rinne JO, Toivonen T, Johansson J, Teräs M, Lindholm H, Alanko T, Hämäläinen H.	J Cereb Blood Flow Metab. 2011 Dec;31(12):2293-301. doi: 10.1038/jcbfm.2011.128. Epub 2011 Sep 14.	J Cereb Blood Flow Metab. 2011	PubMed	citation	PMID:21915135	pubmed	21915135	create date:2011/09/15 | first author:Kwon MS
Impact of tissue plasminogen activator on the neurovascular unit: from clinical data to experimental evidence.	/pubmed/21878948	Vivien D, Gauberti M, Montagne A, Defer G, Touzé E.	J Cereb Blood Flow Metab. 2011 Nov;31(11):2119-34. doi: 10.1038/jcbfm.2011.127. Epub 2011 Aug 31. Review.	J Cereb Blood Flow Metab. 2011	PubMed	citation	PMID:21878948	pubmed	21878948	create date:2011/09/01 | first author:Vivien D
Within-subject comparison of [(11)C]-(+)-PHNO and [(11)C]raclopride sensitivity to acute amphetamine challenge in healthy humans.	/pubmed/21878947	Shotbolt P, Tziortzi AC, Searle GE, Colasanti A, van der Aart J, Abanades S, Plisson C, Miller SR, Huiban M, Beaver JD, Gunn RN, Laruelle M, Rabiner EA.	J Cereb Blood Flow Metab. 2012 Jan;32(1):127-36. doi: 10.1038/jcbfm.2011.115. Epub 2011 Aug 31.	J Cereb Blood Flow Metab. 2012	PubMed	citation	PMID:21878947	pubmed	21878947	create date:2011/09/01 | first author:Shotbolt P
Comparative effects of glucose- and mannitol-induced osmolar stress on blood-brain barrier function in ovine fetuses and lambs.	/pubmed/21878946	Stonestreet BS, Sadowska GB, Hanumara RC, Petrache M, Petersson KH, Patlak CS.	J Cereb Blood Flow Metab. 2012 Jan;32(1):115-26. doi: 10.1038/jcbfm.2011.114. Epub 2011 Aug 31.	J Cereb Blood Flow Metab. 2012	PubMed	citation	PMID:21878946	pubmed	21878946	create date:2011/09/01 | first author:Stonestreet BS
The pathologic cascade of cerebrovascular lesions in SHRSP: is erythrocyte accumulation an early phase?	/pubmed/21878945	Schreiber S, Bueche CZ, Garz C, Kropf S, Angenstein F, Goldschmidt J, Neumann J, Heinze HJ, Goertler M, Reymann KG, Braun H.	J Cereb Blood Flow Metab. 2012 Feb;32(2):278-90. doi: 10.1038/jcbfm.2011.122. Epub 2011 Aug 31.	J Cereb Blood Flow Metab. 2012	PubMed	citation	PMID:21878945	pubmed	21878945	create date:2011/09/01 | first author:Schreiber S
Proteomic analysis of mitochondria in APOE transgenic mice and in response to an ischemic challenge.	/pubmed/21878944	James R, Searcy JL, Le Bihan T, Martin SF, Gliddon CM, Povey J, Deighton RF, Kerr LE, McCulloch J, Horsburgh K.	J Cereb Blood Flow Metab. 2012 Jan;32(1):164-76. doi: 10.1038/jcbfm.2011.120. Epub 2011 Aug 31.	J Cereb Blood Flow Metab. 2012	PubMed	citation	PMID:21878944	pubmed	21878944	create date:2011/09/01 | first author:James R
Experimental intracerebral hemorrhage: avoiding pitfalls in translational research.	/pubmed/21863040	Kirkman MA, Allan SM, Parry-Jones AR.	J Cereb Blood Flow Metab. 2011 Nov;31(11):2135-51. doi: 10.1038/jcbfm.2011.124. Epub 2011 Aug 24. Review.	J Cereb Blood Flow Metab. 2011	PubMed	citation	PMID:21863040	pubmed	21863040	create date:2011/08/25 | first author:Kirkman MA
Low frequency stimulation of the perforant pathway generates anesthesia-specific variations in neural activity and BOLD responses in the rat dentate gyrus.	/pubmed/21863039	Krautwald K, Angenstein F.	J Cereb Blood Flow Metab. 2012 Feb;32(2):291-305. doi: 10.1038/jcbfm.2011.126. Epub 2011 Aug 24.	J Cereb Blood Flow Metab. 2012	PubMed	citation	PMID:21863039	pubmed	21863039	create date:2011/08/25 | first author:Krautwald K
Cerebral oxygen metabolism of rats using injectable (15)O-oxygen with a steady-state method.	/pubmed/21863038	Kobayashi M, Mori T, Kiyono Y, Tiwari VN, Maruyama R, Kawai K, Okazawa H.	J Cereb Blood Flow Metab. 2012 Jan;32(1):33-40. doi: 10.1038/jcbfm.2011.125. Epub 2011 Aug 24.	J Cereb Blood Flow Metab. 2012	PubMed	citation	PMID:21863038	pubmed	21863038	create date:2011/08/25 | first author:Kobayashi M
SUMO2/3 conjugation is an endogenous neuroprotective mechanism.	/pubmed/21863037	Datwyler AL, Lättig-Tünnemann G, Yang W, Paschen W, Lee SL, Dirnagl U, Endres M, Harms C.	J Cereb Blood Flow Metab. 2011 Nov;31(11):2152-9. doi: 10.1038/jcbfm.2011.112. Epub 2011 Aug 24.	J Cereb Blood Flow Metab. 2011	PubMed	citation	PMID:21863037	pubmed	21863037	create date:2011/08/25 | first author:Datwyler AL
Dynamic optical imaging of metabolic and NADPH oxidase-derived superoxide in live mouse brain using fluorescence lifetime unmixing.	/pubmed/21847136	Hall DJ, Han SH, Chepetan A, Inui EG, Rogers M, Dugan LL.	J Cereb Blood Flow Metab. 2012 Jan;32(1):23-32. doi: 10.1038/jcbfm.2011.119. Epub 2011 Aug 17.	J Cereb Blood Flow Metab. 2012	PubMed	citation	PMID:21847136	pubmed	21847136	create date:2011/08/19 | first author:Hall DJ
Increased cerebral protein ISGylation after focal ischemia is neuroprotective.	/pubmed/21847135	Nakka VP, Lang BT, Lenschow DJ, Zhang DE, Dempsey RJ, Vemuganti R.	J Cereb Blood Flow Metab. 2011 Dec;31(12):2375-84. doi: 10.1038/jcbfm.2011.103. Epub 2011 Aug 17.	J Cereb Blood Flow Metab. 2011	PubMed	citation	PMID:21847135	pubmed	21847135	create date:2011/08/19 | first author:Nakka VP
Detection of cerebral microbleeds with quantitative susceptibility mapping in the ArcAbeta mouse model of cerebral amyloidosis.	/pubmed/21847134	Klohs J, Deistung A, Schweser F, Grandjean J, Dominietto M, Waschkies C, Nitsch RM, Knuesel I, Reichenbach JR, Rudin M.	J Cereb Blood Flow Metab. 2011 Dec;31(12):2282-92. doi: 10.1038/jcbfm.2011.118. Epub 2011 Aug 17.	J Cereb Blood Flow Metab. 2011	PubMed	citation	PMID:21847134	pubmed	21847134	create date:2011/08/19 | first author:Klohs J
Acetylsalicylic acid, but not clopidogrel, inhibits therapeutically induced cerebral arteriogenesis in the hypoperfused rat brain.	/pubmed/21829214	Duelsner A, Gatzke N, Glaser J, Hillmeister P, Li M, Lee EJ, Lehmann K, Urban D, Meyborg H, Stawowy P, Busjahn A, Nagorka S, Persson AB, Buschmann IR.	J Cereb Blood Flow Metab. 2012 Jan;32(1):105-14. doi: 10.1038/jcbfm.2011.113. Epub 2011 Aug 10.	J Cereb Blood Flow Metab. 2012	PubMed	citation	PMID:21829214	pubmed	21829214	create date:2011/08/11 | first author:Duelsner A
Multipotent mesenchymal stromal cells increase tPA expression and concomitantly decrease PAI-1 expression in astrocytes through the sonic hedgehog signaling pathway after stroke (in vitro study).	/pubmed/21829213	Xin H, Li Y, Shen LH, Liu X, Hozeska-Solgot A, Zhang RL, Zhang ZG, Chopp M.	J Cereb Blood Flow Metab. 2011 Nov;31(11):2181-8. doi: 10.1038/jcbfm.2011.116. Epub 2011 Aug 10.	J Cereb Blood Flow Metab. 2011	PubMed	citation	PMID:21829213	pubmed	21829213	create date:2011/08/11 | first author:Xin H
Selective CDK inhibitor limits neuroinflammation and progressive neurodegeneration after brain trauma.	/pubmed/21829212	Kabadi SV, Stoica BA, Byrnes KR, Hanscom M, Loane DJ, Faden AI.	J Cereb Blood Flow Metab. 2012 Jan;32(1):137-49. doi: 10.1038/jcbfm.2011.117. Epub 2011 Aug 10.	J Cereb Blood Flow Metab. 2012	PubMed	citation	PMID:21829212	pubmed	21829212	create date:2011/08/11 | first author:Kabadi SV
Title	URL	Description	Details	ShortDetails	Resource	Type	Identifiers	Db	EntrezUID	Properties
Posttraumatic invasion of monocytes across the blood-cerebrospinal fluid barrier.	/pubmed/21829211	Szmydynger-Chodobska J, Strazielle N, Gandy JR, Keefe TH, Zink BJ, Ghersi-Egea JF, Chodobski A.	J Cereb Blood Flow Metab. 2012 Jan;32(1):93-104. doi: 10.1038/jcbfm.2011.111. Epub 2011 Aug 10.	J Cereb Blood Flow Metab. 2012	PubMed	citation	PMID:21829211	pubmed	21829211	create date:2011/08/11 | first author:Szmydynger-Chodobska J
Quantification of ligand PET studies using a reference region with a displaceable fraction: application to occupancy studies with [(11)C]-DASB as an example.	/pubmed/21811290	Turkheimer FE, Selvaraj S, Hinz R, Murthy V, Bhagwagar Z, Grasby P, Howes O, Rosso L, Bose SK.	J Cereb Blood Flow Metab. 2012 Jan;32(1):70-80. doi: 10.1038/jcbfm.2011.108. Epub 2011 Aug 3.	J Cereb Blood Flow Metab. 2012	PubMed	citation	PMID:21811290	pubmed	21811290	create date:2011/08/04 | first author:Turkheimer FE
Image-derived input function for brain PET studies: many challenges and few opportunities.	/pubmed/21811289	Zanotti-Fregonara P, Chen K, Liow JS, Fujita M, Innis RB.	J Cereb Blood Flow Metab. 2011 Oct;31(10):1986-98. doi: 10.1038/jcbfm.2011.107. Epub 2011 Aug 3. Review.	J Cereb Blood Flow Metab. 2011	PubMed	citation	PMID:21811289	pubmed	21811289	create date:2011/08/04 | first author:Zanotti-Fregonara P
Partitioning of physiological noise signals in the brain with concurrent near-infrared spectroscopy and fMRI.	/pubmed/21811288	Tong Y, Lindsey KP, deB Frederick B.	J Cereb Blood Flow Metab. 2011 Dec;31(12):2352-62. doi: 10.1038/jcbfm.2011.100. Epub 2011 Aug 3.	J Cereb Blood Flow Metab. 2011	PubMed	citation	PMID:21811288	pubmed	21811288	create date:2011/08/04 | first author:Tong Y
The proteome of mouse brain microvessel membranes and basal lamina.	/pubmed/21792245	Chun HB, Scott M, Niessen S, Hoover H, Baird A, Yates J 3rd, Torbett BE, Eliceiri BP.	J Cereb Blood Flow Metab. 2011 Dec;31(12):2267-81. doi: 10.1038/jcbfm.2011.104. Epub 2011 Jul 27.	J Cereb Blood Flow Metab. 2011	PubMed	citation	PMID:21792245	pubmed	21792245	create date:2011/07/28 | first author:Chun HB
In vivo variation in metabotropic glutamate receptor subtype 5 binding using positron emission tomography and [11C]ABP688.	/pubmed/21792244	DeLorenzo C, Kumar JS, Mann JJ, Parsey RV.	J Cereb Blood Flow Metab. 2011 Nov;31(11):2169-80. doi: 10.1038/jcbfm.2011.105. Epub 2011 Jul 27.	J Cereb Blood Flow Metab. 2011	PubMed	citation	PMID:21792244	pubmed	21792244	create date:2011/07/28 | first author:DeLorenzo C
α(2)-adrenoceptors do not mediate neuroprotection in acute ischemic stroke in mice.	/pubmed/21792243	Brede M, Braeuninger S, Langhauser F, Hein L, Roewer N, Stoll G, Kleinschnitz C.	J Cereb Blood Flow Metab. 2011 Oct;31(10):e1-7. doi: 10.1038/jcbfm.2011.110. Epub 2011 Jul 27. Review.	J Cereb Blood Flow Metab. 2011	PubMed	citation	PMID:21792243	pubmed	21792243	create date:2011/07/28 | first author:Brede M
Tissue-type plasminogen activator has a neuroprotective effect in the ischemic brain mediated by neuronal TNF-α.	/pubmed/21792242	Haile WB, Wu J, Echeverry R, Wu F, An J, Yepes M.	J Cereb Blood Flow Metab. 2012 Jan;32(1):57-69. doi: 10.1038/jcbfm.2011.106. Epub 2011 Jul 27.	J Cereb Blood Flow Metab. 2012	PubMed	citation	PMID:21792242	pubmed	21792242	create date:2011/07/28 | first author:Haile WB
Heterogeneity in the rat brain vasculature revealed by quantitative confocal analysis of endothelial barrier antigen and P-glycoprotein expression.	/pubmed/21792241	Saubaméa B, Cochois-Guégan V, Cisternino S, Scherrmann JM.	J Cereb Blood Flow Metab. 2012 Jan;32(1):81-92. doi: 10.1038/jcbfm.2011.109. Epub 2011 Jul 27.	J Cereb Blood Flow Metab. 2012	PubMed	citation	PMID:21792241	pubmed	21792241	create date:2011/07/28 | first author:Saubaméa B
Interendothelial claudin-5 expression depends on cerebral endothelial cell-matrix adhesion by β(1)-integrins.	/pubmed/21772312	Osada T, Gu YH, Kanazawa M, Tsubota Y, Hawkins BT, Spatz M, Milner R, del Zoppo GJ.	J Cereb Blood Flow Metab. 2011 Oct;31(10):1972-85. doi: 10.1038/jcbfm.2011.99. Epub 2011 Jul 20.	J Cereb Blood Flow Metab. 2011	PubMed	citation	PMID:21772312	pubmed	21772312	create date:2011/07/21 | first author:Osada T
β1-integrin/matrix interactions support blood-brain barrier integrity.	/pubmed/21772311	Engelhardt B.	J Cereb Blood Flow Metab. 2011 Oct;31(10):1969-71. doi: 10.1038/jcbfm.2011.98. Epub 2011 Jul 20.	J Cereb Blood Flow Metab. 2011	PubMed	citation	PMID:21772311	pubmed	21772311	create date:2011/07/21 | first author:Engelhardt B
Coexpression of angiopoietin-1 with VEGF increases the structural integrity of the blood-brain barrier and reduces atrophy volume.	/pubmed/21772310	Shen F, Walker EJ, Jiang L, Degos V, Li J, Sun B, Heriyanto F, Young WL, Su H.	J Cereb Blood Flow Metab. 2011 Dec;31(12):2343-51. doi: 10.1038/jcbfm.2011.97. Epub 2011 Jul 20.	J Cereb Blood Flow Metab. 2011	PubMed	citation	PMID:21772310	pubmed	21772310	create date:2011/07/21 | first author:Shen F
The infarct core is well represented by the acute diffusion lesion: sustained reversal is infrequent.	/pubmed/21772309	Campbell BC, Purushotham A, Christensen S, Desmond PM, Nagakane Y, Parsons MW, Lansberg MG, Mlynash M, Straka M, De Silva DA, Olivot JM, Bammer R, Albers GW, Donnan GA, Davis SM; EPITHET–DEFUSE Investigators.	J Cereb Blood Flow Metab. 2012 Jan;32(1):50-6. doi: 10.1038/jcbfm.2011.102. Epub 2011 Jul 20.	J Cereb Blood Flow Metab. 2012	PubMed	citation	PMID:21772309	pubmed	21772309	create date:2011/07/21 | first author:Campbell BC
The KCa3.1 blocker TRAM-34 reduces infarction and neurological deficit in a rat model of ischemia/reperfusion stroke.	/pubmed/21750563	Chen YJ, Raman G, Bodendiek S, O'Donnell ME, Wulff H.	J Cereb Blood Flow Metab. 2011 Dec;31(12):2363-74. doi: 10.1038/jcbfm.2011.101. Epub 2011 Jul 13.	J Cereb Blood Flow Metab. 2011	PubMed	citation	PMID:21750563	pubmed	21750563	create date:2011/07/14 | first author:Chen YJ
Validation and quantification of [18F]altanserin binding in the rat brain using blood input and reference tissue modeling.	/pubmed/21750562	Riss PJ, Hong YT, Williamson D, Caprioli D, Sitnikov S, Ferrari V, Sawiak SJ, Baron JC, Dalley JW, Fryer TD, Aigbirhio FI.	J Cereb Blood Flow Metab. 2011 Dec;31(12):2334-42. doi: 10.1038/jcbfm.2011.94. Epub 2011 Jul 13.	J Cereb Blood Flow Metab. 2011	PubMed	citation	PMID:21750562	pubmed	21750562	create date:2011/07/14 | first author:Riss PJ
Heterogeneity in the penumbra.	/pubmed/21731034	del Zoppo GJ, Sharp FR, Heiss WD, Albers GW.	J Cereb Blood Flow Metab. 2011 Sep;31(9):1836-51. doi: 10.1038/jcbfm.2011.93. Epub 2011 Jul 6. Review.	J Cereb Blood Flow Metab. 2011	PubMed	citation	PMID:21731034	pubmed	21731034	create date:2011/07/07 | first author:del Zoppo GJ
Metabotropic glutamate receptor mGluR5 is not involved in the early hemodynamic response.	/pubmed/21731033	Calcinaghi N, Jolivet R, Wyss MT, Ametamey SM, Gasparini F, Buck A, Weber B.	J Cereb Blood Flow Metab. 2011 Sep;31(9):e1-10. doi: 10.1038/jcbfm.2011.96. Epub 2011 Jul 6.	J Cereb Blood Flow Metab. 2011	PubMed	citation	PMID:21731033	pubmed	21731033	create date:2011/07/07 | first author:Calcinaghi N
Cortical substrate oxidation during hyperketonemia in the fasted anesthetized rat in vivo.	/pubmed/21731032	Jiang L, Mason GF, Rothman DL, de Graaf RA, Behar KL.	J Cereb Blood Flow Metab. 2011 Dec;31(12):2313-23. doi: 10.1038/jcbfm.2011.91. Epub 2011 Jul 6.	J Cereb Blood Flow Metab. 2011	PubMed	citation	PMID:21731032	pubmed	21731032	create date:2011/07/07 | first author:Jiang L
Occlusion of cortical ascending venules causes blood flow decreases, reversals in flow direction, and vessel dilation in upstream capillaries.	/pubmed/21712834	Nguyen J, Nishimura N, Fetcho RN, Iadecola C, Schaffer CB.	J Cereb Blood Flow Metab. 2011 Nov;31(11):2243-54. doi: 10.1038/jcbfm.2011.95. Epub 2011 Jun 29.	J Cereb Blood Flow Metab. 2011	PubMed	citation	PMID:21712834	pubmed	21712834	create date:2011/06/30 | first author:Nguyen J
SK2 channels are neuroprotective for ischemia-induced neuronal cell death.	/pubmed/21712833	Allen D, Nakayama S, Kuroiwa M, Nakano T, Palmateer J, Kosaka Y, Ballesteros C, Watanabe M, Bond CT, Luján R, Maylie J, Adelman JP, Herson PS.	J Cereb Blood Flow Metab. 2011 Dec;31(12):2302-12. doi: 10.1038/jcbfm.2011.90. Epub 2011 Jun 29.	J Cereb Blood Flow Metab. 2011	PubMed	citation	PMID:21712833	pubmed	21712833	create date:2011/06/30 | first author:Allen D
Effect of manganese chloride on the neurochemical profile of the rat hypothalamus.	/pubmed/21712832	Just N, Cudalbu C, Lei H, Gruetter R.	J Cereb Blood Flow Metab. 2011 Dec;31(12):2324-33. doi: 10.1038/jcbfm.2011.92. Epub 2011 Jun 29.	J Cereb Blood Flow Metab. 2011	PubMed	citation	PMID:21712832	pubmed	21712832	create date:2011/06/30 | first author:Just N
Allostatic regulation of neuronal excitability by transient ischemia.	/pubmed/21673717	Luhmann HJ.	J Cereb Blood Flow Metab. 2011 Sep;31(9):1821-2. doi: 10.1038/jcbfm.2011.89. Epub 2011 Jun 15. No abstract available.	J Cereb Blood Flow Metab. 2011	PubMed	citation	PMID:21673717	pubmed	21673717	create date:2011/06/16 | first author:Luhmann HJ
Tocotrienol vitamin E protects against preclinical canine ischemic stroke by inducing arteriogenesis.	/pubmed/21673716	Rink C, Christoforidis G, Khanna S, Peterson L, Patel Y, Khanna S, Abduljalil A, Irfanoglu O, Machiraju R, Bergdall VK, Sen CK.	J Cereb Blood Flow Metab. 2011 Nov;31(11):2218-30. doi: 10.1038/jcbfm.2011.85. Epub 2011 Jun 15.	J Cereb Blood Flow Metab. 2011	PubMed	citation	PMID:21673716	pubmed	21673716	create date:2011/06/16 | first author:Rink C
Up-regulation of A-type potassium currents protects neurons against cerebral ischemia.	/pubmed/21673715	Deng P, Pang ZP, Lei Z, Shikano S, Xiong Q, Harvey BK, London B, Wang Y, Li M, Xu ZC.	J Cereb Blood Flow Metab. 2011 Sep;31(9):1823-35. doi: 10.1038/jcbfm.2011.88. Epub 2011 Jun 15.	J Cereb Blood Flow Metab. 2011	PubMed	citation	PMID:21673715	pubmed	21673715	create date:2011/06/16 | first author:Deng P
Connexin channels provide a target to manipulate brain endothelial calcium dynamics and blood-brain barrier permeability.	/pubmed/21654699	De Bock M, Culot M, Wang N, Bol M, Decrock E, De Vuyst E, da Costa A, Dauwe I, Vinken M, Simon AM, Rogiers V, De Ley G, Evans WH, Bultynck G, Dupont G, Cecchelli R, Leybaert L.	J Cereb Blood Flow Metab. 2011 Sep;31(9):1942-57. doi: 10.1038/jcbfm.2011.86. Epub 2011 Jun 8.	J Cereb Blood Flow Metab. 2011	PubMed	citation	PMID:21654699	pubmed	21654699	create date:2011/06/10 | first author:De Bock M
Labeled acetate as a marker of astrocytic metabolism.	/pubmed/21654698	Wyss MT, Magistretti PJ, Buck A, Weber B.	J Cereb Blood Flow Metab. 2011 Aug;31(8):1668-74. doi: 10.1038/jcbfm.2011.84. Epub 2011 Jun 8. Review.	J Cereb Blood Flow Metab. 2011	PubMed	citation	PMID:21654698	pubmed	21654698	create date:2011/06/10 | first author:Wyss MT
Cerebral artery dilatation maintains cerebral oxygenation at extreme altitude and in acute hypoxia--an ultrasound and MRI study.	/pubmed/21654697	Wilson MH, Edsell ME, Davagnanam I, Hirani SP, Martin DS, Levett DZ, Thornton JS, Golay X, Strycharczuk L, Newman SP, Montgomery HE, Grocott MP, Imray CH; Caudwell Xtreme Everest Research Group.	J Cereb Blood Flow Metab. 2011 Oct;31(10):2019-29. doi: 10.1038/jcbfm.2011.81. Epub 2011 Jun 8.	J Cereb Blood Flow Metab. 2011	PubMed	citation	PMID:21654697	pubmed	21654697	create date:2011/06/10 | first author:Wilson MH
Protein therapy using heme-oxygenase-1 fused to a polyarginine transduction domain attenuates cerebral vasospasm after experimental subarachnoid hemorrhage.	/pubmed/21654696	Ogawa T, Hänggi D, Wu Y, Michiue H, Tomizawa K, Ono S, Matsui H, Date I, Steiger HJ.	J Cereb Blood Flow Metab. 2011 Nov;31(11):2231-42. doi: 10.1038/jcbfm.2011.87. Epub 2011 Jun 8.	J Cereb Blood Flow Metab. 2011	PubMed	citation	PMID:21654696	pubmed	21654696	create date:2011/06/10 | first author:Ogawa T
Validating a local Arterial Input Function method for improved perfusion quantification in stroke.	/pubmed/21629260	Willats L, Christensen S, Ma HK, Donnan GA, Connelly A, Calamante F.	J Cereb Blood Flow Metab. 2011 Nov;31(11):2189-98. doi: 10.1038/jcbfm.2011.78. Epub 2011 Jun 1.	J Cereb Blood Flow Metab. 2011	PubMed	citation	PMID:21629260	pubmed	21629260	create date:2011/06/02 | first author:Willats L
A computational simulation of the effect of hemodilution on oxygen transport in middle cerebral artery vasospasm.	/pubmed/21629259	Chittiboina P, Guthikonda B, Wollblad C, Conrad SA.	J Cereb Blood Flow Metab. 2011 Nov;31(11):2209-17. doi: 10.1038/jcbfm.2011.83. Epub 2011 Jun 1.	J Cereb Blood Flow Metab. 2011	PubMed	citation	PMID:21629259	pubmed	21629259	create date:2011/06/02 | first author:Chittiboina P
Cerebral glucose utilisation in hepatitis C virus infection-associated encephalopathy.	/pubmed/21629258	Heeren M, Weissenborn K, Arvanitis D, Bokemeyer M, Goldbecker A, Tountopoulou A, Peschel T, Grosskreutz J, Hecker H, Buchert R, Berding G.	J Cereb Blood Flow Metab. 2011 Nov;31(11):2199-208. doi: 10.1038/jcbfm.2011.82. Epub 2011 Jun 1.	J Cereb Blood Flow Metab. 2011	PubMed	citation	PMID:21629258	pubmed	21629258	create date:2011/06/02 | first author:Heeren M
Quantitative MRI reveals the elderly ischemic brain is susceptible to increased early blood-brain barrier permeability following tissue plasminogen activator related to claudin 5 and occludin disassembly.	/pubmed/21610723	Kaur J, Tuor UI, Zhao Z, Barber PA.	J Cereb Blood Flow Metab. 2011 Sep;31(9):1874-85. doi: 10.1038/jcbfm.2011.79. Epub 2011 May 25.	J Cereb Blood Flow Metab. 2011	PubMed	citation	PMID:21610723	pubmed	21610723	create date:2011/05/26 | first author:Kaur J
Isolated human and rat cerebral arteries constrict to increases in flow: role of 20-HETE and TP receptors.	/pubmed/21610722	Toth P, Rozsa B, Springo Z, Doczi T, Koller A.	J Cereb Blood Flow Metab. 2011 Oct;31(10):2096-105. doi: 10.1038/jcbfm.2011.74. Epub 2011 May 25.	J Cereb Blood Flow Metab. 2011	PubMed	citation	PMID:21610722	pubmed	21610722	create date:2011/05/26 | first author:Toth P
Lithium-mediated long-term neuroprotection in neonatal rat hypoxia-ischemia is associated with antiinflammatory effects and enhanced proliferation and survival of neural stem/progenitor cells.	/pubmed/21587270	Li H, Li Q, Du X, Sun Y, Wang X, Kroemer G, Blomgren K, Zhu C.	J Cereb Blood Flow Metab. 2011 Oct;31(10):2106-15. doi: 10.1038/jcbfm.2011.75. Epub 2011 May 18.	J Cereb Blood Flow Metab. 2011	PubMed	citation	PMID:21587270	pubmed	21587270	create date:2011/05/19 | first author:Li H
Rotation of Editorial Board Members and new publication formats.	/pubmed/21587269	Dirnagl U, Lauritzen M.	J Cereb Blood Flow Metab. 2011 Jul;31(7):1501. doi: 10.1038/jcbfm.2011.71. Epub 2011 May 18. No abstract available.	J Cereb Blood Flow Metab. 2011	PubMed	citation	PMID:21587269	pubmed	21587269	create date:2011/05/19 | first author:Dirnagl U
Sex differences in neuroprotection provided by inhibition of TRPM2 channels following experimental stroke.	/pubmed/21587268	Jia J, Verma S, Nakayama S, Quillinan N, Grafe MR, Hurn PD, Herson PS.	J Cereb Blood Flow Metab. 2011 Nov;31(11):2160-8. doi: 10.1038/jcbfm.2011.77. Epub 2011 May 18.	J Cereb Blood Flow Metab. 2011	PubMed	citation	PMID:21587268	pubmed	21587268	create date:2011/05/19 | first author:Jia J
The applicability of SRTM in [(18)F]fallypride PET investigations: impact of scan durations.	/pubmed/21587267	Vernaleken I, Peters L, Raptis M, Lin R, Buchholz HG, Zhou Y, Winz O, Rösch F, Bartenstein P, Wong DF, Schäfer WM, Gründer G.	J Cereb Blood Flow Metab. 2011 Sep;31(9):1958-66. doi: 10.1038/jcbfm.2011.73. Epub 2011 May 18.	J Cereb Blood Flow Metab. 2011	PubMed	citation	PMID:21587267	pubmed	21587267	create date:2011/05/19 | first author:Vernaleken I
Stroke penumbra defined by an MRI-based oxygen challenge technique: 1. Validation using [14C]2-deoxyglucose autoradiography.	/pubmed/21559032	Robertson CA, McCabe C, Gallagher L, Lopez-Gonzalez Mdel R, Holmes WM, Condon B, Muir KW, Santosh C, Macrae IM.	J Cereb Blood Flow Metab. 2011 Aug;31(8):1778-87. doi: 10.1038/jcbfm.2011.66. Epub 2011 May 11.	J Cereb Blood Flow Metab. 2011	PubMed	citation	PMID:21559032	pubmed	21559032	create date:2011/05/12 | first author:Robertson CA
Influence of 100% and 40% oxygen on penumbral blood flow, oxygen level, and T2*-weighted MRI in a rat stroke model.	/pubmed/21559031	Baskerville TA, Deuchar GA, McCabe C, Robertson CA, Holmes WM, Santosh C, Macrae IM.	J Cereb Blood Flow Metab. 2011 Aug;31(8):1799-806. doi: 10.1038/jcbfm.2011.65. Epub 2011 May 11.	J Cereb Blood Flow Metab. 2011	PubMed	citation	PMID:21559031	pubmed	21559031	create date:2011/05/12 | first author:Baskerville TA
Stroke penumbra defined by an MRI-based oxygen challenge technique: 2. Validation based on the consequences of reperfusion.	/pubmed/21559030	Robertson CA, McCabe C, Gallagher L, Lopez-Gonzalez Mdel R, Holmes WM, Condon B, Muir KW, Santosh C, Macrae IM.	J Cereb Blood Flow Metab. 2011 Aug;31(8):1788-98. doi: 10.1038/jcbfm.2011.67. Epub 2011 May 11.	J Cereb Blood Flow Metab. 2011	PubMed	citation	PMID:21559030	pubmed	21559030	create date:2011/05/12 | first author:Robertson CA
Bilateral transcranial direct current stimulation modulates activation-induced regional blood flow changes during voluntary movement.	/pubmed/21559029	Paquette C, Sidel M, Radinska BA, Soucy JP, Thiel A.	J Cereb Blood Flow Metab. 2011 Oct;31(10):2086-95. doi: 10.1038/jcbfm.2011.72. Epub 2011 May 11.	J Cereb Blood Flow Metab. 2011	PubMed	citation	PMID:21559029	pubmed	21559029	create date:2011/05/12 | first author:Paquette C
Magnetic resonance perfusion imaging of resting-state cerebral blood flow in preclinical Huntington's disease.	/pubmed/21559028	Wolf RC, Grön G, Sambataro F, Vasic N, Wolf ND, Thomann PA, Saft C, Landwehrmeyer GB, Orth M.	J Cereb Blood Flow Metab. 2011 Sep;31(9):1908-18. doi: 10.1038/jcbfm.2011.60. Epub 2011 May 11.	J Cereb Blood Flow Metab. 2011	PubMed	citation	PMID:21559028	pubmed	21559028	create date:2011/05/12 | first author:Wolf RC
Vascular plasticity in cerebrovascular disorders.	/pubmed/21559027	Edvinsson LI, Povlsen GK.	J Cereb Blood Flow Metab. 2011 Jul;31(7):1554-71. doi: 10.1038/jcbfm.2011.70. Epub 2011 May 11. Review.	J Cereb Blood Flow Metab. 2011	PubMed	citation	PMID:21559027	pubmed	21559027	create date:2011/05/12 | first author:Edvinsson LI
Cerebral autoregulation in Alzheimer's disease.	/pubmed/21540872	Claassen JA, Zhang R.	J Cereb Blood Flow Metab. 2011 Jul;31(7):1572-7. doi: 10.1038/jcbfm.2011.69. Epub 2011 May 4. Review.	J Cereb Blood Flow Metab. 2011	PubMed	citation	PMID:21540872	pubmed	21540872	create date:2011/05/05 | first author:Claassen JA
Spatiotemporal characteristics of postischemic hyperperfusion with respect to changes in T1, T2, diffusion, angiography, and blood-brain barrier permeability.	/pubmed/21540871	Shen Q, Du F, Huang S, Duong TQ.	J Cereb Blood Flow Metab. 2011 Oct;31(10):2076-85. doi: 10.1038/jcbfm.2011.64. Epub 2011 May 4.	J Cereb Blood Flow Metab. 2011	PubMed	citation	PMID:21540871	pubmed	21540871	create date:2011/05/05 | first author:Shen Q
In vivo magnetization transfer MRI shows dysmyelination in an ischemic mouse model of periventricular leukomalacia.	/pubmed/21540870	Fatemi A, Wilson MA, Phillips AW, McMahon MT, Zhang J, Smith SA, Arauz EJ, Falahati S, Gummadavelli A, Bodagala H, Mori S, Johnston MV.	J Cereb Blood Flow Metab. 2011 Oct;31(10):2009-18. doi: 10.1038/jcbfm.2011.68. Epub 2011 May 4.	J Cereb Blood Flow Metab. 2011	PubMed	citation	PMID:21540870	pubmed	21540870	create date:2011/05/05 | first author:Fatemi A
MRI of bilateral sensorimotor network activation in response to direct intracortical stimulation in rats after unilateral stroke.	/pubmed/21522166	van Meer MP, van der Marel K, van der Sprenkel JW, Dijkhuizen RM.	J Cereb Blood Flow Metab. 2011 Jul;31(7):1583-7. doi: 10.1038/jcbfm.2011.61. Epub 2011 Apr 27.	J Cereb Blood Flow Metab. 2011	PubMed	citation	PMID:21522166	pubmed	21522166	create date:2011/04/28 | first author:van Meer MP
Metabolic and perfusion responses to recurrent peri-infarct depolarization during focal ischemia in the Spontaneously Hypertensive Rat: dominant contribution of sporadic CBF decrements to infarct expansion.	/pubmed/21522165	Takeda Y, Zhao L, Jacewicz M, Pulsinelli WA, Nowak TS Jr.	J Cereb Blood Flow Metab. 2011 Sep;31(9):1863-73. doi: 10.1038/jcbfm.2011.62. Epub 2011 Apr 27.	J Cereb Blood Flow Metab. 2011	PubMed	citation	PMID:21522165	pubmed	21522165	create date:2011/04/28 | first author:Takeda Y
Distribution of vesicular monoamine transporter 2 protein in human brain: implications for brain imaging studies.	/pubmed/21522164	Tong J, Boileau I, Furukawa Y, Chang LJ, Wilson AA, Houle S, Kish SJ.	J Cereb Blood Flow Metab. 2011 Oct;31(10):2065-75. doi: 10.1038/jcbfm.2011.63. Epub 2011 Apr 27.	J Cereb Blood Flow Metab. 2011	PubMed	citation	PMID:21522164	pubmed	21522164	create date:2011/04/28 | first author:Tong J
Quantitation of translocator protein binding in human brain with the novel radioligand [18F]-FEPPA and positron emission tomography.	/pubmed/21522163	Rusjan PM, Wilson AA, Bloomfield PM, Vitcu I, Meyer JH, Houle S, Mizrahi R.	J Cereb Blood Flow Metab. 2011 Aug;31(8):1807-16. doi: 10.1038/jcbfm.2011.55. Epub 2011 Apr 27.	J Cereb Blood Flow Metab. 2011	PubMed	citation	PMID:21522163	pubmed	21522163	create date:2011/04/28 | first author:Rusjan PM
Title	URL	Description	Details	ShortDetails	Resource	Type	Identifiers	Db	EntrezUID	Properties
Calculating occupancy when one does not have baseline: a comparison of different options.	/pubmed/21522162	Kim E, Howes OD, Yu KS, Jeong JM, Lee JS, Jang IJ, Shin SG, Kapur S, Kwon JS.	J Cereb Blood Flow Metab. 2011 Aug;31(8):1760-7. doi: 10.1038/jcbfm.2011.54. Epub 2011 Apr 27.	J Cereb Blood Flow Metab. 2011	PubMed	citation	PMID:21522162	pubmed	21522162	create date:2011/04/28 | first author:Kim E
Reduced astrocytic contribution to the turnover of glutamate, glutamine, and GABA characterizes the latent phase in the kainate model of temporal lobe epilepsy.	/pubmed/21522161	Alvestad S, Hammer J, Qu H, Håberg A, Ottersen OP, Sonnewald U.	J Cereb Blood Flow Metab. 2011 Aug;31(8):1675-86. doi: 10.1038/jcbfm.2011.36. Epub 2011 Apr 27.	J Cereb Blood Flow Metab. 2011	PubMed	citation	PMID:21522161	pubmed	21522161	create date:2011/04/28 | first author:Alvestad S
T(1)- and T(2)(*)-dominant extravasation correction in DSC-MRI: part I--theoretical considerations and implications for assessment of tumor hemodynamic properties.	/pubmed/21505483	Bjornerud A, Sorensen AG, Mouridsen K, Emblem KE.	J Cereb Blood Flow Metab. 2011 Oct;31(10):2041-53. doi: 10.1038/jcbfm.2011.52. Epub 2011 Apr 20.	J Cereb Blood Flow Metab. 2011	PubMed	citation	PMID:21505483	pubmed	21505483	create date:2011/04/21 | first author:Bjornerud A
Therapeutic hypothermia alters microRNA responses to traumatic brain injury in rats.	/pubmed/21505482	Truettner JS, Alonso OF, Bramlett HM, Dietrich WD.	J Cereb Blood Flow Metab. 2011 Sep;31(9):1897-907. doi: 10.1038/jcbfm.2011.33. Epub 2011 Apr 20.	J Cereb Blood Flow Metab. 2011	PubMed	citation	PMID:21505482	pubmed	21505482	create date:2011/04/21 | first author:Truettner JS
Rapid magnetic resonance measurement of global cerebral metabolic rate of oxygen consumption in humans during rest and hypercapnia.	/pubmed/21505481	Jain V, Langham MC, Floyd TF, Jain G, Magland JF, Wehrli FW.	J Cereb Blood Flow Metab. 2011 Jul;31(7):1504-12. doi: 10.1038/jcbfm.2011.34. Epub 2011 Apr 20.	J Cereb Blood Flow Metab. 2011	PubMed	citation	PMID:21505481	pubmed	21505481	create date:2011/04/21 | first author:Jain V
Gabapentin reduces infarct volume but does not suppress peri-infarct depolarizations.	/pubmed/21505480	Hoffmann U, Lee JH, Qin T, Eikermann-Haerter K, Ayata C.	J Cereb Blood Flow Metab. 2011 Jul;31(7):1578-82. doi: 10.1038/jcbfm.2011.50. Epub 2011 Apr 20.	J Cereb Blood Flow Metab. 2011	PubMed	citation	PMID:21505480	pubmed	21505480	create date:2011/04/21 | first author:Hoffmann U
Cortical depth-dependent temporal dynamics of the BOLD response in the human brain.	/pubmed/21505479	Siero JC, Petridou N, Hoogduin H, Luijten PR, Ramsey NF.	J Cereb Blood Flow Metab. 2011 Oct;31(10):1999-2008. doi: 10.1038/jcbfm.2011.57. Epub 2011 Apr 20.	J Cereb Blood Flow Metab. 2011	PubMed	citation	PMID:21505479	pubmed	21505479	create date:2011/04/21 | first author:Siero JC
N-arachidonoyl-L-serine is neuroprotective after traumatic brain injury by reducing apoptosis.	/pubmed/21505478	Cohen-Yeshurun A, Trembovler V, Alexandrovich A, Ryberg E, Greasley PJ, Mechoulam R, Shohami E, Leker RR.	J Cereb Blood Flow Metab. 2011 Aug;31(8):1768-77. doi: 10.1038/jcbfm.2011.53. Epub 2011 Apr 20.	J Cereb Blood Flow Metab. 2011	PubMed	citation	PMID:21505478	pubmed	21505478	create date:2011/04/21 | first author:Cohen-Yeshurun A
Lower incidence of cerebral infarction correlates with improved functional outcome after aneurysmal subarachnoid hemorrhage.	/pubmed/21505477	Vergouwen MD, Etminan N, Ilodigwe D, Macdonald RL.	J Cereb Blood Flow Metab. 2011 Jul;31(7):1545-53. doi: 10.1038/jcbfm.2011.56. Epub 2011 Apr 20. Review.	J Cereb Blood Flow Metab. 2011	PubMed	citation	PMID:21505477	pubmed	21505477	create date:2011/04/21 | first author:Vergouwen MD
T(1)- and T(2)(*)-dominant extravasation correction in DSC-MRI: part II-predicting patient outcome after a single dose of cediranib in recurrent glioblastoma patients.	/pubmed/21505476	Emblem KE, Bjornerud A, Mouridsen K, Borra RJ, Batchelor TT, Jain RK, Sorensen AG.	J Cereb Blood Flow Metab. 2011 Oct;31(10):2054-64. doi: 10.1038/jcbfm.2011.39. Epub 2011 Apr 20.	J Cereb Blood Flow Metab. 2011	PubMed	citation	PMID:21505476	pubmed	21505476	create date:2011/04/21 | first author:Emblem KE
Cilostazol minimizes venous ischemic injury in diabetic and normal rats.	/pubmed/21505475	Wajima D, Nakamura M, Horiuchi K, Takeshima Y, Nishimura F, Nakase H.	J Cereb Blood Flow Metab. 2011 Oct;31(10):2030-40. doi: 10.1038/jcbfm.2011.47. Epub 2011 Apr 20.	J Cereb Blood Flow Metab. 2011	PubMed	citation	PMID:21505475	pubmed	21505475	create date:2011/04/21 | first author:Wajima D
Molecular markers and mechanisms of stroke: RNA studies of blood in animals and humans.	/pubmed/21505474	Sharp FR, Jickling GC, Stamova B, Tian Y, Zhan X, Liu D, Kuczynski B, Cox CD, Ander BP.	J Cereb Blood Flow Metab. 2011 Jul;31(7):1513-31. doi: 10.1038/jcbfm.2011.45. Epub 2011 Apr 20. Review.	J Cereb Blood Flow Metab. 2011	PubMed	citation	PMID:21505474	pubmed	21505474	create date:2011/04/21 | first author:Sharp FR
Two-photon fluorescence microscopy study of cerebrovascular dynamics in ultrasound-induced blood-brain barrier opening.	/pubmed/21505473	Cho EE, Drazic J, Ganguly M, Stefanovic B, Hynynen K.	J Cereb Blood Flow Metab. 2011 Sep;31(9):1852-62. doi: 10.1038/jcbfm.2011.59. Epub 2011 Apr 20.	J Cereb Blood Flow Metab. 2011	PubMed	citation	PMID:21505473	pubmed	21505473	create date:2011/04/21 | first author:Cho EE
Activating PKC-β1 at the blood-brain barrier reverses induction of P-glycoprotein activity by dioxin and restores drug delivery to the CNS.	/pubmed/21487415	Wang X, Hawkins BT, Miller DS.	J Cereb Blood Flow Metab. 2011 Jun;31(6):1371-5. Epub 2011 Apr 13.	J Cereb Blood Flow Metab. 2011	PubMed	citation	PMID:21487415	pubmed	21487415	create date:2011/04/14 | first author:Wang X
Astrocytic P2Y(1) receptor is involved in the regulation of cytokine/chemokine transcription and cerebral damage in a rat model of cerebral ischemia.	/pubmed/21487414	Kuboyama K, Harada H, Tozaki-Saitoh H, Tsuda M, Ushijima K, Inoue K.	J Cereb Blood Flow Metab. 2011 Sep;31(9):1930-41. doi: 10.1038/jcbfm.2011.49. Epub 2011 Apr 13.	J Cereb Blood Flow Metab. 2011	PubMed	citation	PMID:21487414	pubmed	21487414	create date:2011/04/14 | first author:Kuboyama K
Neuro-oxidative-nitrosative stress in sepsis.	/pubmed/21487413	Berg RM, Møller K, Bailey DM.	J Cereb Blood Flow Metab. 2011 Jul;31(7):1532-44. doi: 10.1038/jcbfm.2011.48. Epub 2011 Apr 13. Review.	J Cereb Blood Flow Metab. 2011	PubMed	citation	PMID:21487413	pubmed	21487413	create date:2011/04/14 | first author:Berg RM
Exendin-4, a glucagon-like peptide-1 receptor agonist, provides neuroprotection in mice transient focal cerebral ischemia.	/pubmed/21487412	Teramoto S, Miyamoto N, Yatomi K, Tanaka Y, Oishi H, Arai H, Hattori N, Urabe T.	J Cereb Blood Flow Metab. 2011 Aug;31(8):1696-705. doi: 10.1038/jcbfm.2011.51. Epub 2011 Apr 13.	J Cereb Blood Flow Metab. 2011	PubMed	citation	PMID:21487412	pubmed	21487412	create date:2011/04/14 | first author:Teramoto S
Brain energization in response to deep brain stimulation of subthalamic nuclei in Parkinson's disease.	/pubmed/21468092	Garraux G, Bahri MA, Lemaire C, Degueldre C, Salmon E, Kaschten B.	J Cereb Blood Flow Metab. 2011 Jul;31(7):1612-22. doi: 10.1038/jcbfm.2011.41. Epub 2011 Apr 6.	J Cereb Blood Flow Metab. 2011	PubMed	citation	PMID:21468092	pubmed	21468092	create date:2011/04/07 | first author:Garraux G
Vessel size imaging reveals pathological changes of microvessel density and size in acute ischemia.	/pubmed/21468091	Xu C, Schmidt WU, Villringer K, Brunecker P, Kiselev V, Gall P, Fiebach JB.	J Cereb Blood Flow Metab. 2011 Aug;31(8):1687-95. doi: 10.1038/jcbfm.2011.38. Epub 2011 Apr 6.	J Cereb Blood Flow Metab. 2011	PubMed	citation	PMID:21468091	pubmed	21468091	create date:2011/04/07 | first author:Xu C
Physiological origin for the BOLD poststimulus undershoot in human brain: vascular compliance versus oxygen metabolism.	/pubmed/21468090	Hua J, Stevens RD, Huang AJ, Pekar JJ, van Zijl PC.	J Cereb Blood Flow Metab. 2011 Jul;31(7):1599-611. doi: 10.1038/jcbfm.2011.35. Epub 2011 Apr 6.	J Cereb Blood Flow Metab. 2011	PubMed	citation	PMID:21468090	pubmed	21468090	create date:2011/04/07 | first author:Hua J
Rapid fragmentation of the endoplasmic reticulum in cortical neurons of the mouse brain in situ following cardiac arrest.	/pubmed/21468089	Kucharz K, Wieloch T, Toresson H.	J Cereb Blood Flow Metab. 2011 Aug;31(8):1663-7. doi: 10.1038/jcbfm.2011.37. Epub 2011 Apr 6.	J Cereb Blood Flow Metab. 2011	PubMed	citation	PMID:21468089	pubmed	21468089	create date:2011/04/07 | first author:Kucharz K
Neurovascular function in Alzheimer's disease patients and experimental models.	/pubmed/21468088	Nicolakakis N, Hamel E.	J Cereb Blood Flow Metab. 2011 Jun;31(6):1354-70. Epub 2011 Apr 6. Review.	J Cereb Blood Flow Metab. 2011	PubMed	citation	PMID:21468088	pubmed	21468088	create date:2011/04/07 | first author:Nicolakakis N
Long-lasting protection in brain trauma by endotoxin preconditioning.	/pubmed/21468087	Longhi L, Gesuete R, Perego C, Ortolano F, Sacchi N, Villa P, Stocchetti N, De Simoni MG.	J Cereb Blood Flow Metab. 2011 Sep;31(9):1919-29. doi: 10.1038/jcbfm.2011.42. Epub 2011 Apr 6.	J Cereb Blood Flow Metab. 2011	PubMed	citation	PMID:21468087	pubmed	21468087	create date:2011/04/07 | first author:Longhi L
GOT to rid the body of excess glutamate.	/pubmed/21448218	Teichberg VI.	J Cereb Blood Flow Metab. 2011 Jun;31(6):1376-7. Epub 2011 Mar 30. No abstract available.	J Cereb Blood Flow Metab. 2011	PubMed	citation	PMID:21448218	pubmed	21448218	create date:2011/03/31 | first author:Teichberg VI
CSF Bcl-2 and cytochrome C temporal profiles in outcome prediction for adults with severe TBI.	/pubmed/21448217	Wagner AK, Amin KB, Niyonkuru C, Postal BA, McCullough EH, Ozawa H, Dixon CE, Bayir H, Clark RS, Kochanek PM, Fabio A.	J Cereb Blood Flow Metab. 2011 Sep;31(9):1886-96. doi: 10.1038/jcbfm.2011.31. Epub 2011 Mar 30.	J Cereb Blood Flow Metab. 2011	PubMed	citation	PMID:21448217	pubmed	21448217	create date:2011/03/31 | first author:Wagner AK
'Functional histology' in brain ischemia studies.	/pubmed/21448216	DeGracia DJ.	J Cereb Blood Flow Metab. 2011 Aug;31(8):1661-2. doi: 10.1038/jcbfm.2011.40. Epub 2011 Mar 30. No abstract available. Erratum in: J Cereb Blood Flow Metab. 2011 Sep;31(9):1968.	J Cereb Blood Flow Metab. 2011	PubMed	citation	PMID:21448216	pubmed	21448216	create date:2011/03/31 | first author:DeGracia DJ
Cerebral metabolic rate in hypercapnia: controversy continues.	/pubmed/21427732	Yablonskiy DA.	J Cereb Blood Flow Metab. 2011 Jul;31(7):1502-3. doi: 10.1038/jcbfm.2011.32. Epub 2011 Mar 23. No abstract available.	J Cereb Blood Flow Metab. 2011	PubMed	citation	PMID:21427732	pubmed	21427732	create date:2011/03/24 | first author:Yablonskiy DA
Response to 'comment on recent modeling studies of astrocyte-neuron metabolic interactions': much ado about nothing.	/pubmed/21427731	Mangia S, DiNuzzo M, Giove F, Carruthers A, Simpson IA, Vannucci SJ.	J Cereb Blood Flow Metab. 2011 Jun;31(6):1346-53. Epub 2011 Mar 23. Review.	J Cereb Blood Flow Metab. 2011	PubMed	citation	PMID:21427731	pubmed	21427731	create date:2011/03/24 | first author:Mangia S
Cyclosporine A, FK506, and NIM811 ameliorate prolonged CBF reduction and impaired neurovascular coupling after cortical spreading depression.	/pubmed/21427730	Piilgaard H, Witgen BM, Rasmussen P, Lauritzen M.	J Cereb Blood Flow Metab. 2011 Jul;31(7):1588-98. doi: 10.1038/jcbfm.2011.28. Epub 2011 Mar 23.	J Cereb Blood Flow Metab. 2011	PubMed	citation	PMID:21427730	pubmed	21427730	create date:2011/03/24 | first author:Piilgaard H
Adenosine kinase determines the degree of brain injury after ischemic stroke in mice.	/pubmed/21427729	Shen HY, Lusardi TA, Williams-Karnesky RL, Lan JQ, Poulsen DJ, Boison D.	J Cereb Blood Flow Metab. 2011 Jul;31(7):1648-59. doi: 10.1038/jcbfm.2011.30. Epub 2011 Mar 23.	J Cereb Blood Flow Metab. 2011	PubMed	citation	PMID:21427729	pubmed	21427729	create date:2011/03/24 | first author:Shen HY
Variants in the inflammatory IL6 and MPO genes modulate stroke susceptibility through main effects and gene-gene interactions.	/pubmed/21407237	Manso H, Krug T, Sobral J, Albergaria I, Gaspar G, Ferro JM, Oliveira SA, Vicente AM.	J Cereb Blood Flow Metab. 2011 Aug;31(8):1751-9. doi: 10.1038/jcbfm.2011.27. Epub 2011 Mar 16.	J Cereb Blood Flow Metab. 2011	PubMed	citation	PMID:21407237	pubmed	21407237	create date:2011/03/17 | first author:Manso H
Antiplatelet pretreatment does not increase hematoma volume in experimental intracerebral hemorrhage.	/pubmed/21386857	Lauer A, Schlunk F, Van Cott EM, Steinmetz H, Lo EH, Foerch C.	J Cereb Blood Flow Metab. 2011 Aug;31(8):1736-42. doi: 10.1038/jcbfm.2011.22. Epub 2011 Mar 9.	J Cereb Blood Flow Metab. 2011	PubMed	citation	PMID:21386857	pubmed	21386857	create date:2011/03/10 | first author:Lauer A
Association between pH-weighted endogenous amide proton chemical exchange saturation transfer MRI and tissue lactic acidosis during acute ischemic stroke.	/pubmed/21386856	Sun PZ, Cheung JS, Wang E, Lo EH.	J Cereb Blood Flow Metab. 2011 Aug;31(8):1743-50. doi: 10.1038/jcbfm.2011.23. Epub 2011 Mar 9.	J Cereb Blood Flow Metab. 2011	PubMed	citation	PMID:21386856	pubmed	21386856	create date:2011/03/10 | first author:Sun PZ
Vascular phenotyping of brain tumors using magnetic resonance microscopy (μMRI).	/pubmed/21386855	Kim E, Zhang J, Hong K, Benoit NE, Pathak AP.	J Cereb Blood Flow Metab. 2011 Jul;31(7):1623-36. doi: 10.1038/jcbfm.2011.17. Epub 2011 Mar 9. Erratum in: J Cereb Blood Flow Metab. 2011 Aug;31(8):1817-8.	J Cereb Blood Flow Metab. 2011	PubMed	citation	PMID:21386855	pubmed	21386855	create date:2011/03/10 | first author:Kim E
Crossed cerebellar diaschisis after stroke: can perfusion-weighted MRI show functional inactivation?	/pubmed/21386854	Madai VI, Altaner A, Stengl KL, Zaro-Weber O, Heiss WD, von Samson-Himmelstjerna FC, Sobesky J.	J Cereb Blood Flow Metab. 2011 Jun;31(6):1493-500. Epub 2011 Mar 9.	J Cereb Blood Flow Metab. 2011	PubMed	citation	PMID:21386854	pubmed	21386854	create date:2011/03/10 | first author:Madai VI
Cerebral perfusion and oxygenation are impaired by folate deficiency in rat: absolute measurements with noninvasive near-infrared spectroscopy.	/pubmed/21386853	Hallacoglu B, Sassaroli A, Fantini S, Troen AM.	J Cereb Blood Flow Metab. 2011 Jun;31(6):1482-92. Epub 2011 Mar 9.	J Cereb Blood Flow Metab. 2011	PubMed	citation	PMID:21386853	pubmed	21386853	create date:2011/03/10 | first author:Hallacoglu B
The parasympathetic nervous system in the quest for stroke therapeutics.	/pubmed/21364605	Cheyuo C, Jacob A, Wu R, Zhou M, Coppa GF, Wang P.	J Cereb Blood Flow Metab. 2011 May;31(5):1187-95. Epub 2011 Mar 2. Review.	J Cereb Blood Flow Metab. 2011	PubMed	citation	PMID:21364605	pubmed	21364605	create date:2011/03/03 | first author:Cheyuo C
In vivo contributions of BH3-only proteins to neuronal death following seizures, ischemia, and traumatic brain injury.	/pubmed/21364604	Engel T, Plesnila N, Prehn JH, Henshall DC.	J Cereb Blood Flow Metab. 2011 May;31(5):1196-210. Epub 2011 Mar 2. Review.	J Cereb Blood Flow Metab. 2011	PubMed	citation	PMID:21364604	pubmed	21364604	create date:2011/03/03 | first author:Engel T
Therapeutic hypothermia influences cell genesis and survival in the rat hippocampus following global ischemia.	/pubmed/21364603	Silasi G, Colbourne F.	J Cereb Blood Flow Metab. 2011 Aug;31(8):1725-35. doi: 10.1038/jcbfm.2011.25. Epub 2011 Mar 2.	J Cereb Blood Flow Metab. 2011	PubMed	citation	PMID:21364603	pubmed	21364603	create date:2011/03/03 | first author:Silasi G
Differential axial localization along the mouse brain vascular tree of luminal sodium-dependent glutamine transporters Snat1 and Snat3.	/pubmed/21364602	Ruderisch N, Virgintino D, Makrides V, Verrey F.	J Cereb Blood Flow Metab. 2011 Jul;31(7):1637-47. doi: 10.1038/jcbfm.2011.21. Epub 2011 Mar 2.	J Cereb Blood Flow Metab. 2011	PubMed	citation	PMID:21364602	pubmed	21364602	create date:2011/03/03 | first author:Ruderisch N
Optically quantified cerebral blood flow.	/pubmed/21364601	Santisakultarm TP, Schaffer CB.	J Cereb Blood Flow Metab. 2011 Jun;31(6):1337-8. Epub 2011 Mar 2. No abstract available.	J Cereb Blood Flow Metab. 2011	PubMed	citation	PMID:21364601	pubmed	21364601	create date:2011/03/03 | first author:Santisakultarm TP
Age and sex effects on 5-HT(4) receptors in the human brain: a [(11)C]SB207145 PET study.	/pubmed/21364600	Madsen K, Haahr MT, Marner L, Keller SH, Baaré WF, Svarer C, Hasselbalch SG, Knudsen GM.	J Cereb Blood Flow Metab. 2011 Jun;31(6):1475-81. Epub 2011 Mar 2.	J Cereb Blood Flow Metab. 2011	PubMed	citation	PMID:21364600	pubmed	21364600	create date:2011/03/03 | first author:Madsen K
Optical coherence tomography for the quantitative study of cerebrovascular physiology.	/pubmed/21364599	Srinivasan VJ, Atochin DN, Radhakrishnan H, Jiang JY, Ruvinskaya S, Wu W, Barry S, Cable AE, Ayata C, Huang PL, Boas DA.	J Cereb Blood Flow Metab. 2011 Jun;31(6):1339-45. Epub 2011 Mar 2.	J Cereb Blood Flow Metab. 2011	PubMed	citation	PMID:21364599	pubmed	21364599	create date:2011/03/03 | first author:Srinivasan VJ
Real-time ultrasound brain perfusion imaging with analysis of microbubble replenishment in acute MCA stroke.	/pubmed/21364598	Kern R, Diels A, Pettenpohl J, Kablau M, Brade J, Hennerici MG, Meairs S.	J Cereb Blood Flow Metab. 2011 Aug;31(8):1716-24. doi: 10.1038/jcbfm.2011.14. Epub 2011 Mar 2.	J Cereb Blood Flow Metab. 2011	PubMed	citation	PMID:21364598	pubmed	21364598	create date:2011/03/03 | first author:Kern R
Tissue hypoxia correlates with intensity of interictal spikes.	/pubmed/21343943	Geneslaw AS, Zhao M, Ma H, Schwartz TH.	J Cereb Blood Flow Metab. 2011 Jun;31(6):1394-402. Epub 2011 Feb 23.	J Cereb Blood Flow Metab. 2011	PubMed	citation	PMID:21343943	pubmed	21343943	create date:2011/02/24 | first author:Geneslaw AS
Thrombotic distal middle cerebral artery occlusion produced by topical FeCl(3) application: a novel model suitable for intravital microscopy and thrombolysis studies.	/pubmed/21326267	Karatas H, Erdener SE, Gursoy-Ozdemir Y, Gurer G, Soylemezoglu F, Dunn AK, Dalkara T.	J Cereb Blood Flow Metab. 2011 Jun;31(6):1452-60. Epub 2011 Feb 16.	J Cereb Blood Flow Metab. 2011	PubMed	citation	PMID:21326267	pubmed	21326267	create date:2011/02/18 | first author:Karatas H
Cerebral formation of free radicals during hypoxia does not cause structural damage and is associated with a reduction in mitochondrial PO2; evidence of O2-sensing in humans?	/pubmed/21304557	Bailey DM, Taudorf S, Berg RM, Lundby C, Pedersen BK, Rasmussen P, Møller K.	J Cereb Blood Flow Metab. 2011 Apr;31(4):1020-6. Epub 2011 Feb 9.	J Cereb Blood Flow Metab. 2011	PubMed	citation	PMID:21304557	pubmed	21304557	create date:2011/02/10 | first author:Bailey DM
Inhibition of VEGF signaling pathway attenuates hemorrhage after tPA treatment.	/pubmed/21304556	Kanazawa M, Igarashi H, Kawamura K, Takahashi T, Kakita A, Takahashi H, Nakada T, Nishizawa M, Shimohata T.	J Cereb Blood Flow Metab. 2011 Jun;31(6):1461-74. Epub 2011 Feb 9.	J Cereb Blood Flow Metab. 2011	PubMed	citation	PMID:21304556	pubmed	21304556	create date:2011/02/10 | first author:Kanazawa M
Intra- and multicenter reproducibility of pulsed, continuous and pseudo-continuous arterial spin labeling methods for measuring cerebral perfusion.	/pubmed/21304555	Gevers S, van Osch MJ, Bokkers RP, Kies DA, Teeuwisse WM, Majoie CB, Hendrikse J, Nederveen AJ.	J Cereb Blood Flow Metab. 2011 Aug;31(8):1706-15. doi: 10.1038/jcbfm.2011.10. Epub 2011 Feb 9.	J Cereb Blood Flow Metab. 2011	PubMed	citation	PMID:21304555	pubmed	21304555	create date:2011/02/10 | first author:Gevers S
Metabolic control of resting hemispheric cerebral blood flow is oxidative, not glycolytic.	/pubmed/21304554	Powers WJ, Videen TO, Markham J, Walter V, Perlmutter JS.	J Cereb Blood Flow Metab. 2011 May;31(5):1223-8. Epub 2011 Feb 9.	J Cereb Blood Flow Metab. 2011	PubMed	citation	PMID:21304554	pubmed	21304554	create date:2011/02/10 | first author:Powers WJ
Title	URL	Description	Details	ShortDetails	Resource	Type	Identifiers	Db	EntrezUID	Properties
Proof of concept: pharmacological preconditioning with a Toll-like receptor agonist protects against cerebrovascular injury in a primate model of stroke.	/pubmed/21285967	Bahjat FR, Williams-Karnesky RL, Kohama SG, West GA, Doyle KP, Spector MD, Hobbs TR, Stenzel-Poore MP.	J Cereb Blood Flow Metab. 2011 May;31(5):1229-42. Epub 2011 Feb 2.	J Cereb Blood Flow Metab. 2011	PubMed	citation	PMID:21285967	pubmed	21285967	create date:2011/02/03 | first author:Bahjat FR
Effect of pharmaceutical treatment on vasospasm, delayed cerebral ischemia, and clinical outcome in patients with aneurysmal subarachnoid hemorrhage: a systematic review and meta-analysis.	/pubmed/21285966	Etminan N, Vergouwen MD, Ilodigwe D, Macdonald RL.	J Cereb Blood Flow Metab. 2011 Jun;31(6):1443-51. Epub 2011 Feb 2. Review.	J Cereb Blood Flow Metab. 2011	PubMed	citation	PMID:21285966	pubmed	21285966	create date:2011/02/03 | first author:Etminan N
High blood glutamate oxaloacetate transaminase levels are associated with good functional outcome in acute ischemic stroke.	/pubmed/21266984	Campos F, Sobrino T, Ramos-Cabrer P, Castellanos M, Blanco M, Rodríguez-Yáñez M, Serena J, Leira R, Castillo J.	J Cereb Blood Flow Metab. 2011 Jun;31(6):1387-93. Epub 2011 Jan 26.	J Cereb Blood Flow Metab. 2011	PubMed	citation	PMID:21266984	pubmed	21266984	create date:2011/01/27 | first author:Campos F
Neuroprotection by glutamate oxaloacetate transaminase in ischemic stroke: an experimental study.	/pubmed/21266983	Campos F, Sobrino T, Ramos-Cabrer P, Argibay B, Agulla J, Pérez-Mato M, Rodríguez-González R, Brea D, Castillo J.	J Cereb Blood Flow Metab. 2011 Jun;31(6):1378-86. Epub 2011 Jan 26.	J Cereb Blood Flow Metab. 2011	PubMed	citation	PMID:21266983	pubmed	21266983	create date:2011/01/27 | first author:Campos F
The metabolomic profile during isoflurane anesthesia differs from propofol anesthesia in the live rodent brain.	/pubmed/21266982	Makaryus R, Lee H, Yu M, Zhang S, Smith SD, Rebecchi M, Glass PS, Benveniste H.	J Cereb Blood Flow Metab. 2011 Jun;31(6):1432-42. Epub 2011 Jan 26.	J Cereb Blood Flow Metab. 2011	PubMed	citation	PMID:21266982	pubmed	21266982	create date:2011/01/27 | first author:Makaryus R
Prophylactic neuroprotection against stroke: low-dose, prolonged treatment with deferoxamine or deferasirox establishes prolonged neuroprotection independent of HIF-1 function.	/pubmed/21245873	Zhao Y, Rempe DA.	J Cereb Blood Flow Metab. 2011 Jun;31(6):1412-23. Epub 2011 Jan 19.	J Cereb Blood Flow Metab. 2011	PubMed	citation	PMID:21245873	pubmed	21245873	create date:2011/01/20 | first author:Zhao Y
Pseudocontinuous arterial spin labeling reveals dissociable effects of morphine and alcohol on regional cerebral blood flow.	/pubmed/21245872	Khalili-Mahani N, van Osch MJ, Baerends E, Soeter RP, de Kam M, Zoethout RW, Dahan A, van Buchem MA, van Gerven JM, Rombouts SA.	J Cereb Blood Flow Metab. 2011 May;31(5):1321-33. Epub 2011 Jan 19.	J Cereb Blood Flow Metab. 2011	PubMed	citation	PMID:21245872	pubmed	21245872	create date:2011/01/20 | first author:Khalili-Mahani N
Visualization of cell death in mice with focal cerebral ischemia using fluorescent annexin A5, propidium iodide, and TUNEL staining.	/pubmed/21245871	Bahmani P, Schellenberger E, Klohs J, Steinbrink J, Cordell R, Zille M, Müller J, Harhausen D, Hofstra L, Reutelingsperger C, Farr TD, Dirnagl U, Wunder A.	J Cereb Blood Flow Metab. 2011 May;31(5):1311-20. Epub 2011 Jan 19.	J Cereb Blood Flow Metab. 2011	PubMed	citation	PMID:21245871	pubmed	21245871	create date:2011/01/20 | first author:Bahmani P
Pathways for ischemic cytoprotection: role of sirtuins in caloric restriction, resveratrol, and ischemic preconditioning.	/pubmed/21224864	Morris KC, Lin HW, Thompson JW, Perez-Pinzon MA.	J Cereb Blood Flow Metab. 2011 Apr;31(4):1003-19. Epub 2011 Jan 12. Review.	J Cereb Blood Flow Metab. 2011	PubMed	citation	PMID:21224864	pubmed	21224864	create date:2011/01/13 | first author:Morris KC
Animal research: reporting in vivo experiments--the ARRIVE guidelines.	/pubmed/21206507	Kilkenny C, Browne W, Cuthill IC, Emerson M, Altman DG; National Centre for the Replacement, Refinement and Reduction of Amimals in Research.	J Cereb Blood Flow Metab. 2011 Apr;31(4):991-3. Epub 2011 Jan 5. No abstract available.	J Cereb Blood Flow Metab. 2011	PubMed	citation	PMID:21206507	pubmed	21206507	create date:2011/01/06 | first author:Kilkenny C
Improving the quality of biomedical research: guidelines for reporting experiments involving animals.	/pubmed/21206506	Dirnagl U, Lauritzen M.	J Cereb Blood Flow Metab. 2011 Apr;31(4):989-90. Epub 2011 Jan 5. No abstract available. Erratum in: J Cereb Blood Flow Metab. 2011 Apr;31(4):1172.	J Cereb Blood Flow Metab. 2011	PubMed	citation	PMID:21206506	pubmed	21206506	create date:2011/01/06 | first author:Dirnagl U
Toll-like receptors 2 and 4 in ischemic stroke: outcome and therapeutic values.	/pubmed/21206505	Brea D, Blanco M, Ramos-Cabrer P, Moldes O, Arias S, Pérez-Mato M, Leira R, Sobrino T, Castillo J.	J Cereb Blood Flow Metab. 2011 Jun;31(6):1424-31. Epub 2011 Jan 5.	J Cereb Blood Flow Metab. 2011	PubMed	citation	PMID:21206505	pubmed	21206505	create date:2011/01/06 | first author:Brea D
Measurement of cerebral blood flow responses to the thigh cuff maneuver: a comparison of TCD with a novel MRI method.	/pubmed/21189480	Saeed NP, Horsfield MA, Panerai RB, Mistri AK, Robinson TG.	J Cereb Blood Flow Metab. 2011 May;31(5):1302-10. Epub 2010 Dec 29.	J Cereb Blood Flow Metab. 2011	PubMed	citation	PMID:21189480	pubmed	21189480	create date:2010/12/30 | first author:Saeed NP
The whole and the parts, development and aging, life and death.	/pubmed/21179074	Herreras O.	J Cereb Blood Flow Metab. 2011 Apr;31(4):994-5. Epub 2010 Dec 22. No abstract available.	J Cereb Blood Flow Metab. 2011	PubMed	citation	PMID:21179074	pubmed	21179074	create date:2010/12/24 | first author:Herreras O
Anaerobic function of CNS white matter declines with age.	/pubmed/21179073	Hamner MA, Möller T, Ransom BR.	J Cereb Blood Flow Metab. 2011 Apr;31(4):996-1002. Epub 2010 Dec 22.	J Cereb Blood Flow Metab. 2011	PubMed	citation	PMID:21179073	pubmed	21179073	create date:2010/12/24 | first author:Hamner MA
Endothelial SK(Ca) and IK(Ca) channels regulate brain parenchymal arteriolar diameter and cortical cerebral blood flow.	/pubmed/21179072	Hannah RM, Dunn KM, Bonev AD, Nelson MT.	J Cereb Blood Flow Metab. 2011 May;31(5):1175-86. Epub 2010 Dec 22.	J Cereb Blood Flow Metab. 2011	PubMed	citation	PMID:21179072	pubmed	21179072	create date:2010/12/24 | first author:Hannah RM
Endothelium-dependent hyperpolarization: out of the dish and into the brain.	/pubmed/21179071	Bryan RM Jr, Marrelli SP.	J Cereb Blood Flow Metab. 2011 May;31(5):1173-4. Epub 2010 Dec 22. No abstract available.	J Cereb Blood Flow Metab. 2011	PubMed	citation	PMID:21179071	pubmed	21179071	create date:2010/12/24 | first author:Bryan RM Jr
Arterial spin labeling and dynamic susceptibility contrast CBF MRI in postischemic hyperperfusion, hypercapnia, and after mannitol injection.	/pubmed/21179070	Tanaka Y, Nagaoka T, Nair G, Ohno K, Duong TQ.	J Cereb Blood Flow Metab. 2011 Jun;31(6):1403-11. Epub 2010 Dec 22.	J Cereb Blood Flow Metab. 2011	PubMed	citation	PMID:21179070	pubmed	21179070	create date:2010/12/24 | first author:Tanaka Y
Microvascular oxygen tension and flow measurements in rodent cerebral cortex during baseline conditions and functional activation.	/pubmed/21179069	Yaseen MA, Srinivasan VJ, Sakadžić S, Radhakrishnan H, Gorczynska I, Wu W, Fujimoto JG, Boas DA.	J Cereb Blood Flow Metab. 2011 Apr;31(4):1051-63. Epub 2010 Dec 22.	J Cereb Blood Flow Metab. 2011	PubMed	citation	PMID:21179069	pubmed	21179069	create date:2010/12/24 | first author:Yaseen MA
Temporal dynamics and spatial specificity of arterial and venous blood volume changes during visual stimulation: implication for BOLD quantification.	/pubmed/21179068	Kim T, Kim SG.	J Cereb Blood Flow Metab. 2011 May;31(5):1211-22. Epub 2010 Dec 22.	J Cereb Blood Flow Metab. 2011	PubMed	citation	PMID:21179068	pubmed	21179068	create date:2010/12/24 | first author:Kim T
Collateral circulation in symptomatic intracranial atherosclerosis.	/pubmed/21157476	Liebeskind DS, Cotsonis GA, Saver JL, Lynn MJ, Cloft HJ, Chimowitz MI; Warfarin–Aspirin Symptomatic Intracranial Disease (WASID) Investigators.	J Cereb Blood Flow Metab. 2011 May;31(5):1293-301. Epub 2010 Dec 15.	J Cereb Blood Flow Metab. 2011	PubMed	citation	PMID:21157476	pubmed	21157476	create date:2010/12/16 | first author:Liebeskind DS
Protective role for type 4 metabotropic glutamate receptors against ischemic brain damage.	/pubmed/21157475	Moyanova SG, Mastroiacovo F, Kortenska LV, Mitreva RG, Fardone E, Santolini I, Sobrado M, Battaglia G, Bruno V, Nicoletti F, Ngomba RT.	J Cereb Blood Flow Metab. 2011 Apr;31(4):1107-18. Epub 2010 Dec 15.	J Cereb Blood Flow Metab. 2011	PubMed	citation	PMID:21157475	pubmed	21157475	create date:2010/12/16 | first author:Moyanova SG
Intra-arterial injection of neural stem cells using a microneedle technique does not cause microembolic strokes.	/pubmed/21157474	Chua JY, Pendharkar AV, Wang N, Choi R, Andres RH, Gaeta X, Zhang J, Moseley ME, Guzman R.	J Cereb Blood Flow Metab. 2011 May;31(5):1263-71. Epub 2010 Dec 15.	J Cereb Blood Flow Metab. 2011	PubMed	citation	PMID:21157474	pubmed	21157474	create date:2010/12/16 | first author:Chua JY
Combinational therapy using hypothermia and the immunophilin ligand FK506 to target altered pial arteriolar reactivity, axonal damage, and blood-brain barrier dysfunction after traumatic brain injury in rat.	/pubmed/21157473	Oda Y, Gao G, Wei EP, Povlishock JT.	J Cereb Blood Flow Metab. 2011 Apr;31(4):1143-54. Epub 2010 Dec 15.	J Cereb Blood Flow Metab. 2011	PubMed	citation	PMID:21157473	pubmed	21157473	create date:2010/12/16 | first author:Oda Y
Systematic survey of the design, statistical analysis, and reporting of studies published in the 2008 volume of the Journal of Cerebral Blood Flow and Metabolism.	/pubmed/21157472	Vesterinen HM, Egan K, Deister A, Schlattmann P, Macleod MR, Dirnagl U.	J Cereb Blood Flow Metab. 2011 Apr;31(4):1064-72. Epub 2010 Dec 15. Erratum in: J Cereb Blood Flow Metab. 2011 Apr;31(4):1171. Vesterinen, Hanna V [corrected to Vesterinen, Hanna M].	J Cereb Blood Flow Metab. 2011	PubMed	citation	PMID:21157472	pubmed	21157472	create date:2010/12/16 | first author:Vesterinen HM
Hyperglycaemia and infarct size in animal models of middle cerebral artery occlusion: systematic review and meta-analysis.	/pubmed/21157471	MacDougall NJ, Muir KW.	J Cereb Blood Flow Metab. 2011 Mar;31(3):807-18. Epub 2010 Dec 15. Review.	J Cereb Blood Flow Metab. 2011	PubMed	citation	PMID:21157471	pubmed	21157471	create date:2010/12/16 | first author:MacDougall NJ
Traumatic brain injury in mice lacking the K channel, TREK-1.	/pubmed/21157470	Namiranian K, Brink CD, Goodman JC, Robertson CS, Bryan RM Jr.	J Cereb Blood Flow Metab. 2011 Mar;31(3):e1-6. doi: 10.1038/jcbfm.2010.223. Epub 2010 Dec 15.	J Cereb Blood Flow Metab. 2011	PubMed	citation	PMID:21157470	pubmed	21157470	create date:2010/12/16 | first author:Namiranian K
SCALE-PWI: A pulse sequence for absolute quantitative cerebral perfusion imaging.	/pubmed/21157469	Srour JM, Shin W, Shah S, Sen A, Carroll TJ.	J Cereb Blood Flow Metab. 2011 May;31(5):1272-82. Epub 2010 Dec 15.	J Cereb Blood Flow Metab. 2011	PubMed	citation	PMID:21157469	pubmed	21157469	create date:2010/12/16 | first author:Srour JM
In vivo 3D morphology of astrocyte-vasculature interactions in the somatosensory cortex: implications for neurovascular coupling.	/pubmed/21139630	McCaslin AF, Chen BR, Radosevich AJ, Cauli B, Hillman EM.	J Cereb Blood Flow Metab. 2011 Mar;31(3):795-806. Epub 2010 Dec 8.	J Cereb Blood Flow Metab. 2011	PubMed	citation	PMID:21139630	pubmed	21139630	create date:2010/12/09 | first author:McCaslin AF
Glutamate transporter type 3 knockout reduces brain tolerance to focal brain ischemia in mice.	/pubmed/21139629	Li L, Zuo Z.	J Cereb Blood Flow Metab. 2011 May;31(5):1283-92. Epub 2010 Dec 8.	J Cereb Blood Flow Metab. 2011	PubMed	citation	PMID:21139629	pubmed	21139629	create date:2010/12/09 | first author:Li L
Ex vivo diffusion tensor imaging and neuropathological correlation in a murine model of hypoxia-ischemia-induced thrombotic stroke.	/pubmed/21139628	Shereen A, Nemkul N, Yang D, Adhami F, Dunn RS, Hazen ML, Nakafuku M, Ning G, Lindquist DM, Kuan CY.	J Cereb Blood Flow Metab. 2011 Apr;31(4):1155-69. Epub 2010 Dec 8.	J Cereb Blood Flow Metab. 2011	PubMed	citation	PMID:21139628	pubmed	21139628	create date:2010/12/09 | first author:Shereen A
Glial laminar cortical architecture matches metabolic demand.	/pubmed/21139627	Scott NA, Murphy TH.	J Cereb Blood Flow Metab. 2011 Mar;31(3):793-4. Epub 2010 Dec 8. No abstract available.	J Cereb Blood Flow Metab. 2011	PubMed	citation	PMID:21139627	pubmed	21139627	create date:2010/12/09 | first author:Scott NA
Acute hepatocyte growth factor treatment induces long-term neuroprotection and stroke recovery via mechanisms involving neural precursor cell proliferation and differentiation.	/pubmed/21119693	Doeppner TR, Kaltwasser B, ElAli A, Zechariah A, Hermann DM, Bähr M.	J Cereb Blood Flow Metab. 2011 May;31(5):1251-62. Epub 2010 Dec 1.	J Cereb Blood Flow Metab. 2011	PubMed	citation	PMID:21119693	pubmed	21119693	create date:2010/12/02 | first author:Doeppner TR
Unconjugated bilirubin contributes to early inflammation and edema after intracerebral hemorrhage.	/pubmed/21102603	Loftspring MC, Johnson HL, Feng R, Johnson AJ, Clark JF.	J Cereb Blood Flow Metab. 2011 Apr;31(4):1133-42. Epub 2010 Nov 24.	J Cereb Blood Flow Metab. 2011	PubMed	citation	PMID:21102603	pubmed	21102603	create date:2010/11/26 | first author:Loftspring MC
Iron toxicity in mice with collagenase-induced intracerebral hemorrhage.	/pubmed/21102602	Wu H, Wu T, Xu X, Wang J, Wang J.	J Cereb Blood Flow Metab. 2011 May;31(5):1243-50. Epub 2010 Nov 24.	J Cereb Blood Flow Metab. 2011	PubMed	citation	PMID:21102602	pubmed	21102602	create date:2010/11/26 | first author:Wu H
Chronic hyperperfusion and angiogenesis follow subacute hypoperfusion in the thalamus of rats with focal cerebral ischemia.	/pubmed/21081957	Hayward NM, Yanev P, Haapasalo A, Miettinen R, Hiltunen M, Gröhn O, Jolkkonen J.	J Cereb Blood Flow Metab. 2011 Apr;31(4):1119-32. Epub 2010 Nov 17.	J Cereb Blood Flow Metab. 2011	PubMed	citation	PMID:21081957	pubmed	21081957	create date:2010/11/18 | first author:Hayward NM
Altered 13C glucose metabolism in the cortico-striato-thalamo-cortical loop in the MK-801 rat model of schizophrenia.	/pubmed/21081956	Eyjolfsson EM, Nilsen LH, Kondziella D, Brenner E, Håberg A, Sonnewald U.	J Cereb Blood Flow Metab. 2011 Mar;31(3):976-85. Epub 2010 Nov 17.	J Cereb Blood Flow Metab. 2011	PubMed	citation	PMID:21081956	pubmed	21081956	create date:2010/11/18 | first author:Eyjolfsson EM
Brain glutamine synthesis requires neuronal aspartate: a commentary.	/pubmed/21063427	Hertz L.	J Cereb Blood Flow Metab. 2011 Jan;31(1):384-7. Epub 2010 Nov 10.	J Cereb Blood Flow Metab. 2011	PubMed	citation	PMID:21063427	pubmed	21063427	create date:2010/11/11 | first author:Hertz L
Macrophage migration inhibitory factor promotes cell death and aggravates neurologic deficits after experimental stroke.	/pubmed/21063426	Inácio AR, Ruscher K, Leng L, Bucala R, Deierborg T.	J Cereb Blood Flow Metab. 2011 Apr;31(4):1093-106. Epub 2010 Nov 10.	J Cereb Blood Flow Metab. 2011	PubMed	citation	PMID:21063426	pubmed	21063426	create date:2010/11/11 | first author:Inácio AR
Clinical relevance of cortical spreading depression in neurological disorders: migraine, malignant stroke, subarachnoid and intracranial hemorrhage, and traumatic brain injury.	/pubmed/21045864	Lauritzen M, Dreier JP, Fabricius M, Hartings JA, Graf R, Strong AJ.	J Cereb Blood Flow Metab. 2011 Jan;31(1):17-35. Epub 2010 Nov 3. Review.	J Cereb Blood Flow Metab. 2011	PubMed	citation	PMID:21045864	pubmed	21045864	create date:2010/11/04 | first author:Lauritzen M
Experimental stroke-induced changes in the bone marrow reveal complex regulation of leukocyte responses.	/pubmed/21045863	Denes A, McColl BW, Leow-Dyke SF, Chapman KZ, Humphreys NE, Grencis RK, Allan SM, Rothwell NJ.	J Cereb Blood Flow Metab. 2011 Apr;31(4):1036-50. Epub 2010 Nov 3.	J Cereb Blood Flow Metab. 2011	PubMed	citation	PMID:21045863	pubmed	21045863	create date:2010/11/04 | first author:Denes A
The vascular mean transit time: a surrogate for the penumbra flow threshold?	/pubmed/21045862	Carrera E, Jones PS, Iglesias S, Guadagno JV, Warburton EA, Fryer TD, Aigbirhio FI, Baron JC.	J Cereb Blood Flow Metab. 2011 Apr;31(4):1027-35. Epub 2010 Nov 3.	J Cereb Blood Flow Metab. 2011	PubMed	citation	PMID:21045862	pubmed	21045862	create date:2010/11/04 | first author:Carrera E
Preclinical drug evaluation for combination therapy in acute stroke using systematic review, meta-analysis, and subsequent experimental testing.	/pubmed/20978519	O'Collins VE, Macleod MR, Cox SF, Van Raay L, Aleksoska E, Donnan GA, Howells DW.	J Cereb Blood Flow Metab. 2011 Mar;31(3):962-75. Epub 2010 Oct 27. Review.	J Cereb Blood Flow Metab. 2011	PubMed	citation	PMID:20978519	pubmed	20978519	create date:2010/10/28 | first author:O'Collins VE
Leptin augments cerebral hemodynamic reserve after three-vessel occlusion: distinct effects on cerebrovascular tone and proliferation in a nonlethal model of hypoperfused rat brain.	/pubmed/20978518	Busch HJ, Schirmer SH, Jost M, van Stijn S, Peters SL, Piek JJ, Bode C, Buschmann IR, Mies G.	J Cereb Blood Flow Metab. 2011 Apr;31(4):1085-92. Epub 2010 Oct 27.	J Cereb Blood Flow Metab. 2011	PubMed	citation	PMID:20978518	pubmed	20978518	create date:2010/10/28 | first author:Busch HJ
Valproic acid attenuates blood-brain barrier disruption in a rat model of transient focal cerebral ischemia: the roles of HDAC and MMP-9 inhibition.	/pubmed/20978517	Wang Z, Leng Y, Tsai LK, Leeds P, Chuang DM.	J Cereb Blood Flow Metab. 2011 Jan;31(1):52-7. Epub 2010 Oct 27.	J Cereb Blood Flow Metab. 2011	PubMed	citation	PMID:20978517	pubmed	20978517	create date:2010/10/28 | first author:Wang Z
Spreading depression and related events are significant sources of neuronal Zn2+ release and accumulation.	/pubmed/20978516	Carter RE, Aiba I, Dietz RM, Sheline CT, Shuttleworth CW.	J Cereb Blood Flow Metab. 2011 Apr;31(4):1073-84. Epub 2010 Oct 27.	J Cereb Blood Flow Metab. 2011	PubMed	citation	PMID:20978516	pubmed	20978516	create date:2010/10/28 | first author:Carter RE
The effect of basal vasodilation on hypercapnic and hypocapnic reactivity measured using magnetic resonance imaging.	/pubmed/20959855	Bright MG, Donahue MJ, Duyn JH, Jezzard P, Bulte DP.	J Cereb Blood Flow Metab. 2011 Feb;31(2):426-38. Epub 2010 Oct 20.	J Cereb Blood Flow Metab. 2011	PubMed	citation	PMID:20959855	pubmed	20959855	create date:2010/10/21 | first author:Bright MG
Multiple sites of vasopressin synthesis in the injured brain.	/pubmed/20959854	Szmydynger-Chodobska J, Zink BJ, Chodobski A.	J Cereb Blood Flow Metab. 2011 Jan;31(1):47-51. Epub 2010 Oct 20.	J Cereb Blood Flow Metab. 2011	PubMed	citation	PMID:20959854	pubmed	20959854	create date:2010/10/21 | first author:Szmydynger-Chodobska J
A new technique for functional imaging in songbirds and beyond.	/pubmed/20959853	Voss HU.	J Cereb Blood Flow Metab. 2011 Feb;31(2):391-2. Epub 2010 Oct 20. No abstract available.	J Cereb Blood Flow Metab. 2011	PubMed	citation	PMID:20959853	pubmed	20959853	create date:2010/10/21 | first author:Voss HU
Functional white-laser imaging to study brain oxygen uncoupling/recoupling in songbirds.	/pubmed/20959852	Mottin S, Montcel B, de Chatellus HG, Ramstein S.	J Cereb Blood Flow Metab. 2011 Feb;31(2):393-400. Epub 2010 Oct 20.	J Cereb Blood Flow Metab. 2011	PubMed	citation	PMID:20959852	pubmed	20959852	create date:2010/10/21 | first author:Mottin S
Title	URL	Description	Details	ShortDetails	Resource	Type	Identifiers	Db	EntrezUID	Properties
Platelet mitochondrial complex I and I+III activities do not correlate with cerebral mitochondrial oxidative metabolism.	/pubmed/20959851	Powers WJ, Haas RH, Le T, Videen TO, Markham J, Perlmutter JS.	J Cereb Blood Flow Metab. 2011 Jan;31(1):e1-5. doi: 10.1038/jcbfm.2010.179. Epub 2010 Oct 20.	J Cereb Blood Flow Metab. 2011	PubMed	citation	PMID:20959851	pubmed	20959851	create date:2010/10/21 | first author:Powers WJ
External globus pallidus stimulation modulates brain connectivity in Huntington's disease.	/pubmed/20959850	Ligot N, Krystkowiak P, Simonin C, Goldman S, Peigneux P, Van Naemen J, Monclus M, Lacroix SF, Devos D, Dujardin K, Delmaire C, Bardinet E, Delval A, Delliaux M, Defebvre L, Yelnik J, Blond S, Destée A, De Tiège X.	J Cereb Blood Flow Metab. 2011 Jan;31(1):41-6. Epub 2010 Oct 20.	J Cereb Blood Flow Metab. 2011	PubMed	citation	PMID:20959850	pubmed	20959850	create date:2010/10/21 | first author:Ligot N
Prediction of repeat-dose occupancy from single-dose data: characterisation of the relationship between plasma pharmacokinetics and brain target occupancy.	/pubmed/20940733	Abanades S, van der Aart J, Barletta JA, Marzano C, Searle GE, Salinas CA, Ahmad JJ, Reiley RR, Pampols-Maso S, Zamuner S, Cunningham VJ, Rabiner EA, Laruelle MA, Gunn RN.	J Cereb Blood Flow Metab. 2011 Mar;31(3):944-52. Epub 2010 Oct 13.	J Cereb Blood Flow Metab. 2011	PubMed	citation	PMID:20940733	pubmed	20940733	create date:2010/10/14 | first author:Abanades S
Resveratrol attenuates oxidized LDL-evoked Lox-1 signaling and consequently protects against apoptotic insults to cerebrovascular endothelial cells.	/pubmed/20940732	Chang HC, Chen TG, Tai YT, Chen TL, Chiu WT, Chen RM.	J Cereb Blood Flow Metab. 2011 Mar;31(3):842-54. Epub 2010 Oct 13.	J Cereb Blood Flow Metab. 2011	PubMed	citation	PMID:20940732	pubmed	20940732	create date:2010/10/14 | first author:Chang HC
Altered expression and function of ryanodine receptors and FKBP12.6 after subarachnoid hemorrhage: more than meets the eye.	/pubmed/20940731	Jackson WF.	J Cereb Blood Flow Metab. 2011 Jan;31(1):1-2. Epub 2010 Oct 13.	J Cereb Blood Flow Metab. 2011	PubMed	citation	PMID:20940731	pubmed	20940731	create date:2010/10/14 | first author:Jackson WF
Striatal and cortical BOLD, blood flow, blood volume, oxygen consumption, and glucose consumption changes in noxious forepaw electrical stimulation.	/pubmed/20940730	Shih YY, Wey HY, De La Garza BH, Duong TQ.	J Cereb Blood Flow Metab. 2011 Mar;31(3):832-41. Epub 2010 Oct 13.	J Cereb Blood Flow Metab. 2011	PubMed	citation	PMID:20940730	pubmed	20940730	create date:2010/10/14 | first author:Shih YY
Estrogen enhances neurogenesis and behavioral recovery after stroke.	/pubmed/20940729	Li J, Siegel M, Yuan M, Zeng Z, Finnucan L, Persky R, Hurn PD, McCullough LD.	J Cereb Blood Flow Metab. 2011 Feb;31(2):413-25. Epub 2010 Oct 13.	J Cereb Blood Flow Metab. 2011	PubMed	citation	PMID:20940729	pubmed	20940729	create date:2010/10/14 | first author:Li J
Dynamics of regional distribution of ischemic lesions in middle cerebral artery trunk occlusion relates to collateral circulation.	/pubmed/20940728	Cheng B, Golsari A, Fiehler J, Rosenkranz M, Gerloff C, Thomalla G.	J Cereb Blood Flow Metab. 2011 Jan;31(1):36-40. Epub 2010 Oct 13.	J Cereb Blood Flow Metab. 2011	PubMed	citation	PMID:20940728	pubmed	20940728	create date:2010/10/14 | first author:Cheng B
Tumor necrosis factor alpha and Fas receptor contribute to cognitive deficits independent of cell death after concussive traumatic brain injury in mice.	/pubmed/20940727	Khuman J, Meehan WP 3rd, Zhu X, Qiu J, Hoffmann U, Zhang J, Giovannone E, Lo EH, Whalen MJ.	J Cereb Blood Flow Metab. 2011 Feb;31(2):778-89. Epub 2010 Oct 13.	J Cereb Blood Flow Metab. 2011	PubMed	citation	PMID:20940727	pubmed	20940727	create date:2010/10/14 | first author:Khuman J
Cell death/proliferation and alterations in glial morphology contribute to changes in diffusivity in the rat hippocampus after hypoxia-ischemia.	/pubmed/20877389	Anderova M, Vorisek I, Pivonkova H, Benesova J, Vargova L, Cicanic M, Chvatal A, Sykova E.	J Cereb Blood Flow Metab. 2011 Mar;31(3):894-907. Epub 2010 Sep 29.	J Cereb Blood Flow Metab. 2011	PubMed	citation	PMID:20877389	pubmed	20877389	create date:2010/09/30 | first author:Anderova M
Silent cortical neuronal damage in atherosclerotic disease of the major cerebral arteries.	/pubmed/20877388	Yamauchi H, Nishii R, Higashi T, Kagawa S, Fukuyama H.	J Cereb Blood Flow Metab. 2011 Mar;31(3):953-61. Epub 2010 Sep 29.	J Cereb Blood Flow Metab. 2011	PubMed	citation	PMID:20877388	pubmed	20877388	create date:2010/09/30 | first author:Yamauchi H
Alpha-synuclein aggregation induced by brief ischemia negatively impacts neuronal survival in vivo: a study in [A30P]alpha-synuclein transgenic mouse.	/pubmed/20877387	Unal-Cevik I, Gursoy-Ozdemir Y, Yemisci M, Lule S, Gurer G, Can A, Müller V, Kahle PJ, Dalkara T.	J Cereb Blood Flow Metab. 2011 Mar;31(3):913-23. Epub 2010 Sep 29.	J Cereb Blood Flow Metab. 2011	PubMed	citation	PMID:20877387	pubmed	20877387	create date:2010/09/30 | first author:Unal-Cevik I
'Salvaged' stroke ischaemic penumbra shows significant injury: studies with the hypoxia tracer FMISO.	/pubmed/20877386	Spratt NJ, Donnan GA, McLeod DD, Howells DW.	J Cereb Blood Flow Metab. 2011 Mar;31(3):934-43. Epub 2010 Sep 29.	J Cereb Blood Flow Metab. 2011	PubMed	citation	PMID:20877386	pubmed	20877386	create date:2010/09/30 | first author:Spratt NJ
Brain water mobility decreases after astrocytic aquaporin-4 inhibition using RNA interference.	/pubmed/20877385	Badaut J, Ashwal S, Adami A, Tone B, Recker R, Spagnoli D, Ternon B, Obenaus A.	J Cereb Blood Flow Metab. 2011 Mar;31(3):819-31. Epub 2010 Sep 29.	J Cereb Blood Flow Metab. 2011	PubMed	citation	PMID:20877385	pubmed	20877385	create date:2010/09/30 | first author:Badaut J
Thrombopoietin protects the brain and improves sensorimotor functions: reduction of stroke-induced MMP-9 upregulation and blood-brain barrier injury.	/pubmed/20877384	Zhou J, Li J, Rosenbaum DM, Barone FC.	J Cereb Blood Flow Metab. 2011 Mar;31(3):924-33. Epub 2010 Sep 29.	J Cereb Blood Flow Metab. 2011	PubMed	citation	PMID:20877384	pubmed	20877384	create date:2010/09/30 | first author:Zhou J
Vascular adhesion protein-1 inhibition provides antiinflammatory protection after an intracerebral hemorrhagic stroke in mice.	/pubmed/20877383	Ma Q, Manaenko A, Khatibi NH, Chen W, Zhang JH, Tang J.	J Cereb Blood Flow Metab. 2011 Mar;31(3):881-93. Epub 2010 Sep 29.	J Cereb Blood Flow Metab. 2011	PubMed	citation	PMID:20877383	pubmed	20877383	create date:2010/09/30 | first author:Ma Q
NADPH oxidase mediates striatal neuronal injury after transient global cerebral ischemia.	/pubmed/20859296	Yoshioka H, Niizuma K, Katsu M, Okami N, Sakata H, Kim GS, Narasimhan P, Chan PH.	J Cereb Blood Flow Metab. 2011 Mar;31(3):868-80. Epub 2010 Sep 22.	J Cereb Blood Flow Metab. 2011	PubMed	citation	PMID:20859296	pubmed	20859296	create date:2010/09/23 | first author:Yoshioka H
Negative BOLD-fMRI signals in large cerebral veins.	/pubmed/20859295	Bianciardi M, Fukunaga M, van Gelderen P, de Zwart JA, Duyn JH.	J Cereb Blood Flow Metab. 2011 Feb;31(2):401-12. Epub 2010 Sep 22.	J Cereb Blood Flow Metab. 2011	PubMed	citation	PMID:20859295	pubmed	20859295	create date:2010/09/23 | first author:Bianciardi M
Susceptibility of Tmax to tracer delay on perfusion analysis: quantitative evaluation of various deconvolution algorithms using digital phantoms.	/pubmed/20859294	Kudo K, Sasaki M, Østergaard L, Christensen S, Uwano I, Suzuki M, Ogasawara K, Shirato H, Ogawa A.	J Cereb Blood Flow Metab. 2011 Mar;31(3):908-12. Epub 2010 Sep 22.	J Cereb Blood Flow Metab. 2011	PubMed	citation	PMID:20859294	pubmed	20859294	create date:2010/09/23 | first author:Kudo K
Two-photon NADH imaging exposes boundaries of oxygen diffusion in cortical vascular supply regions.	/pubmed/20859293	Kasischke KA, Lambert EM, Panepento B, Sun A, Gelbard HA, Burgess RW, Foster TH, Nedergaard M.	J Cereb Blood Flow Metab. 2011 Jan;31(1):68-81. Epub 2010 Sep 22.	J Cereb Blood Flow Metab. 2011	PubMed	citation	PMID:20859293	pubmed	20859293	create date:2010/09/23 | first author:Kasischke KA
Reduced ischemic brain injury by partial rejuvenation of bone marrow cells in aged rats.	/pubmed/20859292	Taguchi A, Zhu P, Cao F, Kikuchi-Taura A, Kasahara Y, Stern DM, Soma T, Matsuyama T, Hata R.	J Cereb Blood Flow Metab. 2011 Mar;31(3):855-67. Epub 2010 Sep 22.	J Cereb Blood Flow Metab. 2011	PubMed	citation	PMID:20859292	pubmed	20859292	create date:2010/09/23 | first author:Taguchi A
Blocking TLR2 in vivo protects against accumulation of inflammatory cells and neuronal injury in experimental stroke.	/pubmed/20842165	Ziegler G, Freyer D, Harhausen D, Khojasteh U, Nietfeld W, Trendelenburg G.	J Cereb Blood Flow Metab. 2011 Feb;31(2):757-66. Epub 2010 Sep 15.	J Cereb Blood Flow Metab. 2011	PubMed	citation	PMID:20842165	pubmed	20842165	create date:2010/09/16 | first author:Ziegler G
The influence of carbon dioxide on brain activity and metabolism in conscious humans.	/pubmed/20842164	Xu F, Uh J, Brier MR, Hart J Jr, Yezhuvath US, Gu H, Yang Y, Lu H.	J Cereb Blood Flow Metab. 2011 Jan;31(1):58-67. Epub 2010 Sep 15.	J Cereb Blood Flow Metab. 2011	PubMed	citation	PMID:20842164	pubmed	20842164	create date:2010/09/16 | first author:Xu F
Limitations of collateral flow after occlusion of a single cortical penetrating arteriole.	/pubmed/20842163	Nishimura N, Rosidi NL, Iadecola C, Schaffer CB.	J Cereb Blood Flow Metab. 2010 Dec;30(12):1914-27. Epub 2010 Sep 15.	J Cereb Blood Flow Metab. 2010	PubMed	citation	PMID:20842163	pubmed	20842163	create date:2010/09/16 | first author:Nishimura N
A dynamic in vitro BBB model for the study of immune cell trafficking into the central nervous system.	/pubmed/20842162	Cucullo L, Marchi N, Hossain M, Janigro D.	J Cereb Blood Flow Metab. 2011 Feb;31(2):767-77. Epub 2010 Sep 15.	J Cereb Blood Flow Metab. 2011	PubMed	citation	PMID:20842162	pubmed	20842162	create date:2010/09/16 | first author:Cucullo L
Determination of the brain-blood partition coefficient for water in mice using MRI.	/pubmed/20842161	Leithner C, Müller S, Füchtemeier M, Lindauer U, Dirnagl U, Royl G.	J Cereb Blood Flow Metab. 2010 Nov;30(11):1821-4. Epub 2010 Sep 15.	J Cereb Blood Flow Metab. 2010	PubMed	citation	PMID:20842161	pubmed	20842161	create date:2010/09/16 | first author:Leithner C
Noninvasive and localized blood-brain barrier disruption using focused ultrasound can be achieved at short pulse lengths and low pulse repetition frequencies.	/pubmed/20842160	Choi JJ, Selert K, Gao Z, Samiotaki G, Baseri B, Konofagou EE.	J Cereb Blood Flow Metab. 2011 Feb;31(2):725-37. Epub 2010 Sep 15.	J Cereb Blood Flow Metab. 2011	PubMed	citation	PMID:20842160	pubmed	20842160	create date:2010/09/16 | first author:Choi JJ
Framingham cardiovascular risk profile correlates with impaired hippocampal and cortical vasoreactivity to hypercapnia.	/pubmed/20842159	Glodzik L, Rusinek H, Brys M, Tsui WH, Switalski R, Mosconi L, Mistur R, Pirraglia E, de Santi S, Li Y, Goldowsky A, de Leon MJ.	J Cereb Blood Flow Metab. 2011 Feb;31(2):671-9. Epub 2010 Sep 15.	J Cereb Blood Flow Metab. 2011	PubMed	citation	PMID:20842159	pubmed	20842159	create date:2010/09/16 | first author:Glodzik L
Glycogenolysis in astrocytes supports blood-borne glucose channeling not glycogen-derived lactate shuttling to neurons: evidence from mathematical modeling.	/pubmed/20827264	DiNuzzo M, Mangia S, Maraviglia B, Giove F.	J Cereb Blood Flow Metab. 2010 Dec;30(12):1895-904. Epub 2010 Sep 8.	J Cereb Blood Flow Metab. 2010	PubMed	citation	PMID:20827264	pubmed	20827264	create date:2010/09/10 | first author:DiNuzzo M
Astrocytes are 'good scouts': being prepared also helps neighboring neurons.	/pubmed/20827263	Dienel GA.	J Cereb Blood Flow Metab. 2010 Dec;30(12):1893-4. Epub 2010 Sep 8.	J Cereb Blood Flow Metab. 2010	PubMed	citation	PMID:20827263	pubmed	20827263	create date:2010/09/10 | first author:Dienel GA
Astrocytes and pericytes differentially modulate blood-brain barrier characteristics during development and hypoxic insult.	/pubmed/20827262	Al Ahmad A, Taboada CB, Gassmann M, Ogunshola OO.	J Cereb Blood Flow Metab. 2011 Feb;31(2):693-705. Epub 2010 Sep 8.	J Cereb Blood Flow Metab. 2011	PubMed	citation	PMID:20827262	pubmed	20827262	create date:2010/09/10 | first author:Al Ahmad A
Decreased cortical serotonin in neonatal rabbits exposed to endotoxin in utero.	/pubmed/20827261	Kannan S, Saadani-Makki F, Balakrishnan B, Dai H, Chakraborty PK, Janisse J, Muzik O, Romero R, Chugani DC.	J Cereb Blood Flow Metab. 2011 Feb;31(2):738-49. Epub 2010 Sep 8.	J Cereb Blood Flow Metab. 2011	PubMed	citation	PMID:20827261	pubmed	20827261	create date:2010/09/10 | first author:Kannan S
Baseline CBF, and BOLD, CBF, and CMRO2 fMRI of visual and vibrotactile stimulations in baboons.	/pubmed/20827260	Wey HY, Wang DJ, Duong TQ.	J Cereb Blood Flow Metab. 2011 Feb;31(2):715-24. Epub 2010 Sep 8.	J Cereb Blood Flow Metab. 2011	PubMed	citation	PMID:20827260	pubmed	20827260	create date:2010/09/10 | first author:Wey HY
Cumulative input function method for linear compartmental models and spectral analysis in PET.	/pubmed/20808319	Simoncic U, Jeraj R.	J Cereb Blood Flow Metab. 2011 Feb;31(2):750-6. Epub 2010 Sep 1.	J Cereb Blood Flow Metab. 2011	PubMed	citation	PMID:20808319	pubmed	20808319	create date:2010/09/03 | first author:Simoncic U
The use of alternative forms of graphical analysis to balance bias and precision in PET images.	/pubmed/20808318	Logan J, Alexoff D, Fowler JS.	J Cereb Blood Flow Metab. 2011 Feb;31(2):535-46. Epub 2010 Sep 1.	J Cereb Blood Flow Metab. 2011	PubMed	citation	PMID:20808318	pubmed	20808318	create date:2010/09/03 | first author:Logan J
Autoregulation of cerebral blood flow to changes in arterial pressure in mild Alzheimer's disease.	/pubmed/20736966	Zazulia AR, Videen TO, Morris JC, Powers WJ.	J Cereb Blood Flow Metab. 2010 Nov;30(11):1883-9. Epub 2010 Aug 25.	J Cereb Blood Flow Metab. 2010	PubMed	citation	PMID:20736966	pubmed	20736966	create date:2010/08/26 | first author:Zazulia AR
Ascl1 lineage cells contribute to ischemia-induced neurogenesis and oligodendrogenesis.	/pubmed/20736965	Zhang RL, Chopp M, Roberts C, Jia L, Wei M, Lu M, Wang X, Pourabdollah S, Zhang ZG.	J Cereb Blood Flow Metab. 2011 Feb;31(2):614-25. Epub 2010 Aug 25.	J Cereb Blood Flow Metab. 2011	PubMed	citation	PMID:20736965	pubmed	20736965	create date:2010/08/26 | first author:Zhang RL
Basal cerebral blood volume during the poststimulation undershoot in BOLD MRI of the human brain.	/pubmed/20736964	Dechent P, Schütze G, Helms G, Merboldt KD, Frahm J.	J Cereb Blood Flow Metab. 2011 Jan;31(1):82-9. Epub 2010 Aug 25.	J Cereb Blood Flow Metab. 2011	PubMed	citation	PMID:20736964	pubmed	20736964	create date:2010/08/26 | first author:Dechent P
Parametric mapping of [18F]fluoromisonidazole positron emission tomography using basis functions.	/pubmed/20736963	Hong YT, Beech JS, Smith R, Baron JC, Fryer TD.	J Cereb Blood Flow Metab. 2011 Feb;31(2):648-57. Epub 2010 Aug 25.	J Cereb Blood Flow Metab. 2011	PubMed	citation	PMID:20736963	pubmed	20736963	create date:2010/08/26 | first author:Hong YT
Evidence that OGG1 glycosylase protects neurons against oxidative DNA damage and cell death under ischemic conditions.	/pubmed/20736962	Liu D, Croteau DL, Souza-Pinto N, Pitta M, Tian J, Wu C, Jiang H, Mustafa K, Keijzers G, Bohr VA, Mattson MP.	J Cereb Blood Flow Metab. 2011 Feb;31(2):680-92. Epub 2010 Aug 25.	J Cereb Blood Flow Metab. 2011	PubMed	citation	PMID:20736962	pubmed	20736962	create date:2010/08/26 | first author:Liu D
The contribution of L-arginine to the neurotoxicity of recombinant tissue plasminogen activator following cerebral ischemia: a review of rtPA neurotoxicity.	/pubmed/20736961	Harston GW, Sutherland BA, Kennedy J, Buchan AM.	J Cereb Blood Flow Metab. 2010 Nov;30(11):1804-16. Epub 2010 Aug 25. Review.	J Cereb Blood Flow Metab. 2010	PubMed	citation	PMID:20736961	pubmed	20736961	create date:2010/08/26 | first author:Harston GW
Simultaneous monitoring of tissue PO2 and NADH fluorescence during synaptic stimulation and spreading depression reveals a transient dissociation between oxygen utilization and mitochondrial redox state in rat hippocampal slices.	/pubmed/20736960	Galeffi F, Somjen GG, Foster KA, Turner DA.	J Cereb Blood Flow Metab. 2011 Feb;31(2):626-39. Epub 2010 Aug 25.	J Cereb Blood Flow Metab. 2011	PubMed	citation	PMID:20736960	pubmed	20736960	create date:2010/08/26 | first author:Galeffi F
Brain blood flow in Andean and Himalayan high-altitude populations: evidence of different traits for the same environmental constraint.	/pubmed/20736959	Jansen GF, Basnyat B.	J Cereb Blood Flow Metab. 2011 Feb;31(2):706-14. Epub 2010 Aug 25.	J Cereb Blood Flow Metab. 2011	PubMed	citation	PMID:20736959	pubmed	20736959	create date:2010/08/26 | first author:Jansen GF
Reduced Ca2+ spark activity after subarachnoid hemorrhage disables BK channel control of cerebral artery tone.	/pubmed/20736958	Koide M, Nystoriak MA, Krishnamoorthy G, O'Connor KP, Bonev AD, Nelson MT, Wellman GC.	J Cereb Blood Flow Metab. 2011 Jan;31(1):3-16. Epub 2010 Aug 25.	J Cereb Blood Flow Metab. 2011	PubMed	citation	PMID:20736958	pubmed	20736958	create date:2010/08/26 | first author:Koide M
Cerebral 5-HT2A receptor and serotonin transporter binding in humans are not affected by the val66met BDNF polymorphism status or blood BDNF levels.	/pubmed/20736957	Klein AB, Trajkovska V, Erritzoe D, Haugbol S, Madsen J, Baaré W, Aznar S, Knudsen GM.	J Cereb Blood Flow Metab. 2010 Nov;30(11):e1-7. doi: 10.1038/jcbfm.2010.114. Epub 2010 Aug 25.	J Cereb Blood Flow Metab. 2010	PubMed	citation	PMID:20736957	pubmed	20736957	create date:2010/08/26 | first author:Klein AB
Hemoglobin and iron handling in brain after subarachnoid hemorrhage and the effect of deferoxamine on early brain injury.	/pubmed/20736956	Lee JY, Keep RF, He Y, Sagher O, Hua Y, Xi G.	J Cereb Blood Flow Metab. 2010 Nov;30(11):1793-803. Epub 2010 Aug 25.	J Cereb Blood Flow Metab. 2010	PubMed	citation	PMID:20736956	pubmed	20736956	create date:2010/08/26 | first author:Lee JY
Brain glutamine synthesis requires neuronal-born aspartate as amino donor for glial glutamate formation.	/pubmed/20736955	Pardo B, Rodrigues TB, Contreras L, Garzón M, Llorente-Folch I, Kobayashi K, Saheki T, Cerdan S, Satrústegui J.	J Cereb Blood Flow Metab. 2011 Jan;31(1):90-101. Epub 2010 Aug 25.	J Cereb Blood Flow Metab. 2011	PubMed	citation	PMID:20736955	pubmed	20736955	create date:2010/08/26 | first author:Pardo B
Iron and early brain injury after subarachnoid hemorrhage.	/pubmed/20736954	Loftspring MC.	J Cereb Blood Flow Metab. 2010 Nov;30(11):1791-2. Epub 2010 Aug 25.	J Cereb Blood Flow Metab. 2010	PubMed	citation	PMID:20736954	pubmed	20736954	create date:2010/08/26 | first author:Loftspring MC
Outcome-related metabolomic patterns from 1H/31P NMR after mild hypothermia treatments of oxygen-glucose deprivation in a neonatal brain slice model of asphyxia.	/pubmed/20717124	Liu J, Litt L, Segal MR, Kelly MJ, Yoshihara HA, James TL.	J Cereb Blood Flow Metab. 2011 Feb;31(2):547-59. Epub 2010 Aug 18.	J Cereb Blood Flow Metab. 2011	PubMed	citation	PMID:20717124	pubmed	20717124	create date:2010/08/19 | first author:Liu J
Predictive value of platelet activation for the rate of cognitive decline in Alzheimer's disease patients.	/pubmed/20717123	Stellos K, Panagiota V, Kögel A, Leyhe T, Gawaz M, Laske C.	J Cereb Blood Flow Metab. 2010 Nov;30(11):1817-20. Epub 2010 Aug 18.	J Cereb Blood Flow Metab. 2010	PubMed	citation	PMID:20717123	pubmed	20717123	create date:2010/08/19 | first author:Stellos K
Title	URL	Description	Details	ShortDetails	Resource	Type	Identifiers	Db	EntrezUID	Properties
The cytokine response to human traumatic brain injury: temporal profiles and evidence for cerebral parenchymal production.	/pubmed/20717122	Helmy A, Carpenter KL, Menon DK, Pickard JD, Hutchinson PJ.	J Cereb Blood Flow Metab. 2011 Feb;31(2):658-70. Epub 2010 Aug 18.	J Cereb Blood Flow Metab. 2011	PubMed	citation	PMID:20717122	pubmed	20717122	create date:2010/08/19 | first author:Helmy A
Reversible dysfunction of receptors in traumatic brain injury?	/pubmed/20700134	Heiss WD.	J Cereb Blood Flow Metab. 2010 Oct;30(10):1671-2. Epub 2010 Aug 11.	J Cereb Blood Flow Metab. 2010	PubMed	citation	PMID:20700134	pubmed	20700134	create date:2010/08/12 | first author:Heiss WD
Protein kinase C activation modulates reversible increase in cortical blood-brain barrier permeability and tight junction protein expression during hypoxia and posthypoxic reoxygenation.	/pubmed/20700133	Willis CL, Meske DS, Davis TP.	J Cereb Blood Flow Metab. 2010 Nov;30(11):1847-59. Epub 2010 Aug 11.	J Cereb Blood Flow Metab. 2010	PubMed	citation	PMID:20700133	pubmed	20700133	create date:2010/08/12 | first author:Willis CL
Distinct spatiotemporal patterns of spreading depolarizations during early infarct evolution: evidence from real-time imaging.	/pubmed/20700132	Kumagai T, Walberer M, Nakamura H, Endepols H, Sué M, Vollmar S, Adib S, Mies G, Yoshimine T, Schroeter M, Graf R.	J Cereb Blood Flow Metab. 2011 Feb;31(2):580-92. Epub 2010 Aug 11.	J Cereb Blood Flow Metab. 2011	PubMed	citation	PMID:20700132	pubmed	20700132	create date:2010/08/12 | first author:Kumagai T
Comment on recent modeling studies of astrocyte-neuron metabolic interactions.	/pubmed/20700131	Jolivet R, Allaman I, Pellerin L, Magistretti PJ, Weber B.	J Cereb Blood Flow Metab. 2010 Dec;30(12):1982-6. Epub 2010 Aug 11.	J Cereb Blood Flow Metab. 2010	PubMed	citation	PMID:20700131	pubmed	20700131	create date:2010/08/12 | first author:Jolivet R
α-MSH: a potential neuroprotective and immunomodulatory agent for the treatment of stroke.	/pubmed/20700130	Savos AV, Gee JM, Zierath D, Becker KJ.	J Cereb Blood Flow Metab. 2011 Feb;31(2):606-13. Epub 2010 Aug 11.	J Cereb Blood Flow Metab. 2011	PubMed	citation	PMID:20700130	pubmed	20700130	create date:2010/08/12 | first author:Savos AV
HMBG1 mediates ischemia-reperfusion injury by TRIF-adaptor independent Toll-like receptor 4 signaling.	/pubmed/20700129	Yang QW, Lu FL, Zhou Y, Wang L, Zhong Q, Lin S, Xiang J, Li JC, Fang CQ, Wang JZ.	J Cereb Blood Flow Metab. 2011 Feb;31(2):593-605. Epub 2010 Aug 11.	J Cereb Blood Flow Metab. 2011	PubMed	citation	PMID:20700129	pubmed	20700129	create date:2010/08/12 | first author:Yang QW
Tumor necrosis factor α primes cerebral endothelial cells for erythropoietin-induced angiogenesis.	/pubmed/20700128	Wang L, Chopp M, Teng H, Bolz M, Francisco MA, Aluigi DM, Wang XL, Zhang RL, Chrsitensen S, Sager TN, Szalad A, Zhang ZG.	J Cereb Blood Flow Metab. 2011 Feb;31(2):640-7. Epub 2010 Aug 11. Erratum in: J Cereb Blood Flow Metab. 2011 May;31(5):1334. Francisco, Moniche Ãlvarez [corrected to Francisco, Moniche-Alvarez].	J Cereb Blood Flow Metab. 2011	PubMed	citation	PMID:20700128	pubmed	20700128	create date:2010/08/12 | first author:Wang L
Similarities and differences in arterial responses to hypercapnia and visual stimulation.	/pubmed/20700127	Ho YC, Petersen ET, Zimine I, Golay X.	J Cereb Blood Flow Metab. 2011 Feb;31(2):560-71. Epub 2010 Aug 11.	J Cereb Blood Flow Metab. 2011	PubMed	citation	PMID:20700127	pubmed	20700127	create date:2010/08/12 | first author:Ho YC
Recovered neuronal viability revealed by Iodine-123-iomazenil SPECT following traumatic brain injury.	/pubmed/20683454	Koizumi H, Fujisawa H, Kurokawa T, Suehiro E, Iwanaga H, Nakagawara J, Suzuki M.	J Cereb Blood Flow Metab. 2010 Oct;30(10):1673-81. Epub 2010 Aug 4.	J Cereb Blood Flow Metab. 2010	PubMed	citation	PMID:20683454	pubmed	20683454	create date:2010/08/05 | first author:Koizumi H
Metabolic acidosis induced by Plasmodium falciparum intraerythrocytic stages alters blood-brain barrier integrity.	/pubmed/20683453	Zougbédé S, Miller F, Ravassard P, Rebollo A, Cicéron L, Couraud PO, Mazier D, Moreno A.	J Cereb Blood Flow Metab. 2011 Feb;31(2):514-26. Epub 2010 Aug 4.	J Cereb Blood Flow Metab. 2011	PubMed	citation	PMID:20683453	pubmed	20683453	create date:2010/08/05 | first author:Zougbédé S
Reduction of β-amyloid deposits by γ-secretase inhibitor is associated with the attenuation of secondary damage in the ipsilateral thalamus and sensory functional improvement after focal cortical infarction in hypertensive rats.	/pubmed/20683452	Zhang Y, Xing S, Zhang J, Li J, Li C, Pei Z, Zeng J.	J Cereb Blood Flow Metab. 2011 Feb;31(2):572-9. Epub 2010 Aug 4.	J Cereb Blood Flow Metab. 2011	PubMed	citation	PMID:20683452	pubmed	20683452	create date:2010/08/05 | first author:Zhang Y
Energetics of inhibition: insights with a computational model of the human GABAergic neuron-astrocyte cellular complex.	/pubmed/20664615	Occhipinti R, Somersalo E, Calvetti D.	J Cereb Blood Flow Metab. 2010 Nov;30(11):1834-46. Epub 2010 Jul 28.	J Cereb Blood Flow Metab. 2010	PubMed	citation	PMID:20664615	pubmed	20664615	create date:2010/07/29 | first author:Occhipinti R
Development of an H(2)(15)O steady-state method combining a bolus and slow increasing injection with a multiprogramming syringe pump.	/pubmed/20664614	Kobayashi M, Kiyono Y, Maruyama R, Mori T, Kawai K, Okazawa H.	J Cereb Blood Flow Metab. 2011 Feb;31(2):527-34. Epub 2010 Jul 28.	J Cereb Blood Flow Metab. 2011	PubMed	citation	PMID:20664614	pubmed	20664614	create date:2010/07/29 | first author:Kobayashi M
Vascular protection in diabetic stroke: role of matrix metalloprotease-dependent vascular remodeling.	/pubmed/20664613	Elgebaly MM, Prakash R, Li W, Ogbi S, Johnson MH, Mezzetti EM, Fagan SC, Ergul A.	J Cereb Blood Flow Metab. 2010 Dec;30(12):1928-38. Epub 2010 Jul 28.	J Cereb Blood Flow Metab. 2010	PubMed	citation	PMID:20664613	pubmed	20664613	create date:2010/07/29 | first author:Elgebaly MM
Imaging upregulated brain arachidonic acid metabolism in HIV-1 transgenic rats.	/pubmed/20664612	Basselin M, Ramadan E, Igarashi M, Chang L, Chen M, Kraft AD, Harry GJ, Rapoport SI.	J Cereb Blood Flow Metab. 2011 Feb;31(2):486-93. Epub 2010 Jul 28.	J Cereb Blood Flow Metab. 2011	PubMed	citation	PMID:20664612	pubmed	20664612	create date:2010/07/29 | first author:Basselin M
Measuring endogenous 5-HT release by emission tomography: promises and pitfalls.	/pubmed/20664611	Paterson LM, Tyacke RJ, Nutt DJ, Knudsen GM.	J Cereb Blood Flow Metab. 2010 Oct;30(10):1682-706. Epub 2010 Jul 28. Review.	J Cereb Blood Flow Metab. 2010	PubMed	citation	PMID:20664611	pubmed	20664611	create date:2010/07/29 | first author:Paterson LM
Knockout of GAD65 has major impact on synaptic GABA synthesized from astrocyte-derived glutamine.	/pubmed/20664610	Walls AB, Eyjolfsson EM, Smeland OB, Nilsen LH, Schousboe I, Schousboe A, Sonnewald U, Waagepetersen HS.	J Cereb Blood Flow Metab. 2011 Feb;31(2):494-503. Epub 2010 Jul 28.	J Cereb Blood Flow Metab. 2011	PubMed	citation	PMID:20664610	pubmed	20664610	create date:2010/07/29 | first author:Walls AB
Correspondence between altered functional and structural connectivity in the contralesional sensorimotor cortex after unilateral stroke in rats: a combined resting-state functional MRI and manganese-enhanced MRI study.	/pubmed/20664609	van Meer MP, van der Marel K, Otte WM, Berkelbach van der Sprenkel JW, Dijkhuizen RM.	J Cereb Blood Flow Metab. 2010 Oct;30(10):1707-11. Epub 2010 Jul 28.	J Cereb Blood Flow Metab. 2010	PubMed	citation	PMID:20664609	pubmed	20664609	create date:2010/07/29 | first author:van Meer MP
Cerebral blood flow modeling in primate cortex.	/pubmed/20648040	Guibert R, Fonta C, Plouraboué F.	J Cereb Blood Flow Metab. 2010 Nov;30(11):1860-73. Epub 2010 Jul 21.	J Cereb Blood Flow Metab. 2010	PubMed	citation	PMID:20648040	pubmed	20648040	create date:2010/07/22 | first author:Guibert R
Mapping brain function using a 30-day interval between baseline and activation: a novel arterial spin labeling fMRI approach.	/pubmed/20648039	Borogovac A, Habeck C, Small SA, Asllani I.	J Cereb Blood Flow Metab. 2010 Oct;30(10):1721-33. Epub 2010 Jul 21.	J Cereb Blood Flow Metab. 2010	PubMed	citation	PMID:20648039	pubmed	20648039	create date:2010/07/22 | first author:Borogovac A
Factors affecting the apparent efficacy and safety of tissue plasminogen activator in thrombotic occlusion models of stroke: systematic review and meta-analysis.	/pubmed/20648038	Sena ES, Briscoe CL, Howells DW, Donnan GA, Sandercock PA, Macleod MR.	J Cereb Blood Flow Metab. 2010 Dec;30(12):1905-13. Epub 2010 Jul 21. Review.	J Cereb Blood Flow Metab. 2010	PubMed	citation	PMID:20648038	pubmed	20648038	create date:2010/07/22 | first author:Sena ES
Neuroprotective signaling pathways are modulated by adenosine in the anoxia tolerant turtle.	/pubmed/20648037	Nayak GH, Prentice HM, Milton SL.	J Cereb Blood Flow Metab. 2011 Feb;31(2):467-75. Epub 2010 Jul 21.	J Cereb Blood Flow Metab. 2011	PubMed	citation	PMID:20648037	pubmed	20648037	create date:2010/07/22 | first author:Nayak GH
The effects of poststroke captopril and losartan treatment on cerebral blood flow autoregulation in SHRsp with hemorrhagic stroke.	/pubmed/20648036	Smeda JS, Daneshtalab N.	J Cereb Blood Flow Metab. 2011 Feb;31(2):476-85. Epub 2010 Jul 21.	J Cereb Blood Flow Metab. 2011	PubMed	citation	PMID:20648036	pubmed	20648036	create date:2010/07/22 | first author:Smeda JS
Impact of genetic and renovascular chronic arterial hypertension on the acute spatiotemporal evolution of the ischemic penumbra: a sequential study with MRI in the rat.	/pubmed/20648035	Letourneur A, Roussel S, Toutain J, Bernaudin M, Touzani O.	J Cereb Blood Flow Metab. 2011 Feb;31(2):504-13. Epub 2010 Jul 21.	J Cereb Blood Flow Metab. 2011	PubMed	citation	PMID:20648035	pubmed	20648035	create date:2010/07/22 | first author:Letourneur A
Atrial natriuretic peptide is eliminated from the brain by natriuretic peptide receptor-C-mediated brain-to-blood efflux transport at the blood-brain barrier.	/pubmed/20628403	Ito S, Ohtsuki S, Katsukura Y, Funaki M, Koitabashi Y, Sugino A, Murata S, Terasaki T.	J Cereb Blood Flow Metab. 2011 Feb;31(2):457-66. Epub 2010 Jul 14.	J Cereb Blood Flow Metab. 2011	PubMed	citation	PMID:20628403	pubmed	20628403	create date:2010/07/16 | first author:Ito S
Hyperglycemia in aneurysmal subarachnoid hemorrhage: a potentially modifiable risk factor for poor outcome.	/pubmed/20628402	Kruyt ND, Biessels GJ, DeVries JH, Luitse MJ, Vermeulen M, Rinkel GJ, Vandertop WP, Roos YB.	J Cereb Blood Flow Metab. 2010 Sep;30(9):1577-87. Epub 2010 Jul 14. Review.	J Cereb Blood Flow Metab. 2010	PubMed	citation	PMID:20628402	pubmed	20628402	create date:2010/07/16 | first author:Kruyt ND
Optimized data preprocessing for multivariate analysis applied to 99mTc-ECD SPECT data sets of Alzheimer's patients and asymptomatic controls.	/pubmed/20628401	Merhof D, Markiewicz PJ, Platsch G, Declerck J, Weih M, Kornhuber J, Kuwert T, Matthews JC, Herholz K.	J Cereb Blood Flow Metab. 2011 Jan;31(1):371-83. Epub 2010 Jul 14.	J Cereb Blood Flow Metab. 2011	PubMed	citation	PMID:20628401	pubmed	20628401	create date:2010/07/16 | first author:Merhof D
Rapid loss of blood-brain barrier P-glycoprotein activity through transporter internalization demonstrated using a novel in situ proteolysis protection assay.	/pubmed/20628400	Hawkins BT, Rigor RR, Miller DS.	J Cereb Blood Flow Metab. 2010 Sep;30(9):1593-7. Epub 2010 Jul 14.	J Cereb Blood Flow Metab. 2010	PubMed	citation	PMID:20628400	pubmed	20628400	create date:2010/07/16 | first author:Hawkins BT
Intravenous anakinra can achieve experimentally effective concentrations in the central nervous system within a therapeutic time window: results of a dose-ranging study.	/pubmed/20628399	Galea J, Ogungbenro K, Hulme S, Greenhalgh A, Aarons L, Scarth S, Hutchinson P, Grainger S, King A, Hopkins SJ, Rothwell N, Tyrrell P.	J Cereb Blood Flow Metab. 2011 Feb;31(2):439-47. Epub 2010 Jul 14.	J Cereb Blood Flow Metab. 2011	PubMed	citation	PMID:20628399	pubmed	20628399	create date:2010/07/16 | first author:Galea J
The NCX3 isoform of the Na+/Ca2+ exchanger contributes to neuroprotection elicited by ischemic postconditioning.	/pubmed/20628398	Pignataro G, Esposito E, Cuomo O, Sirabella R, Boscia F, Guida N, Di Renzo G, Annunziato L.	J Cereb Blood Flow Metab. 2011 Jan;31(1):362-70. Epub 2010 Jul 14.	J Cereb Blood Flow Metab. 2011	PubMed	citation	PMID:20628398	pubmed	20628398	create date:2010/07/16 | first author:Pignataro G
Comparison of immortalized bEnd5 and primary mouse brain microvascular endothelial cells as in vitro blood-brain barrier models for the study of T cell extravasation.	/pubmed/20606687	Steiner O, Coisne C, Engelhardt B, Lyck R.	J Cereb Blood Flow Metab. 2011 Jan;31(1):315-27. Epub 2010 Jul 7.	J Cereb Blood Flow Metab. 2011	PubMed	citation	PMID:20606687	pubmed	20606687	create date:2010/07/08 | first author:Steiner O
MicroRNAs as effectors of brain function with roles in ischemia and injury, neuroprotection, and neurodegeneration.	/pubmed/20606686	Saugstad JA.	J Cereb Blood Flow Metab. 2010 Sep;30(9):1564-76. Epub 2010 Jul 7. Review.	J Cereb Blood Flow Metab. 2010	PubMed	citation	PMID:20606686	pubmed	20606686	create date:2010/07/08 | first author:Saugstad JA
Fighting publication bias: introducing the Negative Results section.	/pubmed/20596038	Dirnagl U, Lauritzen M.	J Cereb Blood Flow Metab. 2010 Jul;30(7):1263-4. No abstract available.	J Cereb Blood Flow Metab. 2010	PubMed	citation	PMID:20596038	pubmed	20596038	create date:2010/07/03 | first author:Dirnagl U
Activation of the central histaminergic system is involved in hypoxia-induced stroke tolerance in adult mice.	/pubmed/20588322	Fan YY, Hu WW, Dai HB, Zhang JX, Zhang LY, He P, Shen Y, Ohtsu H, Wei EQ, Chen Z.	J Cereb Blood Flow Metab. 2011 Jan;31(1):305-14. Epub 2010 Jun 30.	J Cereb Blood Flow Metab. 2011	PubMed	citation	PMID:20588322	pubmed	20588322	create date:2010/07/01 | first author:Fan YY
Intraoperative blood flow analysis of direct revascularization procedures in patients with moyamoya disease.	/pubmed/20588321	Lee M, Guzman R, Bell-Stephens T, Steinberg GK.	J Cereb Blood Flow Metab. 2011 Jan;31(1):262-74. Epub 2010 Jun 30.	J Cereb Blood Flow Metab. 2011	PubMed	citation	PMID:20588321	pubmed	20588321	create date:2010/07/01 | first author:Lee M
Gabapentin suppresses cortical spreading depression susceptibility.	/pubmed/20588320	Hoffmann U, Dileköz E, Kudo C, Ayata C.	J Cereb Blood Flow Metab. 2010 Sep;30(9):1588-92. Epub 2010 Jun 30.	J Cereb Blood Flow Metab. 2010	PubMed	citation	PMID:20588320	pubmed	20588320	create date:2010/07/01 | first author:Hoffmann U
Role of salt-induced kinase 1 in androgen neuroprotection against cerebral ischemia.	/pubmed/20588319	Cheng J, Uchida M, Zhang W, Grafe MR, Herson PS, Hurn PD.	J Cereb Blood Flow Metab. 2011 Jan;31(1):339-50. Epub 2010 Jun 30.	J Cereb Blood Flow Metab. 2011	PubMed	citation	PMID:20588319	pubmed	20588319	create date:2010/07/01 | first author:Cheng J
Cerebral dynamics and metabolism of hyperpolarized [1-(13)C]pyruvate using time-resolved MR spectroscopic imaging.	/pubmed/20588318	Hurd RE, Yen YF, Tropp J, Pfefferbaum A, Spielman DM, Mayer D.	J Cereb Blood Flow Metab. 2010 Oct;30(10):1734-41. Epub 2010 Jun 30.	J Cereb Blood Flow Metab. 2010	PubMed	citation	PMID:20588318	pubmed	20588318	create date:2010/07/01 | first author:Hurd RE
PET scan perfusion imaging in the Prader-Willi syndrome: new insights into the psychiatric and social disturbances.	/pubmed/20588317	Mantoulan C, Payoux P, Diene G, Glattard M, Rogé B, Molinas C, Sevely A, Zilbovicius M, Celsis P, Tauber M.	J Cereb Blood Flow Metab. 2011 Jan;31(1):275-82. Epub 2010 Jun 30.	J Cereb Blood Flow Metab. 2011	PubMed	citation	PMID:20588317	pubmed	20588317	create date:2010/07/01 | first author:Mantoulan C
Age-dependent effect of apolipoprotein E4 on functional outcome after controlled cortical impact in mice.	/pubmed/20588316	Mannix RC, Zhang J, Park J, Zhang X, Bilal K, Walker K, Tanzi RE, Tesco G, Whalen MJ.	J Cereb Blood Flow Metab. 2011 Jan;31(1):351-61. Epub 2010 Jun 30.	J Cereb Blood Flow Metab. 2011	PubMed	citation	PMID:20588316	pubmed	20588316	create date:2010/07/01 | first author:Mannix RC
Temporary [corrected] cerebral ischemia results in swollen astrocytic end-feet that compress microvessels and lead to delayed [corrected] focal cortical infarction.	/pubmed/20588315	Ito U, Hakamata Y, Kawakami E, Oyanagi K.	J Cereb Blood Flow Metab. 2011 Jan;31(1):328-38. Epub 2010 Jun 30. Erratum in: J Cereb Blood Flow Metab. 2011 Jan;31(1):390.	J Cereb Blood Flow Metab. 2011	PubMed	citation	PMID:20588315	pubmed	20588315	create date:2010/07/01 | first author:Ito U
Prediction of infarct volume and neurologic outcome by using automated multiparametric perfusion-weighted magnetic resonance imaging in a primate model of permanent middle cerebral artery occlusion.	/pubmed/20588314	Sasaki M, Kudo K, Honjo K, Hu JQ, Wang HB, Shintaku K.	J Cereb Blood Flow Metab. 2011 Feb;31(2):448-56. Epub 2010 Jun 30.	J Cereb Blood Flow Metab. 2011	PubMed	citation	PMID:20588314	pubmed	20588314	create date:2010/07/01 | first author:Sasaki M
Distribution of glycylsarcosine and cefadroxil among cerebrospinal fluid, choroid plexus, and brain parenchyma after intracerebroventricular injection is markedly different between wild-type and Pept2 null mice.	/pubmed/20571525	Smith DE, Hu Y, Shen H, Nagaraja TN, Fenstermacher JD, Keep RF.	J Cereb Blood Flow Metab. 2011 Jan;31(1):250-61. Epub 2010 Jun 23.	J Cereb Blood Flow Metab. 2011	PubMed	citation	PMID:20571525	pubmed	20571525	create date:2010/06/24 | first author:Smith DE
Intact memory in TGF-β1 transgenic mice featuring chronic cerebrovascular deficit: recovery with pioglitazone.	/pubmed/20571524	Nicolakakis N, Aboulkassim T, Aliaga A, Tong XK, Rosa-Neto P, Hamel E.	J Cereb Blood Flow Metab. 2011 Jan;31(1):200-11. Epub 2010 Jun 23.	J Cereb Blood Flow Metab. 2011	PubMed	citation	PMID:20571524	pubmed	20571524	create date:2010/06/24 | first author:Nicolakakis N
Necrostatin decreases oxidative damage, inflammation, and injury after neonatal HI.	/pubmed/20571523	Northington FJ, Chavez-Valdez R, Graham EM, Razdan S, Gauda EB, Martin LJ.	J Cereb Blood Flow Metab. 2011 Jan;31(1):178-89. Epub 2010 Jun 23.	J Cereb Blood Flow Metab. 2011	PubMed	citation	PMID:20571523	pubmed	20571523	create date:2010/06/24 | first author:Northington FJ
Neuroglobin protects neurons against oxidative stress in global ischemia.	/pubmed/20571522	Li RC, Guo SZ, Lee SK, Gozal D.	J Cereb Blood Flow Metab. 2010 Nov;30(11):1874-82. Epub 2010 Jun 23.	J Cereb Blood Flow Metab. 2010	PubMed	citation	PMID:20571522	pubmed	20571522	create date:2010/06/24 | first author:Li RC
Impaired dynamic cerebral autoregulation at extreme high altitude even after acclimatization.	/pubmed/20571521	Iwasaki K, Zhang R, Zuckerman JH, Ogawa Y, Hansen LH, Levine BD.	J Cereb Blood Flow Metab. 2011 Jan;31(1):283-92. Epub 2010 Jun 23.	J Cereb Blood Flow Metab. 2011	PubMed	citation	PMID:20571521	pubmed	20571521	create date:2010/06/24 | first author:Iwasaki K
Statistics in experimental cerebrovascular research: comparison of more than two groups with a continuous outcome variable.	/pubmed/20571520	Schlattmann P, Dirnagl U.	J Cereb Blood Flow Metab. 2010 Sep;30(9):1558-63. Epub 2010 Jun 23. Review.	J Cereb Blood Flow Metab. 2010	PubMed	citation	PMID:20571520	pubmed	20571520	create date:2010/06/24 | first author:Schlattmann P
Characterization of in vivo pharmacokinetic properties of the dopamine D1 receptor agonist DAR-0100A in nonhuman primates using PET with [11C] NNC112 and [11C] raclopride.	/pubmed/20571519	Slifstein M, Suckow RF, Javitch JA, Cooper T, Lieberman J, Abi-Dargham A.	J Cereb Blood Flow Metab. 2011 Jan;31(1):293-304. Epub 2010 Jun 23.	J Cereb Blood Flow Metab. 2011	PubMed	citation	PMID:20571519	pubmed	20571519	create date:2010/06/24 | first author:Slifstein M
Title	URL	Description	Details	ShortDetails	Resource	Type	Identifiers	Db	EntrezUID	Properties
In vivo serotonin-sensitive binding of [11C]CUMI-101: a serotonin 1A receptor agonist positron emission tomography radiotracer.	/pubmed/20571518	Milak MS, Severance AJ, Prabhakaran J, Kumar JS, Majo VJ, Ogden RT, Mann JJ, Parsey RV.	J Cereb Blood Flow Metab. 2011 Jan;31(1):243-9. Epub 2010 Jun 23.	J Cereb Blood Flow Metab. 2011	PubMed	citation	PMID:20571518	pubmed	20571518	create date:2010/06/24 | first author:Milak MS
Everything you never wanted to know about circular analysis, but were afraid to ask.	/pubmed/20571517	Kriegeskorte N, Lindquist MA, Nichols TE, Poldrack RA, Vul E.	J Cereb Blood Flow Metab. 2010 Sep;30(9):1551-7. Epub 2010 Jun 23. Review.	J Cereb Blood Flow Metab. 2010	PubMed	citation	PMID:20571517	pubmed	20571517	create date:2010/06/24 | first author:Kriegeskorte N
A retinoic acid receptor agonist Am80 rescues neurons, attenuates inflammatory reactions, and improves behavioral recovery after intracerebral hemorrhage in mice.	/pubmed/20551971	Matsushita H, Hijioka M, Hisatsune A, Isohama Y, Shudo K, Katsuki H.	J Cereb Blood Flow Metab. 2011 Jan;31(1):222-34. Epub 2010 Jun 16.	J Cereb Blood Flow Metab. 2011	PubMed	citation	PMID:20551971	pubmed	20551971	create date:2010/06/17 | first author:Matsushita H
Sphingosylphosphorylcholine is a proinflammatory mediator in cerebral arteries.	/pubmed/20551970	Wirrig C, Hunter I, Mathieson FA, Nixon GF.	J Cereb Blood Flow Metab. 2011 Jan;31(1):212-21. Epub 2010 Jun 16.	J Cereb Blood Flow Metab. 2011	PubMed	citation	PMID:20551970	pubmed	20551970	create date:2010/06/17 | first author:Wirrig C
Fetal dopamine receptor characteristics assessed in utero.	/pubmed/20531464	Bartlett RM, Dejesus OT, Barnhart TE, Nickles RJ, Christian BT, Graner JL, Holden JE.	J Cereb Blood Flow Metab. 2010 Aug;30(8):1437-40. Epub 2010 Jun 9.	J Cereb Blood Flow Metab. 2010	PubMed	citation	PMID:20531464	pubmed	20531464	create date:2010/06/10 | first author:Bartlett RM
Adenosine can mediate its actions through generation of reactive oxygen species.	/pubmed/20531463	Gebremedhin D, Weinberger B, Lourim D, Harder DR.	J Cereb Blood Flow Metab. 2010 Oct;30(10):1777-90. Epub 2010 Jun 9.	J Cereb Blood Flow Metab. 2010	PubMed	citation	PMID:20531463	pubmed	20531463	create date:2010/06/10 | first author:Gebremedhin D
Combined contrast-enhanced ultrasound and rt-PA treatment is safe and improves impaired microcirculation after reperfusion of middle cerebral artery occlusion.	/pubmed/20531462	Nedelmann M, Ritschel N, Doenges S, Langheinrich AC, Acker T, Reuter P, Yeniguen M, Pukropski J, Kaps M, Mueller C, Bachmann G, Gerriets T.	J Cereb Blood Flow Metab. 2010 Oct;30(10):1712-20. Epub 2010 Jun 9. Erratum in: J Cereb Blood Flow Metab. 2011 Jul;31(7):1660.	J Cereb Blood Flow Metab. 2010	PubMed	citation	PMID:20531462	pubmed	20531462	create date:2010/06/10 | first author:Nedelmann M
Cell number and timing of transplantation determine survival of human neural stem cell grafts in stroke-damaged rat brain.	/pubmed/20531461	Darsalia V, Allison SJ, Cusulin C, Monni E, Kuzdas D, Kallur T, Lindvall O, Kokaia Z.	J Cereb Blood Flow Metab. 2011 Jan;31(1):235-42. Epub 2010 Jun 9.	J Cereb Blood Flow Metab. 2011	PubMed	citation	PMID:20531461	pubmed	20531461	create date:2010/06/10 | first author:Darsalia V
In vivo and in vitro validation of reference tissue models for the mGluR(5) ligand [(11)C]ABP688.	/pubmed/20531460	Elmenhorst D, Minuzzi L, Aliaga A, Rowley J, Massarweh G, Diksic M, Bauer A, Rosa-Neto P.	J Cereb Blood Flow Metab. 2010 Aug;30(8):1538-49. Epub 2010 Jun 9.	J Cereb Blood Flow Metab. 2010	PubMed	citation	PMID:20531460	pubmed	20531460	create date:2010/06/10 | first author:Elmenhorst D
Methodological quality of preclinical stroke studies is not required for publication in high-impact journals.	/pubmed/20517323	Minnerup J, Wersching H, Diederich K, Schilling M, Ringelstein EB, Wellmann J, Schäbitz WR.	J Cereb Blood Flow Metab. 2010 Sep;30(9):1619-24. Epub 2010 Jun 2.	J Cereb Blood Flow Metab. 2010	PubMed	citation	PMID:20517323	pubmed	20517323	create date:2010/06/03 | first author:Minnerup J
Uncoupling of endothelial nitric oxide synthase after experimental subarachnoid hemorrhage.	/pubmed/20517322	Sabri M, Ai J, Knight B, Tariq A, Jeon H, Shang X, Marsden PA, Loch Macdonald R.	J Cereb Blood Flow Metab. 2011 Jan;31(1):190-9. Epub 2010 Jun 2.	J Cereb Blood Flow Metab. 2011	PubMed	citation	PMID:20517322	pubmed	20517322	create date:2010/06/03 | first author:Sabri M
Laser speckle contrast imaging of collateral blood flow during acute ischemic stroke.	/pubmed/20517321	Armitage GA, Todd KG, Shuaib A, Winship IR.	J Cereb Blood Flow Metab. 2010 Aug;30(8):1432-6. Epub 2010 Jun 2.	J Cereb Blood Flow Metab. 2010	PubMed	citation	PMID:20517321	pubmed	20517321	create date:2010/06/03 | first author:Armitage GA
Different strokes for different folks: the rich diversity of animal models of focal cerebral ischemia.	/pubmed/20485296	Howells DW, Porritt MJ, Rewell SS, O'Collins V, Sena ES, van der Worp HB, Traystman RJ, Macleod MR.	J Cereb Blood Flow Metab. 2010 Aug;30(8):1412-31. Epub 2010 May 19. Review.	J Cereb Blood Flow Metab. 2010	PubMed	citation	PMID:20485296	pubmed	20485296	create date:2010/05/21 | first author:Howells DW
Magnetic resonance imaging of regional hemodynamic and cerebrovascular recovery after lateral fluid-percussion brain injury in rats.	/pubmed/20485295	Hayward NM, Tuunanen PI, Immonen R, Ndode-Ekane XE, Pitkänen A, Gröhn O.	J Cereb Blood Flow Metab. 2011 Jan;31(1):166-77. Epub 2010 May 19.	J Cereb Blood Flow Metab. 2011	PubMed	citation	PMID:20485295	pubmed	20485295	create date:2010/05/21 | first author:Hayward NM
Neuronal protective role of PBEF in a mouse model of cerebral ischemia.	/pubmed/20485294	Zhang W, Xie Y, Wang T, Bi J, Li H, Zhang LQ, Ye SQ, Ding S.	J Cereb Blood Flow Metab. 2010 Dec;30(12):1962-71. Epub 2010 May 19.	J Cereb Blood Flow Metab. 2010	PubMed	citation	PMID:20485294	pubmed	20485294	create date:2010/05/21 | first author:Zhang W
Reproducibility of striatal and thalamic dopamine D2 receptor binding using [11C]raclopride with high-resolution positron emission tomography.	/pubmed/20442726	Alakurtti K, Aalto S, Johansson JJ, Någren K, Tuokkola T, Oikonen V, Laine M, Rinne JO.	J Cereb Blood Flow Metab. 2011 Jan;31(1):155-65. Epub 2010 May 5.	J Cereb Blood Flow Metab. 2011	PubMed	citation	PMID:20442726	pubmed	20442726	create date:2010/05/06 | first author:Alakurtti K
The flavanol (-)-epicatechin prevents stroke damage through the Nrf2/HO1 pathway.	/pubmed/20442725	Shah ZA, Li RC, Ahmad AS, Kensler TW, Yamamoto M, Biswal S, Doré S.	J Cereb Blood Flow Metab. 2010 Dec;30(12):1951-61. Epub 2010 May 5.	J Cereb Blood Flow Metab. 2010	PubMed	citation	PMID:20442725	pubmed	20442725	create date:2010/05/06 | first author:Shah ZA
Oxygen therapy reduces secondary hemorrhage after thrombolysis in thromboembolic cerebral ischemia.	/pubmed/20424638	Sun L, Zhou W, Mueller C, Sommer C, Heiland S, Bauer AT, Marti HH, Veltkamp R.	J Cereb Blood Flow Metab. 2010 Sep;30(9):1651-60. Epub 2010 Apr 28.	J Cereb Blood Flow Metab. 2010	PubMed	citation	PMID:20424638	pubmed	20424638	create date:2010/04/29 | first author:Sun L
Bilirubin oxidation end products directly alter K+ channels important in the regulation of vascular tone.	/pubmed/20424637	Hou S, Xu R, Clark JF, Wurster WL, Heinemann SH, Hoshi T.	J Cereb Blood Flow Metab. 2011 Jan;31(1):102-12. Epub 2010 Apr 28.	J Cereb Blood Flow Metab. 2011	PubMed	citation	PMID:20424637	pubmed	20424637	create date:2010/04/29 | first author:Hou S
Blockade of the MEK/ERK pathway with a raf inhibitor prevents activation of pro-inflammatory mediators in cerebral arteries and reduction in cerebral blood flow after subarachnoid hemorrhage in a rat model.	/pubmed/20424636	Maddahi A, Ansar S, Chen Q, Edvinsson L.	J Cereb Blood Flow Metab. 2011 Jan;31(1):144-54. Epub 2010 Apr 28.	J Cereb Blood Flow Metab. 2011	PubMed	citation	PMID:20424636	pubmed	20424636	create date:2010/04/29 | first author:Maddahi A
Scavenger receptor class-A has a central role in cerebral ischemia-reperfusion injury.	/pubmed/20424635	Lu C, Hua F, Liu L, Ha T, Kalbfleisch J, Schweitzer J, Kelley J, Kao R, Williams D, Li C.	J Cereb Blood Flow Metab. 2010 Dec;30(12):1972-81. Epub 2010 Apr 28.	J Cereb Blood Flow Metab. 2010	PubMed	citation	PMID:20424635	pubmed	20424635	create date:2010/04/29 | first author:Lu C
Two binding sites for [3H]PBR28 in human brain: implications for TSPO PET imaging of neuroinflammation.	/pubmed/20424634	Owen DR, Howell OW, Tang SP, Wells LA, Bennacef I, Bergstrom M, Gunn RN, Rabiner EA, Wilkins MR, Reynolds R, Matthews PM, Parker CA.	J Cereb Blood Flow Metab. 2010 Sep;30(9):1608-18. Epub 2010 Apr 28.	J Cereb Blood Flow Metab. 2010	PubMed	citation	PMID:20424634	pubmed	20424634	create date:2010/04/29 | first author:Owen DR
Quantitative analysis of [11C]AZ10419369 binding to 5-HT1B receptors in human brain.	/pubmed/20424633	Varnäs K, Nyberg S, Halldin C, Varrone A, Takano A, Karlsson P, Andersson J, McCarthy D, Smith M, Pierson ME, Söderström J, Farde L.	J Cereb Blood Flow Metab. 2011 Jan;31(1):113-23. Epub 2010 Apr 28.	J Cereb Blood Flow Metab. 2011	PubMed	citation	PMID:20424633	pubmed	20424633	create date:2010/04/29 | first author:Varnäs K
Obesity and type 2 diabetes in rats are associated with altered brain glycogen and amino-acid homeostasis.	/pubmed/20424632	Sickmann HM, Waagepetersen HS, Schousboe A, Benie AJ, Bouman SD.	J Cereb Blood Flow Metab. 2010 Aug;30(8):1527-37. Epub 2010 Apr 28.	J Cereb Blood Flow Metab. 2010	PubMed	citation	PMID:20424632	pubmed	20424632	create date:2010/04/29 | first author:Sickmann HM
Artificial neural network prediction of ischemic tissue fate in acute stroke imaging.	/pubmed/20424631	Huang S, Shen Q, Duong TQ.	J Cereb Blood Flow Metab. 2010 Sep;30(9):1661-70. Epub 2010 Apr 28.	J Cereb Blood Flow Metab. 2010	PubMed	citation	PMID:20424631	pubmed	20424631	create date:2010/04/29 | first author:Huang S
MRI estimation of global brain oxygen consumption rate.	/pubmed/20407465	Jain V, Langham MC, Wehrli FW.	J Cereb Blood Flow Metab. 2010 Sep;30(9):1598-607. Epub 2010 Apr 21. Erratum in: J Cereb Blood Flow Metab. 2011 May;31(5):1336. J Cereb Blood Flow Metab. 2010 Dec;30(12):1987.	J Cereb Blood Flow Metab. 2010	PubMed	citation	PMID:20407465	pubmed	20407465	create date:2010/04/22 | first author:Jain V
ACE inhibition reduces infarction in normotensive but not hypertensive rats: correlation with cortical ACE activity.	/pubmed/20407464	Porritt MJ, Chen M, Rewell SS, Dean RG, Burrell LM, Howells DW.	J Cereb Blood Flow Metab. 2010 Aug;30(8):1520-6. Epub 2010 Apr 21.	J Cereb Blood Flow Metab. 2010	PubMed	citation	PMID:20407464	pubmed	20407464	create date:2010/04/22 | first author:Porritt MJ
Neuroprotection by dimethyloxalylglycine following permanent and transient focal cerebral ischemia in rats.	/pubmed/20407463	Nagel S, Papadakis M, Chen R, Hoyte LC, Brooks KJ, Gallichan D, Sibson NR, Pugh C, Buchan AM.	J Cereb Blood Flow Metab. 2011 Jan;31(1):132-43. Epub 2010 Apr 21.	J Cereb Blood Flow Metab. 2011	PubMed	citation	PMID:20407463	pubmed	20407463	create date:2010/04/22 | first author:Nagel S
Microdialysis with radiometric monitoring of L-[β-11C]DOPA to assess dopaminergic metabolism: effect of inhibitors of L-amino acid decarboxylase, monoamine oxidase, and catechol-O-methyltransferase on rat striatal dialysate.	/pubmed/20407462	Okada M, Nakao R, Hosoi R, Zhang MR, Fukumura T, Suzuki K, Inoue O.	J Cereb Blood Flow Metab. 2011 Jan;31(1):124-31. Epub 2010 Apr 21.	J Cereb Blood Flow Metab. 2011	PubMed	citation	PMID:20407462	pubmed	20407462	create date:2010/04/22 | first author:Okada M
Deletion of mitochondrial uncoupling protein-2 increases ischemic brain damage after transient focal ischemia by altering gene expression patterns and enhancing inflammatory cytokines.	/pubmed/20407461	Haines BA, Mehta SL, Pratt SM, Warden CH, Li PA.	J Cereb Blood Flow Metab. 2010 Nov;30(11):1825-33. Epub 2010 Apr 21.	J Cereb Blood Flow Metab. 2010	PubMed	citation	PMID:20407461	pubmed	20407461	create date:2010/04/22 | first author:Haines BA
Evidence for a relationship between body mass and energy metabolism in the human brain.	/pubmed/20389303	Schmoller A, Hass T, Strugovshchikova O, Melchert UH, Scholand-Engler HG, Peters A, Schweiger U, Hohagen F, Oltmanns KM.	J Cereb Blood Flow Metab. 2010 Jul;30(7):1403-10. Epub 2010 Apr 14.	J Cereb Blood Flow Metab. 2010	PubMed	citation	PMID:20389303	pubmed	20389303	create date:2010/04/15 | first author:Schmoller A
Changes in the vascular area fraction of the hippocampus and amygdala are induced by prenatal dexamethasone and/or adult stress.	/pubmed/20372172	Neigh GN, Owens MJ, Taylor WR, Nemeroff CB.	J Cereb Blood Flow Metab. 2010 Jun;30(6):1100-4. Epub 2010 Apr 7.	J Cereb Blood Flow Metab. 2010	PubMed	citation	PMID:20372172	pubmed	20372172	create date:2010/04/08 | first author:Neigh GN
Cerebellum as the normal reference for the detection of increased cerebral oxygen extraction.	/pubmed/20372171	Jiang TT, Videen TO, Grubb RL Jr, Powers WJ, Derdeyn CP.	J Cereb Blood Flow Metab. 2010 Oct;30(10):1767-76. Epub 2010 Apr 7.	J Cereb Blood Flow Metab. 2010	PubMed	citation	PMID:20372171	pubmed	20372171	create date:2010/04/08 | first author:Jiang TT
Impact of arginase II on CBF in experimental cortical impact injury in mice using MRI.	/pubmed/20372170	Bitner BR, Brink DC, Mathew LC, Pautler RG, Robertson CS.	J Cereb Blood Flow Metab. 2010 Jun;30(6):1105-9. Epub 2010 Apr 7.	J Cereb Blood Flow Metab. 2010	PubMed	citation	PMID:20372170	pubmed	20372170	create date:2010/04/08 | first author:Bitner BR
Global cerebral oxidative metabolism during hypercapnia and hypocapnia in humans: implications for BOLD fMRI.	/pubmed/20372169	Chen JJ, Pike GB.	J Cereb Blood Flow Metab. 2010 Jun;30(6):1094-9. Epub 2010 Apr 7.	J Cereb Blood Flow Metab. 2010	PubMed	citation	PMID:20372169	pubmed	20372169	create date:2010/04/08 | first author:Chen JJ
In memoriam: Minoru Tomita, MD, PhD, 1934-2010.	/pubmed/20357804	Suzuki N.	J Cereb Blood Flow Metab. 2010 Apr;30(4):675. No abstract available.	J Cereb Blood Flow Metab. 2010	PubMed	citation	PMID:20357804	pubmed	20357804	create date:2010/04/02 | first author:Suzuki N
Hemoglobin-induced oxidative stress contributes to matrix metalloproteinase activation and blood-brain barrier dysfunction in vivo.	/pubmed/20354546	Katsu M, Niizuma K, Yoshioka H, Okami N, Sakata H, Chan PH.	J Cereb Blood Flow Metab. 2010 Dec;30(12):1939-50. Epub 2010 Mar 31.	J Cereb Blood Flow Metab. 2010	PubMed	citation	PMID:20354546	pubmed	20354546	create date:2010/04/01 | first author:Katsu M
Therapeutic hypothermia for acute ischemic stroke: ready to start large randomized trials?	/pubmed/20354545	van der Worp HB, Macleod MR, Kollmar R; European Stroke Research Network for Hypothermia (EuroHYP).	J Cereb Blood Flow Metab. 2010 Jun;30(6):1079-93. Epub 2010 Mar 31. Review.	J Cereb Blood Flow Metab. 2010	PubMed	citation	PMID:20354545	pubmed	20354545	create date:2010/04/01 | first author:van der Worp HB
Prolonged, 24-h delayed peripheral inflammation increases short- and long-term functional impairment and histopathological damage after focal ischemia in the rat.	/pubmed/20332799	Langdon KD, Maclellan CL, Corbett D.	J Cereb Blood Flow Metab. 2010 Aug;30(8):1450-9. Epub 2010 Mar 24.	J Cereb Blood Flow Metab. 2010	PubMed	citation	PMID:20332799	pubmed	20332799	create date:2010/03/25 | first author:Langdon KD
Reorganization of gap junctions after focused ultrasound blood-brain barrier opening in the rat brain.	/pubmed/20332798	Alonso A, Reinz E, Jenne JW, Fatar M, Schmidt-Glenewinkel H, Hennerici MG, Meairs S.	J Cereb Blood Flow Metab. 2010 Jul;30(7):1394-402. Epub 2010 Mar 24.	J Cereb Blood Flow Metab. 2010	PubMed	citation	PMID:20332798	pubmed	20332798	create date:2010/03/25 | first author:Alonso A
Experimental and preliminary clinical evidence of an ischemic zone with prolonged negative DC shifts surrounded by a normally perfused tissue belt with persistent electrocorticographic depression.	/pubmed/20332797	Oliveira-Ferreira AI, Milakara D, Alam M, Jorks D, Major S, Hartings JA, Lückl J, Martus P, Graf R, Dohmen C, Bohner G, Woitzik J, Dreier JP; COSBID study group.	J Cereb Blood Flow Metab. 2010 Aug;30(8):1504-19. Epub 2010 Mar 24.	J Cereb Blood Flow Metab. 2010	PubMed	citation	PMID:20332797	pubmed	20332797	create date:2010/03/25 | first author:Oliveira-Ferreira AI
Oxidative stress increases blood-brain barrier permeability and induces alterations in occludin during hypoxia-reoxygenation.	/pubmed/20234382	Lochhead JJ, McCaffrey G, Quigley CE, Finch J, DeMarco KM, Nametz N, Davis TP.	J Cereb Blood Flow Metab. 2010 Sep;30(9):1625-36. Epub 2010 Mar 17. Erratum in: J Cereb Blood Flow Metab. 2011 Feb;31(2):790-1.	J Cereb Blood Flow Metab. 2010	PubMed	citation	PMID:20234382	pubmed	20234382	create date:2010/03/18 | first author:Lochhead JJ
Impaired feedback regulation of the receptor activity and the myofilament Ca2+ sensitivity contributes to increased vascular reactiveness after subarachnoid hemorrhage.	/pubmed/20234381	Kikkawa Y, Kameda K, Hirano M, Sasaki T, Hirano K.	J Cereb Blood Flow Metab. 2010 Sep;30(9):1637-50. Epub 2010 Mar 17.	J Cereb Blood Flow Metab. 2010	PubMed	citation	PMID:20234381	pubmed	20234381	create date:2010/03/18 | first author:Kikkawa Y
Alterations in nitric oxide and endothelin-1 bioactivity underlie cerebrovascular dysfunction in ApoE-deficient mice.	/pubmed/20234380	Yamashiro K, Milsom AB, Duchene J, Panayiotou C, Urabe T, Hattori N, Ahluwalia A.	J Cereb Blood Flow Metab. 2010 Aug;30(8):1494-503. Epub 2010 Mar 17.	J Cereb Blood Flow Metab. 2010	PubMed	citation	PMID:20234380	pubmed	20234380	create date:2010/03/18 | first author:Yamashiro K
The asparaginyl endopeptidase legumain after experimental stroke.	/pubmed/20234379	Ishizaki T, Erickson A, Kuric E, Shamloo M, Hara-Nishimura I, Inácio AR, Wieloch T, Ruscher K.	J Cereb Blood Flow Metab. 2010 Oct;30(10):1756-66. Epub 2010 Mar 17.	J Cereb Blood Flow Metab. 2010	PubMed	citation	PMID:20234379	pubmed	20234379	create date:2010/03/18 | first author:Ishizaki T
Acid-sensing ion channels in acidosis-induced injury of human brain neurons.	/pubmed/20216553	Li M, Inoue K, Branigan D, Kratzer E, Hansen JC, Chen JW, Simon RP, Xiong ZG.	J Cereb Blood Flow Metab. 2010 Jun;30(6):1247-60. Epub 2010 Mar 10.	J Cereb Blood Flow Metab. 2010	PubMed	citation	PMID:20216553	pubmed	20216553	create date:2010/03/11 | first author:Li M
Tridermal tumorigenesis of induced pluripotent stem cells transplanted in ischemic brain.	/pubmed/20216552	Kawai H, Yamashita T, Ohta Y, Deguchi K, Nagotani S, Zhang X, Ikeda Y, Matsuura T, Abe K.	J Cereb Blood Flow Metab. 2010 Aug;30(8):1487-93. Epub 2010 Mar 10.	J Cereb Blood Flow Metab. 2010	PubMed	citation	PMID:20216552	pubmed	20216552	create date:2010/03/11 | first author:Kawai H
Human recombinant tissue-plasminogen activator (alteplase): why not use the 'human' dose for stroke studies in rats?	/pubmed/20216551	Haelewyn B, Risso JJ, Abraini JH.	J Cereb Blood Flow Metab. 2010 May;30(5):900-3. Epub 2010 Mar 10.	J Cereb Blood Flow Metab. 2010	PubMed	citation	PMID:20216551	pubmed	20216551	create date:2010/03/11 | first author:Haelewyn B
Blood-brain barrier permeability for ammonia in patients with different grades of liver fibrosis is not different from healthy controls.	/pubmed/20216550	Goldbecker A, Buchert R, Berding G, Bokemeyer M, Lichtinghagen R, Wilke F, Ahl B, Weissenborn K.	J Cereb Blood Flow Metab. 2010 Jul;30(7):1384-93. Epub 2010 Mar 10.	J Cereb Blood Flow Metab. 2010	PubMed	citation	PMID:20216550	pubmed	20216550	create date:2010/03/11 | first author:Goldbecker A
17-β-Estradiol: a powerful modulator of blood-brain barrier BCRP activity.	/pubmed/20216549	Hartz AM, Mahringer A, Miller DS, Bauer B.	J Cereb Blood Flow Metab. 2010 Oct;30(10):1742-55. Epub 2010 Mar 10.	J Cereb Blood Flow Metab. 2010	PubMed	citation	PMID:20216549	pubmed	20216549	create date:2010/03/11 | first author:Hartz AM
Title	URL	Description	Details	ShortDetails	Resource	Type	Identifiers	Db	EntrezUID	Properties
Activation of PKC isoform beta(I) at the blood-brain barrier rapidly decreases P-glycoprotein activity and enhances drug delivery to the brain.	/pubmed/20197783	Rigor RR, Hawkins BT, Miller DS.	J Cereb Blood Flow Metab. 2010 Jul;30(7):1373-83. Epub 2010 Mar 3.	J Cereb Blood Flow Metab. 2010	PubMed	citation	PMID:20197783	pubmed	20197783	create date:2010/03/04 | first author:Rigor RR
A spectral analysis approach for determination of regional rates of cerebral protein synthesis with the L-[1-(11)C]leucine PET method.	/pubmed/20197782	Veronese M, Bertoldo A, Bishu S, Unterman A, Tomasi G, Smith CB, Schmidt KC.	J Cereb Blood Flow Metab. 2010 Aug;30(8):1460-76. Epub 2010 Mar 3.	J Cereb Blood Flow Metab. 2010	PubMed	citation	PMID:20197782	pubmed	20197782	create date:2010/03/04 | first author:Veronese M
Inhibition of bradykinin receptor B1 protects mice from focal brain injury by reducing blood-brain barrier leakage and inflammation.	/pubmed/20197781	Raslan F, Schwarz T, Meuth SG, Austinat M, Bader M, Renné T, Roosen K, Stoll G, Sirén AL, Kleinschnitz C.	J Cereb Blood Flow Metab. 2010 Aug;30(8):1477-86. Epub 2010 Mar 3.	J Cereb Blood Flow Metab. 2010	PubMed	citation	PMID:20197781	pubmed	20197781	create date:2010/03/04 | first author:Raslan F
Increased plasma and tissue MMP levels are associated with BCSFB and BBB disruption evident on post-contrast FLAIR after experimental stroke.	/pubmed/20197780	Batra A, Latour LL, Ruetzler CA, Hallenbeck JM, Spatz M, Warach S, Henning EC.	J Cereb Blood Flow Metab. 2010 Jun;30(6):1188-99. Epub 2010 Mar 3.	J Cereb Blood Flow Metab. 2010	PubMed	citation	PMID:20197780	pubmed	20197780	create date:2010/03/04 | first author:Batra A
In vivo assessment of macrophage CNS infiltration during disruption of the blood-brain barrier with focused ultrasound: a magnetic resonance imaging study.	/pubmed/20195293	Liu HL, Wai YY, Hsu PH, Lyu LA, Wu JS, Shen CR, Chen JC, Yen TC, Wang JJ.	J Cereb Blood Flow Metab. 2010 Mar;30(3):674. No abstract available.	J Cereb Blood Flow Metab. 2010	PubMed	citation	PMID:20195293	pubmed	20195293	create date:2010/03/03 | first author:Liu HL
Human urinary kallidinogenase suppresses cerebral inflammation in experimental stroke and downregulates nuclear factor-kappaB.	/pubmed/20179726	Chen ZB, Huang DQ, Niu FN, Zhang X, Li EG, Xu Y.	J Cereb Blood Flow Metab. 2010 Jul;30(7):1356-65. Epub 2010 Feb 24.	J Cereb Blood Flow Metab. 2010	PubMed	citation	PMID:20179726	pubmed	20179726	create date:2010/02/25 | first author:Chen ZB
Robust fitting of [11C]-WAY-100635 PET data.	/pubmed/20179725	Zanderigo F, Ogden RT, Chang C, Choy S, Wong A, Parsey RV.	J Cereb Blood Flow Metab. 2010 Jul;30(7):1366-72. Epub 2010 Feb 24.	J Cereb Blood Flow Metab. 2010	PubMed	citation	PMID:20179725	pubmed	20179725	create date:2010/02/25 | first author:Zanderigo F
Brain nonoxidative carbohydrate consumption is not explained by export of an unknown carbon source: evaluation of the arterial and jugular venous metabolome.	/pubmed/20179724	Rasmussen P, Nyberg N, Jaroszewski JW, Krogh-Madsen R, Secher NH, Quistorff B.	J Cereb Blood Flow Metab. 2010 Jun;30(6):1240-6. Epub 2010 Feb 24.	J Cereb Blood Flow Metab. 2010	PubMed	citation	PMID:20179724	pubmed	20179724	create date:2010/02/25 | first author:Rasmussen P
Brain glucose overexposure and lack of acute metabolic flexibility in obesity and type 2 diabetes: a PET-[18F]FDG study in Zucker and ZDF rats.	/pubmed/20179723	Liistro T, Guiducci L, Burchielli S, Panetta D, Belcari N, Pardini S, Del Guerra A, Salvadori PA, Iozzo P.	J Cereb Blood Flow Metab. 2010 May;30(5):895-9. Epub 2010 Feb 24.	J Cereb Blood Flow Metab. 2010	PubMed	citation	PMID:20179723	pubmed	20179723	create date:2010/02/25 | first author:Liistro T
Interindividual variations of cerebral blood flow, oxygen delivery, and metabolism in relation to hemoglobin concentration measured by positron emission tomography in humans.	/pubmed/20160738	Ibaraki M, Shinohara Y, Nakamura K, Miura S, Kinoshita F, Kinoshita T.	J Cereb Blood Flow Metab. 2010 Jul;30(7):1296-305. Epub 2010 Feb 17.	J Cereb Blood Flow Metab. 2010	PubMed	citation	PMID:20160738	pubmed	20160738	create date:2010/02/18 | first author:Ibaraki M
G-CSF administration is neuroprotective following transient cerebral ischemia even in the absence of a functional NOS-2 gene.	/pubmed/20145659	Gibson CL, Bath PM, Murphy SP.	J Cereb Blood Flow Metab. 2010 Apr;30(4):739-43. Epub 2010 Feb 10.	J Cereb Blood Flow Metab. 2010	PubMed	citation	PMID:20145659	pubmed	20145659	create date:2010/02/11 | first author:Gibson CL
Activation of NR2A receptors induces ischemic tolerance through CREB signaling.	/pubmed/20145658	Terasaki Y, Sasaki T, Yagita Y, Okazaki S, Sugiyama Y, Oyama N, Omura-Matsuoka E, Sakoda S, Kitagawa K.	J Cereb Blood Flow Metab. 2010 Aug;30(8):1441-9. Epub 2010 Feb 10.	J Cereb Blood Flow Metab. 2010	PubMed	citation	PMID:20145658	pubmed	20145658	create date:2010/02/11 | first author:Terasaki Y
Cerebral blood volume alterations in the perilesional areas in the rat brain after traumatic brain injury--comparison with behavioral outcome.	/pubmed/20145657	Immonen R, Heikkinen T, Tähtivaara L, Nurmi A, Stenius TK, Puoliväli J, Tuinstra T, Phinney AL, Van Vliet B, Yrjänheikki J, Gröhn O.	J Cereb Blood Flow Metab. 2010 Jul;30(7):1318-28. Epub 2010 Feb 10.	J Cereb Blood Flow Metab. 2010	PubMed	citation	PMID:20145657	pubmed	20145657	create date:2010/02/11 | first author:Immonen R
Absolute arterial cerebral blood volume quantification using inflow vascular-space-occupancy with dynamic subtraction magnetic resonance imaging.	/pubmed/20145656	Donahue MJ, Sideso E, MacIntosh BJ, Kennedy J, Handa A, Jezzard P.	J Cereb Blood Flow Metab. 2010 Jul;30(7):1329-42. Epub 2010 Feb 10.	J Cereb Blood Flow Metab. 2010	PubMed	citation	PMID:20145656	pubmed	20145656	create date:2010/02/11 | first author:Donahue MJ
Mechanisms contributing to cerebral infarct size after stroke: gender, reperfusion, T lymphocytes, and Nox2-derived superoxide.	/pubmed/20145655	Brait VH, Jackman KA, Walduck AK, Selemidis S, Diep H, Mast AE, Guida E, Broughton BR, Drummond GR, Sobey CG.	J Cereb Blood Flow Metab. 2010 Jul;30(7):1306-17. Epub 2010 Feb 10.	J Cereb Blood Flow Metab. 2010	PubMed	citation	PMID:20145655	pubmed	20145655	create date:2010/02/11 | first author:Brait VH
Oxygen-sensitive outcomes and gene expression in acute ischemic stroke.	/pubmed/20145654	Rink C, Roy S, Khan M, Ananth P, Kuppusamy P, Sen CK, Khanna S.	J Cereb Blood Flow Metab. 2010 Jul;30(7):1275-87. Epub 2010 Feb 10.	J Cereb Blood Flow Metab. 2010	PubMed	citation	PMID:20145654	pubmed	20145654	create date:2010/02/11 | first author:Rink C
Dynamic metabolic response to multiple spreading depolarizations in patients with acute brain injury: an online microdialysis study.	/pubmed/20145653	Feuerstein D, Manning A, Hashemi P, Bhatia R, Fabricius M, Tolias C, Pahl C, Ervine M, Strong AJ, Boutelle MG.	J Cereb Blood Flow Metab. 2010 Jul;30(7):1343-55. Epub 2010 Feb 10.	J Cereb Blood Flow Metab. 2010	PubMed	citation	PMID:20145653	pubmed	20145653	create date:2010/02/11 | first author:Feuerstein D
Oxidative stress increases phosphorylation of IkappaB kinase-alpha by enhancing NF-kappaB-inducing kinase after transient focal cerebral ischemia.	/pubmed/20125184	Song YS, Kim MS, Kim HA, Jung BI, Yang J, Narasimhan P, Kim GS, Jung JE, Park EH, Chan PH.	J Cereb Blood Flow Metab. 2010 Jul;30(7):1265-74. Epub 2010 Feb 3.	J Cereb Blood Flow Metab. 2010	PubMed	citation	PMID:20125184	pubmed	20125184	create date:2010/02/04 | first author:Song YS
Bone marrow stromal cells enhance inter- and intracortical axonal connections after ischemic stroke in adult rats.	/pubmed/20125183	Liu Z, Li Y, Zhang ZG, Cui X, Cui Y, Lu M, Savant-Bhonsale S, Chopp M.	J Cereb Blood Flow Metab. 2010 Jul;30(7):1288-95. Epub 2010 Feb 3.	J Cereb Blood Flow Metab. 2010	PubMed	citation	PMID:20125183	pubmed	20125183	create date:2010/02/04 | first author:Liu Z
Wide genetic variation in the native pial collateral circulation is a major determinant of variation in severity of stroke.	/pubmed/20125182	Zhang H, Prabhakar P, Sealock R, Faber JE.	J Cereb Blood Flow Metab. 2010 May;30(5):923-34. Epub 2010 Feb 3.	J Cereb Blood Flow Metab. 2010	PubMed	citation	PMID:20125182	pubmed	20125182	create date:2010/02/04 | first author:Zhang H
Dihydropyridine-insensitive calcium currents contribute to function of small cerebral arteries.	/pubmed/20125181	Kuo IY, Ellis A, Seymour VA, Sandow SL, Hill CE.	J Cereb Blood Flow Metab. 2010 Jun;30(6):1226-39. Epub 2010 Feb 3.	J Cereb Blood Flow Metab. 2010	PubMed	citation	PMID:20125181	pubmed	20125181	create date:2010/02/04 | first author:Kuo IY
Evaluation of cerebral acetate transport and metabolic rates in the rat brain in vivo using 1H-[13C]-NMR.	/pubmed/20125180	Patel AB, de Graaf RA, Rothman DL, Behar KL, Mason GF.	J Cereb Blood Flow Metab. 2010 Jun;30(6):1200-13. Epub 2010 Feb 3.	J Cereb Blood Flow Metab. 2010	PubMed	citation	PMID:20125180	pubmed	20125180	create date:2010/02/04 | first author:Patel AB
Differential changes of glutathione levels in astrocytes and neurons in ischemic brains by two-photon imaging.	/pubmed/20104233	Bragin DE, Zhou B, Ramamoorthy P, Müller WS, Connor JA, Shi H.	J Cereb Blood Flow Metab. 2010 Apr;30(4):734-8. Epub 2010 Jan 27.	J Cereb Blood Flow Metab. 2010	PubMed	citation	PMID:20104233	pubmed	20104233	create date:2010/01/28 | first author:Bragin DE
A novel inhibitor of plasminogen activator inhibitor-1 provides antithrombotic benefits devoid of bleeding effect in nonhuman primates.	/pubmed/20087372	Izuhara Y, Yamaoka N, Kodama H, Dan T, Takizawa S, Hirayama N, Meguro K, van Ypersele de Strihou C, Miyata T.	J Cereb Blood Flow Metab. 2010 May;30(5):904-12. Epub 2010 Jan 20.	J Cereb Blood Flow Metab. 2010	PubMed	citation	PMID:20087372	pubmed	20087372	create date:2010/01/21 | first author:Izuhara Y
Perfusion pressure-dependent recovery of cortical spreading depression is independent of tissue oxygenation over a wide physiologic range.	/pubmed/20087371	Sukhotinsky I, Yaseen MA, Sakadzić S, Ruvinskaya S, Sims JR, Boas DA, Moskowitz MA, Ayata C.	J Cereb Blood Flow Metab. 2010 Jun;30(6):1168-77. Epub 2010 Jan 20.	J Cereb Blood Flow Metab. 2010	PubMed	citation	PMID:20087371	pubmed	20087371	create date:2010/01/21 | first author:Sukhotinsky I
A fully automated method for quantitative cerebral hemodynamic analysis using DSC-MRI.	/pubmed/20087370	Bjørnerud A, Emblem KE.	J Cereb Blood Flow Metab. 2010 May;30(5):1066-78. Epub 2010 Jan 20.	J Cereb Blood Flow Metab. 2010	PubMed	citation	PMID:20087370	pubmed	20087370	create date:2010/01/21 | first author:Bjørnerud A
Role of Nogo-A in neuronal survival in the reperfused ischemic brain.	/pubmed/20087369	Kilic E, ElAli A, Kilic U, Guo Z, Ugur M, Uslu U, Bassetti CL, Schwab ME, Hermann DM.	J Cereb Blood Flow Metab. 2010 May;30(5):969-84. Epub 2010 Jan 20.	J Cereb Blood Flow Metab. 2010	PubMed	citation	PMID:20087369	pubmed	20087369	create date:2010/01/21 | first author:Kilic E
Absence of the alpha v beta 3 integrin dictates the time-course of angiogenesis in the hypoxic central nervous system: accelerated endothelial proliferation correlates with compensatory increases in alpha 5 beta 1 integrin expression.	/pubmed/20087368	Li L, Welser JV, Milner R.	J Cereb Blood Flow Metab. 2010 May;30(5):1031-43. Epub 2010 Jan 20.	J Cereb Blood Flow Metab. 2010	PubMed	citation	PMID:20087368	pubmed	20087368	create date:2010/01/21 | first author:Li L
Xenon is an inhibitor of tissue-plasminogen activator: adverse and beneficial effects in a rat model of thromboembolic stroke.	/pubmed/20087367	David HN, Haelewyn B, Risso JJ, Colloc'h N, Abraini JH.	J Cereb Blood Flow Metab. 2010 Apr;30(4):718-28. Epub 2010 Jan 20.	J Cereb Blood Flow Metab. 2010	PubMed	citation	PMID:20087367	pubmed	20087367	create date:2010/01/21 | first author:David HN
Mast cells as early responders in the regulation of acute blood-brain barrier changes after cerebral ischemia and hemorrhage.	/pubmed/20087366	Lindsberg PJ, Strbian D, Karjalainen-Lindsberg ML.	J Cereb Blood Flow Metab. 2010 Apr;30(4):689-702. Epub 2010 Jan 20. Review.	J Cereb Blood Flow Metab. 2010	PubMed	citation	PMID:20087366	pubmed	20087366	create date:2010/01/21 | first author:Lindsberg PJ
Deficiency of PAR4 attenuates cerebral ischemia/reperfusion injury in mice.	/pubmed/20087365	Mao Y, Zhang M, Tuma RF, Kunapuli SP.	J Cereb Blood Flow Metab. 2010 May;30(5):1044-52. Epub 2010 Jan 20. Erratum in: J Cereb Blood Flow Metab. 2010 Jun;30(6):1261.	J Cereb Blood Flow Metab. 2010	PubMed	citation	PMID:20087365	pubmed	20087365	create date:2010/01/21 | first author:Mao Y
Molecular magnetic resonance imaging of acute vascular cell adhesion molecule-1 expression in a mouse model of cerebral ischemia.	/pubmed/20087364	Hoyte LC, Brooks KJ, Nagel S, Akhtar A, Chen R, Mardiguian S, McAteer MA, Anthony DC, Choudhury RP, Buchan AM, Sibson NR.	J Cereb Blood Flow Metab. 2010 Jun;30(6):1178-87. Epub 2010 Jan 20.	J Cereb Blood Flow Metab. 2010	PubMed	citation	PMID:20087364	pubmed	20087364	create date:2010/01/21 | first author:Hoyte LC
Pretreatment diffusion- and perfusion-MR lesion volumes have a crucial influence on clinical response to stroke thrombolysis.	/pubmed/20087363	Parsons MW, Christensen S, McElduff P, Levi CR, Butcher KS, De Silva DA, Ebinger M, Barber PA, Bladin C, Donnan GA, Davis SM; Echoplanar Imaging Thrombolytic Evaluation Trial (EPITHET) Investigators.	J Cereb Blood Flow Metab. 2010 Jun;30(6):1214-25. Epub 2010 Jan 20.	J Cereb Blood Flow Metab. 2010	PubMed	citation	PMID:20087363	pubmed	20087363	create date:2010/01/21 | first author:Parsons MW
Use of magnetic resonance imaging to predict outcome after stroke: a review of experimental and clinical evidence.	/pubmed/20087362	Farr TD, Wegener S.	J Cereb Blood Flow Metab. 2010 Apr;30(4):703-17. Epub 2010 Jan 20. Review.	J Cereb Blood Flow Metab. 2010	PubMed	citation	PMID:20087362	pubmed	20087362	create date:2010/01/21 | first author:Farr TD
Functional brain abnormalities localized in 55 chronic tinnitus patients: fusion of SPECT coincidence imaging and MRI.	/pubmed/20068582	Farhadi M, Mahmoudian S, Saddadi F, Karimian AR, Mirzaee M, Ahmadizadeh M, Ghasemikian K, Gholami S, Ghoreyshi E, Beyty S, Shamshiri A, Madani S, Bakaev V, Moradkhani S, Raeisali G.	J Cereb Blood Flow Metab. 2010 Apr;30(4):864-70. Epub 2010 Jan 13.	J Cereb Blood Flow Metab. 2010	PubMed	citation	PMID:20068582	pubmed	20068582	create date:2010/01/14 | first author:Farhadi M
Quantitative functional magnetic resonance imaging of brain activity using bolus-tracking arterial spin labeling.	/pubmed/20068581	Kelly ME, Blau CW, Griffin KM, Gobbo OL, Jones JF, Kerskens CM.	J Cereb Blood Flow Metab. 2010 May;30(5):913-22. Epub 2010 Jan 13.	J Cereb Blood Flow Metab. 2010	PubMed	citation	PMID:20068581	pubmed	20068581	create date:2010/01/14 | first author:Kelly ME
Genetic determinants of cerebral vasospasm, delayed cerebral ischemia, and outcome after aneurysmal subarachnoid hemorrhage.	/pubmed/20068580	Ducruet AF, Gigante PR, Hickman ZL, Zacharia BE, Arias EJ, Grobelny BT, Gorski JW, Mayer SA, Connolly ES Jr.	J Cereb Blood Flow Metab. 2010 Apr;30(4):676-88. Epub 2010 Jan 13. Review.	J Cereb Blood Flow Metab. 2010	PubMed	citation	PMID:20068580	pubmed	20068580	create date:2010/01/14 | first author:Ducruet AF
Vascular endothelial growth factor increases neurogenesis after traumatic brain injury.	/pubmed/20068579	Thau-Zuchman O, Shohami E, Alexandrovich AG, Leker RR.	J Cereb Blood Flow Metab. 2010 May;30(5):1008-16. Epub 2010 Jan 13.	J Cereb Blood Flow Metab. 2010	PubMed	citation	PMID:20068579	pubmed	20068579	create date:2010/01/14 | first author:Thau-Zuchman O
The interaction between tumor necrosis factor-like weak inducer of apoptosis and its receptor fibroblast growth factor-inducible 14 promotes the recruitment of neutrophils into the ischemic brain.	/pubmed/20068578	Haile WB, Echeverry R, Wu J, Yepes M.	J Cereb Blood Flow Metab. 2010 Jun;30(6):1147-56. Epub 2010 Jan 13.	J Cereb Blood Flow Metab. 2010	PubMed	citation	PMID:20068578	pubmed	20068578	create date:2010/01/14 | first author:Haile WB
Annexin A2 combined with low-dose tPA improves thrombolytic therapy in a rat model of focal embolic stroke.	/pubmed/20068577	Zhu H, Fan X, Yu Z, Liu J, Murata Y, Lu J, Zhao S, Hajjar KA, Lo EH, Wang X.	J Cereb Blood Flow Metab. 2010 Jun;30(6):1137-46. Epub 2010 Jan 13.	J Cereb Blood Flow Metab. 2010	PubMed	citation	PMID:20068577	pubmed	20068577	create date:2010/01/14 | first author:Zhu H
Isoflurane anesthesia induced persistent, progressive memory impairment, caused a loss of neural stem cells, and reduced neurogenesis in young, but not adult, rodents.	/pubmed/20068576	Zhu C, Gao J, Karlsson N, Li Q, Zhang Y, Huang Z, Li H, Kuhn HG, Blomgren K.	J Cereb Blood Flow Metab. 2010 May;30(5):1017-30. Epub 2010 Jan 13.	J Cereb Blood Flow Metab. 2010	PubMed	citation	PMID:20068576	pubmed	20068576	create date:2010/01/14 | first author:Zhu C
Increased nuclear apoptosis-inducing factor after transient focal ischemia: a 12/15-lipoxygenase-dependent organelle damage pathway.	/pubmed/20068575	Pallast S, Arai K, Pekcec A, Yigitkanli K, Yu Z, Wang X, Lo EH, van Leyen K.	J Cereb Blood Flow Metab. 2010 Jun;30(6):1157-67. Epub 2010 Jan 13.	J Cereb Blood Flow Metab. 2010	PubMed	citation	PMID:20068575	pubmed	20068575	create date:2010/01/14 | first author:Pallast S
Inducing stroke in aged, hypertensive, diabetic rats.	/pubmed/20068574	Rewell SS, Fernandez JA, Cox SF, Spratt NJ, Hogan L, Aleksoska E, van Raay L, Liberatore GT, Batchelor PE, Howells DW.	J Cereb Blood Flow Metab. 2010 Apr;30(4):729-33. Epub 2010 Jan 13.	J Cereb Blood Flow Metab. 2010	PubMed	citation	PMID:20068574	pubmed	20068574	create date:2010/01/14 | first author:Rewell SS
Timing of appearance of late oligodendrocyte progenitors coincides with enhanced susceptibility of preterm rabbit cerebral white matter to hypoxia-ischemia.	/pubmed/20068573	Buser JR, Segovia KN, Dean JM, Nelson K, Beardsley D, Gong X, Luo NL, Ren J, Wan Y, Riddle A, McClure MM, Ji X, Derrick M, Hohimer AR, Back SA, Tan S.	J Cereb Blood Flow Metab. 2010 May;30(5):1053-65. Epub 2010 Jan 13.	J Cereb Blood Flow Metab. 2010	PubMed	citation	PMID:20068573	pubmed	20068573	create date:2010/01/14 | first author:Buser JR
Statistics in experimental cerebrovascular research-comparison of two groups with a continuous outcome variable.	/pubmed/20051976	Schlattmann P, Dirnagl U.	J Cereb Blood Flow Metab. 2010 Mar;30(3):474-9. Epub 2010 Jan 6. Review.	J Cereb Blood Flow Metab. 2010	PubMed	citation	PMID:20051976	pubmed	20051976	create date:2010/01/07 | first author:Schlattmann P
Parkinson's disease spatial covariance pattern: noninvasive quantification with perfusion MRI.	/pubmed/20051975	Ma Y, Huang C, Dyke JP, Pan H, Alsop D, Feigin A, Eidelberg D.	J Cereb Blood Flow Metab. 2010 Mar;30(3):505-9. Epub 2010 Jan 6.	J Cereb Blood Flow Metab. 2010	PubMed	citation	PMID:20051975	pubmed	20051975	create date:2010/01/07 | first author:Ma Y
Acute-stage diffusion-weighted magnetic resonance imaging for predicting outcome of poor-grade aneurysmal subarachnoid hemorrhage.	/pubmed/20051974	Sato K, Shimizu H, Fujimura M, Inoue T, Matsumoto Y, Tominaga T.	J Cereb Blood Flow Metab. 2010 Jun;30(6):1110-20. Epub 2010 Jan 6.	J Cereb Blood Flow Metab. 2010	PubMed	citation	PMID:20051974	pubmed	20051974	create date:2010/01/07 | first author:Sato K
Ascorbic acid prevents blood-brain barrier disruption and sensory deficit caused by sustained compression of primary somatosensory cortex.	/pubmed/20051973	Lin JL, Huang YH, Shen YC, Huang HC, Liu PH.	J Cereb Blood Flow Metab. 2010 Jun;30(6):1121-36. Epub 2010 Jan 6.	J Cereb Blood Flow Metab. 2010	PubMed	citation	PMID:20051973	pubmed	20051973	create date:2010/01/07 | first author:Lin JL
If you have the science, we have the journal!	/pubmed/20046196	Dirnagl U, Lauritzen M.	J Cereb Blood Flow Metab. 2010 Jan;30(1):1. No abstract available.	J Cereb Blood Flow Metab. 2010	PubMed	citation	PMID:20046196	pubmed	20046196	create date:2010/01/05 | first author:Dirnagl U
A systematic review and meta-analysis of erythropoietin in experimental stroke.	/pubmed/20040929	Jerndal M, Forsberg K, Sena ES, Macleod MR, O'Collins VE, Linden T, Nilsson M, Howells DW.	J Cereb Blood Flow Metab. 2010 May;30(5):961-8. Epub 2009 Dec 30. Review.	J Cereb Blood Flow Metab. 2010	PubMed	citation	PMID:20040929	pubmed	20040929	create date:2009/12/31 | first author:Jerndal M
Title	URL	Description	Details	ShortDetails	Resource	Type	Identifiers	Db	EntrezUID	Properties
High-affinity dopamine D2/D3 PET radioligands 18F-fallypride and 11C-FLB457: a comparison of kinetics in extrastriatal regions using a multiple-injection protocol.	/pubmed/20040928	Vandehey NT, Moirano JM, Converse AK, Holden JE, Mukherjee J, Murali D, Nickles RJ, Davidson RJ, Schneider ML, Christian BT.	J Cereb Blood Flow Metab. 2010 May;30(5):994-1007. Epub 2009 Dec 30.	J Cereb Blood Flow Metab. 2010	PubMed	citation	PMID:20040928	pubmed	20040928	create date:2009/12/31 | first author:Vandehey NT
Neurovascular coupling in rat brain operates independent of hemoglobin deoxygenation.	/pubmed/20040927	Lindauer U, Leithner C, Kaasch H, Rohrer B, Foddis M, Füchtemeier M, Offenhauser N, Steinbrink J, Royl G, Kohl-Bareis M, Dirnagl U.	J Cereb Blood Flow Metab. 2010 Apr;30(4):757-68. Epub 2009 Dec 30.	J Cereb Blood Flow Metab. 2010	PubMed	citation	PMID:20040927	pubmed	20040927	create date:2009/12/31 | first author:Lindauer U
Glial dysfunction in abstinent methamphetamine abusers.	/pubmed/20040926	Sailasuta N, Abulseoud O, Harris KC, Ross BD.	J Cereb Blood Flow Metab. 2010 May;30(5):950-60. Epub 2009 Dec 30.	J Cereb Blood Flow Metab. 2010	PubMed	citation	PMID:20040926	pubmed	20040926	create date:2009/12/31 | first author:Sailasuta N
Imaging cortical dopamine D1 receptors using [11C]NNC112 and ketanserin blockade of the 5-HT 2A receptors.	/pubmed/20029452	Catafau AM, Searle GE, Bullich S, Gunn RN, Rabiner EA, Herance R, Radua J, Farre M, Laruelle M.	J Cereb Blood Flow Metab. 2010 May;30(5):985-93. Epub 2009 Dec 23.	J Cereb Blood Flow Metab. 2010	PubMed	citation	PMID:20029452	pubmed	20029452	create date:2009/12/24 | first author:Catafau AM
Role of CCL2 (MCP-1) in traumatic brain injury (TBI): evidence from severe TBI patients and CCL2-/- mice.	/pubmed/20029451	Semple BD, Bye N, Rancan M, Ziebell JM, Morganti-Kossmann MC.	J Cereb Blood Flow Metab. 2010 Apr;30(4):769-82. Epub 2009 Dec 23.	J Cereb Blood Flow Metab. 2010	PubMed	citation	PMID:20029451	pubmed	20029451	create date:2009/12/24 | first author:Semple BD
Agmatine attenuates brain edema through reducing the expression of aquaporin-1 after cerebral ischemia.	/pubmed/20029450	Kim JH, Lee YW, Park KA, Lee WT, Lee JE.	J Cereb Blood Flow Metab. 2010 May;30(5):943-9. Epub 2009 Dec 23.	J Cereb Blood Flow Metab. 2010	PubMed	citation	PMID:20029450	pubmed	20029450	create date:2009/12/24 | first author:Kim JH
Early nonischemic oxidative metabolic dysfunction leads to chronic brain atrophy in traumatic brain injury.	/pubmed/20029449	Xu Y, McArthur DL, Alger JR, Etchepare M, Hovda DA, Glenn TC, Huang S, Dinov I, Vespa PM.	J Cereb Blood Flow Metab. 2010 Apr;30(4):883-94. Epub 2009 Dec 23.	J Cereb Blood Flow Metab. 2010	PubMed	citation	PMID:20029449	pubmed	20029449	create date:2009/12/24 | first author:Xu Y
Effects of AMP-activated protein kinase in cerebral ischemia.	/pubmed/20010958	Li J, McCullough LD.	J Cereb Blood Flow Metab. 2010 Mar;30(3):480-92. Epub 2009 Dec 16. Review.	J Cereb Blood Flow Metab. 2010	PubMed	citation	PMID:20010958	pubmed	20010958	create date:2009/12/17 | first author:Li J
Assessment of regional differences in tariquidar-induced P-glycoprotein modulation at the human blood-brain barrier.	/pubmed/20010957	Bauer M, Karch R, Neumann F, Wagner CC, Kletter K, Müller M, Löscher W, Zeitlinger M, Langer O.	J Cereb Blood Flow Metab. 2010 Mar;30(3):510-5. Epub 2009 Dec 16.	J Cereb Blood Flow Metab. 2010	PubMed	citation	PMID:20010957	pubmed	20010957	create date:2009/12/17 | first author:Bauer M
Neuronal estrogen receptor-alpha mediates neuroprotection by 17beta-estradiol.	/pubmed/20010956	Elzer JG, Muhammad S, Wintermantel TM, Regnier-Vigouroux A, Ludwig J, Schütz G, Schwaninger M.	J Cereb Blood Flow Metab. 2010 May;30(5):935-42. Epub 2009 Dec 16.	J Cereb Blood Flow Metab. 2010	PubMed	citation	PMID:20010956	pubmed	20010956	create date:2009/12/17 | first author:Elzer JG
Ischemic preconditioning regulates expression of microRNAs and a predicted target, MeCP2, in mouse cortex.	/pubmed/20010955	Lusardi TA, Farr CD, Faulkner CL, Pignataro G, Yang T, Lan J, Simon RP, Saugstad JA.	J Cereb Blood Flow Metab. 2010 Apr;30(4):744-56. Epub 2009 Dec 16.	J Cereb Blood Flow Metab. 2010	PubMed	citation	PMID:20010955	pubmed	20010955	create date:2009/12/17 | first author:Lusardi TA
Simultaneous estimation of input functions: an empirical study.	/pubmed/19997119	Ogden RT, Zanderigo F, Choy S, Mann JJ, Parsey RV.	J Cereb Blood Flow Metab. 2010 Apr;30(4):816-26. Epub 2009 Dec 9.	J Cereb Blood Flow Metab. 2010	PubMed	citation	PMID:19997119	pubmed	19997119	create date:2009/12/10 | first author:Ogden RT
Matrix metalloproteinase-9 mediates hypoxia-induced vascular leakage in the brain via tight junction rearrangement.	/pubmed/19997118	Bauer AT, Bürgers HF, Rabie T, Marti HH.	J Cereb Blood Flow Metab. 2010 Apr;30(4):837-48. Epub 2009 Dec 9.	J Cereb Blood Flow Metab. 2010	PubMed	citation	PMID:19997118	pubmed	19997118	create date:2009/12/10 | first author:Bauer AT
Overexpression of heat shock protein 27 reduces cortical damage after cerebral ischemia.	/pubmed/19997117	van der Weerd L, Tariq Akbar M, Aron Badin R, Valentim LM, Thomas DL, Wells DJ, Latchman DS, Gadian DG, Lythgoe MF, de Belleroche JS.	J Cereb Blood Flow Metab. 2010 Apr;30(4):849-56. Epub 2009 Dec 9.	J Cereb Blood Flow Metab. 2010	PubMed	citation	PMID:19997117	pubmed	19997117	create date:2009/12/10 | first author:van der Weerd L
Inhibition of reactive astrocytes with fluorocitrate retards neurovascular remodeling and recovery after focal cerebral ischemia in mice.	/pubmed/19997116	Hayakawa K, Nakano T, Irie K, Higuchi S, Fujioka M, Orito K, Iwasaki K, Jin G, Lo EH, Mishima K, Fujiwara M.	J Cereb Blood Flow Metab. 2010 Apr;30(4):871-82. Epub 2009 Dec 9.	J Cereb Blood Flow Metab. 2010	PubMed	citation	PMID:19997116	pubmed	19997116	create date:2009/12/10 | first author:Hayakawa K
Hypertension-induced vascular remodeling contributes to reduced cerebral perfusion and the development of spontaneous stroke in aged SHRSP rats.	/pubmed/19953101	Henning EC, Warach S, Spatz M.	J Cereb Blood Flow Metab. 2010 Apr;30(4):827-36. Epub 2009 Dec 2.	J Cereb Blood Flow Metab. 2010	PubMed	citation	PMID:19953101	pubmed	19953101	create date:2009/12/03 | first author:Henning EC
Interleukin-6 release after carotid artery stenting and periprocedural new ischemic lesions.	/pubmed/19953100	Abe Y, Sakaguchi M, Furukado S, Fujinaka T, Sakoda S, Yoshimine T, Kitagawa K.	J Cereb Blood Flow Metab. 2010 Apr;30(4):857-63. Epub 2009 Dec 2.	J Cereb Blood Flow Metab. 2010	PubMed	citation	PMID:19953100	pubmed	19953100	create date:2009/12/03 | first author:Abe Y
Peripheral administration of fetuin-A attenuates early cerebral ischemic injury in rats.	/pubmed/19953099	Wang H, Li W, Zhu S, Li J, D'Amore J, Ward MF, Yang H, Wu R, Jahnen-Dechent W, Tracey KJ, Wang P, Sama AE.	J Cereb Blood Flow Metab. 2010 Mar;30(3):493-504. Epub 2009 Dec 2.	J Cereb Blood Flow Metab. 2010	PubMed	citation	PMID:19953099	pubmed	19953099	create date:2009/12/03 | first author:Wang H
Longitudinal in vivo imaging reveals balanced and branch-specific remodeling of mature cortical pyramidal dendritic arbors after stroke.	/pubmed/19920846	Brown CE, Boyd JD, Murphy TH.	J Cereb Blood Flow Metab. 2010 Apr;30(4):783-91. Epub 2009 Nov 18.	J Cereb Blood Flow Metab. 2010	PubMed	citation	PMID:19920846	pubmed	19920846	create date:2009/11/19 | first author:Brown CE
In vivo quantification of monoamine oxidase A in baboon brain: a PET study using [(11)C]befloxatone and the multi-injection approach.	/pubmed/19920845	Bottlaender M, Valette H, Delforge J, Saba W, Guenther I, Curet O, George P, Dollé F, Grégoire MC.	J Cereb Blood Flow Metab. 2010 Apr;30(4):792-800. Epub 2009 Nov 18.	J Cereb Blood Flow Metab. 2010	PubMed	citation	PMID:19920845	pubmed	19920845	create date:2009/11/19 | first author:Bottlaender M
Role of adenosine A2 receptors in regulation of cerebral blood flow during induced hypotension.	/pubmed/19920844	Kusano Y, Echeverry G, Miekisiak G, Kulik TB, Aronhime SN, Chen JF, Winn HR.	J Cereb Blood Flow Metab. 2010 Apr;30(4):808-15. Epub 2009 Nov 18.	J Cereb Blood Flow Metab. 2010	PubMed	citation	PMID:19920844	pubmed	19920844	create date:2009/11/19 | first author:Kusano Y
Antioxidant CR-6 protects against reperfusion injury after a transient episode of focal brain ischemia in rats.	/pubmed/19904289	Pérez-Asensio FJ, de la Rosa X, Jiménez-Altayó F, Gorina R, Martínez E, Messeguer A, Vila E, Chamorro A, Planas AM.	J Cereb Blood Flow Metab. 2010 Mar;30(3):638-52. Epub 2009 Nov 11.	J Cereb Blood Flow Metab. 2010	PubMed	citation	PMID:19904289	pubmed	19904289	create date:2009/11/12 | first author:Pérez-Asensio FJ
Heat acclimation provides sustained improvement in functional recovery and attenuates apoptosis after traumatic brain injury.	/pubmed/19904288	Umschwief G, Shein NA, Alexandrovich AG, Trembovler V, Horowitz M, Shohami E.	J Cereb Blood Flow Metab. 2010 Mar;30(3):616-27. Epub 2009 Nov 11.	J Cereb Blood Flow Metab. 2010	PubMed	citation	PMID:19904288	pubmed	19904288	create date:2009/11/12 | first author:Umschwief G
Correlating tissue outcome with quantitative multiparametric MRI of acute cerebral ischemia in rats.	/pubmed/19904287	Jokivarsi KT, Hiltunen Y, Tuunanen PI, Kauppinen RA, Gröhn OH.	J Cereb Blood Flow Metab. 2010 Feb;30(2):415-27. Epub 2009 Nov 11.	J Cereb Blood Flow Metab. 2010	PubMed	citation	PMID:19904287	pubmed	19904287	create date:2009/11/12 | first author:Jokivarsi KT
The adverse pial arteriolar and axonal consequences of traumatic brain injury complicated by hypoxia and their therapeutic modulation with hypothermia in rat.	/pubmed/19904286	Gao G, Oda Y, Wei EP, Povlishock JT.	J Cereb Blood Flow Metab. 2010 Mar;30(3):628-37. Epub 2009 Nov 11.	J Cereb Blood Flow Metab. 2010	PubMed	citation	PMID:19904286	pubmed	19904286	create date:2009/11/12 | first author:Gao G
Measurement of density and affinity for dopamine D(2) receptors by a single positron emission tomography scan with multiple injections of [(11)C]raclopride.	/pubmed/19904285	Ikoma Y, Watabe H, Hayashi T, Miyake Y, Teramoto N, Minato K, Iida H.	J Cereb Blood Flow Metab. 2010 Mar;30(3):663-73. Epub 2009 Nov 11.	J Cereb Blood Flow Metab. 2010	PubMed	citation	PMID:19904285	pubmed	19904285	create date:2009/11/12 | first author:Ikoma Y
Intrathecal corticoids in permanent focal cerebral ischemia in rats. Part I: a new therapeutic approach in the acute phase.	/pubmed/19904284	Goericke SL, Engelhorn T, Forsting M, Speck U, Maderwald S, Ladd ME, Doerfler A.	J Cereb Blood Flow Metab. 2010 Apr;30(4):801-7. Epub 2009 Nov 11.	J Cereb Blood Flow Metab. 2010	PubMed	citation	PMID:19904284	pubmed	19904284	create date:2009/11/12 | first author:Goericke SL
Role of chemokines in CNS health and pathology: a focus on the CCL2/CCR2 and CXCL8/CXCR2 networks.	/pubmed/19904283	Semple BD, Kossmann T, Morganti-Kossmann MC.	J Cereb Blood Flow Metab. 2010 Mar;30(3):459-73. Epub 2009 Nov 11. Review.	J Cereb Blood Flow Metab. 2010	PubMed	citation	PMID:19904283	pubmed	19904283	create date:2009/11/12 | first author:Semple BD
The energy use associated with neural computation in the cerebellum.	/pubmed/19888288	Howarth C, Peppiatt-Wildman CM, Attwell D.	J Cereb Blood Flow Metab. 2010 Feb;30(2):403-14. Epub 2009 Nov 4.	J Cereb Blood Flow Metab. 2010	PubMed	citation	PMID:19888288	pubmed	19888288	create date:2009/11/06 | first author:Howarth C
Effects of administration route on migration and distribution of neural progenitor cells transplanted into rats with focal cerebral ischemia, an MRI study.	/pubmed/19888287	Li L, Jiang Q, Ding G, Zhang L, Zhang ZG, Li Q, Panda S, Lu M, Ewing JR, Chopp M.	J Cereb Blood Flow Metab. 2010 Mar;30(3):653-62. Epub 2009 Nov 4.	J Cereb Blood Flow Metab. 2010	PubMed	citation	PMID:19888287	pubmed	19888287	create date:2009/11/06 | first author:Li L
Blood constituents trigger brain swelling, tissue death, and reduction of glucose metabolism early after acute subdural hematoma in rats.	/pubmed/19888286	Baechli H, Behzad M, Schreckenberger M, Buchholz HG, Heimann A, Kempski O, Alessandri B.	J Cereb Blood Flow Metab. 2010 Mar;30(3):576-85. Epub 2009 Nov 4.	J Cereb Blood Flow Metab. 2010	PubMed	citation	PMID:19888286	pubmed	19888286	create date:2009/11/06 | first author:Baechli H
Changes in glucose uptake rather than lactate shuttle take center stage in subserving neuroenergetics: evidence from mathematical modeling.	/pubmed/19888285	DiNuzzo M, Mangia S, Maraviglia B, Giove F.	J Cereb Blood Flow Metab. 2010 Mar;30(3):586-602. Epub 2009 Nov 4.	J Cereb Blood Flow Metab. 2010	PubMed	citation	PMID:19888285	pubmed	19888285	create date:2009/11/06 | first author:DiNuzzo M
Prevention of hypoglycemia-induced neuronal death by hypothermia.	/pubmed/19861976	Shin BS, Won SJ, Yoo BH, Kauppinen TM, Suh SW.	J Cereb Blood Flow Metab. 2010 Feb;30(2):390-402. Epub 2009 Oct 28.	J Cereb Blood Flow Metab. 2010	PubMed	citation	PMID:19861976	pubmed	19861976	create date:2009/10/29 | first author:Shin BS
Stimulatory effects of thyroid hormone on brain angiogenesis in vivo and in vitro.	/pubmed/19861975	Zhang L, Cooper-Kuhn CM, Nannmark U, Blomgren K, Kuhn HG.	J Cereb Blood Flow Metab. 2010 Feb;30(2):323-35. Epub 2009 Oct 28.	J Cereb Blood Flow Metab. 2010	PubMed	citation	PMID:19861975	pubmed	19861975	create date:2009/10/29 | first author:Zhang L
The PPAR-gamma agonist, darglitazone, restores acute inflammatory responses to cerebral hypoxia-ischemia in the diabetic ob/ob mouse.	/pubmed/19861974	Kumari R, Willing LB, Patel SD, Krady JK, Zavadoski WJ, Gibbs EM, Vannucci SJ, Simpson IA.	J Cereb Blood Flow Metab. 2010 Feb;30(2):352-60. Epub 2009 Oct 28.	J Cereb Blood Flow Metab. 2010	PubMed	citation	PMID:19861974	pubmed	19861974	create date:2009/10/29 | first author:Kumari R
Estrogen-receptor-mediated protection of cerebral endothelial cell viability and mitochondrial function after ischemic insult in vitro.	/pubmed/19861973	Guo J, Krause DN, Horne J, Weiss JH, Li X, Duckles SP.	J Cereb Blood Flow Metab. 2010 Mar;30(3):545-54. Epub 2009 Oct 28.	J Cereb Blood Flow Metab. 2010	PubMed	citation	PMID:19861973	pubmed	19861973	create date:2009/10/29 | first author:Guo J
Iba1(+)/NG2(+) macrophage-like cells expressing a variety of neuroprotective factors ameliorate ischemic damage of the brain.	/pubmed/19861972	Smirkin A, Matsumoto H, Takahashi H, Inoue A, Tagawa M, Ohue S, Watanabe H, Yano H, Kumon Y, Ohnishi T, Tanaka J.	J Cereb Blood Flow Metab. 2010 Mar;30(3):603-15. Epub 2009 Oct 28.	J Cereb Blood Flow Metab. 2010	PubMed	citation	PMID:19861972	pubmed	19861972	create date:2009/10/29 | first author:Smirkin A
Relationship of the BOLD signal with VEP for ultrashort duration visual stimuli (0.1 to 5 ms) in humans.	/pubmed/19844243	Yeşilyurt B, Whittingstall K, Uğurbil K, Logothetis NK, Uludağ K.	J Cereb Blood Flow Metab. 2010 Feb;30(2):449-58. Epub 2009 Oct 21.	J Cereb Blood Flow Metab. 2010	PubMed	citation	PMID:19844243	pubmed	19844243	create date:2009/10/22 | first author:Yeşilyurt B
Cyclooxygenase-1 and -2 differentially modulate lipopolysaccharide-induced blood-brain barrier disruption through matrix metalloproteinase activity.	/pubmed/19844242	Aid S, Silva AC, Candelario-Jalil E, Choi SH, Rosenberg GA, Bosetti F.	J Cereb Blood Flow Metab. 2010 Feb;30(2):370-80. Epub 2009 Oct 21.	J Cereb Blood Flow Metab. 2010	PubMed	citation	PMID:19844242	pubmed	19844242	create date:2009/10/22 | first author:Aid S
Changes in cerebral arterial, tissue and venous oxygenation with evoked neural stimulation: implications for hemoglobin-based functional neuroimaging.	/pubmed/19844241	Vazquez AL, Fukuda M, Tasker ML, Masamoto K, Kim SG.	J Cereb Blood Flow Metab. 2010 Feb;30(2):428-39. Epub 2009 Oct 21.	J Cereb Blood Flow Metab. 2010	PubMed	citation	PMID:19844241	pubmed	19844241	create date:2009/10/22 | first author:Vazquez AL
In vivo validation of reconstruction-based resolution recovery for human brain studies.	/pubmed/19844240	Mourik JE, Lubberink M, van Velden FH, Kloet RW, van Berckel BN, Lammertsma AA, Boellaard R.	J Cereb Blood Flow Metab. 2010 Feb;30(2):381-9. Epub 2009 Oct 21.	J Cereb Blood Flow Metab. 2010	PubMed	citation	PMID:19844240	pubmed	19844240	create date:2009/10/22 | first author:Mourik JE
Sepsis-associated encephalopathy: a magnetic resonance imaging and spectroscopy study.	/pubmed/19844239	Bozza FA, Garteiser P, Oliveira MF, Doblas S, Cranford R, Saunders D, Jones I, Towner RA, Castro-Faria-Neto HC.	J Cereb Blood Flow Metab. 2010 Feb;30(2):440-8. Epub 2009 Oct 21.	J Cereb Blood Flow Metab. 2010	PubMed	citation	PMID:19844239	pubmed	19844239	create date:2009/10/22 | first author:Bozza FA
Early ischemia enhances action potential-dependent, spontaneous glutamatergic responses in CA1 neurons.	/pubmed/19844238	Ye H, Jalini S, Zhang L, Charlton M, Carlen PL.	J Cereb Blood Flow Metab. 2010 Mar;30(3):555-65. Epub 2009 Oct 21.	J Cereb Blood Flow Metab. 2010	PubMed	citation	PMID:19844238	pubmed	19844238	create date:2009/10/22 | first author:Ye H
Mutant ubiquitin-mediated beta-secretase stability via activation of caspase-3 is related to beta-amyloid accumulation in ischemic striatum in rats.	/pubmed/19844237	Zhang Y, Xiong M, Yan RQ, Sun FY.	J Cereb Blood Flow Metab. 2010 Mar;30(3):566-75. Epub 2009 Oct 21.	J Cereb Blood Flow Metab. 2010	PubMed	citation	PMID:19844237	pubmed	19844237	create date:2009/10/22 | first author:Zhang Y
Characterization of gadolinium-based dynamic susceptibility contrast perfusion measurements in permanent and transient MCAO models with volumetric based validation by CASL.	/pubmed/19826434	Bråtane BT, Walvick RP, Corot C, Lancelot E, Fisher M.	J Cereb Blood Flow Metab. 2010 Feb;30(2):336-42. Epub 2009 Oct 14.	J Cereb Blood Flow Metab. 2010	PubMed	citation	PMID:19826434	pubmed	19826434	create date:2009/10/15 | first author:Bråtane BT
Transplantation of human neural precursor cells in Matrigel scaffolding improves outcome from focal cerebral ischemia after delayed postischemic treatment in rats.	/pubmed/19826433	Jin K, Mao X, Xie L, Galvan V, Lai B, Wang Y, Gorostiza O, Wang X, Greenberg DA.	J Cereb Blood Flow Metab. 2010 Mar;30(3):534-44. Epub 2009 Oct 14.	J Cereb Blood Flow Metab. 2010	PubMed	citation	PMID:19826433	pubmed	19826433	create date:2009/10/15 | first author:Jin K
Phosphodiesterase III inhibition promotes differentiation and survival of oligodendrocyte progenitors and enhances regeneration of ischemic white matter lesions in the adult mammalian brain.	/pubmed/19826432	Miyamoto N, Tanaka R, Shimura H, Watanabe T, Mori H, Onodera M, Mochizuki H, Hattori N, Urabe T.	J Cereb Blood Flow Metab. 2010 Feb;30(2):299-310. Epub 2009 Oct 14.	J Cereb Blood Flow Metab. 2010	PubMed	citation	PMID:19826432	pubmed	19826432	create date:2009/10/15 | first author:Miyamoto N
Increased brain microvascular MMP-9 and incidence of haemorrhagic transformation in obese mice after experimental stroke.	/pubmed/19826431	McColl BW, Rose N, Robson FH, Rothwell NJ, Lawrence CB.	J Cereb Blood Flow Metab. 2010 Feb;30(2):267-72. Epub 2009 Oct 14.	J Cereb Blood Flow Metab. 2010	PubMed	citation	PMID:19826431	pubmed	19826431	create date:2009/10/15 | first author:McColl BW
Acetazolamide-induced vasodilation does not inhibit the visually evoked flow response.	/pubmed/19809468	Yonai Y, Boms N, Molnar S, Rosengarten B, Bornstein NM, Csiba L, Olah L.	J Cereb Blood Flow Metab. 2010 Mar;30(3):516-21. Epub 2009 Oct 7.	J Cereb Blood Flow Metab. 2010	PubMed	citation	PMID:19809468	pubmed	19809468	create date:2009/10/08 | first author:Yonai Y
Traumatic brain injury: an overview of pathobiology with emphasis on military populations.	/pubmed/19809467	Cernak I, Noble-Haeusslein LJ.	J Cereb Blood Flow Metab. 2010 Feb;30(2):255-66. Epub 2009 Oct 7. Review. Erratum in: J Cereb Blood Flow Metab. 2010 Jun;30(6):1262.	J Cereb Blood Flow Metab. 2010	PubMed	citation	PMID:19809467	pubmed	19809467	create date:2009/10/08 | first author:Cernak I
Title	URL	Description	Details	ShortDetails	Resource	Type	Identifiers	Db	EntrezUID	Properties
Glycogen metabolism as a marker of astrocyte differentiation.	/pubmed/19809466	Brunet JF, Allaman I, Magistretti PJ, Pellerin L.	J Cereb Blood Flow Metab. 2010 Jan;30(1):51-5. Epub 2009 Oct 7.	J Cereb Blood Flow Metab. 2010	PubMed	citation	PMID:19809466	pubmed	19809466	create date:2009/10/08 | first author:Brunet JF
The impact of erythropoietin on short-term changes in phosphorylation of brain protein kinases in a rat model of traumatic brain injury.	/pubmed/19809465	Valable S, Francony G, Bouzat P, Fevre MC, Mahious N, Bouet V, Farion R, Barbier E, Lahrech H, Remy C, Petit E, Segebarth C, Bernaudin M, Payen JF.	J Cereb Blood Flow Metab. 2010 Feb;30(2):361-9. Epub 2009 Oct 7.	J Cereb Blood Flow Metab. 2010	PubMed	citation	PMID:19809465	pubmed	19809465	create date:2009/10/08 | first author:Valable S
Arterial spin labeling perfusion MRI at multiple delay times: a correlative study with H(2)(15)O positron emission tomography in patients with symptomatic carotid artery occlusion.	/pubmed/19809464	Bokkers RP, Bremmer JP, van Berckel BN, Lammertsma AA, Hendrikse J, Pluim JP, Kappelle LJ, Boellaard R, Klijn CJ.	J Cereb Blood Flow Metab. 2010 Jan;30(1):222-9. Epub 2009 Oct 7.	J Cereb Blood Flow Metab. 2010	PubMed	citation	PMID:19809464	pubmed	19809464	create date:2009/10/08 | first author:Bokkers RP
Cilostazol, a phosphodiesterase inhibitor, attenuates photothrombotic focal ischemic brain injury in hypertensive rats.	/pubmed/19809463	Ito H, Hashimoto A, Matsumoto Y, Yao H, Miyakoda G.	J Cereb Blood Flow Metab. 2010 Feb;30(2):343-51. Epub 2009 Oct 7.	J Cereb Blood Flow Metab. 2010	PubMed	citation	PMID:19809463	pubmed	19809463	create date:2009/10/08 | first author:Ito H
High-mobility group protein box-1 and its relevance to cerebral ischemia.	/pubmed/19794402	Yang QW, Wang JZ, Li JC, Zhou Y, Zhong Q, Lu FL, Xiang J.	J Cereb Blood Flow Metab. 2010 Feb;30(2):243-54. Epub 2009 Sep 30. Review.	J Cereb Blood Flow Metab. 2010	PubMed	citation	PMID:19794402	pubmed	19794402	create date:2009/10/02 | first author:Yang QW
Altered brain mitochondrial metabolism in healthy aging as assessed by in vivo magnetic resonance spectroscopy.	/pubmed/19794401	Boumezbeur F, Mason GF, de Graaf RA, Behar KL, Cline GW, Shulman GI, Rothman DL, Petersen KF.	J Cereb Blood Flow Metab. 2010 Jan;30(1):211-21. Epub 2009 Sep 30.	J Cereb Blood Flow Metab. 2010	PubMed	citation	PMID:19794401	pubmed	19794401	create date:2009/10/02 | first author:Boumezbeur F
Intact lipid rafts regulate HIV-1 Tat protein-induced activation of the Rho signaling and upregulation of P-glycoprotein in brain endothelial cells.	/pubmed/19794400	Zhong Y, Hennig B, Toborek M.	J Cereb Blood Flow Metab. 2010 Mar;30(3):522-33. Epub 2009 Sep 30.	J Cereb Blood Flow Metab. 2010	PubMed	citation	PMID:19794400	pubmed	19794400	create date:2009/10/02 | first author:Zhong Y
Trafficking of glucose, lactate, and amyloid-beta from the inferior colliculus through perivascular routes.	/pubmed/19794399	Ball KK, Cruz NF, Mrak RE, Dienel GA.	J Cereb Blood Flow Metab. 2010 Jan;30(1):162-76. Epub 2009 Sep 30.	J Cereb Blood Flow Metab. 2010	PubMed	citation	PMID:19794399	pubmed	19794399	create date:2009/10/02 | first author:Ball KK
Pharmacological uncoupling of activation induced increases in CBF and CMRO2.	/pubmed/19794398	Leithner C, Royl G, Offenhauser N, Füchtemeier M, Kohl-Bareis M, Villringer A, Dirnagl U, Lindauer U.	J Cereb Blood Flow Metab. 2010 Feb;30(2):311-22. Epub 2009 Sep 30.	J Cereb Blood Flow Metab. 2010	PubMed	citation	PMID:19794398	pubmed	19794398	create date:2009/10/02 | first author:Leithner C
Evaluation of the PBR/TSPO radioligand [(18)F]DPA-714 in a rat model of focal cerebral ischemia.	/pubmed/19794397	Martín A, Boisgard R, Thézé B, Van Camp N, Kuhnast B, Damont A, Kassiou M, Dollé F, Tavitian B.	J Cereb Blood Flow Metab. 2010 Jan;30(1):230-41. Epub 2009 Sep 30.	J Cereb Blood Flow Metab. 2010	PubMed	citation	PMID:19794397	pubmed	19794397	create date:2009/10/02 | first author:Martín A
Permanent or transient chronic ischemic stroke in the non-human primate: behavioral, neuroimaging, histological, and immunohistochemical investigations.	/pubmed/19794396	Bihel E, Pro-Sistiaga P, Letourneur A, Toutain J, Saulnier R, Insausti R, Bernaudin M, Roussel S, Touzani O.	J Cereb Blood Flow Metab. 2010 Feb;30(2):273-85. Epub 2009 Sep 30.	J Cereb Blood Flow Metab. 2010	PubMed	citation	PMID:19794396	pubmed	19794396	create date:2009/10/02 | first author:Bihel E
Brain-derived neurotrophic factor enhances the expression of the monocarboxylate transporter 2 through translational activation in mouse cultured cortical neurons.	/pubmed/19794395	Robinet C, Pellerin L.	J Cereb Blood Flow Metab. 2010 Feb;30(2):286-98. Epub 2009 Sep 30.	J Cereb Blood Flow Metab. 2010	PubMed	citation	PMID:19794395	pubmed	19794395	create date:2009/10/02 | first author:Robinet C
Abstracts from the XXIVth International Symposium on Cerebral Blood Flow and Metabolism and the IXth International Conference on Quantification of Brain Function with PET. Chicago, Illinois, USA. June 29-July 3, 2009.	/pubmed/19784006	[No authors listed]	J Cereb Blood Flow Metab. 2009 Oct;29 Suppl 1:S1-634. No abstract available.	J Cereb Blood Flow Metab. 2009	PubMed	citation	PMID:19784006	pubmed	19784006	create date:2009/09/29
Kinetic modeling of the serotonin 5-HT(1B) receptor radioligand [(11)C]P943 in humans.	/pubmed/19773803	Gallezot JD, Nabulsi N, Neumeister A, Planeta-Wilson B, Williams WA, Singhal T, Kim S, Maguire RP, McCarthy T, Frost JJ, Huang Y, Ding YS, Carson RE.	J Cereb Blood Flow Metab. 2010 Jan;30(1):196-210. Epub 2009 Sep 23.	J Cereb Blood Flow Metab. 2010	PubMed	citation	PMID:19773803	pubmed	19773803	create date:2009/09/24 | first author:Gallezot JD
Autologous bone marrow mononuclear cells enhance recovery after acute ischemic stroke in young and middle-aged rats.	/pubmed/19773802	Brenneman M, Sharma S, Harting M, Strong R, Cox CS Jr, Aronowski J, Grotta JC, Savitz SI.	J Cereb Blood Flow Metab. 2010 Jan;30(1):140-9. Epub 2009 Sep 23.	J Cereb Blood Flow Metab. 2010	PubMed	citation	PMID:19773802	pubmed	19773802	create date:2009/09/24 | first author:Brenneman M
Induction profile of MANF/ARMET by cerebral ischemia and its implication for neuron protection.	/pubmed/19773801	Yu YQ, Liu LC, Wang FC, Liang Y, Cha DQ, Zhang JJ, Shen YJ, Wang HP, Fang S, Shen YX.	J Cereb Blood Flow Metab. 2010 Jan;30(1):79-91. Epub 2009 Sep 23.	J Cereb Blood Flow Metab. 2010	PubMed	citation	PMID:19773801	pubmed	19773801	create date:2009/09/24 | first author:Yu YQ
The role of bradykinin B(1) and B(2) receptors for secondary brain damage after traumatic brain injury in mice.	/pubmed/19773800	Trabold R, Erös C, Zweckberger K, Relton J, Beck H, Nussberger J, Müller-Esterl W, Bader M, Whalley E, Plesnila N.	J Cereb Blood Flow Metab. 2010 Jan;30(1):130-9. Epub 2009 Sep 23.	J Cereb Blood Flow Metab. 2010	PubMed	citation	PMID:19773800	pubmed	19773800	create date:2009/09/24 | first author:Trabold R
Imaging of hypoxic-ischemic penumbra with (18)F-fluoromisonidazole PET/CT and measurement of related cerebral metabolism in aneurysmal subarachnoid hemorrhage.	/pubmed/19773799	Sarrafzadeh AS, Nagel A, Czabanka M, Denecke T, Vajkoczy P, Plotkin M.	J Cereb Blood Flow Metab. 2010 Jan;30(1):36-45. Epub 2009 Sep 23.	J Cereb Blood Flow Metab. 2010	PubMed	citation	PMID:19773799	pubmed	19773799	create date:2009/09/24 | first author:Sarrafzadeh AS
Minocycline reduces neuronal death and attenuates microglial response after pediatric asphyxial cardiac arrest.	/pubmed/19756023	Tang M, Alexander H, Clark RS, Kochanek PM, Kagan VE, Bayir H.	J Cereb Blood Flow Metab. 2010 Jan;30(1):119-29. Epub 2009 Sep 16.	J Cereb Blood Flow Metab. 2010	PubMed	citation	PMID:19756023	pubmed	19756023	create date:2009/09/17 | first author:Tang M
High serum levels of growth factors are associated with good outcome in intracerebral hemorrhage.	/pubmed/19756022	Sobrino T, Arias S, Rodríguez-González R, Brea D, Silva Y, de la Ossa NP, Agulla J, Blanco M, Pumar JM, Serena J, Dávalos A, Castillo J.	J Cereb Blood Flow Metab. 2009 Dec;29(12):1968-74. Epub 2009 Sep 16.	J Cereb Blood Flow Metab. 2009	PubMed	citation	PMID:19756022	pubmed	19756022	create date:2009/09/17 | first author:Sobrino T
Superparamagnetic iron oxide nanoparticles: diagnostic magnetic resonance imaging and potential therapeutic applications in neurooncology and central nervous system inflammatory pathologies, a review.	/pubmed/19756021	Weinstein JS, Varallyay CG, Dosa E, Gahramanov S, Hamilton B, Rooney WD, Muldoon LL, Neuwelt EA.	J Cereb Blood Flow Metab. 2010 Jan;30(1):15-35. Epub 2009 Sep 16. Review.	J Cereb Blood Flow Metab. 2010	PubMed	citation	PMID:19756021	pubmed	19756021	create date:2009/09/17 | first author:Weinstein JS
Measurement error analysis for the determination of dopamine D(2) receptor occupancy using the agonist radioligand [(11)C]MNPA.	/pubmed/19756020	Shidahara M, Ito H, Otsuka T, Ikoma Y, Arakawa R, Kodaka F, Seki C, Takano H, Takahashi H, Turkheimer FE, Kimura Y, Kanno I, Suhara T.	J Cereb Blood Flow Metab. 2010 Jan;30(1):187-95. Epub 2009 Sep 16.	J Cereb Blood Flow Metab. 2010	PubMed	citation	PMID:19756020	pubmed	19756020	create date:2009/09/17 | first author:Shidahara M
Improved measurement of drug exposure in the brain using drug-specific correction for residual blood.	/pubmed/19756019	Fridén M, Ljungqvist H, Middleton B, Bredberg U, Hammarlund-Udenaes M.	J Cereb Blood Flow Metab. 2010 Jan;30(1):150-61. Epub 2009 Sep 16.	J Cereb Blood Flow Metab. 2010	PubMed	citation	PMID:19756019	pubmed	19756019	create date:2009/09/17 | first author:Fridén M
MR derived volumetric flow rate waveforms at locations within the common carotid, internal carotid, and basilar arteries.	/pubmed/19756018	Gwilliam MN, Hoggard N, Capener D, Singh P, Marzo A, Verma PK, Wilkinson ID.	J Cereb Blood Flow Metab. 2009 Dec;29(12):1975-82. Epub 2009 Sep 16.	J Cereb Blood Flow Metab. 2009	PubMed	citation	PMID:19756018	pubmed	19756018	create date:2009/09/17 | first author:Gwilliam MN
Measuring drug occupancy in the absence of a reference region: the Lassen plot re-visited.	/pubmed/19738632	Cunningham VJ, Rabiner EA, Slifstein M, Laruelle M, Gunn RN.	J Cereb Blood Flow Metab. 2010 Jan;30(1):46-50. Epub 2009 Sep 9.	J Cereb Blood Flow Metab. 2010	PubMed	citation	PMID:19738632	pubmed	19738632	create date:2009/09/10 | first author:Cunningham VJ
Brief focal cerebral ischemia that simulates transient ischemic attacks in humans regulates gene expression in rat peripheral blood.	/pubmed/19738631	Zhan X, Ander BP, Jickling G, Turner R, Stamova B, Xu H, Liu D, Davis RR, Sharp FR.	J Cereb Blood Flow Metab. 2010 Jan;30(1):110-8. Epub 2009 Sep 9.	J Cereb Blood Flow Metab. 2010	PubMed	citation	PMID:19738631	pubmed	19738631	create date:2009/09/10 | first author:Zhan X
Cerebral blood flow response to functional activation.	/pubmed/19738630	Paulson OB, Hasselbalch SG, Rostrup E, Knudsen GM, Pelligrino D.	J Cereb Blood Flow Metab. 2010 Jan;30(1):2-14. Epub 2009 Sep 9. Review.	J Cereb Blood Flow Metab. 2010	PubMed	citation	PMID:19738630	pubmed	19738630	create date:2009/09/10 | first author:Paulson OB
Spontaneous intracerebral hemorrhage during acute and chronic hypertension in mice.	/pubmed/19724290	Wakisaka Y, Chu Y, Miller JD, Rosenberg GA, Heistad DD.	J Cereb Blood Flow Metab. 2010 Jan;30(1):56-69. Epub 2009 Sep 2.	J Cereb Blood Flow Metab. 2010	PubMed	citation	PMID:19724290	pubmed	19724290	create date:2009/09/03 | first author:Wakisaka Y
In vivo assessment of macrophage CNS infiltration during disruption of the blood-brain barrier with focused ultrasound: a magnetic resonance imaging study.	/pubmed/19724289	Liu HL, Wai YY, Hsu PH, Lyu LA, Wu JS, Shen CR, Chen JC, Yen TC, Wang JJ.	J Cereb Blood Flow Metab. 2010 Jan;30(1):177-86. Epub 2009 Sep 2.	J Cereb Blood Flow Metab. 2010	PubMed	citation	PMID:19724289	pubmed	19724289	create date:2009/09/03 | first author:Liu HL
Fenofibrate improves cerebral blood flow after middle cerebral artery occlusion in mice.	/pubmed/19724288	Guo Q, Wang G, Namura S.	J Cereb Blood Flow Metab. 2010 Jan;30(1):70-8. Epub 2009 Sep 2. Erratum in: J Cereb Blood Flow Metab. 2010 Jan;30(1):242. Dosage error in article text.	J Cereb Blood Flow Metab. 2010	PubMed	citation	PMID:19724288	pubmed	19724288	create date:2009/09/03 | first author:Guo Q
Bone marrow-derived progenitor cells in the early phase of ischemic stroke: relation with stroke severity and discharge outcome.	/pubmed/19724287	Cesari F, Nencini P, Nesi M, Caporale R, Giusti B, Abbate R, Gori AM, Inzitari D.	J Cereb Blood Flow Metab. 2009 Dec;29(12):1983-90. Epub 2009 Sep 2.	J Cereb Blood Flow Metab. 2009	PubMed	citation	PMID:19724287	pubmed	19724287	create date:2009/09/03 | first author:Cesari F
Anomalous venous blood flow and iron deposition in multiple sclerosis.	/pubmed/19724286	Singh AV, Zamboni P.	J Cereb Blood Flow Metab. 2009 Dec;29(12):1867-78. Epub 2009 Sep 2. Review.	J Cereb Blood Flow Metab. 2009	PubMed	citation	PMID:19724286	pubmed	19724286	create date:2009/09/03 | first author:Singh AV
Treatment of stroke with a synthetic liver X receptor agonist, TO901317, promotes synaptic plasticity and axonal regeneration in mice.	/pubmed/19724285	Chen J, Zacharek A, Cui X, Shehadah A, Jiang H, Roberts C, Lu M, Chopp M.	J Cereb Blood Flow Metab. 2010 Jan;30(1):102-9. Epub 2009 Sep 2.	J Cereb Blood Flow Metab. 2010	PubMed	citation	PMID:19724285	pubmed	19724285	create date:2009/09/03 | first author:Chen J
Brain and blood microRNA expression profiling of ischemic stroke, intracerebral hemorrhage, and kainate seizures.	/pubmed/19724284	Liu DZ, Tian Y, Ander BP, Xu H, Stamova BS, Zhan X, Turner RJ, Jickling G, Sharp FR.	J Cereb Blood Flow Metab. 2010 Jan;30(1):92-101. Epub 2009 Sep 2.	J Cereb Blood Flow Metab. 2010	PubMed	citation	PMID:19724284	pubmed	19724284	create date:2009/09/03 | first author:Liu DZ
Cerebrovascular responses to insulin in rats.	/pubmed/19724283	Katakam PV, Domoki F, Lenti L, Gáspár T, Institoris A, Snipes JA, Busija DW.	J Cereb Blood Flow Metab. 2009 Dec;29(12):1955-67. Epub 2009 Sep 2.	J Cereb Blood Flow Metab. 2009	PubMed	citation	PMID:19724283	pubmed	19724283	create date:2009/09/03 | first author:Katakam PV
Targeted overexpression of endothelin-1 in astrocytes leads to more severe cytotoxic brain edema and higher mortality.	/pubmed/19707218	Yeung PK, Lo AC, Leung JW, Chung SS, Chung SK.	J Cereb Blood Flow Metab. 2009 Dec;29(12):1891-902. Epub 2009 Aug 26.	J Cereb Blood Flow Metab. 2009	PubMed	citation	PMID:19707218	pubmed	19707218	create date:2009/08/27 | first author:Yeung PK
Neuroprotective role of lactate after cerebral ischemia.	/pubmed/19675565	Berthet C, Lei H, Thevenet J, Gruetter R, Magistretti PJ, Hirt L.	J Cereb Blood Flow Metab. 2009 Nov;29(11):1780-9. Epub 2009 Jul 15.	J Cereb Blood Flow Metab. 2009	PubMed	citation	PMID:19675565	pubmed	19675565	create date:2009/08/14 | first author:Berthet C
Phosphatidylserine-containing liposomes promote maximal survival of retinal neurons after ischemic injury.	/pubmed/19675564	Dvoriantchikova G, Agudelo C, Hernandez E, Shestopalov VI, Ivanov D.	J Cereb Blood Flow Metab. 2009 Nov;29(11):1755-9. Epub 2009 Jul 15.	J Cereb Blood Flow Metab. 2009	PubMed	citation	PMID:19675564	pubmed	19675564	create date:2009/08/14 | first author:Dvoriantchikova G
Increased cerebral blood volume and oxygen consumption in neonatal brain injury.	/pubmed/19675563	Grant PE, Roche-Labarbe N, Surova A, Themelis G, Selb J, Warren EK, Krishnamoorthy KS, Boas DA, Franceschini MA.	J Cereb Blood Flow Metab. 2009 Oct;29(10):1704-13. Epub 2009 Jul 15.	J Cereb Blood Flow Metab. 2009	PubMed	citation	PMID:19675563	pubmed	19675563	create date:2009/08/14 | first author:Grant PE
Total cerebral blood flow and hippocampal volume in patients with arterial disease. The SMART-MR study.	/pubmed/19675562	Knoops AJ, van der Graaf Y, Appelman AP, Mali WP, Geerlings MI.	J Cereb Blood Flow Metab. 2009 Oct;29(10):1727-33. Epub 2009 Jul 15.	J Cereb Blood Flow Metab. 2009	PubMed	citation	PMID:19675562	pubmed	19675562	create date:2009/08/14 | first author:Knoops AJ
Dissociation between vascular endothelial growth factor receptor-2 and blood vessel density in the caudate nucleus after chronic hydrocephalus.	/pubmed/19675561	Deshpande A, Dombrowski SM, Leichliter A, Krajcir N, Zingales N, Inoue M, Schenk S, Fukamachi K, Luciano MG.	J Cereb Blood Flow Metab. 2009 Nov;29(11):1806-15. Epub 2009 Jul 15. Erratum in: J Cereb Blood Flow Metab. 2010 Aug;30(8):1550.	J Cereb Blood Flow Metab. 2009	PubMed	citation	PMID:19675561	pubmed	19675561	create date:2009/08/14 | first author:Deshpande A
Direct visualization of mouse brain oxygen distribution by electron paramagnetic resonance imaging: application to focal cerebral ischemia.	/pubmed/19675560	Shen J, Sood R, Weaver J, Timmins GS, Schnell A, Miyake M, Kao JP, Rosen GM, Liu KJ.	J Cereb Blood Flow Metab. 2009 Oct;29(10):1695-703. Epub 2009 Jul 15.	J Cereb Blood Flow Metab. 2009	PubMed	citation	PMID:19675560	pubmed	19675560	create date:2009/08/14 | first author:Shen J
Microglial low-density lipoprotein receptor-related protein 1 mediates the effect of tissue-type plasminogen activator on matrix metalloproteinase-9 activity in the ischemic brain.	/pubmed/19672275	Zhang C, An J, Haile WB, Echeverry R, Strickland DK, Yepes M.	J Cereb Blood Flow Metab. 2009 Dec;29(12):1946-54. Epub 2009 Aug 12.	J Cereb Blood Flow Metab. 2009	PubMed	citation	PMID:19672275	pubmed	19672275	create date:2009/08/13 | first author:Zhang C
Cerebral blood flow, blood volume, and oxygen metabolism dynamics in human visual and motor cortex as measured by whole-brain multi-modal magnetic resonance imaging.	/pubmed/19654592	Donahue MJ, Blicher JU, Østergaard L, Feinberg DA, MacIntosh BJ, Miller KL, Günther M, Jezzard P.	J Cereb Blood Flow Metab. 2009 Nov;29(11):1856-66. Epub 2009 Aug 5.	J Cereb Blood Flow Metab. 2009	PubMed	citation	PMID:19654592	pubmed	19654592	create date:2009/08/06 | first author:Donahue MJ
Frontal cerebral blood flow changes after hormone replacement therapy in depressed postmenopausal women.	/pubmed/19654591	Yao WJ, Pan HA, Wang ST, Yang YK, Yu CY, Lin HD.	J Cereb Blood Flow Metab. 2009 Dec;29(12):1885-90. Epub 2009 Aug 5.	J Cereb Blood Flow Metab. 2009	PubMed	citation	PMID:19654591	pubmed	19654591	create date:2009/08/06 | first author:Yao WJ
Implications of vascular endothelial growth factor for postischemic neurovascular remodeling.	/pubmed/19654590	Hermann DM, Zechariah A.	J Cereb Blood Flow Metab. 2009 Oct;29(10):1620-43. Epub 2009 Aug 5. Review.	J Cereb Blood Flow Metab. 2009	PubMed	citation	PMID:19654590	pubmed	19654590	create date:2009/08/06 | first author:Hermann DM
Methamphetamine disrupts blood-brain barrier function by induction of oxidative stress in brain endothelial cells.	/pubmed/19654589	Ramirez SH, Potula R, Fan S, Eidem T, Papugani A, Reichenbach N, Dykstra H, Weksler BB, Romero IA, Couraud PO, Persidsky Y.	J Cereb Blood Flow Metab. 2009 Dec;29(12):1933-45. Epub 2009 Aug 5.	J Cereb Blood Flow Metab. 2009	PubMed	citation	PMID:19654589	pubmed	19654589	create date:2009/08/06 | first author:Ramirez SH
Brain-targeting mechanisms of lactoferrin-modified DNA-loaded nanoparticles.	/pubmed/19654588	Huang R, Ke W, Han L, Liu Y, Shao K, Ye L, Lou J, Jiang C, Pei Y.	J Cereb Blood Flow Metab. 2009 Dec;29(12):1914-23. Epub 2009 Aug 5.	J Cereb Blood Flow Metab. 2009	PubMed	citation	PMID:19654588	pubmed	19654588	create date:2009/08/06 | first author:Huang R
A rapid and transient peripheral inflammatory response precedes brain inflammation after experimental stroke.	/pubmed/19654587	Chapman KZ, Dale VQ, Dénes A, Bennett G, Rothwell NJ, Allan SM, McColl BW.	J Cereb Blood Flow Metab. 2009 Nov;29(11):1764-8. Epub 2009 Aug 5.	J Cereb Blood Flow Metab. 2009	PubMed	citation	PMID:19654587	pubmed	19654587	create date:2009/08/06 | first author:Chapman KZ
Characterizing the origin of the arterial spin labelling signal in MRI using a multiecho acquisition approach.	/pubmed/19654586	Wells JA, Lythgoe MF, Choy M, Gadian DG, Ordidge RJ, Thomas DL.	J Cereb Blood Flow Metab. 2009 Nov;29(11):1836-45. Epub 2009 Aug 5.	J Cereb Blood Flow Metab. 2009	PubMed	citation	PMID:19654586	pubmed	19654586	create date:2009/08/06 | first author:Wells JA
Title	URL	Description	Details	ShortDetails	Resource	Type	Identifiers	Db	EntrezUID	Properties
Cerebral ischemia-reperfusion injury in rats--a 3 T MRI study on biphasic blood-brain barrier opening and the dynamics of edema formation.	/pubmed/19654585	Pillai DR, Dittmar MS, Baldaranov D, Heidemann RM, Henning EC, Schuierer G, Bogdahn U, Schlachetzki F.	J Cereb Blood Flow Metab. 2009 Nov;29(11):1846-55. Epub 2009 Aug 5.	J Cereb Blood Flow Metab. 2009	PubMed	citation	PMID:19654585	pubmed	19654585	create date:2009/08/06 | first author:Pillai DR
PET functional imaging of deep brain stimulation in movement disorders and psychiatry.	/pubmed/19654584	Ballanger B, Jahanshahi M, Broussolle E, Thobois S.	J Cereb Blood Flow Metab. 2009 Nov;29(11):1743-54. Epub 2009 Aug 5. Review.	J Cereb Blood Flow Metab. 2009	PubMed	citation	PMID:19654584	pubmed	19654584	create date:2009/08/06 | first author:Ballanger B
Atorvastatin extends the therapeutic window for tPA to 6 h after the onset of embolic stroke in rats.	/pubmed/19638998	Zhang L, Chopp M, Jia L, Cui Y, Lu M, Zhang ZG.	J Cereb Blood Flow Metab. 2009 Nov;29(11):1816-24. Epub 2009 Jul 29.	J Cereb Blood Flow Metab. 2009	PubMed	citation	PMID:19638998	pubmed	19638998	create date:2009/07/30 | first author:Zhang L
Studying the neurovascular unit: an improved blood-brain barrier model.	/pubmed/19638997	Zehendner CM, Luhmann HJ, Kuhlmann CR.	J Cereb Blood Flow Metab. 2009 Dec;29(12):1879-84. Epub 2009 Jul 29.	J Cereb Blood Flow Metab. 2009	PubMed	citation	PMID:19638997	pubmed	19638997	create date:2009/07/30 | first author:Zehendner CM
Expression and induction of p-glycoprotein-1 on cultured human brain endothelium.	/pubmed/19638996	Male DK.	J Cereb Blood Flow Metab. 2009 Nov;29(11):1760-3. Epub 2009 Jul 29.	J Cereb Blood Flow Metab. 2009	PubMed	citation	PMID:19638996	pubmed	19638996	create date:2009/07/30 | first author:Male DK
NNZ-2566, a glypromate analog, attenuates brain ischemia-induced non-convulsive seizures in rats.	/pubmed/19638995	Lu XC, Si Y, Williams AJ, Hartings JA, Gryder D, Tortella FC.	J Cereb Blood Flow Metab. 2009 Dec;29(12):1924-32. Epub 2009 Jul 29.	J Cereb Blood Flow Metab. 2009	PubMed	citation	PMID:19638995	pubmed	19638995	create date:2009/07/30 | first author:Lu XC
Enriched environment reduces apolipoprotein E (ApoE) in reactive astrocytes and attenuates inflammation of the peri-infarct tissue after experimental stroke.	/pubmed/19623195	Ruscher K, Johannesson E, Brugiere E, Erickson A, Rickhag M, Wieloch T.	J Cereb Blood Flow Metab. 2009 Nov;29(11):1796-805. Epub 2009 Jul 22.	J Cereb Blood Flow Metab. 2009	PubMed	citation	PMID:19623195	pubmed	19623195	create date:2009/07/23 | first author:Ruscher K
Involvement of the PTEN-AKT-FOXO3a pathway in neuronal apoptosis in developing rat brain after hypoxia-ischemia.	/pubmed/19623194	Li D, Qu Y, Mao M, Zhang X, Li J, Ferriero D, Mu D.	J Cereb Blood Flow Metab. 2009 Dec;29(12):1903-13. Epub 2009 Jul 22.	J Cereb Blood Flow Metab. 2009	PubMed	citation	PMID:19623194	pubmed	19623194	create date:2009/07/23 | first author:Li D
Reduced ADAMTS13 activity in delayed cerebral ischemia after aneurysmal subarachnoid hemorrhage.	/pubmed/19584892	Vergouwen MD, Bakhtiari K, van Geloven N, Vermeulen M, Roos YB, Meijers JC.	J Cereb Blood Flow Metab. 2009 Oct;29(10):1734-41. Epub 2009 Jul 8.	J Cereb Blood Flow Metab. 2009	PubMed	citation	PMID:19584892	pubmed	19584892	create date:2009/07/09 | first author:Vergouwen MD
Characterization of tumor angiogenesis in rat brain using iron-based vessel size index MRI in combination with gadolinium-based dynamic contrast-enhanced MRI.	/pubmed/19584891	Beaumont M, Lemasson B, Farion R, Segebarth C, Rémy C, Barbier EL.	J Cereb Blood Flow Metab. 2009 Oct;29(10):1714-26. Epub 2009 Jul 8.	J Cereb Blood Flow Metab. 2009	PubMed	citation	PMID:19584891	pubmed	19584891	create date:2009/07/09 | first author:Beaumont M
Comparison of eight methods for the estimation of the image-derived input function in dynamic [(18)F]-FDG PET human brain studies.	/pubmed/19584890	Zanotti-Fregonara P, Fadaili el M, Maroy R, Comtat C, Souloumiac A, Jan S, Ribeiro MJ, Gaura V, Bar-Hen A, Trébossen R.	J Cereb Blood Flow Metab. 2009 Nov;29(11):1825-35. Epub 2009 Jul 8.	J Cereb Blood Flow Metab. 2009	PubMed	citation	PMID:19584890	pubmed	19584890	create date:2009/07/09 | first author:Zanotti-Fregonara P
Association between regional cerebral blood flow during hypoglycemia and genetic and phenotypic traits of the renin-angiotensin system.	/pubmed/19584889	Bie-Olsen LG, Pedersen-Bjergaard U, Kjaer TW, Lonsdale MN, Law I, Thorsteinsson B.	J Cereb Blood Flow Metab. 2009 Nov;29(11):1790-5. Epub 2009 Jul 8.	J Cereb Blood Flow Metab. 2009	PubMed	citation	PMID:19584889	pubmed	19584889	create date:2009/07/09 | first author:Bie-Olsen LG
Protein kinase A-dependent suppression of reactive oxygen species in transient focal ischemia in adrenomedullin-deficient mice.	/pubmed/19568255	Miyamoto N, Tanaka R, Shimosawa T, Yatomi Y, Fujita T, Hattori N, Urabe T.	J Cereb Blood Flow Metab. 2009 Nov;29(11):1769-79. Epub 2009 Jul 1.	J Cereb Blood Flow Metab. 2009	PubMed	citation	PMID:19568255	pubmed	19568255	create date:2009/07/02 | first author:Miyamoto N
Noninvasive assessment of the brain redox status after transient middle cerebral artery occlusion using Overhauser-enhanced magnetic resonance imaging.	/pubmed/19553909	Yamato M, Shiba T, Yamada K, Watanabe T, Utsumi H.	J Cereb Blood Flow Metab. 2009 Oct;29(10):1655-64. Epub 2009 Jun 24.	J Cereb Blood Flow Metab. 2009	PubMed	citation	PMID:19553909	pubmed	19553909	create date:2009/06/26 | first author:Yamato M
Cardiac arrest and cardiopulmonary resuscitation dysregulates the hypothalamic-pituitary-adrenal axis.	/pubmed/19553908	Neigh GN, Karelina K, Zhang N, Glasper ER, Owens MJ, Plotsky PM, Nemeroff CB, Devries AC.	J Cereb Blood Flow Metab. 2009 Oct;29(10):1673-82. Epub 2009 Jun 24.	J Cereb Blood Flow Metab. 2009	PubMed	citation	PMID:19553908	pubmed	19553908	create date:2009/06/26 | first author:Neigh GN
The protective effect of early hypothermia on PTEN phosphorylation correlates with free radical inhibition in rat stroke.	/pubmed/19553907	Lee SM, Zhao H, Maier CM, Steinberg GK.	J Cereb Blood Flow Metab. 2009 Sep;29(9):1589-600. Epub 2009 Jun 24.	J Cereb Blood Flow Metab. 2009	PubMed	citation	PMID:19553907	pubmed	19553907	create date:2009/06/26 | first author:Lee SM
Rosiglitazone alone or in combination with tissue plasminogen activator improves ischemic brain injury in an embolic model in rats.	/pubmed/19553906	Wang CX, Ding X, Noor R, Pegg C, He C, Shuaib A.	J Cereb Blood Flow Metab. 2009 Oct;29(10):1683-94. Epub 2009 Jun 24.	J Cereb Blood Flow Metab. 2009	PubMed	citation	PMID:19553906	pubmed	19553906	create date:2009/06/26 | first author:Wang CX
Decursin inhibits VEGF-mediated inner blood-retinal barrier breakdown by suppression of VEGFR-2 activation.	/pubmed/19536074	Kim JH, Kim JH, Lee YM, Ahn EM, Kim KW, Yu YS.	J Cereb Blood Flow Metab. 2009 Sep;29(9):1559-67. Epub 2009 Jun 17.	J Cereb Blood Flow Metab. 2009	PubMed	citation	PMID:19536074	pubmed	19536074	create date:2009/06/19 | first author:Kim JH
Decreased brain zinc availability reduces hippocampal neurogenesis in mice and rats.	/pubmed/19536073	Suh SW, Won SJ, Hamby AM, Yoo BH, Fan Y, Sheline CT, Tamano H, Takeda A, Liu J.	J Cereb Blood Flow Metab. 2009 Sep;29(9):1579-88. Epub 2009 Jun 17.	J Cereb Blood Flow Metab. 2009	PubMed	citation	PMID:19536073	pubmed	19536073	create date:2009/06/19 | first author:Suh SW
Neurogenesis and angiogenesis within the ipsilateral thalamus with secondary damage after focal cortical infarction in hypertensive rats.	/pubmed/19536072	Ling L, Zeng J, Pei Z, Cheung RT, Hou Q, Xing S, Zhang S.	J Cereb Blood Flow Metab. 2009 Sep;29(9):1538-46. Epub 2009 Jun 17.	J Cereb Blood Flow Metab. 2009	PubMed	citation	PMID:19536072	pubmed	19536072	create date:2009/06/19 | first author:Ling L
Cessation of blood-to-brain influx of interleukin-15 during development of EAE.	/pubmed/19536071	Hsuchou H, Pan W, Wu X, Kastin AJ.	J Cereb Blood Flow Metab. 2009 Sep;29(9):1568-78. Epub 2009 Jun 17.	J Cereb Blood Flow Metab. 2009	PubMed	citation	PMID:19536071	pubmed	19536071	create date:2009/06/19 | first author:Hsuchou H
Involvement of Notch1 signaling in neurogenesis in the subventricular zone of normal and ischemic rat brain in vivo.	/pubmed/19536070	Wang X, Mao X, Xie L, Greenberg DA, Jin K.	J Cereb Blood Flow Metab. 2009 Oct;29(10):1644-54. Epub 2009 Jun 17.	J Cereb Blood Flow Metab. 2009	PubMed	citation	PMID:19536070	pubmed	19536070	create date:2009/06/19 | first author:Wang X
A sartan derivative with a very low angiotensin II receptor affinity ameliorates ischemic cerebral damage.	/pubmed/19536069	Takizawa S, Dan T, Uesugi T, Nagata E, Takagi S, van Ypersele de Strihou C, Miyata T.	J Cereb Blood Flow Metab. 2009 Oct;29(10):1665-72. Epub 2009 Jun 17.	J Cereb Blood Flow Metab. 2009	PubMed	citation	PMID:19536069	pubmed	19536069	create date:2009/06/19 | first author:Takizawa S
Persistent increase in oxygen consumption and impaired neurovascular coupling after spreading depression in rat neocortex.	/pubmed/19513087	Piilgaard H, Lauritzen M.	J Cereb Blood Flow Metab. 2009 Sep;29(9):1517-27. Epub 2009 Jun 10.	J Cereb Blood Flow Metab. 2009	PubMed	citation	PMID:19513087	pubmed	19513087	create date:2009/06/11 | first author:Piilgaard H
Three-dimensional power Doppler analysis of cerebral circulation in normal and growth-restricted fetuses.	/pubmed/19513086	Bartha JL, Moya EM, Hervías-Vivancos B.	J Cereb Blood Flow Metab. 2009 Sep;29(9):1609-18. Epub 2009 Jun 10.	J Cereb Blood Flow Metab. 2009	PubMed	citation	PMID:19513086	pubmed	19513086	create date:2009/06/11 | first author:Bartha JL
Postischemic IGF-1 gene transfer promotes neurovascular regeneration after experimental stroke.	/pubmed/19513085	Zhu W, Fan Y, Hao Q, Shen F, Hashimoto T, Yang GY, Gasmi M, Bartus RT, Young WL, Chen Y.	J Cereb Blood Flow Metab. 2009 Sep;29(9):1528-37. Epub 2009 Jun 10.	J Cereb Blood Flow Metab. 2009	PubMed	citation	PMID:19513085	pubmed	19513085	create date:2009/06/11 | first author:Zhu W
Roles of matrix metalloproteinases in flow-induced outward vascular remodeling.	/pubmed/19513084	Ota R, Kurihara C, Tsou TL, Young WL, Yeghiazarians Y, Chang M, Mobashery S, Sakamoto A, Hashimoto T.	J Cereb Blood Flow Metab. 2009 Sep;29(9):1547-58. Epub 2009 Jun 10.	J Cereb Blood Flow Metab. 2009	PubMed	citation	PMID:19513084	pubmed	19513084	create date:2009/06/11 | first author:Ota R
Rising zinc: a significant cause of ischemic neuronal death in the CA1 region of rat hippocampus.	/pubmed/19491923	Stork CJ, Li YV.	J Cereb Blood Flow Metab. 2009 Aug;29(8):1399-408. Epub 2009 Jun 3.	J Cereb Blood Flow Metab. 2009	PubMed	citation	PMID:19491923	pubmed	19491923	create date:2009/06/06 | first author:Stork CJ
Culture-induced changes in blood-brain barrier transcriptome: implications for amino-acid transporters in vivo.	/pubmed/19491922	Lyck R, Ruderisch N, Moll AG, Steiner O, Cohen CD, Engelhardt B, Makrides V, Verrey F.	J Cereb Blood Flow Metab. 2009 Sep;29(9):1491-502. Epub 2009 Jun 3.	J Cereb Blood Flow Metab. 2009	PubMed	citation	PMID:19491922	pubmed	19491922	create date:2009/06/06 | first author:Lyck R
Decrease of nicotinic receptors in the nigrostriatal system in Parkinson's disease.	/pubmed/19491921	Kas A, Bottlaender M, Gallezot JD, Vidailhet M, Villafane G, Grégoire MC, Coulon C, Valette H, Dollé F, Ribeiro MJ, Hantraye P, Remy P.	J Cereb Blood Flow Metab. 2009 Sep;29(9):1601-8. Epub 2009 Jun 3.	J Cereb Blood Flow Metab. 2009	PubMed	citation	PMID:19491921	pubmed	19491921	create date:2009/06/06 | first author:Kas A
Clinical implications of cortical microvasculature in adult Moyamoya disease.	/pubmed/19491920	Czabanka M, Peña-Tapia P, Schubert GA, Woitzik J, Horn P, Schmiedek P, Vajkoczy P.	J Cereb Blood Flow Metab. 2009 Aug;29(8):1383-7. Epub 2009 Jun 3.	J Cereb Blood Flow Metab. 2009	PubMed	citation	PMID:19491920	pubmed	19491920	create date:2009/06/06 | first author:Czabanka M
Role of soluble epoxide hydrolase in the sex-specific vascular response to cerebral ischemia.	/pubmed/19471280	Zhang W, Iliff JJ, Campbell CJ, Wang RK, Hurn PD, Alkayed NJ.	J Cereb Blood Flow Metab. 2009 Aug;29(8):1475-81. Epub 2009 May 27.	J Cereb Blood Flow Metab. 2009	PubMed	citation	PMID:19471280	pubmed	19471280	create date:2009/05/28 | first author:Zhang W
The role of the choroid plexus in neutrophil invasion after traumatic brain injury.	/pubmed/19471279	Szmydynger-Chodobska J, Strazielle N, Zink BJ, Ghersi-Egea JF, Chodobski A.	J Cereb Blood Flow Metab. 2009 Sep;29(9):1503-16. Epub 2009 May 27.	J Cereb Blood Flow Metab. 2009	PubMed	citation	PMID:19471279	pubmed	19471279	create date:2009/05/28 | first author:Szmydynger-Chodobska J
Nonischemic cerebral venous hypertension promotes a pro-angiogenic stage through HIF-1 downstream genes and leukocyte-derived MMP-9.	/pubmed/19471278	Gao P, Zhu Y, Ling F, Shen F, Lee B, Gabriel RA, Hao Q, Yang GY, Su H, Young WL.	J Cereb Blood Flow Metab. 2009 Aug;29(8):1482-90. Epub 2009 May 27.	J Cereb Blood Flow Metab. 2009	PubMed	citation	PMID:19471278	pubmed	19471278	create date:2009/05/28 | first author:Gao P
Clonidine transport at the mouse blood-brain barrier by a new H+ antiporter that interacts with addictive drugs.	/pubmed/19458607	André P, Debray M, Scherrmann JM, Cisternino S.	J Cereb Blood Flow Metab. 2009 Jul;29(7):1293-304. Epub 2009 May 20.	J Cereb Blood Flow Metab. 2009	PubMed	citation	PMID:19458607	pubmed	19458607	create date:2009/05/22 | first author:André P
Modeling considerations for in vivo quantification of the dopamine transporter using [(11)C]PE2I and positron emission tomography.	/pubmed/19458606	DeLorenzo C, Kumar JS, Zanderigo F, Mann JJ, Parsey RV.	J Cereb Blood Flow Metab. 2009 Jul;29(7):1332-45. Epub 2009 May 20.	J Cereb Blood Flow Metab. 2009	PubMed	citation	PMID:19458606	pubmed	19458606	create date:2009/05/22 | first author:DeLorenzo C
Biologic effects of simvastatin in patients with aneurysmal subarachnoid hemorrhage: a double-blind, placebo-controlled randomized trial.	/pubmed/19458605	Vergouwen MD, Meijers JC, Geskus RB, Coert BA, Horn J, Stroes ES, van der Poll T, Vermeulen M, Roos YB.	J Cereb Blood Flow Metab. 2009 Aug;29(8):1444-53. Epub 2009 May 20.	J Cereb Blood Flow Metab. 2009	PubMed	citation	PMID:19458605	pubmed	19458605	create date:2009/05/22 | first author:Vergouwen MD
Dose-related neuroprotective versus neurodamaging effects of estrogens in rat cerebral ischemia: a systematic analysis.	/pubmed/19458604	Strom JO, Theodorsson A, Theodorsson E.	J Cereb Blood Flow Metab. 2009 Aug;29(8):1359-72. Epub 2009 May 20. Review.	J Cereb Blood Flow Metab. 2009	PubMed	citation	PMID:19458604	pubmed	19458604	create date:2009/05/22 | first author:Strom JO
MRI-based characterization of vascular disruption by 5,6-dimethylxanthenone-acetic acid in gliomas.	/pubmed/19458603	Seshadri M, Ciesielski MJ.	J Cereb Blood Flow Metab. 2009 Aug;29(8):1373-82. Epub 2009 May 20.	J Cereb Blood Flow Metab. 2009	PubMed	citation	PMID:19458603	pubmed	19458603	create date:2009/05/22 | first author:Seshadri M
Voxel-based estimation of kinetic model parameters of the L-[1-(11)C]leucine PET method for determination of regional rates of cerebral protein synthesis: validation and comparison with region-of-interest-based methods.	/pubmed/19436319	Tomasi G, Bertoldo A, Bishu S, Unterman A, Smith CB, Schmidt KC.	J Cereb Blood Flow Metab. 2009 Jul;29(7):1317-31. Epub 2009 May 13.	J Cereb Blood Flow Metab. 2009	PubMed	citation	PMID:19436319	pubmed	19436319	create date:2009/05/14 | first author:Tomasi G
Patterns and dynamics of subventricular zone neuroblast migration in the ischemic striatum of the adult mouse.	/pubmed/19436318	Zhang RL, Chopp M, Gregg SR, Toh Y, Roberts C, Letourneau Y, Buller B, Jia L, P Nejad Davarani S, Zhang ZG.	J Cereb Blood Flow Metab. 2009 Jul;29(7):1240-50. Epub 2009 May 13.	J Cereb Blood Flow Metab. 2009	PubMed	citation	PMID:19436318	pubmed	19436318	create date:2009/05/14 | first author:Zhang RL
Vascular graph model to simulate the cerebral blood flow in realistic vascular networks.	/pubmed/19436317	Reichold J, Stampanoni M, Lena Keller A, Buck A, Jenny P, Weber B.	J Cereb Blood Flow Metab. 2009 Aug;29(8):1429-43. Epub 2009 May 13.	J Cereb Blood Flow Metab. 2009	PubMed	citation	PMID:19436317	pubmed	19436317	create date:2009/05/14 | first author:Reichold J
Dynamic changes in brain bioenergetics during obstructive sleep apnea.	/pubmed/19436316	Rae C, Bartlett DJ, Yang Q, Walton D, Denotti A, Sachinwalla T, Grunstein RR.	J Cereb Blood Flow Metab. 2009 Aug;29(8):1421-8. Epub 2009 May 13.	J Cereb Blood Flow Metab. 2009	PubMed	citation	PMID:19436316	pubmed	19436316	create date:2009/05/14 | first author:Rae C
Rodent neonatal bilateral carotid artery occlusion with hypoxia mimics human hypoxic-ischemic injury.	/pubmed/19436315	Recker R, Adami A, Tone B, Tian HR, Lalas S, Hartman RE, Obenaus A, Ashwal S.	J Cereb Blood Flow Metab. 2009 Jul;29(7):1305-16. Epub 2009 May 13.	J Cereb Blood Flow Metab. 2009	PubMed	citation	PMID:19436315	pubmed	19436315	create date:2009/05/14 | first author:Recker R
Red blood cells-coupled tPA prevents impairment of cerebral vasodilatory responses and tissue injury in pediatric cerebral hypoxia/ischemia through inhibition of ERK MAPK activation.	/pubmed/19436314	Armstead WM, Ganguly K, Kiessling JW, Chen XH, Smith DH, Higazi AA, Cines DB, Bdeir K, Zaitsev S, Muzykantov VR.	J Cereb Blood Flow Metab. 2009 Aug;29(8):1463-74. Epub 2009 May 13.	J Cereb Blood Flow Metab. 2009	PubMed	citation	PMID:19436314	pubmed	19436314	create date:2009/05/14 | first author:Armstead WM
Dose-dependent effects of androgens on outcome after focal cerebral ischemia in adult male mice.	/pubmed/19436313	Uchida M, Palmateer JM, Herson PS, DeVries AC, Cheng J, Hurn PD.	J Cereb Blood Flow Metab. 2009 Aug;29(8):1454-62. Epub 2009 May 13.	J Cereb Blood Flow Metab. 2009	PubMed	citation	PMID:19436313	pubmed	19436313	create date:2009/05/14 | first author:Uchida M
Committed neural progenitor cells derived from genetically modified bone marrow stromal cells ameliorate deficits in a rat model of stroke.	/pubmed/19436312	Hayase M, Kitada M, Wakao S, Itokazu Y, Nozaki K, Hashimoto N, Takagi Y, Dezawa M.	J Cereb Blood Flow Metab. 2009 Aug;29(8):1409-20. Epub 2009 May 13.	J Cereb Blood Flow Metab. 2009	PubMed	citation	PMID:19436312	pubmed	19436312	create date:2009/05/14 | first author:Hayase M
Substance P is associated with the development of brain edema and functional deficits after traumatic brain injury.	/pubmed/19436311	Donkin JJ, Nimmo AJ, Cernak I, Blumbergs PC, Vink R.	J Cereb Blood Flow Metab. 2009 Aug;29(8):1388-98. Epub 2009 May 13.	J Cereb Blood Flow Metab. 2009	PubMed	citation	PMID:19436311	pubmed	19436311	create date:2009/05/14 | first author:Donkin JJ
Feridex preloading permits tracking of CNS-resident macrophages after transient middle cerebral artery occlusion.	/pubmed/19417758	Henning EC, Ruetzler CA, Gaudinski MR, Hu TC, Latour LL, Hallenbeck JM, Warach S.	J Cereb Blood Flow Metab. 2009 Jul;29(7):1229-39. Epub 2009 May 6.	J Cereb Blood Flow Metab. 2009	PubMed	citation	PMID:19417758	pubmed	19417758	create date:2009/05/07 | first author:Henning EC
Inhibition of NADPH oxidase is neuroprotective after ischemia-reperfusion.	/pubmed/19417757	Chen H, Song YS, Chan PH.	J Cereb Blood Flow Metab. 2009 Jul;29(7):1262-72. Epub 2009 May 6.	J Cereb Blood Flow Metab. 2009	PubMed	citation	PMID:19417757	pubmed	19417757	create date:2009/05/07 | first author:Chen H
Title	URL	Description	Details	ShortDetails	Resource	Type	Identifiers	Db	EntrezUID	Properties
In vivo near-infrared fluorescence imaging of matrix metalloproteinase activity after cerebral ischemia.	/pubmed/19417756	Klohs J, Baeva N, Steinbrink J, Bourayou R, Boettcher C, Royl G, Megow D, Dirnagl U, Priller J, Wunder A.	J Cereb Blood Flow Metab. 2009 Jul;29(7):1284-92. Epub 2009 May 6.	J Cereb Blood Flow Metab. 2009	PubMed	citation	PMID:19417756	pubmed	19417756	create date:2009/05/07 | first author:Klohs J
Enhanced cerebral expression of MCT1 and MCT2 in a rat ischemia model occurs in activated microglial cells.	/pubmed/19401710	Moreira TJ, Pierre K, Maekawa F, Repond C, Cebere A, Liljequist S, Pellerin L.	J Cereb Blood Flow Metab. 2009 Jul;29(7):1273-83. Epub 2009 Apr 29.	J Cereb Blood Flow Metab. 2009	PubMed	citation	PMID:19401710	pubmed	19401710	create date:2009/04/30 | first author:Moreira TJ
Therapeutic neutralization of the NLRP1 inflammasome reduces the innate immune response and improves histopathology after traumatic brain injury.	/pubmed/19401709	de Rivero Vaccari JP, Lotocki G, Alonso OF, Bramlett HM, Dietrich WD, Keane RW.	J Cereb Blood Flow Metab. 2009 Jul;29(7):1251-61. Epub 2009 Apr 29.	J Cereb Blood Flow Metab. 2009	PubMed	citation	PMID:19401709	pubmed	19401709	create date:2009/04/30 | first author:de Rivero Vaccari JP
Signal separation and parameter estimation in noninvasive dual-tracer PET scans using reference-region approaches.	/pubmed/19401708	Joshi AD, Koeppe RA, Fessler JA, Kilbourn MR.	J Cereb Blood Flow Metab. 2009 Jul;29(7):1346-57. Epub 2009 Apr 29.	J Cereb Blood Flow Metab. 2009	PubMed	citation	PMID:19401708	pubmed	19401708	create date:2009/04/30 | first author:Joshi AD
Bone marrow stromal cells increase oligodendrogenesis after stroke.	/pubmed/19384336	Zhang J, Li Y, Zhang ZG, Lu M, Borneman J, Buller B, Savant-Bhonsale S, Elias SB, Chopp M.	J Cereb Blood Flow Metab. 2009 Jun;29(6):1166-74. Epub 2009 Apr 22.	J Cereb Blood Flow Metab. 2009	PubMed	citation	PMID:19384336	pubmed	19384336	create date:2009/04/23 | first author:Zhang J
TAT-Hsp70-mediated neuroprotection and increased survival of neuronal precursor cells after focal cerebral ischemia in mice.	/pubmed/19384335	Doeppner TR, Nagel F, Dietz GP, Weise J, Tönges L, Schwarting S, Bähr M.	J Cereb Blood Flow Metab. 2009 Jun;29(6):1187-96. Epub 2009 Apr 22.	J Cereb Blood Flow Metab. 2009	PubMed	citation	PMID:19384335	pubmed	19384335	create date:2009/04/23 | first author:Doeppner TR
A new model of cortical stroke in the rhesus macaque.	/pubmed/19384334	West GA, Golshani KJ, Doyle KP, Lessov NS, Hobbs TR, Kohama SG, Pike MM, Kroenke CD, Grafe MR, Spector MD, Tobar ET, Simon RP, Stenzel-Poore MP.	J Cereb Blood Flow Metab. 2009 Jun;29(6):1175-86. Epub 2009 Apr 22.	J Cereb Blood Flow Metab. 2009	PubMed	citation	PMID:19384334	pubmed	19384334	create date:2009/04/23 | first author:West GA
Post-ischemic helium provides neuroprotection in rats subjected to middle cerebral artery occlusion-induced ischemia by producing hypothermia.	/pubmed/19384333	David HN, Haelewyn B, Chazalviel L, Lecocq M, Degoulet M, Risso JJ, Abraini JH.	J Cereb Blood Flow Metab. 2009 Jun;29(6):1159-65. Epub 2009 Apr 22.	J Cereb Blood Flow Metab. 2009	PubMed	citation	PMID:19384333	pubmed	19384333	create date:2009/04/23 | first author:David HN
Water-diffusion slowdown in the human visual cortex on visual stimulation precedes vascular responses.	/pubmed/19384332	Kohno S, Sawamoto N, Urayama S, Aso T, Aso K, Seiyama A, Fukuyama H, Le Bihan D.	J Cereb Blood Flow Metab. 2009 Jun;29(6):1197-207. Epub 2009 Apr 22.	J Cereb Blood Flow Metab. 2009	PubMed	citation	PMID:19384332	pubmed	19384332	create date:2009/04/23 | first author:Kohno S
Newborn- and adult-derived brain microvascular endothelial cells show age-related differences in phenotype and glutamate-evoked protease release.	/pubmed/19367295	Legros H, Launay S, Roussel BD, Marcou-Labarre A, Calbo S, Catteau J, Leroux P, Boyer O, Ali C, Marret S, Vivien D, Laudenbach V.	J Cereb Blood Flow Metab. 2009 Jun;29(6):1146-58. Epub 2009 Apr 15.	J Cereb Blood Flow Metab. 2009	PubMed	citation	PMID:19367295	pubmed	19367295	create date:2009/04/16 | first author:Legros H
MR mismatch profiles in patients with intracranial atherosclerotic stroke: a comprehensive approach comparing stroke subtypes.	/pubmed/19367294	Kim SJ, Seok JM, Bang OY, Kim GM, Kim KH, Jeon P, Chung CS, Lee KH, Alger JR, Liebeskind DS.	J Cereb Blood Flow Metab. 2009 Jun;29(6):1138-45. Epub 2009 Apr 15.	J Cereb Blood Flow Metab. 2009	PubMed	citation	PMID:19367294	pubmed	19367294	create date:2009/04/16 | first author:Kim SJ
P-glycoprotein and breast cancer resistance protein restrict apical-to-basolateral permeability of human brain endothelium to amyloid-beta.	/pubmed/19367293	Tai LM, Loughlin AJ, Male DK, Romero IA.	J Cereb Blood Flow Metab. 2009 Jun;29(6):1079-83. Epub 2009 Apr 15.	J Cereb Blood Flow Metab. 2009	PubMed	citation	PMID:19367293	pubmed	19367293	create date:2009/04/16 | first author:Tai LM
Role of hydrogen peroxide and the impact of glutathione peroxidase-1 in regulation of cerebral vascular tone.	/pubmed/19352401	Modrick ML, Didion SP, Lynch CM, Dayal S, Lentz SR, Faraci FM.	J Cereb Blood Flow Metab. 2009 Jun;29(6):1130-7. Epub 2009 Apr 8.	J Cereb Blood Flow Metab. 2009	PubMed	citation	PMID:19352401	pubmed	19352401	create date:2009/04/09 | first author:Modrick ML
Neuroinflammation extends brain tissue at risk to vital peri-infarct tissue: a double tracer [11C]PK11195- and [18F]FDG-PET study.	/pubmed/19352400	Schroeter M, Dennin MA, Walberer M, Backes H, Neumaier B, Fink GR, Graf R.	J Cereb Blood Flow Metab. 2009 Jun;29(6):1216-25. Epub 2009 Apr 8.	J Cereb Blood Flow Metab. 2009	PubMed	citation	PMID:19352400	pubmed	19352400	create date:2009/04/09 | first author:Schroeter M
A phase-contrast MRI study of physiologic cerebral venous flow.	/pubmed/19352399	Stoquart-Elsankari S, Lehmann P, Villette A, Czosnyka M, Meyer ME, Deramond H, Balédent O.	J Cereb Blood Flow Metab. 2009 Jun;29(6):1208-15. Epub 2009 Apr 8.	J Cereb Blood Flow Metab. 2009	PubMed	citation	PMID:19352399	pubmed	19352399	create date:2009/04/09 | first author:Stoquart-Elsankari S
On the fate of extracellular hemoglobin and heme in brain.	/pubmed/19337276	Lara FA, Kahn SA, da Fonseca AC, Bahia CP, Pinho JP, Graca-Souza AV, Houzel JC, de Oliveira PL, Moura-Neto V, Oliveira MF.	J Cereb Blood Flow Metab. 2009 Jun;29(6):1109-20. Epub 2009 Apr 1.	J Cereb Blood Flow Metab. 2009	PubMed	citation	PMID:19337276	pubmed	19337276	create date:2009/04/02 | first author:Lara FA
Blood lactate is an important energy source for the human brain.	/pubmed/19337275	van Hall G, Strømstad M, Rasmussen P, Jans O, Zaar M, Gam C, Quistorff B, Secher NH, Nielsen HB.	J Cereb Blood Flow Metab. 2009 Jun;29(6):1121-9. Epub 2009 Apr 1.	J Cereb Blood Flow Metab. 2009	PubMed	citation	PMID:19337275	pubmed	19337275	create date:2009/04/02 | first author:van Hall G
Pathway-specific variations in neurovascular and neurometabolic coupling in rat primary somatosensory cortex.	/pubmed/19337274	Enager P, Piilgaard H, Offenhauser N, Kocharyan A, Fernandes P, Hamel E, Lauritzen M.	J Cereb Blood Flow Metab. 2009 May;29(5):976-86. Epub 2009 Apr 1.	J Cereb Blood Flow Metab. 2009	PubMed	citation	PMID:19337274	pubmed	19337274	create date:2009/04/02 | first author:Enager P
When hypothermia meets hypotension and hyperglycemia: the diverse effects of adenosine 5'-monophosphate on cerebral ischemia in rats.	/pubmed/19319149	Zhang F, Wang S, Luo Y, Ji X, Nemoto EM, Chen J.	J Cereb Blood Flow Metab. 2009 May;29(5):1022-34. Epub 2009 Mar 25.	J Cereb Blood Flow Metab. 2009	PubMed	citation	PMID:19319149	pubmed	19319149	create date:2009/03/26 | first author:Zhang F
Inhibition of Src activity decreases tyrosine phosphorylation of occludin in brain capillaries and attenuates increase in permeability of the blood-brain barrier after transient focal cerebral ischemia.	/pubmed/19319148	Takenaga Y, Takagi N, Murotomi K, Tanonaka K, Takeo S.	J Cereb Blood Flow Metab. 2009 Jun;29(6):1099-108. Epub 2009 Mar 25.	J Cereb Blood Flow Metab. 2009	PubMed	citation	PMID:19319148	pubmed	19319148	create date:2009/03/26 | first author:Takenaga Y
Rapid reversal of anticoagulation reduces hemorrhage volume in a mouse model of warfarin-associated intracerebral hemorrhage.	/pubmed/19319147	Foerch C, Arai K, Van Cott EM, van Leyen K, Lo EH.	J Cereb Blood Flow Metab. 2009 May;29(5):1015-21. Epub 2009 Mar 25.	J Cereb Blood Flow Metab. 2009	PubMed	citation	PMID:19319147	pubmed	19319147	create date:2009/03/26 | first author:Foerch C
Transforming growth factor-beta signaling alters substrate permeability and tight junction protein expression at the blood-brain barrier during inflammatory pain.	/pubmed/19319146	Ronaldson PT, Demarco KM, Sanchez-Covarrubias L, Solinsky CM, Davis TP.	J Cereb Blood Flow Metab. 2009 Jun;29(6):1084-98. Epub 2009 Mar 25.	J Cereb Blood Flow Metab. 2009	PubMed	citation	PMID:19319146	pubmed	19319146	create date:2009/03/26 | first author:Ronaldson PT
Estimating blood and brain concentrations and blood-to-brain influx by magnetic resonance imaging with step-down infusion of Gd-DTPA in focal transient cerebral ischemia and confirmation by quantitative autoradiography with Gd-[(14)C]DTPA.	/pubmed/19319145	Knight RA, Karki K, Ewing JR, Divine GW, Fenstermacher JD, Patlak CS, Nagaraja TN.	J Cereb Blood Flow Metab. 2009 May;29(5):1048-58. Epub 2009 Mar 25.	J Cereb Blood Flow Metab. 2009	PubMed	citation	PMID:19319145	pubmed	19319145	create date:2009/03/26 | first author:Knight RA
Early metabolic characteristics of lesion and nonlesion tissue after head injury.	/pubmed/19293825	Coles JP, Cunningham AS, Salvador R, Chatfield DA, Carpenter A, Pickard JD, Menon DK.	J Cereb Blood Flow Metab. 2009 May;29(5):965-75. Epub 2009 Mar 18.	J Cereb Blood Flow Metab. 2009	PubMed	citation	PMID:19293825	pubmed	19293825	create date:2009/03/19 | first author:Coles JP
Correction for the effect of rising plasma glucose levels on quantification of MR(glc) with FDG-PET.	/pubmed/19293824	Dunn JT, Anthony K, Amiel SA, Marsden PK.	J Cereb Blood Flow Metab. 2009 May;29(5):1059-67. Epub 2009 Mar 18.	J Cereb Blood Flow Metab. 2009	PubMed	citation	PMID:19293824	pubmed	19293824	create date:2009/03/19 | first author:Dunn JT
Critical closing pressure: comparison of three methods.	/pubmed/19293823	López-Magaña JA, Richards HK, Radolovich DK, Kim DJ, Smielewski P, Kirkpatrick PJ, Pickard JD, Czosnyka M.	J Cereb Blood Flow Metab. 2009 May;29(5):987-93. Epub 2009 Mar 18.	J Cereb Blood Flow Metab. 2009	PubMed	citation	PMID:19293823	pubmed	19293823	create date:2009/03/19 | first author:López-Magaña JA
The importance of latency in the focality of perfusion and oxygenation changes associated with triggered afterdischarges in human cortex.	/pubmed/19293822	Ma H, Geneslaw A, Zhao M, Suh M, Perry C, Schwartz TH.	J Cereb Blood Flow Metab. 2009 May;29(5):1003-14. Epub 2009 Mar 18.	J Cereb Blood Flow Metab. 2009	PubMed	citation	PMID:19293822	pubmed	19293822	create date:2009/03/19 | first author:Ma H
Monocyte subtypes predict clinical course and prognosis in human stroke.	/pubmed/19293821	Urra X, Villamor N, Amaro S, Gómez-Choco M, Obach V, Oleaga L, Planas AM, Chamorro A.	J Cereb Blood Flow Metab. 2009 May;29(5):994-1002. Epub 2009 Mar 18.	J Cereb Blood Flow Metab. 2009	PubMed	citation	PMID:19293821	pubmed	19293821	create date:2009/03/19 | first author:Urra X
Heme-hemopexin complex attenuates neuronal cell death and stroke damage.	/pubmed/19277051	Li RC, Saleem S, Zhen G, Cao W, Zhuang H, Lee J, Smith A, Altruda F, Tolosano E, Doré S.	J Cereb Blood Flow Metab. 2009 May;29(5):953-64. Epub 2009 Mar 11.	J Cereb Blood Flow Metab. 2009	PubMed	citation	PMID:19277051	pubmed	19277051	create date:2009/03/12 | first author:Li RC
Direct evidence for central proinflammatory mechanisms in rats with experimental acute liver failure: protective effect of hypothermia.	/pubmed/19259110	Jiang W, Desjardins P, Butterworth RF.	J Cereb Blood Flow Metab. 2009 May;29(5):944-52. Epub 2009 Mar 4.	J Cereb Blood Flow Metab. 2009	PubMed	citation	PMID:19259110	pubmed	19259110	create date:2009/03/05 | first author:Jiang W
Kinetic profile of the transcriptome changes induced in the choroid plexus by peripheral inflammation.	/pubmed/19240744	Marques F, Sousa JC, Coppola G, Falcao AM, Rodrigues AJ, Geschwind DH, Sousa N, Correia-Neves M, Palha JA.	J Cereb Blood Flow Metab. 2009 May;29(5):921-32. Epub 2009 Feb 25.	J Cereb Blood Flow Metab. 2009	PubMed	citation	PMID:19240744	pubmed	19240744	create date:2009/02/26 | first author:Marques F
Acute mobile phones exposure affects frontal cortex hemodynamics as evidenced by functional near-infrared spectroscopy.	/pubmed/19240743	Curcio G, Ferrara M, Limongi T, Tempesta D, Di Sante G, De Gennaro L, Quaresima V, Ferrari M.	J Cereb Blood Flow Metab. 2009 May;29(5):903-10. Epub 2009 Feb 25.	J Cereb Blood Flow Metab. 2009	PubMed	citation	PMID:19240743	pubmed	19240743	create date:2009/02/26 | first author:Curcio G
Deep hypothermia markedly activates the small ubiquitin-like modifier conjugation pathway; implications for the fate of cells exposed to transient deep hypothermic cardiopulmonary bypass.	/pubmed/19240742	Yang W, Ma Q, Mackensen GB, Paschen W.	J Cereb Blood Flow Metab. 2009 May;29(5):886-90. Epub 2009 Feb 25.	J Cereb Blood Flow Metab. 2009	PubMed	citation	PMID:19240742	pubmed	19240742	create date:2009/02/26 | first author:Yang W
The effect of ethanol on human brain metabolites longitudinally characterized by proton MR spectroscopy.	/pubmed/19240741	Biller A, Bartsch AJ, Homola G, Solymosi L, Bendszus M.	J Cereb Blood Flow Metab. 2009 May;29(5):891-902. Epub 2009 Feb 25. Erratum in: J Cereb Blood Flow Metab. 2009 Jun;29(6):1227.	J Cereb Blood Flow Metab. 2009	PubMed	citation	PMID:19240741	pubmed	19240741	create date:2009/02/26 | first author:Biller A
Interleukin-1beta augments angiogenic responses of murine endothelial progenitor cells in vitro.	/pubmed/19240740	Rosell A, Arai K, Lok J, He T, Guo S, Navarro M, Montaner J, Katusic ZS, Lo EH.	J Cereb Blood Flow Metab. 2009 May;29(5):933-43. Epub 2009 Feb 25.	J Cereb Blood Flow Metab. 2009	PubMed	citation	PMID:19240740	pubmed	19240740	create date:2009/02/26 | first author:Rosell A
Ischemic postconditioning as a novel avenue to protect against brain injury after stroke.	/pubmed/19240739	Zhao H.	J Cereb Blood Flow Metab. 2009 May;29(5):873-85. Epub 2009 Feb 25. Review.	J Cereb Blood Flow Metab. 2009	PubMed	citation	PMID:19240739	pubmed	19240739	create date:2009/02/26 | first author:Zhao H
Neuroprotective role of mitochondrial uncoupling protein 2 in cerebral stroke.	/pubmed/19240738	Mehta SL, Li PA.	J Cereb Blood Flow Metab. 2009 Jun;29(6):1069-78. Epub 2009 Feb 25. Review.	J Cereb Blood Flow Metab. 2009	PubMed	citation	PMID:19240738	pubmed	19240738	create date:2009/02/26 | first author:Mehta SL
Evolution of the neurochemical profile after transient focal cerebral ischemia in the mouse brain.	/pubmed/19223915	Lei H, Berthet C, Hirt L, Gruetter R.	J Cereb Blood Flow Metab. 2009 Apr;29(4):811-9. Epub 2009 Feb 18.	J Cereb Blood Flow Metab. 2009	PubMed	citation	PMID:19223915	pubmed	19223915	create date:2009/02/19 | first author:Lei H
Niaspan treatment increases tumor necrosis factor-alpha-converting enzyme and promotes arteriogenesis after stroke.	/pubmed/19223914	Chen J, Cui X, Zacharek A, Ding GL, Shehadah A, Jiang Q, Lu M, Chopp M.	J Cereb Blood Flow Metab. 2009 May;29(5):911-20. Epub 2009 Feb 18.	J Cereb Blood Flow Metab. 2009	PubMed	citation	PMID:19223914	pubmed	19223914	create date:2009/02/19 | first author:Chen J
Changes in experimental stroke outcome across the life span.	/pubmed/19223913	Liu F, Yuan R, Benashski SE, McCullough LD.	J Cereb Blood Flow Metab. 2009 Apr;29(4):792-802. Epub 2009 Feb 18.	J Cereb Blood Flow Metab. 2009	PubMed	citation	PMID:19223913	pubmed	19223913	create date:2009/02/19 | first author:Liu F
Propofol anesthesia does not alter regional rates of cerebral protein synthesis measured with L-[1-(11)C]leucine and PET in healthy male subjects.	/pubmed/19223912	Bishu S, Schmidt KC, Burlin TV, Channing MA, Horowitz L, Huang T, Liu ZH, Qin M, Vuong BK, Unterman AJ, Xia Z, Zametkin A, Herscovitch P, Quezado Z, Smith CB.	J Cereb Blood Flow Metab. 2009 May;29(5):1035-47. Epub 2009 Feb 18.	J Cereb Blood Flow Metab. 2009	PubMed	citation	PMID:19223912	pubmed	19223912	create date:2009/02/19 | first author:Bishu S
Hemodynamic etiology of elevated flow velocity and stroke in sickle-cell disease.	/pubmed/19209182	Prohovnik I, Hurlet-Jensen A, Adams R, De Vivo D, Pavlakis SG.	J Cereb Blood Flow Metab. 2009 Apr;29(4):803-10. Epub 2009 Feb 11.	J Cereb Blood Flow Metab. 2009	PubMed	citation	PMID:19209182	pubmed	19209182	create date:2009/02/12 | first author:Prohovnik I
Neuroprotective effects of mesenchymal stem cells derived from human embryonic stem cells in transient focal cerebral ischemia in rats.	/pubmed/19209181	Liu YP, Seçkin H, Izci Y, Du ZW, Yan YP, Başkaya MK.	J Cereb Blood Flow Metab. 2009 Apr;29(4):780-91. Epub 2009 Feb 11.	J Cereb Blood Flow Metab. 2009	PubMed	citation	PMID:19209181	pubmed	19209181	create date:2009/02/12 | first author:Liu YP
The role of stem cell factor and granulocyte-colony stimulating factor in brain repair during chronic stroke.	/pubmed/19209180	Piao CS, Gonzalez-Toledo ME, Xue YQ, Duan WM, Terao S, Granger DN, Kelley RE, Zhao LR.	J Cereb Blood Flow Metab. 2009 Apr;29(4):759-70. Epub 2009 Feb 11.	J Cereb Blood Flow Metab. 2009	PubMed	citation	PMID:19209180	pubmed	19209180	create date:2009/02/12 | first author:Piao CS
Cerebral haemodynamic response or excitability is not affected by sildenafil.	/pubmed/19209179	Kruuse C, Hansen AE, Larsson HB, Lauritzen M, Rostrup E.	J Cereb Blood Flow Metab. 2009 Apr;29(4):830-9. Epub 2009 Feb 11.	J Cereb Blood Flow Metab. 2009	PubMed	citation	PMID:19209179	pubmed	19209179	create date:2009/02/12 | first author:Kruuse C
In vivo evidence for cerebral depletion in high-energy phosphates in progressive supranuclear palsy.	/pubmed/19190655	Stamelou M, Pilatus U, Reuss A, Magerkurth J, Eggert KM, Knake S, Ruberg M, Schade-Brittinger C, Oertel WH, Höglinger GU.	J Cereb Blood Flow Metab. 2009 Apr;29(4):861-70. Epub 2009 Feb 4.	J Cereb Blood Flow Metab. 2009	PubMed	citation	PMID:19190655	pubmed	19190655	create date:2009/02/05 | first author:Stamelou M
Sex differences in minocycline-induced neuroprotection after experimental stroke.	/pubmed/19190654	Li J, McCullough LD.	J Cereb Blood Flow Metab. 2009 Apr;29(4):670-4. Epub 2009 Feb 4.	J Cereb Blood Flow Metab. 2009	PubMed	citation	PMID:19190654	pubmed	19190654	create date:2009/02/05 | first author:Li J
Inhibition of poly(ADP-ribose) polymerase suppresses inflammation and promotes recovery after ischemic injury.	/pubmed/19190653	Kauppinen TM, Suh SW, Berman AE, Hamby AM, Swanson RA.	J Cereb Blood Flow Metab. 2009 Apr;29(4):820-9. Epub 2009 Feb 4.	J Cereb Blood Flow Metab. 2009	PubMed	citation	PMID:19190653	pubmed	19190653	create date:2009/02/05 | first author:Kauppinen TM
Expression of cadherin superfamily genes in brain vascular development.	/pubmed/19189440	Krishna-K, Redies C.	J Cereb Blood Flow Metab. 2009 Feb;29(2):224-9.	J Cereb Blood Flow Metab. 2009	PubMed	citation	PMID:19189440	pubmed	19189440	create date:2009/02/04 | first author:Krishna-K
Active dilation of penetrating arterioles restores red blood cell flux to penumbral neocortex after focal stroke.	/pubmed/19174826	Shih AY, Friedman B, Drew PJ, Tsai PS, Lyden PD, Kleinfeld D.	J Cereb Blood Flow Metab. 2009 Apr;29(4):738-51. Epub 2009 Jan 28.	J Cereb Blood Flow Metab. 2009	PubMed	citation	PMID:19174826	pubmed	19174826	create date:2009/01/29 | first author:Shih AY
Title	URL	Description	Details	ShortDetails	Resource	Type	Identifiers	Db	EntrezUID	Properties
Time-course of cerebral perfusion and tissue oxygenation in the first 6 h after experimental subarachnoid hemorrhage in rats.	/pubmed/19156162	Westermaier T, Jauss A, Eriskat J, Kunze E, Roosen K.	J Cereb Blood Flow Metab. 2009 Apr;29(4):771-9. Epub 2009 Jan 21.	J Cereb Blood Flow Metab. 2009	PubMed	citation	PMID:19156162	pubmed	19156162	create date:2009/01/22 | first author:Westermaier T
Fast isotopic exchange between mitochondria and cytosol in brain revealed by relayed 13C magnetization transfer spectroscopy.	/pubmed/19156161	Yang J, Xu S, Shen J.	J Cereb Blood Flow Metab. 2009 Apr;29(4):661-9. Epub 2009 Jan 21.	J Cereb Blood Flow Metab. 2009	PubMed	citation	PMID:19156161	pubmed	19156161	create date:2009/01/22 | first author:Yang J
Dissociation and protection of the neurovascular unit after thrombolysis and reperfusion in ischemic rat brain.	/pubmed/19142198	Yamashita T, Kamiya T, Deguchi K, Inaba T, Zhang H, Shang J, Miyazaki K, Ohtsuka A, Katayama Y, Abe K.	J Cereb Blood Flow Metab. 2009 Apr;29(4):715-25. Epub 2009 Jan 14.	J Cereb Blood Flow Metab. 2009	PubMed	citation	PMID:19142198	pubmed	19142198	create date:2009/01/15 | first author:Yamashita T
Acute nicotine reduces brain arachidonic acid signaling in unanesthetized rats.	/pubmed/19142197	Chang L, Rapoport SI, Nguyen HN, Greenstein D, Chen M, Basselin M.	J Cereb Blood Flow Metab. 2009 Mar;29(3):648-58. Epub 2009 Jan 14.	J Cereb Blood Flow Metab. 2009	PubMed	citation	PMID:19142197	pubmed	19142197	create date:2009/01/15 | first author:Chang L
Defective neuropeptide processing and ischemic brain injury: a study on proprotein convertase 2 and its substrate neuropeptide in ischemic brains.	/pubmed/19142196	Zhan S, Zhao H, J White A, Minami M, Pignataro G, Yang T, Zhu X, Lan J, Xiong Z, Steiner DF, Simon RP, Zhou A.	J Cereb Blood Flow Metab. 2009 Apr;29(4):698-706. Epub 2009 Jan 14.	J Cereb Blood Flow Metab. 2009	PubMed	citation	PMID:19142196	pubmed	19142196	create date:2009/01/15 | first author:Zhan S
Induction of Parkinson disease-related proteins in motor neurons after transient spinal cord ischemia in rabbits.	/pubmed/19142195	Sakurai M, Kawamura T, Nishimura H, Suzuki H, Tezuka F, Abe K.	J Cereb Blood Flow Metab. 2009 Apr;29(4):752-8. Epub 2009 Jan 14.	J Cereb Blood Flow Metab. 2009	PubMed	citation	PMID:19142195	pubmed	19142195	create date:2009/01/15 | first author:Sakurai M
Inferring cerebrovascular changes from latencies of systemic and intracranial pulses: a model-based latency subtraction algorithm.	/pubmed/19142194	Hu X, Subudhi AW, Xu P, Asgari S, Roach RC, Bergsneider M.	J Cereb Blood Flow Metab. 2009 Apr;29(4):688-97. Epub 2009 Jan 14.	J Cereb Blood Flow Metab. 2009	PubMed	citation	PMID:19142194	pubmed	19142194	create date:2009/01/15 | first author:Hu X
Optimal location for arterial input function measurements near the middle cerebral artery in first-pass perfusion MRI.	/pubmed/19142193	Bleeker EJ, van Buchem MA, van Osch MJ.	J Cereb Blood Flow Metab. 2009 Apr;29(4):840-52. Epub 2009 Jan 14.	J Cereb Blood Flow Metab. 2009	PubMed	citation	PMID:19142193	pubmed	19142193	create date:2009/01/15 | first author:Bleeker EJ
Transient focal ischemia induces extensive temporal changes in rat cerebral microRNAome.	/pubmed/19142192	Dharap A, Bowen K, Place R, Li LC, Vemuganti R.	J Cereb Blood Flow Metab. 2009 Apr;29(4):675-87. Epub 2009 Jan 14.	J Cereb Blood Flow Metab. 2009	PubMed	citation	PMID:19142192	pubmed	19142192	create date:2009/01/15 | first author:Dharap A
Dynamic MRI using iron oxide nanoparticles to assess early vascular effects of antiangiogenic versus corticosteroid treatment in a glioma model.	/pubmed/19142191	Varallyay CG, Muldoon LL, Gahramanov S, Wu YJ, Goodman JA, Li X, Pike MM, Neuwelt EA.	J Cereb Blood Flow Metab. 2009 Apr;29(4):853-60. Epub 2009 Jan 14.	J Cereb Blood Flow Metab. 2009	PubMed	citation	PMID:19142191	pubmed	19142191	create date:2009/01/15 | first author:Varallyay CG
Cooling combined with immediate or delayed xenon inhalation provides equivalent long-term neuroprotection after neonatal hypoxia-ischemia.	/pubmed/19142190	Thoresen M, Hobbs CE, Wood T, Chakkarapani E, Dingley J.	J Cereb Blood Flow Metab. 2009 Apr;29(4):707-14. Epub 2009 Jan 14.	J Cereb Blood Flow Metab. 2009	PubMed	citation	PMID:19142190	pubmed	19142190	create date:2009/01/15 | first author:Thoresen M
Increased intravascular flow rate triggers cerebral arteriogenesis.	/pubmed/19142189	Schierling W, Troidl K, Mueller C, Troidl C, Wustrack H, Bachmann G, Kasprzak PM, Schaper W, Schmitz-Rixen T.	J Cereb Blood Flow Metab. 2009 Apr;29(4):726-37. Epub 2009 Jan 14.	J Cereb Blood Flow Metab. 2009	PubMed	citation	PMID:19142189	pubmed	19142189	create date:2009/01/15 | first author:Schierling W
Angiotensin II modulates BBB permeability via activation of the AT(1) receptor in brain endothelial cells.	/pubmed/19127280	Fleegal-DeMotta MA, Doghu S, Banks WA.	J Cereb Blood Flow Metab. 2009 Mar;29(3):640-7. Epub 2009 Jan 7.	J Cereb Blood Flow Metab. 2009	PubMed	citation	PMID:19127280	pubmed	19127280	create date:2009/01/08 | first author:Fleegal-DeMotta MA
Expression of hemoglobin in rodent neurons.	/pubmed/19116637	Schelshorn DW, Schneider A, Kuschinsky W, Weber D, Krüger C, Dittgen T, Bürgers HF, Sabouri F, Gassler N, Bach A, Maurer MH.	J Cereb Blood Flow Metab. 2009 Mar;29(3):585-95. Epub 2008 Dec 31.	J Cereb Blood Flow Metab. 2009	PubMed	citation	PMID:19116637	pubmed	19116637	create date:2009/01/01 | first author:Schelshorn DW
Mucosal tolerance to E-selectin promotes the survival of newly generated neuroblasts via regulatory T-cell induction after stroke in spontaneously hypertensive rats.	/pubmed/19107136	Ishibashi S, Maric D, Mou Y, Ohtani R, Ruetzler C, Hallenbeck JM.	J Cereb Blood Flow Metab. 2009 Mar;29(3):606-20. Epub 2008 Dec 24.	J Cereb Blood Flow Metab. 2009	PubMed	citation	PMID:19107136	pubmed	19107136	create date:2008/12/25 | first author:Ishibashi S
Blockade of angiotensin II attenuates VEGF-mediated blood-retinal barrier breakdown in diabetic retinopathy.	/pubmed/19107135	Kim JH, Kim JH, Yu YS, Cho CS, Kim KW.	J Cereb Blood Flow Metab. 2009 Mar;29(3):621-8. Epub 2008 Dec 24.	J Cereb Blood Flow Metab. 2009	PubMed	citation	PMID:19107135	pubmed	19107135	create date:2008/12/25 | first author:Kim JH
Effect of 20-HETE inhibition on infarct volume and cerebral blood flow after transient middle cerebral artery occlusion.	/pubmed/19107134	Renic M, Klaus JA, Omura T, Kawashima N, Onishi M, Miyata N, Koehler RC, Harder DR, Roman RJ.	J Cereb Blood Flow Metab. 2009 Mar;29(3):629-39. Epub 2008 Dec 24.	J Cereb Blood Flow Metab. 2009	PubMed	citation	PMID:19107134	pubmed	19107134	create date:2008/12/25 | first author:Renic M
Reperfusion-induced temporary appearance of therapeutic window in penumbra after 2 h of photothrombotic middle cerebral artery occlusion in rats.	/pubmed/19088742	Yao H, Yoshii N, Akira T, Nakahara T.	J Cereb Blood Flow Metab. 2009 Mar;29(3):565-74. Epub 2008 Dec 17.	J Cereb Blood Flow Metab. 2009	PubMed	citation	PMID:19088742	pubmed	19088742	create date:2008/12/18 | first author:Yao H
Dopamine release in the human striatum: motor and cognitive tasks revisited.	/pubmed/19088741	Lappin JM, Reeves SJ, Mehta MA, Egerton A, Coulson M, Grasby PM.	J Cereb Blood Flow Metab. 2009 Mar;29(3):554-64. Epub 2008 Dec 17.	J Cereb Blood Flow Metab. 2009	PubMed	citation	PMID:19088741	pubmed	19088741	create date:2008/12/18 | first author:Lappin JM
An analysis of regional microvascular loss and recovery following two grades of fluid percussion trauma: a role for hypoxia-inducible factors in traumatic brain injury.	/pubmed/19088740	Park E, Bell JD, Siddiq IP, Baker AJ.	J Cereb Blood Flow Metab. 2009 Mar;29(3):575-84. Epub 2008 Dec 17.	J Cereb Blood Flow Metab. 2009	PubMed	citation	PMID:19088740	pubmed	19088740	create date:2008/12/18 | first author:Park E
Inhibition of the inflammasome complex reduces the inflammatory response after thromboembolic stroke in mice.	/pubmed/19066616	Abulafia DP, de Rivero Vaccari JP, Lozano JD, Lotocki G, Keane RW, Dietrich WD.	J Cereb Blood Flow Metab. 2009 Mar;29(3):534-44. Epub 2008 Dec 10.	J Cereb Blood Flow Metab. 2009	PubMed	citation	PMID:19066616	pubmed	19066616	create date:2008/12/11 | first author:Abulafia DP
Effects of cerebral ischemia on neuronal hemoglobin.	/pubmed/19066615	He Y, Hua Y, Liu W, Hu H, Keep RF, Xi G.	J Cereb Blood Flow Metab. 2009 Mar;29(3):596-605. Epub 2008 Dec 10.	J Cereb Blood Flow Metab. 2009	PubMed	citation	PMID:19066615	pubmed	19066615	create date:2008/12/11 | first author:He Y
Characterization of BBB permeability in a preclinical model of cryptococcal meningoencephalitis using magnetic resonance imaging.	/pubmed/19066614	Pai MP, Sakoglu U, Peterson SL, Lyons CR, Sood R.	J Cereb Blood Flow Metab. 2009 Mar;29(3):545-53. Epub 2008 Dec 10.	J Cereb Blood Flow Metab. 2009	PubMed	citation	PMID:19066614	pubmed	19066614	create date:2008/12/11 | first author:Pai MP
Cell fusion contributes to pericyte formation after stroke.	/pubmed/19066613	Piquer-Gil M, García-Verdugo JM, Zipancic I, Sánchez MJ, Alvarez-Dolado M.	J Cereb Blood Flow Metab. 2009 Mar;29(3):480-5. Epub 2008 Dec 10.	J Cereb Blood Flow Metab. 2009	PubMed	citation	PMID:19066613	pubmed	19066613	create date:2008/12/11 | first author:Piquer-Gil M
uPA modulates the age-dependent effect of brain injury on cerebral hemodynamics through LRP and ERK MAPK.	/pubmed/19050721	Armstead WM, Cines DB, Bdeir KH, Bdeir Y, Stein SC, Higazi AA.	J Cereb Blood Flow Metab. 2009 Mar;29(3):524-33. Epub 2008 Dec 3.	J Cereb Blood Flow Metab. 2009	PubMed	citation	PMID:19050721	pubmed	19050721	create date:2008/12/04 | first author:Armstead WM
Vagus nerve mediates the protective effects of melanocortins against cerebral and systemic damage after ischemic stroke.	/pubmed/19018269	Ottani A, Giuliani D, Mioni C, Galantucci M, Minutoli L, Bitto A, Altavilla D, Zaffe D, Botticelli AR, Squadrito F, Guarini S.	J Cereb Blood Flow Metab. 2009 Mar;29(3):512-23. Epub 2008 Nov 19.	J Cereb Blood Flow Metab. 2009	PubMed	citation	PMID:19018269	pubmed	19018269	create date:2008/11/20 | first author:Ottani A
Ambivalent aspects of interleukin-6 in cerebral ischemia: inflammatory versus neurotrophic aspects.	/pubmed/19018268	Suzuki S, Tanaka K, Suzuki N.	J Cereb Blood Flow Metab. 2009 Mar;29(3):464-79. Epub 2008 Nov 19. Review.	J Cereb Blood Flow Metab. 2009	PubMed	citation	PMID:19018268	pubmed	19018268	create date:2008/11/20 | first author:Suzuki S
Isolation of peptide transport system-6 from brain endothelial cells: therapeutic effects with antisense inhibition in Alzheimer and stroke models.	/pubmed/19002200	Dogrukol-Ak D, Kumar VB, Ryerse JS, Farr SA, Verma S, Nonaka N, Nakamachi T, Ohtaki H, Niehoff ML, Edwards JC, Shioda S, Morley JE, Banks WA.	J Cereb Blood Flow Metab. 2009 Feb;29(2):411-22. Epub 2008 Nov 12.	J Cereb Blood Flow Metab. 2009	PubMed	citation	PMID:19002200	pubmed	19002200	create date:2008/11/13 | first author:Dogrukol-Ak D
Metabolic and hemodynamic events after changes in neuronal activity: current hypotheses, theoretical predictions and in vivo NMR experimental findings.	/pubmed/19002199	Mangia S, Giove F, Tkác I, Logothetis NK, Henry PG, Olman CA, Maraviglia B, Di Salle F, Uğurbil K.	J Cereb Blood Flow Metab. 2009 Mar;29(3):441-63. Epub 2008 Nov 12. Review.	J Cereb Blood Flow Metab. 2009	PubMed	citation	PMID:19002199	pubmed	19002199	create date:2008/11/13 | first author:Mangia S
Roles of macrophages in flow-induced outward vascular remodeling.	/pubmed/19002198	Nuki Y, Matsumoto MM, Tsang E, Young WL, van Rooijen N, Kurihara C, Hashimoto T.	J Cereb Blood Flow Metab. 2009 Mar;29(3):495-503. Epub 2008 Nov 12.	J Cereb Blood Flow Metab. 2009	PubMed	citation	PMID:19002198	pubmed	19002198	create date:2008/11/13 | first author:Nuki Y
Potential usefulness of D2R reporter gene imaging by IBF as gene therapy monitoring for cerebellar neurodegenerative diseases.	/pubmed/19002197	Shiba K, Torashima T, Hirai H, Ogawa K, Akhter N, Nakajima K, Kinuya S, Mori H.	J Cereb Blood Flow Metab. 2009 Feb;29(2):434-40. Epub 2008 Nov 12.	J Cereb Blood Flow Metab. 2009	PubMed	citation	PMID:19002197	pubmed	19002197	create date:2008/11/13 | first author:Shiba K
Age-dependent effects of testosterone in experimental stroke.	/pubmed/19002196	Cheng J, Hu W, Toung TJ, Zhang Z, Parker SM, Roselli CE, Hurn PD.	J Cereb Blood Flow Metab. 2009 Mar;29(3):486-94. Epub 2008 Nov 12.	J Cereb Blood Flow Metab. 2009	PubMed	citation	PMID:19002196	pubmed	19002196	create date:2008/11/13 | first author:Cheng J
Overexpression of mitochondrial Hsp70/Hsp75 in rat brain protects mitochondria, reduces oxidative stress, and protects from focal ischemia.	/pubmed/18985056	Xu L, Voloboueva LA, Ouyang Y, Emery JF, Giffard RG.	J Cereb Blood Flow Metab. 2009 Feb;29(2):365-74. Epub 2008 Nov 5.	J Cereb Blood Flow Metab. 2009	PubMed	citation	PMID:18985056	pubmed	18985056	create date:2008/11/06 | first author:Xu L
Matrix metalloproteinase-13 is activated and is found in the nucleus of neural cells after cerebral ischemia.	/pubmed/18985055	Cuadrado E, Rosell A, Borrell-Pagès M, García-Bonilla L, Hernández-Guillamon M, Ortega-Aznar A, Montaner J.	J Cereb Blood Flow Metab. 2009 Feb;29(2):398-410. Epub 2008 Nov 5.	J Cereb Blood Flow Metab. 2009	PubMed	citation	PMID:18985055	pubmed	18985055	create date:2008/11/06 | first author:Cuadrado E
Age-dependent regenerative responses in the striatum and cortex after hypoxia-ischemia.	/pubmed/18985054	Zhu C, Qiu L, Wang X, Xu F, Nilsson M, Cooper-Kuhn C, Kuhn HG, Blomgren K.	J Cereb Blood Flow Metab. 2009 Feb;29(2):342-54. Epub 2008 Nov 5.	J Cereb Blood Flow Metab. 2009	PubMed	citation	PMID:18985054	pubmed	18985054	create date:2008/11/06 | first author:Zhu C
Netrin-4 enhances angiogenesis and neurologic outcome after cerebral ischemia.	/pubmed/18985053	Hoang S, Liauw J, Choi M, Choi M, Guzman RG, Steinberg GK.	J Cereb Blood Flow Metab. 2009 Feb;29(2):385-97. Epub 2008 Nov 5.	J Cereb Blood Flow Metab. 2009	PubMed	citation	PMID:18985053	pubmed	18985053	create date:2008/11/06 | first author:Hoang S
Noninvasive and quantitative assessment of the function of multidrug resistance-associated protein 1 in the living brain.	/pubmed/18985052	Okamura T, Kikuchi T, Okada M, Toramatsu C, Fukushi K, Takei M, Irie T.	J Cereb Blood Flow Metab. 2009 Mar;29(3):504-11. Epub 2008 Nov 5.	J Cereb Blood Flow Metab. 2009	PubMed	citation	PMID:18985052	pubmed	18985052	create date:2008/11/06 | first author:Okamura T
A physiologic model for recirculation water correction in CMRO2 assessment with 15O2 inhalation PET.	/pubmed/18985051	Kudomi N, Hayashi T, Watabe H, Teramoto N, Piao R, Ose T, Koshino K, Ohta Y, Iida H.	J Cereb Blood Flow Metab. 2009 Feb;29(2):355-64. Epub 2008 Nov 5.	J Cereb Blood Flow Metab. 2009	PubMed	citation	PMID:18985051	pubmed	18985051	create date:2008/11/06 | first author:Kudomi N
Protective role of early aquaporin 4 induction against postischemic edema formation.	/pubmed/18985050	Hirt L, Ternon B, Price M, Mastour N, Brunet JF, Badaut J.	J Cereb Blood Flow Metab. 2009 Feb;29(2):423-33. Epub 2008 Nov 5.	J Cereb Blood Flow Metab. 2009	PubMed	citation	PMID:18985050	pubmed	18985050	create date:2008/11/06 | first author:Hirt L
Estradiol after cardiac arrest and cardiopulmonary resuscitation is neuroprotective and mediated through estrogen receptor-beta.	/pubmed/18957991	Noppens RR, Kofler J, Grafe MR, Hurn PD, Traystman RJ.	J Cereb Blood Flow Metab. 2009 Feb;29(2):277-86. Epub 2008 Oct 29.	J Cereb Blood Flow Metab. 2009	PubMed	citation	PMID:18957991	pubmed	18957991	create date:2008/10/30 | first author:Noppens RR
GABA synapses mediate neuroprotection after ischemic and epsilonPKC preconditioning in rat hippocampal slice cultures.	/pubmed/18957990	DeFazio RA, Raval AP, Lin HW, Dave KR, Della-Morte D, Perez-Pinzon MA.	J Cereb Blood Flow Metab. 2009 Feb;29(2):375-84. Epub 2008 Oct 29.	J Cereb Blood Flow Metab. 2009	PubMed	citation	PMID:18957990	pubmed	18957990	create date:2008/10/30 | first author:DeFazio RA
Aging and sedentarism decrease vascularization and VEGF levels in the rat substantia nigra. Implications for Parkinson's disease.	/pubmed/18957989	Villar-Cheda B, Sousa-Ribeiro D, Rodriguez-Pallares J, Rodriguez-Perez AI, Guerra MJ, Labandeira-Garcia JL.	J Cereb Blood Flow Metab. 2009 Feb;29(2):230-4. Epub 2008 Oct 29.	J Cereb Blood Flow Metab. 2009	PubMed	citation	PMID:18957989	pubmed	18957989	create date:2008/10/30 | first author:Villar-Cheda B
Transient widespread blood-brain barrier alterations after cerebral photothrombosis as revealed by gadofluorine M-enhanced magnetic resonance imaging.	/pubmed/18957988	Stoll G, Kleinschnitz C, Meuth SG, Braeuninger S, Ip CW, Wessig C, Nölte I, Bendszus M.	J Cereb Blood Flow Metab. 2009 Feb;29(2):331-41. Epub 2008 Oct 29.	J Cereb Blood Flow Metab. 2009	PubMed	citation	PMID:18957988	pubmed	18957988	create date:2008/10/30 | first author:Stoll G
Increased apparent diffusion coefficients on MRI linked with matrix metalloproteinases and edema in white matter after bilateral carotid artery occlusion in rats.	/pubmed/18941468	Sood R, Yang Y, Taheri S, Candelario-Jalil E, Estrada EY, Walker EJ, Thompson J, Rosenberg GA.	J Cereb Blood Flow Metab. 2009 Feb;29(2):308-16. Epub 2008 Oct 22.	J Cereb Blood Flow Metab. 2009	PubMed	citation	PMID:18941468	pubmed	18941468	create date:2008/10/23 | first author:Sood R
Dihydrotestosterone stimulates cerebrovascular inflammation through NFkappaB, modulating contractile function.	/pubmed/18941467	Gonzales RJ, Duckles SP, Krause DN.	J Cereb Blood Flow Metab. 2009 Feb;29(2):244-53. Epub 2008 Oct 22.	J Cereb Blood Flow Metab. 2009	PubMed	citation	PMID:18941467	pubmed	18941467	create date:2008/10/23 | first author:Gonzales RJ
DHEA-neuroprotection and -neurotoxicity after transient cerebral ischemia in rats.	/pubmed/18854841	Li Z, Cui S, Zhang Z, Zhou R, Ge Y, Sokabe M, Chen L.	J Cereb Blood Flow Metab. 2009 Feb;29(2):287-96. Epub 2008 Oct 15.	J Cereb Blood Flow Metab. 2009	PubMed	citation	PMID:18854841	pubmed	18854841	create date:2008/10/16 | first author:Li Z
Glibenclamide reduces inflammation, vasogenic edema, and caspase-3 activation after subarachnoid hemorrhage.	/pubmed/18854840	Simard JM, Geng Z, Woo SK, Ivanova S, Tosun C, Melnichenko L, Gerzanich V.	J Cereb Blood Flow Metab. 2009 Feb;29(2):317-30. Epub 2008 Oct 15. Erratum in: J Cereb Blood Flow Metab. 2009 Apr;29(4):872.	J Cereb Blood Flow Metab. 2009	PubMed	citation	PMID:18854840	pubmed	18854840	create date:2008/10/16 | first author:Simard JM
Gene profiles and electrophysiology of doublecortin-expressing cells in the subventricular zone after ischemic stroke.	/pubmed/18854839	Liu XS, Chopp M, Zhang XG, Zhang RL, Buller B, Hozeska-Solgot A, Gregg SR, Zhang ZG.	J Cereb Blood Flow Metab. 2009 Feb;29(2):297-307. Epub 2008 Oct 15.	J Cereb Blood Flow Metab. 2009	PubMed	citation	PMID:18854839	pubmed	18854839	create date:2008/10/16 | first author:Liu XS
Endothelial protein C receptor-assisted transport of activated protein C across the mouse blood-brain barrier.	/pubmed/18841163	Deane R, LaRue B, Sagare AP, Castellino FJ, Zhong Z, Zlokovic BV.	J Cereb Blood Flow Metab. 2009 Jan;29(1):25-33. Epub 2008 Oct 8.	J Cereb Blood Flow Metab. 2009	PubMed	citation	PMID:18841163	pubmed	18841163	create date:2008/10/09 | first author:Deane R
Quantitative assessment of water pools by T 1 rho and T 2 rho MRI in acute cerebral ischemia of the rat.	/pubmed/18827834	Jokivarsi KT, Niskanen JP, Michaeli S, Gröhn HI, Garwood M, Kauppinen RA, Gröhn OH.	J Cereb Blood Flow Metab. 2009 Jan;29(1):206-16. Epub 2008 Oct 1.	J Cereb Blood Flow Metab. 2009	PubMed	citation	PMID:18827834	pubmed	18827834	create date:2008/10/02 | first author:Jokivarsi KT
Title	URL	Description	Details	ShortDetails	Resource	Type	Identifiers	Db	EntrezUID	Properties
Intracerebral hemorrhage leads to infiltration of several leukocyte populations with concomitant pathophysiological changes.	/pubmed/18827833	Loftspring MC, McDole J, Lu A, Clark JF, Johnson AJ.	J Cereb Blood Flow Metab. 2009 Jan;29(1):137-43. Epub 2008 Oct 1.	J Cereb Blood Flow Metab. 2009	PubMed	citation	PMID:18827833	pubmed	18827833	create date:2008/10/02 | first author:Loftspring MC
Induction of the Wnt antagonist, Dickkopf-1, contributes to the development of neuronal death in models of brain focal ischemia.	/pubmed/18827832	Mastroiacovo F, Busceti CL, Biagioni F, Moyanova SG, Meisler MH, Battaglia G, Caricasole A, Bruno V, Nicoletti F.	J Cereb Blood Flow Metab. 2009 Feb;29(2):264-76. Epub 2008 Oct 1.	J Cereb Blood Flow Metab. 2009	PubMed	citation	PMID:18827832	pubmed	18827832	create date:2008/10/02 | first author:Mastroiacovo F
Magnetic resonance imaging assessment of regional cerebral blood flow after asphyxial cardiac arrest in immature rats.	/pubmed/18827831	Manole MD, Foley LM, Hitchens TK, Kochanek PM, Hickey RW, Bayir H, Alexander H, Ho C, Clark RS.	J Cereb Blood Flow Metab. 2009 Jan;29(1):197-205. Epub 2008 Oct 1.	J Cereb Blood Flow Metab. 2009	PubMed	citation	PMID:18827831	pubmed	18827831	create date:2008/10/02 | first author:Manole MD
Persisting depletion of brain glucose following cortical spreading depression, despite apparent hyperaemia: evidence for risk of an adverse effect of Leão's spreading depression.	/pubmed/18813306	Hashemi P, Bhatia R, Nakamura H, Dreier JP, Graf R, Strong AJ, Boutelle MG.	J Cereb Blood Flow Metab. 2009 Jan;29(1):166-75. Epub 2008 Sep 24.	J Cereb Blood Flow Metab. 2009	PubMed	citation	PMID:18813306	pubmed	18813306	create date:2008/09/25 | first author:Hashemi P
Reprint: Good laboratory practice: preventing introduction of bias at the bench.	/pubmed/18797473	Macleod MR, Fisher M, O'Collins V, Sena ES, Dirnagl U, Bath PM, Buchan A, van der Worp HB, Traystman RJ, Minematsu K, Donnan GA, Howells DW.	J Cereb Blood Flow Metab. 2009 Feb;29(2):221-3. Epub 2008 Sep 17. Review. Erratum in: J Cereb Blood Flow Metab. 2009 Jun;29(6):1226. Buchan, Alistair [corrected to Buchan, Alastair].	J Cereb Blood Flow Metab. 2009	PubMed	citation	PMID:18797473	pubmed	18797473	create date:2008/09/18 | first author:Macleod MR
Blocking glucocorticoid and enhancing estrogenic genomic signaling protects against cerebral ischemia.	/pubmed/18797472	Cheng MY, Sun G, Jin M, Zhao H, Steinberg GK, Sapolsky RM.	J Cereb Blood Flow Metab. 2009 Jan;29(1):130-6. Epub 2008 Sep 17.	J Cereb Blood Flow Metab. 2009	PubMed	citation	PMID:18797472	pubmed	18797472	create date:2008/09/18 | first author:Cheng MY
Hemodynamic changes after visual stimulation and breath holding provide evidence for an uncoupling of cerebral blood flow and volume from oxygen metabolism.	/pubmed/18797471	Donahue MJ, Stevens RD, de Boorder M, Pekar JJ, Hendrikse J, van Zijl PC.	J Cereb Blood Flow Metab. 2009 Jan;29(1):176-85. Epub 2008 Sep 17.	J Cereb Blood Flow Metab. 2009	PubMed	citation	PMID:18797471	pubmed	18797471	create date:2008/09/18 | first author:Donahue MJ
Evaluation of the novel 5-HT4 receptor PET ligand [11C]SB207145 in the Göttingen minipig.	/pubmed/18797470	Kornum BR, Lind NM, Gillings N, Marner L, Andersen F, Knudsen GM.	J Cereb Blood Flow Metab. 2009 Jan;29(1):186-96. Epub 2008 Sep 17.	J Cereb Blood Flow Metab. 2009	PubMed	citation	PMID:18797470	pubmed	18797470	create date:2008/09/18 | first author:Kornum BR
New insights into central roles of cerebral oxygen metabolism in the resting and stimulus-evoked brain.	/pubmed/18781163	Zhu XH, Zhang N, Zhang Y, Uğurbil K, Chen W.	J Cereb Blood Flow Metab. 2009 Jan;29(1):10-8. Epub 2008 Sep 10.	J Cereb Blood Flow Metab. 2009	PubMed	citation	PMID:18781163	pubmed	18781163	create date:2008/09/11 | first author:Zhu XH
Contrasting changes in cortical activation induced by acute high-frequency stimulation within the globus pallidus in Parkinson's disease.	/pubmed/18781162	Payoux P, Remy P, Miloudi M, Houeto JL, Stadler C, Bejjani BP, Yelnik J, Samson Y, Rascol O, Agid Y, Damier P.	J Cereb Blood Flow Metab. 2009 Feb;29(2):235-43. Epub 2008 Sep 10.	J Cereb Blood Flow Metab. 2009	PubMed	citation	PMID:18781162	pubmed	18781162	create date:2008/09/11 | first author:Payoux P
Protective effect of post-ischaemic viral delivery of heat shock proteins in vivo.	/pubmed/18781161	Badin RA, Modo M, Cheetham M, Thomas DL, Gadian DG, Latchman DS, Lythgoe MF.	J Cereb Blood Flow Metab. 2009 Feb;29(2):254-63. Epub 2008 Sep 10.	J Cereb Blood Flow Metab. 2009	PubMed	citation	PMID:18781161	pubmed	18781161	create date:2008/09/11 | first author:Badin RA
Multimodal magnetic resonance imaging for assessing evolution of ischemic penumbra: a key translational medicine strategy to manage the risk of developing novel therapies for acute ischemic stroke.	/pubmed/18766199	Chavez JC, Zaleska MM, Wang X, Wood A, Hurko O, Pangalos MN, Feuerstein GZ.	J Cereb Blood Flow Metab. 2009 Jan;29(1):217-9. Epub 2008 Sep 3.	J Cereb Blood Flow Metab. 2009	PubMed	citation	PMID:18766199	pubmed	18766199	create date:2008/09/04 | first author:Chavez JC
Homocysteine reduces endothelial progenitor cells in stroke patients through apoptosis.	/pubmed/18766198	Alam MM, Mohammad AA, Shuaib U, Wang C, Ghani U, Schwindt B, Todd KG, Shuaib A.	J Cereb Blood Flow Metab. 2009 Jan;29(1):157-65. Epub 2008 Sep 3.	J Cereb Blood Flow Metab. 2009	PubMed	citation	PMID:18766198	pubmed	18766198	create date:2008/09/04 | first author:Alam MM
Quantitative evaluation of microvascular density after stroke in rats using MRI.	/pubmed/18766197	Bosomtwi A, Jiang Q, Ding GL, Zhang L, Zhang ZG, Lu M, Ewing JR, Chopp M.	J Cereb Blood Flow Metab. 2008 Dec;28(12):1978-87. Epub 2008 Sep 3.	J Cereb Blood Flow Metab. 2008	PubMed	citation	PMID:18766197	pubmed	18766197	create date:2008/09/04 | first author:Bosomtwi A
Multimodal measurements of blood plasma and red blood cell volumes during functional brain activation.	/pubmed/18766196	Herman P, Sanganahalli BG, Hyder F.	J Cereb Blood Flow Metab. 2009 Jan;29(1):19-24. Epub 2008 Sep 3.	J Cereb Blood Flow Metab. 2009	PubMed	citation	PMID:18766196	pubmed	18766196	create date:2008/09/04 | first author:Herman P
Normobaric hyperoxia and delayed tPA treatment in a rat embolic stroke model.	/pubmed/18766195	Henninger N, Bratane BT, Bastan B, Bouley J, Fisher M.	J Cereb Blood Flow Metab. 2009 Jan;29(1):119-29. Epub 2008 Sep 3. Erratum in: J Cereb Blood Flow Metab. 2009 Mar;29(3):659.	J Cereb Blood Flow Metab. 2009	PubMed	citation	PMID:18766195	pubmed	18766195	create date:2008/09/04 | first author:Henninger N
Determination of the glutamate-glutamine cycling flux using two-compartment dynamic metabolic modeling is sensitive to astroglial dilution.	/pubmed/18766194	Shen J, Rothman DL, Behar KL, Xu S.	J Cereb Blood Flow Metab. 2009 Jan;29(1):108-18. Epub 2008 Sep 3.	J Cereb Blood Flow Metab. 2009	PubMed	citation	PMID:18766194	pubmed	18766194	create date:2008/09/04 | first author:Shen J
Neuregulin-1 signaling in brain endothelial cells.	/pubmed/18728681	Lok J, Sardi SP, Guo S, Besancon E, Ha DM, Rosell A, Kim WJ, Corfas G, Lo EH.	J Cereb Blood Flow Metab. 2009 Jan;29(1):39-43. Epub 2008 Aug 27.	J Cereb Blood Flow Metab. 2009	PubMed	citation	PMID:18728681	pubmed	18728681	create date:2008/08/30 | first author:Lok J
C3a receptor antagonist attenuates brain injury after intracerebral hemorrhage.	/pubmed/18728680	Rynkowski MA, Kim GH, Garrett MC, Zacharia BE, Otten ML, Sosunov SA, Komotar RJ, Hassid BG, Ducruet AF, Lambris JD, Connolly ES.	J Cereb Blood Flow Metab. 2009 Jan;29(1):98-107. Epub 2008 Aug 27.	J Cereb Blood Flow Metab. 2009	PubMed	citation	PMID:18728680	pubmed	18728680	create date:2008/08/30 | first author:Rynkowski MA
The role of animal models in evaluating reasonable safety and efficacy for human trials of cell-based interventions for neurologic conditions.	/pubmed/18728679	Regenberg A, Mathews DJ, Blass DM, Bok H, Coyle JT, Duggan P, Faden R, Finkel J, Gearhart JD, Hillis A, Hoke A, Johnson R, Johnston M, Kahn J, Kerr D, King P, Kurtzberg J, Liao SM, McDonald JW, McKhann G, Nelson KB, Rao M, et al.	J Cereb Blood Flow Metab. 2009 Jan;29(1):1-9. Epub 2008 Aug 27. Review.	J Cereb Blood Flow Metab. 2009	PubMed	citation	PMID:18728679	pubmed	18728679	create date:2008/08/30 | first author:Regenberg A
Tumor necrosis factor receptor-1 is essential for LPS-induced sensitization and tolerance to oxygen-glucose deprivation in murine neonatal organotypic hippocampal slices.	/pubmed/18728678	Markus T, Cronberg T, Cilio C, Pronk C, Wieloch T, Ley D.	J Cereb Blood Flow Metab. 2009 Jan;29(1):73-86. Epub 2008 Aug 27.	J Cereb Blood Flow Metab. 2009	PubMed	citation	PMID:18728678	pubmed	18728678	create date:2008/08/30 | first author:Markus T
A functional magnetic resonance imaging technique based on nulling extravascular gray matter signal.	/pubmed/18728677	Shen Y, Kauppinen RA, Vidyasagar R, Golay X.	J Cereb Blood Flow Metab. 2009 Jan;29(1):144-56. Epub 2008 Aug 27.	J Cereb Blood Flow Metab. 2009	PubMed	citation	PMID:18728677	pubmed	18728677	create date:2008/08/30 | first author:Shen Y
Comparative neuroprotective effects of cyclosporin A and NIM811, a nonimmunosuppressive cyclosporin A analog, following traumatic brain injury.	/pubmed/18714331	Mbye LH, Singh IN, Carrico KM, Saatman KE, Hall ED.	J Cereb Blood Flow Metab. 2009 Jan;29(1):87-97. Epub 2008 Aug 20.	J Cereb Blood Flow Metab. 2009	PubMed	citation	PMID:18714331	pubmed	18714331	create date:2008/08/21 | first author:Mbye LH
Stimulation-induced increases of astrocytic oxidative metabolism in rats and humans investigated with 1-11C-acetate.	/pubmed/18714330	Wyss MT, Weber B, Treyer V, Heer S, Pellerin L, Magistretti PJ, Buck A.	J Cereb Blood Flow Metab. 2009 Jan;29(1):44-56. Epub 2008 Aug 20.	J Cereb Blood Flow Metab. 2009	PubMed	citation	PMID:18714330	pubmed	18714330	create date:2008/08/21 | first author:Wyss MT
Cytosolic Ca2+ oscillations in human cerebrovascular endothelial cells after subarachnoid hemorrhage.	/pubmed/18698333	Scharbrodt W, Abdallah Y, Kasseckert SA, Gligorievski D, Piper HM, Böker DK, Deinsberger W, Oertel MF.	J Cereb Blood Flow Metab. 2009 Jan;29(1):57-65. Epub 2008 Aug 13.	J Cereb Blood Flow Metab. 2009	PubMed	citation	PMID:18698333	pubmed	18698333	create date:2008/08/14 | first author:Scharbrodt W
Permanent middle cerebral artery occlusion in sheep: a novel large animal model of focal cerebral ischemia.	/pubmed/18698332	Boltze J, Förschler A, Nitzsche B, Waldmin D, Hoffmann A, Boltze CM, Dreyer AY, Goldammer A, Reischauer A, Härtig W, Geiger KD, Barthel H, Emmrich F, Gille U.	J Cereb Blood Flow Metab. 2008 Dec;28(12):1951-64. Epub 2008 Aug 13.	J Cereb Blood Flow Metab. 2008	PubMed	citation	PMID:18698332	pubmed	18698332	create date:2008/08/14 | first author:Boltze J
Do in vivo experimental models reflect human cerebral small vessel disease? A systematic review.	/pubmed/18698331	Hainsworth AH, Markus HS.	J Cereb Blood Flow Metab. 2008 Dec;28(12):1877-91. Epub 2008 Aug 13. Review.	J Cereb Blood Flow Metab. 2008	PubMed	citation	PMID:18698331	pubmed	18698331	create date:2008/08/14 | first author:Hainsworth AH
Circulating CD34-positive cells have prognostic value for neurologic function in patients with past cerebral infarction.	/pubmed/18698330	Taguchi A, Nakagomi N, Matsuyama T, Kikuchi-Taura A, Yoshikawa H, Kasahara Y, Hirose H, Moriwaki H, Nakagomi T, Soma T, Stern DM, Naritomi H.	J Cereb Blood Flow Metab. 2009 Jan;29(1):34-8. Epub 2008 Aug 13.	J Cereb Blood Flow Metab. 2009	PubMed	citation	PMID:18698330	pubmed	18698330	create date:2008/08/14 | first author:Taguchi A
Acute treatment with rosuvastatin protects insulin resistant (C57BL/6J ob/ob) mice against transient cerebral ischemia.	/pubmed/18665182	Mayanagi K, Katakam PV, Gáspár T, Domoki F, Busija DW.	J Cereb Blood Flow Metab. 2008 Dec;28(12):1927-35. Epub 2008 Jul 30.	J Cereb Blood Flow Metab. 2008	PubMed	citation	PMID:18665182	pubmed	18665182	create date:2008/07/31 | first author:Mayanagi K
Neuroprotection in diet-induced ketotic rat brain after focal ischemia.	/pubmed/18648382	Puchowicz MA, Zechel JL, Valerio J, Emancipator DS, Xu K, Pundik S, LaManna JC, Lust WD.	J Cereb Blood Flow Metab. 2008 Dec;28(12):1907-16. Epub 2008 Jul 23.	J Cereb Blood Flow Metab. 2008	PubMed	citation	PMID:18648382	pubmed	18648382	create date:2008/07/24 | first author:Puchowicz MA
Lack of sex-linked differences in cerebral edema and aquaporin-4 expression after experimental stroke.	/pubmed/18648381	Liu X, Zhang W, Alkayed NJ, Froehner SC, Adams ME, Amiry-Moghaddam M, Ottersen OP, Hurn PD, Bhardwaj A.	J Cereb Blood Flow Metab. 2008 Dec;28(12):1898-906. Epub 2008 Jul 23.	J Cereb Blood Flow Metab. 2008	PubMed	citation	PMID:18648381	pubmed	18648381	create date:2008/07/24 | first author:Liu X
The neuroprotective effect of prostaglandin E2 EP1 receptor inhibition has a wide therapeutic window, is sustained in time and is not sexually dimorphic.	/pubmed/18648380	Abe T, Kunz A, Shimamura M, Zhou P, Anrather J, Iadecola C.	J Cereb Blood Flow Metab. 2009 Jan;29(1):66-72. Epub 2008 Jul 23.	J Cereb Blood Flow Metab. 2009	PubMed	citation	PMID:18648380	pubmed	18648380	create date:2008/07/24 | first author:Abe T
Progesterone and its metabolite allopregnanolone differentially regulate hemostatic proteins after traumatic brain injury.	/pubmed/18628783	VanLandingham JW, Cekic M, Cutler SM, Hoffman SW, Washington ER, Johnson SJ, Miller D, Stein DG.	J Cereb Blood Flow Metab. 2008 Nov;28(11):1786-94. Epub 2008 Jul 16.	J Cereb Blood Flow Metab. 2008	PubMed	citation	PMID:18628783	pubmed	18628783	create date:2008/07/17 | first author:VanLandingham JW
Microthrombosis after aneurysmal subarachnoid hemorrhage: an additional explanation for delayed cerebral ischemia.	/pubmed/18628782	Vergouwen MD, Vermeulen M, Coert BA, Stroes ES, Roos YB.	J Cereb Blood Flow Metab. 2008 Nov;28(11):1761-70. Epub 2008 Jul 16. Review.	J Cereb Blood Flow Metab. 2008	PubMed	citation	PMID:18628782	pubmed	18628782	create date:2008/07/17 | first author:Vergouwen MD
Genomic profiles of damage and protection in human intracerebral hemorrhage.	/pubmed/18628781	Carmichael ST, Vespa PM, Saver JL, Coppola G, Geschwind DH, Starkman S, Miller CM, Kidwell CS, Liebeskind DS, Martin NA.	J Cereb Blood Flow Metab. 2008 Nov;28(11):1860-75. Epub 2008 Jul 16.	J Cereb Blood Flow Metab. 2008	PubMed	citation	PMID:18628781	pubmed	18628781	create date:2008/07/17 | first author:Carmichael ST
Chronic riluzole treatment increases glucose metabolism in rat prefrontal cortex and hippocampus.	/pubmed/18628780	Chowdhury GM, Banasr M, de Graaf RA, Rothman DL, Behar KL, Sanacora G.	J Cereb Blood Flow Metab. 2008 Dec;28(12):1892-7. Epub 2008 Jul 16.	J Cereb Blood Flow Metab. 2008	PubMed	citation	PMID:18628780	pubmed	18628780	create date:2008/07/17 | first author:Chowdhury GM
The role of Akt signaling in oxidative stress mediates NF-kappaB activation in mild transient focal cerebral ischemia.	/pubmed/18628779	Song YS, Narasimhan P, Kim GS, Jung JE, Park EH, Chan PH.	J Cereb Blood Flow Metab. 2008 Dec;28(12):1917-26. Epub 2008 Jul 16.	J Cereb Blood Flow Metab. 2008	PubMed	citation	PMID:18628779	pubmed	18628779	create date:2008/07/17 | first author:Song YS
A comprehensive analysis of gait impairment after experimental stroke and the therapeutic effect of environmental enrichment in rats.	/pubmed/18628778	Wang Y, Bontempi B, Hong SM, Mehta K, Weinstein PR, Abrams GM, Liu J.	J Cereb Blood Flow Metab. 2008 Dec;28(12):1936-50. Epub 2008 Jul 16.	J Cereb Blood Flow Metab. 2008	PubMed	citation	PMID:18628778	pubmed	18628778	create date:2008/07/17 | first author:Wang Y
Multiple linear analysis methods for the quantification of irreversibly binding radiotracers.	/pubmed/18628777	Kim SJ, Lee JS, Kim YK, Frost J, Wand G, McCaul ME, Lee DS.	J Cereb Blood Flow Metab. 2008 Dec;28(12):1965-77. Epub 2008 Jul 16.	J Cereb Blood Flow Metab. 2008	PubMed	citation	PMID:18628777	pubmed	18628777	create date:2008/07/17 | first author:Kim SJ
L-Arginine decreases fluid-percussion injury-induced neuronal nitrotyrosine immunoreactivity in rats.	/pubmed/18612319	Avila MA, Sell SL, Kadoi Y, Prough DS, Hellmich HL, Velasco M, Dewitt DS.	J Cereb Blood Flow Metab. 2008 Oct;28(10):1733-41. Epub 2008 Jul 9.	J Cereb Blood Flow Metab. 2008	PubMed	citation	PMID:18612319	pubmed	18612319	create date:2008/07/10 | first author:Avila MA
Circulating endothelial progenitor cells as a pathogenetic marker of moyamoya disease.	/pubmed/18612318	Jung KH, Chu K, Lee ST, Park HK, Kim DH, Kim JH, Bahn JJ, Song EC, Kim M, Lee SK, Roh JK.	J Cereb Blood Flow Metab. 2008 Nov;28(11):1795-803. Epub 2008 Jul 9. Erratum in: J Cereb Blood Flow Metab. 2009 Apr;29(4):871.	J Cereb Blood Flow Metab. 2008	PubMed	citation	PMID:18612318	pubmed	18612318	create date:2008/07/10 | first author:Jung KH
Estradiol attenuates neuroprotective benefits of isoflurane preconditioning in ischemic mouse brain.	/pubmed/18612317	Wang L, Kitano H, Hurn PD, Murphy SJ.	J Cereb Blood Flow Metab. 2008 Nov;28(11):1824-34. Epub 2008 Jul 9.	J Cereb Blood Flow Metab. 2008	PubMed	citation	PMID:18612317	pubmed	18612317	create date:2008/07/10 | first author:Wang L
Metabolic challenge to glia activates an adenosine-mediated safety mechanism that promotes neuronal survival by delaying the onset of spreading depression waves.	/pubmed/18612316	Canals S, Larrosa B, Pintor J, Mena MA, Herreras O.	J Cereb Blood Flow Metab. 2008 Nov;28(11):1835-44. Epub 2008 Jul 9.	J Cereb Blood Flow Metab. 2008	PubMed	citation	PMID:18612316	pubmed	18612316	create date:2008/07/10 | first author:Canals S
Roscovitine reduces neuronal loss, glial activation, and neurologic deficits after brain trauma.	/pubmed/18612315	Hilton GD, Stoica BA, Byrnes KR, Faden AI.	J Cereb Blood Flow Metab. 2008 Nov;28(11):1845-59. Epub 2008 Jul 9.	J Cereb Blood Flow Metab. 2008	PubMed	citation	PMID:18612315	pubmed	18612315	create date:2008/07/10 | first author:Hilton GD
Transcriptomic screening of microvascular endothelial cells implicates novel molecular regulators of vascular dysfunction after spinal cord injury.	/pubmed/18612314	Benton RL, Maddie MA, Worth CA, Mahoney ET, Hagg T, Whittemore SR.	J Cereb Blood Flow Metab. 2008 Nov;28(11):1771-85. Epub 2008 Jul 9.	J Cereb Blood Flow Metab. 2008	PubMed	citation	PMID:18612314	pubmed	18612314	create date:2008/07/10 | first author:Benton RL
Thrombospondins 1 and 2 are necessary for synaptic plasticity and functional recovery after stroke.	/pubmed/18594557	Liauw J, Hoang S, Choi M, Eroglu C, Choi M, Sun GH, Percy M, Wildman-Tobriner B, Bliss T, Guzman RG, Barres BA, Steinberg GK.	J Cereb Blood Flow Metab. 2008 Oct;28(10):1722-32. Epub 2008 Jul 2.	J Cereb Blood Flow Metab. 2008	PubMed	citation	PMID:18594557	pubmed	18594557	create date:2008/07/03 | first author:Liauw J
Intravenous grafts recapitulate the neurorestoration afforded by intracerebrally delivered multipotent adult progenitor cells in neonatal hypoxic-ischemic rats.	/pubmed/18594556	Yasuhara T, Hara K, Maki M, Mays RW, Deans RJ, Hess DC, Carroll JE, Borlongan CV.	J Cereb Blood Flow Metab. 2008 Nov;28(11):1804-10. Epub 2008 Jul 2.	J Cereb Blood Flow Metab. 2008	PubMed	citation	PMID:18594556	pubmed	18594556	create date:2008/07/03 | first author:Yasuhara T
Induction of cerebral arteriogenesis leads to early-phase expression of protease inhibitors in growing collaterals of the brain.	/pubmed/18594555	Hillmeister P, Lehmann KE, Bondke A, Witt H, Duelsner A, Gruber C, Busch HJ, Jankowski J, Ruiz-Noppinger P, Hossmann KA, Buschmann IR.	J Cereb Blood Flow Metab. 2008 Nov;28(11):1811-23. Epub 2008 Jul 2.	J Cereb Blood Flow Metab. 2008	PubMed	citation	PMID:18594555	pubmed	18594555	create date:2008/07/03 | first author:Hillmeister P
Hypoperfusion of the cerebral white matter in multiple sclerosis: possible mechanisms and pathophysiological significance.	/pubmed/18594554	De Keyser J, Steen C, Mostert JP, Koch MW.	J Cereb Blood Flow Metab. 2008 Oct;28(10):1645-51. Epub 2008 Jul 2. Review.	J Cereb Blood Flow Metab. 2008	PubMed	citation	PMID:18594554	pubmed	18594554	create date:2008/07/03 | first author:De Keyser J
Total cerebral blood flow in relation to cognitive function: the Rotterdam Scan Study.	/pubmed/18575459	Poels MM, Ikram MA, Vernooij MW, Krestin GP, Hofman A, Niessen WJ, van der Lugt A, Breteler MM.	J Cereb Blood Flow Metab. 2008 Oct;28(10):1652-5. Epub 2008 Jun 25.	J Cereb Blood Flow Metab. 2008	PubMed	citation	PMID:18575459	pubmed	18575459	create date:2008/06/26 | first author:Poels MM
Title	URL	Description	Details	ShortDetails	Resource	Type	Identifiers	Db	EntrezUID	Properties
Cerebral mitochondrial metabolism in early Parkinson's disease.	/pubmed/18575458	Powers WJ, Videen TO, Markham J, Black KJ, Golchin N, Perlmutter JS.	J Cereb Blood Flow Metab. 2008 Oct;28(10):1754-60. Epub 2008 Jun 25.	J Cereb Blood Flow Metab. 2008	PubMed	citation	PMID:18575458	pubmed	18575458	create date:2008/06/26 | first author:Powers WJ
Role of CX3CR1 (fractalkine receptor) in brain damage and inflammation induced by focal cerebral ischemia in mouse.	/pubmed/18575457	Dénes A, Ferenczi S, Halász J, Környei Z, Kovács KJ.	J Cereb Blood Flow Metab. 2008 Oct;28(10):1707-21. Epub 2008 Jun 25.	J Cereb Blood Flow Metab. 2008	PubMed	citation	PMID:18575457	pubmed	18575457	create date:2008/06/26 | first author:Dénes A
Tissue inhibitor of metalloproteinases protect blood-brain barrier disruption in focal cerebral ischemia.	/pubmed/18560439	Fujimoto M, Takagi Y, Aoki T, Hayase M, Marumo T, Gomi M, Nishimura M, Kataoka H, Hashimoto N, Nozaki K.	J Cereb Blood Flow Metab. 2008 Oct;28(10):1674-85. Epub 2008 Jun 18.	J Cereb Blood Flow Metab. 2008	PubMed	citation	PMID:18560439	pubmed	18560439	create date:2008/06/19 | first author:Fujimoto M
Potential use of oxygen as a metabolic biosensor in combination with T2*-weighted MRI to define the ischemic penumbra.	/pubmed/18545262	Santosh C, Brennan D, McCabe C, Macrae IM, Holmes WM, Graham DI, Gallagher L, Condon B, Hadley DM, Muir KW, Gsell W.	J Cereb Blood Flow Metab. 2008 Oct;28(10):1742-53. Epub 2008 Jun 11.	J Cereb Blood Flow Metab. 2008	PubMed	citation	PMID:18545262	pubmed	18545262	create date:2008/06/12 | first author:Santosh C
Cerebral blood flow response in adenosine 2a receptor knockout mice during transient hypoxic hypoxia.	/pubmed/18545261	Miekisiak G, Kulik T, Kusano Y, Kung D, Chen JF, Winn HR.	J Cereb Blood Flow Metab. 2008 Oct;28(10):1656-64. Epub 2008 Jun 11.	J Cereb Blood Flow Metab. 2008	PubMed	citation	PMID:18545261	pubmed	18545261	create date:2008/06/12 | first author:Miekisiak G
Extracellular diffusion parameters in the rat somatosensory cortex during recovery from transient global ischemia/hypoxia.	/pubmed/18545260	Zoremba N, Homola A, Slais K, Vorísek I, Rossaint R, Lehmenkühler A, Syková E.	J Cereb Blood Flow Metab. 2008 Oct;28(10):1665-73. Epub 2008 Jun 11.	J Cereb Blood Flow Metab. 2008	PubMed	citation	PMID:18545260	pubmed	18545260	create date:2008/06/12 | first author:Zoremba N
Role of the p38 mitogen-activated protein kinase/cytosolic phospholipase A2 signaling pathway in blood-brain barrier disruption after focal cerebral ischemia and reperfusion.	/pubmed/18545259	Nito C, Kamada H, Endo H, Niizuma K, Myer DJ, Chan PH.	J Cereb Blood Flow Metab. 2008 Oct;28(10):1686-96. Epub 2008 Jun 11.	J Cereb Blood Flow Metab. 2008	PubMed	citation	PMID:18545259	pubmed	18545259	create date:2008/06/12 | first author:Nito C
Sequential release of nitric oxide, zinc, and superoxide in hypoglycemic neuronal death.	/pubmed/18545258	Suh SW, Hamby AM, Gum ET, Shin BS, Won SJ, Sheline CT, Chan PH, Swanson RA.	J Cereb Blood Flow Metab. 2008 Oct;28(10):1697-706. Epub 2008 Jun 11.	J Cereb Blood Flow Metab. 2008	PubMed	citation	PMID:18545258	pubmed	18545258	create date:2008/06/12 | first author:Suh SW
Upregulated expression of toll-like receptor 4 in monocytes correlates with severity of acute cerebral infarction.	/pubmed/18523439	Yang QW, Li JC, Lu FL, Wen AQ, Xiang J, Zhang LL, Huang ZY, Wang JZ.	J Cereb Blood Flow Metab. 2008 Sep;28(9):1588-96. Epub 2008 Jun 4.	J Cereb Blood Flow Metab. 2008	PubMed	citation	PMID:18523439	pubmed	18523439	create date:2008/06/05 | first author:Yang QW
Microhemorrhages in nonfatal high-altitude cerebral edema.	/pubmed/18523438	Kallenberg K, Dehnert C, Dörfler A, Schellinger PD, Bailey DM, Knauth M, Bärtsch PD.	J Cereb Blood Flow Metab. 2008 Sep;28(9):1635-42. Epub 2008 Jun 4.	J Cereb Blood Flow Metab. 2008	PubMed	citation	PMID:18523438	pubmed	18523438	create date:2008/06/05 | first author:Kallenberg K
Adenosine modulates ERK1/2, PI3K/Akt, and p38MAPK activation in the brain of the anoxia-tolerant turtle Trachemys scripta.	/pubmed/18506199	Milton SL, Dirk LJ, Kara LF, Prentice HM.	J Cereb Blood Flow Metab. 2008 Aug;28(8):1469-77. Epub 2008 May 28.	J Cereb Blood Flow Metab. 2008	PubMed	citation	PMID:18506199	pubmed	18506199	create date:2008/05/29 | first author:Milton SL
Measuring the effects of remifentanil on cerebral blood flow and arterial arrival time using 3D GRASE MRI with pulsed arterial spin labelling.	/pubmed/18506198	MacIntosh BJ, Pattinson KT, Gallichan D, Ahmad I, Miller KL, Feinberg DA, Wise RG, Jezzard P.	J Cereb Blood Flow Metab. 2008 Aug;28(8):1514-22. Epub 2008 May 28.	J Cereb Blood Flow Metab. 2008	PubMed	citation	PMID:18506198	pubmed	18506198	create date:2008/05/29 | first author:MacIntosh BJ
Differential progression of magnetization transfer imaging changes depending on severity of cerebral hypoxic-ischemic injury.	/pubmed/18506197	Tuor UI, Meng S, Qiao M, Webster NB, Crowley SM, Dyck RH, Tomanek B.	J Cereb Blood Flow Metab. 2008 Sep;28(9):1613-23. Epub 2008 May 28.	J Cereb Blood Flow Metab. 2008	PubMed	citation	PMID:18506197	pubmed	18506197	create date:2008/05/29 | first author:Tuor UI
Experimental and theoretical studies of oxygen gradients in rat pial microvessels.	/pubmed/18506196	Sharan M, Vovenko EP, Vadapalli A, Popel AS, Pittman RN.	J Cereb Blood Flow Metab. 2008 Sep;28(9):1597-604. Epub 2008 May 28.	J Cereb Blood Flow Metab. 2008	PubMed	citation	PMID:18506196	pubmed	18506196	create date:2008/05/29 | first author:Sharan M
Quantification of poly(ADP-ribose)-modified proteins in cerebrospinal fluid from infants and children after traumatic brain injury.	/pubmed/18506195	Fink EL, Lai Y, Zhang X, Janesko-Feldman K, Adelson PD, Szabó C, Berger RP, Sarnaik AA, Kochanek PM, Clark RS.	J Cereb Blood Flow Metab. 2008 Sep;28(9):1523-9. Epub 2008 May 28.	J Cereb Blood Flow Metab. 2008	PubMed	citation	PMID:18506195	pubmed	18506195	create date:2008/05/29 | first author:Fink EL
Comparison of noninvasive quantification methods of in vivo vesicular acetylcholine transporter using [123I]-IBVM SPECT imaging.	/pubmed/18506194	Barret O, Mazère J, Seibyl J, Allard M.	J Cereb Blood Flow Metab. 2008 Sep;28(9):1624-34. Epub 2008 May 28.	J Cereb Blood Flow Metab. 2008	PubMed	citation	PMID:18506194	pubmed	18506194	create date:2008/05/29 | first author:Barret O
Regional rates of cerebral protein synthesis measured with L-[1-11C]leucine and PET in conscious, young adult men: normal values, variability, and reproducibility.	/pubmed/18493259	Bishu S, Schmidt KC, Burlin T, Channing M, Conant S, Huang T, Liu ZH, Qin M, Unterman A, Xia Z, Zametkin A, Herscovitch P, Smith CB.	J Cereb Blood Flow Metab. 2008 Aug;28(8):1502-13. Epub 2008 May 21.	J Cereb Blood Flow Metab. 2008	PubMed	citation	PMID:18493259	pubmed	18493259	create date:2008/05/22 | first author:Bishu S
Necrostatin-1 reduces histopathology and improves functional outcome after controlled cortical impact in mice.	/pubmed/18493258	You Z, Savitz SI, Yang J, Degterev A, Yuan J, Cuny GD, Moskowitz MA, Whalen MJ.	J Cereb Blood Flow Metab. 2008 Sep;28(9):1564-73. Epub 2008 May 21.	J Cereb Blood Flow Metab. 2008	PubMed	citation	PMID:18493258	pubmed	18493258	create date:2008/05/22 | first author:You Z
Suppression of stroke-induced progenitor proliferation in adult subventricular zone by tumor necrosis factor receptor 1.	/pubmed/18493257	Iosif RE, Ahlenius H, Ekdahl CT, Darsalia V, Thored P, Jovinge S, Kokaia Z, Lindvall O.	J Cereb Blood Flow Metab. 2008 Sep;28(9):1574-87. Epub 2008 May 21.	J Cereb Blood Flow Metab. 2008	PubMed	citation	PMID:18493257	pubmed	18493257	create date:2008/05/22 | first author:Iosif RE
Cerebellar autoregulation dynamics in humans.	/pubmed/18493256	Reinhard M, Waldkircher Z, Timmer J, Weiller C, Hetzel A.	J Cereb Blood Flow Metab. 2008 Sep;28(9):1605-12. Epub 2008 May 21.	J Cereb Blood Flow Metab. 2008	PubMed	citation	PMID:18493256	pubmed	18493256	create date:2008/05/22 | first author:Reinhard M
Neural stem/progenitor cells promote endothelial cell morphogenesis and protect endothelial cells against ischemia via HIF-1alpha-regulated VEGF signaling.	/pubmed/18478024	Roitbak T, Li L, Cunningham LA.	J Cereb Blood Flow Metab. 2008 Sep;28(9):1530-42. Epub 2008 May 14.	J Cereb Blood Flow Metab. 2008	PubMed	citation	PMID:18478024	pubmed	18478024	create date:2008/05/15 | first author:Roitbak T
Combined therapeutic strategy using erythropoietin and mesenchymal stem cells potentiates neurogenesis after transient focal cerebral ischemia in rats.	/pubmed/18478023	Esneault E, Pacary E, Eddi D, Freret T, Tixier E, Toutain J, Touzani O, Schumann-Bard P, Petit E, Roussel S, Bernaudin M.	J Cereb Blood Flow Metab. 2008 Sep;28(9):1552-63. Epub 2008 May 14.	J Cereb Blood Flow Metab. 2008	PubMed	citation	PMID:18478023	pubmed	18478023	create date:2008/05/15 | first author:Esneault E
Effects of citalopram infusion on the serotonin transporter binding of [11C]DASB in healthy controls.	/pubmed/18478022	Hinz R, Selvaraj S, Murthy NV, Bhagwagar Z, Taylor M, Cowen PJ, Grasby PM.	J Cereb Blood Flow Metab. 2008 Aug;28(8):1478-90. Epub 2008 May 14.	J Cereb Blood Flow Metab. 2008	PubMed	citation	PMID:18478022	pubmed	18478022	create date:2008/05/15 | first author:Hinz R
Dynamic changes in vascular permeability, cerebral blood volume, vascular density, and size after transient focal cerebral ischemia in rats: evaluation with contrast-enhanced magnetic resonance imaging.	/pubmed/18478021	Lin CY, Chang C, Cheung WM, Lin MH, Chen JJ, Hsu CY, Chen JH, Lin TN.	J Cereb Blood Flow Metab. 2008 Aug;28(8):1491-501. Epub 2008 May 14.	J Cereb Blood Flow Metab. 2008	PubMed	citation	PMID:18478021	pubmed	18478021	create date:2008/05/15 | first author:Lin CY
Migraine and ischemic stroke: a debated question.	/pubmed/18461080	Del Zotto E, Pezzini A, Giossi A, Volonghi I, Padovani A.	J Cereb Blood Flow Metab. 2008 Aug;28(8):1399-421. Epub 2008 May 7. Review.	J Cereb Blood Flow Metab. 2008	PubMed	citation	PMID:18461080	pubmed	18461080	create date:2008/05/08 | first author:Del Zotto E
Overexpression of netrin-1 induces neovascularization in the adult mouse brain.	/pubmed/18461079	Fan Y, Shen F, Chen Y, Hao Q, Liu W, Su H, Young WL, Yang GY.	J Cereb Blood Flow Metab. 2008 Sep;28(9):1543-51. Epub 2008 May 7.	J Cereb Blood Flow Metab. 2008	PubMed	citation	PMID:18461079	pubmed	18461079	create date:2008/05/08 | first author:Fan Y
In situ mouse carotid perfusion model: glucose and cholesterol transport in the eye and brain.	/pubmed/18446168	Cattelotte J, André P, Ouellet M, Bourasset F, Scherrmann JM, Cisternino S.	J Cereb Blood Flow Metab. 2008 Aug;28(8):1449-59. Epub 2008 Apr 30.	J Cereb Blood Flow Metab. 2008	PubMed	citation	PMID:18446168	pubmed	18446168	create date:2008/05/01 | first author:Cattelotte J
Hypoxia and hypotension transform the blood flow response to cortical spreading depression from hyperemia into hypoperfusion in the rat.	/pubmed/18446167	Sukhotinsky I, Dilekoz E, Moskowitz MA, Ayata C.	J Cereb Blood Flow Metab. 2008 Jul;28(7):1369-76. Epub 2008 Apr 30.	J Cereb Blood Flow Metab. 2008	PubMed	citation	PMID:18446167	pubmed	18446167	create date:2008/05/01 | first author:Sukhotinsky I
Neurogenesis after primary intracerebral hemorrhage in adult human brain.	/pubmed/18446166	Shen J, Xie L, Mao X, Zhou Y, Zhan R, Greenberg DA, Jin K.	J Cereb Blood Flow Metab. 2008 Aug;28(8):1460-8. Epub 2008 Apr 30.	J Cereb Blood Flow Metab. 2008	PubMed	citation	PMID:18446166	pubmed	18446166	create date:2008/05/01 | first author:Shen J
Use of acute hyperphenylalaninemia in rhesus monkeys to examine sensitivity and stability of the L-[1-11C]leucine method for measurement of regional rates of cerebral protein synthesis with PET.	/pubmed/18431402	Smith CB, Schmidt KC, Bishu S, Channing MA, Bacon J, Burlin TV, Qin M, Liu ZH, Xia Z, Huang T, Vuong BK, Herscovitch P.	J Cereb Blood Flow Metab. 2008 Jul;28(7):1388-98. Epub 2008 Apr 23.	J Cereb Blood Flow Metab. 2008	PubMed	citation	PMID:18431402	pubmed	18431402	create date:2008/04/24 | first author:Smith CB
Magnetic resonance imaging investigation of axonal remodeling and angiogenesis after embolic stroke in sildenafil-treated rats.	/pubmed/18418368	Ding G, Jiang Q, Li L, Zhang L, Zhang ZG, Ledbetter KA, Panda S, Davarani SP, Athiraman H, Li Q, Ewing JR, Chopp M.	J Cereb Blood Flow Metab. 2008 Aug;28(8):1440-8. Epub 2008 Apr 16.	J Cereb Blood Flow Metab. 2008	PubMed	citation	PMID:18418368	pubmed	18418368	create date:2008/04/18 | first author:Ding G
Incensole acetate: a novel neuroprotective agent isolated from Boswellia carterii.	/pubmed/18414499	Moussaieff A, Shein NA, Tsenter J, Grigoriadis S, Simeonidou C, Alexandrovich AG, Trembovler V, Ben-Neriah Y, Schmitz ML, Fiebich BL, Munoz E, Mechoulam R, Shohami E.	J Cereb Blood Flow Metab. 2008 Jul;28(7):1341-52. Epub 2008 Apr 16.	J Cereb Blood Flow Metab. 2008	PubMed	citation	PMID:18414499	pubmed	18414499	create date:2008/04/17 | first author:Moussaieff A
Preischemic induction of TNF-alpha by physical exercise reduces blood-brain barrier dysfunction in stroke.	/pubmed/18414498	Guo M, Lin V, Davis W, Huang T, Carranza A, Sprague S, Reyes R, Jimenez D, Ding Y.	J Cereb Blood Flow Metab. 2008 Aug;28(8):1422-30. Epub 2008 Apr 16.	J Cereb Blood Flow Metab. 2008	PubMed	citation	PMID:18414498	pubmed	18414498	create date:2008/04/17 | first author:Guo M
Role of cortical spreading depressions for secondary brain damage after traumatic brain injury in mice.	/pubmed/18414497	von Baumgarten L, Trabold R, Thal S, Back T, Plesnila N.	J Cereb Blood Flow Metab. 2008 Jul;28(7):1353-60. Epub 2008 Apr 16.	J Cereb Blood Flow Metab. 2008	PubMed	citation	PMID:18414497	pubmed	18414497	create date:2008/04/17 | first author:von Baumgarten L
Antiangiogenic effect of inhibitors of cytochrome P450 on rats with glioblastoma multiforme.	/pubmed/18414496	Zagorac D, Jakovcevic D, Gebremedhin D, Harder DR.	J Cereb Blood Flow Metab. 2008 Aug;28(8):1431-9. Epub 2008 Apr 16.	J Cereb Blood Flow Metab. 2008	PubMed	citation	PMID:18414496	pubmed	18414496	create date:2008/04/17 | first author:Zagorac D
Neural progenitor cells treated with EPO induce angiogenesis through the production of VEGF.	/pubmed/18414495	Wang L, Chopp M, Gregg SR, Zhang RL, Teng H, Jiang A, Feng Y, Zhang ZG.	J Cereb Blood Flow Metab. 2008 Jul;28(7):1361-8. Epub 2008 Apr 16.	J Cereb Blood Flow Metab. 2008	PubMed	citation	PMID:18414495	pubmed	18414495	create date:2008/04/17 | first author:Wang L
Arctic ground squirrel (Spermophilus parryii) hippocampal neurons tolerate prolonged oxygen-glucose deprivation and maintain baseline ERK1/2 and JNK activation despite drastic ATP loss.	/pubmed/18398417	Christian SL, Ross AP, Zhao HW, Kristenson HJ, Zhan X, Rasley BT, Bickler PE, Drew KL.	J Cereb Blood Flow Metab. 2008 Jul;28(7):1307-19. Epub 2008 Apr 9.	J Cereb Blood Flow Metab. 2008	PubMed	citation	PMID:18398417	pubmed	18398417	create date:2008/04/10 | first author:Christian SL
Preconditioning mediated by sublethal oxygen-glucose deprivation-induced cyclooxygenase-2 expression via the signal transducers and activators of transcription 3 phosphorylation.	/pubmed/18398416	Kim EJ, Raval AP, Perez-Pinzon MA.	J Cereb Blood Flow Metab. 2008 Jul;28(7):1329-40. Epub 2008 Apr 9.	J Cereb Blood Flow Metab. 2008	PubMed	citation	PMID:18398416	pubmed	18398416	create date:2008/04/10 | first author:Kim EJ
The epithelial membrane protein 1 is a novel tight junction protein of the blood-brain barrier.	/pubmed/18382472	Bangsow T, Baumann E, Bangsow C, Jaeger MH, Pelzer B, Gruhn P, Wolf S, von Melchner H, Stanimirovic DB.	J Cereb Blood Flow Metab. 2008 Jun;28(6):1249-60. Epub 2008 Apr 2.	J Cereb Blood Flow Metab. 2008	PubMed	citation	PMID:18382472	pubmed	18382472	create date:2008/04/03 | first author:Bangsow T
Acute functional recovery of cerebral blood flow after forebrain ischemia in rat.	/pubmed/18382471	Zhou C, Shimazu T, Durduran T, Luckl J, Kimberg DY, Yu G, Chen XH, Detre JA, Yodh AG, Greenberg JH.	J Cereb Blood Flow Metab. 2008 Jul;28(7):1275-84. Epub 2008 Apr 2.	J Cereb Blood Flow Metab. 2008	PubMed	citation	PMID:18382471	pubmed	18382471	create date:2008/04/03 | first author:Zhou C
Gene expression in peripheral blood differs after cardioembolic compared with large-vessel atherosclerotic stroke: biomarkers for the etiology of ischemic stroke.	/pubmed/18382470	Xu H, Tang Y, Liu DZ, Ran R, Ander BP, Apperson M, Liu XS, Khoury JC, Gregg JP, Pancioli A, Jauch EC, Wagner KR, Verro P, Broderick JP, Sharp FR.	J Cereb Blood Flow Metab. 2008 Jul;28(7):1320-8. Epub 2008 Apr 2.	J Cereb Blood Flow Metab. 2008	PubMed	citation	PMID:18382470	pubmed	18382470	create date:2008/04/03 | first author:Xu H
Additive effects of statin and dipyridamole on cerebral blood flow and stroke protection.	/pubmed/18382469	Kim HH, Sawada N, Soydan G, Lee HS, Zhou Z, Hwang SK, Waeber C, Moskowitz MA, Liao JK.	J Cereb Blood Flow Metab. 2008 Jul;28(7):1285-93. Epub 2008 Apr 2.	J Cereb Blood Flow Metab. 2008	PubMed	citation	PMID:18382469	pubmed	18382469	create date:2008/04/03 | first author:Kim HH
Metabolic origin of BOLD signal fluctuations in the absence of stimuli.	/pubmed/18382468	Fukunaga M, Horovitz SG, de Zwart JA, van Gelderen P, Balkin TJ, Braun AR, Duyn JH.	J Cereb Blood Flow Metab. 2008 Jul;28(7):1377-87. Epub 2008 Apr 2.	J Cereb Blood Flow Metab. 2008	PubMed	citation	PMID:18382468	pubmed	18382468	create date:2008/04/03 | first author:Fukunaga M
Nasal administration of osteopontin peptide mimetics confers neuroprotection in stroke.	/pubmed/18364727	Doyle KP, Yang T, Lessov NS, Ciesielski TM, Stevens SL, Simon RP, King JS, Stenzel-Poore MP.	J Cereb Blood Flow Metab. 2008 Jun;28(6):1235-48. Epub 2008 Mar 26.	J Cereb Blood Flow Metab. 2008	PubMed	citation	PMID:18364727	pubmed	18364727	create date:2008/03/28 | first author:Doyle KP
Cerebral autoregulation: an overview of current concepts and methodology with special focus on the elderly.	/pubmed/18349877	van Beek AH, Claassen JA, Rikkert MG, Jansen RW.	J Cereb Blood Flow Metab. 2008 Jun;28(6):1071-85. Epub 2008 Mar 19. Review.	J Cereb Blood Flow Metab. 2008	PubMed	citation	PMID:18349877	pubmed	18349877	create date:2008/03/20 | first author:van Beek AH
Coordinated nuclear receptor regulation of the efflux transporter, Mrp2, and the phase-II metabolizing enzyme, GSTpi, at the blood-brain barrier.	/pubmed/18349876	Bauer B, Hartz AM, Lucking JR, Yang X, Pollack GM, Miller DS.	J Cereb Blood Flow Metab. 2008 Jun;28(6):1222-34. Epub 2008 Mar 19.	J Cereb Blood Flow Metab. 2008	PubMed	citation	PMID:18349876	pubmed	18349876	create date:2008/03/20 | first author:Bauer B
Toward safer thrombolytic agents in stroke: molecular requirements for NMDA receptor-mediated neurotoxicity.	/pubmed/18334994	Lopez-Atalaya JP, Roussel BD, Levrat D, Parcq J, Nicole O, Hommet Y, Benchenane K, Castel H, Leprince J, To Van D, Bureau R, Rault S, Vaudry H, Petersen KU, Santos JS, Ali C, Vivien D.	J Cereb Blood Flow Metab. 2008 Jun;28(6):1212-21. Epub 2008 Mar 12.	J Cereb Blood Flow Metab. 2008	PubMed	citation	PMID:18334994	pubmed	18334994	create date:2008/03/13 | first author:Lopez-Atalaya JP
Brief exposure to hyperoxia depletes the glial progenitor pool and impairs functional recovery after hypoxic-ischemic brain injury.	/pubmed/18334993	Koch JD, Miles DK, Gilley JA, Yang CP, Kernie SG.	J Cereb Blood Flow Metab. 2008 Jul;28(7):1294-306. Epub 2008 Mar 12.	J Cereb Blood Flow Metab. 2008	PubMed	citation	PMID:18334993	pubmed	18334993	create date:2008/03/13 | first author:Koch JD
Neuroprotective effects of tempol, a catalytic scavenger of peroxynitrite-derived free radicals, in a mouse traumatic brain injury model.	/pubmed/18319733	Deng-Bryant Y, Singh IN, Carrico KM, Hall ED.	J Cereb Blood Flow Metab. 2008 Jun;28(6):1114-26. Epub 2008 Mar 5.	J Cereb Blood Flow Metab. 2008	PubMed	citation	PMID:18319733	pubmed	18319733	create date:2008/03/06 | first author:Deng-Bryant Y
Endothelial nitric oxide synthase gene single-nucleotide polymorphism predicts cerebral vasospasm after aneurysmal subarachnoid hemorrhage.	/pubmed/18319732	Starke RM, Kim GH, Komotar RJ, Hickman ZL, Black EM, Rosales MB, Kellner CP, Hahn DK, Otten ML, Edwards J, Wang T, Russo JJ, Mayer SA, Connolly ES Jr.	J Cereb Blood Flow Metab. 2008 Jun;28(6):1204-11. Epub 2008 Mar 5.	J Cereb Blood Flow Metab. 2008	PubMed	citation	PMID:18319732	pubmed	18319732	create date:2008/03/06 | first author:Starke RM
Title	URL	Description	Details	ShortDetails	Resource	Type	Identifiers	Db	EntrezUID	Properties
Detection of phosphorylated NF-H in the cerebrospinal fluid and blood of aneurysmal subarachnoid hemorrhage patients.	/pubmed/18319731	Lewis SB, Wolper RA, Miralia L, Yang C, Shaw G.	J Cereb Blood Flow Metab. 2008 Jun;28(6):1261-71. Epub 2008 Mar 5. Erratum in: J Cereb Blood Flow Metab. 2008 Jun;28(6):1274.	J Cereb Blood Flow Metab. 2008	PubMed	citation	PMID:18319731	pubmed	18319731	create date:2008/03/06 | first author:Lewis SB
Proliferating progenitor cells: a required cellular element for induction of ischemic tolerance in the brain.	/pubmed/18319730	Maysami S, Lan JQ, Minami M, Simon RP.	J Cereb Blood Flow Metab. 2008 Jun;28(6):1104-13. Epub 2008 Mar 5.	J Cereb Blood Flow Metab. 2008	PubMed	citation	PMID:18319730	pubmed	18319730	create date:2008/03/06 | first author:Maysami S
Aspirin resistance is more common in lacunar strokes than embolic strokes and is related to stroke severity.	/pubmed/18319729	Englyst NA, Horsfield G, Kwan J, Byrne CD.	J Cereb Blood Flow Metab. 2008 Jun;28(6):1196-203. Epub 2008 Mar 5.	J Cereb Blood Flow Metab. 2008	PubMed	citation	PMID:18319729	pubmed	18319729	create date:2008/03/06 | first author:Englyst NA
Oxidative stress through activation of NAD(P)H oxidase in hypertensive mice with spontaneous intracranial hemorrhage.	/pubmed/18301433	Wakisaka Y, Miller JD, Chu Y, Baumbach GL, Wilson S, Faraci FM, Sigmund CD, Heistad DD.	J Cereb Blood Flow Metab. 2008 Jun;28(6):1175-85. Epub 2008 Feb 27.	J Cereb Blood Flow Metab. 2008	PubMed	citation	PMID:18301433	pubmed	18301433	create date:2008/02/28 | first author:Wakisaka Y
Overexpression of UCP2 protects thalamic neurons following global ischemia in the mouse.	/pubmed/18301432	Deierborg T, Wieloch T, Diano S, Warden CH, Horvath TL, Mattiasson G.	J Cereb Blood Flow Metab. 2008 Jun;28(6):1186-95. Epub 2008 Feb 27. Erratum in: J Cereb Blood Flow Metab. 2008 Jun;28(6):1273. Deierborg Olsson, Tomas [corrected to Deierborg, Tomas].	J Cereb Blood Flow Metab. 2008	PubMed	citation	PMID:18301432	pubmed	18301432	create date:2008/02/28 | first author:Deierborg T
Dietary blueberry supplementation affects growth but not vascularization of neural transplants.	/pubmed/18285804	Willis LM, Small BJ, Bickford PC, Umphlet CD, Moore AB, Granholm AC.	J Cereb Blood Flow Metab. 2008 Jun;28(6):1150-64. Epub 2008 Feb 20.	J Cereb Blood Flow Metab. 2008	PubMed	citation	PMID:18285804	pubmed	18285804	create date:2008/02/21 | first author:Willis LM
Brain redox imaging using blood-brain barrier-permeable nitroxide MRI contrast agent.	/pubmed/18270519	Hyodo F, Chuang KH, Goloshevsky AG, Sulima A, Griffiths GL, Mitchell JB, Koretsky AP, Krishna MC.	J Cereb Blood Flow Metab. 2008 Jun;28(6):1165-74. Epub 2008 Feb 13.	J Cereb Blood Flow Metab. 2008	PubMed	citation	PMID:18270519	pubmed	18270519	create date:2008/02/14 | first author:Hyodo F
Globus pallidus stimulation reduces frontal hyperactivity in tardive dystonia.	/pubmed/18231115	Thobois S, Ballanger B, Xie-Brustolin J, Damier P, Durif F, Azulay JP, Derost P, Witjas T, Raoul S, Le Bars D, Broussolle E.	J Cereb Blood Flow Metab. 2008 Jun;28(6):1127-38. Epub 2008 Jan 30.	J Cereb Blood Flow Metab. 2008	PubMed	citation	PMID:18231115	pubmed	18231115	create date:2008/01/31 | first author:Thobois S
Increase in circulating CD34-positive cells in patients with angiographic evidence of moyamoya-like vessels.	/pubmed/18231114	Yoshihara T, Taguchi A, Matsuyama T, Shimizu Y, Kikuchi-Taura A, Soma T, Stern DM, Yoshikawa H, Kasahara Y, Moriwaki H, Nagatsuka K, Naritomi H.	J Cereb Blood Flow Metab. 2008 Jun;28(6):1086-9. Epub 2008 Jan 30.	J Cereb Blood Flow Metab. 2008	PubMed	citation	PMID:18231114	pubmed	18231114	create date:2008/01/31 | first author:Yoshihara T
Glucocorticoids increase VE-cadherin expression and cause cytoskeletal rearrangements in murine brain endothelial cEND cells.	/pubmed/18231113	Blecharz KG, Drenckhahn D, Förster CY.	J Cereb Blood Flow Metab. 2008 Jun;28(6):1139-49. Epub 2008 Jan 30.	J Cereb Blood Flow Metab. 2008	PubMed	citation	PMID:18231113	pubmed	18231113	create date:2008/01/31 | first author:Blecharz KG
Acute neurodegeneration and the inflammasome: central processor for danger signals and the inflammatory response?	/pubmed/18212795	Trendelenburg G.	J Cereb Blood Flow Metab. 2008 May;28(5):867-81. Epub 2008 Jan 23. Review.	J Cereb Blood Flow Metab. 2008	PubMed	citation	PMID:18212795	pubmed	18212795	create date:2008/01/24 | first author:Trendelenburg G
ROS-independent preconditioning in neurons via activation of mitoK(ATP) channels by BMS-191095.	/pubmed/18212794	Gáspár T, Snipes JA, Busija AR, Kis B, Domoki F, Bari F, Busija DW.	J Cereb Blood Flow Metab. 2008 Jun;28(6):1090-103. Epub 2008 Jan 30.	J Cereb Blood Flow Metab. 2008	PubMed	citation	PMID:18212794	pubmed	18212794	create date:2008/01/24 | first author:Gáspár T
C3a receptor modulation of granulocyte infiltration after murine focal cerebral ischemia is reperfusion dependent.	/pubmed/18197178	Ducruet AF, Hassid BG, Mack WJ, Sosunov SA, Otten ML, Fusco DJ, Hickman ZL, Kim GH, Komotar RJ, Mocco J, Connolly ES.	J Cereb Blood Flow Metab. 2008 May;28(5):1048-58. Epub 2008 Jan 16.	J Cereb Blood Flow Metab. 2008	PubMed	citation	PMID:18197178	pubmed	18197178	create date:2008/01/17 | first author:Ducruet AF
Cerebral blood volume quantification in a C6 tumor model using gadolinium per (3,6-anhydro) alpha-cyclodextrin as a new magnetic resonance imaging preclinical contrast agent.	/pubmed/18183033	Lahrech H, Perles-Barbacaru AT, Aous S, Le Bas JF, Debouzy JC, Gadelle A, Fries PH.	J Cereb Blood Flow Metab. 2008 May;28(5):1017-29. Epub 2008 Jan 9.	J Cereb Blood Flow Metab. 2008	PubMed	citation	PMID:18183033	pubmed	18183033	create date:2008/01/10 | first author:Lahrech H
Endogenous melatonin increases in cerebrospinal fluid of patients after severe traumatic brain injury and correlates with oxidative stress and metabolic disarray.	/pubmed/18183032	Seifman MA, Adamides AA, Nguyen PN, Vallance SA, Cooper DJ, Kossmann T, Rosenfeld JV, Morganti-Kossmann MC.	J Cereb Blood Flow Metab. 2008 Apr;28(4):684-96. Epub 2008 Jan 9.	J Cereb Blood Flow Metab. 2008	PubMed	citation	PMID:18183032	pubmed	18183032	create date:2008/01/10 | first author:Seifman MA
Optimal definition for PWI/DWI mismatch in acute ischemic stroke patients.	/pubmed/18183031	Kakuda W, Lansberg MG, Thijs VN, Kemp SM, Bammer R, Wechsler LR, Moseley ME, Marks MP, Albers GW; DEFUSE Investigators.	J Cereb Blood Flow Metab. 2008 May;28(5):887-91. Epub 2008 Jan 9. Erratum in: J Cereb Blood Flow Metab. 2008 Jun;28(6):1272. Parks, Michael P [corrected to Marks, Michael P].	J Cereb Blood Flow Metab. 2008	PubMed	citation	PMID:18183031	pubmed	18183031	create date:2008/01/10 | first author:Kakuda W
Mannose binding lectin gene deficiency increases susceptibility to traumatic brain injury in mice.	/pubmed/18183030	Yager PH, You Z, Qin T, Kim HH, Takahashi K, Ezekowitz AB, Stahl GL, Carroll MC, Whalen MJ.	J Cereb Blood Flow Metab. 2008 May;28(5):1030-9. Epub 2008 Jan 9.	J Cereb Blood Flow Metab. 2008	PubMed	citation	PMID:18183030	pubmed	18183030	create date:2008/01/10 | first author:Yager PH
Toll-like receptor 9: a new target of ischemic preconditioning in the brain.	/pubmed/18183029	Stevens SL, Ciesielski TM, Marsh BJ, Yang T, Homen DS, Boule JL, Lessov NS, Simon RP, Stenzel-Poore MP.	J Cereb Blood Flow Metab. 2008 May;28(5):1040-7. Epub 2008 Jan 9.	J Cereb Blood Flow Metab. 2008	PubMed	citation	PMID:18183029	pubmed	18183029	create date:2008/01/10 | first author:Stevens SL
Measurement of striatal and extrastriatal dopamine transporter binding with high-resolution PET and [11C]PE2I: quantitative modeling and test-retest reproducibility.	/pubmed/18183028	Hirvonen J, Johansson J, Teräs M, Oikonen V, Lumme V, Virsu P, Roivainen A, Någren K, Halldin C, Farde L, Hietala J.	J Cereb Blood Flow Metab. 2008 May;28(5):1059-69. Epub 2008 Jan 9.	J Cereb Blood Flow Metab. 2008	PubMed	citation	PMID:18183028	pubmed	18183028	create date:2008/01/10 | first author:Hirvonen J
Transient focal cerebral ischemia induces a dramatic activation of small ubiquitin-like modifier conjugation.	/pubmed/18167501	Yang W, Sheng H, Warner DS, Paschen W.	J Cereb Blood Flow Metab. 2008 May;28(5):892-6. Epub 2008 Jan 2.	J Cereb Blood Flow Metab. 2008	PubMed	citation	PMID:18167501	pubmed	18167501	create date:2008/01/03 | first author:Yang W
Cerebral blood flow heterogeneity in preterm sheep: lack of physiologic support for vascular boundary zones in fetal cerebral white matter.	/pubmed/18091757	McClure MM, Riddle A, Manese M, Luo NL, Rorvik DA, Kelly KA, Barlow CH, Kelly JJ, Vinecore K, Roberts CT, Hohimer AR, Back SA.	J Cereb Blood Flow Metab. 2008 May;28(5):995-1008. Epub 2007 Dec 19.	J Cereb Blood Flow Metab. 2008	PubMed	citation	PMID:18091757	pubmed	18091757	create date:2007/12/20 | first author:McClure MM
Verification of enhancement of the CSF space, not parenchyma, in acute stroke patients with early blood-brain barrier disruption.	/pubmed/18091756	Henning EC, Latour LL, Warach S.	J Cereb Blood Flow Metab. 2008 May;28(5):882-6. Epub 2007 Dec 19.	J Cereb Blood Flow Metab. 2008	PubMed	citation	PMID:18091756	pubmed	18091756	create date:2007/12/20 | first author:Henning EC
Overexpression of mitochondrial Hsp70/Hsp75 protects astrocytes against ischemic injury in vitro.	/pubmed/18091755	Voloboueva LA, Duan M, Ouyang Y, Emery JF, Stoy C, Giffard RG.	J Cereb Blood Flow Metab. 2008 May;28(5):1009-16. Epub 2007 Dec 19.	J Cereb Blood Flow Metab. 2008	PubMed	citation	PMID:18091755	pubmed	18091755	create date:2007/12/20 | first author:Voloboueva LA
A modified mini-stroke model with region-directed reperfusion in rat cortex.	/pubmed/18073774	Luo W, Wang Z, Li P, Zeng S, Luo Q.	J Cereb Blood Flow Metab. 2008 May;28(5):973-83. Epub 2007 Dec 12.	J Cereb Blood Flow Metab. 2008	PubMed	citation	PMID:18073774	pubmed	18073774	create date:2007/12/13 | first author:Luo W
Mechanistic role of calpains in postischemic neurodegeneration.	/pubmed/18073773	Bevers MB, Neumar RW.	J Cereb Blood Flow Metab. 2008 Apr;28(4):655-73. Epub 2007 Dec 12. Review.	J Cereb Blood Flow Metab. 2008	PubMed	citation	PMID:18073773	pubmed	18073773	create date:2007/12/13 | first author:Bevers MB
Spared caudal brainstem SERT binding in early Parkinson's disease.	/pubmed/18073772	Albin RL, Koeppe RA, Bohnen NI, Wernette K, Kilbourn MA, Frey KA.	J Cereb Blood Flow Metab. 2008 Mar;28(3):441-4. Epub 2007 Dec 12.	J Cereb Blood Flow Metab. 2008	PubMed	citation	PMID:18073772	pubmed	18073772	create date:2007/12/13 | first author:Albin RL
Improving PET receptor binding estimates from Logan plots using principal component analysis.	/pubmed/18059434	Joshi A, Fessler JA, Koeppe RA.	J Cereb Blood Flow Metab. 2008 Apr;28(4):852-65. Epub 2007 Dec 5.	J Cereb Blood Flow Metab. 2008	PubMed	citation	PMID:18059434	pubmed	18059434	create date:2007/12/07 | first author:Joshi A
Changes in autophagy after traumatic brain injury.	/pubmed/18059433	Liu CL, Chen S, Dietrich D, Hu BR.	J Cereb Blood Flow Metab. 2008 Apr;28(4):674-83. Epub 2007 Dec 5.	J Cereb Blood Flow Metab. 2008	PubMed	citation	PMID:18059433	pubmed	18059433	create date:2007/12/07 | first author:Liu CL
Cerebral blood flow autoregulation in experimental liver failure.	/pubmed/18059432	Dethloff TJ, Knudsen GM, Larsen FS.	J Cereb Blood Flow Metab. 2008 May;28(5):916-26. Epub 2007 Dec 5.	J Cereb Blood Flow Metab. 2008	PubMed	citation	PMID:18059432	pubmed	18059432	create date:2007/12/07 | first author:Dethloff TJ
Functional reactivity of cerebral capillaries.	/pubmed/18059431	Stefanovic B, Hutchinson E, Yakovleva V, Schram V, Russell JT, Belluscio L, Koretsky AP, Silva AC.	J Cereb Blood Flow Metab. 2008 May;28(5):961-72. Epub 2007 Dec 5.	J Cereb Blood Flow Metab. 2008	PubMed	citation	PMID:18059431	pubmed	18059431	create date:2007/12/07 | first author:Stefanovic B
Spreading depression in the brainstem of the adult rat: electrophysiological parameters and influences on regional brainstem blood flow.	/pubmed/18059430	Richter F, Bauer R, Lehmenkühler A, Schaible HG.	J Cereb Blood Flow Metab. 2008 May;28(5):984-94. Epub 2007 Dec 5.	J Cereb Blood Flow Metab. 2008	PubMed	citation	PMID:18059430	pubmed	18059430	create date:2007/12/07 | first author:Richter F
The rapid decrease in astrocyte-associated dystroglycan expression by focal cerebral ischemia is protease-dependent.	/pubmed/18030304	Milner R, Hung S, Wang X, Spatz M, del Zoppo GJ.	J Cereb Blood Flow Metab. 2008 Apr;28(4):812-23. Epub 2007 Nov 21.	J Cereb Blood Flow Metab. 2008	PubMed	citation	PMID:18030304	pubmed	18030304	create date:2007/11/22 | first author:Milner R
Greater hypoxia-induced cell death in prenatal brain after bacterial-endotoxin pretreatment is not because of enhanced cerebral energy depletion: a chicken embryo model of the intrapartum response to hypoxia and infection.	/pubmed/18030303	Wang X, Carmichael DW, Cady EB, Gearing O, Bainbridge A, Ordidge RJ, Raivich G, Peebles DM.	J Cereb Blood Flow Metab. 2008 May;28(5):948-60. Epub 2007 Nov 21.	J Cereb Blood Flow Metab. 2008	PubMed	citation	PMID:18030303	pubmed	18030303	create date:2007/11/22 | first author:Wang X
Intraluminal thread model of focal stroke in the non-human primate.	/pubmed/18000514	Freret T, Bouet V, Toutain J, Saulnier R, Pro-Sistiaga P, Bihel E, Mackenzie ET, Roussel S, Schumann-Bard P, Touzani O.	J Cereb Blood Flow Metab. 2008 Apr;28(4):786-96. Epub 2007 Nov 14.	J Cereb Blood Flow Metab. 2008	PubMed	citation	PMID:18000514	pubmed	18000514	create date:2007/11/15 | first author:Freret T
MRI of monocyte infiltration in an animal model of neuroinflammation using SPIO-labeled monocytes or free USPIO.	/pubmed/18000513	Oude Engberink RD, Blezer EL, Hoff EI, van der Pol SM, van der Toorn A, Dijkhuizen RM, de Vries HE.	J Cereb Blood Flow Metab. 2008 Apr;28(4):841-51. Epub 2007 Nov 14.	J Cereb Blood Flow Metab. 2008	PubMed	citation	PMID:18000513	pubmed	18000513	create date:2007/11/15 | first author:Oude Engberink RD
Gamma-aminobutyric acid modulates local brain oxygen consumption and blood flow in rat cerebellar cortex.	/pubmed/18000512	Caesar K, Offenhauser N, Lauritzen M.	J Cereb Blood Flow Metab. 2008 May;28(5):906-15. Epub 2007 Nov 14. Erratum in: J Cereb Blood Flow Metab. 2009 Mar;29(3):660.	J Cereb Blood Flow Metab. 2008	PubMed	citation	PMID:18000512	pubmed	18000512	create date:2007/11/15 | first author:Caesar K
Early release of HMGB-1 from neurons after the onset of brain ischemia.	/pubmed/18000511	Qiu J, Nishimura M, Wang Y, Sims JR, Qiu S, Savitz SI, Salomone S, Moskowitz MA.	J Cereb Blood Flow Metab. 2008 May;28(5):927-38. Epub 2007 Nov 14.	J Cereb Blood Flow Metab. 2008	PubMed	citation	PMID:18000511	pubmed	18000511	create date:2007/11/15 | first author:Qiu J
Inhibition of Ih in striatal cholinergic interneurons early after transient forebrain ischemia.	/pubmed/18000510	Deng P, Zhang Y, Xu ZC.	J Cereb Blood Flow Metab. 2008 May;28(5):939-47. Epub 2007 Nov 14.	J Cereb Blood Flow Metab. 2008	PubMed	citation	PMID:18000510	pubmed	18000510	create date:2007/11/15 | first author:Deng P
Manganese-enhanced MRI of brain plasticity in relation to functional recovery after experimental stroke.	/pubmed/17987047	van der Zijden JP, Bouts MJ, Wu O, Roeling TA, Bleys RL, van der Toorn A, Dijkhuizen RM.	J Cereb Blood Flow Metab. 2008 Apr;28(4):832-40. Epub 2007 Nov 7.	J Cereb Blood Flow Metab. 2008	PubMed	citation	PMID:17987047	pubmed	17987047	create date:2007/11/08 | first author:van der Zijden JP
Voltage-gated K+ channel dysfunction in myocytes from a dog model of subarachnoid hemorrhage.	/pubmed/17987046	Jahromi BS, Aihara Y, Ai J, Zhang ZD, Nikitina E, Macdonald RL.	J Cereb Blood Flow Metab. 2008 Apr;28(4):797-811. Epub 2007 Nov 7.	J Cereb Blood Flow Metab. 2008	PubMed	citation	PMID:17987046	pubmed	17987046	create date:2007/11/08 | first author:Jahromi BS
Autophagy after experimental intracerebral hemorrhage.	/pubmed/17987045	He Y, Wan S, Hua Y, Keep RF, Xi G.	J Cereb Blood Flow Metab. 2008 May;28(5):897-905. Epub 2007 Nov 7.	J Cereb Blood Flow Metab. 2008	PubMed	citation	PMID:17987045	pubmed	17987045	create date:2007/11/08 | first author:He Y
Direct, live imaging of cortical spreading depression and anoxic depolarisation using a fluorescent, voltage-sensitive dye.	/pubmed/17971792	Farkas E, Pratt R, Sengpiel F, Obrenovitch TP.	J Cereb Blood Flow Metab. 2008 Feb;28(2):251-62. Epub 2007 Oct 31.	J Cereb Blood Flow Metab. 2008	PubMed	citation	PMID:17971792	pubmed	17971792	create date:2007/11/01 | first author:Farkas E
Reduced cerebral fluoro-L-dopamine uptake in adult patients suffering from phenylketonuria.	/pubmed/17971791	Landvogt C, Mengel E, Bartenstein P, Buchholz HG, Schreckenberger M, Siessmeier T, Scheurich A, Feldmann R, Weglage J, Cumming P, Zepp F, Ullrich K.	J Cereb Blood Flow Metab. 2008 Apr;28(4):824-31. Epub 2007 Oct 31. Erratum in: J Cereb Blood Flow Metab. 2008 May;28(5):1070.	J Cereb Blood Flow Metab. 2008	PubMed	citation	PMID:17971791	pubmed	17971791	create date:2007/11/01 | first author:Landvogt C
Matrix metalloproteinase inhibition facilitates cell death in intracerebral hemorrhage in mouse.	/pubmed/17971790	Grossetete M, Rosenberg GA.	J Cereb Blood Flow Metab. 2008 Apr;28(4):752-63. Epub 2007 Oct 31.	J Cereb Blood Flow Metab. 2008	PubMed	citation	PMID:17971790	pubmed	17971790	create date:2007/11/01 | first author:Grossetete M
Coupling of angiogenesis and neurogenesis in cultured endothelial cells and neural progenitor cells after stroke.	/pubmed/17971789	Teng H, Zhang ZG, Wang L, Zhang RL, Zhang L, Morris D, Gregg SR, Wu Z, Jiang A, Lu M, Zlokovic BV, Chopp M.	J Cereb Blood Flow Metab. 2008 Apr;28(4):764-71. Epub 2007 Oct 31.	J Cereb Blood Flow Metab. 2008	PubMed	citation	PMID:17971789	pubmed	17971789	create date:2007/11/01 | first author:Teng H
Mitochondrial Ca2+ uniporter blockers influence activation-induced CBF response in the rat somatosensory cortex.	/pubmed/17971788	Kannurpatti SS, Biswal BB.	J Cereb Blood Flow Metab. 2008 Apr;28(4):772-85. Epub 2007 Oct 31.	J Cereb Blood Flow Metab. 2008	PubMed	citation	PMID:17971788	pubmed	17971788	create date:2007/11/01 | first author:Kannurpatti SS
The effect of labeling parameters on perfusion-based fMRI in nonhuman primates.	/pubmed/17960143	Zappe AC, Pfeuffer J, Merkle H, Logothetis NK, Goense JB.	J Cereb Blood Flow Metab. 2008 Mar;28(3):640-52. Epub 2007 Oct 24.	J Cereb Blood Flow Metab. 2008	PubMed	citation	PMID:17960143	pubmed	17960143	create date:2007/10/26 | first author:Zappe AC
Multivariate and univariate analysis of continuous arterial spin labeling perfusion MRI in Alzheimer's disease.	/pubmed/17960142	Asllani I, Habeck C, Scarmeas N, Borogovac A, Brown TR, Stern Y.	J Cereb Blood Flow Metab. 2008 Apr;28(4):725-36. Epub 2007 Oct 24.	J Cereb Blood Flow Metab. 2008	PubMed	citation	PMID:17960142	pubmed	17960142	create date:2007/10/26 | first author:Asllani I
Plasminogen potentiates thrombin cytotoxicity and contributes to pathology of intracerebral hemorrhage in rats.	/pubmed/17940541	Fujimoto S, Katsuki H, Ohnishi M, Takagi M, Kume T, Akaike A.	J Cereb Blood Flow Metab. 2008 Mar;28(3):506-15. Epub 2007 Oct 17.	J Cereb Blood Flow Metab. 2008	PubMed	citation	PMID:17940541	pubmed	17940541	create date:2007/10/18 | first author:Fujimoto S
HIV-1 activates proinflammatory and interferon-inducible genes in human brain microvascular endothelial cells: putative mechanisms of blood-brain barrier dysfunction.	/pubmed/17940540	Chaudhuri A, Duan F, Morsey B, Persidsky Y, Kanmogne GD.	J Cereb Blood Flow Metab. 2008 Apr;28(4):697-711. Epub 2007 Oct 17.	J Cereb Blood Flow Metab. 2008	PubMed	citation	PMID:17940540	pubmed	17940540	create date:2007/10/18 | first author:Chaudhuri A
Title	URL	Description	Details	ShortDetails	Resource	Type	Identifiers	Db	EntrezUID	Properties
Close coupling between astrocytic and neuronal metabolisms to fulfill anaplerotic and energy needs in the rat brain.	/pubmed/17940539	Serres S, Raffard G, Franconi JM, Merle M.	J Cereb Blood Flow Metab. 2008 Apr;28(4):712-24. Epub 2007 Oct 17.	J Cereb Blood Flow Metab. 2008	PubMed	citation	PMID:17940539	pubmed	17940539	create date:2007/10/18 | first author:Serres S
Comparison of plasma input and reference tissue models for analysing [(11)C]flumazenil studies.	/pubmed/17928801	Klumpers UM, Veltman DJ, Boellaard R, Comans EF, Zuketto C, Yaqub M, Mourik JE, Lubberink M, Hoogendijk WJ, Lammertsma AA.	J Cereb Blood Flow Metab. 2008 Mar;28(3):579-87. Epub 2007 Oct 10.	J Cereb Blood Flow Metab. 2008	PubMed	citation	PMID:17928801	pubmed	17928801	create date:2007/10/12 | first author:Klumpers UM
Lengthening the G(1) phase of neural progenitor cells is concurrent with an increase of symmetric neuron generating division after stroke.	/pubmed/17928800	Zhang RL, Zhang ZG, Roberts C, LeTourneau Y, Lu M, Zhang L, Wang Y, Chopp M.	J Cereb Blood Flow Metab. 2008 Mar;28(3):602-11. Epub 2007 Oct 10.	J Cereb Blood Flow Metab. 2008	PubMed	citation	PMID:17928800	pubmed	17928800	create date:2007/10/12 | first author:Zhang RL
GADD34 gene restores virulence in viral vector used in experimental stroke study.	/pubmed/17928799	McCabe C, White F, Brown SM, Macrae IM.	J Cereb Blood Flow Metab. 2008 Apr;28(4):747-51. Epub 2007 Oct 10.	J Cereb Blood Flow Metab. 2008	PubMed	citation	PMID:17928799	pubmed	17928799	create date:2007/10/12 | first author:McCabe C
The mechanisms of acute ischemic injury in the cell processes of developing white matter astrocytes.	/pubmed/17912272	Salter MG, Fern R.	J Cereb Blood Flow Metab. 2008 Mar;28(3):588-601. Epub 2007 Oct 3.	J Cereb Blood Flow Metab. 2008	PubMed	citation	PMID:17912272	pubmed	17912272	create date:2007/10/04 | first author:Salter MG
A concerted role of Na+ -K+ -Cl- cotransporter and Na+/Ca2+ exchanger in ischemic damage.	/pubmed/17912271	Luo J, Wang Y, Chen H, Kintner DB, Cramer SW, Gerdts JK, Chen X, Shull GE, Philipson KD, Sun D.	J Cereb Blood Flow Metab. 2008 Apr;28(4):737-46. Epub 2007 Oct 3.	J Cereb Blood Flow Metab. 2008	PubMed	citation	PMID:17912271	pubmed	17912271	create date:2007/10/04 | first author:Luo J
Total cerebral blood flow, white matter lesions and brain atrophy: the SMART-MR study.	/pubmed/17912270	Appelman AP, van der Graaf Y, Vincken KL, Tiehuis AM, Witkamp TD, Mali WP, Geerlings MI; SMART Study Group.	J Cereb Blood Flow Metab. 2008 Mar;28(3):633-9. Epub 2007 Oct 3.	J Cereb Blood Flow Metab. 2008	PubMed	citation	PMID:17912270	pubmed	17912270	create date:2007/10/04 | first author:Appelman AP
Lipocalin 2 is a choroid plexus acute-phase protein.	/pubmed/17895910	Marques F, Rodrigues AJ, Sousa JC, Coppola G, Geschwind DH, Sousa N, Correia-Neves M, Palha JA.	J Cereb Blood Flow Metab. 2008 Mar;28(3):450-5. Epub 2007 Sep 26.	J Cereb Blood Flow Metab. 2008	PubMed	citation	PMID:17895910	pubmed	17895910	create date:2007/09/27 | first author:Marques F
Specific subtypes of cortical GABA interneurons contribute to the neurovascular coupling response to basal forebrain stimulation.	/pubmed/17895909	Kocharyan A, Fernandes P, Tong XK, Vaucher E, Hamel E.	J Cereb Blood Flow Metab. 2008 Feb;28(2):221-31. Epub 2007 Sep 26.	J Cereb Blood Flow Metab. 2008	PubMed	citation	PMID:17895909	pubmed	17895909	create date:2007/09/27 | first author:Kocharyan A
Neuronal HIF-1 alpha protein and VEGFR-2 immunoreactivity in functionally related motor areas following a focal M1 infarct.	/pubmed/17895908	Stowe AM, Plautz EJ, Nguyen P, Frost SB, Eisner-Janowicz I, Barbay S, Dancause N, Sensarma A, Taylor MD, Zoubina EV, Nudo RJ.	J Cereb Blood Flow Metab. 2008 Mar;28(3):612-20. Epub 2007 Sep 26.	J Cereb Blood Flow Metab. 2008	PubMed	citation	PMID:17895908	pubmed	17895908	create date:2007/09/27 | first author:Stowe AM
DJ-1 protects against neurodegeneration caused by focal cerebral ischemia and reperfusion in rats.	/pubmed/17882163	Yanagisawa D, Kitamura Y, Inden M, Takata K, Taniguchi T, Morikawa S, Morita M, Inubushi T, Tooyama I, Taira T, Iguchi-Ariga SM, Akaike A, Ariga H.	J Cereb Blood Flow Metab. 2008 Mar;28(3):563-78. Epub 2007 Sep 19.	J Cereb Blood Flow Metab. 2008	PubMed	citation	PMID:17882163	pubmed	17882163	create date:2007/09/21 | first author:Yanagisawa D
In vivo and in vitro characterization of a novel neuroprotective strategy for stroke: ischemic postconditioning.	/pubmed/17882162	Pignataro G, Meller R, Inoue K, Ordonez AN, Ashley MD, Xiong Z, Gala R, Simon RP.	J Cereb Blood Flow Metab. 2008 Feb;28(2):232-41. Epub 2007 Sep 19. Erratum in: J Cereb Blood Flow Metab. 2008 Feb;28(2):440. Gala, Rosaria [added].	J Cereb Blood Flow Metab. 2008	PubMed	citation	PMID:17882162	pubmed	17882162	create date:2007/09/21 | first author:Pignataro G
Acute astrocyte activation in brain detected by MRI: new insights into T(1) hypointensity.	/pubmed/17851455	Sibson NR, Lowe JP, Blamire AM, Martin MJ, Obrenovitch TP, Anthony DC.	J Cereb Blood Flow Metab. 2008 Mar;28(3):621-32. Epub 2007 Sep 12. Erratum in: J Cereb Blood Flow Metab. 2008 Mar;28(3):653.	J Cereb Blood Flow Metab. 2008	PubMed	citation	PMID:17851455	pubmed	17851455	create date:2007/09/14 | first author:Sibson NR
Inducible nitric oxide synthase does not mediate brain damage after transient focal cerebral ischemia in mice.	/pubmed/17851454	Prüss H, Prass K, Ghaeni L, Milosevic M, Muselmann C, Freyer D, Royl G, Reuter U, Baeva N, Dirnagl U, Meisel A, Priller J.	J Cereb Blood Flow Metab. 2008 Mar;28(3):526-39. Epub 2007 Sep 12.	J Cereb Blood Flow Metab. 2008	PubMed	citation	PMID:17851454	pubmed	17851454	create date:2007/09/14 | first author:Prüss H
Apolipoprotein D is elevated in oligodendrocytes in the peri-infarct region after experimental stroke: influence of enriched environment.	/pubmed/17851453	Rickhag M, Deierborg T, Patel S, Ruscher K, Wieloch T.	J Cereb Blood Flow Metab. 2008 Mar;28(3):551-62. Epub 2007 Sep 12.	J Cereb Blood Flow Metab. 2008	PubMed	citation	PMID:17851453	pubmed	17851453	create date:2007/09/14 | first author:Rickhag M
Autophagy is increased after traumatic brain injury in mice and is partially inhibited by the antioxidant gamma-glutamylcysteinyl ethyl ester.	/pubmed/17786151	Lai Y, Hickey RW, Chen Y, Bayir H, Sullivan ML, Chu CT, Kochanek PM, Dixon CE, Jenkins LW, Graham SH, Watkins SC, Clark RS.	J Cereb Blood Flow Metab. 2008 Mar;28(3):540-50. Epub 2007 Sep 5.	J Cereb Blood Flow Metab. 2008	PubMed	citation	PMID:17786151	pubmed	17786151	create date:2007/09/06 | first author:Lai Y
Protective role of reactive astrocytes in brain ischemia.	/pubmed/17726492	Li L, Lundkvist A, Andersson D, Wilhelmsson U, Nagai N, Pardo AC, Nodin C, Ståhlberg A, Aprico K, Larsson K, Yabe T, Moons L, Fotheringham A, Davies I, Carmeliet P, Schwartz JP, Pekna M, Kubista M, Blomstrand F, Maragakis N, Nilsson M, Pekny M.	J Cereb Blood Flow Metab. 2008 Mar;28(3):468-81. Epub 2007 Aug 29.	J Cereb Blood Flow Metab. 2008	PubMed	citation	PMID:17726492	pubmed	17726492	create date:2007/08/30 | first author:Li L
Intracerebral hemorrhage models in rat: comparing collagenase to blood infusion.	/pubmed/17726491	MacLellan CL, Silasi G, Poon CC, Edmundson CL, Buist R, Peeling J, Colbourne F.	J Cereb Blood Flow Metab. 2008 Mar;28(3):516-25. Epub 2007 Aug 29.	J Cereb Blood Flow Metab. 2008	PubMed	citation	PMID:17726491	pubmed	17726491	create date:2007/08/30 | first author:MacLellan CL
Increased cortical cell loss and prolonged hemodynamic depression after traumatic brain injury in mice lacking the IP receptor for prostacyclin.	/pubmed/17713464	Lundblad C, Grände PO, Bentzer P.	J Cereb Blood Flow Metab. 2008 Feb;28(2):367-76. Epub 2007 Aug 22.	J Cereb Blood Flow Metab. 2008	PubMed	citation	PMID:17713464	pubmed	17713464	create date:2007/08/24 | first author:Lundblad C
Acute plasmalemma permeability and protracted clearance of injured cells after controlled cortical impact in mice.	/pubmed/17713463	Whalen MJ, Dalkara T, You Z, Qiu J, Bermpohl D, Mehta N, Suter B, Bhide PG, Lo EH, Ericsson M, Moskowitz MA.	J Cereb Blood Flow Metab. 2008 Mar;28(3):490-505. Epub 2007 Aug 22.	J Cereb Blood Flow Metab. 2008	PubMed	citation	PMID:17713463	pubmed	17713463	create date:2007/08/24 | first author:Whalen MJ
Oxygen and glucose deprivation-induced changes in astrocyte membrane potential and their underlying mechanisms in acute rat hippocampal slices.	/pubmed/17713462	Xie M, Wang W, Kimelberg HK, Zhou M.	J Cereb Blood Flow Metab. 2008 Mar;28(3):456-67. Epub 2007 Aug 22.	J Cereb Blood Flow Metab. 2008	PubMed	citation	PMID:17713462	pubmed	17713462	create date:2007/08/24 | first author:Xie M
Noninvasive study of neurovascular coupling during graded neuronal suppression.	/pubmed/17700632	Zhang N, Liu Z, He B, Chen W.	J Cereb Blood Flow Metab. 2008 Feb;28(2):280-90. Epub 2007 Aug 15.	J Cereb Blood Flow Metab. 2008	PubMed	citation	PMID:17700632	pubmed	17700632	create date:2007/08/19 | first author:Zhang N
Early beneficial effect of matrix metalloproteinase inhibition on blood-brain barrier permeability as measured by magnetic resonance imaging countered by impaired long-term recovery after stroke in rat brain.	/pubmed/17700631	Sood RR, Taheri S, Candelario-Jalil E, Estrada EY, Rosenberg GA.	J Cereb Blood Flow Metab. 2008 Feb;28(2):431-8. Epub 2007 Aug 15.	J Cereb Blood Flow Metab. 2008	PubMed	citation	PMID:17700631	pubmed	17700631	create date:2007/08/19 | first author:Sood RR
Noninvasive quantification of local cerebral metabolic rate of glucose for clinical application using positron emission tomography and 18F-fluoro-2-deoxy-D-glucose.	/pubmed/17684521	Wu YG.	J Cereb Blood Flow Metab. 2008 Feb;28(2):242-50. Epub 2007 Aug 8. Erratum in: J Cereb Blood Flow Metab. 2008 Feb;28(2):439.	J Cereb Blood Flow Metab. 2008	PubMed	citation	PMID:17684521	pubmed	17684521	create date:2007/08/09 | first author:Wu YG
Functional and molecular evidence for impairment of calcium-activated potassium channels in type-1 diabetic cerebral artery smooth muscle cells.	/pubmed/17684520	Dong L, Zheng YM, Van Riper D, Rathore R, Liu QH, Singer HA, Wang YX.	J Cereb Blood Flow Metab. 2008 Feb;28(2):377-86. Epub 2007 Aug 8.	J Cereb Blood Flow Metab. 2008	PubMed	citation	PMID:17684520	pubmed	17684520	create date:2007/08/09 | first author:Dong L
Interleukin-1 receptor antagonist penetrates human brain at experimentally therapeutic concentrations.	/pubmed/17684519	Clark SR, McMahon CJ, Gueorguieva I, Rowland M, Scarth S, Georgiou R, Tyrrell PJ, Hopkins SJ, Rothwell NJ.	J Cereb Blood Flow Metab. 2008 Feb;28(2):387-94. Epub 2007 Aug 8.	J Cereb Blood Flow Metab. 2008	PubMed	citation	PMID:17684519	pubmed	17684519	create date:2007/08/09 | first author:Clark SR
Increases in cerebrospinal fluid caffeine concentration are associated with favorable outcome after severe traumatic brain injury in humans.	/pubmed/17684518	Sachse KT, Jackson EK, Wisniewski SR, Gillespie DG, Puccio AM, Clark RS, Dixon CE, Kochanek PM.	J Cereb Blood Flow Metab. 2008 Feb;28(2):395-401. Epub 2007 Aug 8.	J Cereb Blood Flow Metab. 2008	PubMed	citation	PMID:17684518	pubmed	17684518	create date:2007/08/09 | first author:Sachse KT
General versus specific actions of mild-moderate hypothermia in attenuating cerebral ischemic damage.	/pubmed/17684517	Zhao H, Steinberg GK, Sapolsky RM.	J Cereb Blood Flow Metab. 2007 Dec;27(12):1879-94. Epub 2007 Aug 8. Review.	J Cereb Blood Flow Metab. 2007	PubMed	citation	PMID:17684517	pubmed	17684517	create date:2007/08/09 | first author:Zhao H
Circulating CD34-positive cells provide a marker of vascular risk associated with cognitive impairment.	/pubmed/17684516	Taguchi A, Matsuyama T, Nakagomi T, Shimizu Y, Fukunaga R, Tatsumi Y, Yoshikawa H, Kikuchi-Taura A, Soma T, Moriwaki H, Nagatsuka K, Stern DM, Naritomi H.	J Cereb Blood Flow Metab. 2008 Mar;28(3):445-9. Epub 2007 Aug 8.	J Cereb Blood Flow Metab. 2008	PubMed	citation	PMID:17684516	pubmed	17684516	create date:2007/08/09 | first author:Taguchi A
Nitrite does not provide additional protection to thrombolysis in a rat model of stroke with delayed reperfusion.	/pubmed/17684515	Schatlo B, Henning EC, Pluta RM, Latour LL, Golpayegani N, Merrill MJ, Lewin N, Chen Y, Oldfield EH.	J Cereb Blood Flow Metab. 2008 Mar;28(3):482-9. Epub 2007 Aug 8. Erratum in: J Cereb Blood Flow Metab. 2011 May;31(5):1335.	J Cereb Blood Flow Metab. 2008	PubMed	citation	PMID:17684515	pubmed	17684515	create date:2007/08/09 | first author:Schatlo B
Cerebral metabolic adaptation and ketone metabolism after brain injury.	/pubmed/17684514	Prins ML.	J Cereb Blood Flow Metab. 2008 Jan;28(1):1-16. Epub 2007 Aug 8. Review.	J Cereb Blood Flow Metab. 2008	PubMed	citation	PMID:17684514	pubmed	17684514	create date:2007/08/09 | first author:Prins ML
Blood-brain barrier genomics and cloning of a novel organic anion transporter.	/pubmed/17667996	Chu C, Li JY, Boado RJ, Pardridge WM.	J Cereb Blood Flow Metab. 2008 Feb;28(2):291-301. Epub 2007 Aug 1.	J Cereb Blood Flow Metab. 2008	PubMed	citation	PMID:17667996	pubmed	17667996	create date:2007/08/02 | first author:Chu C
Coaccumulation of calcium and beta-amyloid in the thalamus after transient middle cerebral artery occlusion in rats.	/pubmed/17653130	Mäkinen S, van Groen T, Clarke J, Thornell A, Corbett D, Hiltunen M, Soininen H, Jolkkonen J.	J Cereb Blood Flow Metab. 2008 Feb;28(2):263-8. Epub 2007 Jul 25.	J Cereb Blood Flow Metab. 2008	PubMed	citation	PMID:17653130	pubmed	17653130	create date:2007/07/27 | first author:Mäkinen S
Noninvasive estimation of normalized distribution volume: application to the muscarinic-2 ligand [(18)F]FP-TZTP.	/pubmed/17653129	Ichise M, Cohen RM, Carson RE.	J Cereb Blood Flow Metab. 2008 Feb;28(2):420-30. Epub 2007 Jul 25.	J Cereb Blood Flow Metab. 2008	PubMed	citation	PMID:17653129	pubmed	17653129	create date:2007/07/27 | first author:Ichise M
Propofol exerts greater neuroprotection with disodium edetate than without it.	/pubmed/17653128	Kotani Y, Nakajima Y, Hasegawa T, Satoh M, Nagase H, Shimazawa M, Yoshimura S, Iwama T, Hara H.	J Cereb Blood Flow Metab. 2008 Feb;28(2):354-66. Epub 2007 Jul 25.	J Cereb Blood Flow Metab. 2008	PubMed	citation	PMID:17653128	pubmed	17653128	create date:2007/07/27 | first author:Kotani Y
Therapeutic benefits by human mesenchymal stem cells (hMSCs) and Ang-1 gene-modified hMSCs after cerebral ischemia.	/pubmed/17637706	Onda T, Honmou O, Harada K, Houkin K, Hamada H, Kocsis JD.	J Cereb Blood Flow Metab. 2008 Feb;28(2):329-40. Epub 2007 Jul 18.	J Cereb Blood Flow Metab. 2008	PubMed	citation	PMID:17637706	pubmed	17637706	create date:2007/07/20 | first author:Onda T
Mucosal tolerization to E-selectin protects against memory dysfunction and white matter damage in a vascular cognitive impairment model.	/pubmed/17637705	Wakita H, Ruetzler C, Illoh KO, Chen Y, Takanohashi A, Spatz M, Hallenbeck JM.	J Cereb Blood Flow Metab. 2008 Feb;28(2):341-53. Epub 2007 Jul 18.	J Cereb Blood Flow Metab. 2008	PubMed	citation	PMID:17637705	pubmed	17637705	create date:2007/07/20 | first author:Wakita H
Emergency preservation and resuscitation with profound hypothermia, oxygen, and glucose allows reliable neurological recovery after 3 h of cardiac arrest from rapid exsanguination in dogs.	/pubmed/17622254	Wu X, Drabek T, Tisherman SA, Henchir J, Stezoski SW, Culver S, Stezoski J, Jackson EK, Garman R, Kochanek PM.	J Cereb Blood Flow Metab. 2008 Feb;28(2):302-11. Epub 2007 Jul 11.	J Cereb Blood Flow Metab. 2008	PubMed	citation	PMID:17622254	pubmed	17622254	create date:2007/07/12 | first author:Wu X
Total cerebral blood flow and total brain perfusion in the general population: the Rotterdam Scan Study.	/pubmed/17622253	Vernooij MW, van der Lugt A, Ikram MA, Wielopolski PA, Vrooman HA, Hofman A, Krestin GP, Breteler MM.	J Cereb Blood Flow Metab. 2008 Feb;28(2):412-9. Epub 2007 Jul 11.	J Cereb Blood Flow Metab. 2008	PubMed	citation	PMID:17622253	pubmed	17622253	create date:2007/07/12 | first author:Vernooij MW
Immortalized human brain endothelial cells and flow-based vascular modeling: a marriage of convenience for rational neurovascular studies.	/pubmed/17609686	Cucullo L, Couraud PO, Weksler B, Romero IA, Hossain M, Rapp E, Janigro D.	J Cereb Blood Flow Metab. 2008 Feb;28(2):312-28. Epub 2007 Jul 4.	J Cereb Blood Flow Metab. 2008	PubMed	citation	PMID:17609686	pubmed	17609686	create date:2007/07/05 | first author:Cucullo L
Computed tomography assessment of cerebral perfusion using a distributed parameter tracer kinetics model: validation with H(2)((15))O positron emission tomography measurements and initial clinical experience in patients with acute stroke.	/pubmed/17593946	Bisdas S, Donnerstag F, Berding G, Vogl TJ, Thng CH, Koh TS.	J Cereb Blood Flow Metab. 2008 Feb;28(2):402-11. Epub 2007 Jun 27.	J Cereb Blood Flow Metab. 2008	PubMed	citation	PMID:17593946	pubmed	17593946	create date:2007/06/28 | first author:Bisdas S
[11C]Flumazenil PET in temporal lobe epilepsy: do we need an arterial input function or kinetic modeling?	/pubmed/17579659	Hammers A, Panagoda P, Heckemann RA, Kelsch W, Turkheimer FE, Brooks DJ, Duncan JS, Koepp MJ.	J Cereb Blood Flow Metab. 2008 Jan;28(1):207-16. Epub 2007 Jun 20.	J Cereb Blood Flow Metab. 2008	PubMed	citation	PMID:17579659	pubmed	17579659	create date:2007/06/21 | first author:Hammers A
Missing steps in the STAIR case: a Translational Medicine perspective on the development of NXY-059 for treatment of acute ischemic stroke.	/pubmed/17579658	Feuerstein GZ, Zaleska MM, Krams M, Wang X, Day M, Rutkowski JL, Finklestein SP, Pangalos MN, Poole M, Stiles GL, Ruffolo RR, Walsh FL.	J Cereb Blood Flow Metab. 2008 Jan;28(1):217-9. Epub 2007 Jun 20. Review.	J Cereb Blood Flow Metab. 2008	PubMed	citation	PMID:17579658	pubmed	17579658	create date:2007/06/21 | first author:Feuerstein GZ
Monogenic vessel diseases related to ischemic stroke: a clinical approach.	/pubmed/17579657	Ballabio E, Bersano A, Bresolin N, Candelise L.	J Cereb Blood Flow Metab. 2007 Oct;27(10):1649-62. Epub 2007 Jun 20. Review.	J Cereb Blood Flow Metab. 2007	PubMed	citation	PMID:17579657	pubmed	17579657	create date:2007/06/21 | first author:Ballabio E
Supply and demand in cerebral energy metabolism: the role of nutrient transporters.	/pubmed/17579656	Simpson IA, Carruthers A, Vannucci SJ.	J Cereb Blood Flow Metab. 2007 Nov;27(11):1766-91. Epub 2007 Jun 20. Review.	J Cereb Blood Flow Metab. 2007	PubMed	citation	PMID:17579656	pubmed	17579656	create date:2007/06/21 | first author:Simpson IA
The effect of S. pneumoniae bacteremia on cerebral blood flow autoregulation in rats.	/pubmed/17565362	Pedersen M, Brandt CT, Knudsen GM, Ostergaard C, Skinhøj P, Skovsted IC, Frimodt-Møller N, Møller K.	J Cereb Blood Flow Metab. 2008 Jan;28(1):126-34. Epub 2007 Jun 13.	J Cereb Blood Flow Metab. 2008	PubMed	citation	PMID:17565362	pubmed	17565362	create date:2007/06/15 | first author:Pedersen M
A genomic comparison of in vivo and in vitro brain microvascular endothelial cells.	/pubmed/17565361	Calabria AR, Shusta EV.	J Cereb Blood Flow Metab. 2008 Jan;28(1):135-48. Epub 2007 Jun 13.	J Cereb Blood Flow Metab. 2008	PubMed	citation	PMID:17565361	pubmed	17565361	create date:2007/06/15 | first author:Calabria AR
Accumulation of macrophage-like cells expressing NG2 proteoglycan and Iba1 in ischemic core of rat brain after transient middle cerebral artery occlusion.	/pubmed/17565360	Matsumoto H, Kumon Y, Watanabe H, Ohnishi T, Shudou M, Chuai M, Imai Y, Takahashi H, Tanaka J.	J Cereb Blood Flow Metab. 2008 Jan;28(1):149-63. Epub 2007 Jun 13.	J Cereb Blood Flow Metab. 2008	PubMed	citation	PMID:17565360	pubmed	17565360	create date:2007/06/15 | first author:Matsumoto H
Transient global cerebral ischemia induces a massive increase in protein sumoylation.	/pubmed/17565359	Yang W, Sheng H, Warner DS, Paschen W.	J Cereb Blood Flow Metab. 2008 Feb;28(2):269-79. Epub 2007 Jun 13.	J Cereb Blood Flow Metab. 2008	PubMed	citation	PMID:17565359	pubmed	17565359	create date:2007/06/15 | first author:Yang W
The nitrone disodium 2,4-sulphophenyl-N-tert-butylnitrone is without cytoprotective effect on sodium nitroprusside-induced cell death in N1E-115 neuroblastoma cells in vitro.	/pubmed/17554259	Hainsworth AH, Bhuiyan N, Green AR.	J Cereb Blood Flow Metab. 2008 Jan;28(1):24-8. Epub 2007 Jun 6.	J Cereb Blood Flow Metab. 2008	PubMed	citation	PMID:17554259	pubmed	17554259	create date:2007/06/08 | first author:Hainsworth AH
Title	URL	Description	Details	ShortDetails	Resource	Type	Identifiers	Db	EntrezUID	Properties
Association of integrin alpha2 gene variants with ischemic stroke.	/pubmed/17534386	Matarin M, Brown WM, Hardy JA, Rich SS, Singleton AB, Brown RD Jr, Brott TG, Worrall BB, Meschia JF; SWISS Study Group; ISGS Study Group; MSGD Study Group.	J Cereb Blood Flow Metab. 2008 Jan;28(1):81-9. Epub 2007 May 30.	J Cereb Blood Flow Metab. 2008	PubMed	citation	PMID:17534386	pubmed	17534386	create date:2007/05/31 | first author:Matarin M
The impact of magnetic resonance imaging-detected white matter hyperintensities on longitudinal changes in regional cerebral blood flow.	/pubmed/17534385	Kraut MA, Beason-Held LL, Elkins WD, Resnick SM.	J Cereb Blood Flow Metab. 2008 Jan;28(1):190-7. Epub 2007 May 30.	J Cereb Blood Flow Metab. 2008	PubMed	citation	PMID:17534385	pubmed	17534385	create date:2007/05/31 | first author:Kraut MA
Consensus nomenclature for in vivo imaging of reversibly binding radioligands.	/pubmed/17519979	Innis RB, Cunningham VJ, Delforge J, Fujita M, Gjedde A, Gunn RN, Holden J, Houle S, Huang SC, Ichise M, Iida H, Ito H, Kimura Y, Koeppe RA, Knudsen GM, Knuuti J, Lammertsma AA, Laruelle M, Logan J, Maguire RP, Mintun MA, Morris ED, et al.	J Cereb Blood Flow Metab. 2007 Sep;27(9):1533-9. Epub 2007 May 9. Review.	J Cereb Blood Flow Metab. 2007	PubMed	citation	PMID:17519979	pubmed	17519979	create date:2007/05/24 | first author:Innis RB
Quantification of cerebral nicotinic acetylcholine receptors by PET using 2-[18F]fluoro-A-85380 and the multiinjection approach.	/pubmed/17519978	Gallezot JD, Bottlaender MA, Delforge J, Valette H, Saba W, Dollé F, Coulon CM, Ottaviani MP, Hinnen F, Syrota A, Grégoire MC.	J Cereb Blood Flow Metab. 2008 Jan;28(1):172-89. Epub 2007 May 16.	J Cereb Blood Flow Metab. 2008	PubMed	citation	PMID:17519978	pubmed	17519978	create date:2007/05/24 | first author:Gallezot JD
Validation of cerebral venous oxygenation measured using near-infrared spectroscopy and partial jugular venous occlusion in the newborn lamb.	/pubmed/17519977	Wong FY, Barfield CP, Campbell L, Brodecky VA, Walker AM.	J Cereb Blood Flow Metab. 2008 Jan;28(1):74-80. Epub 2007 May 9.	J Cereb Blood Flow Metab. 2008	PubMed	citation	PMID:17519977	pubmed	17519977	create date:2007/05/24 | first author:Wong FY
Interleukin-6 stimulates circulating blood-derived endothelial progenitor cell angiogenesis in vitro.	/pubmed/17519976	Fan Y, Ye J, Shen F, Zhu Y, Yeghiazarians Y, Zhu W, Chen Y, Lawton MT, Young WL, Yang GY.	J Cereb Blood Flow Metab. 2008 Jan;28(1):90-8. Epub 2007 May 16.	J Cereb Blood Flow Metab. 2008	PubMed	citation	PMID:17519976	pubmed	17519976	create date:2007/05/24 | first author:Fan Y
Cerebral ischemia causes dysregulation of synaptic adhesion in mouse synaptosomes.	/pubmed/17519975	Costain WJ, Rasquinha I, Sandhu JK, Rippstein P, Zurakowski B, Slinn J, MacManus JP, Stanimirovic DB.	J Cereb Blood Flow Metab. 2008 Jan;28(1):99-110. Epub 2007 May 16.	J Cereb Blood Flow Metab. 2008	PubMed	citation	PMID:17519975	pubmed	17519975	create date:2007/05/24 | first author:Costain WJ
Interaction of mechanisms involving epoxyeicosatrienoic acids, adenosine receptors, and metabotropic glutamate receptors in neurovascular coupling in rat whisker barrel cortex.	/pubmed/17519974	Shi Y, Liu X, Gebremedhin D, Falck JR, Harder DR, Koehler RC.	J Cereb Blood Flow Metab. 2008 Jan;28(1):111-25. Epub 2007 May 23.	J Cereb Blood Flow Metab. 2008	PubMed	citation	PMID:17519974	pubmed	17519974	create date:2007/05/24 | first author:Shi Y
Hypoxia-induced acute mountain sickness is associated with intracellular cerebral edema: a 3 T magnetic resonance imaging study.	/pubmed/17519973	Schoonman GG, Sándor PS, Nirkko AC, Lange T, Jaermann T, Dydak U, Kremer C, Ferrari MD, Boesiger P, Baumgartner RW.	J Cereb Blood Flow Metab. 2008 Jan;28(1):198-206. Epub 2007 May 23.	J Cereb Blood Flow Metab. 2008	PubMed	citation	PMID:17519973	pubmed	17519973	create date:2007/05/24 | first author:Schoonman GG
Anti-inflammatory effects of the 70 kDa heat shock protein in experimental stroke.	/pubmed/17473852	Zheng Z, Kim JY, Ma H, Lee JE, Yenari MA.	J Cereb Blood Flow Metab. 2008 Jan;28(1):53-63. Epub 2007 May 2.	J Cereb Blood Flow Metab. 2008	PubMed	citation	PMID:17473852	pubmed	17473852	create date:2007/05/03 | first author:Zheng Z
Perfusion magnetic resonance imaging correlates of neuropsychological impairment in multiple sclerosis.	/pubmed/17473851	Inglese M, Adhya S, Johnson G, Babb JS, Miles L, Jaggi H, Herbert J, Grossman RI.	J Cereb Blood Flow Metab. 2008 Jan;28(1):164-71. Epub 2007 May 2.	J Cereb Blood Flow Metab. 2008	PubMed	citation	PMID:17473851	pubmed	17473851	create date:2007/05/03 | first author:Inglese M
Variability and fractal analysis of middle cerebral artery blood flow velocity and arterial blood pressure in subarachnoid hemorrhage.	/pubmed/17473850	Soehle M, Czosnyka M, Chatfield DA, Hoeft A, Peña A.	J Cereb Blood Flow Metab. 2008 Jan;28(1):64-73. Epub 2007 May 2.	J Cereb Blood Flow Metab. 2008	PubMed	citation	PMID:17473850	pubmed	17473850	create date:2007/05/03 | first author:Soehle M
A neuroprotective function for the hematopoietic protein granulocyte-macrophage colony stimulating factor (GM-CSF).	/pubmed/17457367	Schäbitz WR, Krüger C, Pitzer C, Weber D, Laage R, Gassler N, Aronowski J, Mier W, Kirsch F, Dittgen T, Bach A, Sommer C, Schneider A.	J Cereb Blood Flow Metab. 2008 Jan;28(1):29-43. Epub 2007 Apr 25.	J Cereb Blood Flow Metab. 2008	PubMed	citation	PMID:17457367	pubmed	17457367	create date:2007/04/26 | first author:Schäbitz WR
Reduced tissue damage and improved recovery of motor function after traumatic brain injury in mice deficient in complement component C4.	/pubmed/17457366	You Z, Yang J, Takahashi K, Yager PH, Kim HH, Qin T, Stahl GL, Ezekowitz RA, Carroll MC, Whalen MJ.	J Cereb Blood Flow Metab. 2007 Dec;27(12):1954-64. Epub 2007 Apr 25.	J Cereb Blood Flow Metab. 2007	PubMed	citation	PMID:17457366	pubmed	17457366	create date:2007/04/26 | first author:You Z
Downregulation of hippocampal adenosine kinase after focal ischemia as potential endogenous neuroprotective mechanism.	/pubmed/17457365	Pignataro G, Maysami S, Studer FE, Wilz A, Simon RP, Boison D.	J Cereb Blood Flow Metab. 2008 Jan;28(1):17-23. Epub 2007 Apr 25.	J Cereb Blood Flow Metab. 2008	PubMed	citation	PMID:17457365	pubmed	17457365	create date:2007/04/26 | first author:Pignataro G
Imaging brain inflammation with [(11)C]PK11195 by PET and induction of the peripheral-type benzodiazepine receptor after transient focal ischemia in rats.	/pubmed/17457364	Rojas S, Martín A, Arranz MJ, Pareto D, Purroy J, Verdaguer E, Llop J, Gómez V, Gispert JD, Millán O, Chamorro A, Planas AM.	J Cereb Blood Flow Metab. 2007 Dec;27(12):1975-86. Epub 2007 Apr 25.	J Cereb Blood Flow Metab. 2007	PubMed	citation	PMID:17457364	pubmed	17457364	create date:2007/04/26 | first author:Rojas S
Increased expression of a proline-rich Akt substrate (PRAS40) in human copper/zinc-superoxide dismutase transgenic rats protects motor neurons from death after spinal cord injury.	/pubmed/17457363	Yu F, Narasimhan P, Saito A, Liu J, Chan PH.	J Cereb Blood Flow Metab. 2008 Jan;28(1):44-52. Epub 2007 Apr 25.	J Cereb Blood Flow Metab. 2008	PubMed	citation	PMID:17457363	pubmed	17457363	create date:2007/04/26 | first author:Yu F
Glutamatergic and GABAergic neurotransmitter cycling and energy metabolism in rat cerebral cortex during postnatal development.	/pubmed/17440492	Chowdhury GM, Patel AB, Mason GF, Rothman DL, Behar KL.	J Cereb Blood Flow Metab. 2007 Dec;27(12):1895-907. Epub 2007 Apr 18.	J Cereb Blood Flow Metab. 2007	PubMed	citation	PMID:17440492	pubmed	17440492	create date:2007/04/19 | first author:Chowdhury GM
Soluble epoxide hydrolase: a novel therapeutic target in stroke.	/pubmed/17440491	Zhang W, Koerner IP, Noppens R, Grafe M, Tsai HJ, Morisseau C, Luria A, Hammock BD, Falck JR, Alkayed NJ.	J Cereb Blood Flow Metab. 2007 Dec;27(12):1931-40. Epub 2007 Apr 18.	J Cereb Blood Flow Metab. 2007	PubMed	citation	PMID:17440491	pubmed	17440491	create date:2007/04/19 | first author:Zhang W
Proliferating resident microglia after focal cerebral ischaemia in mice.	/pubmed/17440490	Denes A, Vidyasagar R, Feng J, Narvainen J, McColl BW, Kauppinen RA, Allan SM.	J Cereb Blood Flow Metab. 2007 Dec;27(12):1941-53. Epub 2007 Apr 18.	J Cereb Blood Flow Metab. 2007	PubMed	citation	PMID:17440490	pubmed	17440490	create date:2007/04/19 | first author:Denes A
Evaluation of the stability of blood flow over time in the dominant hemisphere: a functional transcranial Doppler study.	/pubmed/17429348	Vadikolias KM, Artemis ND, Mitsias PD, Heliopoulos JN, Tripsianis GA, Vadikolia CM, Proios HS, Serdari AE, Piperidou CN, Milonas IA.	J Cereb Blood Flow Metab. 2007 Nov;27(11):1870-7. Epub 2007 Apr 11.	J Cereb Blood Flow Metab. 2007	PubMed	citation	PMID:17429348	pubmed	17429348	create date:2007/04/13 | first author:Vadikolias KM
Nox2-derived reactive oxygen species mediate neurovascular dysregulation in the aging mouse brain.	/pubmed/17429347	Park L, Anrather J, Girouard H, Zhou P, Iadecola C.	J Cereb Blood Flow Metab. 2007 Dec;27(12):1908-18. Epub 2007 Apr 11.	J Cereb Blood Flow Metab. 2007	PubMed	citation	PMID:17429347	pubmed	17429347	create date:2007/04/13 | first author:Park L
Transient cooling during early reperfusion attenuates delayed edema and infarct progression in the Spontaneously Hypertensive Rat. Distribution and time course of regional brain temperature change in a model of postischemic hypothermic protection.	/pubmed/17429346	Kurasako T, Zhao L, Pulsinelli WA, Nowak TS Jr.	J Cereb Blood Flow Metab. 2007 Dec;27(12):1919-30. Epub 2007 Apr 11.	J Cereb Blood Flow Metab. 2007	PubMed	citation	PMID:17429346	pubmed	17429346	create date:2007/04/13 | first author:Kurasako T
Dynamic forcing of end-tidal carbon dioxide and oxygen applied to functional magnetic resonance imaging.	/pubmed/17406659	Wise RG, Pattinson KT, Bulte DP, Chiarelli PA, Mayhew SD, Balanos GM, O'Connor DF, Pragnell TR, Robbins PA, Tracey I, Jezzard P.	J Cereb Blood Flow Metab. 2007 Aug;27(8):1521-32. Epub 2007 Apr 4.	J Cereb Blood Flow Metab. 2007	PubMed	citation	PMID:17406659	pubmed	17406659	create date:2007/04/05 | first author:Wise RG
Cerebrovascular effects of hemodialysis in chronic kidney disease.	/pubmed/17406658	Prohovnik I, Post J, Uribarri J, Lee H, Sandu O, Langhoff E.	J Cereb Blood Flow Metab. 2007 Nov;27(11):1861-9. Epub 2007 Apr 4.	J Cereb Blood Flow Metab. 2007	PubMed	citation	PMID:17406658	pubmed	17406658	create date:2007/04/05 | first author:Prohovnik I
Reduced HO-1 protein expression is associated with more severe neurodegeneration after transient ischemia induced by cortical compression in diabetic Goto-Kakizaki rats.	/pubmed/17406657	Moreira TJ, Cebere A, Cebers G, Ostenson CG, Efendic S, Liljequist S.	J Cereb Blood Flow Metab. 2007 Oct;27(10):1710-23. Epub 2007 Apr 4.	J Cereb Blood Flow Metab. 2007	PubMed	citation	PMID:17406657	pubmed	17406657	create date:2007/04/05 | first author:Moreira TJ
Androgenic/estrogenic balance in the male rat cerebral circulation: metabolic enzymes and sex steroid receptors.	/pubmed/17406656	Gonzales RJ, Ansar S, Duckles SP, Krause DN.	J Cereb Blood Flow Metab. 2007 Nov;27(11):1841-52. Epub 2007 Apr 4.	J Cereb Blood Flow Metab. 2007	PubMed	citation	PMID:17406656	pubmed	17406656	create date:2007/04/05 | first author:Gonzales RJ
TNF alpha and Fas mediate tissue damage and functional outcome after traumatic brain injury in mice.	/pubmed/17406655	Bermpohl D, You Z, Lo EH, Kim HH, Whalen MJ.	J Cereb Blood Flow Metab. 2007 Nov;27(11):1806-18. Epub 2007 Apr 4.	J Cereb Blood Flow Metab. 2007	PubMed	citation	PMID:17406655	pubmed	17406655	create date:2007/04/05 | first author:Bermpohl D
Evaluation of reference regions for (R)-[(11)C]PK11195 studies in Alzheimer's disease and mild cognitive impairment.	/pubmed/17406654	Kropholler MA, Boellaard R, van Berckel BN, Schuitemaker A, Kloet RW, Lubberink MJ, Jonker C, Scheltens P, Lammertsma AA.	J Cereb Blood Flow Metab. 2007 Dec;27(12):1965-74. Epub 2007 Apr 4.	J Cereb Blood Flow Metab. 2007	PubMed	citation	PMID:17406654	pubmed	17406654	create date:2007/04/05 | first author:Kropholler MA
Novel mechanism of endothelin-1-induced vasospasm after subarachnoid hemorrhage.	/pubmed/17392694	Xie A, Aihara Y, Bouryi VA, Nikitina E, Jahromi BS, Zhang ZD, Takahashi M, Macdonald RL.	J Cereb Blood Flow Metab. 2007 Oct;27(10):1692-701. Epub 2007 Mar 28.	J Cereb Blood Flow Metab. 2007	PubMed	citation	PMID:17392694	pubmed	17392694	create date:2007/03/30 | first author:Xie A
The ammonium-induced increase in rat brain lactate concentration is rapid and reversible and is compatible with trafficking and signaling roles for ammonium.	/pubmed/17392693	Provent P, Kickler N, Barbier EL, Bergerot A, Farion R, Goury S, Marcaggi P, Segebarth C, Coles JA.	J Cereb Blood Flow Metab. 2007 Nov;27(11):1830-40. Epub 2007 Mar 28.	J Cereb Blood Flow Metab. 2007	PubMed	citation	PMID:17392693	pubmed	17392693	create date:2007/03/30 | first author:Provent P
T- and B-cell-deficient mice with experimental stroke have reduced lesion size and inflammation.	/pubmed/17392692	Hurn PD, Subramanian S, Parker SM, Afentoulis ME, Kaler LJ, Vandenbark AA, Offner H.	J Cereb Blood Flow Metab. 2007 Nov;27(11):1798-805. Epub 2007 Mar 28.	J Cereb Blood Flow Metab. 2007	PubMed	citation	PMID:17392692	pubmed	17392692	create date:2007/03/30 | first author:Hurn PD
Neutrophil depletion decreases VEGF-induced focal angiogenesis in the mature mouse brain.	/pubmed/17392691	Hao Q, Chen Y, Zhu Y, Fan Y, Palmer D, Su H, Young WL, Yang GY.	J Cereb Blood Flow Metab. 2007 Nov;27(11):1853-60. Epub 2007 Mar 28.	J Cereb Blood Flow Metab. 2007	PubMed	citation	PMID:17392691	pubmed	17392691	create date:2007/03/30 | first author:Hao Q
Regeneration and plasticity in the brain and spinal cord.	/pubmed/17392690	Johansson BB.	J Cereb Blood Flow Metab. 2007 Aug;27(8):1417-30. Epub 2007 Mar 28. Review.	J Cereb Blood Flow Metab. 2007	PubMed	citation	PMID:17392690	pubmed	17392690	create date:2007/03/30 | first author:Johansson BB
Automated three-dimensional analysis of histological and autoradiographic rat brain sections: application to an activation study.	/pubmed/17377517	Dubois A, Dauguet J, Herard AS, Besret L, Duchesnay E, Frouin V, Hantraye P, Bonvento G, Delzescaux T.	J Cereb Blood Flow Metab. 2007 Oct;27(10):1742-55. Epub 2007 Mar 21.	J Cereb Blood Flow Metab. 2007	PubMed	citation	PMID:17377517	pubmed	17377517	create date:2007/03/23 | first author:Dubois A
Transient hypertension concurrent with forepaw stimulation enhances functional MRI responsiveness in infarct and peri-infarct regions.	/pubmed/17377516	Tuor UI, Wang R, Zhao Z, Foniok T, Rushforth D, Wamsteeker JI, Qiao M.	J Cereb Blood Flow Metab. 2007 Nov;27(11):1819-29. Epub 2007 Mar 21.	J Cereb Blood Flow Metab. 2007	PubMed	citation	PMID:17377516	pubmed	17377516	create date:2007/03/23 | first author:Tuor UI
Adrenomedullin reduces gender-dependent loss of hypotensive cerebrovasodilation after newborn brain injury through activation of ATP-dependent K channels.	/pubmed/17377515	Armstead WM, Vavilala MS.	J Cereb Blood Flow Metab. 2007 Oct;27(10):1702-9. Epub 2007 Mar 21.	J Cereb Blood Flow Metab. 2007	PubMed	citation	PMID:17377515	pubmed	17377515	create date:2007/03/23 | first author:Armstead WM
Spectacular shrinking deficit: insights from multimodal magnetic resonance imaging after embolic middle cerebral artery occlusion in Sprague-Dawley rats.	/pubmed/17377514	Henninger N, Sicard KM, Fisher M.	J Cereb Blood Flow Metab. 2007 Oct;27(10):1756-63. Epub 2007 Mar 21.	J Cereb Blood Flow Metab. 2007	PubMed	citation	PMID:17377514	pubmed	17377514	create date:2007/03/23 | first author:Henninger N
No effect of low-dose statins treatment on cerebral blood flow in humans with atherosclerotic cerebrovascular disease.	/pubmed/17356563	Derdeyn CP, Carpenter DA, Videen TO, Grubb RL Jr, Powers WJ.	J Cereb Blood Flow Metab. 2007 Sep;27(9):1643-8. Epub 2007 Mar 14.	J Cereb Blood Flow Metab. 2007	PubMed	citation	PMID:17356563	pubmed	17356563	create date:2007/03/16 | first author:Derdeyn CP
Angiopoietin1/Tie2 and VEGF/Flk1 induced by MSC treatment amplifies angiogenesis and vascular stabilization after stroke.	/pubmed/17356562	Zacharek A, Chen J, Cui X, Li A, Li Y, Roberts C, Feng Y, Gao Q, Chopp M.	J Cereb Blood Flow Metab. 2007 Oct;27(10):1684-91. Epub 2007 Mar 14.	J Cereb Blood Flow Metab. 2007	PubMed	citation	PMID:17356562	pubmed	17356562	create date:2007/03/16 | first author:Zacharek A
Endotoxin preconditioning protects against the cytotoxic effects of TNFalpha after stroke: a novel role for TNFalpha in LPS-ischemic tolerance.	/pubmed/17327883	Rosenzweig HL, Minami M, Lessov NS, Coste SC, Stevens SL, Henshall DC, Meller R, Simon RP, Stenzel-Poore MP.	J Cereb Blood Flow Metab. 2007 Oct;27(10):1663-74. Epub 2007 Feb 28.	J Cereb Blood Flow Metab. 2007	PubMed	citation	PMID:17327883	pubmed	17327883	create date:2007/03/01 | first author:Rosenzweig HL
Identification of early markers for symptomatic vasospasm in human cerebral microdialysate after subarachnoid hemorrhage: preliminary results of a proteome-wide screening.	/pubmed/17327882	Maurer MH, Haux D, Sakowitz OW, Unterberg AW, Kuschinsky W.	J Cereb Blood Flow Metab. 2007 Oct;27(10):1675-83. Epub 2007 Feb 28.	J Cereb Blood Flow Metab. 2007	PubMed	citation	PMID:17327882	pubmed	17327882	create date:2007/03/01 | first author:Maurer MH
Deleterious effects of dihydrotestosterone on cerebral ischemic injury.	/pubmed/17311081	Cheng J, Alkayed NJ, Hurn PD.	J Cereb Blood Flow Metab. 2007 Sep;27(9):1553-62. Epub 2007 Feb 21.	J Cereb Blood Flow Metab. 2007	PubMed	citation	PMID:17311081	pubmed	17311081	create date:2007/02/22 | first author:Cheng J
Evaluation of methods for generating parametric (R-[11C]PK11195 binding images.	/pubmed/17311080	Schuitemaker A, van Berckel BN, Kropholler MA, Kloet RW, Jonker C, Scheltens P, Lammertsma AA, Boellaard R.	J Cereb Blood Flow Metab. 2007 Sep;27(9):1603-15. Epub 2007 Feb 21.	J Cereb Blood Flow Metab. 2007	PubMed	citation	PMID:17311080	pubmed	17311080	create date:2007/02/22 | first author:Schuitemaker A
Aging effects on cerebral blood and cerebrospinal fluid flows.	/pubmed/17311079	Stoquart-ElSankari S, Balédent O, Gondry-Jouet C, Makki M, Godefroy O, Meyer ME.	J Cereb Blood Flow Metab. 2007 Sep;27(9):1563-72. Epub 2007 Feb 21.	J Cereb Blood Flow Metab. 2007	PubMed	citation	PMID:17311079	pubmed	17311079	create date:2007/02/22 | first author:Stoquart-ElSankari S
Normobaric hyperoxia delays perfusion/diffusion mismatch evolution, reduces infarct volume, and differentially affects neuronal cell death pathways after suture middle cerebral artery occlusion in rats.	/pubmed/17311078	Henninger N, Bouley J, Nelligan JM, Sicard KM, Fisher M.	J Cereb Blood Flow Metab. 2007 Sep;27(9):1632-42. Epub 2007 Feb 21.	J Cereb Blood Flow Metab. 2007	PubMed	citation	PMID:17311078	pubmed	17311078	create date:2007/02/22 | first author:Henninger N
Crossed cerebellar diaschisis in acute ischemic stroke: a study with serial SPECT and MRI.	/pubmed/17311077	Liu Y, Karonen JO, Nuutinen J, Vanninen E, Kuikka JT, Vanninen RL.	J Cereb Blood Flow Metab. 2007 Oct;27(10):1724-32. Epub 2007 Feb 21.	J Cereb Blood Flow Metab. 2007	PubMed	citation	PMID:17311077	pubmed	17311077	create date:2007/02/22 | first author:Liu Y
[11C]NNC 112 selectivity for dopamine D1 and serotonin 5-HT(2A) receptors: a PET study in healthy human subjects.	/pubmed/17311076	Slifstein M, Kegeles LS, Gonzales R, Frankle WG, Xu X, Laruelle M, Abi-Dargham A.	J Cereb Blood Flow Metab. 2007 Oct;27(10):1733-41. Epub 2007 Feb 21.	J Cereb Blood Flow Metab. 2007	PubMed	citation	PMID:17311076	pubmed	17311076	create date:2007/02/22 | first author:Slifstein M
Bacterial hydrogen peroxide contributes to cerebral hyperemia during early stages of experimental pneumococcal meningitis.	/pubmed/17311075	Hoffmann OM, Becker D, Weber JR.	J Cereb Blood Flow Metab. 2007 Nov;27(11):1792-7. Epub 2007 Feb 21.	J Cereb Blood Flow Metab. 2007	PubMed	citation	PMID:17311075	pubmed	17311075	create date:2007/02/22 | first author:Hoffmann OM
Excitotoxic mechanisms of ischemic injury in myelinated white matter.	/pubmed/17299453	Tekkök SB, Ye Z, Ransom BR.	J Cereb Blood Flow Metab. 2007 Sep;27(9):1540-52. Epub 2007 Feb 14.	J Cereb Blood Flow Metab. 2007	PubMed	citation	PMID:17299453	pubmed	17299453	create date:2007/02/15 | first author:Tekkök SB
Title	URL	Description	Details	ShortDetails	Resource	Type	Identifiers	Db	EntrezUID	Properties
Hyperglycemia during ischemia rapidly accelerates brain damage in stroke patients treated with tPA.	/pubmed/17299452	Ribo M, Molina CA, Delgado P, Rubiera M, Delgado-Mederos R, Rovira A, Munuera J, Alvarez-Sabin J.	J Cereb Blood Flow Metab. 2007 Sep;27(9):1616-22. Epub 2007 Feb 14.	J Cereb Blood Flow Metab. 2007	PubMed	citation	PMID:17299452	pubmed	17299452	create date:2007/02/15 | first author:Ribo M
Evaluation of four pyridine analogs to characterize 6-OHDA-induced modulation of mGluR5 function in rat brain using microPET studies.	/pubmed/17299451	Zhu A, Wang X, Yu M, Wang JQ, Brownell AL.	J Cereb Blood Flow Metab. 2007 Sep;27(9):1623-31. Epub 2007 Feb 14.	J Cereb Blood Flow Metab. 2007	PubMed	citation	PMID:17299451	pubmed	17299451	create date:2007/02/15 | first author:Zhu A
iNOS-derived NO and nox2-derived superoxide confer tolerance to excitotoxic brain injury through peroxynitrite.	/pubmed/17293848	Kawano T, Kunz A, Abe T, Girouard H, Anrather J, Zhou P, Iadecola C.	J Cereb Blood Flow Metab. 2007 Aug;27(8):1453-62. Epub 2007 Feb 7.	J Cereb Blood Flow Metab. 2007	PubMed	citation	PMID:17293848	pubmed	17293848	create date:2007/02/13 | first author:Kawano T
Suppression of deltaPKC activation after focal cerebral ischemia contributes to the protective effect of hypothermia.	/pubmed/17293847	Shimohata T, Zhao H, Sung JH, Sun G, Mochly-Rosen D, Steinberg GK.	J Cereb Blood Flow Metab. 2007 Aug;27(8):1463-75. Epub 2007 Feb 7.	J Cereb Blood Flow Metab. 2007	PubMed	citation	PMID:17293847	pubmed	17293847	create date:2007/02/13 | first author:Shimohata T
Expression profiling identifies the CRH/CRH-R1 system as a modulator of neurovascular gene activity.	/pubmed/17293846	Deussing JM, Kühne C, Pütz B, Panhuysen M, Breu J, Stenzel-Poore MP, Holsboer F, Wurst W.	J Cereb Blood Flow Metab. 2007 Aug;27(8):1476-95. Epub 2007 Feb 7.	J Cereb Blood Flow Metab. 2007	PubMed	citation	PMID:17293846	pubmed	17293846	create date:2007/02/13 | first author:Deussing JM
Deletion of aldose reductase leads to protection against cerebral ischemic injury.	/pubmed/17293845	Lo AC, Cheung AK, Hung VK, Yeung CM, He QY, Chiu JF, Chung SS, Chung SK.	J Cereb Blood Flow Metab. 2007 Aug;27(8):1496-509. Epub 2007 Feb 7.	J Cereb Blood Flow Metab. 2007	PubMed	citation	PMID:17293845	pubmed	17293845	create date:2007/02/13 | first author:Lo AC
Understanding your inhibitions: modulation of brain cortical metabolism by GABA(B) receptors.	/pubmed/17293844	Nasrallah FA, Griffin JL, Balcar VJ, Rae C.	J Cereb Blood Flow Metab. 2007 Aug;27(8):1510-20. Epub 2007 Feb 7.	J Cereb Blood Flow Metab. 2007	PubMed	citation	PMID:17293844	pubmed	17293844	create date:2007/02/13 | first author:Nasrallah FA
Effect of sustained-mild and transient-severe hyperglycemia on ischemia-induced blood-brain barrier opening.	/pubmed/17293843	Ennis SR, Keep RF.	J Cereb Blood Flow Metab. 2007 Sep;27(9):1573-82. Epub 2007 Feb 7.	J Cereb Blood Flow Metab. 2007	PubMed	citation	PMID:17293843	pubmed	17293843	create date:2007/02/13 | first author:Ennis SR
Potential contribution of nuclear factor-kappaB to cerebral vasospasm after experimental subarachnoid hemorrhage in rabbits.	/pubmed/17293842	Zhou ML, Shi JX, Hang CH, Cheng HL, Qi XP, Mao L, Chen KF, Yin HX.	J Cereb Blood Flow Metab. 2007 Sep;27(9):1583-92. Epub 2007 Feb 7.	J Cereb Blood Flow Metab. 2007	PubMed	citation	PMID:17293842	pubmed	17293842	create date:2007/02/13 | first author:Zhou ML
Increased pentose phosphate pathway flux after clinical traumatic brain injury: a [1,2-13C2]glucose labeling study in humans.	/pubmed/17293841	Dusick JR, Glenn TC, Lee WN, Vespa PM, Kelly DF, Lee SM, Hovda DA, Martin NA.	J Cereb Blood Flow Metab. 2007 Sep;27(9):1593-602. Epub 2007 Feb 7.	J Cereb Blood Flow Metab. 2007	PubMed	citation	PMID:17293841	pubmed	17293841	create date:2007/02/13 | first author:Dusick JR
Erythropoietin protects from post-traumatic edema in the rat brain.	/pubmed/17264861	Verdonck O, Lahrech H, Francony G, Carle O, Farion R, Van de Looij Y, Remy C, Segebarth C, Payen JF.	J Cereb Blood Flow Metab. 2007 Jul;27(7):1369-76. Epub 2007 Jan 31.	J Cereb Blood Flow Metab. 2007	PubMed	citation	PMID:17264861	pubmed	17264861	create date:2007/02/01 | first author:Verdonck O
Gender-specific response to isoflurane preconditioning in focal cerebral ischemia.	/pubmed/17264860	Kitano H, Young JM, Cheng J, Wang L, Hurn PD, Murphy SJ.	J Cereb Blood Flow Metab. 2007 Jul;27(7):1377-86. Epub 2007 Jan 31.	J Cereb Blood Flow Metab. 2007	PubMed	citation	PMID:17264860	pubmed	17264860	create date:2007/02/01 | first author:Kitano H
The NMDA and AMPA/KA receptors are involved in glutamate-induced alterations of occludin expression and phosphorylation in brain endothelial cells.	/pubmed/17245419	András IE, Deli MA, Veszelka S, Hayashi K, Hennig B, Toborek M.	J Cereb Blood Flow Metab. 2007 Aug;27(8):1431-43. Epub 2007 Jan 24.	J Cereb Blood Flow Metab. 2007	PubMed	citation	PMID:17245419	pubmed	17245419	create date:2007/01/25 | first author:András IE
In vivo measurement of density and affinity of the monoamine vesicular transporter in a unilateral 6-hydroxydopamine rat model of PD.	/pubmed/17245418	Sossi V, Holden JE, Topping GJ, Camborde ML, Kornelsen RA, McCormick SE, Greene J, Studenov AR, Ruth TJ, Doudet DJ.	J Cereb Blood Flow Metab. 2007 Jul;27(7):1407-15. Epub 2007 Jan 24.	J Cereb Blood Flow Metab. 2007	PubMed	citation	PMID:17245418	pubmed	17245418	create date:2007/01/25 | first author:Sossi V
Cannabinoid CB(2) receptor activation decreases cerebral infarction in a mouse focal ischemia/reperfusion model.	/pubmed/17245417	Zhang M, Martin BR, Adler MW, Razdan RK, Jallo JI, Tuma RF.	J Cereb Blood Flow Metab. 2007 Jul;27(7):1387-96. Epub 2007 Jan 24.	J Cereb Blood Flow Metab. 2007	PubMed	citation	PMID:17245417	pubmed	17245417	create date:2007/01/25 | first author:Zhang M
Cerebral glutamine and glutamate levels in relation to compromised energy metabolism: a microdialysis study in subarachnoid hemorrhage patients.	/pubmed/17228333	Samuelsson C, Hillered L, Zetterling M, Enblad P, Hesselager G, Ryttlefors M, Kumlien E, Lewén A, Marklund N, Nilsson P, Salci K, Ronne-Engström E.	J Cereb Blood Flow Metab. 2007 Jul;27(7):1309-17. Epub 2007 Jan 17.	J Cereb Blood Flow Metab. 2007	PubMed	citation	PMID:17228333	pubmed	17228333	create date:2007/01/18 | first author:Samuelsson C
The upregulation of glial glutamate transporter-1 participates in the induction of brain ischemic tolerance in rats.	/pubmed/17228332	Zhang M, Li WB, Geng JX, Li QJ, Sun XC, Xian XH, Qi J, Li SQ.	J Cereb Blood Flow Metab. 2007 Jul;27(7):1352-68. Epub 2007 Jan 17.	J Cereb Blood Flow Metab. 2007	PubMed	citation	PMID:17228332	pubmed	17228332	create date:2007/01/18 | first author:Zhang M
Impaired firing and sodium channel function in CA1 hippocampal interneurons after transient cerebral ischemia.	/pubmed/17228331	Zhan RZ, Nadler JV, Schwartz-Bloom RD.	J Cereb Blood Flow Metab. 2007 Aug;27(8):1444-52. Epub 2007 Jan 17.	J Cereb Blood Flow Metab. 2007	PubMed	citation	PMID:17228331	pubmed	17228331	create date:2007/01/18 | first author:Zhan RZ
Spatial specificity of BOLD versus cerebral blood volume fMRI for mapping cortical organization.	/pubmed/17213863	Smirnakis SM, Schmid MC, Weber B, Tolias AS, Augath M, Logothetis NK.	J Cereb Blood Flow Metab. 2007 Jun;27(6):1248-61. Epub 2007 Jan 10. Erratum in: J Cereb Blood Flow Metab. 2007 Jun;27(6):1290.	J Cereb Blood Flow Metab. 2007	PubMed	citation	PMID:17213863	pubmed	17213863	create date:2007/01/11 | first author:Smirnakis SM
Contribution of poly(ADP-ribose) polymerase to postischemic blood-brain barrier damage in rats.	/pubmed/17213862	Lenzsér G, Kis B, Snipes JA, Gáspár T, Sándor P, Komjáti K, Szabó C, Busija DW.	J Cereb Blood Flow Metab. 2007 Jul;27(7):1318-26. Epub 2007 Jan 10.	J Cereb Blood Flow Metab. 2007	PubMed	citation	PMID:17213862	pubmed	17213862	create date:2007/01/11 | first author:Lenzsér G
Ischemic preconditioning reveals that GLT1/EAAT2 glutamate transporter is a novel PPARgamma target gene involved in neuroprotection.	/pubmed/17213861	Romera C, Hurtado O, Mallolas J, Pereira MP, Morales JR, Romera A, Serena J, Vivancos J, Nombela F, Lorenzo P, Lizasoain I, Moro MA.	J Cereb Blood Flow Metab. 2007 Jul;27(7):1327-38. Epub 2007 Jan 10.	J Cereb Blood Flow Metab. 2007	PubMed	citation	PMID:17213861	pubmed	17213861	create date:2007/01/11 | first author:Romera C
Dopamine receptor modulation of hypoxic-ischemic neuronal injury in striatum of newborn piglets.	/pubmed/17213860	Yang ZJ, Torbey M, Li X, Bernardy J, Golden WC, Martin LJ, Koehler RC.	J Cereb Blood Flow Metab. 2007 Jul;27(7):1339-51. Epub 2007 Jan 10.	J Cereb Blood Flow Metab. 2007	PubMed	citation	PMID:17213860	pubmed	17213860	create date:2007/01/11 | first author:Yang ZJ
Stroke induces ependymal cell transformation into radial glia in the subventricular zone of the adult rodent brain.	/pubmed/17200679	Zhang RL, Zhang ZG, Wang Y, LeTourneau Y, Liu XS, Zhang X, Gregg SR, Wang L, Chopp M.	J Cereb Blood Flow Metab. 2007 Jun;27(6):1201-12. Epub 2007 Jan 3.	J Cereb Blood Flow Metab. 2007	PubMed	citation	PMID:17200679	pubmed	17200679	create date:2007/01/04 | first author:Zhang RL
A multicompartment vascular model for inferring baseline and functional changes in cerebral oxygen metabolism and arterial dilation.	/pubmed/17200678	Huppert TJ, Allen MS, Benav H, Jones PB, Boas DA.	J Cereb Blood Flow Metab. 2007 Jun;27(6):1262-79. Epub 2007 Jan 3.	J Cereb Blood Flow Metab. 2007	PubMed	citation	PMID:17200678	pubmed	17200678	create date:2007/01/04 | first author:Huppert TJ
Dihydropyridine calcium antagonists increase fibrinolytic activity: a systematic review.	/pubmed/17191079	Vergouwen MD, Vermeulen M, de Haan RJ, Levi M, Roos YB.	J Cereb Blood Flow Metab. 2007 Jul;27(7):1293-308. Epub 2006 Dec 27. Review.	J Cereb Blood Flow Metab. 2007	PubMed	citation	PMID:17191079	pubmed	17191079	create date:2006/12/28 | first author:Vergouwen MD
[truncated: 1,226 more rows]
