# Supplementary material for: Rising Publication Delays Inflate Journal Impact Factors
Source: PLoS One. 2012 Dec 31;7(12):e53374. doi: 10.1371/journal.pone.0053374 (PMC3534064; doi:10.1371/journal.pone.0053374)
Supplement: Data S1 — Datasets used for the analysis. (ZIP) [file pone.0053374.s005.zip › Journal of Cognitive Neuroscience.csv]

Title	URL	Description	Details	ShortDetails	Resource	Type	Identifiers	Db	EntrezUID	Properties
Hierarchies in Action and Motor Control.	/pubmed/22288396	Uithol S, van Rooij I, Bekkering H, Haselager P.	J Cogn Neurosci. 2012 Jan 30. [Epub ahead of print]	J Cogn Neurosci. 2012	PubMed	citation	PMID:22288396	pubmed	22288396	create date:2012/02/01 | first author:Uithol S
The Human Ventromedial pFC Is Critical for Transitive Inference.	/pubmed/22288395	Koscik TR, Tranel D.	J Cogn Neurosci. 2012 Jan 30. [Epub ahead of print]	J Cogn Neurosci. 2012	PubMed	citation	PMID:22288395	pubmed	22288395	create date:2012/02/01 | first author:Koscik TR
How Do Spatial Learning and Memory Occur in the Brain? Coordinated Learning of Entorhinal Grid Cells and Hippocampal Place Cells.	/pubmed/22288394	Pilly PK, Grossberg S.	J Cogn Neurosci. 2012 Jan 30. [Epub ahead of print]	J Cogn Neurosci. 2012	PubMed	citation	PMID:22288394	pubmed	22288394	create date:2012/02/01 | first author:Pilly PK
Overlap between the Neural Correlates of Cued Recall and Source Memory: Evidence for a Generic Recollection Network?	/pubmed/22288393	Hayama HR, Vilberg KL, Rugg MD.	J Cogn Neurosci. 2012 Jan 30. [Epub ahead of print]	J Cogn Neurosci. 2012	PubMed	citation	PMID:22288393	pubmed	22288393	create date:2012/02/01 | first author:Hayama HR
Controlling Conflict from Interfering Long-term Memory Representations.	/pubmed/22288392	Jost K, Khader PH, Düsel P, Richter FR, Rohde KB, Bien S, Rösler F.	J Cogn Neurosci. 2012 Jan 30. [Epub ahead of print]	J Cogn Neurosci. 2012	PubMed	citation	PMID:22288392	pubmed	22288392	create date:2012/02/01 | first author:Jost K
Age-related Differences in Corticomotor Excitability and Inhibitory Processes during a Visuomotor RT Task.	/pubmed/22288391	Fujiyama H, Hinder MR, Schmidt MW, Tandonnet C, Garry MI, Summers JJ.	J Cogn Neurosci. 2012 Jan 30. [Epub ahead of print]	J Cogn Neurosci. 2012	PubMed	citation	PMID:22288391	pubmed	22288391	create date:2012/02/01 | first author:Fujiyama H
Distinct EEG Amplitude Suppression to Facial Gestures as Evidence for a Mirror Mechanism in Newborn Monkeys.	/pubmed/22288390	Francesco FP, Vanderwert R, Paukner A, Bower S, Suomi SJ, Fox NA.	J Cogn Neurosci. 2012 Jan 30. [Epub ahead of print]	J Cogn Neurosci. 2012	PubMed	citation	PMID:22288390	pubmed	22288390	create date:2012/02/01 | first author:Francesco FP
GABA(A) Agonist Reduces Visual Awareness: A Masking-EEG Experiment.	/pubmed/22264199	van Loon AM, Scholte HS, van Gaal S, van der Hoort BJ, Lamme VA.	J Cogn Neurosci. 2012 Jan 20. [Epub ahead of print]	J Cogn Neurosci. 2012	PubMed	citation	PMID:22264199	pubmed	22264199	create date:2012/01/24 | first author:van Loon AM
Viewpoint (In)dependence of Action Representations: An MVPA Study.	/pubmed/22264198	Oosterhof NN, Tipper SP, Downing PE.	J Cogn Neurosci. 2012 Jan 20. [Epub ahead of print]	J Cogn Neurosci. 2012	PubMed	citation	PMID:22264198	pubmed	22264198	create date:2012/01/24 | first author:Oosterhof NN
Representations of Facial Identity in the Left Hemisphere Require Right Hemisphere Processing.	/pubmed/22264197	Verosky SC, Turk-Browne NB.	J Cogn Neurosci. 2012 Jan 20. [Epub ahead of print]	J Cogn Neurosci. 2012	PubMed	citation	PMID:22264197	pubmed	22264197	create date:2012/01/24 | first author:Verosky SC
Why the Assessment of Causality in Brain-Behavior Relations Requires Brain Stimulation.	/pubmed/22264196	Silvanto J, Pascual-Leone A.	J Cogn Neurosci. 2012 Jan 20. [Epub ahead of print]	J Cogn Neurosci. 2012	PubMed	citation	PMID:22264196	pubmed	22264196	create date:2012/01/24 | first author:Silvanto J
Effects of TMS over Premotor and Superior Temporal Cortices on Biological Motion Perception.	/pubmed/22264195	van Kemenade BM, Muggleton N, Walsh V, Saygin AP.	J Cogn Neurosci. 2012 Jan 20. [Epub ahead of print]	J Cogn Neurosci. 2012	PubMed	citation	PMID:22264195	pubmed	22264195	create date:2012/01/24 | first author:van Kemenade BM
Where the Mass Counts: Common Cortical Activation for Different Kinds of Nonsingularity.	/pubmed/22264194	Domahs F, Nagels A, Domahs U, Whitney C, Wiese R, Kircher T.	J Cogn Neurosci. 2012 Jan 20. [Epub ahead of print]	J Cogn Neurosci. 2012	PubMed	citation	PMID:22264194	pubmed	22264194	create date:2012/01/24 | first author:Domahs F
Playing a First-person Shooter Video Game Induces Neuroplastic Change.	/pubmed/22264193	Wu S, Cheng CK, Feng J, D'Angelo L, Alain C, Spence I.	J Cogn Neurosci. 2012 Jan 20. [Epub ahead of print]	J Cogn Neurosci. 2012	PubMed	citation	PMID:22264193	pubmed	22264193	create date:2012/01/24 | first author:Wu S
Figure-Ground Representation and Its Decay in Primary Visual Cortex.	/pubmed/22220730	Strother L, Lavell C, Vilis T.	J Cogn Neurosci. 2012 Jan 5. [Epub ahead of print]	J Cogn Neurosci. 2012	PubMed	citation	PMID:22220730	pubmed	22220730	create date:2012/01/10 | first author:Strother L
The Neuroanatomy of Visual Enumeration: Differentiating Necessary Neural Correlates for Subitizing versus Counting in a Neuropsychological Voxel-based Morphometry Study.	/pubmed/22220729	Demeyere N, Rotshtein P, Humphreys GW.	J Cogn Neurosci. 2012 Jan 5. [Epub ahead of print]	J Cogn Neurosci. 2012	PubMed	citation	PMID:22220729	pubmed	22220729	create date:2012/01/10 | first author:Demeyere N
What Makes Different People's Representations Alike: Neural Similarity Space Solves the Problem of Across-subject fMRI Decoding.	/pubmed/22220728	Raizada RD, Connolly AC.	J Cogn Neurosci. 2012 Jan 5. [Epub ahead of print]	J Cogn Neurosci. 2012	PubMed	citation	PMID:22220728	pubmed	22220728	create date:2012/01/10 | first author:Raizada RD
The Differential Contributions of pFC and Temporo-parietal Cortex to Multimodal Semantic Control: Exploring Refractory Effects in Semantic Aphasia.	/pubmed/22220727	Gardner HE, Lambon Ralph MA, Dodds N, Jones T, Ehsan S, Jefferies E.	J Cogn Neurosci. 2012 Jan 5. [Epub ahead of print]	J Cogn Neurosci. 2012	PubMed	citation	PMID:22220727	pubmed	22220727	create date:2012/01/10 | first author:Gardner HE
Dissociation between Awareness and Spatial Coding: Evidence from Unilateral Neglect.	/pubmed/22220726	Treccani B, Cubelli R, Sellaro R, Umiltà C, Della Sala S.	J Cogn Neurosci. 2012 Jan 5. [Epub ahead of print]	J Cogn Neurosci. 2012	PubMed	citation	PMID:22220726	pubmed	22220726	create date:2012/01/10 | first author:Treccani B
Characterizing Episodic Memory Retrieval: Electrophysiological Evidence for Diminished Familiarity following Unitization.	/pubmed/22220725	Pilgrim L, Murray JG, Donaldson DI.	J Cogn Neurosci. 2012 Jan 5. [Epub ahead of print]	J Cogn Neurosci. 2012	PubMed	citation	PMID:22220725	pubmed	22220725	create date:2012/01/10 | first author:Pilgrim L
VBM-DTI Correlates of Verbal Intelligence: A Potential Link to Broca's Area.	/pubmed/22220724	Konrad A, Vucurevic G, Musso F, Winterer G.	J Cogn Neurosci. 2012 Jan 5. [Epub ahead of print]	J Cogn Neurosci. 2012	PubMed	citation	PMID:22220724	pubmed	22220724	create date:2012/01/10 | first author:Konrad A
Stress Sensitizes the Brain: Increased Processing of Unpleasant Pictures after Exposure to Acute Stress.	/pubmed/22185496	Weymar M, Schwabe L, Löw A, Hamm AO.	J Cogn Neurosci. 2011 Dec 20. [Epub ahead of print]	J Cogn Neurosci. 2011	PubMed	citation	PMID:22185496	pubmed	22185496	create date:2011/12/22 | first author:Weymar M
Visuo-haptic Neuronal Convergence Demonstrated with an Inversely Effective Pattern of BOLD Activation.	/pubmed/22185495	Kim S, Stevenson RA, James TW.	J Cogn Neurosci. 2011 Dec 20. [Epub ahead of print]	J Cogn Neurosci. 2011	PubMed	citation	PMID:22185495	pubmed	22185495	create date:2011/12/22 | first author:Kim S
Processing of Facial Emotion in the Human Fusiform Gyrus.	/pubmed/22185494	Kawasaki H, Tsuchiya N, Kovach CK, Nourski KV, Oya H, Howard MA, Adolphs R.	J Cogn Neurosci. 2011 Dec 20. [Epub ahead of print]	J Cogn Neurosci. 2011	PubMed	citation	PMID:22185494	pubmed	22185494	create date:2011/12/22 | first author:Kawasaki H
The Time Course of Visual Letter Perception.	/pubmed/22185493	Madec S, Rey A, Dufau S, Klein M, Grainger J.	J Cogn Neurosci. 2011 Dec 20. [Epub ahead of print]	J Cogn Neurosci. 2011	PubMed	citation	PMID:22185493	pubmed	22185493	create date:2011/12/22 | first author:Madec S
Closing the Gates to Consciousness: Distractors Activate a Central Inhibition Process.	/pubmed/22185492	Niedeggen M, Michael L, Hesselmann G.	J Cogn Neurosci. 2011 Dec 20. [Epub ahead of print]	J Cogn Neurosci. 2011	PubMed	citation	PMID:22185492	pubmed	22185492	create date:2011/12/22 | first author:Niedeggen M
Extinguishing Extinction: Hemispheric Differences in the Modulation of TMS-induced Visual Extinction by Directing Covert Spatial Attention.	/pubmed/22185491	Bien N, Goebel R, Sack AT.	J Cogn Neurosci. 2011 Dec 20. [Epub ahead of print]	J Cogn Neurosci. 2011	PubMed	citation	PMID:22185491	pubmed	22185491	create date:2011/12/22 | first author:Bien N
Differential Sensitivity of Letters, Numbers, and Symbols to Character Transpositions.	/pubmed/22185490	Duñabeitia JA, Dimitropoulou M, Grainger J, Hernández JA, Carreiras M.	J Cogn Neurosci. 2011 Dec 20. [Epub ahead of print]	J Cogn Neurosci. 2011	PubMed	citation	PMID:22185490	pubmed	22185490	create date:2011/12/22 | first author:Duñabeitia JA
Unconscious and Conscious Processing of Color Rely on Activity in Early Visual Cortex: A TMS Study.	/pubmed/22126671	Railo H, Salminen-Vaparanta N, Henriksson L, Revonsuo A, Koivisto M.	J Cogn Neurosci. 2011 Nov 29. [Epub ahead of print]	J Cogn Neurosci. 2011	PubMed	citation	PMID:22126671	pubmed	22126671	create date:2011/12/01 | first author:Railo H
Premotor cortex is sensitive to auditory-visual congruence for biological motion.	/pubmed/22126670	Wuerger SM, Parkes L, Lewis PA, Crocker-Buque A, Rutschmann R, Meyer GF.	J Cogn Neurosci. 2012 Mar;24(3):575-87. Epub 2011 Nov 29.	J Cogn Neurosci. 2012	PubMed	citation	PMID:22126670	pubmed	22126670	create date:2011/12/01 | first author:Wuerger SM
Explaining how brain stimulation can evoke memories.	/pubmed/22098266	Jacobs J, Lega B, Anderson C.	J Cogn Neurosci. 2012 Mar;24(3):553-63. Epub 2011 Nov 18.	J Cogn Neurosci. 2012	PubMed	citation	PMID:22098266	pubmed	22098266	create date:2011/11/22 | first author:Jacobs J
The prefrontal cortex and oculomotor delayed response: a reconsideration of the mnemonic scotoma"."	/pubmed/22098265	Tsujimoto S, Postle BR.	J Cogn Neurosci. 2012 Mar;24(3):627-35. Epub 2011 Nov 18.	J Cogn Neurosci. 2012	PubMed	citation	PMID:22098265	pubmed	22098265	create date:2011/11/22 | first author:Tsujimoto S
Feeling without Seeing? Engagement of Ventral, but Not Dorsal, Amygdala during Unaware Exposure to Emotional Faces.	/pubmed/22098264	Lerner Y, Singer N, Gonen T, Weintraub Y, Cohen O, Rubin N, Ungerleider LG, Hendler T.	J Cogn Neurosci. 2012 Mar;24(3):531-42. Epub 2011 Nov 18.	J Cogn Neurosci. 2012	PubMed	citation	PMID:22098264	pubmed	22098264	create date:2011/11/22 | first author:Lerner Y
Persistent Neuronal Firing in Primary Somatosensory Cortex in the Absence of Working Memory of Trial-specific Features of the Sample Stimuli in a Haptic Working Memory Task.	/pubmed/22098263	Wang L, Li X, Hsiao SS, Bodner M, Lenz F, Zhou YD.	J Cogn Neurosci. 2012 Mar;24(3):664-76. Epub 2011 Nov 18.	J Cogn Neurosci. 2012	PubMed	citation	PMID:22098263	pubmed	22098263	create date:2011/11/22 | first author:Wang L
Motor Simulation during Action Word Processing in Neurosurgical Patients.	/pubmed/22098262	Tomasino B, Ceschia M, Fabbro F, Skrap M.	J Cogn Neurosci. 2012 Mar;24(3):736-48. Epub 2011 Nov 18.	J Cogn Neurosci. 2012	PubMed	citation	PMID:22098262	pubmed	22098262	create date:2011/11/22 | first author:Tomasino B
The Cerebellum Generates Motor-to-Auditory Predictions: ERP Lesion Evidence.	/pubmed/22098261	Knolle F, Schröger E, Baess P, Kotz SA.	J Cogn Neurosci. 2012 Mar;24(3):698-706. Epub 2011 Nov 18.	J Cogn Neurosci. 2012	PubMed	citation	PMID:22098261	pubmed	22098261	create date:2011/11/22 | first author:Knolle F
Structural Integrity of the Prefrontal Cortex Modulates Electrocortical Sensitivity to Reward.	/pubmed/22098260	Parvaz MA, Konova AB, Tomasi D, Volkow ND, Goldstein RZ.	J Cogn Neurosci. 2011 Nov 18. [Epub ahead of print]	J Cogn Neurosci. 2011	PubMed	citation	PMID:22098260	pubmed	22098260	create date:2011/11/22 | first author:Parvaz MA
An application of univariate and multivariate approaches in FMRI to quantifying the hemispheric lateralization of acoustic and linguistic processes.	/pubmed/22066589	McGettigan C, Evans S, Rosen S, Agnew ZK, Shah P, Scott SK.	J Cogn Neurosci. 2012 Mar;24(3):636-52. Epub 2011 Nov 8.	J Cogn Neurosci. 2012	PubMed	citation	PMID:22066589	pubmed	22066589	create date:2011/11/10 | first author:McGettigan C
Visuomotor coordination and motor representation by human temporal lobe neurons.	/pubmed/22066588	Tankus A, Fried I.	J Cogn Neurosci. 2012 Mar;24(3):600-10. Epub 2011 Nov 8.	J Cogn Neurosci. 2012	PubMed	citation	PMID:22066588	pubmed	22066588	create date:2011/11/10 | first author:Tankus A
Somatosensory anticipatory alpha activity increases to suppress distracting input.	/pubmed/22066587	Haegens S, Luther L, Jensen O.	J Cogn Neurosci. 2012 Mar;24(3):677-85. Epub 2011 Nov 8.	J Cogn Neurosci. 2012	PubMed	citation	PMID:22066587	pubmed	22066587	create date:2011/11/10 | first author:Haegens S
Incongruent abstract stimulus-response bindings result in response interference: FMRI and EEG evidence from visual object classification priming.	/pubmed/22066586	Horner AJ, Henson RN.	J Cogn Neurosci. 2012 Mar;24(3):760-73. Epub 2011 Nov 8.	J Cogn Neurosci. 2012	PubMed	citation	PMID:22066586	pubmed	22066586	create date:2011/11/10 | first author:Horner AJ
Interaction between Visual- and Goal-related Neuronal Signals on the Trajectories of Saccadic Eye Movements.	/pubmed/22066585	White BJ, Theeuwes J, Munoz DP.	J Cogn Neurosci. 2012 Mar;24(3):707-17. Epub 2011 Nov 8.	J Cogn Neurosci. 2012	PubMed	citation	PMID:22066585	pubmed	22066585	create date:2011/11/10 | first author:White BJ
The neural underpinings of simultanagnosia: disconnecting the visuospatial attention network.	/pubmed/22066584	Chechlacz M, Rotshtein P, Hansen PC, Riddoch JM, Deb S, Humphreys GW.	J Cogn Neurosci. 2012 Mar;24(3):718-35. Epub 2011 Nov 8.	J Cogn Neurosci. 2012	PubMed	citation	PMID:22066584	pubmed	22066584	create date:2011/11/10 | first author:Chechlacz M
Effects of δ9-tetrahydrocannabinol administration on human encoding and recall memory function: a pharmacological FMRI study.	/pubmed/22066583	Bossong MG, Jager G, van Hell HH, Zuurman L, Jansma JM, Mehta MA, van Gerven JM, Kahn RS, Ramsey NF.	J Cogn Neurosci. 2012 Mar;24(3):588-99. Epub 2011 Nov 8.	J Cogn Neurosci. 2012	PubMed	citation	PMID:22066583	pubmed	22066583	create date:2011/11/10 | first author:Bossong MG
Visuo-tactile Integration in Personal Space.	/pubmed/22066582	Longo MR, Musil JJ, Haggard P.	J Cogn Neurosci. 2012 Mar;24(3):543-52. Epub 2011 Nov 8.	J Cogn Neurosci. 2012	PubMed	citation	PMID:22066582	pubmed	22066582	create date:2011/11/10 | first author:Longo MR
Binding at birth: the newborn brain detects identity relations and sequential position in speech.	/pubmed/22066581	Gervain J, Berent I, Werker JF.	J Cogn Neurosci. 2012 Mar;24(3):564-74. Epub 2011 Nov 8.	J Cogn Neurosci. 2012	PubMed	citation	PMID:22066581	pubmed	22066581	create date:2011/11/10 | first author:Gervain J
Midazolam-induced Amnesia Reduces Memory for Details and Affects the ERP Correlates of Recollection and Familiarity.	/pubmed/22004049	Nyhus E, Curran T.	J Cogn Neurosci. 2012 Feb;24(2):416-27. Epub 2011 Oct 17.	J Cogn Neurosci. 2012	PubMed	citation	PMID:22004049	pubmed	22004049	create date:2011/10/19 | first author:Nyhus E
Written language impairments in primary progressive aphasia: a reflection of damage to central semantic and phonological processes.	/pubmed/22004048	Henry ML, Beeson PM, Alexander GE, Rapcsak SZ.	J Cogn Neurosci. 2012 Feb;24(2):261-75. Epub 2011 Oct 17.	J Cogn Neurosci. 2012	PubMed	citation	PMID:22004048	pubmed	22004048	create date:2011/10/19 | first author:Henry ML
Expectancy, ambiguity, and behavioral flexibility: separable and complementary roles of the orbital frontal cortex and amygdala in processing reward expectancies.	/pubmed/22004047	Pauli WM, Hazy TE, O'Reilly RC.	J Cogn Neurosci. 2012 Feb;24(2):351-66. Epub 2011 Oct 17.	J Cogn Neurosci. 2012	PubMed	citation	PMID:22004047	pubmed	22004047	create date:2011/10/19 | first author:Pauli WM
The Influence of Language Proficiency on Lexical Semantic Processing in Native and Late Learners of English.	/pubmed/21981676	Newman AJ, Tremblay A, Nichols ES, Neville HJ, Ullman MT.	J Cogn Neurosci. 2011 Oct 7. [Epub ahead of print]	J Cogn Neurosci. 2011	PubMed	citation	PMID:21981676	pubmed	21981676	create date:2011/10/11 | first author:Newman AJ
Title	URL	Description	Details	ShortDetails	Resource	Type	Identifiers	Db	EntrezUID	Properties
Electrophysiologically Dissociating Episodic Preretrieval Processing.	/pubmed/21981675	Bridger EK, Mecklinger A.	J Cogn Neurosci. 2011 Oct 7. [Epub ahead of print]	J Cogn Neurosci. 2011	PubMed	citation	PMID:21981675	pubmed	21981675	create date:2011/10/11 | first author:Bridger EK
Temporal Profile of Amygdala Gamma Oscillations in Response to Faces.	/pubmed/21981674	Sato W, Kochiyama T, Uono S, Matsuda K, Usui K, Inoue Y, Toichi M.	J Cogn Neurosci. 2011 Oct 7. [Epub ahead of print]	J Cogn Neurosci. 2011	PubMed	citation	PMID:21981674	pubmed	21981674	create date:2011/10/11 | first author:Sato W
Noninvasively Decoding the Contents of Visual Working Memory in the Human Prefrontal Cortex within High-gamma Oscillatory Patterns.	/pubmed/21981673	Polanía R, Paulus W, Nitsche MA.	J Cogn Neurosci. 2012 Feb;24(2):304-14. Epub 2011 Oct 7.	J Cogn Neurosci. 2012	PubMed	citation	PMID:21981673	pubmed	21981673	create date:2011/10/11 | first author:Polanía R
Spatio-temporal Brain Dynamics Mediating Post-error Behavioral Adjustments.	/pubmed/21981672	Manuel AL, Bernasconi F, Murray MM, Spierer L.	J Cogn Neurosci. 2011 Oct 7. [Epub ahead of print]	J Cogn Neurosci. 2011	PubMed	citation	PMID:21981672	pubmed	21981672	create date:2011/10/11 | first author:Manuel AL
On the Automaticity of Semantic Processing during Task Switching.	/pubmed/21981671	Vachon F, Jolicœur P.	J Cogn Neurosci. 2012 Mar;24(3):611-26. Epub 2011 Oct 7.	J Cogn Neurosci. 2012	PubMed	citation	PMID:21981671	pubmed	21981671	create date:2011/10/11 | first author:Vachon F
Rapid Interactions between Lexical Semantic and Word Form Analysis during Word Recognition in Context: Evidence from ERPs.	/pubmed/21981670	Kim A, Lai V.	J Cogn Neurosci. 2011 Oct 7. [Epub ahead of print]	J Cogn Neurosci. 2011	PubMed	citation	PMID:21981670	pubmed	21981670	create date:2011/10/11 | first author:Kim A
Specific Neural Traces for Intonational Discourse Categories as Revealed by Human-evoked Potentials.	/pubmed/21981669	Borràs-Comes J, Costa-Faidella J, Prieto P, Escera C.	J Cogn Neurosci. 2011 Oct 7. [Epub ahead of print]	J Cogn Neurosci. 2011	PubMed	citation	PMID:21981669	pubmed	21981669	create date:2011/10/11 | first author:Borràs-Comes J
Temporal Dynamics of Cognitive-Emotional Interplay in Moral Decision-making.	/pubmed/21981668	Sarlo M, Lotto L, Manfrinati A, Rumiati R, Gallicchio G, Palomba D.	J Cogn Neurosci. 2011 Oct 7. [Epub ahead of print]	J Cogn Neurosci. 2011	PubMed	citation	PMID:21981668	pubmed	21981668	create date:2011/10/11 | first author:Sarlo M
Feedback-related Brain Potential Activity Complies with Basic Assumptions of Associative Learning Theory.	/pubmed/21981667	Luque D, López FJ, Marco-Pallares J, Càmara E, Rodríguez-Fornells A.	J Cogn Neurosci. 2011 Oct 7. [Epub ahead of print]	J Cogn Neurosci. 2011	PubMed	citation	PMID:21981667	pubmed	21981667	create date:2011/10/11 | first author:Luque D
Brain Oscillations during Spoken Sentence Processing.	/pubmed/21981666	Peña M, Melloni L.	J Cogn Neurosci. 2011 Oct 7. [Epub ahead of print]	J Cogn Neurosci. 2011	PubMed	citation	PMID:21981666	pubmed	21981666	create date:2011/10/11 | first author:Peña M
Independent Distractor Frequency and Age-of-Acquisition Effects in Picture-Word Interference: fMRI Evidence for Post-lexical and Lexical Accounts according to Distractor Type.	/pubmed/21955165	de Zubicaray GI, Miozzo M, Johnson K, Schiller NO, McMahon KL.	J Cogn Neurosci. 2012 Feb;24(2):482-95. Epub 2011 Sep 29.	J Cogn Neurosci. 2012	PubMed	citation	PMID:21955165	pubmed	21955165	create date:2011/10/01 | first author:de Zubicaray GI
Neural evidence for a distinction between short-term memory and the focus of attention.	/pubmed/21955164	Lewis-Peacock JA, Drysdale AT, Oberauer K, Postle BR.	J Cogn Neurosci. 2012 Jan;24(1):61-79. Epub 2011 Sep 29.	J Cogn Neurosci. 2012	PubMed	citation	PMID:21955164	pubmed	21955164	create date:2011/10/01 | first author:Lewis-Peacock JA
Lateral OFC Activity Predicts Decision Bias due to First Impressions during Ultimatum Games.	/pubmed/21942764	Kim H, Choi MJ, Jang IJ.	J Cogn Neurosci. 2012 Feb;24(2):428-39. Epub 2011 Sep 26.	J Cogn Neurosci. 2012	PubMed	citation	PMID:21942764	pubmed	21942764	create date:2011/09/29 | first author:Kim H
Absence of Face-specific Cortical Activity in the Complete Absence of Awareness: Converging Evidence from Functional Magnetic Resonance Imaging and Event-related Potentials.	/pubmed/21942763	Rodríguez V, Thompson R, Stokes M, Brett M, Alvarez I, Valdes-Sosa M, Duncan J.	J Cogn Neurosci. 2012 Feb;24(2):396-415. Epub 2011 Sep 26.	J Cogn Neurosci. 2012	PubMed	citation	PMID:21942763	pubmed	21942763	create date:2011/09/29 | first author:Rodríguez V
Medial PFC Damage Abolishes the Self-reference Effect.	/pubmed/21942762	Philippi CL, Duff MC, Denburg NL, Tranel D, Rudrauf D.	J Cogn Neurosci. 2012 Feb;24(2):475-81. Epub 2011 Sep 26.	J Cogn Neurosci. 2012	PubMed	citation	PMID:21942762	pubmed	21942762	create date:2011/09/29 | first author:Philippi CL
Spatial interactions in the superior colliculus predict saccade behavior in a neural field model.	/pubmed/21942761	Marino RA, Trappenberg TP, Dorris M, Munoz DP.	J Cogn Neurosci. 2012 Feb;24(2):315-36. Epub 2011 Sep 26.	J Cogn Neurosci. 2012	PubMed	citation	PMID:21942761	pubmed	21942761	create date:2011/09/29 | first author:Marino RA
Reference frame of human medial intraparietal cortex in visually guided movements.	/pubmed/21916565	Ogawa K, Inui T.	J Cogn Neurosci. 2012 Jan;24(1):171-82. Epub 2011 Sep 14.	J Cogn Neurosci. 2012	PubMed	citation	PMID:21916565	pubmed	21916565	create date:2011/09/16 | first author:Ogawa K
Cocaine-induced impulsive choices are accompanied by impaired delay-dependent anticipatory activity in basolateral amygdala.	/pubmed/21916564	Zuo Y, Wang X, Cui C, Luo F, Yu P, Wang X.	J Cogn Neurosci. 2012 Jan;24(1):196-211. Epub 2011 Sep 14.	J Cogn Neurosci. 2012	PubMed	citation	PMID:21916564	pubmed	21916564	create date:2011/09/16 | first author:Zuo Y
Hearing shapes our perception of time: temporal discrimination of tactile stimuli in deaf people.	/pubmed/21916563	Bolognini N, Cecchetto C, Geraci C, Maravita A, Pascual-Leone A, Papagno C.	J Cogn Neurosci. 2012 Feb;24(2):276-86. Epub 2011 Sep 14.	J Cogn Neurosci. 2012	PubMed	citation	PMID:21916563	pubmed	21916563	create date:2011/09/16 | first author:Bolognini N
When Sounds Become Actions: Higher-order Representation of Newly Learned Action Sounds in the Human Motor System.	/pubmed/21916562	Ticini LF, Schütz-Bosbach S, Weiss C, Casile A, Waszak F.	J Cogn Neurosci. 2012 Feb;24(2):464-74. Epub 2011 Sep 14.	J Cogn Neurosci. 2012	PubMed	citation	PMID:21916562	pubmed	21916562	create date:2011/09/16 | first author:Ticini LF
The role of left ventrolateral prefrontal cortex during episodic decisions: semantic elaboration or resolution of episodic interference?	/pubmed/21916561	Han S, O'Connor AR, Eslick AN, Dobbins IG.	J Cogn Neurosci. 2012 Jan;24(1):223-34. Epub 2011 Sep 14.	J Cogn Neurosci. 2012	PubMed	citation	PMID:21916561	pubmed	21916561	create date:2011/09/16 | first author:Han S
The neural correlates of empathy: experience, automaticity, and prosocial behavior.	/pubmed/21878057	Rameson LT, Morelli SA, Lieberman MD.	J Cogn Neurosci. 2012 Jan;24(1):235-45. Epub 2011 Aug 31.	J Cogn Neurosci. 2012	PubMed	citation	PMID:21878057	pubmed	21878057	create date:2011/09/01 | first author:Rameson LT
Effects of Age on the Neural Correlates of Familiarity as Indexed by ERPs.	/pubmed/21878056	Wang TH, de Chastelaine M, Minton B, Rugg MD.	J Cogn Neurosci. 2011 Aug 31. [Epub ahead of print]	J Cogn Neurosci. 2011	PubMed	citation	PMID:21878056	pubmed	21878056	create date:2011/09/01 | first author:Wang TH
Explicit and Implicit Second Language Training Differentially Affect the Achievement of Native-like Brain Activation Patterns.	/pubmed/21861686	Morgan-Short K, Steinhauer K, Sanz C, Ullman MT.	J Cogn Neurosci. 2011 Aug 23. [Epub ahead of print]	J Cogn Neurosci. 2011	PubMed	citation	PMID:21861686	pubmed	21861686	create date:2011/08/25 | first author:Morgan-Short K
Distinct contributions of the magnocellular and parvocellular visual streams to perceptual selection.	/pubmed/21861685	Denison RN, Silver MA.	J Cogn Neurosci. 2012 Jan;24(1):246-59. Epub 2011 Aug 23.	J Cogn Neurosci. 2012	PubMed	citation	PMID:21861685	pubmed	21861685	create date:2011/08/25 | first author:Denison RN
Dynamic facial expressions evoke distinct activation in the face perception network: a connectivity analysis study.	/pubmed/21861684	Foley E, Rippon G, Thai NJ, Longe O, Senior C.	J Cogn Neurosci. 2012 Feb;24(2):507-20. Epub 2011 Aug 23.	J Cogn Neurosci. 2012	PubMed	citation	PMID:21861684	pubmed	21861684	create date:2011/08/25 | first author:Foley E
Attentional Capture by Salient Distractors during Visual Search Is Determined by Temporal Task Demands.	/pubmed/21861683	Kiss M, Grubert A, Petersen A, Eimer M.	J Cogn Neurosci. 2012 Mar;24(3):749-59. Epub 2011 Aug 23.	J Cogn Neurosci. 2012	PubMed	citation	PMID:21861683	pubmed	21861683	create date:2011/08/25 | first author:Kiss M
Early human visual cortex encodes surface brightness induced by dynamic context.	/pubmed/21861682	van de Ven V, Jans B, Goebel R, De Weerd P.	J Cogn Neurosci. 2012 Feb;24(2):367-77. Epub 2011 Aug 23.	J Cogn Neurosci. 2012	PubMed	citation	PMID:21861682	pubmed	21861682	create date:2011/08/25 | first author:van de Ven V
Theta Dynamics Reveal Domain-specific Control over Stimulus and Response Conflict.	/pubmed/21861681	Nigbur R, Cohen MX, Ridderinkhof KR, Stürmer B.	J Cogn Neurosci. 2011 Aug 23. [Epub ahead of print]	J Cogn Neurosci. 2011	PubMed	citation	PMID:21861681	pubmed	21861681	create date:2011/08/25 | first author:Nigbur R
Executive semantic processing is underpinned by a large-scale neural network: revealing the contribution of left prefrontal, posterior temporal, and parietal cortex to controlled retrieval and selection using TMS.	/pubmed/21861680	Whitney C, Kirk M, O'Sullivan J, Lambon Ralph MA, Jefferies E.	J Cogn Neurosci. 2012 Jan;24(1):133-47. Epub 2011 Aug 23.	J Cogn Neurosci. 2012	PubMed	citation	PMID:21861680	pubmed	21861680	create date:2011/08/25 | first author:Whitney C
The neural basis of reversible sentence comprehension: evidence from voxel-based lesion symptom mapping in aphasia.	/pubmed/21861679	Thothathiri M, Kimberg DY, Schwartz MF.	J Cogn Neurosci. 2012 Jan;24(1):212-22. Epub 2011 Aug 23.	J Cogn Neurosci. 2012	PubMed	citation	PMID:21861679	pubmed	21861679	create date:2011/08/25 | first author:Thothathiri M
Dissociable neural activations of conscious visibility and attention.	/pubmed/21861678	Tsubomi H, Ikeda T, Hanakawa T, Hirose N, Fukuyama H, Osaka N.	J Cogn Neurosci. 2012 Feb;24(2):496-506. Epub 2011 Aug 23.	J Cogn Neurosci. 2012	PubMed	citation	PMID:21861678	pubmed	21861678	create date:2011/08/25 | first author:Tsubomi H
Depth of Conceptual Knowledge Modulates Visual Processes during Word Reading.	/pubmed/21861677	Rabovsky M, Sommer W, Rahman RA.	J Cogn Neurosci. 2011 Aug 23. [Epub ahead of print]	J Cogn Neurosci. 2011	PubMed	citation	PMID:21861677	pubmed	21861677	create date:2011/08/25 | first author:Rabovsky M
Amygdalar function reflects common individual differences in emotion and pain regulation success.	/pubmed/21861676	Lapate RC, Lee H, Salomons TV, van Reekum CM, Greischar LL, Davidson RJ.	J Cogn Neurosci. 2012 Jan;24(1):148-58. Epub 2011 Aug 23.	J Cogn Neurosci. 2012	PubMed	citation	PMID:21861676	pubmed	21861676	create date:2011/08/25 | first author:Lapate RC
The effects of aging on the neural basis of implicit associative learning in a probabilistic triplets learning task.	/pubmed/21861675	Simon JR, Vaidya CJ, Howard JH, Howard DV.	J Cogn Neurosci. 2012 Feb;24(2):451-63. Epub 2011 Aug 23.	J Cogn Neurosci. 2012	PubMed	citation	PMID:21861675	pubmed	21861675	create date:2011/08/25 | first author:Simon JR
Deconstructing events: the neural bases for space, time, and causality.	/pubmed/21861674	Kranjec A, Cardillo ER, Schmidt GL, Lehet M, Chatterjee A.	J Cogn Neurosci. 2012 Jan;24(1):1-16. Epub 2011 Aug 23.	J Cogn Neurosci. 2012	PubMed	citation	PMID:21861674	pubmed	21861674	create date:2011/08/25 | first author:Kranjec A
Brain Oscillatory Activity during Spatial Navigation: Theta and Gamma Activity Link Medial Temporal and Parietal Regions.	/pubmed/21812639	White DJ, Congedo M, Ciorciari J, Silberstein RB.	J Cogn Neurosci. 2012 Mar;24(3):686-97. Epub 2011 Aug 3.	J Cogn Neurosci. 2012	PubMed	citation	PMID:21812639	pubmed	21812639	create date:2011/08/05 | first author:White DJ
Role of Broca's area in implicit motor skill learning: evidence from continuous theta-burst magnetic stimulation.	/pubmed/21812572	Clerget E, Poncin W, Fadiga L, Olivier E.	J Cogn Neurosci. 2012 Jan;24(1):80-92. Epub 2011 Aug 3.	J Cogn Neurosci. 2012	PubMed	citation	PMID:21812572	pubmed	21812572	create date:2011/08/05 | first author:Clerget E
The neurotopography of written word production: an FMRI investigation of the distribution of sensitivity to length and frequency.	/pubmed/21812571	Rapp B, Dufor O.	J Cogn Neurosci. 2011 Dec;23(12):4067-81. Epub 2011 Aug 3.	J Cogn Neurosci. 2011	PubMed	citation	PMID:21812571	pubmed	21812571	create date:2011/08/05 | first author:Rapp B
Frontal oscillatory dynamics predict feedback learning and action adjustment.	/pubmed/21812570	van de Vijver I, Ridderinkhof KR, Cohen MX.	J Cogn Neurosci. 2011 Dec;23(12):4106-21. Epub 2011 Aug 3.	J Cogn Neurosci. 2011	PubMed	citation	PMID:21812570	pubmed	21812570	create date:2011/08/05 | first author:van de Vijver I
When it" becomes "mine": attentional biases triggered by object ownership."	/pubmed/21812569	Turk DJ, van Bussel K, Brebner JL, Toma AS, Krigolson O, Handy TC.	J Cogn Neurosci. 2011 Dec;23(12):3725-33. Epub 2011 Aug 3.	J Cogn Neurosci. 2011	PubMed	citation	PMID:21812569	pubmed	21812569	create date:2011/08/05 | first author:Turk DJ
Human dorsal striatum encodes prediction errors during observational learning of instrumental actions.	/pubmed/21812568	Cooper JC, Dunne S, Furey T, O'Doherty JP.	J Cogn Neurosci. 2012 Jan;24(1):106-18. Epub 2011 Aug 3.	J Cogn Neurosci. 2012	PubMed	citation	PMID:21812568	pubmed	21812568	create date:2011/08/05 | first author:Cooper JC
The Rapid Extraction of Gist-Early Neural Correlates of High-level Visual Processing.	/pubmed/21812567	Oppermann F, Hassler U, Jescheniak JD, Gruber T.	J Cogn Neurosci. 2012 Feb;24(2):521-9. Epub 2011 Aug 3.	J Cogn Neurosci. 2012	PubMed	citation	PMID:21812567	pubmed	21812567	create date:2011/08/05 | first author:Oppermann F
Reduced specificity of hippocampal and posterior ventrolateral prefrontal activity during relational retrieval in normal aging.	/pubmed/21812566	Giovanello KS, Schacter DL.	J Cogn Neurosci. 2012 Jan;24(1):159-70. Epub 2011 Aug 3.	J Cogn Neurosci. 2012	PubMed	citation	PMID:21812566	pubmed	21812566	create date:2011/08/05 | first author:Giovanello KS
When One Person's Mistake Is Another's Standard Usage: The Effect of Foreign Accent on Syntactic Processing.	/pubmed/21812565	Hanulíková A, van Alphen PM, van Goch MM, Weber A.	J Cogn Neurosci. 2011 Aug 3. [Epub ahead of print]	J Cogn Neurosci. 2011	PubMed	citation	PMID:21812565	pubmed	21812565	create date:2011/08/05 | first author:Hanulíková A
Development of functional connectivity during adolescence: a longitudinal study using an action-observation paradigm.	/pubmed/21812564	Shaw DJ, Grosbras MH, Leonard G, Pike GB, Paus T.	J Cogn Neurosci. 2011 Dec;23(12):3713-24. Epub 2011 Aug 3.	J Cogn Neurosci. 2011	PubMed	citation	PMID:21812564	pubmed	21812564	create date:2011/08/05 | first author:Shaw DJ
Recoding between Two Types of STM Representation Revealed by the Dynamics of Memory Search.	/pubmed/21812563	Leszczyński M, Myers NE, Akyürek EG, Schubö A.	J Cogn Neurosci. 2012 Mar;24(3):653-63. Epub 2011 Aug 3.	J Cogn Neurosci. 2012	PubMed	citation	PMID:21812563	pubmed	21812563	create date:2011/08/05 | first author:Leszczyński M
Contribution of subregions of human frontal cortex to novelty processing.	/pubmed/21812562	Løvstad M, Funderud I, Lindgren M, Endestad T, Due-Tønnessen P, Meling T, Voytek B, Knight RT, Solbakk AK.	J Cogn Neurosci. 2012 Feb;24(2):378-95. Epub 2011 Aug 3.	J Cogn Neurosci. 2012	PubMed	citation	PMID:21812562	pubmed	21812562	create date:2011/08/05 | first author:Løvstad M
Visual Processing of Contour Patterns under Conditions of Inattentional Blindness.	/pubmed/21812561	Pitts MA, Martínez A, Hillyard SA.	J Cogn Neurosci. 2012 Feb;24(2):287-303. Epub 2011 Aug 3.	J Cogn Neurosci. 2012	PubMed	citation	PMID:21812561	pubmed	21812561	create date:2011/08/05 | first author:Pitts MA
The bimusical brain is not two monomusical brains in one: evidence from musical affective processing.	/pubmed/21812560	Wong PC, Chan AH, Roy A, Margulis EH.	J Cogn Neurosci. 2011 Dec;23(12):4082-93. Epub 2011 Aug 3.	J Cogn Neurosci. 2011	PubMed	citation	PMID:21812560	pubmed	21812560	create date:2011/08/05 | first author:Wong PC
Title	URL	Description	Details	ShortDetails	Resource	Type	Identifiers	Db	EntrezUID	Properties
Two hemispheres for better memory in old age: role of executive functioning.	/pubmed/21812559	Angel L, Fay S, Bouazzaoui B, Isingrini M.	J Cogn Neurosci. 2011 Dec;23(12):3767-77. Epub 2011 Aug 3.	J Cogn Neurosci. 2011	PubMed	citation	PMID:21812559	pubmed	21812559	create date:2011/08/05 | first author:Angel L
Neural measures of dynamic changes in attentive tracking load.	/pubmed/21812558	Drew T, Horowitz TS, Wolfe JM, Vogel EK.	J Cogn Neurosci. 2012 Feb;24(2):440-50. Epub 2011 Aug 3.	J Cogn Neurosci. 2012	PubMed	citation	PMID:21812558	pubmed	21812558	create date:2011/08/05 | first author:Drew T
Discriminating between auditory and motor cortical responses to speech and nonspeech mouth sounds.	/pubmed/21812557	Agnew ZK, McGettigan C, Scott SK.	J Cogn Neurosci. 2011 Dec;23(12):4038-47. Epub 2011 Aug 3.	J Cogn Neurosci. 2011	PubMed	citation	PMID:21812557	pubmed	21812557	create date:2011/08/05 | first author:Agnew ZK
Different brain activities predict retrieval success during emotional and semantic encoding.	/pubmed/21812556	Padovani T, Koenig T, Brandeis D, Perrig WJ.	J Cogn Neurosci. 2011 Dec;23(12):4008-21. Epub 2011 Aug 3.	J Cogn Neurosci. 2011	PubMed	citation	PMID:21812556	pubmed	21812556	create date:2011/08/05 | first author:Padovani T
Increased alpha (8-12 Hz) activity during slow wave sleep as a marker for the transition from implicit knowledge to explicit insight.	/pubmed/21812555	Yordanova J, Kolev V, Wagner U, Born J, Verleger R.	J Cogn Neurosci. 2012 Jan;24(1):119-32. Epub 2011 Aug 3.	J Cogn Neurosci. 2012	PubMed	citation	PMID:21812555	pubmed	21812555	create date:2011/08/05 | first author:Yordanova J
TMS to the lateral occipital cortex disrupts object processing but facilitates scene processing.	/pubmed/21812554	Mullin CR, Steeves JK.	J Cogn Neurosci. 2011 Dec;23(12):4174-84. Epub 2011 Aug 3.	J Cogn Neurosci. 2011	PubMed	citation	PMID:21812554	pubmed	21812554	create date:2011/08/05 | first author:Mullin CR
Does semantic context benefit speech understanding through top-down" processes? Evidence from time-resolved sparse fMRI."	/pubmed/21745006	Davis MH, Ford MA, Kherif F, Johnsrude IS.	J Cogn Neurosci. 2011 Dec;23(12):3914-32. Epub 2011 Jul 11.	J Cogn Neurosci. 2011	PubMed	citation	PMID:21745006	pubmed	21745006	create date:2011/07/13 | first author:Davis MH
Division of labor between lateral and ventral extrastriate representations of faces, bodies, and objects.	/pubmed/21736460	Taylor JC, Downing PE.	J Cogn Neurosci. 2011 Dec;23(12):4122-37. Epub 2011 Jul 7.	J Cogn Neurosci. 2011	PubMed	citation	PMID:21736460	pubmed	21736460	create date:2011/07/09 | first author:Taylor JC
Vigor in the face of fluctuating rates of reward: an experimental examination.	/pubmed/21736459	Guitart-Masip M, Beierholm UR, Dolan R, Duzel E, Dayan P.	J Cogn Neurosci. 2011 Dec;23(12):3933-8. Epub 2011 Jul 7.	J Cogn Neurosci. 2011	PubMed	citation	PMID:21736459	pubmed	21736459	create date:2011/07/09 | first author:Guitart-Masip M
Observing degradation of visual representations over short intervals when medial temporal lobe is damaged.	/pubmed/21736458	Warren DE, Duff MC, Tranel D, Cohen NJ.	J Cogn Neurosci. 2011 Dec;23(12):3862-73. Epub 2011 Jul 7.	J Cogn Neurosci. 2011	PubMed	citation	PMID:21736458	pubmed	21736458	create date:2011/07/09 | first author:Warren DE
Attention modulates maintenance of representations in visual short-term memory.	/pubmed/21736457	Kuo BC, Stokes MG, Nobre AC.	J Cogn Neurosci. 2012 Jan;24(1):51-60. Epub 2011 Jul 7.	J Cogn Neurosci. 2012	PubMed	citation	PMID:21736457	pubmed	21736457	create date:2011/07/09 | first author:Kuo BC
Enhanced passive and active processing of syllables in musician children.	/pubmed/21736456	Chobert J, Marie C, François C, Schön D, Besson M.	J Cogn Neurosci. 2011 Dec;23(12):3874-87. Epub 2011 Jul 7.	J Cogn Neurosci. 2011	PubMed	citation	PMID:21736456	pubmed	21736456	create date:2011/07/09 | first author:Chobert J
Neural dissociation of number from letter recognition and its relationship to parietal numerical processing.	/pubmed/21736455	Park J, Hebrank A, Polk TA, Park DC.	J Cogn Neurosci. 2012 Jan;24(1):39-50. Epub 2011 Jul 7.	J Cogn Neurosci. 2012	PubMed	citation	PMID:21736455	pubmed	21736455	create date:2011/07/09 | first author:Park J
Neural correlates of confidence during item recognition and source memory retrieval: evidence for both dual-process and strength memory theories.	/pubmed/21736454	Hayes SM, Buchler N, Stokes J, Kragel J, Cabeza R.	J Cogn Neurosci. 2011 Dec;23(12):3959-71. Epub 2011 Jul 7.	J Cogn Neurosci. 2011	PubMed	citation	PMID:21736454	pubmed	21736454	create date:2011/07/09 | first author:Hayes SM
Pre-experimental familiarization increases hippocampal activity for both targets and lures in recognition memory: an fMRI study.	/pubmed/21736453	de Zubicaray GI, McMahon KL, Hayward L, Dunn JC.	J Cogn Neurosci. 2011 Dec;23(12):4164-73. Epub 2011 Jul 7.	J Cogn Neurosci. 2011	PubMed	citation	PMID:21736453	pubmed	21736453	create date:2011/07/09 | first author:de Zubicaray GI
Opposite effects of cortisol on consolidation of temporal sequence memory during waking and sleep.	/pubmed/21736452	Wilhelm I, Wagner U, Born J.	J Cogn Neurosci. 2011 Dec;23(12):3703-12. Epub 2011 Jul 7.	J Cogn Neurosci. 2011	PubMed	citation	PMID:21736452	pubmed	21736452	create date:2011/07/09 | first author:Wilhelm I
Similarity between brain activity at encoding and retrieval predicts successful realization of delayed intentions.	/pubmed/21736451	Gilbert SJ, Armbruster DJ, Panagiotidi M.	J Cogn Neurosci. 2012 Jan;24(1):93-105. Epub 2011 Jul 7.	J Cogn Neurosci. 2012	PubMed	citation	PMID:21736451	pubmed	21736451	create date:2011/07/09 | first author:Gilbert SJ
Timing spatial conflict within the parietal cortex: a TMS study.	/pubmed/21671746	Schiff S, Bardi L, Basso D, Mapelli D.	J Cogn Neurosci. 2011 Dec;23(12):3998-4007. Epub 2011 Jun 14.	J Cogn Neurosci. 2011	PubMed	citation	PMID:21671746	pubmed	21671746	create date:2011/06/16 | first author:Schiff S
Prediction error associated with the perceptual segmentation of naturalistic events.	/pubmed/21671745	Zacks JM, Kurby CA, Eisenberg ML, Haroutunian N.	J Cogn Neurosci. 2011 Dec;23(12):4057-66. Epub 2011 Jun 14.	J Cogn Neurosci. 2011	PubMed	citation	PMID:21671745	pubmed	21671745	create date:2011/06/16 | first author:Zacks JM
Bounded empathy: neural responses to outgroup targets' (mis)fortunes.	/pubmed/21671744	Cikara M, Fiske ST.	J Cogn Neurosci. 2011 Dec;23(12):3791-803. Epub 2011 Jun 14.	J Cogn Neurosci. 2011	PubMed	citation	PMID:21671744	pubmed	21671744	create date:2011/06/16 | first author:Cikara M
Influence of aging on the neural correlates of autobiographical, episodic, and semantic memory retrieval.	/pubmed/21671743	St-Laurent M, Abdi H, Burianová H, Grady CL.	J Cogn Neurosci. 2011 Dec;23(12):4150-63. Epub 2011 Jun 14.	J Cogn Neurosci. 2011	PubMed	citation	PMID:21671743	pubmed	21671743	create date:2011/06/16 | first author:St-Laurent M
Rapid and highly resolving: affective evaluation of olfactorily conditioned faces.	/pubmed/21671742	Steinberg C, Dobel C, Schupp HT, Kissler J, Elling L, Pantev C, Junghöfer M.	J Cogn Neurosci. 2012 Jan;24(1):17-27. Epub 2011 Jun 14.	J Cogn Neurosci. 2012	PubMed	citation	PMID:21671742	pubmed	21671742	create date:2011/06/16 | first author:Steinberg C
What does ipsilateral delay activity reflect? Inferences from slow potentials in a lateralized visual working memory task.	/pubmed/21671741	Arend AM, Zimmer HD.	J Cogn Neurosci. 2011 Dec;23(12):4048-56. Epub 2011 Jun 14.	J Cogn Neurosci. 2011	PubMed	citation	PMID:21671741	pubmed	21671741	create date:2011/06/16 | first author:Arend AM
Study-test congruency affects encoding-related brain activity for some but not all stimulus materials.	/pubmed/21671740	Bauch EM, Otten LJ.	J Cogn Neurosci. 2012 Jan;24(1):183-95. Epub 2011 Jun 14.	J Cogn Neurosci. 2012	PubMed	citation	PMID:21671740	pubmed	21671740	create date:2011/06/16 | first author:Bauch EM
Neural correlates of subsecond time distortion in the middle temporal area of visual cortex.	/pubmed/21671739	Sadeghi NG, Pariyadath V, Apte S, Eagleman DM, Cook EP.	J Cogn Neurosci. 2011 Dec;23(12):3829-40. Epub 2011 Jun 14.	J Cogn Neurosci. 2011	PubMed	citation	PMID:21671739	pubmed	21671739	create date:2011/06/16 | first author:Sadeghi NG
Activation of fusiform face area by Greebles is related to face similarity but not expertise.	/pubmed/21671738	Brants M, Wagemans J, Op de Beeck HP.	J Cogn Neurosci. 2011 Dec;23(12):3949-58. Epub 2011 Jun 14.	J Cogn Neurosci. 2011	PubMed	citation	PMID:21671738	pubmed	21671738	create date:2011/06/16 | first author:Brants M
Oscillatory brain activity in the time frequency domain associated to change blindness and change detection awareness.	/pubmed/21671737	Darriba A, Pazo-Álvarez P, Capilla A, Amenedo E.	J Cogn Neurosci. 2012 Feb;24(2):337-50. Epub 2011 Jun 14.	J Cogn Neurosci. 2012	PubMed	citation	PMID:21671737	pubmed	21671737	create date:2011/06/16 | first author:Darriba A
Eye can see what you want: posterior intraparietal sulcus encodes the object of an actor's gaze.	/pubmed/21671736	Ramsey R, Cross ES, Hamilton AF.	J Cogn Neurosci. 2011 Nov;23(11):3400-9. Epub 2011 Jun 14.	J Cogn Neurosci. 2011	PubMed	citation	PMID:21671736	pubmed	21671736	create date:2011/06/16 | first author:Ramsey R
She" is not like "I": the tie between language and action is in our imagination."	/pubmed/21671735	Papeo L, Corradi-Dell'Acqua C, Rumiati RI.	J Cogn Neurosci. 2011 Dec;23(12):3939-48. Epub 2011 Jun 14.	J Cogn Neurosci. 2011	PubMed	citation	PMID:21671735	pubmed	21671735	create date:2011/06/16 | first author:Papeo L
Working memory and the hippocampus.	/pubmed/21671734	Baddeley A, Jarrold C, Vargha-Khadem F.	J Cogn Neurosci. 2011 Dec;23(12):3855-61. Epub 2011 Jun 14.	J Cogn Neurosci. 2011	PubMed	citation	PMID:21671734	pubmed	21671734	create date:2011/06/16 | first author:Baddeley A
Neural encoding of objects relevant for navigation and resting state correlations with navigational ability.	/pubmed/21671733	Wegman J, Janzen G.	J Cogn Neurosci. 2011 Dec;23(12):3841-54. Epub 2011 Jun 14.	J Cogn Neurosci. 2011	PubMed	citation	PMID:21671733	pubmed	21671733	create date:2011/06/16 | first author:Wegman J
Can we remember future actions yet forget the last two minutes? Study in transient global amnesia.	/pubmed/21671732	Hainselin M, Quinette P, Desgranges B, Martinaud O, Hannequin D, de La Sayette V, Viader F, Eustache F.	J Cogn Neurosci. 2011 Dec;23(12):4138-49. Epub 2011 Jun 14.	J Cogn Neurosci. 2011	PubMed	citation	PMID:21671732	pubmed	21671732	create date:2011/06/16 | first author:Hainselin M
Behavioral interpretations of intrinsic connectivity networks.	/pubmed/21671731	Laird AR, Fox PM, Eickhoff SB, Turner JA, Ray KL, McKay DR, Glahn DC, Beckmann CF, Smith SM, Fox PT.	J Cogn Neurosci. 2011 Dec;23(12):4022-37. Epub 2011 Jun 14.	J Cogn Neurosci. 2011	PubMed	citation	PMID:21671731	pubmed	21671731	create date:2011/06/16 | first author:Laird AR
Serotonin transporter genotype modulates subgenual response to fearful faces using an incidental task.	/pubmed/21568644	O'Nions EJ, Dolan RJ, Roiser JP.	J Cogn Neurosci. 2011 Nov;23(11):3681-93. Epub 2011 May 13.	J Cogn Neurosci. 2011	PubMed	citation	PMID:21568644	pubmed	21568644	create date:2011/05/17 | first author:O'Nions EJ
Functional imaging reveals working memory and attention interact to produce the attentional blink.	/pubmed/21568643	Johnston SJ, Linden DE, Shapiro KL.	J Cogn Neurosci. 2012 Jan;24(1):28-38. Epub 2011 May 13.	J Cogn Neurosci. 2012	PubMed	citation	PMID:21568643	pubmed	21568643	create date:2011/05/17 | first author:Johnston SJ
The influence of context on hemispheric recruitment during metaphor processing.	/pubmed/21568642	Diaz MT, Hogstrom LJ.	J Cogn Neurosci. 2011 Nov;23(11):3586-97. Epub 2011 May 13.	J Cogn Neurosci. 2011	PubMed	citation	PMID:21568642	pubmed	21568642	create date:2011/05/17 | first author:Diaz MT
Memory-based decision-making with heuristics: evidence for a controlled activation of memory representations.	/pubmed/21568641	Khader PH, Pachur T, Meier S, Bien S, Jost K, Rösler F.	J Cogn Neurosci. 2011 Nov;23(11):3540-54. Epub 2011 May 13.	J Cogn Neurosci. 2011	PubMed	citation	PMID:21568641	pubmed	21568641	create date:2011/05/17 | first author:Khader PH
The effects of attention on age-related relational memory deficits: fMRI evidence from a novel attentional manipulation.	/pubmed/21568640	Kim SY, Giovanello KS.	J Cogn Neurosci. 2011 Nov;23(11):3637-56. Epub 2011 May 13.	J Cogn Neurosci. 2011	PubMed	citation	PMID:21568640	pubmed	21568640	create date:2011/05/17 | first author:Kim SY
Updating existing emotional memories involves the frontopolar/orbito-frontal cortex in ways that acquiring new emotional memories does not.	/pubmed/21568639	Sakaki M, Niki K, Mather M.	J Cogn Neurosci. 2011 Nov;23(11):3498-514. Epub 2011 May 13.	J Cogn Neurosci. 2011	PubMed	citation	PMID:21568639	pubmed	21568639	create date:2011/05/17 | first author:Sakaki M
A comprehensive three-dimensional cortical map of vowel space.	/pubmed/21568638	Scharinger M, Idsardi WJ, Poe S.	J Cogn Neurosci. 2011 Dec;23(12):3972-82. Epub 2011 May 13.	J Cogn Neurosci. 2011	PubMed	citation	PMID:21568638	pubmed	21568638	create date:2011/05/17 | first author:Scharinger M
Multiple processes underlying dimensional change card sort performance: a developmental electrophysiological investigation.	/pubmed/21568637	Waxer M, Morton JB.	J Cogn Neurosci. 2011 Nov;23(11):3267-79. Epub 2011 May 13.	J Cogn Neurosci. 2011	PubMed	citation	PMID:21568637	pubmed	21568637	create date:2011/05/17 | first author:Waxer M
Anatomical properties of the arcuate fasciculus predict phonological and reading skills in children.	/pubmed/21568636	Yeatman JD, Dougherty RF, Rykhlevskaia E, Sherbondy AJ, Deutsch GK, Wandell BA, Ben-Shachar M.	J Cogn Neurosci. 2011 Nov;23(11):3304-17. Epub 2011 May 13.	J Cogn Neurosci. 2011	PubMed	citation	PMID:21568636	pubmed	21568636	create date:2011/05/17 | first author:Yeatman JD
Functional connectivity separates switching operations in the posterior lateral frontal cortex.	/pubmed/21568635	Stelzel C, Basten U, Fiebach CJ.	J Cogn Neurosci. 2011 Nov;23(11):3529-39. Epub 2011 May 13.	J Cogn Neurosci. 2011	PubMed	citation	PMID:21568635	pubmed	21568635	create date:2011/05/17 | first author:Stelzel C
Auditory short-term memory capacity correlates with gray matter density in the left posterior STS in cognitively normal and dyslexic adults.	/pubmed/21568634	Richardson FM, Ramsden S, Ellis C, Burnett S, Megnin O, Catmur C, Schofield TM, Leff AP, Price CJ.	J Cogn Neurosci. 2011 Dec;23(12):3746-56. Epub 2011 May 13.	J Cogn Neurosci. 2011	PubMed	citation	PMID:21568634	pubmed	21568634	create date:2011/05/17 | first author:Richardson FM
Overlapping parietal activity in memory and perception: evidence for the attention to memory model.	/pubmed/21568633	Cabeza R, Mazuz YS, Stokes J, Kragel JE, Woldorff MG, Ciaramelli E, Olson IR, Moscovitch M.	J Cogn Neurosci. 2011 Nov;23(11):3209-17. Epub 2011 May 13.	J Cogn Neurosci. 2011	PubMed	citation	PMID:21568633	pubmed	21568633	create date:2011/05/17 | first author:Cabeza R
The brain network for deductive reasoning: a quantitative meta-analysis of 28 neuroimaging studies.	/pubmed/21568632	Prado J, Chadha A, Booth JR.	J Cogn Neurosci. 2011 Nov;23(11):3483-97. Epub 2011 May 13.	J Cogn Neurosci. 2011	PubMed	citation	PMID:21568632	pubmed	21568632	create date:2011/05/17 | first author:Prado J
Right ventrolateral prefrontal cortex mediates individual differences in conflict-driven cognitive control.	/pubmed/21568631	Egner T.	J Cogn Neurosci. 2011 Dec;23(12):3903-13. Epub 2011 May 13.	J Cogn Neurosci. 2011	PubMed	citation	PMID:21568631	pubmed	21568631	create date:2011/05/17 | first author:Egner T
What does Broca's area activation to sentences reflect?	/pubmed/21563891	Hickok G, Rogalsky C.	J Cogn Neurosci. 2011 Oct;23(10):2629-31; discussion 2632-5. Epub 2011 May 12. No abstract available.	J Cogn Neurosci. 2011	PubMed	citation	PMID:21563891	pubmed	21563891	create date:2011/05/14 | first author:Hickok G
Dissociating neural correlates of action monitoring and metacognition of agency.	/pubmed/21563889	Miele DB, Wager TD, Mitchell JP, Metcalfe J.	J Cogn Neurosci. 2011 Nov;23(11):3620-36. Epub 2011 May 12.	J Cogn Neurosci. 2011	PubMed	citation	PMID:21563889	pubmed	21563889	create date:2011/05/14 | first author:Miele DB
Disrupting the ventral premotor cortex interferes with the contribution of action observation to use-dependent plasticity.	/pubmed/21563888	Cantarero G, Galea JM, Ajagbe L, Salas R, Willis J, Celnik P.	J Cogn Neurosci. 2011 Dec;23(12):3757-66. Epub 2011 May 12.	J Cogn Neurosci. 2011	PubMed	citation	PMID:21563888	pubmed	21563888	create date:2011/05/14 | first author:Cantarero G
Title	URL	Description	Details	ShortDetails	Resource	Type	Identifiers	Db	EntrezUID	Properties
Right frontal lobe mediation of recollection- and familiarity-based verbal recognition memory: evidence from patients with tumor resections.	/pubmed/21563887	Anderson ND, Davidson PS, Mason WP, Gao F, Binns MA, Winocur G.	J Cogn Neurosci. 2011 Dec;23(12):3804-16. Epub 2011 May 12.	J Cogn Neurosci. 2011	PubMed	citation	PMID:21563887	pubmed	21563887	create date:2011/05/14 | first author:Anderson ND
Dopamine and the management of attentional resources: genetic markers of striatal D2 dopamine predict individual differences in the attentional blink.	/pubmed/21563886	Colzato LS, Slagter HA, de Rover M, Hommel B.	J Cogn Neurosci. 2011 Nov;23(11):3576-85. Epub 2011 May 12.	J Cogn Neurosci. 2011	PubMed	citation	PMID:21563886	pubmed	21563886	create date:2011/05/14 | first author:Colzato LS
The interaction of lexical semantics and cohort competition in spoken word recognition: an FMRI study.	/pubmed/21563885	Zhuang J, Randall B, Stamatakis EA, Marslen-Wilson WD, Tyler LK.	J Cogn Neurosci. 2011 Dec;23(12):3778-90. Epub 2011 May 12.	J Cogn Neurosci. 2011	PubMed	citation	PMID:21563885	pubmed	21563885	create date:2011/05/14 | first author:Zhuang J
The temporal dynamics of object processing in visual cortex during the transition from distributed to focused spatial attention.	/pubmed/21563884	Wu CT, Libertus ME, Meyerhoff KL, Woldorff MG.	J Cogn Neurosci. 2011 Dec;23(12):4094-105. Epub 2011 May 12.	J Cogn Neurosci. 2011	PubMed	citation	PMID:21563884	pubmed	21563884	create date:2011/05/14 | first author:Wu CT
The neural basis of parallel saccade programming: an fMRI study.	/pubmed/21563883	Hu Y, Walker R.	J Cogn Neurosci. 2011 Nov;23(11):3669-80. Epub 2011 May 12.	J Cogn Neurosci. 2011	PubMed	citation	PMID:21563883	pubmed	21563883	create date:2011/05/14 | first author:Hu Y
From an executive network to executive control: a computational model of the n-back task.	/pubmed/21563882	Chatham CH, Herd SA, Brant AM, Hazy TE, Miyake A, O'Reilly R, Friedman NP.	J Cogn Neurosci. 2011 Nov;23(11):3598-619. Epub 2011 May 12.	J Cogn Neurosci. 2011	PubMed	citation	PMID:21563882	pubmed	21563882	create date:2011/05/14 | first author:Chatham CH
Mine and me: exploring the neural basis of object ownership.	/pubmed/21557652	Turk DJ, van Bussel K, Waiter GD, Macrae CN.	J Cogn Neurosci. 2011 Nov;23(11):3657-68. Epub 2011 May 10.	J Cogn Neurosci. 2011	PubMed	citation	PMID:21557652	pubmed	21557652	create date:2011/05/12 | first author:Turk DJ
Is it a baby? Perceived age affects brain processing of faces differently in women and men.	/pubmed/21557651	Proverbio AM, Riva F, Zani A, Martin E.	J Cogn Neurosci. 2011 Nov;23(11):3197-208. Epub 2011 May 10.	J Cogn Neurosci. 2011	PubMed	citation	PMID:21557651	pubmed	21557651	create date:2011/05/12 | first author:Proverbio AM
Using complement coercion to understand the neural basis of semantic composition: evidence from an fMRI study.	/pubmed/21557650	Husband EM, Kelly LA, Zhu DC.	J Cogn Neurosci. 2011 Nov;23(11):3254-66. Epub 2011 May 10.	J Cogn Neurosci. 2011	PubMed	citation	PMID:21557650	pubmed	21557650	create date:2011/05/12 | first author:Husband EM
The detection and the neural correlates of behavioral (prior) intentions.	/pubmed/21557649	Agosta S, Castiello U, Rigoni D, Lionetti S, Sartori G.	J Cogn Neurosci. 2011 Dec;23(12):3888-902. Epub 2011 May 10.	J Cogn Neurosci. 2011	PubMed	citation	PMID:21557649	pubmed	21557649	create date:2011/05/12 | first author:Agosta S
Brain regions engaged by part- and whole-task performance in a video game: a model-based test of the decomposition hypothesis.	/pubmed/21557648	Anderson JR, Bothell D, Fincham JM, Anderson AR, Poole B, Qin Y.	J Cogn Neurosci. 2011 Dec;23(12):3983-97. Epub 2011 May 10.	J Cogn Neurosci. 2011	PubMed	citation	PMID:21557648	pubmed	21557648	create date:2011/05/12 | first author:Anderson JR
Neural basis of linearization in speech production.	/pubmed/21557647	Ye Z, Habets B, Jansma BM, Münte TF.	J Cogn Neurosci. 2011 Nov;23(11):3694-702. Epub 2011 May 10.	J Cogn Neurosci. 2011	PubMed	citation	PMID:21557647	pubmed	21557647	create date:2011/05/12 | first author:Ye Z
Putting a name to a face: the role of name labels in the formation of face memories.	/pubmed/21557646	Gordon I, Tanaka JW.	J Cogn Neurosci. 2011 Nov;23(11):3280-93. Epub 2011 May 10.	J Cogn Neurosci. 2011	PubMed	citation	PMID:21557646	pubmed	21557646	create date:2011/05/12 | first author:Gordon I
Evidence for early morphological decomposition: combining masked priming with magnetoencephalography.	/pubmed/21557645	Lehtonen M, Monahan PJ, Poeppel D.	J Cogn Neurosci. 2011 Nov;23(11):3366-79. Epub 2011 May 10.	J Cogn Neurosci. 2011	PubMed	citation	PMID:21557645	pubmed	21557645	create date:2011/05/12 | first author:Lehtonen M
Act quickly, decide later: long-latency visual processing underlies perceptual decisions but not reflexive behavior.	/pubmed/21557644	Jolij J, Scholte HS, van Gaal S, Hodgson TL, Lamme VA.	J Cogn Neurosci. 2011 Dec;23(12):3734-45. Epub 2011 May 10.	J Cogn Neurosci. 2011	PubMed	citation	PMID:21557644	pubmed	21557644	create date:2011/05/12 | first author:Jolij J
Involvement of the primary motor cortex in controlling movements executed with the ipsilateral hand differs between left- and right-handers.	/pubmed/21452954	van den Berg FE, Swinnen SP, Wenderoth N.	J Cogn Neurosci. 2011 Nov;23(11):3456-69. Epub 2011 Mar 31.	J Cogn Neurosci. 2011	PubMed	citation	PMID:21452954	pubmed	21452954	create date:2011/04/02 | first author:van den Berg FE
Mechanisms underlying the emergence of object representations during infancy.	/pubmed/21452953	Scott LS.	J Cogn Neurosci. 2011 Oct;23(10):2935-44. Epub 2011 Mar 31.	J Cogn Neurosci. 2011	PubMed	citation	PMID:21452953	pubmed	21452953	create date:2011/04/02 | first author:Scott LS
Modulation of the fusiform face area following minimal exposure to motivationally relevant faces: evidence of in-group enhancement (not out-group disregard).	/pubmed/21452952	Van Bavel JJ, Packer DJ, Cunningham WA.	J Cogn Neurosci. 2011 Nov;23(11):3343-54. Epub 2011 Mar 31.	J Cogn Neurosci. 2011	PubMed	citation	PMID:21452952	pubmed	21452952	create date:2011/04/02 | first author:Van Bavel JJ
Is morality unified? Evidence that distinct neural systems underlie moral judgments of harm, dishonesty, and disgust.	/pubmed/21452951	Parkinson C, Sinnott-Armstrong W, Koralus PE, Mendelovici A, McGeer V, Wheatley T.	J Cogn Neurosci. 2011 Oct;23(10):3162-80. Epub 2011 Mar 31.	J Cogn Neurosci. 2011	PubMed	citation	PMID:21452951	pubmed	21452951	create date:2011/04/02 | first author:Parkinson C
Seeing race: N170 responses to race and their relation to automatic racial attitudes and controlled processing.	/pubmed/21452950	Ofan RH, Rubin N, Amodio DM.	J Cogn Neurosci. 2011 Oct;23(10):3153-61. Epub 2011 Mar 31.	J Cogn Neurosci. 2011	PubMed	citation	PMID:21452950	pubmed	21452950	create date:2011/04/02 | first author:Ofan RH
Activation of inhibition: diminishing impulsive behavior by direct current stimulation over the inferior frontal gyrus.	/pubmed/21452949	Jacobson L, Javitt DC, Lavidor M.	J Cogn Neurosci. 2011 Nov;23(11):3380-7. Epub 2011 Mar 31.	J Cogn Neurosci. 2011	PubMed	citation	PMID:21452949	pubmed	21452949	create date:2011/04/02 | first author:Jacobson L
Comparison of primate prefrontal and premotor cortex neuronal activity during visual categorization.	/pubmed/21452948	Cromer JA, Roy JE, Buschman TJ, Miller EK.	J Cogn Neurosci. 2011 Nov;23(11):3355-65. Epub 2011 Mar 31.	J Cogn Neurosci. 2011	PubMed	citation	PMID:21452948	pubmed	21452948	create date:2011/04/02 | first author:Cromer JA
Enhanced multisensory integration and motor reactivation after active motor learning of audiovisual associations.	/pubmed/21452947	Butler AJ, James TW, James KH.	J Cogn Neurosci. 2011 Nov;23(11):3515-28. Epub 2011 Mar 31.	J Cogn Neurosci. 2011	PubMed	citation	PMID:21452947	pubmed	21452947	create date:2011/04/02 | first author:Butler AJ
Inhibition-related activation in the right inferior frontal gyrus in the absence of inhibitory cues.	/pubmed/21452946	Lenartowicz A, Verbruggen F, Logan GD, Poldrack RA.	J Cogn Neurosci. 2011 Nov;23(11):3388-99. Epub 2011 Mar 31.	J Cogn Neurosci. 2011	PubMed	citation	PMID:21452946	pubmed	21452946	create date:2011/04/02 | first author:Lenartowicz A
I did it: unconscious expectation of sensory consequences modulates the experience of self-agency and its functional signature.	/pubmed/21452945	Gentsch A, Schütz-Bosbach S.	J Cogn Neurosci. 2011 Dec;23(12):3817-28. Epub 2011 Mar 31.	J Cogn Neurosci. 2011	PubMed	citation	PMID:21452945	pubmed	21452945	create date:2011/04/02 | first author:Gentsch A
Silent reading of direct versus indirect speech activates voice-selective areas in the auditory cortex.	/pubmed/21452944	Yao B, Belin P, Scheepers C.	J Cogn Neurosci. 2011 Oct;23(10):3146-52. Epub 2011 Mar 31.	J Cogn Neurosci. 2011	PubMed	citation	PMID:21452944	pubmed	21452944	create date:2011/04/02 | first author:Yao B
Predictive coding and pitch processing in the auditory cortex.	/pubmed/21452943	Kumar S, Sedley W, Nourski KV, Kawasaki H, Oya H, Patterson RD, Howard MA 3rd, Friston KJ, Griffiths TD.	J Cogn Neurosci. 2011 Oct;23(10):3084-94. Epub 2011 Mar 31.	J Cogn Neurosci. 2011	PubMed	citation	PMID:21452943	pubmed	21452943	create date:2011/04/02 | first author:Kumar S
Orienting attention in time activates left intraparietal sulcus for both perceptual and motor task goals.	/pubmed/21452942	Davranche K, Nazarian B, Vidal F, Coull J.	J Cogn Neurosci. 2011 Nov;23(11):3318-30. Epub 2011 Mar 31.	J Cogn Neurosci. 2011	PubMed	citation	PMID:21452942	pubmed	21452942	create date:2011/04/02 | first author:Davranche K
Implicit and explicit mechanisms of word learning in a narrative context: an event-related potential study.	/pubmed/21452941	Batterink L, Neville H.	J Cogn Neurosci. 2011 Nov;23(11):3181-96. Epub 2011 Mar 31.	J Cogn Neurosci. 2011	PubMed	citation	PMID:21452941	pubmed	21452941	create date:2011/04/02 | first author:Batterink L
Inflexibly focused under stress: acute psychosocial stress increases shielding of action goals at the expense of reduced cognitive flexibility with increasing time lag to the stressor.	/pubmed/21452940	Plessow F, Fischer R, Kirschbaum C, Goschke T.	J Cogn Neurosci. 2011 Nov;23(11):3218-27. Epub 2011 Mar 31.	J Cogn Neurosci. 2011	PubMed	citation	PMID:21452940	pubmed	21452940	create date:2011/04/02 | first author:Plessow F
Choosing our words: retrieval and selection processes recruit shared neural substrates in left ventrolateral prefrontal cortex.	/pubmed/21452939	Snyder HR, Banich MT, Munakata Y.	J Cogn Neurosci. 2011 Nov;23(11):3470-82. Epub 2011 Mar 31.	J Cogn Neurosci. 2011	PubMed	citation	PMID:21452939	pubmed	21452939	create date:2011/04/02 | first author:Snyder HR
Reward reduces conflict by enhancing attentional control and biasing visual cortical processing.	/pubmed/21452938	Padmala S, Pessoa L.	J Cogn Neurosci. 2011 Nov;23(11):3419-32. Epub 2011 Mar 31.	J Cogn Neurosci. 2011	PubMed	citation	PMID:21452938	pubmed	21452938	create date:2011/04/02 | first author:Padmala S
Face processing changes in normal aging revealed by fMRI adaptation.	/pubmed/21452937	Lee Y, Grady CL, Habak C, Wilson HR, Moscovitch M.	J Cogn Neurosci. 2011 Nov;23(11):3433-47. Epub 2011 Mar 31.	J Cogn Neurosci. 2011	PubMed	citation	PMID:21452937	pubmed	21452937	create date:2011/04/02 | first author:Lee Y
The neural correlates of inhibiting pursuit to smoothly moving targets.	/pubmed/21452936	Burke MR, Barnes GR.	J Cogn Neurosci. 2011 Nov;23(11):3294-303. Epub 2011 Mar 31.	J Cogn Neurosci. 2011	PubMed	citation	PMID:21452936	pubmed	21452936	create date:2011/04/02 | first author:Burke MR
Transient perceptual neglect: visual working memory load affects conscious object processing.	/pubmed/21452935	Emrich SM, Burianová H, Ferber S.	J Cogn Neurosci. 2011 Oct;23(10):2968-82. Epub 2011 Mar 31.	J Cogn Neurosci. 2011	PubMed	citation	PMID:21452935	pubmed	21452935	create date:2011/04/02 | first author:Emrich SM
The neural sociometer: brain mechanisms underlying state self-esteem.	/pubmed/21452934	Eisenberger NI, Inagaki TK, Muscatell KA, Byrne Haltom KE, Leary MR.	J Cogn Neurosci. 2011 Nov;23(11):3448-55. Epub 2011 Mar 31.	J Cogn Neurosci. 2011	PubMed	citation	PMID:21452934	pubmed	21452934	create date:2011/04/02 | first author:Eisenberger NI
Theta and gamma power increases and alpha/beta power decreases with memory load in an attractor network model.	/pubmed/21452933	Lundqvist M, Herman P, Lansner A.	J Cogn Neurosci. 2011 Oct;23(10):3008-20. Epub 2011 Mar 31.	J Cogn Neurosci. 2011	PubMed	citation	PMID:21452933	pubmed	21452933	create date:2011/04/02 | first author:Lundqvist M
Object-based neglect varies with egocentric position.	/pubmed/21391769	Karnath HO, Mandler A, Clavagnier S.	J Cogn Neurosci. 2011 Oct;23(10):2983-93. Epub 2011 Mar 10.	J Cogn Neurosci. 2011	PubMed	citation	PMID:21391769	pubmed	21391769	create date:2011/03/12 | first author:Karnath HO
Fronto-parietal areas necessary for a multisensory representation of peripersonal space in humans: an rTMS study.	/pubmed/21391768	Serino A, Canzoneri E, Avenanti A.	J Cogn Neurosci. 2011 Oct;23(10):2956-67. Epub 2011 Mar 10.	J Cogn Neurosci. 2011	PubMed	citation	PMID:21391768	pubmed	21391768	create date:2011/03/12 | first author:Serino A
Differential contributions of bilateral ventral anterior temporal lobe and left anterior superior temporal gyrus to semantic processes.	/pubmed/21391767	Visser M, Lambon Ralph MA.	J Cogn Neurosci. 2011 Oct;23(10):3121-31. Epub 2011 Mar 10.	J Cogn Neurosci. 2011	PubMed	citation	PMID:21391767	pubmed	21391767	create date:2011/03/12 | first author:Visser M
Interactions within and between corticostriatal loops during component processes of category learning.	/pubmed/21391766	Lopez-Paniagua D, Seger CA.	J Cogn Neurosci. 2011 Oct;23(10):3068-83. Epub 2011 Mar 10.	J Cogn Neurosci. 2011	PubMed	citation	PMID:21391766	pubmed	21391766	create date:2011/03/12 | first author:Lopez-Paniagua D
Phrase length matters: the interplay between implicit prosody and syntax in Korean garden path" sentences."	/pubmed/21391765	Hwang H, Steinhauer K.	J Cogn Neurosci. 2011 Nov;23(11):3555-75. Epub 2011 Mar 10.	J Cogn Neurosci. 2011	PubMed	citation	PMID:21391765	pubmed	21391765	create date:2011/03/12 | first author:Hwang H
Word learning in 6-month-olds: fast encoding-weak retention.	/pubmed/21391764	Friedrich M, Friederici AD.	J Cogn Neurosci. 2011 Nov;23(11):3228-40. Epub 2011 Mar 10.	J Cogn Neurosci. 2011	PubMed	citation	PMID:21391764	pubmed	21391764	create date:2011/03/12 | first author:Friedrich M
Trait anxiety modulates the neural efficiency of inhibitory control.	/pubmed/21391763	Basten U, Stelzel C, Fiebach CJ.	J Cogn Neurosci. 2011 Oct;23(10):3132-45. Epub 2011 Mar 10.	J Cogn Neurosci. 2011	PubMed	citation	PMID:21391763	pubmed	21391763	create date:2011/03/12 | first author:Basten U
Forming tool use representations: a neurophysiological investigation into tool exposure.	/pubmed/21391762	Mizelle JC, Tang T, Pirouz N, Wheaton LA.	J Cogn Neurosci. 2011 Oct;23(10):2920-34. Epub 2011 Mar 10.	J Cogn Neurosci. 2011	PubMed	citation	PMID:21391762	pubmed	21391762	create date:2011/03/12 | first author:Mizelle JC
Perception and conception: temporal lobe activity during complex discriminations of familiar and novel faces and objects.	/pubmed/21391761	Barense MD, Henson RN, Graham KS.	J Cogn Neurosci. 2011 Oct;23(10):3052-67. Epub 2011 Mar 10.	J Cogn Neurosci. 2011	PubMed	citation	PMID:21391761	pubmed	21391761	create date:2011/03/12 | first author:Barense MD
The default network distinguishes construals of proximal versus distal events.	/pubmed/21391760	Tamir DI, Mitchell JP.	J Cogn Neurosci. 2011 Oct;23(10):2945-55. Epub 2011 Mar 10.	J Cogn Neurosci. 2011	PubMed	citation	PMID:21391760	pubmed	21391760	create date:2011/03/12 | first author:Tamir DI
Can Innate, modular foundations" explain morality? Challenges for Haidt's Moral Foundations Theory."	/pubmed/21291315	Suhler CL, Churchland P.	J Cogn Neurosci. 2011 Sep;23(9):2103-16; discussion 2117-22. Epub 2011 Feb 3.	J Cogn Neurosci. 2011	PubMed	citation	PMID:21291315	pubmed	21291315	create date:2011/02/05 | first author:Suhler CL
Cortical mechanisms of cognitive control for shifting attention in vision and working memory.	/pubmed/21291314	Tamber-Rosenau BJ, Esterman M, Chiu YC, Yantis S.	J Cogn Neurosci. 2011 Oct;23(10):2905-19. Epub 2011 Feb 3.	J Cogn Neurosci. 2011	PubMed	citation	PMID:21291314	pubmed	21291314	create date:2011/02/05 | first author:Tamber-Rosenau BJ
Working memory encoding delays top-down attention to visual cortex.	/pubmed/21281093	Scalf PE, Dux PE, Marois R.	J Cogn Neurosci. 2011 Sep;23(9):2593-604. Epub 2011 Jan 31.	J Cogn Neurosci. 2011	PubMed	citation	PMID:21281093	pubmed	21281093	create date:2011/02/02 | first author:Scalf PE
Title	URL	Description	Details	ShortDetails	Resource	Type	Identifiers	Db	EntrezUID	Properties
Perceptual and conceptual priming of environmental sounds.	/pubmed/21281092	Schirmer A, Soh YH, Penney TB, Wyse L.	J Cogn Neurosci. 2011 Nov;23(11):3241-53. Epub 2011 Jan 31.	J Cogn Neurosci. 2011	PubMed	citation	PMID:21281092	pubmed	21281092	create date:2011/02/02 | first author:Schirmer A
Effects of cooperating and conflicting prosody in spoken English garden path sentences: ERP evidence for the boundary deletion hypothesis.	/pubmed/21281091	Pauker E, Itzhak I, Baum SR, Steinhauer K.	J Cogn Neurosci. 2011 Oct;23(10):2731-51. Epub 2011 Jan 31.	J Cogn Neurosci. 2011	PubMed	citation	PMID:21281091	pubmed	21281091	create date:2011/02/02 | first author:Pauker E
Electrophysiological evidence for biased competition in V1 for fear expressions.	/pubmed/21281089	West GL, Anderson AA, Ferber S, Pratt J.	J Cogn Neurosci. 2011 Nov;23(11):3410-8. Epub 2011 Jan 31.	J Cogn Neurosci. 2011	PubMed	citation	PMID:21281089	pubmed	21281089	create date:2011/02/02 | first author:West GL
Error awareness revisited: accumulation of multimodal evidence from central and autonomic nervous systems.	/pubmed/21268673	Wessel JR, Danielmeier C, Ullsperger M.	J Cogn Neurosci. 2011 Oct;23(10):3021-36. Epub 2011 Jan 26.	J Cogn Neurosci. 2011	PubMed	citation	PMID:21268673	pubmed	21268673	create date:2011/01/28 | first author:Wessel JR
Differential impairment of remembering the past and imagining novel events after thalamic lesions.	/pubmed/21268672	Weiler J, Suchan B, Koch B, Schwarz M, Daum I.	J Cogn Neurosci. 2011 Oct;23(10):3037-51. Epub 2011 Jan 26.	J Cogn Neurosci. 2011	PubMed	citation	PMID:21268672	pubmed	21268672	create date:2011/01/28 | first author:Weiler J
Puddles, parties, and professors: linking word categorization to neural patterns of visuospatial coding.	/pubmed/21268671	Quadflieg S, Etzel JA, Gazzola V, Keysers C, Schubert TW, Waiter GD, Macrae CN.	J Cogn Neurosci. 2011 Oct;23(10):2636-49. Epub 2011 Jan 26.	J Cogn Neurosci. 2011	PubMed	citation	PMID:21268671	pubmed	21268671	create date:2011/01/28 | first author:Quadflieg S
Brain dynamics sustaining rapid rule extraction from speech.	/pubmed/21268670	de Diego-Balaguer R, Fuentemilla L, Rodriguez-Fornells A.	J Cogn Neurosci. 2011 Oct;23(10):3105-20. Epub 2011 Jan 26.	J Cogn Neurosci. 2011	PubMed	citation	PMID:21268670	pubmed	21268670	create date:2011/01/28 | first author:de Diego-Balaguer R
The continuity illusion does not depend on attentional state: FMRI evidence from illusory vowels.	/pubmed/21268669	Heinrich A, Carlyon RP, Davis MH, Johnsrude IS.	J Cogn Neurosci. 2011 Oct;23(10):2675-89. Epub 2011 Jan 26.	J Cogn Neurosci. 2011	PubMed	citation	PMID:21268669	pubmed	21268669	create date:2011/01/28 | first author:Heinrich A
The late positive potential predicts subsequent interference with target processing.	/pubmed/21268668	Weinberg A, Hajcak G.	J Cogn Neurosci. 2011 Oct;23(10):2994-3007. Epub 2011 Jan 26.	J Cogn Neurosci. 2011	PubMed	citation	PMID:21268668	pubmed	21268668	create date:2011/01/28 | first author:Weinberg A
Neural processing of what and who information in speech.	/pubmed/21268667	Chandrasekaran B, Chan AH, Wong PC.	J Cogn Neurosci. 2011 Oct;23(10):2690-700. Epub 2011 Jan 26.	J Cogn Neurosci. 2011	PubMed	citation	PMID:21268667	pubmed	21268667	create date:2011/01/28 | first author:Chandrasekaran B
Network dynamics mediating ipsilateral motor cortex activity during unimanual actions.	/pubmed/21268666	Verstynen T, Ivry RB.	J Cogn Neurosci. 2011 Sep;23(9):2468-80. Epub 2011 Jan 26.	J Cogn Neurosci. 2011	PubMed	citation	PMID:21268666	pubmed	21268666	create date:2011/01/28 | first author:Verstynen T
Color, context, and cognitive style: variations in color knowledge retrieval as a function of task and subject variables.	/pubmed/21265605	Hsu NS, Kraemer DJ, Oliver RT, Schlichting ML, Thompson-Schill SL.	J Cogn Neurosci. 2011 Sep;23(9):2544-57. Epub 2011 Jan 25.	J Cogn Neurosci. 2011	PubMed	citation	PMID:21265605	pubmed	21265605	create date:2011/01/27 | first author:Hsu NS
Dishabituation of laser-evoked EEG responses: dissecting the effect of certain and uncertain changes in stimulus modality.	/pubmed/21265604	Valentini E, Torta DM, Mouraux A, Iannetti GD.	J Cogn Neurosci. 2011 Oct;23(10):2822-37. Epub 2011 Jan 25.	J Cogn Neurosci. 2011	PubMed	citation	PMID:21265604	pubmed	21265604	create date:2011/01/27 | first author:Valentini E
Functional connectivity and coactivation of the nucleus accumbens: a combined functional connectivity and structure-based meta-analysis.	/pubmed/21265603	Cauda F, Cavanna AE, D'agata F, Sacco K, Duca S, Geminiani GC.	J Cogn Neurosci. 2011 Oct;23(10):2864-77. Epub 2011 Jan 25.	J Cogn Neurosci. 2011	PubMed	citation	PMID:21265603	pubmed	21265603	create date:2011/01/27 | first author:Cauda F
Cooperative and opposing effects of strategic and involuntary attention.	/pubmed/21265602	Mazza V, Dallabona M, Chelazzi L, Turatto M.	J Cogn Neurosci. 2011 Oct;23(10):2838-51. Epub 2011 Jan 25.	J Cogn Neurosci. 2011	PubMed	citation	PMID:21265602	pubmed	21265602	create date:2011/01/27 | first author:Mazza V
Tonal expectations influence early pitch processing.	/pubmed/21265601	Marmel F, Perrin F, Tillmann B.	J Cogn Neurosci. 2011 Oct;23(10):3095-104. Epub 2011 Jan 25.	J Cogn Neurosci. 2011	PubMed	citation	PMID:21265601	pubmed	21265601	create date:2011/01/27 | first author:Marmel F
The neural correlates of object familiarity and domain specificity in the human visual cortex: an FMRI study.	/pubmed/21265600	Zannino GD, Barban F, Macaluso E, Caltagirone C, Carlesimo GA.	J Cogn Neurosci. 2011 Oct;23(10):2878-91. Epub 2011 Jan 25.	J Cogn Neurosci. 2011	PubMed	citation	PMID:21265600	pubmed	21265600	create date:2011/01/27 | first author:Zannino GD
Double dissociation of dopamine genes and timing in humans.	/pubmed/21261454	Wiener M, Lohoff FW, Coslett HB.	J Cogn Neurosci. 2011 Oct;23(10):2811-21. Epub 2011 Jan 24.	J Cogn Neurosci. 2011	PubMed	citation	PMID:21261454	pubmed	21261454	create date:2011/01/26 | first author:Wiener M
A neural region of abstract working memory.	/pubmed/21261453	Cowan N, Li D, Moffitt A, Becker TM, Martin EA, Saults JS, Christ SE.	J Cogn Neurosci. 2011 Oct;23(10):2852-63. Epub 2011 Jan 24.	J Cogn Neurosci. 2011	PubMed	citation	PMID:21261453	pubmed	21261453	create date:2011/01/26 | first author:Cowan N
The memory function of noradrenergic activity in non-REM sleep.	/pubmed/21261452	Gais S, Rasch B, Dahmen JC, Sara S, Born J.	J Cogn Neurosci. 2011 Sep;23(9):2582-92. Epub 2011 Jan 24.	J Cogn Neurosci. 2011	PubMed	citation	PMID:21261452	pubmed	21261452	create date:2011/01/26 | first author:Gais S
The development of cortical sensitivity to visual word forms.	/pubmed/21261451	Ben-Shachar M, Dougherty RF, Deutsch GK, Wandell BA.	J Cogn Neurosci. 2011 Sep;23(9):2387-99. Epub 2011 Jan 24.	J Cogn Neurosci. 2011	PubMed	citation	PMID:21261451	pubmed	21261451	create date:2011/01/26 | first author:Ben-Shachar M
Sublexical properties of spoken words modulate activity in Broca's area but not superior temporal cortex: implications for models of speech recognition.	/pubmed/21261450	Vaden KI Jr, Piquado T, Hickok G.	J Cogn Neurosci. 2011 Oct;23(10):2665-74. Epub 2011 Jan 24.	J Cogn Neurosci. 2011	PubMed	citation	PMID:21261450	pubmed	21261450	create date:2011/01/26 | first author:Vaden KI Jr
Frontoparietal activation distinguishes face and space from artifact concepts.	/pubmed/21254806	Chen CH, Zeki S.	J Cogn Neurosci. 2011 Sep;23(9):2558-68. Epub 2011 Jan 21.	J Cogn Neurosci. 2011	PubMed	citation	PMID:21254806	pubmed	21254806	create date:2011/01/25 | first author:Chen CH
Task-invariant brain responses to the social value of faces.	/pubmed/21254805	Todorov A, Said CP, Oosterhof NN, Engell AD.	J Cogn Neurosci. 2011 Oct;23(10):2766-81. Epub 2011 Jan 21.	J Cogn Neurosci. 2011	PubMed	citation	PMID:21254805	pubmed	21254805	create date:2011/01/25 | first author:Todorov A
Semantic diversity accounts for the missing" word frequency effect in stroke aphasia: insights using a novel method to quantify contextual variability in meaning."	/pubmed/21254804	Hoffman P, Rogers TT, Ralph MA.	J Cogn Neurosci. 2011 Sep;23(9):2432-46. Epub 2011 Jan 21.	J Cogn Neurosci. 2011	PubMed	citation	PMID:21254804	pubmed	21254804	create date:2011/01/25 | first author:Hoffman P
Neuronal signal dynamics during preparation and execution for behavioral shifting in macaque posterior parietal cortex.	/pubmed/21254803	Kamigaki T, Fukushima T, Miyashita Y.	J Cogn Neurosci. 2011 Sep;23(9):2503-20. Epub 2011 Jan 21.	J Cogn Neurosci. 2011	PubMed	citation	PMID:21254803	pubmed	21254803	create date:2011/01/25 | first author:Kamigaki T
Neural correlates of encoding within- and across-domain inter-item associations.	/pubmed/21254802	Park H, Rugg MD.	J Cogn Neurosci. 2011 Sep;23(9):2533-43. Epub 2011 Jan 21.	J Cogn Neurosci. 2011	PubMed	citation	PMID:21254802	pubmed	21254802	create date:2011/01/25 | first author:Park H
The influence of emotion regulation on decision-making under risk.	/pubmed/21254801	Martin LN, Delgado MR.	J Cogn Neurosci. 2011 Sep;23(9):2569-81. Epub 2011 Jan 21.	J Cogn Neurosci. 2011	PubMed	citation	PMID:21254801	pubmed	21254801	create date:2011/01/25 | first author:Martin LN
Behavioral and electrophysiological evidence for early and automatic detection of phonological equivalence in variable speech inputs.	/pubmed/21254800	Kharlamov V, Campbell K, Kazanina N.	J Cogn Neurosci. 2011 Nov;23(11):3331-42. Epub 2011 Jan 21.	J Cogn Neurosci. 2011	PubMed	citation	PMID:21254800	pubmed	21254800	create date:2011/01/25 | first author:Kharlamov V
Second-language instinct and instruction effects: nature and nurture in second-language acquisition.	/pubmed/21254799	Yusa N, Koizumi M, Kim J, Kimura N, Uchida S, Yokoyama S, Miura N, Kawashima R, Hagiwara H.	J Cogn Neurosci. 2011 Oct;23(10):2716-30. Epub 2011 Jan 21.	J Cogn Neurosci. 2011	PubMed	citation	PMID:21254799	pubmed	21254799	create date:2011/01/25 | first author:Yusa N
Event-related repetitive TMS reveals distinct, critical roles for right OFA and bilateral posterior STS in judging the sex and trustworthiness of faces.	/pubmed/21254798	Dzhelyova MP, Ellison A, Atkinson AP.	J Cogn Neurosci. 2011 Oct;23(10):2782-96. Epub 2011 Jan 21.	J Cogn Neurosci. 2011	PubMed	citation	PMID:21254798	pubmed	21254798	create date:2011/01/25 | first author:Dzhelyova MP
Modulatory effects of levodopa on cognitive control in young but not in older subjects: a pharmacological fMRI study.	/pubmed/21254797	Onur ÖA, Piefke M, Lie CH, Thiel CM, Fink GR.	J Cogn Neurosci. 2011 Oct;23(10):2797-810. Epub 2011 Jan 21.	J Cogn Neurosci. 2011	PubMed	citation	PMID:21254797	pubmed	21254797	create date:2011/01/25 | first author:Onur ÖA
When memory is not enough: electrophysiological evidence for goal-dependent use of working memory representations in guiding visual attention.	/pubmed/21254796	Carlisle NB, Woodman GF.	J Cogn Neurosci. 2011 Oct;23(10):2650-64. Epub 2011 Jan 21.	J Cogn Neurosci. 2011	PubMed	citation	PMID:21254796	pubmed	21254796	create date:2011/01/25 | first author:Carlisle NB
At the edge of semantic space: the breakdown of coherent concepts in semantic dementia is constrained by typicality and severity but not modality.	/pubmed/21126159	Mayberry EJ, Sage K, Ralph MA.	J Cogn Neurosci. 2011 Sep;23(9):2240-51. Epub 2010 Dec 2.	J Cogn Neurosci. 2011	PubMed	citation	PMID:21126159	pubmed	21126159	create date:2010/12/04 | first author:Mayberry EJ
Integrating conflict detection and attentional control mechanisms.	/pubmed/21126158	Walsh BJ, Buonocore MH, Carter CS, Mangun GR.	J Cogn Neurosci. 2011 Sep;23(9):2211-21. Epub 2010 Dec 2.	J Cogn Neurosci. 2011	PubMed	citation	PMID:21126158	pubmed	21126158	create date:2010/12/04 | first author:Walsh BJ
Memory strength effects in fMRI studies: a matter of confidence.	/pubmed/21126157	de Zubicaray GI, McMahon KL, Dennis S, Dunn JC.	J Cogn Neurosci. 2011 Sep;23(9):2324-35. Epub 2010 Dec 2.	J Cogn Neurosci. 2011	PubMed	citation	PMID:21126157	pubmed	21126157	create date:2010/12/04 | first author:de Zubicaray GI
The neural career of sensory-motor metaphors.	/pubmed/21126156	Desai RH, Binder JR, Conant LL, Mano QR, Seidenberg MS.	J Cogn Neurosci. 2011 Sep;23(9):2376-86. Epub 2010 Dec 2.	J Cogn Neurosci. 2011	PubMed	citation	PMID:21126156	pubmed	21126156	create date:2010/12/04 | first author:Desai RH
Network alterations supporting word retrieval in patients with medial temporal lobe epilepsy.	/pubmed/20964592	Protzner AB, McAndrews MP.	J Cogn Neurosci. 2011 Sep;23(9):2605-19. Epub 2010 Oct 22.	J Cogn Neurosci. 2011	PubMed	citation	PMID:20964592	pubmed	20964592	create date:2010/10/23 | first author:Protzner AB
White matter microstructure in superior longitudinal fasciculus associated with spatial working memory performance in children.	/pubmed/20964591	Vestergaard M, Madsen KS, Baaré WF, Skimminge A, Ejersbo LR, Ramsøy TZ, Gerlach C, Akeson P, Paulson OB, Jernigan TL.	J Cogn Neurosci. 2011 Sep;23(9):2135-46. Epub 2010 Oct 22.	J Cogn Neurosci. 2011	PubMed	citation	PMID:20964591	pubmed	20964591	create date:2010/10/23 | first author:Vestergaard M
Maturational constraints on the recruitment of early processes for syntactic processing.	/pubmed/20964590	Pakulak E, Neville HJ.	J Cogn Neurosci. 2011 Oct;23(10):2752-65. Epub 2010 Oct 22.	J Cogn Neurosci. 2011	PubMed	citation	PMID:20964590	pubmed	20964590	create date:2010/10/23 | first author:Pakulak E
The role of prosodic breaks and pitch accents in grouping words during on-line sentence processing.	/pubmed/20961171	Bögels S, Schriefers H, Vonk W, Chwilla DJ.	J Cogn Neurosci. 2011 Sep;23(9):2447-67. Epub 2010 Oct 20.	J Cogn Neurosci. 2011	PubMed	citation	PMID:20961171	pubmed	20961171	create date:2010/10/22 | first author:Bögels S
Spatial attention determines the nature of nonverbal number representation.	/pubmed/20961170	Hyde DC, Wood JN.	J Cogn Neurosci. 2011 Sep;23(9):2336-51. Epub 2010 Oct 20.	J Cogn Neurosci. 2011	PubMed	citation	PMID:20961170	pubmed	20961170	create date:2010/10/22 | first author:Hyde DC
Hebrew brain vs. English brain: language modulates the way it is processed.	/pubmed/20961169	Bick AS, Goelman G, Frost R.	J Cogn Neurosci. 2011 Sep;23(9):2280-90. Epub 2010 Oct 20.	J Cogn Neurosci. 2011	PubMed	citation	PMID:20961169	pubmed	20961169	create date:2010/10/22 | first author:Bick AS
Interactions between auditory and visual semantic stimulus classes: evidence for common processing networks for speech and body actions.	/pubmed/20954938	Meyer GF, Greenlee M, Wuerger S.	J Cogn Neurosci. 2011 Sep;23(9):2291-308. Epub 2010 Oct 18.	J Cogn Neurosci. 2011	PubMed	citation	PMID:20954938	pubmed	20954938	create date:2010/10/20 | first author:Meyer GF
Intention processing in communication: a common brain network for language and gestures.	/pubmed/20954937	Enrici I, Adenzato M, Cappa S, Bara BG, Tettamanti M.	J Cogn Neurosci. 2011 Sep;23(9):2415-31. Epub 2010 Oct 18.	J Cogn Neurosci. 2011	PubMed	citation	PMID:20954937	pubmed	20954937	create date:2010/10/20 | first author:Enrici I
Differential callosal contributions to bimanual control in young and older adults.	/pubmed/20954936	Fling BW, Walsh CM, Bangert AS, Reuter-Lorenz PA, Welsh RC, Seidler RD.	J Cogn Neurosci. 2011 Sep;23(9):2171-85. Epub 2010 Oct 18.	J Cogn Neurosci. 2011	PubMed	citation	PMID:20954936	pubmed	20954936	create date:2010/10/20 | first author:Fling BW
Learning increases the survival of newborn neurons provided that learning is difficult to achieve and successful.	/pubmed/20954935	Curlik DM 2nd, Shors TJ.	J Cogn Neurosci. 2011 Sep;23(9):2159-70. Epub 2010 Oct 18.	J Cogn Neurosci. 2011	PubMed	citation	PMID:20954935	pubmed	20954935	create date:2010/10/20 | first author:Curlik DM 2nd
Selective cortical mapping of biological motion processing in young infants.	/pubmed/20954934	Lloyd-Fox S, Blasi A, Everdell N, Elwell CE, Johnson MH.	J Cogn Neurosci. 2011 Sep;23(9):2521-32. Epub 2010 Oct 18.	J Cogn Neurosci. 2011	PubMed	citation	PMID:20954934	pubmed	20954934	create date:2010/10/20 | first author:Lloyd-Fox S
Transcranial direct current stimulation improves word retrieval in healthy and nonfluent aphasic subjects.	/pubmed/20946060	Fiori V, Coccia M, Marinelli CV, Vecchi V, Bonifazi S, Ceravolo MG, Provinciali L, Tomaiuolo F, Marangolo P.	J Cogn Neurosci. 2011 Sep;23(9):2309-23. Epub 2010 Oct 14.	J Cogn Neurosci. 2011	PubMed	citation	PMID:20946060	pubmed	20946060	create date:2010/10/16 | first author:Fiori V
Dissociable neural systems supporting knowledge about human character and appearance in ourselves and others.	/pubmed/20946059	Moran JM, Lee SM, Gabrieli JD.	J Cogn Neurosci. 2011 Sep;23(9):2222-30. Epub 2010 Oct 14.	J Cogn Neurosci. 2011	PubMed	citation	PMID:20946059	pubmed	20946059	create date:2010/10/16 | first author:Moran JM
Title	URL	Description	Details	ShortDetails	Resource	Type	Identifiers	Db	EntrezUID	Properties
Effects of emotional preferences on value-based decision-making are mediated by mentalizing and not reward networks.	/pubmed/20946058	Evans S, Fleming SM, Dolan RJ, Averbeck BB.	J Cogn Neurosci. 2011 Sep;23(9):2197-210. Epub 2010 Oct 14.	J Cogn Neurosci. 2011	PubMed	citation	PMID:20946058	pubmed	20946058	create date:2010/10/16 | first author:Evans S
Harming kin to save strangers: further evidence for abnormally utilitarian moral judgments after ventromedial prefrontal damage.	/pubmed/20946057	Thomas BC, Croft KE, Tranel D.	J Cogn Neurosci. 2011 Sep;23(9):2186-96. Epub 2010 Oct 14.	J Cogn Neurosci. 2011	PubMed	citation	PMID:20946057	pubmed	20946057	create date:2010/10/16 | first author:Thomas BC
Making mirrors: premotor cortex stimulation enhances mirror and counter-mirror motor facilitation.	/pubmed/20946056	Catmur C, Mars RB, Rushworth MF, Heyes C.	J Cogn Neurosci. 2011 Sep;23(9):2352-62. Epub 2010 Oct 14.	J Cogn Neurosci. 2011	PubMed	citation	PMID:20946056	pubmed	20946056	create date:2010/10/16 | first author:Catmur C
Binding under conflict conditions: state-space analysis of multivariate EEG synchronization.	/pubmed/20946055	Knyazeva MG, Carmeli C, Fornari E, Meuli R, Small M, Frackowiak RS, Maeder P.	J Cogn Neurosci. 2011 Sep;23(9):2363-75. Epub 2010 Oct 14.	J Cogn Neurosci. 2011	PubMed	citation	PMID:20946055	pubmed	20946055	create date:2010/10/16 | first author:Knyazeva MG
The corollary discharge in humans is related to synchronous neural oscillations.	/pubmed/20946054	Chen CM, Mathalon DH, Roach BJ, Cavus I, Spencer DD, Ford JM.	J Cogn Neurosci. 2011 Oct;23(10):2892-904. Epub 2010 Oct 14.	J Cogn Neurosci. 2011	PubMed	citation	PMID:20946054	pubmed	20946054	create date:2010/10/16 | first author:Chen CM
Influence of musical expertise on segmental and tonal processing in Mandarin Chinese.	/pubmed/20946053	Marie C, Delogu F, Lampis G, Belardinelli MO, Besson M.	J Cogn Neurosci. 2011 Oct;23(10):2701-15. Epub 2010 Oct 14.	J Cogn Neurosci. 2011	PubMed	citation	PMID:20946053	pubmed	20946053	create date:2010/10/16 | first author:Marie C
Distinct neural systems involved in agency and animacy detection.	/pubmed/20849234	Gobbini MI, Gentili C, Ricciardi E, Bellucci C, Salvini P, Laschi C, Guazzelli M, Pietrini P.	J Cogn Neurosci. 2011 Aug;23(8):1911-20. Epub 2010 Sep 17.	J Cogn Neurosci. 2011	PubMed	citation	PMID:20849234	pubmed	20849234	create date:2010/09/21 | first author:Gobbini MI
Rapid modulation of sensory processing induced by stimulus conflict.	/pubmed/20849233	Appelbaum LG, Smith DV, Boehler CN, Chen WD, Woldorff MG.	J Cogn Neurosci. 2011 Sep;23(9):2620-8. Epub 2010 Sep 17.	J Cogn Neurosci. 2011	PubMed	citation	PMID:20849233	pubmed	20849233	create date:2010/09/21 | first author:Appelbaum LG
The involvement of posterior parietal cortex in feature and conjunction visuomotor search.	/pubmed/20849232	Lane AR, Smith DT, Schenk T, Ellison A.	J Cogn Neurosci. 2011 Aug;23(8):1964-72. Epub 2010 Sep 17.	J Cogn Neurosci. 2011	PubMed	citation	PMID:20849232	pubmed	20849232	create date:2010/09/21 | first author:Lane AR
Causal role of the sensorimotor cortex in action simulation: neuropsychological evidence.	/pubmed/20849231	Tomasino B, Skrap M, Rumiati RI.	J Cogn Neurosci. 2011 Aug;23(8):2068-78. Epub 2010 Sep 17.	J Cogn Neurosci. 2011	PubMed	citation	PMID:20849231	pubmed	20849231	create date:2010/09/21 | first author:Tomasino B
Electrophysiological evidence for different inhibitory mechanisms when stopping or changing a planned response.	/pubmed/20849230	Krämer UM, Knight RT, Münte TF.	J Cogn Neurosci. 2011 Sep;23(9):2481-93. Epub 2010 Sep 17.	J Cogn Neurosci. 2011	PubMed	citation	PMID:20849230	pubmed	20849230	create date:2010/09/21 | first author:Krämer UM
The relationship of language and emotion: N400 support for an embodied view of language comprehension.	/pubmed/20849229	Chwilla DJ, Virgillito D, Vissers CT.	J Cogn Neurosci. 2011 Sep;23(9):2400-14. Epub 2010 Sep 17.	J Cogn Neurosci. 2011	PubMed	citation	PMID:20849229	pubmed	20849229	create date:2010/09/21 | first author:Chwilla DJ
Load modulation of BOLD response and connectivity predicts working memory performance in younger and older adults.	/pubmed/20828302	Nagel IE, Preuschhof C, Li SC, Nyberg L, Bäckman L, Lindenberger U, Heekeren HR.	J Cogn Neurosci. 2011 Aug;23(8):2030-45. Epub 2010 Sep 9.	J Cogn Neurosci. 2011	PubMed	citation	PMID:20828302	pubmed	20828302	create date:2010/09/11 | first author:Nagel IE
Differential activity for animals and manipulable objects in the anterior temporal lobes.	/pubmed/20815733	Anzellotti S, Mahon BZ, Schwarzbach J, Caramazza A.	J Cogn Neurosci. 2011 Aug;23(8):2059-67. Epub 2010 Sep 3.	J Cogn Neurosci. 2011	PubMed	citation	PMID:20815733	pubmed	20815733	create date:2010/09/08 | first author:Anzellotti S
Cortical networks representing object categories and high-level attributes of familiar real-world action sounds.	/pubmed/20812786	Lewis JW, Talkington WJ, Puce A, Engel LR, Frum C.	J Cogn Neurosci. 2011 Aug;23(8):2079-101. Epub 2010 Sep 2.	J Cogn Neurosci. 2011	PubMed	citation	PMID:20812786	pubmed	20812786	create date:2010/09/04 | first author:Lewis JW
Frontostriatal maturation predicts cognitive control failure to appetitive cues in adolescents.	/pubmed/20809855	Somerville LH, Hare T, Casey BJ.	J Cogn Neurosci. 2011 Sep;23(9):2123-34. Epub 2010 Sep 7.	J Cogn Neurosci. 2011	PubMed	citation	PMID:20809855	pubmed	20809855	create date:2010/09/03 | first author:Somerville LH
Deregulated semantic cognition follows prefrontal and temporo-parietal damage: evidence from the impact of task constraint on nonverbal object use.	/pubmed/20809787	Corbett F, Jefferies E, Ralph MA.	J Cogn Neurosci. 2011 May;23(5):1125-35. Epub 2010 Sep 1.	J Cogn Neurosci. 2011	PubMed	citation	PMID:20809787	pubmed	20809787	create date:2010/09/03 | first author:Corbett F
Representation of action in occipito-temporal cortex.	/pubmed/20807060	Wiggett AJ, Downing PE.	J Cogn Neurosci. 2011 Jul;23(7):1765-80. Epub 2010 Aug 31.	J Cogn Neurosci. 2011	PubMed	citation	PMID:20807060	pubmed	20807060	create date:2010/09/03 | first author:Wiggett AJ
Dynamic norm-based encoding for unfamiliar shapes in human visual cortex.	/pubmed/20807059	Panis S, Wagemans J, Op de Beeck HP.	J Cogn Neurosci. 2011 Jul;23(7):1829-43. Epub 2010 Aug 31.	J Cogn Neurosci. 2011	PubMed	citation	PMID:20807059	pubmed	20807059	create date:2010/09/03 | first author:Panis S
Voluntary explicit versus involuntary conceptual memory are associated with dissociable fMRI responses in hippocampus, amygdala, and parietal cortex for emotional and neutral word pairs.	/pubmed/20807058	Ramponi C, Barnard PJ, Kherif F, Henson RN.	J Cogn Neurosci. 2011 Aug;23(8):1935-51. Epub 2010 Aug 31.	J Cogn Neurosci. 2011	PubMed	citation	PMID:20807058	pubmed	20807058	create date:2010/09/03 | first author:Ramponi C
Sustained preferential processing of social threat cues: bias without competition?	/pubmed/20807057	Wieser MJ, McTeague LM, Keil A.	J Cogn Neurosci. 2011 Aug;23(8):1973-86. Epub 2010 Aug 31.	J Cogn Neurosci. 2011	PubMed	citation	PMID:20807057	pubmed	20807057	create date:2010/09/03 | first author:Wieser MJ
Can the language-dominant hemisphere be predicted by brain anatomy?	/pubmed/20807056	Keller SS, Roberts N, García-Fiñana M, Mohammadi S, Ringelstein EB, Knecht S, Deppe M.	J Cogn Neurosci. 2011 Aug;23(8):2013-29. Epub 2010 Aug 31.	J Cogn Neurosci. 2011	PubMed	citation	PMID:20807056	pubmed	20807056	create date:2010/09/03 | first author:Keller SS
Brain areas consistently linked to individual differences in perceptual decision-making in younger as well as older adults before and after training.	/pubmed/20807055	Kühn S, Schmiedek F, Schott B, Ratcliff R, Heinze HJ, Düzel E, Lindenberger U, Lövden M.	J Cogn Neurosci. 2011 Sep;23(9):2147-58. Epub 2010 Aug 31.	J Cogn Neurosci. 2011	PubMed	citation	PMID:20807055	pubmed	20807055	create date:2010/09/03 | first author:Kühn S
Active ignoring in early visual cortex.	/pubmed/20807054	Payne HE, Allen HA.	J Cogn Neurosci. 2011 Aug;23(8):2046-58. Epub 2010 Aug 31.	J Cogn Neurosci. 2011	PubMed	citation	PMID:20807054	pubmed	20807054	create date:2010/09/03 | first author:Payne HE
The involvement of occipital and inferior frontal cortex in the phonological learning of Chinese characters.	/pubmed/20807053	Deng Y, Chou TL, Ding GS, Peng DL, Booth JR.	J Cogn Neurosci. 2011 Aug;23(8):1998-2012. Epub 2010 Aug 31.	J Cogn Neurosci. 2011	PubMed	citation	PMID:20807053	pubmed	20807053	create date:2010/09/03 | first author:Deng Y
Dietary restraint violations influence reward responses in nucleus accumbens and amygdala.	/pubmed/20807052	Demos KE, Kelley WM, Heatherton TF.	J Cogn Neurosci. 2011 Aug;23(8):1952-63. Epub 2010 Aug 31.	J Cogn Neurosci. 2011	PubMed	citation	PMID:20807052	pubmed	20807052	create date:2010/09/03 | first author:Demos KE
Spatial perspective and coordinate systems in autoscopy: a case report of a fantome de profil" in occipital brain damage."	/pubmed/20807051	Bolognini N, Làdavas E, Farnè A.	J Cogn Neurosci. 2011 Jul;23(7):1741-51. Epub 2010 Aug 31.	J Cogn Neurosci. 2011	PubMed	citation	PMID:20807051	pubmed	20807051	create date:2010/09/03 | first author:Bolognini N
Cross-modal processing in the occipito-temporal cortex: a TMS study of the Müller-Lyer illusion.	/pubmed/20807050	Mancini F, Bolognini N, Bricolo E, Vallar G.	J Cogn Neurosci. 2011 Aug;23(8):1987-97. Epub 2010 Aug 31.	J Cogn Neurosci. 2011	PubMed	citation	PMID:20807050	pubmed	20807050	create date:2010/09/03 | first author:Mancini F
Top-down modulation of human early visual cortex after stimulus offset supports successful postcued report.	/pubmed/20715902	Sergent C, Ruff CC, Barbot A, Driver J, Rees G.	J Cogn Neurosci. 2011 Aug;23(8):1921-34. Epub 2010 Aug 17.	J Cogn Neurosci. 2011	PubMed	citation	PMID:20715902	pubmed	20715902	create date:2010/08/19 | first author:Sergent C
Neural activity in frontal cortical cell layers: evidence for columnar sensorimotor processing.	/pubmed/20695762	Opris I, Hampson RE, Stanford TR, Gerhardt GA, Deadwyler SA.	J Cogn Neurosci. 2011 Jun;23(6):1507-21. Epub 2010 Aug 9.	J Cogn Neurosci. 2011	PubMed	citation	PMID:20695762	pubmed	20695762	create date:2010/08/11 | first author:Opris I
Differential roles of frequency-following and frequency-doubling visual responses revealed by evoked neural harmonics.	/pubmed/20684661	Kim YJ, Grabowecky M, Paller KA, Suzuki S.	J Cogn Neurosci. 2011 Aug;23(8):1875-86. Epub 2010 Aug 4.	J Cogn Neurosci. 2011	PubMed	citation	PMID:20684661	pubmed	20684661	create date:2010/08/06 | first author:Kim YJ
Re-evaluating dissociations between implicit and explicit category learning: an event-related fMRI study.	/pubmed/20684660	Gureckis TM, James TW, Nosofsky RM.	J Cogn Neurosci. 2011 Jul;23(7):1697-709. Epub 2010 Aug 4.	J Cogn Neurosci. 2011	PubMed	citation	PMID:20684660	pubmed	20684660	create date:2010/08/06 | first author:Gureckis TM
Alpha oscillations correlate with the successful inhibition of unattended stimuli.	/pubmed/20681750	Händel BF, Haarmeier T, Jensen O.	J Cogn Neurosci. 2011 Sep;23(9):2494-502. Epub 2010 Aug 3.	J Cogn Neurosci. 2011	PubMed	citation	PMID:20681750	pubmed	20681750	create date:2010/08/05 | first author:Händel BF
Perception of speech in noise: neural correlates.	/pubmed/20681749	Song JH, Skoe E, Banai K, Kraus N.	J Cogn Neurosci. 2011 Sep;23(9):2268-79. Epub 2010 Aug 3.	J Cogn Neurosci. 2011	PubMed	citation	PMID:20681749	pubmed	20681749	create date:2010/08/05 | first author:Song JH
Neural precursors of delayed insight.	/pubmed/20666600	Darsaud A, Wagner U, Balteau E, Desseilles M, Sterpenich V, Vandewalle G, Albouy G, Dang-Vu T, Collette F, Boly M, Schabus M, Degueldre C, Luxen A, Maquet P.	J Cogn Neurosci. 2011 Aug;23(8):1900-10. Epub 2010 Jul 28.	J Cogn Neurosci. 2011	PubMed	citation	PMID:20666600	pubmed	20666600	create date:2010/07/30 | first author:Darsaud A
Saccade reaction times are influenced by caudate microstimulation following and prior to visual stimulus appearance.	/pubmed/20666599	Watanabe M, Munoz DP.	J Cogn Neurosci. 2011 Jul;23(7):1794-807. Epub 2010 Jul 28.	J Cogn Neurosci. 2011	PubMed	citation	PMID:20666599	pubmed	20666599	create date:2010/07/30 | first author:Watanabe M
Rapid association learning in the primate prefrontal cortex in the absence of behavioral reversals.	/pubmed/20666598	Cromer JA, Machon M, Miller EK.	J Cogn Neurosci. 2011 Jul;23(7):1823-8. Epub 2010 Jul 28.	J Cogn Neurosci. 2011	PubMed	citation	PMID:20666598	pubmed	20666598	create date:2010/07/30 | first author:Cromer JA
Differential involvement of somatosensory and interoceptive cortices during the observation of affective touch.	/pubmed/20666597	Ebisch SJ, Ferri F, Salone A, Perrucci MG, D'Amico L, Ferro FM, Romani GL, Gallese V.	J Cogn Neurosci. 2011 Jul;23(7):1808-22. Epub 2010 Jul 28.	J Cogn Neurosci. 2011	PubMed	citation	PMID:20666597	pubmed	20666597	create date:2010/07/30 | first author:Ebisch SJ
Pupil diameter predicts changes in the exploration-exploitation trade-off: evidence for the adaptive gain theory.	/pubmed/20666595	Jepma M, Nieuwenhuis S.	J Cogn Neurosci. 2011 Jul;23(7):1587-96. Epub 2010 Jul 28.	J Cogn Neurosci. 2011	PubMed	citation	PMID:20666595	pubmed	20666595	create date:2010/07/30 | first author:Jepma M
Implicit processing of phonotactic cues: evidence from electrophysiological and vascular responses.	/pubmed/20666594	Rossi S, Jürgenson IB, Hanulíková A, Telkemeyer S, Wartenburger I, Obrig H.	J Cogn Neurosci. 2011 Jul;23(7):1752-64. Epub 2010 Jul 28.	J Cogn Neurosci. 2011	PubMed	citation	PMID:20666594	pubmed	20666594	create date:2010/07/30 | first author:Rossi S
Cooperation between the hippocampus and the striatum during episodic encoding.	/pubmed/20666593	Sadeh T, Shohamy D, Levy DR, Reggev N, Maril A.	J Cogn Neurosci. 2011 Jul;23(7):1597-608. Epub 2010 Jul 28.	J Cogn Neurosci. 2011	PubMed	citation	PMID:20666593	pubmed	20666593	create date:2010/07/30 | first author:Sadeh T
Object-based selection of irrelevant features is not confined to the attended object.	/pubmed/20666592	Boehler CN, Schoenfeld MA, Heinze HJ, Hopf JM.	J Cogn Neurosci. 2011 Sep;23(9):2231-9. Epub 2010 Jul 28.	J Cogn Neurosci. 2011	PubMed	citation	PMID:20666592	pubmed	20666592	create date:2010/07/30 | first author:Boehler CN
Implied motion activation in cortical area MT can be explained by visual low-level features.	/pubmed/20617893	Lorteije JA, Barraclough NE, Jellema T, Raemaekers M, Duijnhouwer J, Xiao D, Oram MW, Lankheet MJ, Perrett DI, van Wezel RJ.	J Cogn Neurosci. 2011 Jun;23(6):1533-48. Epub 2010 Jul 9.	J Cogn Neurosci. 2011	PubMed	citation	PMID:20617893	pubmed	20617893	create date:2010/07/14 | first author:Lorteije JA
Spaced learning enhances subsequent recognition memory by reducing neural repetition suppression.	/pubmed/20617892	Xue G, Mei L, Chen C, Lu ZL, Poldrack R, Dong Q.	J Cogn Neurosci. 2011 Jul;23(7):1624-33. Epub 2010 Jul 9.	J Cogn Neurosci. 2011	PubMed	citation	PMID:20617892	pubmed	20617892	create date:2010/07/14 | first author:Xue G
Comparing segmentation by time and by motion in visual search: an FMRI investigation.	/pubmed/20617891	Dent K, Allen H, Humphreys GW.	J Cogn Neurosci. 2011 Jul;23(7):1710-22. Epub 2010 Jul 9.	J Cogn Neurosci. 2011	PubMed	citation	PMID:20617891	pubmed	20617891	create date:2010/07/14 | first author:Dent K
The role of Broca's area in sentence comprehension.	/pubmed/20617890	Rogalsky C, Hickok G.	J Cogn Neurosci. 2011 Jul;23(7):1664-80. Epub 2010 Jul 9. Review.	J Cogn Neurosci. 2011	PubMed	citation	PMID:20617890	pubmed	20617890	create date:2010/07/14 | first author:Rogalsky C
A common neural substrate for language production and verbal working memory.	/pubmed/20617889	Acheson DJ, Hamidi M, Binder JR, Postle BR.	J Cogn Neurosci. 2011 Jun;23(6):1358-67. Epub 2010 Jul 9.	J Cogn Neurosci. 2011	PubMed	citation	PMID:20617889	pubmed	20617889	create date:2010/07/14 | first author:Acheson DJ
Control of reflexive saccades following hemispherectomy.	/pubmed/20617888	Reuter-Lorenz PA, Herter TM, Guitton D.	J Cogn Neurosci. 2011 Jun;23(6):1368-78. Epub 2010 Jul 9.	J Cogn Neurosci. 2011	PubMed	citation	PMID:20617888	pubmed	20617888	create date:2010/07/14 | first author:Reuter-Lorenz PA
Decrements in hippocampal activity with item repetition during continuous recognition: an fMRI study.	/pubmed/20617887	Suzuki M, Johnson JD, Rugg MD.	J Cogn Neurosci. 2011 Jun;23(6):1522-32. Epub 2010 Jul 9.	J Cogn Neurosci. 2011	PubMed	citation	PMID:20617887	pubmed	20617887	create date:2010/07/14 | first author:Suzuki M
Mechanisms underlying age- and performance-related differences in working memory.	/pubmed/20617886	Daffner KR, Chong H, Sun X, Tarbi EC, Riis JL, McGinnis SM, Holcomb PJ.	J Cogn Neurosci. 2011 Jun;23(6):1298-314. Epub 2010 Jul 9.	J Cogn Neurosci. 2011	PubMed	citation	PMID:20617886	pubmed	20617886	create date:2010/07/14 | first author:Daffner KR
Title	URL	Description	Details	ShortDetails	Resource	Type	Identifiers	Db	EntrezUID	Properties
Effects of selective attention on syntax processing in music and language.	/pubmed/20617885	Maidhof C, Koelsch S.	J Cogn Neurosci. 2011 Sep;23(9):2252-67. Epub 2010 Jul 9.	J Cogn Neurosci. 2011	PubMed	citation	PMID:20617885	pubmed	20617885	create date:2010/07/14 | first author:Maidhof C
Assessing the neural basis of uncertainty in perceptual category learning through varying levels of distortion.	/pubmed/20617884	Daniel R, Wagner G, Koch K, Reichenbach JR, Sauer H, Schlösser RG.	J Cogn Neurosci. 2011 Jul;23(7):1781-93. Epub 2010 Jul 9.	J Cogn Neurosci. 2011	PubMed	citation	PMID:20617884	pubmed	20617884	create date:2010/07/14 | first author:Daniel R
The evolution of meaning: spatio-temporal dynamics of visual object recognition.	/pubmed/20617883	Clarke A, Taylor KI, Tyler LK.	J Cogn Neurosci. 2011 Aug;23(8):1887-99. Epub 2010 Jul 9.	J Cogn Neurosci. 2011	PubMed	citation	PMID:20617883	pubmed	20617883	create date:2010/07/14 | first author:Clarke A
Tracking the time course of action priming on object recognition: evidence for fast and slow influences of action on perception.	/pubmed/20617882	Kiefer M, Sim EJ, Helbig H, Graf M.	J Cogn Neurosci. 2011 Aug;23(8):1864-74. Epub 2010 Jul 9.	J Cogn Neurosci. 2011	PubMed	citation	PMID:20617882	pubmed	20617882	create date:2010/07/14 | first author:Kiefer M
Fusiform gyrus face selectivity relates to individual differences in facial recognition ability.	/pubmed/20617881	Furl N, Garrido L, Dolan RJ, Driver J, Duchaine B.	J Cogn Neurosci. 2011 Jul;23(7):1723-40. Epub 2010 Jul 9.	J Cogn Neurosci. 2011	PubMed	citation	PMID:20617881	pubmed	20617881	create date:2010/07/14 | first author:Furl N
The prefrontal cortex modulates category selectivity in human extrastriate cortex.	/pubmed/20586702	Miller BT, Vytlacil J, Fegen D, Pradhan S, D'Esposito M.	J Cogn Neurosci. 2011 Jan;23(1):1-10.	J Cogn Neurosci. 2011	PubMed	citation	PMID:20586702	pubmed	20586702	create date:2010/07/01 | first author:Miller BT
An FMRI investigation of attributing negative social treatment to racial discrimination.	/pubmed/20521861	Masten CL, Telzer EH, Eisenberger NI.	J Cogn Neurosci. 2011 May;23(5):1042-51. Epub 2010 Jun 3.	J Cogn Neurosci. 2011	PubMed	citation	PMID:20521861	pubmed	20521861	create date:2010/06/05 | first author:Masten CL
Category training induces cross-modal object representations in the adult human brain.	/pubmed/20521860	van der Linden M, van Turennout M, Fernández G.	J Cogn Neurosci. 2011 Jun;23(6):1315-31. Epub 2010 Jun 3.	J Cogn Neurosci. 2011	PubMed	citation	PMID:20521860	pubmed	20521860	create date:2010/06/05 | first author:van der Linden M
Sound processing hierarchy within human auditory cortex.	/pubmed/20521859	Okamoto H, Stracke H, Bermudez P, Pantev C.	J Cogn Neurosci. 2011 Aug;23(8):1855-63. Epub 2010 Jun 3.	J Cogn Neurosci. 2011	PubMed	citation	PMID:20521859	pubmed	20521859	create date:2010/06/05 | first author:Okamoto H
Watching my mind unfold versus yours: an fMRI study using a novel camera technology to examine neural differences in self-projection of self versus other perspectives.	/pubmed/20521858	St Jacques PL, Conway MA, Lowder MW, Cabeza R.	J Cogn Neurosci. 2011 Jun;23(6):1275-84. Epub 2010 Jun 3.	J Cogn Neurosci. 2011	PubMed	citation	PMID:20521858	pubmed	20521858	create date:2010/06/05 | first author:St Jacques PL
Cardiorespiratory fitness and the flexible modulation of cognitive control in preadolescent children.	/pubmed/20521857	Pontifex MB, Raine LB, Johnson CR, Chaddock L, Voss MW, Cohen NJ, Kramer AF, Hillman CH.	J Cogn Neurosci. 2011 Jun;23(6):1332-45. Epub 2010 Jun 3.	J Cogn Neurosci. 2011	PubMed	citation	PMID:20521857	pubmed	20521857	create date:2010/06/05 | first author:Pontifex MB
Lesion of primary visual cortex in monkey impairs the inhibitory but not the facilitatory cueing effect on saccade.	/pubmed/20521856	Ikeda T, Yoshida M, Isa T.	J Cogn Neurosci. 2011 May;23(5):1160-9. Epub 2010 Jun 3.	J Cogn Neurosci. 2011	PubMed	citation	PMID:20521856	pubmed	20521856	create date:2010/06/05 | first author:Ikeda T
Action perception in individuals with congenital blindness or deafness: how does the loss of a sensory modality from birth affect perception-induced motor facilitation?	/pubmed/20521855	Alaerts K, Swinnen SP, Wenderoth N.	J Cogn Neurosci. 2011 May;23(5):1080-7. Epub 2010 Jun 3.	J Cogn Neurosci. 2011	PubMed	citation	PMID:20521855	pubmed	20521855	create date:2010/06/05 | first author:Alaerts K
Mental rotation meets the motion aftereffect: the role of hV5/MT+ in visual mental imagery.	/pubmed/20521853	Seurinck R, de Lange FP, Achten E, Vingerhoets G.	J Cogn Neurosci. 2011 Jun;23(6):1395-404. Epub 2010 Jun 3.	J Cogn Neurosci. 2011	PubMed	citation	PMID:20521853	pubmed	20521853	create date:2010/06/05 | first author:Seurinck R
Sleep leads to changes in the emotional memory trace: evidence from FMRI.	/pubmed/20521852	Payne JD, Kensinger EA.	J Cogn Neurosci. 2011 Jun;23(6):1285-97. Epub 2010 Jun 3.	J Cogn Neurosci. 2011	PubMed	citation	PMID:20521852	pubmed	20521852	create date:2010/06/05 | first author:Payne JD
A computational model of how cholinergic interneurons protect striatal-dependent learning.	/pubmed/20521851	Ashby FG, Crossley MJ.	J Cogn Neurosci. 2011 Jun;23(6):1549-66. Epub 2010 Jun 3.	J Cogn Neurosci. 2011	PubMed	citation	PMID:20521851	pubmed	20521851	create date:2010/06/05 | first author:Ashby FG
Changes in events alter how people remember recent information.	/pubmed/20521850	Swallow KM, Barch DM, Head D, Maley CJ, Holder D, Zacks JM.	J Cogn Neurosci. 2011 May;23(5):1052-64. Epub 2010 Jun 3.	J Cogn Neurosci. 2011	PubMed	citation	PMID:20521850	pubmed	20521850	create date:2010/06/05 | first author:Swallow KM
Differential hemodynamic response in affective circuitry with aging: an FMRI study of novelty, valence, and arousal.	/pubmed/20521849	Moriguchi Y, Negreira A, Weierich M, Dautoff R, Dickerson BC, Wright CI, Barrett LF.	J Cogn Neurosci. 2011 May;23(5):1027-41. Epub 2010 Jun 3.	J Cogn Neurosci. 2011	PubMed	citation	PMID:20521849	pubmed	20521849	create date:2010/06/05 | first author:Moriguchi Y
Electrophysiological chronometry of semantic context effects in language production.	/pubmed/20515409	Aristei S, Melinger A, Abdel Rahman R.	J Cogn Neurosci. 2011 Jul;23(7):1567-86. Epub 2010 Jun 1.	J Cogn Neurosci. 2011	PubMed	citation	PMID:20515409	pubmed	20515409	create date:2010/06/03 | first author:Aristei S
Enhanced cortical connectivity in absolute pitch musicians: a model for local hyperconnectivity.	/pubmed/20515408	Loui P, Li HC, Hohmann A, Schlaug G.	J Cogn Neurosci. 2011 Apr;23(4):1015-26. Epub 2010 Jun 1.	J Cogn Neurosci. 2011	PubMed	citation	PMID:20515408	pubmed	20515408	create date:2010/06/03 | first author:Loui P
Two distinct neuronal networks mediate the awareness of environment and of self.	/pubmed/20515407	Vanhaudenhuyse A, Demertzi A, Schabus M, Noirhomme Q, Bredart S, Boly M, Phillips C, Soddu A, Luxen A, Moonen G, Laureys S.	J Cogn Neurosci. 2011 Mar;23(3):570-8. Epub 2010 Jun 1.	J Cogn Neurosci. 2011	PubMed	citation	PMID:20515407	pubmed	20515407	create date:2010/06/03 | first author:Vanhaudenhuyse A
Nonpreferred stimuli modify the representation of faces in the fusiform face area.	/pubmed/20497032	Axelrod V, Yovel G.	J Cogn Neurosci. 2011 Mar;23(3):746-56. Epub 2010 May 24.	J Cogn Neurosci. 2011	PubMed	citation	PMID:20497032	pubmed	20497032	create date:2010/05/26 | first author:Axelrod V
Effects of cognate status on word comprehension in second language learners: an ERP investigation.	/pubmed/20476892	Midgley KJ, Holcomb PJ, Grainger J.	J Cogn Neurosci. 2011 Jul;23(7):1634-47. Epub 2010 May 17.	J Cogn Neurosci. 2011	PubMed	citation	PMID:20476892	pubmed	20476892	create date:2010/05/19 | first author:Midgley KJ
Active listening impairs visual perception and selectivity: an ERP study of auditory dual-task costs on visual attention.	/pubmed/20465407	Gherri E, Eimer M.	J Cogn Neurosci. 2011 Apr;23(4):832-44. Epub 2010 May 13.	J Cogn Neurosci. 2011	PubMed	citation	PMID:20465407	pubmed	20465407	create date:2010/05/15 | first author:Gherri E
Cortical spatio-temporal dynamics underlying phonological target detection in humans.	/pubmed/20465359	Chang EF, Edwards E, Nagarajan SS, Fogelson N, Dalal SS, Canolty RT, Kirsch HE, Barbaro NM, Knight RT.	J Cogn Neurosci. 2011 Jun;23(6):1437-46. Epub 2010 May 13.	J Cogn Neurosci. 2011	PubMed	citation	PMID:20465359	pubmed	20465359	create date:2010/05/15 | first author:Chang EF
Substantia nigra activity level predicts trial-to-trial adjustments in cognitive control.	/pubmed/20465358	Boehler CN, Bunzeck N, Krebs RM, Noesselt T, Schoenfeld MA, Heinze HJ, Münte TF, Woldorff MG, Hopf JM.	J Cogn Neurosci. 2011 Feb;23(2):362-73. Epub 2010 May 13.	J Cogn Neurosci. 2011	PubMed	citation	PMID:20465358	pubmed	20465358	create date:2010/05/15 | first author:Boehler CN
Elevated cortisol at retrieval suppresses false memories in parallel with correct memories.	/pubmed/20465357	Diekelmann S, Wilhelm I, Wagner U, Born J.	J Cogn Neurosci. 2011 Apr;23(4):772-81. Epub 2010 May 13.	J Cogn Neurosci. 2011	PubMed	citation	PMID:20465357	pubmed	20465357	create date:2010/05/15 | first author:Diekelmann S
Perception and action selection dissociate human ventral and dorsal cortex.	/pubmed/20465356	Ikkai A, Jerde TA, Curtis CE.	J Cogn Neurosci. 2011 Jun;23(6):1494-506. Epub 2010 May 13.	J Cogn Neurosci. 2011	PubMed	citation	PMID:20465356	pubmed	20465356	create date:2010/05/15 | first author:Ikkai A
The role of the cerebellum in sub- and supraliminal error correction during sensorimotor synchronization: evidence from fMRI and TMS.	/pubmed/20465354	Bijsterbosch JD, Lee KH, Hunter MD, Tsoi DT, Lankappa S, Wilkinson ID, Barker AT, Woodruff PW.	J Cogn Neurosci. 2011 May;23(5):1100-12. Epub 2010 May 13.	J Cogn Neurosci. 2011	PubMed	citation	PMID:20465354	pubmed	20465354	create date:2010/05/15 | first author:Bijsterbosch JD
From prestimulus alpha oscillation to visual-evoked response: an inverted-U function and its attentional modulation.	/pubmed/20459310	Rajagovindan R, Ding M.	J Cogn Neurosci. 2011 Jun;23(6):1379-94. Epub 2010 May 11.	J Cogn Neurosci. 2011	PubMed	citation	PMID:20459310	pubmed	20459310	create date:2010/05/13 | first author:Rajagovindan R
A role for the striatum in regret-related choice repetition.	/pubmed/20433245	Nicolle A, Bach DR, Driver J, Dolan RJ.	J Cogn Neurosci. 2011 Apr;23(4):845-56. Epub 2010 Apr 30.	J Cogn Neurosci. 2011	PubMed	citation	PMID:20433245	pubmed	20433245	create date:2010/05/04 | first author:Nicolle A
High-resolution fMRI reveals match enhancement and attentional modulation in the human medial temporal lobe.	/pubmed/20433244	Dudukovic NM, Preston AR, Archie JJ, Glover GH, Wagner AD.	J Cogn Neurosci. 2011 Mar;23(3):670-82. Epub 2010 Apr 30.	J Cogn Neurosci. 2011	PubMed	citation	PMID:20433244	pubmed	20433244	create date:2010/05/04 | first author:Dudukovic NM
Right hemisphere dominance in visual statistical learning.	/pubmed/20433243	Roser ME, Fiser J, Aslin RN, Gazzaniga MS.	J Cogn Neurosci. 2011 May;23(5):1088-99. Epub 2010 Apr 30.	J Cogn Neurosci. 2011	PubMed	citation	PMID:20433243	pubmed	20433243	create date:2010/05/04 | first author:Roser ME
The literate brain: the relationship between spelling and reading.	/pubmed/20433242	Rapp B, Lipka K.	J Cogn Neurosci. 2011 May;23(5):1180-97. Epub 2010 Apr 30.	J Cogn Neurosci. 2011	PubMed	citation	PMID:20433242	pubmed	20433242	create date:2010/05/04 | first author:Rapp B
Encoding social interactions: the neural correlates of true and false memories.	/pubmed/20433241	Straube B, Green A, Chatterjee A, Kircher T.	J Cogn Neurosci. 2011 Feb;23(2):306-24. Epub 2010 Apr 30.	J Cogn Neurosci. 2011	PubMed	citation	PMID:20433241	pubmed	20433241	create date:2010/05/04 | first author:Straube B
Attention extracts signal in external noise: a BOLD fMRI study.	/pubmed/20433240	Lu ZL, Li X, Tjan BS, Dosher BA, Chu W.	J Cogn Neurosci. 2011 May;23(5):1148-59. Epub 2010 Apr 30.	J Cogn Neurosci. 2011	PubMed	citation	PMID:20433240	pubmed	20433240	create date:2010/05/04 | first author:Lu ZL
Rebound spiking as a neural mechanism for surface filling-in.	/pubmed/20433239	Supèr H, Romeo A.	J Cogn Neurosci. 2011 Feb;23(2):491-501. Epub 2010 Apr 30.	J Cogn Neurosci. 2011	PubMed	citation	PMID:20433239	pubmed	20433239	create date:2010/05/04 | first author:Supèr H
Brain structure in young and old East Asians and Westerners: comparisons of structural volume and cortical thickness.	/pubmed/20433238	Chee MW, Zheng H, Goh JO, Park D, Sutton BP.	J Cogn Neurosci. 2011 May;23(5):1065-79. Epub 2010 Apr 30.	J Cogn Neurosci. 2011	PubMed	citation	PMID:20433238	pubmed	20433238	create date:2010/05/04 | first author:Chee MW
Manipulation of length and lexicality localizes the functional neuroanatomy of phonological processing in adult readers.	/pubmed/20433237	Church JA, Balota DA, Petersen SE, Schlaggar BL.	J Cogn Neurosci. 2011 Jun;23(6):1475-93. Epub 2010 Apr 30.	J Cogn Neurosci. 2011	PubMed	citation	PMID:20433237	pubmed	20433237	create date:2010/05/04 | first author:Church JA
Habitual versus goal-directed action control in Parkinson disease.	/pubmed/20429859	de Wit S, Barker RA, Dickinson AD, Cools R.	J Cogn Neurosci. 2011 May;23(5):1218-29. Epub 2010 Apr 30.	J Cogn Neurosci. 2011	PubMed	citation	PMID:20429859	pubmed	20429859	create date:2010/05/01 | first author:de Wit S
The price of fame: the impact of stimulus familiarity on proactive interference resolution.	/pubmed/20429858	Prabhakaran R, Thompson-Schill SL.	J Cogn Neurosci. 2011 Apr;23(4):816-31. Epub 2010 Apr 30.	J Cogn Neurosci. 2011	PubMed	citation	PMID:20429858	pubmed	20429858	create date:2010/05/01 | first author:Prabhakaran R
Decoding task-based attentional modulation during face categorization.	/pubmed/20429856	Chiu YC, Esterman M, Han Y, Rosen H, Yantis S.	J Cogn Neurosci. 2011 May;23(5):1198-204. Epub 2010 Apr 30.	J Cogn Neurosci. 2011	PubMed	citation	PMID:20429856	pubmed	20429856	create date:2010/05/01 | first author:Chiu YC
Determinants of multiple semantic priming: a meta-analysis and spike frequency adaptive model of a cortical network.	/pubmed/20429855	Lavigne F, Dumercy L, Darmon N.	J Cogn Neurosci. 2011 Jun;23(6):1447-74. Epub 2010 Apr 30.	J Cogn Neurosci. 2011	PubMed	citation	PMID:20429855	pubmed	20429855	create date:2010/05/01 | first author:Lavigne F
Word or word-like? Dissociating orthographic typicality from lexicality in the left occipito-temporal cortex.	/pubmed/20429854	Woollams AM, Silani G, Okada K, Patterson K, Price CJ.	J Cogn Neurosci. 2011 Apr;23(4):992-1002. Epub 2010 Apr 30.	J Cogn Neurosci. 2011	PubMed	citation	PMID:20429854	pubmed	20429854	create date:2010/05/01 | first author:Woollams AM
The neural underpinnings of event-file management: evidence for stimulus-induced activation of and competition among stimulus-response bindings.	/pubmed/20377359	Kühn S, Keizer AW, Colzato LS, Rombouts SA, Hommel B.	J Cogn Neurosci. 2011 Apr;23(4):896-904. Epub 2010 Apr 8.	J Cogn Neurosci. 2011	PubMed	citation	PMID:20377359	pubmed	20377359	create date:2010/04/10 | first author:Kühn S
Life span differences in electrophysiological correlates of monitoring gains and losses during probabilistic reinforcement learning.	/pubmed/20377358	Hämmerer D, Li SC, Müller V, Lindenberger U.	J Cogn Neurosci. 2011 Mar;23(3):579-92. Epub 2010 Apr 8.	J Cogn Neurosci. 2011	PubMed	citation	PMID:20377358	pubmed	20377358	create date:2010/04/10 | first author:Hämmerer D
What iconic gesture fragments reveal about gesture-speech integration: when synchrony is lost, memory can help.	/pubmed/20350188	Obermeier C, Holle H, Gunter TC.	J Cogn Neurosci. 2011 Jul;23(7):1648-63. Epub 2010 Mar 29.	J Cogn Neurosci. 2011	PubMed	citation	PMID:20350188	pubmed	20350188	create date:2010/03/31 | first author:Obermeier C
From agents to objects: sexist attitudes and neural responses to sexualized targets.	/pubmed/20350187	Cikara M, Eberhardt JL, Fiske ST.	J Cogn Neurosci. 2011 Mar;23(3):540-51. Epub 2010 Mar 29.	J Cogn Neurosci. 2011	PubMed	citation	PMID:20350187	pubmed	20350187	create date:2010/03/31 | first author:Cikara M
Role for presupplementary motor area in inhibition of cognitive set interference.	/pubmed/20350186	Konishi S, Watanabe T, Jimura K, Chikazoe J, Hirose S, Kimura HM, Miyashita Y.	J Cogn Neurosci. 2011 Mar;23(3):737-45. Epub 2010 Mar 29.	J Cogn Neurosci. 2011	PubMed	citation	PMID:20350186	pubmed	20350186	create date:2010/03/31 | first author:Konishi S
Phonological neighborhood effects in spoken word production: an fMRI study.	/pubmed/20350185	Peramunage D, Blumstein SE, Myers EB, Goldrick M, Baese-Berk M.	J Cogn Neurosci. 2011 Mar;23(3):593-603. Epub 2010 Mar 29.	J Cogn Neurosci. 2011	PubMed	citation	PMID:20350185	pubmed	20350185	create date:2010/03/31 | first author:Peramunage D
Title	URL	Description	Details	ShortDetails	Resource	Type	Identifiers	Db	EntrezUID	Properties
Overrecruitment in the aging brain as a function of task demands: evidence for a compensatory view.	/pubmed/20350184	Vallesi A, McIntosh AR, Stuss DT.	J Cogn Neurosci. 2011 Apr;23(4):801-15. Epub 2010 Mar 29.	J Cogn Neurosci. 2011	PubMed	citation	PMID:20350184	pubmed	20350184	create date:2010/03/31 | first author:Vallesi A
Task context and frontal lobe activation in the Stroop task.	/pubmed/20350183	Floden D, Vallesi A, Stuss DT.	J Cogn Neurosci. 2011 Apr;23(4):867-79. Epub 2010 Mar 29.	J Cogn Neurosci. 2011	PubMed	citation	PMID:20350183	pubmed	20350183	create date:2010/03/31 | first author:Floden D
Neural correlates of sublexical processing in phonological working memory.	/pubmed/20350182	McGettigan C, Warren JE, Eisner F, Marshall CR, Shanmugalingam P, Scott SK.	J Cogn Neurosci. 2011 Apr;23(4):961-77. Epub 2010 Mar 29.	J Cogn Neurosci. 2011	PubMed	citation	PMID:20350182	pubmed	20350182	create date:2010/03/31 | first author:McGettigan C
The neural substrates of recognition memory for verbal information: spanning the divide between short- and long-term memory.	/pubmed/20350181	Buchsbaum BR, Padmanabhan A, Berman KF.	J Cogn Neurosci. 2011 Apr;23(4):978-91. Epub 2010 Mar 29.	J Cogn Neurosci. 2011	PubMed	citation	PMID:20350181	pubmed	20350181	create date:2010/03/31 | first author:Buchsbaum BR
Multimodal imaging of incidental retrieval: the low route to memory.	/pubmed/20350180	Kompus K, Eichele T, Hugdahl K, Nyberg L.	J Cogn Neurosci. 2011 Apr;23(4):947-60. Epub 2010 Mar 29.	J Cogn Neurosci. 2011	PubMed	citation	PMID:20350180	pubmed	20350180	create date:2010/03/31 | first author:Kompus K
What does the right hemisphere know about phoneme categories?	/pubmed/20350179	Wolmetz M, Poeppel D, Rapp B.	J Cogn Neurosci. 2011 Mar;23(3):552-69. Epub 2010 Mar 29.	J Cogn Neurosci. 2011	PubMed	citation	PMID:20350179	pubmed	20350179	create date:2010/03/31 | first author:Wolmetz M
How different types of conceptual relations modulate brain activation during semantic priming.	/pubmed/20350178	Sachs O, Weis S, Zellagui N, Sass K, Huber W, Zvyagintsev M, Mathiak K, Kircher T.	J Cogn Neurosci. 2011 May;23(5):1263-73. Epub 2010 Mar 29.	J Cogn Neurosci. 2011	PubMed	citation	PMID:20350178	pubmed	20350178	create date:2010/03/31 | first author:Sachs O
Viewing one's own face being touched modulates tactile perception: an fMRI study.	/pubmed/20350177	Cardini F, Costantini M, Galati G, Romani GL, Làdavas E, Serino A.	J Cogn Neurosci. 2011 Mar;23(3):503-13. Epub 2010 Mar 29.	J Cogn Neurosci. 2011	PubMed	citation	PMID:20350177	pubmed	20350177	create date:2010/03/31 | first author:Cardini F
Level of processing modulates the neural correlates of emotional memory formation.	/pubmed/20350176	Ritchey M, LaBar KS, Cabeza R.	J Cogn Neurosci. 2011 Apr;23(4):757-71. Epub 2010 Mar 29.	J Cogn Neurosci. 2011	PubMed	citation	PMID:20350176	pubmed	20350176	create date:2010/03/31 | first author:Ritchey M
Contextual priming in grapheme-color synesthetes and yoked controls: 400 msec in the life of a synesthete.	/pubmed/20350175	Brang D, Kanai S, Ramachandran VS, Coulson S.	J Cogn Neurosci. 2011 Jul;23(7):1681-96. Epub 2010 Mar 29.	J Cogn Neurosci. 2011	PubMed	citation	PMID:20350175	pubmed	20350175	create date:2010/03/31 | first author:Brang D
Effects of anterior cingulate microstimulation on pro- and antisaccades in nonhuman primates.	/pubmed/20350174	Phillips JM, Johnston K, Everling S.	J Cogn Neurosci. 2011 Feb;23(2):481-90. Epub 2010 Mar 29.	J Cogn Neurosci. 2011	PubMed	citation	PMID:20350174	pubmed	20350174	create date:2010/03/31 | first author:Phillips JM
The packet switching brain.	/pubmed/20350173	Graham D, Rockmore D.	J Cogn Neurosci. 2011 Feb;23(2):267-76. Epub 2010 Mar 29.	J Cogn Neurosci. 2011	PubMed	citation	PMID:20350173	pubmed	20350173	create date:2010/03/31 | first author:Graham D
Changes in cerebello-motor connectivity during procedural learning by actual execution and observation.	/pubmed/20350172	Torriero S, Oliveri M, Koch G, Lo Gerfo E, Salerno S, Ferlazzo F, Caltagirone C, Petrosini L.	J Cogn Neurosci. 2011 Feb;23(2):338-48. Epub 2010 Mar 29.	J Cogn Neurosci. 2011	PubMed	citation	PMID:20350172	pubmed	20350172	create date:2010/03/31 | first author:Torriero S
Beyond the memory mechanism: person-selective and nonselective processes in recognition of personally familiar faces.	/pubmed/20350171	Sugiura M, Mano Y, Sasaki A, Sadato N.	J Cogn Neurosci. 2011 Mar;23(3):699-715. Epub 2010 Mar 29.	J Cogn Neurosci. 2011	PubMed	citation	PMID:20350171	pubmed	20350171	create date:2010/03/31 | first author:Sugiura M
General-purpose monitoring during speech production.	/pubmed/20350170	Riès S, Janssen N, Dufau S, Alario FX, Burle B.	J Cogn Neurosci. 2011 Jun;23(6):1419-36. Epub 2010 Mar 29.	J Cogn Neurosci. 2011	PubMed	citation	PMID:20350170	pubmed	20350170	create date:2010/03/31 | first author:Riès S
Picture superiority doubly dissociates the ERP correlates of recollection and familiarity.	/pubmed/20350169	Curran T, Doyle J.	J Cogn Neurosci. 2011 May;23(5):1247-62. Epub 2010 Mar 29.	J Cogn Neurosci. 2011	PubMed	citation	PMID:20350169	pubmed	20350169	create date:2010/03/31 | first author:Curran T
Modality-dependent what" and "where" preparatory processes in auditory and visual systems."	/pubmed/20350168	Diaconescu AO, Alain C, McIntosh AR.	J Cogn Neurosci. 2011 Jul;23(7):1609-23. Epub 2010 Mar 29.	J Cogn Neurosci. 2011	PubMed	citation	PMID:20350168	pubmed	20350168	create date:2010/03/31 | first author:Diaconescu AO
Perceptual fusion tendency of speech sounds.	/pubmed/20350060	Huang Y, Li J, Zou X, Qu T, Wu X, Mao L, Wu Y, Li L.	J Cogn Neurosci. 2011 Apr;23(4):1003-14. Epub 2010 Mar 29.	J Cogn Neurosci. 2011	PubMed	citation	PMID:20350060	pubmed	20350060	create date:2010/03/31 | first author:Huang Y
A candidate for the attentional bottleneck: set-size specific modulation of the right TPJ during attentive enumeration.	/pubmed/20350059	Vetter P, Butterworth B, Bahrami B.	J Cogn Neurosci. 2011 Mar;23(3):728-36. Epub 2010 Mar 29.	J Cogn Neurosci. 2011	PubMed	citation	PMID:20350059	pubmed	20350059	create date:2010/03/31 | first author:Vetter P
Medial prefrontal cortex predicts intertemporal choice.	/pubmed/20350058	Mitchell JP, Schirmer J, Ames DL, Gilbert DT.	J Cogn Neurosci. 2011 Apr;23(4):857-66. Epub 2010 Mar 29.	J Cogn Neurosci. 2011	PubMed	citation	PMID:20350058	pubmed	20350058	create date:2010/03/31 | first author:Mitchell JP
Effects of aging on hippocampal and anterior temporal activations during successful retrieval of memory for face-name associations.	/pubmed/20350057	Tsukiura T, Sekiguchi A, Yomogida Y, Nakagawa S, Shigemune Y, Kambara T, Akitsuki Y, Taki Y, Kawashima R.	J Cogn Neurosci. 2011 Jan;23(1):200-13.	J Cogn Neurosci. 2011	PubMed	citation	PMID:20350057	pubmed	20350057	create date:2010/03/31 | first author:Tsukiura T
The role of synchrony and ambiguity in speech-gesture integration during comprehension.	/pubmed/20201632	Habets B, Kita S, Shao Z, Ozyurek A, Hagoort P.	J Cogn Neurosci. 2011 Aug;23(8):1845-54. Epub 2010 Mar 4.	J Cogn Neurosci. 2011	PubMed	citation	PMID:20201632	pubmed	20201632	create date:2010/03/06 | first author:Habets B
Dissociating linguistic and task-related activity in the left inferior frontal gyrus.	/pubmed/20201631	Wright P, Randall B, Marslen-Wilson WD, Tyler LK.	J Cogn Neurosci. 2011 Feb;23(2):404-13. Epub 2010 Mar 4.	J Cogn Neurosci. 2011	PubMed	citation	PMID:20201631	pubmed	20201631	create date:2010/03/06 | first author:Wright P
The magnitude representation of small and large symbolic numbers in the left and right hemisphere: an event-related fMRI study.	/pubmed/20201630	Notebaert K, Nelis S, Reynvoet B.	J Cogn Neurosci. 2011 Mar;23(3):622-30. Epub 2010 Mar 4.	J Cogn Neurosci. 2011	PubMed	citation	PMID:20201630	pubmed	20201630	create date:2010/03/06 | first author:Notebaert K
Functional neuroimaging can support causal claims about brain function.	/pubmed/20201629	Weber MJ, Thompson-Schill SL.	J Cogn Neurosci. 2010 Nov;22(11):2415-6.	J Cogn Neurosci. 2010	PubMed	citation	PMID:20201629	pubmed	20201629	create date:2010/03/06 | first author:Weber MJ
Neuroaesthetics: a coming of age story.	/pubmed/20175677	Chatterjee A.	J Cogn Neurosci. 2011 Jan;23(1):53-62. Review.	J Cogn Neurosci. 2011	PubMed	citation	PMID:20175677	pubmed	20175677	create date:2010/02/24 | first author:Chatterjee A
Establishing causal coherence across sentences: an ERP study.	/pubmed/20175676	Kuperberg GR, Paczynski M, Ditman T.	J Cogn Neurosci. 2011 May;23(5):1230-46. Epub 2010 Feb 22.	J Cogn Neurosci. 2011	PubMed	citation	PMID:20175676	pubmed	20175676	create date:2010/02/24 | first author:Kuperberg GR
Dissociable brain mechanisms underlying the conscious and unconscious control of behavior.	/pubmed/20175675	van Gaal S, Lamme VA, Fahrenfort JJ, Ridderinkhof KR.	J Cogn Neurosci. 2011 Jan;23(1):91-105.	J Cogn Neurosci. 2011	PubMed	citation	PMID:20175675	pubmed	20175675	create date:2010/02/24 | first author:van Gaal S
Pre-SMA graymatter density predicts individual differences in action selection in the face of conscious and unconscious response conflict.	/pubmed/20175674	van Gaal S, Scholte HS, Lamme VA, Fahrenfort JJ, Ridderinkhof KR.	J Cogn Neurosci. 2011 Feb;23(2):382-90. Epub 2010 Feb 22.	J Cogn Neurosci. 2011	PubMed	citation	PMID:20175674	pubmed	20175674	create date:2010/02/24 | first author:van Gaal S
Putting the pieces together: the role of dorsolateral prefrontal cortex in relational memory encoding.	/pubmed/20146616	Blumenfeld RS, Parks CM, Yonelinas AP, Ranganath C.	J Cogn Neurosci. 2011 Jan;23(1):257-65.	J Cogn Neurosci. 2011	PubMed	citation	PMID:20146616	pubmed	20146616	create date:2010/02/12 | first author:Blumenfeld RS
Parametric manipulation of the conflict signal and control-state adaptation.	/pubmed/20146615	Forster SE, Carter CS, Cohen JD, Cho RY.	J Cogn Neurosci. 2011 Apr;23(4):923-35. Epub 2010 Feb 10.	J Cogn Neurosci. 2011	PubMed	citation	PMID:20146615	pubmed	20146615	create date:2010/02/12 | first author:Forster SE
Steady-state signatures of visual perceptual load, multimodal distractor filtering, and neural competition.	/pubmed/20146614	Parks NA, Hilimire MR, Corballis PM.	J Cogn Neurosci. 2011 May;23(5):1113-24. Epub 2010 Feb 10.	J Cogn Neurosci. 2011	PubMed	citation	PMID:20146614	pubmed	20146614	create date:2010/02/12 | first author:Parks NA
Language-universal sensory deficits in developmental dyslexia: English, Spanish, and Chinese.	/pubmed/20146613	Goswami U, Wang HL, Cruz A, Fosker T, Mead N, Huss M.	J Cogn Neurosci. 2011 Feb;23(2):325-37. Epub 2010 Feb 10.	J Cogn Neurosci. 2011	PubMed	citation	PMID:20146613	pubmed	20146613	create date:2010/02/12 | first author:Goswami U
Is neocortical-hippocampal connectivity a better predictor of subsequent recollection than local increases in hippocampal activity? New insights on the role of priming.	/pubmed/20146612	Gagnepain P, Henson R, Chételat G, Desgranges B, Lebreton K, Eustache F.	J Cogn Neurosci. 2011 Feb;23(2):391-403. Epub 2010 Feb 10.	J Cogn Neurosci. 2011	PubMed	citation	PMID:20146612	pubmed	20146612	create date:2010/02/12 | first author:Gagnepain P
Two processes for recognition memory in children of early school age: an event-related potential study.	/pubmed/20146611	Mecklinger A, Brunnemann N, Kipp K.	J Cogn Neurosci. 2011 Feb;23(2):435-46. Epub 2010 Feb 10.	J Cogn Neurosci. 2011	PubMed	citation	PMID:20146611	pubmed	20146611	create date:2010/02/12 | first author:Mecklinger A
Feedback-related negativity codes prediction error but not behavioral adjustment during probabilistic reversal learning.	/pubmed/20146610	Chase HW, Swainson R, Durham L, Benham L, Cools R.	J Cogn Neurosci. 2011 Apr;23(4):936-46. Epub 2010 Feb 10.	J Cogn Neurosci. 2011	PubMed	citation	PMID:20146610	pubmed	20146610	create date:2010/02/12 | first author:Chase HW
Failure to engage spatial working memory contributes to age-related declines in visuomotor learning.	/pubmed/20146609	Anguera JA, Reuter-Lorenz PA, Willingham DT, Seidler RD.	J Cogn Neurosci. 2011 Jan;23(1):11-25.	J Cogn Neurosci. 2011	PubMed	citation	PMID:20146609	pubmed	20146609	create date:2010/02/12 | first author:Anguera JA
Time-dependent neural processing of auditory feedback during voice pitch error detection.	/pubmed/20146608	Behroozmand R, Liu H, Larson CR.	J Cogn Neurosci. 2011 May;23(5):1205-17. Epub 2010 Feb 10.	J Cogn Neurosci. 2011	PubMed	citation	PMID:20146608	pubmed	20146608	create date:2010/02/12 | first author:Behroozmand R
Identifying the what, why, and how of an observed action: an fMRI study of mentalizing and mechanizing during action observation.	/pubmed/20146607	Spunt RP, Satpute AB, Lieberman MD.	J Cogn Neurosci. 2011 Jan;23(1):63-74.	J Cogn Neurosci. 2011	PubMed	citation	PMID:20146607	pubmed	20146607	create date:2010/02/12 | first author:Spunt RP
Combining functional neuroimaging with off-line brain stimulation: modulation of task-related activity in language areas.	/pubmed/20146606	Andoh J, Paus T.	J Cogn Neurosci. 2011 Feb;23(2):349-61. Epub 2010 Feb 10.	J Cogn Neurosci. 2011	PubMed	citation	PMID:20146606	pubmed	20146606	create date:2010/02/12 | first author:Andoh J
Does sleep promote false memories?	/pubmed/20146605	Darsaud A, Dehon H, Lahl O, Sterpenich V, Boly M, Dang-Vu T, Desseilles M, Gais S, Matarazzo L, Peters F, Schabus M, Schmidt C, Tinguely G, Vandewalle G, Luxen A, Maquet P, Collette F.	J Cogn Neurosci. 2011 Jan;23(1):26-40.	J Cogn Neurosci. 2011	PubMed	citation	PMID:20146605	pubmed	20146605	create date:2010/02/12 | first author:Darsaud A
Early stages of figure-ground segregation during perception of the face-vase.	/pubmed/20146604	Pitts MA, Martínez A, Brewer JB, Hillyard SA.	J Cogn Neurosci. 2011 Apr;23(4):880-95. Epub 2010 Feb 10.	J Cogn Neurosci. 2011	PubMed	citation	PMID:20146604	pubmed	20146604	create date:2010/02/12 | first author:Pitts MA
Auditory target detection is affected by implicit temporal and spatial expectations.	/pubmed/20146603	Rimmele J, Jolsvai H, Sussman E.	J Cogn Neurosci. 2011 May;23(5):1136-47. Epub 2010 Feb 10.	J Cogn Neurosci. 2011	PubMed	citation	PMID:20146603	pubmed	20146603	create date:2010/02/12 | first author:Rimmele J
Neural correlates of sequence learning with stochastic feedback.	/pubmed/20146602	Averbeck BB, Kilner J, Frith CD.	J Cogn Neurosci. 2011 Jun;23(6):1346-57. Epub 2010 Feb 10.	J Cogn Neurosci. 2011	PubMed	citation	PMID:20146602	pubmed	20146602	create date:2010/02/12 | first author:Averbeck BB
Attentional control in anterior cingulate cortex based on probabilistic cueing.	/pubmed/20146601	Aarts E, Roelofs A.	J Cogn Neurosci. 2011 Mar;23(3):716-27. Epub 2010 Feb 10.	J Cogn Neurosci. 2011	PubMed	citation	PMID:20146601	pubmed	20146601	create date:2010/02/12 | first author:Aarts E
Assembly and use of new task rules in fronto-parietal cortex.	/pubmed/20146600	Dumontheil I, Thompson R, Duncan J.	J Cogn Neurosci. 2011 Jan;23(1):168-82.	J Cogn Neurosci. 2011	PubMed	citation	PMID:20146600	pubmed	20146600	create date:2010/02/12 | first author:Dumontheil I
Decreased visual attention further from the perceived direction of gaze for equidistant retinal targets.	/pubmed/20146599	Balslev D, Gowen E, Miall RC.	J Cogn Neurosci. 2011 Mar;23(3):661-9. Epub 2010 Feb 10.	J Cogn Neurosci. 2011	PubMed	citation	PMID:20146599	pubmed	20146599	create date:2010/02/12 | first author:Balslev D
Dynamic coding of events within the inferior frontal gyrus in a probabilistic selective attention task.	/pubmed/20146598	Vossel S, Weidner R, Fink GR.	J Cogn Neurosci. 2011 Feb;23(2):414-24. Epub 2010 Feb 10.	J Cogn Neurosci. 2011	PubMed	citation	PMID:20146598	pubmed	20146598	create date:2010/02/12 | first author:Vossel S
Accessing semantic person knowledge: temporal dynamics of nonstrategic categorical and associative priming.	/pubmed/20146597	Wiese H, Schweinberger SR.	J Cogn Neurosci. 2011 Feb;23(2):447-59. Epub 2010 Feb 10.	J Cogn Neurosci. 2011	PubMed	citation	PMID:20146597	pubmed	20146597	create date:2010/02/12 | first author:Wiese H
Cue competition affects temporal dynamics of edge-assignment in human visual cortex.	/pubmed/20146596	Brooks JL, Palmer SE.	J Cogn Neurosci. 2011 Mar;23(3):631-44. Epub 2010 Feb 10.	J Cogn Neurosci. 2011	PubMed	citation	PMID:20146596	pubmed	20146596	create date:2010/02/12 | first author:Brooks JL
Title	URL	Description	Details	ShortDetails	Resource	Type	Identifiers	Db	EntrezUID	Properties
Material-specific neural correlates of recollection: objects, words, and faces.	/pubmed/20146595	Galli G, Otten LJ.	J Cogn Neurosci. 2011 Jun;23(6):1405-18. Epub 2010 Feb 10.	J Cogn Neurosci. 2011	PubMed	citation	PMID:20146595	pubmed	20146595	create date:2010/02/12 | first author:Galli G
From perception to recognition memory: time course and lateralization of neural substrates of word and abstract picture processing.	/pubmed/20146594	Maillard L, Barbeau EJ, Baumann C, Koessler L, Bénar C, Chauvel P, Liégeois-Chauvel C.	J Cogn Neurosci. 2011 Apr;23(4):782-800. Epub 2010 Feb 10.	J Cogn Neurosci. 2011	PubMed	citation	PMID:20146594	pubmed	20146594	create date:2010/02/12 | first author:Maillard L
Slow fluctuations in attentional control of sensory cortex.	/pubmed/20146593	Kam JW, Dao E, Farley J, Fitzpatrick K, Smallwood J, Schooler JW, Handy TC.	J Cogn Neurosci. 2011 Feb;23(2):460-70. Epub 2010 Feb 10.	J Cogn Neurosci. 2011	PubMed	citation	PMID:20146593	pubmed	20146593	create date:2010/02/12 | first author:Kam JW
Activating without inhibiting: left-edge boundary tones and syntactic processing.	/pubmed/20146592	Roll M, Horne M, Lindgren M.	J Cogn Neurosci. 2011 May;23(5):1170-9. Epub 2010 Feb 10.	J Cogn Neurosci. 2011	PubMed	citation	PMID:20146592	pubmed	20146592	create date:2010/02/12 | first author:Roll M
Neural correlates of foreign-language learning in childhood: a 3-year longitudinal ERP study.	/pubmed/20044902	Ojima S, Nakamura N, Matsuba-Kurita H, Hoshino T, Hagiwara H.	J Cogn Neurosci. 2011 Jan;23(1):183-99.	J Cogn Neurosci. 2011	PubMed	citation	PMID:20044902	pubmed	20044902	create date:2010/01/05 | first author:Ojima S
The neural substrates and timing of top-down processes during coarse-to-fine categorization of visual scenes: a combined fMRI and ERP study.	/pubmed/20044901	Peyrin C, Michel CM, Schwartz S, Thut G, Seghier M, Landis T, Marendaz C, Vuilleumier P.	J Cogn Neurosci. 2010 Dec;22(12):2768-80.	J Cogn Neurosci. 2010	PubMed	citation	PMID:20044901	pubmed	20044901	create date:2010/01/05 | first author:Peyrin C
Verbal labels modulate perceptual object processing in 1-year-old children.	/pubmed/20044900	Gliga T, Volein A, Csibra G.	J Cogn Neurosci. 2010 Dec;22(12):2781-9.	J Cogn Neurosci. 2010	PubMed	citation	PMID:20044900	pubmed	20044900	create date:2010/01/05 | first author:Gliga T
Differential contributions of the intraparietal sulcus and the inferior parietal lobe to attentional blink: evidence from transcranial magnetic stimulation.	/pubmed/20044899	Kihara K, Ikeda T, Matsuyoshi D, Hirose N, Mima T, Fukuyama H, Osaka N.	J Cogn Neurosci. 2011 Jan;23(1):247-56.	J Cogn Neurosci. 2011	PubMed	citation	PMID:20044899	pubmed	20044899	create date:2010/01/05 | first author:Kihara K
Cerebro-cerebellar interactions underlying temporal information processing.	/pubmed/20044898	Aso K, Hanakawa T, Aso T, Fukuyama H.	J Cogn Neurosci. 2010 Dec;22(12):2913-25.	J Cogn Neurosci. 2010	PubMed	citation	PMID:20044898	pubmed	20044898	create date:2010/01/05 | first author:Aso K
Insula and orbital frontal cortex activity underlying emotion interference resolution in working memory.	/pubmed/20044897	Levens SM, Phelps EA.	J Cogn Neurosci. 2010 Dec;22(12):2790-803.	J Cogn Neurosci. 2010	PubMed	citation	PMID:20044897	pubmed	20044897	create date:2010/01/05 | first author:Levens SM
ERP correlates of word production before and after stroke in an aphasic patient.	/pubmed/20044896	Laganaro M, Morand S, Michel CM, Spinelli L, Schnider A.	J Cogn Neurosci. 2011 Feb;23(2):374-81. Epub 2010 Jan 4.	J Cogn Neurosci. 2011	PubMed	citation	PMID:20044896	pubmed	20044896	create date:2010/01/05 | first author:Laganaro M
Cross-modal interactions during perception of audiovisual speech and nonspeech signals: an fMRI study.	/pubmed/20044895	Hertrich I, Dietrich S, Ackermann H.	J Cogn Neurosci. 2011 Jan;23(1):221-37.	J Cogn Neurosci. 2011	PubMed	citation	PMID:20044895	pubmed	20044895	create date:2010/01/05 | first author:Hertrich I
Isn't it ironic? An electrophysiological exploration of figurative language processing.	/pubmed/20044894	Regel S, Gunter TC, Friederici AD.	J Cogn Neurosci. 2011 Feb;23(2):277-93. Epub 2010 Jan 4.	J Cogn Neurosci. 2011	PubMed	citation	PMID:20044894	pubmed	20044894	create date:2010/01/05 | first author:Regel S
A neurocomputational model of dopamine and prefrontal-striatal interactions during multicue category learning by Parkinson patients.	/pubmed/20044893	Moustafa AA, Gluck MA.	J Cogn Neurosci. 2011 Jan;23(1):151-67.	J Cogn Neurosci. 2011	PubMed	citation	PMID:20044893	pubmed	20044893	create date:2010/01/05 | first author:Moustafa AA
Multisensory facilitation of behavior in monkeys: effects of stimulus intensity.	/pubmed/20044892	Cappe C, Murray MM, Barone P, Rouiller EM.	J Cogn Neurosci. 2010 Dec;22(12):2850-63.	J Cogn Neurosci. 2010	PubMed	citation	PMID:20044892	pubmed	20044892	create date:2010/01/05 | first author:Cappe C
Perceptual basis of redundancy gains in visual pop-out search.	/pubmed/20044891	Töllner T, Zehetleitner M, Krummenacher J, Müller HJ.	J Cogn Neurosci. 2011 Jan;23(1):137-50.	J Cogn Neurosci. 2011	PubMed	citation	PMID:20044891	pubmed	20044891	create date:2010/01/05 | first author:Töllner T
Musicians and the metric structure of words.	/pubmed/20044890	Marie C, Magne C, Besson M.	J Cogn Neurosci. 2011 Feb;23(2):294-305. Epub 2010 Jan 4.	J Cogn Neurosci. 2011	PubMed	citation	PMID:20044890	pubmed	20044890	create date:2010/01/05 | first author:Marie C
Neural correlates of abstract verb processing.	/pubmed/20044889	Rodríguez-Ferreiro J, Gennari SP, Davies R, Cuetos F.	J Cogn Neurosci. 2011 Jan;23(1):106-18.	J Cogn Neurosci. 2011	PubMed	citation	PMID:20044889	pubmed	20044889	create date:2010/01/05 | first author:Rodríguez-Ferreiro J
Learning shapes the representation of visual categories in the aging human brain.	/pubmed/20044888	Mayhew SD, Li S, Storrar JK, Tsvetanov KA, Kourtzi Z.	J Cogn Neurosci. 2010 Dec;22(12):2899-912.	J Cogn Neurosci. 2010	PubMed	citation	PMID:20044888	pubmed	20044888	create date:2010/01/05 | first author:Mayhew SD
Inhibitory control and the frontal eye fields.	/pubmed/20044887	Muggleton NG, Chen CY, Tzeng OJ, Hung DL, Juan CH.	J Cogn Neurosci. 2010 Dec;22(12):2804-12.	J Cogn Neurosci. 2010	PubMed	citation	PMID:20044887	pubmed	20044887	create date:2010/01/05 | first author:Muggleton NG
The emergence of perceived position in the visual system.	/pubmed/20044886	Fischer J, Spotswood N, Whitney D.	J Cogn Neurosci. 2011 Jan;23(1):119-36.	J Cogn Neurosci. 2011	PubMed	citation	PMID:20044886	pubmed	20044886	create date:2010/01/05 | first author:Fischer J
The functional and neural mechanism of action preparation: roles of EBA and FFA in voluntary action control.	/pubmed/20044885	Kühn S, Keizer A, Rombouts SA, Hommel B.	J Cogn Neurosci. 2011 Jan;23(1):214-20.	J Cogn Neurosci. 2011	PubMed	citation	PMID:20044885	pubmed	20044885	create date:2010/01/05 | first author:Kühn S
Knowing your lines but missing your cue: rostral prefrontal lesions impair prospective memory cue detection, but not action-intention superiority.	/pubmed/20044884	Uretzky S, Gilboa A.	J Cogn Neurosci. 2010 Dec;22(12):2745-57.	J Cogn Neurosci. 2010	PubMed	citation	PMID:20044884	pubmed	20044884	create date:2010/01/05 | first author:Uretzky S
Preattentive phonotactic processing as indexed by the mismatch negativity.	/pubmed/19947859	Steinberg J, Truckenbrodt H, Jacobsen T.	J Cogn Neurosci. 2010 Oct;22(10):2174-85.	J Cogn Neurosci. 2010	PubMed	citation	PMID:19947859	pubmed	19947859	create date:2009/12/02 | first author:Steinberg J
N400-like potentials and reaction times index semantic relations between highly repeated individual words.	/pubmed/19929764	Renoult L, Debruille JB.	J Cogn Neurosci. 2011 Apr;23(4):905-22. Epub 2009 Nov 25.	J Cogn Neurosci. 2011	PubMed	citation	PMID:19929764	pubmed	19929764	create date:2009/11/26 | first author:Renoult L
Action preparation helps and hinders perception of action.	/pubmed/19929763	Press C, Gherri E, Heyes C, Eimer M.	J Cogn Neurosci. 2010 Oct;22(10):2198-211.	J Cogn Neurosci. 2010	PubMed	citation	PMID:19929763	pubmed	19929763	create date:2009/11/26 | first author:Press C
A dissociation of attention and awareness in phase-sensitive but not phase-insensitive visual channels.	/pubmed/19929762	Brascamp JW, van Boxtel JJ, Knapen TH, Blake R.	J Cogn Neurosci. 2010 Oct;22(10):2326-44.	J Cogn Neurosci. 2010	PubMed	citation	PMID:19929762	pubmed	19929762	create date:2009/11/26 | first author:Brascamp JW
Minds made for sharing: initiating joint attention recruits reward-related neurocircuitry.	/pubmed/19929761	Schilbach L, Wilms M, Eickhoff SB, Romanzetti S, Tepest R, Bente G, Shah NJ, Fink GR, Vogeley K.	J Cogn Neurosci. 2010 Dec;22(12):2702-15.	J Cogn Neurosci. 2010	PubMed	citation	PMID:19929761	pubmed	19929761	create date:2009/11/26 | first author:Schilbach L
Speech and span: working memory capacity impacts the use of animacy but not of world knowledge during spoken sentence comprehension.	/pubmed/19929760	Nakano H, Saron C, Swaab TY.	J Cogn Neurosci. 2010 Dec;22(12):2886-98.	J Cogn Neurosci. 2010	PubMed	citation	PMID:19929760	pubmed	19929760	create date:2009/11/26 | first author:Nakano H
In the eye of the beholder: internally driven uncertainty of danger recruits the amygdala and dorsomedial prefrontal cortex.	/pubmed/19929759	Zaretsky M, Mendelsohn A, Mintz M, Hendler T.	J Cogn Neurosci. 2010 Oct;22(10):2263-75.	J Cogn Neurosci. 2010	PubMed	citation	PMID:19929759	pubmed	19929759	create date:2009/11/26 | first author:Zaretsky M
Neuroimaging support for discrete neural correlates of basic emotions: a voxel-based meta-analysis.	/pubmed/19929758	Vytal K, Hamann S.	J Cogn Neurosci. 2010 Dec;22(12):2864-85.	J Cogn Neurosci. 2010	PubMed	citation	PMID:19929758	pubmed	19929758	create date:2009/11/26 | first author:Vytal K
Functional dissociations within the ventral object processing pathway: cognitive modules or a hierarchical continuum?	/pubmed/19929757	Cowell RA, Bussey TJ, Saksida LM.	J Cogn Neurosci. 2010 Nov;22(11):2460-79.	J Cogn Neurosci. 2010	PubMed	citation	PMID:19929757	pubmed	19929757	create date:2009/11/26 | first author:Cowell RA
Refreshing and integrating visual scenes in scene-selective cortex.	/pubmed/19929756	Park S, Chun MM, Johnson MK.	J Cogn Neurosci. 2010 Dec;22(12):2813-22.	J Cogn Neurosci. 2010	PubMed	citation	PMID:19929756	pubmed	19929756	create date:2009/11/26 | first author:Park S
Neural changes associated with nonspeech auditory category learning parallel those of speech category acquisition.	/pubmed/19929331	Liu R, Holt LL.	J Cogn Neurosci. 2011 Mar;23(3):683-98. Epub 2009 Nov 23.	J Cogn Neurosci. 2011	PubMed	citation	PMID:19929331	pubmed	19929331	create date:2009/11/26 | first author:Liu R
Irrelevant singletons in visual search do not capture attention but can produce nonspatial filtering costs.	/pubmed/19929330	Wykowska A, Schubö A.	J Cogn Neurosci. 2011 Mar;23(3):645-60. Epub 2009 Nov 23.	J Cogn Neurosci. 2011	PubMed	citation	PMID:19929330	pubmed	19929330	create date:2009/11/26 | first author:Wykowska A
Hyporesponsive reward anticipation in the basal ganglia following severe institutional deprivation early in life.	/pubmed/19929329	Mehta MA, Gore-Langton E, Golembo N, Colvert E, Williams SC, Sonuga-Barke E.	J Cogn Neurosci. 2010 Oct;22(10):2316-25.	J Cogn Neurosci. 2010	PubMed	citation	PMID:19929329	pubmed	19929329	create date:2009/11/26 | first author:Mehta MA
Sound categorization and conceptual priming for nonlinguistic and linguistic sounds.	/pubmed/19929328	Aramaki M, Marie C, Kronland-Martinet R, Ystad S, Besson M.	J Cogn Neurosci. 2010 Nov;22(11):2555-69.	J Cogn Neurosci. 2010	PubMed	citation	PMID:19929328	pubmed	19929328	create date:2009/11/26 | first author:Aramaki M
Developmental specialization in the right intraparietal sulcus for the abstract representation of numerical magnitude.	/pubmed/19929327	Holloway ID, Ansari D.	J Cogn Neurosci. 2010 Nov;22(11):2627-37.	J Cogn Neurosci. 2010	PubMed	citation	PMID:19929327	pubmed	19929327	create date:2009/11/26 | first author:Holloway ID
Methodological pitfalls in the objective" approach to consciousness: comments on Busch et al. (2009)."	/pubmed/19929326	Overgaard M, Jensen M, Sandberg K.	J Cogn Neurosci. 2010 Sep;22(9):1901-2. Review. No abstract available.	J Cogn Neurosci. 2010	PubMed	citation	PMID:19929326	pubmed	19929326	create date:2009/11/26 | first author:Overgaard M
Objective and subjective measures of change blindness: where are the real pitfalls?	/pubmed/19929325	Busch NA.	J Cogn Neurosci. 2010 Sep;22(9):1903-5. Review.	J Cogn Neurosci. 2010	PubMed	citation	PMID:19929325	pubmed	19929325	create date:2009/11/26 | first author:Busch NA
Modulation of face processing by emotional expression and gaze direction during intracranial recordings in right fusiform cortex.	/pubmed/19929324	Pourtois G, Spinelli L, Seeck M, Vuilleumier P.	J Cogn Neurosci. 2010 Sep;22(9):2086-107.	J Cogn Neurosci. 2010	PubMed	citation	PMID:19929324	pubmed	19929324	create date:2009/11/26 | first author:Pourtois G
Open access series of imaging studies: longitudinal MRI data in nondemented and demented older adults.	/pubmed/19929323	Marcus DS, Fotenos AF, Csernansky JG, Morris JC, Buckner RL.	J Cogn Neurosci. 2010 Dec;22(12):2677-84.	J Cogn Neurosci. 2010	PubMed	citation	PMID:19929323	pubmed	19929323	create date:2009/11/26 | first author:Marcus DS
Neural mechanisms of context effects on face recognition: automatic binding and context shift decrements.	/pubmed/19925208	Hayes SM, Baena E, Truong TK, Cabeza R.	J Cogn Neurosci. 2010 Nov;22(11):2541-54.	J Cogn Neurosci. 2010	PubMed	citation	PMID:19925208	pubmed	19925208	create date:2009/11/21 | first author:Hayes SM
The commonality of neural networks for verbal and visual short-term memory.	/pubmed/19925207	Majerus S, D'Argembeau A, Martinez Perez T, Belayachi S, Van der Linden M, Collette F, Salmon E, Seurinck R, Fias W, Maquet P.	J Cogn Neurosci. 2010 Nov;22(11):2570-93.	J Cogn Neurosci. 2010	PubMed	citation	PMID:19925207	pubmed	19925207	create date:2009/11/21 | first author:Majerus S
A single brief burst induces GluR1-dependent associative short-term potentiation: a potential mechanism for short-term memory.	/pubmed/19925206	Erickson MA, Maramara LA, Lisman J.	J Cogn Neurosci. 2010 Nov;22(11):2530-40.	J Cogn Neurosci. 2010	PubMed	citation	PMID:19925206	pubmed	19925206	create date:2009/11/21 | first author:Erickson MA
Ebbinghaus revisited: influences of the BDNF Val66Met polymorphism on backward serial recall are modulated by human aging.	/pubmed/19925205	Li SC, Chicherio C, Nyberg L, von Oertzen T, Nagel IE, Papenberg G, Sander T, Heekeren HR, Lindenberger U, Bäckman L.	J Cogn Neurosci. 2010 Oct;22(10):2164-73.	J Cogn Neurosci. 2010	PubMed	citation	PMID:19925205	pubmed	19925205	create date:2009/11/21 | first author:Li SC
Development of hemispheric specialization for lexical pitch-accent in Japanese infants.	/pubmed/19925204	Sato Y, Sogabe Y, Mazuka R.	J Cogn Neurosci. 2010 Nov;22(11):2503-13.	J Cogn Neurosci. 2010	PubMed	citation	PMID:19925204	pubmed	19925204	create date:2009/11/21 | first author:Sato Y
Music and speech listening enhance the recovery of early sensory processing after stroke.	/pubmed/19925203	Särkämö T, Pihko E, Laitinen S, Forsblom A, Soinila S, Mikkonen M, Autti T, Silvennoinen HM, Erkkilä J, Laine M, Peretz I, Hietanen M, Tervaniemi M.	J Cogn Neurosci. 2010 Dec;22(12):2716-27.	J Cogn Neurosci. 2010	PubMed	citation	PMID:19925203	pubmed	19925203	create date:2009/11/21 | first author:Särkämö T
The neural correlates of linguistic distinctions: unaccusative and unergative verbs.	/pubmed/19925202	Shetreet E, Friedmann N, Hadar U.	J Cogn Neurosci. 2010 Oct;22(10):2306-15.	J Cogn Neurosci. 2010	PubMed	citation	PMID:19925202	pubmed	19925202	create date:2009/11/21 | first author:Shetreet E
Anomalies at the borderline of awareness: an ERP study.	/pubmed/19925201	Sanford AJ, Leuthold H, Bohan J, Sanford AJ.	J Cogn Neurosci. 2011 Mar;23(3):514-23. Epub 2009 Nov 19.	J Cogn Neurosci. 2011	PubMed	citation	PMID:19925201	pubmed	19925201	create date:2009/11/21 | first author:Sanford AJ
Title	URL	Description	Details	ShortDetails	Resource	Type	Identifiers	Db	EntrezUID	Properties
Human anterior intraparietal and ventral premotor cortices support representations of grasping with the hand or a novel tool.	/pubmed/19925200	Jacobs S, Danielmeier C, Frey SH.	J Cogn Neurosci. 2010 Nov;22(11):2594-608.	J Cogn Neurosci. 2010	PubMed	citation	PMID:19925200	pubmed	19925200	create date:2009/11/21 | first author:Jacobs S
Positive affect modulates flexibility and evaluative control.	/pubmed/19925199	van Wouwe NC, Band GP, Ridderinkhof KR.	J Cogn Neurosci. 2011 Mar;23(3):524-39. Epub 2009 Nov 19.	J Cogn Neurosci. 2011	PubMed	citation	PMID:19925199	pubmed	19925199	create date:2009/11/21 | first author:van Wouwe NC
Neural mechanisms of the testosterone-aggression relation: the role of orbitofrontal cortex.	/pubmed/19925198	Mehta PH, Beer J.	J Cogn Neurosci. 2010 Oct;22(10):2357-68.	J Cogn Neurosci. 2010	PubMed	citation	PMID:19925198	pubmed	19925198	create date:2009/11/21 | first author:Mehta PH
Modulation of BOLD response in motion-sensitive lateral temporal cortex by real and fictive motion sentences.	/pubmed/19925197	Saygin AP, McCullough S, Alac M, Emmorey K.	J Cogn Neurosci. 2010 Nov;22(11):2480-90.	J Cogn Neurosci. 2010	PubMed	citation	PMID:19925197	pubmed	19925197	create date:2009/11/21 | first author:Saygin AP
Virus and epidemic": causal knowledge activates prediction error circuitry."	/pubmed/19925196	Fenker DB, Schoenfeld MA, Waldmann MR, Schuetze H, Heinze HJ, Duezel E.	J Cogn Neurosci. 2010 Oct;22(10):2151-63.	J Cogn Neurosci. 2010	PubMed	citation	PMID:19925196	pubmed	19925196	create date:2009/11/21 | first author:Fenker DB
Neural dissociations between action verb understanding and motor imagery.	/pubmed/19925195	Willems RM, Toni I, Hagoort P, Casasanto D.	J Cogn Neurosci. 2010 Oct;22(10):2387-400.	J Cogn Neurosci. 2010	PubMed	citation	PMID:19925195	pubmed	19925195	create date:2009/11/21 | first author:Willems RM
Electrical stimulation of Broca's area enhances implicit learning of an artificial grammar.	/pubmed/19925194	de Vries MH, Barth AC, Maiworm S, Knecht S, Zwitserlood P, Flöel A.	J Cogn Neurosci. 2010 Nov;22(11):2427-36.	J Cogn Neurosci. 2010	PubMed	citation	PMID:19925194	pubmed	19925194	create date:2009/11/21 | first author:de Vries MH
Hemicraniectomy: a new model for human electrophysiology with high spatio-temporal resolution.	/pubmed/19925193	Voytek B, Secundo L, Bidet-Caulet A, Scabini D, Stiver SI, Gean AD, Manley GT, Knight RT.	J Cogn Neurosci. 2010 Nov;22(11):2491-502.	J Cogn Neurosci. 2010	PubMed	citation	PMID:19925193	pubmed	19925193	create date:2009/11/21 | first author:Voytek B
Affective priming effects of musical sounds on the processing of word meaning.	/pubmed/19925192	Steinbeis N, Koelsch S.	J Cogn Neurosci. 2011 Mar;23(3):604-21. Epub 2009 Nov 19.	J Cogn Neurosci. 2011	PubMed	citation	PMID:19925192	pubmed	19925192	create date:2009/11/21 | first author:Steinbeis N
Cognitive and motor loops of the human cerebro-cerebellar system.	/pubmed/19925191	Salmi J, Pallesen KJ, Neuvonen T, Brattico E, Korvenoja A, Salonen O, Carlson S.	J Cogn Neurosci. 2010 Nov;22(11):2663-76.	J Cogn Neurosci. 2010	PubMed	citation	PMID:19925191	pubmed	19925191	create date:2009/11/21 | first author:Salmi J
Neural activity in the hippocampus and perirhinal cortex during encoding is associated with the durability of episodic memory.	/pubmed/19925190	Carr VA, Viskontas IV, Engel SA, Knowlton BJ.	J Cogn Neurosci. 2010 Nov;22(11):2652-62.	J Cogn Neurosci. 2010	PubMed	citation	PMID:19925190	pubmed	19925190	create date:2009/11/21 | first author:Carr VA
Defining the units of competition: influences of perceptual organization on competitive interactions in human visual cortex.	/pubmed/19925189	McMains SA, Kastner S.	J Cogn Neurosci. 2010 Nov;22(11):2417-26.	J Cogn Neurosci. 2010	PubMed	citation	PMID:19925189	pubmed	19925189	create date:2009/11/21 | first author:McMains SA
Proficiency differences in syntactic processing of monolingual native speakers indexed by event-related potentials.	/pubmed/19925188	Pakulak E, Neville HJ.	J Cogn Neurosci. 2010 Dec;22(12):2728-44.	J Cogn Neurosci. 2010	PubMed	citation	PMID:19925188	pubmed	19925188	create date:2009/11/21 | first author:Pakulak E
Roles of medial prefrontal cortex and orbitofrontal cortex in self-evaluation.	/pubmed/19925187	Beer JS, Lombardo MV, Bhanji JP.	J Cogn Neurosci. 2010 Sep;22(9):2108-19.	J Cogn Neurosci. 2010	PubMed	citation	PMID:19925187	pubmed	19925187	create date:2009/11/21 | first author:Beer JS
Coordinated roles of motivation and perception in the regulation of intergroup responses: frontal cortical asymmetry effects on the P2 event-related potential and behavior.	/pubmed/19925186	Amodio DM.	J Cogn Neurosci. 2010 Nov;22(11):2609-17.	J Cogn Neurosci. 2010	PubMed	citation	PMID:19925186	pubmed	19925186	create date:2009/11/21 | first author:Amodio DM
Semantic congruence enhances memory of episodic associations: role of theta oscillations.	/pubmed/19925185	Atienza M, Crespo-Garcia M, Cantero JL.	J Cogn Neurosci. 2011 Jan;23(1):75-90.	J Cogn Neurosci. 2011	PubMed	citation	PMID:19925185	pubmed	19925185	create date:2009/11/21 | first author:Atienza M
Investigating the interaction between spatial perception and working memory in the human medial temporal lobe.	/pubmed/19925184	Lee AC, Rudebeck SR.	J Cogn Neurosci. 2010 Dec;22(12):2823-35.	J Cogn Neurosci. 2010	PubMed	citation	PMID:19925184	pubmed	19925184	create date:2009/11/21 | first author:Lee AC
Human brain dynamics accompanying use of egocentric and allocentric reference frames during navigation.	/pubmed/19925183	Gramann K, Onton J, Riccobon D, Mueller HJ, Bardins S, Makeig S.	J Cogn Neurosci. 2010 Dec;22(12):2836-49.	J Cogn Neurosci. 2010	PubMed	citation	PMID:19925183	pubmed	19925183	create date:2009/11/21 | first author:Gramann K
Dissociable neural substrates for agentic versus conceptual representations of self.	/pubmed/19925182	Powell LJ, Macrae CN, Cloutier J, Metcalfe J, Mitchell JP.	J Cogn Neurosci. 2010 Oct;22(10):2186-97.	J Cogn Neurosci. 2010	PubMed	citation	PMID:19925182	pubmed	19925182	create date:2009/11/21 | first author:Powell LJ
A psychophysiological investigation of moral judgment after ventromedial prefrontal damage.	/pubmed/19925181	Moretto G, Làdavas E, Mattioli F, di Pellegrino G.	J Cogn Neurosci. 2010 Aug;22(8):1888-99.	J Cogn Neurosci. 2010	PubMed	citation	PMID:19925181	pubmed	19925181	create date:2009/11/21 | first author:Moretto G
Cross-domain effects of music and language experience on the representation of pitch in the human auditory brainstem.	/pubmed/19925180	Bidelman GM, Gandour JT, Krishnan A.	J Cogn Neurosci. 2011 Feb;23(2):425-34. Epub 2009 Nov 19.	J Cogn Neurosci. 2011	PubMed	citation	PMID:19925180	pubmed	19925180	create date:2009/11/21 | first author:Bidelman GM
The role of awareness in semantic and syntactic processing: an ERP attentional blink study.	/pubmed/19925179	Batterink L, Karns CM, Yamada Y, Neville H.	J Cogn Neurosci. 2010 Nov;22(11):2514-29.	J Cogn Neurosci. 2010	PubMed	citation	PMID:19925179	pubmed	19925179	create date:2009/11/21 | first author:Batterink L
Reasoning with exceptions: an event-related brain potentials study.	/pubmed/19925178	Pijnacker J, Geurts B, van Lambalgen M, Buitelaar J, Hagoort P.	J Cogn Neurosci. 2011 Feb;23(2):471-80. Epub 2009 Nov 19.	J Cogn Neurosci. 2011	PubMed	citation	PMID:19925178	pubmed	19925178	create date:2009/11/21 | first author:Pijnacker J
Behavioral and neural evidence for item-specific performance monitoring.	/pubmed/19925177	Blais C, Bunge S.	J Cogn Neurosci. 2010 Dec;22(12):2758-67.	J Cogn Neurosci. 2010	PubMed	citation	PMID:19925177	pubmed	19925177	create date:2009/11/21 | first author:Blais C
To choose or to avoid: age differences in learning from positive and negative feedback.	/pubmed/19925176	Eppinger B, Kray J.	J Cogn Neurosci. 2011 Jan;23(1):41-52.	J Cogn Neurosci. 2011	PubMed	citation	PMID:19925176	pubmed	19925176	create date:2009/11/21 | first author:Eppinger B
The neural correlates of persuasion: a common network across cultures and media.	/pubmed/19925175	Falk EB, Rameson L, Berkman ET, Liao B, Kang Y, Inagaki TK, Lieberman MD.	J Cogn Neurosci. 2010 Nov;22(11):2447-59.	J Cogn Neurosci. 2010	PubMed	citation	PMID:19925175	pubmed	19925175	create date:2009/11/21 | first author:Falk EB
Imaging implicit morphological processing: evidence from Hebrew.	/pubmed/19803693	Bick AS, Frost R, Goelman G.	J Cogn Neurosci. 2010 Sep;22(9):1955-69.	J Cogn Neurosci. 2010	PubMed	citation	PMID:19803693	pubmed	19803693	create date:2009/10/07 | first author:Bick AS
Hemispheric asymmetry in the remapping and maintenance of visual saliency maps: a TMS study.	/pubmed/19803692	van Koningsbruggen MG, Gabay S, Sapir A, Henik A, Rafal RD.	J Cogn Neurosci. 2010 Aug;22(8):1730-8.	J Cogn Neurosci. 2010	PubMed	citation	PMID:19803692	pubmed	19803692	create date:2009/10/07 | first author:van Koningsbruggen MG
Contributions of spatial working memory to visuomotor learning.	/pubmed/19803691	Anguera JA, Reuter-Lorenz PA, Willingham DT, Seidler RD.	J Cogn Neurosci. 2010 Sep;22(9):1917-30.	J Cogn Neurosci. 2010	PubMed	citation	PMID:19803691	pubmed	19803691	create date:2009/10/07 | first author:Anguera JA
Optimizing design efficiency of free recall events for FMRI.	/pubmed/19803690	Oztekin I, Long NM, Badre D.	J Cogn Neurosci. 2010 Oct;22(10):2238-50.	J Cogn Neurosci. 2010	PubMed	citation	PMID:19803690	pubmed	19803690	create date:2009/10/07 | first author:Oztekin I
Graded effects of regularity in language revealed by N400 indices of morphological priming.	/pubmed/19803689	Kielar A, Joanisse MF.	J Cogn Neurosci. 2010 Jul;22(7):1373-98.	J Cogn Neurosci. 2010	PubMed	citation	PMID:19803689	pubmed	19803689	create date:2009/10/07 | first author:Kielar A
The role of the left head of caudate in suppressing irrelevant words.	/pubmed/19803688	Ali N, Green DW, Kherif F, Devlin JT, Price CJ.	J Cogn Neurosci. 2010 Oct;22(10):2369-86.	J Cogn Neurosci. 2010	PubMed	citation	PMID:19803688	pubmed	19803688	create date:2009/10/07 | first author:Ali N
Cannabinoid modulations of resting state EEG θ power and working memory are correlated in humans.	/pubmed/19803687	Böcker KB, Hunault CC, Gerritsen J, Kruidenier M, Mensinga TT, Kenemans JL.	J Cogn Neurosci. 2010 Sep;22(9):1906-16.	J Cogn Neurosci. 2010	PubMed	citation	PMID:19803687	pubmed	19803687	create date:2009/10/07 | first author:Böcker KB
The association between dopamine DRD2 polymorphisms and working memory capacity is modulated by a functional polymorphism on the nicotinic receptor gene CHRNA4.	/pubmed/19803686	Markett SA, Montag C, Reuter M.	J Cogn Neurosci. 2010 Sep;22(9):1944-54.	J Cogn Neurosci. 2010	PubMed	citation	PMID:19803686	pubmed	19803686	create date:2009/10/07 | first author:Markett SA
Common and unique neural correlates of autobiographical memory and theory of mind.	/pubmed/19803685	Rabin JS, Gilboa A, Stuss DT, Mar RA, Rosenbaum RS.	J Cogn Neurosci. 2010 Jun;22(6):1095-111.	J Cogn Neurosci. 2010	PubMed	citation	PMID:19803685	pubmed	19803685	create date:2009/10/07 | first author:Rabin JS
Dissociable roles of the anterior temporal regions in successful encoding of memory for person identity information.	/pubmed/19803684	Tsukiura T, Mano Y, Sekiguchi A, Yomogida Y, Hoshi K, Kambara T, Takeuchi H, Sugiura M, Kawashima R.	J Cogn Neurosci. 2010 Oct;22(10):2226-37.	J Cogn Neurosci. 2010	PubMed	citation	PMID:19803684	pubmed	19803684	create date:2009/10/07 | first author:Tsukiura T
Brain network dynamics underlying visuospatial judgment: an FMRI connectivity study.	/pubmed/19803683	de Graaf TA, Roebroeck A, Goebel R, Sack AT.	J Cogn Neurosci. 2010 Sep;22(9):2012-26.	J Cogn Neurosci. 2010	PubMed	citation	PMID:19803683	pubmed	19803683	create date:2009/10/07 | first author:de Graaf TA
Heterogeneous structure in face-selective human occipito-temporal cortex.	/pubmed/19803682	Betts LR, Wilson HR.	J Cogn Neurosci. 2010 Oct;22(10):2276-88.	J Cogn Neurosci. 2010	PubMed	citation	PMID:19803682	pubmed	19803682	create date:2009/10/07 | first author:Betts LR
Transient neural activation in human amygdala involved in aversive conditioning of face and voice.	/pubmed/19803681	Iidaka T, Saito DN, Komeda H, Mano Y, Kanayama N, Osumi T, Ozaki N, Sadato N.	J Cogn Neurosci. 2010 Sep;22(9):2074-85.	J Cogn Neurosci. 2010	PubMed	citation	PMID:19803681	pubmed	19803681	create date:2009/10/07 | first author:Iidaka T
Electrophysiological evidence of semantic interference in visual search.	/pubmed/19803680	Telling AL, Kumar S, Meyer AS, Humphreys GW.	J Cogn Neurosci. 2010 Oct;22(10):2212-25.	J Cogn Neurosci. 2010	PubMed	citation	PMID:19803680	pubmed	19803680	create date:2009/10/07 | first author:Telling AL
The word processing deficit in semantic dementia: all categories are equal, but some categories are more equal than others.	/pubmed/19722916	Pulvermüller F, Cooper-Pye E, Dine C, Hauk O, Nestor PJ, Patterson K.	J Cogn Neurosci. 2010 Sep;22(9):2027-41.	J Cogn Neurosci. 2010	PubMed	citation	PMID:19722916	pubmed	19722916	create date:2009/09/03 | first author:Pulvermüller F
Conceptual priming and familiarity: different expressions of memory during recognition testing with distinct neurophysiological correlates.	/pubmed/19702474	Voss JL, Lucas HD, Paller KA.	J Cogn Neurosci. 2010 Nov;22(11):2638-51.	J Cogn Neurosci. 2010	PubMed	citation	PMID:19702474	pubmed	19702474	create date:2009/08/26 | first author:Voss JL
Processing expectancy violations during music performance and perception: an ERP study.	/pubmed/19702473	Maidhof C, Vavatzanidis N, Prinz W, Rieger M, Koelsch S.	J Cogn Neurosci. 2010 Oct;22(10):2401-13.	J Cogn Neurosci. 2010	PubMed	citation	PMID:19702473	pubmed	19702473	create date:2009/08/26 | first author:Maidhof C
Lateralized frontal eye field activity precedes occipital activity shortly before saccades: evidence for cortico-cortical feedback as a mechanism underlying covert attention shifts.	/pubmed/19702472	Gutteling TP, van Ettinger-Veenstra HM, Kenemans JL, Neggers SF.	J Cogn Neurosci. 2010 Sep;22(9):1931-43.	J Cogn Neurosci. 2010	PubMed	citation	PMID:19702472	pubmed	19702472	create date:2009/08/26 | first author:Gutteling TP
Electrophysiological correlates of complement coercion.	/pubmed/19702471	Kuperberg GR, Choi A, Cohn N, Paczynski M, Jackendoff R.	J Cogn Neurosci. 2010 Dec;22(12):2685-701.	J Cogn Neurosci. 2010	PubMed	citation	PMID:19702471	pubmed	19702471	create date:2009/08/26 | first author:Kuperberg GR
Neural correlates of species-typical illogical cognitive bias in human inference.	/pubmed/19702470	Ogawa A, Yamazaki Y, Ueno K, Cheng K, Iriki A.	J Cogn Neurosci. 2010 Sep;22(9):2120-30.	J Cogn Neurosci. 2010	PubMed	citation	PMID:19702470	pubmed	19702470	create date:2009/08/26 | first author:Ogawa A
The unrested resting brain: sleep deprivation alters activity within the default-mode network.	/pubmed/19702469	Gujar N, Yoo SS, Hu P, Walker MP.	J Cogn Neurosci. 2010 Aug;22(8):1637-48.	J Cogn Neurosci. 2010	PubMed	citation	PMID:19702469	pubmed	19702469	create date:2009/08/26 | first author:Gujar N
Mandatory processing of irrelevant fearful face features in visual search.	/pubmed/19702468	Fenker DB, Heipertz D, Boehler CN, Schoenfeld MA, Noesselt T, Heinze HJ, Duezel E, Hopf JM.	J Cogn Neurosci. 2010 Dec;22(12):2926-38.	J Cogn Neurosci. 2010	PubMed	citation	PMID:19702468	pubmed	19702468	create date:2009/08/26 | first author:Fenker DB
Neural basis of visual distraction.	/pubmed/19702467	Kim SY, Hopfinger JB.	J Cogn Neurosci. 2010 Aug;22(8):1794-807.	J Cogn Neurosci. 2010	PubMed	citation	PMID:19702467	pubmed	19702467	create date:2009/08/26 | first author:Kim SY
Differences in electric brain responses to melodies and chords.	/pubmed/19702466	Koelsch S, Jentschke S.	J Cogn Neurosci. 2010 Oct;22(10):2251-62.	J Cogn Neurosci. 2010	PubMed	citation	PMID:19702466	pubmed	19702466	create date:2009/08/26 | first author:Koelsch S
Title	URL	Description	Details	ShortDetails	Resource	Type	Identifiers	Db	EntrezUID	Properties
The effect of Parkinson's disease on the dynamics of on-line and proactive cognitive control during action selection.	/pubmed/19702465	Wylie SA, Ridderinkhof KR, Bashore TR, van den Wildenberg WP.	J Cogn Neurosci. 2010 Sep;22(9):2058-73.	J Cogn Neurosci. 2010	PubMed	citation	PMID:19702465	pubmed	19702465	create date:2009/08/26 | first author:Wylie SA
Cortical response to task-relevant stimuli presented outside the primary focus of attention.	/pubmed/19702464	Houtkamp R, Braun J.	J Cogn Neurosci. 2010 Sep;22(9):1980-92.	J Cogn Neurosci. 2010	PubMed	citation	PMID:19702464	pubmed	19702464	create date:2009/08/26 | first author:Houtkamp R
Is there pain in champagne? Semantic involvement of words within words during sense-making.	/pubmed/19702463	van Alphen PM, van Berkum JJ.	J Cogn Neurosci. 2010 Nov;22(11):2618-26.	J Cogn Neurosci. 2010	PubMed	citation	PMID:19702463	pubmed	19702463	create date:2009/08/26 | first author:van Alphen PM
Mental rotation requires visual short-term memory: evidence from human electric cortical activity.	/pubmed/19702462	Prime DJ, Jolicoeur P.	J Cogn Neurosci. 2010 Nov;22(11):2437-46.	J Cogn Neurosci. 2010	PubMed	citation	PMID:19702462	pubmed	19702462	create date:2009/08/26 | first author:Prime DJ
Effects of feature-selective and spatial attention at different stages of visual processing.	/pubmed/19702461	Andersen SK, Fuchs S, Müller MM.	J Cogn Neurosci. 2011 Jan;23(1):238-46.	J Cogn Neurosci. 2011	PubMed	citation	PMID:19702461	pubmed	19702461	create date:2009/08/26 | first author:Andersen SK
Neural mechanisms of verb argument structure processing in agrammatic aphasic and healthy age-matched listeners.	/pubmed/19702460	Thompson CK, Bonakdarpour B, Fix SF.	J Cogn Neurosci. 2010 Sep;22(9):1993-2011.	J Cogn Neurosci. 2010	PubMed	citation	PMID:19702460	pubmed	19702460	create date:2009/08/26 | first author:Thompson CK
Neural correlates of generic versus gender-specific face adaptation.	/pubmed/19702459	Kloth N, Schweinberger SR, Kovács G.	J Cogn Neurosci. 2010 Oct;22(10):2345-56.	J Cogn Neurosci. 2010	PubMed	citation	PMID:19702459	pubmed	19702459	create date:2009/08/26 | first author:Kloth N
Medial temporal lobe activity during source retrieval reflects information type, not memory strength.	/pubmed/19702458	Diana RA, Yonelinas AP, Ranganath C.	J Cogn Neurosci. 2010 Aug;22(8):1808-18.	J Cogn Neurosci. 2010	PubMed	citation	PMID:19702458	pubmed	19702458	create date:2009/08/26 | first author:Diana RA
Characterizing the spatio-temporal dynamics of the neural events occurring prior to and up to overt recognition of famous faces.	/pubmed/19642891	Jemel B, Schuller AM, Goffaux V.	J Cogn Neurosci. 2010 Oct;22(10):2289-305.	J Cogn Neurosci. 2010	PubMed	citation	PMID:19642891	pubmed	19642891	create date:2009/08/01 | first author:Jemel B
Word retrieval failures in old age: the relationship between structure and function.	/pubmed/19642890	Shafto MA, Stamatakis EA, Tam PP, Tyler LK.	J Cogn Neurosci. 2010 Jul;22(7):1530-40.	J Cogn Neurosci. 2010	PubMed	citation	PMID:19642890	pubmed	19642890	create date:2009/08/01 | first author:Shafto MA
The neural basis for spatial relations.	/pubmed/19642889	Amorapanth PX, Widick P, Chatterjee A.	J Cogn Neurosci. 2010 Aug;22(8):1739-53.	J Cogn Neurosci. 2010	PubMed	citation	PMID:19642889	pubmed	19642889	create date:2009/08/01 | first author:Amorapanth PX
Connecting the dots: how local structure affects global integration in infants.	/pubmed/19642888	Palomares M, Pettet M, Vildavski V, Hou C, Norcia A.	J Cogn Neurosci. 2010 Jul;22(7):1557-69.	J Cogn Neurosci. 2010	PubMed	citation	PMID:19642888	pubmed	19642888	create date:2009/08/01 | first author:Palomares M
The neural basis of personal goal processing when envisioning future events.	/pubmed/19642887	D'Argembeau A, Stawarczyk D, Majerus S, Collette F, Van der Linden M, Feyers D, Maquet P, Salmon E.	J Cogn Neurosci. 2010 Aug;22(8):1701-13.	J Cogn Neurosci. 2010	PubMed	citation	PMID:19642887	pubmed	19642887	create date:2009/08/01 | first author:D'Argembeau A
Functional overlap between regions involved in speech perception and in monitoring one's own voice during speech production.	/pubmed/19642886	Zheng ZZ, Munhall KG, Johnsrude IS.	J Cogn Neurosci. 2010 Aug;22(8):1770-81.	J Cogn Neurosci. 2010	PubMed	citation	PMID:19642886	pubmed	19642886	create date:2009/08/01 | first author:Zheng ZZ
The role of temporo-parietal cortex in subcortical visual extinction.	/pubmed/19642885	Ticini LF, de Haan B, Klose U, Nägele T, Karnath HO.	J Cogn Neurosci. 2010 Sep;22(9):2141-50.	J Cogn Neurosci. 2010	PubMed	citation	PMID:19642885	pubmed	19642885	create date:2009/08/01 | first author:Ticini LF
Dissociable neural patterns of facial identity across changes in viewpoint.	/pubmed/19642884	Natu VS, Jiang F, Narvekar A, Keshvari S, Blanz V, O'Toole AJ.	J Cogn Neurosci. 2010 Jul;22(7):1570-82.	J Cogn Neurosci. 2010	PubMed	citation	PMID:19642884	pubmed	19642884	create date:2009/08/01 | first author:Natu VS
Dopamine, paranormal belief, and the detection of meaningful stimuli.	/pubmed/19642883	Krummenacher P, Mohr C, Haker H, Brugger P.	J Cogn Neurosci. 2010 Aug;22(8):1670-81.	J Cogn Neurosci. 2010	PubMed	citation	PMID:19642883	pubmed	19642883	create date:2009/08/01 | first author:Krummenacher P
Influence of COMT gene polymorphism on fMRI-assessed sustained and transient activity during a working memory task.	/pubmed/19642882	de Frias CM, Marklund P, Eriksson E, Larsson A, Oman L, Annerbrink K, Bäckman L, Nilsson LG, Nyberg L.	J Cogn Neurosci. 2010 Jul;22(7):1614-22.	J Cogn Neurosci. 2010	PubMed	citation	PMID:19642882	pubmed	19642882	create date:2009/08/01 | first author:de Frias CM
Effects of a body-oriented response measure on the neural substrate of imagined perspective rotations.	/pubmed/19642881	Wraga M, Flynn CM, Boyle HK, Evans GC.	J Cogn Neurosci. 2010 Aug;22(8):1782-93.	J Cogn Neurosci. 2010	PubMed	citation	PMID:19642881	pubmed	19642881	create date:2009/08/01 | first author:Wraga M
Orbito-frontal cortex is necessary for temporal context memory.	/pubmed/19642880	Duarte A, Henson RN, Knight RT, Emery T, Graham KS.	J Cogn Neurosci. 2010 Aug;22(8):1819-31.	J Cogn Neurosci. 2010	PubMed	citation	PMID:19642880	pubmed	19642880	create date:2009/08/01 | first author:Duarte A
Approaching the bad and avoiding the good: lateral prefrontal cortical asymmetry distinguishes between action and valence.	/pubmed/19642879	Berkman ET, Lieberman MD.	J Cogn Neurosci. 2010 Sep;22(9):1970-9.	J Cogn Neurosci. 2010	PubMed	citation	PMID:19642879	pubmed	19642879	create date:2009/08/01 | first author:Berkman ET
Cortical projection topography of the human splenium: hemispheric asymmetry and individual differences.	/pubmed/19583478	Putnam MC, Steven MS, Doron KW, Riggall AC, Gazzaniga MS.	J Cogn Neurosci. 2010 Aug;22(8):1662-9.	J Cogn Neurosci. 2010	PubMed	citation	PMID:19583478	pubmed	19583478	create date:2009/07/09 | first author:Putnam MC
Semantic processing in the anterior temporal lobes: a meta-analysis of the functional neuroimaging literature.	/pubmed/19583477	Visser M, Jefferies E, Lambon Ralph MA.	J Cogn Neurosci. 2010 Jun;22(6):1083-94.	J Cogn Neurosci. 2010	PubMed	citation	PMID:19583477	pubmed	19583477	create date:2009/07/09 | first author:Visser M
Neural representations and mechanisms for the performance of simple speech sequences.	/pubmed/19583476	Bohland JW, Bullock D, Guenther FH.	J Cogn Neurosci. 2010 Jul;22(7):1504-29.	J Cogn Neurosci. 2010	PubMed	citation	PMID:19583476	pubmed	19583476	create date:2009/07/09 | first author:Bohland JW
Ketamine modulates theta and gamma oscillations.	/pubmed/19583475	Lazarewicz MT, Ehrlichman RS, Maxwell CR, Gandal MJ, Finkel LH, Siegel SJ.	J Cogn Neurosci. 2010 Jul;22(7):1452-64.	J Cogn Neurosci. 2010	PubMed	citation	PMID:19583475	pubmed	19583475	create date:2009/07/09 | first author:Lazarewicz MT
Visual anticipatory information modulates multisensory interactions of artificial audiovisual stimuli.	/pubmed/19583474	Vroomen J, Stekelenburg JJ.	J Cogn Neurosci. 2010 Jul;22(7):1583-96.	J Cogn Neurosci. 2010	PubMed	citation	PMID:19583474	pubmed	19583474	create date:2009/07/09 | first author:Vroomen J
Responding with restraint: what are the neurocognitive mechanisms?	/pubmed/19583473	Jahfari S, Stinear CM, Claffey M, Verbruggen F, Aron AR.	J Cogn Neurosci. 2010 Jul;22(7):1479-92.	J Cogn Neurosci. 2010	PubMed	citation	PMID:19583473	pubmed	19583473	create date:2009/07/09 | first author:Jahfari S
The evocative power of sounds: conceptual priming between words and nonverbal sounds.	/pubmed/19583472	Schön D, Ystad S, Kronland-Martinet R, Besson M.	J Cogn Neurosci. 2010 May;22(5):1026-35.	J Cogn Neurosci. 2010	PubMed	citation	PMID:19583472	pubmed	19583472	create date:2009/07/09 | first author:Schön D
The function of words: distinct neural correlates for words denoting differently manipulable objects.	/pubmed/19583471	Rueschemeyer SA, van Rooij D, Lindemann O, Willems RM, Bekkering H.	J Cogn Neurosci. 2010 Aug;22(8):1844-51.	J Cogn Neurosci. 2010	PubMed	citation	PMID:19583471	pubmed	19583471	create date:2009/07/09 | first author:Rueschemeyer SA
Lexical competition in nonnative speech comprehension.	/pubmed/19583470	FitzPatrick I, Indefrey P.	J Cogn Neurosci. 2010 Jun;22(6):1165-78.	J Cogn Neurosci. 2010	PubMed	citation	PMID:19583470	pubmed	19583470	create date:2009/07/09 | first author:FitzPatrick I
Coercion and compositionality.	/pubmed/19583469	Baggio G, Choma T, van Lambalgen M, Hagoort P.	J Cogn Neurosci. 2010 Sep;22(9):2131-40.	J Cogn Neurosci. 2010	PubMed	citation	PMID:19583469	pubmed	19583469	create date:2009/07/09 | first author:Baggio G
New names for known things: on the association of novel word forms with existing semantic information.	/pubmed/19583468	Dobel C, Junghöfer M, Breitenstein C, Klauke B, Knecht S, Pantev C, Zwitserlood P.	J Cogn Neurosci. 2010 Jun;22(6):1251-61.	J Cogn Neurosci. 2010	PubMed	citation	PMID:19583468	pubmed	19583468	create date:2009/07/09 | first author:Dobel C
Prestimulus subsequent memory effects for auditory and visual events.	/pubmed/19583467	Otten LJ, Quayle AH, Puvaneswaran B.	J Cogn Neurosci. 2010 Jun;22(6):1212-23.	J Cogn Neurosci. 2010	PubMed	citation	PMID:19583467	pubmed	19583467	create date:2009/07/09 | first author:Otten LJ
Human visual system automatically encodes sequential regularities of discrete events.	/pubmed/19583466	Kimura M, Schröger E, Czigler I, Ohira H.	J Cogn Neurosci. 2010 Jun;22(6):1124-39.	J Cogn Neurosci. 2010	PubMed	citation	PMID:19583466	pubmed	19583466	create date:2009/07/09 | first author:Kimura M
Temporal integration in visual word recognition.	/pubmed/19583465	Forget J, Buiatti M, Dehaene S.	J Cogn Neurosci. 2010 May;22(5):1054-68.	J Cogn Neurosci. 2010	PubMed	citation	PMID:19583465	pubmed	19583465	create date:2009/07/09 | first author:Forget J
Effect of attention on early cortical processes associated with the sound-induced extra flash illusion.	/pubmed/19583464	Mishra J, Martínez A, Hillyard SA.	J Cogn Neurosci. 2010 Aug;22(8):1714-29.	J Cogn Neurosci. 2010	PubMed	citation	PMID:19583464	pubmed	19583464	create date:2009/07/09 | first author:Mishra J
Evidence for early morphological decomposition in visual word recognition.	/pubmed/19583463	Solomyak O, Marantz A.	J Cogn Neurosci. 2010 Sep;22(9):2042-57.	J Cogn Neurosci. 2010	PubMed	citation	PMID:19583463	pubmed	19583463	create date:2009/07/09 | first author:Solomyak O
Interactions between language and attention systems: early automatic lexical processing?	/pubmed/19580394	Shtyrov Y, Kujala T, Pulvermüller F.	J Cogn Neurosci. 2010 Jul;22(7):1465-78.	J Cogn Neurosci. 2010	PubMed	citation	PMID:19580394	pubmed	19580394	create date:2009/07/08 | first author:Shtyrov Y
Electrophysiological evidence for endogenous control of attention in switching between languages in overt picture naming.	/pubmed/19580393	Verhoef KM, Roelofs A, Chwilla DJ.	J Cogn Neurosci. 2010 Aug;22(8):1832-43.	J Cogn Neurosci. 2010	PubMed	citation	PMID:19580393	pubmed	19580393	create date:2009/07/08 | first author:Verhoef KM
fMRI activation during observation of others' reach errors.	/pubmed/19580392	Malfait N, Valyear KF, Culham JC, Anton JL, Brown LE, Gribble PL.	J Cogn Neurosci. 2010 Jul;22(7):1493-503.	J Cogn Neurosci. 2010	PubMed	citation	PMID:19580392	pubmed	19580392	create date:2009/07/08 | first author:Malfait N
Temporal aspects of the feeling of familiarity for music and the emergence of conceptual processing.	/pubmed/19580391	Daltrozzo J, Tillmann B, Platel H, Schön D.	J Cogn Neurosci. 2010 Aug;22(8):1754-69.	J Cogn Neurosci. 2010	PubMed	citation	PMID:19580391	pubmed	19580391	create date:2009/07/08 | first author:Daltrozzo J
Morphosyntactic processing in late second-language learners.	/pubmed/19580390	Dowens MG, Vergara M, Barber HA, Carreiras M.	J Cogn Neurosci. 2010 Aug;22(8):1870-87.	J Cogn Neurosci. 2010	PubMed	citation	PMID:19580390	pubmed	19580390	create date:2009/07/08 | first author:Dowens MG
Momentary fluctuations in allocation of attention: cross-modal effects of visual task load on auditory discrimination.	/pubmed/19580389	Haroush K, Hochstein S, Deouell LY.	J Cogn Neurosci. 2010 Jul;22(7):1440-51.	J Cogn Neurosci. 2010	PubMed	citation	PMID:19580389	pubmed	19580389	create date:2009/07/08 | first author:Haroush K
The involvement of occipital cortex in the early blind in auditory and tactile duration discrimination tasks.	/pubmed/19580388	Van der Lubbe RH, Van Mierlo CM, Postma A.	J Cogn Neurosci. 2010 Jul;22(7):1541-56.	J Cogn Neurosci. 2010	PubMed	citation	PMID:19580388	pubmed	19580388	create date:2009/07/08 | first author:Van der Lubbe RH
Patterns of brain activity supporting autobiographical memory, prospection, and theory of mind, and their relationship to the default mode network.	/pubmed/19580387	Spreng RN, Grady CL.	J Cogn Neurosci. 2010 Jun;22(6):1112-23.	J Cogn Neurosci. 2010	PubMed	citation	PMID:19580387	pubmed	19580387	create date:2009/07/08 | first author:Spreng RN
Syntactic unification operations are reflected in oscillatory dynamics during on-line sentence comprehension.	/pubmed/19580386	Bastiaansen M, Magyari L, Hagoort P.	J Cogn Neurosci. 2010 Jul;22(7):1333-47.	J Cogn Neurosci. 2010	PubMed	citation	PMID:19580386	pubmed	19580386	create date:2009/07/08 | first author:Bastiaansen M
Dissociable neural effects of long-term stimulus-reward pairing in macaque visual cortex.	/pubmed/19580385	Frankó E, Seitz AR, Vogels R.	J Cogn Neurosci. 2010 Jul;22(7):1425-39.	J Cogn Neurosci. 2010	PubMed	citation	PMID:19580385	pubmed	19580385	create date:2009/07/08 | first author:Frankó E
Predictive mechanisms in idiom comprehension.	/pubmed/19580384	Vespignani F, Canal P, Molinaro N, Fonda S, Cacciari C.	J Cogn Neurosci. 2010 Aug;22(8):1682-700.	J Cogn Neurosci. 2010	PubMed	citation	PMID:19580384	pubmed	19580384	create date:2009/07/08 | first author:Vespignani F
Elucidating the nature of deregulated semantic cognition in semantic aphasia: evidence for the roles of prefrontal and temporo-parietal cortices.	/pubmed/19580383	Noonan KA, Jefferies E, Corbett F, Lambon Ralph MA.	J Cogn Neurosci. 2010 Jul;22(7):1597-613.	J Cogn Neurosci. 2010	PubMed	citation	PMID:19580383	pubmed	19580383	create date:2009/07/08 | first author:Noonan KA
Electrophysiological evidence for different types of change detection and change blindness.	/pubmed/19580382	Busch NA, Fründ I, Herrmann CS.	J Cogn Neurosci. 2010 Aug;22(8):1852-69.	J Cogn Neurosci. 2010	PubMed	citation	PMID:19580382	pubmed	19580382	create date:2009/07/08 | first author:Busch NA
Title	URL	Description	Details	ShortDetails	Resource	Type	Identifiers	Db	EntrezUID	Properties
Encoding in the visual word form area: an fMRI adaptation study of words versus handwriting.	/pubmed/19580381	Barton JJ, Fox CJ, Sekunova A, Iaria G.	J Cogn Neurosci. 2010 Aug;22(8):1649-61.	J Cogn Neurosci. 2010	PubMed	citation	PMID:19580381	pubmed	19580381	create date:2009/07/08 | first author:Barton JJ
Shared neural circuits for mentalizing about the self and others.	/pubmed/19580380	Lombardo MV, Chakrabarti B, Bullmore ET, Wheelwright SJ, Sadek SA, Suckling J; MRC AIMS Consortium, Baron-Cohen S.	J Cogn Neurosci. 2010 Jul;22(7):1623-35.	J Cogn Neurosci. 2010	PubMed	citation	PMID:19580380	pubmed	19580380	create date:2009/07/08 | first author:Lombardo MV
Changes in sensory evoked responses coincide with rapid improvement in speech identification performance.	/pubmed/19485700	Alain C, Campeanu S, Tremblay K.	J Cogn Neurosci. 2010 Feb;22(2):392-403.	J Cogn Neurosci. 2010	PubMed	citation	PMID:19485700	pubmed	19485700	create date:2009/06/03 | first author:Alain C
Cortex and memory: emergence of a new paradigm.	/pubmed/19485699	Fuster JM.	J Cogn Neurosci. 2009 Nov;21(11):2047-72. Review.	J Cogn Neurosci. 2009	PubMed	citation	PMID:19485699	pubmed	19485699	create date:2009/06/03 | first author:Fuster JM
Visual object representations can be formed outside the focus of voluntary attention: evidence from event-related brain potentials.	/pubmed/19445610	Müller D, Winkler I, Roeber U, Schaffer S, Czigler I, Schröger E.	J Cogn Neurosci. 2010 Jun;22(6):1179-88.	J Cogn Neurosci. 2010	PubMed	citation	PMID:19445610	pubmed	19445610	create date:2009/05/19 | first author:Müller D
Training the brain to weight speech cues differently: a study of Finnish second-language users of English.	/pubmed/19445609	Ylinen S, Uther M, Latvala A, Vepsäläinen S, Iverson P, Akahane-Yamada R, Näätänen R.	J Cogn Neurosci. 2010 Jun;22(6):1319-32.	J Cogn Neurosci. 2010	PubMed	citation	PMID:19445609	pubmed	19445609	create date:2009/05/19 | first author:Ylinen S
Formation of category representations in superior temporal sulcus.	/pubmed/19445608	van der Linden M, van Turennout M, Indefrey P.	J Cogn Neurosci. 2010 Jun;22(6):1270-82.	J Cogn Neurosci. 2010	PubMed	citation	PMID:19445608	pubmed	19445608	create date:2009/05/19 | first author:van der Linden M
Arabic morphology in the neural language system.	/pubmed/19445607	Boudelaa S, Pulvermüller F, Hauk O, Shtyrov Y, Marslen-Wilson W.	J Cogn Neurosci. 2010 May;22(5):998-1010.	J Cogn Neurosci. 2010	PubMed	citation	PMID:19445607	pubmed	19445607	create date:2009/05/19 | first author:Boudelaa S
Age-related neural changes during memory conjunction errors.	/pubmed/19445606	Giovanello KS, Kensinger EA, Wong AT, Schacter DL.	J Cogn Neurosci. 2010 Jul;22(7):1348-61.	J Cogn Neurosci. 2010	PubMed	citation	PMID:19445606	pubmed	19445606	create date:2009/05/19 | first author:Giovanello KS
Deficits in subprocesses of visual feature search after frontal, parietal, and temporal brain lesions--a modeling approach.	/pubmed/19445605	Müller-Plath G, Ott DV, Pollmann S.	J Cogn Neurosci. 2010 Jul;22(7):1399-424.	J Cogn Neurosci. 2010	PubMed	citation	PMID:19445605	pubmed	19445605	create date:2009/05/19 | first author:Müller-Plath G
The interrelations between verbal working memory and visual selection of emotional faces.	/pubmed/19445604	Grecucci A, Soto D, Rumiati RI, Humphreys GW, Rotshtein P.	J Cogn Neurosci. 2010 Jun;22(6):1189-200.	J Cogn Neurosci. 2010	PubMed	citation	PMID:19445604	pubmed	19445604	create date:2009/05/19 | first author:Grecucci A
Neuronal activation for semantically reversible sentences.	/pubmed/19445603	Richardson FM, Thomas MS, Price CJ.	J Cogn Neurosci. 2010 Jun;22(6):1283-98.	J Cogn Neurosci. 2010	PubMed	citation	PMID:19445603	pubmed	19445603	create date:2009/05/19 | first author:Richardson FM
The interplay between prosody and syntax in sentence processing: the case of subject- and object-control verbs.	/pubmed/19445602	Bögels S, Schriefers H, Vonk W, Chwilla DJ, Kerkhofs R.	J Cogn Neurosci. 2010 May;22(5):1036-53.	J Cogn Neurosci. 2010	PubMed	citation	PMID:19445602	pubmed	19445602	create date:2009/05/19 | first author:Bögels S
Corticosteroids operate as a switch between memory systems.	/pubmed/19445601	Schwabe L, Schächinger H, de Kloet ER, Oitzl MS.	J Cogn Neurosci. 2010 Jul;22(7):1362-72.	J Cogn Neurosci. 2010	PubMed	citation	PMID:19445601	pubmed	19445601	create date:2009/05/19 | first author:Schwabe L
The blame game: the effect of responsibility and social stigma on empathy for pain.	/pubmed/19425830	Decety J, Echols S, Correll J.	J Cogn Neurosci. 2010 May;22(5):985-97.	J Cogn Neurosci. 2010	PubMed	citation	PMID:19425830	pubmed	19425830	create date:2009/05/12 | first author:Decety J
Do you see yonder cloud?"--On priming concepts	a new test	and a familiar outcome. Reply to Lucas et al.: "Familiarity or conceptual priming? Good question! Comment on Stenberg	Hellman	Johansson	and Rosén (2009)"."	/pubmed/19422290	Stenberg G, Johansson M, Hellman J, Rosén I.	J Cogn Neurosci. 2010 Apr;22(4):618-20.	J Cogn Neurosci. 2010	PubMed	citation	PMID:19422290	pubmed	19422290	create date:2009/05/09 | first author:Stenberg G
Familiarity or conceptual priming? Good question! Comment on Stenberg, Hellman, Johansson, and Rosén (2009).	/pubmed/19422289	Lucas HD, Voss JL, Paller KA.	J Cogn Neurosci. 2010 Apr;22(4):615-7.	J Cogn Neurosci. 2010	PubMed	citation	PMID:19422289	pubmed	19422289	create date:2009/05/09 | first author:Lucas HD
Integrating speech and iconic gestures in a Stroop-like task: evidence for automatic processing.	/pubmed/19413483	Kelly SD, Creigh P, Bartolotti J.	J Cogn Neurosci. 2010 Apr;22(4):683-94. Erratum in: J Cogn Neurosci. 2010 Dec;22(12):2239.	J Cogn Neurosci. 2010	PubMed	citation	PMID:19413483	pubmed	19413483	create date:2009/05/06 | first author:Kelly SD
Two phases of V1 activity for visual recognition of natural images.	/pubmed/19413482	Camprodon JA, Zohary E, Brodbeck V, Pascual-Leone A.	J Cogn Neurosci. 2010 Jun;22(6):1262-9.	J Cogn Neurosci. 2010	PubMed	citation	PMID:19413482	pubmed	19413482	create date:2009/05/06 | first author:Camprodon JA
Observing learned object-specific functional grasps preferentially activates the ventral stream.	/pubmed/19413481	Valyear KF, Culham JC.	J Cogn Neurosci. 2010 May;22(5):970-84.	J Cogn Neurosci. 2010	PubMed	citation	PMID:19413481	pubmed	19413481	create date:2009/05/06 | first author:Valyear KF
Object-guided spatial attention in touch: holding the same object with both hands delays attentional selection.	/pubmed/19413480	Gillmeister H, Adler J, Forster B.	J Cogn Neurosci. 2010 May;22(5):931-42.	J Cogn Neurosci. 2010	PubMed	citation	PMID:19413480	pubmed	19413480	create date:2009/05/06 | first author:Gillmeister H
Item retrieval and competition in noun and verb generation: an FMRI study.	/pubmed/19413479	Crescentini C, Shallice T, Macaluso E.	J Cogn Neurosci. 2010 Jun;22(6):1140-57.	J Cogn Neurosci. 2010	PubMed	citation	PMID:19413479	pubmed	19413479	create date:2009/05/06 | first author:Crescentini C
Dissociating source memory decisions in the prefrontal cortex: fMRI of diagnostic and disqualifying monitoring.	/pubmed/19413478	Gallo DA, McDonough IM, Scimeca J.	J Cogn Neurosci. 2010 May;22(5):955-69.	J Cogn Neurosci. 2010	PubMed	citation	PMID:19413478	pubmed	19413478	create date:2009/05/06 | first author:Gallo DA
Neural correlates of motion-induced blindness in the human brain.	/pubmed/19413477	Schölvinck ML, Rees G.	J Cogn Neurosci. 2010 Jun;22(6):1235-43.	J Cogn Neurosci. 2010	PubMed	citation	PMID:19413477	pubmed	19413477	create date:2009/05/06 | first author:Schölvinck ML
Single-trial fMRI shows contralesional activity linked to overt naming errors in chronic aphasic patients.	/pubmed/19413476	Postman-Caucheteux WA, Birn RM, Pursley RH, Butman JA, Solomon JM, Picchioni D, McArdle J, Braun AR.	J Cogn Neurosci. 2010 Jun;22(6):1299-318.	J Cogn Neurosci. 2010	PubMed	citation	PMID:19413476	pubmed	19413476	create date:2009/05/06 | first author:Postman-Caucheteux WA
Prior Information biases stimulus representations during vibrotactile decision making.	/pubmed/19413475	Preuschhof C, Schubert T, Villringer A, Heekeren HR.	J Cogn Neurosci. 2010 May;22(5):875-87.	J Cogn Neurosci. 2010	PubMed	citation	PMID:19413475	pubmed	19413475	create date:2009/05/06 | first author:Preuschhof C
Single-trial EEG power and phase dynamics associated with voluntary response inhibition.	/pubmed/19413474	Yamanaka K, Yamamoto Y.	J Cogn Neurosci. 2010 Apr;22(4):714-27.	J Cogn Neurosci. 2010	PubMed	citation	PMID:19413474	pubmed	19413474	create date:2009/05/06 | first author:Yamanaka K
Early top-down control of visual processing predicts working memory performance.	/pubmed/19413473	Rutman AM, Clapp WC, Chadick JZ, Gazzaley A.	J Cogn Neurosci. 2010 Jun;22(6):1224-34.	J Cogn Neurosci. 2010	PubMed	citation	PMID:19413473	pubmed	19413473	create date:2009/05/06 | first author:Rutman AM
Disruption of the dorsolateral prefrontal cortex facilitates the consolidation of procedural skills.	/pubmed/19413472	Galea JM, Albert NB, Ditye T, Miall RC.	J Cogn Neurosci. 2010 Jun;22(6):1158-64.	J Cogn Neurosci. 2010	PubMed	citation	PMID:19413472	pubmed	19413472	create date:2009/05/06 | first author:Galea JM
Tactile temporal processing in the auditory cortex.	/pubmed/19413471	Bolognini N, Papagno C, Moroni D, Maravita A.	J Cogn Neurosci. 2010 Jun;22(6):1201-11.	J Cogn Neurosci. 2010	PubMed	citation	PMID:19413471	pubmed	19413471	create date:2009/05/06 | first author:Bolognini N
Spatial attention evokes similar activation patterns for visual and auditory stimuli.	/pubmed/19400684	Smith DV, Davis B, Niu K, Healy EW, Bonilha L, Fridriksson J, Morgan PS, Rorden C.	J Cogn Neurosci. 2010 Feb;22(2):347-61.	J Cogn Neurosci. 2010	PubMed	citation	PMID:19400684	pubmed	19400684	create date:2009/04/30 | first author:Smith DV
Right-lateralized brain oscillations in human spatial navigation.	/pubmed/19400683	Jacobs J, Korolev IO, Caplan JB, Ekstrom AD, Litt B, Baltuch G, Fried I, Schulze-Bonhage A, Madsen JR, Kahana MJ.	J Cogn Neurosci. 2010 May;22(5):824-36.	J Cogn Neurosci. 2010	PubMed	citation	PMID:19400683	pubmed	19400683	create date:2009/04/30 | first author:Jacobs J
Bending the rules: strategic behavioral differences are reflected in the brain.	/pubmed/19400682	Wolfensteller U, von Cramon DY.	J Cogn Neurosci. 2010 Feb;22(2):278-91.	J Cogn Neurosci. 2010	PubMed	citation	PMID:19400682	pubmed	19400682	create date:2009/04/30 | first author:Wolfensteller U
Specific and nonspecific neural activity during selective processing of visual representations in working memory.	/pubmed/19400681	Oh H, Leung HC.	J Cogn Neurosci. 2010 Feb;22(2):292-306.	J Cogn Neurosci. 2010	PubMed	citation	PMID:19400681	pubmed	19400681	create date:2009/04/30 | first author:Oh H
Detecting novelty and significance.	/pubmed/19400680	Ferrari V, Bradley MM, Codispoti M, Lang PJ.	J Cogn Neurosci. 2010 Feb;22(2):404-11.	J Cogn Neurosci. 2010	PubMed	citation	PMID:19400680	pubmed	19400680	create date:2009/04/30 | first author:Ferrari V
The neural bases of distraction and reappraisal.	/pubmed/19400679	McRae K, Hughes B, Chopra S, Gabrieli JD, Gross JJ, Ochsner KN.	J Cogn Neurosci. 2010 Feb;22(2):248-62.	J Cogn Neurosci. 2010	PubMed	citation	PMID:19400679	pubmed	19400679	create date:2009/04/30 | first author:McRae K
Prefrontal control of familiarity and recollection in working memory.	/pubmed/19400678	Feredoes E, Postle BR.	J Cogn Neurosci. 2010 Feb;22(2):323-30.	J Cogn Neurosci. 2010	PubMed	citation	PMID:19400678	pubmed	19400678	create date:2009/04/30 | first author:Feredoes E
Remember the source: dissociating frontal and parietal contributions to episodic memory.	/pubmed/19400677	Donaldson DI, Wheeler ME, Petersen SE.	J Cogn Neurosci. 2010 Feb;22(2):377-91.	J Cogn Neurosci. 2010	PubMed	citation	PMID:19400677	pubmed	19400677	create date:2009/04/30 | first author:Donaldson DI
Neural dynamics associated with semantic and episodic memory for faces: evidence from multiple frequency bands.	/pubmed/19400676	Zion-Golumbic E, Kutas M, Bentin S.	J Cogn Neurosci. 2010 Feb;22(2):263-77.	J Cogn Neurosci. 2010	PubMed	citation	PMID:19400676	pubmed	19400676	create date:2009/04/30 | first author:Zion-Golumbic E
Individual differences in face cognition: brain-behavior relationships.	/pubmed/19400675	Herzmann G, Kunina O, Sommer W, Wilhelm O.	J Cogn Neurosci. 2010 Mar;22(3):571-89.	J Cogn Neurosci. 2010	PubMed	citation	PMID:19400675	pubmed	19400675	create date:2009/04/30 | first author:Herzmann G
Mechanisms and dynamics of cortical motor inhibition in the stop-signal paradigm: a TMS study.	/pubmed/19400674	van den Wildenberg WP, Burle B, Vidal F, van der Molen MW, Ridderinkhof KR, Hasbroucq T.	J Cogn Neurosci. 2010 Feb;22(2):225-39.	J Cogn Neurosci. 2010	PubMed	citation	PMID:19400674	pubmed	19400674	create date:2009/04/30 | first author:van den Wildenberg WP
Detection of a weak somatosensory stimulus: role of the prestimulus mu rhythm and its top-down modulation.	/pubmed/19400673	Zhang Y, Ding M.	J Cogn Neurosci. 2010 Feb;22(2):307-22.	J Cogn Neurosci. 2010	PubMed	citation	PMID:19400673	pubmed	19400673	create date:2009/04/30 | first author:Zhang Y
The role of right and left parietal lobes in the conceptual processing of numbers.	/pubmed/19400672	Cappelletti M, Lee HL, Freeman ED, Price CJ.	J Cogn Neurosci. 2010 Feb;22(2):331-46.	J Cogn Neurosci. 2010	PubMed	citation	PMID:19400672	pubmed	19400672	create date:2009/04/30 | first author:Cappelletti M
Multisensory spatial attention deficits are predictive of phonological decoding skills in developmental dyslexia.	/pubmed/19366290	Facoetti A, Trussardi AN, Ruffino M, Lorusso ML, Cattaneo C, Galli R, Molteni M, Zorzi M.	J Cogn Neurosci. 2010 May;22(5):1011-25.	J Cogn Neurosci. 2010	PubMed	citation	PMID:19366290	pubmed	19366290	create date:2009/04/16 | first author:Facoetti A
Neural basis of repetition priming during mathematical cognition: repetition suppression or repetition enhancement?	/pubmed/19366289	Salimpoor VN, Chang C, Menon V.	J Cogn Neurosci. 2010 Apr;22(4):790-805.	J Cogn Neurosci. 2010	PubMed	citation	PMID:19366289	pubmed	19366289	create date:2009/04/16 | first author:Salimpoor VN
Salience representation in the parietal and frontal cortex.	/pubmed/19366288	Zenon A, Filali N, Duhamel JR, Olivier E.	J Cogn Neurosci. 2010 May;22(5):918-30.	J Cogn Neurosci. 2010	PubMed	citation	PMID:19366288	pubmed	19366288	create date:2009/04/16 | first author:Zenon A
Preschoolers' mental rotation: sex differences in hemispheric asymmetry.	/pubmed/19366287	Hahn N, Jansen P, Heil M.	J Cogn Neurosci. 2010 Jun;22(6):1244-50.	J Cogn Neurosci. 2010	PubMed	citation	PMID:19366287	pubmed	19366287	create date:2009/04/16 | first author:Hahn N
Distinct neural correlates for volitional generation and inhibition of saccades.	/pubmed/19366286	Reuter B, Kaufmann C, Bender J, Pinkpank T, Kathmann N.	J Cogn Neurosci. 2010 Apr;22(4):728-38.	J Cogn Neurosci. 2010	PubMed	citation	PMID:19366286	pubmed	19366286	create date:2009/04/16 | first author:Reuter B
Contrasting effects of vocabulary knowledge on temporal and parietal brain structure across lifespan.	/pubmed/19366285	Richardson FM, Thomas MS, Filippi R, Harth H, Price CJ.	J Cogn Neurosci. 2010 May;22(5):943-54.	J Cogn Neurosci. 2010	PubMed	citation	PMID:19366285	pubmed	19366285	create date:2009/04/16 | first author:Richardson FM
Neural correlates of symbolic number comparison in developmental dyscalculia.	/pubmed/19366284	Mussolin C, De Volder A, Grandin C, Schlögel X, Nassogne MC, Noël MP.	J Cogn Neurosci. 2010 May;22(5):860-74.	J Cogn Neurosci. 2010	PubMed	citation	PMID:19366284	pubmed	19366284	create date:2009/04/16 | first author:Mussolin C
Title	URL	Description	Details	ShortDetails	Resource	Type	Identifiers	Db	EntrezUID	Properties
Mental reversal of imagined melodies: a role for the posterior parietal cortex.	/pubmed/19366283	Zatorre RJ, Halpern AR, Bouffard M.	J Cogn Neurosci. 2010 Apr;22(4):775-89.	J Cogn Neurosci. 2010	PubMed	citation	PMID:19366283	pubmed	19366283	create date:2009/04/16 | first author:Zatorre RJ
Processing of the incentive for social approval in the ventral striatum during charitable donation.	/pubmed/19320552	Izuma K, Saito DN, Sadato N.	J Cogn Neurosci. 2010 Apr;22(4):621-31.	J Cogn Neurosci. 2010	PubMed	citation	PMID:19320552	pubmed	19320552	create date:2009/03/27 | first author:Izuma K
A multimodal neural network recruited by expertise with musical notation.	/pubmed/19320551	Wong YK, Gauthier I.	J Cogn Neurosci. 2010 Apr;22(4):695-713.	J Cogn Neurosci. 2010	PubMed	citation	PMID:19320551	pubmed	19320551	create date:2009/03/27 | first author:Wong YK
Span, CRUNCH, and beyond: working memory capacity and the aging brain.	/pubmed/19320550	Schneider-Garces NJ, Gordon BA, Brumback-Peltz CR, Shin E, Lee Y, Sutton BP, Maclin EL, Gratton G, Fabiani M.	J Cogn Neurosci. 2010 Apr;22(4):655-69.	J Cogn Neurosci. 2010	PubMed	citation	PMID:19320550	pubmed	19320550	create date:2009/03/27 | first author:Schneider-Garces NJ
Task-dependent activation of face-sensitive cortex: an fMRI adaptation study.	/pubmed/19320549	Cohen Kadosh K, Henson RN, Cohen Kadosh R, Johnson MH, Dick F.	J Cogn Neurosci. 2010 May;22(5):903-17.	J Cogn Neurosci. 2010	PubMed	citation	PMID:19320549	pubmed	19320549	create date:2009/03/27 | first author:Cohen Kadosh K
Neural systems underlying decisions about affective odors.	/pubmed/19320548	Rolls ET, Grabenhorst F, Parris BA.	J Cogn Neurosci. 2010 May;22(5):1069-82.	J Cogn Neurosci. 2010	PubMed	citation	PMID:19320548	pubmed	19320548	create date:2009/03/27 | first author:Rolls ET
Collicular vision guides nonconscious behavior.	/pubmed/19320547	Tamietto M, Cauda F, Corazzini LL, Savazzi S, Marzi CA, Goebel R, Weiskrantz L, de Gelder B.	J Cogn Neurosci. 2010 May;22(5):888-902.	J Cogn Neurosci. 2010	PubMed	citation	PMID:19320547	pubmed	19320547	create date:2009/03/27 | first author:Tamietto M
Transitive inference: distinct contributions of rostrolateral prefrontal cortex and the hippocampus.	/pubmed/19320546	Wendelken C, Bunge SA.	J Cogn Neurosci. 2010 May;22(5):837-47.	J Cogn Neurosci. 2010	PubMed	citation	PMID:19320546	pubmed	19320546	create date:2009/03/27 | first author:Wendelken C
Top-down attentional control in Parkinson's disease: salient considerations.	/pubmed/19320545	Cools R, Rogers R, Barker RA, Robbins TW.	J Cogn Neurosci. 2010 May;22(5):848-59.	J Cogn Neurosci. 2010	PubMed	citation	PMID:19320545	pubmed	19320545	create date:2009/03/27 | first author:Cools R
Blindsight mediated by an S-cone-independent collicular pathway: an fMRI study in hemispherectomized subjects.	/pubmed/19309296	Leh SE, Ptito A, Schönwiesner M, Chakravarty MM, Mullen KT.	J Cogn Neurosci. 2010 Apr;22(4):670-82.	J Cogn Neurosci. 2010	PubMed	citation	PMID:19309296	pubmed	19309296	create date:2009/03/25 | first author:Leh SE
Monitoring coordination during bimanual movements: where is the mastermind?	/pubmed/19309295	Duque J, Davare M, Delaunay L, Jacob B, Saur R, Hummel F, Hermoye L, Rossion B, Olivier E.	J Cogn Neurosci. 2010 Mar;22(3):526-42.	J Cogn Neurosci. 2010	PubMed	citation	PMID:19309295	pubmed	19309295	create date:2009/03/25 | first author:Duque J
Effects of 10 Hz rTMS on the neural efficiency of working memory.	/pubmed/19309294	Preston G, Anderson E, Silva C, Goldberg T, Wassermann EM.	J Cogn Neurosci. 2010 Mar;22(3):447-56.	J Cogn Neurosci. 2010	PubMed	citation	PMID:19309294	pubmed	19309294	create date:2009/03/25 | first author:Preston G
Neural correlates of human body perception.	/pubmed/19309293	Aleong R, Paus T.	J Cogn Neurosci. 2010 Mar;22(3):482-95.	J Cogn Neurosci. 2010	PubMed	citation	PMID:19309293	pubmed	19309293	create date:2009/03/25 | first author:Aleong R
On the temporal relation of top-down and bottom-up mechanisms during guidance of attention.	/pubmed/19309292	Wykowska A, Schubö A.	J Cogn Neurosci. 2010 Apr;22(4):640-54.	J Cogn Neurosci. 2010	PubMed	citation	PMID:19309292	pubmed	19309292	create date:2009/03/25 | first author:Wykowska A
Brain structures involved in visual search in the presence and absence of color singletons.	/pubmed/19309291	Talsma D, Coe B, Munoz DP, Theeuwes J.	J Cogn Neurosci. 2010 Apr;22(4):761-74.	J Cogn Neurosci. 2010	PubMed	citation	PMID:19309291	pubmed	19309291	create date:2009/03/25 | first author:Talsma D
Audiovisual matching in speech and nonspeech sounds: a neurodynamical model.	/pubmed/19302007	Loh M, Schmid G, Deco G, Ziegler W.	J Cogn Neurosci. 2010 Feb;22(2):240-7.	J Cogn Neurosci. 2010	PubMed	citation	PMID:19302007	pubmed	19302007	create date:2009/03/24 | first author:Loh M
Perception of face parts and face configurations: an FMRI study.	/pubmed/19302006	Liu J, Harris A, Kanwisher N.	J Cogn Neurosci. 2010 Jan;22(1):203-11.	J Cogn Neurosci. 2010	PubMed	citation	PMID:19302006	pubmed	19302006	create date:2009/03/24 | first author:Liu J
Auditory working memory load impairs visual ventral stream processing: toward a unified model of attentional load.	/pubmed/19302005	Klemen J, Büchel C, Bühler M, Menz MM, Rose M.	J Cogn Neurosci. 2010 Mar;22(3):437-46.	J Cogn Neurosci. 2010	PubMed	citation	PMID:19302005	pubmed	19302005	create date:2009/03/24 | first author:Klemen J
Emergent oscillations in evolutionary simulations: oscillating networks increase switching efficacy.	/pubmed/19302004	Heerebout BT, Phaf RH.	J Cogn Neurosci. 2010 May;22(5):807-23.	J Cogn Neurosci. 2010	PubMed	citation	PMID:19302004	pubmed	19302004	create date:2009/03/24 | first author:Heerebout BT
Lesions to the motor system affect action perception.	/pubmed/19302003	Serino A, De Filippo L, Casavecchia C, Coccia M, Shiffrar M, Làdavas E.	J Cogn Neurosci. 2010 Mar;22(3):413-26.	J Cogn Neurosci. 2010	PubMed	citation	PMID:19302003	pubmed	19302003	create date:2009/03/24 | first author:Serino A
Rapid detection of emotion from human vocalizations.	/pubmed/19302002	Sauter DA, Eimer M.	J Cogn Neurosci. 2010 Mar;22(3):474-81.	J Cogn Neurosci. 2010	PubMed	citation	PMID:19302002	pubmed	19302002	create date:2009/03/24 | first author:Sauter DA
Investigating occipito-temporal contributions to reading with TMS.	/pubmed/19302001	Duncan KJ, Pattamadilok C, Devlin JT.	J Cogn Neurosci. 2010 Apr;22(4):739-50.	J Cogn Neurosci. 2010	PubMed	citation	PMID:19302001	pubmed	19302001	create date:2009/03/24 | first author:Duncan KJ
Target detection by opponent coding in monkey prefrontal cortex.	/pubmed/19302000	Kusunoki M, Sigala N, Nili H, Gaffan D, Duncan J.	J Cogn Neurosci. 2010 Apr;22(4):751-60.	J Cogn Neurosci. 2010	PubMed	citation	PMID:19302000	pubmed	19302000	create date:2009/03/24 | first author:Kusunoki M
The contribution of primary motor cortex is essential for probabilistic implicit sequence learning: evidence from theta burst magnetic stimulation.	/pubmed/19301999	Wilkinson L, Teo JT, Obeso I, Rothwell JC, Jahanshahi M.	J Cogn Neurosci. 2010 Mar;22(3):427-36.	J Cogn Neurosci. 2010	PubMed	citation	PMID:19301999	pubmed	19301999	create date:2009/03/24 | first author:Wilkinson L
Visual short-term memory capacity for simple and complex objects.	/pubmed/19301998	Luria R, Sessa P, Gotler A, Jolicoeur P, Dell'Acqua R.	J Cogn Neurosci. 2010 Mar;22(3):496-512.	J Cogn Neurosci. 2010	PubMed	citation	PMID:19301998	pubmed	19301998	create date:2009/03/24 | first author:Luria R
Memory repression: brain mechanisms underlying dissociative amnesia.	/pubmed/19301997	Kikuchi H, Fujii T, Abe N, Suzuki M, Takagi M, Mugikura S, Takahashi S, Mori E.	J Cogn Neurosci. 2010 Mar;22(3):602-13.	J Cogn Neurosci. 2010	PubMed	citation	PMID:19301997	pubmed	19301997	create date:2009/03/24 | first author:Kikuchi H
On the processing of semantic aspects of experience in the anterior medial temporal lobe: an event-related fMRI study.	/pubmed/19301996	Meyer P, Mecklinger A, Friederici AD.	J Cogn Neurosci. 2010 Mar;22(3):590-601.	J Cogn Neurosci. 2010	PubMed	citation	PMID:19301996	pubmed	19301996	create date:2009/03/24 | first author:Meyer P
Effective connectivity of the fronto-parietal network during attentional control.	/pubmed/19301995	Wang L, Liu X, Guise KG, Knight RT, Ghajar J, Fan J.	J Cogn Neurosci. 2010 Mar;22(3):543-53.	J Cogn Neurosci. 2010	PubMed	citation	PMID:19301995	pubmed	19301995	create date:2009/03/24 | first author:Wang L
Going their separate ways: dissociation of hippocampal and dorsolateral prefrontal activation during episodic retrieval and post-retrieval processing.	/pubmed/19301994	Israel SL, Seibert TM, Black ML, Brewer JB.	J Cogn Neurosci. 2010 Mar;22(3):513-25.	J Cogn Neurosci. 2010	PubMed	citation	PMID:19301994	pubmed	19301994	create date:2009/03/24 | first author:Israel SL
Visual and semantic processing of living things and artifacts: an FMRI study.	/pubmed/19301993	Zannino GD, Buccione I, Perri R, Macaluso E, Lo Gerfo E, Caltagirone C, Carlesimo GA.	J Cogn Neurosci. 2010 Mar;22(3):554-70.	J Cogn Neurosci. 2010	PubMed	citation	PMID:19301993	pubmed	19301993	create date:2009/03/24 | first author:Zannino GD
Auditory spatial and object processing in the human planum temporale: no evidence for selectivity.	/pubmed/19301992	Smith KR, Hsieh IH, Saberi K, Hickok G.	J Cogn Neurosci. 2010 Apr;22(4):632-9.	J Cogn Neurosci. 2010	PubMed	citation	PMID:19301992	pubmed	19301992	create date:2009/03/24 | first author:Smith KR
Neural systems underlying lexical competition: an eye tracking and fMRI study.	/pubmed/19301991	Righi G, Blumstein SE, Mertus J, Worden MS.	J Cogn Neurosci. 2010 Feb;22(2):213-24.	J Cogn Neurosci. 2010	PubMed	citation	PMID:19301991	pubmed	19301991	create date:2009/03/24 | first author:Righi G
The first does the work, but the third time's the charm: the effects of massed repetition on episodic encoding of multimodal face-name associations.	/pubmed/19301990	Mangels JA, Manzi A, Summerfield C.	J Cogn Neurosci. 2010 Mar;22(3):457-73.	J Cogn Neurosci. 2010	PubMed	citation	PMID:19301990	pubmed	19301990	create date:2009/03/24 | first author:Mangels JA
A picture is worth a thousand dollars.	/pubmed/19296729	Farah MJ.	J Cogn Neurosci. 2009 Apr;21(4):623-4. No abstract available.	J Cogn Neurosci. 2009	PubMed	citation	PMID:19296729	pubmed	19296729	create date:2009/03/20 | first author:Farah MJ
Neural signatures of semantic and phonemic fluency in young and old adults.	/pubmed/19296728	Meinzer M, Flaisch T, Wilser L, Eulitz C, Rockstroh B, Conway T, Gonzalez-Rothi L, Crosson B.	J Cogn Neurosci. 2009 Oct;21(10):2007-18.	J Cogn Neurosci. 2009	PubMed	citation	PMID:19296728	pubmed	19296728	create date:2009/03/20 | first author:Meinzer M
Behavioral and electrophysiological evidence of motor cortex activation related to an amputated limb: a multisensorial approach.	/pubmed/19296727	Touzalin-Chretien P, Ehrler S, Dufour A.	J Cogn Neurosci. 2009 Nov;21(11):2207-16.	J Cogn Neurosci. 2009	PubMed	citation	PMID:19296727	pubmed	19296727	create date:2009/03/20 | first author:Touzalin-Chretien P
Real-time tracking of motor response activation and response competition in a Stroop task in young children: a lateralized readiness potential study.	/pubmed/19296726	Szucs D, Soltész F, Bryce D, Whitebread D.	J Cogn Neurosci. 2009 Nov;21(11):2195-206.	J Cogn Neurosci. 2009	PubMed	citation	PMID:19296726	pubmed	19296726	create date:2009/03/20 | first author:Szucs D
Pauses and intonational phrasing: ERP studies in 5-month-old German infants and adults.	/pubmed/19296725	Männel C, Friederici AD.	J Cogn Neurosci. 2009 Oct;21(10):1988-2006.	J Cogn Neurosci. 2009	PubMed	citation	PMID:19296725	pubmed	19296725	create date:2009/03/20 | first author:Männel C
Fast forward: supramarginal gyrus stimulation alters time measurement.	/pubmed/19199426	Wiener M, Hamilton R, Turkeltaub P, Matell MS, Coslett HB.	J Cogn Neurosci. 2010 Jan;22(1):23-31.	J Cogn Neurosci. 2010	PubMed	citation	PMID:19199426	pubmed	19199426	create date:2009/02/10 | first author:Wiener M
Discrete object representation, attention switching, and task difficulty in the parietal lobe.	/pubmed/19199425	Cusack R, Mitchell DJ, Duncan J.	J Cogn Neurosci. 2010 Jan;22(1):32-47.	J Cogn Neurosci. 2010	PubMed	citation	PMID:19199425	pubmed	19199425	create date:2009/02/10 | first author:Cusack R
In search of recollection and familiarity signals in the hippocampus.	/pubmed/19199424	Wais PE, Squire LR, Wixted JT.	J Cogn Neurosci. 2010 Jan;22(1):109-23.	J Cogn Neurosci. 2010	PubMed	citation	PMID:19199424	pubmed	19199424	create date:2009/02/10 | first author:Wais PE
High-resolution fMRI of content-sensitive subsequent memory responses in human medial temporal lobe.	/pubmed/19199423	Preston AR, Bornstein AM, Hutchinson JB, Gaare ME, Glover GH, Wagner AD.	J Cogn Neurosci. 2010 Jan;22(1):156-73.	J Cogn Neurosci. 2010	PubMed	citation	PMID:19199423	pubmed	19199423	create date:2009/02/10 | first author:Preston AR
The neural basis of perceptual category learning in human infants.	/pubmed/19199422	Grossmann T, Gliga T, Johnson MH, Mareschal D.	J Cogn Neurosci. 2009 Dec;21(12):2276-86.	J Cogn Neurosci. 2009	PubMed	citation	PMID:19199422	pubmed	19199422	create date:2009/02/10 | first author:Grossmann T
Dynamic cultural influences on neural representations of the self.	/pubmed/19199421	Chiao JY, Harada T, Komeda H, Li Z, Mano Y, Saito D, Parrish TB, Sadato N, Iidaka T.	J Cogn Neurosci. 2010 Jan;22(1):1-11.	J Cogn Neurosci. 2010	PubMed	citation	PMID:19199421	pubmed	19199421	create date:2009/02/10 | first author:Chiao JY
Numerical values leave a semantic imprint on associated signs in monkeys.	/pubmed/19199420	Diester I, Nieder A.	J Cogn Neurosci. 2010 Jan;22(1):174-83.	J Cogn Neurosci. 2010	PubMed	citation	PMID:19199420	pubmed	19199420	create date:2009/02/10 | first author:Diester I
Cross-cultural reading the mind in the eyes: an fMRI investigation.	/pubmed/19199419	Adams RB Jr, Rule NO, Franklin RG Jr, Wang E, Stevenson MT, Yoshikawa S, Nomura M, Sato W, Kveraga K, Ambady N.	J Cogn Neurosci. 2010 Jan;22(1):97-108.	J Cogn Neurosci. 2010	PubMed	citation	PMID:19199419	pubmed	19199419	create date:2009/02/10 | first author:Adams RB Jr
Shared mapping of own and others' bodies in visuotactile bimodal area of monkey parietal cortex.	/pubmed/19199418	Ishida H, Nakajima K, Inase M, Murata A.	J Cogn Neurosci. 2010 Jan;22(1):83-96.	J Cogn Neurosci. 2010	PubMed	citation	PMID:19199418	pubmed	19199418	create date:2009/02/10 | first author:Ishida H
How do we empathize with someone who is not like us? A functional magnetic resonance imaging study.	/pubmed/19199417	Lamm C, Meltzoff AN, Decety J.	J Cogn Neurosci. 2010 Feb;22(2):362-76.	J Cogn Neurosci. 2010	PubMed	citation	PMID:19199417	pubmed	19199417	create date:2009/02/10 | first author:Lamm C
Beyond hemispheric dominance: brain regions underlying the joint lateralization of language and arithmetic to the left hemisphere.	/pubmed/19199416	Pinel P, Dehaene S.	J Cogn Neurosci. 2010 Jan;22(1):48-66.	J Cogn Neurosci. 2010	PubMed	citation	PMID:19199416	pubmed	19199416	create date:2009/02/10 | first author:Pinel P
Eight problems for the mirror neuron theory of action understanding in monkeys and humans.	/pubmed/19199415	Hickok G.	J Cogn Neurosci. 2009 Jul;21(7):1229-43. Review.	J Cogn Neurosci. 2009	PubMed	citation	PMID:19199415	pubmed	19199415	create date:2009/02/10 | first author:Hickok G
Title	URL	Description	Details	ShortDetails	Resource	Type	Identifiers	Db	EntrezUID	Properties
The timing of neural activity during shifts of spatial attention.	/pubmed/19199414	Brignani D, Lepsien J, Rushworth MF, Nobre AC.	J Cogn Neurosci. 2009 Dec;21(12):2369-83.	J Cogn Neurosci. 2009	PubMed	citation	PMID:19199414	pubmed	19199414	create date:2009/02/10 | first author:Brignani D
Top-down enhancement and suppression of activity in category-selective extrastriate cortex from an act of reflective attention.	/pubmed/19199413	Johnson MR, Johnson MK.	J Cogn Neurosci. 2009 Dec;21(12):2320-7.	J Cogn Neurosci. 2009	PubMed	citation	PMID:19199413	pubmed	19199413	create date:2009/02/10 | first author:Johnson MR
Sources of top-down control in visual search.	/pubmed/19199412	Weidner R, Krummenacher J, Reimann B, Müller HJ, Fink GR.	J Cogn Neurosci. 2009 Nov;21(11):2100-13.	J Cogn Neurosci. 2009	PubMed	citation	PMID:19199412	pubmed	19199412	create date:2009/02/10 | first author:Weidner R
Coordination dynamics of large-scale neural circuitry underlying rhythmic sensorimotor behavior.	/pubmed/19199411	Jantzen KJ, Steinberg FL, Kelso JA.	J Cogn Neurosci. 2009 Dec;21(12):2420-33.	J Cogn Neurosci. 2009	PubMed	citation	PMID:19199411	pubmed	19199411	create date:2009/02/10 | first author:Jantzen KJ
ERP evidence for rapid hedonic evaluation of logos.	/pubmed/19199410	Handy TC, Smilek D, Geiger L, Liu C, Schooler JW.	J Cogn Neurosci. 2010 Jan;22(1):124-38.	J Cogn Neurosci. 2010	PubMed	citation	PMID:19199410	pubmed	19199410	create date:2009/02/10 | first author:Handy TC
Order and magnitude share a common representation in parietal cortex.	/pubmed/19199409	Franklin MS, Jonides J.	J Cogn Neurosci. 2009 Nov;21(11):2114-20.	J Cogn Neurosci. 2009	PubMed	citation	PMID:19199409	pubmed	19199409	create date:2009/02/10 | first author:Franklin MS
Now you'll feel it, now you won't: EEG rhythms predict the effectiveness of perceptual masking.	/pubmed/19199408	Schubert R, Haufe S, Blankenburg F, Villringer A, Curio G.	J Cogn Neurosci. 2009 Dec;21(12):2407-19.	J Cogn Neurosci. 2009	PubMed	citation	PMID:19199408	pubmed	19199408	create date:2009/02/10 | first author:Schubert R
Sexual dimorphism in the parietal substrate associated with visuospatial cognition independent of general intelligence.	/pubmed/19199407	Hänggi J, Buchmann A, Mondadori CR, Henke K, Jäncke L, Hock C.	J Cogn Neurosci. 2010 Jan;22(1):139-55.	J Cogn Neurosci. 2010	PubMed	citation	PMID:19199407	pubmed	19199407	create date:2009/02/10 | first author:Hänggi J
Interactions between voluntary and stimulus-driven spatial attention mechanisms across sensory modalities.	/pubmed/19199406	Santangelo V, Olivetti Belardinelli M, Spence C, Macaluso E.	J Cogn Neurosci. 2009 Dec;21(12):2384-97.	J Cogn Neurosci. 2009	PubMed	citation	PMID:19199406	pubmed	19199406	create date:2009/02/10 | first author:Santangelo V
Lesion evidence that two distinct regions within prefrontal cortex are critical for n-back performance in humans.	/pubmed/19199405	Tsuchida A, Fellows LK.	J Cogn Neurosci. 2009 Dec;21(12):2263-75.	J Cogn Neurosci. 2009	PubMed	citation	PMID:19199405	pubmed	19199405	create date:2009/02/10 | first author:Tsuchida A
Functional neuroanatomy of contextual acquisition of concrete and abstract words.	/pubmed/19199404	Mestres-Missé A, Münte TF, Rodriguez-Fornells A.	J Cogn Neurosci. 2009 Nov;21(11):2154-71.	J Cogn Neurosci. 2009	PubMed	citation	PMID:19199404	pubmed	19199404	create date:2009/02/10 | first author:Mestres-Missé A
Neural correlates of cross-modally induced changes in tactile awareness.	/pubmed/19199403	Hötting K, Friedrich CK, Röder B.	J Cogn Neurosci. 2009 Dec;21(12):2445-61.	J Cogn Neurosci. 2009	PubMed	citation	PMID:19199403	pubmed	19199403	create date:2009/02/10 | first author:Hötting K
Co-localization of stroop and syntactic ambiguity resolution in Broca's area: implications for the neural basis of sentence processing.	/pubmed/19199402	January D, Trueswell JC, Thompson-Schill SL.	J Cogn Neurosci. 2009 Dec;21(12):2434-44.	J Cogn Neurosci. 2009	PubMed	citation	PMID:19199402	pubmed	19199402	create date:2009/02/10 | first author:January D
Monitoring in language perception: mild and strong conflicts elicit different ERP patterns.	/pubmed/19199401	van de Meerendonk N, Kolk HH, Vissers CT, Chwilla DJ.	J Cogn Neurosci. 2010 Jan;22(1):67-82.	J Cogn Neurosci. 2010	PubMed	citation	PMID:19199401	pubmed	19199401	create date:2009/02/10 | first author:van de Meerendonk N
The role of the dorsal anterior cingulate in evaluating behavior for achieving gains and avoiding losses.	/pubmed/19199400	Magno E, Simões-Franklin C, Robertson IH, Garavan H.	J Cogn Neurosci. 2009 Dec;21(12):2328-42.	J Cogn Neurosci. 2009	PubMed	citation	PMID:19199400	pubmed	19199400	create date:2009/02/10 | first author:Magno E
Common anatomical and external coding for hands and feet in tactile attention: evidence from event-related potentials.	/pubmed/19199399	Heed T, Röder B.	J Cogn Neurosci. 2010 Jan;22(1):184-202.	J Cogn Neurosci. 2010	PubMed	citation	PMID:19199399	pubmed	19199399	create date:2009/02/10 | first author:Heed T
Attention-spreading based on hierarchical spatial representations for connected objects.	/pubmed/19016610	Kasai T.	J Cogn Neurosci. 2010 Jan;22(1):12-22.	J Cogn Neurosci. 2010	PubMed	citation	PMID:19016610	pubmed	19016610	create date:2008/11/20 | first author:Kasai T
EEG activity underlying successful study of associative and order information.	/pubmed/19016609	Caplan JB, Glaholt MG, McIntosh AR.	J Cogn Neurosci. 2009 Jul;21(7):1346-64.	J Cogn Neurosci. 2009	PubMed	citation	PMID:19016609	pubmed	19016609	create date:2008/11/20 | first author:Caplan JB
Semantic priming in a cortical network model.	/pubmed/19016608	Brunel N, Lavigne F.	J Cogn Neurosci. 2009 Dec;21(12):2300-19.	J Cogn Neurosci. 2009	PubMed	citation	PMID:19016608	pubmed	19016608	create date:2008/11/20 | first author:Brunel N
Motion on numbers: transcranial magnetic stimulation on the ventral intraparietal sulcus alters both numerical and motion processes.	/pubmed/19016607	Salillas E, Basso D, Baldi M, Semenza C, Vecchi T.	J Cogn Neurosci. 2009 Nov;21(11):2129-38.	J Cogn Neurosci. 2009	PubMed	citation	PMID:19016607	pubmed	19016607	create date:2008/11/20 | first author:Salillas E
Unification of speaker and meaning in language comprehension: an FMRI study.	/pubmed/19016606	Tesink CM, Petersson KM, van Berkum JJ, van den Brink D, Buitelaar JK, Hagoort P.	J Cogn Neurosci. 2009 Nov;21(11):2085-99.	J Cogn Neurosci. 2009	PubMed	citation	PMID:19016606	pubmed	19016606	create date:2008/11/20 | first author:Tesink CM
The neural development of an abstract concept of number.	/pubmed/19016605	Cantlon JF, Libertus ME, Pinel P, Dehaene S, Brannon EM, Pelphrey KA.	J Cogn Neurosci. 2009 Nov;21(11):2217-29.	J Cogn Neurosci. 2009	PubMed	citation	PMID:19016605	pubmed	19016605	create date:2008/11/20 | first author:Cantlon JF
Both a nicotinic single nucleotide polymorphism (SNP) and a noradrenergic SNP modulate working memory performance when attention is manipulated.	/pubmed/19016604	Greenwood PM, Sundararajan R, Lin MK, Kumar R, Fryxell KJ, Parasuraman R.	J Cogn Neurosci. 2009 Nov;21(11):2139-53.	J Cogn Neurosci. 2009	PubMed	citation	PMID:19016604	pubmed	19016604	create date:2008/11/20 | first author:Greenwood PM
Induced alpha-band oscillations reflect ratio-dependent number discrimination in the infant brain.	/pubmed/19016603	Libertus ME, Pruitt LB, Woldorff MG, Brannon EM.	J Cogn Neurosci. 2009 Dec;21(12):2398-406.	J Cogn Neurosci. 2009	PubMed	citation	PMID:19016603	pubmed	19016603	create date:2008/11/20 | first author:Libertus ME
Brain networks involved in early versus late response anticipation and their relation to conflict processing.	/pubmed/19016602	Lütcke H, Gevensleben H, Albrecht B, Frahm J.	J Cogn Neurosci. 2009 Nov;21(11):2172-84.	J Cogn Neurosci. 2009	PubMed	citation	PMID:19016602	pubmed	19016602	create date:2008/11/20 | first author:Lütcke H
Priming letters by colors: evidence for the bidirectionality of grapheme-color synesthesia.	/pubmed/19016601	Weiss PH, Kalckert A, Fink GR.	J Cogn Neurosci. 2009 Oct;21(10):2019-26.	J Cogn Neurosci. 2009	PubMed	citation	PMID:19016601	pubmed	19016601	create date:2008/11/20 | first author:Weiss PH
When elephants fly: differential sensitivity of right and left inferior frontal gyri to discourse and world knowledge.	/pubmed/19016600	Menenti L, Petersson KM, Scheeringa R, Hagoort P.	J Cogn Neurosci. 2009 Dec;21(12):2358-68.	J Cogn Neurosci. 2009	PubMed	citation	PMID:19016600	pubmed	19016600	create date:2008/11/20 | first author:Menenti L
Neural substrates of visuospatial processing in distinct reference frames: evidence from unilateral spatial neglect.	/pubmed/19016599	Medina J, Kannan V, Pawlak MA, Kleinman JT, Newhart M, Davis C, Heidler-Gary JE, Herskovits EH, Hillis AE.	J Cogn Neurosci. 2009 Nov;21(11):2073-84.	J Cogn Neurosci. 2009	PubMed	citation	PMID:19016599	pubmed	19016599	create date:2008/11/20 | first author:Medina J
Anatomical segregation of representations of personally familiar and famous people in the temporal and parietal cortices.	/pubmed/18855557	Sugiura M, Sassa Y, Watanabe J, Akitsuki Y, Maeda Y, Matsue Y, Kawashima R.	J Cogn Neurosci. 2009 Oct;21(10):1855-68.	J Cogn Neurosci. 2009	PubMed	citation	PMID:18855557	pubmed	18855557	create date:2008/10/16 | first author:Sugiura M
Anodal transcranial direct current stimulation of the prefrontal cortex enhances complex verbal associative thought.	/pubmed/18855556	Cerruti C, Schlaug G.	J Cogn Neurosci. 2009 Oct;21(10):1980-7.	J Cogn Neurosci. 2009	PubMed	citation	PMID:18855556	pubmed	18855556	create date:2008/10/16 | first author:Cerruti C
Investigating the time course of spoken word recognition: electrophysiological evidence for the influences of phonological similarity.	/pubmed/18855555	Desroches AS, Newman RL, Joanisse MF.	J Cogn Neurosci. 2009 Oct;21(10):1893-906.	J Cogn Neurosci. 2009	PubMed	citation	PMID:18855555	pubmed	18855555	create date:2008/10/16 | first author:Desroches AS
Unconscious learning versus visual perception: dissociable roles for gamma oscillations revealed in MEG.	/pubmed/18855554	Chaumon M, Schwartz D, Tallon-Baudry C.	J Cogn Neurosci. 2009 Dec;21(12):2287-99.	J Cogn Neurosci. 2009	PubMed	citation	PMID:18855554	pubmed	18855554	create date:2008/10/16 | first author:Chaumon M
Emotion modulates early auditory response to speech.	/pubmed/18855553	Wang J, Nicol T, Skoe E, Sams M, Kraus N.	J Cogn Neurosci. 2009 Nov;21(11):2121-8.	J Cogn Neurosci. 2009	PubMed	citation	PMID:18855553	pubmed	18855553	create date:2008/10/16 | first author:Wang J
Lexical plasticity in early bilinguals does not alter phoneme categories: II. Experimental evidence.	/pubmed/18855552	Sebastián-Gallés N, Vera-Constán F, Larsson JP, Costa A, Deco G.	J Cogn Neurosci. 2009 Dec;21(12):2343-57.	J Cogn Neurosci. 2009	PubMed	citation	PMID:18855552	pubmed	18855552	create date:2008/10/16 | first author:Sebastián-Gallés N
The medial temporal lobe and the left inferior prefrontal cortex jointly support interference resolution in verbal working memory.	/pubmed/18855551	Oztekin I, Curtis CE, McElree B.	J Cogn Neurosci. 2009 Oct;21(10):1967-79.	J Cogn Neurosci. 2009	PubMed	citation	PMID:18855551	pubmed	18855551	create date:2008/10/16 | first author:Oztekin I
Neurophysiological correlates of comprehending emotional meaning in context.	/pubmed/18855550	Holt DJ, Lynn SK, Kuperberg GR.	J Cogn Neurosci. 2009 Nov;21(11):2245-62.	J Cogn Neurosci. 2009	PubMed	citation	PMID:18855550	pubmed	18855550	create date:2008/10/16 | first author:Holt DJ
Visual adaptation to goal-directed hand actions.	/pubmed/18855549	Barraclough NE, Keith RH, Xiao D, Oram MW, Perrett DI.	J Cogn Neurosci. 2009 Sep;21(9):1806-20.	J Cogn Neurosci. 2009	PubMed	citation	PMID:18855549	pubmed	18855549	create date:2008/10/16 | first author:Barraclough NE
Mismatch and conflict: neurophysiological and behavioral evidence for conflict priming.	/pubmed/18855548	Mager R, Meuth SG, Kräuchi K, Schmidlin M, Müller-Spahn F, Falkenstein M.	J Cogn Neurosci. 2009 Nov;21(11):2185-94.	J Cogn Neurosci. 2009	PubMed	citation	PMID:18855548	pubmed	18855548	create date:2008/10/16 | first author:Mager R
Neural discrimination of nonprototypical chords in music experts and laymen: an MEG study.	/pubmed/18855547	Brattico E, Pallesen KJ, Varyagina O, Bailey C, Anourova I, Järvenpää M, Eerola T, Tervaniemi M.	J Cogn Neurosci. 2009 Nov;21(11):2230-44.	J Cogn Neurosci. 2009	PubMed	citation	PMID:18855547	pubmed	18855547	create date:2008/10/16 | first author:Brattico E
Event-related brain potentials suggest a late interaction of meter and syntax in the P600.	/pubmed/18855546	Schmidt-Kassow M, Kotz SA.	J Cogn Neurosci. 2009 Sep;21(9):1693-708.	J Cogn Neurosci. 2009	PubMed	citation	PMID:18855546	pubmed	18855546	create date:2008/10/16 | first author:Schmidt-Kassow M
The role of the parietal lobe in visual extinction studied with transcranial magnetic stimulation.	/pubmed/18855545	Battelli L, Alvarez GA, Carlson T, Pascual-Leone A.	J Cogn Neurosci. 2009 Oct;21(10):1946-55.	J Cogn Neurosci. 2009	PubMed	citation	PMID:18855545	pubmed	18855545	create date:2008/10/16 | first author:Battelli L
Distinct orbitofrontal regions encode stimulus and choice valuation.	/pubmed/18855544	Cunningham WA, Kesek A, Mowrer SM.	J Cogn Neurosci. 2009 Oct;21(10):1956-66.	J Cogn Neurosci. 2009	PubMed	citation	PMID:18855544	pubmed	18855544	create date:2008/10/16 | first author:Cunningham WA
Functional specialization and convergence in the occipito-temporal cortex supporting haptic and visual identification of human faces and body parts: an fMRI study.	/pubmed/18823255	Kitada R, Johnsrude IS, Kochiyama T, Lederman SJ.	J Cogn Neurosci. 2009 Oct;21(10):2027-45.	J Cogn Neurosci. 2009	PubMed	citation	PMID:18823255	pubmed	18823255	create date:2008/10/01 | first author:Kitada R
Semantic context and visual feature effects in object naming: an fMRI study using arterial spin labeling.	/pubmed/18823254	Hocking J, McMahon KL, de Zubicaray GI.	J Cogn Neurosci. 2009 Aug;21(8):1571-83.	J Cogn Neurosci. 2009	PubMed	citation	PMID:18823254	pubmed	18823254	create date:2008/10/01 | first author:Hocking J
Time course of evoked-potential changes in different forms of anomia in aphasia.	/pubmed/18823253	Laganaro M, Morand S, Schnider A.	J Cogn Neurosci. 2009 Aug;21(8):1499-510.	J Cogn Neurosci. 2009	PubMed	citation	PMID:18823253	pubmed	18823253	create date:2008/10/01 | first author:Laganaro M
Attending to multiple visual streams: interactions between location-based and category-based attentional selection.	/pubmed/18823252	Fagioli S, Macaluso E.	J Cogn Neurosci. 2009 Aug;21(8):1628-41.	J Cogn Neurosci. 2009	PubMed	citation	PMID:18823252	pubmed	18823252	create date:2008/10/01 | first author:Fagioli S
Neural correlates of stimulus reportability.	/pubmed/18823251	Hulme OJ, Friston KF, Zeki S.	J Cogn Neurosci. 2009 Aug;21(8):1602-10.	J Cogn Neurosci. 2009	PubMed	citation	PMID:18823251	pubmed	18823251	create date:2008/10/01 | first author:Hulme OJ
An FMRI investigation of spontaneous mental state inference for moral judgment.	/pubmed/18823250	Young L, Saxe R.	J Cogn Neurosci. 2009 Jul;21(7):1396-405.	J Cogn Neurosci. 2009	PubMed	citation	PMID:18823250	pubmed	18823250	create date:2008/10/01 | first author:Young L
A multisensory cortical network for understanding speech in noise.	/pubmed/18823249	Bishop CW, Miller LM.	J Cogn Neurosci. 2009 Sep;21(9):1790-805.	J Cogn Neurosci. 2009	PubMed	citation	PMID:18823249	pubmed	18823249	create date:2008/10/01 | first author:Bishop CW
Anticipating conflict facilitates controlled stimulus-response selection.	/pubmed/18823248	Correa A, Rao A, Nobre AC.	J Cogn Neurosci. 2009 Aug;21(8):1461-72.	J Cogn Neurosci. 2009	PubMed	citation	PMID:18823248	pubmed	18823248	create date:2008/10/01 | first author:Correa A
Title	URL	Description	Details	ShortDetails	Resource	Type	Identifiers	Db	EntrezUID	Properties
Target selection by the frontal cortex during coordinated saccadic and smooth pursuit eye movements.	/pubmed/18823247	Srihasam K, Bullock D, Grossberg S.	J Cogn Neurosci. 2009 Aug;21(8):1611-27.	J Cogn Neurosci. 2009	PubMed	citation	PMID:18823247	pubmed	18823247	create date:2008/10/01 | first author:Srihasam K
Distinct hippocampal and basal ganglia contributions to probabilistic learning and reversal.	/pubmed/18823246	Shohamy D, Myers CE, Hopkins RO, Sage J, Gluck MA.	J Cogn Neurosci. 2009 Sep;21(9):1821-33.	J Cogn Neurosci. 2009	PubMed	citation	PMID:18823246	pubmed	18823246	create date:2008/10/01 | first author:Shohamy D
Neural priming in human frontal cortex: multiple forms of learning reduce demands on the prefrontal executive system.	/pubmed/18823245	Race EA, Shanker S, Wagner AD.	J Cogn Neurosci. 2009 Sep;21(9):1766-81.	J Cogn Neurosci. 2009	PubMed	citation	PMID:18823245	pubmed	18823245	create date:2008/10/01 | first author:Race EA
ERP evidence for flexible adjustment of retrieval orientation and its influence on familiarity.	/pubmed/18823244	Ecker UK, Zimmer HD.	J Cogn Neurosci. 2009 Oct;21(10):1907-19.	J Cogn Neurosci. 2009	PubMed	citation	PMID:18823244	pubmed	18823244	create date:2008/10/01 | first author:Ecker UK
Seeing sounds and hearing colors: an event-related potential study of auditory-visual synesthesia.	/pubmed/18823243	Goller AI, Otten LJ, Ward J.	J Cogn Neurosci. 2009 Oct;21(10):1869-81.	J Cogn Neurosci. 2009	PubMed	citation	PMID:18823243	pubmed	18823243	create date:2008/10/01 | first author:Goller AI
Recognizing threat: a simple geometric shape activates neural circuitry for threat detection.	/pubmed/18823242	Larson CL, Aronoff J, Sarinopoulos IC, Zhu DC.	J Cogn Neurosci. 2009 Aug;21(8):1523-35.	J Cogn Neurosci. 2009	PubMed	citation	PMID:18823242	pubmed	18823242	create date:2008/10/01 | first author:Larson CL
Neural evidence of statistical learning: efficient detection of visual regularities without awareness.	/pubmed/18823241	Turk-Browne NB, Scholl BJ, Chun MM, Johnson MK.	J Cogn Neurosci. 2009 Oct;21(10):1934-45.	J Cogn Neurosci. 2009	PubMed	citation	PMID:18823241	pubmed	18823241	create date:2008/10/01 | first author:Turk-Browne NB
Conceptual processing in music as revealed by N400 effects on words and musical targets.	/pubmed/18823240	Daltrozzo J, Schön D.	J Cogn Neurosci. 2009 Oct;21(10):1882-92.	J Cogn Neurosci. 2009	PubMed	citation	PMID:18823240	pubmed	18823240	create date:2008/10/01 | first author:Daltrozzo J
Age-related alterations in simple declarative memory and the effect of negative stimulus valence.	/pubmed/18823239	Murty VP, Sambataro F, Das S, Tan HY, Callicott JH, Goldberg TE, Meyer-Lindenberg A, Weinberger DR, Mattay VS.	J Cogn Neurosci. 2009 Oct;21(10):1920-33.	J Cogn Neurosci. 2009	PubMed	citation	PMID:18823239	pubmed	18823239	create date:2008/10/01 | first author:Murty VP
Decision-making under risk: an fMRI study.	/pubmed/18823238	Hewig J, Straube T, Trippe RH, Kretschmer N, Hecht H, Coles MG, Miltner WH.	J Cogn Neurosci. 2009 Aug;21(8):1642-52.	J Cogn Neurosci. 2009	PubMed	citation	PMID:18823238	pubmed	18823238	create date:2008/10/01 | first author:Hewig J
Learning to become an expert: reinforcement learning and the acquisition of perceptual expertise.	/pubmed/18823237	Krigolson OE, Pierce LJ, Holroyd CB, Tanaka JW.	J Cogn Neurosci. 2009 Sep;21(9):1834-41.	J Cogn Neurosci. 2009	PubMed	citation	PMID:18823237	pubmed	18823237	create date:2008/10/01 | first author:Krigolson OE
Word semantics is processed even without attentional effort.	/pubmed/18823236	Relander K, Rämä P, Kujala T.	J Cogn Neurosci. 2009 Aug;21(8):1511-22.	J Cogn Neurosci. 2009	PubMed	citation	PMID:18823236	pubmed	18823236	create date:2008/10/01 | first author:Relander K
Optimizing functional accuracy of TMS in cognitive studies: a comparison of methods.	/pubmed/18823235	Sack AT, Cohen Kadosh R, Schuhmann T, Moerel M, Walsh V, Goebel R.	J Cogn Neurosci. 2009 Feb;21(2):207-21.	J Cogn Neurosci. 2009	PubMed	citation	PMID:18823235	pubmed	18823235	create date:2008/10/01 | first author:Sack AT
Theta phase synchrony and conscious target perception: impact of intensive mental training.	/pubmed/18823234	Slagter HA, Lutz A, Greischar LL, Nieuwenhuis S, Davidson RJ.	J Cogn Neurosci. 2009 Aug;21(8):1536-49.	J Cogn Neurosci. 2009	PubMed	citation	PMID:18823234	pubmed	18823234	create date:2008/10/01 | first author:Slagter HA
Neural systems supporting the control of affective and cognitive conflicts.	/pubmed/18823233	Ochsner KN, Hughes B, Robertson ER, Cooper JC, Gabrieli JD.	J Cogn Neurosci. 2009 Sep;21(9):1842-55.	J Cogn Neurosci. 2009	PubMed	citation	PMID:18823233	pubmed	18823233	create date:2008/10/01 | first author:Ochsner KN
Mind your left: spatial bias in subcortical fear processing.	/pubmed/18823232	Siman-Tov T, Papo D, Gadoth N, Schonberg T, Mendelsohn A, Perry D, Hendler T.	J Cogn Neurosci. 2009 Sep;21(9):1782-9.	J Cogn Neurosci. 2009	PubMed	citation	PMID:18823232	pubmed	18823232	create date:2008/10/01 | first author:Siman-Tov T
The cerebral basis of mapping nonsymbolic numerical quantities onto abstract symbols: an fMRI training study.	/pubmed/18823231	Lyons IM, Ansari D.	J Cogn Neurosci. 2009 Sep;21(9):1720-35.	J Cogn Neurosci. 2009	PubMed	citation	PMID:18823231	pubmed	18823231	create date:2008/10/01 | first author:Lyons IM
Neural correlates of metamemory: a comparison of feeling-of-knowing and retrospective confidence judgments.	/pubmed/18823230	Chua EF, Schacter DL, Sperling RA.	J Cogn Neurosci. 2009 Sep;21(9):1751-65.	J Cogn Neurosci. 2009	PubMed	citation	PMID:18823230	pubmed	18823230	create date:2008/10/01 | first author:Chua EF
Modality- and task-specific brain regions involved in Chinese lexical processing.	/pubmed/18823229	Liu L, Deng X, Peng D, Cao F, Ding G, Jin Z, Zeng Y, Li K, Zhu L, Fan N, Deng Y, Bolger DJ, Booth JR.	J Cogn Neurosci. 2009 Aug;21(8):1473-87.	J Cogn Neurosci. 2009	PubMed	citation	PMID:18823229	pubmed	18823229	create date:2008/10/01 | first author:Liu L
The role of serotonin in nonnormative risky choice: the effects of tryptophan supplements on the reflection effect" in healthy adult volunteers."	/pubmed/18823228	Murphy SE, Longhitano C, Ayres RE, Cowen PJ, Harmer CJ, Rogers RD.	J Cogn Neurosci. 2009 Sep;21(9):1709-19.	J Cogn Neurosci. 2009	PubMed	citation	PMID:18823228	pubmed	18823228	create date:2008/10/01 | first author:Murphy SE
Concurrent sound segregation is enhanced in musicians.	/pubmed/18823227	Zendel BR, Alain C.	J Cogn Neurosci. 2009 Aug;21(8):1488-98.	J Cogn Neurosci. 2009	PubMed	citation	PMID:18823227	pubmed	18823227	create date:2008/10/01 | first author:Zendel BR
Development during adolescence of the neural processing of social emotion.	/pubmed/18823226	Burnett S, Bird G, Moll J, Frith C, Blakemore SJ.	J Cogn Neurosci. 2009 Sep;21(9):1736-50.	J Cogn Neurosci. 2009	PubMed	citation	PMID:18823226	pubmed	18823226	create date:2008/10/01 | first author:Burnett S
Cross-modal emotional attention: emotional voices modulate early stages of visual processing.	/pubmed/18767920	Brosch T, Grandjean D, Sander D, Scherer KR.	J Cogn Neurosci. 2009 Sep;21(9):1670-9.	J Cogn Neurosci. 2009	PubMed	citation	PMID:18767920	pubmed	18767920	create date:2008/09/05 | first author:Brosch T
An ERP investigation on visuotactile interactions in peripersonal and extrapersonal space: evidence for the spatial rule.	/pubmed/18767919	Sambo CF, Forster B.	J Cogn Neurosci. 2009 Aug;21(8):1550-9.	J Cogn Neurosci. 2009	PubMed	citation	PMID:18767919	pubmed	18767919	create date:2008/09/05 | first author:Sambo CF
White matter integrity predicts delay discounting behavior in 9- to 23-year-olds: a diffusion tensor imaging study.	/pubmed/18767918	Olson EA, Collins PF, Hooper CJ, Muetzel R, Lim KO, Luciana M.	J Cogn Neurosci. 2009 Jul;21(7):1406-21.	J Cogn Neurosci. 2009	PubMed	citation	PMID:18767918	pubmed	18767918	create date:2008/09/05 | first author:Olson EA
The anterior N1 component as an index of modality shifting.	/pubmed/18767917	Töllner T, Gramann K, Müller HJ, Eimer M.	J Cogn Neurosci. 2009 Sep;21(9):1653-69.	J Cogn Neurosci. 2009	PubMed	citation	PMID:18767917	pubmed	18767917	create date:2008/09/05 | first author:Töllner T
Reduced ventrolateral fMRI response during observation of emotional gestures related to the degree of dopaminergic impairment in Parkinson disease.	/pubmed/18752414	Lotze M, Reimold M, Heymans U, Laihinen A, Patt M, Halsband U.	J Cogn Neurosci. 2009 Jul;21(7):1321-31.	J Cogn Neurosci. 2009	PubMed	citation	PMID:18752414	pubmed	18752414	create date:2008/08/30 | first author:Lotze M
When time shapes behavior: fMRI evidence of brain correlates of temporal monitoring.	/pubmed/18752413	Vallesi A, McIntosh AR, Shallice T, Stuss DT.	J Cogn Neurosci. 2009 Jun;21(6):1116-26.	J Cogn Neurosci. 2009	PubMed	citation	PMID:18752413	pubmed	18752413	create date:2008/08/30 | first author:Vallesi A
The topography of visuospatial attention as revealed by a novel visual field mapping technique.	/pubmed/18752412	Brefczynski-Lewis JA, Datta R, Lewis JW, DeYoe EA.	J Cogn Neurosci. 2009 Jul;21(7):1447-60.	J Cogn Neurosci. 2009	PubMed	citation	PMID:18752412	pubmed	18752412	create date:2008/08/30 | first author:Brefczynski-Lewis JA
Neurons in the frontal lobe encode the value of multiple decision variables.	/pubmed/18752411	Kennerley SW, Dahmubed AF, Lara AH, Wallis JD.	J Cogn Neurosci. 2009 Jun;21(6):1162-78.	J Cogn Neurosci. 2009	PubMed	citation	PMID:18752411	pubmed	18752411	create date:2008/08/30 | first author:Kennerley SW
Dorsal striatal-midbrain connectivity in humans predicts how reinforcements are used to guide decisions.	/pubmed/18752410	Kahnt T, Park SQ, Cohen MX, Beck A, Heinz A, Wrase J.	J Cogn Neurosci. 2009 Jul;21(7):1332-45.	J Cogn Neurosci. 2009	PubMed	citation	PMID:18752410	pubmed	18752410	create date:2008/08/30 | first author:Kahnt T
Exploring the neural correlates of social stereotyping.	/pubmed/18752409	Quadflieg S, Turk DJ, Waiter GD, Mitchell JP, Jenkins AC, Macrae CN.	J Cogn Neurosci. 2009 Aug;21(8):1560-70.	J Cogn Neurosci. 2009	PubMed	citation	PMID:18752409	pubmed	18752409	create date:2008/08/30 | first author:Quadflieg S
Impaired list learning is not a general property of frontal lesions.	/pubmed/18752408	Alexander MP, Stuss D, Gillingham S.	J Cogn Neurosci. 2009 Jul;21(7):1422-34.	J Cogn Neurosci. 2009	PubMed	citation	PMID:18752408	pubmed	18752408	create date:2008/08/30 | first author:Alexander MP
Reflexive and preparatory selection and suppression of salient information in the right and left posterior parietal cortex.	/pubmed/18752407	Mevorach C, Humphreys GW, Shalev L.	J Cogn Neurosci. 2009 Jun;21(6):1204-14.	J Cogn Neurosci. 2009	PubMed	citation	PMID:18752407	pubmed	18752407	create date:2008/08/30 | first author:Mevorach C
Semantic learning modifies perceptual face processing.	/pubmed/18752406	Heisz JJ, Shedden JM.	J Cogn Neurosci. 2009 Jun;21(6):1127-34.	J Cogn Neurosci. 2009	PubMed	citation	PMID:18752406	pubmed	18752406	create date:2008/08/30 | first author:Heisz JJ
Anterior intraparietal sulcus is sensitive to bottom-up attention driven by stimulus salience.	/pubmed/18752405	Geng JJ, Mangun GR.	J Cogn Neurosci. 2009 Aug;21(8):1584-601.	J Cogn Neurosci. 2009	PubMed	citation	PMID:18752405	pubmed	18752405	create date:2008/08/30 | first author:Geng JJ
Differential influences of emotion, task, and novelty on brain regions underlying the processing of speech melody.	/pubmed/18752404	Ethofer T, Kreifelts B, Wiethoff S, Wolf J, Grodd W, Vuilleumier P, Wildgruber D.	J Cogn Neurosci. 2009 Jul;21(7):1255-68.	J Cogn Neurosci. 2009	PubMed	citation	PMID:18752404	pubmed	18752404	create date:2008/08/30 | first author:Ethofer T
All numbers are not equal: an electrophysiological investigation of small and large number representations.	/pubmed/18752403	Hyde DC, Spelke ES.	J Cogn Neurosci. 2009 Jun;21(6):1039-53.	J Cogn Neurosci. 2009	PubMed	citation	PMID:18752403	pubmed	18752403	create date:2008/08/30 | first author:Hyde DC
Does white matter matter? Spatio-temporal dynamics of task switching in aging.	/pubmed/18752402	Gratton G, Wee E, Rykhlevskaia EI, Leaver EE, Fabiani M.	J Cogn Neurosci. 2009 Jul;21(7):1380-95.	J Cogn Neurosci. 2009	PubMed	citation	PMID:18752402	pubmed	18752402	create date:2008/08/30 | first author:Gratton G
Dissociation of frontal and medial temporal lobe activity in maintenance and binding of sequentially presented paired associates.	/pubmed/18752401	Hales JB, Israel SL, Swann NC, Brewer JB.	J Cogn Neurosci. 2009 Jul;21(7):1244-54.	J Cogn Neurosci. 2009	PubMed	citation	PMID:18752401	pubmed	18752401	create date:2008/08/30 | first author:Hales JB
Subordinate categorization enhances the neural selectivity in human object-selective cortex for fine shape differences.	/pubmed/18752400	Gillebert CR, Op de Beeck HP, Panis S, Wagemans J.	J Cogn Neurosci. 2009 Jun;21(6):1054-64.	J Cogn Neurosci. 2009	PubMed	citation	PMID:18752400	pubmed	18752400	create date:2008/08/30 | first author:Gillebert CR
Sequence learning is preserved in individuals with cerebellar degeneration when the movements are directly cued.	/pubmed/18752399	Spencer RM, Ivry RB.	J Cogn Neurosci. 2009 Jul;21(7):1302-10.	J Cogn Neurosci. 2009	PubMed	citation	PMID:18752399	pubmed	18752399	create date:2008/08/30 | first author:Spencer RM
Response-selection conflict contributes to inhibition of return.	/pubmed/18752398	Prime DJ, Jolicoeur P.	J Cogn Neurosci. 2009 May;21(5):991-9.	J Cogn Neurosci. 2009	PubMed	citation	PMID:18752398	pubmed	18752398	create date:2008/08/30 | first author:Prime DJ
Is this hand for real? Attenuation of the rubber hand illusion by transcranial magnetic stimulation over the inferior parietal lobule.	/pubmed/18752397	Kammers MP, Verhagen L, Dijkerman HC, Hogendoorn H, De Vignemont F, Schutter DJ.	J Cogn Neurosci. 2009 Jul;21(7):1311-20.	J Cogn Neurosci. 2009	PubMed	citation	PMID:18752397	pubmed	18752397	create date:2008/08/30 | first author:Kammers MP
Cognitive and emotional modulation of brain default operation.	/pubmed/18752396	Pallesen KJ, Brattico E, Bailey CJ, Korvenoja A, Gjedde A.	J Cogn Neurosci. 2009 Jun;21(6):1065-80.	J Cogn Neurosci. 2009	PubMed	citation	PMID:18752396	pubmed	18752396	create date:2008/08/30 | first author:Pallesen KJ
Hemispheric differences in frontal and parietal influences on human occipital cortex: direct confirmation with concurrent TMS-fMRI.	/pubmed/18752395	Ruff CC, Blankenburg F, Bjoertomt O, Bestmann S, Weiskopf N, Driver J.	J Cogn Neurosci. 2009 Jun;21(6):1146-61.	J Cogn Neurosci. 2009	PubMed	citation	PMID:18752395	pubmed	18752395	create date:2008/08/30 | first author:Ruff CC
Socioeconomic disparities affect prefrontal function in children.	/pubmed/18752394	Kishiyama MM, Boyce WT, Jimenez AM, Perry LM, Knight RT.	J Cogn Neurosci. 2009 Jun;21(6):1106-15.	J Cogn Neurosci. 2009	PubMed	citation	PMID:18752394	pubmed	18752394	create date:2008/08/30 | first author:Kishiyama MM
Rules and heuristics during sentence comprehension: evidence from a dual-task brain potential study.	/pubmed/18752393	Martín-Loeches M, Schacht A, Casado P, Hohlfeld A, Rahman RA, Sommer W.	J Cogn Neurosci. 2009 Jul;21(7):1365-79.	J Cogn Neurosci. 2009	PubMed	citation	PMID:18752393	pubmed	18752393	create date:2008/08/30 | first author:Martín-Loeches M
Oscillatory correlates of retrieval-induced forgetting in recognition memory.	/pubmed/18702597	Spitzer B, Hanslmayr S, Opitz B, Mecklinger A, Bäuml KH.	J Cogn Neurosci. 2009 May;21(5):976-90.	J Cogn Neurosci. 2009	PubMed	citation	PMID:18702597	pubmed	18702597	create date:2008/08/16 | first author:Spitzer B
Contribution of prior semantic knowledge to new episodic learning in amnesia.	/pubmed/18702596	Kan IP, Alexander MP, Verfaellie M.	J Cogn Neurosci. 2009 May;21(5):938-44.	J Cogn Neurosci. 2009	PubMed	citation	PMID:18702596	pubmed	18702596	create date:2008/08/16 | first author:Kan IP
Title	URL	Description	Details	ShortDetails	Resource	Type	Identifiers	Db	EntrezUID	Properties
Hearing faces: how the infant brain matches the face it sees with the speech it hears.	/pubmed/18702595	Bristow D, Dehaene-Lambertz G, Mattout J, Soares C, Gliga T, Baillet S, Mangin JF.	J Cogn Neurosci. 2009 May;21(5):905-21.	J Cogn Neurosci. 2009	PubMed	citation	PMID:18702595	pubmed	18702595	create date:2008/08/16 | first author:Bristow D
Sentence syntax and content in the human temporal lobe: an fMRI adaptation study in auditory and visual modalities.	/pubmed/18702594	Devauchelle AD, Oppenheim C, Rizzi L, Dehaene S, Pallier C.	J Cogn Neurosci. 2009 May;21(5):1000-12.	J Cogn Neurosci. 2009	PubMed	citation	PMID:18702594	pubmed	18702594	create date:2008/08/16 | first author:Devauchelle AD
N250 ERP correlates of the acquisition of face representations across different images.	/pubmed/18702593	Kaufmann JM, Schweinberger SR, Burton AM.	J Cogn Neurosci. 2009 Apr;21(4):625-41.	J Cogn Neurosci. 2009	PubMed	citation	PMID:18702593	pubmed	18702593	create date:2008/08/16 | first author:Kaufmann JM
Stop and go: the neural basis of selective movement prevention.	/pubmed/18702592	Coxon JP, Stinear CM, Byblow WD.	J Cogn Neurosci. 2009 Jun;21(6):1193-203.	J Cogn Neurosci. 2009	PubMed	citation	PMID:18702592	pubmed	18702592	create date:2008/08/16 | first author:Coxon JP
Posterior Beta and anterior gamma oscillations predict cognitive insight.	/pubmed/18702591	Sheth BR, Sandkühler S, Bhattacharya J.	J Cogn Neurosci. 2009 Jul;21(7):1269-79.	J Cogn Neurosci. 2009	PubMed	citation	PMID:18702591	pubmed	18702591	create date:2008/08/16 | first author:Sheth BR
Task-relevant output signals are sent from monkey dorsolateral prefrontal cortex to the superior colliculus during a visuospatial working memory task.	/pubmed/18702590	Johnston K, Everling S.	J Cogn Neurosci. 2009 May;21(5):1023-38.	J Cogn Neurosci. 2009	PubMed	citation	PMID:18702590	pubmed	18702590	create date:2008/08/16 | first author:Johnston K
Remembered but unused: the accessory items in working memory that do not guide attention.	/pubmed/18702589	Peters JC, Goebel R, Roelfsema PR.	J Cogn Neurosci. 2009 Jun;21(6):1081-91.	J Cogn Neurosci. 2009	PubMed	citation	PMID:18702589	pubmed	18702589	create date:2008/08/16 | first author:Peters JC
Experience-dependent enhancement of linguistic pitch representation in the brainstem is not specific to a speech context.	/pubmed/18702588	Krishnan A, Swaminathan J, Gandour JT.	J Cogn Neurosci. 2009 Jun;21(6):1092-105.	J Cogn Neurosci. 2009	PubMed	citation	PMID:18702588	pubmed	18702588	create date:2008/08/16 | first author:Krishnan A
Temporo-parietal junction activity in theory-of-mind tasks: falseness, beliefs, or attention.	/pubmed/18702587	Aichhorn M, Perner J, Weiss B, Kronbichler M, Staffen W, Ladurner G.	J Cogn Neurosci. 2009 Jun;21(6):1179-92.	J Cogn Neurosci. 2009	PubMed	citation	PMID:18702587	pubmed	18702587	create date:2008/08/16 | first author:Aichhorn M
Functional neuroanatomy of mental rotation.	/pubmed/18702586	Milivojevic B, Hamm JP, Corballis MC.	J Cogn Neurosci. 2009 May;21(5):945-59.	J Cogn Neurosci. 2009	PubMed	citation	PMID:18702586	pubmed	18702586	create date:2008/08/16 | first author:Milivojevic B
Don't do it! Cortical inhibition and self-attribution during action observation.	/pubmed/18702585	Schütz-Bosbach S, Avenanti A, Aglioti SM, Haggard P.	J Cogn Neurosci. 2009 Jun;21(6):1215-27.	J Cogn Neurosci. 2009	PubMed	citation	PMID:18702585	pubmed	18702585	create date:2008/08/16 | first author:Schütz-Bosbach S
The effects of accessory stimuli on information processing: evidence from electrophysiology and a diffusion model analysis.	/pubmed/18702584	Jepma M, Wagenmakers EJ, Band GP, Nieuwenhuis S.	J Cogn Neurosci. 2009 May;21(5):847-64.	J Cogn Neurosci. 2009	PubMed	citation	PMID:18702584	pubmed	18702584	create date:2008/08/16 | first author:Jepma M
Dynamic changes in the mental rotation network revealed by pattern recognition analysis of fMRI data.	/pubmed/18702583	Mourao-Miranda J, Ecker C, Sato JR, Brammer M.	J Cogn Neurosci. 2009 May;21(5):890-904.	J Cogn Neurosci. 2009	PubMed	citation	PMID:18702583	pubmed	18702583	create date:2008/08/16 | first author:Mourao-Miranda J
Neural correlates of subjective awareness and unconscious processing: an ERP study.	/pubmed/18702582	Lamy D, Salti M, Bar-Haim Y.	J Cogn Neurosci. 2009 Jul;21(7):1435-46.	J Cogn Neurosci. 2009	PubMed	citation	PMID:18702582	pubmed	18702582	create date:2008/08/16 | first author:Lamy D
Losing your head: behavioral and electrophysiological effects of body inversion.	/pubmed/18702581	Minnebusch DA, Suchan B, Daum I.	J Cogn Neurosci. 2009 May;21(5):865-74.	J Cogn Neurosci. 2009	PubMed	citation	PMID:18702581	pubmed	18702581	create date:2008/08/16 | first author:Minnebusch DA
The main sources of intersubject variability in neuronal activation for reading aloud.	/pubmed/18702580	Kherif F, Josse G, Seghier ML, Price CJ.	J Cogn Neurosci. 2009 Apr;21(4):654-68.	J Cogn Neurosci. 2009	PubMed	citation	PMID:18702580	pubmed	18702580	create date:2008/08/16 | first author:Kherif F
Neural correlates of semantic competition during processing of ambiguous words.	/pubmed/18702579	Bilenko NY, Grindrod CM, Myers EB, Blumstein SE.	J Cogn Neurosci. 2009 May;21(5):960-75.	J Cogn Neurosci. 2009	PubMed	citation	PMID:18702579	pubmed	18702579	create date:2008/08/16 | first author:Bilenko NY
Repetitive transcranial magnetic stimulation to the primary motor cortex interferes with motor learning by observing.	/pubmed/18702578	Brown LE, Wilson ET, Gribble PL.	J Cogn Neurosci. 2009 May;21(5):1013-22.	J Cogn Neurosci. 2009	PubMed	citation	PMID:18702578	pubmed	18702578	create date:2008/08/16 | first author:Brown LE
Good vibrations: cross-frequency coupling in the human nucleus accumbens during reward processing.	/pubmed/18702577	Cohen MX, Axmacher N, Lenartz D, Elger CE, Sturm V, Schlaepfer TE.	J Cogn Neurosci. 2009 May;21(5):875-89.	J Cogn Neurosci. 2009	PubMed	citation	PMID:18702577	pubmed	18702577	create date:2008/08/16 | first author:Cohen MX
Developmental increase in top-down and bottom-up processing in a phonological task: an effective connectivity, fMRI study.	/pubmed/18702576	Bitan T, Cheon J, Lu D, Burman DD, Booth JR.	J Cogn Neurosci. 2009 Jun;21(6):1135-45.	J Cogn Neurosci. 2009	PubMed	citation	PMID:18702576	pubmed	18702576	create date:2008/08/16 | first author:Bitan T
Event-related potential evidence that automatic recollection can be voluntarily avoided.	/pubmed/18702575	Bergström ZM, de Fockert J, Richardson-Klavehn A.	J Cogn Neurosci. 2009 Jul;21(7):1280-301.	J Cogn Neurosci. 2009	PubMed	citation	PMID:18702575	pubmed	18702575	create date:2008/08/16 | first author:Bergström ZM
Multimodal effects of local context on target detection: evidence from P3b.	/pubmed/18702574	Fogelson N, Wang X, Lewis JB, Kishiyama MM, Ding M, Knight RT.	J Cogn Neurosci. 2009 Sep;21(9):1680-92.	J Cogn Neurosci. 2009	PubMed	citation	PMID:18702574	pubmed	18702574	create date:2008/08/16 | first author:Fogelson N
The long road to automation: neurocognitive development of letter-speech sound processing.	/pubmed/18593266	Froyen DJ, Bonte ML, van Atteveldt N, Blomert L.	J Cogn Neurosci. 2009 Mar;21(3):567-80.	J Cogn Neurosci. 2009	PubMed	citation	PMID:18593266	pubmed	18593266	create date:2008/07/03 | first author:Froyen DJ
Motor-induced suppression of the auditory cortex.	/pubmed/18593265	Aliu SO, Houde JF, Nagarajan SS.	J Cogn Neurosci. 2009 Apr;21(4):791-802.	J Cogn Neurosci. 2009	PubMed	citation	PMID:18593265	pubmed	18593265	create date:2008/07/03 | first author:Aliu SO
Neuromagnetic response to body motion and brain connectivity.	/pubmed/18578605	Pavlova M, Bidet-Ildei C, Sokolov AN, Braun C, Krägeloh-Mann I.	J Cogn Neurosci. 2009 May;21(5):837-46.	J Cogn Neurosci. 2009	PubMed	citation	PMID:18578605	pubmed	18578605	create date:2008/06/27 | first author:Pavlova M
Dominance and submission: the ventrolateral prefrontal cortex and responses to status cues.	/pubmed/18578604	Marsh AA, Blair KS, Jones MM, Soliman N, Blair RJ.	J Cogn Neurosci. 2009 Apr;21(4):713-24.	J Cogn Neurosci. 2009	PubMed	citation	PMID:18578604	pubmed	18578604	create date:2008/06/27 | first author:Marsh AA
A brain mechanism for facilitation of insight by positive affect.	/pubmed/18578603	Subramaniam K, Kounios J, Parrish TB, Jung-Beeman M.	J Cogn Neurosci. 2009 Mar;21(3):415-32.	J Cogn Neurosci. 2009	PubMed	citation	PMID:18578603	pubmed	18578603	create date:2008/06/27 | first author:Subramaniam K
End or means--the what" and "how" of observed intentional actions."	/pubmed/18578602	Hesse MD, Sparing R, Fink GR.	J Cogn Neurosci. 2009 Apr;21(4):776-90.	J Cogn Neurosci. 2009	PubMed	citation	PMID:18578602	pubmed	18578602	create date:2008/06/27 | first author:Hesse MD
Memory effects of speech and gesture binding: cortical and hippocampal activation in relation to subsequent memory performance.	/pubmed/18578601	Straube B, Green A, Weis S, Chatterjee A, Kircher T.	J Cogn Neurosci. 2009 Apr;21(4):821-36.	J Cogn Neurosci. 2009	PubMed	citation	PMID:18578601	pubmed	18578601	create date:2008/06/27 | first author:Straube B
The angry brain: neural correlates of anger, angry rumination, and aggressive personality.	/pubmed/18578600	Denson TF, Pedersen WC, Ronquillo J, Nandy AS.	J Cogn Neurosci. 2009 Apr;21(4):734-44.	J Cogn Neurosci. 2009	PubMed	citation	PMID:18578600	pubmed	18578600	create date:2008/06/27 | first author:Denson TF
Task-dependent modulations of prefrontal and hippocampal activity during intrinsic word production.	/pubmed/18578599	Whitney C, Weis S, Krings T, Huber W, Grossman M, Kircher T.	J Cogn Neurosci. 2009 Apr;21(4):697-712.	J Cogn Neurosci. 2009	PubMed	citation	PMID:18578599	pubmed	18578599	create date:2008/06/27 | first author:Whitney C
Learning and consolidation of novel spoken words.	/pubmed/18578598	Davis MH, Di Betta AM, Macdonald MJ, Gaskell MG.	J Cogn Neurosci. 2009 Apr;21(4):803-20.	J Cogn Neurosci. 2009	PubMed	citation	PMID:18578598	pubmed	18578598	create date:2008/06/27 | first author:Davis MH
Normal and impaired reflexive orienting of attention after central nonpredictive cues.	/pubmed/18578597	Bonato M, Priftis K, Marenzi R, Zorzi M.	J Cogn Neurosci. 2009 Apr;21(4):745-59.	J Cogn Neurosci. 2009	PubMed	citation	PMID:18578597	pubmed	18578597	create date:2008/06/27 | first author:Bonato M
Rule-dependent prefrontal cortex activity across episodic and perceptual decisions: an fMRI investigation of the criterial classification account.	/pubmed/18578596	Han S, Huettel SA, Dobbins IG.	J Cogn Neurosci. 2009 May;21(5):922-37.	J Cogn Neurosci. 2009	PubMed	citation	PMID:18578596	pubmed	18578596	create date:2008/06/27 | first author:Han S
Cerebral white matter integrity mediates adult age differences in cognitive performance.	/pubmed/18564054	Madden DJ, Spaniol J, Costello MC, Bucur B, White LE, Cabeza R, Davis SW, Dennis NA, Provenzale JM, Huettel SA.	J Cogn Neurosci. 2009 Feb;21(2):289-302.	J Cogn Neurosci. 2009	PubMed	citation	PMID:18564054	pubmed	18564054	create date:2008/06/20 | first author:Madden DJ
On why left events are the right ones: neural mechanisms underlying the left-hemifield advantage in rapid serial visual presentation.	/pubmed/18564053	Verleger R, Sprenger A, Gebauer S, Fritzmannova M, Friedrich M, Kraft S, Jaśkowski P.	J Cogn Neurosci. 2009 Mar;21(3):474-88.	J Cogn Neurosci. 2009	PubMed	citation	PMID:18564053	pubmed	18564053	create date:2008/06/20 | first author:Verleger R
The left intraparietal sulcus modulates the selection of low salient stimuli.	/pubmed/18564052	Mevorach C, Shalev L, Allen HA, Humphreys GW.	J Cogn Neurosci. 2009 Feb;21(2):303-15.	J Cogn Neurosci. 2009	PubMed	citation	PMID:18564052	pubmed	18564052	create date:2008/06/20 | first author:Mevorach C
Hemisphere-specific episodic memory networks in the human brain: a correlation study between intracarotid amobarbital test and [(18)F]FDG-PET.	/pubmed/18564051	Akanuma N, Reed LJ, Marsden PK, Jarosz J, Adachi N, Hallett WA, Alarcón G, Morris RG, Koutroumanidis M.	J Cogn Neurosci. 2009 Mar;21(3):605-22.	J Cogn Neurosci. 2009	PubMed	citation	PMID:18564051	pubmed	18564051	create date:2008/06/20 | first author:Akanuma N
Familiarity or conceptual priming: event-related potentials in name recognition.	/pubmed/18564050	Stenberg G, Hellman J, Johansson M, Rosén I.	J Cogn Neurosci. 2009 Mar;21(3):447-60.	J Cogn Neurosci. 2009	PubMed	citation	PMID:18564050	pubmed	18564050	create date:2008/06/20 | first author:Stenberg G
Grapheme-color synesthesia influences overt visual attention.	/pubmed/18564049	Carriere JS, Eaton D, Reynolds MG, Dixon MJ, Smilek D.	J Cogn Neurosci. 2009 Feb;21(2):246-58.	J Cogn Neurosci. 2009	PubMed	citation	PMID:18564049	pubmed	18564049	create date:2008/06/20 | first author:Carriere JS
Electrophysiological indices of target and distractor processing in visual search.	/pubmed/18564048	Hickey C, Di Lollo V, McDonald JJ.	J Cogn Neurosci. 2009 Apr;21(4):760-75.	J Cogn Neurosci. 2009	PubMed	citation	PMID:18564048	pubmed	18564048	create date:2008/06/20 | first author:Hickey C
Intermodal auditory, visual, and tactile attention modulates early stages of neural processing.	/pubmed/18564047	Karns CM, Knight RT.	J Cogn Neurosci. 2009 Apr;21(4):669-83.	J Cogn Neurosci. 2009	PubMed	citation	PMID:18564047	pubmed	18564047	create date:2008/06/20 | first author:Karns CM
To bet or not to bet? The error negativity or error-related negativity associated with risk-taking choices.	/pubmed/18564046	Yu R, Zhou X.	J Cogn Neurosci. 2009 Apr;21(4):684-96.	J Cogn Neurosci. 2009	PubMed	citation	PMID:18564046	pubmed	18564046	create date:2008/06/20 | first author:Yu R
Nonlinear amygdala response to face trustworthiness: contributions of high and low spatial frequency information.	/pubmed/18564045	Said CP, Baron SG, Todorov A.	J Cogn Neurosci. 2009 Mar;21(3):519-28.	J Cogn Neurosci. 2009	PubMed	citation	PMID:18564045	pubmed	18564045	create date:2008/06/20 | first author:Said CP
Effects of psychostimulants on alertness and spatial bias in healthy participants.	/pubmed/18564044	Dodds C, Müller U, Manly T.	J Cogn Neurosci. 2009 Mar;21(3):529-37.	J Cogn Neurosci. 2009	PubMed	citation	PMID:18564044	pubmed	18564044	create date:2008/06/20 | first author:Dodds C
Retrieval processes supporting judgments of recency.	/pubmed/18564043	Grove KL, Wilding EL.	J Cogn Neurosci. 2009 Mar;21(3):461-73.	J Cogn Neurosci. 2009	PubMed	citation	PMID:18564043	pubmed	18564043	create date:2008/06/20 | first author:Grove KL
The attentional blink reveals serial working memory encoding: evidence from virtual and human event-related potentials.	/pubmed/18564042	Craston P, Wyble B, Chennu S, Bowman H.	J Cogn Neurosci. 2009 Mar;21(3):550-66.	J Cogn Neurosci. 2009	PubMed	citation	PMID:18564042	pubmed	18564042	create date:2008/06/20 | first author:Craston P
Inhibition of return in the covert deployment of attention: evidence from human electrophysiology.	/pubmed/18564041	McDonald JJ, Hickey C, Green JJ, Whitman JC.	J Cogn Neurosci. 2009 Apr;21(4):725-33.	J Cogn Neurosci. 2009	PubMed	citation	PMID:18564041	pubmed	18564041	create date:2008/06/20 | first author:McDonald JJ
Retrieval from episodic memory: neural mechanisms of interference resolution.	/pubmed/18564040	Wimber M, Rutschmann RM, Greenlee MW, Bäuml KH.	J Cogn Neurosci. 2009 Mar;21(3):538-49.	J Cogn Neurosci. 2009	PubMed	citation	PMID:18564040	pubmed	18564040	create date:2008/06/20 | first author:Wimber M
The case of pretense: observing actions and inferring goals.	/pubmed/18564039	Schubotz RI, von Cramon DY.	J Cogn Neurosci. 2009 Apr;21(4):642-53.	J Cogn Neurosci. 2009	PubMed	citation	PMID:18564039	pubmed	18564039	create date:2008/06/20 | first author:Schubotz RI
Title	URL	Description	Details	ShortDetails	Resource	Type	Identifiers	Db	EntrezUID	Properties
Neural correlates of stereotype application.	/pubmed/18564038	Mitchell JP, Ames DL, Jenkins AC, Banaji MR.	J Cogn Neurosci. 2009 Mar;21(3):594-604.	J Cogn Neurosci. 2009	PubMed	citation	PMID:18564038	pubmed	18564038	create date:2008/06/20 | first author:Mitchell JP
The common neural basis of autobiographical memory, prospection, navigation, theory of mind, and the default mode: a quantitative meta-analysis.	/pubmed/18510452	Spreng RN, Mar RA, Kim AS.	J Cogn Neurosci. 2009 Mar;21(3):489-510.	J Cogn Neurosci. 2009	PubMed	citation	PMID:18510452	pubmed	18510452	create date:2008/05/31 | first author:Spreng RN
Are vowels and consonants processed differently? Event-related potential evidence with a delayed letter paradigm.	/pubmed/18510451	Carreiras M, Gillon-Dowens M, Vergara M, Perea M.	J Cogn Neurosci. 2009 Feb;21(2):275-88.	J Cogn Neurosci. 2009	PubMed	citation	PMID:18510451	pubmed	18510451	create date:2008/05/31 | first author:Carreiras M
Alternate task inhibits single-neuron category-selective responses in the human hippocampus while preserving selectivity in the amygdala.	/pubmed/18510450	Steinmetz PN.	J Cogn Neurosci. 2009 Feb;21(2):347-58.	J Cogn Neurosci. 2009	PubMed	citation	PMID:18510450	pubmed	18510450	create date:2008/05/31 | first author:Steinmetz PN
Distinctive neural mechanisms supporting visual object individuation and identification.	/pubmed/18510449	Xu Y.	J Cogn Neurosci. 2009 Mar;21(3):511-8.	J Cogn Neurosci. 2009	PubMed	citation	PMID:18510449	pubmed	18510449	create date:2008/05/31 | first author:Xu Y
Development of spatial and verbal working memory capacity in the human brain.	/pubmed/18510448	Thomason ME, Race E, Burrows B, Whitfield-Gabrieli S, Glover GH, Gabrieli JD.	J Cogn Neurosci. 2009 Feb;21(2):316-32.	J Cogn Neurosci. 2009	PubMed	citation	PMID:18510448	pubmed	18510448	create date:2008/05/31 | first author:Thomason ME
Structural and metabolic correlates of episodic memory in relation to the depth of encoding in normal aging.	/pubmed/18510447	Kalpouzos G, Chételat G, Landeau B, Clochon P, Viader F, Eustache F, Desgranges B.	J Cogn Neurosci. 2009 Feb;21(2):372-89.	J Cogn Neurosci. 2009	PubMed	citation	PMID:18510447	pubmed	18510447	create date:2008/05/31 | first author:Kalpouzos G
Attentional selection of multiple goal positions before rapid hand movement sequences: an event-related potential study.	/pubmed/18510446	Baldauf D, Deubel H.	J Cogn Neurosci. 2009 Jan;21(1):18-29.	J Cogn Neurosci. 2009	PubMed	citation	PMID:18510446	pubmed	18510446	create date:2008/05/31 | first author:Baldauf D
An event-related potential study on changes of violation and error responses during morphosyntactic learning.	/pubmed/18510445	Davidson DJ, Indefrey P.	J Cogn Neurosci. 2009 Mar;21(3):433-46.	J Cogn Neurosci. 2009	PubMed	citation	PMID:18510445	pubmed	18510445	create date:2008/05/31 | first author:Davidson DJ
Oscillatory activity and phase-amplitude coupling in the human medial frontal cortex during decision making.	/pubmed/18510444	Cohen MX, Elger CE, Fell J.	J Cogn Neurosci. 2009 Feb;21(2):390-402.	J Cogn Neurosci. 2009	PubMed	citation	PMID:18510444	pubmed	18510444	create date:2008/05/31 | first author:Cohen MX
Compressed scaling of abstract numerosity representations in adult humans and monkeys.	/pubmed/18510443	Merten K, Nieder A.	J Cogn Neurosci. 2009 Feb;21(2):333-46.	J Cogn Neurosci. 2009	PubMed	citation	PMID:18510443	pubmed	18510443	create date:2008/05/31 | first author:Merten K
Saccades to a remembered location elicit spatially specific activation in human retinotopic visual cortex.	/pubmed/18510442	Geng JJ, Ruff CC, Driver J.	J Cogn Neurosci. 2009 Feb;21(2):230-45.	J Cogn Neurosci. 2009	PubMed	citation	PMID:18510442	pubmed	18510442	create date:2008/05/31 | first author:Geng JJ
Difficulty of discrimination modulates attentional capture by regulating attentional focus.	/pubmed/18510441	Sawaki R, Katayama J.	J Cogn Neurosci. 2009 Feb;21(2):359-71.	J Cogn Neurosci. 2009	PubMed	citation	PMID:18510441	pubmed	18510441	create date:2008/05/31 | first author:Sawaki R
Time course of early audiovisual interactions during speech and nonspeech central auditory processing: a magnetoencephalography study.	/pubmed/18510440	Hertrich I, Mathiak K, Lutzenberger W, Ackermann H.	J Cogn Neurosci. 2009 Feb;21(2):259-74.	J Cogn Neurosci. 2009	PubMed	citation	PMID:18510440	pubmed	18510440	create date:2008/05/31 | first author:Hertrich I
Functional representation of living and nonliving domains across the cerebral hemispheres: a combined event-related potential/transcranial magnetic stimulation study.	/pubmed/18510439	Fuggetta G, Rizzo S, Pobric G, Lavidor M, Walsh V.	J Cogn Neurosci. 2009 Feb;21(2):403-14.	J Cogn Neurosci. 2009	PubMed	citation	PMID:18510439	pubmed	18510439	create date:2008/05/31 | first author:Fuggetta G
The attentional blink modulates activity in the early visual cortex.	/pubmed/18510438	Hein G, Alink A, Kleinschmidt A, Müller NG.	J Cogn Neurosci. 2009 Jan;21(1):197-206.	J Cogn Neurosci. 2009	PubMed	citation	PMID:18510438	pubmed	18510438	create date:2008/05/31 | first author:Hein G
Fine-tuned: phonology and semantics affect first-to second-language zooming in.	/pubmed/18489240	Elston-Güttler KE, Gunter TC.	J Cogn Neurosci. 2009 Jan;21(1):180-96.	J Cogn Neurosci. 2009	PubMed	citation	PMID:18489240	pubmed	18489240	create date:2008/05/21 | first author:Elston-Güttler KE
Cortical activation patterns during long-term memory retrieval of visually or haptically encoded objects and locations.	/pubmed/18476766	Stock O, Röder B, Burke M, Bien S, Rösler F.	J Cogn Neurosci. 2009 Jan;21(1):58-82.	J Cogn Neurosci. 2009	PubMed	citation	PMID:18476766	pubmed	18476766	create date:2008/05/15 | first author:Stock O
The lateral and ventromedial prefrontal cortex work as a dynamic integrated system: evidence from FMRI connectivity analysis.	/pubmed/18476765	Longe O, Senior C, Rippon G.	J Cogn Neurosci. 2009 Jan;21(1):141-54.	J Cogn Neurosci. 2009	PubMed	citation	PMID:18476765	pubmed	18476765	create date:2008/05/15 | first author:Longe O
Two types of action error: electrophysiological evidence for separable inhibitory and sustained attention neural mechanisms producing error on go/no-go tasks.	/pubmed/18476764	O'Connell RG, Dockree PM, Bellgrove MA, Turin A, Ward S, Foxe JJ, Robertson IH.	J Cogn Neurosci. 2009 Jan;21(1):93-104.	J Cogn Neurosci. 2009	PubMed	citation	PMID:18476764	pubmed	18476764	create date:2008/05/15 | first author:O'Connell RG
On-line orthographic influences on spoken language in a semantic task.	/pubmed/18476763	Pattamadilok C, Perre L, Dufau S, Ziegler JC.	J Cogn Neurosci. 2009 Jan;21(1):169-79.	J Cogn Neurosci. 2009	PubMed	citation	PMID:18476763	pubmed	18476763	create date:2008/05/15 | first author:Pattamadilok C
Brain imaging and brain privacy: a realistic concern?	/pubmed/18476762	Farah MJ, Smith ME, Gawuga C, Lindsell D, Foster D.	J Cogn Neurosci. 2009 Jan;21(1):119-27.	J Cogn Neurosci. 2009	PubMed	citation	PMID:18476762	pubmed	18476762	create date:2008/05/15 | first author:Farah MJ
Violation of expectation: neural correlates reflect bases of prediction.	/pubmed/18476761	Bubic A, von Cramon DY, Jacobsen T, Schröger E, Schubotz RI.	J Cogn Neurosci. 2009 Jan;21(1):155-68.	J Cogn Neurosci. 2009	PubMed	citation	PMID:18476761	pubmed	18476761	create date:2008/05/15 | first author:Bubic A
In the eye of the beholder: individual differences in perceived social isolation predict regional brain activation to social stimuli.	/pubmed/18476760	Cacioppo JT, Norris CJ, Decety J, Monteleone G, Nusbaum H.	J Cogn Neurosci. 2009 Jan;21(1):83-92.	J Cogn Neurosci. 2009	PubMed	citation	PMID:18476760	pubmed	18476760	create date:2008/05/15 | first author:Cacioppo JT
Distinct neurophysiological mechanisms mediate mixing costs and switch costs.	/pubmed/18476759	Wylie GR, Murray MM, Javitt DC, Foxe JJ.	J Cogn Neurosci. 2009 Jan;21(1):105-18.	J Cogn Neurosci. 2009	PubMed	citation	PMID:18476759	pubmed	18476759	create date:2008/05/15 | first author:Wylie GR
Reward and social valuation deficits following ventromedial prefrontal damage.	/pubmed/18476758	Moretti L, Dragone D, di Pellegrino G.	J Cogn Neurosci. 2009 Jan;21(1):128-40.	J Cogn Neurosci. 2009	PubMed	citation	PMID:18476758	pubmed	18476758	create date:2008/05/15 | first author:Moretti L
Effects of age on the neural correlates of retrieval cue processing are modulated by task demands.	/pubmed/18476757	Duverne S, Motamedinia S, Rugg MD.	J Cogn Neurosci. 2009 Jan;21(1):1-17.	J Cogn Neurosci. 2009	PubMed	citation	PMID:18476757	pubmed	18476757	create date:2008/05/15 | first author:Duverne S
What is odd" in Posner's location-cueing paradigm? Neural responses to unexpected location and feature changes compared."	/pubmed/18476756	Vossel S, Weidner R, Thiel CM, Fink GR.	J Cogn Neurosci. 2009 Jan;21(1):30-41.	J Cogn Neurosci. 2009	PubMed	citation	PMID:18476756	pubmed	18476756	create date:2008/05/15 | first author:Vossel S
On the functional neuroanatomy of visual word processing: effects of case and letter deviance.	/pubmed/18476755	Kronbichler M, Klackl J, Richlan F, Schurz M, Staffen W, Ladurner G, Wimmer H.	J Cogn Neurosci. 2009 Feb;21(2):222-9.	J Cogn Neurosci. 2009	PubMed	citation	PMID:18476755	pubmed	18476755	create date:2008/05/15 | first author:Kronbichler M
Induced gamma-band activity elicited by visual representation of unattended objects.	/pubmed/18476754	Martinovic J, Gruber T, Ohla K, Müller MM.	J Cogn Neurosci. 2009 Jan;21(1):42-57.	J Cogn Neurosci. 2009	PubMed	citation	PMID:18476754	pubmed	18476754	create date:2008/05/15 | first author:Martinovic J
Working memory retrieval: contributions of the left prefrontal cortex, the left posterior parietal cortex, and the hippocampus.	/pubmed/18471055	Oztekin I, McElree B, Staresina BP, Davachi L.	J Cogn Neurosci. 2009 Mar;21(3):581-93.	J Cogn Neurosci. 2009	PubMed	citation	PMID:18471055	pubmed	18471055	create date:2008/05/13 | first author:Oztekin I
Convergence of the visual field split: hemispheric modeling of face and object recognition.	/pubmed/18457514	Hsiao JH, Shieh DX, Cottrell GW.	J Cogn Neurosci. 2008 Dec;20(12):2298-307.	J Cogn Neurosci. 2008	PubMed	citation	PMID:18457514	pubmed	18457514	create date:2008/05/07 | first author:Hsiao JH
Enhancement of auditory-evoked potentials in musicians reflects an influence of expertise but not selective attention.	/pubmed/18457513	Baumann S, Meyer M, Jäncke L.	J Cogn Neurosci. 2008 Dec;20(12):2238-49.	J Cogn Neurosci. 2008	PubMed	citation	PMID:18457513	pubmed	18457513	create date:2008/05/07 | first author:Baumann S
Timing, storage, and comparison of stimulus duration engage discrete anatomical components of a perceptual timing network.	/pubmed/18457512	Coull JT, Nazarian B, Vidal F.	J Cogn Neurosci. 2008 Dec;20(12):2185-97.	J Cogn Neurosci. 2008	PubMed	citation	PMID:18457512	pubmed	18457512	create date:2008/05/07 | first author:Coull JT
Age differences in target detection and interference resolution in working memory: an event-related potential study.	/pubmed/18457511	Tays WJ, Dywan J, Mathewson KJ, Segalowitz SJ.	J Cogn Neurosci. 2008 Dec;20(12):2250-62.	J Cogn Neurosci. 2008	PubMed	citation	PMID:18457511	pubmed	18457511	create date:2008/05/07 | first author:Tays WJ
Neural organization of linguistic short-term memory is sensory modality-dependent: evidence from signed and spoken language.	/pubmed/18457510	Pa J, Wilson SM, Pickell H, Bellugi U, Hickok G.	J Cogn Neurosci. 2008 Dec;20(12):2198-210.	J Cogn Neurosci. 2008	PubMed	citation	PMID:18457510	pubmed	18457510	create date:2008/05/07 | first author:Pa J
Functional neuroanatomy of meaning acquisition from context.	/pubmed/18457509	Mestres-Missé A, Càmara E, Rodriguez-Fornells A, Rotte M, Münte TF.	J Cogn Neurosci. 2008 Dec;20(12):2153-66.	J Cogn Neurosci. 2008	PubMed	citation	PMID:18457509	pubmed	18457509	create date:2008/05/07 | first author:Mestres-Missé A
The role of awareness in processing of oculomotor capture: evidence from event-related potentials.	/pubmed/18457508	Belopolsky AV, Kramer AF, Theeuwes J.	J Cogn Neurosci. 2008 Dec;20(12):2285-97.	J Cogn Neurosci. 2008	PubMed	citation	PMID:18457508	pubmed	18457508	create date:2008/05/07 | first author:Belopolsky AV
Dissociating early and late error signals in perceptual recognition.	/pubmed/18457507	Wheeler ME, Petersen SE, Nelson SM, Ploran EJ, Velanova K.	J Cogn Neurosci. 2008 Dec;20(12):2211-25.	J Cogn Neurosci. 2008	PubMed	citation	PMID:18457507	pubmed	18457507	create date:2008/05/07 | first author:Wheeler ME
Repetition suppression of induced gamma activity predicts enhanced orienting toward a novel stimulus in 6-month-old infants.	/pubmed/18457506	Snyder KA, Keil A.	J Cogn Neurosci. 2008 Dec;20(12):2137-52.	J Cogn Neurosci. 2008	PubMed	citation	PMID:18457506	pubmed	18457506	create date:2008/05/07 | first author:Snyder KA
Inferences during story comprehension: cortical recruitment affected by predictability of events and working memory capacity.	/pubmed/18457505	Virtue S, Parrish T, Jung-Beeman M.	J Cogn Neurosci. 2008 Dec;20(12):2274-84.	J Cogn Neurosci. 2008	PubMed	citation	PMID:18457505	pubmed	18457505	create date:2008/05/07 | first author:Virtue S
Cultural specificity in amygdala response to fear faces.	/pubmed/18457504	Chiao JY, Iidaka T, Gordon HL, Nogawa J, Bar M, Aminoff E, Sadato N, Ambady N.	J Cogn Neurosci. 2008 Dec;20(12):2167-74.	J Cogn Neurosci. 2008	PubMed	citation	PMID:18457504	pubmed	18457504	create date:2008/05/07 | first author:Chiao JY
The cortical underpinnings of context-based memory distortion.	/pubmed/18457503	Aminoff E, Schacter DL, Bar M.	J Cogn Neurosci. 2008 Dec;20(12):2226-37.	J Cogn Neurosci. 2008	PubMed	citation	PMID:18457503	pubmed	18457503	create date:2008/05/07 | first author:Aminoff E
Superior temporal sulcus--It's my area: or is it?	/pubmed/18457502	Hein G, Knight RT.	J Cogn Neurosci. 2008 Dec;20(12):2125-36. Review.	J Cogn Neurosci. 2008	PubMed	citation	PMID:18457502	pubmed	18457502	create date:2008/05/07 | first author:Hein G
Is the error-related negativity amplitude related to error detectability? Evidence from effects of different error types.	/pubmed/18457501	Maier M, Steinhauser M, Hübner R.	J Cogn Neurosci. 2008 Dec;20(12):2263-73.	J Cogn Neurosci. 2008	PubMed	citation	PMID:18457501	pubmed	18457501	create date:2008/05/07 | first author:Maier M
Visual processing affects the neural basis of auditory discrimination.	/pubmed/18457500	Kislyuk DS, Möttönen R, Sams M.	J Cogn Neurosci. 2008 Dec;20(12):2175-84.	J Cogn Neurosci. 2008	PubMed	citation	PMID:18457500	pubmed	18457500	create date:2008/05/07 | first author:Kislyuk DS
The neural and computational basis of controlled speed-accuracy tradeoff during task performance.	/pubmed/18416686	van Veen V, Krug MK, Carter CS.	J Cogn Neurosci. 2008 Nov;20(11):1952-65.	J Cogn Neurosci. 2008	PubMed	citation	PMID:18416686	pubmed	18416686	create date:2008/04/18 | first author:van Veen V
Differential lateralization for words and faces: category or psychophysics?	/pubmed/18416685	Mercure E, Dick F, Halit H, Kaufman J, Johnson MH.	J Cogn Neurosci. 2008 Nov;20(11):2070-87.	J Cogn Neurosci. 2008	PubMed	citation	PMID:18416685	pubmed	18416685	create date:2008/04/18 | first author:Mercure E
Feedforward and recurrent processing in scene segmentation: electroencephalography and functional magnetic resonance imaging.	/pubmed/18416684	Scholte HS, Jolij J, Fahrenfort JJ, Lamme VA.	J Cogn Neurosci. 2008 Nov;20(11):2097-109.	J Cogn Neurosci. 2008	PubMed	citation	PMID:18416684	pubmed	18416684	create date:2008/04/18 | first author:Scholte HS
Children with specific language impairment also show impairment of music-syntactic processing.	/pubmed/18416683	Jentschke S, Koelsch S, Sallat S, Friederici AD.	J Cogn Neurosci. 2008 Nov;20(11):1940-51.	J Cogn Neurosci. 2008	PubMed	citation	PMID:18416683	pubmed	18416683	create date:2008/04/18 | first author:Jentschke S
Title	URL	Description	Details	ShortDetails	Resource	Type	Identifiers	Db	EntrezUID	Properties
Sustained activities and retrieval in a computational model of the perirhinal cortex.	/pubmed/18416682	Vitay J, Hamker FH.	J Cogn Neurosci. 2008 Nov;20(11):1993-2005.	J Cogn Neurosci. 2008	PubMed	citation	PMID:18416682	pubmed	18416682	create date:2008/04/18 | first author:Vitay J
Two neurocognitive mechanisms of semantic integration during the comprehension of visual real-world events.	/pubmed/18416681	Sitnikova T, Holcomb PJ, Kiyonaga KA, Kuperberg GR.	J Cogn Neurosci. 2008 Nov;20(11):2037-57.	J Cogn Neurosci. 2008	PubMed	citation	PMID:18416681	pubmed	18416681	create date:2008/04/18 | first author:Sitnikova T
Gamma band synchronization and the formation of representations in visual word processing: evidence from repetition and homophone priming.	/pubmed/18416680	Matsumoto A, Iidaka T.	J Cogn Neurosci. 2008 Nov;20(11):2088-96.	J Cogn Neurosci. 2008	PubMed	citation	PMID:18416680	pubmed	18416680	create date:2008/04/18 | first author:Matsumoto A
Action co-representation is tuned to other humans.	/pubmed/18416679	Tsai CC, Kuo WJ, Hung DL, Tzeng OJ.	J Cogn Neurosci. 2008 Nov;20(11):2015-24.	J Cogn Neurosci. 2008	PubMed	citation	PMID:18416679	pubmed	18416679	create date:2008/04/18 | first author:Tsai CC
Neural activity within area V1 reflects unconscious visual performance in a case of blindsight.	/pubmed/18416678	Radoeva PD, Prasad S, Brainard DH, Aguirre GK.	J Cogn Neurosci. 2008 Nov;20(11):1927-39.	J Cogn Neurosci. 2008	PubMed	citation	PMID:18416678	pubmed	18416678	create date:2008/04/18 | first author:Radoeva PD
How does reward expectation influence cognition in the human brain?	/pubmed/18416677	Rowe JB, Eckstein D, Braver T, Owen AM.	J Cogn Neurosci. 2008 Nov;20(11):1980-92.	J Cogn Neurosci. 2008	PubMed	citation	PMID:18416677	pubmed	18416677	create date:2008/04/18 | first author:Rowe JB
Combining modalities with different latencies for optimal motor control.	/pubmed/18416676	Bissmarck F, Nakahara H, Doya K, Hikosaka O.	J Cogn Neurosci. 2008 Nov;20(11):1966-79.	J Cogn Neurosci. 2008	PubMed	citation	PMID:18416676	pubmed	18416676	create date:2008/04/18 | first author:Bissmarck F
The influence of blind" distractors on eye movement trajectories in visual hemifield defects."	/pubmed/18416675	Van der Stigchel S, van Zoest W, Theeuwes J, Barton JJ.	J Cogn Neurosci. 2008 Nov;20(11):2025-36.	J Cogn Neurosci. 2008	PubMed	citation	PMID:18416675	pubmed	18416675	create date:2008/04/18 | first author:Van der Stigchel S
On verbal/nonverbal modality dependence of left and right inferior prefrontal activation during performance of flanker interference task.	/pubmed/18416674	Morimoto HM, Hirose S, Chikazoe J, Jimura K, Asari T, Yamashita K, Miyashita Y, Konishi S.	J Cogn Neurosci. 2008 Nov;20(11):2006-14.	J Cogn Neurosci. 2008	PubMed	citation	PMID:18416674	pubmed	18416674	create date:2008/04/18 | first author:Morimoto HM
Rapid electrophysiological brain responses are influenced by both valence and magnitude of monetary rewards.	/pubmed/18416673	Goyer JP, Woldorff MG, Huettel SA.	J Cogn Neurosci. 2008 Nov;20(11):2058-69.	J Cogn Neurosci. 2008	PubMed	citation	PMID:18416673	pubmed	18416673	create date:2008/04/18 | first author:Goyer JP
Neural indicators of inference processes in text comprehension: an event-related functional magnetic resonance imaging study.	/pubmed/18416672	Friese U, Rutschmann R, Raabe M, Schmalhofer F.	J Cogn Neurosci. 2008 Nov;20(11):2110-24.	J Cogn Neurosci. 2008	PubMed	citation	PMID:18416672	pubmed	18416672	create date:2008/04/18 | first author:Friese U
Cortical dynamics of anticipatory mechanisms in interception: a neuromagnetic study.	/pubmed/18370604	Senot P, Baillet S, Renault B, Berthoz A.	J Cogn Neurosci. 2008 Oct;20(10):1827-38.	J Cogn Neurosci. 2008	PubMed	citation	PMID:18370604	pubmed	18370604	create date:2008/03/29 | first author:Senot P
Selective attention to affective value alters how the brain processes olfactory stimuli.	/pubmed/18370603	Rolls ET, Grabenhorst F, Margot C, da Silva MA, Velazco MI.	J Cogn Neurosci. 2008 Oct;20(10):1815-26.	J Cogn Neurosci. 2008	PubMed	citation	PMID:18370603	pubmed	18370603	create date:2008/03/29 | first author:Rolls ET
Mirror neuron system differentially activated by facial expressions and social hand gestures: a functional magnetic resonance imaging study.	/pubmed/18370602	Montgomery KJ, Haxby JV.	J Cogn Neurosci. 2008 Oct;20(10):1866-77.	J Cogn Neurosci. 2008	PubMed	citation	PMID:18370602	pubmed	18370602	create date:2008/03/29 | first author:Montgomery KJ
Autobiographical memory and patterns of brain atrophy in frontotemporal lobar degeneration.	/pubmed/18370601	McKinnon MC, Nica EI, Sengdy P, Kovacevic N, Moscovitch M, Freedman M, Miller BL, Black SE, Levine B.	J Cogn Neurosci. 2008 Oct;20(10):1839-53.	J Cogn Neurosci. 2008	PubMed	citation	PMID:18370601	pubmed	18370601	create date:2008/03/29 | first author:McKinnon MC
Left-lateralized N170 effects of visual expertise in reading: evidence from Japanese syllabic and logographic scripts.	/pubmed/18370600	Maurer U, Zevin JD, McCandliss BD.	J Cogn Neurosci. 2008 Oct;20(10):1878-91.	J Cogn Neurosci. 2008	PubMed	citation	PMID:18370600	pubmed	18370600	create date:2008/03/29 | first author:Maurer U
The human thalamus is crucially involved in executive control operations.	/pubmed/18370599	Marzinzik F, Wahl M, Schneider GH, Kupsch A, Curio G, Klostermann F.	J Cogn Neurosci. 2008 Oct;20(10):1903-14.	J Cogn Neurosci. 2008	PubMed	citation	PMID:18370599	pubmed	18370599	create date:2008/03/29 | first author:Marzinzik F
Conceptual flexibility in the human brain: dynamic recruitment of semantic maps from visual, motor, and motion-related areas.	/pubmed/18370598	Hoenig K, Sim EJ, Bochev V, Herrnberger B, Kiefer M.	J Cogn Neurosci. 2008 Oct;20(10):1799-814.	J Cogn Neurosci. 2008	PubMed	citation	PMID:18370598	pubmed	18370598	create date:2008/03/29 | first author:Hoenig K
Prestimulus cortical activity is correlated with speed of visuomotor processing.	/pubmed/18370597	Zhang Y, Wang X, Bressler SL, Chen Y, Ding M.	J Cogn Neurosci. 2008 Oct;20(10):1915-25.	J Cogn Neurosci. 2008	PubMed	citation	PMID:18370597	pubmed	18370597	create date:2008/03/29 | first author:Zhang Y
Neural mechanisms, temporal dynamics, and individual differences in interference control.	/pubmed/18370596	Forstmann BU, van den Wildenberg WP, Ridderinkhof KR.	J Cogn Neurosci. 2008 Oct;20(10):1854-65.	J Cogn Neurosci. 2008	PubMed	citation	PMID:18370596	pubmed	18370596	create date:2008/03/29 | first author:Forstmann BU
Directed and motivated attention during processing of natural scenes.	/pubmed/18370595	Ferrari V, Codispoti M, Cardinale R, Bradley MM.	J Cogn Neurosci. 2008 Oct;20(10):1753-61.	J Cogn Neurosci. 2008	PubMed	citation	PMID:18370595	pubmed	18370595	create date:2008/03/29 | first author:Ferrari V
Plasticity in the adult human auditory brainstem following short-term linguistic training.	/pubmed/18370594	Song JH, Skoe E, Wong PC, Kraus N.	J Cogn Neurosci. 2008 Oct;20(10):1892-902.	J Cogn Neurosci. 2008	PubMed	citation	PMID:18370594	pubmed	18370594	create date:2008/03/29 | first author:Song JH
Aging does not affect brain patterns of repetition effects associated with perceptual priming of novel objects.	/pubmed/18370593	Soldan A, Gazes Y, Hilton HJ, Stern Y.	J Cogn Neurosci. 2008 Oct;20(10):1762-76.	J Cogn Neurosci. 2008	PubMed	citation	PMID:18370593	pubmed	18370593	create date:2008/03/29 | first author:Soldan A
Error negativity does not reflect conflict: a reappraisal of conflict monitoring and anterior cingulate cortex activity.	/pubmed/18345992	Burle B, Roger C, Allain S, Vidal F, Hasbroucq T.	J Cogn Neurosci. 2008 Sep;20(9):1637-55.	J Cogn Neurosci. 2008	PubMed	citation	PMID:18345992	pubmed	18345992	create date:2008/03/19 | first author:Burle B
The sense of touch: embodied simulation in a visuotactile mirroring mechanism for observed animate or inanimate touch.	/pubmed/18345991	Ebisch SJ, Perrucci MG, Ferretti A, Del Gratta C, Romani GL, Gallese V.	J Cogn Neurosci. 2008 Sep;20(9):1611-23.	J Cogn Neurosci. 2008	PubMed	citation	PMID:18345991	pubmed	18345991	create date:2008/03/19 | first author:Ebisch SJ
Cerebellar transcranial direct current stimulation impairs the practice-dependent proficiency increase in working memory.	/pubmed/18345990	Ferrucci R, Marceglia S, Vergari M, Cogiamanian F, Mrakic-Sposta S, Mameli F, Zago S, Barbieri S, Priori A.	J Cogn Neurosci. 2008 Sep;20(9):1687-97.	J Cogn Neurosci. 2008	PubMed	citation	PMID:18345990	pubmed	18345990	create date:2008/03/19 | first author:Ferrucci R
The left posterior superior temporal gyrus participates specifically in accessing lexical phonology.	/pubmed/18345989	Graves WW, Grabowski TJ, Mehta S, Gupta P.	J Cogn Neurosci. 2008 Sep;20(9):1698-710.	J Cogn Neurosci. 2008	PubMed	citation	PMID:18345989	pubmed	18345989	create date:2008/03/19 | first author:Graves WW
A developmental examination of amygdala response to facial expressions.	/pubmed/18345988	Guyer AE, Monk CS, McClure-Tone EB, Nelson EE, Roberson-Nay R, Adler AD, Fromm SJ, Leibenluft E, Pine DS, Ernst M.	J Cogn Neurosci. 2008 Sep;20(9):1565-82.	J Cogn Neurosci. 2008	PubMed	citation	PMID:18345988	pubmed	18345988	create date:2008/03/19 | first author:Guyer AE
Inefficiency in self-organized attentional switching in the normal aging population is associated with decreased activity in the ventrolateral prefrontal cortex.	/pubmed/18345987	Hampshire A, Gruszka A, Fallon SJ, Owen AM.	J Cogn Neurosci. 2008 Sep;20(9):1670-86.	J Cogn Neurosci. 2008	PubMed	citation	PMID:18345987	pubmed	18345987	create date:2008/03/19 | first author:Hampshire A
Mid-fusiform activation during object discrimination reflects the process of differentiating structural descriptions.	/pubmed/18345986	Liu X, Steinmetz NA, Farley AB, Smith CD, Joseph JE.	J Cogn Neurosci. 2008 Sep;20(9):1711-26.	J Cogn Neurosci. 2008	PubMed	citation	PMID:18345986	pubmed	18345986	create date:2008/03/19 | first author:Liu X
Neural mechanisms underlying adaptive actions after slips.	/pubmed/18345985	Marco-Pallarés J, Camara E, Münte TF, Rodríguez-Fornells A.	J Cogn Neurosci. 2008 Sep;20(9):1595-610.	J Cogn Neurosci. 2008	PubMed	citation	PMID:18345985	pubmed	18345985	create date:2008/03/19 | first author:Marco-Pallarés J
Dissociation between decoding and reasoning about mental states in patients with theory of mind reasoning impairments.	/pubmed/18345984	Njomboro P, Deb S, Humphreys GW.	J Cogn Neurosci. 2008 Sep;20(9):1557-64.	J Cogn Neurosci. 2008	PubMed	citation	PMID:18345984	pubmed	18345984	create date:2008/03/19 | first author:Njomboro P
Number forms in the brain.	/pubmed/18345983	Tang J, Ward J, Butterworth B.	J Cogn Neurosci. 2008 Sep;20(9):1547-56.	J Cogn Neurosci. 2008	PubMed	citation	PMID:18345983	pubmed	18345983	create date:2008/03/19 | first author:Tang J
Infection, incest, and iniquity: investigating the neural correlates of disgust and morality.	/pubmed/18345982	Schaich Borg J, Lieberman D, Kiehl KA.	J Cogn Neurosci. 2008 Sep;20(9):1529-46.	J Cogn Neurosci. 2008	PubMed	citation	PMID:18345982	pubmed	18345982	create date:2008/03/19 | first author:Schaich Borg J
Attention modulates initial stages of visual word processing.	/pubmed/18345981	Ruz M, Nobre AC.	J Cogn Neurosci. 2008 Sep;20(9):1727-36.	J Cogn Neurosci. 2008	PubMed	citation	PMID:18345981	pubmed	18345981	create date:2008/03/19 | first author:Ruz M
Fronto-temporal interactions during overt verbal initiation and suppression.	/pubmed/18345980	Allen P, Mechelli A, Stephan KE, Day F, Dalton J, Williams S, McGuire PK.	J Cogn Neurosci. 2008 Sep;20(9):1656-69.	J Cogn Neurosci. 2008	PubMed	citation	PMID:18345980	pubmed	18345980	create date:2008/03/19 | first author:Allen P
Using brain imaging to extract the structure of complex events at the rational time band.	/pubmed/18345979	Anderson JR, Qin Y.	J Cogn Neurosci. 2008 Sep;20(9):1624-36.	J Cogn Neurosci. 2008	PubMed	citation	PMID:18345979	pubmed	18345979	create date:2008/03/19 | first author:Anderson JR
Deviance-elicited changes in event-related potentials are attenuated by ketamine in mice.	/pubmed/18303985	Ehrlichman RS, Maxwell CR, Majumdar S, Siegel SJ.	J Cogn Neurosci. 2008 Aug;20(8):1403-14.	J Cogn Neurosci. 2008	PubMed	citation	PMID:18303985	pubmed	18303985	create date:2008/02/29 | first author:Ehrlichman RS
Noninvasive brain stimulation improves language learning.	/pubmed/18303984	Flöel A, Rösser N, Michka O, Knecht S, Breitenstein C.	J Cogn Neurosci. 2008 Aug;20(8):1415-22.	J Cogn Neurosci. 2008	PubMed	citation	PMID:18303984	pubmed	18303984	create date:2008/02/29 | first author:Flöel A
Cortical differentiation for nouns and verbs depends on grammatical markers.	/pubmed/18303983	Tyler LK, Randall B, Stamatakis EA.	J Cogn Neurosci. 2008 Aug;20(8):1381-9.	J Cogn Neurosci. 2008	PubMed	citation	PMID:18303983	pubmed	18303983	create date:2008/02/29 | first author:Tyler LK
Age-related differences in brain activity during true and false memory retrieval.	/pubmed/18303982	Dennis NA, Kim H, Cabeza R.	J Cogn Neurosci. 2008 Aug;20(8):1390-402.	J Cogn Neurosci. 2008	PubMed	citation	PMID:18303982	pubmed	18303982	create date:2008/02/29 | first author:Dennis NA
Arousal and attention: self-chosen stimulation optimizes cortical excitability and minimizes compensatory effort.	/pubmed/18303981	Fischer T, Langner R, Birbaumer N, Brocke B.	J Cogn Neurosci. 2008 Aug;20(8):1443-53.	J Cogn Neurosci. 2008	PubMed	citation	PMID:18303981	pubmed	18303981	create date:2008/02/29 | first author:Fischer T
Time-course of posterior parietal and occipital cortex contribution to sound localization.	/pubmed/18303980	Collignon O, Davare M, De Volder AG, Poirier C, Olivier E, Veraart C.	J Cogn Neurosci. 2008 Aug;20(8):1454-63.	J Cogn Neurosci. 2008	PubMed	citation	PMID:18303980	pubmed	18303980	create date:2008/02/29 | first author:Collignon O
Involuntary attentional capture is determined by task set: evidence from event-related brain potentials.	/pubmed/18303979	Eimer M, Kiss M.	J Cogn Neurosci. 2008 Aug;20(8):1423-33.	J Cogn Neurosci. 2008	PubMed	citation	PMID:18303979	pubmed	18303979	create date:2008/02/29 | first author:Eimer M
The key locus of common response inhibition network for no-go and stop signals.	/pubmed/18303978	Zheng D, Oka T, Bokura H, Yamaguchi S.	J Cogn Neurosci. 2008 Aug;20(8):1434-42.	J Cogn Neurosci. 2008	PubMed	citation	PMID:18303978	pubmed	18303978	create date:2008/02/29 | first author:Zheng D
Patterns of autobiographical memory loss in medial-temporal lobe amnesic patients.	/pubmed/18303977	Rosenbaum RS, Moscovitch M, Foster JK, Schnyer DM, Gao F, Kovacevic N, Verfaellie M, Black SE, Levine B.	J Cogn Neurosci. 2008 Aug;20(8):1490-506.	J Cogn Neurosci. 2008	PubMed	citation	PMID:18303977	pubmed	18303977	create date:2008/02/29 | first author:Rosenbaum RS
Homeostatic metaplasticity in the human somatosensory cortex.	/pubmed/18303976	Bliem B, Müller-Dahlhaus JF, Dinse HR, Ziemann U.	J Cogn Neurosci. 2008 Aug;20(8):1517-28.	J Cogn Neurosci. 2008	PubMed	citation	PMID:18303976	pubmed	18303976	create date:2008/02/29 | first author:Bliem B
Trait aggressiveness modulates neurophysiological correlates of laboratory-induced reactive aggression in humans.	/pubmed/18303975	Krämer UM, Büttner S, Roth G, Münte TF.	J Cogn Neurosci. 2008 Aug;20(8):1464-77.	J Cogn Neurosci. 2008	PubMed	citation	PMID:18303975	pubmed	18303975	create date:2008/02/29 | first author:Krämer UM
Selective and shared contributions of the hippocampus and perirhinal cortex to episodic item and associative encoding.	/pubmed/18303974	Staresina BP, Davachi L.	J Cogn Neurosci. 2008 Aug;20(8):1478-89.	J Cogn Neurosci. 2008	PubMed	citation	PMID:18303974	pubmed	18303974	create date:2008/02/29 | first author:Staresina BP
When a thought equals a look: refreshing enhances perceptual memory.	/pubmed/18303973	Yi DJ, Turk-Browne NB, Chun MM, Johnson MK.	J Cogn Neurosci. 2008 Aug;20(8):1371-80.	J Cogn Neurosci. 2008	PubMed	citation	PMID:18303973	pubmed	18303973	create date:2008/02/29 | first author:Yi DJ
Title	URL	Description	Details	ShortDetails	Resource	Type	Identifiers	Db	EntrezUID	Properties
Event-related potential correlates of negation in a sentence-picture verification paradigm.	/pubmed/18303972	Lüdtke J, Friedrich CK, De Filippis M, Kaup B.	J Cogn Neurosci. 2008 Aug;20(8):1355-70.	J Cogn Neurosci. 2008	PubMed	citation	PMID:18303972	pubmed	18303972	create date:2008/02/29 | first author:Lüdtke J
Hand and mouth: cortical correlates of lexical processing in British Sign Language and speechreading English.	/pubmed/18284353	Capek CM, Waters D, Woll B, MacSweeney M, Brammer MJ, McGuire PK, David AS, Campbell R.	J Cogn Neurosci. 2008 Jul;20(7):1220-34.	J Cogn Neurosci. 2008	PubMed	citation	PMID:18284353	pubmed	18284353	create date:2008/02/21 | first author:Capek CM
Seeing and hearing meaning: ERP and fMRI evidence of word versus picture integration into a sentence context.	/pubmed/18284352	Willems RM, Ozyürek A, Hagoort P.	J Cogn Neurosci. 2008 Jul;20(7):1235-49.	J Cogn Neurosci. 2008	PubMed	citation	PMID:18284352	pubmed	18284352	create date:2008/02/21 | first author:Willems RM
Novel scenes improve recollection and recall of words.	/pubmed/18284351	Fenker DB, Frey JU, Schuetze H, Heipertz D, Heinze HJ, Duzel E.	J Cogn Neurosci. 2008 Jul;20(7):1250-65.	J Cogn Neurosci. 2008	PubMed	citation	PMID:18284351	pubmed	18284351	create date:2008/02/21 | first author:Fenker DB
Productive vocabulary size predicts event-related potential correlates of fast mapping in 20-month-olds.	/pubmed/18284350	von Koss Torkildsen J, Svangstu JM, Hansen HF, Smith L, Simonsen HG, Moen I, Lindgren M.	J Cogn Neurosci. 2008 Jul;20(7):1266-82.	J Cogn Neurosci. 2008	PubMed	citation	PMID:18284350	pubmed	18284350	create date:2008/02/21 | first author:von Koss Torkildsen J
The speed of orthographic processing during lexical decision: electrophysiological evidence for independent coding of letter identity and letter position in visual word recognition.	/pubmed/18284349	Mariol M, Jacques C, Schelstraete MA, Rossion B.	J Cogn Neurosci. 2008 Jul;20(7):1283-99.	J Cogn Neurosci. 2008	PubMed	citation	PMID:18284349	pubmed	18284349	create date:2008/02/21 | first author:Mariol M
Endogenous control and task representation: an fMRI study in algebraic problem-solving.	/pubmed/18284348	Stocco A, Anderson JR.	J Cogn Neurosci. 2008 Jul;20(7):1300-14.	J Cogn Neurosci. 2008	PubMed	citation	PMID:18284348	pubmed	18284348	create date:2008/02/21 | first author:Stocco A
Processing pronouns without antecedents: evidence from event-related brain potentials.	/pubmed/18284347	Filik R, Sanford AJ, Leuthold H.	J Cogn Neurosci. 2008 Jul;20(7):1315-26.	J Cogn Neurosci. 2008	PubMed	citation	PMID:18284347	pubmed	18284347	create date:2008/02/21 | first author:Filik R
Cholinergic enhancement eliminates modulation of neural activity by task difficulty in the prefrontal cortex during working memory.	/pubmed/18284346	Furey ML, Ricciardi E, Schapiro MB, Rapoport SI, Pietrini P.	J Cogn Neurosci. 2008 Jul;20(7):1342-53.	J Cogn Neurosci. 2008	PubMed	citation	PMID:18284346	pubmed	18284346	create date:2008/02/21 | first author:Furey ML
The short and long of it: neural correlates of temporal-order memory for autobiographical events.	/pubmed/18284345	St Jacques P, Rubin DC, LaBar KS, Cabeza R.	J Cogn Neurosci. 2008 Jul;20(7):1327-41.	J Cogn Neurosci. 2008	PubMed	citation	PMID:18284345	pubmed	18284345	create date:2008/02/21 | first author:St Jacques P
Effects of stimulus difficulty and repetition on printed word identification: an fMRI comparison of nonimpaired and reading-disabled adolescent cohorts.	/pubmed/18284344	Pugh KR, Frost SJ, Sandak R, Landi N, Rueckl JG, Constable RT, Seidenberg MS, Fulbright RK, Katz L, Mencl WE.	J Cogn Neurosci. 2008 Jul;20(7):1146-60.	J Cogn Neurosci. 2008	PubMed	citation	PMID:18284344	pubmed	18284344	create date:2008/02/21 | first author:Pugh KR
When loading working memory reduces distraction: behavioral and electrophysiological evidence from an auditory-visual distraction paradigm.	/pubmed/18284343	SanMiguel I, Corral MJ, Escera C.	J Cogn Neurosci. 2008 Jul;20(7):1131-45.	J Cogn Neurosci. 2008	PubMed	citation	PMID:18284343	pubmed	18284343	create date:2008/02/21 | first author:SanMiguel I
Class information predicts activation by object fragments in human object areas.	/pubmed/18284342	Lerner Y, Epshtein B, Ullman S, Malach R.	J Cogn Neurosci. 2008 Jul;20(7):1189-206.	J Cogn Neurosci. 2008	PubMed	citation	PMID:18284342	pubmed	18284342	create date:2008/02/21 | first author:Lerner Y
Speeding up syntax: on the relative timing and automaticity of local phrase structure and morphosyntactic processing as reflected in event-related brain potentials.	/pubmed/18284341	Hasting AS, Kotz SA.	J Cogn Neurosci. 2008 Jul;20(7):1207-19.	J Cogn Neurosci. 2008	PubMed	citation	PMID:18284341	pubmed	18284341	create date:2008/02/21 | first author:Hasting AS
Neural processes supporting young and older adults' emotional memories.	/pubmed/18284340	Kensinger EA, Schacter DL.	J Cogn Neurosci. 2008 Jul;20(7):1161-73.	J Cogn Neurosci. 2008	PubMed	citation	PMID:18284340	pubmed	18284340	create date:2008/02/21 | first author:Kensinger EA
Left posterior temporal regions are sensitive to auditory categorization.	/pubmed/18284339	Desai R, Liebenthal E, Waldron E, Binder JR.	J Cogn Neurosci. 2008 Jul;20(7):1174-88.	J Cogn Neurosci. 2008	PubMed	citation	PMID:18284339	pubmed	18284339	create date:2008/02/21 | first author:Desai R
fMRI activity patterns in human LOC carry information about object exemplars within category.	/pubmed/18275340	Eger E, Ashburner J, Haynes JD, Dolan RJ, Rees G.	J Cogn Neurosci. 2008 Feb;20(2):356-70.	J Cogn Neurosci. 2008	PubMed	citation	PMID:18275340	pubmed	18275340	create date:2008/02/16 | first author:Eger E
The role of the right prefrontal cortex in self-evaluation of the face: a functional magnetic resonance imaging study.	/pubmed/18275339	Morita T, Itakura S, Saito DN, Nakashita S, Harada T, Kochiyama T, Sadato N.	J Cogn Neurosci. 2008 Feb;20(2):342-55.	J Cogn Neurosci. 2008	PubMed	citation	PMID:18275339	pubmed	18275339	create date:2008/02/16 | first author:Morita T
Neural substrates for action understanding at different description levels in the human brain.	/pubmed/18275338	Lestou V, Pollick FE, Kourtzi Z.	J Cogn Neurosci. 2008 Feb;20(2):324-41.	J Cogn Neurosci. 2008	PubMed	citation	PMID:18275338	pubmed	18275338	create date:2008/02/16 | first author:Lestou V
Visuotactile learning and body representation: an ERP study with rubber hands and rubber objects.	/pubmed/18275337	Press C, Heyes C, Haggard P, Eimer M.	J Cogn Neurosci. 2008 Feb;20(2):312-23.	J Cogn Neurosci. 2008	PubMed	citation	PMID:18275337	pubmed	18275337	create date:2008/02/16 | first author:Press C
Odd sound processing in the sleeping brain.	/pubmed/18275336	Ruby P, Caclin A, Boulet S, Delpuech C, Morlet D.	J Cogn Neurosci. 2008 Feb;20(2):296-311.	J Cogn Neurosci. 2008	PubMed	citation	PMID:18275336	pubmed	18275336	create date:2008/02/16 | first author:Ruby P
The contribution of the inferior parietal lobe to auditory spatial working memory.	/pubmed/18275335	Alain C, He Y, Grady C.	J Cogn Neurosci. 2008 Feb;20(2):285-95.	J Cogn Neurosci. 2008	PubMed	citation	PMID:18275335	pubmed	18275335	create date:2008/02/16 | first author:Alain C
Reduction in white matter connectivity, revealed by diffusion tensor imaging, may account for age-related changes in face perception.	/pubmed/18275334	Thomas C, Moya L, Avidan G, Humphreys K, Jung KJ, Peterson MA, Behrmann M.	J Cogn Neurosci. 2008 Feb;20(2):268-84.	J Cogn Neurosci. 2008	PubMed	citation	PMID:18275334	pubmed	18275334	create date:2008/02/16 | first author:Thomas C
Fractionating the cognitive control required to bring about a change in task: a dense-sensor event-related potential study.	/pubmed/18275333	Astle DE, Jackson GM, Swainson R.	J Cogn Neurosci. 2008 Feb;20(2):255-67.	J Cogn Neurosci. 2008	PubMed	citation	PMID:18275333	pubmed	18275333	create date:2008/02/16 | first author:Astle DE
Fractionation of the component processes underlying successful episodic encoding: a combined fMRI and divided-attention study.	/pubmed/18275332	Uncapher MR, Rugg MD.	J Cogn Neurosci. 2008 Feb;20(2):240-54.	J Cogn Neurosci. 2008	PubMed	citation	PMID:18275332	pubmed	18275332	create date:2008/02/16 | first author:Uncapher MR
Moving on time: brain network for auditory-motor synchronization is modulated by rhythm complexity and musical training.	/pubmed/18275331	Chen JL, Penhune VB, Zatorre RJ.	J Cogn Neurosci. 2008 Feb;20(2):226-39.	J Cogn Neurosci. 2008	PubMed	citation	PMID:18275331	pubmed	18275331	create date:2008/02/16 | first author:Chen JL
The electrophysiological dynamics of interference during the Stroop task.	/pubmed/18275330	Hanslmayr S, Pastötter B, Bäuml KH, Gruber S, Wimber M, Klimesch W.	J Cogn Neurosci. 2008 Feb;20(2):215-25.	J Cogn Neurosci. 2008	PubMed	citation	PMID:18275330	pubmed	18275330	create date:2008/02/16 | first author:Hanslmayr S
Different brain circuits underlie motor and perceptual representations of temporal intervals.	/pubmed/18275329	Bueti D, Walsh V, Frith C, Rees G.	J Cogn Neurosci. 2008 Feb;20(2):204-14.	J Cogn Neurosci. 2008	PubMed	citation	PMID:18275329	pubmed	18275329	create date:2008/02/16 | first author:Bueti D
Electrophysiological measures of time processing in infant and adult brains: Weber's Law holds.	/pubmed/18275328	Brannon EM, Libertus ME, Meck WH, Woldorff MG.	J Cogn Neurosci. 2008 Feb;20(2):193-203.	J Cogn Neurosci. 2008	PubMed	citation	PMID:18275328	pubmed	18275328	create date:2008/02/16 | first author:Brannon EM
Feature- and object-based attentional modulation in the human auditory where" pathway."	/pubmed/18271742	Krumbholz K, Eickhoff SB, Fink GR.	J Cogn Neurosci. 2007 Oct;19(10):1721-33.	J Cogn Neurosci. 2007	PubMed	citation	PMID:18271742	pubmed	18271742	create date:2008/02/15 | first author:Krumbholz K
Human attentional networks: a connectionist model.	/pubmed/18271741	Wang H, Fan J.	J Cogn Neurosci. 2007 Oct;19(10):1678-89.	J Cogn Neurosci. 2007	PubMed	citation	PMID:18271741	pubmed	18271741	create date:2008/02/15 | first author:Wang H
Regularity extraction and application in dynamic auditory stimulus sequences.	/pubmed/18271740	Bendixen A, Roeber U, Schröger E.	J Cogn Neurosci. 2007 Oct;19(10):1664-77.	J Cogn Neurosci. 2007	PubMed	citation	PMID:18271740	pubmed	18271740	create date:2008/02/15 | first author:Bendixen A
The what and how of observational learning.	/pubmed/18271739	Torriero S, Oliveri M, Koch G, Caltagirone C, Petrosini L.	J Cogn Neurosci. 2007 Oct;19(10):1656-63.	J Cogn Neurosci. 2007	PubMed	citation	PMID:18271739	pubmed	18271739	create date:2008/02/15 | first author:Torriero S
The neural substrates of visual perceptual learning of words: implications for the visual word form area hypothesis.	/pubmed/18271738	Xue G, Poldrack RA.	J Cogn Neurosci. 2007 Oct;19(10):1643-55.	J Cogn Neurosci. 2007	PubMed	citation	PMID:18271738	pubmed	18271738	create date:2008/02/15 | first author:Xue G
Preattentive sensory processing as indexed by the MMN and P3a brain responses is associated with cognitive and psychosocial functioning in healthy adults.	/pubmed/18271737	Light GA, Swerdlow NR, Braff DL.	J Cogn Neurosci. 2007 Oct;19(10):1624-32.	J Cogn Neurosci. 2007	PubMed	citation	PMID:18271737	pubmed	18271737	create date:2008/02/15 | first author:Light GA
Functional neural networks of semantic and syntactic processes in the developing brain.	/pubmed/18271736	Brauer J, Friederici AD.	J Cogn Neurosci. 2007 Oct;19(10):1609-23.	J Cogn Neurosci. 2007	PubMed	citation	PMID:18271736	pubmed	18271736	create date:2008/02/15 | first author:Brauer J
Patient registries in cognitive neuroscience research: advantages, challenges, and practical advice.	/pubmed/18211249	Fellows LK, Stark M, Berg A, Chatterjee A.	J Cogn Neurosci. 2008 Jun;20(6):1107-13. Review.	J Cogn Neurosci. 2008	PubMed	citation	PMID:18211249	pubmed	18211249	create date:2008/01/24 | first author:Fellows LK
Event-related potentials associated with masked priming of test cues reveal multiple potential contributions to recognition memory.	/pubmed/18211248	Woollams AM, Taylor JR, Karayanidis F, Henson RN.	J Cogn Neurosci. 2008 Jun;20(6):1114-29.	J Cogn Neurosci. 2008	PubMed	citation	PMID:18211248	pubmed	18211248	create date:2008/01/24 | first author:Woollams AM
Induced electroencephalogram oscillations during source memory: familiarity is reflected in the gamma band, recollection in the theta band.	/pubmed/18211247	Gruber T, Tsivilis D, Giabbiconi CM, Müller MM.	J Cogn Neurosci. 2008 Jun;20(6):1043-53.	J Cogn Neurosci. 2008	PubMed	citation	PMID:18211247	pubmed	18211247	create date:2008/01/24 | first author:Gruber T
Inversion of perceived direction of motion caused by spatial undersampling in two children with periventricular leukomalacia.	/pubmed/18211246	Morrone MC, Guzzetta A, Tinelli F, Tosetti M, Del Viva M, Montanaro D, Burr D, Cioni G.	J Cogn Neurosci. 2008 Jun;20(6):1094-106.	J Cogn Neurosci. 2008	PubMed	citation	PMID:18211246	pubmed	18211246	create date:2008/01/24 | first author:Morrone MC
Working memory load for faces modulates P300, N170, and N250r.	/pubmed/18211245	Morgan HM, Klein C, Boehm SG, Shapiro KL, Linden DE.	J Cogn Neurosci. 2008 Jun;20(6):989-1002.	J Cogn Neurosci. 2008	PubMed	citation	PMID:18211245	pubmed	18211245	create date:2008/01/24 | first author:Morgan HM
Meeting George Bush versus meeting Cinderella: the neural response when telling apart what is real from what is fictional in the context of our reality.	/pubmed/18211244	Abraham A, von Cramon DY, Schubotz RI.	J Cogn Neurosci. 2008 Jun;20(6):965-76.	J Cogn Neurosci. 2008	PubMed	citation	PMID:18211244	pubmed	18211244	create date:2008/01/24 | first author:Abraham A
Illusory vowels resulting from perceptual continuity: a functional magnetic resonance imaging study.	/pubmed/18211243	Heinrich A, Carlyon RP, Davis MH, Johnsrude IS.	J Cogn Neurosci. 2008 Oct;20(10):1737-52.	J Cogn Neurosci. 2008	PubMed	citation	PMID:18211243	pubmed	18211243	create date:2008/01/24 | first author:Heinrich A
Are attractive people rewarding? Sex differences in the neural substrates of facial attractiveness.	/pubmed/18211242	Cloutier J, Heatherton TF, Whalen PJ, Kelley WM.	J Cogn Neurosci. 2008 Jun;20(6):941-51.	J Cogn Neurosci. 2008	PubMed	citation	PMID:18211242	pubmed	18211242	create date:2008/01/24 | first author:Cloutier J
Involvement of the supplementary eye field in oculomotor predictive behavior.	/pubmed/18211241	Nyffeler T, Rivaud-Pechoux S, Wattiez N, Gaymard B.	J Cogn Neurosci. 2008 Sep;20(9):1583-94.	J Cogn Neurosci. 2008	PubMed	citation	PMID:18211241	pubmed	18211241	create date:2008/01/24 | first author:Nyffeler T
Item-specific training reduces prefrontal cortical involvement in perceptual awareness.	/pubmed/18211240	Eriksson J, Larsson A, Nyberg L.	J Cogn Neurosci. 2008 Oct;20(10):1777-87.	J Cogn Neurosci. 2008	PubMed	citation	PMID:18211240	pubmed	18211240	create date:2008/01/24 | first author:Eriksson J
Seeing sounds and hearing sights: the influence of prior learning on current perception.	/pubmed/18211239	Ryan JD, Moses SN, Ostreicher ML, Bardouille T, Herdman AT, Riggs L, Tulving E.	J Cogn Neurosci. 2008 Jun;20(6):1030-42.	J Cogn Neurosci. 2008	PubMed	citation	PMID:18211239	pubmed	18211239	create date:2008/01/24 | first author:Ryan JD
Is it mine? Hemispheric asymmetries in corporeal self-recognition.	/pubmed/18211238	Frassinetti F, Maini M, Romualdi S, Galante E, Avanzi S.	J Cogn Neurosci. 2008 Aug;20(8):1507-16.	J Cogn Neurosci. 2008	PubMed	citation	PMID:18211238	pubmed	18211238	create date:2008/01/24 | first author:Frassinetti F
Examining a supramodal network for conflict processing: a systematic review and novel functional magnetic resonance imaging data for related visual and auditory stroop tasks.	/pubmed/18211237	Roberts KL, Hall DA.	J Cogn Neurosci. 2008 Jun;20(6):1063-78.	J Cogn Neurosci. 2008	PubMed	citation	PMID:18211237	pubmed	18211237	create date:2008/01/24 | first author:Roberts KL
Combining path analysis with time-resolved functional magnetic resonance imaging: the neurocognitive network underlying mental rotation.	/pubmed/18211236	Ecker C, Brammer MJ, Williams SC.	J Cogn Neurosci. 2008 Jun;20(6):1003-20.	J Cogn Neurosci. 2008	PubMed	citation	PMID:18211236	pubmed	18211236	create date:2008/01/24 | first author:Ecker C
Title	URL	Description	Details	ShortDetails	Resource	Type	Identifiers	Db	EntrezUID	Properties
Deconstructing reappraisal: descriptions preceding arousing pictures modulate the subsequent neural response.	/pubmed/18211235	Foti D, Hajcak G.	J Cogn Neurosci. 2008 Jun;20(6):977-88.	J Cogn Neurosci. 2008	PubMed	citation	PMID:18211235	pubmed	18211235	create date:2008/01/24 | first author:Foti D
Basal ganglia play a unique role in task switching within the frontal-subcortical circuits: evidence from patients with focal lesions.	/pubmed/18211234	Yehene E, Meiran N, Soroker N.	J Cogn Neurosci. 2008 Jun;20(6):1079-93.	J Cogn Neurosci. 2008	PubMed	citation	PMID:18211234	pubmed	18211234	create date:2008/01/24 | first author:Yehene E
An agent harms a victim: a functional magnetic resonance imaging study on specific moral emotions.	/pubmed/18211233	Kédia G, Berthoz S, Wessa M, Hilton D, Martinot JL.	J Cogn Neurosci. 2008 Oct;20(10):1788-98.	J Cogn Neurosci. 2008	PubMed	citation	PMID:18211233	pubmed	18211233	create date:2008/01/24 | first author:Kédia G
On-line Assessment of Statistical Learning by Event-related Potentials.	/pubmed/18211232	Abla D, Katahira K, Okanoya K.	J Cogn Neurosci. 2008 Jun;20(6):952-64. Erratum in: J Cogn Neurosci. 2008Sept;21(9):1 p preceeding 1653.	J Cogn Neurosci. 2008	PubMed	citation	PMID:18211232	pubmed	18211232	create date:2008/01/24 | first author:Abla D
Sensory and association cortex in time perception.	/pubmed/18211231	Bueti D, Bahrami B, Walsh V.	J Cogn Neurosci. 2008 Jun;20(6):1054-62.	J Cogn Neurosci. 2008	PubMed	citation	PMID:18211231	pubmed	18211231	create date:2008/01/24 | first author:Bueti D
Neural correlates of post-error slowing during a stop signal task: a functional magnetic resonance imaging study.	/pubmed/18211230	Li CS, Huang C, Yan P, Paliwal P, Constable RT, Sinha R.	J Cogn Neurosci. 2008 Jun;20(6):1021-9.	J Cogn Neurosci. 2008	PubMed	citation	PMID:18211230	pubmed	18211230	create date:2008/01/24 | first author:Li CS
The temporal features of self-referential processing evoked by Chinese handwriting.	/pubmed/18201135	Chen A, Weng X, Yuan J, Lei X, Qiu J, Yao D, Li H.	J Cogn Neurosci. 2008 May;20(5):816-27.	J Cogn Neurosci. 2008	PubMed	citation	PMID:18201135	pubmed	18201135	create date:2008/01/19 | first author:Chen A
The representation of parts and wholes in face-selective cortex.	/pubmed/18201134	Harris A, Aguirre GK.	J Cogn Neurosci. 2008 May;20(5):863-78.	J Cogn Neurosci. 2008	PubMed	citation	PMID:18201134	pubmed	18201134	create date:2008/01/19 | first author:Harris A
The search for the phonological store: from loop to convolution.	/pubmed/18201133	Buchsbaum BR, D'Esposito M.	J Cogn Neurosci. 2008 May;20(5):762-78. Review.	J Cogn Neurosci. 2008	PubMed	citation	PMID:18201133	pubmed	18201133	create date:2008/01/19 | first author:Buchsbaum BR
Event-related potential evidence on the influence of accentuation in spoken discourse comprehension in Chinese.	/pubmed/18201132	Li X, Hagoort P, Yang Y.	J Cogn Neurosci. 2008 May;20(5):906-15.	J Cogn Neurosci. 2008	PubMed	citation	PMID:18201132	pubmed	18201132	create date:2008/01/19 | first author:Li X
Brain error-monitoring activity is affected by semantic relatedness: an event-related brain potentials study.	/pubmed/18201131	Ganushchak LY, Schiller NO.	J Cogn Neurosci. 2008 May;20(5):927-40.	J Cogn Neurosci. 2008	PubMed	citation	PMID:18201131	pubmed	18201131	create date:2008/01/19 | first author:Ganushchak LY
Refreshing one of several active representations: behavioral and functional magnetic resonance imaging differences between young and older adults.	/pubmed/18201130	Raye CL, Mitchell KJ, Reeder JA, Greene EJ, Johnson MK.	J Cogn Neurosci. 2008 May;20(5):852-62.	J Cogn Neurosci. 2008	PubMed	citation	PMID:18201130	pubmed	18201130	create date:2008/01/19 | first author:Raye CL
Evidence for anticipatory motor control within a cerebello-diencephalic-parietal network.	/pubmed/18201129	Pollok B, Gross J, Kamp D, Schnitzler A.	J Cogn Neurosci. 2008 May;20(5):828-40.	J Cogn Neurosci. 2008	PubMed	citation	PMID:18201129	pubmed	18201129	create date:2008/01/19 | first author:Pollok B
Effects of right parietal transcranial magnetic stimulation on object identification and orientation judgments.	/pubmed/18201128	Harris IM, Benito CT, Ruzzoli M, Miniussi C.	J Cogn Neurosci. 2008 May;20(5):916-26.	J Cogn Neurosci. 2008	PubMed	citation	PMID:18201128	pubmed	18201128	create date:2008/01/19 | first author:Harris IM
Increased response-time variability is associated with reduced inferior parietal activation during episodic recognition in aging.	/pubmed/18201127	MacDonald SW, Nyberg L, Sandblom J, Fischer H, Bäckman L.	J Cogn Neurosci. 2008 May;20(5):779-86.	J Cogn Neurosci. 2008	PubMed	citation	PMID:18201127	pubmed	18201127	create date:2008/01/19 | first author:MacDonald SW
Intracranially recorded memory-related potentials reveal higher posterior than anterior hippocampal involvement in verbal encoding and retrieval.	/pubmed/18201126	Ludowig E, Trautner P, Kurthen M, Schaller C, Bien CG, Elger CE, Rosburg T.	J Cogn Neurosci. 2008 May;20(5):841-51.	J Cogn Neurosci. 2008	PubMed	citation	PMID:18201126	pubmed	18201126	create date:2008/01/19 | first author:Ludowig E
Differential modulation of word recognition by semantic and spatial orienting of attention.	/pubmed/18201125	Cristescu TC, Nobre AC.	J Cogn Neurosci. 2008 May;20(5):787-801.	J Cogn Neurosci. 2008	PubMed	citation	PMID:18201125	pubmed	18201125	create date:2008/01/19 | first author:Cristescu TC
Learning through hand- or typewriting influences visual recognition of new graphic shapes: behavioral and functional imaging evidence.	/pubmed/18201124	Longcamp M, Boucard C, Gilhodes JC, Anton JL, Roth M, Nazarian B, Velay JL.	J Cogn Neurosci. 2008 May;20(5):802-15.	J Cogn Neurosci. 2008	PubMed	citation	PMID:18201124	pubmed	18201124	create date:2008/01/19 | first author:Longcamp M
Brain responses to biological relevance.	/pubmed/18201123	Tipper CM, Handy TC, Giesbrecht B, Kingstone A.	J Cogn Neurosci. 2008 May;20(5):879-91.	J Cogn Neurosci. 2008	PubMed	citation	PMID:18201123	pubmed	18201123	create date:2008/01/19 | first author:Tipper CM
Response inhibition and response selection: two sides of the same coin.	/pubmed/18201122	Mostofsky SH, Simmonds DJ.	J Cogn Neurosci. 2008 May;20(5):751-61. Review.	J Cogn Neurosci. 2008	PubMed	citation	PMID:18201122	pubmed	18201122	create date:2008/01/19 | first author:Mostofsky SH
The role of pause cues in language learning: the emergence of event-related potentials related to sequence processing.	/pubmed/18201121	Mueller JL, Bahlmann J, Friederici AD.	J Cogn Neurosci. 2008 May;20(5):892-905.	J Cogn Neurosci. 2008	PubMed	citation	PMID:18201121	pubmed	18201121	create date:2008/01/19 | first author:Mueller JL
Using neuroimaging to resolve the psi debate.	/pubmed/18095790	Moulton ST, Kosslyn SM.	J Cogn Neurosci. 2008 Jan;20(1):182-92.	J Cogn Neurosci. 2008	PubMed	citation	PMID:18095790	pubmed	18095790	create date:2007/12/22 | first author:Moulton ST
Dissociable roles of the superior temporal sulcus and the intraparietal sulcus in joint attention: a functional magnetic resonance imaging study.	/pubmed/18095789	Materna S, Dicke PW, Thier P.	J Cogn Neurosci. 2008 Jan;20(1):108-19.	J Cogn Neurosci. 2008	PubMed	citation	PMID:18095789	pubmed	18095789	create date:2007/12/22 | first author:Materna S
Ventromedial frontal lobe plays a critical role in facial emotion recognition.	/pubmed/18052791	Heberlein AS, Padon AA, Gillihan SJ, Farah MJ, Fellows LK.	J Cogn Neurosci. 2008 Apr;20(4):721-33.	J Cogn Neurosci. 2008	PubMed	citation	PMID:18052791	pubmed	18052791	create date:2007/12/07 | first author:Heberlein AS
The functional effect of transcranial magnetic stimulation: signal suppression or neural noise generation?	/pubmed/18052790	Harris JA, Clifford CW, Miniussi C.	J Cogn Neurosci. 2008 Apr;20(4):734-40.	J Cogn Neurosci. 2008	PubMed	citation	PMID:18052790	pubmed	18052790	create date:2007/12/07 | first author:Harris JA
Processing nouns and verbs in the left frontal cortex: a transcranial magnetic stimulation study.	/pubmed/18052789	Cappelletti M, Fregni F, Shapiro K, Pascual-Leone A, Caramazza A.	J Cogn Neurosci. 2008 Apr;20(4):707-20.	J Cogn Neurosci. 2008	PubMed	citation	PMID:18052789	pubmed	18052789	create date:2007/12/07 | first author:Cappelletti M
Syntactic and thematic constraint effects on blood oxygenation level dependent signal correlates of comprehension of relative clauses.	/pubmed/18052788	Caplan D, Stanczak L, Waters G.	J Cogn Neurosci. 2008 Apr;20(4):643-56.	J Cogn Neurosci. 2008	PubMed	citation	PMID:18052788	pubmed	18052788	create date:2007/12/07 | first author:Caplan D
Brain is to thought as stomach is to ??": investigating the role of rostrolateral prefrontal cortex in relational reasoning."	/pubmed/18052787	Wendelken C, Nakhabenko D, Donohue SE, Carter CS, Bunge SA.	J Cogn Neurosci. 2008 Apr;20(4):682-93.	J Cogn Neurosci. 2008	PubMed	citation	PMID:18052787	pubmed	18052787	create date:2007/12/07 | first author:Wendelken C
Distinct processing of objects and faces in the infant brain.	/pubmed/18052786	Southgate V, Csibra G, Kaufman J, Johnson MH.	J Cogn Neurosci. 2008 Apr;20(4):741-9.	J Cogn Neurosci. 2008	PubMed	citation	PMID:18052786	pubmed	18052786	create date:2007/12/07 | first author:Southgate V
Error and deviance processing in implicit and explicit sequence learning.	/pubmed/18052785	Ferdinand NK, Mecklinger A, Kray J.	J Cogn Neurosci. 2008 Apr;20(4):629-42.	J Cogn Neurosci. 2008	PubMed	citation	PMID:18052785	pubmed	18052785	create date:2007/12/07 | first author:Ferdinand NK
Dissociable neural effects of task order control and task set maintenance during dual-task processing.	/pubmed/18052784	Stelzel C, Kraft A, Brandt SA, Schubert T.	J Cogn Neurosci. 2008 Apr;20(4):613-28.	J Cogn Neurosci. 2008	PubMed	citation	PMID:18052784	pubmed	18052784	create date:2007/12/07 | first author:Stelzel C
Lexical-semantic activation in Broca's and Wernicke's aphasia: evidence from eye movements.	/pubmed/18052783	Yee E, Blumstein SE, Sedivy JC.	J Cogn Neurosci. 2008 Apr;20(4):592-612.	J Cogn Neurosci. 2008	PubMed	citation	PMID:18052783	pubmed	18052783	create date:2007/12/07 | first author:Yee E
Neural correlates of preparation for action selection as a function of specific task demands.	/pubmed/18052782	Donohue SE, Wendelken C, Bunge SA.	J Cogn Neurosci. 2008 Apr;20(4):694-706.	J Cogn Neurosci. 2008	PubMed	citation	PMID:18052782	pubmed	18052782	create date:2007/12/07 | first author:Donohue SE
Activity of primate orbitofrontal and dorsolateral prefrontal neurons: effect of reward schedule on task-related activity.	/pubmed/18052781	Ichihara-Takeda S, Funahashi S.	J Cogn Neurosci. 2008 Apr;20(4):563-79.	J Cogn Neurosci. 2008	PubMed	citation	PMID:18052781	pubmed	18052781	create date:2007/12/07 | first author:Ichihara-Takeda S
Tracking the location of visuospatial attention in a contingent capture paradigm.	/pubmed/18052780	Leblanc E, Prime DJ, Jolicoeur P.	J Cogn Neurosci. 2008 Apr;20(4):657-71.	J Cogn Neurosci. 2008	PubMed	citation	PMID:18052780	pubmed	18052780	create date:2007/12/07 | first author:Leblanc E
Binding 3-D object perception in the human visual cortex.	/pubmed/18052779	Jiang Y, Boehler CN, Nönnig N, Düzel E, Hopf JM, Heinze HJ, Schoenfeld MA.	J Cogn Neurosci. 2008 Apr;20(4):553-62.	J Cogn Neurosci. 2008	PubMed	citation	PMID:18052779	pubmed	18052779	create date:2007/12/07 | first author:Jiang Y
Cerebral lateralization of frontal lobe language processes and lateralization of the posterior visual word processing system.	/pubmed/18052778	Cai Q, Lavidor M, Brysbaert M, Paulignan Y, Nazir TA.	J Cogn Neurosci. 2008 Apr;20(4):672-81.	J Cogn Neurosci. 2008	PubMed	citation	PMID:18052778	pubmed	18052778	create date:2007/12/07 | first author:Cai Q
The neural integration of speaker and message.	/pubmed/18052777	Van Berkum JJ, van den Brink D, Tesink CM, Kos M, Hagoort P.	J Cogn Neurosci. 2008 Apr;20(4):580-91.	J Cogn Neurosci. 2008	PubMed	citation	PMID:18052777	pubmed	18052777	create date:2007/12/07 | first author:Van Berkum JJ
Perception and understanding of others' actions and brain connectivity.	/pubmed/18004956	Pavlova M, Sokolov AN, Birbaumer N, Krägeloh-Mann I.	J Cogn Neurosci. 2008 Mar;20(3):494-504.	J Cogn Neurosci. 2008	PubMed	citation	PMID:18004956	pubmed	18004956	create date:2007/11/17 | first author:Pavlova M
The seductive allure of neuroscience explanations.	/pubmed/18004955	Weisberg DS, Keil FC, Goodstein J, Rawson E, Gray JR.	J Cogn Neurosci. 2008 Mar;20(3):470-7.	J Cogn Neurosci. 2008	PubMed	citation	PMID:18004955	pubmed	18004955	create date:2007/11/17 | first author:Weisberg DS
A neural basis for percept stabilization in binocular rivalry.	/pubmed/18004954	Sterzer P, Rees G.	J Cogn Neurosci. 2008 Mar;20(3):389-99.	J Cogn Neurosci. 2008	PubMed	citation	PMID:18004954	pubmed	18004954	create date:2007/11/17 | first author:Sterzer P
Parallel response selection after callosotomy.	/pubmed/18004953	Hazeltine E, Weinstein A, Ivry RB.	J Cogn Neurosci. 2008 Mar;20(3):526-40.	J Cogn Neurosci. 2008	PubMed	citation	PMID:18004953	pubmed	18004953	create date:2007/11/17 | first author:Hazeltine E
The hippocampus is preferentially associated with memory for spatial context.	/pubmed/18004952	Ross RS, Slotnick SD.	J Cogn Neurosci. 2008 Mar;20(3):432-46.	J Cogn Neurosci. 2008	PubMed	citation	PMID:18004952	pubmed	18004952	create date:2007/11/17 | first author:Ross RS
Yes/no recognition, forced-choice recognition, and the human hippocampus.	/pubmed/18004951	Bayley PJ, Wixted JT, Hopkins RO, Squire LR.	J Cogn Neurosci. 2008 Mar;20(3):505-12.	J Cogn Neurosci. 2008	PubMed	citation	PMID:18004951	pubmed	18004951	create date:2007/11/17 | first author:Bayley PJ
Integrated contextual representation for objects' identities and their locations.	/pubmed/18004950	Gronau N, Neta M, Bar M.	J Cogn Neurosci. 2008 Mar;20(3):371-88.	J Cogn Neurosci. 2008	PubMed	citation	PMID:18004950	pubmed	18004950	create date:2007/11/17 | first author:Gronau N
Remember/know judgments probe degrees of recollection.	/pubmed/18004949	Wais PE, Mickes L, Wixted JT.	J Cogn Neurosci. 2008 Mar;20(3):400-5.	J Cogn Neurosci. 2008	PubMed	citation	PMID:18004949	pubmed	18004949	create date:2007/11/17 | first author:Wais PE
Neural correlates of morphological processes in Hebrew.	/pubmed/18004948	Bick A, Goelman G, Frost R.	J Cogn Neurosci. 2008 Mar;20(3):406-20.	J Cogn Neurosci. 2008	PubMed	citation	PMID:18004948	pubmed	18004948	create date:2007/11/17 | first author:Bick A
Neurodynamics of the prefrontal cortex during conditional visuomotor associations.	/pubmed/18004947	Loh M, Pasupathy A, Miller EK, Deco G.	J Cogn Neurosci. 2008 Mar;20(3):421-31.	J Cogn Neurosci. 2008	PubMed	citation	PMID:18004947	pubmed	18004947	create date:2007/11/17 | first author:Loh M
Separable forms of reality monitoring supported by anterior prefrontal cortex.	/pubmed/18004946	Simons JS, Henson RN, Gilbert SJ, Fletcher PC.	J Cogn Neurosci. 2008 Mar;20(3):447-57.	J Cogn Neurosci. 2008	PubMed	citation	PMID:18004946	pubmed	18004946	create date:2007/11/17 | first author:Simons JS
Functional magnetic resonance imaging evidence for abnormalities in response selection in attention deficit hyperactivity disorder: differences in activation associated with response inhibition but not habitual motor response.	/pubmed/18004945	Suskauer SJ, Simmonds DJ, Fotedar S, Blankner JG, Pekar JJ, Denckla MB, Mostofsky SH.	J Cogn Neurosci. 2008 Mar;20(3):478-93.	J Cogn Neurosci. 2008	PubMed	citation	PMID:18004945	pubmed	18004945	create date:2007/11/17 | first author:Suskauer SJ
Title	URL	Description	Details	ShortDetails	Resource	Type	Identifiers	Db	EntrezUID	Properties
The neural correlate of speech rhythm as evidenced by metrical speech processing.	/pubmed/18004944	Geiser E, Zaehle T, Jancke L, Meyer M.	J Cogn Neurosci. 2008 Mar;20(3):541-52.	J Cogn Neurosci. 2008	PubMed	citation	PMID:18004944	pubmed	18004944	create date:2007/11/17 | first author:Geiser E
Going AWOL in the brain: mind wandering reduces cortical analysis of external events.	/pubmed/18004943	Smallwood J, Beach E, Schooler JW, Handy TC.	J Cogn Neurosci. 2008 Mar;20(3):458-69.	J Cogn Neurosci. 2008	PubMed	citation	PMID:18004943	pubmed	18004943	create date:2007/11/17 | first author:Smallwood J
Knowledge-based correction of flash-lag illusion.	/pubmed/18004942	Noguchi Y, Kakigi R.	J Cogn Neurosci. 2008 Mar;20(3):513-25.	J Cogn Neurosci. 2008	PubMed	citation	PMID:18004942	pubmed	18004942	create date:2007/11/17 | first author:Noguchi Y
The neuronal correlate of bidirectional synesthesia: a combined event-related potential and functional magnetic resonance imaging study.	/pubmed/17999607	Cohen Kadosh R, Cohen Kadosh K, Henik A.	J Cogn Neurosci. 2007 Dec;19(12):2050-9.	J Cogn Neurosci. 2007	PubMed	citation	PMID:17999607	pubmed	17999607	create date:2007/11/15 | first author:Cohen Kadosh R
An MEG study of silent meaning.	/pubmed/17958491	Pylkkänen L, McElree B.	J Cogn Neurosci. 2007 Nov;19(11):1905-21.	J Cogn Neurosci. 2007	PubMed	citation	PMID:17958491	pubmed	17958491	create date:2007/10/26 | first author:Pylkkänen L
The eyes remember it: oculography and pupillometry during recollection in three amnesic patients.	/pubmed/17958490	Laeng B, Waterloo K, Johnsen SH, Bakke SJ, Låg T, Simonsen SS, Høgsaet J.	J Cogn Neurosci. 2007 Nov;19(11):1888-904.	J Cogn Neurosci. 2007	PubMed	citation	PMID:17958490	pubmed	17958490	create date:2007/10/26 | first author:Laeng B
How negative emotion enhances the visual specificity of a memory.	/pubmed/17958489	Kensinger EA, Garoff-Eaton RJ, Schacter DL.	J Cogn Neurosci. 2007 Nov;19(11):1872-87.	J Cogn Neurosci. 2007	PubMed	citation	PMID:17958489	pubmed	17958489	create date:2007/10/26 | first author:Kensinger EA
Neural substrates of contextual interference during motor learning support a model of active preparation.	/pubmed/17958488	Cross ES, Schmitt PJ, Grafton ST.	J Cogn Neurosci. 2007 Nov;19(11):1854-71.	J Cogn Neurosci. 2007	PubMed	citation	PMID:17958488	pubmed	17958488	create date:2007/10/26 | first author:Cross ES
Linking visual attention and number processing in the brain: the role of the temporo-parietal junction in small and large symbolic and nonsymbolic number comparison.	/pubmed/17958487	Ansari D, Lyons IM, van Eimeren L, Xu F.	J Cogn Neurosci. 2007 Nov;19(11):1845-53.	J Cogn Neurosci. 2007	PubMed	citation	PMID:17958487	pubmed	17958487	create date:2007/10/26 | first author:Ansari D
Temporal characteristics of top-down modulations during working memory maintenance: an event-related potential study of the N170 component.	/pubmed/17958486	Sreenivasan KK, Katz J, Jha AP.	J Cogn Neurosci. 2007 Nov;19(11):1836-44.	J Cogn Neurosci. 2007	PubMed	citation	PMID:17958486	pubmed	17958486	create date:2007/10/26 | first author:Sreenivasan KK
Lateralization of the posterior parietal cortex for internal monitoring of self- versus externally generated movements.	/pubmed/17958485	Ogawa K, Inui T.	J Cogn Neurosci. 2007 Nov;19(11):1827-35.	J Cogn Neurosci. 2007	PubMed	citation	PMID:17958485	pubmed	17958485	create date:2007/10/26 | first author:Ogawa K
Early face processing specificity: it's in the eyes!	/pubmed/17958484	Itier RJ, Alain C, Sedore K, McIntosh AR.	J Cogn Neurosci. 2007 Nov;19(11):1815-26.	J Cogn Neurosci. 2007	PubMed	citation	PMID:17958484	pubmed	17958484	create date:2007/10/26 | first author:Itier RJ
Two takes on the social brain: a comparison of theory of mind tasks.	/pubmed/17958483	Gobbini MI, Koralek AC, Bryan RE, Montgomery KJ, Haxby JV.	J Cogn Neurosci. 2007 Nov;19(11):1803-14.	J Cogn Neurosci. 2007	PubMed	citation	PMID:17958483	pubmed	17958483	create date:2007/10/26 | first author:Gobbini MI
Functional plasticity in ventral temporal cortex following cognitive rehabilitation of a congenital prosopagnosic.	/pubmed/17958482	DeGutis JM, Bentin S, Robertson LC, D'Esposito M.	J Cogn Neurosci. 2007 Nov;19(11):1790-802.	J Cogn Neurosci. 2007	PubMed	citation	PMID:17958482	pubmed	17958482	create date:2007/10/26 | first author:DeGutis JM
Distinct patterns of neural activity during memory formation of nonwords versus words.	/pubmed/17958481	Otten LJ, Sveen J, Quayle AH.	J Cogn Neurosci. 2007 Nov;19(11):1776-89.	J Cogn Neurosci. 2007	PubMed	citation	PMID:17958481	pubmed	17958481	create date:2007/10/26 | first author:Otten LJ
Unconscious word processing engages a distributed network of brain regions.	/pubmed/17958480	Diaz MT, McCarthy G.	J Cogn Neurosci. 2007 Nov;19(11):1768-75.	J Cogn Neurosci. 2007	PubMed	citation	PMID:17958480	pubmed	17958480	create date:2007/10/26 | first author:Diaz MT
Neural correlates of verb argument structure processing.	/pubmed/17958479	Thompson CK, Bonakdarpour B, Fix SC, Blumenfeld HK, Parrish TB, Gitelman DR, Mesulam MM.	J Cogn Neurosci. 2007 Nov;19(11):1753-67.	J Cogn Neurosci. 2007	PubMed	citation	PMID:17958479	pubmed	17958479	create date:2007/10/26 | first author:Thompson CK
Theoretical, statistical, and practical perspectives on pattern-based classification approaches to the analysis of functional neuroimaging data.	/pubmed/17958478	O'Toole AJ, Jiang F, Abdi H, Pénard N, Dunlop JP, Parent MA.	J Cogn Neurosci. 2007 Nov;19(11):1735-52. Review.	J Cogn Neurosci. 2007	PubMed	citation	PMID:17958478	pubmed	17958478	create date:2007/10/26 | first author:O'Toole AJ
Taxi vs. taksi: on orthographic word recognition in the left ventral occipitotemporal cortex.	/pubmed/17933023	Kronbichler M, Bergmann J, Hutzler F, Staffen W, Mair A, Ladurner G, Wimmer H.	J Cogn Neurosci. 2007 Oct;19(10):1584-94.	J Cogn Neurosci. 2007	PubMed	citation	PMID:17933023	pubmed	17933023	create date:2007/10/13 | first author:Kronbichler M
Inhibition of return arises from inhibition of response processes: an analysis of oscillatory beta activity.	/pubmed/17919085	Pastötter B, Hanslmayr S, Bäuml KH.	J Cogn Neurosci. 2008 Jan;20(1):65-75.	J Cogn Neurosci. 2008	PubMed	citation	PMID:17919085	pubmed	17919085	create date:2007/10/09 | first author:Pastötter B
Linking cortical spike pattern codes to auditory perception.	/pubmed/17919084	Walker KM, Ahmed B, Schnupp JW.	J Cogn Neurosci. 2008 Jan;20(1):135-52.	J Cogn Neurosci. 2008	PubMed	citation	PMID:17919084	pubmed	17919084	create date:2007/10/09 | first author:Walker KM
Bilingual and monolingual brains compared: a functional magnetic resonance imaging investigation of syntactic processing and a possible neural signature" of bilingualism."	/pubmed/17919083	Kovelman I, Baker SA, Petitto LA.	J Cogn Neurosci. 2008 Jan;20(1):153-69.	J Cogn Neurosci. 2008	PubMed	citation	PMID:17919083	pubmed	17919083	create date:2007/10/09 | first author:Kovelman I
Neuroimaging studies of mental rotation: a meta-analysis and review.	/pubmed/17919082	Zacks JM.	J Cogn Neurosci. 2008 Jan;20(1):1-19. Review.	J Cogn Neurosci. 2008	PubMed	citation	PMID:17919082	pubmed	17919082	create date:2007/10/09 | first author:Zacks JM
To ignore or explore: top-down modulation of novelty processing.	/pubmed/17919081	Chong H, Riis JL, McGinnis SM, Williams DM, Holcomb PJ, Daffner KR.	J Cogn Neurosci. 2008 Jan;20(1):120-34.	J Cogn Neurosci. 2008	PubMed	citation	PMID:17919081	pubmed	17919081	create date:2007/10/09 | first author:Chong H
The role of the right cerebral hemisphere in processing novel metaphoric expressions: a transcranial magnetic stimulation study.	/pubmed/17919080	Pobric G, Mashal N, Faust M, Lavidor M.	J Cogn Neurosci. 2008 Jan;20(1):170-81.	J Cogn Neurosci. 2008	PubMed	citation	PMID:17919080	pubmed	17919080	create date:2007/10/09 | first author:Pobric G
Interactive processing of timbre dimensions: an exploration with event-related potentials.	/pubmed/17919079	Caclin A, McAdams S, Smith BK, Giard MH.	J Cogn Neurosci. 2008 Jan;20(1):49-64.	J Cogn Neurosci. 2008	PubMed	citation	PMID:17919079	pubmed	17919079	create date:2007/10/09 | first author:Caclin A
Lexical plasticity in early bilinguals does not alter phoneme categories: I. Neurodynamical modeling.	/pubmed/17919078	Larsson JP, Constán FV, Sebastián-Gallés N, Deco G.	J Cogn Neurosci. 2008 Jan;20(1):76-94.	J Cogn Neurosci. 2008	PubMed	citation	PMID:17919078	pubmed	17919078	create date:2007/10/09 | first author:Larsson JP
Neural and behavioral evidence for affective priming from unconsciously perceived emotional facial expressions and the influence of trait anxiety.	/pubmed/17919076	Li W, Zinbarg RE, Boehm SG, Paller KA.	J Cogn Neurosci. 2008 Jan;20(1):95-107.	J Cogn Neurosci. 2008	PubMed	citation	PMID:17919076	pubmed	17919076	create date:2007/10/09 | first author:Li W
Simultanagnosia: when a rose is not red.	/pubmed/17919075	Coslett HB, Lie G.	J Cogn Neurosci. 2008 Jan;20(1):36-48.	J Cogn Neurosci. 2008	PubMed	citation	PMID:17919075	pubmed	17919075	create date:2007/10/09 | first author:Coslett HB
Effects of varying the experimental design of a cognitive control paradigm on behavioral and functional imaging outcome measures.	/pubmed/17919074	Goghari VM, MacDonald AW 3rd.	J Cogn Neurosci. 2008 Jan;20(1):20-35.	J Cogn Neurosci. 2008	PubMed	citation	PMID:17919074	pubmed	17919074	create date:2007/10/09 | first author:Goghari VM
Neural correlates of morphological decomposition during visual word recognition.	/pubmed/17892394	Gold BT, Rastle K.	J Cogn Neurosci. 2007 Dec;19(12):1983-93.	J Cogn Neurosci. 2007	PubMed	citation	PMID:17892394	pubmed	17892394	create date:2007/09/26 | first author:Gold BT
Evidence for attentional gradient in the serial position memory curve from event-related potentials.	/pubmed/17892393	Azizian A, Polich J.	J Cogn Neurosci. 2007 Dec;19(12):2071-81.	J Cogn Neurosci. 2007	PubMed	citation	PMID:17892393	pubmed	17892393	create date:2007/09/26 | first author:Azizian A
On the tip-of-the-tongue: neural correlates of increased word-finding failures in normal aging.	/pubmed/17892392	Shafto MA, Burke DM, Stamatakis EA, Tam PP, Tyler LK.	J Cogn Neurosci. 2007 Dec;19(12):2060-70.	J Cogn Neurosci. 2007	PubMed	citation	PMID:17892392	pubmed	17892392	create date:2007/09/26 | first author:Shafto MA
Functional magnetic resonance imaging evidence for a hierarchical organization of the prefrontal cortex.	/pubmed/17892391	Badre D, D'Esposito M.	J Cogn Neurosci. 2007 Dec;19(12):2082-99.	J Cogn Neurosci. 2007	PubMed	citation	PMID:17892391	pubmed	17892391	create date:2007/09/26 | first author:Badre D
The costs of emotional attention: affective processing inhibits subsequent lexico-semantic analysis.	/pubmed/17892390	Ihssen N, Heim S, Keil A.	J Cogn Neurosci. 2007 Dec;19(12):1932-49.	J Cogn Neurosci. 2007	PubMed	citation	PMID:17892390	pubmed	17892390	create date:2007/09/26 | first author:Ihssen N
Electrophysiological evidence for both perceptual and postperceptual selection during the attentional blink.	/pubmed/17892389	Giesbrecht B, Sy JL, Elliott JC.	J Cogn Neurosci. 2007 Dec;19(12):2005-18.	J Cogn Neurosci. 2007	PubMed	citation	PMID:17892389	pubmed	17892389	create date:2007/09/26 | first author:Giesbrecht B
Genetic variation of serotonin function and cognitive control.	/pubmed/17892388	Strobel A, Dreisbach G, Müller J, Goschke T, Brocke B, Lesch KP.	J Cogn Neurosci. 2007 Dec;19(12):1923-31.	J Cogn Neurosci. 2007	PubMed	citation	PMID:17892388	pubmed	17892388	create date:2007/09/26 | first author:Strobel A
The cerebellum mediates conflict resolution.	/pubmed/17892387	Schweizer TA, Oriet C, Meiran N, Alexander MP, Cusimano M, Stuss DT.	J Cogn Neurosci. 2007 Dec;19(12):1974-82.	J Cogn Neurosci. 2007	PubMed	citation	PMID:17892387	pubmed	17892387	create date:2007/09/26 | first author:Schweizer TA
Is region-of-interest overlap comparison a reliable measure of category specificity?	/pubmed/17892386	Kung CC, Peissig JJ, Tarr MJ.	J Cogn Neurosci. 2007 Dec;19(12):2019-34.	J Cogn Neurosci. 2007	PubMed	citation	PMID:17892386	pubmed	17892386	create date:2007/09/26 | first author:Kung CC
Lateral inferotemporal cortex maintains conceptual-semantic representations in verbal working memory.	/pubmed/17892385	Fiebach CJ, Friederici AD, Smith EE, Swinney D.	J Cogn Neurosci. 2007 Dec;19(12):2035-49.	J Cogn Neurosci. 2007	PubMed	citation	PMID:17892385	pubmed	17892385	create date:2007/09/26 | first author:Fiebach CJ
Individual differences in sentence comprehension: a functional magnetic resonance imaging investigation of syntactic and lexical processing demands.	/pubmed/17892384	Prat CS, Keller TA, Just MA.	J Cogn Neurosci. 2007 Dec;19(12):1950-63.	J Cogn Neurosci. 2007	PubMed	citation	PMID:17892384	pubmed	17892384	create date:2007/09/26 | first author:Prat CS
Performance monitoring in the anterior cingulate is not all error related: expectancy deviation and the representation of action-outcome associations.	/pubmed/17892382	Oliveira FT, McDonald JJ, Goodman D.	J Cogn Neurosci. 2007 Dec;19(12):1994-2004.	J Cogn Neurosci. 2007	PubMed	citation	PMID:17892382	pubmed	17892382	create date:2007/09/26 | first author:Oliveira FT
Neural correlates of multisensory integration of ecologically valid audiovisual events.	/pubmed/17892381	Stekelenburg JJ, Vroomen J.	J Cogn Neurosci. 2007 Dec;19(12):1964-73.	J Cogn Neurosci. 2007	PubMed	citation	PMID:17892381	pubmed	17892381	create date:2007/09/26 | first author:Stekelenburg JJ
Neglected time: impaired temporal perception of multisecond intervals in unilateral neglect.	/pubmed/17854283	Danckert J, Ferber S, Pun C, Broderick C, Striemer C, Rock S, Stewart D.	J Cogn Neurosci. 2007 Oct;19(10):1706-20.	J Cogn Neurosci. 2007	PubMed	citation	PMID:17854283	pubmed	17854283	create date:2007/09/15 | first author:Danckert J
Rapid onset relational memory effects are evident in eye movement behavior, but not in hippocampal amnesia.	/pubmed/17854282	Hannula DE, Ryan JD, Tranel D, Cohen NJ.	J Cogn Neurosci. 2007 Oct;19(10):1690-705.	J Cogn Neurosci. 2007	PubMed	citation	PMID:17854282	pubmed	17854282	create date:2007/09/15 | first author:Hannula DE
Early MEG activation dynamics in the left temporal and inferior frontal cortex reflect semantic context integration.	/pubmed/17854281	Shtyrov Y, Pulvermüller F.	J Cogn Neurosci. 2007 Oct;19(10):1633-42.	J Cogn Neurosci. 2007	PubMed	citation	PMID:17854281	pubmed	17854281	create date:2007/09/15 | first author:Shtyrov Y
Neural biases to covert and overt signals of fear: dissociation by trait anxiety and depression.	/pubmed/17854280	Williams LM, Kemp AH, Felmingham K, Liddell BJ, Palmer DM, Bryant RA.	J Cogn Neurosci. 2007 Oct;19(10):1595-608.	J Cogn Neurosci. 2007	PubMed	citation	PMID:17854280	pubmed	17854280	create date:2007/09/15 | first author:Williams LM
On phrase structure and brain responses: a comment on Bahlmann, Gunter, and Friederici (2006).	/pubmed/17854279	Corballis MC.	J Cogn Neurosci. 2007 Oct;19(10):1581-3.	J Cogn Neurosci. 2007	PubMed	citation	PMID:17854279	pubmed	17854279	create date:2007/09/15 | first author:Corballis MC
Social regulation of affective experience of humor.	/pubmed/17714017	Goel V, Dolan RJ.	J Cogn Neurosci. 2007 Sep;19(9):1574-80.	J Cogn Neurosci. 2007	PubMed	citation	PMID:17714017	pubmed	17714017	create date:2007/08/24 | first author:Goel V
Modifying the cortical processing for motor preparation by repetitive transcranial magnetic stimulation.	/pubmed/17714016	Terao Y, Furubayashi T, Okabe S, Mochizuki H, Arai N, Kobayashi S, Ugawa Y.	J Cogn Neurosci. 2007 Sep;19(9):1556-73.	J Cogn Neurosci. 2007	PubMed	citation	PMID:17714016	pubmed	17714016	create date:2007/08/24 | first author:Terao Y
Title	URL	Description	Details	ShortDetails	Resource	Type	Identifiers	Db	EntrezUID	Properties
The functional neuroanatomy of thematic role and locative relational knowledge.	/pubmed/17714015	Wu DH, Waller S, Chatterjee A.	J Cogn Neurosci. 2007 Sep;19(9):1542-55.	J Cogn Neurosci. 2007	PubMed	citation	PMID:17714015	pubmed	17714015	create date:2007/08/24 | first author:Wu DH
Proprioception contributes to the sense of agency during visual observation of hand movements: evidence from temporal judgments of action.	/pubmed/17714014	Balslev D, Cole J, Miall RC.	J Cogn Neurosci. 2007 Sep;19(9):1535-41.	J Cogn Neurosci. 2007	PubMed	citation	PMID:17714014	pubmed	17714014	create date:2007/08/24 | first author:Balslev D
Common and unique neural activations in autobiographical, episodic, and semantic retrieval.	/pubmed/17714013	Burianova H, Grady CL.	J Cogn Neurosci. 2007 Sep;19(9):1520-34.	J Cogn Neurosci. 2007	PubMed	citation	PMID:17714013	pubmed	17714013	create date:2007/08/24 | first author:Burianova H
Implicit trustworthiness decisions: automatic coding of face properties in the human amygdala.	/pubmed/17714012	Engell AD, Haxby JV, Todorov A.	J Cogn Neurosci. 2007 Sep;19(9):1508-19.	J Cogn Neurosci. 2007	PubMed	citation	PMID:17714012	pubmed	17714012	create date:2007/08/24 | first author:Engell AD
Open Access Series of Imaging Studies (OASIS): cross-sectional MRI data in young, middle aged, nondemented, and demented older adults.	/pubmed/17714011	Marcus DS, Wang TH, Parker J, Csernansky JG, Morris JC, Buckner RL.	J Cogn Neurosci. 2007 Sep;19(9):1498-507.	J Cogn Neurosci. 2007	PubMed	citation	PMID:17714011	pubmed	17714011	create date:2007/08/24 | first author:Marcus DS
Masking disrupts reentrant processing in human visual cortex.	/pubmed/17714010	Fahrenfort JJ, Scholte HS, Lamme VA.	J Cogn Neurosci. 2007 Sep;19(9):1488-97.	J Cogn Neurosci. 2007	PubMed	citation	PMID:17714010	pubmed	17714010	create date:2007/08/24 | first author:Fahrenfort JJ
Linear coding of voice onset time.	/pubmed/17714009	Frye RE, Fisher JM, Coty A, Zarella M, Liederman J, Halgren E.	J Cogn Neurosci. 2007 Sep;19(9):1476-87.	J Cogn Neurosci. 2007	PubMed	citation	PMID:17714009	pubmed	17714009	create date:2007/08/24 | first author:Frye RE
Differentiating morphology, form, and meaning: neural correlates of morphological complexity.	/pubmed/17714008	Bozic M, Marslen-Wilson WD, Stamatakis EA, Davis MH, Tyler LK.	J Cogn Neurosci. 2007 Sep;19(9):1464-75.	J Cogn Neurosci. 2007	PubMed	citation	PMID:17714008	pubmed	17714008	create date:2007/08/24 | first author:Bozic M
Musicians detect pitch violation in a foreign language better than nonmusicians: behavioral and electrophysiological evidence.	/pubmed/17714007	Marques C, Moreno S, Castro SL, Besson M.	J Cogn Neurosci. 2007 Sep;19(9):1453-63.	J Cogn Neurosci. 2007	PubMed	citation	PMID:17714007	pubmed	17714007	create date:2007/08/24 | first author:Marques C
Role of features and second-order spatial relations in face discrimination, face recognition, and individual face skills: behavioral and functional magnetic resonance imaging data.	/pubmed/17714006	Rotshtein P, Geng JJ, Driver J, Dolan RJ.	J Cogn Neurosci. 2007 Sep;19(9):1435-52.	J Cogn Neurosci. 2007	PubMed	citation	PMID:17714006	pubmed	17714006	create date:2007/08/24 | first author:Rotshtein P
Discourse, syntax, and prosody: the brain reveals an immediate interaction.	/pubmed/17714005	Kerkhofs R, Vonk W, Schriefers H, Chwilla DJ.	J Cogn Neurosci. 2007 Sep;19(9):1421-34.	J Cogn Neurosci. 2007	PubMed	citation	PMID:17714005	pubmed	17714005	create date:2007/08/24 | first author:Kerkhofs R
Neural correlates of concreteness in semantic categorization.	/pubmed/17651011	Pexman PM, Hargreaves IS, Edwards JD, Henry LC, Goodyear BG.	J Cogn Neurosci. 2007 Aug;19(8):1407-19.	J Cogn Neurosci. 2007	PubMed	citation	PMID:17651011	pubmed	17651011	create date:2007/07/27 | first author:Pexman PM
Impaired perceptual memory of locations across gaze-shifts in patients with unilateral spatial neglect.	/pubmed/17651010	Vuilleumier P, Sergent C, Schwartz S, Valenza N, Girardi M, Husain M, Driver J.	J Cogn Neurosci. 2007 Aug;19(8):1388-406.	J Cogn Neurosci. 2007	PubMed	citation	PMID:17651010	pubmed	17651010	create date:2007/07/27 | first author:Vuilleumier P
Foveal word reading requires interhemispheric communication.	/pubmed/17651009	Hunter ZR, Brysbaert M, Knecht S.	J Cogn Neurosci. 2007 Aug;19(8):1373-87.	J Cogn Neurosci. 2007	PubMed	citation	PMID:17651009	pubmed	17651009	create date:2007/07/27 | first author:Hunter ZR
Mirror neuron and theory of mind mechanisms involved in face-to-face interactions: a functional magnetic resonance imaging approach to empathy.	/pubmed/17651008	Schulte-Rüther M, Markowitsch HJ, Fink GR, Piefke M.	J Cogn Neurosci. 2007 Aug;19(8):1354-72.	J Cogn Neurosci. 2007	PubMed	citation	PMID:17651008	pubmed	17651008	create date:2007/07/27 | first author:Schulte-Rüther M
How the camel lost its hump: the impact of object typicality on event-related potential signals in object decision.	/pubmed/17651007	Hauk O, Patterson K, Woollams A, Cooper-Pye E, Pulvermüller F, Rogers TT.	J Cogn Neurosci. 2007 Aug;19(8):1338-53.	J Cogn Neurosci. 2007	PubMed	citation	PMID:17651007	pubmed	17651007	create date:2007/07/27 | first author:Hauk O
I know you are but what am I?!": neural bases of self- and social knowledge retrieval in children and adults."	/pubmed/17651006	Pfeifer JH, Lieberman MD, Dapretto M.	J Cogn Neurosci. 2007 Aug;19(8):1323-37.	J Cogn Neurosci. 2007	PubMed	citation	PMID:17651006	pubmed	17651006	create date:2007/07/27 | first author:Pfeifer JH
Efficient attentional selection predicts distractor devaluation: event-related potential evidence for a direct link between attention and emotion.	/pubmed/17651005	Kiss M, Goolsby BA, Raymond JE, Shapiro KL, Silvert L, Nobre AC, Fragopanagos N, Taylor JG, Eimer M.	J Cogn Neurosci. 2007 Aug;19(8):1316-22.	J Cogn Neurosci. 2007	PubMed	citation	PMID:17651005	pubmed	17651005	create date:2007/07/27 | first author:Kiss M
Strategic modulation of cognitive control.	/pubmed/17651004	Lungu OV, Liu T, Waechter T, Willingham DT, Ashe J.	J Cogn Neurosci. 2007 Aug;19(8):1302-15.	J Cogn Neurosci. 2007	PubMed	citation	PMID:17651004	pubmed	17651004	create date:2007/07/27 | first author:Lungu OV
The development of control processes supporting source memory discrimination as revealed by event-related potentials.	/pubmed/17651003	de Chastelaine M, Friedman D, Cycowicz YM.	J Cogn Neurosci. 2007 Aug;19(8):1286-301.	J Cogn Neurosci. 2007	PubMed	citation	PMID:17651003	pubmed	17651003	create date:2007/07/27 | first author:de Chastelaine M
Neural substrates of dynamic object occlusion.	/pubmed/17651002	Shuwairi SM, Curtis CE, Johnson SP.	J Cogn Neurosci. 2007 Aug;19(8):1275-85.	J Cogn Neurosci. 2007	PubMed	citation	PMID:17651002	pubmed	17651002	create date:2007/07/27 | first author:Shuwairi SM
To predict or not to predict: influences of task and strategy on the processing of semantic relations.	/pubmed/17651001	Roehm D, Bornkessel-Schlesewsky I, Rösler F, Schlesewsky M.	J Cogn Neurosci. 2007 Aug;19(8):1259-74.	J Cogn Neurosci. 2007	PubMed	citation	PMID:17651001	pubmed	17651001	create date:2007/07/27 | first author:Roehm D
Limits of event-related potential differences in tracking object processing speed.	/pubmed/17651000	Rousselet GA, Macé MJ, Thorpe SJ, Fabre-Thorpe M.	J Cogn Neurosci. 2007 Aug;19(8):1241-58.	J Cogn Neurosci. 2007	PubMed	citation	PMID:17651000	pubmed	17651000	create date:2007/07/27 | first author:Rousselet GA
Adaptation to real motion reveals direction-selective interactions between real and implied motion processing.	/pubmed/17650999	Lorteije JA, Kenemans JL, Jellema T, van der Lubbe RH, Lommers MW, van Wezel RJ.	J Cogn Neurosci. 2007 Aug;19(8):1231-40.	J Cogn Neurosci. 2007	PubMed	citation	PMID:17650999	pubmed	17650999	create date:2007/07/27 | first author:Lorteije JA
The neural basis of love as a subliminal prime: an event-related functional magnetic resonance imaging study.	/pubmed/17583996	Ortigue S, Bianchi-Demicheli F, Hamilton AF, Grafton ST.	J Cogn Neurosci. 2007 Jul;19(7):1218-30.	J Cogn Neurosci. 2007	PubMed	citation	PMID:17583996	pubmed	17583996	create date:2007/06/23 | first author:Ortigue S
Disgust and happiness recognition correlate with anteroventral insula and amygdala volume respectively in preclinical Huntington's disease.	/pubmed/17583995	Kipps CM, Duggins AJ, McCusker EA, Calder AJ.	J Cogn Neurosci. 2007 Jul;19(7):1206-17.	J Cogn Neurosci. 2007	PubMed	citation	PMID:17583995	pubmed	17583995	create date:2007/06/23 | first author:Kipps CM
Localization of syntactic and semantic brain responses using magnetoencephalography.	/pubmed/17583994	Service E, Helenius P, Maury S, Salmelin R.	J Cogn Neurosci. 2007 Jul;19(7):1193-205.	J Cogn Neurosci. 2007	PubMed	citation	PMID:17583994	pubmed	17583994	create date:2007/06/23 | first author:Service E
The role of iconic gestures in speech disambiguation: ERP evidence.	/pubmed/17583993	Holle H, Gunter TC.	J Cogn Neurosci. 2007 Jul;19(7):1175-92.	J Cogn Neurosci. 2007	PubMed	citation	PMID:17583993	pubmed	17583993	create date:2007/06/23 | first author:Holle H
Neural mechanisms of the time-order error: an MEG study.	/pubmed/17583992	Hairston IS, Nagarajan SS.	J Cogn Neurosci. 2007 Jul;19(7):1163-74.	J Cogn Neurosci. 2007	PubMed	citation	PMID:17583992	pubmed	17583992	create date:2007/06/23 | first author:Hairston IS
Neural correlates of promotion and prevention goal activation: an fMRI study using an idiographic approach.	/pubmed/17583991	Eddington KM, Dolcos F, Cabeza R, R Krishnan KR, Strauman TJ.	J Cogn Neurosci. 2007 Jul;19(7):1152-62.	J Cogn Neurosci. 2007	PubMed	citation	PMID:17583991	pubmed	17583991	create date:2007/06/23 | first author:Eddington KM
Human frontal eye fields and spatial priming of pop-out.	/pubmed/17583990	O'Shea J, Muggleton NG, Cowey A, Walsh V.	J Cogn Neurosci. 2007 Jul;19(7):1140-51.	J Cogn Neurosci. 2007	PubMed	citation	PMID:17583990	pubmed	17583990	create date:2007/06/23 | first author:O'Shea J
Using parallel distributed processing models to simulate phonological dyslexia: the key role of plasticity-related recovery.	/pubmed/17583989	Welbourne SR, Lambon Ralph MA.	J Cogn Neurosci. 2007 Jul;19(7):1125-39.	J Cogn Neurosci. 2007	PubMed	citation	PMID:17583989	pubmed	17583989	create date:2007/06/23 | first author:Welbourne SR
Temporally graded activation of neocortical regions in response to memories of different ages.	/pubmed/17583988	Woodard JL, Seidenberg M, Nielson KA, Miller SK, Franczak M, Antuono P, Douville KL, Rao SM.	J Cogn Neurosci. 2007 Jul;19(7):1113-24.	J Cogn Neurosci. 2007	PubMed	citation	PMID:17583988	pubmed	17583988	create date:2007/06/23 | first author:Woodard JL
Disentangling sequential effects of stimulus- and response-related conflict and stimulus-response repetition using brain potentials.	/pubmed/17583987	Wendt M, Heldmann M, Münte TF, Kluwe RH.	J Cogn Neurosci. 2007 Jul;19(7):1104-12.	J Cogn Neurosci. 2007	PubMed	citation	PMID:17583987	pubmed	17583987	create date:2007/06/23 | first author:Wendt M
Event-related potentials reveal age differences in the encoding and recognition of scenes.	/pubmed/17583986	Gutchess AH, Ieuji Y, Federmeier KD.	J Cogn Neurosci. 2007 Jul;19(7):1089-103.	J Cogn Neurosci. 2007	PubMed	citation	PMID:17583986	pubmed	17583986	create date:2007/06/23 | first author:Gutchess AH
Improving lesion-symptom mapping.	/pubmed/17583985	Rorden C, Karnath HO, Bonilha L.	J Cogn Neurosci. 2007 Jul;19(7):1081-8.	J Cogn Neurosci. 2007	PubMed	citation	PMID:17583985	pubmed	17583985	create date:2007/06/23 | first author:Rorden C
Power in Voxel-based lesion-symptom mapping.	/pubmed/17583984	Kimberg DY, Coslett HB, Schwartz MF.	J Cogn Neurosci. 2007 Jul;19(7):1067-80.	J Cogn Neurosci. 2007	PubMed	citation	PMID:17583984	pubmed	17583984	create date:2007/06/23 | first author:Kimberg DY
Grammatical processing without semantics? An event-related brain potential study of preschoolers using jabberwocky sentences.	/pubmed/17536974	Silva-Pereyra J, Conboy BT, Klarman L, Kuhl PK.	J Cogn Neurosci. 2007 Jun;19(6):1050-65.	J Cogn Neurosci. 2007	PubMed	citation	PMID:17536974	pubmed	17536974	create date:2007/06/01 | first author:Silva-Pereyra J
Modeling orienting behavior and its disorders with ecological" neural networks."	/pubmed/17536973	Di Ferdinando A, Parisi D, Bartolomeo P.	J Cogn Neurosci. 2007 Jun;19(6):1033-49.	J Cogn Neurosci. 2007	PubMed	citation	PMID:17536973	pubmed	17536973	create date:2007/06/01 | first author:Di Ferdinando A
Age differences in deactivation: a link to cognitive control?	/pubmed/17536972	Persson J, Lustig C, Nelson JK, Reuter-Lorenz PA.	J Cogn Neurosci. 2007 Jun;19(6):1021-32.	J Cogn Neurosci. 2007	PubMed	citation	PMID:17536972	pubmed	17536972	create date:2007/06/01 | first author:Persson J
Magnetic stimulation of the right visual cortex impairs form-specific priming.	/pubmed/17536971	Pobric G, Schweinberger SR, Lavidor M.	J Cogn Neurosci. 2007 Jun;19(6):1013-20.	J Cogn Neurosci. 2007	PubMed	citation	PMID:17536971	pubmed	17536971	create date:2007/06/01 | first author:Pobric G
Functional interactions during the retrieval of conceptual action knowledge: an fMRI study.	/pubmed/17536970	Assmus A, Giessing C, Weiss PH, Fink GR.	J Cogn Neurosci. 2007 Jun;19(6):1004-12.	J Cogn Neurosci. 2007	PubMed	citation	PMID:17536970	pubmed	17536970	create date:2007/06/01 | first author:Assmus A
Individual differences in the effects of perceived controllability on pain perception: critical role of the prefrontal cortex.	/pubmed/17536969	Salomons TV, Johnstone T, Backonja MM, Shackman AJ, Davidson RJ.	J Cogn Neurosci. 2007 Jun;19(6):993-1003.	J Cogn Neurosci. 2007	PubMed	citation	PMID:17536969	pubmed	17536969	create date:2007/06/01 | first author:Salomons TV
When 3" is a jerk and "E" is a king: personifying inanimate objects in synesthesia."	/pubmed/17536968	Smilek D, Malcolmson KA, Carriere JS, Eller M, Kwan D, Reynolds M.	J Cogn Neurosci. 2007 Jun;19(6):981-92.	J Cogn Neurosci. 2007	PubMed	citation	PMID:17536968	pubmed	17536968	create date:2007/06/01 | first author:Smilek D
Grammar or serial order?: discrete combinatorial brain mechanisms reflected by the syntactic mismatch negativity.	/pubmed/17536967	Pulvermüller F, Assadollahi R.	J Cogn Neurosci. 2007 Jun;19(6):971-80.	J Cogn Neurosci. 2007	PubMed	citation	PMID:17536967	pubmed	17536967	create date:2007/06/01 | first author:Pulvermüller F
The brain locus of interaction between number and size: a combined functional magnetic resonance imaging and event-related potential study.	/pubmed/17536966	Cohen Kadosh R, Cohen Kadosh K, Linden DE, Gevers W, Berger A, Henik A.	J Cogn Neurosci. 2007 Jun;19(6):957-70.	J Cogn Neurosci. 2007	PubMed	citation	PMID:17536966	pubmed	17536966	create date:2007/06/01 | first author:Cohen Kadosh R
Neural dynamics of rejection sensitivity.	/pubmed/17536965	Kross E, Egner T, Ochsner K, Hirsch J, Downey G.	J Cogn Neurosci. 2007 Jun;19(6):945-56.	J Cogn Neurosci. 2007	PubMed	citation	PMID:17536965	pubmed	17536965	create date:2007/06/01 | first author:Kross E
Distinct regions of the medial prefrontal cortex are associated with self-referential processing and perspective taking.	/pubmed/17536964	D'Argembeau A, Ruby P, Collette F, Degueldre C, Balteau E, Luxen A, Maquet P, Salmon E.	J Cogn Neurosci. 2007 Jun;19(6):935-44.	J Cogn Neurosci. 2007	PubMed	citation	PMID:17536964	pubmed	17536964	create date:2007/06/01 | first author:D'Argembeau A
Induced gamma band responses predict recognition delays during object identification.	/pubmed/17536963	Martinovic J, Gruber T, Müller MM.	J Cogn Neurosci. 2007 Jun;19(6):921-34.	J Cogn Neurosci. 2007	PubMed	citation	PMID:17536963	pubmed	17536963	create date:2007/06/01 | first author:Martinovic J
The role of the dorsolateral prefrontal cortex in bimodal divided attention: two transcranial magnetic stimulation studies.	/pubmed/17536962	Johnson JA, Strafella AP, Zatorre RJ.	J Cogn Neurosci. 2007 Jun;19(6):907-20.	J Cogn Neurosci. 2007	PubMed	citation	PMID:17536962	pubmed	17536962	create date:2007/06/01 | first author:Johnson JA
Title	URL	Description	Details	ShortDetails	Resource	Type	Identifiers	Db	EntrezUID	Properties
Rhythm and beat perception in motor areas of the brain.	/pubmed/17488212	Grahn JA, Brett M.	J Cogn Neurosci. 2007 May;19(5):893-906.	J Cogn Neurosci. 2007	PubMed	citation	PMID:17488212	pubmed	17488212	create date:2007/05/10 | first author:Grahn JA
Mismatch responses to pitch changes in early infancy.	/pubmed/17488211	He C, Hotson L, Trainor LJ.	J Cogn Neurosci. 2007 May;19(5):878-92.	J Cogn Neurosci. 2007	PubMed	citation	PMID:17488211	pubmed	17488211	create date:2007/05/10 | first author:He C
ERP evidence of morphological analysis from orthography: a masked priming study.	/pubmed/17488210	Lavric A, Clapp A, Rastle K.	J Cogn Neurosci. 2007 May;19(5):866-77.	J Cogn Neurosci. 2007	PubMed	citation	PMID:17488210	pubmed	17488210	create date:2007/05/10 | first author:Lavric A
Comprehending prehending: neural correlates of processing verbs with motor stems.	/pubmed/17488209	Rüschemeyer SA, Brass M, Friederici AD.	J Cogn Neurosci. 2007 May;19(5):855-65.	J Cogn Neurosci. 2007	PubMed	citation	PMID:17488209	pubmed	17488209	create date:2007/05/10 | first author:Rüschemeyer SA
Predictive learning, prediction errors, and attention: evidence from event-related potentials and eye tracking.	/pubmed/17488208	Wills AJ, Lavric A, Croft GS, Hodgson TL.	J Cogn Neurosci. 2007 May;19(5):843-54.	J Cogn Neurosci. 2007	PubMed	citation	PMID:17488208	pubmed	17488208	create date:2007/05/10 | first author:Wills AJ
Cortical regions involved in the generation of musical structures during improvisation in pianists.	/pubmed/17488207	Bengtsson SL, Csíkszentmihályi M, Ullén F.	J Cogn Neurosci. 2007 May;19(5):830-42.	J Cogn Neurosci. 2007	PubMed	citation	PMID:17488207	pubmed	17488207	create date:2007/05/10 | first author:Bengtsson SL
Changes in sleep architecture following motor learning depend on initial skill level.	/pubmed/17488206	Peters KR, Smith V, Smith CT.	J Cogn Neurosci. 2007 May;19(5):817-29.	J Cogn Neurosci. 2007	PubMed	citation	PMID:17488206	pubmed	17488206	create date:2007/05/10 | first author:Peters KR
What is involved and what is necessary for complex linguistic and nonlinguistic auditory processing: evidence from functional magnetic resonance imaging and lesion data.	/pubmed/17488205	Dick F, Saygin AP, Galati G, Pitzalis S, Bentrovato S, D'Amico S, Wilson S, Bates E, Pizzamiglio L.	J Cogn Neurosci. 2007 May;19(5):799-816.	J Cogn Neurosci. 2007	PubMed	citation	PMID:17488205	pubmed	17488205	create date:2007/05/10 | first author:Dick F
Neural correlates of positive and negative emotion regulation.	/pubmed/17488204	Kim SH, Hamann S.	J Cogn Neurosci. 2007 May;19(5):776-98.	J Cogn Neurosci. 2007	PubMed	citation	PMID:17488204	pubmed	17488204	create date:2007/05/10 | first author:Kim SH
Prefrontal cortical response to conflict during semantic and phonological tasks.	/pubmed/17488203	Snyder HR, Feigenson K, Thompson-Schill SL.	J Cogn Neurosci. 2007 May;19(5):761-75.	J Cogn Neurosci. 2007	PubMed	citation	PMID:17488203	pubmed	17488203	create date:2007/05/10 | first author:Snyder HR
Stronger synaptic connectivity as a mechanism behind development of working memory-related brain activity during childhood.	/pubmed/17488202	Edin F, Macoveanu J, Olesen P, Tegnér J, Klingberg T.	J Cogn Neurosci. 2007 May;19(5):750-60.	J Cogn Neurosci. 2007	PubMed	citation	PMID:17488202	pubmed	17488202	create date:2007/05/10 | first author:Edin F
Neurophysiological evidence for the time course of activation of global shape, part, and local contour representations during visual object categorization and memory.	/pubmed/17488201	Schendan HE, Kutas M.	J Cogn Neurosci. 2007 May;19(5):734-49.	J Cogn Neurosci. 2007	PubMed	citation	PMID:17488201	pubmed	17488201	create date:2007/05/10 | first author:Schendan HE
Transcranial magnetic stimulation in a finger-tapping task separates motor from timing mechanisms and induces frequency doubling.	/pubmed/17488200	Levit-Binnun N, Handzy NZ, Peled A, Modai I, Moses E.	J Cogn Neurosci. 2007 May;19(5):721-33.	J Cogn Neurosci. 2007	PubMed	citation	PMID:17488200	pubmed	17488200	create date:2007/05/10 | first author:Levit-Binnun N
Intercerebellar coupling contributes to bimanual coordination.	/pubmed/17381260	Pollok B, Butz M, Gross J, Schnitzler A.	J Cogn Neurosci. 2007 Apr;19(4):704-19.	J Cogn Neurosci. 2007	PubMed	citation	PMID:17381260	pubmed	17381260	create date:2007/03/27 | first author:Pollok B
Ordinal linguistic personification as a variant of synesthesia.	/pubmed/17381259	Simner J, Holenstein E.	J Cogn Neurosci. 2007 Apr;19(4):694-703.	J Cogn Neurosci. 2007	PubMed	citation	PMID:17381259	pubmed	17381259	create date:2007/03/27 | first author:Simner J
Numbers within our hands: modulation of corticospinal excitability of hand muscles during numerical judgment.	/pubmed/17381258	Sato M, Cattaneo L, Rizzolatti G, Gallese V.	J Cogn Neurosci. 2007 Apr;19(4):684-93.	J Cogn Neurosci. 2007	PubMed	citation	PMID:17381258	pubmed	17381258	create date:2007/03/27 | first author:Sato M
Social mind representation: where does it fail in frontotemporal dementia?	/pubmed/17381257	Ruby P, Schmidt C, Hogge M, D'Argembeau A, Collette F, Salmon E.	J Cogn Neurosci. 2007 Apr;19(4):671-83.	J Cogn Neurosci. 2007	PubMed	citation	PMID:17381257	pubmed	17381257	create date:2007/03/27 | first author:Ruby P
fMRI data predict individual differences of behavioral effects of nicotine: a partial least square analysis.	/pubmed/17381256	Giessing C, Fink GR, Rösler F, Thiel CM.	J Cogn Neurosci. 2007 Apr;19(4):658-70.	J Cogn Neurosci. 2007	PubMed	citation	PMID:17381256	pubmed	17381256	create date:2007/03/27 | first author:Giessing C
Overcoming perceptual features in logical reasoning: a parametric functional magnetic resonance imaging study.	/pubmed/17381255	Prado J, Noveck IA.	J Cogn Neurosci. 2007 Apr;19(4):642-57.	J Cogn Neurosci. 2007	PubMed	citation	PMID:17381255	pubmed	17381255	create date:2007/03/27 | first author:Prado J
Feature fusion reveals slow and fast visual memories.	/pubmed/17381254	Scharnowski F, Hermens F, Kammer T, Oğmen H, Herzog MH.	J Cogn Neurosci. 2007 Apr;19(4):632-41.	J Cogn Neurosci. 2007	PubMed	citation	PMID:17381254	pubmed	17381254	create date:2007/03/27 | first author:Scharnowski F
A neural signature of phonological access: distinguishing the effects of word frequency from familiarity and length in overt picture naming.	/pubmed/17381253	Graves WW, Grabowski TJ, Mehta S, Gordon JK.	J Cogn Neurosci. 2007 Apr;19(4):617-31.	J Cogn Neurosci. 2007	PubMed	citation	PMID:17381253	pubmed	17381253	create date:2007/03/27 | first author:Graves WW
On-line integration of semantic information from speech and gesture: insights from event-related brain potentials.	/pubmed/17381252	Ozyürek A, Willems RM, Kita S, Hagoort P.	J Cogn Neurosci. 2007 Apr;19(4):605-16.	J Cogn Neurosci. 2007	PubMed	citation	PMID:17381252	pubmed	17381252	create date:2007/03/27 | first author:Ozyürek A
Event-related potential evidence of form and meaning coding during online speech recognition.	/pubmed/17381251	Friedrich CK, Kotz SA.	J Cogn Neurosci. 2007 Apr;19(4):594-604.	J Cogn Neurosci. 2007	PubMed	citation	PMID:17381251	pubmed	17381251	create date:2007/03/27 | first author:Friedrich CK
Temporal dynamics of the attentional spotlight: neuronal correlates of attentional capture and inhibition of return in early visual cortex.	/pubmed/17381250	Müller NG, Kleinschmidt A.	J Cogn Neurosci. 2007 Apr;19(4):587-93.	J Cogn Neurosci. 2007	PubMed	citation	PMID:17381250	pubmed	17381250	create date:2007/03/27 | first author:Müller NG
Repetition and event-related potentials: distinguishing early and late processes in affective picture perception.	/pubmed/17381249	Codispoti M, Ferrari V, Bradley MM.	J Cogn Neurosci. 2007 Apr;19(4):577-86.	J Cogn Neurosci. 2007	PubMed	citation	PMID:17381249	pubmed	17381249	create date:2007/03/27 | first author:Codispoti M
Contribution of hand motor circuits to counting.	/pubmed/17381248	Andres M, Seron X, Olivier E.	J Cogn Neurosci. 2007 Apr;19(4):563-76.	J Cogn Neurosci. 2007	PubMed	citation	PMID:17381248	pubmed	17381248	create date:2007/03/27 | first author:Andres M
Evidence for the role of endogenous carbon monoxide in memory processing.	/pubmed/17381247	Cutajar MC, Edwards TM.	J Cogn Neurosci. 2007 Apr;19(4):557-62. Review.	J Cogn Neurosci. 2007	PubMed	citation	PMID:17381247	pubmed	17381247	create date:2007/03/27 | first author:Cutajar MC
Long-term expertise with artificial objects increases visual competition with early face categorization processes.	/pubmed/17335400	Rossion B, Collins D, Goffaux V, Curran T.	J Cogn Neurosci. 2007 Mar;19(3):543-55.	J Cogn Neurosci. 2007	PubMed	citation	PMID:17335400	pubmed	17335400	create date:2007/03/06 | first author:Rossion B
Experience-dependent plasticity of conceptual representations in human sensory-motor areas.	/pubmed/17335399	Kiefer M, Sim EJ, Liebich S, Hauk O, Tanaka J.	J Cogn Neurosci. 2007 Mar;19(3):525-42.	J Cogn Neurosci. 2007	PubMed	citation	PMID:17335399	pubmed	17335399	create date:2007/03/06 | first author:Kiefer M
Effects of rTMS conditioning over the fronto-parietal network on motor versus visual attention.	/pubmed/17335398	Rounis E, Yarrow K, Rothwell JC.	J Cogn Neurosci. 2007 Mar;19(3):513-24.	J Cogn Neurosci. 2007	PubMed	citation	PMID:17335398	pubmed	17335398	create date:2007/03/06 | first author:Rounis E
Topography and dynamics of associative long-term memory retrieval in humans.	/pubmed/17335397	Khader P, Knoth K, Burke M, Ranganath C, Bien S, Rösler F.	J Cogn Neurosci. 2007 Mar;19(3):493-512.	J Cogn Neurosci. 2007	PubMed	citation	PMID:17335397	pubmed	17335397	create date:2007/03/06 | first author:Khader P
Local field potentials and spikes in the human medial temporal lobe are selective to image category.	/pubmed/17335396	Kraskov A, Quiroga RQ, Reddy L, Fried I, Koch C.	J Cogn Neurosci. 2007 Mar;19(3):479-92.	J Cogn Neurosci. 2007	PubMed	citation	PMID:17335396	pubmed	17335396	create date:2007/03/06 | first author:Kraskov A
Beta-adrenergic modulation of cognitive flexibility during stress.	/pubmed/17335395	Alexander JK, Hillier A, Smith RM, Tivarus ME, Beversdorf DQ.	J Cogn Neurosci. 2007 Mar;19(3):468-78.	J Cogn Neurosci. 2007	PubMed	citation	PMID:17335395	pubmed	17335395	create date:2007/03/06 | first author:Alexander JK
An event-related fMRI Study of exogenous facilitation and inhibition of return in the auditory modality.	/pubmed/17335394	Mayer AR, Harrington DL, Stephen J, Adair JC, Lee RR.	J Cogn Neurosci. 2007 Mar;19(3):455-67.	J Cogn Neurosci. 2007	PubMed	citation	PMID:17335394	pubmed	17335394	create date:2007/03/06 | first author:Mayer AR
Seeing fearful body language overcomes attentional deficits in patients with neglect.	/pubmed/17335393	Tamietto M, Geminiani G, Genero R, de Gelder B.	J Cogn Neurosci. 2007 Mar;19(3):445-54.	J Cogn Neurosci. 2007	PubMed	citation	PMID:17335393	pubmed	17335393	create date:2007/03/06 | first author:Tamietto M
Brain activation for lexical decision and reading aloud: two sides of the same coin?	/pubmed/17335392	Carreiras M, Mechelli A, Estévez A, Price CJ.	J Cogn Neurosci. 2007 Mar;19(3):433-44.	J Cogn Neurosci. 2007	PubMed	citation	PMID:17335392	pubmed	17335392	create date:2007/03/06 | first author:Carreiras M
Spatio-temporal brain dynamics underlying saccade execution, suppression, and error-related feedback.	/pubmed/17335391	Herdman AT, Ryan JD.	J Cogn Neurosci. 2007 Mar;19(3):420-32.	J Cogn Neurosci. 2007	PubMed	citation	PMID:17335391	pubmed	17335391	create date:2007/03/06 | first author:Herdman AT
How to compare two quantities? A computational model of flutter discrimination.	/pubmed/17335390	Verguts T.	J Cogn Neurosci. 2007 Mar;19(3):409-19.	J Cogn Neurosci. 2007	PubMed	citation	PMID:17335390	pubmed	17335390	create date:2007/03/06 | first author:Verguts T
Impaired executive control is associated with a variation in the promoter region of the tryptophan hydroxylase 2 gene.	/pubmed/17335389	Reuter M, Ott U, Vaitl D, Hennig J.	J Cogn Neurosci. 2007 Mar;19(3):401-8.	J Cogn Neurosci. 2007	PubMed	citation	PMID:17335389	pubmed	17335389	create date:2007/03/06 | first author:Reuter M
Setting the stage for automatic syntax processing: the mismatch negativity as an indicator of syntactic priming.	/pubmed/17335388	Hasting AS, Kotz SA, Friederici AD.	J Cogn Neurosci. 2007 Mar;19(3):386-400.	J Cogn Neurosci. 2007	PubMed	citation	PMID:17335388	pubmed	17335388	create date:2007/03/06 | first author:Hasting AS
Auditory brainstem correlates of perceptual timing deficits.	/pubmed/17335387	Johnson KL, Nicol TG, Zecker SG, Kraus N.	J Cogn Neurosci. 2007 Mar;19(3):376-85.	J Cogn Neurosci. 2007	PubMed	citation	PMID:17335387	pubmed	17335387	create date:2007/03/06 | first author:Johnson KL
Selective visual dimension weighting deficit after left lateral frontopolar lesions.	/pubmed/17335386	Pollmann S, Mahn K, Reimann B, Weidner R, Tittgemeyer M, Preul C, Müller HJ, von Cramon DY.	J Cogn Neurosci. 2007 Mar;19(3):365-75.	J Cogn Neurosci. 2007	PubMed	citation	PMID:17335386	pubmed	17335386	create date:2007/03/06 | first author:Pollmann S
Social, legal, and ethical implications of cognitive neuroscience: neuroethics" for short."	/pubmed/17335385	Farah MJ.	J Cogn Neurosci. 2007 Mar;19(3):363-4. No abstract available.	J Cogn Neurosci. 2007	PubMed	citation	PMID:17335385	pubmed	17335385	create date:2007/03/06 | first author:Farah MJ
Modulation of memory formation by stimulus content: specific role of the medial prefrontal cortex in the successful encoding of social pictures.	/pubmed/17280522	Harvey PO, Fossati P, Lepage M.	J Cogn Neurosci. 2007 Feb;19(2):351-62.	J Cogn Neurosci. 2007	PubMed	citation	PMID:17280522	pubmed	17280522	create date:2007/02/07 | first author:Harvey PO
Enhancing visuomotor adaptation by reducing error signals: single-step (aware) versus multiple-step (unaware) exposure to wedge prisms.	/pubmed/17280521	Michel C, Pisella L, Prablanc C, Rode G, Rossetti Y.	J Cogn Neurosci. 2007 Feb;19(2):341-50.	J Cogn Neurosci. 2007	PubMed	citation	PMID:17280521	pubmed	17280521	create date:2007/02/07 | first author:Michel C
Activity in the visual cortex is modulated by top-down attention locked to reaction time.	/pubmed/17280520	Moradi F, Hipp C, Koch C.	J Cogn Neurosci. 2007 Feb;19(2):331-40.	J Cogn Neurosci. 2007	PubMed	citation	PMID:17280520	pubmed	17280520	create date:2007/02/07 | first author:Moradi F
Attention and sensory interactions within the occipital cortex in the early blind: an fMRI study.	/pubmed/17280519	Weaver KE, Stevens AA.	J Cogn Neurosci. 2007 Feb;19(2):315-30.	J Cogn Neurosci. 2007	PubMed	citation	PMID:17280519	pubmed	17280519	create date:2007/02/07 | first author:Weaver KE
A review of functional imaging studies on category specificity.	/pubmed/17280518	Gerlach C.	J Cogn Neurosci. 2007 Feb;19(2):296-314. Review.	J Cogn Neurosci. 2007	PubMed	citation	PMID:17280518	pubmed	17280518	create date:2007/02/07 | first author:Gerlach C
Deceiving others: distinct neural responses of the prefrontal cortex and amygdala in simple fabrication and deception with social interactions.	/pubmed/17280517	Abe N, Suzuki M, Mori E, Itoh M, Fujii T.	J Cogn Neurosci. 2007 Feb;19(2):287-95.	J Cogn Neurosci. 2007	PubMed	citation	PMID:17280517	pubmed	17280517	create date:2007/02/07 | first author:Abe N
The regulation of cognitive control following rostral anterior cingulate cortex lesion in humans.	/pubmed/17280516	di Pellegrino G, Ciaramelli E, Làdavas E.	J Cogn Neurosci. 2007 Feb;19(2):275-86.	J Cogn Neurosci. 2007	PubMed	citation	PMID:17280516	pubmed	17280516	create date:2007/02/07 | first author:di Pellegrino G
Title	URL	Description	Details	ShortDetails	Resource	Type	Identifiers	Db	EntrezUID	Properties
Maintenance of visual stability in the human posterior parietal cortex.	/pubmed/17280515	Chang E, Ro T.	J Cogn Neurosci. 2007 Feb;19(2):266-74.	J Cogn Neurosci. 2007	PubMed	citation	PMID:17280515	pubmed	17280515	create date:2007/02/07 | first author:Chang E
Dissociation between striatal regions while learning to categorize via feedback and via observation.	/pubmed/17280514	Cincotta CM, Seger CA.	J Cogn Neurosci. 2007 Feb;19(2):249-65.	J Cogn Neurosci. 2007	PubMed	citation	PMID:17280514	pubmed	17280514	create date:2007/02/07 | first author:Cincotta CM
Individual differences in amygdala and ventromedial prefrontal cortex activity are associated with evaluation speed and psychological well-being.	/pubmed/17280513	van Reekum CM, Urry HL, Johnstone T, Thurow ME, Frye CJ, Jackson CA, Schaefer HS, Alexander AL, Davidson RJ.	J Cogn Neurosci. 2007 Feb;19(2):237-48.	J Cogn Neurosci. 2007	PubMed	citation	PMID:17280513	pubmed	17280513	create date:2007/02/07 | first author:van Reekum CM
Who are you talking about? Tracking discourse-level referential processing with event-related brain potentials.	/pubmed/17280512	Nieuwland MS, Otten M, Van Berkum JJ.	J Cogn Neurosci. 2007 Feb;19(2):228-36.	J Cogn Neurosci. 2007	PubMed	citation	PMID:17280512	pubmed	17280512	create date:2007/02/07 | first author:Nieuwland MS
Developmental differences in sleep's role for implicit off-line learning: comparing children with adults.	/pubmed/17280511	Fischer S, Wilhelm I, Born J.	J Cogn Neurosci. 2007 Feb;19(2):214-27.	J Cogn Neurosci. 2007	PubMed	citation	PMID:17280511	pubmed	17280511	create date:2007/02/07 | first author:Fischer S
Intermanual Differences in movement-related interhemispheric inhibition.	/pubmed/17280510	Duque J, Murase N, Celnik P, Hummel F, Harris-Love M, Mazzocchio R, Olivier E, Cohen LG.	J Cogn Neurosci. 2007 Feb;19(2):204-13.	J Cogn Neurosci. 2007	PubMed	citation	PMID:17280510	pubmed	17280510	create date:2007/02/07 | first author:Duque J
Correlates of stimulus-response congruence in the posterior parietal cortex.	/pubmed/17280509	Stoet G, Snyder LH.	J Cogn Neurosci. 2007 Feb;19(2):194-203.	J Cogn Neurosci. 2007	PubMed	citation	PMID:17280509	pubmed	17280509	create date:2007/02/07 | first author:Stoet G
A topographical study on the event-related potential correlates of scrambled word order in Japanese complex sentences.	/pubmed/17280508	Hagiwara H, Soshi T, Ishihara M, Imanaka K.	J Cogn Neurosci. 2007 Feb;19(2):175-93.	J Cogn Neurosci. 2007	PubMed	citation	PMID:17280508	pubmed	17280508	create date:2007/02/07 | first author:Hagiwara H
Distinction between perceptual and attentional processing in working memory tasks: a study of phase-locked and induced oscillatory brain dynamics.	/pubmed/17214572	Deiber MP, Missonnier P, Bertrand O, Gold G, Fazio-Costa L, Ibañez V, Giannakopoulos P.	J Cogn Neurosci. 2007 Jan;19(1):158-72.	J Cogn Neurosci. 2007	PubMed	citation	PMID:17214572	pubmed	17214572	create date:2007/01/12 | first author:Deiber MP
The role of the cerebellum in subsecond time perception: evidence from repetitive transcranial magnetic stimulation.	/pubmed/17214571	Lee KH, Egleston PN, Brown WH, Gregory AN, Barker AT, Woodruff PW.	J Cogn Neurosci. 2007 Jan;19(1):147-57.	J Cogn Neurosci. 2007	PubMed	citation	PMID:17214571	pubmed	17214571	create date:2007/01/12 | first author:Lee KH
Too many trees to see the forest: performance, event-related potential, and functional magnetic resonance imaging manifestations of integrative congenital prosopagnosia.	/pubmed/17214570	Bentin S, Degutis JM, D'Esposito M, Robertson LC.	J Cogn Neurosci. 2007 Jan;19(1):132-46.	J Cogn Neurosci. 2007	PubMed	citation	PMID:17214570	pubmed	17214570	create date:2007/01/12 | first author:Bentin S
Expectancy induces dynamic modulation of corticospinal excitability.	/pubmed/17214569	van Elswijk G, Kleine BU, Overeem S, Stegeman DF.	J Cogn Neurosci. 2007 Jan;19(1):121-31.	J Cogn Neurosci. 2007	PubMed	citation	PMID:17214569	pubmed	17214569	create date:2007/01/12 | first author:van Elswijk G
Temporal order is coded temporally in the brain: early event-related potential latency shifts underlying prior entry in a cross-modal temporal order judgment task.	/pubmed/17214568	Vibell J, Klinge C, Zampini M, Spence C, Nobre AC.	J Cogn Neurosci. 2007 Jan;19(1):109-20.	J Cogn Neurosci. 2007	PubMed	citation	PMID:17214568	pubmed	17214568	create date:2007/01/12 | first author:Vibell J
Sequence Agnosia" in Bálint's syndrome: defects in visuotemporal processing after bilateral parietal damage."	/pubmed/17214567	Malcolm GL, Barton JJ.	J Cogn Neurosci. 2007 Jan;19(1):102-8.	J Cogn Neurosci. 2007	PubMed	citation	PMID:17214567	pubmed	17214567	create date:2007/01/12 | first author:Malcolm GL
Illusory contours do not pass through the blind spot"."	/pubmed/17214566	Maertens M, Pollmann S.	J Cogn Neurosci. 2007 Jan;19(1):91-101.	J Cogn Neurosci. 2007	PubMed	citation	PMID:17214566	pubmed	17214566	create date:2007/01/12 | first author:Maertens M
Manipulating the experienced onset of intention after action execution.	/pubmed/17214565	Lau HC, Rogers RD, Passingham RE.	J Cogn Neurosci. 2007 Jan;19(1):81-90.	J Cogn Neurosci. 2007	PubMed	citation	PMID:17214565	pubmed	17214565	create date:2007/01/12 | first author:Lau HC
Activation of right inferior frontal gyrus during response inhibition across response modalities.	/pubmed/17214564	Chikazoe J, Konishi S, Asari T, Jimura K, Miyashita Y.	J Cogn Neurosci. 2007 Jan;19(1):69-80.	J Cogn Neurosci. 2007	PubMed	citation	PMID:17214564	pubmed	17214564	create date:2007/01/12 | first author:Chikazoe J
Genetic variations of the NR3A subunit of the NMDA receptor modulate prefrontal cerebral activity in humans.	/pubmed/17214563	Gallinat J, Götz T, Kalus P, Bajbouj M, Sander T, Winterer G.	J Cogn Neurosci. 2007 Jan;19(1):59-68.	J Cogn Neurosci. 2007	PubMed	citation	PMID:17214563	pubmed	17214563	create date:2007/01/12 | first author:Gallinat J
The neural substrate of human empathy: effects of perspective-taking and cognitive appraisal.	/pubmed/17214562	Lamm C, Batson CD, Decety J.	J Cogn Neurosci. 2007 Jan;19(1):42-58.	J Cogn Neurosci. 2007	PubMed	citation	PMID:17214562	pubmed	17214562	create date:2007/01/12 | first author:Lamm C
Selective attention supports working memory maintenance by modulating perceptual processing of distractors.	/pubmed/17214561	Sreenivasan KK, Jha AP.	J Cogn Neurosci. 2007 Jan;19(1):32-41.	J Cogn Neurosci. 2007	PubMed	citation	PMID:17214561	pubmed	17214561	create date:2007/01/12 | first author:Sreenivasan KK
Brain response to unexpected novel noises in children with low and high trait anxiety.	/pubmed/17214560	Hogan AM, Butterfield EL, Phillips L, Hadwin JA.	J Cogn Neurosci. 2007 Jan;19(1):25-31.	J Cogn Neurosci. 2007	PubMed	citation	PMID:17214560	pubmed	17214560	create date:2007/01/12 | first author:Hogan AM
The role of the lateral prefrontal cortex and anterior cingulate in stimulus-response association reversals.	/pubmed/17214559	Parris BA, Thai NJ, Benattayallah A, Summers IR, Hodgson TL.	J Cogn Neurosci. 2007 Jan;19(1):13-24.	J Cogn Neurosci. 2007	PubMed	citation	PMID:17214559	pubmed	17214559	create date:2007/01/12 | first author:Parris BA
Network modeling of adult neurogenesis: shifting rates of neuronal turnover optimally gears network learning according to novelty gradient.	/pubmed/17214558	Chambers RA, Conroy SK.	J Cogn Neurosci. 2007 Jan;19(1):1-12.	J Cogn Neurosci. 2007	PubMed	citation	PMID:17214558	pubmed	17214558	create date:2007/01/12 | first author:Chambers RA
Proactive interference as a result of persisting neural representations of previously learned motor skills in primary motor cortex.	/pubmed/17129198	Cothros N, Köhler S, Dickie EW, Mirsattari SM, Gribble PL.	J Cogn Neurosci. 2006 Dec;18(12):2167-76.	J Cogn Neurosci. 2006	PubMed	citation	PMID:17129198	pubmed	17129198	create date:2006/11/30 | first author:Cothros N
Precursors of insight in event-related brain potentials.	/pubmed/17129197	Lang S, Kanngieser N, Jaśkowski P, Haider H, Rose M, Verleger R.	J Cogn Neurosci. 2006 Dec;18(12):2152-66.	J Cogn Neurosci. 2006	PubMed	citation	PMID:17129197	pubmed	17129197	create date:2006/11/30 | first author:Lang S
Patterns of regional brain hypometabolism associated with knowledge of semantic features and categories in Alzheimer's disease.	/pubmed/17129196	Zahn R, Garrard P, Talazko J, Gondan M, Bubrowski P, Juengling F, Slawik H, Dykierek P, Koester B, Hull M.	J Cogn Neurosci. 2006 Dec;18(12):2138-51.	J Cogn Neurosci. 2006	PubMed	citation	PMID:17129196	pubmed	17129196	create date:2006/11/30 | first author:Zahn R
When gaze turns into grasp.	/pubmed/17129195	Pierno AC, Becchio C, Wall MB, Smith AT, Turella L, Castiello U.	J Cogn Neurosci. 2006 Dec;18(12):2130-7.	J Cogn Neurosci. 2006	PubMed	citation	PMID:17129195	pubmed	17129195	create date:2006/11/30 | first author:Pierno AC
Time course of brain activity during change blindness and change awareness: performance is predicted by neural events before change onset.	/pubmed/17129194	Pourtois G, De Pretto M, Hauert CA, Vuilleumier P.	J Cogn Neurosci. 2006 Dec;18(12):2108-29.	J Cogn Neurosci. 2006	PubMed	citation	PMID:17129194	pubmed	17129194	create date:2006/11/30 | first author:Pourtois G
A neurolinguistic model of grammatical construction processing.	/pubmed/17129193	Dominey PF, Hoen M, Inui T.	J Cogn Neurosci. 2006 Dec;18(12):2088-107.	J Cogn Neurosci. 2006	PubMed	citation	PMID:17129193	pubmed	17129193	create date:2006/11/30 | first author:Dominey PF
What neuroscience can tell about intuitive processes in the context of perceptual discovery.	/pubmed/17129192	Volz KG, von Cramon DY.	J Cogn Neurosci. 2006 Dec;18(12):2077-87.	J Cogn Neurosci. 2006	PubMed	citation	PMID:17129192	pubmed	17129192	create date:2006/11/30 | first author:Volz KG
Deficits in movement planning and intrinsic coordinate control in ideomotor apraxia.	/pubmed/17129191	Jax SA, Buxbaum LJ, Moll AD.	J Cogn Neurosci. 2006 Dec;18(12):2063-76.	J Cogn Neurosci. 2006	PubMed	citation	PMID:17129191	pubmed	17129191	create date:2006/11/30 | first author:Jax SA
Imaging informational conflict: a functional magnetic resonance imaging study of numerical stroop.	/pubmed/17129190	Tang J, Critchley HD, Glaser DE, Dolan RJ, Butterworth B.	J Cogn Neurosci. 2006 Dec;18(12):2049-62.	J Cogn Neurosci. 2006	PubMed	citation	PMID:17129190	pubmed	17129190	create date:2006/11/30 | first author:Tang J
The impact of proficiency on syntactic second-language processing of German and Italian: evidence from event-related potentials.	/pubmed/17129189	Rossi S, Gugler MF, Friederici AD, Hahne A.	J Cogn Neurosci. 2006 Dec;18(12):2030-48.	J Cogn Neurosci. 2006	PubMed	citation	PMID:17129189	pubmed	17129189	create date:2006/11/30 | first author:Rossi S
Repetition suppression for spoken sentences and the effect of task demands.	/pubmed/17129188	Hasson U, Nusbaum HC, Small SL.	J Cogn Neurosci. 2006 Dec;18(12):2013-29.	J Cogn Neurosci. 2006	PubMed	citation	PMID:17129188	pubmed	17129188	create date:2006/11/30 | first author:Hasson U
What" and "where" in word reading: ventral coding of written words revealed by parietal atrophy."	/pubmed/17129187	Vinckier F, Naccache L, Papeix C, Forget J, Hahn-Barma V, Dehaene S, Cohen L.	J Cogn Neurosci. 2006 Dec;18(12):1998-2012.	J Cogn Neurosci. 2006	PubMed	citation	PMID:17129187	pubmed	17129187	create date:2006/11/30 | first author:Vinckier F
Anatomical substrates of visual and auditory miniature second-language learning.	/pubmed/17129186	Newman-Norlund RD, Frey SH, Petitto LA, Grafton ST.	J Cogn Neurosci. 2006 Dec;18(12):1984-97. Erratum in: J Cogn Neurosci. 2007 Apr;19(4):table of contents.	J Cogn Neurosci. 2006	PubMed	citation	PMID:17129186	pubmed	17129186	create date:2006/11/30 | first author:Newman-Norlund RD
The human striatum is necessary for responding to changes in stimulus relevance.	/pubmed/17129185	Cools R, Ivry RB, D'Esposito M.	J Cogn Neurosci. 2006 Dec;18(12):1973-83.	J Cogn Neurosci. 2006	PubMed	citation	PMID:17129185	pubmed	17129185	create date:2006/11/30 | first author:Cools R
Separate neural processing of timbre dimensions in auditory sensory memory.	/pubmed/17129184	Caclin A, Brattico E, Tervaniemi M, Näätänen R, Morlet D, Giard MH, McAdams S.	J Cogn Neurosci. 2006 Dec;18(12):1959-72.	J Cogn Neurosci. 2006	PubMed	citation	PMID:17129184	pubmed	17129184	create date:2006/11/30 | first author:Caclin A
Neural bases of motivated reasoning: an FMRI study of emotional constraints on partisan political judgment in the 2004 U.S. Presidential election.	/pubmed/17069484	Westen D, Blagov PS, Harenski K, Kilts C, Hamann S.	J Cogn Neurosci. 2006 Nov;18(11):1947-58.	J Cogn Neurosci. 2006	PubMed	citation	PMID:17069484	pubmed	17069484	create date:2006/10/31 | first author:Westen D
Distinct neural correlates for resolving stroop conflict at inhibited and noninhibited locations in inhibition of return.	/pubmed/17069483	Chen Q, Wei P, Zhou X.	J Cogn Neurosci. 2006 Nov;18(11):1937-46.	J Cogn Neurosci. 2006	PubMed	citation	PMID:17069483	pubmed	17069483	create date:2006/10/31 | first author:Chen Q
Why you think milan is larger than modena: neural correlates of the recognition heuristic.	/pubmed/17069482	Volz KG, Schooler LJ, Schubotz RI, Raab M, Gigerenzer G, von Cramon DY.	J Cogn Neurosci. 2006 Nov;18(11):1924-36.	J Cogn Neurosci. 2006	PubMed	citation	PMID:17069482	pubmed	17069482	create date:2006/10/31 | first author:Volz KG
The frontal cortex and exogenous attentional orienting.	/pubmed/17069481	Snyder JJ, Chatterjee A.	J Cogn Neurosci. 2006 Nov;18(11):1913-23.	J Cogn Neurosci. 2006	PubMed	citation	PMID:17069481	pubmed	17069481	create date:2006/10/31 | first author:Snyder JJ
Cerebrocerebellar circuits for the perceptual cancellation of eye-movement-induced retinal image motion.	/pubmed/17069480	Lindner A, Haarmeier T, Erb M, Grodd W, Thier P.	J Cogn Neurosci. 2006 Nov;18(11):1899-912.	J Cogn Neurosci. 2006	PubMed	citation	PMID:17069480	pubmed	17069480	create date:2006/10/31 | first author:Lindner A
Neural correlates of modality-specific spatial extinction.	/pubmed/17069479	Hillis AE, Chang S, Heidler-Gary J, Newhart M, Kleinman JT, Davis C, Barker PB, Aldrich E, Ken L.	J Cogn Neurosci. 2006 Nov;18(11):1889-98.	J Cogn Neurosci. 2006	PubMed	citation	PMID:17069479	pubmed	17069479	create date:2006/10/31 | first author:Hillis AE
Neuroanatomic organization of sound memory in humans.	/pubmed/17069478	Kraut MA, Pitcock JA, Calhoun V, Li J, Freeman T, Hart J Jr.	J Cogn Neurosci. 2006 Nov;18(11):1877-88.	J Cogn Neurosci. 2006	PubMed	citation	PMID:17069478	pubmed	17069478	create date:2006/10/31 | first author:Kraut MA
Event-related potential signatures of relational memory.	/pubmed/17069477	Hannula DE, Federmeier KD, Cohen NJ.	J Cogn Neurosci. 2006 Nov;18(11):1863-76.	J Cogn Neurosci. 2006	PubMed	citation	PMID:17069477	pubmed	17069477	create date:2006/10/31 | first author:Hannula DE
Visual grouping and the focusing of attention induce gamma-band oscillations at different frequencies in human magnetoencephalogram signals.	/pubmed/17069476	Vidal JR, Chaumon M, O'Regan JK, Tallon-Baudry C.	J Cogn Neurosci. 2006 Nov;18(11):1850-62.	J Cogn Neurosci. 2006	PubMed	citation	PMID:17069476	pubmed	17069476	create date:2006/10/31 | first author:Vidal JR
Inhibitory control is slowed in patients with right superior medial frontal damage.	/pubmed/17069475	Floden D, Stuss DT.	J Cogn Neurosci. 2006 Nov;18(11):1843-9.	J Cogn Neurosci. 2006	PubMed	citation	PMID:17069475	pubmed	17069475	create date:2006/10/31 | first author:Floden D
Hierarchical and linear sequence processing: an electrophysiological exploration of two different grammar types.	/pubmed/17069474	Bahlmann J, Gunter TC, Friederici AD.	J Cogn Neurosci. 2006 Nov;18(11):1829-42.	J Cogn Neurosci. 2006	PubMed	citation	PMID:17069474	pubmed	17069474	create date:2006/10/31 | first author:Bahlmann J
Age-related changes in the activation of the intraparietal sulcus during nonsymbolic magnitude processing: an event-related functional magnetic resonance imaging study.	/pubmed/17069473	Ansari D, Dhital B.	J Cogn Neurosci. 2006 Nov;18(11):1820-8.	J Cogn Neurosci. 2006	PubMed	citation	PMID:17069473	pubmed	17069473	create date:2006/10/31 | first author:Ansari D
Title	URL	Description	Details	ShortDetails	Resource	Type	Identifiers	Db	EntrezUID	Properties
A single system explains human speed perception.	/pubmed/17069472	van Boxtel JJ, van Ee R, Erkelens CJ.	J Cogn Neurosci. 2006 Nov;18(11):1808-19.	J Cogn Neurosci. 2006	PubMed	citation	PMID:17069472	pubmed	17069472	create date:2006/10/31 | first author:van Boxtel JJ
M1 muscarinic acetylcholine receptor agonism alters sleep without affecting memory consolidation.	/pubmed/17069471	Nissen C, Power AE, Nofzinger EA, Feige B, Voderholzer U, Kloepfer C, Waldheim B, Radosa MP, Berger M, Riemann D.	J Cogn Neurosci. 2006 Nov;18(11):1799-807.	J Cogn Neurosci. 2006	PubMed	citation	PMID:17069471	pubmed	17069471	create date:2006/10/31 | first author:Nissen C
Humor comprehension and appreciation: an FMRI study.	/pubmed/17069470	Bartolo A, Benuzzi F, Nocetti L, Baraldi P, Nichelli P.	J Cogn Neurosci. 2006 Nov;18(11):1789-98.	J Cogn Neurosci. 2006	PubMed	citation	PMID:17069470	pubmed	17069470	create date:2006/10/31 | first author:Bartolo A
Mental representation of verb meaning: behavioral and electrophysiological evidence.	/pubmed/17014380	Li X, Shu H, Liu Y, Li P.	J Cogn Neurosci. 2006 Oct;18(10):1774-87.	J Cogn Neurosci. 2006	PubMed	citation	PMID:17014380	pubmed	17014380	create date:2006/10/04 | first author:Li X
Increased responsiveness to novelty is associated with successful cognitive aging.	/pubmed/17014379	Daffner KR, Ryan KK, Williams DM, Budson AE, Rentz DM, Wolk DA, Holcomb PJ.	J Cogn Neurosci. 2006 Oct;18(10):1759-73.	J Cogn Neurosci. 2006	PubMed	citation	PMID:17014379	pubmed	17014379	create date:2006/10/04 | first author:Daffner KR
Magnetic stimulation of the left visual cortex impairs expert word recognition.	/pubmed/17014378	Skarratt PA, Lavidor M.	J Cogn Neurosci. 2006 Oct;18(10):1749-58.	J Cogn Neurosci. 2006	PubMed	citation	PMID:17014378	pubmed	17014378	create date:2006/10/04 | first author:Skarratt PA
Task switching and novelty processing activate a common neural network for cognitive control.	/pubmed/17014377	Barcelo F, Escera C, Corral MJ, Periáñez JA.	J Cogn Neurosci. 2006 Oct;18(10):1734-48.	J Cogn Neurosci. 2006	PubMed	citation	PMID:17014377	pubmed	17014377	create date:2006/10/04 | first author:Barcelo F
Transverse patterning and human amnesia.	/pubmed/17014376	Rickard TC, Verfaellie M, Grafman J.	J Cogn Neurosci. 2006 Oct;18(10):1723-33.	J Cogn Neurosci. 2006	PubMed	citation	PMID:17014376	pubmed	17014376	create date:2006/10/04 | first author:Rickard TC
Repetitive transcranial magnetic stimulation dissociates working memory manipulation from retention functions in the prefrontal, but not posterior parietal, cortex.	/pubmed/17014375	Postle BR, Ferrarelli F, Hamidi M, Feredoes E, Massimini M, Peterson M, Alexander A, Tononi G.	J Cogn Neurosci. 2006 Oct;18(10):1712-22.	J Cogn Neurosci. 2006	PubMed	citation	PMID:17014375	pubmed	17014375	create date:2006/10/04 | first author:Postle BR
It's early: event-related potential evidence for initial interaction of syntax and prosody in speech comprehension.	/pubmed/17014374	Eckstein K, Friederici AD.	J Cogn Neurosci. 2006 Oct;18(10):1696-711.	J Cogn Neurosci. 2006	PubMed	citation	PMID:17014374	pubmed	17014374	create date:2006/10/04 | first author:Eckstein K
Auditory language comprehension in children with developmental dyslexia: evidence from event-related brain potentials.	/pubmed/17014373	Sabisch B, Hahne A, Glass E, von Suchodoletz W, Friederici AD.	J Cogn Neurosci. 2006 Oct;18(10):1676-95.	J Cogn Neurosci. 2006	PubMed	citation	PMID:17014373	pubmed	17014373	create date:2006/10/04 | first author:Sabisch B
The special effect" of case mixing on word identification: neuropsychological and transcranial magnetic stimulation studies dissociating case mixing from contrast reduction."	/pubmed/17014372	Braet W, Humphreys G.	J Cogn Neurosci. 2006 Oct;18(10):1666-75.	J Cogn Neurosci. 2006	PubMed	citation	PMID:17014372	pubmed	17014372	create date:2006/10/04 | first author:Braet W
A moment to reflect upon perceptual synchrony.	/pubmed/17014371	Elliott MA, Shi Z, Kelly SD.	J Cogn Neurosci. 2006 Oct;18(10):1663-5.	J Cogn Neurosci. 2006	PubMed	citation	PMID:17014371	pubmed	17014371	create date:2006/10/04 | first author:Elliott MA
Differences in mnemonic processing by neurons in the human hippocampus and parahippocampal regions.	/pubmed/17014370	Viskontas IV, Knowlton BJ, Steinmetz PN, Fried I.	J Cogn Neurosci. 2006 Oct;18(10):1654-62.	J Cogn Neurosci. 2006	PubMed	citation	PMID:17014370	pubmed	17014370	create date:2006/10/04 | first author:Viskontas IV
The anatomy of category-specific object naming in neurodegenerative diseases.	/pubmed/17014369	Brambati SM, Myers D, Wilson A, Rankin KP, Allison SC, Rosen HJ, Miller BL, Gorno-Tempini ML.	J Cogn Neurosci. 2006 Oct;18(10):1644-53.	J Cogn Neurosci. 2006	PubMed	citation	PMID:17014369	pubmed	17014369	create date:2006/10/04 | first author:Brambati SM
On the time course of visual word recognition: an event-related potential investigation using masked repetition priming.	/pubmed/17014368	Holcomb PJ, Grainger J.	J Cogn Neurosci. 2006 Oct;18(10):1631-43.	J Cogn Neurosci. 2006	PubMed	citation	PMID:17014368	pubmed	17014368	create date:2006/10/04 | first author:Holcomb PJ
The nature of anterior negativities caused by misapplications of morphological rules.	/pubmed/17014367	Krott A, Baayen RH, Hagoort P.	J Cogn Neurosci. 2006 Oct;18(10):1616-30.	J Cogn Neurosci. 2006	PubMed	citation	PMID:17014367	pubmed	17014367	create date:2006/10/04 | first author:Krott A
Cross-talk between language processes and overt motor behavior in the first 200 msec of processing.	/pubmed/17014366	Boulenger V, Roy AC, Paulignan Y, Deprez V, Jeannerod M, Nazir TA.	J Cogn Neurosci. 2006 Oct;18(10):1607-15.	J Cogn Neurosci. 2006	PubMed	citation	PMID:17014366	pubmed	17014366	create date:2006/10/04 | first author:Boulenger V
Contribution of familiarity and recollection to associative recognition memory: insights from event-related potentials.	/pubmed/16989559	Opitz B, Cornell S.	J Cogn Neurosci. 2006 Sep;18(9):1595-605.	J Cogn Neurosci. 2006	PubMed	citation	PMID:16989559	pubmed	16989559	create date:2006/09/23 | first author:Opitz B
Neuroanatomical evidence for distinct cognitive and affective components of self.	/pubmed/16989558	Moran JM, Macrae CN, Heatherton TF, Wyland CL, Kelley WM.	J Cogn Neurosci. 2006 Sep;18(9):1586-94.	J Cogn Neurosci. 2006	PubMed	citation	PMID:16989558	pubmed	16989558	create date:2006/09/23 | first author:Moran JM
Facilitating effect of 15-Hz repetitive transcranial magnetic stimulation on tactile perceptual learning.	/pubmed/16989557	Karim AA, Schüler A, Hegner YL, Friedel E, Godde B.	J Cogn Neurosci. 2006 Sep;18(9):1577-85.	J Cogn Neurosci. 2006	PubMed	citation	PMID:16989557	pubmed	16989557	create date:2006/09/23 | first author:Karim AA
Coming unbound: disrupting automatic integration of synesthetic color and graphemes by transcranial magnetic stimulation of the right parietal lobe.	/pubmed/16989556	Esterman M, Verstynen T, Ivry RB, Robertson LC.	J Cogn Neurosci. 2006 Sep;18(9):1570-6.	J Cogn Neurosci. 2006	PubMed	citation	PMID:16989556	pubmed	16989556	create date:2006/09/23 | first author:Esterman M
The role of the striatum in processing language rules: evidence from word perception in Huntington's disease.	/pubmed/16989555	Teichmann M, Dupoux E, Kouider S, Bachoud-Lévi AC.	J Cogn Neurosci. 2006 Sep;18(9):1555-69.	J Cogn Neurosci. 2006	PubMed	citation	PMID:16989555	pubmed	16989555	create date:2006/09/23 | first author:Teichmann M
[truncated: 841 more rows]
