# Supplementary material for: Rising Publication Delays Inflate Journal Impact Factors
Source: PLoS One. 2012 Dec 31;7(12):e53374. doi: 10.1371/journal.pone.0053374 (PMC3534064; doi:10.1371/journal.pone.0053374)
Supplement: Data S1 — Datasets used for the analysis. (ZIP) [file pone.0053374.s005.zip › Journal of Comparative Neurology.csv]

Title	URL	Description	Details	ShortDetails	Resource	Type	Identifiers	Db	EntrezUID	Properties
The immune inhibitory complex CD200/CD200R is developmentally regulated in the mouse brain.	/pubmed/22323214	Shrivastava K, Gonzalez P, Acarin L.	J Comp Neurol. 2012 Feb 10. doi: 10.1002/cne.23062. [Epub ahead of print]	J Comp Neurol. 2012	PubMed	citation	PMID:22323214	pubmed	22323214	create date:2012/02/11 | first author:Shrivastava K
The cellular composition of neurogenic periventricular zones in the adult zebrafish forebrain.	/pubmed/22318736	Lindsey BW, Darabie A, Tropepe V.	J Comp Neurol. 2012 Feb 9. doi: 10.1002/cne.23065. [Epub ahead of print]	J Comp Neurol. 2012	PubMed	citation	PMID:22318736	pubmed	22318736	create date:2012/02/10 | first author:Lindsey BW
Fine structural organization of the hemiellipsoid body of the land hermit crab Coenobita clypeatus.	/pubmed/22318704	Brown S, Wolff G.	J Comp Neurol. 2012 Feb 9. doi: 10.1002/cne.23058. [Epub ahead of print]	J Comp Neurol. 2012	PubMed	citation	PMID:22318704	pubmed	22318704	create date:2012/02/10 | first author:Brown S
Morphologic evidence for spatially clustered spines in apical dendrites of monkey neocortical pyramidal cells.	/pubmed/22315181	Yadav A, Gao YZ, Rodriguez A, Dickstein DL, Wearne SL, Luebke JI, Hof PR, Weaver CM.	J Comp Neurol. 2012 Feb 8. doi: 10.1002/cne.23070. [Epub ahead of print]	J Comp Neurol. 2012	PubMed	citation	PMID:22315181	pubmed	22315181	create date:2012/02/09 | first author:Yadav A
Glial responses after chorda tympani nerve injury.	/pubmed/22315167	Bartel DL.	J Comp Neurol. 2012 Feb 8. doi: 10.1002/cne.23069. [Epub ahead of print]	J Comp Neurol. 2012	PubMed	citation	PMID:22315167	pubmed	22315167	create date:2012/02/09 | first author:Bartel DL
Neuroprotective effects of testosterone on motoneuron and muscle morphology following spinal cord injury.	/pubmed/22314886	Byers JS, Huguenard AL, Kuruppu D, Liu NK, Xu XM, Sengelaub DR.	J Comp Neurol. 2012 Feb 8. doi: 10.1002/cne.23066. [Epub ahead of print]	J Comp Neurol. 2012	PubMed	citation	PMID:22314886	pubmed	22314886	create date:2012/02/09 | first author:Byers JS
Thalamocortical projections of the anterodorsal thalamic nucleus in the rabbit.	/pubmed/22314639	Shibata H, Honda Y.	J Comp Neurol. 2012 Feb 8. doi: 10.1002/cne.23057. [Epub ahead of print]	J Comp Neurol. 2012	PubMed	citation	PMID:22314639	pubmed	22314639	create date:2012/02/09 | first author:Shibata H
Melatonin receptors are anatomically organized to modulate transmission specifically to cone pathways in the retina of Xenopus laevis.	/pubmed/22311656	Wiechmann AF, Sherry DM.	J Comp Neurol. 2012 Apr 15;520(6):Spc1. doi: 10.1002/cne.23055.	J Comp Neurol. 2012	PubMed	citation	PMID:22311656	pubmed	22311656	create date:2012/02/09 | first author:Wiechmann AF
Cytoarchitecture, areas, and neuron numbers of the etruscan shrew cortex.	/pubmed/22252518	Naumann RK, Anjum F, Roth-Alpermann C, Brecht M.	J Comp Neurol. 2012 Jan 17. doi: 10.1002/cne.23053. [Epub ahead of print]	J Comp Neurol. 2012	PubMed	citation	PMID:22252518	pubmed	22252518	create date:2012/01/19 | first author:Naumann RK
Genomics of mature and immature olfactory sensory neurons.	/pubmed/22252456	Nickell MD, Breheny P, Stromberg AJ, McClintock TS.	J Comp Neurol. 2012 Jan 17. doi: 10.1002/cne.23052. [Epub ahead of print]	J Comp Neurol. 2012	PubMed	citation	PMID:22252456	pubmed	22252456	create date:2012/01/19 | first author:Nickell MD
GIRK2 expression in dopamine neurons of the substantia nigra and ventral tegmental area.	/pubmed/22252428	Reyes S, Fu Y, Double K, Thompson L, Kirik D, Paxinos G, Halliday GM.	J Comp Neurol. 2012 Jan 17. doi: 10.1002/cne.23051. [Epub ahead of print]	J Comp Neurol. 2012	PubMed	citation	PMID:22252428	pubmed	22252428	create date:2012/01/19 | first author:Reyes S
Regional and subcellular distribution of the receptor-targeting protein PIST in the rat central nervous system.	/pubmed/22250034	Chen A, Göβling EK, Witkowski L, Bhindi A, Bauch C, Roussy G, Sarret P, Kreienkamp HJ, Stroh T.	J Comp Neurol. 2012 Apr 1;520(5):Spc1. doi: 10.1002/cne.23036.	J Comp Neurol. 2012	PubMed	citation	PMID:22250034	pubmed	22250034	create date:2012/01/18 | first author:Chen A
Ascending gustatory pathways to the telencephalon in goldfish.	/pubmed/22247053	Kato T, Yamada Y, Yamamoto N.	J Comp Neurol. 2012 Jan 13. doi: 10.1002/cne.23049. [Epub ahead of print]	J Comp Neurol. 2012	PubMed	citation	PMID:22247053	pubmed	22247053	create date:2012/01/17 | first author:Kato T
Amygdala afferents monosynaptically innervate corticospinal neurones in rat medial prefrontal cortex (mPFC).	/pubmed/22247040	Gabbott P, Warner TA, Brown J, Salway P, Gabbott T, Busby S.	J Comp Neurol. 2012 Jan 13. doi: 10.1002/cne.23047. [Epub ahead of print]	J Comp Neurol. 2012	PubMed	citation	PMID:22247040	pubmed	22247040	create date:2012/01/17 | first author:Gabbott P
Brainstem origins of glutamatergic innervation of the rat hypothalamic paraventricular nucleus.	/pubmed/22247025	Ziegler DR, Edwards MR, Ulrich-Lai YM, Herman JP, Cullinan WE.	J Comp Neurol. 2012 Jan 15. doi: 10.1002/cne.23043. [Epub ahead of print]	J Comp Neurol. 2012	PubMed	citation	PMID:22247025	pubmed	22247025	create date:2012/01/17 | first author:Ziegler DR
Lack of robust LGN label following transneuronal rabies virus injections into macaque area V4.	/pubmed/22237967	Lyon DC, Rabideau C.	J Comp Neurol. 2012 Jan 11. doi: 10.1002/cne.23050. [Epub ahead of print]	J Comp Neurol. 2012	PubMed	citation	PMID:22237967	pubmed	22237967	create date:2012/01/13 | first author:Lyon DC
(±)3,4-methylenedioxymethamphetamine (Ecstacy") treatment modulates expression of neurotrophins and their receptors in multiple regions of adult rat brain."	/pubmed/22237931	Hemmerle AM, Dickerson JW, Herring NR, Schaefer TL, Vorhees CV, Williams MT, Seroogy KB.	J Comp Neurol. 2012 Jan 11. doi: 10.1002/cne.23048. [Epub ahead of print]	J Comp Neurol. 2012	PubMed	citation	PMID:22237931	pubmed	22237931	create date:2012/01/13 | first author:Hemmerle AM
A quantitative analysis of neocortical gyrencephaly in African elephants (Loxodonta africana) and six species of cetaceans: Comparison to other mammals.	/pubmed/22237903	Manger PR, Prowse M, Haagensen M, Hemingway J.	J Comp Neurol. 2012 Jan 11. doi: 10.1002/cne.23046. [Epub ahead of print]	J Comp Neurol. 2012	PubMed	citation	PMID:22237903	pubmed	22237903	create date:2012/01/13 | first author:Manger PR
Lack of early pattern stimulation prevents normal development of the alpha (Y) retinal ganglion cell population in cat.	/pubmed/22237852	Burnat K, Van der Gucht E, Waleszczyk WJ, Kossut M, Arckens L.	J Comp Neurol. 2012 Jan 11. doi: 10.1002/cne.23045. [Epub ahead of print]	J Comp Neurol. 2012	PubMed	citation	PMID:22237852	pubmed	22237852	create date:2012/01/13 | first author:Burnat K
The impact of chorda tympani nerve injury on cell survival, axon maintenance, and morphology of its terminal field in the nucleus of the solitary tract.	/pubmed/22237830	Reddaway RB, Davidow AW, Deal SL, Hill DL.	J Comp Neurol. 2012 Jan 11. doi: 10.1002/cne.23044. [Epub ahead of print]	J Comp Neurol. 2012	PubMed	citation	PMID:22237830	pubmed	22237830	create date:2012/01/13 | first author:Reddaway RB
Sprouting of colonic afferent central terminals and increased spinal MAP kinase expression in a mouse model of chronic visceral hypersensitivity.	/pubmed/22237807	Harrington AM, Brierley SM, Isaacs N, Hughes PA, Castro J, Blackshaw LA.	J Comp Neurol. 2012 Jan 11. doi: 10.1002/cne.23042. [Epub ahead of print]	J Comp Neurol. 2012	PubMed	citation	PMID:22237807	pubmed	22237807	create date:2012/01/13 | first author:Harrington AM
Efferent projections of C3 adrenergic neurons in the rat central nervous system.	/pubmed/22237784	Sevigny CP, Bassi J, Williams DA, Anderson CR, Thomas WG, Allen AM.	J Comp Neurol. 2012 Jan 11. doi: 10.1002/cne.23041. [Epub ahead of print]	J Comp Neurol. 2012	PubMed	citation	PMID:22237784	pubmed	22237784	create date:2012/01/13 | first author:Sevigny CP
Structural plasticity of hippocampal mossy fiber synapses as revealed by high-pressure freezing.	/pubmed/22237743	Zhao S, Studer D, Chai X, Graber W, Brose N, Nestel S, Young C, Rodriguez EP, Saetzler K, Frotscher M.	J Comp Neurol. 2012 Jan 11. doi: 10.1002/cne.23040. [Epub ahead of print]	J Comp Neurol. 2012	PubMed	citation	PMID:22237743	pubmed	22237743	create date:2012/01/13 | first author:Zhao S
Physiological and anatomical evidence for an inhibitory trigemino-oculomotor pathway in the cat.	/pubmed/22237697	May PJ, Vidal PP, Baker H, Baker R.	J Comp Neurol. 2012 Jan 11. doi: 10.1002/cne.23039. [Epub ahead of print]	J Comp Neurol. 2012	PubMed	citation	PMID:22237697	pubmed	22237697	create date:2012/01/13 | first author:May PJ
Synaptic plasticity in the medial superior olive of hearing, deaf, and cochlear-implanted cats.	/pubmed/22237661	Tirko NN, Ryugo DK.	J Comp Neurol. 2012 Jan 11. doi: 10.1002/cne.23038. [Epub ahead of print]	J Comp Neurol. 2012	PubMed	citation	PMID:22237661	pubmed	22237661	create date:2012/01/13 | first author:Tirko NN
Different classes of input and output neurons reveal new features in microglomeruli of the adult Drosophila mushroom body calyx.	/pubmed/22237598	Butcher NJ, Friedrich AB, Lu Z, Tanimoto H, Meinertzhagen IA.	J Comp Neurol. 2012 Jan 11. doi: 10.1002/cne.23037. [Epub ahead of print]	J Comp Neurol. 2012	PubMed	citation	PMID:22237598	pubmed	22237598	create date:2012/01/13 | first author:Butcher NJ
Neuronal and glial differentiation during lizard (Gallotia galloti) visual system ontogeny.	/pubmed/22173915	Romero-Alemán MM, Monzón-Mayor M, Santos E, Lang DM, Yanes C.	J Comp Neurol. 2011 Dec 15. doi: 10.1002/cne.23034. [Epub ahead of print]	J Comp Neurol. 2011	PubMed	citation	PMID:22173915	pubmed	22173915	create date:2011/12/17 | first author:Romero-Alemán MM
Compensatory redistribution of neuroligins and N-cadherin following deletion of synaptic ß1-integrin.	/pubmed/22173897	Mortillo S, Elste A, Ge Y, Patil SB, Hsiao K, Huntley GW, Davis RL, Benson DL.	J Comp Neurol. 2011 Dec 15. doi: 10.1002/cne.23033. [Epub ahead of print]	J Comp Neurol. 2011	PubMed	citation	PMID:22173897	pubmed	22173897	create date:2011/12/17 | first author:Mortillo S
Kisspeptin expression in guinea pig hypothalamus: Effects OF 17β-Estradiol.	/pubmed/22173890	Bosch MA, Xue C, Rønnekleiv OK.	J Comp Neurol. 2011 Dec 15. doi: 10.1002/cne.23032. [Epub ahead of print]	J Comp Neurol. 2011	PubMed	citation	PMID:22173890	pubmed	22173890	create date:2011/12/17 | first author:Bosch MA
Density gradients of vesicular glutamate- and GABA transporter immunoreactive boutons in calbindin- and μ-opiod receptor defined compartments in the rat striatum.	/pubmed/22173881	Wouterlood FG, Härtig W, Groenewegen HJ, Voorn P.	J Comp Neurol. 2011 Dec 15. doi: 10.1002/cne.23031. [Epub ahead of print]	J Comp Neurol. 2011	PubMed	citation	PMID:22173881	pubmed	22173881	create date:2011/12/17 | first author:Wouterlood FG
Immunohistochemical study of the distribution of calcium binding proteins in the brain of a chondrostean (acipenser baeri).	/pubmed/22173872	Graña P, Huesa G, Anadón R, Yáñez J.	J Comp Neurol. 2011 Dec 15. doi: 10.1002/cne.23030. [Epub ahead of print]	J Comp Neurol. 2011	PubMed	citation	PMID:22173872	pubmed	22173872	create date:2011/12/17 | first author:Graña P
SPARC Like-1 (SC1) is a diversely expressed and developmentally regulated matricellular protein that does not compensate for the absence of SPARC in the CNS.	/pubmed/22173850	Lloyd-Burton S, Roskams AJ.	J Comp Neurol. 2011 Dec 15. doi: 10.1002/cne.23029. [Epub ahead of print]	J Comp Neurol. 2011	PubMed	citation	PMID:22173850	pubmed	22173850	create date:2011/12/17 | first author:Lloyd-Burton S
Accumulated caveolae constitute subcellular compartments for glial calcium signaling in lanceolate sensory endings innervating rat vibrissae.	/pubmed/22173826	Takahashi-Iwanaga H, Iwanaga T.	J Comp Neurol. 2011 Dec 15. doi: 10.1002/cne.23028. [Epub ahead of print]	J Comp Neurol. 2011	PubMed	citation	PMID:22173826	pubmed	22173826	create date:2011/12/17 | first author:Takahashi-Iwanaga H
Neuronal clustering and fasciculation phenotype in dscam- and bax-deficient mouse retinas.	/pubmed/22173790	Keeley PW, Sliff B, Lee SC, Fuerst PG, Burgess RW, Eglen SJ, Reese BE.	J Comp Neurol. 2011 Dec 15. doi: 10.1002/cne.23027. [Epub ahead of print]	J Comp Neurol. 2011	PubMed	citation	PMID:22173790	pubmed	22173790	create date:2011/12/17 | first author:Keeley PW
Developmental expression of cell recognition molecules in the mushroom body and antennal lobe of the locust Locusta migratoria.	/pubmed/22173776	Eickhoff R, Bicker G.	J Comp Neurol. 2011 Dec 15. doi: 10.1002/cne.23026. [Epub ahead of print]	J Comp Neurol. 2011	PubMed	citation	PMID:22173776	pubmed	22173776	create date:2011/12/17 | first author:Eickhoff R
Cortical projections to the superior colliculus in prosimian galagos (Otolemur garnetti).	/pubmed/22173729	Baldwin MK, Kaas JH.	J Comp Neurol. 2011 Dec 15. doi: 10.1002/cne.23025. [Epub ahead of print]	J Comp Neurol. 2011	PubMed	citation	PMID:22173729	pubmed	22173729	create date:2011/12/17 | first author:Baldwin MK
Spinal projections of the A5, A6 (locus coeruleus), and A7 noradrenergic cell groups in rats.	/pubmed/22173709	Bruinstroop E, Cano G, Vanderhorst VG, Cavalcante JC, Wirth J, Sena-Esteves M, Saper CB.	J Comp Neurol. 2011 Dec 16. doi: 10.1002/cne.23024. [Epub ahead of print]	J Comp Neurol. 2011	PubMed	citation	PMID:22173709	pubmed	22173709	create date:2011/12/17 | first author:Bruinstroop E
Postnatal development of the amygdala: A stereological study in macaque monkeys.	/pubmed/22173686	Chareyron LJ, Lavenex PB, Amaral DG, Lavenex P.	J Comp Neurol. 2011 Dec 16. doi: 10.1002/cne.23023. [Epub ahead of print]	J Comp Neurol. 2011	PubMed	citation	PMID:22173686	pubmed	22173686	create date:2011/12/17 | first author:Chareyron LJ
The DNA methyltransferases1 (DNMT1) and 3a (DNMT3a) co-localize with GAD67-positive neurons in the GAD67-GFP mouse brain.	/pubmed/22134929	Kadriu B, Guidotti A, Chen Y, Grayson DR.	J Comp Neurol. 2011 Dec 1. doi: 10.1002/cne.23020. [Epub ahead of print]	J Comp Neurol. 2011	PubMed	citation	PMID:22134929	pubmed	22134929	create date:2011/12/03 | first author:Kadriu B
Kv7.5 is the primary Kv7 subunit expressed in C-fibers.	/pubmed/22134895	King CH, Scherer SS.	J Comp Neurol. 2011 Dec 1. doi: 10.1002/cne.23019. [Epub ahead of print]	J Comp Neurol. 2011	PubMed	citation	PMID:22134895	pubmed	22134895	create date:2011/12/03 | first author:King CH
Distribution and targets of the relaxin-3 innervation of the septal area in the rat.	/pubmed/22134882	Olucha-Bordonau FE, Otero-García M, Sánchez-Pérez AM, Núñez A, Ma S, Gundlach AL.	J Comp Neurol. 2011 Dec 1. doi: 10.1002/cne.23018. [Epub ahead of print]	J Comp Neurol. 2011	PubMed	citation	PMID:22134882	pubmed	22134882	create date:2011/12/03 | first author:Olucha-Bordonau FE
Time-lapse imaging of granule cells in mouse entorhinohippocampal slice cultures reveals changes in spine stability after entorhinal denervation.	/pubmed/22134835	Vlachos A, Orth CB, Schneider G, Deller T.	J Comp Neurol. 2011 Dec 1. doi: 10.1002/cne.23017. [Epub ahead of print]	J Comp Neurol. 2011	PubMed	citation	PMID:22134835	pubmed	22134835	create date:2011/12/03 | first author:Vlachos A
Bral2 is indispensable for the proper localization of brevican and the structural integrity of the perineuronal net in the brain stem and cerebellum.	/pubmed/22121037	Bekku Y, Saito M, Moser M, Fuchigami M, Maehara A, Nakayama M, Kusachi S, Ninomiya Y, Oohashi T.	J Comp Neurol. 2011 Nov 25. doi: 10.1002/cne.23009. [Epub ahead of print]	J Comp Neurol. 2011	PubMed	citation	PMID:22121037	pubmed	22121037	create date:2011/11/29 | first author:Bekku Y
EphA4 controls the midline crossing and contralateral axonal projections of inferior olive neurons.	/pubmed/22121026	Hashimoto M, Ito R, Kitamura N, Hisano Y.	J Comp Neurol. 2011 Nov 25. doi: 10.1002/cne.23008. [Epub ahead of print]	J Comp Neurol. 2011	PubMed	citation	PMID:22121026	pubmed	22121026	create date:2011/11/29 | first author:Hashimoto M
Sensillum-specific, topographic projection patterns of olfactory receptor neurons in the antennal lobe of the cockroach Periplaneta americana.	/pubmed/22121009	Watanabe H, Haupt SS, Nishino H, Nishikawa M, Yokohari F.	J Comp Neurol. 2011 Nov 25. doi: 10.1002/cne.23007. [Epub ahead of print]	J Comp Neurol. 2011	PubMed	citation	PMID:22121009	pubmed	22121009	create date:2011/11/29 | first author:Watanabe H
Two populations of corticothalamic and interareal corticocortical cells in the subgranular layers of the mouse primary sensory cortices.	/pubmed/22120996	Petrof I, Viaene AN, Sherman SM.	J Comp Neurol. 2011 Nov 25. doi: 10.1002/cne.23006. [Epub ahead of print]	J Comp Neurol. 2011	PubMed	citation	PMID:22120996	pubmed	22120996	create date:2011/11/29 | first author:Petrof I
Spinal nerve ligation decreases γ-aminobutyric acid(B) receptors on specific populations of immunohistochemically-identified neurons in L5 dorsal root ganglion of the rat.	/pubmed/22120979	Engle MP, Merrill MA, de Prado BM, Hammond DL.	J Comp Neurol. 2011 Nov 25. doi: 10.1002/cne.23005. [Epub ahead of print]	J Comp Neurol. 2011	PubMed	citation	PMID:22120979	pubmed	22120979	create date:2011/11/29 | first author:Engle MP
Thymosin β4 induces folding of the developing optic tectum in the chicken (Gallus domesticus).	/pubmed/22120963	Wirsching HG, Kretz O, Morosan-Puopolo G, Chernogorova P, Theiss C, Brand-Saberi B.	J Comp Neurol. 2011 Nov 25. doi: 10.1002/cne.23004. [Epub ahead of print]	J Comp Neurol. 2011	PubMed	citation	PMID:22120963	pubmed	22120963	create date:2011/11/29 | first author:Wirsching HG
Developmental origins and architecture of Drosophila leg motoneurons.	/pubmed/22120935	Brierley D, Rathore K, Vijayraghavan K, Williams D.	J Comp Neurol. 2011 Nov 25. doi: 10.1002/cne.23003. [Epub ahead of print]	J Comp Neurol. 2011	PubMed	citation	PMID:22120935	pubmed	22120935	create date:2011/11/29 | first author:Brierley D
Transition continues.	/pubmed/22120899	Hof PR.	J Comp Neurol. 2012 Feb 1;520(2):211. doi: 10.1002/cne.22796. No abstract available.	J Comp Neurol. 2012	PubMed	citation	PMID:22120899	pubmed	22120899	create date:2011/11/29 | first author:Hof PR
Title	URL	Description	Details	ShortDetails	Resource	Type	Identifiers	Db	EntrezUID	Properties
Second order input to the medial amygdala from olfactory sensory neurons expressing the transduction channel TRPM5.	/pubmed/22120520	Thompson JA, Salcedo E, Restrepo D, Finger TE.	J Comp Neurol. 2011 Nov 25. doi: 10.1002/cne.23015. [Epub ahead of print]	J Comp Neurol. 2011	PubMed	citation	PMID:22120520	pubmed	22120520	create date:2011/11/29 | first author:Thompson JA
Bilateral and ipsilateral ascending tecto-pulvinar pathways in mammals: A study in the Squirrel (Spermophilus beecheyi).	/pubmed/22120503	Fredes F, Vega-Zuniga T, Karten H, Mpodozis J.	J Comp Neurol. 2011 Nov 25. doi: 10.1002/cne.23014. [Epub ahead of print]	J Comp Neurol. 2011	PubMed	citation	PMID:22120503	pubmed	22120503	create date:2011/11/29 | first author:Fredes F
Organization of the auditory brainstem in a lizard, Gekko gecko I. auditory nerve, cochlear nuclei and superior olivary nuclei.	/pubmed/22120438	Tang Y, Christensen-Dalsgaard J, Carr CE.	J Comp Neurol. 2011 Nov 25. doi: 10.1002/cne.23013. [Epub ahead of print]	J Comp Neurol. 2011	PubMed	citation	PMID:22120438	pubmed	22120438	create date:2011/11/29 | first author:Tang Y
Using text mining to link journal articles to neuroanatomical databases.	/pubmed/22120205	French L, Pavlidis P.	J Comp Neurol. 2011 Nov 25. doi: 10.1002/cne.23012. [Epub ahead of print]	J Comp Neurol. 2011	PubMed	citation	PMID:22120205	pubmed	22120205	create date:2011/11/29 | first author:French L
Synuclein accumulation is associated with cell-specific neuronal death after spinal cord injury.	/pubmed/22120153	Busch DJ, Morgan JR.	J Comp Neurol. 2011 Nov 25. doi: 10.1002/cne.23011. [Epub ahead of print]	J Comp Neurol. 2011	PubMed	citation	PMID:22120153	pubmed	22120153	create date:2011/11/29 | first author:Busch DJ
Failure of lower motor neuron radial outgrowth precedes retrograde degeneration in a feline model of SMA.	/pubmed/22120001	Wakeling EN, Joussemet B, Costiou P, Fanuel D, Moullier P, Barkats M, Fyfe JC.	J Comp Neurol. 2011 Nov 25. doi: 10.1002/cne.23010. [Epub ahead of print]	J Comp Neurol. 2011	PubMed	citation	PMID:22120001	pubmed	22120001	create date:2011/11/29 | first author:Wakeling EN
In vivo time-lapse imaging of cell proliferation and differentiation in the optic tectum of Xenopus laevis tadpoles.	/pubmed/22113462	Bestman JE, Lee-Osbourne J, Cline HT.	J Comp Neurol. 2012 Feb 1;520(2):401-33. doi: 10.1002/cne.22795.	J Comp Neurol. 2012	PubMed	citation	PMID:22113462	pubmed	22113462	create date:2011/11/25 | first author:Bestman JE
The distribution of zebrin immunoreactive purkinje cell terminals in the cerebellar and vestibular nuclei of birds.	/pubmed/22105608	Wylie DR, Pakan JM, Huynh H, Graham DJ, Iwaniuk AN.	J Comp Neurol. 2011 Nov 22. doi: 10.1002/cne.22810. [Epub ahead of print]	J Comp Neurol. 2011	PubMed	citation	PMID:22105608	pubmed	22105608	create date:2011/11/23 | first author:Wylie DR
Higher brain centers for social tasks in worker ants, camponotus japonicus.	/pubmed/22102363	Nishikawa M, Watanabe H, Yokohari F.	J Comp Neurol. 2011 Nov 18. doi: 10.1002/cne.23001. [Epub ahead of print]	J Comp Neurol. 2011	PubMed	citation	PMID:22102363	pubmed	22102363	create date:2011/11/22 | first author:Nishikawa M
Role of adenylate cyclase 1 in retinofugal map development.	/pubmed/22102330	Dhande OS, Bhatt S, Anishchenko A, Elstrott J, Iwasato T, Swindell EC, Xu HP, Jamrich M, Itohara S, Feller MB, Crair MC.	J Comp Neurol. 2011 Nov 18. doi: 10.1002/cne.23000. [Epub ahead of print]	J Comp Neurol. 2011	PubMed	citation	PMID:22102330	pubmed	22102330	create date:2011/11/22 | first author:Dhande OS
Abdominal vagal afferent pathways and their distributions of intraganglionic laminar endings in the rat duodenum.	/pubmed/22102316	Wang FB, Young YK, Kao CK.	J Comp Neurol. 2012 Apr 1;520(5):1098-113. doi: 10.1002/cne.22812.	J Comp Neurol. 2012	PubMed	citation	PMID:22102316	pubmed	22102316	create date:2011/11/22 | first author:Wang FB
The Onecut transcription factors are required for the second phase of development of the A13 dopaminergic nucleus in the mouse.	/pubmed/22102297	Espana A, Clotman F.	J Comp Neurol. 2011 Nov 18. doi: 10.1002/cne.22803. [Epub ahead of print]	J Comp Neurol. 2011	PubMed	citation	PMID:22102297	pubmed	22102297	create date:2011/11/22 | first author:Espana A
Localization of endogenous morphine-like compounds in the mouse spinal cord.	/pubmed/22102217	Laux A, Delalande F, Mouheiche J, Stuber D, Van Dorsselaer A, Bianchi E, Bezard E, Poisbeau P, Goumon Y.	J Comp Neurol. 2011 Nov 18. doi: 10.1002/cne.22811. [Epub ahead of print]	J Comp Neurol. 2011	PubMed	citation	PMID:22102217	pubmed	22102217	create date:2011/11/22 | first author:Laux A
Undersized dendritic arborizations in retinal ganglion cells of the rd1 mutant mouse, a paradigm of early-onset photoreceptor degeneration.	/pubmed/22102216	Damiani D, Novelli E, Mazzoni F, Strettoi E.	J Comp Neurol. 2011 Nov 18. doi: 10.1002/cne.22802. [Epub ahead of print]	J Comp Neurol. 2011	PubMed	citation	PMID:22102216	pubmed	22102216	create date:2011/11/22 | first author:Damiani D
Age-related changes in the morphology of cerebral capillaries do not correlate with cognitive decline.	/pubmed/22102171	Peters A, Sethares C.	J Comp Neurol. 2011 Nov 18. doi: 10.1002/cne.22809. [Epub ahead of print]	J Comp Neurol. 2011	PubMed	citation	PMID:22102171	pubmed	22102171	create date:2011/11/22 | first author:Peters A
Comparative analysis of type II classic cadherin mRNA distribution patterns in the developing and adult mouse somatosensory cortex and hippocampus suggests significant functional redundancy.	/pubmed/22102170	Lefkovics K, Mayer M, Bercsényi K, Szabó G, Lele Z.	J Comp Neurol. 2011 Nov 18. doi: 10.1002/cne.22801. [Epub ahead of print]	J Comp Neurol. 2011	PubMed	citation	PMID:22102170	pubmed	22102170	create date:2011/11/22 | first author:Lefkovics K
Expression of delta-protocadherins N the spinal cord of the chicken embryo.	/pubmed/22102158	Lin J, Wang C, Redies C.	J Comp Neurol. 2011 Nov 18. doi: 10.1002/cne.22808. [Epub ahead of print]	J Comp Neurol. 2011	PubMed	citation	PMID:22102158	pubmed	22102158	create date:2011/11/22 | first author:Lin J
Rearrangement of the cone mosaic in the retina of the rat model of retinitis pigmentosa.	/pubmed/22102145	Ji Y, Zhu CL, Grzywacz NM, Lee EJ.	J Comp Neurol. 2012 Mar 1;520(4):874-88. doi: 10.1002/cne.22800.	J Comp Neurol. 2012	PubMed	citation	PMID:22102145	pubmed	22102145	create date:2011/11/22 | first author:Ji Y
Tonotopic organization of the superior olivary nucleus in the chicken auditory brainstem.	/pubmed/22102107	Tabor KM, Coleman WL, Rubel EW, Burger RM.	J Comp Neurol. 2011 Nov 18. doi: 10.1002/cne.22807. [Epub ahead of print]	J Comp Neurol. 2011	PubMed	citation	PMID:22102107	pubmed	22102107	create date:2011/11/22 | first author:Tabor KM
The sodium-driven chloride/bicarbonate exchanger in presynaptic terminals.	/pubmed/22102085	Burette AC, Weinberg RJ, Sassani P, Abuladze N, Kao L, Kurtz I.	J Comp Neurol. 2011 Nov 18. doi: 10.1002/cne.22806. [Epub ahead of print]	J Comp Neurol. 2011	PubMed	citation	PMID:22102085	pubmed	22102085	create date:2011/11/22 | first author:Burette AC
Increasing heterogeneity in the organization of synaptic inputs of mature olfactory bulb neurons generated in newborn rats.	/pubmed/22102059	Kelsch W, Sim S, Lois C.	J Comp Neurol. 2011 Nov 18. doi: 10.1002/cne.22799. [Epub ahead of print]	J Comp Neurol. 2011	PubMed	citation	PMID:22102059	pubmed	22102059	create date:2011/11/22 | first author:Kelsch W
Heterogeneity and dynamics of lateral line afferent innervation during development in zebrafish (Danio rerio).	/pubmed/22102005	Haehnel M, Taguchi M, Liao JC.	J Comp Neurol. 2011 Nov 18. doi: 10.1002/cne.22798. [Epub ahead of print]	J Comp Neurol. 2011	PubMed	citation	PMID:22102005	pubmed	22102005	create date:2011/11/22 | first author:Haehnel M
Auditory thalamic reticular nucleus of the rat: Anatomical nodes for modulation of auditory and cross-modal sensory processing in the loop connectivity between the cortex and thalamus.	/pubmed/22101990	Kimura A, Yokoi I, Imbe H, Donishi T, Kaneoke Y.	J Comp Neurol. 2011 Nov 18. doi: 10.1002/cne.22805. [Epub ahead of print]	J Comp Neurol. 2011	PubMed	citation	PMID:22101990	pubmed	22101990	create date:2011/11/22 | first author:Kimura A
Planar multipolar cells in the cochlear nucleus project to medial olivocochlear neurons in mouse.	/pubmed/22101968	Darrow KN, Benson TE, Brown MC.	J Comp Neurol. 2011 Nov 18. doi: 10.1002/cne.22797. [Epub ahead of print]	J Comp Neurol. 2011	PubMed	citation	PMID:22101968	pubmed	22101968	create date:2011/11/22 | first author:Darrow KN
Bilateral connectivity in the brainstem respiratory networks of lampreys.	/pubmed/22101947	Gariépy JF, Missaghi K, Chartré S, Robert M, Auclair F, Dubuc R.	J Comp Neurol. 2011 Nov 18. doi: 10.1002/cne.22804. [Epub ahead of print]	J Comp Neurol. 2011	PubMed	citation	PMID:22101947	pubmed	22101947	create date:2011/11/22 | first author:Gariépy JF
The astrocytic lineage marker calmodulin-regulated spectrin-associated protein 1 (camsap1): phenotypic heterogeneity of newly born camsap1-expressing cells in injured mouse brain.	/pubmed/22095662	Yoshioka N, Asou H, Hisanaga SI, Kawano H.	J Comp Neurol. 2011 Oct 20. doi: 10.1002/cne.22788. [Epub ahead of print]	J Comp Neurol. 2011	PubMed	citation	PMID:22095662	pubmed	22095662	create date:2011/11/19 | first author:Yoshioka N
Myoinhibitory peptides in the brain of the cockroach Leucophaea maderae and colocalization with pigment-dispersing factor in circadian pacemaker cells.	/pubmed/22095637	Schulze J, Neupert S, Schmidt L, Predel R, Lamkemeyer T, Homberg U, Stengl M.	J Comp Neurol. 2012 Apr 1;520(5):1078-97. doi: 10.1002/cne.22785.	J Comp Neurol. 2012	PubMed	citation	PMID:22095637	pubmed	22095637	create date:2011/11/19 | first author:Schulze J
Passages 2012.	/pubmed/22081453	Hof PR, Saper CB.	J Comp Neurol. 2012 Jan 1;520(1):1-5. doi: 10.1002/cne.22782. No abstract available.	J Comp Neurol. 2012	PubMed	citation	PMID:22081453	pubmed	22081453	create date:2011/11/15 | first author:Hof PR
Development and distribution of neuronal cilia in mouse neocortex.	/pubmed/22020803	Arellano JI, Guadiana SM, Breunig JJ, Rakic P, Sarkisian MR.	J Comp Neurol. 2012 Mar 1;520(4):848-73. doi: 10.1002/cne.22793.	J Comp Neurol. 2012	PubMed	citation	PMID:22020803	pubmed	22020803	create date:2011/10/25 | first author:Arellano JI
Characterization of axo-axonic synapses in the piriform cortex of Mus musculus.	/pubmed/22020781	Wang X, Sun QQ.	J Comp Neurol. 2012 Mar 1;520(4):832-47. doi: 10.1002/cne.22792.	J Comp Neurol. 2012	PubMed	citation	PMID:22020781	pubmed	22020781	create date:2011/10/25 | first author:Wang X
Coordinate development of skin cells and cutaneous sensory axons in zebrafish.	/pubmed/22020759	O'Brien GS, Rieger S, Wang F, Smolen GA, Gonzalez RE, Buchanan J, Sagasti A.	J Comp Neurol. 2012 Mar 1;520(4):816-31. doi: 10.1002/cne.22791.	J Comp Neurol. 2012	PubMed	citation	PMID:22020759	pubmed	22020759	create date:2011/10/25 | first author:O'Brien GS
Aging reduces total neuron number in the dorsal component of the rodent prefrontal cortex.	/pubmed/22020730	Stranahan AM, Jiam NT, Stocker AM, Gallagher M.	J Comp Neurol. 2011 Oct 20. doi: 10.1002/cne.22790. [Epub ahead of print]	J Comp Neurol. 2011	PubMed	citation	PMID:22020730	pubmed	22020730	create date:2011/10/25 | first author:Stranahan AM
The lateral hypothalamic parvalbumin-immunoreactive (PV1) nucleus in rodents.	/pubmed/22020694	Mészár Z, Girard F, Saper CB, Celio MR.	J Comp Neurol. 2012 Mar 1;520(4):798-815. doi: 10.1002/cne.22789.	J Comp Neurol. 2012	PubMed	citation	PMID:22020694	pubmed	22020694	create date:2011/10/25 | first author:Mészár Z
Differential projections from the lateral habenula to the rostromedial tegmental nucleus and ventral tegmental area in the rat.	/pubmed/22020635	Gonçalves L, Sego C, Metzger M.	J Comp Neurol. 2011 Oct 20. doi: 10.1002/cne.22787. [Epub ahead of print]	J Comp Neurol. 2011	PubMed	citation	PMID:22020635	pubmed	22020635	create date:2011/10/25 | first author:Gonçalves L
Astrocyte-secreted factors modulate the developmental distribution of inhibitory synapses in nucleus laminaris of the avian auditory brainstem.	/pubmed/22020566	Korn MJ, Koppel SJ, Li LH, Mehta D, Mehta SB, Seidl AH, Cramer KS.	J Comp Neurol. 2011 Oct 20. doi: 10.1002/cne.22786. [Epub ahead of print]	J Comp Neurol. 2011	PubMed	citation	PMID:22020566	pubmed	22020566	create date:2011/10/25 | first author:Korn MJ
Photoreceptor types, visual pigments and topographic specialisations in the retinas of hydrophiid sea snakes.	/pubmed/22020556	Hart NS, Coimbra JP, Collin SP, Westhoff G.	J Comp Neurol. 2011 Oct 20. doi: 10.1002/cne.22784. [Epub ahead of print]	J Comp Neurol. 2011	PubMed	citation	PMID:22020556	pubmed	22020556	create date:2011/10/25 | first author:Hart NS
Melatonin receptors are anatomically organized to modulate transmission specifically to cone pathways in the retina of Xenopus laevis.	/pubmed/22020534	Wiechmann AF, Sherry DM.	J Comp Neurol. 2011 Oct 20. doi: 10.1002/cne.22783. [Epub ahead of print]	J Comp Neurol. 2011	PubMed	citation	PMID:22020534	pubmed	22020534	create date:2011/10/25 | first author:Wiechmann AF
Ontogeny of the cocaine- and amphetamine-regulated transcript (CART) neuropeptide system in the brain of zebrafish, Danio rerio.	/pubmed/22009187	Mukherjee A, Subhedar NK, Ghose A.	J Comp Neurol. 2012 Mar 1;520(4):770-97. doi: 10.1002/cne.22779.	J Comp Neurol. 2012	PubMed	citation	PMID:22009187	pubmed	22009187	create date:2011/10/20 | first author:Mukherjee A
Immunohistochemical identification and synaptic inputs to the diffuse bipolar cell type DB1 in macaque retina.	/pubmed/22006647	Puthussery T, Gayet-Primo J, Taylor WR, Haverkamp S.	J Comp Neurol. 2011 Dec 15;519(18):3640-56. doi: 10.1002/cne.22756.	J Comp Neurol. 2011	PubMed	citation	PMID:22006647	pubmed	22006647	create date:2011/10/19 | first author:Puthussery T
Segregation of visual inputs from different regions of the compound eye in two parallel pathways through the anterior optic tubercle of the bumblebee (Bombus ignitus).	/pubmed/21953619	Pfeiffer K, Kinoshita M.	J Comp Neurol. 2012 Feb 1;520(2):212-29. doi: 10.1002/cne.22776.	J Comp Neurol. 2012	PubMed	citation	PMID:21953619	pubmed	21953619	create date:2011/09/29 | first author:Pfeiffer K
Differential sensitivity of specific neuronal populations of the rat hypothalamus to prolactin action.	/pubmed/21953590	Sapsford TJ, Kokay IC, Ostberg L, Bridges RS, Grattan DR.	J Comp Neurol. 2012 Apr 1;520(5):1062-77. doi: 10.1002/cne.22775.	J Comp Neurol. 2012	PubMed	citation	PMID:21953590	pubmed	21953590	create date:2011/09/29 | first author:Sapsford TJ
Regional and subcellular distribution of the receptor-targeting protein PIST in the rat central nervous system.	/pubmed/21953547	Chen A, Göβling EK, Witkowski L, Bhindi A, Bauch C, Roussy G, Sarret P, Kreienkamp HJ, Stroh T.	J Comp Neurol. 2012 Apr 1;520(5):889-913. doi: 10.1002/cne.22774.	J Comp Neurol. 2012	PubMed	citation	PMID:21953547	pubmed	21953547	create date:2011/09/29 | first author:Chen A
Loss of neural recognition molecule NB-3 delays the normal projection and terminal branching of developing corticospinal tract axons in the mouse.	/pubmed/21935948	Huang Z, Yu Y, Shimoda Y, Watanabe K, Liu Y.	J Comp Neurol. 2011 Sep 20. doi: 10.1002/cne.22772. [Epub ahead of print]	J Comp Neurol. 2011	PubMed	citation	PMID:21935948	pubmed	21935948	create date:2011/09/22 | first author:Huang Z
Cone outer segment extracellular matrix as binding domain for interphotoreceptor retinoid-binding protein.	/pubmed/21935947	Garlipp MA, Nowak KR, Gonzalez-Fernandez F.	J Comp Neurol. 2012 Mar 1;520(4):756-69. doi: 10.1002/cne.22773.	J Comp Neurol. 2012	PubMed	citation	PMID:21935947	pubmed	21935947	create date:2011/09/22 | first author:Garlipp MA
Development of GABA-, glycine-, and glutamate-immunopositive boutons onto rat jaw-opening motoneurons.	/pubmed/21935946	Paik SK, Kwak WK, Bae JY, Na YK, Park SY, Yi HW, Ahn DK, Ottersen OP, Yoshida A, Bae YC.	J Comp Neurol. 2011 Sep 20. doi: 10.1002/cne.22771. [Epub ahead of print]	J Comp Neurol. 2011	PubMed	citation	PMID:21935946	pubmed	21935946	create date:2011/09/22 | first author:Paik SK
Regeneration of olfactory afferent axons in the locust brain.	/pubmed/21935945	Stern M, Scheiblich H, Eickhoff R, Didwischus N, Bicker G.	J Comp Neurol. 2012 Mar 1;520(4):679-93. doi: 10.1002/cne.22770.	J Comp Neurol. 2012	PubMed	citation	PMID:21935945	pubmed	21935945	create date:2011/09/22 | first author:Stern M
Pre-Bötzinger complex receives glutamatergic innervation from galaninergic and other retrotrapezoid nucleus neurons.	/pubmed/21935944	Bochorishvili G, Stornetta RL, Coates MB, Guyenet PG.	J Comp Neurol. 2012 Apr 1;520(5):1047-61. doi: 10.1002/cne.22769.	J Comp Neurol. 2012	PubMed	citation	PMID:21935944	pubmed	21935944	create date:2011/09/22 | first author:Bochorishvili G
Lis1 reduction causes tangential migratory errors in mouse spinal cord.	/pubmed/21935943	Moore KD, Chen R, Cilluffo M, Golden JA, Phelps PE.	J Comp Neurol. 2011 Sep 20. doi: 10.1002/cne.22768. [Epub ahead of print]	J Comp Neurol. 2011	PubMed	citation	PMID:21935943	pubmed	21935943	create date:2011/09/22 | first author:Moore KD
Descending projections from the dysgranular zone of rat primary somatosensory cortex processing deep somatic input.	/pubmed/21935942	Lee T, Kim U.	J Comp Neurol. 2012 Apr 1;520(5):1021-46. doi: 10.1002/cne.22767.	J Comp Neurol. 2012	PubMed	citation	PMID:21935942	pubmed	21935942	create date:2011/09/22 | first author:Lee T
Distribution of type 1 cannabinoid receptor-expressing neurons in the septal-hypothalamic region of the mouse: Colocalization with GABAergic and glutamatergic markers.	/pubmed/21935941	Hrabovszky E, Wittmann G, Kalló I, Füzesi T, Fekete C, Liposits Z.	J Comp Neurol. 2012 Apr 1;520(5):1005-20. doi: 10.1002/cne.22766.	J Comp Neurol. 2012	PubMed	citation	PMID:21935941	pubmed	21935941	create date:2011/09/22 | first author:Hrabovszky E
Title	URL	Description	Details	ShortDetails	Resource	Type	Identifiers	Db	EntrezUID	Properties
Differential expression of Brn3 transcription factors in intrinsically photosensitive retinal ganglion cells in mouse.	/pubmed/21935940	Jain V, Ravindran E, Dhingra NK.	J Comp Neurol. 2012 Mar 1;520(4):742-55. doi: 10.1002/cne.22765.	J Comp Neurol. 2012	PubMed	citation	PMID:21935940	pubmed	21935940	create date:2011/09/22 | first author:Jain V
Active zone density is conserved during synaptic growth but impaired in aged mice.	/pubmed/21935939	Chen J, Mizushige T, Nishimune H.	J Comp Neurol. 2012 Feb 1;520(2):434-52. doi: 10.1002/cne.22764.	J Comp Neurol. 2012	PubMed	citation	PMID:21935939	pubmed	21935939	create date:2011/09/22 | first author:Chen J
Afferent and efferent projections of the mesopallium in the pigeon (Columba livia).	/pubmed/21935938	Atoji Y, Wild JM.	J Comp Neurol. 2012 Mar 1;520(4):717-41. doi: 10.1002/cne.22763.	J Comp Neurol. 2012	PubMed	citation	PMID:21935938	pubmed	21935938	create date:2011/09/22 | first author:Atoji Y
Subdivisions of the turtle Pseudemys scripta hypothalamus based on the expression of regulatory genes and neuronal markers.	/pubmed/21935937	Moreno N, Domínguez L, Morona R, González A.	J Comp Neurol. 2012 Feb 15;520(3):453-78. doi: 10.1002/cne.22762.	J Comp Neurol. 2012	PubMed	citation	PMID:21935937	pubmed	21935937	create date:2011/09/22 | first author:Moreno N
Neuron numbers in the hypothalamus of the normal aging rhesus monkey: Stability across the adult life-span and between the sexes.	/pubmed/21935936	Roberts D, Killiany R, Rosene D.	J Comp Neurol. 2011 Sep 20. doi: 10.1002/cne.22761. [Epub ahead of print]	J Comp Neurol. 2011	PubMed	citation	PMID:21935936	pubmed	21935936	create date:2011/09/22 | first author:Roberts D
FoxP2 expression in the cerebellum and inferior olive: Development of the transverse stripe-shaped expression pattern in the mouse cerebellar cortex.	/pubmed/21935935	Fujita H, Sugihara I.	J Comp Neurol. 2012 Feb 15;520(3):656-77. doi: 10.1002/cne.22760.	J Comp Neurol. 2012	PubMed	citation	PMID:21935935	pubmed	21935935	create date:2011/09/22 | first author:Fujita H
Subdivisions of the adult zebrafish subpallium by molecular marker analysis.	/pubmed/21858823	Ganz J, Kaslin J, Freudenreich D, Machate A, Geffarth M, Brand M.	J Comp Neurol. 2012 Feb 15;520(3):633-55. doi: 10.1002/cne.22757.	J Comp Neurol. 2012	PubMed	citation	PMID:21858823	pubmed	21858823	create date:2011/08/23 | first author:Ganz J
Sacral neural crest-derived cells enter the aganglionic colon of Ednrb-/- mice along extrinsic nerve fibers.	/pubmed/21858821	Erickson CS, Zaitoun I, Haberman KM, Gosain A, Druckenbrod NR, Epstein ML.	J Comp Neurol. 2012 Feb 15;520(3):620-32. doi: 10.1002/cne.22755.	J Comp Neurol. 2012	PubMed	citation	PMID:21858821	pubmed	21858821	create date:2011/08/23 | first author:Erickson CS
Heterogeneity in dendritic morphology of moth antennal lobe projection neurons.	/pubmed/21858820	Namiki S, Kanzaki R.	J Comp Neurol. 2011 Dec 1;519(17):3367-86. doi: 10.1002/cne.22754.	J Comp Neurol. 2011	PubMed	citation	PMID:21858820	pubmed	21858820	create date:2011/08/23 | first author:Namiki S
Reelin demarcates a subset of pre-Bötzinger complex neurons in adult rat.	/pubmed/21858819	Tan W, Sherman D, Turesson J, Shao XM, Janczewski WA, Feldman JL.	J Comp Neurol. 2012 Feb 15;520(3):606-19. doi: 10.1002/cne.22753.	J Comp Neurol. 2012	PubMed	citation	PMID:21858819	pubmed	21858819	create date:2011/08/23 | first author:Tan W
Trigeminal and telencephalic projections to jaw and other upper vocal tract premotor neurons in songbirds: Sensorimotor circuitry for beak movements during singing.	/pubmed/21858818	Wild JM, Krützfeldt NE.	J Comp Neurol. 2012 Feb 15;520(3):590-605. doi: 10.1002/cne.22752.	J Comp Neurol. 2012	PubMed	citation	PMID:21858818	pubmed	21858818	create date:2011/08/23 | first author:Wild JM
Adenosine A2A receptor in the monkey basal ganglia: Ultrastructural localization and colocalization with the metabotropic glutamate receptor 5 in the striatum.	/pubmed/21858817	Bogenpohl JW, Ritter SL, Hall RA, Smith Y.	J Comp Neurol. 2012 Feb 15;520(3):570-89. doi: 10.1002/cne.22751.	J Comp Neurol. 2012	PubMed	citation	PMID:21858817	pubmed	21858817	create date:2011/08/23 | first author:Bogenpohl JW
Goodbye to Edward G. (Ted) Jones, MD, DPhil, 1939-2011.	/pubmed/21858816	Saper CB.	J Comp Neurol. 2011 Nov 1;519(16):3125-7. doi: 10.1002/cne.22749. No abstract available.	J Comp Neurol. 2011	PubMed	citation	PMID:21858816	pubmed	21858816	create date:2011/08/23 | first author:Saper CB
Metamorphosis of a clock: Remodelling of the circadian timing system in the brain of Rhodnius prolixus (Hemiptera) during larval-adult development.	/pubmed/21830222	Vafopoulou X, Steel CG.	J Comp Neurol. 2011 Aug 9. doi: 10.1002/cne.22743. [Epub ahead of print]	J Comp Neurol. 2011	PubMed	citation	PMID:21830222	pubmed	21830222	create date:2011/08/11 | first author:Vafopoulou X
Onecut 1 and Onecut 2 are potential regulators of mouse retinal development.	/pubmed/21830221	Wu F, Sapkota D, Li R, Mu X.	J Comp Neurol. 2012 Apr 1;520(5):952-69. doi: 10.1002/cne.22741.	J Comp Neurol. 2012	PubMed	citation	PMID:21830221	pubmed	21830221	create date:2011/08/11 | first author:Wu F
Projections from gudden's tegmental nuclei to the mammillary body region in the cynomolgus monkey (Macaca fascicularis).	/pubmed/21830220	Saunders RC, Vann SD, Aggleton JP.	J Comp Neurol. 2011 Aug 9. doi: 10.1002/cne.22740. [Epub ahead of print]	J Comp Neurol. 2011	PubMed	citation	PMID:21830220	pubmed	21830220	create date:2011/08/11 | first author:Saunders RC
Plasticity of tyrosine hydroxylase and serotonergic systems in the regenerating spinal cord of adult zebrafish.	/pubmed/21830219	Kuscha V, Barreiro-Iglesias A, Becker CG, Becker T.	J Comp Neurol. 2012 Apr 1;520(5):933-51. doi: 10.1002/cne.22739.	J Comp Neurol. 2012	PubMed	citation	PMID:21830219	pubmed	21830219	create date:2011/08/11 | first author:Kuscha V
Retinal input influences the size and corticocortical connectivity of visual cortex during postnatal development in the ferret.	/pubmed/21830218	Bock AS, Kroenke CD, Taber EN, Olavarria JF.	J Comp Neurol. 2012 Apr 1;520(5):914-32. doi: 10.1002/cne.22738.	J Comp Neurol. 2012	PubMed	citation	PMID:21830218	pubmed	21830218	create date:2011/08/11 | first author:Bock AS
Variability and asymmetry of the sulcal contours defining broca's area homologue in the chimpanzee brain.	/pubmed/21826664	Keller SS, Deppe M, Herbin M, Gilissen E.	J Comp Neurol. 2011 Aug 8. doi: 10.1002/cne.22747. [Epub ahead of print]	J Comp Neurol. 2011	PubMed	citation	PMID:21826664	pubmed	21826664	create date:2011/08/10 | first author:Keller SS
Parallel feedback pathways in visual cortex of cats revealed through a modified rabies virus.	/pubmed/21826663	Connolly JD, Hashemi-Nezhad M, Lyon DC.	J Comp Neurol. 2012 Apr 1;520(5):988-1004. doi: 10.1002/cne.22748.	J Comp Neurol. 2012	PubMed	citation	PMID:21826663	pubmed	21826663	create date:2011/08/10 | first author:Connolly JD
ON ganglion cells are intrinsically photosensitive in the tiger salamander retina.	/pubmed/21826662	Rajaraman K.	J Comp Neurol. 2012 Jan 1;520(1):200-10. doi: 10.1002/cne.22746.	J Comp Neurol. 2012	PubMed	citation	PMID:21826662	pubmed	21826662	create date:2011/08/10 | first author:Rajaraman K
Structural organization of the presynaptic density at identified synapses in the locust central nervous system.	/pubmed/21826661	Leitinger G, Masich S, Neumüller J, Pabst MA, Pavelka M, Rind FC, Shupliakov O, Simmons PJ, Kolb D.	J Comp Neurol. 2012 Feb 1;520(2):384-400. doi: 10.1002/cne.22744.	J Comp Neurol. 2012	PubMed	citation	PMID:21826661	pubmed	21826661	create date:2011/08/10 | first author:Leitinger G
Toward a single-cell-based analysis of neuropeptide expression in Periplaneta americana antennal lobe neurons.	/pubmed/21826660	Neupert S, Fusca D, Schachtner J, Kloppenburg P, Predel R.	J Comp Neurol. 2012 Mar 1;520(4):694-716. doi: 10.1002/cne.22745.	J Comp Neurol. 2012	PubMed	citation	PMID:21826660	pubmed	21826660	create date:2011/08/10 | first author:Neupert S
Neuropeptide F immunoreactive clock neurons modify evening locomotor activity and free-running period in Drosophila melanogaster.	/pubmed/21826659	Hermann C, Yoshii T, Dusik V, Helfrich-Förster C.	J Comp Neurol. 2012 Apr 1;520(5):970-87. doi: 10.1002/cne.22742.	J Comp Neurol. 2012	PubMed	citation	PMID:21826659	pubmed	21826659	create date:2011/08/10 | first author:Hermann C
The vertebrate mesolimbic reward system and social behavior network: a comparative synthesis.	/pubmed/21800319	O'Connell LA, Hofmann HA.	J Comp Neurol. 2011 Dec 15;519(18):3599-639. doi: 10.1002/cne.22735.	J Comp Neurol. 2011	PubMed	citation	PMID:21800319	pubmed	21800319	create date:2011/07/30 | first author:O'Connell LA
Quantitative analysis of glutamatergic innervation of the mouse dorsal raphe nucleus using array tomography.	/pubmed/21800318	Soiza-Reilly M, Commons KG.	J Comp Neurol. 2011 Dec 15;519(18):3802-14. doi: 10.1002/cne.22734.	J Comp Neurol. 2011	PubMed	citation	PMID:21800318	pubmed	21800318	create date:2011/07/30 | first author:Soiza-Reilly M
Projections of the medial orbital and ventral orbital cortex in the rat.	/pubmed/21800317	Hoover WB, Vertes RP.	J Comp Neurol. 2011 Dec 15;519(18):3766-801. doi: 10.1002/cne.22733.	J Comp Neurol. 2011	PubMed	citation	PMID:21800317	pubmed	21800317	create date:2011/07/30 | first author:Hoover WB
Cortical and subcortical connections of V1 and V2 in early postnatal macaque monkeys.	/pubmed/21800316	Baldwin MK, Kaskan PM, Zhang B, Chino YM, Kaas JH.	J Comp Neurol. 2012 Feb 15;520(3):544-69. doi: 10.1002/cne.22732.	J Comp Neurol. 2012	PubMed	citation	PMID:21800316	pubmed	21800316	create date:2011/07/30 | first author:Baldwin MK
Histamine receptors of cones and horizontal cells in Old World monkey retinas.	/pubmed/21800315	Vila A, Satoh H, Rangel C, Mills SL, Hoshi H, O'Brien J, Marshak DR, Macleish PR, Marshak DW.	J Comp Neurol. 2012 Feb 15;520(3):528-43. doi: 10.1002/cne.22731.	J Comp Neurol. 2012	PubMed	citation	PMID:21800315	pubmed	21800315	create date:2011/07/30 | first author:Vila A
Expression of vesicular glutamate transporters type 1 and 2 in sensory and autonomic neurons innervating the mouse colorectum.	/pubmed/21800314	Brumovsky PR, Robinson DR, La JH, Seroogy KB, Lundgren KH, Albers KM, Kiyatkin ME, Seal RP, Edwards RH, Watanabe M, Hökfelt T, Gebhart GF.	J Comp Neurol. 2011 Nov 1;519(16):3346-66. doi: 10.1002/cne.22730.	J Comp Neurol. 2011	PubMed	citation	PMID:21800314	pubmed	21800314	create date:2011/07/30 | first author:Brumovsky PR
Cellular, biochemical, and molecular characterization of nitric oxide synthase expressed in the nervous system of the prosobranch Stramonita haemastoma (Gastropoda, Neogastropoda).	/pubmed/21800313	Cioni C, Di Patti MC, Venturini G, Modica MV, Scarpa F, Oliverio M, Toni M.	J Comp Neurol. 2012 Feb 1;520(2):364-83. doi: 10.1002/cne.22729.	J Comp Neurol. 2012	PubMed	citation	PMID:21800313	pubmed	21800313	create date:2011/07/30 | first author:Cioni C
Spine formation and maturation in the developing rat auditory cortex.	/pubmed/21800311	Schachtele SJ, Losh J, Dailey ME, Green SH.	J Comp Neurol. 2011 Nov 1;519(16):3327-45. doi: 10.1002/cne.22728.	J Comp Neurol. 2011	PubMed	citation	PMID:21800311	pubmed	21800311	create date:2011/07/30 | first author:Schachtele SJ
Investigation of cytoskeleton proteins in neurons of the cat lateral geniculate nucleus.	/pubmed/21800310	Duffy KR, Crowder NA, LeDue EE.	J Comp Neurol. 2012 Jan 1;520(1):186-99. doi: 10.1002/cne.22727.	J Comp Neurol. 2012	PubMed	citation	PMID:21800310	pubmed	21800310	create date:2011/07/30 | first author:Duffy KR
Progenitor cell capacity of NeuroD1-expressing globose basal cells in the mouse olfactory epithelium.	/pubmed/21800309	Packard A, Giel-Moloney M, Leiter A, Schwob JE.	J Comp Neurol. 2011 Dec 1;519(17):3580-96. doi: 10.1002/cne.22726.	J Comp Neurol. 2011	PubMed	citation	PMID:21800309	pubmed	21800309	create date:2011/07/30 | first author:Packard A
Morphology of mouse subplate cells with identified projection targets changes with age.	/pubmed/21800308	Hoerder-Suabedissen A, Molnár Z.	J Comp Neurol. 2012 Jan 1;520(1):174-85. doi: 10.1002/cne.22725.	J Comp Neurol. 2012	PubMed	citation	PMID:21800308	pubmed	21800308	create date:2011/07/30 | first author:Hoerder-Suabedissen A
Neurosensory and neuromuscular organization in tube feet of the sea urchin Strongylocentrotus purpuratus.	/pubmed/21800307	Agca C, Elhajj MC, Klein WH, Venuti JM.	J Comp Neurol. 2011 Dec 1;519(17):3566-79. doi: 10.1002/cne.22724.	J Comp Neurol. 2011	PubMed	citation	PMID:21800307	pubmed	21800307	create date:2011/07/30 | first author:Agca C
Brainstem galanin-synthesizing neurons are differentially activated by chemoreceptor stimuli and represent a subpopulation of respiratory neurons.	/pubmed/21800306	Spirovski D, Li Q, Pilowsky PM.	J Comp Neurol. 2012 Jan 1;520(1):154-73. doi: 10.1002/cne.22723.	J Comp Neurol. 2012	PubMed	citation	PMID:21800306	pubmed	21800306	create date:2011/07/30 | first author:Spirovski D
Migration of neuronal precursors from the telencephalic ventricular zone into the olfactory bulb in adult zebrafish.	/pubmed/21800305	Kishimoto N, Alfaro-Cervello C, Shimizu K, Asakawa K, Urasaki A, Nonaka S, Kawakami K, Garcia-Verdugo JM, Sawamoto K.	J Comp Neurol. 2011 Dec 1;519(17):3549-65. doi: 10.1002/cne.22722.	J Comp Neurol. 2011	PubMed	citation	PMID:21800305	pubmed	21800305	create date:2011/07/30 | first author:Kishimoto N
Nuclear factor one X regulates the development of multiple cellular populations in the postnatal cerebellum.	/pubmed/21800304	Piper M, Harris L, Barry G, Heng YH, Plachez C, Gronostajski RM, Richards LJ.	J Comp Neurol. 2011 Dec 1;519(17):3532-48. doi: 10.1002/cne.22721.	J Comp Neurol. 2011	PubMed	citation	PMID:21800304	pubmed	21800304	create date:2011/07/30 | first author:Piper M
A novel type of complex ganglion cell in rabbit retina.	/pubmed/21800303	Sivyer B, Venkataramani S, Taylor WR, Vaney DI.	J Comp Neurol. 2011 Nov 1;519(16):3128-38. doi: 10.1002/cne.22720.	J Comp Neurol. 2011	PubMed	citation	PMID:21800303	pubmed	21800303	create date:2011/07/30 | first author:Sivyer B
Genetic and experimental evidence supports the continuum of the central extended amygdala and a mutiple embryonic origin of its principal neurons.	/pubmed/21800302	Bupesh M, Abellán A, Medina L.	J Comp Neurol. 2011 Dec 1;519(17):3507-31. doi: 10.1002/cne.22719.	J Comp Neurol. 2011	PubMed	citation	PMID:21800302	pubmed	21800302	create date:2011/07/30 | first author:Bupesh M
Differential gene expression in the axotomized facial motor nucleus of presymptomatic SOD1 mice.	/pubmed/21800301	Mesnard NA, Sanders VM, Jones KJ.	J Comp Neurol. 2011 Dec 1;519(17):3488-506. doi: 10.1002/cne.22718.	J Comp Neurol. 2011	PubMed	citation	PMID:21800301	pubmed	21800301	create date:2011/07/30 | first author:Mesnard NA
Characterization of last-order premotor interneurons by transneuronal tracing with rabies virus in the neonatal mouse spinal cord.	/pubmed/21800300	Coulon P, Bras H, Vinay L.	J Comp Neurol. 2011 Dec 1;519(17):3470-87. doi: 10.1002/cne.22717.	J Comp Neurol. 2011	PubMed	citation	PMID:21800300	pubmed	21800300	create date:2011/07/30 | first author:Coulon P
Kisspeptin neurons co-express met-enkephalin and galanin in the rostral periventricular region of the female mouse hypothalamus.	/pubmed/21800299	Porteous R, Petersen SL, Yeo SH, Bhattarai JP, Ciofi P, de Tassigny XD, Colledge WH, Caraty A, Herbison AE.	J Comp Neurol. 2011 Dec 1;519(17):3456-69. doi: 10.1002/cne.22716.	J Comp Neurol. 2011	PubMed	citation	PMID:21800299	pubmed	21800299	create date:2011/07/30 | first author:Porteous R
A survey of oral cavity afferents to the rat nucleus tractus solitarii.	/pubmed/21800298	Corson J, Aldridge A, Wilmoth K, Erisir A.	J Comp Neurol. 2012 Feb 15;520(3):495-527. doi: 10.1002/cne.22715.	J Comp Neurol. 2012	PubMed	citation	PMID:21800298	pubmed	21800298	create date:2011/07/30 | first author:Corson J
Peripheral nerve graft with immunosuppression modifies gene expression in axotomized CNS neurons.	/pubmed/21800297	Murray M, Santi L, Monaghan R, Houle JD, Barr GA.	J Comp Neurol. 2011 Dec 1;519(17):3433-55. doi: 10.1002/cne.22714.	J Comp Neurol. 2011	PubMed	citation	PMID:21800297	pubmed	21800297	create date:2011/07/30 | first author:Murray M
Diversity, variability, and suboesophageal connectivity of antennal lobe neurons in D. melanogaster larvae.	/pubmed/21800296	Thum AS, Leisibach B, Gendre N, Selcho M, Stocker RF.	J Comp Neurol. 2011 Dec 1;519(17):3415-32. doi: 10.1002/cne.22713.	J Comp Neurol. 2011	PubMed	citation	PMID:21800296	pubmed	21800296	create date:2011/07/30 | first author:Thum AS
Timing of Sonic hedgehog and Gli1 expression segregates midbrain dopamine neurons.	/pubmed/21713771	Hayes L, Zhang Z, Albert P, Zervas M, Ahn S.	J Comp Neurol. 2011 Oct 15;519(15):3001-18. doi: 10.1002/cne.22711.	J Comp Neurol. 2011	PubMed	citation	PMID:21713771	pubmed	21713771	create date:2011/06/30 | first author:Hayes L
Molecular organization and timing of Wnt1 expression define cohorts of midbrain dopamine neuron progenitors in vivo.	/pubmed/21713770	Brown A, Machan JT, Hayes L, Zervas M.	J Comp Neurol. 2011 Oct 15;519(15):2978-3000. doi: 10.1002/cne.22710.	J Comp Neurol. 2011	PubMed	citation	PMID:21713770	pubmed	21713770	create date:2011/06/30 | first author:Brown A
Expression analysis of the regenerating gene (Reg) family members Reg-IIIβ and Reg-IIIγ in the mouse during development.	/pubmed/21681751	Matsumoto S, Konishi H, Maeda R, Kiryu-Seo S, Kiyama H.	J Comp Neurol. 2012 Feb 15;520(3):479-94. doi: 10.1002/cne.22705.	J Comp Neurol. 2012	PubMed	citation	PMID:21681751	pubmed	21681751	create date:2011/06/18 | first author:Matsumoto S
Title	URL	Description	Details	ShortDetails	Resource	Type	Identifiers	Db	EntrezUID	Properties
Visual system scaling in teleost fish.	/pubmed/21681750	Bakken TE, Stevens CF.	J Comp Neurol. 2012 Jan 1;520(1):142-53. doi: 10.1002/cne.22704.	J Comp Neurol. 2012	PubMed	citation	PMID:21681750	pubmed	21681750	create date:2011/06/18 | first author:Bakken TE
Retinal remodeling in the Tg P347L rabbit, a large-eye model of retinal degeneration.	/pubmed/21681749	Jones BW, Kondo M, Terasaki H, Watt CB, Rapp K, Anderson J, Lin Y, Shaw MV, Yang JH, Marc RE.	J Comp Neurol. 2011 Oct 1;519(14):2713-33. doi: 10.1002/cne.22703.	J Comp Neurol. 2011	PubMed	citation	PMID:21681749	pubmed	21681749	create date:2011/06/18 | first author:Jones BW
Selective localization of collybistin at a subset of inhibitory synapses in brain circuits.	/pubmed/21681748	Patrizi A, Viltono L, Frola E, Harvey K, Harvey RJ, Sassoè-Pognetto M.	J Comp Neurol. 2012 Jan 1;520(1):130-41. doi: 10.1002/cne.22702.	J Comp Neurol. 2012	PubMed	citation	PMID:21681748	pubmed	21681748	create date:2011/06/18 | first author:Patrizi A
Blueprint of an ancestral neurosensory organ revealed in glial networks in human dental pulp.	/pubmed/21681747	Farahani RM, Simonian M, Hunter N.	J Comp Neurol. 2011 Nov 1;519(16):3306-26. doi: 10.1002/cne.22701.	J Comp Neurol. 2011	PubMed	citation	PMID:21681747	pubmed	21681747	create date:2011/06/18 | first author:Farahani RM
Delayed synapse elimination in mouse levator palpebrae superioris muscle.	/pubmed/21681746	Fox MA, Tapia JC, Kasthuri N, Lichtman JW.	J Comp Neurol. 2011 Oct 15;519(15):2907-21. doi: 10.1002/cne.22700.	J Comp Neurol. 2011	PubMed	citation	PMID:21681746	pubmed	21681746	create date:2011/06/18 | first author:Fox MA
Novel organization and development of copepod myelin. ii. nonglial origin.	/pubmed/21674501	Wilson CH, Hartline DK.	J Comp Neurol. 2011 Nov 1;519(16):3281-305. doi: 10.1002/cne.22699.	J Comp Neurol. 2011	PubMed	citation	PMID:21674501	pubmed	21674501	create date:2011/06/16 | first author:Wilson CH
Requirement for the paired-like homeodomain transcription factor VSX1 in type 3a mouse retinal bipolar cell terminal differentiation.	/pubmed/21674500	Shi Z, Jervis D, Nickerson PE, Chow RL.	J Comp Neurol. 2012 Jan 1;520(1):117-29. doi: 10.1002/cne.22697.	J Comp Neurol. 2012	PubMed	citation	PMID:21674500	pubmed	21674500	create date:2011/06/16 | first author:Shi Z
Cyto- and chemoarchitecture of the hypothalamic paraventricular nucleus in the C57BL/6J male mouse: a study of immunostaining and multiple fluorescent tract tracing.	/pubmed/21674499	Biag J, Huang Y, Gou L, Hintiryan H, Askarinam A, Hahn JD, Toga AW, Dong HW.	J Comp Neurol. 2012 Jan 1;520(1):6-33. doi: 10.1002/cne.22698.	J Comp Neurol. 2012	PubMed	citation	PMID:21674499	pubmed	21674499	create date:2011/06/16 | first author:Biag J
Novel organization and development of copepod myelin. i. ontogeny.	/pubmed/21674498	Wilson CH, Hartline DK.	J Comp Neurol. 2011 Nov 1;519(16):3259-80. doi: 10.1002/cne.22695.	J Comp Neurol. 2011	PubMed	citation	PMID:21674498	pubmed	21674498	create date:2011/06/16 | first author:Wilson CH
Postnatal changes in the distribution and density of neuronal nuclei and doublecortin antigens in domestic chicks (Gallus domesticus).	/pubmed/21674497	Mezey S, Krivokuca D, Bálint E, Adorján A, Zachar G, Csillag A.	J Comp Neurol. 2012 Jan 1;520(1):100-16. doi: 10.1002/cne.22696.	J Comp Neurol. 2012	PubMed	citation	PMID:21674497	pubmed	21674497	create date:2011/06/16 | first author:Mezey S
Characterization of the bed nucleus of the stria terminalis in the forebrain of anuran amphibians.	/pubmed/21674496	Moreno N, Morona R, López JM, Domínguez L, Joven A, Bandín S, González A.	J Comp Neurol. 2012 Feb 1;520(2):330-63. doi: 10.1002/cne.22694.	J Comp Neurol. 2012	PubMed	citation	PMID:21674496	pubmed	21674496	create date:2011/06/16 | first author:Moreno N
Organization of the serotonergic innervation of the feeding (buccal) musculature during the maturation of the pond snail Lymnaea stagnalis: a morphological and biochemical study.	/pubmed/21674495	Balog G, Voronezhskaya EE, Hiripi L, Elekes K.	J Comp Neurol. 2012 Feb 1;520(2):315-29. doi: 10.1002/cne.22693.	J Comp Neurol. 2012	PubMed	citation	PMID:21674495	pubmed	21674495	create date:2011/06/16 | first author:Balog G
A-kinase anchoring protein 150 expression in a specific subset of TRPV1- and CaV 1.2-positive nociceptive rat dorsal root ganglion neurons.	/pubmed/21674494	Brandao KE, Dell'Acqua ML, Levinson SR.	J Comp Neurol. 2012 Jan 1;520(1):81-99. doi: 10.1002/cne.22692.	J Comp Neurol. 2012	PubMed	citation	PMID:21674494	pubmed	21674494	create date:2011/06/16 | first author:Brandao KE
Stability of presynaptic vesicle pools and changes in synapse morphology in the amygdala following fear learning in adult rats.	/pubmed/21674493	Ostroff LE, Cain CK, Jindal N, Dar N, Ledoux JE.	J Comp Neurol. 2012 Feb 1;520(2):295-314. doi: 10.1002/cne.22691.	J Comp Neurol. 2012	PubMed	citation	PMID:21674493	pubmed	21674493	create date:2011/06/16 | first author:Ostroff LE
Functional implications of limited leptin receptor and ghrelin receptor coexpression in the brain.	/pubmed/21674492	Perello M, Scott MM, Sakata I, Lee CE, Chuang JC, Osborne-Lawrence S, Rovinsky SA, Elmquist JK, Zigman JM.	J Comp Neurol. 2012 Feb 1;520(2):281-94. doi: 10.1002/cne.22690.	J Comp Neurol. 2012	PubMed	citation	PMID:21674492	pubmed	21674492	create date:2011/06/16 | first author:Perello M
Peroxiredoxin distribution in the mouse brain with emphasis on neuronal populations affected in neurodegenerative disorders.	/pubmed/21674491	Goemaere J, Knoops B.	J Comp Neurol. 2012 Feb 1;520(2):258-80. doi: 10.1002/cne.22689.	J Comp Neurol. 2012	PubMed	citation	PMID:21674491	pubmed	21674491	create date:2011/06/16 | first author:Goemaere J
Morphologic and immunohistochemical organization of the human habenular complex.	/pubmed/21674490	Díaz E, Bravo D, Rojas X, Concha ML.	J Comp Neurol. 2011 Dec 15;519(18):3727-47. doi: 10.1002/cne.22687.	J Comp Neurol. 2011	PubMed	citation	PMID:21674490	pubmed	21674490	create date:2011/06/16 | first author:Díaz E
Forebrain mapping of secretoneurin-like immunoreactivity and its colocalization with isotocin in the preoptic nucleus and pituitary gland of goldfish.	/pubmed/21674489	Canosa LF, Lopez GC, Scharrig E, Lesaux-Farmer K, Somoza GM, Kah O, Trudeau VL.	J Comp Neurol. 2011 Dec 15;519(18):3748-65. doi: 10.1002/cne.22688.	J Comp Neurol. 2011	PubMed	citation	PMID:21674489	pubmed	21674489	create date:2011/06/16 | first author:Canosa LF
Axons with highly branched terminal regions successfully regenerate across spinal midline transections in the adult cat.	/pubmed/21674488	Fenrich KK, Rose PK.	J Comp Neurol. 2011 Nov 1;519(16):3240-58. doi: 10.1002/cne.22686.	J Comp Neurol. 2011	PubMed	citation	PMID:21674488	pubmed	21674488	create date:2011/06/16 | first author:Fenrich KK
Morphology of superior colliculus- and middle temporal area-projecting neurons in primate primary visual cortex.	/pubmed/21674487	Nhan HL, Callaway EM.	J Comp Neurol. 2012 Jan 1;520(1):52-80. doi: 10.1002/cne.22685.	J Comp Neurol. 2012	PubMed	citation	PMID:21674487	pubmed	21674487	create date:2011/06/16 | first author:Nhan HL
Exuberant growth and synapse formation of olfactory sensory neuron axonal arborizations.	/pubmed/21674486	Marcucci F, Maier-Balough E, Zou DJ, Firestein S.	J Comp Neurol. 2011 Dec 15;519(18):3713-26. doi: 10.1002/cne.22684.	J Comp Neurol. 2011	PubMed	citation	PMID:21674486	pubmed	21674486	create date:2011/06/16 | first author:Marcucci F
CaMKII is differentially localized in synaptic regions of Kenyon cells within the mushroom bodies of the honeybee brain.	/pubmed/21674485	Pasch E, Muenz TS, Rössler W.	J Comp Neurol. 2011 Dec 15;519(18):3700-12. doi: 10.1002/cne.22683.	J Comp Neurol. 2011	PubMed	citation	PMID:21674485	pubmed	21674485	create date:2011/06/16 | first author:Pasch E
Thalamocortical projections to rat auditory cortex from the ventral and dorsal divisions of the medial geniculate nucleus.	/pubmed/21618239	Smith PH, Uhlrich DJ, Manning KA, Banks MI.	J Comp Neurol. 2012 Jan 1;520(1):34-51. doi: 10.1002/cne.22682.	J Comp Neurol. 2012	PubMed	citation	PMID:21618239	pubmed	21618239	create date:2011/05/28 | first author:Smith PH
Subcellular localization of Patched and Smoothened, the receptors for Sonic hedgehog signaling, in the hippocampal neuron.	/pubmed/21618238	Petralia RS, Schwartz CM, Wang YX, Mattson MP, Yao PJ.	J Comp Neurol. 2011 Dec 15;519(18):3684-99. doi: 10.1002/cne.22681.	J Comp Neurol. 2011	PubMed	citation	PMID:21618238	pubmed	21618238	create date:2011/05/28 | first author:Petralia RS
Monosynaptic inputs to ErbB4-expressing inhibitory neurons in mouse primary somatosensory cortex.	/pubmed/21618237	Choi J, Callaway EM.	J Comp Neurol. 2011 Dec 1;519(17):3402-14. doi: 10.1002/cne.22680.	J Comp Neurol. 2011	PubMed	citation	PMID:21618237	pubmed	21618237	create date:2011/05/28 | first author:Choi J
Neurochemical phenotypes of myenteric neurons in the rhesus monkey.	/pubmed/21618236	Noorian AR, Taylor GM, Annerino DM, Greene JG.	J Comp Neurol. 2011 Dec 1;519(17):3387-401. doi: 10.1002/cne.22679.	J Comp Neurol. 2011	PubMed	citation	PMID:21618236	pubmed	21618236	create date:2011/05/28 | first author:Noorian AR
Two distinct types of ON directionally selective ganglion cells in the rabbit retina.	/pubmed/21618235	Hoshi H, Tian LM, Massey SC, Mills SL.	J Comp Neurol. 2011 Sep 1;519(13):2509-21. doi: 10.1002/cne.22678.	J Comp Neurol. 2011	PubMed	citation	PMID:21618235	pubmed	21618235	create date:2011/05/28 | first author:Hoshi H
Stereological analysis of the rat and monkey amygdala.	/pubmed/21618234	Chareyron LJ, Banta Lavenex P, Amaral DG, Lavenex P.	J Comp Neurol. 2011 Nov 1;519(16):3218-39. doi: 10.1002/cne.22677.	J Comp Neurol. 2011	PubMed	citation	PMID:21618234	pubmed	21618234	create date:2011/05/28 | first author:Chareyron LJ
Motoneurons, DUM cells, and sensory neurons in an insect thoracic ganglion: a tracing study in the stick insect Carausius morosus.	/pubmed/21618233	Goldammer J, Büschges A, Schmidt J.	J Comp Neurol. 2012 Feb 1;520(2):230-57. doi: 10.1002/cne.22676.	J Comp Neurol. 2012	PubMed	citation	PMID:21618233	pubmed	21618233	create date:2011/05/28 | first author:Goldammer J
Segregation of feedforward and feedback projections in mouse visual cortex.	/pubmed/21618232	Berezovskii VK, Nassi JJ, Born RT.	J Comp Neurol. 2011 Dec 15;519(18):3672-83. doi: 10.1002/cne.22675.	J Comp Neurol. 2011	PubMed	citation	PMID:21618232	pubmed	21618232	create date:2011/05/28 | first author:Berezovskii VK
Connections of the terminal nerve and the olfactory system in two galeomorph sharks: an experimental study using a carbocyanine dye.	/pubmed/21618231	Yáñez J, Folgueira M, Köhler E, Martínez C, Anadón R.	J Comp Neurol. 2011 Nov 1;519(16):3202-17. doi: 10.1002/cne.22674.	J Comp Neurol. 2011	PubMed	citation	PMID:21618231	pubmed	21618231	create date:2011/05/28 | first author:Yáñez J
Assembly properties of lamprey neurofilament subunits and their expression after spinal cord transection.	/pubmed/21618230	Zhang G, Jin L, Selzer ME.	J Comp Neurol. 2011 Dec 15;519(18):3657-71. doi: 10.1002/cne.22673.	J Comp Neurol. 2011	PubMed	citation	PMID:21618230	pubmed	21618230	create date:2011/05/28 | first author:Zhang G
Efferent connections of nucleus accumbens subdivisions of the domestic chicken (Gallus domesticus): an anterograde pathway tracing study.	/pubmed/21618229	Bálint E, Mezey S, Csillag A.	J Comp Neurol. 2011 Oct 15;519(15):2922-53. doi: 10.1002/cne.22672.	J Comp Neurol. 2011	PubMed	citation	PMID:21618229	pubmed	21618229	create date:2011/05/28 | first author:Bálint E
Involvement of Gα(olf)-expressing neurons in the vomeronasal system of Bufo japonicus.	/pubmed/21618228	Hagino-Yamagishi K, Nakazawa H.	J Comp Neurol. 2011 Nov 1;519(16):3189-201. doi: 10.1002/cne.22671.	J Comp Neurol. 2011	PubMed	citation	PMID:21618228	pubmed	21618228	create date:2011/05/28 | first author:Hagino-Yamagishi K
Inputs to the midbrain dopaminergic complex in the rat, with emphasis on extended amygdala-recipient sectors.	/pubmed/21618227	Zahm DS, Cheng AY, Lee TJ, Ghobadi CW, Schwartz ZM, Geisler S, Parsely KP, Gruber C, Veh RW.	J Comp Neurol. 2011 Nov 1;519(16):3159-88. doi: 10.1002/cne.22670.	J Comp Neurol. 2011	PubMed	citation	PMID:21618227	pubmed	21618227	create date:2011/05/28 | first author:Zahm DS
General visceral and gustatory connections of the posterior thalamic nucleus of goldfish.	/pubmed/21618226	Kato T, Yamada Y, Yamamoto N.	J Comp Neurol. 2011 Oct 15;519(15):3102-23. doi: 10.1002/cne.22669.	J Comp Neurol. 2011	PubMed	citation	PMID:21618226	pubmed	21618226	create date:2011/05/28 | first author:Kato T
Morphological and functional characterization of cholinergic interneurons in the dorsal horn of the mouse spinal cord.	/pubmed/21618225	Mesnage B, Gaillard S, Godin AG, Rodeau JL, Hammer M, Von Engelhardt J, Wiseman PW, De Koninck Y, Schlichter R, Cordero-Erausquin M.	J Comp Neurol. 2011 Nov 1;519(16):3139-58. doi: 10.1002/cne.22668.	J Comp Neurol. 2011	PubMed	citation	PMID:21618225	pubmed	21618225	create date:2011/05/28 | first author:Mesnage B
Genetic tracing of Nav1.8-expressing vagal afferents in the mouse.	/pubmed/21618224	Gautron L, Sakata I, Udit S, Zigman JM, Wood JN, Elmquist JK.	J Comp Neurol. 2011 Oct 15;519(15):3085-101. doi: 10.1002/cne.22667.	J Comp Neurol. 2011	PubMed	citation	PMID:21618224	pubmed	21618224	create date:2011/05/28 | first author:Gautron L
Galanin neurons in the intermediate nucleus (InM) of the human hypothalamus in relation to sex, age, and gender identity.	/pubmed/21618223	Garcia-Falgueras A, Ligtenberg L, Kruijver FP, Swaab DF.	J Comp Neurol. 2011 Oct 15;519(15):3061-84. doi: 10.1002/cne.22666.	J Comp Neurol. 2011	PubMed	citation	PMID:21618223	pubmed	21618223	create date:2011/05/28 | first author:Garcia-Falgueras A
Differential expression of liprin-α family proteins in the brain suggests functional diversification.	/pubmed/21618222	Spangler SA, Jaarsma D, De Graaff E, Wulf PS, Akhmanova A, Hoogenraad CC.	J Comp Neurol. 2011 Oct 15;519(15):3040-60. doi: 10.1002/cne.22665.	J Comp Neurol. 2011	PubMed	citation	PMID:21618222	pubmed	21618222	create date:2011/05/28 | first author:Spangler SA
Analyses of the spatiotemporal expression and subcellular localization of liprin-α proteins.	/pubmed/21618221	Zürner M, Mittelstaedt T, tom Dieck S, Becker A, Schoch S.	J Comp Neurol. 2011 Oct 15;519(15):3019-39. doi: 10.1002/cne.22664.	J Comp Neurol. 2011	PubMed	citation	PMID:21618221	pubmed	21618221	create date:2011/05/28 | first author:Zürner M
Immunohistochemical localization of vesicular glutamate transporter 2 (vGluT2) in the central nervous system of the pigeon (Columba livia).	/pubmed/21618220	Atoji Y.	J Comp Neurol. 2011 Oct 1;519(14):2887-905. doi: 10.1002/cne.22663.	J Comp Neurol. 2011	PubMed	citation	PMID:21618220	pubmed	21618220	create date:2011/05/28 | first author:Atoji Y
The mouse olfactory peduncle.	/pubmed/21618219	Brunjes PC, Kay RB, Arrivillaga JP.	J Comp Neurol. 2011 Oct 1;519(14):2870-86. doi: 10.1002/cne.22662.	J Comp Neurol. 2011	PubMed	citation	PMID:21618219	pubmed	21618219	create date:2011/05/28 | first author:Brunjes PC
A reassessment of whether cortical motor neurons die following spinal cord injury.	/pubmed/21618218	Nielson JL, Strong MK, Steward O.	J Comp Neurol. 2011 Oct 1;519(14):2852-69. doi: 10.1002/cne.22661.	J Comp Neurol. 2011	PubMed	citation	PMID:21618218	pubmed	21618218	create date:2011/05/28 | first author:Nielson JL
Cytoarchitecture and ultrastructure of neural stem cell niches and neurogenic complexes maintaining adult neurogenesis in the olfactory midbrain of spiny lobsters, Panulirus argus.	/pubmed/21523781	Schmidt M, Derby CD.	J Comp Neurol. 2011 Aug 15;519(12):2283-319. doi: 10.1002/cne.22657.	J Comp Neurol. 2011	PubMed	citation	PMID:21523781	pubmed	21523781	create date:2011/04/28 | first author:Schmidt M
Relative input strength rapidly regulates dendritic structure of chick auditory brainstem neurons.	/pubmed/21500196	Sorensen SA, Rubel EW.	J Comp Neurol. 2011 Oct 1;519(14):2838-51. doi: 10.1002/cne.22656.	J Comp Neurol. 2011	PubMed	citation	PMID:21500196	pubmed	21500196	create date:2011/04/19 | first author:Sorensen SA
Cell-type-specific consequences of Reelin deficiency in the mouse neocortex, hippocampus, and amygdala.	/pubmed/21491433	Boyle MP, Bernard A, Thompson CL, Ng L, Boe A, Mortrud M, Hawrylycz MJ, Jones AR, Hevner RF, Lein ES.	J Comp Neurol. 2011 Aug 1;519(11):2061-89. doi: 10.1002/cne.22655.	J Comp Neurol. 2011	PubMed	citation	PMID:21491433	pubmed	21491433	create date:2011/04/15 | first author:Boyle MP
Distribution and physiological effects of B-type allatostatins (myoinhibitory peptides, MIPs) in the stomatogastric nervous system of the crab Cancer borealis.	/pubmed/21491432	Szabo TM, Chen R, Goeritz ML, Maloney RT, Tang LS, Li L, Marder E.	J Comp Neurol. 2011 Sep 1;519(13):2658-76. doi: 10.1002/cne.22654.	J Comp Neurol. 2011	PubMed	citation	PMID:21491432	pubmed	21491432	create date:2011/04/15 | first author:Szabo TM
Glutamic acid decarboxylase isoform 65 immunoreactivity in the motor thalamus of humans and monkeys: γ-aminobutyric acidergic connections and nuclear delineations.	/pubmed/21491431	Kultas-Ilinsky K, Ilinsky IA, Verney C.	J Comp Neurol. 2011 Oct 1;519(14):2811-37. doi: 10.1002/cne.22653.	J Comp Neurol. 2011	PubMed	citation	PMID:21491431	pubmed	21491431	create date:2011/04/15 | first author:Kultas-Ilinsky K
Analysis of differential shrinkage in frozen brain sections and its implications for the use of guard zones in stereology.	/pubmed/21491430	Carlo CN, Stevens CF.	J Comp Neurol. 2011 Oct 1;519(14):2803-10. doi: 10.1002/cne.22652.	J Comp Neurol. 2011	PubMed	citation	PMID:21491430	pubmed	21491430	create date:2011/04/15 | first author:Carlo CN
Title	URL	Description	Details	ShortDetails	Resource	Type	Identifiers	Db	EntrezUID	Properties
PCP4 (PEP19) overexpression induces premature neuronal differentiation associated with Ca(2+) /calmodulin-dependent kinase II-δ activation in mouse models of Down syndrome.	/pubmed/21491429	Mouton-Liger F, Thomas S, Rattenbach R, Magnol L, Larigaldie V, Ledru A, Herault Y, Verney C, Créau N.	J Comp Neurol. 2011 Oct 1;519(14):2779-802. doi: 10.1002/cne.22651. Erratum in: J Comp Neurol. 2011 Dec 1;519(17):3597.	J Comp Neurol. 2011	PubMed	citation	PMID:21491429	pubmed	21491429	create date:2011/04/15 | first author:Mouton-Liger F
Urocortin-expressing olivocochlear neurons exhibit tonotopic and developmental changes in the auditory brainstem and in the innervation of the cochlea.	/pubmed/21491428	Kaiser A, Alexandrova O, Grothe B.	J Comp Neurol. 2011 Oct 1;519(14):2758-78. doi: 10.1002/cne.22650.	J Comp Neurol. 2011	PubMed	citation	PMID:21491428	pubmed	21491428	create date:2011/04/15 | first author:Kaiser A
Relationship between auditory thresholds, central spontaneous activity, and hair cell loss after acoustic trauma.	/pubmed/21491427	Mulders WH, Ding D, Salvi R, Robertson D.	J Comp Neurol. 2011 Sep 1;519(13):2637-47. doi: 10.1002/cne.22644.	J Comp Neurol. 2011	PubMed	citation	PMID:21491427	pubmed	21491427	create date:2011/04/15 | first author:Mulders WH
Phenotypic changes in calbindin D28K immunoreactivity in the hippocampus of Fmr1 knockout mice.	/pubmed/21491426	Real MA, Simón MP, Heredia R, de Diego Y, Guirado S.	J Comp Neurol. 2011 Sep 1;519(13):2622-36. doi: 10.1002/cne.22643.	J Comp Neurol. 2011	PubMed	citation	PMID:21491426	pubmed	21491426	create date:2011/04/15 | first author:Real MA
Identification of retinotectal projection pathway in the deep tectal laminae in the chick.	/pubmed/21491425	Omi M, Harada H, Nakamura H.	J Comp Neurol. 2011 Sep 1;519(13):2615-21. doi: 10.1002/cne.22642.	J Comp Neurol. 2011	PubMed	citation	PMID:21491425	pubmed	21491425	create date:2011/04/15 | first author:Omi M
Involvement of the Drosophila taurine/aspartate transporter dEAAT2 in selective olfactory and gustatory perceptions.	/pubmed/21484805	Besson MT, Sinakevitch I, Melon C, Iché-Torres M, Birman S.	J Comp Neurol. 2011 Oct 1;519(14):2734-57. doi: 10.1002/cne.22649.	J Comp Neurol. 2011	PubMed	citation	PMID:21484805	pubmed	21484805	create date:2011/04/13 | first author:Besson MT
Sexually dimorphic expression of hypothalamic estrogen receptors α and β and Kiss1 in neonatal male and female rats.	/pubmed/21484804	Cao J, Patisaul HB.	J Comp Neurol. 2011 Oct 15;519(15):2954-77. doi: 10.1002/cne.22648.	J Comp Neurol. 2011	PubMed	citation	PMID:21484804	pubmed	21484804	create date:2011/04/13 | first author:Cao J
Adolescent binge alcohol exposure alters hippocampal progenitor cell proliferation in rats: effects on cell cycle kinetics.	/pubmed/21484803	McClain JA, Hayes DM, Morris SA, Nixon K.	J Comp Neurol. 2011 Sep 1;519(13):2697-710. doi: 10.1002/cne.22647.	J Comp Neurol. 2011	PubMed	citation	PMID:21484803	pubmed	21484803	create date:2011/04/13 | first author:McClain JA
Sites of origin and developmental dynamics of the neurons in the core and shell regions of torus semicircularis in the Chinese softshell turtle (Pelodiscus sinensis).	/pubmed/21484802	Xi C, Chen Q, Zeng SJ, Lin YT, Huang YF, Liu Y, Zhang XW, Zuo MX.	J Comp Neurol. 2011 Sep 1;519(13):2677-96. doi: 10.1002/cne.22646.	J Comp Neurol. 2011	PubMed	citation	PMID:21484802	pubmed	21484802	create date:2011/04/13 | first author:Xi C
Sciatic nerve transection triggers release and intercellular transfer of a genetically expressed macromolecular tracer in dorsal root ganglia.	/pubmed/21484801	Bráz JM, Ackerman L, Basbaum AI.	J Comp Neurol. 2011 Sep 1;519(13):2648-57. doi: 10.1002/cne.22645.	J Comp Neurol. 2011	PubMed	citation	PMID:21484801	pubmed	21484801	create date:2011/04/13 | first author:Bráz JM
Colocalization of hyperpolarization-activated, cyclic nucleotide-gated channel subunits in rat retinal ganglion cells.	/pubmed/21456027	Stradleigh TW, Ogata G, Partida GJ, Oi H, Greenberg KP, Krempely KS, Ishida AT.	J Comp Neurol. 2011 Sep 1;519(13):2546-73. doi: 10.1002/cne.22638.	J Comp Neurol. 2011	PubMed	citation	PMID:21456027	pubmed	21456027	create date:2011/04/02 | first author:Stradleigh TW
Sensory neuroanatomy of Parastrongyloides trichosuri, a nematode parasite of mammals: Amphidial neurons of the first-stage larva.	/pubmed/21456026	Zhu H, Li J, Nolan TJ, Schad GA, Lok JB.	J Comp Neurol. 2011 Aug 15;519(12):2493-507. doi: 10.1002/cne.22637.	J Comp Neurol. 2011	PubMed	citation	PMID:21456026	pubmed	21456026	create date:2011/04/02 | first author:Zhu H
Neural cell adhesion molecule ablation in mice causes hippocampal dysplasia and loss of septal cholinergic neurons.	/pubmed/21456025	Tereshchenko Y, Morellini F, Dityatev A, Schachner M, Irintchev A.	J Comp Neurol. 2011 Aug 15;519(12):2475-92. doi: 10.1002/cne.22636.	J Comp Neurol. 2011	PubMed	citation	PMID:21456025	pubmed	21456025	create date:2011/04/02 | first author:Tereshchenko Y
Vasopressin innervation of the mouse (Mus musculus) brain and spinal cord.	/pubmed/21456024	Rood BD, De Vries GJ.	J Comp Neurol. 2011 Aug 15;519(12):2434-74. doi: 10.1002/cne.22635.	J Comp Neurol. 2011	PubMed	citation	PMID:21456024	pubmed	21456024	create date:2011/04/02 | first author:Rood BD
Synaptotagmins I and II in the developing rat auditory brainstem: Synaptotagmin I is transiently expressed in glutamate-releasing immature inhibitory terminals.	/pubmed/21456023	Cooper AP, Gillespie DC.	J Comp Neurol. 2011 Aug 15;519(12):2417-33. doi: 10.1002/cne.22634.	J Comp Neurol. 2011	PubMed	citation	PMID:21456023	pubmed	21456023	create date:2011/04/02 | first author:Cooper AP
Mapping of endogenous morphine-like compounds in the adult mouse brain: Evidence of their localization in astrocytes and GABAergic cells.	/pubmed/21456021	Laux A, Muller AH, Miehe M, Dirrig-Grosch S, Deloulme JC, Delalande F, Stuber D, Sage D, Van Dorsselaer A, Poisbeau P, Aunis D, Goumon Y.	J Comp Neurol. 2011 Aug 15;519(12):2390-416. doi: 10.1002/cne.22633.	J Comp Neurol. 2011	PubMed	citation	PMID:21456021	pubmed	21456021	create date:2011/04/02 | first author:Laux A
Spatiotemporal distribution of tenascin-R in the developing human cerebral cortex parallels neuronal migration.	/pubmed/21456020	El Ayachi I, Fernandez C, Baeza N, De Paula AM, Pesheva P, Figarella-Branger D.	J Comp Neurol. 2011 Aug 15;519(12):2379-89. doi: 10.1002/cne.22632.	J Comp Neurol. 2011	PubMed	citation	PMID:21456020	pubmed	21456020	create date:2011/04/02 | first author:El Ayachi I
Recovery and aging of serotonergic fibers after single and intermittent MDMA treatment in Dark Agouti rat.	/pubmed/21456018	Adori C, Andó RD, Szekeres M, Gutknecht L, Kovács GG, Hunyady L, Lesch KP, Bagdy G.	J Comp Neurol. 2011 Aug 15;519(12):2353-78. doi: 10.1002/cne.22631.	J Comp Neurol. 2011	PubMed	citation	PMID:21456018	pubmed	21456018	create date:2011/04/02 | first author:Adori C
Differential regulation of the expression of neurotrophin receptors in rat extraocular motoneurons after lesion.	/pubmed/21456016	Morcuende S, Matarredona ER, Benítez-Temiño B, Muñoz-Hernández R, Pastor AM, de la Cruz RR.	J Comp Neurol. 2011 Aug 15;519(12):2335-52. doi: 10.1002/cne.22630.	J Comp Neurol. 2011	PubMed	citation	PMID:21456016	pubmed	21456016	create date:2011/04/02 | first author:Morcuende S
Molecular and neuroanatomical characterization of single neurons in the mouse medullary gigantocellular reticular nucleus.	/pubmed/21456014	Martin EM, Devidze N, Shelley DN, Westberg L, Fontaine C, Pfaff DW.	J Comp Neurol. 2011 Sep 1;519(13):2574-93. doi: 10.1002/cne.22639.	J Comp Neurol. 2011	PubMed	citation	PMID:21456014	pubmed	21456014	create date:2011/04/02 | first author:Martin EM
Close correlation between the birth date of Purkinje cells and the longitudinal compartmentalization of the mouse adult cerebellum.	/pubmed/21456012	Namba K, Sugihara I, Hashimoto M.	J Comp Neurol. 2011 Sep 1;519(13):2594-614. doi: 10.1002/cne.22640.	J Comp Neurol. 2011	PubMed	citation	PMID:21456012	pubmed	21456012	create date:2011/04/02 | first author:Namba K
Nerve growth factor promoter activity revealed in mice expressing enhanced green fluorescent protein.	/pubmed/21456011	Kawaja MD, Smithson LJ, Elliott J, Trinh G, Crotty AM, Michalski B, Fahnestock M.	J Comp Neurol. 2011 Sep 1;519(13):2522-45. doi: 10.1002/cne.22629.	J Comp Neurol. 2011	PubMed	citation	PMID:21456011	pubmed	21456011	create date:2011/04/02 | first author:Kawaja MD
Paternal experience suppresses adult neurogenesis without altering hippocampal function in Peromyscus californicus.	/pubmed/21456007	Glasper ER, Kozorovitskiy Y, Pavlic A, Gould E.	J Comp Neurol. 2011 Aug 1;519(11):2271-81. doi: 10.1002/cne.22628.	J Comp Neurol. 2011	PubMed	citation	PMID:21456007	pubmed	21456007	create date:2011/04/02 | first author:Glasper ER
Localization of Cadm2a and Cadm3 proteins during development of the zebrafish nervous system.	/pubmed/21456004	Hunter PR, Nikolaou N, Odermatt B, Williams PR, Drescher U, Meyer MP.	J Comp Neurol. 2011 Aug 1;519(11):2252-70. doi: 10.1002/cne.22627.	J Comp Neurol. 2011	PubMed	citation	PMID:21456004	pubmed	21456004	create date:2011/04/02 | first author:Hunter PR
Localization of cerebellin-2 in late embryonic chicken brain: implications for a role in synapse formation and for brain evolution.	/pubmed/21456003	Reiner A, Yang M, Cagle MC, Honig MG.	J Comp Neurol. 2011 Aug 1;519(11):2225-51. doi: 10.1002/cne.22626.	J Comp Neurol. 2011	PubMed	citation	PMID:21456003	pubmed	21456003	create date:2011/04/02 | first author:Reiner A
Long-term changes in the morphology and synaptic distributions of adult-born neurons.	/pubmed/21456001	Livneh Y, Mizrahi A.	J Comp Neurol. 2011 Aug 1;519(11):2212-24. doi: 10.1002/cne.22625.	J Comp Neurol. 2011	PubMed	citation	PMID:21456001	pubmed	21456001	create date:2011/04/02 | first author:Livneh Y
Axonal projections of medullary swallowing neurons in guinea pigs.	/pubmed/21456000	Sugiyama Y, Shiba K, Nakazawa K, Suzuki T, Umezaki T, Ezure K, Abo N, Yoshihara T, Hisa Y.	J Comp Neurol. 2011 Aug 1;519(11):2193-211. doi: 10.1002/cne.22624.	J Comp Neurol. 2011	PubMed	citation	PMID:21456000	pubmed	21456000	create date:2011/04/02 | first author:Sugiyama Y
Morphologic integration of hilar ectopic granule cells into dentate gyrus circuitry in the pilocarpine model of temporal lobe epilepsy.	/pubmed/21455997	Cameron MC, Zhan RZ, Nadler JV.	J Comp Neurol. 2011 Aug 1;519(11):2175-92. doi: 10.1002/cne.22623.	J Comp Neurol. 2011	PubMed	citation	PMID:21455997	pubmed	21455997	create date:2011/04/02 | first author:Cameron MC
Fezf1 and Fezf2 are required for olfactory development and sensory neuron identity.	/pubmed/21452247	Eckler MJ, McKenna WL, Taghvaei S, McConnell SK, Chen B.	J Comp Neurol. 2011 Jul 1;519(10):1829-46. doi: 10.1002/cne.22596.	J Comp Neurol. 2011	PubMed	citation	PMID:21452247	pubmed	21452247	create date:2011/04/01 | first author:Eckler MJ
Complex neural architecture in the diploblastic larva of Clava multicornis (Hydrozoa, Cnidaria).	/pubmed/21452245	Piraino S, Zega G, Di Benedetto C, Leone A, Dell'Anna A, Pennati R, Carnevali DC, Schmid V, Reichert H.	J Comp Neurol. 2011 Jul 1;519(10):1931-51. doi: 10.1002/cne.22614.	J Comp Neurol. 2011	PubMed	citation	PMID:21452245	pubmed	21452245	create date:2011/04/01 | first author:Piraino S
How visual space maps in the optic neuropils of a crab.	/pubmed/21452243	De Astrada MB, Medan V, Tomsic D.	J Comp Neurol. 2011 Jun 15;519(9):1631-9. doi: 10.1002/cne.22612.	J Comp Neurol. 2011	PubMed	citation	PMID:21452243	pubmed	21452243	create date:2011/04/01 | first author:De Astrada MB
Stereotyped axonal arbors of retinal ganglion cell subsets in the mouse superior colliculus.	/pubmed/21452242	Hong YK, Kim IJ, Sanes JR.	J Comp Neurol. 2011 Jun 15;519(9):1691-711. doi: 10.1002/cne.22595.	J Comp Neurol. 2011	PubMed	citation	PMID:21452242	pubmed	21452242	create date:2011/04/01 | first author:Hong YK
Dlx6 regulates molecular properties of the striatum and central nucleus of the amygdala.	/pubmed/21452241	Wang B, Lufkin T, Rubenstein JL.	J Comp Neurol. 2011 Aug 15;519(12):2320-34. doi: 10.1002/cne.22618.	J Comp Neurol. 2011	PubMed	citation	PMID:21452241	pubmed	21452241	create date:2011/04/01 | first author:Wang B
Major isoform of zebrafish P0 is a 23.5 kDa myelin glycoprotein expressed in selected white matter tracts of the central nervous system.	/pubmed/21452240	Bai Q, Sun M, Stolz DB, Burton EA.	J Comp Neurol. 2011 Jun 1;519(8):1580-96. doi: 10.1002/cne.22587.	J Comp Neurol. 2011	PubMed	citation	PMID:21452240	pubmed	21452240	create date:2011/04/01 | first author:Bai Q
Neuronal organization of a fast-mediating cephalothoracic pathway for antennal-tactile information in the cricket (Gryllus bimaculatus DeGeer).	/pubmed/21452239	Schöneich S, Schildberger K, Stevenson PA.	J Comp Neurol. 2011 Jun 15;519(9):1677-90. doi: 10.1002/cne.22594.	J Comp Neurol. 2011	PubMed	citation	PMID:21452239	pubmed	21452239	create date:2011/04/01 | first author:Schöneich S
Surface-associated astrocytes, not endfeet, form the glia limitans in posterior piriform cortex and have a spatially distributed, not a domain, organization.	/pubmed/21452238	Feig SL, Haberly LB.	J Comp Neurol. 2011 Jul 1;519(10):1952-69. doi: 10.1002/cne.22615.	J Comp Neurol. 2011	PubMed	citation	PMID:21452238	pubmed	21452238	create date:2011/04/01 | first author:Feig SL
Distribution, level, pharmacology, regulation, and signaling of 5-HT(6) receptors in rats and marmosets with special reference to an experimental model of parkinsonism.	/pubmed/21452237	Zhang X, Andren PE, Glennon RA, Svenningsson P.	J Comp Neurol. 2011 Jun 15;519(9):1816-27. doi: 10.1002/cne.22605.	J Comp Neurol. 2011	PubMed	citation	PMID:21452237	pubmed	21452237	create date:2011/04/01 | first author:Zhang X
Increase of close homolog of cell adhesion molecule L1 in primary afferent by nerve injury and the contribution to neuropathic pain.	/pubmed/21452236	Yamanaka H, Kobayashi K, Okubo M, Fukuoka T, Noguchi K.	J Comp Neurol. 2011 Jun 1;519(8):1597-615. doi: 10.1002/cne.22588.	J Comp Neurol. 2011	PubMed	citation	PMID:21452236	pubmed	21452236	create date:2011/04/01 | first author:Yamanaka H
Anatomical characterization of the neuropeptide S system in the mouse brain by in situ hybridization and immunohistochemistry.	/pubmed/21452235	Clark SD, Duangdao DM, Schulz S, Zhang L, Liu X, Xu YL, Reinscheid RK.	J Comp Neurol. 2011 Jul 1;519(10):1867-93. doi: 10.1002/cne.22606.	J Comp Neurol. 2011	PubMed	citation	PMID:21452235	pubmed	21452235	create date:2011/04/01 | first author:Clark SD
Distribution of the auxiliary GABAB receptor subunits KCTD8, 12, 12b, and 16 in the mouse brain.	/pubmed/21452234	Metz M, Gassmann M, Fakler B, Schaeren-Wiemers N, Bettler B.	J Comp Neurol. 2011 Jun 1;519(8):1435-54. doi: 10.1002/cne.22610.	J Comp Neurol. 2011	PubMed	citation	PMID:21452234	pubmed	21452234	create date:2011/04/01 | first author:Metz M
Expression of hairy/enhancer of split genes in neural progenitors and neurogenesis domains of the adult zebrafish brain.	/pubmed/21452233	Chapouton P, Webb KJ, Stigloher C, Alunni A, Adolf B, Hesl B, Topp S, Kremmer E, Bally-Cuif L.	J Comp Neurol. 2011 Jun 15;519(9):1748-69. doi: 10.1002/cne.22599.	J Comp Neurol. 2011	PubMed	citation	PMID:21452233	pubmed	21452233	create date:2011/04/01 | first author:Chapouton P
Distinct nuclear localization patterns of DNA methyltransferases in developing and mature mammalian retina.	/pubmed/21452232	Nasonkin IO, Lazo K, Hambright D, Brooks M, Fariss R, Swaroop A.	J Comp Neurol. 2011 Jul 1;519(10):1914-30. doi: 10.1002/cne.22613.	J Comp Neurol. 2011	PubMed	citation	PMID:21452232	pubmed	21452232	create date:2011/04/01 | first author:Nasonkin IO
Glomerular nucleus of the weakly electric fish, Gymnotus sp.: Cytoarchitecture, histochemistry, and fiber connections-Insights from neuroanatomy to evolution and behavior.	/pubmed/21452231	Giassi AC, Maler L, Moreira JE, Hoffmann A.	J Comp Neurol. 2011 Jun 15;519(9):1658-76. doi: 10.1002/cne.22593.	J Comp Neurol. 2011	PubMed	citation	PMID:21452231	pubmed	21452231	create date:2011/04/01 | first author:Giassi AC
Molecular fingerprint of neuropeptide S-producing neurons in the mouse brain.	/pubmed/21452230	Liu X, Zeng J, Zhou A, Theodorsson E, Fahrenkrug J, Reinscheid RK.	J Comp Neurol. 2011 Jul 1;519(10):1847-66. doi: 10.1002/cne.22603.	J Comp Neurol. 2011	PubMed	citation	PMID:21452230	pubmed	21452230	create date:2011/04/01 | first author:Liu X
Reelin inhibits migration of sympathetic preganglionic neurons in the spinal cord of the chick.	/pubmed/21452229	Yip YP, Zhou G, Kubo K, Nakajima K, Yip JW.	J Comp Neurol. 2011 Jul 1;519(10):1970-8. doi: 10.1002/cne.22616.	J Comp Neurol. 2011	PubMed	citation	PMID:21452229	pubmed	21452229	create date:2011/04/01 | first author:Yip YP
Patterned expression of a cocaine- and amphetamine-regulated transcript peptide reveals complex circuit topography in the rodent cerebellar cortex.	/pubmed/21452228	Reeber SL, Sillitoe RV.	J Comp Neurol. 2011 Jun 15;519(9):1781-96. doi: 10.1002/cne.22601.	J Comp Neurol. 2011	PubMed	citation	PMID:21452228	pubmed	21452228	create date:2011/04/01 | first author:Reeber SL
Wnt/β-catenin signaling is disrupted in the extra-toes (Gli3(Xt/Xt) ) mutant from early stages of forebrain development, concomitant with anterior neural plate patterning defects.	/pubmed/21452227	Fotaki V, Price DJ, Mason JO.	J Comp Neurol. 2011 Jun 15;519(9):1640-57. doi: 10.1002/cne.22592.	J Comp Neurol. 2011	PubMed	citation	PMID:21452227	pubmed	21452227	create date:2011/04/01 | first author:Fotaki V
Molecular analysis of two FMRFamide-encoding transcripts expressed during the development of the tropical abalone Haliotis asinina.	/pubmed/21452226	Cummins SF, Tollenaere A, Degnan BM, Croll RP.	J Comp Neurol. 2011 Jul 1;519(10):2043-59. doi: 10.1002/cne.22621.	J Comp Neurol. 2011	PubMed	citation	PMID:21452226	pubmed	21452226	create date:2011/04/01 | first author:Cummins SF
The Edinger-Westphal nucleus: a historical, structural, and functional perspective on a dichotomous terminology.	/pubmed/21452224	Kozicz T, Bittencourt JC, May PJ, Reiner A, Gamlin PD, Palkovits M, Horn AK, Toledo CA, Ryabinin AE.	J Comp Neurol. 2011 Jun 1;519(8):1413-34. Review.	J Comp Neurol. 2011	PubMed	citation	PMID:21452224	pubmed	21452224	create date:2011/04/01 | first author:Kozicz T
A specific antibody to neuropeptide AF1 (KNEFIRFamide) recognizes a small subset of neurons in Ascaris suum: differences from Caenorhabditis elegans.	/pubmed/21452223	Sithigorngul P, Jarecki JL, Stretton AO.	J Comp Neurol. 2011 Jun 1;519(8):1546-61. doi: 10.1002/cne.22584.	J Comp Neurol. 2011	PubMed	citation	PMID:21452223	pubmed	21452223	create date:2011/04/01 | first author:Sithigorngul P
Title	URL	Description	Details	ShortDetails	Resource	Type	Identifiers	Db	EntrezUID	Properties
Synaptic inputs to two types of koniocellular pathway ganglion cells in marmoset retina.	/pubmed/21452222	Percival KA, Martin PR, Grünert U.	J Comp Neurol. 2011 Aug 1;519(11):2135-53. doi: 10.1002/cne.22586.	J Comp Neurol. 2011	PubMed	citation	PMID:21452222	pubmed	21452222	create date:2011/04/01 | first author:Percival KA
Brain-derived neurotrophic factor promotes cochlear spiral ganglion cell survival and function in deafened, developing cats.	/pubmed/21452221	Leake PA, Hradek GT, Hetherington AM, Stakhovskaya O.	J Comp Neurol. 2011 Jun 1;519(8):1526-45. doi: 10.1002/cne.22582.	J Comp Neurol. 2011	PubMed	citation	PMID:21452221	pubmed	21452221	create date:2011/04/01 | first author:Leake PA
Olfactory projections in the white sturgeon, Acipenser transmontanus: an experimental study.	/pubmed/21452220	Northcutt RG.	J Comp Neurol. 2011 Jul 1;519(10):1999-2022. doi: 10.1002/cne.22619.	J Comp Neurol. 2011	PubMed	citation	PMID:21452220	pubmed	21452220	create date:2011/04/01 | first author:Northcutt RG
Age-related changes of the regeneration mode in the mouse peripheral olfactory system following olfactotoxic drug methimazole-induced damage.	/pubmed/21452219	Suzukawa K, Kondo K, Kanaya K, Sakamoto T, Watanabe K, Ushio M, Kaga K, Yamasoba T.	J Comp Neurol. 2011 Aug 1;519(11):2154-74. doi: 10.1002/cne.22611.	J Comp Neurol. 2011	PubMed	citation	PMID:21452219	pubmed	21452219	create date:2011/04/01 | first author:Suzukawa K
Formation of the spinal network in zebrafish determined by domain-specific pax genes.	/pubmed/21452218	Ikenaga T, Urban JM, Gebhart N, Hatta K, Kawakami K, Ono F.	J Comp Neurol. 2011 Jun 1;519(8):1562-79. doi: 10.1002/cne.22585.	J Comp Neurol. 2011	PubMed	citation	PMID:21452218	pubmed	21452218	create date:2011/04/01 | first author:Ikenaga T
Identification of urocortin 3 afferent projection to the ventromedial nucleus of the hypothalamus in rat brain.	/pubmed/21452217	Chen P, Lin D, Giesler J, Li C.	J Comp Neurol. 2011 Jul 1;519(10):2023-42. doi: 10.1002/cne.22620.	J Comp Neurol. 2011	PubMed	citation	PMID:21452217	pubmed	21452217	create date:2011/04/01 | first author:Chen P
N-cadherin regulates primary motor axon growth and branching during zebrafish embryonic development.	/pubmed/21452216	Brusés JL.	J Comp Neurol. 2011 Jun 15;519(9):1797-815. doi: 10.1002/cne.22602.	J Comp Neurol. 2011	PubMed	citation	PMID:21452216	pubmed	21452216	create date:2011/04/01 | first author:Brusés JL
Synaptic proteins are tonotopically graded in postnatal and adult type I and type II spiral ganglion neurons.	/pubmed/21452215	Flores-Otero J, Davis RL.	J Comp Neurol. 2011 Jun 1;519(8):1455-75. doi: 10.1002/cne.22576.	J Comp Neurol. 2011	PubMed	citation	PMID:21452215	pubmed	21452215	create date:2011/04/01 | first author:Flores-Otero J
Anatomical and sensory experiential determinants of synaptic plasticity in layer 2/3 pyramidal neurons of mouse barrel cortex.	/pubmed/21452214	Hardingham NR, Gould T, Fox K.	J Comp Neurol. 2011 Aug 1;519(11):2090-124. doi: 10.1002/cne.22583. Erratum in: J Comp Neurol. 2011 Sep 1;519(13):2711.	J Comp Neurol. 2011	PubMed	citation	PMID:21452214	pubmed	21452214	create date:2011/04/01 | first author:Hardingham NR
Transportin 1 in the mouse brain: Appearance in regions of neurogenesis, cerebrospinal fluid production/sensing, and circadian clock.	/pubmed/21452213	Sato M, Mizoro Y, Atobe Y, Fujimoto Y, Yamaguchi Y, Fustin JM, Doi M, Okamura H.	J Comp Neurol. 2011 Jun 15;519(9):1770-80. doi: 10.1002/cne.22600.	J Comp Neurol. 2011	PubMed	citation	PMID:21452213	pubmed	21452213	create date:2011/04/01 | first author:Sato M
Mutually exclusive expression of Gαia and Gα14 reveals diversification of taste receptor cells in zebrafish.	/pubmed/21452212	Ohmoto M, Okada S, Nakamura S, Abe K, Matsumoto I.	J Comp Neurol. 2011 Jun 1;519(8):1616-29. doi: 10.1002/cne.22589.	J Comp Neurol. 2011	PubMed	citation	PMID:21452212	pubmed	21452212	create date:2011/04/01 | first author:Ohmoto M
Axon cap morphology of the sea robin (Prionotus carolinus): Mauthner cell is correlated with the presence of signature" field potentials and a C-type startle response."	/pubmed/21452211	Zottoli SJ, Wong TW, Agostini MA, Meyers JR.	J Comp Neurol. 2011 Jul 1;519(10):1979-98. doi: 10.1002/cne.22617.	J Comp Neurol. 2011	PubMed	citation	PMID:21452211	pubmed	21452211	create date:2011/04/01 | first author:Zottoli SJ
Light- and dopamine-regulated receptive field plasticity in primate horizontal cells.	/pubmed/21452210	Zhang AJ, Jacoby R, Wu SM.	J Comp Neurol. 2011 Aug 1;519(11):2125-34. doi: 10.1002/cne.22604.	J Comp Neurol. 2011	PubMed	citation	PMID:21452210	pubmed	21452210	create date:2011/04/01 | first author:Zhang AJ
Peripheral sensory cells in the cephalic sensory organs of Lymnaea stagnalis.	/pubmed/21452209	Wyeth RC, Croll RP.	J Comp Neurol. 2011 Jul 1;519(10):1894-913. doi: 10.1002/cne.22607.	J Comp Neurol. 2011	PubMed	citation	PMID:21452209	pubmed	21452209	create date:2011/04/01 | first author:Wyeth RC
Multiple telencephalic and extratelencephalic embryonic domains contribute neurons to the medial extended amygdala.	/pubmed/21452208	Bupesh M, Legaz I, Abellán A, Medina L.	J Comp Neurol. 2011 Jun 1;519(8):1505-25. doi: 10.1002/cne.22581.	J Comp Neurol. 2011	PubMed	citation	PMID:21452208	pubmed	21452208	create date:2011/04/01 | first author:Bupesh M
Expression pattern of cadherins in the naked mole rat (Heterocephalus glaber) suggests innate cortical diversification of the cerebrum.	/pubmed/21452207	Matsunaga E, Nambu S, Iriki A, Okanoya K.	J Comp Neurol. 2011 Jun 15;519(9):1736-47. doi: 10.1002/cne.22598.	J Comp Neurol. 2011	PubMed	citation	PMID:21452207	pubmed	21452207	create date:2011/04/01 | first author:Matsunaga E
Structure and function of bistratified intrinsically photosensitive retinal ganglion cells in the mouse.	/pubmed/21452206	Schmidt TM, Kofuji P.	J Comp Neurol. 2011 Jun 1;519(8):1492-504. doi: 10.1002/cne.22579.	J Comp Neurol. 2011	PubMed	citation	PMID:21452206	pubmed	21452206	create date:2011/04/01 | first author:Schmidt TM
Glutamatergic neuronal populations in the forebrain of the sea lamprey, Petromyzon marinus: An in situ hybridization and immunocytochemical study.	/pubmed/21452205	Villar-Cerviño V, Barreiro-Iglesias A, Mazan S, Rodicio MC, Anadón R.	J Comp Neurol. 2011 Jun 15;519(9):1712-35. doi: 10.1002/cne.22597.	J Comp Neurol. 2011	PubMed	citation	PMID:21452205	pubmed	21452205	create date:2011/04/01 | first author:Villar-Cerviño V
Neurogliaform cells in the molecular layer of the dentate gyrus as feed-forward γ-aminobutyric acidergic modulators of entorhinal-hippocampal interplay.	/pubmed/21452204	Armstrong C, Szabadics J, Tamás G, Soltesz I.	J Comp Neurol. 2011 Jun 1;519(8):1476-91. doi: 10.1002/cne.22577.	J Comp Neurol. 2011	PubMed	citation	PMID:21452204	pubmed	21452204	create date:2011/04/01 | first author:Armstrong C
Patterns of axonal collateralization of single layer V cortical projection neurons in the rat presubiculum.	/pubmed/21452203	Honda Y, Furuta T, Kaneko T, Shibata H, Sasaki H.	J Comp Neurol. 2011 May 1;519(7):1395-412. doi: 10.1002/cne.22578.	J Comp Neurol. 2011	PubMed	citation	PMID:21452203	pubmed	21452203	create date:2011/04/01 | first author:Honda Y
Calcium-binding protein distributions and fiber connections of the nucleus accumbens in the pigeon (Columba livia).	/pubmed/21452202	Husband SA, Shimizu T.	J Comp Neurol. 2011 May 1;519(7):1371-94. doi: 10.1002/cne.22575.	J Comp Neurol. 2011	PubMed	citation	PMID:21452202	pubmed	21452202	create date:2011/04/01 | first author:Husband SA
Spatiotemporal fate map of neurogenin1 (Neurog1) lineages in the mouse central nervous system.	/pubmed/21452201	Kim EJ, Hori K, Wyckoff A, Dickel LK, Koundakjian EJ, Goodrich LV, Johnson JE.	J Comp Neurol. 2011 May 1;519(7):1355-70. doi: 10.1002/cne.22574.	J Comp Neurol. 2011	PubMed	citation	PMID:21452201	pubmed	21452201	create date:2011/04/01 | first author:Kim EJ
Three-dimensional synaptic ultrastructure in the dentate gyrus and hippocampal area CA3 in the Ts65Dn mouse model of Down syndrome.	/pubmed/21452200	Popov VI, Kleschevnikov AM, Klimenko OA, Stewart MG, Belichenko PV.	J Comp Neurol. 2011 May 1;519(7):1338-54. doi: 10.1002/cne.22573.	J Comp Neurol. 2011	PubMed	citation	PMID:21452200	pubmed	21452200	create date:2011/04/01 | first author:Popov VI
Conditional knockout of protein O-mannosyltransferase 2 reveals tissue-specific roles of O-mannosyl glycosylation in brain development.	/pubmed/21452199	Hu H, Li J, Gagen CS, Gray NW, Zhang Z, Qi Y, Zhang P.	J Comp Neurol. 2011 May 1;519(7):1320-37. doi: 10.1002/cne.22572.	J Comp Neurol. 2011	PubMed	citation	PMID:21452199	pubmed	21452199	create date:2011/04/01 | first author:Hu H
Forebrain origins of glutamatergic innervation to the rat paraventricular nucleus of the hypothalamus: differential inputs to the anterior versus posterior subregions.	/pubmed/21452198	Ulrich-Lai YM, Jones KR, Ziegler DR, Cullinan WE, Herman JP.	J Comp Neurol. 2011 May 1;519(7):1301-19. doi: 10.1002/cne.22571.	J Comp Neurol. 2011	PubMed	citation	PMID:21452198	pubmed	21452198	create date:2011/04/01 | first author:Ulrich-Lai YM
Cocaine- and amphetamine-regulated transcript peptide (CART) in the telencephalon of the catfish, Clarias gariepinus: distribution and response to fasting, 2-deoxy-D-glucose, glucose, insulin, and leptin treatments.	/pubmed/21452197	Subhedar N, Barsagade VG, Singru PS, Thim L, Clausen JT.	J Comp Neurol. 2011 May 1;519(7):1281-300. doi: 10.1002/cne.22569.	J Comp Neurol. 2011	PubMed	citation	PMID:21452197	pubmed	21452197	create date:2011/04/01 | first author:Subhedar N
Cannabinoid receptor type 1 expression during postnatal development of the rat retina.	/pubmed/21452196	Zabouri N, Bouchard JF, Casanova C.	J Comp Neurol. 2011 May 1;519(7):1258-80. doi: 10.1002/cne.22534.	J Comp Neurol. 2011	PubMed	citation	PMID:21452196	pubmed	21452196	create date:2011/04/01 | first author:Zabouri N
Characterization of NPY Y2 receptor protein expression in the mouse brain. II. Coexistence with NPY, the Y1 receptor, and other neurotransmitter-related molecules.	/pubmed/21452195	Stanić D, Mulder J, Watanabe M, Hökfelt T.	J Comp Neurol. 2011 May 1;519(7):1219-57. doi: 10.1002/cne.22608.	J Comp Neurol. 2011	PubMed	citation	PMID:21452195	pubmed	21452195	create date:2011/04/01 | first author:Stanić D
Morphometry of hilar ectopic granule cells in the rat.	/pubmed/21344409	Pierce JP, McCloskey DP, Scharfman HE.	J Comp Neurol. 2011 Apr 15;519(6):1196-218. doi: 10.1002/cne.22568.	J Comp Neurol. 2011	PubMed	citation	PMID:21344409	pubmed	21344409	create date:2011/02/24 | first author:Pierce JP
Low-threshold calcium channel subunit Ca(v) 3.3 is specifically localized in GABAergic neurons of rodent thalamus and cerebral cortex.	/pubmed/21344408	Liu XB, Murray KD, Jones EG.	J Comp Neurol. 2011 Apr 15;519(6):1181-95. doi: 10.1002/cne.22567.	J Comp Neurol. 2011	PubMed	citation	PMID:21344408	pubmed	21344408	create date:2011/02/24 | first author:Liu XB
Cytoarchitecture of the lateral ganglionic eminence and rostral extension of the lateral ventricle in the human fetal brain.	/pubmed/21344407	Guerrero-Cázares H, Gonzalez-Perez O, Soriano-Navarro M, Zamora-Berridi G, García-Verdugo JM, Quinoñes-Hinojosa A.	J Comp Neurol. 2011 Apr 15;519(6):1165-80. doi: 10.1002/cne.22566.	J Comp Neurol. 2011	PubMed	citation	PMID:21344407	pubmed	21344407	create date:2011/02/24 | first author:Guerrero-Cázares H
The inhibitory influence of the lateral habenula on midbrain dopamine cells: ultrastructural evidence for indirect mediation via the rostromedial mesopontine tegmental nucleus.	/pubmed/21344406	Balcita-Pedicino JJ, Omelchenko N, Bell R, Sesack SR.	J Comp Neurol. 2011 Apr 15;519(6):1143-64. doi: 10.1002/cne.22561.	J Comp Neurol. 2011	PubMed	citation	PMID:21344406	pubmed	21344406	create date:2011/02/24 | first author:Balcita-Pedicino JJ
Distribution of glycine immunoreactivity in the brain of the Siberian sturgeon (Acipenser baeri): comparison with γ-aminobutyric acid.	/pubmed/21344405	Adrio F, Rodríguez-Moldes I, Anadón R.	J Comp Neurol. 2011 Apr 15;519(6):1115-42. doi: 10.1002/cne.22556.	J Comp Neurol. 2011	PubMed	citation	PMID:21344405	pubmed	21344405	create date:2011/02/24 | first author:Adrio F
Expression and vesicular localization of mouse Trpml3 in stria vascularis, hair cells, and vomeronasal and olfactory receptor neurons.	/pubmed/21344404	Castiglioni AJ, Remis NN, Flores EN, García-Añoveros J.	J Comp Neurol. 2011 Apr 15;519(6):1095-114. doi: 10.1002/cne.22554.	J Comp Neurol. 2011	PubMed	citation	PMID:21344404	pubmed	21344404	create date:2011/02/24 | first author:Castiglioni AJ
Superior colliculus connections with visual thalamus in gray squirrels (Sciurus carolinensis): evidence for four subdivisions within the pulvinar complex.	/pubmed/21344403	Baldwin MK, Wong P, Reed JL, Kaas JH.	J Comp Neurol. 2011 Apr 15;519(6):1071-94. doi: 10.1002/cne.22552.	J Comp Neurol. 2011	PubMed	citation	PMID:21344403	pubmed	21344403	create date:2011/02/24 | first author:Baldwin MK
Postnatal development of the hippocampal formation: a stereological study in macaque monkeys.	/pubmed/21344402	Jabès A, Lavenex PB, Amaral DG, Lavenex P.	J Comp Neurol. 2011 Apr 15;519(6):1051-70. doi: 10.1002/cne.22549.	J Comp Neurol. 2011	PubMed	citation	PMID:21344402	pubmed	21344402	create date:2011/02/24 | first author:Jabès A
Embryonic genoarchitecture of the pretectum in Xenopus laevis: a conserved pattern in tetrapods.	/pubmed/21344401	Morona R, Ferran JL, Puelles L, González A.	J Comp Neurol. 2011 Apr 15;519(6):1024-50. doi: 10.1002/cne.22548.	J Comp Neurol. 2011	PubMed	citation	PMID:21344401	pubmed	21344401	create date:2011/02/24 | first author:Morona R
Quantitative study of NPY-expressing GABAergic neurons and axons in rat spinal dorsal horn.	/pubmed/21344400	Polgár E, Sardella TC, Watanabe M, Todd AJ.	J Comp Neurol. 2011 Apr 15;519(6):1007-23. doi: 10.1002/cne.22570.	J Comp Neurol. 2011	PubMed	citation	PMID:21344400	pubmed	21344400	create date:2011/02/24 | first author:Polgár E
Differential structural plasticity of corticostriatal and thalamostriatal axo-spinous synapses in MPTP-treated Parkinsonian monkeys.	/pubmed/21280048	Villalba RM, Smith Y.	J Comp Neurol. 2011 Apr 1;519(5):989-1005. doi: 10.1002/cne.22563.	J Comp Neurol. 2011	PubMed	citation	PMID:21280048	pubmed	21280048	create date:2011/02/01 | first author:Villalba RM
SNAP25 expression in mammalian retinal horizontal cells.	/pubmed/21280047	Hirano AA, Brandstätter JH, Morgans CW, Brecha NC.	J Comp Neurol. 2011 Apr 1;519(5):972-88. doi: 10.1002/cne.22562.	J Comp Neurol. 2011	PubMed	citation	PMID:21280047	pubmed	21280047	create date:2011/02/01 | first author:Hirano AA
Developmental expression of δ-opioid receptors during maturation of the parasympathetic, sympathetic, and sensory innervations of the neonatal heart: early targets for opioid regulation of autonomic control.	/pubmed/21280046	Mousa SA, Shaqura M, Schäper J, Treskatsch S, Habazettl H, Schäfer M, Abdul-Khaliq H.	J Comp Neurol. 2011 Apr 1;519(5):957-71. doi: 10.1002/cne.22560.	J Comp Neurol. 2011	PubMed	citation	PMID:21280046	pubmed	21280046	create date:2011/02/01 | first author:Mousa SA
Reassessment of the structural basis of the ascending arousal system.	/pubmed/21280045	Fuller PM, Sherman D, Pedersen NP, Saper CB, Lu J.	J Comp Neurol. 2011 Apr 1;519(5):933-56. doi: 10.1002/cne.22559. Erratum in: J Comp Neurol. 2011 Dec 15;519(18):3817. Fuller, Patrick [corrected to Fuller, Patrick M].	J Comp Neurol. 2011	PubMed	citation	PMID:21280045	pubmed	21280045	create date:2011/02/01 | first author:Fuller PM
Differential expression of SNAP-25 family proteins in the mouse brain.	/pubmed/21280044	Yamamori S, Itakura M, Sugaya D, Katsumata O, Sakagami H, Takahashi M.	J Comp Neurol. 2011 Apr 1;519(5):916-32. doi: 10.1002/cne.22558.	J Comp Neurol. 2011	PubMed	citation	PMID:21280044	pubmed	21280044	create date:2011/02/01 | first author:Yamamori S
Nitric oxidergic cells related to ejaculation in gerbil forebrain contain androgen receptor and respond to testosterone.	/pubmed/21280043	Simmons DA, Yahr P.	J Comp Neurol. 2011 Apr 1;519(5):900-15. doi: 10.1002/cne.22557.	J Comp Neurol. 2011	PubMed	citation	PMID:21280043	pubmed	21280043	create date:2011/02/01 | first author:Simmons DA
Projection patterns of single mossy fiber axons originating from the dorsal column nuclei mapped on the aldolase C compartments in the rat cerebellar cortex.	/pubmed/21280042	Quy PN, Fujita H, Sakamoto Y, Na J, Sugihara I.	J Comp Neurol. 2011 Apr 1;519(5):874-99. doi: 10.1002/cne.22555.	J Comp Neurol. 2011	PubMed	citation	PMID:21280042	pubmed	21280042	create date:2011/02/01 | first author:Quy PN
Confocal immunofluorescence study of rat aortic body chemoreceptors and associated neurons in situ and in vitro.	/pubmed/21280041	Piskuric NA, Vollmer C, Nurse CA.	J Comp Neurol. 2011 Apr 1;519(5):856-73. doi: 10.1002/cne.22553.	J Comp Neurol. 2011	PubMed	citation	PMID:21280041	pubmed	21280041	create date:2011/02/01 | first author:Piskuric NA
Transmitter release in the neuromuscular synapse of the protein kinase C theta-deficient adult mouse.	/pubmed/21280040	Besalduch N, Santafé MM, Garcia N, Gonzalez C, Tomás M, Tomás J, Lanuza MA.	J Comp Neurol. 2011 Apr 1;519(5):849-55. doi: 10.1002/cne.22551.	J Comp Neurol. 2011	PubMed	citation	PMID:21280040	pubmed	21280040	create date:2011/02/01 | first author:Besalduch N
A molecular mechanism that regulates medially oriented axonal growth of upper layer neurons in the developing neocortex.	/pubmed/21280039	Zhao H, Maruyama T, Hattori Y, Sugo N, Takamatsu H, Kumanogoh A, Shirasaki R, Yamamoto N.	J Comp Neurol. 2011 Apr 1;519(5):834-48. doi: 10.1002/cne.22536.	J Comp Neurol. 2011	PubMed	citation	PMID:21280039	pubmed	21280039	create date:2011/02/01 | first author:Zhao H
Flybrain neuron database: a comprehensive database system of the Drosophila brain neurons.	/pubmed/21280038	Shinomiya K, Matsuda K, Oishi T, Otsuna H, Ito K.	J Comp Neurol. 2011 Apr 1;519(5):807-33. doi: 10.1002/cne.22540.	J Comp Neurol. 2011	PubMed	citation	PMID:21280038	pubmed	21280038	create date:2011/02/01 | first author:Shinomiya K
Cholinergic innervation of pyramidal cells and parvalbumin-immunoreactive interneurons in the rat basolateral amygdala.	/pubmed/21246555	Muller JF, Mascagni F, McDonald AJ.	J Comp Neurol. 2011 Mar 1;519(4):790-805. doi: 10.1002/cne.22550.	J Comp Neurol. 2011	PubMed	citation	PMID:21246555	pubmed	21246555	create date:2011/01/20 | first author:Muller JF
Title	URL	Description	Details	ShortDetails	Resource	Type	Identifiers	Db	EntrezUID	Properties
Doublecortin-positive cells in the adult primate cerebral cortex and possible role in brain plasticity and development.	/pubmed/21246554	Bloch J, Kaeser M, Sadeghi Y, Rouiller EM, Redmond DE Jr, Brunet JF.	J Comp Neurol. 2011 Mar 1;519(4):775-89. doi: 10.1002/cne.22547.	J Comp Neurol. 2011	PubMed	citation	PMID:21246554	pubmed	21246554	create date:2011/01/20 | first author:Bloch J
Bipolar cells of the ground squirrel retina.	/pubmed/21246553	Puller C, Ondreka K, Haverkamp S.	J Comp Neurol. 2011 Mar 1;519(4):759-74. doi: 10.1002/cne.22546.	J Comp Neurol. 2011	PubMed	citation	PMID:21246553	pubmed	21246553	create date:2011/01/20 | first author:Puller C
Cell-poor septa separate representations of digits in the ventroposterior nucleus of the thalamus in monkeys and prosimian galagos.	/pubmed/21246552	Qi HX, Gharbawie OA, Wong P, Kaas JH.	J Comp Neurol. 2011 Mar 1;519(4):738-58. doi: 10.1002/cne.22545.	J Comp Neurol. 2011	PubMed	citation	PMID:21246552	pubmed	21246552	create date:2011/01/20 | first author:Qi HX
Unique photoreceptor arrangements in a fish with polarized light discrimination.	/pubmed/21246551	Novales Flamarique I.	J Comp Neurol. 2011 Mar 1;519(4):714-37. doi: 10.1002/cne.22544.	J Comp Neurol. 2011	PubMed	citation	PMID:21246551	pubmed	21246551	create date:2011/01/20 | first author:Novales Flamarique I
Cellular composition and organization of the subventricular zone and rostral migratory stream in the adult and neonatal common marmoset brain.	/pubmed/21246550	Sawamoto K, Hirota Y, Alfaro-Cervello C, Soriano-Navarro M, He X, Hayakawa-Yano Y, Yamada M, Hikishima K, Tabata H, Iwanami A, Nakajima K, Toyama Y, Itoh T, Alvarez-Buylla A, Garcia-Verdugo JM, Okano H.	J Comp Neurol. 2011 Mar 1;519(4):690-713. doi: 10.1002/cne.22543.	J Comp Neurol. 2011	PubMed	citation	PMID:21246550	pubmed	21246550	create date:2011/01/20 | first author:Sawamoto K
Lineage-based analysis of the development of the central complex of the Drosophila brain.	/pubmed/21246549	Pereanu W, Younossi-Hartenstein A, Lovick J, Spindler S, Hartenstein V.	J Comp Neurol. 2011 Mar 1;519(4):661-89. doi: 10.1002/cne.22542.	J Comp Neurol. 2011	PubMed	citation	PMID:21246549	pubmed	21246549	create date:2011/01/20 | first author:Pereanu W
Vagal afferent innervation of the proximal gastrointestinal tract mucosa: chemoreceptor and mechanoreceptor architecture.	/pubmed/21246548	Powley TL, Spaulding RA, Haglof SA.	J Comp Neurol. 2011 Mar 1;519(4):644-60. doi: 10.1002/cne.22541.	J Comp Neurol. 2011	PubMed	citation	PMID:21246548	pubmed	21246548	create date:2011/01/20 | first author:Powley TL
Innervation of the rat uterus at estrus: a study in full-thickness, immunoperoxidase-stained whole-mount preparations.	/pubmed/21246547	Gnanamanickam GJ, Llewellyn-Smith IJ.	J Comp Neurol. 2011 Mar 1;519(4):621-43. doi: 10.1002/cne.22515.	J Comp Neurol. 2011	PubMed	citation	PMID:21246547	pubmed	21246547	create date:2011/01/20 | first author:Gnanamanickam GJ
Early microglia activation in a mouse model of chronic glaucoma.	/pubmed/21246546	Bosco A, Steele MR, Vetter ML.	J Comp Neurol. 2011 Mar 1;519(4):599-620. doi: 10.1002/cne.22516.	J Comp Neurol. 2011	PubMed	citation	PMID:21246546	pubmed	21246546	create date:2011/01/20 | first author:Bosco A
Differential expression of dopaminergic cell markers in the adult zebrafish forebrain.	/pubmed/21192085	Yamamoto K, Ruuskanen JO, Wullimann MF, Vernier P.	J Comp Neurol. 2011 Feb 15;519(3):576-98.	J Comp Neurol. 2011	PubMed	citation	PMID:21192085	pubmed	21192085	create date:2010/12/31 | first author:Yamamoto K
A novel form of pigment-dispersing hormone in the central nervous system of the intertidal marine isopod, Eurydice pulchra (leach).	/pubmed/21192084	Wilcockson DC, Zhang L, Hastings MH, Kyriacou CP, Webster SG.	J Comp Neurol. 2011 Feb 15;519(3):562-75.	J Comp Neurol. 2011	PubMed	citation	PMID:21192084	pubmed	21192084	create date:2010/12/31 | first author:Wilcockson DC
Region-specific gene expression in early postnatal mouse thalamus.	/pubmed/21192083	Yuge K, Kataoka A, Yoshida AC, Itoh D, Aggarwal M, Mori S, Blackshaw S, Shimogori T.	J Comp Neurol. 2011 Feb 15;519(3):544-61.	J Comp Neurol. 2011	PubMed	citation	PMID:21192083	pubmed	21192083	create date:2010/12/31 | first author:Yuge K
Dynamic spatiotemporal gene expression in embryonic mouse thalamus.	/pubmed/21192082	Suzuki-Hirano A, Ogawa M, Kataoka A, Yoshida AC, Itoh D, Ueno M, Blackshaw S, Shimogori T.	J Comp Neurol. 2011 Feb 15;519(3):528-43.	J Comp Neurol. 2011	PubMed	citation	PMID:21192082	pubmed	21192082	create date:2010/12/31 | first author:Suzuki-Hirano A
Characterization of retinal function and glial cell response in a mouse model of oxygen-induced retinopathy.	/pubmed/21192081	Vessey KA, Wilkinson-Berka JL, Fletcher EL.	J Comp Neurol. 2011 Feb 15;519(3):506-27.	J Comp Neurol. 2011	PubMed	citation	PMID:21192081	pubmed	21192081	create date:2010/12/31 | first author:Vessey KA
Spatiotemporal nuclear factor interleukin-6 expression in the rat brain during lipopolysaccharide-induced fever is linked to sustained hypothalamic inflammatory target gene induction.	/pubmed/21192080	Damm J, Luheshi GN, Gerstberger R, Roth J, Rummel C.	J Comp Neurol. 2011 Feb 15;519(3):480-505.	J Comp Neurol. 2011	PubMed	citation	PMID:21192080	pubmed	21192080	create date:2010/12/31 | first author:Damm J
Cell-type-specific localization of protocadherin β16 at AMPA and AMPA/Kainate receptor-containing synapses in the primate retina.	/pubmed/21192079	Puller C, Haverkamp S.	J Comp Neurol. 2011 Feb 15;519(3):467-79.	J Comp Neurol. 2011	PubMed	citation	PMID:21192079	pubmed	21192079	create date:2010/12/31 | first author:Puller C
Decline in adult neurogenesis during aging follows a topographic pattern in the mouse hippocampus.	/pubmed/21192078	Jinno S.	J Comp Neurol. 2011 Feb 15;519(3):451-66.	J Comp Neurol. 2011	PubMed	citation	PMID:21192078	pubmed	21192078	create date:2010/12/31 | first author:Jinno S
Subcellular distribution of connexin45 in OFF bipolar cells of the mouse retina.	/pubmed/21192077	Hilgen G, von Maltzahn J, Willecke K, Weiler R, Dedek K.	J Comp Neurol. 2011 Feb 15;519(3):433-50.	J Comp Neurol. 2011	PubMed	citation	PMID:21192077	pubmed	21192077	create date:2010/12/31 | first author:Hilgen G
Serotonin receptor diversity in the human colon: Expression of serotonin type 3 receptor subunits 5-HT3C, 5-HT3D, and 5-HT3E.	/pubmed/21192076	Kapeller J, Möller D, Lasitschka F, Autschbach F, Hovius R, Rappold G, Brüss M, Gershon MD, Niesler B.	J Comp Neurol. 2011 Feb 15;519(3):420-32.	J Comp Neurol. 2011	PubMed	citation	PMID:21192076	pubmed	21192076	create date:2010/12/31 | first author:Kapeller J
Interconnected cortical networks between primary somatosensory cortex septal columns and posterior parietal cortex in rat.	/pubmed/21192075	Lee T, Alloway KD, Kim U.	J Comp Neurol. 2011 Feb 15;519(3):405-19.	J Comp Neurol. 2011	PubMed	citation	PMID:21192075	pubmed	21192075	create date:2010/12/31 | first author:Lee T
Distribution of Na/K-ATPase alpha 3 isoform, a sodium-potassium P-type pump associated with rapid-onset of dystonia parkinsonism (RDP) in the adult mouse brain.	/pubmed/21165980	Bøttger P, Tracz Z, Heuck A, Nissen P, Romero-Ramos M, Lykke-Hartmann K.	J Comp Neurol. 2011 Feb 1;519(2):376-404.	J Comp Neurol. 2011	PubMed	citation	PMID:21165980	pubmed	21165980	create date:2010/12/18 | first author:Bøttger P
Topography and morphology of the inhibitory projection from superior olivary nucleus to nucleus laminaris in chickens (Gallus gallus).	/pubmed/21165979	Tabor KM, Wong RO, Rubel EW.	J Comp Neurol. 2011 Feb 1;519(2):358-75.	J Comp Neurol. 2011	PubMed	citation	PMID:21165979	pubmed	21165979	create date:2010/12/18 | first author:Tabor KM
Regular mosaic of synaptic contacts among three retinal neurons.	/pubmed/21165978	Koizumi A, Jakobs TC, Masland RH.	J Comp Neurol. 2011 Feb 1;519(2):341-57.	J Comp Neurol. 2011	PubMed	citation	PMID:21165978	pubmed	21165978	create date:2010/12/18 | first author:Koizumi A
Expression of glutamate and inhibitory amino acid vesicular transporters in the rodent auditory brainstem.	/pubmed/21165977	Ito T, Bishop DC, Oliver DL.	J Comp Neurol. 2011 Feb 1;519(2):316-40.	J Comp Neurol. 2011	PubMed	citation	PMID:21165977	pubmed	21165977	create date:2010/12/18 | first author:Ito T
Chemical neuroanatomy of the Drosophila central complex: distribution of multiple neuropeptides in relation to neurotransmitters.	/pubmed/21165976	Kahsai L, Winther AM.	J Comp Neurol. 2011 Feb 1;519(2):290-315.	J Comp Neurol. 2011	PubMed	citation	PMID:21165976	pubmed	21165976	create date:2010/12/18 | first author:Kahsai L
Spatial distribution of neural activity in the anterior olfactory nucleus evoked by odor and electrical stimulation.	/pubmed/21165975	Kay RB, Meyer EA, Illig KR, Brunjes PC.	J Comp Neurol. 2011 Feb 1;519(2):277-89.	J Comp Neurol. 2011	PubMed	citation	PMID:21165975	pubmed	21165975	create date:2010/12/18 | first author:Kay RB
Differential bulbar and extrabulbar projections of diverse olfactory receptor neuron populations in the adult zebrafish (Danio rerio).	/pubmed/21165974	Gayoso JÁ, Castro A, Anadón R, Manso MJ.	J Comp Neurol. 2011 Feb 1;519(2):247-76.	J Comp Neurol. 2011	PubMed	citation	PMID:21165974	pubmed	21165974	create date:2010/12/18 | first author:Gayoso JÁ
Bombyx orcokinins are brain-gut peptides involved in the neuronal regulation of ecdysteroidogenesis.	/pubmed/21165973	Yamanaka N, Roller L, Zitňan D, Satake H, Mizoguchi A, Kataoka H, Tanaka Y.	J Comp Neurol. 2011 Feb 1;519(2):238-46.	J Comp Neurol. 2011	PubMed	citation	PMID:21165973	pubmed	21165973	create date:2010/12/18 | first author:Yamanaka N
Brain expression and song regulation of the cholecystokinin gene in the zebra finch (Taeniopygia guttata).	/pubmed/21165972	Lovell PV, Mello CV.	J Comp Neurol. 2011 Feb 1;519(2):211-37.	J Comp Neurol. 2011	PubMed	citation	PMID:21165972	pubmed	21165972	create date:2010/12/18 | first author:Lovell PV
Stereocilin connects outer hair cell stereocilia to one another and to the tectorial membrane.	/pubmed/21165971	Verpy E, Leibovici M, Michalski N, Goodyear RJ, Houdon C, Weil D, Richardson GP, Petit C.	J Comp Neurol. 2011 Feb 1;519(2):194-210.	J Comp Neurol. 2011	PubMed	citation	PMID:21165971	pubmed	21165971	create date:2010/12/18 | first author:Verpy E
Thalamocortical pathway specialization for sound frequency resolution.	/pubmed/21165970	Storace DA, Higgins NC, Read HL.	J Comp Neurol. 2011 Feb 1;519(2):177-93.	J Comp Neurol. 2011	PubMed	citation	PMID:21165970	pubmed	21165970	create date:2010/12/18 | first author:Storace DA
Neurons with cholinergic phenotype in the visual system of Drosophila.	/pubmed/21120933	Varija Raghu S, Reiff DF, Borst A.	J Comp Neurol. 2011 Jan 1;519(1):162-76.	J Comp Neurol. 2011	PubMed	citation	PMID:21120933	pubmed	21120933	create date:2010/12/02 | first author:Varija Raghu S
Organization and development of zebra finch HVC and paraHVC based on expression of zRalDH, an enzyme associated with retinoic acid production.	/pubmed/21120932	Olson CR, Rodrigues PV, Jeong JK, Prahl DJ, Mello CV.	J Comp Neurol. 2011 Jan 1;519(1):148-61.	J Comp Neurol. 2011	PubMed	citation	PMID:21120932	pubmed	21120932	create date:2010/12/02 | first author:Olson CR
Meis gene expression patterns in the developing chicken inner ear.	/pubmed/21120931	Sánchez-Guardado LÓ, Ferran JL, Rodríguez-Gallardo L, Puelles L, Hidalgo-Sánchez M.	J Comp Neurol. 2011 Jan 1;519(1):125-47.	J Comp Neurol. 2011	PubMed	citation	PMID:21120931	pubmed	21120931	create date:2010/12/02 | first author:Sánchez-Guardado LÓ
Vasopressin (VP) and neuropeptide FF (NPFF) systems in the normal and hypertensive human brainstem.	/pubmed/21120930	Goncharuk VD, Buijs RM, Jhamandas JH, Swaab DF.	J Comp Neurol. 2011 Jan 1;519(1):93-124.	J Comp Neurol. 2011	PubMed	citation	PMID:21120930	pubmed	21120930	create date:2010/12/02 | first author:Goncharuk VD
Characterization of the dopaminergic system in the brain of an African cichlid fish, Astatotilapia burtoni.	/pubmed/21120929	O'Connell LA, Fontenot MR, Hofmann HA.	J Comp Neurol. 2011 Jan 1;519(1):75-92.	J Comp Neurol. 2011	PubMed	citation	PMID:21120929	pubmed	21120929	create date:2010/12/02 | first author:O'Connell LA
Organization of somatosensory cortex in the Northern grasshopper mouse (Onychomys leucogaster), a predatory rodent.	/pubmed/21120928	Sarko DK, Leitch DB, Girard I, Sikes RS, Catania KC.	J Comp Neurol. 2011 Jan 1;519(1):64-74.	J Comp Neurol. 2011	PubMed	citation	PMID:21120928	pubmed	21120928	create date:2010/12/02 | first author:Sarko DK
Delayed reinnervation by nonpeptidergic nociceptive afferents of the glabrous skin of the rat hindpaw in a neuropathic pain model.	/pubmed/21120927	Peleshok JC, Ribeiro-da-Silva A.	J Comp Neurol. 2011 Jan 1;519(1):49-63.	J Comp Neurol. 2011	PubMed	citation	PMID:21120927	pubmed	21120927	create date:2010/12/02 | first author:Peleshok JC
Drosophila caspases involved in developmentally regulated programmed cell death of peptidergic neurons during early metamorphosis.	/pubmed/21120926	Lee G, Wang Z, Sehgal R, Chen CH, Kikuno K, Hay B, Park JH.	J Comp Neurol. 2011 Jan 1;519(1):34-48.	J Comp Neurol. 2011	PubMed	citation	PMID:21120926	pubmed	21120926	create date:2010/12/02 | first author:Lee G
Misdirection of regenerating axons and functional recovery following sciatic nerve injury in rats.	/pubmed/21120925	Hamilton SK, Hinkle ML, Nicolini J, Rambo LN, Rexwinkle AM, Rose SJ, Sabatier MJ, Backus D, English AW.	J Comp Neurol. 2011 Jan 1;519(1):21-33.	J Comp Neurol. 2011	PubMed	citation	PMID:21120925	pubmed	21120925	create date:2010/12/02 | first author:Hamilton SK
Neurogenic hippocampal targets of deep brain stimulation.	/pubmed/21120924	Encinas JM, Hamani C, Lozano AM, Enikolopov G.	J Comp Neurol. 2011 Jan 1;519(1):6-20.	J Comp Neurol. 2011	PubMed	citation	PMID:21120924	pubmed	21120924	create date:2010/12/02 | first author:Encinas JM
Role of interstitial branching in the development of visual corticocortical connections: a time-lapse and fixed-tissue analysis.	/pubmed/21031561	Ruthazer ES, Bachleda AR, Olavarria JF.	J Comp Neurol. 2010 Dec 15;518(24):4963-79.	J Comp Neurol. 2010	PubMed	citation	PMID:21031561	pubmed	21031561	create date:2010/10/30 | first author:Ruthazer ES
Alternative splicing of neuroligin and its protein distribution in the outer plexiform layer of the chicken retina.	/pubmed/21031560	Wahlin KJ, Hackler L Jr, Adler R, Zack DJ.	J Comp Neurol. 2010 Dec 15;518(24):4938-62.	J Comp Neurol. 2010	PubMed	citation	PMID:21031560	pubmed	21031560	create date:2010/10/30 | first author:Wahlin KJ
GABAergic complex basket formations in the human neocortex.	/pubmed/21031559	Blazquez-Llorca L, García-Marín V, DeFelipe J.	J Comp Neurol. 2010 Dec 15;518(24):4917-37.	J Comp Neurol. 2010	PubMed	citation	PMID:21031559	pubmed	21031559	create date:2010/10/30 | first author:Blazquez-Llorca L
Cholinergic inputs to laryngeal motoneurons functionally identified in vivo in rat: a combined electrophysiological and microscopic study.	/pubmed/21031558	Bautista TG, Sun QJ, Zhao WJ, Pilowsky PM.	J Comp Neurol. 2010 Dec 15;518(24):4903-16.	J Comp Neurol. 2010	PubMed	citation	PMID:21031558	pubmed	21031558	create date:2010/10/30 | first author:Bautista TG
Subdivisions of the turtle Pseudemys scripta subpallium based on the expression of regulatory genes and neuronal markers.	/pubmed/21031557	Moreno N, Morona R, López JM, González A.	J Comp Neurol. 2010 Dec 15;518(24):4877-902.	J Comp Neurol. 2010	PubMed	citation	PMID:21031557	pubmed	21031557	create date:2010/10/30 | first author:Moreno N
Cxcr4 and Cxcl12 expression in radial glial cells of the brain of adult zebrafish.	/pubmed/21031556	Diotel N, Vaillant C, Gueguen MM, Mironov S, Anglade I, Servili A, Pellegrini E, Kah O.	J Comp Neurol. 2010 Dec 15;518(24):4855-76.	J Comp Neurol. 2010	PubMed	citation	PMID:21031556	pubmed	21031556	create date:2010/10/30 | first author:Diotel N
Expression pattern of membrane-associated guanylate kinases in interneurons of the visual cortex.	/pubmed/21031555	Akgul G, Wollmuth LP.	J Comp Neurol. 2010 Dec 15;518(24):4842-54.	J Comp Neurol. 2010	PubMed	citation	PMID:21031555	pubmed	21031555	create date:2010/10/30 | first author:Akgul G
Composition of the migratory mass during development of the olfactory nerve.	/pubmed/21031554	Miller AM, Treloar HB, Greer CA.	J Comp Neurol. 2010 Dec 15;518(24):4825-41.	J Comp Neurol. 2010	PubMed	citation	PMID:21031554	pubmed	21031554	create date:2010/10/30 | first author:Miller AM
Tracer coupling of intrinsically photosensitive retinal ganglion cells to amacrine cells in the mouse retina.	/pubmed/20963830	Müller LP, Do MT, Yau KW, He S, Baldridge WH.	J Comp Neurol. 2010 Dec 1;518(23):4813-24.	J Comp Neurol. 2010	PubMed	citation	PMID:20963830	pubmed	20963830	create date:2010/10/22 | first author:Müller LP
Title	URL	Description	Details	ShortDetails	Resource	Type	Identifiers	Db	EntrezUID	Properties
Direct projections of omnipause neurons to reticulospinal neurons: a double-labeling light microscopic study in the cat.	/pubmed/20963829	Grantyn A, Kuze B, Brandi AM, Thomas MA, Quenech'du N.	J Comp Neurol. 2010 Dec 1;518(23):4792-812.	J Comp Neurol. 2010	PubMed	citation	PMID:20963829	pubmed	20963829	create date:2010/10/22 | first author:Grantyn A
Differential postsynaptic compartments in the laterocapsular division of the central nucleus of amygdala for afferents from the parabrachial nucleus and the basolateral nucleus in the rat.	/pubmed/20963828	Dong YL, Fukazawa Y, Wang W, Kamasawa N, Shigemoto R.	J Comp Neurol. 2010 Dec 1;518(23):4771-91.	J Comp Neurol. 2010	PubMed	citation	PMID:20963828	pubmed	20963828	create date:2010/10/22 | first author:Dong YL
Neuroprotective effects of testosterone in a naturally occurring model of neurodegeneration in the adult avian song control system.	/pubmed/20963827	Thompson CK, Brenowitz EA.	J Comp Neurol. 2010 Dec 1;518(23):4760-70.	J Comp Neurol. 2010	PubMed	citation	PMID:20963827	pubmed	20963827	create date:2010/10/22 | first author:Thompson CK
Differential distribution of neurons in the gyral white matter of the human cerebral cortex.	/pubmed/20963826	García-Marín V, Blazquez-Llorca L, Rodriguez JR, Gonzalez-Soriano J, DeFelipe J.	J Comp Neurol. 2010 Dec 1;518(23):4740-59.	J Comp Neurol. 2010	PubMed	citation	PMID:20963826	pubmed	20963826	create date:2010/10/22 | first author:García-Marín V
Endogenous GluR1-containing AMPA receptors translocate to asymmetric synapses in the lateral amygdala during the early phase of fear memory formation: an electron microscopic immunocytochemical study.	/pubmed/20963825	Nedelescu H, Kelso CM, Lázaro-Muñoz G, Purpura M, Cain CK, Ledoux JE, Aoki C.	J Comp Neurol. 2010 Dec 1;518(23):4723-39.	J Comp Neurol. 2010	PubMed	citation	PMID:20963825	pubmed	20963825	create date:2010/10/22 | first author:Nedelescu H
Establishment of mice expressing EGFP in the placode-derived inner ear sensory cell lineage and FACS-array analysis focused on the regional specificity of the otocyst.	/pubmed/20963824	Fujimoto C, Ozeki H, Uchijima Y, Suzukawa K, Mitani A, Fukuhara S, Nishiyama K, Kurihara Y, Kondo K, Aburatani H, Kaga K, Yamasoba T, Kurihara H.	J Comp Neurol. 2010 Dec 1;518(23):4702-22.	J Comp Neurol. 2010	PubMed	citation	PMID:20963824	pubmed	20963824	create date:2010/10/22 | first author:Fujimoto C
Target selection of proprioceptive and motor axon synapses on neonatal V1-derived Ia inhibitory interneurons and Renshaw cells.	/pubmed/20963823	Siembab VC, Smith CA, Zagoraiou L, Berrocal MC, Mentis GZ, Alvarez FJ.	J Comp Neurol. 2010 Dec 1;518(23):4675-701.	J Comp Neurol. 2010	PubMed	citation	PMID:20963823	pubmed	20963823	create date:2010/10/22 | first author:Siembab VC
Axonal branching patterns of nucleus accumbens neurons in the rat.	/pubmed/20886627	Tripathi A, Prensa L, Cebrián C, Mengual E.	J Comp Neurol. 2010 Nov 15;518(22):4649-73.	J Comp Neurol. 2010	PubMed	citation	PMID:20886627	pubmed	20886627	create date:2010/10/05 | first author:Tripathi A
Experience-induced plasticity of thalamocortical axons in both juveniles and adults.	/pubmed/20886626	Wimmer VC, Broser PJ, Kuner T, Bruno RM.	J Comp Neurol. 2010 Nov 15;518(22):4629-48.	J Comp Neurol. 2010	PubMed	citation	PMID:20886626	pubmed	20886626	create date:2010/10/05 | first author:Wimmer VC
Astroglial loss and edema formation in the rat piriform cortex and hippocampus following pilocarpine-induced status epilepticus.	/pubmed/20886625	Kim JE, Yeo SI, Ryu HJ, Kim MJ, Kim DS, Jo SM, Kang TC.	J Comp Neurol. 2010 Nov 15;518(22):4612-28.	J Comp Neurol. 2010	PubMed	citation	PMID:20886625	pubmed	20886625	create date:2010/10/05 | first author:Kim JE
Expression patterns of corticotropin-releasing factor, arginine vasopressin, histidine decarboxylase, melanin-concentrating hormone, and orexin genes in the human hypothalamus.	/pubmed/20886624	Krolewski DM, Medina A, Kerman IA, Bernard R, Burke S, Thompson RC, Bunney WE Jr, Schatzberg AF, Myers RM, Akil H, Jones EG, Watson SJ.	J Comp Neurol. 2010 Nov 15;518(22):4591-611.	J Comp Neurol. 2010	PubMed	citation	PMID:20886624	pubmed	20886624	create date:2010/10/05 | first author:Krolewski DM
Delayed appearance of the scaffolding proteins PSD-95 and Homer-1 at the developing rat calyx of held synapse.	/pubmed/20886623	Soria Van Hoeve JS, Borst JG.	J Comp Neurol. 2010 Nov 15;518(22):4581-90.	J Comp Neurol. 2010	PubMed	citation	PMID:20886623	pubmed	20886623	create date:2010/10/05 | first author:Soria Van Hoeve JS
Neuroanatomy of the complex tibial organ in the splay-footed cricket Comicus calcaris Irish 1986 (Orthoptera: Ensifera: Schizodactylidae).	/pubmed/20886622	Strauss J, Lakes-Harlan R.	J Comp Neurol. 2010 Nov 15;518(22):4567-80.	J Comp Neurol. 2010	PubMed	citation	PMID:20886622	pubmed	20886622	create date:2010/10/05 | first author:Strauss J
Quantitative analysis of the bilateral brainstem projections from the whisker and forepaw regions in rat primary motor cortex.	/pubmed/20886621	Alloway KD, Smith JB, Beauchemin KJ.	J Comp Neurol. 2010 Nov 15;518(22):4546-66.	J Comp Neurol. 2010	PubMed	citation	PMID:20886621	pubmed	20886621	create date:2010/10/05 | first author:Alloway KD
Ovarian hormone-induced reorganization of oxytocin-labeled dendrites and synapses lateral to the hypothalamic ventromedial nucleus in female rats.	/pubmed/20886620	Griffin GD, Ferri-Kolwicz SL, Reyes BA, Van Bockstaele EJ, Flanagan-Cato LM.	J Comp Neurol. 2010 Nov 15;518(22):4531-45.	J Comp Neurol. 2010	PubMed	citation	PMID:20886620	pubmed	20886620	create date:2010/10/05 | first author:Griffin GD
BMP2 expression in the adult rat brain.	/pubmed/20886619	Sato T, Mikawa S, Sato K.	J Comp Neurol. 2010 Nov 15;518(22):4513-30.	J Comp Neurol. 2010	PubMed	citation	PMID:20886619	pubmed	20886619	create date:2010/10/05 | first author:Sato T
Comparative studies of diurnal and nocturnal rodents: differences in lifestyle result in alterations in cortical field size and number.	/pubmed/20886618	Campi KL, Krubitzer L.	J Comp Neurol. 2010 Nov 15;518(22):4491-512.	J Comp Neurol. 2010	PubMed	citation	PMID:20886618	pubmed	20886618	create date:2010/10/05 | first author:Campi KL
A distinctive layering pattern of mouse dentate granule cells is generated by developmental and adult neurogenesis.	/pubmed/20886617	Mathews EA, Morgenstern NA, Piatti VC, Zhao C, Jessberger S, Schinder AF, Gage FH.	J Comp Neurol. 2010 Nov 15;518(22):4479-90.	J Comp Neurol. 2010	PubMed	citation	PMID:20886617	pubmed	20886617	create date:2010/10/05 | first author:Mathews EA
Long-term regulation in calretinin staining in the rat inferior colliculus after unilateral auditory cortical ablation.	/pubmed/20878787	Clarkson C, Juíz JM, Merchán MA.	J Comp Neurol. 2010 Oct 15;518(20):4261-76.	J Comp Neurol. 2010	PubMed	citation	PMID:20878787	pubmed	20878787	create date:2010/09/30 | first author:Clarkson C
Structure and composition of the postsynaptic density during development.	/pubmed/20878786	Swulius MT, Kubota Y, Forest A, Waxham MN.	J Comp Neurol. 2010 Oct 15;518(20):4243-60.	J Comp Neurol. 2010	PubMed	citation	PMID:20878786	pubmed	20878786	create date:2010/09/30 | first author:Swulius MT
Inferior colliculus responses to dual-site intralamina stimulation in the ventral cochlear nucleus.	/pubmed/20878785	Shivdasani MN, Mauger SJ, Argent RE, Rathbone GD, Paolini AG.	J Comp Neurol. 2010 Oct 15;518(20):4226-42.	J Comp Neurol. 2010	PubMed	citation	PMID:20878785	pubmed	20878785	create date:2010/09/30 | first author:Shivdasani MN
Neuregulin-1 at synapses on phrenic motoneurons.	/pubmed/20878784	Issa AN, Zhan WZ, Sieck GC, Mantilla CB.	J Comp Neurol. 2010 Oct 15;518(20):4213-25.	J Comp Neurol. 2010	PubMed	citation	PMID:20878784	pubmed	20878784	create date:2010/09/30 | first author:Issa AN
Conditional gene expression and lineage tracing of tuba1a expressing cells during zebrafish development and retina regeneration.	/pubmed/20878783	Ramachandran R, Reifler A, Parent JM, Goldman D.	J Comp Neurol. 2010 Oct 15;518(20):4196-212.	J Comp Neurol. 2010	PubMed	citation	PMID:20878783	pubmed	20878783	create date:2010/09/30 | first author:Ramachandran R
Ontogeny of cone photoreceptor mosaics in zebrafish.	/pubmed/20878782	Allison WT, Barthel LK, Skebo KM, Takechi M, Kawamura S, Raymond PA.	J Comp Neurol. 2010 Oct 15;518(20):4182-95.	J Comp Neurol. 2010	PubMed	citation	PMID:20878782	pubmed	20878782	create date:2010/09/30 | first author:Allison WT
Neural architecture of the primary gustatory center of Drosophila melanogaster visualized with GAL4 and LexA enhancer-trap systems.	/pubmed/20878781	Miyazaki T, Ito K.	J Comp Neurol. 2010 Oct 15;518(20):4147-81.	J Comp Neurol. 2010	PubMed	citation	PMID:20878781	pubmed	20878781	create date:2010/09/30 | first author:Miyazaki T
Ultrastructural analysis of the synaptic connectivity of TRPV1-expressing primary afferent terminals in the rat trigeminal caudal nucleus.	/pubmed/20878780	Yeo EJ, Cho YS, Paik SK, Yoshida A, Park MJ, Ahn DK, Moon C, Kim YS, Bae YC.	J Comp Neurol. 2010 Oct 15;518(20):4134-46.	J Comp Neurol. 2010	PubMed	citation	PMID:20878780	pubmed	20878780	create date:2010/09/30 | first author:Yeo EJ
Implementation of pigment-dispersing factor-immunoreactive neurons in a standardized atlas of the brain of the cockroach Leucophaea maderae.	/pubmed/20878779	Wei H, el Jundi B, Homberg U, Stengl M.	J Comp Neurol. 2010 Oct 15;518(20):4113-33.	J Comp Neurol. 2010	PubMed	citation	PMID:20878779	pubmed	20878779	create date:2010/09/30 | first author:Wei H
Comparison of analytical mathematical approaches for identifying key nuclear magnetic resonance spectroscopy biomarkers in the diagnosis and assessment of clinical change of diseases.	/pubmed/20878778	Nikas JB, Keene CD, Low WC.	J Comp Neurol. 2010 Oct 15;518(20):4091-112.	J Comp Neurol. 2010	PubMed	citation	PMID:20878778	pubmed	20878778	create date:2010/09/30 | first author:Nikas JB
MR spectroscopy in translational neuroscience.	/pubmed/20878777	Saper CB, Lenkinski R.	J Comp Neurol. 2010 Oct 15;518(20):4089-90. No abstract available.	J Comp Neurol. 2010	PubMed	citation	PMID:20878777	pubmed	20878777	create date:2010/09/30 | first author:Saper CB
Evidence of cell-nonautonomous changes in dendrite and dendritic spine morphology in the met-signaling-deficient mouse forebrain.	/pubmed/20853516	Judson MC, Eagleson KL, Wang L, Levitt P.	J Comp Neurol. 2010 Nov 1;518(21):4463-78.	J Comp Neurol. 2010	PubMed	citation	PMID:20853516	pubmed	20853516	create date:2010/09/21 | first author:Judson MC
Immunohistochemical parcellation of the ferret (Mustela putorius) visual cortex reveals substantial homology with the cat (Felis catus).	/pubmed/20853515	Homman-Ludiye J, Manger PR, Bourne JA.	J Comp Neurol. 2010 Nov 1;518(21):4439-62.	J Comp Neurol. 2010	PubMed	citation	PMID:20853515	pubmed	20853515	create date:2010/09/21 | first author:Homman-Ludiye J
Neurochemical coding of enteric neurons in adult and embryonic zebrafish (Danio rerio).	/pubmed/20853514	Uyttebroek L, Shepherd IT, Harrisson F, Hubens G, Blust R, Timmermans JP, Van Nassauw L.	J Comp Neurol. 2010 Nov 1;518(21):4419-38.	J Comp Neurol. 2010	PubMed	citation	PMID:20853514	pubmed	20853514	create date:2010/09/21 | first author:Uyttebroek L
Tuberoinfundibular peptide of 39 residues modulates the mouse hypothalamic-pituitary-adrenal axis via paraventricular glutamatergic neurons.	/pubmed/20853513	Dimitrov E, Usdin TB.	J Comp Neurol. 2010 Nov 1;518(21):4375-94.	J Comp Neurol. 2010	PubMed	citation	PMID:20853513	pubmed	20853513	create date:2010/09/21 | first author:Dimitrov E
Subcellular distribution of α1G subunit of T-type calcium channel in the mouse dorsal lateral geniculate nucleus.	/pubmed/20853512	Parajuli LK, Fukazawa Y, Watanabe M, Shigemoto R.	J Comp Neurol. 2010 Nov 1;518(21):4362-74.	J Comp Neurol. 2010	PubMed	citation	PMID:20853512	pubmed	20853512	create date:2010/09/21 | first author:Parajuli LK
Topographic arrangement of the rotundo-entopallial projection in the pigeon (Columba livia).	/pubmed/20853511	Fredes F, Tapia S, Letelier JC, Marín G, Mpodozis J.	J Comp Neurol. 2010 Nov 1;518(21):4342-61.	J Comp Neurol. 2010	PubMed	citation	PMID:20853511	pubmed	20853511	create date:2010/09/21 | first author:Fredes F
Olfactory ensheathing glia express aquaporin 1.	/pubmed/20853510	Shields SD, Moore KD, Phelps PE, Basbaum AI.	J Comp Neurol. 2010 Nov 1;518(21):4329-41.	J Comp Neurol. 2010	PubMed	citation	PMID:20853510	pubmed	20853510	create date:2010/09/21 | first author:Shields SD
Immunogold electron microscopic evidence of differential regulation of GluN1, GluN2A, and GluN2B, NMDA-type glutamate receptor subunits in rat hippocampal CA1 synapses during benzodiazepine withdrawal.	/pubmed/20853509	Das P, Zerda R, Alvarez FJ, Tietz EI.	J Comp Neurol. 2010 Nov 1;518(21):4311-28.	J Comp Neurol. 2010	PubMed	citation	PMID:20853509	pubmed	20853509	create date:2010/09/21 | first author:Das P
Immunolocalization of the voltage-gated potassium channel Kv2.2 in GABAergic neurons in the basal forebrain of rats and mice.	/pubmed/20853508	Hermanstyne TO, Kihira Y, Misono K, Deitchler A, Yanagawa Y, Misonou H.	J Comp Neurol. 2010 Nov 1;518(21):4298-310.	J Comp Neurol. 2010	PubMed	citation	PMID:20853508	pubmed	20853508	create date:2010/09/21 | first author:Hermanstyne TO
Asymmetric distribution of cadherin 23 and protocadherin 15 in the kinocilial links of avian sensory hair cells.	/pubmed/20853507	Goodyear RJ, Forge A, Legan PK, Richardson GP.	J Comp Neurol. 2010 Nov 1;518(21):4288-97.	J Comp Neurol. 2010	PubMed	citation	PMID:20853507	pubmed	20853507	create date:2010/09/21 | first author:Goodyear RJ
Astroglial structures in the zebrafish brain.	/pubmed/20853506	Grupp L, Wolburg H, Mack AF.	J Comp Neurol. 2010 Nov 1;518(21):4277-87.	J Comp Neurol. 2010	PubMed	citation	PMID:20853506	pubmed	20853506	create date:2010/09/21 | first author:Grupp L
Expression of pax6 and sox2 in adult olfactory epithelium.	/pubmed/20852734	Guo Z, Packard A, Krolewski RC, Harris MT, Manglapus GL, Schwob JE.	J Comp Neurol. 2010 Nov 1;518(21):4395-418.	J Comp Neurol. 2010	PubMed	citation	PMID:20852734	pubmed	20852734	create date:2010/09/21 | first author:Guo Z
Expression of neuronal markers, synaptic proteins, and glutamine synthetase in the control and regenerating lizard visual system.	/pubmed/20737600	Romero-Alemán MM, Monzón-Mayor M, Santos E, Yanes C.	J Comp Neurol. 2010 Oct 1;518(19):4067-87.	J Comp Neurol. 2010	PubMed	citation	PMID:20737600	pubmed	20737600	create date:2010/08/26 | first author:Romero-Alemán MM
Sympathetic innervation of the ileocecal junction in horses.	/pubmed/20737599	Russo D, Bombardi C, Grandis A, Furness JB, Spadari A, Bernardini C, Chiocchetti R.	J Comp Neurol. 2010 Oct 1;518(19):4046-66.	J Comp Neurol. 2010	PubMed	citation	PMID:20737599	pubmed	20737599	create date:2010/08/26 | first author:Russo D
Distribution of relaxin-3 and RXFP3 within arousal, stress, affective, and cognitive circuits of mouse brain.	/pubmed/20737598	Smith CM, Shen PJ, Banerjee A, Bonaventure P, Ma S, Bathgate RA, Sutton SW, Gundlach AL.	J Comp Neurol. 2010 Oct 1;518(19):4016-45.	J Comp Neurol. 2010	PubMed	citation	PMID:20737598	pubmed	20737598	create date:2010/08/26 | first author:Smith CM
Retinal photoreceptors of two subterranean tuco-tuco species (Rodentia, Ctenomys): morphology, topography, and spectral sensitivity.	/pubmed/20737597	Schleich CE, Vielma A, Glösmann M, Palacios AG, Peichl L.	J Comp Neurol. 2010 Oct 1;518(19):4001-15.	J Comp Neurol. 2010	PubMed	citation	PMID:20737597	pubmed	20737597	create date:2010/08/26 | first author:Schleich CE
Neuronal DNA content variation (DCV) with regional and individual differences in the human brain.	/pubmed/20737596	Westra JW, Rivera RR, Bushman DM, Yung YC, Peterson SE, Barral S, Chun J.	J Comp Neurol. 2010 Oct 1;518(19):3981-4000.	J Comp Neurol. 2010	PubMed	citation	PMID:20737596	pubmed	20737596	create date:2010/08/26 | first author:Westra JW
How the primate fornix is affected by age.	/pubmed/20737595	Peters A, Sethares C, Moss MB.	J Comp Neurol. 2010 Oct 1;518(19):3962-80.	J Comp Neurol. 2010	PubMed	citation	PMID:20737595	pubmed	20737595	create date:2010/08/26 | first author:Peters A
Distribution of hypophysiotropic thyrotropin-releasing hormone (TRH)-synthesizing neurons in the hypothalamic paraventricular nucleus of the mouse.	/pubmed/20737594	Kádár A, Sánchez E, Wittmann G, Singru PS, Füzesi T, Marsili A, Larsen PR, Liposits Z, Lechan RM, Fekete C.	J Comp Neurol. 2010 Oct 1;518(19):3948-61.	J Comp Neurol. 2010	PubMed	citation	PMID:20737594	pubmed	20737594	create date:2010/08/26 | first author:Kádár A
Progranulin expression in the developing and adult murine brain.	/pubmed/20737593	Petkau TL, Neal SJ, Orban PC, MacDonald JL, Hill AM, Lu G, Feldman HH, Mackenzie IR, Leavitt BR.	J Comp Neurol. 2010 Oct 1;518(19):3931-47.	J Comp Neurol. 2010	PubMed	citation	PMID:20737593	pubmed	20737593	create date:2010/08/26 | first author:Petkau TL
Complete mapping of glomeruli based on sensory nerve branching pattern in the primary olfactory center of the cockroach Periplaneta americana.	/pubmed/20737592	Watanabe H, Nishino H, Nishikawa M, Mizunami M, Yokohari F.	J Comp Neurol. 2010 Oct 1;518(19):3907-30.	J Comp Neurol. 2010	PubMed	citation	PMID:20737592	pubmed	20737592	create date:2010/08/26 | first author:Watanabe H
Title	URL	Description	Details	ShortDetails	Resource	Type	Identifiers	Db	EntrezUID	Properties
Central respiratory chemoreception.	/pubmed/20737591	Guyenet PG, Stornetta RL, Bayliss DA.	J Comp Neurol. 2010 Oct 1;518(19):3883-906. Review.	J Comp Neurol. 2010	PubMed	citation	PMID:20737591	pubmed	20737591	create date:2010/08/26 | first author:Guyenet PG
Suppression of fibrotic scar formation promotes axonal regeneration without disturbing blood-brain barrier repair and withdrawal of leukocytes after traumatic brain injury.	/pubmed/20653039	Yoshioka N, Hisanaga S, Kawano H.	J Comp Neurol. 2010 Sep 15;518(18):3867-81.	J Comp Neurol. 2010	PubMed	citation	PMID:20653039	pubmed	20653039	create date:2010/07/24 | first author:Yoshioka N
Architecture of cannabinoid signaling in mouse retina.	/pubmed/20653038	Hu SS, Arnold A, Hutchens JM, Radicke J, Cravatt BF, Wager-Miller J, Mackie K, Straiker A.	J Comp Neurol. 2010 Sep 15;518(18):3848-66.	J Comp Neurol. 2010	PubMed	citation	PMID:20653038	pubmed	20653038	create date:2010/07/24 | first author:Hu SS
Identification of mu- and kappa-opioid receptors as potential targets to regulate parasympathetic, sympathetic, and sensory neurons within rat intracardiac ganglia.	/pubmed/20653037	Mousa SA, Shaqura M, Schäper J, Huang W, Treskatsch S, Habazettl H, Abdul-Khaliq H, Schäfer M.	J Comp Neurol. 2010 Sep 15;518(18):3836-47.	J Comp Neurol. 2010	PubMed	citation	PMID:20653037	pubmed	20653037	create date:2010/07/24 | first author:Mousa SA
Seasonal changes in aromatase and androgen receptor, but not estrogen receptor mRNA expression in the brain of the free-living male song sparrow, Melospiza melodia morphna.	/pubmed/20653036	Wacker DW, Wingfield JC, Davis JE, Meddle SL.	J Comp Neurol. 2010 Sep 15;518(18):3819-35.	J Comp Neurol. 2010	PubMed	citation	PMID:20653036	pubmed	20653036	create date:2010/07/24 | first author:Wacker DW
Clathrin assembly proteins AP180 and CALM in the embryonic rat brain.	/pubmed/20653035	Schwartz CM, Cheng A, Mughal MR, Mattson MP, Yao PJ.	J Comp Neurol. 2010 Sep 15;518(18):3803-18.	J Comp Neurol. 2010	PubMed	citation	PMID:20653035	pubmed	20653035	create date:2010/07/24 | first author:Schwartz CM
Oncomodulin identifies different hair cell types in the mammalian inner ear.	/pubmed/20653034	Simmons DD, Tong B, Schrader AD, Hornak AJ.	J Comp Neurol. 2010 Sep 15;518(18):3785-802.	J Comp Neurol. 2010	PubMed	citation	PMID:20653034	pubmed	20653034	create date:2010/07/24 | first author:Simmons DD
Inherited neuroaxonal dystrophy in dogs causing lethal, fetal-onset motor system dysfunction and cerebellar hypoplasia.	/pubmed/20653033	Fyfe JC, Al-Tamimi RA, Castellani RJ, Rosenstein D, Goldowitz D, Henthorn PS.	J Comp Neurol. 2010 Sep 15;518(18):3771-84.	J Comp Neurol. 2010	PubMed	citation	PMID:20653033	pubmed	20653033	create date:2010/07/24 | first author:Fyfe JC
Distribution of mRNAs encoding transforming growth factors-beta1, -2, and -3 in the intact rat brain and after experimentally induced focal ischemia.	/pubmed/20653032	Vincze C, Pál G, Wappler EA, Szabó ER, Nagy ZG, Lovas G, Dobolyi A.	J Comp Neurol. 2010 Sep 15;518(18):3752-70.	J Comp Neurol. 2010	PubMed	citation	PMID:20653032	pubmed	20653032	create date:2010/07/24 | first author:Vincze C
Fiber pathways and cortical connections of preoccipital areas in rhesus monkeys.	/pubmed/20653031	Yeterian EH, Pandya DN.	J Comp Neurol. 2010 Sep 15;518(18):3725-51.	J Comp Neurol. 2010	PubMed	citation	PMID:20653031	pubmed	20653031	create date:2010/07/24 | first author:Yeterian EH
Morphological patterns of the postcentral sulcus in the human brain.	/pubmed/20653030	Zlatkina V, Petrides M.	J Comp Neurol. 2010 Sep 15;518(18):3701-24.	J Comp Neurol. 2010	PubMed	citation	PMID:20653030	pubmed	20653030	create date:2010/07/24 | first author:Zlatkina V
Evaluation of inputs to rat primary auditory cortex from the suprageniculate nucleus and extrastriate visual cortex.	/pubmed/20653029	Smith PH, Manning KA, Uhlrich DJ.	J Comp Neurol. 2010 Sep 15;518(18):3679-700.	J Comp Neurol. 2010	PubMed	citation	PMID:20653029	pubmed	20653029	create date:2010/07/24 | first author:Smith PH
Corticosterone and dehydroepiandrosterone have opposing effects on adult neuroplasticity in the avian song control system.	/pubmed/20653028	Newman AE, MacDougall-Shackleton SA, An YS, Kriengwatana B, Soma KK.	J Comp Neurol. 2010 Sep 15;518(18):3662-78.	J Comp Neurol. 2010	PubMed	citation	PMID:20653028	pubmed	20653028	create date:2010/07/24 | first author:Newman AE
Molecular regulation of the developing commissural plate.	/pubmed/20653027	Moldrich RX, Gobius I, Pollak T, Zhang J, Ren T, Brown L, Mori S, De Juan Romero C, Britanova O, Tarabykin V, Richards LJ.	J Comp Neurol. 2010 Sep 15;518(18):3645-61.	J Comp Neurol. 2010	PubMed	citation	PMID:20653027	pubmed	20653027	create date:2010/07/24 | first author:Moldrich RX
Neonatal capsaicin treatment modulates experience-dependent plasticity in the rat barrel cortex.	/pubmed/20593362	Sheibani V, Shamsizadeh A, Afarinesh MR, Rezvani ME.	J Comp Neurol. 2010 Sep 1;518(17):3427-38.	J Comp Neurol. 2010	PubMed	citation	PMID:20593362	pubmed	20593362	create date:2010/07/02 | first author:Sheibani V
Estrogen configures sexual dimorphism in the preoptic area of C57BL/6J and ddN strains of mice.	/pubmed/20593361	Orikasa C, Sakuma Y.	J Comp Neurol. 2010 Sep 1;518(17):3618-29.	J Comp Neurol. 2010	PubMed	citation	PMID:20593361	pubmed	20593361	create date:2010/07/02 | first author:Orikasa C
cGMP-dependent cone photoreceptor degeneration in the cpfl1 mouse retina.	/pubmed/20593360	Trifunović D, Dengler K, Michalakis S, Zrenner E, Wissinger B, Paquet-Durand F.	J Comp Neurol. 2010 Sep 1;518(17):3604-17.	J Comp Neurol. 2010	PubMed	citation	PMID:20593360	pubmed	20593360	create date:2010/07/02 | first author:Trifunović D
Ascending general visceral sensory pathways from the brainstem to the forebrain in a cichlid fish, Oreochromis (Tilapia) niloticus.	/pubmed/20593359	Yoshimoto M, Yamamoto N.	J Comp Neurol. 2010 Sep 1;518(17):3570-603.	J Comp Neurol. 2010	PubMed	citation	PMID:20593359	pubmed	20593359	create date:2010/07/02 | first author:Yoshimoto M
Differential localization of vesicular glutamate transporters and peptides in corneal afferents to trigeminal nucleus caudalis.	/pubmed/20593358	Hegarty DM, Tonsfeldt K, Hermes SM, Helfand H, Aicher SA.	J Comp Neurol. 2010 Sep 1;518(17):3557-69.	J Comp Neurol. 2010	PubMed	citation	PMID:20593358	pubmed	20593358	create date:2010/07/02 | first author:Hegarty DM
Analysis of morphological features of thalamocortical neurons from the ventroposterolateral nucleus of the cat.	/pubmed/20593357	Zomorrodi R, Ferecskó AS, Kovács K, Kröger H, Timofeev I.	J Comp Neurol. 2010 Sep 1;518(17):3541-56.	J Comp Neurol. 2010	PubMed	citation	PMID:20593357	pubmed	20593357	create date:2010/07/02 | first author:Zomorrodi R
Recovery of viscerosensory innervation from the dorsal root ganglia of the adult rat following capsaicin-induced injury.	/pubmed/20593356	Gallaher ZR, Larios RM, Ryu V, Sprunger LK, Czaja K.	J Comp Neurol. 2010 Sep 1;518(17):3529-40.	J Comp Neurol. 2010	PubMed	citation	PMID:20593356	pubmed	20593356	create date:2010/07/02 | first author:Gallaher ZR
Similarities and differences in the forebrain expression of Lhx1 and Lhx5 between chicken and mouse: Insights for understanding telencephalic development and evolution.	/pubmed/20589911	Abellán A, Vernier B, Rétaux S, Medina L.	J Comp Neurol. 2010 Sep 1;518(17):3512-28.	J Comp Neurol. 2010	PubMed	citation	PMID:20589911	pubmed	20589911	create date:2010/07/01 | first author:Abellán A
Melatonin receptors in the brain of the European sea bass: An in situ hybridization and autoradiographic study.	/pubmed/20589910	Herrera-Pérez P, Del Carmen Rendón M, Besseau L, Sauzet S, Falcón J, Muñoz-Cueto JA.	J Comp Neurol. 2010 Sep 1;518(17):3495-511.	J Comp Neurol. 2010	PubMed	citation	PMID:20589910	pubmed	20589910	create date:2010/07/01 | first author:Herrera-Pérez P
Chemical neuroanatomy of the dorsal raphe nucleus and adjacent structures of the mouse brain.	/pubmed/20589909	Fu W, Le Maître E, Fabre V, Bernard JF, David Xu ZQ, Hökfelt T.	J Comp Neurol. 2010 Sep 1;518(17):3464-94.	J Comp Neurol. 2010	PubMed	citation	PMID:20589909	pubmed	20589909	create date:2010/07/01 | first author:Fu W
Synaptic and nonsynaptic localization of protocadherin-gammaC5 in the rat brain.	/pubmed/20589908	Li Y, Serwanski DR, Miralles CP, Fiondella CG, Loturco JJ, Rubio ME, De Blas AL.	J Comp Neurol. 2010 Sep 1;518(17):3439-63.	J Comp Neurol. 2010	PubMed	citation	PMID:20589908	pubmed	20589908	create date:2010/07/01 | first author:Li Y
Calcium-binding protein immunoreactivity characterizes the auditory system of Gekko gecko.	/pubmed/20589907	Yan K, Tang YZ, Carr CE.	J Comp Neurol. 2010 Sep 1;518(17):3409-26.	J Comp Neurol. 2010	PubMed	citation	PMID:20589907	pubmed	20589907	create date:2010/07/01 | first author:Yan K
Expression and light sensitivity of clock genes Per1 and Per2 and immediate-early gene c-fos within the retina of early postnatal Wistar rats.	/pubmed/20589906	Matejů K, Sumová A, Bendová Z.	J Comp Neurol. 2010 Sep 1;518(17):3630-44.	J Comp Neurol. 2010	PubMed	citation	PMID:20589906	pubmed	20589906	create date:2010/07/01 | first author:Matejů K
Cellular and subcellular localization of the neuron-specific plasma membrane calcium ATPase PMCA1a in the rat brain.	/pubmed/20575074	Kenyon KA, Bushong EA, Mauer AS, Strehler EE, Weinberg RJ, Burette AC.	J Comp Neurol. 2010 Aug 15;518(16):3169-83.	J Comp Neurol. 2010	PubMed	citation	PMID:20575074	pubmed	20575074	create date:2010/06/25 | first author:Kenyon KA
Classic hippocampal sclerosis and hippocampal-onset epilepsy produced by a single cryptic" episode of focal hippocampal excitation in awake rats."	/pubmed/20575073	Norwood BA, Bumanglag AV, Osculati F, Sbarbati A, Marzola P, Nicolato E, Fabene PF, Sloviter RS.	J Comp Neurol. 2010 Aug 15;518(16):3381-407.	J Comp Neurol. 2010	PubMed	citation	PMID:20575073	pubmed	20575073	create date:2010/06/25 | first author:Norwood BA
Multiple neuropeptides in the Drosophila antennal lobe suggest complex modulatory circuits.	/pubmed/20575072	Carlsson MA, Diesner M, Schachtner J, Nässel DR.	J Comp Neurol. 2010 Aug 15;518(16):3359-80.	J Comp Neurol. 2010	PubMed	citation	PMID:20575072	pubmed	20575072	create date:2010/06/25 | first author:Carlsson MA
Evidence regarding the integrity of the posterior medial lateral suprasylvian visual area in the cat.	/pubmed/20575071	Sherk H.	J Comp Neurol. 2010 Aug 15;518(16):3343-58.	J Comp Neurol. 2010	PubMed	citation	PMID:20575071	pubmed	20575071	create date:2010/06/25 | first author:Sherk H
Identification of the Tctex-1 regulatory element that directs expression to neural stem/progenitor cells in developing and adult brain.	/pubmed/20575070	Tseng YY, Gruzdeva N, Li A, Chuang JZ, Sung CH.	J Comp Neurol. 2010 Aug 15;518(16):3327-42.	J Comp Neurol. 2010	PubMed	citation	PMID:20575070	pubmed	20575070	create date:2010/06/25 | first author:Tseng YY
Characterization of the netrin/RGMa receptor neogenin in neurogenic regions of the mouse and human adult forebrain.	/pubmed/20575069	Bradford D, Faull RL, Curtis MA, Cooper HM.	J Comp Neurol. 2010 Aug 15;518(16):3237-53.	J Comp Neurol. 2010	PubMed	citation	PMID:20575069	pubmed	20575069	create date:2010/06/25 | first author:Bradford D
Localization of Kv1.3 channels in presynaptic terminals of brainstem auditory neurons.	/pubmed/20575068	Gazula VR, Strumbos JG, Mei X, Chen H, Rahner C, Kaczmarek LK.	J Comp Neurol. 2010 Aug 15;518(16):3205-20.	J Comp Neurol. 2010	PubMed	citation	PMID:20575068	pubmed	20575068	create date:2010/06/25 | first author:Gazula VR
Distribution of sex steroid hormone receptors in the brain of an African cichlid fish, Astatotilapia burtoni.	/pubmed/20575061	Munchrath LA, Hofmann HA.	J Comp Neurol. 2010 Aug 15;518(16):3302-26.	J Comp Neurol. 2010	PubMed	citation	PMID:20575061	pubmed	20575061	create date:2010/06/25 | first author:Munchrath LA
Lingual and palatal gustatory afferents each depend on both BDNF and NT-4, but the dependence is greater for lingual than palatal afferents.	/pubmed/20575060	Patel AV, Huang T, Krimm RF.	J Comp Neurol. 2010 Aug 15;518(16):3290-301.	J Comp Neurol. 2010	PubMed	citation	PMID:20575060	pubmed	20575060	create date:2010/06/25 | first author:Patel AV
Molecular analysis of neocortical layer structure in the ferret.	/pubmed/20575059	Rowell JJ, Mallik AK, Dugas-Ford J, Ragsdale CW.	J Comp Neurol. 2010 Aug 15;518(16):3272-89.	J Comp Neurol. 2010	PubMed	citation	PMID:20575059	pubmed	20575059	create date:2010/06/25 | first author:Rowell JJ
Unmyelinated auditory type I spiral ganglion neurons in congenic Ly5.1 mice.	/pubmed/20575058	Jyothi V, Li M, Kilpatrick LA, Smythe N, LaRue AC, Zhou D, Schulte BA, Schmiedt RA, Lang H.	J Comp Neurol. 2010 Aug 15;518(16):3254-71.	J Comp Neurol. 2010	PubMed	citation	PMID:20575058	pubmed	20575058	create date:2010/06/25 | first author:Jyothi V
Organization of amyloid-beta protein precursor intracellular domain-associated protein-1 in the rat brain.	/pubmed/20575057	Jacob AL, Jordan BA, Weinberg RJ.	J Comp Neurol. 2010 Aug 15;518(16):3221-36.	J Comp Neurol. 2010	PubMed	citation	PMID:20575057	pubmed	20575057	create date:2010/06/25 | first author:Jacob AL
Quantitative analysis of spinothalamic tract neurons in adult and developing mouse.	/pubmed/20575056	Davidson S, Truong H, Giesler GJ Jr.	J Comp Neurol. 2010 Aug 15;518(16):3193-204.	J Comp Neurol. 2010	PubMed	citation	PMID:20575056	pubmed	20575056	create date:2010/06/25 | first author:Davidson S
Nonhomogeneous distribution of filamentous actin in the presynaptic terminals on the spinal motoneurons.	/pubmed/20575055	Li YC, Bai WZ, Zhou L, Sun LK, Hashikawa T.	J Comp Neurol. 2010 Aug 15;518(16):3184-92.	J Comp Neurol. 2010	PubMed	citation	PMID:20575055	pubmed	20575055	create date:2010/06/25 | first author:Li YC
Coexpression of VGLUT1 and VGLUT2 in trigeminothalamic projection neurons in the principal sensory trigeminal nucleus of the rat.	/pubmed/20533365	Ge SN, Ma YF, Hioki H, Wei YY, Kaneko T, Mizuno N, Gao GD, Li JL.	J Comp Neurol. 2010 Aug 1;518(15):3149-68.	J Comp Neurol. 2010	PubMed	citation	PMID:20533365	pubmed	20533365	create date:2010/06/10 | first author:Ge SN
beta-Endorphin expression in the mouse retina.	/pubmed/20533364	Gallagher SK, Witkovsky P, Roux MJ, Low MJ, Otero-Corchon V, Hentges ST, Vigh J.	J Comp Neurol. 2010 Aug 1;518(15):3130-48.	J Comp Neurol. 2010	PubMed	citation	PMID:20533364	pubmed	20533364	create date:2010/06/10 | first author:Gallagher SK
Morphological characterization of retinal bipolar cells in the marine teleost Rhinecanthus aculeatus.	/pubmed/20533363	Pignatelli V, Marshall J.	J Comp Neurol. 2010 Aug 1;518(15):3117-29.	J Comp Neurol. 2010	PubMed	citation	PMID:20533363	pubmed	20533363	create date:2010/06/10 | first author:Pignatelli V
Frequency processing at consecutive levels in the auditory system of bush crickets (tettigoniidae).	/pubmed/20533362	Ostrowski TD, Stumpner A.	J Comp Neurol. 2010 Aug 1;518(15):3101-16.	J Comp Neurol. 2010	PubMed	citation	PMID:20533362	pubmed	20533362	create date:2010/06/10 | first author:Ostrowski TD
New brain pathways found in the vocal control system of a songbird.	/pubmed/20533361	Akutagawa E, Konishi M.	J Comp Neurol. 2010 Aug 1;518(15):3086-100.	J Comp Neurol. 2010	PubMed	citation	PMID:20533361	pubmed	20533361	create date:2010/06/10 | first author:Akutagawa E
Endocannabinoid system in the adult rat circumventricular areas: an immunohistochemical study.	/pubmed/20533360	Suárez J, Romero-Zerbo SY, Rivera P, Bermúdez-Silva FJ, Pérez J, De Fonseca FR, Fernández-Llebrez P.	J Comp Neurol. 2010 Aug 1;518(15):3065-85.	J Comp Neurol. 2010	PubMed	citation	PMID:20533360	pubmed	20533360	create date:2010/06/10 | first author:Suárez J
Age changes in myelinated nerve fibers of the cingulate bundle and corpus callosum in the rhesus monkey.	/pubmed/20533359	Bowley MP, Cabral H, Rosene DL, Peters A.	J Comp Neurol. 2010 Aug 1;518(15):3046-64.	J Comp Neurol. 2010	PubMed	citation	PMID:20533359	pubmed	20533359	create date:2010/06/10 | first author:Bowley MP
Sciatic nerve injury in adult rats causes distinct changes in the central projections of sensory neurons expressing different glial cell line-derived neurotrophic factor family receptors.	/pubmed/20533358	Keast JR, Forrest SL, Osborne PB.	J Comp Neurol. 2010 Aug 1;518(15):3024-45.	J Comp Neurol. 2010	PubMed	citation	PMID:20533358	pubmed	20533358	create date:2010/06/10 | first author:Keast JR
Development-based compartmentalization of the Drosophila central brain.	/pubmed/20533357	Pereanu W, Kumar A, Jennett A, Reichert H, Hartenstein V.	J Comp Neurol. 2010 Aug 1;518(15):2996-3023.	J Comp Neurol. 2010	PubMed	citation	PMID:20533357	pubmed	20533357	create date:2010/06/10 | first author:Pereanu W
Title	URL	Description	Details	ShortDetails	Resource	Type	Identifiers	Db	EntrezUID	Properties
Localized expression of urocortin genes in the developing zebrafish brain.	/pubmed/20533356	Bräutigam L, Hillmer JM, Söll I, Hauptmann G.	J Comp Neurol. 2010 Aug 1;518(15):2978-95.	J Comp Neurol. 2010	PubMed	citation	PMID:20533356	pubmed	20533356	create date:2010/06/10 | first author:Bräutigam L
Nuclear-cytoplasmic localization of acetyl coenzyme a synthetase-1 in the rat brain.	/pubmed/20533355	Ariyannur PS, Moffett JR, Madhavarao CN, Arun P, Vishnu N, Jacobowitz DM, Hallows WC, Denu JM, Namboodiri AM.	J Comp Neurol. 2010 Aug 1;518(15):2952-77.	J Comp Neurol. 2010	PubMed	citation	PMID:20533355	pubmed	20533355	create date:2010/06/10 | first author:Ariyannur PS
Mice deficient in brain-derived neurotrophic factor have altered development of gastric vagal sensory innervation.	/pubmed/20533354	Murphy MC, Fox EA.	J Comp Neurol. 2010 Aug 1;518(15):2934-51.	J Comp Neurol. 2010	PubMed	citation	PMID:20533354	pubmed	20533354	create date:2010/06/10 | first author:Murphy MC
Histamine-immunoreactive local neurons in the antennal lobes of the hymenoptera.	/pubmed/20533353	Dacks AM, Reisenman CE, Paulk AC, Nighorn AJ.	J Comp Neurol. 2010 Aug 1;518(15):2917-33.	J Comp Neurol. 2010	PubMed	citation	PMID:20533353	pubmed	20533353	create date:2010/06/10 | first author:Dacks AM
Three-dimensional distribution of NO sources in a primary mechanosensory integration center in the locust and its implications for volume signaling.	/pubmed/20533352	Münch D, Ott SR, Pflüger HJ.	J Comp Neurol. 2010 Aug 1;518(15):2903-16.	J Comp Neurol. 2010	PubMed	citation	PMID:20533352	pubmed	20533352	create date:2010/06/10 | first author:Münch D
The dusp1 immediate early gene is regulated by natural stimuli predominantly in sensory input neurons.	/pubmed/20506480	Horita H, Wada K, Rivas MV, Hara E, Jarvis ED.	J Comp Neurol. 2010 Jul 15;518(14):2873-901.	J Comp Neurol. 2010	PubMed	citation	PMID:20506480	pubmed	20506480	create date:2010/05/28 | first author:Horita H
Regenerated synapses in lamprey spinal cord are sparse and small even after functional recovery from injury.	/pubmed/20506479	Oliphint PA, Alieva N, Foldes AE, Tytell ED, Lau BY, Pariseau JS, Cohen AH, Morgan JR.	J Comp Neurol. 2010 Jul 15;518(14):2854-72.	J Comp Neurol. 2010	PubMed	citation	PMID:20506479	pubmed	20506479	create date:2010/05/28 | first author:Oliphint PA
Role of transverse bands in maintaining paranodal structure and axolemmal domain organization in myelinated nerve fibers: effect on longevity in dysmyelinated mutant mice.	/pubmed/20506478	Mierzwa AJ, Arevalo JC, Schiff R, Chao MV, Rosenbluth J.	J Comp Neurol. 2010 Jul 15;518(14):2841-53.	J Comp Neurol. 2010	PubMed	citation	PMID:20506478	pubmed	20506478	create date:2010/05/28 | first author:Mierzwa AJ
Identification of cerebellin2 in chick and its preferential expression by subsets of developing sensory neurons and their targets in the dorsal horn.	/pubmed/20506477	Yang M, Cagle MC, Honig MG.	J Comp Neurol. 2010 Jul 15;518(14):2818-40.	J Comp Neurol. 2010	PubMed	citation	PMID:20506477	pubmed	20506477	create date:2010/05/28 | first author:Yang M
The zebrafish cerebellar upper rhombic lip generates tegmental hindbrain nuclei by long-distance migration in an evolutionary conserved manner.	/pubmed/20506476	Volkmann K, Chen YY, Harris MP, Wullimann MF, Köster RW.	J Comp Neurol. 2010 Jul 15;518(14):2794-817.	J Comp Neurol. 2010	PubMed	citation	PMID:20506476	pubmed	20506476	create date:2010/05/28 | first author:Volkmann K
Structural remodeling of vagal afferent innervation of aortic arch and nucleus ambiguus (NA) projections to cardiac ganglia in a transgenic mouse model of type 1 diabetes (OVE26).	/pubmed/20506475	Li L, Huang C, Ai J, Yan B, Gu H, Ma Z, Li AY, Xinyan S, Harden SW, Hatcher JT, Wurster RD, Cheng ZJ.	J Comp Neurol. 2010 Jul 15;518(14):2771-93.	J Comp Neurol. 2010	PubMed	citation	PMID:20506475	pubmed	20506475	create date:2010/05/28 | first author:Li L
Heterogeneous distribution of the serotonin 5-HT(1A) receptor mRNA in chemically identified neurons of the mouse rostral brainstem: Implications for the role of serotonin in the regulation of wakefulness and REM sleep.	/pubmed/20506474	Bonnavion P, Bernard JF, Hamon M, Adrien J, Fabre V.	J Comp Neurol. 2010 Jul 15;518(14):2744-70.	J Comp Neurol. 2010	PubMed	citation	PMID:20506474	pubmed	20506474	create date:2010/05/28 | first author:Bonnavion P
Cellular and subcellular localization of estrogen and progestin receptor immunoreactivities in the mouse hippocampus.	/pubmed/20506473	Mitterling KL, Spencer JL, Dziedzic N, Shenoy S, McCarthy K, Waters EM, McEwen BS, Milner TA.	J Comp Neurol. 2010 Jul 15;518(14):2729-43.	J Comp Neurol. 2010	PubMed	citation	PMID:20506473	pubmed	20506473	create date:2010/05/28 | first author:Mitterling KL
Roles for gamma-aminobutyric acid in the development of the paraventricular nucleus of the hypothalamus.	/pubmed/20506472	McClellan KM, Stratton MS, Tobet SA.	J Comp Neurol. 2010 Jul 15;518(14):2710-28.	J Comp Neurol. 2010	PubMed	citation	PMID:20506472	pubmed	20506472	create date:2010/05/28 | first author:McClellan KM
Prefrontal cortical inputs to the basal amygdala undergo pruning during late adolescence in the rat.	/pubmed/20506471	Cressman VL, Balaban J, Steinfeld S, Shemyakin A, Graham P, Parisot N, Moore H.	J Comp Neurol. 2010 Jul 15;518(14):2693-709.	J Comp Neurol. 2010	PubMed	citation	PMID:20506471	pubmed	20506471	create date:2010/05/28 | first author:Cressman VL
Long-term recognition memory of individual conspecifics is associated with telencephalic expression of Egr-1 in the electric fish Apteronotus leptorhynchus.	/pubmed/20506470	Harvey-Girard E, Tweedle J, Ironstone J, Cuddy M, Ellis W, Maler L.	J Comp Neurol. 2010 Jul 15;518(14):2666-92.	J Comp Neurol. 2010	PubMed	citation	PMID:20506470	pubmed	20506470	create date:2010/05/28 | first author:Harvey-Girard E
Local axon collaterals of lamina I projection neurons in the spinal cord of young rats.	/pubmed/20506469	Szucs P, Luz LL, Lima D, Safronov BV.	J Comp Neurol. 2010 Jul 15;518(14):2645-65.	J Comp Neurol. 2010	PubMed	citation	PMID:20506469	pubmed	20506469	create date:2010/05/28 | first author:Szucs P
SPP1 is expressed in corticospinal neurons of the macaque sensorimotor cortex.	/pubmed/20503431	Higo N, Sato A, Yamamoto T, Nishimura Y, Oishi T, Murata Y, Onoe H, Yoshino-Saito K, Tsuboi F, Takahashi M, Isa T, Kojima T.	J Comp Neurol. 2010 Jul 1;518(13):2633-44.	J Comp Neurol. 2010	PubMed	citation	PMID:20503431	pubmed	20503431	create date:2010/05/27 | first author:Higo N
Compartmentalization of the precheliceral neuroectoderm in the spider Cupiennius salei: development of the arcuate body, optic ganglia, and mushroom body.	/pubmed/20503430	Doeffinger C, Hartenstein V, Stollewerk A.	J Comp Neurol. 2010 Jul 1;518(13):2612-32.	J Comp Neurol. 2010	PubMed	citation	PMID:20503430	pubmed	20503430	create date:2010/05/27 | first author:Doeffinger C
Distribution of large terminal inputs from the primary and secondary somatosensory cortices to the dorsal thalamus in the rodent.	/pubmed/20503429	Liao CC, Chen RF, Lai WS, Lin RC, Yen CT.	J Comp Neurol. 2010 Jul 1;518(13):2592-611.	J Comp Neurol. 2010	PubMed	citation	PMID:20503429	pubmed	20503429	create date:2010/05/27 | first author:Liao CC
Projections of the hand field of the macaque ventral premotor area F5 to the brainstem and spinal cord.	/pubmed/20503428	Borra E, Belmalih A, Gerbella M, Rozzi S, Luppino G.	J Comp Neurol. 2010 Jul 1;518(13):2570-91.	J Comp Neurol. 2010	PubMed	citation	PMID:20503428	pubmed	20503428	create date:2010/05/27 | first author:Borra E
Expression of BK-type calcium-activated potassium channel splice variants during chick cochlear development.	/pubmed/20503427	Kim JM, Beyer R, Morales M, Chen S, Liu LQ, Duncan RK.	J Comp Neurol. 2010 Jul 1;518(13):2554-69.	J Comp Neurol. 2010	PubMed	citation	PMID:20503427	pubmed	20503427	create date:2010/05/27 | first author:Kim JM
Expression of the embryonal isoform (0N/3R) of the microtubule-associated protein tau in the adult rat central nervous system.	/pubmed/20503426	Bullmann T, Härtig W, Holzer M, Arendt T.	J Comp Neurol. 2010 Jul 1;518(13):2538-53.	J Comp Neurol. 2010	PubMed	citation	PMID:20503426	pubmed	20503426	create date:2010/05/27 | first author:Bullmann T
Extracerebellar role for Cerebellin1: modulation of dendritic spine density and synapses in striatal medium spiny neurons.	/pubmed/20503425	Kusnoor SV, Parris J, Muly EC, Morgan JI, Deutch AY.	J Comp Neurol. 2010 Jul 1;518(13):2525-37.	J Comp Neurol. 2010	PubMed	citation	PMID:20503425	pubmed	20503425	create date:2010/05/27 | first author:Kusnoor SV
Reproductive phase-related variations in cocaine- and amphetamine-regulated transcript (CART) in the olfactory system, forebrain, and pituitary of the female catfish, Clarias batrachus (Linn.).	/pubmed/20503424	Barsagade VG, Mazumdar M, Singru PS, Thim L, Clausen JT, Subhedar N.	J Comp Neurol. 2010 Jul 1;518(13):2503-24.	J Comp Neurol. 2010	PubMed	citation	PMID:20503424	pubmed	20503424	create date:2010/05/27 | first author:Barsagade VG
Somatosensory nucleus in the torus semicircularis of cyprinid teleosts.	/pubmed/20503423	Yamamoto N, Kato T, Okada Y, Somiya H.	J Comp Neurol. 2010 Jul 1;518(13):2475-502.	J Comp Neurol. 2010	PubMed	citation	PMID:20503423	pubmed	20503423	create date:2010/05/27 | first author:Yamamoto N
Light responses and morphology of bNOS-immunoreactive neurons in the mouse retina.	/pubmed/20503422	Pang JJ, Gao F, Wu SM.	J Comp Neurol. 2010 Jul 1;518(13):2456-74.	J Comp Neurol. 2010	PubMed	citation	PMID:20503422	pubmed	20503422	create date:2010/05/27 | first author:Pang JJ
Average shape standard atlas for the adult Drosophila ventral nerve cord.	/pubmed/20503421	Boerner J, Duch C.	J Comp Neurol. 2010 Jul 1;518(13):2437-55.	J Comp Neurol. 2010	PubMed	citation	PMID:20503421	pubmed	20503421	create date:2010/05/27 | first author:Boerner J
Neonatal androgen-dependent sex differences in lumbar spinal cord dopamine concentrations and the number of A11 diencephalospinal dopamine neurons.	/pubmed/20503420	Pappas SS, Tiernan CT, Behrouz B, Jordan CL, Breedlove SM, Goudreau JL, Lookingland KJ.	J Comp Neurol. 2010 Jul 1;518(13):2423-36.	J Comp Neurol. 2010	PubMed	citation	PMID:20503420	pubmed	20503420	create date:2010/05/27 | first author:Pappas SS
Morphology and mosaics of melanopsin-expressing retinal ganglion cell types in mice.	/pubmed/20503419	Berson DM, Castrucci AM, Provencio I.	J Comp Neurol. 2010 Jul 1;518(13):2405-22.	J Comp Neurol. 2010	PubMed	citation	PMID:20503419	pubmed	20503419	create date:2010/05/27 | first author:Berson DM
Bilateral effects of unilateral cochlear implantation in congenitally deaf cats.	/pubmed/20437534	O'Neil JN, Limb CJ, Baker CA, Ryugo DK.	J Comp Neurol. 2010 Jun 15;518(12):2382-404. Erratum in: J Comp Neurol. 2010 Oct 1;518(19):4088.	J Comp Neurol. 2010	PubMed	citation	PMID:20437534	pubmed	20437534	create date:2010/05/04 | first author:O'Neil JN
Visual deprivation increases accumulation of dense core vesicles in developing optic tectal synapses in Xenopus laevis.	/pubmed/20437533	Li J, Cline HT.	J Comp Neurol. 2010 Jun 15;518(12):2365-81.	J Comp Neurol. 2010	PubMed	citation	PMID:20437533	pubmed	20437533	create date:2010/05/04 | first author:Li J
Cellular configuration of single octopamine neurons in Drosophila.	/pubmed/20437532	Busch S, Tanimoto H.	J Comp Neurol. 2010 Jun 15;518(12):2355-64.	J Comp Neurol. 2010	PubMed	citation	PMID:20437532	pubmed	20437532	create date:2010/05/04 | first author:Busch S
Parallel but separate inputs from limbic cortices to the mammillary bodies and anterior thalamic nuclei in the rat.	/pubmed/20437531	Wright NF, Erichsen JT, Vann SD, O'Mara SM, Aggleton JP.	J Comp Neurol. 2010 Jun 15;518(12):2334-54.	J Comp Neurol. 2010	PubMed	citation	PMID:20437531	pubmed	20437531	create date:2010/05/04 | first author:Wright NF
Comparative study of Pax2 expression in glial cells in the retina and optic nerve of birds and mammals.	/pubmed/20437530	Stanke J, Moose HE, El-Hodiri HM, Fischer AJ.	J Comp Neurol. 2010 Jun 15;518(12):2316-33.	J Comp Neurol. 2010	PubMed	citation	PMID:20437530	pubmed	20437530	create date:2010/05/04 | first author:Stanke J
Topography of ganglion cells and photoreceptors in the sheep retina.	/pubmed/20437529	Shinozaki A, Hosaka Y, Imagawa T, Uehara M.	J Comp Neurol. 2010 Jun 15;518(12):2305-15.	J Comp Neurol. 2010	PubMed	citation	PMID:20437529	pubmed	20437529	create date:2010/05/04 | first author:Shinozaki A
Identification of novel spinal cholinergic genetic subtypes disclose Chodl and Pitx2 as markers for fast motor neurons and partition cells.	/pubmed/20437528	Enjin A, Rabe N, Nakanishi ST, Vallstedt A, Gezelius H, Memic F, Lind M, Hjalt T, Tourtellotte WG, Bruder C, Eichele G, Whelan PJ, Kullander K.	J Comp Neurol. 2010 Jun 15;518(12):2284-304.	J Comp Neurol. 2010	PubMed	citation	PMID:20437528	pubmed	20437528	create date:2010/05/04 | first author:Enjin A
Cuprizone-induced demyelination in CNP::GFP transgenic mice.	/pubmed/20437527	Silvestroff L, Bartucci S, Soto E, Gallo V, Pasquini J, Franco P.	J Comp Neurol. 2010 Jun 15;518(12):2261-83.	J Comp Neurol. 2010	PubMed	citation	PMID:20437527	pubmed	20437527	create date:2010/05/04 | first author:Silvestroff L
Postnatal development of GABA-immunoreactive neurons and terminals in rat periaqueductal gray matter: a light and electron microscopic study.	/pubmed/20437526	Barbaresi P.	J Comp Neurol. 2010 Jun 15;518(12):2240-60.	J Comp Neurol. 2010	PubMed	citation	PMID:20437526	pubmed	20437526	create date:2010/05/04 | first author:Barbaresi P
Antigenic compartmentation of the cerebellar cortex in the chicken (Gallus domesticus).	/pubmed/20437525	Marzban H, Chung SH, Pezhouh MK, Feirabend H, Watanabe M, Voogd J, Hawkes R.	J Comp Neurol. 2010 Jun 15;518(12):2221-39.	J Comp Neurol. 2010	PubMed	citation	PMID:20437525	pubmed	20437525	create date:2010/05/04 | first author:Marzban H
Distribution and phenotype of Phox2a-containing neurons in the adult sprague-dawley rat.	/pubmed/20437524	Card JP, Lois J, Sved AF.	J Comp Neurol. 2010 Jun 15;518(12):2202-20.	J Comp Neurol. 2010	PubMed	citation	PMID:20437524	pubmed	20437524	create date:2010/05/04 | first author:Card JP
Sex-specific antennal sensory system in the ant Camponotus japonicus: glomerular organizations of antennal lobes.	/pubmed/20437523	Nakanishi A, Nishino H, Watanabe H, Yokohari F, Nishikawa M.	J Comp Neurol. 2010 Jun 15;518(12):2186-201.	J Comp Neurol. 2010	PubMed	citation	PMID:20437523	pubmed	20437523	create date:2010/05/04 | first author:Nakanishi A
Tiling among stereotyped dendritic branches in an identified Drosophila motoneuron.	/pubmed/20437522	Vonhoff F, Duch C.	J Comp Neurol. 2010 Jun 15;518(12):2169-85.	J Comp Neurol. 2010	PubMed	citation	PMID:20437522	pubmed	20437522	create date:2010/05/04 | first author:Vonhoff F
Connections of the auditory brainstem in a songbird, Taeniopygia guttata. III. Projections of the superior olive and lateral lemniscal nuclei.	/pubmed/20394063	Wild JM, Krützfeldt NO, Kubke MF.	J Comp Neurol. 2010 Jun 1;518(11):2149-67.	J Comp Neurol. 2010	PubMed	citation	PMID:20394063	pubmed	20394063	create date:2010/04/16 | first author:Wild JM
Connections of the auditory brainstem in a songbird, Taeniopygia guttata. II. Projections of nucleus angularis and nucleus laminaris to the superior olive and lateral lemniscal nuclei.	/pubmed/20394062	Krützfeldt NO, Logerot P, Kubke MF, Wild JM.	J Comp Neurol. 2010 Jun 1;518(11):2135-48.	J Comp Neurol. 2010	PubMed	citation	PMID:20394062	pubmed	20394062	create date:2010/04/16 | first author:Krützfeldt NO
Connections of the auditory brainstem in a songbird, Taeniopygia guttata. I. Projections of nucleus angularis and nucleus laminaris to the auditory torus.	/pubmed/20394061	Krützfeldt NO, Logerot P, Kubke MF, Wild JM.	J Comp Neurol. 2010 Jun 1;518(11):2109-34.	J Comp Neurol. 2010	PubMed	citation	PMID:20394061	pubmed	20394061	create date:2010/04/16 | first author:Krützfeldt NO
Identifying the efferent projections of leptin-responsive neurons in the dorsomedial hypothalamus using a novel conditional tracing approach.	/pubmed/20394060	Gautron L, Lazarus M, Scott MM, Saper CB, Elmquist JK.	J Comp Neurol. 2010 Jun 1;518(11):2090-108.	J Comp Neurol. 2010	PubMed	citation	PMID:20394060	pubmed	20394060	create date:2010/04/16 | first author:Gautron L
Progression of neuronal and synaptic remodeling in the rd10 mouse model of retinitis pigmentosa.	/pubmed/20394059	Phillips MJ, Otteson DC, Sherry DM.	J Comp Neurol. 2010 Jun 1;518(11):2071-89.	J Comp Neurol. 2010	PubMed	citation	PMID:20394059	pubmed	20394059	create date:2010/04/16 | first author:Phillips MJ
Receptive-field properties of V1 and V2 neurons in mice and macaque monkeys.	/pubmed/20394058	Van den Bergh G, Zhang B, Arckens L, Chino YM.	J Comp Neurol. 2010 Jun 1;518(11):2051-70.	J Comp Neurol. 2010	PubMed	citation	PMID:20394058	pubmed	20394058	create date:2010/04/16 | first author:Van den Bergh G
Synaptic input of ON-bipolar cells onto the dopaminergic neurons of the mouse retina.	/pubmed/20394057	Contini M, Lin B, Kobayashi K, Okano H, Masland RH, Raviola E.	J Comp Neurol. 2010 Jun 1;518(11):2035-50.	J Comp Neurol. 2010	PubMed	citation	PMID:20394057	pubmed	20394057	create date:2010/04/16 | first author:Contini M
Title	URL	Description	Details	ShortDetails	Resource	Type	Identifiers	Db	EntrezUID	Properties
Netrin 1 provides a chemoattractive cue for the ventral migration of GnRH neurons in the chick forebrain.	/pubmed/20394056	Murakami S, Ohki-Hamazaki H, Watanabe K, Ikenaka K, Ono K.	J Comp Neurol. 2010 Jun 1;518(11):2019-34.	J Comp Neurol. 2010	PubMed	citation	PMID:20394056	pubmed	20394056	create date:2010/04/16 | first author:Murakami S
Language-related Cntnap2 gene is differentially expressed in sexually dimorphic song nuclei essential for vocal learning in songbirds.	/pubmed/20394055	Panaitof SC, Abrahams BS, Dong H, Geschwind DH, White SA.	J Comp Neurol. 2010 Jun 1;518(11):1995-2018.	J Comp Neurol. 2010	PubMed	citation	PMID:20394055	pubmed	20394055	create date:2010/04/16 | first author:Panaitof SC
Somatostatin interneurons delineate the inner part of the external plexiform layer in the mouse main olfactory bulb.	/pubmed/20394054	Lepousez G, Csaba Z, Bernard V, Loudes C, Videau C, Lacombe J, Epelbaum J, Viollet C.	J Comp Neurol. 2010 Jun 1;518(11):1976-94.	J Comp Neurol. 2010	PubMed	citation	PMID:20394054	pubmed	20394054	create date:2010/04/16 | first author:Lepousez G
Age-related changes in cell dynamics of the postnatal mouse olfactory neuroepithelium: cell proliferation, neuronal differentiation, and cell death.	/pubmed/20394053	Kondo K, Suzukawa K, Sakamoto T, Watanabe K, Kanaya K, Ushio M, Yamaguchi T, Nibu K, Kaga K, Yamasoba T.	J Comp Neurol. 2010 Jun 1;518(11):1962-75.	J Comp Neurol. 2010	PubMed	citation	PMID:20394053	pubmed	20394053	create date:2010/04/16 | first author:Kondo K
Hypoglossal motor neurons display a reduced calcium increase after axotomy in mice with upregulated parvalbumin.	/pubmed/20394052	Paizs M, Engelhardt JI, Katarova Z, Siklós L.	J Comp Neurol. 2010 Jun 1;518(11):1946-61.	J Comp Neurol. 2010	PubMed	citation	PMID:20394052	pubmed	20394052	create date:2010/04/16 | first author:Paizs M
PDF receptor expression reveals direct interactions between circadian oscillators in Drosophila.	/pubmed/20394051	Im SH, Taghert PH.	J Comp Neurol. 2010 Jun 1;518(11):1925-45.	J Comp Neurol. 2010	PubMed	citation	PMID:20394051	pubmed	20394051	create date:2010/04/16 | first author:Im SH
Ultrastructural localization of high-affinity choline transporter in the rat anteroventral thalamus and ventral tegmental area: differences in axon morphology and transporter distribution.	/pubmed/20394050	Holmstrand EC, Asafu-Adjei J, Sampson AR, Blakely RD, Sesack SR.	J Comp Neurol. 2010 Jun 1;518(11):1908-24.	J Comp Neurol. 2010	PubMed	citation	PMID:20394050	pubmed	20394050	create date:2010/04/16 | first author:Holmstrand EC
Heat shock protein 25 expression and preferential Purkinje cell survival in the lurcher mutant mouse cerebellum.	/pubmed/20394049	Duffin CA, McFarland R, Sarna JR, Vogel MW, Armstrong CL.	J Comp Neurol. 2010 Jun 1;518(11):1892-907.	J Comp Neurol. 2010	PubMed	citation	PMID:20394049	pubmed	20394049	create date:2010/04/16 | first author:Duffin CA
Neurodevelopmental expression and localization of the cellular prion protein in the central nervous system of the mouse.	/pubmed/20394048	Benvegnù S, Poggiolini I, Legname G.	J Comp Neurol. 2010 Jun 1;518(11):1879-91.	J Comp Neurol. 2010	PubMed	citation	PMID:20394048	pubmed	20394048	create date:2010/04/16 | first author:Benvegnù S
Organization of the marmoset cerebellum in three-dimensional space: lobulation, aldolase C compartmentalization and axonal projection.	/pubmed/20235174	Fujita H, Oh-Nishi A, Obayashi S, Sugihara I.	J Comp Neurol. 2010 May 15;518(10):1764-91.	J Comp Neurol. 2010	PubMed	citation	PMID:20235174	pubmed	20235174	create date:2010/03/18 | first author:Fujita H
Developmental expression of the actin depolymerizing factor ADF in the mouse inner ear and spiral ganglia.	/pubmed/20235171	Herde MK, Friauf E, Rust MB.	J Comp Neurol. 2010 May 15;518(10):1724-41.	J Comp Neurol. 2010	PubMed	citation	PMID:20235171	pubmed	20235171	create date:2010/03/18 | first author:Herde MK
Maturation of canal-related brainstem neurons in the detection of horizontal angular acceleration in rats.	/pubmed/20235168	Lai CH, Yiu CN, Lai SK, Ng KP, Yung KK, Shum DK, Chan YS.	J Comp Neurol. 2010 May 15;518(10):1742-63.	J Comp Neurol. 2010	PubMed	citation	PMID:20235168	pubmed	20235168	create date:2010/03/18 | first author:Lai CH
Bilateral whisker trimming during early postnatal life impairs dendritic spine development in the mouse somatosensory barrel cortex.	/pubmed/20235164	Briner A, De Roo M, Dayer A, Muller D, Kiss JZ, Vutskits L.	J Comp Neurol. 2010 May 15;518(10):1711-23.	J Comp Neurol. 2010	PubMed	citation	PMID:20235164	pubmed	20235164	create date:2010/03/18 | first author:Briner A
D-serine is distributed in neurons in the brain of the sea lamprey.	/pubmed/20235163	Villar-Cerviño V, Barreiro-Iglesias A, Rodicio MC, Anadón R.	J Comp Neurol. 2010 May 15;518(10):1688-710.	J Comp Neurol. 2010	PubMed	citation	PMID:20235163	pubmed	20235163	create date:2010/03/18 | first author:Villar-Cerviño V
Inhibitory neurons in the anterior piriform cortex of the mouse: classification using molecular markers.	/pubmed/20235162	Suzuki N, Bekkers JM.	J Comp Neurol. 2010 May 15;518(10):1670-87.	J Comp Neurol. 2010	PubMed	citation	PMID:20235162	pubmed	20235162	create date:2010/03/18 | first author:Suzuki N
Guinea pig horizontal cells express GABA, the GABA-synthesizing enzyme GAD 65, and the GABA vesicular transporter.	/pubmed/20235161	Guo C, Hirano AA, Stella SL Jr, Bitzer M, Brecha NC.	J Comp Neurol. 2010 May 15;518(10):1647-69.	J Comp Neurol. 2010	PubMed	citation	PMID:20235161	pubmed	20235161	create date:2010/03/18 | first author:Guo C
Projections of preBötzinger complex neurons in adult rats.	/pubmed/20235095	Tan W, Pagliardini S, Yang P, Janczewski WA, Feldman JL.	J Comp Neurol. 2010 May 15;518(10):1862-78.	J Comp Neurol. 2010	PubMed	citation	PMID:20235095	pubmed	20235095	create date:2010/03/18 | first author:Tan W
Chemical stress induces the unfolded protein response in olfactory sensory neurons.	/pubmed/20235094	Sammeta N, McClintock TS.	J Comp Neurol. 2010 May 15;518(10):1825-36.	J Comp Neurol. 2010	PubMed	citation	PMID:20235094	pubmed	20235094	create date:2010/03/18 | first author:Sammeta N
Telencephalic binding sites for oxytocin and social organization: a comparative study of eusocial naked mole-rats and solitary cape mole-rats.	/pubmed/20235093	Kalamatianos T, Faulkes CG, Oosthuizen MK, Poorun R, Bennett NC, Coen CW.	J Comp Neurol. 2010 May 15;518(10):1792-813.	J Comp Neurol. 2010	PubMed	citation	PMID:20235093	pubmed	20235093	create date:2010/03/18 | first author:Kalamatianos T
Neurogenin 3 cellular and subcellular localization in the developing and adult hippocampus.	/pubmed/20235092	Simon-Areces J, Membrive G, Garcia-Fernandez C, Garcia-Segura LM, Arevalo MA.	J Comp Neurol. 2010 May 15;518(10):1814-24.	J Comp Neurol. 2010	PubMed	citation	PMID:20235092	pubmed	20235092	create date:2010/03/18 | first author:Simon-Areces J
Role of sensory activity on chemospecific populations of interneurons in the adult olfactory bulb.	/pubmed/20235091	Bastien-Dionne PO, David LS, Parent A, Saghatelyan A.	J Comp Neurol. 2010 May 15;518(10):1847-61.	J Comp Neurol. 2010	PubMed	citation	PMID:20235091	pubmed	20235091	create date:2010/03/18 | first author:Bastien-Dionne PO
Spatial and temporal expression patterns of Bmal delineate a circadian clock in the nervous system of Branchiostoma lanceolatum.	/pubmed/20235090	Wicht H, Laedtke E, Korf HW, Schomerus C.	J Comp Neurol. 2010 May 15;518(10):1837-46.	J Comp Neurol. 2010	PubMed	citation	PMID:20235090	pubmed	20235090	create date:2010/03/18 | first author:Wicht H
Thalamic label patterns suggest primary and ventral auditory fields are distinct core regions.	/pubmed/20232478	Storace DA, Higgins NC, Read HL.	J Comp Neurol. 2010 May 15;518(10):1630-46.	J Comp Neurol. 2010	PubMed	citation	PMID:20232478	pubmed	20232478	create date:2010/03/17 | first author:Storace DA
Prolonged stimulus exposure reveals prolonged neurobehavioral response patterns.	/pubmed/20232477	Johnson BA, Woo CC, Zeng Y, Xu Z, Hingco EE, Ong J, Leon M.	J Comp Neurol. 2010 May 15;518(10):1617-29.	J Comp Neurol. 2010	PubMed	citation	PMID:20232477	pubmed	20232477	create date:2010/03/17 | first author:Johnson BA
The anterior olfactory nucleus: quantitative study of dendritic morphology.	/pubmed/20187150	Brunjes PC, Kenerson MC.	J Comp Neurol. 2010 May 1;518(9):1603-16.	J Comp Neurol. 2010	PubMed	citation	PMID:20187150	pubmed	20187150	create date:2010/02/27 | first author:Brunjes PC
Retinal photoreceptor arrangement, SWS1 and LWS opsin sequence, and electroretinography in the South American marsupial Thylamys elegans (Waterhouse, 1839).	/pubmed/20187149	Palacios AG, Bozinovic F, Vielma A, Arrese CA, Hunt DM, Peichl L.	J Comp Neurol. 2010 May 1;518(9):1589-602.	J Comp Neurol. 2010	PubMed	citation	PMID:20187149	pubmed	20187149	create date:2010/02/27 | first author:Palacios AG
Neuroglobin expression in the rat suprachiasmatic nucleus: colocalization, innervation, and response to light.	/pubmed/20187147	Hundahl CA, Hannibal J, Fahrenkrug J, Dewilde S, Hay-Schmidt A.	J Comp Neurol. 2010 May 1;518(9):1556-69.	J Comp Neurol. 2010	PubMed	citation	PMID:20187147	pubmed	20187147	create date:2010/02/27 | first author:Hundahl CA
Diverse interneuron populations have highly specific interconnectivity in the rat piriform cortex.	/pubmed/20187146	Gavrilovici C, D'Alfonso S, Poulter MO.	J Comp Neurol. 2010 May 1;518(9):1570-88.	J Comp Neurol. 2010	PubMed	citation	PMID:20187146	pubmed	20187146	create date:2010/02/27 | first author:Gavrilovici C
Glomerular activity patterns evoked by natural odor objects in the rat olfactory bulb are related to patterns evoked by major odorant components.	/pubmed/20187145	Johnson BA, Ong J, Leon M.	J Comp Neurol. 2010 May 1;518(9):1542-55.	J Comp Neurol. 2010	PubMed	citation	PMID:20187145	pubmed	20187145	create date:2010/02/27 | first author:Johnson BA
Building the central complex in Drosophila: the generation and development of distinct neural subsets.	/pubmed/20187144	Young JM, Armstrong JD.	J Comp Neurol. 2010 May 1;518(9):1525-41.	J Comp Neurol. 2010	PubMed	citation	PMID:20187144	pubmed	20187144	create date:2010/02/27 | first author:Young JM
Structure of the adult central complex in Drosophila: organization of distinct neuronal subsets.	/pubmed/20187142	Young JM, Armstrong JD.	J Comp Neurol. 2010 May 1;518(9):1500-24.	J Comp Neurol. 2010	PubMed	citation	PMID:20187142	pubmed	20187142	create date:2010/02/27 | first author:Young JM
Area-specific migration and recruitment of new neurons in the adult songbird brain.	/pubmed/20187140	Vellema M, van der Linden A, Gahr M.	J Comp Neurol. 2010 May 1;518(9):1442-59.	J Comp Neurol. 2010	PubMed	citation	PMID:20187140	pubmed	20187140	create date:2010/02/27 | first author:Vellema M
Regional distribution and cellular localization of beta2-adrenoceptors in the adult zebrafish brain (Danio rerio).	/pubmed/20187137	Ampatzis K, Dermon CR.	J Comp Neurol. 2010 May 1;518(9):1418-41.	J Comp Neurol. 2010	PubMed	citation	PMID:20187137	pubmed	20187137	create date:2010/02/27 | first author:Ampatzis K
Paraventricular hypothalamic nucleus: axonal projections to the brainstem.	/pubmed/20187136	Geerling JC, Shin JW, Chimenti PC, Loewy AD.	J Comp Neurol. 2010 May 1;518(9):1460-99.	J Comp Neurol. 2010	PubMed	citation	PMID:20187136	pubmed	20187136	create date:2010/02/27 | first author:Geerling JC
Allatostatin immunoreactivity in the honeybee brain.	/pubmed/20187126	Kreissl S, Strasser C, Galizia CG.	J Comp Neurol. 2010 May 1;518(9):1391-417.	J Comp Neurol. 2010	PubMed	citation	PMID:20187126	pubmed	20187126	create date:2010/02/27 | first author:Kreissl S
Differential gene expression in migrating cortical interneurons during mouse forebrain development.	/pubmed/20151419	Faux C, Rakic S, Andrews W, Yanagawa Y, Obata K, Parnavelas JG.	J Comp Neurol. 2010 Apr 15;518(8):1232-48.	J Comp Neurol. 2010	PubMed	citation	PMID:20151419	pubmed	20151419	create date:2010/02/13 | first author:Faux C
Regional heterogeneity in astrocyte responses following contusive spinal cord injury in mice.	/pubmed/20151365	White RE, McTigue DM, Jakeman LB.	J Comp Neurol. 2010 Apr 15;518(8):1370-90.	J Comp Neurol. 2010	PubMed	citation	PMID:20151365	pubmed	20151365	create date:2010/02/13 | first author:White RE
Actions of motor neurons and leg muscles in jumping by planthopper insects (hemiptera, issidae).	/pubmed/20151364	Burrows M, Bräunig P.	J Comp Neurol. 2010 Apr 15;518(8):1349-69.	J Comp Neurol. 2010	PubMed	citation	PMID:20151364	pubmed	20151364	create date:2010/02/13 | first author:Burrows M
Quantitative analysis of pre- and postsynaptic sex differences in the nucleus accumbens.	/pubmed/20151363	Forlano PM, Woolley CS.	J Comp Neurol. 2010 Apr 15;518(8):1330-48.	J Comp Neurol. 2010	PubMed	citation	PMID:20151363	pubmed	20151363	create date:2010/02/13 | first author:Forlano PM
Ultrastructural relationships between cortical, thalamic, and amygdala glutamatergic inputs and group I metabotropic glutamate receptors in the rat accumbens.	/pubmed/20151362	Mitrano DA, Pare JF, Smith Y.	J Comp Neurol. 2010 Apr 15;518(8):1315-29.	J Comp Neurol. 2010	PubMed	citation	PMID:20151362	pubmed	20151362	create date:2010/02/13 | first author:Mitrano DA
KCNQ5 reaches synaptic endings in the auditory brainstem at hearing onset and targeting maintenance is activity-dependent.	/pubmed/20151361	Garcia-Pino E, Caminos E, Juiz JM.	J Comp Neurol. 2010 Apr 15;518(8):1301-14.	J Comp Neurol. 2010	PubMed	citation	PMID:20151361	pubmed	20151361	create date:2010/02/13 | first author:Garcia-Pino E
Basal ganglia and thalamic input from neurons located within the ventral tier cell cluster region of the substantia nigra pars compacta in the rat.	/pubmed/20151360	Cebrián C, Prensa L.	J Comp Neurol. 2010 Apr 15;518(8):1283-300.	J Comp Neurol. 2010	PubMed	citation	PMID:20151360	pubmed	20151360	create date:2010/02/13 | first author:Cebrián C
The circadian timing system in the brain of the fifth larval instar of Rhodnius prolixus (hemiptera).	/pubmed/20151359	Vafopoulou X, Terry KL, Steel CG.	J Comp Neurol. 2010 Apr 15;518(8):1264-82.	J Comp Neurol. 2010	PubMed	citation	PMID:20151359	pubmed	20151359	create date:2010/02/13 | first author:Vafopoulou X
Specializations of gastrin-releasing peptide cells of the mouse suprachiasmatic nucleus.	/pubmed/20151358	Drouyer E, LeSauter J, Hernandez AL, Silver R.	J Comp Neurol. 2010 Apr 15;518(8):1249-63.	J Comp Neurol. 2010	PubMed	citation	PMID:20151358	pubmed	20151358	create date:2010/02/13 | first author:Drouyer E
Morphology of dopaminergic amacrine cells in the mouse retina: independence from homotypic interactions.	/pubmed/20148440	Keeley PW, Reese BE.	J Comp Neurol. 2010 Apr 15;518(8):1220-31.	J Comp Neurol. 2010	PubMed	citation	PMID:20148440	pubmed	20148440	create date:2010/02/12 | first author:Keeley PW
Three subdivisions of the auditory midbrain in chicks (Gallus gallus) identified by their afferent and commissural projections.	/pubmed/20148439	Wang Y, Karten HJ.	J Comp Neurol. 2010 Apr 15;518(8):1199-219.	J Comp Neurol. 2010	PubMed	citation	PMID:20148439	pubmed	20148439	create date:2010/02/12 | first author:Wang Y
Comparative analyses of the neuron numbers and volumes of the amygdaloid complex in old and new world primates.	/pubmed/20148438	Carlo CN, Stefanacci L, Semendeferi K, Stevens CF.	J Comp Neurol. 2010 Apr 15;518(8):1176-98.	J Comp Neurol. 2010	PubMed	citation	PMID:20148438	pubmed	20148438	create date:2010/02/12 | first author:Carlo CN
Development of nitrergic neurons in the nervous system of the locust embryo.	/pubmed/20148434	Stern M, Böger N, Eickhoff R, Lorbeer C, Kerssen U, Ziegler M, Martinelli GP, Holstein GR, Bicker G.	J Comp Neurol. 2010 Apr 15;518(8):1157-75.	J Comp Neurol. 2010	PubMed	citation	PMID:20148434	pubmed	20148434	create date:2010/02/12 | first author:Stern M
Immunocytochemical localization of synaptic proteins to photoreceptor synapses of Drosophila melanogaster.	/pubmed/20127822	Hamanaka Y, Meinertzhagen IA.	J Comp Neurol. 2010 Apr 1;518(7):1133-55.	J Comp Neurol. 2010	PubMed	citation	PMID:20127822	pubmed	20127822	create date:2010/02/04 | first author:Hamanaka Y
Role of the cytoplasmic domain of the L1 cell adhesion molecule in brain development.	/pubmed/20127821	Nakamura Y, Lee S, Haddox CL, Weaver EJ, Lemmon VP.	J Comp Neurol. 2010 Apr 1;518(7):1113-32.	J Comp Neurol. 2010	PubMed	citation	PMID:20127821	pubmed	20127821	create date:2010/02/04 | first author:Nakamura Y
Title	URL	Description	Details	ShortDetails	Resource	Type	Identifiers	Db	EntrezUID	Properties
Ret-PCP2 colocalizes with protein kinase C in a subset of primate ON cone bipolar cells.	/pubmed/20127818	Sulaiman P, Fina M, Feddersen R, Vardi N.	J Comp Neurol. 2010 Apr 1;518(7):1098-112.	J Comp Neurol. 2010	PubMed	citation	PMID:20127818	pubmed	20127818	create date:2010/02/04 | first author:Sulaiman P
Postnatal changes in tryptophan hydroxylase and serotonin transporter immunoreactivity in multiple brainstem nuclei of the rat: implications for a sensitive period.	/pubmed/20127812	Liu Q, Wong-Riley MT.	J Comp Neurol. 2010 Apr 1;518(7):1082-97.	J Comp Neurol. 2010	PubMed	citation	PMID:20127812	pubmed	20127812	create date:2010/02/04 | first author:Liu Q
Expression of vascular endothelial growth factor receptor-3 mRNA in the rat developing forebrain and retina.	/pubmed/20127810	Choi JS, Shin YJ, Lee JY, Yun H, Cha JH, Choi JY, Chun MH, Lee MY.	J Comp Neurol. 2010 Apr 1;518(7):1064-81.	J Comp Neurol. 2010	PubMed	citation	PMID:20127810	pubmed	20127810	create date:2010/02/04 | first author:Choi JS
Synaptic plasticity after chemical deafening and electrical stimulation of the auditory nerve in cats.	/pubmed/20127807	Ryugo DK, Baker CA, Montey KL, Chang LY, Coco A, Fallon JB, Shepherd RK.	J Comp Neurol. 2010 Apr 1;518(7):1046-63.	J Comp Neurol. 2010	PubMed	citation	PMID:20127807	pubmed	20127807	create date:2010/02/04 | first author:Ryugo DK
Effects of incisor extraction on jaw and tongue motor representations within face sensorimotor cortex of adult rats.	/pubmed/20127805	Avivi-Arber L, Lee JC, Sessle BJ.	J Comp Neurol. 2010 Apr 1;518(7):1030-45.	J Comp Neurol. 2010	PubMed	citation	PMID:20127805	pubmed	20127805	create date:2010/02/04 | first author:Avivi-Arber L
Targeted three-dimensional immunohistochemistry reveals localization of presynaptic proteins Bassoon and Piccolo in the rat calyx of Held before and after the onset of hearing.	/pubmed/20127803	Dondzillo A, Sätzler K, Horstmann H, Altrock WD, Gundelfinger ED, Kuner T.	J Comp Neurol. 2010 Apr 1;518(7):1008-29.	J Comp Neurol. 2010	PubMed	citation	PMID:20127803	pubmed	20127803	create date:2010/02/04 | first author:Dondzillo A
Major histocompatibility complex class I expression and glial reaction influence spinal motoneuron synaptic plasticity during the course of experimental autoimmune encephalomyelitis.	/pubmed/20127802	Freria CM, Zanon RG, Santos LM, Oliveira AL.	J Comp Neurol. 2010 Apr 1;518(7):990-1007.	J Comp Neurol. 2010	PubMed	citation	PMID:20127802	pubmed	20127802	create date:2010/02/04 | first author:Freria CM
Synaptic maturation of the Xenopus retinotectal system: effects of brain-derived neurotrophic factor on synapse ultrastructure.	/pubmed/20127801	Nikolakopoulou AM, Meynard MM, Marshak S, Cohen-Cory S.	J Comp Neurol. 2010 Apr 1;518(7):972-89.	J Comp Neurol. 2010	PubMed	citation	PMID:20127801	pubmed	20127801	create date:2010/02/04 | first author:Nikolakopoulou AM
Comparative anatomy of the locus coeruleus in humans and nonhuman primates.	/pubmed/20127761	Sharma Y, Xu T, Graf WM, Fobbs A, Sherwood CC, Hof PR, Allman JM, Manaye KF.	J Comp Neurol. 2010 Apr 1;518(7):963-71.	J Comp Neurol. 2010	PubMed	citation	PMID:20127761	pubmed	20127761	create date:2010/02/04 | first author:Sharma Y
Differential distribution of tight junction proteins suggests a role for tanycytes in blood-hypothalamus barrier regulation in the adult mouse brain.	/pubmed/20127760	Mullier A, Bouret SG, Prevot V, Dehouck B.	J Comp Neurol. 2010 Apr 1;518(7):943-62.	J Comp Neurol. 2010	PubMed	citation	PMID:20127760	pubmed	20127760	create date:2010/02/04 | first author:Mullier A
Hind-limb paraparesis in a rat model for neurolathyrism associated with apoptosis and an impaired vascular endothelial growth factor system in the spinal cord.	/pubmed/20058324	Kusama-Eguchi K, Yamazaki Y, Ueda T, Suda A, Hirayama Y, Ikegami F, Watanabe K, May M, Lambein F, Kusama T.	J Comp Neurol. 2010 Mar 15;518(6):928-42.	J Comp Neurol. 2010	PubMed	citation	PMID:20058324	pubmed	20058324	create date:2010/01/09 | first author:Kusama-Eguchi K
Connexin36 is required for gap junctional coupling of most ganglion cell subtypes in the mouse retina.	/pubmed/20058323	Pan F, Paul DL, Bloomfield SA, Völgyi B.	J Comp Neurol. 2010 Mar 15;518(6):911-27.	J Comp Neurol. 2010	PubMed	citation	PMID:20058323	pubmed	20058323	create date:2010/01/09 | first author:Pan F
Phylotypic expression of the bHLH genes Neurogenin2, Neurod, and Mash1 in the mouse embryonic forebrain.	/pubmed/20058311	Osório J, Mueller T, Rétaux S, Vernier P, Wullimann MF.	J Comp Neurol. 2010 Mar 15;518(6):851-71.	J Comp Neurol. 2010	PubMed	citation	PMID:20058311	pubmed	20058311	create date:2010/01/09 | first author:Osório J
The cortistatin gene PSS2 rather than the somatostatin gene PSS1 is strongly expressed in developing avian autonomic neurons.	/pubmed/20058310	Nishi R, Stubbusch J, Hulce JJ, Hruska M, Pappas A, Bravo MC, Huber LP, Bakondi B, Soltys J, Rohrer H.	J Comp Neurol. 2010 Mar 15;518(6):839-50.	J Comp Neurol. 2010	PubMed	citation	PMID:20058310	pubmed	20058310	create date:2010/01/09 | first author:Nishi R
Localization of a GABA transporter to glial cells in the developing and adult olfactory pathway of the moth Manduca sexta.	/pubmed/20058309	Oland LA, Gibson NJ, Tolbert LP.	J Comp Neurol. 2010 Mar 15;518(6):815-38.	J Comp Neurol. 2010	PubMed	citation	PMID:20058309	pubmed	20058309	create date:2010/01/09 | first author:Oland LA
A novel model of retinal ablation demonstrates that the extent of rod cell death regulates the origin of the regenerated zebrafish rod photoreceptors.	/pubmed/20058308	Montgomery JE, Parsons MJ, Hyde DR.	J Comp Neurol. 2010 Mar 15;518(6):800-14.	J Comp Neurol. 2010	PubMed	citation	PMID:20058308	pubmed	20058308	create date:2010/01/09 | first author:Montgomery JE
Chronic expression of PPAR-delta by oligodendrocyte lineage cells in the injured rat spinal cord.	/pubmed/20058304	Almad A, McTigue DM.	J Comp Neurol. 2010 Mar 15;518(6):785-99.	J Comp Neurol. 2010	PubMed	citation	PMID:20058304	pubmed	20058304	create date:2010/01/09 | first author:Almad A
In situ hybridization of neuropeptide-encoding transcripts afp-1, afp-3, and afp-4 in neurons of the nematode Ascaris suum.	/pubmed/20058230	Nanda JC, Stretton AO.	J Comp Neurol. 2010 Mar 15;518(6):896-910.	J Comp Neurol. 2010	PubMed	citation	PMID:20058230	pubmed	20058230	create date:2010/01/09 | first author:Nanda JC
Expression of calcium-binding proteins and nNOS in the human vestibular and precerebellar brainstem.	/pubmed/20058225	Baizer JS, Broussard DM.	J Comp Neurol. 2010 Mar 15;518(6):872-95.	J Comp Neurol. 2010	PubMed	citation	PMID:20058225	pubmed	20058225	create date:2010/01/09 | first author:Baizer JS
Characterization of CGRP protein expression in satellite-like" cells and dendritic arbours of the mouse olfactory bulb."	/pubmed/20058222	Stanić D, Kuteeva E, Nylander I, Hökfelt T.	J Comp Neurol. 2010 Mar 15;518(6):770-84.	J Comp Neurol. 2010	PubMed	citation	PMID:20058222	pubmed	20058222	create date:2010/01/09 | first author:Stanić D
Dopamine receptors in a songbird brain.	/pubmed/20058221	Kubikova L, Wada K, Jarvis ED.	J Comp Neurol. 2010 Mar 15;518(6):741-69.	J Comp Neurol. 2010	PubMed	citation	PMID:20058221	pubmed	20058221	create date:2010/01/09 | first author:Kubikova L
Initial loss but later excess of GABAergic synapses with dentate granule cells in a rat model of temporal lobe epilepsy.	/pubmed/20034063	Thind KK, Yamawaki R, Phanwar I, Zhang G, Wen X, Buckmaster PS.	J Comp Neurol. 2010 Mar 1;518(5):647-67.	J Comp Neurol. 2010	PubMed	citation	PMID:20034063	pubmed	20034063	create date:2009/12/25 | first author:Thind KK
Selective long-term reorganization of the corticospinal projection from the supplementary motor cortex following recovery from lateral motor cortex injury.	/pubmed/20034062	McNeal DW, Darling WG, Ge J, Stilwell-Morecraft KS, Solon KM, Hynes SM, Pizzimenti MA, Rotella DL, Vanadurongvan T, Morecraft RJ.	J Comp Neurol. 2010 Mar 1;518(5):586-621.	J Comp Neurol. 2010	PubMed	citation	PMID:20034062	pubmed	20034062	create date:2009/12/25 | first author:McNeal DW
Altered balance of gamma-aminobutyric acidergic and glutamatergic afferent inputs in rostral ventrolateral medulla-projecting neurons in the paraventricular nucleus of the hypothalamus of renovascular hypertensive rats.	/pubmed/20034060	Biancardi VC, Campos RR, Stern JE.	J Comp Neurol. 2010 Mar 1;518(5):567-85.	J Comp Neurol. 2010	PubMed	citation	PMID:20034060	pubmed	20034060	create date:2009/12/25 | first author:Biancardi VC
Regional and subcellular distribution of HDAC4 in mouse brain.	/pubmed/20034059	Darcy MJ, Calvin K, Cavnar K, Ouimet CC.	J Comp Neurol. 2010 Mar 1;518(5):722-40.	J Comp Neurol. 2010	PubMed	citation	PMID:20034059	pubmed	20034059	create date:2009/12/25 | first author:Darcy MJ
Peripheral facial nerve axotomy in mice causes sprouting of motor axons into perineuronal central white matter: time course and molecular characterization.	/pubmed/20034058	Makwana M, Werner A, Acosta-Saltos A, Gonitel R, Pararajasingham A, Ruff C, Rumajogee P, Cuthill D, Galiano M, Bohatschek M, Wallace AS, Anderson PN, Mayer U, Behrens A, Raivich G.	J Comp Neurol. 2010 Mar 1;518(5):699-721.	J Comp Neurol. 2010	PubMed	citation	PMID:20034058	pubmed	20034058	create date:2009/12/25 | first author:Makwana M
Expression of transient receptor potential ankyrin 1 (TRPA1) in the rat trigeminal sensory afferents and spinal dorsal horn.	/pubmed/20034057	Kim YS, Son JY, Kim TH, Paik SK, Dai Y, Noguchi K, Ahn DK, Bae YC.	J Comp Neurol. 2010 Mar 1;518(5):687-98.	J Comp Neurol. 2010	PubMed	citation	PMID:20034057	pubmed	20034057	create date:2009/12/25 | first author:Kim YS
Vesicular glutamate transporter 3-expressing nonserotonergic projection neurons constitute a subregion in the rat midbrain raphe nuclei.	/pubmed/20034056	Hioki H, Nakamura H, Ma YF, Konno M, Hayakawa T, Nakamura KC, Fujiyama F, Kaneko T.	J Comp Neurol. 2010 Mar 1;518(5):668-86.	J Comp Neurol. 2010	PubMed	citation	PMID:20034056	pubmed	20034056	create date:2009/12/25 | first author:Hioki H
Genesis of rods in the zebrafish retina occurs in a microenvironment provided by polysialic acid-expressing Müller glia.	/pubmed/20034055	Kustermann S, Hildebrandt H, Bolz S, Dengler K, Kohler K.	J Comp Neurol. 2010 Mar 1;518(5):636-46.	J Comp Neurol. 2010	PubMed	citation	PMID:20034055	pubmed	20034055	create date:2009/12/25 | first author:Kustermann S
Synaptic development of the mouse dorsal lateral geniculate nucleus.	/pubmed/20034053	Bickford ME, Slusarczyk A, Dilger EK, Krahe TE, Kucuk C, Guido W.	J Comp Neurol. 2010 Mar 1;518(5):622-35.	J Comp Neurol. 2010	PubMed	citation	PMID:20034053	pubmed	20034053	create date:2009/12/25 | first author:Bickford ME
Neurogenin1 effectively reprograms cultured chick retinal pigment epithelial cells to differentiate toward photoreceptors.	/pubmed/20029995	Yan RT, Liang L, Ma W, Li X, Xie W, Wang SZ.	J Comp Neurol. 2010 Feb 15;518(4):526-46.	J Comp Neurol. 2010	PubMed	citation	PMID:20029995	pubmed	20029995	create date:2009/12/24 | first author:Yan RT
Differentiation of papillae and rostral sensory neurons in the larva of the ascidian Botryllus schlosseri (Tunicata).	/pubmed/20020541	Caicci F, Zaniolo G, Burighel P, Degasperi V, Gasparini F, Manni L.	J Comp Neurol. 2010 Feb 15;518(4):547-66.	J Comp Neurol. 2010	PubMed	citation	PMID:20020541	pubmed	20020541	create date:2009/12/19 | first author:Caicci F
Distribution of androgen receptor mRNA expression in vocal, auditory, and neuroendocrine circuits in a teleost fish.	/pubmed/20020540	Forlano PM, Marchaterre M, Deitcher DL, Bass AH.	J Comp Neurol. 2010 Feb 15;518(4):493-512.	J Comp Neurol. 2010	PubMed	citation	PMID:20020540	pubmed	20020540	create date:2009/12/19 | first author:Forlano PM
Localization of the calcium-binding protein secretagogin in cone bipolar cells of the mammalian retina.	/pubmed/20020539	Puthussery T, Gayet-Primo J, Taylor WR.	J Comp Neurol. 2010 Feb 15;518(4):513-25.	J Comp Neurol. 2010	PubMed	citation	PMID:20020539	pubmed	20020539	create date:2009/12/19 | first author:Puthussery T
Microglial response to light-induced photoreceptor degeneration in the mouse retina.	/pubmed/20020538	Santos AM, Martín-Oliva D, Ferrer-Martín RM, Tassi M, Calvente R, Sierra A, Carrasco MC, Marín-Teva JL, Navascués J, Cuadros MA.	J Comp Neurol. 2010 Feb 15;518(4):477-92.	J Comp Neurol. 2010	PubMed	citation	PMID:20020538	pubmed	20020538	create date:2009/12/19 | first author:Santos AM
Distribution of leptin-sensitive cells in the postnatal and adult mouse brain.	/pubmed/20017211	Caron E, Sachot C, Prevot V, Bouret SG.	J Comp Neurol. 2010 Feb 15;518(4):459-76.	J Comp Neurol. 2010	PubMed	citation	PMID:20017211	pubmed	20017211	create date:2009/12/18 | first author:Caron E
Genetic dissection of dopaminergic and noradrenergic contributions to catecholaminergic tracts in early larval zebrafish.	/pubmed/20017210	Kastenhuber E, Kratochwil CF, Ryu S, Schweitzer J, Driever W.	J Comp Neurol. 2010 Feb 15;518(4):439-58.	J Comp Neurol. 2010	PubMed	citation	PMID:20017210	pubmed	20017210	create date:2009/12/18 | first author:Kastenhuber E
Expression of the paralogous tyrosine hydroxylase encoding genes th1 and th2 reveals the full complement of dopaminergic and noradrenergic neurons in zebrafish larval and juvenile brain.	/pubmed/20017209	Filippi A, Mahler J, Schweitzer J, Driever W.	J Comp Neurol. 2010 Feb 15;518(4):423-38.	J Comp Neurol. 2010	PubMed	citation	PMID:20017209	pubmed	20017209	create date:2009/12/18 | first author:Filippi A
Patterned assembly and neurogenesis in the chick dorsal root ganglion.	/pubmed/20017208	George L, Kasemeier-Kulesa J, Nelson BR, Koyano-Nakagawa N, Lefcort F.	J Comp Neurol. 2010 Feb 15;518(4):405-22.	J Comp Neurol. 2010	PubMed	citation	PMID:20017208	pubmed	20017208	create date:2009/12/18 | first author:George L
Immunochemical characterization of inhibitory mouse cortical neurons: three chemically distinct classes of inhibitory cells.	/pubmed/19950390	Xu X, Roby KD, Callaway EM.	J Comp Neurol. 2010 Feb 1;518(3):389-404.	J Comp Neurol. 2010	PubMed	citation	PMID:19950390	pubmed	19950390	create date:2009/12/02 | first author:Xu X
Neurons associated with the flip-flop activity in the lateral accessory lobe and ventral protocerebrum of the silkworm moth brain.	/pubmed/19950256	Iwano M, Hill ES, Mori A, Mishima T, Mishima T, Ito K, Kanzaki R.	J Comp Neurol. 2010 Feb 1;518(3):366-88.	J Comp Neurol. 2010	PubMed	citation	PMID:19950256	pubmed	19950256	create date:2009/12/02 | first author:Iwano M
Differential localization of gamma-aminobutyric acid type A and glycine receptor subunits and gephyrin in the human pons, medulla oblongata and uppermost cervical segment of the spinal cord: an immunohistochemical study.	/pubmed/19950251	Waldvogel HJ, Baer K, Eady E, Allen KL, Gilbert RT, Mohler H, Rees MI, Nicholson LF, Faull RL.	J Comp Neurol. 2010 Feb 1;518(3):305-28.	J Comp Neurol. 2010	PubMed	citation	PMID:19950251	pubmed	19950251	create date:2009/12/02 | first author:Waldvogel HJ
Distinct antennal lobe phenotypes in the leaf-cutting ant (Atta vollenweideri).	/pubmed/19950119	Kuebler LS, Kelber C, Kleineidam CJ.	J Comp Neurol. 2010 Feb 1;518(3):352-65.	J Comp Neurol. 2010	PubMed	citation	PMID:19950119	pubmed	19950119	create date:2009/12/02 | first author:Kuebler LS
Ikaros-1 couples cell cycle arrest of late striatal precursors with neurogenesis of enkephalinergic neurons.	/pubmed/19950118	Martín-Ibáñez R, Crespo E, Urbán N, Sergent-Tanguy S, Herranz C, Jaumot M, Valiente M, Long JE, Pineda JR, Andreu C, Rubenstein JL, Marín O, Georgopoulos K, Mengod G, Fariñas I, Bachs O, Alberch J, Canals JM.	J Comp Neurol. 2010 Feb 1;518(3):329-51.	J Comp Neurol. 2010	PubMed	citation	PMID:19950118	pubmed	19950118	create date:2009/12/02 | first author:Martín-Ibáñez R
Synaptic connections of PDF-immunoreactive lateral neurons projecting to the dorsal protocerebrum of Drosophila melanogaster.	/pubmed/19941354	Yasuyama K, Meinertzhagen IA.	J Comp Neurol. 2010 Feb 1;518(3):292-304.	J Comp Neurol. 2010	PubMed	citation	PMID:19941354	pubmed	19941354	create date:2009/11/27 | first author:Yasuyama K
Decreased number of parvalbumin and cholinergic interneurons in the striatum of individuals with Tourette syndrome.	/pubmed/19941350	Kataoka Y, Kalanithi PS, Grantz H, Schwartz ML, Saper C, Leckman JF, Vaccarino FM.	J Comp Neurol. 2010 Feb 1;518(3):277-91.	J Comp Neurol. 2010	PubMed	citation	PMID:19941350	pubmed	19941350	create date:2009/11/27 | first author:Kataoka Y
D(2) receptors receive paracrine neurotransmission and are consistently targeted to a subset of synaptic structures in an identified neuron of the crustacean stomatogastric nervous system.	/pubmed/19941347	Oginsky MF, Rodgers EW, Clark MC, Simmons R, Krenz WD, Baro DJ.	J Comp Neurol. 2010 Feb 1;518(3):255-76.	J Comp Neurol. 2010	PubMed	citation	PMID:19941347	pubmed	19941347	create date:2009/11/27 | first author:Oginsky MF
Collagen XIX is expressed by interneurons and contributes to the formation of hippocampal synapses.	/pubmed/19937713	Su J, Gorse K, Ramirez F, Fox MA.	J Comp Neurol. 2010 Jan 10;518(2):229-53.	J Comp Neurol. 2010	PubMed	citation	PMID:19937713	pubmed	19937713	create date:2009/11/26 | first author:Su J
Synaptic activity-related classical protein kinase C isoform localization in the adult rat neuromuscular synapse.	/pubmed/19937712	Besalduch N, Tomàs M, Santafé MM, Garcia N, Tomàs J, Lanuza MA.	J Comp Neurol. 2010 Jan 10;518(2):211-28.	J Comp Neurol. 2010	PubMed	citation	PMID:19937712	pubmed	19937712	create date:2009/11/26 | first author:Besalduch N
Components of the neural circuitry of the vaginocavernosus reflex in rabbits.	/pubmed/19937711	Cruz Y, Rodríguez-Antolín J, Nicolás L, Martínez-Gómez M, Lucio RA.	J Comp Neurol. 2010 Jan 10;518(2):199-210.	J Comp Neurol. 2010	PubMed	citation	PMID:19937711	pubmed	19937711	create date:2009/11/26 | first author:Cruz Y
Title	URL	Description	Details	ShortDetails	Resource	Type	Identifiers	Db	EntrezUID	Properties
Organization of visual mossy fiber projections and zebrin expression in the pigeon vestibulocerebellum.	/pubmed/19937710	Pakan JM, Graham DJ, Wylie DR.	J Comp Neurol. 2010 Jan 10;518(2):175-98.	J Comp Neurol. 2010	PubMed	citation	PMID:19937710	pubmed	19937710	create date:2009/11/26 | first author:Pakan JM
Spatial compartmentalization of AMPA glutamate receptor subunits at the calyx of Held synapse.	/pubmed/19937709	Hermida D, Mateos JM, Elezgarai I, Puente N, Bilbao A, Bueno-López JL, Streit P, Grandes P.	J Comp Neurol. 2010 Jan 10;518(2):163-74.	J Comp Neurol. 2010	PubMed	citation	PMID:19937709	pubmed	19937709	create date:2009/11/26 | first author:Hermida D
Identification of perineal sensory neurons activated by innocuous heat.	/pubmed/19937707	Kiasalari Z, Salehi I, Zhong Y, McMahon SB, Michael-Titus AT, Michael GJ.	J Comp Neurol. 2010 Jan 10;518(2):137-62.	J Comp Neurol. 2010	PubMed	citation	PMID:19937707	pubmed	19937707	create date:2009/11/26 | first author:Kiasalari Z
Expression of PTPRO in the interneurons of adult mouse olfactory bulb.	/pubmed/19924828	Kotani T, Murata Y, Ohnishi H, Mori M, Kusakari S, Saito Y, Okazawa H, Bixby JL, Matozaki T.	J Comp Neurol. 2010 Jan 10;518(2):119-36.	J Comp Neurol. 2010	PubMed	citation	PMID:19924828	pubmed	19924828	create date:2009/11/20 | first author:Kotani T
Changes in synaptic populations in the spinal dorsal horn following a dorsal rhizotomy in the monkey.	/pubmed/19882723	Darian-Smith C, Hopkins S, Ralston HJ 3rd.	J Comp Neurol. 2010 Jan 1;518(1):103-17.	J Comp Neurol. 2010	PubMed	citation	PMID:19882723	pubmed	19882723	create date:2009/11/03 | first author:Darian-Smith C
Distribution of prolactin-responsive neurons in the mouse forebrain.	/pubmed/19882722	Brown RS, Kokay IC, Herbison AE, Grattan DR.	J Comp Neurol. 2010 Jan 1;518(1):92-102.	J Comp Neurol. 2010	PubMed	citation	PMID:19882722	pubmed	19882722	create date:2009/11/03 | first author:Brown RS
Quantitative study of the developmental changes in calcium-permeable AMPA receptor-expressing neurons in the rat somatosensory cortex.	/pubmed/19882721	Hsu CI, Wang TC, Hou SY, Chin TY, Chang YC.	J Comp Neurol. 2010 Jan 1;518(1):75-91.	J Comp Neurol. 2010	PubMed	citation	PMID:19882721	pubmed	19882721	create date:2009/11/03 | first author:Hsu CI
Depression of Ca(2+)/calmodulin-dependent protein kinase II in dorsal root ganglion neurons after spinal nerve ligation.	/pubmed/19882720	Kojundzic SL, Puljak L, Hogan Q, Sapunar D.	J Comp Neurol. 2010 Jan 1;518(1):64-74.	J Comp Neurol. 2010	PubMed	citation	PMID:19882720	pubmed	19882720	create date:2009/11/03 | first author:Kojundzic SL
Angiotensin type-1 receptor inhibition is neuroprotective to amacrine cells in a rat model of retinopathy of prematurity.	/pubmed/19882719	Downie LE, Hatzopoulos KM, Pianta MJ, Vingrys AJ, Wilkinson-Berka JL, Kalloniatis M, Fletcher EL.	J Comp Neurol. 2010 Jan 1;518(1):41-63.	J Comp Neurol. 2010	PubMed	citation	PMID:19882719	pubmed	19882719	create date:2009/11/03 | first author:Downie LE
Neuroprotection of midbrain dopaminergic cells in MPTP-treated mice after near-infrared light treatment.	/pubmed/19882716	Shaw VE, Spana S, Ashkan K, Benabid AL, Stone J, Baker GE, Mitrofanis J.	J Comp Neurol. 2010 Jan 1;518(1):25-40.	J Comp Neurol. 2010	PubMed	citation	PMID:19882716	pubmed	19882716	create date:2009/11/03 | first author:Shaw VE
Melanocortin-4 receptor expression in a vago-vagal circuitry involved in postprandial functions.	/pubmed/19882715	Gautron L, Lee C, Funahashi H, Friedman J, Lee S, Elmquist J.	J Comp Neurol. 2010 Jan 1;518(1):6-24.	J Comp Neurol. 2010	PubMed	citation	PMID:19882715	pubmed	19882715	create date:2009/11/03 | first author:Gautron L
Organization of the posterior parietal cortex in galagos: I. Functional zones identified by microstimulation.	/pubmed/19852065	Stepniewska I, Fang PC, Kaas JH.	J Comp Neurol. 2009 Dec 20;517(6):765-82.	J Comp Neurol. 2009	PubMed	citation	PMID:19852065	pubmed	19852065	create date:2009/10/24 | first author:Stepniewska I
Expression of the diabetes-associated gene TCF7L2 in adult mouse brain.	/pubmed/19845015	Lee S, Lee CE, Elias CF, Elmquist JK.	J Comp Neurol. 2009 Dec 20;517(6):925-39.	J Comp Neurol. 2009	PubMed	citation	PMID:19845015	pubmed	19845015	create date:2009/10/22 | first author:Lee S
Neuronal expression of Cd36, Cd44, and Cd83 antigen transcripts maps to distinct and specific murine brain circuits.	/pubmed/19844997	Glezer I, Bittencourt JC, Rivest S.	J Comp Neurol. 2009 Dec 20;517(6):906-24.	J Comp Neurol. 2009	PubMed	citation	PMID:19844997	pubmed	19844997	create date:2009/10/22 | first author:Glezer I
Expression profile of PTPIP51 in mouse brain.	/pubmed/19844996	Koch P, Viard M, Stenzinger A, Brobeil A, Tag C, Steger K, Wimmer M.	J Comp Neurol. 2009 Dec 20;517(6):892-905.	J Comp Neurol. 2009	PubMed	citation	PMID:19844996	pubmed	19844996	create date:2009/10/22 | first author:Koch P
The dual dopamine-glutamate phenotype of growing mesencephalic neurons regresses in mature rat brain.	/pubmed/19844994	Bérubé-Carrière N, Riad M, Dal Bo G, Lévesque D, Trudeau LE, Descarries L.	J Comp Neurol. 2009 Dec 20;517(6):873-91.	J Comp Neurol. 2009	PubMed	citation	PMID:19844994	pubmed	19844994	create date:2009/10/22 | first author:Bérubé-Carrière N
Localization of relaxin-3 in brain of Macaca fascicularis: identification of a nucleus incertus in primate.	/pubmed/19844992	Ma S, Sang Q, Lanciego JL, Gundlach AL.	J Comp Neurol. 2009 Dec 20;517(6):856-72.	J Comp Neurol. 2009	PubMed	citation	PMID:19844992	pubmed	19844992	create date:2009/10/22 | first author:Ma S
Gonadotropin-inhibitory hormone identification, cDNA cloning, and distribution in rhesus macaque brain.	/pubmed/19844991	Ubuka T, Lai H, Kitani M, Suzuuchi A, Pham V, Cadigan PA, Wang A, Chowdhury VS, Tsutsui K, Bentley GE.	J Comp Neurol. 2009 Dec 20;517(6):841-55.	J Comp Neurol. 2009	PubMed	citation	PMID:19844991	pubmed	19844991	create date:2009/10/22 | first author:Ubuka T
Distribution and axonal projections of neurons coexpressing thyrotropin-releasing hormone and urocortin 3 in the rat brain.	/pubmed/19844978	Wittmann G, Füzesi T, Liposits Z, Lechan RM, Fekete C.	J Comp Neurol. 2009 Dec 20;517(6):825-40.	J Comp Neurol. 2009	PubMed	citation	PMID:19844978	pubmed	19844978	create date:2009/10/22 | first author:Wittmann G
Organization of the posterior parietal cortex in galagos: II. Ipsilateral cortical connections of physiologically identified zones within anterior sensorimotor region.	/pubmed/19844952	Stepniewska I, Cerkevich CM, Fang PC, Kaas JH.	J Comp Neurol. 2009 Dec 20;517(6):783-807.	J Comp Neurol. 2009	PubMed	citation	PMID:19844952	pubmed	19844952	create date:2009/10/22 | first author:Stepniewska I
Synaptic organization in the adult Drosophila mushroom body calyx.	/pubmed/19844895	Leiss F, Groh C, Butcher NJ, Meinertzhagen IA, Tavosanis G.	J Comp Neurol. 2009 Dec 20;517(6):808-24.	J Comp Neurol. 2009	PubMed	citation	PMID:19844895	pubmed	19844895	create date:2009/10/22 | first author:Leiss F
Mapping of Wnt, frizzled, and Wnt inhibitor gene expression domains in the avian otic primordium.	/pubmed/19842206	Sienknecht UJ, Fekete DM.	J Comp Neurol. 2009 Dec 20;517(6):751-64.	J Comp Neurol. 2009	PubMed	citation	PMID:19842206	pubmed	19842206	create date:2009/10/21 | first author:Sienknecht UJ
Fate of marginal neuroblasts in the vomeronasal epithelium of adult mice.	/pubmed/19830812	De La Rosa-Prieto C, Saiz-Sanchez D, Ubeda-Bañon I, Argandoña-Palacios L, Garcia-Muñozguren S, Martinez-Marcos A.	J Comp Neurol. 2009 Dec 10;517(5):723-36.	J Comp Neurol. 2009	PubMed	citation	PMID:19830812	pubmed	19830812	create date:2009/10/16 | first author:De La Rosa-Prieto C
Synaptic inputs onto small bistratified (blue-ON/yellow-OFF) ganglion cells in marmoset retina.	/pubmed/19830807	Percival KA, Jusuf PR, Martin PR, Grünert U.	J Comp Neurol. 2009 Dec 10;517(5):655-69.	J Comp Neurol. 2009	PubMed	citation	PMID:19830807	pubmed	19830807	create date:2009/10/16 | first author:Percival KA
Birthdays of retinal amacrine cell subtypes are systematically related to their molecular identity and soma position.	/pubmed/19827163	Voinescu PE, Kay JN, Sanes JR.	J Comp Neurol. 2009 Dec 10;517(5):737-50. Erratum in: J Comp Neurol. 2010 Jan 15;518(2):254. Emanuela, P [corrected to Voinescu, P Emanuela].	J Comp Neurol. 2009	PubMed	citation	PMID:19827163	pubmed	19827163	create date:2009/10/15 | first author:Voinescu PE
Photoreceptor and ganglion cell topographies correlate with information convergence and high acuity regions in the adult pigeon (Columba livia) retina.	/pubmed/19827162	Querubin A, Lee HR, Provis JM, O'Brien KM.	J Comp Neurol. 2009 Dec 10;517(5):711-22.	J Comp Neurol. 2009	PubMed	citation	PMID:19827162	pubmed	19827162	create date:2009/10/15 | first author:Querubin A
Characterization of two melanin-concentrating hormone genes in zebrafish reveals evolutionary and physiological links with the mammalian MCH system.	/pubmed/19827161	Berman JR, Skariah G, Maro GS, Mignot E, Mourrain P.	J Comp Neurol. 2009 Dec 10;517(5):695-710.	J Comp Neurol. 2009	PubMed	citation	PMID:19827161	pubmed	19827161	create date:2009/10/15 | first author:Berman JR
Expression and localization of the calmodulin-binding protein neurogranin in the adult mouse olfactory bulb.	/pubmed/19827160	Gribaudo S, Bovetti S, Garzotto D, Fasolo A, De Marchis S.	J Comp Neurol. 2009 Dec 10;517(5):683-94.	J Comp Neurol. 2009	PubMed	citation	PMID:19827160	pubmed	19827160	create date:2009/10/15 | first author:Gribaudo S
SynCAM1 expression correlates with restoration of central synapses on spinal motoneurons after two different models of peripheral nerve injury.	/pubmed/19827159	Zelano J, Berg A, Thams S, Hailer NP, Cullheim S.	J Comp Neurol. 2009 Dec 10;517(5):670-82.	J Comp Neurol. 2009	PubMed	citation	PMID:19827159	pubmed	19827159	create date:2009/10/15 | first author:Zelano J
Structural alterations of spiny stellate cells in the somatosensory cortex in ephrin-A5-deficient mice.	/pubmed/19827157	Guellmar A, Rudolph J, Bolz J.	J Comp Neurol. 2009 Dec 10;517(5):645-54.	J Comp Neurol. 2009	PubMed	citation	PMID:19827157	pubmed	19827157	create date:2009/10/15 | first author:Guellmar A
Differential role for synaptojanin 1 in rod and cone photoreceptors.	/pubmed/19827152	Holzhausen LC, Lewis AA, Cheong KK, Brockerhoff SE.	J Comp Neurol. 2009 Dec 10;517(5):633-44.	J Comp Neurol. 2009	PubMed	citation	PMID:19827152	pubmed	19827152	create date:2009/10/15 | first author:Holzhausen LC
Comparative, three-dimensional anterior sensory reconstruction of Aphelenchus avenae (nematoda: Tylenchomorpha).	/pubmed/19824103	Ragsdale EJ, Ngo PT, Crum J, Ellisman MH, Baldwin JG.	J Comp Neurol. 2009 Dec 10;517(5):616-32.	J Comp Neurol. 2009	PubMed	citation	PMID:19824103	pubmed	19824103	create date:2009/10/14 | first author:Ragsdale EJ
Dorsal horn neurons presynaptic to lamina I spinoparabrachial neurons revealed by transynaptic labeling.	/pubmed/19824098	Cordero-Erausquin M, Allard S, Dolique T, Bachand K, Ribeiro-da-Silva A, De Koninck Y.	J Comp Neurol. 2009 Dec 10;517(5):601-15.	J Comp Neurol. 2009	PubMed	citation	PMID:19824098	pubmed	19824098	create date:2009/10/14 | first author:Cordero-Erausquin M
Expression and regulation of vitamin D3 upregulated protein 1 (VDUP1) is conserved in mammalian and insect brain.	/pubmed/19824090	Levendusky MC, Basle J, Chang S, Mandalaywala NV, Voigt JM, Dearborn RE Jr.	J Comp Neurol. 2009 Dec 10;517(5):581-600.	J Comp Neurol. 2009	PubMed	citation	PMID:19824090	pubmed	19824090	create date:2009/10/14 | first author:Levendusky MC
Enc1 expression in the chick telencephalon at intermediate and late stages of development.	/pubmed/19824088	García-Calero E, Puelles L.	J Comp Neurol. 2009 Dec 10;517(5):564-80.	J Comp Neurol. 2009	PubMed	citation	PMID:19824088	pubmed	19824088	create date:2009/10/14 | first author:García-Calero E
Two novel neuropeptides in innervation of the salivary glands of the black-legged tick, Ixodes scapularis: myoinhibitory peptide and SIFamide.	/pubmed/19824085	Simo L, Zitnan D, Park Y.	J Comp Neurol. 2009 Dec 10;517(5):551-63.	J Comp Neurol. 2009	PubMed	citation	PMID:19824085	pubmed	19824085	create date:2009/10/14 | first author:Simo L
A novel somatostatin-immunoreactive mossy fiber pathway associated with HSP25-immunoreactive purkinje cell stripes in the mouse cerebellum.	/pubmed/19795496	Armstrong CL, Chung SH, Armstrong JN, Hochgeschwender U, Jeong YG, Hawkes R.	J Comp Neurol. 2009 Dec 1;517(4):524-38.	J Comp Neurol. 2009	PubMed	citation	PMID:19795496	pubmed	19795496	create date:2009/10/02 | first author:Armstrong CL
Evidence of early nervous differentiation and early catecholaminergic sensory system during Sepia officinalis embryogenesis.	/pubmed/19795495	Baratte S, Bonnaud L.	J Comp Neurol. 2009 Dec 1;517(4):539-49.	J Comp Neurol. 2009	PubMed	citation	PMID:19795495	pubmed	19795495	create date:2009/10/02 | first author:Baratte S
Increased levels of NMDA receptor NR2A subunits at pre- and postsynaptic sites of the hippocampal CA1: an early response to conditional double knockout of presenilin 1 and 2.	/pubmed/19795494	Aoki C, Lee J, Nedelescu H, Ahmed T, Ho A, Shen J.	J Comp Neurol. 2009 Dec 1;517(4):512-23.	J Comp Neurol. 2009	PubMed	citation	PMID:19795494	pubmed	19795494	create date:2009/10/02 | first author:Aoki C
Cortical connections of the visual pulvinar complex in prosimian galagos (Otolemur garnetti).	/pubmed/19795374	Wong P, Collins CE, Baldwin MK, Kaas JH.	J Comp Neurol. 2009 Dec 1;517(4):493-511.	J Comp Neurol. 2009	PubMed	citation	PMID:19795374	pubmed	19795374	create date:2009/10/02 | first author:Wong P
Acute and chronic sectioning of fifth lumbar spinal nerve has equivalent effects on the primary afferents of sciatic nerve in rat spinal cord.	/pubmed/19790268	Shehab SA.	J Comp Neurol. 2009 Dec 1;517(4):481-92.	J Comp Neurol. 2009	PubMed	citation	PMID:19790268	pubmed	19790268	create date:2009/10/01 | first author:Shehab SA
Morphology of retinal ganglion cells in the ferret (Mustela putorius furo).	/pubmed/19790267	Isayama T, O'Brien BJ, Ugalde I, Muller JF, Frenz A, Aurora V, Tsiaras W, Berson DM.	J Comp Neurol. 2009 Dec 1;517(4):459-80.	J Comp Neurol. 2009	PubMed	citation	PMID:19790267	pubmed	19790267	create date:2009/10/01 | first author:Isayama T
Lack of evidence for the mu-opioid receptor splice variant MOR1C in rats.	/pubmed/19790264	Schnell SA, Wessendorf MW.	J Comp Neurol. 2009 Dec 1;517(4):452-8.	J Comp Neurol. 2009	PubMed	citation	PMID:19790264	pubmed	19790264	create date:2009/10/01 | first author:Schnell SA
Genoarchitectonic profile of developing nuclear groups in the chicken pretectum.	/pubmed/19790262	Ferran JL, de Oliveira ED, Merchán P, Sandoval JE, Sánchez-Arrones L, Martínez-De-La-Torre M, Puelles L.	J Comp Neurol. 2009 Dec 1;517(4):405-51.	J Comp Neurol. 2009	PubMed	citation	PMID:19790262	pubmed	19790262	create date:2009/10/01 | first author:Ferran JL
Afferent and efferent projections of the central caudal nidopallium in the pigeon (Columba livia).	/pubmed/19760740	Atoji Y, Wild JM.	J Comp Neurol. 2009 Nov 20;517(3):350-70.	J Comp Neurol. 2009	PubMed	citation	PMID:19760740	pubmed	19760740	create date:2009/09/18 | first author:Atoji Y
Effects of developmental age, brain region, and time in culture on long-term proliferation and multipotency of neural stem cell populations.	/pubmed/19760739	Gritti A, Dal Molin M, Foroni C, Bonfanti L.	J Comp Neurol. 2009 Nov 20;517(3):333-49.	J Comp Neurol. 2009	PubMed	citation	PMID:19760739	pubmed	19760739	create date:2009/09/18 | first author:Gritti A
Selective projection patterns from subtypes of retinal ganglion cells to tectum and pretectum: distribution and relation to behavior.	/pubmed/19760658	Jones MR, Grillner S, Robertson B.	J Comp Neurol. 2009 Nov 20;517(3):257-75.	J Comp Neurol. 2009	PubMed	citation	PMID:19760658	pubmed	19760658	create date:2009/09/18 | first author:Jones MR
Localization of circadian clock protein BMAL1 in the photoperiodic signal transduction machinery in Japanese quail.	/pubmed/19760601	Ikegami K, Katou Y, Higashi K, Yoshimura T.	J Comp Neurol. 2009 Nov 20;517(3):397-404.	J Comp Neurol. 2009	PubMed	citation	PMID:19760601	pubmed	19760601	create date:2009/09/18 | first author:Ikegami K
Quantification of the three-dimensional morphology of coincidence detector neurons in the medial superior olive of gerbils during late postnatal development.	/pubmed/19760600	Rautenberg PL, Grothe B, Felmy F.	J Comp Neurol. 2009 Nov 20;517(3):385-96.	J Comp Neurol. 2009	PubMed	citation	PMID:19760600	pubmed	19760600	create date:2009/09/18 | first author:Rautenberg PL
Developmental expression of prion protein and its ligands stress-inducible protein 1 and vitronectin.	/pubmed/19760599	Hajj GN, Santos TG, Cook ZS, Martins VR.	J Comp Neurol. 2009 Nov 20;517(3):371-84.	J Comp Neurol. 2009	PubMed	citation	PMID:19760599	pubmed	19760599	create date:2009/09/18 | first author:Hajj GN
Title	URL	Description	Details	ShortDetails	Resource	Type	Identifiers	Db	EntrezUID	Properties
PICK1 expression in the Drosophila central nervous system primarily occurs in the neuroendocrine system.	/pubmed/19757495	Jansen AM, Nässel DR, Madsen KL, Jung AG, Gether U, Kjaerulff O.	J Comp Neurol. 2009 Nov 20;517(3):313-32.	J Comp Neurol. 2009	PubMed	citation	PMID:19757495	pubmed	19757495	create date:2009/09/17 | first author:Jansen AM
Distribution and neuronal expression of phosphatidylinositol phosphate kinase IIgamma in the mouse brain.	/pubmed/19757494	Clarke JH, Emson PC, Irvine RF.	J Comp Neurol. 2009 Nov 20;517(3):296-312.	J Comp Neurol. 2009	PubMed	citation	PMID:19757494	pubmed	19757494	create date:2009/09/17 | first author:Clarke JH
Three-dimensional properties of GnRH neuroterminals in the median eminence of young and old rats.	/pubmed/19757493	Yin W, Mendenhall JM, Monita M, Gore AC.	J Comp Neurol. 2009 Nov 20;517(3):284-95.	J Comp Neurol. 2009	PubMed	citation	PMID:19757493	pubmed	19757493	create date:2009/09/17 | first author:Yin W
Size, neurochemistry, and segmental distribution of sensory neurons innervating the rat tibia.	/pubmed/19757492	Ivanusic JJ.	J Comp Neurol. 2009 Nov 20;517(3):276-83.	J Comp Neurol. 2009	PubMed	citation	PMID:19757492	pubmed	19757492	create date:2009/09/17 | first author:Ivanusic JJ
Treadmill training enhances axon regeneration in injured mouse peripheral nerves without increased loss of topographic specificity.	/pubmed/19731339	English AW, Cucoranu D, Mulligan A, Sabatier M.	J Comp Neurol. 2009 Nov 10;517(2):245-55.	J Comp Neurol. 2009	PubMed	citation	PMID:19731339	pubmed	19731339	create date:2009/09/05 | first author:English AW
Ectopic retinal ON bipolar cell synapses in the OFF inner plexiform layer: contacts with dopaminergic amacrine cells and melanopsin ganglion cells.	/pubmed/19731338	Dumitrescu ON, Pucci FG, Wong KY, Berson DM.	J Comp Neurol. 2009 Nov 10;517(2):226-44.	J Comp Neurol. 2009	PubMed	citation	PMID:19731338	pubmed	19731338	create date:2009/09/05 | first author:Dumitrescu ON
Anisometric brain dimorphism revisited: Implementation of a volumetric 3D standard brain in Manduca sexta.	/pubmed/19731336	El Jundi B, Huetteroth W, Kurylas AE, Schachtner J.	J Comp Neurol. 2009 Nov 10;517(2):210-25.	J Comp Neurol. 2009	PubMed	citation	PMID:19731336	pubmed	19731336	create date:2009/09/05 | first author:El Jundi B
Purkinje cell compartmentation of the cerebellum of microchiropteran bats.	/pubmed/19731335	Kim JY, Marzban H, Chung SH, Watanabe M, Eisenman LM, Hawkes R.	J Comp Neurol. 2009 Nov 10;517(2):193-209.	J Comp Neurol. 2009	PubMed	citation	PMID:19731335	pubmed	19731335	create date:2009/09/05 | first author:Kim JY
Transmitter-phenotypes of commissural interneurons in the lumbar spinal cord of newborn mice.	/pubmed/19731323	Restrepo CE, Lundfald L, Szabó G, Erdélyi F, Zeilhofer HU, Glover JC, Kiehn O.	J Comp Neurol. 2009 Nov 10;517(2):177-92.	J Comp Neurol. 2009	PubMed	citation	PMID:19731323	pubmed	19731323	create date:2009/09/05 | first author:Restrepo CE
Cell-specific expression of neuropeptide Y Y1 receptor immunoreactivity in the rat basolateral amygdala.	/pubmed/19731317	Rostkowski AB, Teppen TL, Peterson DA, Urban JH.	J Comp Neurol. 2009 Nov 10;517(2):166-76.	J Comp Neurol. 2009	PubMed	citation	PMID:19731317	pubmed	19731317	create date:2009/09/05 | first author:Rostkowski AB
Chronic stress-induced neurotransmitter plasticity in the PVN.	/pubmed/19731312	Flak JN, Ostrander MM, Tasker JG, Herman JP.	J Comp Neurol. 2009 Nov 10;517(2):156-65.	J Comp Neurol. 2009	PubMed	citation	PMID:19731312	pubmed	19731312	create date:2009/09/05 | first author:Flak JN
Anatomical localization of the effects of reproductive state, castration, and social milieu on cells immunoreactive for gonadotropin-releasing hormone-I in male European starlings (Sturnus vulgaris).	/pubmed/19731303	Stevenson TJ, Ball GF.	J Comp Neurol. 2009 Nov 10;517(2):146-55.	J Comp Neurol. 2009	PubMed	citation	PMID:19731303	pubmed	19731303	create date:2009/09/05 | first author:Stevenson TJ
Distribution of high-conductance calcium-activated potassium channels in rat vestibular epithelia.	/pubmed/19731297	Schweizer FE, Savin D, Luu C, Sultemeier DR, Hoffman LF.	J Comp Neurol. 2009 Nov 10;517(2):134-45.	J Comp Neurol. 2009	PubMed	citation	PMID:19731297	pubmed	19731297	create date:2009/09/05 | first author:Schweizer FE
Thymidine analog methods for studies of adult neurogenesis are not equally sensitive.	/pubmed/19731267	Leuner B, Glasper ER, Gould E.	J Comp Neurol. 2009 Nov 10;517(2):123-33.	J Comp Neurol. 2009	PubMed	citation	PMID:19731267	pubmed	19731267	create date:2009/09/05 | first author:Leuner B
Drebrin a knockout eliminates the rapid form of homeostatic synaptic plasticity at excitatory synapses of intact adult cerebral cortex.	/pubmed/19711416	Aoki C, Kojima N, Sabaliauskas N, Shah L, Ahmed TH, Oakford J, Ahmed T, Yamazaki H, Hanamura K, Shirao T.	J Comp Neurol. 2009 Nov 1;517(1):105-21.	J Comp Neurol. 2009	PubMed	citation	PMID:19711416	pubmed	19711416	create date:2009/08/28 | first author:Aoki C
Arborization pattern of engrailed-positive neural lineages reveal neuromere boundaries in the Drosophila brain neuropil.	/pubmed/19711412	Kumar A, Fung S, Lichtneckert R, Reichert H, Hartenstein V.	J Comp Neurol. 2009 Nov 1;517(1):87-104.	J Comp Neurol. 2009	PubMed	citation	PMID:19711412	pubmed	19711412	create date:2009/08/28 | first author:Kumar A
Acid sensitivity and ultrastructure of the retrotrapezoid nucleus in Phox2b-EGFP transgenic mice.	/pubmed/19711410	Lazarenko RM, Milner TA, Depuy SD, Stornetta RL, West GH, Kievits JA, Bayliss DA, Guyenet PG.	J Comp Neurol. 2009 Nov 1;517(1):69-86.	J Comp Neurol. 2009	PubMed	citation	PMID:19711410	pubmed	19711410	create date:2009/08/28 | first author:Lazarenko RM
Enkephalins, dynorphins, and beta-endorphin in the rat dorsal horn: an immunofluorescence colocalization study.	/pubmed/19711397	Marvizón JC, Chen W, Murphy N.	J Comp Neurol. 2009 Nov 1;517(1):51-68.	J Comp Neurol. 2009	PubMed	citation	PMID:19711397	pubmed	19711397	create date:2009/08/28 | first author:Marvizón JC
Arcuate nucleus expression of NKX2.1 and DLX and lineages expressing these transcription factors in neuropeptide Y(+), proopiomelanocortin(+), and tyrosine hydroxylase(+) neurons in neonatal and adult mice.	/pubmed/19711380	Yee CL, Wang Y, Anderson S, Ekker M, Rubenstein JL.	J Comp Neurol. 2009 Nov 1;517(1):37-50.	J Comp Neurol. 2009	PubMed	citation	PMID:19711380	pubmed	19711380	create date:2009/08/28 | first author:Yee CL
Broad Complex isoforms have unique distributions during central nervous system metamorphosis in Drosophila melanogaster.	/pubmed/19711379	Spokony RF, Restifo LL.	J Comp Neurol. 2009 Nov 1;517(1):15-36.	J Comp Neurol. 2009	PubMed	citation	PMID:19711379	pubmed	19711379	create date:2009/08/28 | first author:Spokony RF
Inward rectifier channel, ROMK, is localized to the apical tips of glial-like cells in mouse taste buds.	/pubmed/19708028	Dvoryanchikov G, Sinclair MS, Perea-Martinez I, Wang T, Chaudhari N.	J Comp Neurol. 2009 Nov 1;517(1):1-14.	J Comp Neurol. 2009	PubMed	citation	PMID:19708028	pubmed	19708028	create date:2009/08/27 | first author:Dvoryanchikov G
Connexin30 null and conditional connexin26 null mice display distinct pattern and time course of cellular degeneration in the cochlea.	/pubmed/19673007	Sun Y, Tang W, Chang Q, Wang Y, Kong W, Lin X.	J Comp Neurol. 2009 Oct 20;516(6):569-79.	J Comp Neurol. 2009	PubMed	citation	PMID:19673007	pubmed	19673007	create date:2009/08/13 | first author:Sun Y
The distribution of GAD67-mRNA in the adult zebrafish (teleost) forebrain reveals a prosomeric pattern and suggests previously unidentified homologies to tetrapods.	/pubmed/19673006	Mueller T, Guo S.	J Comp Neurol. 2009 Oct 20;516(6):553-68.	J Comp Neurol. 2009	PubMed	citation	PMID:19673006	pubmed	19673006	create date:2009/08/13 | first author:Mueller T
Retinal ganglion cells in the eastern newt Notophthalmus viridescens: topography, morphology, and diversity.	/pubmed/19673005	Pushchin II, Karetin YA.	J Comp Neurol. 2009 Oct 20;516(6):533-52.	J Comp Neurol. 2009	PubMed	citation	PMID:19673005	pubmed	19673005	create date:2009/08/13 | first author:Pushchin II
Anatomy and physiology of a set of low-frequency vibratory interneurons in a nonhearing ensiferan (Troglophilus neglectus, rhaphidophoridae).	/pubmed/19673004	Stritih N.	J Comp Neurol. 2009 Oct 20;516(6):519-32.	J Comp Neurol. 2009	PubMed	citation	PMID:19673004	pubmed	19673004	create date:2009/08/13 | first author:Stritih N
Expression of the Gata3 transcription factor in the acoustic ganglion of the developing avian inner ear.	/pubmed/19673002	Jones JM, Warchol ME.	J Comp Neurol. 2009 Oct 20;516(6):507-18.	J Comp Neurol. 2009	PubMed	citation	PMID:19673002	pubmed	19673002	create date:2009/08/13 | first author:Jones JM
Increased expression of the growth-associated protein 43 gene in the sensorimotor cortex of the macaque monkey after lesioning the lateral corticospinal tract.	/pubmed/19672995	Higo N, Nishimura Y, Murata Y, Oishi T, Yoshino-Saito K, Takahashi M, Tsuboi F, Isa T.	J Comp Neurol. 2009 Oct 20;516(6):493-506.	J Comp Neurol. 2009	PubMed	citation	PMID:19672995	pubmed	19672995	create date:2009/08/13 | first author:Higo N
Associative pairing involving monocular stimulation selectively mobilizes a subclass of GABAergic interneurons in the mouse visual cortex.	/pubmed/19672986	Liguz-Lecznar M, Waleszczyk WJ, Zakrzewska R, Skangiel-Kramska J, Kossut M.	J Comp Neurol. 2009 Oct 20;516(6):482-92.	J Comp Neurol. 2009	PubMed	citation	PMID:19672986	pubmed	19672986	create date:2009/08/13 | first author:Liguz-Lecznar M
Viral strategies for studying the brain, including a replication-restricted self-amplifying delta-G vesicular stomatis virus that rapidly expresses transgenes in brain and can generate a multicolor golgi-like expression.	/pubmed/19672982	van den Pol AN, Ozduman K, Wollmann G, Ho WS, Simon I, Yao Y, Rose JK, Ghosh P.	J Comp Neurol. 2009 Oct 20;516(6):456-81.	J Comp Neurol. 2009	PubMed	citation	PMID:19672982	pubmed	19672982	create date:2009/08/13 | first author:van den Pol AN
Opening up the JCN toolbox.	/pubmed/19672981	Saper CB.	J Comp Neurol. 2009 Oct 20;516(6):455. No abstract available.	J Comp Neurol. 2009	PubMed	citation	PMID:19672981	pubmed	19672981	create date:2009/08/13 | first author:Saper CB
Specificity of the horizontal cell-photoreceptor connections in the zebrafish (Danio rerio) retina.	/pubmed/19655401	Li YN, Matsui JI, Dowling JE.	J Comp Neurol. 2009 Oct 10;516(5):442-53.	J Comp Neurol. 2009	PubMed	citation	PMID:19655401	pubmed	19655401	create date:2009/08/06 | first author:Li YN
Comparison of the spatial distribution of seven types of neuroendocrine neurons in the rat paraventricular nucleus: toward a global 3D model.	/pubmed/19655400	Simmons DM, Swanson LW.	J Comp Neurol. 2009 Oct 10;516(5):423-41.	J Comp Neurol. 2009	PubMed	citation	PMID:19655400	pubmed	19655400	create date:2009/08/06 | first author:Simmons DM
Receptive field organization across multiple electrosensory maps. II. Computational analysis of the effects of receptive field size on prey localization.	/pubmed/19655388	Maler L.	J Comp Neurol. 2009 Oct 10;516(5):394-422.	J Comp Neurol. 2009	PubMed	citation	PMID:19655388	pubmed	19655388	create date:2009/08/06 | first author:Maler L
Receptive field organization across multiple electrosensory maps. I. Columnar organization and estimation of receptive field size.	/pubmed/19655387	Maler L.	J Comp Neurol. 2009 Oct 10;516(5):376-93.	J Comp Neurol. 2009	PubMed	citation	PMID:19655387	pubmed	19655387	create date:2009/08/06 | first author:Maler L
Increased proximal bifurcation of CA1 pyramidal apical dendrites in sema3A mutant mice.	/pubmed/19655386	Nakamura F, Ugajin K, Yamashita N, Okada T, Uchida Y, Taniguchi M, Ohshima T, Goshima Y.	J Comp Neurol. 2009 Oct 10;516(5):360-75.	J Comp Neurol. 2009	PubMed	citation	PMID:19655386	pubmed	19655386	create date:2009/08/06 | first author:Nakamura F
Increase of intracellular Ca2+ by P2Y but not P2X receptors in cultured cortical multipolar neurons of the rat.	/pubmed/19655384	Fischer W, Nörenberg W, Franke H, Schaefer M, Illes P.	J Comp Neurol. 2009 Oct 10;516(5):343-59.	J Comp Neurol. 2009	PubMed	citation	PMID:19655384	pubmed	19655384	create date:2009/08/06 | first author:Fischer W
Patterned rhodopsin expression in R7 photoreceptors of mosquito retina: Implications for species-specific behavior.	/pubmed/19637310	Hu X, England JH, Lani AC, Tung JJ, Ward NJ, Adams SM, Barber KA, Whaley MA, O'Tousa JE.	J Comp Neurol. 2009 Oct 1;516(4):334-42.	J Comp Neurol. 2009	PubMed	citation	PMID:19637310	pubmed	19637310	create date:2009/07/29 | first author:Hu X
Central vasopressin and oxytocin receptor distributions in two species of singing mice.	/pubmed/19637308	Campbell P, Ophir AG, Phelps SM.	J Comp Neurol. 2009 Oct 1;516(4):321-33.	J Comp Neurol. 2009	PubMed	citation	PMID:19637308	pubmed	19637308	create date:2009/07/29 | first author:Campbell P
Differential responsiveness in brain and behavior to sexually dimorphic long calls in male and female zebra finches.	/pubmed/19637285	Gobes SM, Ter Haar SM, Vignal C, Vergne AL, Mathevon N, Bolhuis JJ.	J Comp Neurol. 2009 Oct 1;516(4):312-20.	J Comp Neurol. 2009	PubMed	citation	PMID:19637285	pubmed	19637285	create date:2009/07/29 | first author:Gobes SM
Quantitative analysis of neurons with Kv3 potassium channel subunits, Kv3.1b and Kv3.2, in macaque primary visual cortex.	/pubmed/19634181	Constantinople CM, Disney AA, Maffie J, Rudy B, Hawken MJ.	J Comp Neurol. 2009 Oct 1;516(4):291-311.	J Comp Neurol. 2009	PubMed	citation	PMID:19634181	pubmed	19634181	create date:2009/07/28 | first author:Constantinople CM
The proportion of synapses formed by the axons of the lateral geniculate nucleus in layer 4 of area 17 of the cat.	/pubmed/19634180	da Costa NM, Martin KA.	J Comp Neurol. 2009 Oct 1;516(4):264-76.	J Comp Neurol. 2009	PubMed	citation	PMID:19634180	pubmed	19634180	create date:2009/07/28 | first author:da Costa NM
Excitotoxic motoneuron degeneration induced by glutamate receptor agonists and mitochondrial toxins in organotypic cultures of chick embryo spinal cord.	/pubmed/19634179	Brunet N, Tarabal O, Esquerda JE, Calderó J.	J Comp Neurol. 2009 Oct 1;516(4):277-90.	J Comp Neurol. 2009	PubMed	citation	PMID:19634179	pubmed	19634179	create date:2009/07/28 | first author:Brunet N
A bushy cell network in the rat ventral cochlear nucleus.	/pubmed/19634178	Gómez-Nieto R, Rubio ME.	J Comp Neurol. 2009 Oct 1;516(4):241-63.	J Comp Neurol. 2009	PubMed	citation	PMID:19634178	pubmed	19634178	create date:2009/07/28 | first author:Gómez-Nieto R
Vagal gustatory reflex circuits for intraoral food sorting behavior in the goldfish: cellular organization and neurotransmitters.	/pubmed/19598285	Ikenaga T, Ogura T, Finger TE.	J Comp Neurol. 2009 Sep 20;516(3):213-25.	J Comp Neurol. 2009	PubMed	citation	PMID:19598285	pubmed	19598285	create date:2009/07/15 | first author:Ikenaga T
Dendritic synthesis and release of the neuropeptide galanin: morphological evidence from studies on rat locus coeruleus neurons.	/pubmed/19598284	Vila-Porcile E, Xu ZQ, Mailly P, Nagy F, Calas A, Hökfelt T, Landry M.	J Comp Neurol. 2009 Sep 20;516(3):199-212.	J Comp Neurol. 2009	PubMed	citation	PMID:19598284	pubmed	19598284	create date:2009/07/15 | first author:Vila-Porcile E
Sequential onset of presynaptic molecules during olfactory sensory neuron maturation.	/pubmed/19598283	Marcucci F, Zou DJ, Firestein S.	J Comp Neurol. 2009 Sep 20;516(3):187-98.	J Comp Neurol. 2009	PubMed	citation	PMID:19598283	pubmed	19598283	create date:2009/07/15 | first author:Marcucci F
Olfactory and amygdalar structures of the chicken ventral pallium based on the combinatorial expression patterns of LIM and other developmental regulatory genes.	/pubmed/19598282	Abellán A, Legaz I, Vernier B, Rétaux S, Medina L.	J Comp Neurol. 2009 Sep 20;516(3):166-86.	J Comp Neurol. 2009	PubMed	citation	PMID:19598282	pubmed	19598282	create date:2009/07/15 | first author:Abellán A
Compartmentalization in the triceps brachii motoneuron nucleus and its relation to muscle architecture.	/pubmed/19598170	Lucas-Osma AM, Collazos-Castro JE.	J Comp Neurol. 2009 Sep 20;516(3):226-39.	J Comp Neurol. 2009	PubMed	citation	PMID:19598170	pubmed	19598170	create date:2009/07/15 | first author:Lucas-Osma AM
Prominent system of RFamide immunoreactive neurons in the rhopalia of box jellyfish (Cnidaria: Cubozoa).	/pubmed/19598151	Parkefelt L, Ekström P.	J Comp Neurol. 2009 Sep 20;516(3):157-65.	J Comp Neurol. 2009	PubMed	citation	PMID:19598151	pubmed	19598151	create date:2009/07/15 | first author:Parkefelt L
Protein kinase D isoforms are expressed in rat and mouse primary sensory neurons and are activated by agonists of protease-activated receptor 2.	/pubmed/19575452	Amadesi S, Grant AD, Cottrell GS, Vaksman N, Poole DP, Rozengurt E, Bunnett NW.	J Comp Neurol. 2009 Sep 10;516(2):141-56.	J Comp Neurol. 2009	PubMed	citation	PMID:19575452	pubmed	19575452	create date:2009/07/04 | first author:Amadesi S
Title	URL	Description	Details	ShortDetails	Resource	Type	Identifiers	Db	EntrezUID	Properties
Immunotoxin-induced ablation of melanopsin retinal ganglion cells in a non-murine mammalian model.	/pubmed/19575450	Ingham ES, Günhan E, Fuller PM, Fuller CA.	J Comp Neurol. 2009 Sep 10;516(2):125-40.	J Comp Neurol. 2009	PubMed	citation	PMID:19575450	pubmed	19575450	create date:2009/07/04 | first author:Ingham ES
Projections from the accessory olfactory organ into the medial region of the olfactory bulb in the sea lamprey (Petromyzon marinus): a novel vertebrate sensory structure?	/pubmed/19575448	Ren X, Chang S, Laframboise A, Green W, Dubuc R, Zielinski B.	J Comp Neurol. 2009 Sep 10;516(2):105-16.	J Comp Neurol. 2009	PubMed	citation	PMID:19575448	pubmed	19575448	create date:2009/07/04 | first author:Ren X
Sexual dimorphism and hormone responsiveness in the spinal cord of the socially monogamous prairie vole (Microtus ochrogaster).	/pubmed/19575447	Holmes MM, Musa M, Lonstein JS, Monks DA.	J Comp Neurol. 2009 Sep 10;516(2):117-24.	J Comp Neurol. 2009	PubMed	citation	PMID:19575447	pubmed	19575447	create date:2009/07/04 | first author:Holmes MM
On old and new comparative neurological sinners: the evolutionary importance of the membranous parts of the actinopterygian forebrain and their sites of attachment.	/pubmed/19575446	Nieuwenhuys R.	J Comp Neurol. 2009 Sep 10;516(2):87-93. Review.	J Comp Neurol. 2009	PubMed	citation	PMID:19575446	pubmed	19575446	create date:2009/07/04 | first author:Nieuwenhuys R
Blood vessels form a migratory scaffold in the rostral migratory stream.	/pubmed/19575445	Whitman MC, Fan W, Rela L, Rodriguez-Gil DJ, Greer CA.	J Comp Neurol. 2009 Sep 10;516(2):94-104.	J Comp Neurol. 2009	PubMed	citation	PMID:19575445	pubmed	19575445	create date:2009/07/04 | first author:Whitman MC
Efferent innervation to the auditory basilar papilla of scincid lizards.	/pubmed/19565665	Wibowo E, Brockhausen J, Köppl C.	J Comp Neurol. 2009 Sep 1;516(1):74-85.	J Comp Neurol. 2009	PubMed	citation	PMID:19565665	pubmed	19565665	create date:2009/07/01 | first author:Wibowo E
Peptidergic clock neurons in Drosophila: ion transport peptide and short neuropeptide F in subsets of dorsal and ventral lateral neurons.	/pubmed/19565664	Johard HA, Yoishii T, Dircksen H, Cusumano P, Rouyer F, Helfrich-Förster C, Nässel DR.	J Comp Neurol. 2009 Sep 1;516(1):59-73.	J Comp Neurol. 2009	PubMed	citation	PMID:19565664	pubmed	19565664	create date:2009/07/01 | first author:Johard HA
p75 neurotrophin receptor is implicated in the ability of neurotrophin-3 to negatively modulate activated ERK1/2 signaling in TrkA-expressing adult sensory neurons.	/pubmed/19565663	Wilson-Gerwing TD, Johnston JM, Verge VM.	J Comp Neurol. 2009 Sep 1;516(1):49-58.	J Comp Neurol. 2009	PubMed	citation	PMID:19565663	pubmed	19565663	create date:2009/07/01 | first author:Wilson-Gerwing TD
Grueneberg ganglion olfactory subsystem employs a cGMP signaling pathway.	/pubmed/19565523	Liu CY, Fraser SE, Koos DS.	J Comp Neurol. 2009 Sep 1;516(1):36-48.	J Comp Neurol. 2009	PubMed	citation	PMID:19565523	pubmed	19565523	create date:2009/07/01 | first author:Liu CY
The W cell pathway to cat primary visual cortex.	/pubmed/19562768	Anderson JC, da Costa NM, Martin KA.	J Comp Neurol. 2009 Sep 1;516(1):20-35.	J Comp Neurol. 2009	PubMed	citation	PMID:19562768	pubmed	19562768	create date:2009/06/30 | first author:Anderson JC
The morphology and spatial arrangement of astrocytes in the optic nerve head of the mouse.	/pubmed/19562764	Sun D, Lye-Barthel M, Masland RH, Jakobs TC.	J Comp Neurol. 2009 Sep 1;516(1):1-19.	J Comp Neurol. 2009	PubMed	citation	PMID:19562764	pubmed	19562764	create date:2009/06/30 | first author:Sun D
Long-term survival of olfactory sensory neurons after target depletion.	/pubmed/19496176	Sultan-Styne K, Toledo R, Walker C, Kallkopf A, Ribak CE, Guthrie KM.	J Comp Neurol. 2009 Aug 20;515(6):696-710.	J Comp Neurol. 2009	PubMed	citation	PMID:19496176	pubmed	19496176	create date:2009/06/06 | first author:Sultan-Styne K
Quantitative morphometry of electrophysiologically identified CA3b interneurons reveals robust local geometry and distinct cell classes.	/pubmed/19496174	Ascoli GA, Brown KM, Calixto E, Card JP, Galván EJ, Perez-Rosello T, Barrionuevo G.	J Comp Neurol. 2009 Aug 20;515(6):677-95.	J Comp Neurol. 2009	PubMed	citation	PMID:19496174	pubmed	19496174	create date:2009/06/06 | first author:Ascoli GA
Synaptic organization of the tectorecipient zone of the rat lateral posterior nucleus.	/pubmed/19496169	Masterson SP, Li J, Bickford ME.	J Comp Neurol. 2009 Aug 20;515(6):647-63.	J Comp Neurol. 2009	PubMed	citation	PMID:19496169	pubmed	19496169	create date:2009/06/06 | first author:Masterson SP
Collateral projections of neurons in laminae I, III, and IV of rat spinal cord to thalamus, periaqueductal gray matter, and lateral parabrachial area.	/pubmed/19496168	Al-Khater KM, Todd AJ.	J Comp Neurol. 2009 Aug 20;515(6):629-46.	J Comp Neurol. 2009	PubMed	citation	PMID:19496168	pubmed	19496168	create date:2009/06/06 | first author:Al-Khater KM
Neuroanatomical plasticity in the gonadotropin-releasing hormone system of the ewe: seasonal variation in glutamatergic and gamma-aminobutyric acidergic afferents.	/pubmed/19496167	Sergeeva A, Jansen HT.	J Comp Neurol. 2009 Aug 20;515(6):615-28.	J Comp Neurol. 2009	PubMed	citation	PMID:19496167	pubmed	19496167	create date:2009/06/06 | first author:Sergeeva A
Serotonergic innervation of the caudal spinal stump in rats after complete spinal transection: effect of olfactory ensheathing glia.	/pubmed/19496067	Takeoka A, Kubasak MD, Zhong H, Roy RR, Phelps PE.	J Comp Neurol. 2009 Aug 20;515(6):664-76.	J Comp Neurol. 2009	PubMed	citation	PMID:19496067	pubmed	19496067	create date:2009/06/06 | first author:Takeoka A
Evolutionary significance of delayed neurogenesis in the core versus shell auditory areas of Mus musculus.	/pubmed/19480001	Zeng SJ, Lin YT, Tian CP, Song KJ, Zhang XW, Zuo MX.	J Comp Neurol. 2009 Aug 10;515(5):600-13.	J Comp Neurol. 2009	PubMed	citation	PMID:19480001	pubmed	19480001	create date:2009/05/30 | first author:Zeng SJ
Bestrophin 2: an anion channel associated with neurogenesis in chemosensory systems.	/pubmed/19480000	Klimmeck D, Daiber PC, Brühl A, Baumann A, Frings S, Möhrlen F.	J Comp Neurol. 2009 Aug 10;515(5):585-99.	J Comp Neurol. 2009	PubMed	citation	PMID:19480000	pubmed	19480000	create date:2009/05/30 | first author:Klimmeck D
Fezf1 is required for penetration of the basal lamina by olfactory axons to promote olfactory development.	/pubmed/19479999	Watanabe Y, Inoue K, Okuyama-Yamamoto A, Nakai N, Nakatani J, Nibu K, Sato N, Iiboshi Y, Yusa K, Kondoh G, Takeda J, Terashima T, Takumi T.	J Comp Neurol. 2009 Aug 10;515(5):565-84.	J Comp Neurol. 2009	PubMed	citation	PMID:19479999	pubmed	19479999	create date:2009/05/30 | first author:Watanabe Y
Bilateral projections from rat MI whisker cortex to the neostriatum, thalamus, and claustrum: forebrain circuits for modulating whisking behavior.	/pubmed/19479997	Alloway KD, Smith JB, Beauchemin KJ, Olson ML.	J Comp Neurol. 2009 Aug 10;515(5):548-64.	J Comp Neurol. 2009	PubMed	citation	PMID:19479997	pubmed	19479997	create date:2009/05/30 | first author:Alloway KD
Neurons express hemoglobin alpha- and beta-chains in rat and human brains.	/pubmed/19479992	Richter F, Meurers BH, Zhu C, Medvedeva VP, Chesselet MF.	J Comp Neurol. 2009 Aug 10;515(5):538-47.	J Comp Neurol. 2009	PubMed	citation	PMID:19479992	pubmed	19479992	create date:2009/05/30 | first author:Richter F
Immunohistochemical localization of calbindin-D28k and calretinin in the brainstem of anuran and urodele amphibians.	/pubmed/19479990	Morona R, González A.	J Comp Neurol. 2009 Aug 10;515(5):503-37.	J Comp Neurol. 2009	PubMed	citation	PMID:19479990	pubmed	19479990	create date:2009/05/30 | first author:Morona R
Subdivisions and derivatives of the chicken subpallium based on expression of LIM and other regulatory genes and markers of neuron subpopulations during development.	/pubmed/19459222	Abellán A, Medina L.	J Comp Neurol. 2009 Aug 1;515(4):465-501.	J Comp Neurol. 2009	PubMed	citation	PMID:19459222	pubmed	19459222	create date:2009/05/22 | first author:Abellán A
Selective reduction of neuron number and volume of the mediodorsal nucleus of the thalamus in macaques following irradiation at early gestational ages.	/pubmed/19459221	Selemon LD, Begović A, Rakic P.	J Comp Neurol. 2009 Aug 1;515(4):454-64.	J Comp Neurol. 2009	PubMed	citation	PMID:19459221	pubmed	19459221	create date:2009/05/22 | first author:Selemon LD
Drosophila serotonergic varicosities are not distributed in a regular manner.	/pubmed/19459220	Chen J, Condron BG.	J Comp Neurol. 2009 Aug 1;515(4):441-53.	J Comp Neurol. 2009	PubMed	citation	PMID:19459220	pubmed	19459220	create date:2009/05/22 | first author:Chen J
Neuronal fiber tracts connecting the brain and ventral nerve cord of the early Drosophila larva.	/pubmed/19459219	Cardona A, Larsen C, Hartenstein V.	J Comp Neurol. 2009 Aug 1;515(4):427-40.	J Comp Neurol. 2009	PubMed	citation	PMID:19459219	pubmed	19459219	create date:2009/05/22 | first author:Cardona A
Perisomatic-targeting granule cells in the mouse olfactory bulb.	/pubmed/19459218	Naritsuka H, Sakai K, Hashikawa T, Mori K, Yamaguchi M.	J Comp Neurol. 2009 Aug 1;515(4):409-26.	J Comp Neurol. 2009	PubMed	citation	PMID:19459218	pubmed	19459218	create date:2009/05/22 | first author:Naritsuka H
GABAergic neuron distribution in the pedunculopontine nucleus defines functional subterritories.	/pubmed/19459217	Mena-Segovia J, Micklem BR, Nair-Roberts RG, Ungless MA, Bolam JP.	J Comp Neurol. 2009 Aug 1;515(4):397-408.	J Comp Neurol. 2009	PubMed	citation	PMID:19459217	pubmed	19459217	create date:2009/05/22 | first author:Mena-Segovia J
Differential expression and regulation of olig genes in zebrafish.	/pubmed/19425111	Tiso N, Filippi A, Benato F, Negrisolo E, Modena N, Vaccari E, Driever W, Argenton F.	J Comp Neurol. 2009 Jul 20;515(3):378-96.	J Comp Neurol. 2009	PubMed	citation	PMID:19425111	pubmed	19425111	create date:2009/05/09 | first author:Tiso N
Intrinsic connections of the macaque monkey hippocampal formation: II. CA3 connections.	/pubmed/19425110	Kondo H, Lavenex P, Amaral DG.	J Comp Neurol. 2009 Jul 20;515(3):349-77.	J Comp Neurol. 2009	PubMed	citation	PMID:19425110	pubmed	19425110	create date:2009/05/09 | first author:Kondo H
Sensory innervation of the calvarial bones of the mouse.	/pubmed/19425099	Kosaras B, Jakubowski M, Kainz V, Burstein R.	J Comp Neurol. 2009 Jul 20;515(3):331-48.	J Comp Neurol. 2009	PubMed	citation	PMID:19425099	pubmed	19425099	create date:2009/05/09 | first author:Kosaras B
Efferent projections of thyrotropin-releasing hormone-synthesizing neurons residing in the anterior parvocellular subdivision of the hypothalamic paraventricular nucleus.	/pubmed/19425088	Wittmann G, Füzesi T, Singru PS, Liposits Z, Lechan RM, Fekete C.	J Comp Neurol. 2009 Jul 20;515(3):313-30.	J Comp Neurol. 2009	PubMed	citation	PMID:19425088	pubmed	19425088	create date:2009/05/09 | first author:Wittmann G
Axon regeneration in the absence of growth cones: acceleration by cyclic AMP.	/pubmed/19425080	Jin LQ, Zhang G, Jamison C Jr, Takano H, Haydon PG, Selzer ME.	J Comp Neurol. 2009 Jul 20;515(3):295-312.	J Comp Neurol. 2009	PubMed	citation	PMID:19425080	pubmed	19425080	create date:2009/05/09 | first author:Jin LQ
Subventricular zone neural progenitors from rapid brain autopsies of elderly subjects with and without neurodegenerative disease.	/pubmed/19425077	Leonard BW, Mastroeni D, Grover A, Liu Q, Yang K, Gao M, Wu J, Pootrakul D, van den Berge SA, Hol EM, Rogers J.	J Comp Neurol. 2009 Jul 20;515(3):269-94.	J Comp Neurol. 2009	PubMed	citation	PMID:19425077	pubmed	19425077	create date:2009/05/09 | first author:Leonard BW
Neural reconnection in the transected spinal cord of the freshwater turtle Trachemys dorbignyi.	/pubmed/19418545	Rehermann MI, Marichal N, Russo RE, Trujillo-Cenóz O.	J Comp Neurol. 2009 Jul 10;515(2):197-214.	J Comp Neurol. 2009	PubMed	citation	PMID:19418545	pubmed	19418545	create date:2009/05/07 | first author:Rehermann MI
Ectopic expression of reelin alters migration of sympathetic preganglionic neurons in the spinal cord.	/pubmed/19412957	Yip YP, Mehta N, Magdaleno S, Curran T, Yip JW.	J Comp Neurol. 2009 Jul 10;515(2):260-8.	J Comp Neurol. 2009	PubMed	citation	PMID:19412957	pubmed	19412957	create date:2009/05/05 | first author:Yip YP
Total number and volume of Von Economo neurons in the cerebral cortex of cetaceans.	/pubmed/19412956	Butti C, Sherwood CC, Hakeem AY, Allman JM, Hof PR.	J Comp Neurol. 2009 Jul 10;515(2):243-59.	J Comp Neurol. 2009	PubMed	citation	PMID:19412956	pubmed	19412956	create date:2009/05/05 | first author:Butti C
Development of auditory thalamocortical connections in the pallid bat, Antrozous pallidus.	/pubmed/19412955	Razak KA, Zumsteg T, Fuzessery ZM.	J Comp Neurol. 2009 Jul 10;515(2):231-42.	J Comp Neurol. 2009	PubMed	citation	PMID:19412955	pubmed	19412955	create date:2009/05/05 | first author:Razak KA
Large-conductance calcium-activated potassium channels in purkinje cell plasma membranes are clustered at sites of hypolemmal microdomains.	/pubmed/19412945	Kaufmann WA, Ferraguti F, Fukazawa Y, Kasugai Y, Shigemoto R, Laake P, Sexton JA, Ruth P, Wietzorrek G, Knaus HG, Storm JF, Ottersen OP.	J Comp Neurol. 2009 Jul 10;515(2):215-30.	J Comp Neurol. 2009	PubMed	citation	PMID:19412945	pubmed	19412945	create date:2009/05/05 | first author:Kaufmann WA
Hippocampal injury, atrophy, synaptic reorganization, and epileptogenesis after perforant pathway stimulation-induced status epilepticus in the mouse.	/pubmed/19412934	Kienzler F, Norwood BA, Sloviter RS.	J Comp Neurol. 2009 Jul 10;515(2):181-96.	J Comp Neurol. 2009	PubMed	citation	PMID:19412934	pubmed	19412934	create date:2009/05/05 | first author:Kienzler F
Functional and topographic segregation of glomeruli revealed by local staining of antennal sensory neurons in the honeybee Apis mellifera.	/pubmed/19412930	Nishino H, Nishikawa M, Mizunami M, Yokohari F.	J Comp Neurol. 2009 Jul 10;515(2):161-80.	J Comp Neurol. 2009	PubMed	citation	PMID:19412930	pubmed	19412930	create date:2009/05/05 | first author:Nishino H
Response characteristics of vibration-sensitive interneurons related to Johnston's organ in the honeybee, Apis mellifera.	/pubmed/19412925	Ai H, Rybak J, Menzel R, Itoh T.	J Comp Neurol. 2009 Jul 10;515(2):145-60.	J Comp Neurol. 2009	PubMed	citation	PMID:19412925	pubmed	19412925	create date:2009/05/05 | first author:Ai H
Development of vaccination approaches for the treatment of neurological diseases.	/pubmed/19399901	Federoff HJ.	J Comp Neurol. 2009 Jul 1;515(1):4-14. Review.	J Comp Neurol. 2009	PubMed	citation	PMID:19399901	pubmed	19399901	create date:2009/04/29 | first author:Federoff HJ
Celebrating neural repair.	/pubmed/19399900	Sladek JR, Sanberg P, Kordower JH.	J Comp Neurol. 2009 Jul 1;515(1):1-3. No abstract available.	J Comp Neurol. 2009	PubMed	citation	PMID:19399900	pubmed	19399900	create date:2009/04/29 | first author:Sladek JR
Transplantation of subventricular zone neural precursors induces an endogenous precursor cell response in a rat model of Parkinson's disease.	/pubmed/19399899	Madhavan L, Daley BF, Paumier KL, Collier TJ.	J Comp Neurol. 2009 Jul 1;515(1):102-15.	J Comp Neurol. 2009	PubMed	citation	PMID:19399899	pubmed	19399899	create date:2009/04/29 | first author:Madhavan L
Intravenous administration of human umbilical cord blood cells in an animal model of MPS III B.	/pubmed/19399896	Garbuzova-Davis S, Klasko SK, Sanberg PR.	J Comp Neurol. 2009 Jul 1;515(1):93-101.	J Comp Neurol. 2009	PubMed	citation	PMID:19399896	pubmed	19399896	create date:2009/04/29 | first author:Garbuzova-Davis S
The dynamics of long-term transgene expression in engrafted neural stem cells.	/pubmed/19399895	Lee JP, Tsai DJ, In Park K, Harvey AR, Snyder EY.	J Comp Neurol. 2009 Jul 1;515(1):83-92.	J Comp Neurol. 2009	PubMed	citation	PMID:19399895	pubmed	19399895	create date:2009/04/29 | first author:Lee JP
Beneficial effects of antioxidant-enriched diet for tyrosine hydroxylase-positive neurons in ventral mesencephalic tissue in oculo grafts.	/pubmed/19399894	Berglöf E, Small BJ, Bickford PC, Strömberg I.	J Comp Neurol. 2009 Jul 1;515(1):72-82.	J Comp Neurol. 2009	PubMed	citation	PMID:19399894	pubmed	19399894	create date:2009/04/29 | first author:Berglöf E
Combined extrinsic and intrinsic manipulations exert complementary neuronal enrichment in embryonic rat neural precursor cultures: an in vitro and in vivo analysis.	/pubmed/19399893	Furmanski O, Gajavelli S, Lee JW, Collado ME, Jergova S, Sagen J.	J Comp Neurol. 2009 Jul 1;515(1):56-71.	J Comp Neurol. 2009	PubMed	citation	PMID:19399893	pubmed	19399893	create date:2009/04/29 | first author:Furmanski O
Title	URL	Description	Details	ShortDetails	Resource	Type	Identifiers	Db	EntrezUID	Properties
Pattern of long-term sensorimotor recovery following intrastriatal and--accumbens DA micrografts in a rat model of Parkinson's disease.	/pubmed/19399892	Falkenstein G, Rosenthal C, Reum T, Morgenstern R, Döbrössy M, Nikkhah G.	J Comp Neurol. 2009 Jul 1;515(1):41-55.	J Comp Neurol. 2009	PubMed	citation	PMID:19399892	pubmed	19399892	create date:2009/04/29 | first author:Falkenstein G
Embryonic substantia nigra grafts in the mesencephalon send neurites to the host striatum in non-human primate after overexpression of GDNF.	/pubmed/19399891	Redmond DE Jr, Elsworth JD, Roth RH, Leranth C, Collier TJ, Blanchard B, Bjugstad KB, Samulski RJ, Aebischer P, Sladek JR Jr.	J Comp Neurol. 2009 Jul 1;515(1):31-40.	J Comp Neurol. 2009	PubMed	citation	PMID:19399891	pubmed	19399891	create date:2009/04/29 | first author:Redmond DE Jr
Stem cells for ischemic brain injury: a critical review.	/pubmed/19399885	Burns TC, Verfaillie CM, Low WC.	J Comp Neurol. 2009 Jul 1;515(1):125-44. Review.	J Comp Neurol. 2009	PubMed	citation	PMID:19399885	pubmed	19399885	create date:2009/04/29 | first author:Burns TC
Effect of levodopa priming on dopamine neuron transplant efficacy and induction of abnormal involuntary movements in parkinsonian rats.	/pubmed/19399877	Steece-Collier K, Soderstrom KE, Collier TJ, Sortwell CE, Maries-Lad E.	J Comp Neurol. 2009 Jul 1;515(1):15-30.	J Comp Neurol. 2009	PubMed	citation	PMID:19399877	pubmed	19399877	create date:2009/04/29 | first author:Steece-Collier K
Mesencephalic astrocyte-derived neurotrophic factor reduces ischemic brain injury and promotes behavioral recovery in rats.	/pubmed/19399876	Airavaara M, Shen H, Kuo CC, Peränen J, Saarma M, Hoffer B, Wang Y.	J Comp Neurol. 2009 Jul 1;515(1):116-24.	J Comp Neurol. 2009	PubMed	citation	PMID:19399876	pubmed	19399876	create date:2009/04/29 | first author:Airavaara M
Patterns of expression of Bardet-Biedl syndrome proteins in the mammalian cochlea suggest noncentrosomal functions.	/pubmed/19396898	May-Simera HL, Ross A, Rix S, Forge A, Beales PL, Jagger DJ.	J Comp Neurol. 2009 May 10;514(2):174-88.	J Comp Neurol. 2009	PubMed	citation	PMID:19396898	pubmed	19396898	create date:2009/04/28 | first author:May-Simera HL
Compartment-specific regulation of plasma membrane calcium ATPase type 2 in the chick auditory brainstem.	/pubmed/19365819	Wang Y, Cunningham DE, Tempel BL, Rubel EW.	J Comp Neurol. 2009 Jun 20;514(6):624-40.	J Comp Neurol. 2009	PubMed	citation	PMID:19365819	pubmed	19365819	create date:2009/04/15 | first author:Wang Y
Spatial representations of odorants in olfactory bulbs of rats and mice: similarities and differences in chemotopic organization.	/pubmed/19363812	Johnson BA, Xu Z, Ali SS, Leon M.	J Comp Neurol. 2009 Jun 20;514(6):658-73.	J Comp Neurol. 2009	PubMed	citation	PMID:19363812	pubmed	19363812	create date:2009/04/14 | first author:Johnson BA
Quantitative analysis of multivesicular bodies (MVBs) in the hypoglossal nerve: evidence that neurotrophic factors do not use MVBs for retrograde axonal transport.	/pubmed/19363811	Altick AL, Baryshnikova LM, Vu TQ, von Bartheld CS.	J Comp Neurol. 2009 Jun 20;514(6):641-57.	J Comp Neurol. 2009	PubMed	citation	PMID:19363811	pubmed	19363811	create date:2009/04/14 | first author:Altick AL
Parcellation of human temporal polar cortex: a combined analysis of multiple cytoarchitectonic, chemoarchitectonic, and pathological markers.	/pubmed/19363802	Ding SL, Van Hoesen GW, Cassell MD, Poremba A.	J Comp Neurol. 2009 Jun 20;514(6):595-623.	J Comp Neurol. 2009	PubMed	citation	PMID:19363802	pubmed	19363802	create date:2009/04/14 | first author:Ding SL
3D electron microscopic reconstruction of segments of rat cerebellar Purkinje cell dendrites receiving ascending and parallel fiber granule cell synaptic inputs.	/pubmed/19363797	Lu H, Esquivel AV, Bower JM.	J Comp Neurol. 2009 Jun 20;514(6):583-94.	J Comp Neurol. 2009	PubMed	citation	PMID:19363797	pubmed	19363797	create date:2009/04/14 | first author:Lu H
Conditional ablation and recovery of forebrain neurogenesis in the mouse.	/pubmed/19363795	Singer BH, Jutkiewicz EM, Fuller CL, Lichtenwalner RJ, Zhang H, Velander AJ, Li X, Gnegy ME, Burant CF, Parent JM.	J Comp Neurol. 2009 Jun 20;514(6):567-82.	J Comp Neurol. 2009	PubMed	citation	PMID:19363795	pubmed	19363795	create date:2009/04/14 | first author:Singer BH
Distribution of P2X(3)-immunoreactive fibers in hairy and glabrous skin of the rat.	/pubmed/19363794	Taylor AM, Peleshok JC, Ribeiro-da-Silva A.	J Comp Neurol. 2009 Jun 20;514(6):555-66.	J Comp Neurol. 2009	PubMed	citation	PMID:19363794	pubmed	19363794	create date:2009/04/14 | first author:Taylor AM
Ultrastructure of the subventricular zone in Macaca fascicularis and evidence of a mouse-like migratory stream.	/pubmed/19350672	Gil-Perotin S, Duran-Moreno M, Belzunegui S, Luquin MR, Garcia-Verdugo JM.	J Comp Neurol. 2009 Jun 10;514(5):533-54.	J Comp Neurol. 2009	PubMed	citation	PMID:19350672	pubmed	19350672	create date:2009/04/08 | first author:Gil-Perotin S
Leptin targets in the mouse brain.	/pubmed/19350671	Scott MM, Lachey JL, Sternson SM, Lee CE, Elias CF, Friedman JM, Elmquist JK.	J Comp Neurol. 2009 Jun 10;514(5):518-32.	J Comp Neurol. 2009	PubMed	citation	PMID:19350671	pubmed	19350671	create date:2009/04/08 | first author:Scott MM
Complete 3D visualization of primate striosomes by KChIP1 immunostaining.	/pubmed/19350670	Mikula S, Parrish SK, Trimmer JS, Jones EG.	J Comp Neurol. 2009 Jun 10;514(5):507-17.	J Comp Neurol. 2009	PubMed	citation	PMID:19350670	pubmed	19350670	create date:2009/04/08 | first author:Mikula S
Variability in the occurrence of nitric oxide synthase immunoreactivity in different populations of rat sympathetic preganglionic neurons.	/pubmed/19350665	Hinrichs JM, Llewellyn-Smith IJ.	J Comp Neurol. 2009 Jun 10;514(5):492-506.	J Comp Neurol. 2009	PubMed	citation	PMID:19350665	pubmed	19350665	create date:2009/04/08 | first author:Hinrichs JM
Functional remodeling of glutamate receptors by inner retinal neurons occurs from an early stage of retinal degeneration.	/pubmed/19350664	Chua J, Fletcher EL, Kalloniatis M.	J Comp Neurol. 2009 Jun 10;514(5):473-91.	J Comp Neurol. 2009	PubMed	citation	PMID:19350664	pubmed	19350664	create date:2009/04/08 | first author:Chua J
The GABAergic system in the retina of neonate and adult Octodon degus, studied by immunohistochemistry and electroretinography.	/pubmed/19350652	Delgado LM, Vielma AH, Kähne T, Palacios AG, Schmachtenberg O.	J Comp Neurol. 2009 Jun 10;514(5):459-72.	J Comp Neurol. 2009	PubMed	citation	PMID:19350652	pubmed	19350652	create date:2009/04/08 | first author:Delgado LM
Regulation of neonatal development of retinal ganglion cell dendrites by neurotrophin-3 overexpression.	/pubmed/19350645	Liu X, Robinson ML, Schreiber AM, Wu V, Lavail MM, Cang J, Copenhagen DR.	J Comp Neurol. 2009 Jun 10;514(5):449-58.	J Comp Neurol. 2009	PubMed	citation	PMID:19350645	pubmed	19350645	create date:2009/04/08 | first author:Liu X
Systemic hypothermia improves histological and functional outcome after cervical spinal cord contusion in rats.	/pubmed/19350644	Lo TP Jr, Cho KS, Garg MS, Lynch MP, Marcillo AE, Koivisto DL, Stagg M, Abril RM, Patel S, Dietrich WD, Pearse DD.	J Comp Neurol. 2009 Jun 10;514(5):433-48.	J Comp Neurol. 2009	PubMed	citation	PMID:19350644	pubmed	19350644	create date:2009/04/08 | first author:Lo TP Jr
Identification of novel neuropeptides in the ventral nerve cord ganglia and their targets in an annelid worm, Eisenia fetida.	/pubmed/19350635	Herbert Z, Pollák E, Zougman A, Boros A, Kapan N, Molnár L.	J Comp Neurol. 2009 Jun 10;514(5):415-32.	J Comp Neurol. 2009	PubMed	citation	PMID:19350635	pubmed	19350635	create date:2009/04/08 | first author:Herbert Z
Erythropoietin receptor expression is concordant with erythropoietin but not with common beta chain expression in the rat brain throughout the life span.	/pubmed/19330822	Sanchez PE, Navarro FP, Fares RP, Nadam J, Georges B, Moulin C, Le Cavorsin M, Bonnet C, Ryvlin P, Belmeguenai A, Bodennec J, Morales A, Bezin L.	J Comp Neurol. 2009 Jun 1;514(4):403-14.	J Comp Neurol. 2009	PubMed	citation	PMID:19330822	pubmed	19330822	create date:2009/03/31 | first author:Sanchez PE
Collateral projection from the locus coeruleus to whisker-related sensory and motor brain regions of the rat.	/pubmed/19330821	Lee SB, Beak SK, Park SH, Waterhouse BD, Lee HS.	J Comp Neurol. 2009 Jun 1;514(4):387-402.	J Comp Neurol. 2009	PubMed	citation	PMID:19330821	pubmed	19330821	create date:2009/03/31 | first author:Lee SB
Corticofugal projections to trigeminal motoneurons innervating antagonistic jaw muscles in rats as demonstrated by anterograde and retrograde tract tracing.	/pubmed/19330820	Yoshida A, Taki I, Chang Z, Iida C, Haque T, Tomita A, Seki S, Yamamoto S, Masuda Y, Moritani M, Shigenaga Y.	J Comp Neurol. 2009 Jun 1;514(4):368-86.	J Comp Neurol. 2009	PubMed	citation	PMID:19330820	pubmed	19330820	create date:2009/03/31 | first author:Yoshida A
Postnatal development of synaptic structure proteins in pyramidal neuron axon initial segments in monkey prefrontal cortex.	/pubmed/19330819	Cruz DA, Lovallo EM, Stockton S, Rasband M, Lewis DA.	J Comp Neurol. 2009 Jun 1;514(4):353-67.	J Comp Neurol. 2009	PubMed	citation	PMID:19330819	pubmed	19330819	create date:2009/03/31 | first author:Cruz DA
Synapse-to-synapse variation in mean synaptic vesicle size and its relationship with synaptic morphology and function.	/pubmed/19330815	Qu L, Akbergenova Y, Hu Y, Schikorski T.	J Comp Neurol. 2009 Jun 1;514(4):343-52.	J Comp Neurol. 2009	PubMed	citation	PMID:19330815	pubmed	19330815	create date:2009/03/31 | first author:Qu L
Localization of biogenic amines in the foregut of Aplysia californica: catecholaminergic and serotonergic innervation.	/pubmed/19330814	Martínez-Rubio C, Serrano GE, Miller MW.	J Comp Neurol. 2009 Jun 1;514(4):329-42.	J Comp Neurol. 2009	PubMed	citation	PMID:19330814	pubmed	19330814	create date:2009/03/31 | first author:Martínez-Rubio C
Distribution of EphA5 receptor protein in the developing and adult mouse nervous system.	/pubmed/19326470	Cooper MA, Crockett DP, Nowakowski RS, Gale NW, Zhou R.	J Comp Neurol. 2009 Jun 1;514(4):310-28.	J Comp Neurol. 2009	PubMed	citation	PMID:19326470	pubmed	19326470	create date:2009/03/28 | first author:Cooper MA
Human neural stem cell grafts in the spinal cord of SOD1 transgenic rats: differentiation and structural integration into the segmental motor circuitry.	/pubmed/19326469	Xu L, Ryugo DK, Pongstaporn T, Johe K, Koliatsos VE.	J Comp Neurol. 2009 Jun 1;514(4):297-309.	J Comp Neurol. 2009	PubMed	citation	PMID:19326469	pubmed	19326469	create date:2009/03/28 | first author:Xu L
Widespread changes in dendritic and axonal morphology in Mecp2-mutant mouse models of Rett syndrome: evidence for disruption of neuronal networks.	/pubmed/19296534	Belichenko PV, Wright EE, Belichenko NP, Masliah E, Li HH, Mobley WC, Francke U.	J Comp Neurol. 2009 May 20;514(3):240-58.	J Comp Neurol. 2009	PubMed	citation	PMID:19296534	pubmed	19296534	create date:2009/03/20 | first author:Belichenko PV
De novo expression of the neurokinin 1 receptor in spinal lamina I pyramidal neurons in polyarthritis.	/pubmed/19296480	Almarestani L, Waters SM, Krause JE, Bennett GJ, Ribeiro-da-Silva A.	J Comp Neurol. 2009 May 20;514(3):284-95.	J Comp Neurol. 2009	PubMed	citation	PMID:19296480	pubmed	19296480	create date:2009/03/20 | first author:Almarestani L
Altered cutaneous nerve regeneration in a simian immunodeficiency virus / macaque intracutaneous axotomy model.	/pubmed/19296476	Ebenezer GJ, Laast VA, Dearman B, Hauer P, Tarwater PM, Adams RJ, Zink MC, McArthur JC, Mankowski JL.	J Comp Neurol. 2009 May 20;514(3):272-83.	J Comp Neurol. 2009	PubMed	citation	PMID:19296476	pubmed	19296476	create date:2009/03/20 | first author:Ebenezer GJ
Binge-like postnatal alcohol exposure triggers cortical gliogenesis in adolescent rats.	/pubmed/19296475	Helfer JL, Calizo LH, Dong WK, Goodlett CR, Greenough WT, Klintsova AY.	J Comp Neurol. 2009 May 20;514(3):259-71.	J Comp Neurol. 2009	PubMed	citation	PMID:19296475	pubmed	19296475	create date:2009/03/20 | first author:Helfer JL
Distinct roles of neuropilin 1 signaling for radial and tangential extension of callosal axons.	/pubmed/19296474	Hatanaka Y, Matsumoto T, Yanagawa Y, Fujisawa H, Murakami F, Masu M.	J Comp Neurol. 2009 May 20;514(3):215-25.	J Comp Neurol. 2009	PubMed	citation	PMID:19296474	pubmed	19296474	create date:2009/03/20 | first author:Hatanaka Y
Divergent and point-to-point connections in the commissural pathway between the inferior colliculi.	/pubmed/19296464	Malmierca MS, Hernández O, Antunes FM, Rees A.	J Comp Neurol. 2009 May 20;514(3):226-39.	J Comp Neurol. 2009	PubMed	citation	PMID:19296464	pubmed	19296464	create date:2009/03/20 | first author:Malmierca MS
Changes in somatodendritic morphometry of rat oculomotor nucleus motoneurons during postnatal development.	/pubmed/19274669	Carrascal L, Nieto-Gonzalez JL, Torres B, Nunez-Abades P.	J Comp Neurol. 2009 May 10;514(2):189-202.	J Comp Neurol. 2009	PubMed	citation	PMID:19274669	pubmed	19274669	create date:2009/03/11 | first author:Carrascal L
Inputs to serotonergic neurons revealed by conditional viral transneuronal tracing.	/pubmed/19274668	Braz JM, Enquist LW, Basbaum AI.	J Comp Neurol. 2009 May 10;514(2):145-60.	J Comp Neurol. 2009	PubMed	citation	PMID:19274668	pubmed	19274668	create date:2009/03/11 | first author:Braz JM
Developmental origins of mosaic brain evolution: Morphometric analysis of the developing zebra finch brain.	/pubmed/19266567	Charvet CJ, Striedter GF.	J Comp Neurol. 2009 May 10;514(2):203-13.	J Comp Neurol. 2009	PubMed	citation	PMID:19266567	pubmed	19266567	create date:2009/03/07 | first author:Charvet CJ
Birth of ophthalmic trigeminal neurons initiates early in the placodal ectoderm.	/pubmed/19266562	McCabe KL, Sechrist JW, Bronner-Fraser M.	J Comp Neurol. 2009 May 10;514(2):161-73.	J Comp Neurol. 2009	PubMed	citation	PMID:19266562	pubmed	19266562	create date:2009/03/07 | first author:McCabe KL
P2X(2)- and P2X(3)-positive fibers in fungiform papillae originate from the chorda tympani but not the trigeminal nerve in rats and mice.	/pubmed/19266560	Ishida Y, Ugawa S, Ueda T, Yamada T, Shibata Y, Hondoh A, Inoue K, Yu Y, Shimada S.	J Comp Neurol. 2009 May 10;514(2):131-44.	J Comp Neurol. 2009	PubMed	citation	PMID:19266560	pubmed	19266560	create date:2009/03/07 | first author:Ishida Y
Morphological properties of chick retinal ganglion cells in relation to their central projections.	/pubmed/19263477	Chen Y, Naito J.	J Comp Neurol. 2009 May 1;514(1):117-30.	J Comp Neurol. 2009	PubMed	citation	PMID:19263477	pubmed	19263477	create date:2009/03/06 | first author:Chen Y
Cellular expression of midkine-a and midkine-b during retinal development and photoreceptor regeneration in zebrafish.	/pubmed/19263476	Calinescu AA, Vihtelic TS, Hyde DR, Hitchcock PF.	J Comp Neurol. 2009 May 1;514(1):1-10.	J Comp Neurol. 2009	PubMed	citation	PMID:19263476	pubmed	19263476	create date:2009/03/06 | first author:Calinescu AA
Fenestration of the calyx of Held occurs sequentially along the tonotopic axis, is influenced by afferent activity, and facilitates glutamate clearance.	/pubmed/19260071	Ford MC, Grothe B, Klug A.	J Comp Neurol. 2009 May 1;514(1):92-106.	J Comp Neurol. 2009	PubMed	citation	PMID:19260071	pubmed	19260071	create date:2009/03/05 | first author:Ford MC
Identification and localization of functional subdivisions in the visual cortex of the adult mouse.	/pubmed/19260069	van Brussel L, Gerits A, Arckens L.	J Comp Neurol. 2009 May 1;514(1):107-16.	J Comp Neurol. 2009	PubMed	citation	PMID:19260069	pubmed	19260069	create date:2009/03/05 | first author:van Brussel L
Gamma-aminobutyric acid (GABA)-mediated neural connections in the Drosophila antennal lobe.	/pubmed/19260068	Okada R, Awasaki T, Ito K.	J Comp Neurol. 2009 May 1;514(1):74-91.	J Comp Neurol. 2009	PubMed	citation	PMID:19260068	pubmed	19260068	create date:2009/03/05 | first author:Okada R
Number and distribution of neurons in the retinal ganglion cell layer in relation to foraging behaviors of tyrant flycatchers.	/pubmed/19260061	Coimbra JP, Trévia N, Marceliano ML, da Silveira Andrade-Da-Costa BL, Picanço-Diniz CW, Yamada ES.	J Comp Neurol. 2009 May 1;514(1):66-73.	J Comp Neurol. 2009	PubMed	citation	PMID:19260061	pubmed	19260061	create date:2009/03/05 | first author:Coimbra JP
Raldh3 gene expression pattern in the developing chicken inner ear.	/pubmed/19260055	Sánchez-Guardado LO, Ferran JL, Mijares J, Puelles L, Rodríguez-Gallardo L, Hidalgo-Sánchez M.	J Comp Neurol. 2009 May 1;514(1):49-65.	J Comp Neurol. 2009	PubMed	citation	PMID:19260055	pubmed	19260055	create date:2009/03/05 | first author:Sánchez-Guardado LO
Eph/ephrin gradients in the retinotectal system of Rana pipiens: developmental and adult expression patterns.	/pubmed/19260054	Scalia F, Currie JR, Feldheim DA.	J Comp Neurol. 2009 May 1;514(1):30-48.	J Comp Neurol. 2009	PubMed	citation	PMID:19260054	pubmed	19260054	create date:2009/03/05 | first author:Scalia F
Architectural subdivisions of medial and orbital frontal cortices in the marmoset monkey (Callithrix jacchus).	/pubmed/19260047	Burman KJ, Rosa MG.	J Comp Neurol. 2009 May 1;514(1):11-29.	J Comp Neurol. 2009	PubMed	citation	PMID:19260047	pubmed	19260047	create date:2009/03/05 | first author:Burman KJ
Title	URL	Description	Details	ShortDetails	Resource	Type	Identifiers	Db	EntrezUID	Properties
Spinal cord compression injury in adult rats initiates changes in dorsal horn remodeling that may correlate with development of neuropathic pain.	/pubmed/19235905	Kalous A, Osborne PB, Keast JR.	J Comp Neurol. 2009 Apr 20;513(6):668-84.	J Comp Neurol. 2009	PubMed	citation	PMID:19235905	pubmed	19235905	create date:2009/02/25 | first author:Kalous A
Distribution of growth hormone-releasing hormone-like peptide: Immunoreactivity in the central nervous system of the adult zebrafish (Danio rerio).	/pubmed/19235874	Castro A, Becerra M, Manso MJ, Tello J, Sherwood NM, Anadón R.	J Comp Neurol. 2009 Apr 20;513(6):685-701.	J Comp Neurol. 2009	PubMed	citation	PMID:19235874	pubmed	19235874	create date:2009/02/25 | first author:Castro A
The mesopontine rostromedial tegmental nucleus and the emotional motor system: role in basic survival behavior.	/pubmed/19235226	Holstege G.	J Comp Neurol. 2009 Apr 20;513(6):559-65. No abstract available.	J Comp Neurol. 2009	PubMed	citation	PMID:19235226	pubmed	19235226	create date:2009/02/24 | first author:Holstege G
A map of octopaminergic neurons in the Drosophila brain.	/pubmed/19235225	Busch S, Selcho M, Ito K, Tanimoto H.	J Comp Neurol. 2009 Apr 20;513(6):643-67.	J Comp Neurol. 2009	PubMed	citation	PMID:19235225	pubmed	19235225	create date:2009/02/24 | first author:Busch S
Cortical connections of the visuomotor parietooccipital area V6Ad of the macaque monkey.	/pubmed/19235224	Gamberini M, Passarelli L, Fattori P, Zucchelli M, Bakola S, Luppino G, Galletti C.	J Comp Neurol. 2009 Apr 20;513(6):622-42.	J Comp Neurol. 2009	PubMed	citation	PMID:19235224	pubmed	19235224	create date:2009/02/24 | first author:Gamberini M
Afferents to the GABAergic tail of the ventral tegmental area in the rat.	/pubmed/19235223	Kaufling J, Veinante P, Pawlowski SA, Freund-Mercier MJ, Barrot M.	J Comp Neurol. 2009 Apr 20;513(6):597-621.	J Comp Neurol. 2009	PubMed	citation	PMID:19235223	pubmed	19235223	create date:2009/02/24 | first author:Kaufling J
The mesopontine rostromedial tegmental nucleus: A structure targeted by the lateral habenula that projects to the ventral tegmental area of Tsai and substantia nigra compacta.	/pubmed/19235216	Jhou TC, Geisler S, Marinelli M, Degarmo BA, Zahm DS.	J Comp Neurol. 2009 Apr 20;513(6):566-96.	J Comp Neurol. 2009	PubMed	citation	PMID:19235216	pubmed	19235216	create date:2009/02/24 | first author:Jhou TC
Three-dimensional statistical modeling of neuronal populations: illustration with spatial localization of supernumerary neurons in the locus coeruleus of quaking mutant mice.	/pubmed/19226531	Burguet J, Andrey P, Rampin O, Maurin Y.	J Comp Neurol. 2009 Apr 10;513(5):483-95.	J Comp Neurol. 2009	PubMed	citation	PMID:19226531	pubmed	19226531	create date:2009/02/20 | first author:Burguet J
Calbindin and S100 protein expression in the developing inner ear in mice.	/pubmed/19226521	Buckiová D, Syka J.	J Comp Neurol. 2009 Apr 10;513(5):469-82.	J Comp Neurol. 2009	PubMed	citation	PMID:19226521	pubmed	19226521	create date:2009/02/20 | first author:Buckiová D
Macromolecular connections of active zone material to docked synaptic vesicles and presynaptic membrane at neuromuscular junctions of mouse.	/pubmed/19226520	Nagwaney S, Harlow ML, Jung JH, Szule JA, Ress D, Xu J, Marshall RM, McMahan UJ.	J Comp Neurol. 2009 Apr 10;513(5):457-68.	J Comp Neurol. 2009	PubMed	citation	PMID:19226520	pubmed	19226520	create date:2009/02/20 | first author:Nagwaney S
Color processing in the medulla of the bumblebee (Apidae: Bombus impatiens).	/pubmed/19226517	Paulk AC, Dacks AM, Gronenberg W.	J Comp Neurol. 2009 Apr 10;513(5):441-56.	J Comp Neurol. 2009	PubMed	citation	PMID:19226517	pubmed	19226517	create date:2009/02/20 | first author:Paulk AC
Chronic low-level lead exposure affects the monoaminergic system in the mouse superior olivary complex.	/pubmed/19226511	Fortune T, Lurie DI.	J Comp Neurol. 2009 Apr 10;513(5):542-58.	J Comp Neurol. 2009	PubMed	citation	PMID:19226511	pubmed	19226511	create date:2009/02/20 | first author:Fortune T
Equal numbers of neuronal and nonneuronal cells make the human brain an isometrically scaled-up primate brain.	/pubmed/19226510	Azevedo FA, Carvalho LR, Grinberg LT, Farfel JM, Ferretti RE, Leite RE, Jacob Filho W, Lent R, Herculano-Houzel S.	J Comp Neurol. 2009 Apr 10;513(5):532-41.	J Comp Neurol. 2009	PubMed	citation	PMID:19226510	pubmed	19226510	create date:2009/02/20 | first author:Azevedo FA
Dynamic gene and protein expression patterns of the autism-associated met receptor tyrosine kinase in the developing mouse forebrain.	/pubmed/19226509	Judson MC, Bergman MY, Campbell DB, Eagleson KL, Levitt P.	J Comp Neurol. 2009 Apr 10;513(5):511-31.	J Comp Neurol. 2009	PubMed	citation	PMID:19226509	pubmed	19226509	create date:2009/02/20 | first author:Judson MC
Close homologue of adhesion molecule L1 promotes survival of Purkinje and granule cells and granule cell migration during murine cerebellar development.	/pubmed/19226508	Jakovcevski I, Siering J, Hargus G, Karl N, Hoelters L, Djogo N, Yin S, Zecevic N, Schachner M, Irintchev A.	J Comp Neurol. 2009 Apr 10;513(5):496-510.	J Comp Neurol. 2009	PubMed	citation	PMID:19226508	pubmed	19226508	create date:2009/02/20 | first author:Jakovcevski I
Cloning and immunoreactivity of the 5-HT 1Mac and 5-HT 2Mac receptors in the central nervous system of the freshwater prawn Macrobrachium rosenbergii.	/pubmed/19184976	Vázquez-Acevedo N, Reyes-Colón D, Ruíz-Rodríguez EA, Rivera NM, Rosenthal J, Kohn AB, Moroz LL, Sosa MA.	J Comp Neurol. 2009 Apr 1;513(4):399-416.	J Comp Neurol. 2009	PubMed	citation	PMID:19184976	pubmed	19184976	create date:2009/02/03 | first author:Vázquez-Acevedo N
Extracellular ATP induces retinal photoreceptor apoptosis through activation of purinoceptors in rodents.	/pubmed/19180669	Puthussery T, Fletcher E.	J Comp Neurol. 2009 Apr 1;513(4):430-40.	J Comp Neurol. 2009	PubMed	citation	PMID:19180669	pubmed	19180669	create date:2009/01/31 | first author:Puthussery T
Coexpression of alpha 2A-adrenergic and delta-opioid receptors in substance P-containing terminals in rat dorsal horn.	/pubmed/19180644	Riedl MS, Schnell SA, Overland AC, Chabot-Doré AJ, Taylor AM, Ribeiro-da-Silva A, Elde RP, Wilcox GL, Stone LS.	J Comp Neurol. 2009 Apr 1;513(4):385-98. Erratum in: J Comp Neurol. 2009 Jun 20;514(6):674.	J Comp Neurol. 2009	PubMed	citation	PMID:19180644	pubmed	19180644	create date:2009/01/31 | first author:Riedl MS
Beta-amyloid cortical deposits are accompanied by the loss of serotonergic neurons in the dog.	/pubmed/19180552	Bernedo V, Insua D, Suárez ML, Santamarina G, Sarasa M, Pesini P.	J Comp Neurol. 2009 Apr 1;513(4):417-29.	J Comp Neurol. 2009	PubMed	citation	PMID:19180552	pubmed	19180552	create date:2009/01/31 | first author:Bernedo V
Connexin57 is expressed in dendro-dendritic and axo-axonal gap junctions of mouse horizontal cells and its distribution is modulated by light.	/pubmed/19177557	Janssen-Bienhold U, Trümpler J, Hilgen G, Schultz K, Müller LP, Sonntag S, Dedek K, Dirks P, Willecke K, Weiler R.	J Comp Neurol. 2009 Apr 1;513(4):363-74.	J Comp Neurol. 2009	PubMed	citation	PMID:19177557	pubmed	19177557	create date:2009/01/30 | first author:Janssen-Bienhold U
Regional differences in olfactory epithelial homeostasis in the adult mouse.	/pubmed/19177519	Vedin V, Molander M, Bohm S, Berghard A.	J Comp Neurol. 2009 Apr 1;513(4):375-84.	J Comp Neurol. 2009	PubMed	citation	PMID:19177519	pubmed	19177519	create date:2009/01/30 | first author:Vedin V
Preferential localization of neural cell recognition molecule NB-2 in developing glutamatergic neurons in the rat auditory brainstem.	/pubmed/19177518	Toyoshima M, Sakurai K, Shimazaki K, Takeda Y, Nakamoto M, Serizawa S, Shimoda Y, Watanabe K.	J Comp Neurol. 2009 Apr 1;513(4):349-62.	J Comp Neurol. 2009	PubMed	citation	PMID:19177518	pubmed	19177518	create date:2009/01/30 | first author:Toyoshima M
Expression of somatostatin and neuropeptide Y in the embryonic, postnatal, and adult mouse amygdalar complex.	/pubmed/19177517	Real MA, Heredia R, Labrador Mdel C, Dávila JC, Guirado S.	J Comp Neurol. 2009 Apr 1;513(4):335-48.	J Comp Neurol. 2009	PubMed	citation	PMID:19177517	pubmed	19177517	create date:2009/01/30 | first author:Real MA
Ground plan of the insect mushroom body: functional and evolutionary implications.	/pubmed/19152379	Strausfeld NJ, Sinakevitch I, Brown SM, Farris SM.	J Comp Neurol. 2009 Mar 20;513(3):265-91.	J Comp Neurol. 2009	PubMed	citation	PMID:19152379	pubmed	19152379	create date:2009/01/20 | first author:Strausfeld NJ
Modular subdivision of mushroom bodies by Kenyon cells in the silkmoth.	/pubmed/19148932	Fukushima R, Kanzaki R.	J Comp Neurol. 2009 Mar 20;513(3):315-30.	J Comp Neurol. 2009	PubMed	citation	PMID:19148932	pubmed	19148932	create date:2009/01/17 | first author:Fukushima R
Mediolateral and rostrocaudal topographic organization of the sympathetic preganglionic cell pool in the spinal cord of Xenopus laevis.	/pubmed/19148922	Nakano M, Goris RC, Atobe Y, Kadota T, Funakoshi K.	J Comp Neurol. 2009 Mar 20;513(3):292-314.	J Comp Neurol. 2009	PubMed	citation	PMID:19148922	pubmed	19148922	create date:2009/01/17 | first author:Nakano M
Deletion of the citron kinase gene selectively affects the number and distribution of interneurons in barrelfield cortex.	/pubmed/19148892	Muzzi P, Camera P, Di Cunto F, Vercelli A.	J Comp Neurol. 2009 Mar 20;513(3):249-64.	J Comp Neurol. 2009	PubMed	citation	PMID:19148892	pubmed	19148892	create date:2009/01/17 | first author:Muzzi P
Axotomy alters alternative splicing of choline acetyltransferase in the rat dorsal motor nucleus of the vagus nerve.	/pubmed/19137611	Saito A, Sato T, Okano H, Toyoda K, Bamba H, Kimura S, Bellier JP, Matsuo A, Kimura H, Hisa Y, Tooyama I.	J Comp Neurol. 2009 Mar 10;513(2):237-48.	J Comp Neurol. 2009	PubMed	citation	PMID:19137611	pubmed	19137611	create date:2009/01/13 | first author:Saito A
Dynamic expression of the Slit-Robo GTPase activating protein genes during development of the murine nervous system.	/pubmed/19137586	Bacon C, Endris V, Rappold G.	J Comp Neurol. 2009 Mar 10;513(2):224-36.	J Comp Neurol. 2009	PubMed	citation	PMID:19137586	pubmed	19137586	create date:2009/01/13 | first author:Bacon C
Identification and localization of myosin superfamily members in fish retina and retinal pigmented epithelium.	/pubmed/19137585	Lin-Jones J, Sohlberg L, Dosé A, Breckler J, Hillman DW, Burnside B.	J Comp Neurol. 2009 Mar 10;513(2):209-23.	J Comp Neurol. 2009	PubMed	citation	PMID:19137585	pubmed	19137585	create date:2009/01/13 | first author:Lin-Jones J
Neural distribution of nonapeptide binding sites in two species of songbird.	/pubmed/19132730	Leung CH, Goode CT, Young LJ, Maney DL.	J Comp Neurol. 2009 Mar 10;513(2):197-208.	J Comp Neurol. 2009	PubMed	citation	PMID:19132730	pubmed	19132730	create date:2009/01/10 | first author:Leung CH
Involvement of R-type Ca2+ channels in neurotransmitter release from spinal dorsolateral funiculus terminals synapsing motoneurons.	/pubmed/19127523	Castro A, Andrade A, Vergara P, Segovia J, Aguilar J, Felix R, Delgado-Lezama R.	J Comp Neurol. 2009 Mar 10;513(2):188-96.	J Comp Neurol. 2009	PubMed	citation	PMID:19127523	pubmed	19127523	create date:2009/01/08 | first author:Castro A
Regressive events in rat corticospinal axons during development in in vitro slice cocultures: retraction, amputation, and degeneration.	/pubmed/19127522	Yoshioka N, Murabe N, Sakurai M.	J Comp Neurol. 2009 Mar 10;513(2):164-72.	J Comp Neurol. 2009	PubMed	citation	PMID:19127522	pubmed	19127522	create date:2009/01/08 | first author:Yoshioka N
Extensive spinal decussation and bilateral termination of cervical corticospinal projections in rhesus monkeys.	/pubmed/19125408	Rosenzweig ES, Brock JH, Culbertson MD, Lu P, Moseanko R, Edgerton VR, Havton LA, Tuszynski MH.	J Comp Neurol. 2009 Mar 10;513(2):151-63.	J Comp Neurol. 2009	PubMed	citation	PMID:19125408	pubmed	19125408	create date:2009/01/07 | first author:Rosenzweig ES
Topographic commissural and descending projections of the habenula in the rat.	/pubmed/19123238	Kim U.	J Comp Neurol. 2009 Mar 10;513(2):173-87.	J Comp Neurol. 2009	PubMed	citation	PMID:19123238	pubmed	19123238	create date:2009/01/06 | first author:Kim U
Neural organization of first optic neuropils in the littoral crab Hemigrapsus oregonensis and the semiterrestrial species Chasmagnathus granulatus.	/pubmed/19123235	Sztarker J, Strausfeld N, Andrew D, Tomsic D.	J Comp Neurol. 2009 Mar 10;513(2):129-50.	J Comp Neurol. 2009	PubMed	citation	PMID:19123235	pubmed	19123235	create date:2009/01/06 | first author:Sztarker J
Retinal neurogenesis and ontogenetic changes in the visual system of the brown banded bamboo shark, Chiloscyllium punctatum (Hemiscyllidae, Elasmobranchii).	/pubmed/19107847	Harahush BK, Hart NS, Green K, Collin SP.	J Comp Neurol. 2009 Mar 1;513(1):83-97.	J Comp Neurol. 2009	PubMed	citation	PMID:19107847	pubmed	19107847	create date:2008/12/25 | first author:Harahush BK
Zebrafish neurolin-a and -b, orthologs of ALCAM, are involved in retinal ganglion cell differentiation and retinal axon pathfinding.	/pubmed/19107846	Diekmann H, Stuermer CA.	J Comp Neurol. 2009 Mar 1;513(1):38-50.	J Comp Neurol. 2009	PubMed	citation	PMID:19107846	pubmed	19107846	create date:2008/12/25 | first author:Diekmann H
Development of the mouse amygdala as revealed by enhanced green fluorescent protein gene transfer by means of in utero electroporation.	/pubmed/19107806	Soma M, Aizawa H, Ito Y, Maekawa M, Osumi N, Nakahira E, Okamoto H, Tanaka K, Yuasa S.	J Comp Neurol. 2009 Mar 1;513(1):113-28.	J Comp Neurol. 2009	PubMed	citation	PMID:19107806	pubmed	19107806	create date:2008/12/25 | first author:Soma M
Absence of the transcription factor Nfib delays the formation of the basilar pontine and other mossy fiber nuclei.	/pubmed/19107796	Kumbasar A, Plachez C, Gronostajski RM, Richards LJ, Litwack ED.	J Comp Neurol. 2009 Mar 1;513(1):98-112.	J Comp Neurol. 2009	PubMed	citation	PMID:19107796	pubmed	19107796	create date:2008/12/25 | first author:Kumbasar A
Components and properties of the G3 ganglion cell circuit in the rabbit retina.	/pubmed/19107780	Hoshi H, Mills SL.	J Comp Neurol. 2009 Mar 1;513(1):69-82.	J Comp Neurol. 2009	PubMed	citation	PMID:19107780	pubmed	19107780	create date:2008/12/25 | first author:Hoshi H
Expression of the regeneration-associated protein SPRR1A in primary sensory neurons and spinal cord of the adult mouse following peripheral and central injury.	/pubmed/19107756	Starkey ML, Davies M, Yip PK, Carter LM, Wong DJ, McMahon SB, Bradbury EJ.	J Comp Neurol. 2009 Mar 1;513(1):51-68.	J Comp Neurol. 2009	PubMed	citation	PMID:19107756	pubmed	19107756	create date:2008/12/25 | first author:Starkey ML
Autoantibodies in autoimmune polyglandular syndrome type I patients react with major brain neurotransmitter systems.	/pubmed/19107747	Fetissov SO, Bensing S, Mulder J, Le Maitre E, Hulting AL, Harkany T, Ekwall O, Sköldberg F, Husebye ES, Perheentupa J, Rorsman F, Kämpe O, Hökfelt T.	J Comp Neurol. 2009 Mar 1;513(1):1-20.	J Comp Neurol. 2009	PubMed	citation	PMID:19107747	pubmed	19107747	create date:2008/12/25 | first author:Fetissov SO
Developmentally regulated and evolutionarily conserved expression of SLITRK1 in brain circuits implicated in Tourette syndrome.	/pubmed/19105198	Stillman AA, Krsnik Z, Sun J, Rasin MR, State MW, Sestan N, Louvi A.	J Comp Neurol. 2009 Mar 1;513(1):21-37.	J Comp Neurol. 2009	PubMed	citation	PMID:19105198	pubmed	19105198	create date:2008/12/24 | first author:Stillman AA
Developmental course of EphA4 cellular and subcellular localization in the postnatal rat hippocampus.	/pubmed/19086003	Tremblay ME, Riad M, Chierzi S, Murai KK, Pasquale EB, Doucet G.	J Comp Neurol. 2009 Feb 20;512(6):798-813.	J Comp Neurol. 2009	PubMed	citation	PMID:19086003	pubmed	19086003	create date:2008/12/17 | first author:Tremblay ME
Paraventricular thalamic nucleus: subcortical connections and innervation by serotonin, orexin, and corticotropin-releasing hormone in macaque monkeys.	/pubmed/19085970	Hsu DT, Price JL.	J Comp Neurol. 2009 Feb 20;512(6):825-48.	J Comp Neurol. 2009	PubMed	citation	PMID:19085970	pubmed	19085970	create date:2008/12/17 | first author:Hsu DT
Development of glycine immunoreactivity in the brain of the sea lamprey: comparison with gamma-aminobutyric acid immunoreactivity.	/pubmed/19085968	Villar-Cerviño V, Barreiro-Iglesias A, Anadón R, Rodicio MC.	J Comp Neurol. 2009 Feb 20;512(6):747-67.	J Comp Neurol. 2009	PubMed	citation	PMID:19085968	pubmed	19085968	create date:2008/12/17 | first author:Villar-Cerviño V
Early steps in the assembly of photoreceptor ribbon synapses in the mouse retina: the involvement of precursor spheres.	/pubmed/19067356	Regus-Leidig H, Tom Dieck S, Specht D, Meyer L, Brandstätter JH.	J Comp Neurol. 2009 Feb 20;512(6):814-24.	J Comp Neurol. 2009	PubMed	citation	PMID:19067356	pubmed	19067356	create date:2008/12/11 | first author:Regus-Leidig H
Avian nucleus retroambigualis: cell types and projections to other respiratory-vocal nuclei in the brain of the zebra finch (Taeniopygia guttata).	/pubmed/19067354	Wild JM, Kubke MF, Mooney R.	J Comp Neurol. 2009 Feb 20;512(6):768-83.	J Comp Neurol. 2009	PubMed	citation	PMID:19067354	pubmed	19067354	create date:2008/12/11 | first author:Wild JM
Telencephalic morphogenesis during the process of neurulation: an experimental study using quail-chick chimeras.	/pubmed/19065633	Pombero A, Martinez S.	J Comp Neurol. 2009 Feb 20;512(6):784-97.	J Comp Neurol. 2009	PubMed	citation	PMID:19065633	pubmed	19065633	create date:2008/12/10 | first author:Pombero A
Title	URL	Description	Details	ShortDetails	Resource	Type	Identifiers	Db	EntrezUID	Properties
Morphological heterogeneity of layer VI neurons in mouse barrel cortex.	/pubmed/19065632	Chen CC, Abrams S, Pinhas A, Brumberg JC.	J Comp Neurol. 2009 Feb 20;512(6):726-46.	J Comp Neurol. 2009	PubMed	citation	PMID:19065632	pubmed	19065632	create date:2008/12/10 | first author:Chen CC
Neuron and glia numbers in the basolateral nucleus of the amygdala from preweaning through old age in male and female rats: a stereological study.	/pubmed/19065620	Rubinow MJ, Juraska JM.	J Comp Neurol. 2009 Feb 20;512(6):717-25.	J Comp Neurol. 2009	PubMed	citation	PMID:19065620	pubmed	19065620	create date:2008/12/10 | first author:Rubinow MJ
NG2 cells are distinct from neurogenic cells in the postnatal mouse subventricular zone.	/pubmed/19058188	Komitova M, Zhu X, Serwanski DR, Nishiyama A.	J Comp Neurol. 2009 Feb 10;512(5):702-16.	J Comp Neurol. 2009	PubMed	citation	PMID:19058188	pubmed	19058188	create date:2008/12/06 | first author:Komitova M
Axon terminals expressing vesicular glutamate transporter VGLUT1 or VGLUT2 within the trigeminal motor nucleus of the rat: origins and distribution patterns.	/pubmed/19058187	Pang YW, Ge SN, Nakamura KC, Li JL, Xiong KH, Kaneko T, Mizuno N.	J Comp Neurol. 2009 Feb 10;512(5):595-612.	J Comp Neurol. 2009	PubMed	citation	PMID:19058187	pubmed	19058187	create date:2008/12/06 | first author:Pang YW
Connexin36, an essential element in the rod pathway, is highly expressed in the essentially rodless retina of Gallus gallus.	/pubmed/19051319	Kihara AH, Paschon V, Cardoso CM, Higa GS, Castro LM, Hamassaki DE, Britto LR.	J Comp Neurol. 2009 Feb 10;512(5):651-63.	J Comp Neurol. 2009	PubMed	citation	PMID:19051319	pubmed	19051319	create date:2008/12/04 | first author:Kihara AH
Age-related changes in hypothalamic androgen receptor and estrogen receptor alpha in male rats.	/pubmed/19051266	Wu D, Lin G, Gore AC.	J Comp Neurol. 2009 Feb 10;512(5):688-701.	J Comp Neurol. 2009	PubMed	citation	PMID:19051266	pubmed	19051266	create date:2008/12/04 | first author:Wu D
Tracer coupling patterns of the ganglion cell subtypes in the mouse retina.	/pubmed/19051243	Völgyi B, Chheda S, Bloomfield SA.	J Comp Neurol. 2009 Feb 10;512(5):664-87.	J Comp Neurol. 2009	PubMed	citation	PMID:19051243	pubmed	19051243	create date:2008/12/04 | first author:Völgyi B
Central projections of octavolateralis nerves in the brain of a soniferous damselfish (Abudefduf abdominalis).	/pubmed/19048640	Maruska KP, Tricas TC.	J Comp Neurol. 2009 Feb 10;512(5):628-50.	J Comp Neurol. 2009	PubMed	citation	PMID:19048640	pubmed	19048640	create date:2008/12/03 | first author:Maruska KP
Analysis of early ventral telencephalic defects in mice lacking functional Gli3 protein.	/pubmed/19048639	Yu T, Fotaki V, Mason JO, Price DJ.	J Comp Neurol. 2009 Feb 10;512(5):613-27.	J Comp Neurol. 2009	PubMed	citation	PMID:19048639	pubmed	19048639	create date:2008/12/03 | first author:Yu T
Excitatory-inhibitory relationship in the fascia dentata in the Ts65Dn mouse model of Down syndrome.	/pubmed/19034952	Belichenko PV, Kleschevnikov AM, Masliah E, Wu C, Takimoto-Kimura R, Salehi A, Mobley WC.	J Comp Neurol. 2009 Feb 1;512(4):453-66.	J Comp Neurol. 2009	PubMed	citation	PMID:19034952	pubmed	19034952	create date:2008/11/27 | first author:Belichenko PV
Anatomical projections of the nuclei of the lateral lemniscus in the albino rat (Rattus norvegicus).	/pubmed/19034907	Kelly JB, van Adel BA, Ito M.	J Comp Neurol. 2009 Feb 1;512(4):573-93.	J Comp Neurol. 2009	PubMed	citation	PMID:19034907	pubmed	19034907	create date:2008/11/27 | first author:Kelly JB
Dlx1&2 and Mash1 transcription factors control striatal patterning and differentiation through parallel and overlapping pathways.	/pubmed/19030180	Long JE, Swan C, Liang WS, Cobos I, Potter GB, Rubenstein JL.	J Comp Neurol. 2009 Feb 1;512(4):556-72.	J Comp Neurol. 2009	PubMed	citation	PMID:19030180	pubmed	19030180	create date:2008/11/26 | first author:Long JE
Differential mRNA expression patterns of the synaptotagmin gene family in the rodent brain.	/pubmed/19030179	Mittelsteadt T, Seifert G, Alvárez-Barón E, Steinhäuser C, Becker AJ, Schoch S.	J Comp Neurol. 2009 Feb 1;512(4):514-28.	J Comp Neurol. 2009	PubMed	citation	PMID:19030179	pubmed	19030179	create date:2008/11/26 | first author:Mittelsteadt T
Extensive presence of serotonergic cells and fibers in the peripheral nervous system of lampreys.	/pubmed/19025991	Barreiro-Iglesias A, Aldegunde M, Anadón R, Rodicio MC.	J Comp Neurol. 2009 Feb 1;512(4):478-99.	J Comp Neurol. 2009	PubMed	citation	PMID:19025991	pubmed	19025991	create date:2008/11/26 | first author:Barreiro-Iglesias A
Formation and maturation of parallel fiber-Purkinje cell synapses in the Staggerer cerebellum ex vivo.	/pubmed/19025990	Janmaat S, Frédéric F, Sjollema K, Luiten P, Mariani J, van der Want J.	J Comp Neurol. 2009 Feb 1;512(4):467-77.	J Comp Neurol. 2009	PubMed	citation	PMID:19025990	pubmed	19025990	create date:2008/11/26 | first author:Janmaat S
Tyramine as an independent transmitter and a precursor of octopamine in the locust central nervous system: an immunocytochemical study.	/pubmed/19025988	Kononenko NL, Wolfenberg H, Pflüger HJ.	J Comp Neurol. 2009 Feb 1;512(4):433-52.	J Comp Neurol. 2009	PubMed	citation	PMID:19025988	pubmed	19025988	create date:2008/11/26 | first author:Kononenko NL
Fast" plasma membrane calcium pump PMCA2a concentrates in GABAergic terminals in the adult rat brain."	/pubmed/19025983	Burette AC, Strehler EE, Weinberg RJ.	J Comp Neurol. 2009 Feb 1;512(4):500-13.	J Comp Neurol. 2009	PubMed	citation	PMID:19025983	pubmed	19025983	create date:2008/11/26 | first author:Burette AC
Distribution of organic cation transporter 3, a corticosterone-sensitive monoamine transporter, in the rat brain.	/pubmed/19025979	Gasser PJ, Orchinik M, Raju I, Lowry CA.	J Comp Neurol. 2009 Feb 1;512(4):529-55.	J Comp Neurol. 2009	PubMed	citation	PMID:19025979	pubmed	19025979	create date:2008/11/26 | first author:Gasser PJ
Identification and characterization of pannexin expression in the mammalian cochlea.	/pubmed/19009624	Wang XH, Streeter M, Liu YP, Zhao HB.	J Comp Neurol. 2009 Jan 20;512(3):336-46. Erratum in: J Comp Neurol. 2010 Apr 1;518(7):1156. Dosage error in article text.	J Comp Neurol. 2009	PubMed	citation	PMID:19009624	pubmed	19009624	create date:2008/11/15 | first author:Wang XH
Subcellular targeting of kappa-opioid receptors in the rat nucleus locus coeruleus.	/pubmed/19009591	Reyes BA, Chavkin C, van Bockstaele EJ.	J Comp Neurol. 2009 Jan 20;512(3):419-31.	J Comp Neurol. 2009	PubMed	citation	PMID:19009591	pubmed	19009591	create date:2008/11/15 | first author:Reyes BA
Axospinous synaptic subtype-specific differences in structure, size, ionotropic receptor expression, and connectivity in apical dendritic regions of rat hippocampal CA1 pyramidal neurons.	/pubmed/19006199	Nicholson DA, Geinisman Y.	J Comp Neurol. 2009 Jan 20;512(3):399-418.	J Comp Neurol. 2009	PubMed	citation	PMID:19006199	pubmed	19006199	create date:2008/11/14 | first author:Nicholson DA
Galanin is a selective marker of the retrotrapezoid nucleus in rats.	/pubmed/19006184	Stornetta RL, Spirovski D, Moreira TS, Takakura AC, West GH, Gwilt JM, Pilowsky PM, Guyenet PG.	J Comp Neurol. 2009 Jan 20;512(3):373-83.	J Comp Neurol. 2009	PubMed	citation	PMID:19006184	pubmed	19006184	create date:2008/11/14 | first author:Stornetta RL
Secondary motoneurons in juvenile and adult zebrafish: axonal pathfinding errors caused by embryonic nicotine exposure.	/pubmed/19006183	Menelaou E, Svoboda KR.	J Comp Neurol. 2009 Jan 20;512(3):305-22.	J Comp Neurol. 2009	PubMed	citation	PMID:19006183	pubmed	19006183	create date:2008/11/14 | first author:Menelaou E
Expression of the voltage-gated potassium channel KCNQ1 in mammalian taste bud cells and the effect of its null-mutation on taste preferences.	/pubmed/19006182	Wang H, Iguchi N, Rong Q, Zhou M, Ogunkorode M, Inoue M, Pribitkin EA, Bachmanov AA, Margolskee RF, Pfeifer K, Huang L.	J Comp Neurol. 2009 Jan 20;512(3):384-98.	J Comp Neurol. 2009	PubMed	citation	PMID:19006182	pubmed	19006182	create date:2008/11/14 | first author:Wang H
Expression of synaptic and phototransduction markers during photoreceptor development in the marmoset monkey Callithrix jacchus.	/pubmed/19003975	Hendrickson A, Troilo D, Djajadi H, Possin D, Springer A.	J Comp Neurol. 2009 Jan 10;512(2):218-31.	J Comp Neurol. 2009	PubMed	citation	PMID:19003975	pubmed	19003975	create date:2008/11/13 | first author:Hendrickson A
Neuroprotective effects of testosterone on the morphology and function of somatic motoneurons following the death of neighboring motoneurons.	/pubmed/19003970	Little CM, Coons KD, Sengelaub DR.	J Comp Neurol. 2009 Jan 20;512(3):359-72.	J Comp Neurol. 2009	PubMed	citation	PMID:19003970	pubmed	19003970	create date:2008/11/13 | first author:Little CM
17Beta-estradiol regulation of the mRNA expression of T-type calcium channel subunits: role of estrogen receptor alpha and estrogen receptor beta.	/pubmed/19003958	Bosch MA, Hou J, Fang Y, Kelly MJ, Rønnekleiv OK.	J Comp Neurol. 2009 Jan 20;512(3):347-58.	J Comp Neurol. 2009	PubMed	citation	PMID:19003958	pubmed	19003958	create date:2008/11/13 | first author:Bosch MA
Electron microscopic localization of corticotropin-releasing factor (CRF) and CRF receptor in rat and mouse central nucleus of the amygdala.	/pubmed/19003957	Treweek JB, Jaferi A, Colago EE, Zhou P, Pickel VM.	J Comp Neurol. 2009 Jan 20;512(3):323-35.	J Comp Neurol. 2009	PubMed	citation	PMID:19003957	pubmed	19003957	create date:2008/11/13 | first author:Treweek JB
Projection of reconstructed single Purkinje cell axons in relation to the cortical and nuclear aldolase C compartments of the rat cerebellum.	/pubmed/19003905	Sugihara I, Fujita H, Na J, Quy PN, Li BY, Ikeda D.	J Comp Neurol. 2009 Jan 10;512(2):282-304. Erratum in: J Comp Neurol. 2010 Aug 15;518(16):3408.	J Comp Neurol. 2009	PubMed	citation	PMID:19003905	pubmed	19003905	create date:2008/11/13 | first author:Sugihara I
Three-dimensional reconstruction of the amphid sensilla in the microbial feeding nematode, Acrobeles complexus (Nematoda: Rhabditida).	/pubmed/19003904	Bumbarger DJ, Wijeratne S, Carter C, Crum J, Ellisman MH, Baldwin JG.	J Comp Neurol. 2009 Jan 10;512(2):271-81.	J Comp Neurol. 2009	PubMed	citation	PMID:19003904	pubmed	19003904	create date:2008/11/13 | first author:Bumbarger DJ
Expression and developmental regulation of oxytocin (OT) and oxytocin receptors (OTR) in the enteric nervous system (ENS) and intestinal epithelium.	/pubmed/19003903	Welch MG, Tamir H, Gross KJ, Chen J, Anwar M, Gershon MD.	J Comp Neurol. 2009 Jan 10;512(2):256-70.	J Comp Neurol. 2009	PubMed	citation	PMID:19003903	pubmed	19003903	create date:2008/11/13 | first author:Welch MG
Axonal projections originating from raphe serotonergic neurons in the developing and adult zebrafish, Danio rerio, using transgenics to visualize raphe-specific pet1 expression.	/pubmed/19003874	Lillesaar C, Stigloher C, Tannhäuser B, Wullimann MF, Bally-Cuif L.	J Comp Neurol. 2009 Jan 10;512(2):158-82.	J Comp Neurol. 2009	PubMed	citation	PMID:19003874	pubmed	19003874	create date:2008/11/13 | first author:Lillesaar C
Retrograde adenoviral vector targeting of nociresponsive pontospinal noradrenergic neurons in the rat in vivo.	/pubmed/19003793	Howorth PW, Teschemacher AG, Pickering AE.	J Comp Neurol. 2009 Jan 10;512(2):141-57.	J Comp Neurol. 2009	PubMed	citation	PMID:19003793	pubmed	19003793	create date:2008/11/13 | first author:Howorth PW
ADAM8 is selectively up-regulated in endothelial cells and is associated with angiogenesis after spinal cord injury in adult mice.	/pubmed/19003792	Mahoney ET, Benton RL, Maddie MA, Whittemore SR, Hagg T.	J Comp Neurol. 2009 Jan 10;512(2):243-55.	J Comp Neurol. 2009	PubMed	citation	PMID:19003792	pubmed	19003792	create date:2008/11/13 | first author:Mahoney ET
Prokineticin receptor 2 expression identifies migrating neuroblasts and their subventricular zone transient-amplifying progenitors in adult mice.	/pubmed/19003791	Puverel S, Nakatani H, Parras C, Soussi-Yanicostas N.	J Comp Neurol. 2009 Jan 10;512(2):232-42.	J Comp Neurol. 2009	PubMed	citation	PMID:19003791	pubmed	19003791	create date:2008/11/13 | first author:Puverel S
Multimodal architectonic subdivision of the rostral part (area F5) of the macaque ventral premotor cortex.	/pubmed/19003790	Belmalih A, Borra E, Contini M, Gerbella M, Rozzi S, Luppino G.	J Comp Neurol. 2009 Jan 10;512(2):183-217.	J Comp Neurol. 2009	PubMed	citation	PMID:19003790	pubmed	19003790	create date:2008/11/13 | first author:Belmalih A
Plasmalemmal and vesicular gamma-aminobutyric acid transporter expression in the developing mouse retina.	/pubmed/18975268	Guo C, Stella SL Jr, Hirano AA, Brecha NC.	J Comp Neurol. 2009 Jan 1;512(1):6-26.	J Comp Neurol. 2009	PubMed	citation	PMID:18975268	pubmed	18975268	create date:2008/11/01 | first author:Guo C
Genetic tracing of subpopulation neurons in the prethalamus of mice (Mus musculus).	/pubmed/18973275	Delaunay D, Heydon K, Miguez A, Schwab M, Nave KA, Thomas JL, Spassky N, Martinez S, Zalc B.	J Comp Neurol. 2009 Jan 1;512(1):74-83.	J Comp Neurol. 2009	PubMed	citation	PMID:18973275	pubmed	18973275	create date:2008/11/01 | first author:Delaunay D
Contralateral projections of the rat anterior olfactory nucleus.	/pubmed/18973225	Illig KR, Eudy JD.	J Comp Neurol. 2009 Jan 1;512(1):115-23.	J Comp Neurol. 2009	PubMed	citation	PMID:18973225	pubmed	18973225	create date:2008/11/01 | first author:Illig KR
Progestin receptor is transiently expressed perinatally in neurons of the rat isocortex.	/pubmed/18973223	López V, Wagner CK.	J Comp Neurol. 2009 Jan 1;512(1):124-39.	J Comp Neurol. 2009	PubMed	citation	PMID:18973223	pubmed	18973223	create date:2008/11/01 | first author:López V
Conservation and diversity of Foxp2 expression in muroid rodents: functional implications.	/pubmed/18972576	Campbell P, Reep RL, Stoll ML, Ophir AG, Phelps SM.	J Comp Neurol. 2009 Jan 1;512(1):84-100.	J Comp Neurol. 2009	PubMed	citation	PMID:18972576	pubmed	18972576	create date:2008/10/31 | first author:Campbell P
Cochlear implant use following neonatal deafness influences the cochleotopic organization of the primary auditory cortex in cats.	/pubmed/18972570	Fallon JB, Irvine DR, Shepherd RK.	J Comp Neurol. 2009 Jan 1;512(1):101-14.	J Comp Neurol. 2009	PubMed	citation	PMID:18972570	pubmed	18972570	create date:2008/10/31 | first author:Fallon JB
Selective reduction in synaptic proteins involved in vesicle docking and signalling at synapses in the ataxic mutant mouse stargazer.	/pubmed/18972569	Leitch B, Shevtsova O, Kerr JR.	J Comp Neurol. 2009 Jan 1;512(1):52-73.	J Comp Neurol. 2009	PubMed	citation	PMID:18972569	pubmed	18972569	create date:2008/10/31 | first author:Leitch B
Postmortem changes in the neuroanatomical characteristics of the primate brain: hippocampal formation.	/pubmed/18972553	Lavenex P, Lavenex PB, Bennett JL, Amaral DG.	J Comp Neurol. 2009 Jan 1;512(1):27-51.	J Comp Neurol. 2009	PubMed	citation	PMID:18972553	pubmed	18972553	create date:2008/10/31 | first author:Lavenex P
Development of the serotoninergic system in the central nervous system of a shark, the lesser spotted dogfish Scyliorhinus canicula.	/pubmed/18925650	Carrera I, Molist P, Anadón R, Rodríguez-Moldes I.	J Comp Neurol. 2008 Dec 20;511(6):804-31.	J Comp Neurol. 2008	PubMed	citation	PMID:18925650	pubmed	18925650	create date:2008/10/18 | first author:Carrera I
Tau isoform regulation is region- and cell-specific in mouse brain.	/pubmed/18925637	McMillan P, Korvatska E, Poorkaj P, Evstafjeva Z, Robinson L, Greenup L, Leverenz J, Schellenberg GD, D'Souza I.	J Comp Neurol. 2008 Dec 20;511(6):788-803.	J Comp Neurol. 2008	PubMed	citation	PMID:18925637	pubmed	18925637	create date:2008/10/18 | first author:McMillan P
Differential expression of canonical (classical) transient receptor potential channels in guinea pig enteric nervous system.	/pubmed/18925632	Liu S, Qu MH, Ren W, Hu HZ, Gao N, Wang GD, Wang XY, Fei G, Zuo F, Xia Y, Wood JD.	J Comp Neurol. 2008 Dec 20;511(6):847-62.	J Comp Neurol. 2008	PubMed	citation	PMID:18925632	pubmed	18925632	create date:2008/10/18 | first author:Liu S
Sustained delivery of NT-3 from lens fiber cells in transgenic mice reveals specificity of neuroprotection in retinal degenerations.	/pubmed/18925574	Lavail MM, Nishikawa S, Duncan JL, Yang H, Matthes MT, Yasumura D, Vollrath D, Overbeek PA, Ash JD, Robinson ML.	J Comp Neurol. 2008 Dec 20;511(6):724-35.	J Comp Neurol. 2008	PubMed	citation	PMID:18925574	pubmed	18925574	create date:2008/10/18 | first author:Lavail MM
Limited intravascular coupling in the rodent brainstem and retina supports a role for glia in regional blood flow.	/pubmed/18925566	Kuo IY, Chan-Ling T, Wojcikiewicz RJ, Hill CE.	J Comp Neurol. 2008 Dec 20;511(6):773-87.	J Comp Neurol. 2008	PubMed	citation	PMID:18925566	pubmed	18925566	create date:2008/10/18 | first author:Kuo IY
Types of taste circuits synaptically linked to a few geniculate ganglion neurons.	/pubmed/18925565	Zaidi FN, Todd K, Enquist L, Whitehead MC.	J Comp Neurol. 2008 Dec 20;511(6):753-72.	J Comp Neurol. 2008	PubMed	citation	PMID:18925565	pubmed	18925565	create date:2008/10/18 | first author:Zaidi FN
Title	URL	Description	Details	ShortDetails	Resource	Type	Identifiers	Db	EntrezUID	Properties
Descending brain-spinal cord projections in a primitive vertebrate, the lamprey: cerebrospinal fluid-contacting and dopaminergic neurons.	/pubmed/18925562	Barreiro-Iglesias A, Villar-Cerviño V, Anadón R, Rodicio MC.	J Comp Neurol. 2008 Dec 20;511(6):711-23.	J Comp Neurol. 2008	PubMed	citation	PMID:18925562	pubmed	18925562	create date:2008/10/18 | first author:Barreiro-Iglesias A
Cervical prephrenic interneurons in the normal and lesioned spinal cord of the adult rat.	/pubmed/18924146	Lane MA, White TE, Coutts MA, Jones AL, Sandhu MS, Bloom DC, Bolser DC, Yates BJ, Fuller DD, Reier PJ.	J Comp Neurol. 2008 Dec 10;511(5):692-709.	J Comp Neurol. 2008	PubMed	citation	PMID:18924146	pubmed	18924146	create date:2008/10/17 | first author:Lane MA
Acetylcholine innervation of the adult rat thalamus: distribution and ultrastructural features in dorsolateral geniculate, parafascicular, and reticular thalamic nuclei.	/pubmed/18924144	Parent M, Descarries L.	J Comp Neurol. 2008 Dec 10;511(5):678-91.	J Comp Neurol. 2008	PubMed	citation	PMID:18924144	pubmed	18924144	create date:2008/10/17 | first author:Parent M
Interplay among catecholamine systems: dopamine binds to alpha2-adrenergic receptors in birds and mammals.	/pubmed/18924139	Cornil CA, Ball GF.	J Comp Neurol. 2008 Dec 10;511(5):610-27.	J Comp Neurol. 2008	PubMed	citation	PMID:18924139	pubmed	18924139	create date:2008/10/17 | first author:Cornil CA
Increased AMPA receptor GluR1 subunit incorporation in rat hippocampal CA1 synapses during benzodiazepine withdrawal.	/pubmed/18924138	Das P, Lilly SM, Zerda R, Gunning WT 3rd, Alvarez FJ, Tietz EI.	J Comp Neurol. 2008 Dec 20;511(6):832-46.	J Comp Neurol. 2008	PubMed	citation	PMID:18924138	pubmed	18924138	create date:2008/10/17 | first author:Das P
Comparative analysis of cadherin expression and connectivity patterns in the cerebellar system of ferret and mouse.	/pubmed/18855899	Neudert F, Nuernberger KK, Redies C.	J Comp Neurol. 2008 Dec 20;511(6):736-52.	J Comp Neurol. 2008	PubMed	citation	PMID:18855899	pubmed	18855899	create date:2008/10/16 | first author:Neudert F
Distribution of vesicular glutamate transporter 2 and glutamate receptor 1 mRNA in the central nervous system of the pigeon (Columba livia).	/pubmed/18855881	Islam MR, Atoji Y.	J Comp Neurol. 2008 Dec 10;511(5):658-77.	J Comp Neurol. 2008	PubMed	citation	PMID:18855881	pubmed	18855881	create date:2008/10/16 | first author:Islam MR
Sex differences and laterality in astrocyte number and complexity in the adult rat medial amygdala.	/pubmed/18853427	Johnson RT, Breedlove SM, Jordan CL.	J Comp Neurol. 2008 Dec 10;511(5):599-609.	J Comp Neurol. 2008	PubMed	citation	PMID:18853427	pubmed	18853427	create date:2008/10/15 | first author:Johnson RT
Type 1 corticotropin-releasing factor receptor expression reported in BAC transgenic mice: implications for reconciling ligand-receptor mismatch in the central corticotropin-releasing factor system.	/pubmed/18853426	Justice NJ, Yuan ZF, Sawchenko PE, Vale W.	J Comp Neurol. 2008 Dec 1;511(4):479-96.	J Comp Neurol. 2008	PubMed	citation	PMID:18853426	pubmed	18853426	create date:2008/10/15 | first author:Justice NJ
Spatiotemporal characteristics of astroglial death in the rat hippocampo-entorhinal complex following pilocarpine-induced status epilepticus.	/pubmed/18853423	Kim DS, Kim JE, Kwak SE, Choi KC, Kim DW, Kwon OS, Choi SY, Kang TC.	J Comp Neurol. 2008 Dec 10;511(5):581-98.	J Comp Neurol. 2008	PubMed	citation	PMID:18853423	pubmed	18853423	create date:2008/10/15 | first author:Kim DS
Inputs to the ventrolateral bed nucleus of the stria terminalis.	/pubmed/18853414	Shin JW, Geerling JC, Loewy AD.	J Comp Neurol. 2008 Dec 10;511(5):628-57.	J Comp Neurol. 2008	PubMed	citation	PMID:18853414	pubmed	18853414	create date:2008/10/15 | first author:Shin JW
Intrinsic connections of the macaque monkey hippocampal formation: I. Dentate gyrus.	/pubmed/18844234	Kondo H, Lavenex P, Amaral DG.	J Comp Neurol. 2008 Dec 1;511(4):497-520.	J Comp Neurol. 2008	PubMed	citation	PMID:18844234	pubmed	18844234	create date:2008/10/11 | first author:Kondo H
Gradual morphogenesis of retinal neurons in the peripheral retinal margin of adult monkeys and humans.	/pubmed/18839410	Martínez-Navarrete GC, Angulo A, Martín-Nieto J, Cuenca N.	J Comp Neurol. 2008 Dec 1;511(4):557-80.	J Comp Neurol. 2008	PubMed	citation	PMID:18839410	pubmed	18839410	create date:2008/10/08 | first author:Martínez-Navarrete GC
Visualizing mechanosensory endings of TrkC-expressing neurons in HS3ST-2-hPLAP mice.	/pubmed/18839409	Hasegawa H, Wang F.	J Comp Neurol. 2008 Dec 1;511(4):543-56.	J Comp Neurol. 2008	PubMed	citation	PMID:18839409	pubmed	18839409	create date:2008/10/08 | first author:Hasegawa H
Comparative analysis of serotonin receptor (HTR1A/HTR1B families) and transporter (slc6a4a/b) gene expression in the zebrafish brain.	/pubmed/18839395	Norton WH, Folchert A, Bally-Cuif L.	J Comp Neurol. 2008 Dec 1;511(4):521-42.	J Comp Neurol. 2008	PubMed	citation	PMID:18839395	pubmed	18839395	create date:2008/10/08 | first author:Norton WH
Neuroarchitecture of the central complex of the desert locust: Intrinsic and columnar neurons.	/pubmed/18837039	Heinze S, Homberg U.	J Comp Neurol. 2008 Dec 1;511(4):454-78.	J Comp Neurol. 2008	PubMed	citation	PMID:18837039	pubmed	18837039	create date:2008/10/07 | first author:Heinze S
Neurochemical characterization of sea lamprey taste buds and afferent gustatory fibers: presence of serotonin, calretinin, and CGRP immunoreactivity in taste bud bi-ciliated cells of the earliest vertebrates.	/pubmed/18831528	Barreiro-Iglesias A, Villar-Cerviño V, Villar-Cheda B, Anadón R, Rodicio MC.	J Comp Neurol. 2008 Dec 1;511(4):438-53.	J Comp Neurol. 2008	PubMed	citation	PMID:18831528	pubmed	18831528	create date:2008/10/04 | first author:Barreiro-Iglesias A
Downregulation of glial glutamate transporters after dopamine denervation in the striatum of 6-hydroxydopamine-lesioned rats.	/pubmed/18831527	Chung EK, Chen LW, Chan YS, Yung KK.	J Comp Neurol. 2008 Dec 1;511(4):421-37.	J Comp Neurol. 2008	PubMed	citation	PMID:18831527	pubmed	18831527	create date:2008/10/04 | first author:Chung EK
Wnt/Frizzled family members mediate olfactory sensory neuron axon extension.	/pubmed/18803244	Rodriguez-Gil DJ, Greer CA.	J Comp Neurol. 2008 Nov 20;511(3):301-17.	J Comp Neurol. 2008	PubMed	citation	PMID:18803244	pubmed	18803244	create date:2008/09/23 | first author:Rodriguez-Gil DJ
Thalamocortical maturation in mice is influenced by body weight.	/pubmed/18803242	Hoerder-Suabedissen A, Paulsen O, Molnár Z.	J Comp Neurol. 2008 Nov 20;511(3):415-20.	J Comp Neurol. 2008	PubMed	citation	PMID:18803242	pubmed	18803242	create date:2008/09/23 | first author:Hoerder-Suabedissen A
Reinforcement of cell junctions correlates with the absence of hair cell regeneration in mammals and its occurrence in birds.	/pubmed/18803241	Burns JC, Christophel JJ, Collado MS, Magnus C, Carfrae M, Corwin JT.	J Comp Neurol. 2008 Nov 20;511(3):396-414. Erratum in: J Comp Neurol. 2011 Dec 15;519(18):3816. Burns, Joseph [corrected to Burns, Joseph C].	J Comp Neurol. 2008	PubMed	citation	PMID:18803241	pubmed	18803241	create date:2008/09/23 | first author:Burns JC
Selective contribution of interleukin-6 and leptin to brain inflammatory signals induced by systemic LPS injection in mice.	/pubmed/18803240	Rummel C, Inoue W, Sachot C, Poole S, Hübschle T, Luheshi GN.	J Comp Neurol. 2008 Nov 20;511(3):373-95.	J Comp Neurol. 2008	PubMed	citation	PMID:18803240	pubmed	18803240	create date:2008/09/23 | first author:Rummel C
Altered olfactory epithelial structure and function in feline models of mucopolysaccharidoses I and VI.	/pubmed/18803239	Lischka FW, Gomez G, Yee KK, Dankulich-Nagrudny L, Lo L, Haskins ME, Rawson NE.	J Comp Neurol. 2008 Nov 20;511(3):360-72.	J Comp Neurol. 2008	PubMed	citation	PMID:18803239	pubmed	18803239	create date:2008/09/23 | first author:Lischka FW
Functional foveae in an electrosensory system.	/pubmed/18803238	Bacelo J, Engelmann J, Hollmann M, von der Emde G, Grant K.	J Comp Neurol. 2008 Nov 20;511(3):342-59.	J Comp Neurol. 2008	PubMed	citation	PMID:18803238	pubmed	18803238	create date:2008/09/23 | first author:Bacelo J
Morphological differences between wild-type and transgenic superoxide dismutase 1 lumbar motoneurons in postnatal mice.	/pubmed/18803237	Amendola J, Durand J.	J Comp Neurol. 2008 Nov 20;511(3):329-41.	J Comp Neurol. 2008	PubMed	citation	PMID:18803237	pubmed	18803237	create date:2008/09/23 | first author:Amendola J
Adult dorsal root ganglia sensory neurons express the early neuronal fate marker doublecortin.	/pubmed/18803236	Dellarole A, Grilli M.	J Comp Neurol. 2008 Nov 20;511(3):318-28.	J Comp Neurol. 2008	PubMed	citation	PMID:18803236	pubmed	18803236	create date:2008/09/23 | first author:Dellarole A
Expression of neuronal nicotinic acetylcholine receptor subunit mRNAs in rat hippocampal GABAergic interneurons.	/pubmed/18792073	Son JH, Winzer-Serhan UH.	J Comp Neurol. 2008 Nov 10;511(2):286-99.	J Comp Neurol. 2008	PubMed	citation	PMID:18792073	pubmed	18792073	create date:2008/09/16 | first author:Son JH
Rhinal and dorsolateral prefrontal cortex lesions produce selective impairments in object and spatial learning and memory in canines.	/pubmed/18792072	Christie LA, Saunders RC, Kowalska DM, MacKay WA, Head E, Cotman CW.	J Comp Neurol. 2008 Nov 10;511(2):257-70.	J Comp Neurol. 2008	PubMed	citation	PMID:18792072	pubmed	18792072	create date:2008/09/16 | first author:Christie LA
Changes in apical dendritic structure correlate with sustained ERK1/2 phosphorylation in medial prefrontal cortex of a rat model of dopamine D1 receptor agonist sensitization.	/pubmed/18785628	Papadeas ST, Halloran C, McCown TJ, Breese GR, Blake BL.	J Comp Neurol. 2008 Nov 10;511(2):271-85.	J Comp Neurol. 2008	PubMed	citation	PMID:18785628	pubmed	18785628	create date:2008/09/13 | first author:Papadeas ST
Species differences in the expression of Ahi1, a protein implicated in the neurodevelopmental disorder Joubert syndrome, with preferential accumulation to stigmoid bodies.	/pubmed/18785627	Doering JE, Kane K, Hsiao YC, Yao C, Shi B, Slowik AD, Dhagat B, Scott DD, Ault JG, Page-McCaw PS, Ferland RJ.	J Comp Neurol. 2008 Nov 10;511(2):238-56.	J Comp Neurol. 2008	PubMed	citation	PMID:18785627	pubmed	18785627	create date:2008/09/13 | first author:Doering JE
Calbindin-D28k and calretinin expression in the forebrain of anuran and urodele amphibians: further support for newly identified subdivisions.	/pubmed/18781620	Morona R, González A.	J Comp Neurol. 2008 Nov 10;511(2):187-220.	J Comp Neurol. 2008	PubMed	citation	PMID:18781620	pubmed	18781620	create date:2008/09/11 | first author:Morona R
The medial paralemniscal nucleus and its afferent neuronal connections in rat.	/pubmed/18770870	Varga T, Palkovits M, Usdin TB, Dobolyi A.	J Comp Neurol. 2008 Nov 10;511(2):221-37.	J Comp Neurol. 2008	PubMed	citation	PMID:18770870	pubmed	18770870	create date:2008/09/05 | first author:Varga T
Estradiol modulates neural responses to song in a seasonal songbird.	/pubmed/18770869	Maney DL, Goode CT, Lange HS, Sanford SE, Solomon BL.	J Comp Neurol. 2008 Nov 10;511(2):173-86.	J Comp Neurol. 2008	PubMed	citation	PMID:18770869	pubmed	18770869	create date:2008/09/05 | first author:Maney DL
High-affinity Na+/K+-dependent glutamate transporter EAAT4 is expressed throughout the rat fore- and midbrain.	/pubmed/18770868	Massie A, Cnops L, Smolders I, McCullumsmith R, Kooijman R, Kwak S, Arckens L, Michotte Y.	J Comp Neurol. 2008 Nov 10;511(2):155-72.	J Comp Neurol. 2008	PubMed	citation	PMID:18770868	pubmed	18770868	create date:2008/09/05 | first author:Massie A
Expression of kin of irregular chiasm-like 3/mKirre in proprioceptive neurons of the dorsal root ganglia and its interaction with nephrin in muscle spindles.	/pubmed/18752272	Komori T, Gyobu H, Ueno H, Kitamura T, Senba E, Morikawa Y.	J Comp Neurol. 2008 Nov 1;511(1):92-108.	J Comp Neurol. 2008	PubMed	citation	PMID:18752272	pubmed	18752272	create date:2008/08/30 | first author:Komori T
Afferent connections of septal nuclei of the domestic chick (Gallus domesticus): a retrograde pathway tracing study.	/pubmed/18752269	Montagnese CM, Zachar G, Bálint E, Csillag A.	J Comp Neurol. 2008 Nov 1;511(1):109-50.	J Comp Neurol. 2008	PubMed	citation	PMID:18752269	pubmed	18752269	create date:2008/08/30 | first author:Montagnese CM
Ultrastructural analysis of the cristae ampullares in the squirrel monkey (Saimiri sciureus).	/pubmed/18729176	Lysakowski A, Goldberg JM.	J Comp Neurol. 2008 Nov 1;511(1):47-64.	J Comp Neurol. 2008	PubMed	citation	PMID:18729176	pubmed	18729176	create date:2008/08/30 | first author:Lysakowski A
Neuroanatomy of the complex tibial organ of Stenopelmatus (Orthoptera: Ensifera: Stenopelmatidae).	/pubmed/18729154	Strauss J, Lakes-Harlan R.	J Comp Neurol. 2008 Nov 1;511(1):81-91.	J Comp Neurol. 2008	PubMed	citation	PMID:18729154	pubmed	18729154	create date:2008/08/30 | first author:Strauss J
Developmental and spatial expression pattern of alpha-taxilin in the rat central nervous system.	/pubmed/18729150	Sakakibara S, Nakadate K, Tanaka-Nakadate S, Yoshida K, Nogami S, Shirataki H, Ueda S.	J Comp Neurol. 2008 Nov 1;511(1):65-80.	J Comp Neurol. 2008	PubMed	citation	PMID:18729150	pubmed	18729150	create date:2008/08/30 | first author:Sakakibara S
Neonatal hypoxic/ischemic brain injury induces production of calretinin-expressing interneurons in the striatum.	/pubmed/18720478	Yang Z, You Y, Levison SW.	J Comp Neurol. 2008 Nov 1;511(1):19-33.	J Comp Neurol. 2008	PubMed	citation	PMID:18720478	pubmed	18720478	create date:2008/08/23 | first author:Yang Z
Ultrastructural localization of extranuclear progestin receptors in the rat hippocampal formation.	/pubmed/18720413	Waters EM, Torres-Reveron A, McEwen BS, Milner TA.	J Comp Neurol. 2008 Nov 1;511(1):34-46.	J Comp Neurol. 2008	PubMed	citation	PMID:18720413	pubmed	18720413	create date:2008/08/23 | first author:Waters EM
A quantitative study of spinothalamic neurons in laminae I, III, and IV in lumbar and cervical segments of the rat spinal cord.	/pubmed/18720412	Al-Khater KM, Kerr R, Todd AJ.	J Comp Neurol. 2008 Nov 1;511(1):1-18.	J Comp Neurol. 2008	PubMed	citation	PMID:18720412	pubmed	18720412	create date:2008/08/23 | first author:Al-Khater KM
The ventral nucleus of the lateral lemniscus of the gerbil (Meriones unguiculatus): organization of connections with the cochlear nucleus and the inferior colliculus.	/pubmed/18709666	Benson CG, Cant NB.	J Comp Neurol. 2008 Oct 20;510(6):673-90.	J Comp Neurol. 2008	PubMed	citation	PMID:18709666	pubmed	18709666	create date:2008/08/19 | first author:Benson CG
Muscarinic-2 and orexin-2 receptors on GABAergic and other neurons in the rat mesopontine tegmentum and their potential role in sleep-wake state control.	/pubmed/18709662	Brischoux F, Mainville L, Jones BE.	J Comp Neurol. 2008 Oct 20;510(6):607-30.	J Comp Neurol. 2008	PubMed	citation	PMID:18709662	pubmed	18709662	create date:2008/08/19 | first author:Brischoux F
Serine racemase is predominantly localized in neurons in mouse brain.	/pubmed/18698599	Miya K, Inoue R, Takata Y, Abe M, Natsume R, Sakimura K, Hongou K, Miyawaki T, Mori H.	J Comp Neurol. 2008 Oct 20;510(6):641-54.	J Comp Neurol. 2008	PubMed	citation	PMID:18698599	pubmed	18698599	create date:2008/08/14 | first author:Miya K
Estradiol and progesterone differentially regulate the dendritic arbor of neurons in the hypothalamic ventromedial nucleus of the female rat (Rattus norvegicus).	/pubmed/18698598	Griffin GD, Flanagan-Cato LM.	J Comp Neurol. 2008 Oct 20;510(6):631-40.	J Comp Neurol. 2008	PubMed	citation	PMID:18698598	pubmed	18698598	create date:2008/08/14 | first author:Griffin GD
Nicotinic acetylcholine receptor subunit mRNA expression in adult and developing rat medullary catecholamine neurons.	/pubmed/18698592	O'Leary KT, Loughlin SE, Chen Y, Leslie FM.	J Comp Neurol. 2008 Oct 20;510(6):655-72.	J Comp Neurol. 2008	PubMed	citation	PMID:18698592	pubmed	18698592	create date:2008/08/14 | first author:O'Leary KT
Distribution and neurochemical characterization of neurons expressing GIRK channels in the rat brain.	/pubmed/18698588	Saenz del Burgo L, Cortes R, Mengod G, Zarate J, Echevarria E, Salles J.	J Comp Neurol. 2008 Oct 20;510(6):581-606.	J Comp Neurol. 2008	PubMed	citation	PMID:18698588	pubmed	18698588	create date:2008/08/14 | first author:Saenz del Burgo L
Minimal latency to hippocampal epileptogenesis and clinical epilepsy after perforant pathway stimulation-induced status epilepticus in awake rats.	/pubmed/18697194	Bumanglag AV, Sloviter RS.	J Comp Neurol. 2008 Oct 20;510(6):561-80.	J Comp Neurol. 2008	PubMed	citation	PMID:18697194	pubmed	18697194	create date:2008/08/13 | first author:Bumanglag AV
Syntaxin 3b is a t-SNARE specific for ribbon synapses of the retina.	/pubmed/18683220	Curtis LB, Doneske B, Liu X, Thaller C, McNew JA, Janz R.	J Comp Neurol. 2008 Oct 10;510(5):550-9.	J Comp Neurol. 2008	PubMed	citation	PMID:18683220	pubmed	18683220	create date:2008/08/07 | first author:Curtis LB
Title	URL	Description	Details	ShortDetails	Resource	Type	Identifiers	Db	EntrezUID	Properties
The midget-parvocellular pathway of marmoset retina: a quantitative light microscopic study.	/pubmed/18683219	Telkes I, Lee SC, Jusuf PR, Grünert U.	J Comp Neurol. 2008 Oct 10;510(5):539-49.	J Comp Neurol. 2008	PubMed	citation	PMID:18683219	pubmed	18683219	create date:2008/08/07 | first author:Telkes I
Retinal anatomy and visual performance in a diurnal cone-rich laboratory rodent, the Nile grass rat (Arvicanthis niloticus).	/pubmed/18680202	Gaillard F, Bonfield S, Gilmour GS, Kuny S, Mema SC, Martin BT, Smale L, Crowder N, Stell WK, Sauvé Y.	J Comp Neurol. 2008 Oct 10;510(5):525-38.	J Comp Neurol. 2008	PubMed	citation	PMID:18680202	pubmed	18680202	create date:2008/08/06 | first author:Gaillard F
Localization of Kv2.2 protein in Xenopus laevis embryos and tadpoles.	/pubmed/18680201	Gravagna NG, Knoeckel CS, Taylor AD, Hultgren BA, Ribera AB.	J Comp Neurol. 2008 Oct 10;510(5):508-24.	J Comp Neurol. 2008	PubMed	citation	PMID:18680201	pubmed	18680201	create date:2008/08/06 | first author:Gravagna NG
Differential expression of the multidrug resistance-related proteins ABCb1 and ABCc1 between blood-brain interfaces.	/pubmed/18680196	Gazzin S, Strazielle N, Schmitt C, Fevre-Montange M, Ostrow JD, Tiribelli C, Ghersi-Egea JF.	J Comp Neurol. 2008 Oct 10;510(5):497-507.	J Comp Neurol. 2008	PubMed	citation	PMID:18680196	pubmed	18680196	create date:2008/08/06 | first author:Gazzin S
Probing neurochemical structure and function of retinal ON bipolar cells with a transgenic mouse.	/pubmed/18671302	Dhingra A, Sulaiman P, Xu Y, Fina ME, Veh RW, Vardi N.	J Comp Neurol. 2008 Oct 10;510(5):484-96.	J Comp Neurol. 2008	PubMed	citation	PMID:18671302	pubmed	18671302	create date:2008/08/02 | first author:Dhingra A
Sensory-dependent asymmetry for a urine-responsive olfactory bulb glomerulus.	/pubmed/18671299	Oliva AM, Jones KR, Restrepo D.	J Comp Neurol. 2008 Oct 10;510(5):475-83.	J Comp Neurol. 2008	PubMed	citation	PMID:18671299	pubmed	18671299	create date:2008/08/02 | first author:Oliva AM
Region-specific alterations in astroglial TWIK-related acid-sensitive K+-1 channel immunoreactivity in the rat hippocampal complex following pilocarpine-induced status epilepticus.	/pubmed/18671295	Kim JE, Kwak SE, Choi SY, Kang TC.	J Comp Neurol. 2008 Oct 10;510(5):463-74.	J Comp Neurol. 2008	PubMed	citation	PMID:18671295	pubmed	18671295	create date:2008/08/02 | first author:Kim JE
Comprehensive Wnt-related gene expression during cochlear duct development in chicken.	/pubmed/18671253	Sienknecht UJ, Fekete DM.	J Comp Neurol. 2008 Oct 1;510(4):378-95.	J Comp Neurol. 2008	PubMed	citation	PMID:18671253	pubmed	18671253	create date:2008/08/02 | first author:Sienknecht UJ
Distribution of voltage-gated potassium and hyperpolarization-activated channels in sensory afferent fibers in the rat carotid body.	/pubmed/18668683	Buniel M, Glazebrook PA, Ramirez-Navarro A, Kunze DL.	J Comp Neurol. 2008 Oct 1;510(4):367-77.	J Comp Neurol. 2008	PubMed	citation	PMID:18668683	pubmed	18668683	create date:2008/08/01 | first author:Buniel M
Thalamic connections of architectonic subdivisions of temporal cortex in grey squirrels (Sciurus carolinensis).	/pubmed/18666125	Wong P, Gharbawie OA, Luethke LE, Kaas JH.	J Comp Neurol. 2008 Oct 1;510(4):440-61.	J Comp Neurol. 2008	PubMed	citation	PMID:18666125	pubmed	18666125	create date:2008/07/31 | first author:Wong P
Fgf signaling in the zebrafish adult brain: association of Fgf activity with ventricular zones but not cell proliferation.	/pubmed/18666124	Topp S, Stigloher C, Komisarczuk AZ, Adolf B, Becker TS, Bally-Cuif L.	J Comp Neurol. 2008 Oct 1;510(4):422-39.	J Comp Neurol. 2008	PubMed	citation	PMID:18666124	pubmed	18666124	create date:2008/07/31 | first author:Topp S
Morphological analysis of the mormyrid cerebellum using immunohistochemistry, with emphasis on the unusual neuronal organization of the valvula.	/pubmed/18663756	Meek J, Yang JY, Han VZ, Bell CC.	J Comp Neurol. 2008 Oct 1;510(4):396-421.	J Comp Neurol. 2008	PubMed	citation	PMID:18663756	pubmed	18663756	create date:2008/07/30 | first author:Meek J
ERM proteins regulate growth cone responses to Sema3A.	/pubmed/18651636	Mintz CD, Carcea I, McNickle DG, Dickson TC, Ge Y, Salton SR, Benson DL.	J Comp Neurol. 2008 Oct 1;510(4):351-66.	J Comp Neurol. 2008	PubMed	citation	PMID:18651636	pubmed	18651636	create date:2008/07/25 | first author:Mintz CD
The accessory olfactory bulb in the adult rat: a cytological study of its cell types, neuropil, neuronal modules, and interactions with the main olfactory system.	/pubmed/18634021	Larriva-Sahd J.	J Comp Neurol. 2008 Sep 20;510(3):309-50.	J Comp Neurol. 2008	PubMed	citation	PMID:18634021	pubmed	18634021	create date:2008/07/18 | first author:Larriva-Sahd J
Anatomical and functional characterization of neuropil in the gracile fasciculus.	/pubmed/18634004	Ramer MS.	J Comp Neurol. 2008 Sep 20;510(3):283-96.	J Comp Neurol. 2008	PubMed	citation	PMID:18634004	pubmed	18634004	create date:2008/07/18 | first author:Ramer MS
Delayed death of identified reticulospinal neurons after spinal cord injury in lampreys.	/pubmed/18634003	Shifman MI, Zhang G, Selzer ME.	J Comp Neurol. 2008 Sep 20;510(3):269-82.	J Comp Neurol. 2008	PubMed	citation	PMID:18634003	pubmed	18634003	create date:2008/07/18 | first author:Shifman MI
Connections and synaptic function in the posteroventral cochlear nucleus of deaf jerker mice.	/pubmed/18634002	Cao XJ, McGinley MJ, Oertel D.	J Comp Neurol. 2008 Sep 20;510(3):297-308.	J Comp Neurol. 2008	PubMed	citation	PMID:18634002	pubmed	18634002	create date:2008/07/18 | first author:Cao XJ
Retinal ganglion cell inputs to the koniocellular pathway.	/pubmed/18626946	Szmajda BA, Grünert U, Martin PR.	J Comp Neurol. 2008 Sep 20;510(3):251-68.	J Comp Neurol. 2008	PubMed	citation	PMID:18626946	pubmed	18626946	create date:2008/07/16 | first author:Szmajda BA
Sox9 is expressed in mouse multipotent retinal progenitor cells and functions in Müller glial cell development.	/pubmed/18626943	Poché RA, Furuta Y, Chaboissier MC, Schedl A, Behringer RR.	J Comp Neurol. 2008 Sep 20;510(3):237-50.	J Comp Neurol. 2008	PubMed	citation	PMID:18626943	pubmed	18626943	create date:2008/07/16 | first author:Poché RA
The spatial distribution of glutamatergic inputs to dendrites of retinal ganglion cells.	/pubmed/18623177	Jakobs TC, Koizumi A, Masland RH.	J Comp Neurol. 2008 Sep 10;510(2):221-36.	J Comp Neurol. 2008	PubMed	citation	PMID:18623177	pubmed	18623177	create date:2008/07/16 | first author:Jakobs TC
Regional and cellular localization of the CXCl12/SDF-1 chemokine receptor CXCR7 in the developing and adult rat brain.	/pubmed/18615560	Schönemeier B, Kolodziej A, Schulz S, Jacobs S, Hoellt V, Stumm R.	J Comp Neurol. 2008 Sep 10;510(2):207-20.	J Comp Neurol. 2008	PubMed	citation	PMID:18615560	pubmed	18615560	create date:2008/07/11 | first author:Schönemeier B
Anatomical and neurochemical characterization of dopaminergic interplexiform processes in mouse and rat retinas.	/pubmed/18615559	Witkovsky P, Gábriel R, Krizaj D.	J Comp Neurol. 2008 Sep 10;510(2):158-74.	J Comp Neurol. 2008	PubMed	citation	PMID:18615559	pubmed	18615559	create date:2008/07/11 | first author:Witkovsky P
Expression and adhesion profiles of SynCAM molecules indicate distinct neuronal functions.	/pubmed/18615557	Thomas LA, Akins MR, Biederer T.	J Comp Neurol. 2008 Sep 1;510(1):47-67.	J Comp Neurol. 2008	PubMed	citation	PMID:18615557	pubmed	18615557	create date:2008/07/11 | first author:Thomas LA
Comparative study of the distribution of the alpha-subunits of voltage-gated sodium channels in normal and axotomized rat dorsal root ganglion neurons.	/pubmed/18615542	Fukuoka T, Kobayashi K, Yamanaka H, Obata K, Dai Y, Noguchi K.	J Comp Neurol. 2008 Sep 10;510(2):188-206.	J Comp Neurol. 2008	PubMed	citation	PMID:18615542	pubmed	18615542	create date:2008/07/11 | first author:Fukuoka T
Contralateral corticothalamic projections from MI whisker cortex: potential route for modulating hemispheric interactions.	/pubmed/18615539	Alloway KD, Olson ML, Smith JB.	J Comp Neurol. 2008 Sep 1;510(1):100-16.	J Comp Neurol. 2008	PubMed	citation	PMID:18615539	pubmed	18615539	create date:2008/07/11 | first author:Alloway KD
A dual system of intercellular calcium signaling in glial nets associated with lanceolate sensory endings in rat vibrissae.	/pubmed/18615537	Takahashi-Iwanaga H, Nio-Kobayashi J, Habara Y, Furuya K.	J Comp Neurol. 2008 Sep 1;510(1):68-78.	J Comp Neurol. 2008	PubMed	citation	PMID:18615537	pubmed	18615537	create date:2008/07/11 | first author:Takahashi-Iwanaga H
Spatiotemporal distribution of proteoglycans in the developing rat's barrel field and the effects of early deafferentation.	/pubmed/18615535	Bahia CP, Houzel JC, Picanço-Diniz CW, Pereira A Jr.	J Comp Neurol. 2008 Sep 10;510(2):145-57.	J Comp Neurol. 2008	PubMed	citation	PMID:18615535	pubmed	18615535	create date:2008/07/11 | first author:Bahia CP
Chronically increased ciliary neurotrophic factor and fibroblast growth factor-2 expression after spinal contusion in rats.	/pubmed/18615534	Tripathi RB, McTigue DM.	J Comp Neurol. 2008 Sep 10;510(2):129-44.	J Comp Neurol. 2008	PubMed	citation	PMID:18615534	pubmed	18615534	create date:2008/07/11 | first author:Tripathi RB
Ultrastructural examination of diffuse and specific tectopulvinar projections in the tree shrew.	/pubmed/18615501	Chomsung RD, Petry HM, Bickford ME.	J Comp Neurol. 2008 Sep 1;510(1):24-46.	J Comp Neurol. 2008	PubMed	citation	PMID:18615501	pubmed	18615501	create date:2008/07/11 | first author:Chomsung RD
Participation of mu-opioid, GABA(B), and NK1 receptors of major pain control medullary areas in pathways targeting the rat spinal cord: implications for descending modulation of nociceptive transmission.	/pubmed/18615498	Pinto M, Sousa M, Lima D, Tavares I.	J Comp Neurol. 2008 Sep 10;510(2):175-87.	J Comp Neurol. 2008	PubMed	citation	PMID:18615498	pubmed	18615498	create date:2008/07/11 | first author:Pinto M
Distinct molecular pathways for development of telencephalic interneuron subtypes revealed through analysis of Lhx6 mutants.	/pubmed/18613121	Zhao Y, Flandin P, Long JE, Cuesta MD, Westphal H, Rubenstein JL.	J Comp Neurol. 2008 Sep 1;510(1):79-99.	J Comp Neurol. 2008	PubMed	citation	PMID:18613121	pubmed	18613121	create date:2008/07/10 | first author:Zhao Y
Wolfram syndrome 1 (Wfs1) gene expression in the normal mouse visual system.	/pubmed/18613120	Kawano J, Tanizawa Y, Shinoda K.	J Comp Neurol. 2008 Sep 1;510(1):1-23. Erratum in: J Comp Neurol. 2008 Nov 1;511(1):151-3.	J Comp Neurol. 2008	PubMed	citation	PMID:18613120	pubmed	18613120	create date:2008/07/10 | first author:Kawano J
A comparative quantitative analysis of cytoarchitecture and minicolumnar organization in Broca's area in humans and great apes.	/pubmed/18612968	Schenker NM, Buxhoeveden DP, Blackmon WL, Amunts K, Zilles K, Semendeferi K.	J Comp Neurol. 2008 Sep 1;510(1):117-28.	J Comp Neurol. 2008	PubMed	citation	PMID:18612968	pubmed	18612968	create date:2008/07/10 | first author:Schenker NM
Espin actin-cytoskeletal proteins are in rat type I spiral ganglion neurons and include splice-isoforms with a functional nuclear localization signal.	/pubmed/18551532	Sekerková G, Zheng L, Mugnaini E, Bartles JR.	J Comp Neurol. 2008 Aug 20;509(6):661-76.	J Comp Neurol. 2008	PubMed	citation	PMID:18551532	pubmed	18551532	create date:2008/06/14 | first author:Sekerková G
Distribution of Wfs1 protein in the central nervous system of the mouse and its relation to clinical symptoms of the Wolfram syndrome.	/pubmed/18551525	Luuk H, Koks S, Plaas M, Hannibal J, Rehfeld JF, Vasar E.	J Comp Neurol. 2008 Aug 20;509(6):642-60.	J Comp Neurol. 2008	PubMed	citation	PMID:18551525	pubmed	18551525	create date:2008/06/14 | first author:Luuk H
Entorhinal cortex of the monkey: IV. Topographical and laminar organization of cortical afferents.	/pubmed/18551518	Insausti R, Amaral DG.	J Comp Neurol. 2008 Aug 20;509(6):608-41.	J Comp Neurol. 2008	PubMed	citation	PMID:18551518	pubmed	18551518	create date:2008/06/14 | first author:Insausti R
Differential reaction of outgrowing olfactory neurites monitored in explant culture.	/pubmed/18546281	Luxenhofer G, Breer H, Strotmann J.	J Comp Neurol. 2008 Aug 20;509(6):580-93.	J Comp Neurol. 2008	PubMed	citation	PMID:18546281	pubmed	18546281	create date:2008/06/12 | first author:Luxenhofer G
Beta-adrenergic receptors are differentially expressed in distinct interneuron subtypes in the rat hippocampus.	/pubmed/18546278	Cox DJ, Racca C, LeBeau FE.	J Comp Neurol. 2008 Aug 20;509(6):551-65.	J Comp Neurol. 2008	PubMed	citation	PMID:18546278	pubmed	18546278	create date:2008/06/12 | first author:Cox DJ
Postnatal reorganization of primary afferent terminal fields in the rat gustatory brainstem is determined by prenatal dietary history.	/pubmed/18546275	Mangold JE, Hill DL.	J Comp Neurol. 2008 Aug 20;509(6):594-607.	J Comp Neurol. 2008	PubMed	citation	PMID:18546275	pubmed	18546275	create date:2008/06/12 | first author:Mangold JE
First visualization of cholinergic cells and fibers by immunohistochemistry for choline acetyltransferase of the common type in the optic lobe and peduncle complex of Octopus vulgaris.	/pubmed/18543295	D'Este L, Kimura S, Casini A, Matsuo A, Bellier JP, Kimura H, Renda TG.	J Comp Neurol. 2008 Aug 20;509(6):566-79.	J Comp Neurol. 2008	PubMed	citation	PMID:18543295	pubmed	18543295	create date:2008/06/11 | first author:D'Este L
Bone morphogenetic protein regulation of enteric neuronal phenotypic diversity: relationship to timing of cell cycle exit.	/pubmed/18537141	Chalazonitis A, Pham TD, Li Z, Roman D, Guha U, Gomes W, Kan L, Kessler JA, Gershon MD.	J Comp Neurol. 2008 Aug 10;509(5):474-92.	J Comp Neurol. 2008	PubMed	citation	PMID:18537141	pubmed	18537141	create date:2008/06/10 | first author:Chalazonitis A
The neuronal organization of a unique cerebellar specialization: the valvula cerebelli of a mormyrid fish.	/pubmed/18537139	Shi Z, Zhang Y, Meek J, Qiao J, Han VZ.	J Comp Neurol. 2008 Aug 10;509(5):449-73.	J Comp Neurol. 2008	PubMed	citation	PMID:18537139	pubmed	18537139	create date:2008/06/10 | first author:Shi Z
Glial investment of the adult and developing antennal lobe of Drosophila.	/pubmed/18537134	Oland LA, Biebelhausen JP, Tolbert LP.	J Comp Neurol. 2008 Aug 10;509(5):526-50.	J Comp Neurol. 2008	PubMed	citation	PMID:18537134	pubmed	18537134	create date:2008/06/10 | first author:Oland LA
Murine intestinal cells expressing Trpm5 are mostly brush cells and express markers of neuronal and inflammatory cells.	/pubmed/18537122	Bezençon C, Fürholz A, Raymond F, Mansourian R, Métairon S, Le Coutre J, Damak S.	J Comp Neurol. 2008 Aug 10;509(5):514-25.	J Comp Neurol. 2008	PubMed	citation	PMID:18537122	pubmed	18537122	create date:2008/06/10 | first author:Bezençon C
Synaptic circuits of the Drosophila optic lobe: the input terminals to the medulla.	/pubmed/18537121	Takemura SY, Lu Z, Meinertzhagen IA.	J Comp Neurol. 2008 Aug 10;509(5):493-513.	J Comp Neurol. 2008	PubMed	citation	PMID:18537121	pubmed	18537121	create date:2008/06/10 | first author:Takemura SY
Distribution of a splice variant of choline acetyltransferase in the trigeminal ganglion and brainstem of the rat: comparison with calcitonin gene-related peptide and substance P.	/pubmed/18521856	Yasuhara O, Aimi Y, Matsuo A, Kimura H.	J Comp Neurol. 2008 Aug 1;509(4):436-48.	J Comp Neurol. 2008	PubMed	citation	PMID:18521856	pubmed	18521856	create date:2008/06/04 | first author:Yasuhara O
Circadian release of pigment-dispersing factor in the visual system of the housefly, Musca domestica.	/pubmed/18521854	Miśkiewicz K, Schürmann FW, Pyza E.	J Comp Neurol. 2008 Aug 1;509(4):422-35.	J Comp Neurol. 2008	PubMed	citation	PMID:18521854	pubmed	18521854	create date:2008/06/04 | first author:Miśkiewicz K
Immunohistochemical description of the endogenous cannabinoid system in the rat cerebellum and functionally related nuclei.	/pubmed/18521853	Suárez J, Bermúdez-Silva FJ, Mackie K, Ledent C, Zimmer A, Cravatt BF, de Fonseca FR.	J Comp Neurol. 2008 Aug 1;509(4):400-21.	J Comp Neurol. 2008	PubMed	citation	PMID:18521853	pubmed	18521853	create date:2008/06/04 | first author:Suárez J
Plasticity of lumbosacral propriospinal neurons is associated with the development of autonomic dysreflexia after thoracic spinal cord transection.	/pubmed/18512692	Hou S, Duale H, Cameron AA, Abshire SM, Lyttle TS, Rabchevsky AG.	J Comp Neurol. 2008 Aug 1;509(4):382-99.	J Comp Neurol. 2008	PubMed	citation	PMID:18512692	pubmed	18512692	create date:2008/06/03 | first author:Hou S
Antidepressant drug-induced stimulation of mouse hippocampal neurogenesis is age-dependent and altered by early life stress.	/pubmed/18512685	Navailles S, Hof PR, Schmauss C.	J Comp Neurol. 2008 Aug 1;509(4):372-81.	J Comp Neurol. 2008	PubMed	citation	PMID:18512685	pubmed	18512685	create date:2008/06/03 | first author:Navailles S
Title	URL	Description	Details	ShortDetails	Resource	Type	Identifiers	Db	EntrezUID	Properties
Quantitative assessment of glial cells in the human and guinea pig enteric nervous system with an anti-Sox8/9/10 antibody.	/pubmed/18512230	Hoff S, Zeller F, von Weyhern CW, Wegner M, Schemann M, Michel K, Rühl A.	J Comp Neurol. 2008 Aug 1;509(4):356-71.	J Comp Neurol. 2008	PubMed	citation	PMID:18512230	pubmed	18512230	create date:2008/05/31 | first author:Hoff S
Postnatal ontogeny of the transcription factor Lmx1b in the mouse central nervous system.	/pubmed/18512225	Dai JX, Hu ZL, Shi M, Guo C, Ding YQ.	J Comp Neurol. 2008 Aug 1;509(4):341-55.	J Comp Neurol. 2008	PubMed	citation	PMID:18512225	pubmed	18512225	create date:2008/05/31 | first author:Dai JX
Developmental and comparative aspects of posterior medial thalamocortical innervation of the barrel cortex in mice and rats.	/pubmed/18496871	Kichula EA, Huntley GW.	J Comp Neurol. 2008 Jul 20;509(3):239-58.	J Comp Neurol. 2008	PubMed	citation	PMID:18496871	pubmed	18496871	create date:2008/05/23 | first author:Kichula EA
Hormone-dependent expression of fasciclin II during ganglionic migration and fusion in the ventral nerve cord of the moth Manduca sexta.	/pubmed/18481278	Himes KE, Klukas KA, Fahrbach SE, Mesce KA.	J Comp Neurol. 2008 Jul 20;509(3):319-39.	J Comp Neurol. 2008	PubMed	citation	PMID:18481278	pubmed	18481278	create date:2008/05/16 | first author:Himes KE
Tauopathy with paired helical filaments in an aged chimpanzee.	/pubmed/18481275	Rosen RF, Farberg AS, Gearing M, Dooyema J, Long PM, Anderson DC, Davis-Turak J, Coppola G, Geschwind DH, Paré JF, Duong TQ, Hopkins WD, Preuss TM, Walker LC.	J Comp Neurol. 2008 Jul 20;509(3):259-70.	J Comp Neurol. 2008	PubMed	citation	PMID:18481275	pubmed	18481275	create date:2008/05/16 | first author:Rosen RF
Corticotropin-releasing factor binding protein within the ventral tegmental area is expressed in a subset of dopaminergic neurons.	/pubmed/18478589	Wang HL, Morales M.	J Comp Neurol. 2008 Jul 20;509(3):302-18.	J Comp Neurol. 2008	PubMed	citation	PMID:18478589	pubmed	18478589	create date:2008/05/15 | first author:Wang HL
Neural circuits revealed by axon tracing and mapping cadherin expression in the embryonic chicken cerebellum.	/pubmed/18478577	Neudert F, Redies C.	J Comp Neurol. 2008 Jul 20;509(3):283-301.	J Comp Neurol. 2008	PubMed	citation	PMID:18478577	pubmed	18478577	create date:2008/05/15 | first author:Neudert F
Neural architecture of the brachiolaria larva of the starfish, Asterina pectinifera.	/pubmed/18473389	Murabe N, Hatoyama H, Hase S, Komatsu M, Burke RD, Kaneko H, Nakajima Y.	J Comp Neurol. 2008 Jul 20;509(3):271-82.	J Comp Neurol. 2008	PubMed	citation	PMID:18473389	pubmed	18473389	create date:2008/05/14 | first author:Murabe N
Expression of the basal cell markers of taste buds in the anterior tongue and soft palate of the mouse embryo.	/pubmed/18465790	Nakayama A, Miura H, Shindo Y, Kusakabe Y, Tomonari H, Harada S.	J Comp Neurol. 2008 Jul 10;509(2):211-24.	J Comp Neurol. 2008	PubMed	citation	PMID:18465790	pubmed	18465790	create date:2008/05/10 | first author:Nakayama A
Integrin beta1 is involved in the signaling of glial cell line-derived neurotrophic factor.	/pubmed/18465789	Cao JP, Yu JK, Li C, Sun Y, Yuan HH, Wang HJ, Gao DS.	J Comp Neurol. 2008 Jul 10;509(2):203-10.	J Comp Neurol. 2008	PubMed	citation	PMID:18465789	pubmed	18465789	create date:2008/05/10 | first author:Cao JP
The transcriptome of retinal Müller glial cells.	/pubmed/18465787	Roesch K, Jadhav AP, Trimarchi JM, Stadler MB, Roska B, Sun BB, Cepko CL.	J Comp Neurol. 2008 Jul 10;509(2):225-38.	J Comp Neurol. 2008	PubMed	citation	PMID:18465787	pubmed	18465787	create date:2008/05/10 | first author:Roesch K
Bone-marrow-derived cells that home to acoustic deafened cochlea preserved their hematopoietic identity.	/pubmed/18461607	Tan BT, Lee MM, Ruan R.	J Comp Neurol. 2008 Jul 10;509(2):167-79.	J Comp Neurol. 2008	PubMed	citation	PMID:18461607	pubmed	18461607	create date:2008/05/08 | first author:Tan BT
Synaptic input to dentate granule cell basal dendrites in a rat model of temporal lobe epilepsy.	/pubmed/18461605	Thind KK, Ribak CE, Buckmaster PS.	J Comp Neurol. 2008 Jul 10;509(2):190-202.	J Comp Neurol. 2008	PubMed	citation	PMID:18461605	pubmed	18461605	create date:2008/05/08 | first author:Thind KK
Expression of FOXP2 in the developing monkey forebrain: comparison with the expression of the genes FOXP1, PBX3, and MEIS2.	/pubmed/18461604	Takahashi K, Liu FC, Oishi T, Mori T, Higo N, Hayashi M, Hirokawa K, Takahashi H.	J Comp Neurol. 2008 Jul 10;509(2):180-9.	J Comp Neurol. 2008	PubMed	citation	PMID:18461604	pubmed	18461604	create date:2008/05/08 | first author:Takahashi K
A pathway for predation in the brain of the barn owl (Tyto alba): projections of the gracile nucleus to the claw area" of the rostral wulst via the dorsal thalamus."	/pubmed/18461603	Wild JM, Kubke MF, Peña JL.	J Comp Neurol. 2008 Jul 10;509(2):156-66.	J Comp Neurol. 2008	PubMed	citation	PMID:18461603	pubmed	18461603	create date:2008/05/08 | first author:Wild JM
Frontal cortex subdivision patterning is coordinately regulated by Fgf8, Fgf17, and Emx2.	/pubmed/18459137	Cholfin JA, Rubenstein JL.	J Comp Neurol. 2008 Jul 10;509(2):144-55.	J Comp Neurol. 2008	PubMed	citation	PMID:18459137	pubmed	18459137	create date:2008/05/07 | first author:Cholfin JA
Neuroanatomy of the FGF system.	/pubmed/18459136	Dominguez MH, Rakic P.	J Comp Neurol. 2008 Jul 10;509(2):141-3. No abstract available.	J Comp Neurol. 2008	PubMed	citation	PMID:18459136	pubmed	18459136	create date:2008/05/07 | first author:Dominguez MH
Immunolocalization of NMDA receptor subunit NR3B in selected structures in the rat forebrain, cerebellum, and lumbar spinal cord.	/pubmed/18425811	Wee KS, Zhang Y, Khanna S, Low CM.	J Comp Neurol. 2008 Jul 1;509(1):118-35.	J Comp Neurol. 2008	PubMed	citation	PMID:18425811	pubmed	18425811	create date:2008/04/22 | first author:Wee KS
Structural remodeling of nucleus ambiguus projections to cardiac ganglia following chronic intermittent hypoxia in C57BL/6J mice.	/pubmed/18425809	Lin M, Ai J, Li L, Huang C, Chapleau MW, Liu R, Gozal D, Wead WB, Wurster RD, Cheng ZJ.	J Comp Neurol. 2008 Jul 1;509(1):103-17.	J Comp Neurol. 2008	PubMed	citation	PMID:18425809	pubmed	18425809	create date:2008/04/22 | first author:Lin M
Glycine receptor-mediated synaptic transmission regulates the maturation of ganglion cell synaptic connectivity.	/pubmed/18425804	Xu HP, Tian N.	J Comp Neurol. 2008 Jul 1;509(1):53-71.	J Comp Neurol. 2008	PubMed	citation	PMID:18425804	pubmed	18425804	create date:2008/04/22 | first author:Xu HP
Pigmented and nonpigmented ocelli in the brain vesicle of the ascidian larva.	/pubmed/18421706	Horie T, Sakurai D, Ohtsuki H, Terakita A, Shichida Y, Usukura J, Kusakabe T, Tsuda M.	J Comp Neurol. 2008 Jul 1;509(1):88-102.	J Comp Neurol. 2008	PubMed	citation	PMID:18421706	pubmed	18421706	create date:2008/04/19 | first author:Horie T
Origins of endomorphin-immunoreactive fibers and terminals in different columns of the periaqueductal gray in the rat.	/pubmed/18421704	Chen T, Hui R, Wang XL, Zhang T, Dong YX, Li YQ.	J Comp Neurol. 2008 Jul 1;509(1):72-87.	J Comp Neurol. 2008	PubMed	citation	PMID:18421704	pubmed	18421704	create date:2008/04/19 | first author:Chen T
Distribution and neurochemical identification of pancreatic afferents in the mouse.	/pubmed/18418900	Fasanella KE, Christianson JA, Chanthaphavong RS, Davis BM.	J Comp Neurol. 2008 Jul 1;509(1):42-52.	J Comp Neurol. 2008	PubMed	citation	PMID:18418900	pubmed	18418900	create date:2008/04/18 | first author:Fasanella KE
Ion transport peptide splice forms in central and peripheral neurons throughout postembryogenesis of Drosophila melanogaster.	/pubmed/18418898	Dircksen H, Tesfai LK, Albus C, Nässel DR.	J Comp Neurol. 2008 Jul 1;509(1):23-41.	J Comp Neurol. 2008	PubMed	citation	PMID:18418898	pubmed	18418898	create date:2008/04/18 | first author:Dircksen H
Local circuitry in the anterior caudal lobe of the mormyrid cerebellum: a study of intracellular recording and labeling.	/pubmed/18418897	Zhang Y, Han PF, Han VZ.	J Comp Neurol. 2008 Jul 1;509(1):1-22.	J Comp Neurol. 2008	PubMed	citation	PMID:18418897	pubmed	18418897	create date:2008/04/18 | first author:Zhang Y
Cytology and receptor architecture of human anterior cingulate cortex.	/pubmed/18404667	Palomero-Gallagher N, Mohlberg H, Zilles K, Vogt B.	J Comp Neurol. 2008 Jun 20;508(6):906-26.	J Comp Neurol. 2008	PubMed	citation	PMID:18404667	pubmed	18404667	create date:2008/04/12 | first author:Palomero-Gallagher N
Distribution and corticosteroid regulation of glucocorticoid receptor in the brain of Xenopus laevis.	/pubmed/18399546	Yao M, Hu F, Denver RJ.	J Comp Neurol. 2008 Jun 20;508(6):967-82.	J Comp Neurol. 2008	PubMed	citation	PMID:18399546	pubmed	18399546	create date:2008/04/11 | first author:Yao M
Cryptochrome is present in the compound eyes and a subset of Drosophila's clock neurons.	/pubmed/18399544	Yoshii T, Todo T, Wülbeck C, Stanewsky R, Helfrich-Förster C.	J Comp Neurol. 2008 Jun 20;508(6):952-66.	J Comp Neurol. 2008	PubMed	citation	PMID:18399544	pubmed	18399544	create date:2008/04/11 | first author:Yoshii T
Tetrodotoxin-resistant voltage-gated sodium channels Na(v)1.8 and Na(v)1.9 are expressed in the retina.	/pubmed/18399542	O'Brien BJ, Caldwell JH, Ehring GR, Bumsted O'Brien KM, Luo S, Levinson SR.	J Comp Neurol. 2008 Jun 20;508(6):940-51.	J Comp Neurol. 2008	PubMed	citation	PMID:18399542	pubmed	18399542	create date:2008/04/11 | first author:O'Brien BJ
Subcellular distribution of the Rho-GEF Lfc in primate prefrontal cortex: effect of neuronal activation.	/pubmed/18399541	Muly EC, Nairn AC, Greengard P, Rainnie DG.	J Comp Neurol. 2008 Jun 20;508(6):927-39.	J Comp Neurol. 2008	PubMed	citation	PMID:18399541	pubmed	18399541	create date:2008/04/11 | first author:Muly EC
Quantification of D1 and D5 dopamine receptor localization in layers I, III, and V of Macaca mulatta prefrontal cortical area 9: coexpression in dendritic spines and axon terminals.	/pubmed/18399540	Bordelon-Glausier JR, Khan ZU, Muly EC.	J Comp Neurol. 2008 Jun 20;508(6):893-905.	J Comp Neurol. 2008	PubMed	citation	PMID:18399540	pubmed	18399540	create date:2008/04/11 | first author:Bordelon-Glausier JR
Dynamic expression of the retinoic acid-synthesizing enzyme retinol dehydrogenase 10 (rdh10) in the developing mouse brain and sensory organs.	/pubmed/18399539	Romand R, Kondo T, Cammas L, Hashino E, Dollé P.	J Comp Neurol. 2008 Jun 20;508(6):879-92.	J Comp Neurol. 2008	PubMed	citation	PMID:18399539	pubmed	18399539	create date:2008/04/11 | first author:Romand R
Nestin expression defines both glial and neuronal progenitors in postnatal sympathetic ganglia.	/pubmed/18399538	Shi H, Cui H, Alam G, Gunning WT, Nestor A, Giovannucci D, Zhang M, Ding HF.	J Comp Neurol. 2008 Jun 20;508(6):867-78.	J Comp Neurol. 2008	PubMed	citation	PMID:18399538	pubmed	18399538	create date:2008/04/11 | first author:Shi H
Organization of the songbird basal ganglia, including area X.	/pubmed/18398825	Person AL, Gale SD, Farries MA, Perkel DJ.	J Comp Neurol. 2008 Jun 10;508(5):840-66.	J Comp Neurol. 2008	PubMed	citation	PMID:18398825	pubmed	18398825	create date:2008/04/10 | first author:Person AL
A novel basal ganglia pathway forms a loop linking a vocal learning circuit with its dopaminergic input.	/pubmed/18398824	Gale SD, Person AL, Perkel DJ.	J Comp Neurol. 2008 Jun 10;508(5):824-39.	J Comp Neurol. 2008	PubMed	citation	PMID:18398824	pubmed	18398824	create date:2008/04/10 | first author:Gale SD
Thalamo-telencephalic pathways in the fire-bellied toad Bombina orientalis.	/pubmed/18395828	Laberge F, Mühlenbrock-Lenter S, Dicke U, Roth G.	J Comp Neurol. 2008 Jun 10;508(5):806-23.	J Comp Neurol. 2008	PubMed	citation	PMID:18395828	pubmed	18395828	create date:2008/04/09 | first author:Laberge F
Neuronal assemblies of the Drosophila mushroom body.	/pubmed/18395827	Tanaka NK, Tanimoto H, Ito K.	J Comp Neurol. 2008 Jun 10;508(5):711-55.	J Comp Neurol. 2008	PubMed	citation	PMID:18395827	pubmed	18395827	create date:2008/04/09 | first author:Tanaka NK
Neurturin suppresses injury-induced neuronal activating transcription factor 3 expression in cultured guinea pig cardiac ganglia.	/pubmed/18393382	Young BA, Girard BM, Parsons RL.	J Comp Neurol. 2008 Jun 10;508(5):795-805.	J Comp Neurol. 2008	PubMed	citation	PMID:18393382	pubmed	18393382	create date:2008/04/09 | first author:Young BA
Nucleus paragigantocellularis afferents in male and female rats: organization, gonadal steroid receptor expression, and activation during sexual behavior.	/pubmed/18393295	Normandin JJ, Murphy AZ.	J Comp Neurol. 2008 Jun 10;508(5):771-94.	J Comp Neurol. 2008	PubMed	citation	PMID:18393295	pubmed	18393295	create date:2008/04/09 | first author:Normandin JJ
Development of enteric and vagal innervation of the zebrafish (Danio rerio) gut.	/pubmed/18393294	Olsson C, Holmberg A, Holmgren S.	J Comp Neurol. 2008 Jun 10;508(5):756-70.	J Comp Neurol. 2008	PubMed	citation	PMID:18393294	pubmed	18393294	create date:2008/04/09 | first author:Olsson C
Hearing in a diurnal, mute butterfly, Morpho peleides (Papilionoidea, Nymphalidae).	/pubmed/18389500	Lane KA, Lucas KM, Yack JE.	J Comp Neurol. 2008 Jun 10;508(5):677-86.	J Comp Neurol. 2008	PubMed	citation	PMID:18389500	pubmed	18389500	create date:2008/04/05 | first author:Lane KA
CD11c/EYFP transgene illuminates a discrete network of dendritic cells within the embryonic, neonatal, adult, and injured mouse brain.	/pubmed/18386786	Bulloch K, Miller MM, Gal-Toth J, Milner TA, Gottfried-Blackmore A, Waters EM, Kaunzner UW, Liu K, Lindquist R, Nussenzweig MC, Steinman RM, McEwen BS.	J Comp Neurol. 2008 Jun 10;508(5):687-710.	J Comp Neurol. 2008	PubMed	citation	PMID:18386786	pubmed	18386786	create date:2008/04/05 | first author:Bulloch K
A cadherin-based code for the divisions of the mouse basal ganglia.	/pubmed/18383505	Hertel N, Krishna-K, Nuernberger M, Redies C.	J Comp Neurol. 2008 Jun 1;508(4):511-28.	J Comp Neurol. 2008	PubMed	citation	PMID:18383505	pubmed	18383505	create date:2008/04/03 | first author:Hertel N
Role of endogenous sleep-wake and analgesic systems in anesthesia.	/pubmed/18383504	Lu J, Nelson LE, Franks N, Maze M, Chamberlin NL, Saper CB.	J Comp Neurol. 2008 Jun 1;508(4):648-62.	J Comp Neurol. 2008	PubMed	citation	PMID:18383504	pubmed	18383504	create date:2008/04/03 | first author:Lu J
Corpus callosum connections of subdivisions of motor and premotor cortex, and frontal eye field in a prosimian primate, Otolemur garnetti.	/pubmed/18383053	Fang PC, Stepniewska I, Kaas JH.	J Comp Neurol. 2008 Jun 1;508(4):565-78.	J Comp Neurol. 2008	PubMed	citation	PMID:18383053	pubmed	18383053	create date:2008/04/03 | first author:Fang PC
Distribution of neurofilament proteins in the lateral geniculate nucleus, primary visual cortex, and area MT of adult Cebus monkeys.	/pubmed/18383052	Soares JG, Rosado De Castro PH, Fiorani M, Nascimento-Silva S, Gattass R.	J Comp Neurol. 2008 Jun 1;508(4):605-14.	J Comp Neurol. 2008	PubMed	citation	PMID:18383052	pubmed	18383052	create date:2008/04/03 | first author:Soares JG
Postnatal changes in the Rexed lamination and markers of nociceptive afferents in the superficial dorsal horn of the rat.	/pubmed/18383051	Lorenzo LE, Ramien M, St Louis M, De Koninck Y, Ribeiro-da-Silva A.	J Comp Neurol. 2008 Jun 1;508(4):592-604.	J Comp Neurol. 2008	PubMed	citation	PMID:18383051	pubmed	18383051	create date:2008/04/03 | first author:Lorenzo LE
Dynorphin and stress-related peptides in rat locus coeruleus: contribution of amygdalar efferents.	/pubmed/18381633	Reyes BA, Drolet G, Van Bockstaele EJ.	J Comp Neurol. 2008 Jun 1;508(4):663-75.	J Comp Neurol. 2008	PubMed	citation	PMID:18381633	pubmed	18381633	create date:2008/04/03 | first author:Reyes BA
Visual, lateral line, and auditory ascending pathways to the dorsal telencephalic area through the rostrolateral region of the lateral preglomerular nucleus in cyprinids.	/pubmed/18381599	Yamamoto N, Ito H.	J Comp Neurol. 2008 Jun 1;508(4):615-47.	J Comp Neurol. 2008	PubMed	citation	PMID:18381599	pubmed	18381599	create date:2008/04/03 | first author:Yamamoto N
Coexpression of the mu-opioid receptor splice variant MOR1C and the vesicular glutamate transporter 2 (VGLUT2) in rat central nervous system.	/pubmed/18381590	Schnell SA, Wessendorf MW.	J Comp Neurol. 2008 Jun 1;508(4):542-64.	J Comp Neurol. 2008	PubMed	citation	PMID:18381590	pubmed	18381590	create date:2008/04/03 | first author:Schnell SA
Title	URL	Description	Details	ShortDetails	Resource	Type	Identifiers	Db	EntrezUID	Properties
Synaptogenesis in the cerebellar cortex: differential regulation of gephyrin and GABAA receptors at somatic and dendritic synapses of Purkinje cells.	/pubmed/18366064	Viltono L, Patrizi A, Fritschy JM, Sassoè-Pognetto M.	J Comp Neurol. 2008 Jun 1;508(4):579-91.	J Comp Neurol. 2008	PubMed	citation	PMID:18366064	pubmed	18366064	create date:2008/03/28 | first author:Viltono L
Modifications of gustatory nerve synapses onto nucleus of the solitary tract neurons induced by dietary sodium-restriction during development.	/pubmed/18366062	May OL, Erisir A, Hill DL.	J Comp Neurol. 2008 Jun 1;508(4):529-41.	J Comp Neurol. 2008	PubMed	citation	PMID:18366062	pubmed	18366062	create date:2008/03/28 | first author:May OL
Expression and localization of the prion protein PrP(C) in the olfactory system of the mouse.	/pubmed/18338400	Le Pichon CE, Firestein S.	J Comp Neurol. 2008 May 20;508(3):487-99.	J Comp Neurol. 2008	PubMed	citation	PMID:18338400	pubmed	18338400	create date:2008/03/14 | first author:Le Pichon CE
Modulation of dendritic spine remodeling in the motor cortex following spinal cord injury: effects of environmental enrichment and combinatorial treatment with transplants and neurotrophin-3.	/pubmed/18338331	Kim BG, Dai HN, McAtee M, Bregman BS.	J Comp Neurol. 2008 May 20;508(3):473-86.	J Comp Neurol. 2008	PubMed	citation	PMID:18338331	pubmed	18338331	create date:2008/03/14 | first author:Kim BG
Morphology and physiology of vibratory interneurons in the thoracic ganglia of the southern green stinkbug Nezara viridula (L.).	/pubmed/18335563	Zorović M, Presern J, Cokl A.	J Comp Neurol. 2008 May 10;508(2):365-81.	J Comp Neurol. 2008	PubMed	citation	PMID:18335563	pubmed	18335563	create date:2008/03/13 | first author:Zorović M
Nuclear factor I gene expression in the developing forebrain.	/pubmed/18335562	Plachez C, Lindwall C, Sunn N, Piper M, Moldrich RX, Campbell CE, Osinski JM, Gronostajski RM, Richards LJ.	J Comp Neurol. 2008 May 20;508(3):385-401.	J Comp Neurol. 2008	PubMed	citation	PMID:18335562	pubmed	18335562	create date:2008/03/13 | first author:Plachez C
Identity of myelinated cutaneous sensory neurons projecting to nocireceptive laminae following nerve injury in adult mice.	/pubmed/18335545	Woodbury CJ, Kullmann FA, McIlwrath SL, Koerber HR.	J Comp Neurol. 2008 May 20;508(3):500-9.	J Comp Neurol. 2008	PubMed	citation	PMID:18335545	pubmed	18335545	create date:2008/03/13 | first author:Woodbury CJ
Activation of phenotypically distinct neuronal subpopulations in the anterior subdivision of the rat basolateral amygdala following acute and repeated stress.	/pubmed/18335544	Reznikov LR, Reagan LP, Fadel JR.	J Comp Neurol. 2008 May 20;508(3):458-72.	J Comp Neurol. 2008	PubMed	citation	PMID:18335544	pubmed	18335544	create date:2008/03/13 | first author:Reznikov LR
Diversity in mammalian chiasmatic architecture: ipsilateral axons are deflected at glial arches in the prechiasmatic optic nerve of the eutherian Tupaia belangeri.	/pubmed/18335540	Knabe W, Washausen S, Happel N, Kuhn HJ.	J Comp Neurol. 2008 May 20;508(3):437-57.	J Comp Neurol. 2008	PubMed	citation	PMID:18335540	pubmed	18335540	create date:2008/03/13 | first author:Knabe W
Bulbospinal neurons implicated in mesopontine-induced anesthesia are substantially collateralized.	/pubmed/18335539	Reiner K, Sukhotinsky I, Devor M.	J Comp Neurol. 2008 May 20;508(3):418-36.	J Comp Neurol. 2008	PubMed	citation	PMID:18335539	pubmed	18335539	create date:2008/03/13 | first author:Reiner K
Differential projections from the vestibular nuclei to the flocculus and uvula-nodulus in pigeons (Columba livia).	/pubmed/18335537	Pakan JM, Graham DJ, Iwaniuk AN, Wylie DR.	J Comp Neurol. 2008 May 20;508(3):402-17.	J Comp Neurol. 2008	PubMed	citation	PMID:18335537	pubmed	18335537	create date:2008/03/13 | first author:Pakan JM
Developmental expression of NMDA and AMPA receptor subunits in vestibular nuclear neurons that encode gravity-related horizontal orientations.	/pubmed/18335497	Tse YC, Lai CH, Lai SK, Liu JX, Yung KK, Shum DK, Chan YS.	J Comp Neurol. 2008 May 10;508(2):343-64.	J Comp Neurol. 2008	PubMed	citation	PMID:18335497	pubmed	18335497	create date:2008/03/13 | first author:Tse YC
Expression analysis of cadherins in the songbird brain: relationship to vocal system development.	/pubmed/18322922	Matsunaga E, Okanoya K.	J Comp Neurol. 2008 May 10;508(2):329-42.	J Comp Neurol. 2008	PubMed	citation	PMID:18322922	pubmed	18322922	create date:2008/03/07 | first author:Matsunaga E
Retrograde analyses of spinothalamic projections in the macaque monkey: input to the ventral lateral nucleus.	/pubmed/18322921	Craig AD.	J Comp Neurol. 2008 May 10;508(2):315-28.	J Comp Neurol. 2008	PubMed	citation	PMID:18322921	pubmed	18322921	create date:2008/03/07 | first author:Craig AD
Retrograde analysis of the cerebellar projections to the posteroventral part of the ventral lateral thalamic nucleus in the macaque monkey.	/pubmed/18322920	Evrard HC, Craig AD.	J Comp Neurol. 2008 May 10;508(2):286-314.	J Comp Neurol. 2008	PubMed	citation	PMID:18322920	pubmed	18322920	create date:2008/03/07 | first author:Evrard HC
Synaptic organization of thalamocortical axon collaterals in the perigeniculate nucleus and dorsal lateral geniculate nucleus.	/pubmed/18314907	Bickford ME, Wei H, Eisenback MA, Chomsung RD, Slusarczyk AS, Dankowsi AB.	J Comp Neurol. 2008 May 10;508(2):264-85.	J Comp Neurol. 2008	PubMed	citation	PMID:18314907	pubmed	18314907	create date:2008/03/05 | first author:Bickford ME
Glutamatergic networks in the Ciona intestinalis larva.	/pubmed/18314906	Horie T, Kusakabe T, Tsuda M.	J Comp Neurol. 2008 May 10;508(2):249-63.	J Comp Neurol. 2008	PubMed	citation	PMID:18314906	pubmed	18314906	create date:2008/03/05 | first author:Horie T
Glutamate transporter EAAT2 expression is up-regulated in reactive astrocytes in human periventricular leukomalacia.	/pubmed/18314905	Desilva TM, Billiards SS, Borenstein NS, Trachtenberg FL, Volpe JJ, Kinney HC, Rosenberg PA.	J Comp Neurol. 2008 May 10;508(2):238-48.	J Comp Neurol. 2008	PubMed	citation	PMID:18314905	pubmed	18314905	create date:2008/03/05 | first author:Desilva TM
Projections of the paraventricular and paratenial nuclei of the dorsal midline thalamus in the rat.	/pubmed/18311787	Vertes RP, Hoover WB.	J Comp Neurol. 2008 May 10;508(2):212-37.	J Comp Neurol. 2008	PubMed	citation	PMID:18311787	pubmed	18311787	create date:2008/03/04 | first author:Vertes RP
Cloning and differential expression of two beta-pigment-dispersing hormone (beta-PDH) isoforms in the crab Cancer productus: evidence for authentic beta-PDH as a local neurotransmitter and beta-PDH II as a humoral factor.	/pubmed/18311785	Hsu YW, Stemmler EA, Messinger DI, Dickinson PS, Christie AE, de la Iglesia HO.	J Comp Neurol. 2008 May 10;508(2):197-211. Erratum in: J Comp Neurol. 2010 Nov 15;518(22):4674.	J Comp Neurol. 2008	PubMed	citation	PMID:18311785	pubmed	18311785	create date:2008/03/04 | first author:Hsu YW
Symmetric synaptic patterns between starburst amacrine cells and direction selective ganglion cells in the rabbit retina.	/pubmed/18306383	Chen YC, Chiao CC.	J Comp Neurol. 2008 May 1;508(1):175-83.	J Comp Neurol. 2008	PubMed	citation	PMID:18306383	pubmed	18306383	create date:2008/02/29 | first author:Chen YC
Sprouting interneurons in mushroom bodies of adult cricket brains.	/pubmed/18306378	Mashaly A, Winkler M, Frambach I, Gras H, Schürmann FW.	J Comp Neurol. 2008 May 1;508(1):153-74.	J Comp Neurol. 2008	PubMed	citation	PMID:18306378	pubmed	18306378	create date:2008/02/29 | first author:Mashaly A
Comparative study of brain morphology in Mecp2 mutant mouse models of Rett syndrome.	/pubmed/18306326	Belichenko NP, Belichenko PV, Li HH, Mobley WC, Francke U.	J Comp Neurol. 2008 May 1;508(1):184-95.	J Comp Neurol. 2008	PubMed	citation	PMID:18306326	pubmed	18306326	create date:2008/02/29 | first author:Belichenko NP
Visualizing glutamatergic cell bodies and synapses in Drosophila larval and adult CNS.	/pubmed/18302156	Daniels RW, Gelfand MV, Collins CA, DiAntonio A.	J Comp Neurol. 2008 May 1;508(1):131-52.	J Comp Neurol. 2008	PubMed	citation	PMID:18302156	pubmed	18302156	create date:2008/02/28 | first author:Daniels RW
Glycine-immunoreactive neurons in the developing spinal cord of the sea lamprey: comparison with the gamma-aminobutyric acidergic system.	/pubmed/18302155	Villar-Cerviño V, Holstein GR, Martinelli GP, Anadón R, Rodicio MC.	J Comp Neurol. 2008 May 1;508(1):112-30.	J Comp Neurol. 2008	PubMed	citation	PMID:18302155	pubmed	18302155	create date:2008/02/28 | first author:Villar-Cerviño V
Attractin/mahogany protein expression in the rodent central nervous system.	/pubmed/18302151	Nakadate K, Sakakibara S, Ueda S.	J Comp Neurol. 2008 May 1;508(1):94-111.	J Comp Neurol. 2008	PubMed	citation	PMID:18302151	pubmed	18302151	create date:2008/02/28 | first author:Nakadate K
Neuronal and glial localization of alpha(2A)-adrenoceptors in the adult zebrafish (Danio rerio) brain.	/pubmed/18300261	Ampatzis K, Kentouri M, Dermon CR.	J Comp Neurol. 2008 May 1;508(1):72-93.	J Comp Neurol. 2008	PubMed	citation	PMID:18300261	pubmed	18300261	create date:2008/02/27 | first author:Ampatzis K
Solitary chemoreceptor cell survival is independent of intact trigeminal innervation.	/pubmed/18300260	Gulbransen B, Silver W, Finger TE.	J Comp Neurol. 2008 May 1;508(1):62-71.	J Comp Neurol. 2008	PubMed	citation	PMID:18300260	pubmed	18300260	create date:2008/02/27 | first author:Gulbransen B
A neurochemical signature of visual recovery after extrastriate cortical damage in the adult cat.	/pubmed/18300259	Huxlin KR, Williams JM, Price T.	J Comp Neurol. 2008 May 1;508(1):45-61.	J Comp Neurol. 2008	PubMed	citation	PMID:18300259	pubmed	18300259	create date:2008/02/27 | first author:Huxlin KR
Mirror-symmetrical populations of wide-field amacrine cells of the macaque monkey retina.	/pubmed/18288700	Majumdar S, Wässle H, Jusuf PR, Haverkamp S.	J Comp Neurol. 2008 May 1;508(1):13-27.	J Comp Neurol. 2008	PubMed	citation	PMID:18288700	pubmed	18288700	create date:2008/02/22 | first author:Majumdar S
Spatial patterning of cholinergic amacrine cells in the mouse retina.	/pubmed/18288692	Whitney IE, Keeley PW, Raven MA, Reese BE.	J Comp Neurol. 2008 May 1;508(1):1-12.	J Comp Neurol. 2008	PubMed	citation	PMID:18288692	pubmed	18288692	create date:2008/02/22 | first author:Whitney IE
Distinct behaviors of neural stem and progenitor cells underlie cortical neurogenesis.	/pubmed/18288691	Noctor SC, Martínez-Cerdeño V, Kriegstein AR.	J Comp Neurol. 2008 May 1;508(1):28-44.	J Comp Neurol. 2008	PubMed	citation	PMID:18288691	pubmed	18288691	create date:2008/02/22 | first author:Noctor SC
Genetically expressed transneuronal tracer reveals direct and indirect serotonergic descending control circuits.	/pubmed/18273889	Braz JM, Basbaum AI.	J Comp Neurol. 2008 Apr 20;507(6):1990-2003.	J Comp Neurol. 2008	PubMed	citation	PMID:18273889	pubmed	18273889	create date:2008/02/15 | first author:Braz JM
Laterodorsal nucleus of the thalamus: A processor of somatosensory inputs.	/pubmed/18273888	Bezdudnaya T, Keller A.	J Comp Neurol. 2008 Apr 20;507(6):1979-89.	J Comp Neurol. 2008	PubMed	citation	PMID:18273888	pubmed	18273888	create date:2008/02/15 | first author:Bezdudnaya T
Differential distribution of SK channel subtypes in the brain of the weakly electric fish Apteronotus leptorhynchus.	/pubmed/18273887	Ellis LD, Maler L, Dunn RJ.	J Comp Neurol. 2008 Apr 20;507(6):1964-78.	J Comp Neurol. 2008	PubMed	citation	PMID:18273887	pubmed	18273887	create date:2008/02/15 | first author:Ellis LD
Role of acetylcholine in nitric oxide production in the salamander retina.	/pubmed/18273886	Cimini BA, Strang CE, Wotring VE, Keyser KT, Eldred WD.	J Comp Neurol. 2008 Apr 20;507(6):1952-63.	J Comp Neurol. 2008	PubMed	citation	PMID:18273886	pubmed	18273886	create date:2008/02/15 | first author:Cimini BA
Aneuploid mosaicism in the developing and adult cerebellar cortex.	/pubmed/18273885	Westra JW, Peterson SE, Yung YC, Mutoh T, Barral S, Chun J.	J Comp Neurol. 2008 Apr 20;507(6):1944-51.	J Comp Neurol. 2008	PubMed	citation	PMID:18273885	pubmed	18273885	create date:2008/02/15 | first author:Westra JW
Connections of cat auditory cortex: III. Corticocortical system.	/pubmed/18271030	Lee CC, Winer JA.	J Comp Neurol. 2008 Apr 20;507(6):1920-43.	J Comp Neurol. 2008	PubMed	citation	PMID:18271030	pubmed	18271030	create date:2008/02/14 | first author:Lee CC
Connections of cat auditory cortex: II. Commissural system.	/pubmed/18271027	Lee CC, Winer JA.	J Comp Neurol. 2008 Apr 20;507(6):1901-19.	J Comp Neurol. 2008	PubMed	citation	PMID:18271027	pubmed	18271027	create date:2008/02/14 | first author:Lee CC
Connections of cat auditory cortex: I. Thalamocortical system.	/pubmed/18271026	Lee CC, Winer JA.	J Comp Neurol. 2008 Apr 20;507(6):1879-900.	J Comp Neurol. 2008	PubMed	citation	PMID:18271026	pubmed	18271026	create date:2008/02/14 | first author:Lee CC
Different types of ganglion cell share a synaptic pattern.	/pubmed/18271025	Xu Y, Vasudeva V, Vardi N, Sterling P, Freed MA.	J Comp Neurol. 2008 Apr 20;507(6):1871-8.	J Comp Neurol. 2008	PubMed	citation	PMID:18271025	pubmed	18271025	create date:2008/02/14 | first author:Xu Y
Early involvement of synapsin III in neural progenitor cell development in the adult hippocampus.	/pubmed/18271024	Kao HT, Li P, Chao HM, Janoschka S, Pham K, Feng J, Mcewen BS, Greengard P, Pieribone VA, Porton B.	J Comp Neurol. 2008 Apr 20;507(6):1860-70.	J Comp Neurol. 2008	PubMed	citation	PMID:18271024	pubmed	18271024	create date:2008/02/14 | first author:Kao HT
Oxytocin and vasopressin receptor distributions in a solitary and a social species of tuco-tuco (Ctenomys haigi and Ctenomys sociabilis).	/pubmed/18271022	Beery AK, Lacey EA, Francis DD.	J Comp Neurol. 2008 Apr 20;507(6):1847-59.	J Comp Neurol. 2008	PubMed	citation	PMID:18271022	pubmed	18271022	create date:2008/02/14 | first author:Beery AK
cpg15 and cpg15-2 constitute a family of activity-regulated ligands expressed differentially in the nervous system to promote neurite growth and neuronal survival.	/pubmed/18265009	Fujino T, Wu Z, Lin WC, Phillips MA, Nedivi E.	J Comp Neurol. 2008 Apr 10;507(5):1831-45.	J Comp Neurol. 2008	PubMed	citation	PMID:18265009	pubmed	18265009	create date:2008/02/12 | first author:Fujino T
Muscarinic acetylcholine receptors in macaque V1 are most frequently expressed by parvalbumin-immunoreactive neurons.	/pubmed/18265004	Disney AA, Aoki C.	J Comp Neurol. 2008 Apr 10;507(5):1748-62.	J Comp Neurol. 2008	PubMed	citation	PMID:18265004	pubmed	18265004	create date:2008/02/12 | first author:Disney AA
Distribution of the protein IMPACT, an inhibitor of GCN2, in the mouse, rat, and marmoset brain.	/pubmed/18260151	Bittencourt S, Pereira CM, Avedissian M, Delamano A, Mello LE, Castilho BA.	J Comp Neurol. 2008 Apr 10;507(5):1811-30.	J Comp Neurol. 2008	PubMed	citation	PMID:18260151	pubmed	18260151	create date:2008/02/09 | first author:Bittencourt S
Direct and indirect connections between cochlear root neurons and facial motor neurons: pathways underlying the acoustic pinna reflex in the albino rat.	/pubmed/18260150	Horta-Júnior Jde A, López DE, Alvarez-Morujo AJ, Bittencourt JC.	J Comp Neurol. 2008 Apr 10;507(5):1763-79.	J Comp Neurol. 2008	PubMed	citation	PMID:18260150	pubmed	18260150	create date:2008/02/09 | first author:Horta-Júnior Jde A
Identification of molecular markers of bipolar cells in the murine retina.	/pubmed/18260140	Kim DS, Ross SE, Trimarchi JM, Aach J, Greenberg ME, Cepko CL.	J Comp Neurol. 2008 Apr 10;507(5):1795-810.	J Comp Neurol. 2008	PubMed	citation	PMID:18260140	pubmed	18260140	create date:2008/02/09 | first author:Kim DS
Sall3 is required for the terminal maturation of olfactory glomerular interneurons.	/pubmed/18260139	Harrison SJ, Parrish M, Monaghan AP.	J Comp Neurol. 2008 Apr 10;507(5):1780-94.	J Comp Neurol. 2008	PubMed	citation	PMID:18260139	pubmed	18260139	create date:2008/02/09 | first author:Harrison SJ
Ontogeny of altered dendritic morphology in the rat prefrontal cortex, hippocampus, and nucleus accumbens following Cesarean delivery and birth anoxia.	/pubmed/18253967	Juárez I, Gratton A, Flores G.	J Comp Neurol. 2008 Apr 10;507(5):1734-47.	J Comp Neurol. 2008	PubMed	citation	PMID:18253967	pubmed	18253967	create date:2008/02/07 | first author:Juárez I
Title	URL	Description	Details	ShortDetails	Resource	Type	Identifiers	Db	EntrezUID	Properties
Thalamic projections to the posteromedial cortex in the macaque.	/pubmed/18253938	Buckwalter JA, Parvizi J, Morecraft RJ, van Hoesen GW.	J Comp Neurol. 2008 Apr 10;507(5):1709-33.	J Comp Neurol. 2008	PubMed	citation	PMID:18253938	pubmed	18253938	create date:2008/02/07 | first author:Buckwalter JA
Cellular and subcellular distribution of rat brain prolyl oligopeptidase and its association with specific neuronal neurotransmitters.	/pubmed/18253937	Myöhänen TT, Venäläinen JI, Garcia-Horsman JA, Piltonen M, Männistö PT.	J Comp Neurol. 2008 Apr 10;507(5):1694-708.	J Comp Neurol. 2008	PubMed	citation	PMID:18253937	pubmed	18253937	create date:2008/02/07 | first author:Myöhänen TT
Neuronal expression and subcellular localization of cholesterol 24-hydroxylase in the mouse brain.	/pubmed/18241055	Ramirez DM, Andersson S, Russell DW.	J Comp Neurol. 2008 Apr 10;507(5):1676-93.	J Comp Neurol. 2008	PubMed	citation	PMID:18241055	pubmed	18241055	create date:2008/02/05 | first author:Ramirez DM
Developmental origins of species differences in telencephalon and tectum size: morphometric comparisons between a parakeet (Melopsittacus undulatus) and a quail (Colinus virgianus).	/pubmed/18241052	Striedter GF, Charvet CJ.	J Comp Neurol. 2008 Apr 10;507(5):1663-75.	J Comp Neurol. 2008	PubMed	citation	PMID:18241052	pubmed	18241052	create date:2008/02/05 | first author:Striedter GF
Differential output of the high-sensitivity rod photoreceptor: AII amacrine pathway.	/pubmed/18241050	Petrides A, Trexler EB.	J Comp Neurol. 2008 Apr 10;507(5):1653-62.	J Comp Neurol. 2008	PubMed	citation	PMID:18241050	pubmed	18241050	create date:2008/02/05 | first author:Petrides A
Neuroblast proliferation on the surface of the adult rat striatal wall after focal ependymal loss by intracerebroventricular injection of neuraminidase.	/pubmed/18236450	Del Carmen Gómez-Roldán M, Pérez-Martín M, Capilla-González V, Cifuentes M, Pérez J, García-Verdugo JM, Fernández-Llebrez P.	J Comp Neurol. 2008 Apr 1;507(4):1571-87.	J Comp Neurol. 2008	PubMed	citation	PMID:18236450	pubmed	18236450	create date:2008/02/01 | first author:Del Carmen Gómez-Roldán M
Doublecortin (DCX) and doublecortin-like (DCL) are differentially expressed in the early but not late stages of murine neocortical development.	/pubmed/18231966	Boekhoorn K, Sarabdjitsingh A, Kommerie H, de Punder K, Schouten T, Lucassen PJ, Vreugdenhil E.	J Comp Neurol. 2008 Apr 1;507(4):1639-52.	J Comp Neurol. 2008	PubMed	citation	PMID:18231966	pubmed	18231966	create date:2008/01/31 | first author:Boekhoorn K
Deafferentation-associated changes in afferent and efferent processes in the guinea pig cochlea and afferent regeneration with chronic intrascalar brain-derived neurotrophic factor and acidic fibroblast growth factor.	/pubmed/18220258	Glueckert R, Bitsche M, Miller JM, Zhu Y, Prieskorn DM, Altschuler RA, Schrott-Fischer A.	J Comp Neurol. 2008 Apr 1;507(4):1602-21.	J Comp Neurol. 2008	PubMed	citation	PMID:18220258	pubmed	18220258	create date:2008/01/29 | first author:Glueckert R
Fibroblast growth factor homologous factor 1 (FHF1) is expressed in a subpopulation of calcitonin gene-related peptide-positive nociceptive neurons in the murine dorsal root ganglia.	/pubmed/18220257	Hubert T, Bourane S, Ventéo S, Mechaly I, Puech S, Valmier J, Carroll P, Fichard-Carroll A.	J Comp Neurol. 2008 Apr 1;507(4):1588-601.	J Comp Neurol. 2008	PubMed	citation	PMID:18220257	pubmed	18220257	create date:2008/01/29 | first author:Hubert T
Brain distribution and evidence for both central and neurohormonal actions of cocaine- and amphetamine-regulated transcript peptide in Xenopus laevis.	/pubmed/18220255	Roubos EW, Lázár G, Calle M, Barendregt HP, Gaszner B, Kozicz T.	J Comp Neurol. 2008 Apr 1;507(4):1622-38.	J Comp Neurol. 2008	PubMed	citation	PMID:18220255	pubmed	18220255	create date:2008/01/29 | first author:Roubos EW
Isthmotectal axons maintain normal arbor size but fail to support normal branch numbers in dark-reared Xenopus laevis.	/pubmed/18219666	Udin SB.	J Comp Neurol. 2008 Apr 1;507(4):1559-70.	J Comp Neurol. 2008	PubMed	citation	PMID:18219666	pubmed	18219666	create date:2008/01/26 | first author:Udin SB
Qualitative and quantitative analysis of tachykinin NK2 receptors in chemically defined human colonic neuronal pathways.	/pubmed/18219665	Jaafari N, Khomitch-Baud A, Gilhodes JC, Hua G, Julé Y.	J Comp Neurol. 2008 Apr 1;507(4):1542-58.	J Comp Neurol. 2008	PubMed	citation	PMID:18219665	pubmed	18219665	create date:2008/01/26 | first author:Jaafari N
Patterns of convergence in rat zona incerta from the trigeminal nuclear complex: light and electron microscopic study.	/pubmed/18213707	Simpson K, Wang Y, Lin RC.	J Comp Neurol. 2008 Apr 1;507(4):1521-41.	J Comp Neurol. 2008	PubMed	citation	PMID:18213707	pubmed	18213707	create date:2008/01/24 | first author:Simpson K
Intrinsic neurons of Drosophila mushroom bodies express short neuropeptide F: relations to extrinsic neurons expressing different neurotransmitters.	/pubmed/18205208	Johard HA, Enell LE, Gustafsson E, Trifilieff P, Veenstra JA, Nässel DR.	J Comp Neurol. 2008 Apr 1;507(4):1479-96.	J Comp Neurol. 2008	PubMed	citation	PMID:18205208	pubmed	18205208	create date:2008/01/22 | first author:Johard HA
Transient expression of the conserved zinc finger gene INSM1 in progenitors and nascent neurons throughout embryonic and adult neurogenesis.	/pubmed/18205207	Duggan A, Madathany T, de Castro SC, Gerrelli D, Guddati K, García-Añoveros J.	J Comp Neurol. 2008 Apr 1;507(4):1497-520.	J Comp Neurol. 2008	PubMed	citation	PMID:18205207	pubmed	18205207	create date:2008/01/22 | first author:Duggan A
Differential projections from subfields in the lateral preoptic area to the lateral habenular complex of the rat.	/pubmed/18203181	Kowski AB, Geisler S, Krauss M, Veh RW.	J Comp Neurol. 2008 Apr 1;507(4):1465-78.	J Comp Neurol. 2008	PubMed	citation	PMID:18203181	pubmed	18203181	create date:2008/01/19 | first author:Kowski AB
Distribution of glycine immunoreactivity in the brain of adult sea lamprey (Petromyzon marinus). Comparison with gamma-aminobutyric acid.	/pubmed/18196541	Villar-Cerviño V, Barreiro-Iglesias A, Anadón R, Rodicio MC.	J Comp Neurol. 2008 Mar 20;507(3):1441-63. Erratum in: J Comp Neurol. 2008 May 10;508(2):382-4.	J Comp Neurol. 2008	PubMed	citation	PMID:18196541	pubmed	18196541	create date:2008/01/16 | first author:Villar-Cerviño V
Organization of pERK-immunoreactive cells in trigeminal spinal nucleus caudalis and upper cervical cord following capsaicin injection into oral and craniofacial regions in rats.	/pubmed/18196540	Noma N, Tsuboi Y, Kondo M, Matsumoto M, Sessle BJ, Kitagawa J, Saito K, Iwata K.	J Comp Neurol. 2008 Mar 20;507(3):1428-40.	J Comp Neurol. 2008	PubMed	citation	PMID:18196540	pubmed	18196540	create date:2008/01/16 | first author:Noma N
Afferent sources to the inferior olive and distribution of the olivocerebellar climbing fibers in cyprinids.	/pubmed/18196536	Xue HG, Yang CY, Yamamoto N.	J Comp Neurol. 2008 Mar 20;507(3):1409-27.	J Comp Neurol. 2008	PubMed	citation	PMID:18196536	pubmed	18196536	create date:2008/01/16 | first author:Xue HG
Expression of latent transforming growth factor beta binding proteins in the rat brain.	/pubmed/18196529	Dobolyi A, Palkovits M.	J Comp Neurol. 2008 Mar 20;507(3):1393-408.	J Comp Neurol. 2008	PubMed	citation	PMID:18196529	pubmed	18196529	create date:2008/01/16 | first author:Dobolyi A
p75NTR expression in rat urinary bladder sensory neurons and spinal cord with cyclophosphamide-induced cystitis.	/pubmed/18189308	Klinger MB, Girard B, Vizzard MA.	J Comp Neurol. 2008 Mar 20;507(3):1379-92.	J Comp Neurol. 2008	PubMed	citation	PMID:18189308	pubmed	18189308	create date:2008/01/15 | first author:Klinger MB
Fine structure of the visual dorsolateral anterior thalamic nucleus of the pigeon (Columba livia): a hodological and GABA-immunocytochemical study.	/pubmed/18189307	Miceli D, Repérant J, Ward R, Rio JP, Jay B, Médina M, Kenigfest NB.	J Comp Neurol. 2008 Mar 20;507(3):1351-78.	J Comp Neurol. 2008	PubMed	citation	PMID:18189307	pubmed	18189307	create date:2008/01/15 | first author:Miceli D
Retinal cone topography of artiodactyl mammals: influence of body height and habitat.	/pubmed/18189305	Schiviz AN, Ruf T, Kuebber-Heiss A, Schubert C, Ahnelt PK.	J Comp Neurol. 2008 Mar 20;507(3):1336-50.	J Comp Neurol. 2008	PubMed	citation	PMID:18189305	pubmed	18189305	create date:2008/01/15 | first author:Schiviz AN
Perioculomotor cell groups in monkey and man defined by their histochemical and functional properties: reappraisal of the Edinger-Westphal nucleus.	/pubmed/18186030	Horn AK, Eberhorn A, Härtig W, Ardeleanu P, Messoudi A, Büttner-Ennever JA.	J Comp Neurol. 2008 Mar 20;507(3):1317-35.	J Comp Neurol. 2008	PubMed	citation	PMID:18186030	pubmed	18186030	create date:2008/01/11 | first author:Horn AK
Comparison of the distributions of urocortin-containing and cholinergic neurons in the perioculomotor midbrain of the cat and macaque.	/pubmed/18186029	May PJ, Reiner AJ, Ryabinin AE.	J Comp Neurol. 2008 Mar 20;507(3):1300-16.	J Comp Neurol. 2008	PubMed	citation	PMID:18186029	pubmed	18186029	create date:2008/01/11 | first author:May PJ
Calcitonin receptor-like receptor (CLR), receptor activity-modifying protein 1 (RAMP1), and calcitonin gene-related peptide (CGRP) immunoreactivity in the rat trigeminovascular system: differences between peripheral and central CGRP receptor distribution.	/pubmed/18186028	Lennerz JK, Rühle V, Ceppa EP, Neuhuber WL, Bunnett NW, Grady EF, Messlinger K.	J Comp Neurol. 2008 Mar 20;507(3):1277-99.	J Comp Neurol. 2008	PubMed	citation	PMID:18186028	pubmed	18186028	create date:2008/01/11 | first author:Lennerz JK
Evidence for nonreciprocal organization of the mouse auditory thalamocortical-corticothalamic projection systems.	/pubmed/18181153	Llano DA, Sherman SM.	J Comp Neurol. 2008 Mar 10;507(2):1209-27.	J Comp Neurol. 2008	PubMed	citation	PMID:18181153	pubmed	18181153	create date:2008/01/09 | first author:Llano DA
Distribution of serotonin in the trunk of Metaperipatus blainvillei (Onychophora, Peripatopsidae): implications for the evolution of the nervous system in Arthropoda.	/pubmed/18181152	Mayer G, Harzsch S.	J Comp Neurol. 2008 Mar 10;507(2):1196-208.	J Comp Neurol. 2008	PubMed	citation	PMID:18181152	pubmed	18181152	create date:2008/01/09 | first author:Mayer G
Spatial regulation of Corazonin neuropeptide expression requires multiple cis-acting elements in Drosophila melanogaster.	/pubmed/18181151	Choi SH, Lee G, Monahan P, Park JH.	J Comp Neurol. 2008 Mar 10;507(2):1184-95.	J Comp Neurol. 2008	PubMed	citation	PMID:18181151	pubmed	18181151	create date:2008/01/09 | first author:Choi SH
Vesicular glutamate transporters define two sets of glutamatergic afferents to the somatosensory thalamus and two thalamocortical projections in the mouse.	/pubmed/18181146	Graziano A, Liu XB, Murray KD, Jones EG.	J Comp Neurol. 2008 Mar 10;507(2):1258-76.	J Comp Neurol. 2008	PubMed	citation	PMID:18181146	pubmed	18181146	create date:2008/01/09 | first author:Graziano A
Early teleostean basal ganglia development visualized by zebrafish Dlx2a, Lhx6, Lhx7, Tbr2 (eomesa), and GAD67 gene expression.	/pubmed/18181142	Mueller T, Wullimann MF, Guo S.	J Comp Neurol. 2008 Mar 10;507(2):1245-57.	J Comp Neurol. 2008	PubMed	citation	PMID:18181142	pubmed	18181142	create date:2008/01/09 | first author:Mueller T
Temporal and spatial localization of nectin-1 and l-afadin during synaptogenesis in hippocampal neurons.	/pubmed/18181141	Lim ST, Lim KC, Giuliano RE, Federoff HJ.	J Comp Neurol. 2008 Mar 10;507(2):1228-44.	J Comp Neurol. 2008	PubMed	citation	PMID:18181141	pubmed	18181141	create date:2008/01/09 | first author:Lim ST
Neurturin regulates postnatal differentiation of parasympathetic pelvic ganglion neurons, initial axonal projections, and maintenance of terminal fields in male urogenital organs.	/pubmed/18175352	Yan H, Keast JR.	J Comp Neurol. 2008 Mar 10;507(2):1169-83.	J Comp Neurol. 2008	PubMed	citation	PMID:18175352	pubmed	18175352	create date:2008/01/05 | first author:Yan H
Microstimulation and architectonics of frontoparietal cortex in common marmosets (Callithrix jacchus).	/pubmed/18175349	Burish MJ, Stepniewska I, Kaas JH.	J Comp Neurol. 2008 Mar 10;507(2):1151-68.	J Comp Neurol. 2008	PubMed	citation	PMID:18175349	pubmed	18175349	create date:2008/01/05 | first author:Burish MJ
Repeated stress alters dendritic spine morphology in the rat medial prefrontal cortex.	/pubmed/18157834	Radley JJ, Rocher AB, Rodriguez A, Ehlenberger DB, Dammann M, McEwen BS, Morrison JH, Wearne SL, Hof PR.	J Comp Neurol. 2008 Mar 1;507(1):1141-50.	J Comp Neurol. 2008	PubMed	citation	PMID:18157834	pubmed	18157834	create date:2007/12/25 | first author:Radley JJ
Aberrant agouti-related protein system in the hypothalamus of the anx/anx mouse is associated with activation of microglia.	/pubmed/18098136	Nilsson I, Lindfors C, Fetissov SO, Hökfelt T, Johansen JE.	J Comp Neurol. 2008 Mar 1;507(1):1128-40.	J Comp Neurol. 2008	PubMed	citation	PMID:18098136	pubmed	18098136	create date:2007/12/22 | first author:Nilsson I
[truncated: 2,506 more rows]
