# Supplementary material for: Rising Publication Delays Inflate Journal Impact Factors
Source: PLoS One. 2012 Dec 31;7(12):e53374. doi: 10.1371/journal.pone.0053374 (PMC3534064; doi:10.1371/journal.pone.0053374)
Supplement: Data S1 — Datasets used for the analysis. (ZIP) [file pone.0053374.s005.zip › Journal of Neurochemistry.csv]

Title	URL	Description	Details	ShortDetails	Resource	Type	Identifiers	Db	EntrezUID	Properties
Modulation of recombinant, α2*, α3* or α4*-nicotinic acetylcholine receptor (nAChR) function by nAChR β3 subunits.	/pubmed/22309577	Dash B, Bhakta M, Chang Y, Lukas RJ.	J Neurochem. 2012 Feb 6. doi: 10.1111/j.1471-4159.2012.07685.x. [Epub ahead of print]	J Neurochem. 2012	PubMed	citation	PMID:22309577	pubmed	22309577	create date:2012/02/09 | first author:Dash B
Synaptic vesicles are capable of synthesizing the VGLUT substrate glutamate from α-ketoglutarate for vesicular loading.	/pubmed/22309504	Takeda K, Ishida A, Takahashi K, Ueda T.	J Neurochem. 2012 Feb 6. doi: 10.1111/j.1471-4159.2012.07684.x. [Epub ahead of print]	J Neurochem. 2012	PubMed	citation	PMID:22309504	pubmed	22309504	create date:2012/02/09 | first author:Takeda K
Cynandione A mitigates ischemic injuries in rats with cerebral ischemia.	/pubmed/22309483	Yue R, Yuan X, Liu X, Zhang J, Jiang P, He C, Shan L, Yu Y, Zhang W.	J Neurochem. 2012 Feb 6. doi: 10.1111/j.1471-4159.2012.07682.x. [Epub ahead of print]	J Neurochem. 2012	PubMed	citation	PMID:22309483	pubmed	22309483	create date:2012/02/09 | first author:Yue R
Plasma Desmoplakin I Biomarker Of Vascular Recurrence After Ischemic Stroke.	/pubmed/22304020	López-Farré AJ, Zamorano-León JJ, Segura A, Mateos-Cáceres PJ, Modrego J, Rodríguez-Sierra P, Calatrava L, Tamargo J, Macaya C.	J Neurochem. 2012 Feb 4. doi: 10.1111/j.1471-4159.2012.07683.x. [Epub ahead of print]	J Neurochem. 2012	PubMed	citation	PMID:22304020	pubmed	22304020	create date:2012/02/07 | first author:López-Farré AJ
Resistance to trophic neurite outgrowth of sensory neurons exposed to insulin.	/pubmed/22303986	Singh B, Xu Y, McLaughlin T, Singh V, Martinez JA, Krishnan A, Zochodne DW.	J Neurochem. 2012 Feb 3. doi: 10.1111/j.1471-4159.2012.07681.x. [Epub ahead of print]	J Neurochem. 2012	PubMed	citation	PMID:22303986	pubmed	22303986	create date:2012/02/07 | first author:Singh B
A G-Rich Element Forms a G-Quadruplex and Regulates Bace1 mRNA Alternative Splicing.	/pubmed/22303960	Fisette JF, Montagna DR, Mihailescu MR, Wolfe MS.	J Neurochem. 2012 Feb 3. doi: 10.1111/j.1471-4159.2012.07680.x. [Epub ahead of print]	J Neurochem. 2012	PubMed	citation	PMID:22303960	pubmed	22303960	create date:2012/02/07 | first author:Fisette JF
Targeting pre-mRNA splicing: a BACE-ic strategy for AD drug development?	/pubmed/22303926	Small DH, Aguilar MI.	J Neurochem. 2012 Feb 3. doi: 10.1111/j.1471-4159.2012.07679.x. [Epub ahead of print] No abstract available.	J Neurochem. 2012	PubMed	citation	PMID:22303926	pubmed	22303926	create date:2012/02/07 | first author:Small DH
Cocaine Decreases Expression of Neurogranin via Alterations in Thyroid Receptor/Retinoid X Receptor Signaling""	/pubmed/22300446	Kovalevich J, Corley G, Yen W, Kim J, Rawls SM, Langford D.	J Neurochem. 2012 Feb 2. doi: 10.1111/j.1471-4159.2012.07678.x. [Epub ahead of print]	J Neurochem. 2012	PubMed	citation	PMID:22300446	pubmed	22300446	create date:2012/02/04 | first author:Kovalevich J
Ca(2+) signals of astrocytes are modulated by the NAD(+) /NADH redox state.	/pubmed/22299833	Requardt RP, Hirrlinger PG, Wilhelm F, Winkler U, Besser S, Hirrlinger J.	J Neurochem. 2012 Jan 2. doi: 10.1111/j.1471-4159.2012.07645.x. [Epub ahead of print]	J Neurochem. 2012	PubMed	citation	PMID:22299833	pubmed	22299833	create date:2012/02/04 | first author:Requardt RP
Sources Contributing to the Average Extracellular Concentration of Dopamine in the Nucleus Accumbens.	/pubmed/22296263	Owesson-White C, Roitman M, Sombers L, Belle A, Keithley R, Peele J, Carelli R, Wightman R.	J Neurochem. 2012 Feb 1. doi: 10.1111/j.1471-4159.2012.07677.x. [Epub ahead of print]	J Neurochem. 2012	PubMed	citation	PMID:22296263	pubmed	22296263	create date:2012/02/03 | first author:Owesson-White C
Hypoxia regulation of ATP13A2 (PARK9) gene transcription.	/pubmed/22288903	Xu Q, Guo H, Zhang X, Tang B, Cai F, Zhou W, Song W.	J Neurochem. 2012 Jan 31. doi: 10.1111/j.1471-4159.2012.07676.x. [Epub ahead of print]	J Neurochem. 2012	PubMed	citation	PMID:22288903	pubmed	22288903	create date:2012/02/01 | first author:Xu Q
Cerebellins: capstones to bridge the synaptic cleft.	/pubmed/22288876	Eiberger B, Schilling K.	J Neurochem. 2012 Jan 30. doi: 10.1111/j.1471-4159.2012.07675.x. [Epub ahead of print] No abstract available.	J Neurochem. 2012	PubMed	citation	PMID:22288876	pubmed	22288876	create date:2012/02/01 | first author:Eiberger B
Sertraline inhibits presynaptic Na(+) channel mediated responses in hippocampus isolated nerve endings.	/pubmed/22288826	Aldana BI, María S.	J Neurochem. 2012 Jan 30. doi: 10.1111/j.1471-4159.2012.07674.x. [Epub ahead of print]	J Neurochem. 2012	PubMed	citation	PMID:22288826	pubmed	22288826	create date:2012/02/01 | first author:Aldana BI
The vincamine derivative vindeburnol provides benefit in a mouse model of multiple sclerosis: Effects on the Locus coeruleus.	/pubmed/22288774	Polak PE, Kalinin S, Braun D, Sharp A, Lin SX, Feinstein DL.	J Neurochem. 2012 Jan 30. doi: 10.1111/j.1471-4159.2012.07673.x. [Epub ahead of print]	J Neurochem. 2012	PubMed	citation	PMID:22288774	pubmed	22288774	create date:2012/02/01 | first author:Polak PE
Hippocampal expression of myelin-associated inhibitors is induced with age-related cognitive decline and correlates with deficits of spatial learning and memory.	/pubmed/22269040	Vanguilder HD, Bixler GV, Sonntag WE, Freeman WM.	J Neurochem. 2012 Jan 23. doi: 10.1111/j.1471-4159.2012.07671.x. [Epub ahead of print]	J Neurochem. 2012	PubMed	citation	PMID:22269040	pubmed	22269040	create date:2012/01/25 | first author:Vanguilder HD
Ketone bodies in epilepsy.	/pubmed/22268909	McNally MA, Hartman AL.	J Neurochem. 2012 Jan 23. doi: 10.1111/j.1471-4159.2012.07670.x. [Epub ahead of print]	J Neurochem. 2012	PubMed	citation	PMID:22268909	pubmed	22268909	create date:2012/01/25 | first author:McNally MA
CORRIGENDUM.	/pubmed/22268849	[No authors listed]	J Neurochem. 2012 Jan 23. doi: 10.1111/j.1471-4159.2012.07663.x. [Epub ahead of print] No abstract available.	J Neurochem. 2012	PubMed	citation	PMID:22268849	pubmed	22268849	create date:2012/01/25
Mark A. Smith: neurocytochemistry innovator.	/pubmed/22268813	Zhu X, Castellani RJ, Ziats NP, Petersen RB, Gon Lee H, Perry G.	J Neurochem. 2012 Jan 23. doi: 10.1111/j.1471-4159.2012.07656.x. [Epub ahead of print] No abstract available.	J Neurochem. 2012	PubMed	citation	PMID:22268813	pubmed	22268813	create date:2012/01/25 | first author:Zhu X
Ammonia Increases Paracellular Permeability of Rat Brain Endothelial Cells by a Mechanism Encompassing Oxidative/Nitrosative Stress and Activation of Matrix Metalloproteinases.	/pubmed/22260250	Skowrońska M, Zielińska M, Wójcik-Stanaszek L, Ruszkiewicz J, Milatovic D, Aschner M, Albrecht J.	J Neurochem. 2012 Jan 19. doi: 10.1111/j.1471-4159.2012.07669.x. [Epub ahead of print]	J Neurochem. 2012	PubMed	citation	PMID:22260250	pubmed	22260250	create date:2012/01/21 | first author:Skowrońska M
Brain insulin resistance accelerates Aß fibrillogenesis by inducing GM1 ganglioside clustering in the presynaptic membranes.	/pubmed/22260232	Yamamoto N, Matsubara T, Sobue K, Tanida M, Kasahara R, Naruse K, Taniura H, Sato T, Suzuki K.	J Neurochem. 2012 Jan 19. doi: 10.1111/j.1471-4159.2012.07668.x. [Epub ahead of print]	J Neurochem. 2012	PubMed	citation	PMID:22260232	pubmed	22260232	create date:2012/01/21 | first author:Yamamoto N
The T-type voltage-gated calcium channel as a molecular target of the novel cognitive enhancer ST101: enhancement of long-term potentiation and CaMKII autophosphorylation in rat cortical slices.	/pubmed/22251222	Moriguchi S, Shioda N, Yamamoto Y, Tagashira H, Fukunaga K.	J Neurochem. 2012 Jan 17. doi: 10.1111/j.1471-4159.2012.07667.x. [Epub ahead of print]	J Neurochem. 2012	PubMed	citation	PMID:22251222	pubmed	22251222	create date:2012/01/19 | first author:Moriguchi S
Attenuation of neonatal ischemic brain damage using a 20-HETE synthesis inhibitor.	/pubmed/22251169	Yang ZJ, Carter EL, Kibler KK, Kwansa H, Crafa DA, Martin LJ, Roman RJ, Harder DR, Koehler RC.	J Neurochem. 2012 Jan 17. doi: 10.1111/j.1471-4159.2012.07666.x. [Epub ahead of print]	J Neurochem. 2012	PubMed	citation	PMID:22251169	pubmed	22251169	create date:2012/01/19 | first author:Yang ZJ
Kainate receptor-mediated depression of glutamatergic transmission involving protein kinase A in the lateral amygdala.	/pubmed/22251150	Negrete-Díaz JV, Duque-Feria P, Andrade-Talavera Y, Carrión M, Flores G, Rodríguez-Moreno A.	J Neurochem. 2012 Jan 17. doi: 10.1111/j.1471-4159.2012.07665.x. [Epub ahead of print]	J Neurochem. 2012	PubMed	citation	PMID:22251150	pubmed	22251150	create date:2012/01/19 | first author:Negrete-Díaz JV
Glial cells in (patho)physiology.	/pubmed/22251135	Parpura V, Heneka MT, Montana V, Oliet SH, Schousboe A, Haydon PG, Stout RF Jr, Spray DC, Reichenbach A, Pannicke T, Pekny M, Pekna M, Zorec R, Verkhratsky A.	J Neurochem. 2012 Jan 17. doi: 10.1111/j.1471-4159.2012.07664.x. [Epub ahead of print]	J Neurochem. 2012	PubMed	citation	PMID:22251135	pubmed	22251135	create date:2012/01/19 | first author:Parpura V
Synergistic inhibitory effect of nicotine plus oral contraceptive on mitochondrial complex-IV is mediated by estrogen receptor-β in female rats.	/pubmed/22248091	Raval AP, Dave KR, Saul I, Gonzalez GJ, Diaz F.	J Neurochem. 2012 Jan 16. doi: 10.1111/j.1471-4159.2012.07661.x. [Epub ahead of print]	J Neurochem. 2012	PubMed	citation	PMID:22248091	pubmed	22248091	create date:2012/01/18 | first author:Raval AP
Saturated long-chain fatty acids activate inflammatory signaling in astrocytes.	/pubmed/22248073	Gupta S, Knight AG, Gupta S, Keller JN, Bruce-Keller AJ.	J Neurochem. 2012 Jan 16. doi: 10.1111/j.1471-4159.2012.07660.x. [Epub ahead of print]	J Neurochem. 2012	PubMed	citation	PMID:22248073	pubmed	22248073	create date:2012/01/18 | first author:Gupta S
Microglial neurotransmitter receptors trigger superoxide production in microglia; consequences for microglial-neuronal interactions.	/pubmed/22243365	Mead EL, Mosley A, Eaton S, Dobson L, Heales SJ, Pocock JM.	J Neurochem. 2012 Jan 13. doi: 10.1111/j.1471-4159.2012.07659.x. [Epub ahead of print]	J Neurochem. 2012	PubMed	citation	PMID:22243365	pubmed	22243365	create date:2012/01/17 | first author:Mead EL
Activated Leukocyte Cell Adhesion Molecule (Alcam) Modulates Neurotrophin Signaling.	/pubmed/22243278	Wade A, Thomas C, Kalmar B, Terenzio M, Garin J, Greensmith L, Schiavo G.	J Neurochem. 2012 Jan 13. doi: 10.1111/j.1471-4159.2012.07658.x. [Epub ahead of print]	J Neurochem. 2012	PubMed	citation	PMID:22243278	pubmed	22243278	create date:2012/01/17 | first author:Wade A
Minimal essential length of Clostridium botulinum C3 peptides to enhance neuronal regenerative growth and connectivity in a non-enzymatic mode.	/pubmed/22239108	Loske P, Boato F, Hendrix S, Piepgras J, Just I, Ahnert-Hilger G, Höltje M.	J Neurochem. 2012 Jan 12. doi: 10.1111/j.1471-4159.2012.07657.x. [Epub ahead of print]	J Neurochem. 2012	PubMed	citation	PMID:22239108	pubmed	22239108	create date:2012/01/14 | first author:Loske P
A role for neuroserpin in neuron morphological development.	/pubmed/22233399	Man HY, Ma XM.	J Neurochem. 2012 Jan 10. doi: 10.1111/j.1471-4159.2012.07655.x. [Epub ahead of print] No abstract available.	J Neurochem. 2012	PubMed	citation	PMID:22233399	pubmed	22233399	create date:2012/01/12 | first author:Man HY
An astrocyte-specific enhancer of the aquaporin-4 gene functions through a consensus sequence of POU transcription factors in concert with multiple upstream elements.	/pubmed/22225570	Abe Y, Ikeshima-Kataoka H, Goda W, Niikura T, Yasui M.	J Neurochem. 2012 Jan 7. doi: 10.1111/j.1471-4159.2012.07652.x. [Epub ahead of print]	J Neurochem. 2012	PubMed	citation	PMID:22225570	pubmed	22225570	create date:2012/01/10 | first author:Abe Y
Editorial Highlight: New insights on regulation of LMTK2, a membrane kinase integrating pathways central to neurodegeneration.	/pubmed/22224437	Rattray M.	J Neurochem. 2012 Jan 7. doi: 10.1111/j.1471-4159.2012.07654.x. [Epub ahead of print] No abstract available.	J Neurochem. 2012	PubMed	citation	PMID:22224437	pubmed	22224437	create date:2012/01/10 | first author:Rattray M
Enzymatic transamination of d-kynurenine generates kynurenic acid in rat and human brain.	/pubmed/22224417	Pérez-de la Cruz V, Amori L, Sathyasaikumar KV, Wang XD, Notarangelo FM, Wu HQ, Schwarcz R.	J Neurochem. 2012 Jan 7. doi: 10.1111/j.1471-4159.2012.07653.x. [Epub ahead of print]	J Neurochem. 2012	PubMed	citation	PMID:22224417	pubmed	22224417	create date:2012/01/10 | first author:Pérez-de la Cruz V
Group IVA phospholipase A(2) is necessary for growth cone repulsion and collapse.	/pubmed/22220903	Sanford SD, Yun BG, Leslie CC, Murphy RC, Pfenninger KH.	J Neurochem. 2012 Jan 5. doi: 10.1111/j.1471-4159.2012.07651.x. [Epub ahead of print]	J Neurochem. 2012	PubMed	citation	PMID:22220903	pubmed	22220903	create date:2012/01/10 | first author:Sanford SD
Cdk5/p35 phosphorylates lemur tyrosine kinase-2 to regulate protein phosphatase-1C phosphorylation and activity.	/pubmed/22220831	Manser C, Vagnoni A, Guillot F, Davies J, Miller CC.	J Neurochem. 2012 Jan 5. doi: 10.1111/j.1471-4159.2012.07650.x. [Epub ahead of print]	J Neurochem. 2012	PubMed	citation	PMID:22220831	pubmed	22220831	create date:2012/01/10 | first author:Manser C
Epigenetic dysregulation of the dopamine system in diet-induced obesity.	/pubmed/22220805	Vucetic Z, Carlin JL, Totoki K, Reyes TM.	J Neurochem. 2012 Jan 5. doi: 10.1111/j.1471-4159.2012.07649.x. [Epub ahead of print]	J Neurochem. 2012	PubMed	citation	PMID:22220805	pubmed	22220805	create date:2012/01/10 | first author:Vucetic Z
The Cbln family of proteins interact with multiple signaling pathways.	/pubmed/22220752	Wei P, Pattarini R, Rong Y, Guo H, Bansal PK, Kusnoor SV, Deutch AY, Parris J, Morgan JI.	J Neurochem. 2012 Jan 5. doi: 10.1111/j.1471-4159.2012.07648.x. [Epub ahead of print]	J Neurochem. 2012	PubMed	citation	PMID:22220752	pubmed	22220752	create date:2012/01/10 | first author:Wei P
Retinal cone and rod photoreceptor cells exhibit differential susceptibility to light-induced damage.	/pubmed/22220722	Okano K, Maeda A, Chen Y, Chauhan V, Tang J, Palczewska G, Sakai T, Tsuneoka H, Palczewski K, Maeda T.	J Neurochem. 2012 Jan 5. doi: 10.1111/j.1471-4159.2012.07647.x. [Epub ahead of print]	J Neurochem. 2012	PubMed	citation	PMID:22220722	pubmed	22220722	create date:2012/01/10 | first author:Okano K
Serine hydroxymethyltransferase 1 and 2: gene sequence variation and functional genomic characterization.	/pubmed/22220685	Hebbring SJ, Chai Y, Ji Y, Abo RP, Jenkins GD, Fridley B, Zhang J, Eckloff BW, Wieben ED, Weinshilboum RM.	J Neurochem. 2012 Jan 5. doi: 10.1111/j.1471-4159.2012.07646.x. [Epub ahead of print]	J Neurochem. 2012	PubMed	citation	PMID:22220685	pubmed	22220685	create date:2012/01/10 | first author:Hebbring SJ
Control of BACE1 degradation and APP processing by ubiquitin carboxyl-terminal hydrolase L1.	/pubmed/22212137	Zhang M, Deng Y, Luo Y, Zhang S, Zou H, Cai F, Wada K, Song W.	J Neurochem. 2011 Dec 30. doi: 10.1111/j.1471-4159.2011.07644.x. [Epub ahead of print]	J Neurochem. 2011	PubMed	citation	PMID:22212137	pubmed	22212137	create date:2012/01/04 | first author:Zhang M
Operation profile of zebrafish guanylate cyclase-activating protein 3.	/pubmed/22212098	Fries R, Scholten A, Säftel W, Koch KW.	J Neurochem. 2011 Dec 30. doi: 10.1111/j.1471-4159.2011.07643.x. [Epub ahead of print]	J Neurochem. 2011	PubMed	citation	PMID:22212098	pubmed	22212098	create date:2012/01/04 | first author:Fries R
Obovatol improves cognitive functions in animal models for Alzheimer's disease.	/pubmed/22212065	Choi DY, Lee JW, Lin G, Lee YJ, Ban JO, Lee YH, Choi IS, Han SB, Jung JK, Lee WS, Lee SH, Kwon BM, Oh KW, Hong JT.	J Neurochem. 2011 Dec 30. doi: 10.1111/j.1471-4159.2011.07642.x. [Epub ahead of print]	J Neurochem. 2011	PubMed	citation	PMID:22212065	pubmed	22212065	create date:2012/01/04 | first author:Choi DY
Matrix metalloproteinase-9 and non-amyloidogenic pathway of amyloid precursor protein processing.	/pubmed/22211988	Filippov MA, Dityatev A.	J Neurochem. 2011 Dec 29. doi: 10.1111/j.1471-4159.2011.07641.x. [Epub ahead of print] No abstract available.	J Neurochem. 2011	PubMed	citation	PMID:22211988	pubmed	22211988	create date:2012/01/04 | first author:Filippov MA
Enhanced neuronal plasticity and elevated endogenous sAPPα levels in mice over-expressing MMP9.	/pubmed/22192143	Fragkouli A, Papatheodoropoulos C, Georgopoulos S, Stamatakis A, Stylianopoulou F, Tsilibary EC, Tzinia AK.	J Neurochem. 2011 Dec 22. doi: 10.1111/j.1471-4159.2011.07637.x. [Epub ahead of print]	J Neurochem. 2011	PubMed	citation	PMID:22192143	pubmed	22192143	create date:2011/12/24 | first author:Fragkouli A
Tacrine and its analogues impair mitochondrial function and bioenergetics: A lipidomic analysis in rat brain.	/pubmed/22192081	Melo T, Videira RA, André S, Maciel E, Francisco CS, Oliveira-Campos AM, Rodrigues LM, Domingues MR, Peixoto F, Oliveira MM.	J Neurochem. 2011 Dec 22. doi: 10.1111/j.1471-4159.2011.07636.x. [Epub ahead of print]	J Neurochem. 2011	PubMed	citation	PMID:22192081	pubmed	22192081	create date:2011/12/24 | first author:Melo T
Harpagoside attenuates MPTP/MPP(+) induced dopaminergic neurodegeneration and movement disorder via elevating glial cell line-derived neurotrophic factor.	/pubmed/22192054	Sun X, Xiong Z, Zhang Y, Meng Y, Xu G, Xia Z, Li J, Zhang R, Ke Z, Xia Z, Hu Y.	J Neurochem. 2011 Dec 22. doi: 10.1111/j.1471-4159.2011.07635.x. [Epub ahead of print]	J Neurochem. 2011	PubMed	citation	PMID:22192054	pubmed	22192054	create date:2011/12/24 | first author:Sun X
Exposure of foetal neural progenitor cells to IL-1β impairs their proliferation and alters their differentiation - a role for maternal inflammation?	/pubmed/22192001	Crampton SJ, Collins LM, Toulouse A, Nolan YM, O'Keeffe GW.	J Neurochem. 2011 Dec 22. doi: 10.1111/j.1471-4159.2011.07634.x. [Epub ahead of print]	J Neurochem. 2011	PubMed	citation	PMID:22192001	pubmed	22192001	create date:2011/12/24 | first author:Crampton SJ
Nicotine stimulates secretion of corticosterone via both CRH and AVP receptors.	/pubmed/22191943	Lutfy K, Aimiuwu O, Mangubat M, Shin CS, Nerio N, Gomez R, Liu Y, Friedman TC.	J Neurochem. 2011 Dec 22. doi: 10.1111/j.1471-4159.2011.07633.x. [Epub ahead of print]	J Neurochem. 2011	PubMed	citation	PMID:22191943	pubmed	22191943	create date:2011/12/24 | first author:Lutfy K
Mephedrone, an Abused Psychoactive Component of Bath Salts" and Methamphetamine Congener	Does not Cause Neurotoxicity to Dopamine Nerve Endings of the Striatum."	/pubmed/22191803	Angoa-Pérez M, Kane MJ, Francescutti DM, Sykes KE, Shah MM, Mohammed AM, Thomas DM, Kuhn DM.	J Neurochem. 2011 Dec 22. doi: 10.1111/j.1471-4159.2011.07632.x. [Epub ahead of print]	J Neurochem. 2011	PubMed	citation	PMID:22191803	pubmed	22191803	create date:2011/12/24 | first author:Angoa-Pérez M
Glutamate receptor δ1 induces preferentially inhibitory presynaptic differentiation of cortical neurons by interacting with neurexins through cerebellin precursor protein subtypes.	/pubmed/22191730	Yasumura M, Yoshida T, Lee SJ, Uemura T, Joo JY, Mishina M.	J Neurochem. 2011 Dec 22. doi: 10.1111/j.1471-4159.2011.07631.x. [Epub ahead of print]	J Neurochem. 2011	PubMed	citation	PMID:22191730	pubmed	22191730	create date:2011/12/24 | first author:Yasumura M
Title	URL	Description	Details	ShortDetails	Resource	Type	Identifiers	Db	EntrezUID	Properties
The serine protease inhibitor neuroserpin regulates the growth and maturation of hippocampal neurons through a non-inhibitory mechanism.	/pubmed/22191421	Lee TW, Montgomery JM, Birch NP.	J Neurochem. 2011 Dec 22. doi: 10.1111/j.1471-4159.2011.07639.x. [Epub ahead of print]	J Neurochem. 2011	PubMed	citation	PMID:22191421	pubmed	22191421	create date:2011/12/24 | first author:Lee TW
Myosin II activity regulates neurite outgrowth and guidance in response to chondroitin sulfate proteoglycans.	/pubmed/22191382	Yu P, Santiago LY, Katagiri Y, Geller HM.	J Neurochem. 2011 Dec 22. doi: 10.1111/j.1471-4159.2011.07638.x. [Epub ahead of print]	J Neurochem. 2011	PubMed	citation	PMID:22191382	pubmed	22191382	create date:2011/12/24 | first author:Yu P
Autoreactive-Aβ antibodies promote APP β-secretase processing.	/pubmed/22188568	Deng J, Hou H, Giunta B, Mori T, Wang YJ, Fernandez F, Weggen S, Araki W, Obregon D, Tan J.	J Neurochem. 2011 Dec 21. doi: 10.1111/j.1471-4159.2011.07629.x. [Epub ahead of print]	J Neurochem. 2011	PubMed	citation	PMID:22188568	pubmed	22188568	create date:2011/12/23 | first author:Deng J
Sex differences in microglial colonization of the developing rat brain.	/pubmed/22182318	Schwarz JM, Sholar PW, Bilbo SD.	J Neurochem. 2011 Dec 19. doi: 10.1111/j.1471-4159.2011.07630.x. [Epub ahead of print]	J Neurochem. 2011	PubMed	citation	PMID:22182318	pubmed	22182318	create date:2011/12/21 | first author:Schwarz JM
Activation of transient receptor potential ankyrin 1 evokes nociception through substance P release from primary sensory neurons.	/pubmed/22182301	Nakamura Y, Une Y, Miyano K, Abe H, Hisaoka K, Morioka N, Nakata Y.	J Neurochem. 2011 Dec 19. doi: 10.1111/j.1471-4159.2011.07628.x. [Epub ahead of print]	J Neurochem. 2011	PubMed	citation	PMID:22182301	pubmed	22182301	create date:2011/12/21 | first author:Nakamura Y
Journal of Neurochemistry special issue on Alzheimer's disease: 'amyloid cascade hypothesis - 20 years on'.	/pubmed/22182264	Checler F, Turner AJ.	J Neurochem. 2012 Jan;120 Suppl 1:iii-iv. doi: 10.1111/j.1471-4159.2011.07603.x. Epub 2011 Dec 19. No abstract available.	J Neurochem. 2012	PubMed	citation	PMID:22182264	pubmed	22182264	create date:2011/12/21 | first author:Checler F
Dual REST-dependence of L1CAM: from gene expression to alternative splicing governed by Nova2 in neural cells.	/pubmed/22176577	Mikulak J, Negrini S, Klajn A, D'Alessandro R, Mavilio D, Meldolesi J.	J Neurochem. 2011 Dec 16. doi: 10.1111/j.1471-4159.2011.07626.x. [Epub ahead of print]	J Neurochem. 2011	PubMed	citation	PMID:22176577	pubmed	22176577	create date:2011/12/20 | first author:Mikulak J
Alteration of endocannabinoid system in human gliomas.	/pubmed/22176552	Wu X, Han L, Zhang X, Li L, Jiang C, Qiu Y, Huang R, Xie B, Lin Z, Ren J, Fu J.	J Neurochem. 2011 Dec 16. doi: 10.1111/j.1471-4159.2011.07625.x. [Epub ahead of print]	J Neurochem. 2011	PubMed	citation	PMID:22176552	pubmed	22176552	create date:2011/12/20 | first author:Wu X
Identification of differentially expressed microRNAs and their PKC-isoform specific gene network prediction during hypoxic pre-conditioning and focal cerebral ischemia of mice.	/pubmed/22171942	Liu C, Peng Z, Zhang N, Yu L, Han S, Li D, Li J.	J Neurochem. 2011 Dec 15. doi: 10.1111/j.1471-4159.2011.07624.x. [Epub ahead of print]	J Neurochem. 2011	PubMed	citation	PMID:22171942	pubmed	22171942	create date:2011/12/17 | first author:Liu C
β-Site APP-cleaving enzyme 1 trafficking and Alzheimer's disease pathogenesis.	/pubmed/22171895	Tan J, Evin G.	J Neurochem. 2011 Dec 15. doi: 10.1111/j.1471-4159.2011.07623.x. [Epub ahead of print]	J Neurochem. 2011	PubMed	citation	PMID:22171895	pubmed	22171895	create date:2011/12/17 | first author:Tan J
Vascular endothelial growth factor in the ischemic retina and its regulation by somatostatin.	/pubmed/22168912	Cervia D, Catalani E, Dal Monte M, Casini G.	J Neurochem. 2011 Dec 13. doi: 10.1111/j.1471-4159.2011.07622.x. [Epub ahead of print]	J Neurochem. 2011	PubMed	citation	PMID:22168912	pubmed	22168912	create date:2011/12/16 | first author:Cervia D
Expression of GABAρ receptors in the neostriatum: localization in aspiny, medium spiny neurons and GFAP-positive cells.	/pubmed/22168837	Rosas-Arellano A, Machuca-Parra AI, Reyes-Haro D, Miledi R, Martínez-Torres A.	J Neurochem. 2011 Dec 13. doi: 10.1111/j.1471-4159.2011.07621.x. [Epub ahead of print]	J Neurochem. 2011	PubMed	citation	PMID:22168837	pubmed	22168837	create date:2011/12/16 | first author:Rosas-Arellano A
Activation of mu opioid receptors in the striatum differentially augments methamphetamine-induced gene expression and enhances stereotypic behavior.	/pubmed/22150526	Horner KA, Hebbard JC, Logan AS, Vanchipurakel GA, Gilbert YE.	J Neurochem. 2011 Dec 8. doi: 10.1111/j.1471-4159.2011.07620.x. [Epub ahead of print]	J Neurochem. 2011	PubMed	citation	PMID:22150526	pubmed	22150526	create date:2011/12/14 | first author:Horner KA
Farewell 'Renegade Researcher': your voice will be missed.	/pubmed/22150467	Smith GC.	J Neurochem. 2012 Jan;120 Suppl 1:1-2. doi: 10.1111/j.1471-4159.2011.07586.x. Epub 2011 Dec 7. No abstract available.	J Neurochem. 2012	PubMed	citation	PMID:22150467	pubmed	22150467	create date:2011/12/14 | first author:Smith GC
Functions of Aβ, sAPPα and sAPPβ : similarities and differences.	/pubmed/22150401	Chasseigneaux S, Allinquant B.	J Neurochem. 2012 Jan;120 Suppl 1:99-108. doi: 10.1111/j.1471-4159.2011.07584.x. Epub 2011 Dec 7.	J Neurochem. 2012	PubMed	citation	PMID:22150401	pubmed	22150401	create date:2011/12/14 | first author:Chasseigneaux S
A novel anti-inflammatory role for spleen-derived interleukin-10 in obesity-induced hypothalamic inflammation.	/pubmed/22146087	Gotoh K, Inoue M, Masaki T, Chiba S, Shimasaki T, Ando H, Fujiwara K, Katsuragi I, Kakuma T, Seike M, Sakata T, Yoshimatsu H.	J Neurochem. 2011 Dec 7. doi: 10.1111/j.1471-4159.2011.07617.x. [Epub ahead of print]	J Neurochem. 2011	PubMed	citation	PMID:22146087	pubmed	22146087	create date:2011/12/08 | first author:Gotoh K
A specific multi-nutrient formulation enhances M1 muscarinic acetylcholine receptor responses in vitro.	/pubmed/22146060	Savelkoul PJ, Janickova H, Kuipers AA, Hageman RJ, Kamphuis PJ, Dolezal V, Broersen LM.	J Neurochem. 2012 Feb;120(4):631-40. doi: 10.1111/j.1471-4159.2011.07616.x. Epub 2012 Jan 6.	J Neurochem. 2012	PubMed	citation	PMID:22146060	pubmed	22146060	create date:2011/12/08 | first author:Savelkoul PJ
The deletion of STOP/MAP6 protein in mice triggers highly altered mood and impaired cognitive performances.	/pubmed/22146001	Fournet V, Schweitzer A, Chevarin C, Deloulme JC, Hamon M, Giros B, Andrieux A, Martres MP.	J Neurochem. 2011 Dec 6. doi: 10.1111/j.1471-4159.2011.07615.x. [Epub ahead of print]	J Neurochem. 2011	PubMed	citation	PMID:22146001	pubmed	22146001	create date:2011/12/08 | first author:Fournet V
STOP - in the Name of Mood: microtubule-associated proteins in mood and cognition.	/pubmed/22145979	Schloss P, Lau T.	J Neurochem. 2011 Dec 6. doi: 10.1111/j.1471-4159.2011.07614.x. [Epub ahead of print] No abstract available.	J Neurochem. 2011	PubMed	citation	PMID:22145979	pubmed	22145979	create date:2011/12/08 | first author:Schloss P
The prion protein unstructured N-terminal region is a broad-spectrum molecular sensor with diverse and contrasting potential functions.	/pubmed/22145935	Béland M, Roucou X.	J Neurochem. 2011 Dec 6. doi: 10.1111/j.1471-4159.2011.07613.x. [Epub ahead of print]	J Neurochem. 2011	PubMed	citation	PMID:22145935	pubmed	22145935	create date:2011/12/08 | first author:Béland M
The S100B protein in biological fluids: more than a lifelong biomarker of brain distress.	/pubmed/22145907	Michetti F, Corvino V, Geloso MC, Lattanzi W, Bernardini C, Serpero L, Gazzolo D.	J Neurochem. 2011 Dec 6. doi: 10.1111/j.1471-4159.2011.07612.x. [Epub ahead of print]	J Neurochem. 2011	PubMed	citation	PMID:22145907	pubmed	22145907	create date:2011/12/08 | first author:Michetti F
Modulation of glutamate release from parallel fibers by mGlu4 and pre-synaptic GABA(A) receptors.	/pubmed/22145864	Antflick JE, Hampson DR.	J Neurochem. 2012 Feb;120(4):552-63. doi: 10.1111/j.1471-4159.2011.07611.x.	J Neurochem. 2012	PubMed	citation	PMID:22145864	pubmed	22145864	create date:2011/12/08 | first author:Antflick JE
STAT3 signaling after traumatic brain injury.	/pubmed/22145815	Oliva AA, Kang Y, Sanchez-Molano J, Furones C, Atkins CM.	J Neurochem. 2011 Dec 6. doi: 10.1111/j.1471-4159.2011.07610.x. [Epub ahead of print]	J Neurochem. 2011	PubMed	citation	PMID:22145815	pubmed	22145815	create date:2011/12/08 | first author:Oliva AA
Nogo-66 inhibits adhesion and migration of microglia via GTPase Rho pathway in vitro.	/pubmed/22145612	Yan J, Zhou X, Guo JJ, Mao L, Wang YJ, Sun J, Sun LX, Zhang LY, Zhou XF, Liao H.	J Neurochem. 2011 Dec 7. doi: 10.1111/j.1471-4159.2011.07619.x. [Epub ahead of print]	J Neurochem. 2011	PubMed	citation	PMID:22145612	pubmed	22145612	create date:2011/12/08 | first author:Yan J
Pre-synaptic dopamine D(3) receptor mediates cocaine-induced structural plasticity in mesencephalic dopaminergic neurons via ERK and Akt pathways.	/pubmed/22145570	Collo G, Bono F, Cavalleri L, Plebani L, Merlo Pich E, Millan MJ, Spano PF, Missale C.	J Neurochem. 2011 Dec 7. doi: 10.1111/j.1471-4159.2011.07618.x. [Epub ahead of print]	J Neurochem. 2011	PubMed	citation	PMID:22145570	pubmed	22145570	create date:2011/12/08 | first author:Collo G
Reduced calcium/calmodulin-dependent protein kinase II activity in the hippocampus is associated with impaired cognitive function in MPTP-treated mice.	/pubmed/22136399	Moriguchi S, Yabuki Y, Fukunaga K.	J Neurochem. 2012 Feb;120(4):541-51. doi: 10.1111/j.1471-4159.2011.07608.x. Epub 2012 Jan 6.	J Neurochem. 2012	PubMed	citation	PMID:22136399	pubmed	22136399	create date:2011/12/06 | first author:Moriguchi S
DHA inhibits ER Ca(2+) release and ER stress in astrocytes following in vitro ischemia.	/pubmed/22129278	Begum G, Kintner D, Liu Y, Cramer SW, Sun D.	J Neurochem. 2012 Feb;120(4):622-30. doi: 10.1111/j.1471-4159.2011.07606.x.	J Neurochem. 2012	PubMed	citation	PMID:22129278	pubmed	22129278	create date:2011/12/02 | first author:Begum G
Retraction. Activation of capsaicin-sensitive primary sensory neurones induces anandamide production and release.	/pubmed/22125797	[No authors listed]	J Neurochem. 2011 Nov;119(4):890. No abstract available.	J Neurochem. 2011	PubMed	citation	PMID:22125797	pubmed	22125797	create date:2011/11/30
Developing β-secretase inhibitors for treatment of Alzheimer's disease.	/pubmed/22122681	Ghosh AK, Brindisi M, Tang J.	J Neurochem. 2012 Jan;120 Suppl 1:71-83. doi: 10.1111/j.1471-4159.2011.07476.x. Epub 2011 Nov 28.	J Neurochem. 2012	PubMed	citation	PMID:22122681	pubmed	22122681	create date:2011/11/30 | first author:Ghosh AK
Twenty years of Alzheimer's disease-causing mutations.	/pubmed/22122678	Goate A, Hardy J.	J Neurochem. 2012 Jan;120 Suppl 1:3-8. doi: 10.1111/j.1471-4159.2011.07575.x. Epub 2011 Nov 28.	J Neurochem. 2012	PubMed	citation	PMID:22122678	pubmed	22122678	create date:2011/11/30 | first author:Goate A
The physiology of the β-amyloid precursor protein intracellular domain AICD.	/pubmed/22122663	Pardossi-Piquard R, Checler F.	J Neurochem. 2012 Jan;120 Suppl 1:109-24. doi: 10.1111/j.1471-4159.2011.07475.x. Epub 2011 Nov 28.	J Neurochem. 2012	PubMed	citation	PMID:22122663	pubmed	22122663	create date:2011/11/30 | first author:Pardossi-Piquard R
Proteolytic processing of Alzheimer's β-amyloid precursor protein.	/pubmed/22122372	Zhang H, Ma Q, Zhang YW, Xu H.	J Neurochem. 2012 Jan;120 Suppl 1:9-21. doi: 10.1111/j.1471-4159.2011.07519.x. Epub 2011 Nov 28.	J Neurochem. 2012	PubMed	citation	PMID:22122372	pubmed	22122372	create date:2011/11/30 | first author:Zhang H
Regulation of β-site APP-cleaving enzyme 1 gene expression and its role in Alzheimer's Disease.	/pubmed/22122349	Sun X, Bromley-Brits K, Song W.	J Neurochem. 2012 Jan;120 Suppl 1:62-70. doi: 10.1111/j.1471-4159.2011.07515.x. Epub 2011 Nov 28.	J Neurochem. 2012	PubMed	citation	PMID:22122349	pubmed	22122349	create date:2011/11/30 | first author:Sun X
Identification and biology of β-secretase.	/pubmed/22122287	Kandalepas PC, Vassar R.	J Neurochem. 2012 Jan;120 Suppl 1:55-61. doi: 10.1111/j.1471-4159.2011.07512.x. Epub 2011 Nov 28.	J Neurochem. 2012	PubMed	citation	PMID:22122287	pubmed	22122287	create date:2011/11/30 | first author:Kandalepas PC
Are amyloid-degrading enzymes viable therapeutic targets in Alzheimer's disease?	/pubmed/22122230	Nalivaeva NN, Beckett C, Belyaev ND, Turner AJ.	J Neurochem. 2012 Jan;120 Suppl 1:167-85. doi: 10.1111/j.1471-4159.2011.07510.x. Epub 2011 Nov 28.	J Neurochem. 2012	PubMed	citation	PMID:22122230	pubmed	22122230	create date:2011/11/30 | first author:Nalivaeva NN
Cholinergic modulation of amyloid precursor protein processing with emphasis on M1 muscarinic receptor: perspectives and challenges in treatment of Alzheimer's disease.	/pubmed/22122190	Fisher A.	J Neurochem. 2012 Jan;120 Suppl 1:22-33. doi: 10.1111/j.1471-4159.2011.07507.x. Epub 2011 Nov 28.	J Neurochem. 2012	PubMed	citation	PMID:22122190	pubmed	22122190	create date:2011/11/30 | first author:Fisher A
Amyloid β: linking synaptic plasticity failure to memory disruption in Alzheimer's disease.	/pubmed/22122128	Ma T, Klann E.	J Neurochem. 2012 Jan;120 Suppl 1:140-8. doi: 10.1111/j.1471-4159.2011.07506.x. Epub 2011 Nov 28.	J Neurochem. 2012	PubMed	citation	PMID:22122128	pubmed	22122128	create date:2011/11/30 | first author:Ma T
Assembly of the presenilin γ-/ε-secretase complex.	/pubmed/22122073	St George-Hyslop P, Fraser PE.	J Neurochem. 2012 Jan;120 Suppl 1:84-8. doi: 10.1111/j.1471-4159.2011.07505.x. Epub 2011 Nov 28.	J Neurochem. 2012	PubMed	citation	PMID:22122073	pubmed	22122073	create date:2011/11/30 | first author:St George-Hyslop P
γ-Secretase inhibitors and modulators for Alzheimer's disease.	/pubmed/22122056	Wolfe MS.	J Neurochem. 2012 Jan;120 Suppl 1:89-98. doi: 10.1111/j.1471-4159.2011.07501.x. Epub 2011 Nov 28.	J Neurochem. 2012	PubMed	citation	PMID:22122056	pubmed	22122056	create date:2011/11/30 | first author:Wolfe MS
Mutant LGI1 inhibits seizure-induced trafficking of Kv4.2 potassium channels.	/pubmed/22122031	Smith SE, Xu L, Kasten MR, Anderson MP.	J Neurochem. 2012 Feb;120(4):611-21. doi: 10.1111/j.1471-4159.2011.07605.x.	J Neurochem. 2012	PubMed	citation	PMID:22122031	pubmed	22122031	create date:2011/11/30 | first author:Smith SE
The role of metallobiology and amyloid-β peptides in Alzheimer's disease.	/pubmed/22121980	Roberts BR, Ryan TM, Bush AI, Masters CL, Duce JA.	J Neurochem. 2012 Jan;120 Suppl 1:149-66. doi: 10.1111/j.1471-4159.2011.07500.x. Epub 2011 Nov 28.	J Neurochem. 2012	PubMed	citation	PMID:22121980	pubmed	22121980	create date:2011/11/30 | first author:Roberts BR
Expression of divalent metal transporter 1 in primary hippocampal neurons: reconsidering its role in non-transferrin-bound iron influx.	/pubmed/22121954	Pelizzoni I, Zacchetti D, Smith CP, Grohovaz F, Codazzi F.	J Neurochem. 2012 Jan;120(2):269-78. doi: 10.1111/j.1471-4159.2011.07578.x. Epub 2011 Nov 28.	J Neurochem. 2012	PubMed	citation	PMID:22121954	pubmed	22121954	create date:2011/11/30 | first author:Pelizzoni I
Soluble Aβ oligomer production and toxicity.	/pubmed/22121920	Larson ME, Lesné SE.	J Neurochem. 2012 Jan;120 Suppl 1:125-39. doi: 10.1111/j.1471-4159.2011.07478.x. Epub 2011 Nov 28.	J Neurochem. 2012	PubMed	citation	PMID:22121920	pubmed	22121920	create date:2011/11/30 | first author:Larson ME
Identification and biology of α-secretase.	/pubmed/22121879	Vingtdeux V, Marambaud P.	J Neurochem. 2012 Jan;120 Suppl 1:34-45. doi: 10.1111/j.1471-4159.2011.07477.x. Epub 2011 Nov 28.	J Neurochem. 2012	PubMed	citation	PMID:22121879	pubmed	22121879	create date:2011/11/30 | first author:Vingtdeux V
Hsp70.1 and related lysosomal factors for necrotic neuronal death.	/pubmed/22118687	Yamashima T.	J Neurochem. 2012 Feb;120(4):477-94. doi: 10.1111/j.1471-4159.2011.07596.x. Epub 2012 Jan 4.	J Neurochem. 2012	PubMed	citation	PMID:22118687	pubmed	22118687	create date:2011/11/29 | first author:Yamashima T
Astroglial NF-κB mediates oxidative stress by regulation of NADPH oxidase in a model of retinal ischemia reperfusion injury.	/pubmed/22118627	Barakat DJ, Dvoriantchikova G, Ivanov D, Shestopalov VI.	J Neurochem. 2012 Feb;120(4):586-97. doi: 10.1111/j.1471-4159.2011.07595.x. Epub 2012 Jan 4.	J Neurochem. 2012	PubMed	citation	PMID:22118627	pubmed	22118627	create date:2011/11/29 | first author:Barakat DJ
Resveratrol mitigates lipopolysaccharide- and Aβ-mediated microglial inflammation by inhibiting the TLR4/NF-κB/STAT signaling cascade.	/pubmed/22118570	Capiralla H, Vingtdeux V, Zhao H, Sankowski R, Al-Abed Y, Davies P, Marambaud P.	J Neurochem. 2012 Feb;120(3):461-72. doi: 10.1111/j.1471-4159.2011.07594.x. Epub 2011 Dec 16.	J Neurochem. 2012	PubMed	citation	PMID:22118570	pubmed	22118570	create date:2011/11/29 | first author:Capiralla H
Cholesterol enhances neuron susceptibility to apoptotic stimuli via cAMP/PKA/CREB-dependent up-regulation of Kv2.1.	/pubmed/22118516	Zhou MH, Yang G, Jiao S, Hu CL, Mei YA.	J Neurochem. 2012 Feb;120(4):502-14. doi: 10.1111/j.1471-4159.2011.07593.x.	J Neurochem. 2012	PubMed	citation	PMID:22118516	pubmed	22118516	create date:2011/11/29 | first author:Zhou MH
Ectodomain shedding of nectin-1 regulates the maintenance of dendritic spine density.	/pubmed/22118475	Lim ST, Chang A, Giuliano RE, Federoff HJ.	J Neurochem. 2011 Nov 25. doi: 10.1111/j.1471-4159.2011.07592.x. [Epub ahead of print]	J Neurochem. 2011	PubMed	citation	PMID:22118475	pubmed	22118475	create date:2011/11/29 | first author:Lim ST
Activity-dependent survival of developing neocortical neurons depends on PI3K signalling.	/pubmed/22118415	Wagner-Golbs A, Luhmann HJ.	J Neurochem. 2012 Feb;120(4):495-501. doi: 10.1111/j.1471-4159.2011.07591.x. Epub 2011 Dec 15.	J Neurochem. 2012	PubMed	citation	PMID:22118415	pubmed	22118415	create date:2011/11/29 | first author:Wagner-Golbs A
Title	URL	Description	Details	ShortDetails	Resource	Type	Identifiers	Db	EntrezUID	Properties
Comparison of Cbln1 and Cbln2 functions using transgenic and knockout mice.	/pubmed/22117778	Rong Y, Wei P, Parris J, Guo H, Pattarini R, Correia K, Li L, Kusnoor SV, Deutch AY, Morgan JI.	J Neurochem. 2012 Feb;120(4):528-40. doi: 10.1111/j.1471-4159.2011.07604.x.	J Neurochem. 2012	PubMed	citation	PMID:22117778	pubmed	22117778	create date:2011/11/29 | first author:Rong Y
Paradoxical roles of serine racemase and d-serine in the G93A mSOD1 mouse model of amyotrophic lateral sclerosis.	/pubmed/22117694	Thompson M, Marecki JC, Marinesco S, Labrie V, Roder JC, Barger SW, Crow JP.	J Neurochem. 2012 Feb;120(4):598-610. doi: 10.1111/j.1471-4159.2011.07601.x. Epub 2012 Jan 4.	J Neurochem. 2012	PubMed	citation	PMID:22117694	pubmed	22117694	create date:2011/11/29 | first author:Thompson M
Dystroglycan promotes filopodial formation and process branching in differentiating oligodendroglia.	/pubmed/22117643	Eyermann C, Czaplinski K, Colognato H.	J Neurochem. 2011 Nov 25. doi: 10.1111/j.1471-4159.2011.07600.x. [Epub ahead of print]	J Neurochem. 2011	PubMed	citation	PMID:22117643	pubmed	22117643	create date:2011/11/29 | first author:Eyermann C
Cofilin activation mediates Bax translocation to mitochondria during excitotoxic neuronal death.	/pubmed/22117609	Posadas I, Pérez-Martínez FC, Guerra J, Sánchez-Verdú P, Ceña V.	J Neurochem. 2012 Feb;120(4):515-27. doi: 10.1111/j.1471-4159.2011.07599.x.	J Neurochem. 2012	PubMed	citation	PMID:22117609	pubmed	22117609	create date:2011/11/29 | first author:Posadas I
Serotonergic modulation of receptor occupancy in rats treated with l-DOPA after unilateral 6-OHDA lesioning.	/pubmed/22117574	Nahimi A, Høltzermann M, Landau AM, Simonsen M, Jakobsen S, Alstrup AK, Vang K, Møller A, Wegener G, Gjedde A, Doudet DJ.	J Neurochem. 2011 Nov 25. doi: 10.1111/j.1471-4159.2011.07598.x. [Epub ahead of print]	J Neurochem. 2011	PubMed	citation	PMID:22117574	pubmed	22117574	create date:2011/11/29 | first author:Nahimi A
Dietary n-6 polyunsaturated fatty acid deprivation increases docosahexaenoic acid metabolism in rat brain.	/pubmed/22117540	Igarashi M, Kim HW, Chang L, Ma K, Rapoport SI.	J Neurochem. 2011 Nov 25. doi: 10.1111/j.1471-4159.2011.07597.x. [Epub ahead of print]	J Neurochem. 2011	PubMed	citation	PMID:22117540	pubmed	22117540	create date:2011/11/29 | first author:Igarashi M
Structural contributions of antipsychotic drugs to their therapeutic profiles and metabolic side effects.	/pubmed/22103329	Jafari S, Fernandez-Enright F, Huang XF.	J Neurochem. 2012 Feb;120(3):371-84. doi: 10.1111/j.1471-4159.2011.07590.x. Epub 2011 Dec 15.	J Neurochem. 2012	PubMed	citation	PMID:22103329	pubmed	22103329	create date:2011/11/23 | first author:Jafari S
Cross-functional E3 ligases Parkin and C-terminus Hsp70-interacting protein in neurodegenerative disorders.	/pubmed/22098618	Kumar P, Pradhan K, Karunya R, Ambasta RK, Querfurth HW.	J Neurochem. 2012 Feb;120(3):350-70. doi: 10.1111/j.1471-4159.2011.07588.x. Epub 2011 Dec 21.	J Neurochem. 2012	PubMed	citation	PMID:22098618	pubmed	22098618	create date:2011/11/22 | first author:Kumar P
Hypoxia inducible factor-1α is involved in the neurodegeneration induced by isoflurane in the brain of neonatal rats.	/pubmed/22097881	Jiang H, Huang Y, Xu H, Sun Y, Han N, Li QF.	J Neurochem. 2012 Feb;120(3):453-60. doi: 10.1111/j.1471-4159.2011.07589.x. Epub 2011 Dec 15.	J Neurochem. 2012	PubMed	citation	PMID:22097881	pubmed	22097881	create date:2011/11/22 | first author:Jiang H
Molecular heterogeneity in the choroid plexus epithelium: the 22-member γ-protocadherin family is differentially expressed, apically localized, and implicated in CSF regulation.	/pubmed/22092001	Lobas MA, Helsper L, Vernon CG, Schreiner D, Zhang Y, Holtzman MJ, Thedens DR, Weiner JA.	J Neurochem. 2011 Nov 17. doi: 10.1111/j.1471-4159.2011.07587.x. [Epub ahead of print]	J Neurochem. 2011	PubMed	citation	PMID:22092001	pubmed	22092001	create date:2011/11/19 | first author:Lobas MA
Where did the ventricles go?	/pubmed/22091975	Keep RF, Xiang J, Andjelkovic AV.	J Neurochem. 2011 Nov 17. doi: 10.1111/j.1471-4159.2011.07585.x. [Epub ahead of print] No abstract available.	J Neurochem. 2011	PubMed	citation	PMID:22091975	pubmed	22091975	create date:2011/11/19 | first author:Keep RF
Brain-derived neurotrophic factor expression is repressed during myogenic differentiation by miR-206.	/pubmed/22081998	Miura P, Amirouche A, Clow C, Bélanger G, Jasmin BJ.	J Neurochem. 2012 Jan;120(2):230-8. doi: 10.1111/j.1471-4159.2011.07583.x. Epub 2011 Dec 6.	J Neurochem. 2012	PubMed	citation	PMID:22081998	pubmed	22081998	create date:2011/11/16 | first author:Miura P
Impaired mitochondrial biogenesis contributes to mitochondrial dysfunction in Alzheimer's disease.	/pubmed/22077634	Sheng B, Wang X, Su B, Lee HG, Casadesus G, Perry G, Zhu X.	J Neurochem. 2012 Feb;120(3):419-29. doi: 10.1111/j.1471-4159.2011.07581.x. Epub 2011 Dec 8.	J Neurochem. 2012	PubMed	citation	PMID:22077634	pubmed	22077634	create date:2011/11/15 | first author:Sheng B
The Discoidin domain receptor 1 gene has a functional A2RE sequence.	/pubmed/22077590	Roig B, Moyano S, Martorell L, Costas J, Vilella E.	J Neurochem. 2012 Feb;120(3):408-18. doi: 10.1111/j.1471-4159.2011.07580.x. Epub 2011 Dec 6.	J Neurochem. 2012	PubMed	citation	PMID:22077590	pubmed	22077590	create date:2011/11/15 | first author:Roig B
Inhibition of exocytosis or endocytosis blocks activity-dependent redistribution of synapsin.	/pubmed/22066784	Ayelet O, Yoav S, Noa L, Amit B, Yotam L, Eliaz B, Mariya V, Joy K, Liza BH, Thomas K, Daniel G.	J Neurochem. 2012 Jan;120(2):248-58. doi: 10.1111/j.1471-4159.2011.07579.x. Epub 2011 Dec 2.	J Neurochem. 2012	PubMed	citation	PMID:22066784	pubmed	22066784	create date:2011/11/10 | first author:Ayelet O
Neuronal differentiation alters the ratio of Sp transcription factors recruited to the CYP46A1 promoter.	/pubmed/22060190	Milagre I, Nunes MJ, Castro-Caldas M, Moutinho M, Gama MJ, Rodrigues E.	J Neurochem. 2012 Jan;120(2):220-9. doi: 10.1111/j.1471-4159.2011.07577.x. Epub 2011 Nov 28.	J Neurochem. 2012	PubMed	citation	PMID:22060190	pubmed	22060190	create date:2011/11/09 | first author:Milagre I
α-Synuclein oligomers oppose long-term potentiation and impair memory through a calcineurin-dependent mechanism: relevance to human synucleopathic diseases.	/pubmed/22060133	Martin ZS, Neugebauer V, Dineley KT, Kayed R, Zhang W, Reese LC, Taglialatela G.	J Neurochem. 2012 Feb;120(3):440-52. doi: 10.1111/j.1471-4159.2011.07576.x. Epub 2011 Nov 28.	J Neurochem. 2012	PubMed	citation	PMID:22060133	pubmed	22060133	create date:2011/11/09 | first author:Martin ZS
Seeding plaques in Alzheimer's disease.	/pubmed/22050472	Prado MA, Baron G.	J Neurochem. 2011 Nov 3. doi: 10.1111/j.1471-4159.2011.07574.x. [Epub ahead of print] No abstract available.	J Neurochem. 2011	PubMed	citation	PMID:22050472	pubmed	22050472	create date:2011/11/05 | first author:Prado MA
Autophagy: a common road to perdition in acute brain injuries and Alzheimer's disease.	/pubmed/22050458	Tesco G.	J Neurochem. 2012 Feb;120(4):475-6. doi: 10.1111/j.1471-4159.2011.07573.x. No abstract available.	J Neurochem. 2012	PubMed	citation	PMID:22050458	pubmed	22050458	create date:2011/11/05 | first author:Tesco G
Inhibition of NADPH oxidase promotes alternative and anti-inflammatory microglial activation during neuroinflammation.	/pubmed/22050439	Choi SH, Aid S, Kim HW, Jackson SH, Bosetti F.	J Neurochem. 2012 Jan;120(2):292-301. doi: 10.1111/j.1471-4159.2011.07572.x. Epub 2011 Nov 28.	J Neurochem. 2012	PubMed	citation	PMID:22050439	pubmed	22050439	create date:2011/11/05 | first author:Choi SH
Improvement of cognitive function in Alzheimer's disease model mice by genetic and pharmacological inhibition of the EP(4) receptor.	/pubmed/22044482	Hoshino T, Namba T, Takehara M, Murao N, Matsushima T, Sugimoto Y, Narumiya S, Suzuki T, Mizushima T.	J Neurochem. 2011 Nov 1. doi: 10.1111/j.1471-4159.2011.07567.x. [Epub ahead of print]	J Neurochem. 2011	PubMed	citation	PMID:22044482	pubmed	22044482	create date:2011/11/03 | first author:Hoshino T
Pre-B-cell colony-enhancing factor exerts a neuronal protection through its enzymatic activity and the reduction of mitochondrial dysfunction in in vitro ischemic models.	/pubmed/22044451	Bi J, Li H, Ye SQ, Ding S.	J Neurochem. 2012 Jan;120(2):334-46. doi: 10.1111/j.1471-4159.2011.07566.x. Epub 2011 Nov 24.	J Neurochem. 2012	PubMed	citation	PMID:22044451	pubmed	22044451	create date:2011/11/03 | first author:Bi J
Clozapine functions through the prefrontal cortex serotonin 1A receptor to heighten neuronal activity via calmodulin kinase II-NMDA receptor interactions.	/pubmed/22044428	Purkayastha S, Ford J, Kanjilal B, Diallo S, Del Rosario Inigo J, Neuwirth L, El Idrissi A, Ahmed Z, Wieraszko A, Azmitia EC, Banerjee P.	J Neurochem. 2012 Feb;120(3):396-407. doi: 10.1111/j.1471-4159.2011.07565.x. Epub 2011 Dec 15.	J Neurochem. 2012	PubMed	citation	PMID:22044428	pubmed	22044428	create date:2011/11/03 | first author:Purkayastha S
Increased brain-derived neurotrophic factor (BDNF) expression in the ventral tegmental area during cocaine abstinence is associated with increased histone acetylation at BDNF exon I-containing promoters.	/pubmed/22043863	Schmidt HD, Sangrey GR, Darnell SB, Schassburger RL, Cha JH, Pierce RC, Sadri-Vakili G.	J Neurochem. 2012 Jan;120(2):202-9. doi: 10.1111/j.1471-4159.2011.07571.x. Epub 2011 Nov 28.	J Neurochem. 2012	PubMed	citation	PMID:22043863	pubmed	22043863	create date:2011/11/03 | first author:Schmidt HD
Prevention of paraquat-induced apoptosis in human neuronal SH-SY5Y cells by lipocalin-type prostaglandin D synthase.	/pubmed/22043816	Fujimori K, Fukuhara A, Inui T, Allhorn M.	J Neurochem. 2012 Jan;120(2):279-91. doi: 10.1111/j.1471-4159.2011.07570.x. Epub 2011 Nov 24.	J Neurochem. 2012	PubMed	citation	PMID:22043816	pubmed	22043816	create date:2011/11/03 | first author:Fujimori K
Control of neurite outgrowth by RhoA inactivation.	/pubmed/22035369	Jeon CY, Moon MY, Kim JH, Kim HJ, Kim JG, Li Y, Jin JK, Kim PH, Kim HC, Meier KE, Kim YS, Park JB.	J Neurochem. 2011 Oct 29. doi: 10.1111/j.1471-4159.2011.07564.x. [Epub ahead of print]	J Neurochem. 2011	PubMed	citation	PMID:22035369	pubmed	22035369	create date:2011/11/01 | first author:Jeon CY
Intraportal administration of DPP-IV inhibitor regulates insulin secretion and food intake mediated by the hepatic vagal afferent nerve in rats ∼ Regulation of feeding behavior and glucose homeostasis by neuron-mediated inter-organ communication ∼	/pubmed/22035323	Fujiwara K, Gotoh K, Chiba S, Masaki T, Katsuragi I, Kakuma T, Yoshimatsu H.	J Neurochem. 2011 Oct 29. doi: 10.1111/j.1471-4159.2011.07563.x. [Epub ahead of print]	J Neurochem. 2011	PubMed	citation	PMID:22035323	pubmed	22035323	create date:2011/11/01 | first author:Fujiwara K
Proteasomal degradation of tyrosine hydroxylase and neurodegeneration.	/pubmed/22035286	Nakashima A.	J Neurochem. 2012 Jan;120(2):199-201. doi: 10.1111/j.1471-4159.2011.07562.x. No abstract available.	J Neurochem. 2012	PubMed	citation	PMID:22035286	pubmed	22035286	create date:2011/11/01 | first author:Nakashima A
β-Apptists and Tauists, it is time for a sermon from the book of biogenesis.	/pubmed/22035261	Swerdlow RH.	J Neurochem. 2012 Feb;120(3):347-9. doi: 10.1111/j.1471-4159.2011.07561.x. No abstract available.	J Neurochem. 2012	PubMed	citation	PMID:22035261	pubmed	22035261	create date:2011/11/01 | first author:Swerdlow RH
γ-secretase modulators do not induce Aβ-rebound and accumulation of β-C-terminal fragment.	/pubmed/22035227	Li T, Huang Y, Jin S, Ye L, Rong N, Yang X, Ding Y, Cheng Z, Zhang J, Wan Z, Lee DH, Lau LF, Matsuoka Y.	J Neurochem. 2011 Oct 29. doi: 10.1111/j.1471-4159.2011.07560.x. [Epub ahead of print]	J Neurochem. 2011	PubMed	citation	PMID:22035227	pubmed	22035227	create date:2011/11/01 | first author:Li T
D(2)-Dopamine receptors target regulator of G protein signaling 9-2 to detergent-resistant membrane fractions.	/pubmed/22035199	Celver J, Sharma M, Kovoor A.	J Neurochem. 2012 Jan;120(1):56-69. doi: 10.1111/j.1471-4159.2011.07559.x. Epub 2011 Nov 24.	J Neurochem. 2012	PubMed	citation	PMID:22035199	pubmed	22035199	create date:2011/11/01 | first author:Celver J
Acute administration of fluoxetine normalizes rapid eye movement sleep abnormality, but not depressive behaviors in olfactory bulbectomized rats.	/pubmed/22035172	Wang YQ, Tu ZC, Xu XY, Li R, Qu WM, Urade Y, Huang ZL.	J Neurochem. 2012 Jan;120(2):314-24. doi: 10.1111/j.1471-4159.2011.07558.x. Epub 2011 Nov 28.	J Neurochem. 2012	PubMed	citation	PMID:22035172	pubmed	22035172	create date:2011/11/01 | first author:Wang YQ
Dendrimer-mediated siRNA delivery knocks down Beclin 1 and potentiates NMDA-mediated toxicity in rat cortical neurons.	/pubmed/22035151	Pérez-Carrión MD, Pérez-Martínez FC, Merino S, Sánchez-Verdú P, Martínez-Hernández J, Luján R, Ceña V.	J Neurochem. 2012 Jan;120(2):259-68. doi: 10.1111/j.1471-4159.2011.07556.x. Epub 2011 Nov 24.	J Neurochem. 2012	PubMed	citation	PMID:22035151	pubmed	22035151	create date:2011/11/01 | first author:Pérez-Carrión MD
Brain-derived neurotrophic factor uses CREB and Egr3 to regulate NMDA receptor levels in cortical neurons.	/pubmed/22035109	Kim JH, Roberts DS, Hu Y, Lau GC, Brooks-Kayal AR, Farb DH, Russek SJ.	J Neurochem. 2012 Jan;120(2):210-9. doi: 10.1111/j.1471-4159.2011.07555.x. Epub 2011 Nov 28.	J Neurochem. 2012	PubMed	citation	PMID:22035109	pubmed	22035109	create date:2011/11/01 | first author:Kim JH
Ceruloplasmin deficiency results in an anxiety phenotype involving deficits in hippocampal iron, serotonin, and BDNF.	/pubmed/22035068	Texel SJ, Camandola S, Ladenheim B, Rothman SM, Mughal MR, Unger EL, Cadet JL, Mattson MP.	J Neurochem. 2012 Jan;120(1):125-34. doi: 10.1111/j.1471-4159.2011.07554.x. Epub 2011 Nov 24.	J Neurochem. 2012	PubMed	citation	PMID:22035068	pubmed	22035068	create date:2011/11/01 | first author:Texel SJ
Angiotensin-(1-7) through Mas receptor up-regulates neuronal norepinephrine transporter via Akt and Erk1/2-dependent pathways.	/pubmed/22026649	Lopez Verrilli MA, Rodriguez Fermepín M, Longo Carbajosa N, Landa S, Cerrato BD, García S, Fernandez BE, Gironacci MM.	J Neurochem. 2012 Jan;120(1):46-55. doi: 10.1111/j.1471-4159.2011.07552.x. Epub 2011 Nov 24.	J Neurochem. 2012	PubMed	citation	PMID:22026649	pubmed	22026649	create date:2011/10/27 | first author:Lopez Verrilli MA
Measurement of Aβ1-42 in cerebrospinal fluid is influenced by matrix effects.	/pubmed/22023354	Slemmon JR, Meredith J, Guss V, Andreasson U, Andreasen N, Zetterberg H, Blennow K.	J Neurochem. 2012 Jan;120(2):325-33. doi: 10.1111/j.1471-4159.2011.07553.x. Epub 2011 Nov 28.	J Neurochem. 2012	PubMed	citation	PMID:22023354	pubmed	22023354	create date:2011/10/26 | first author:Slemmon JR
Exogenous seeding of cerebral β-amyloid deposition in βAPP-transgenic rats.	/pubmed/22017494	Rosen RF, Fritz JJ, Dooyema J, Cintron AF, Hamaguchi T, Lah JJ, Levine H 3rd, Jucker M, Walker LC.	J Neurochem. 2011 Oct 21. doi: 10.1111/j.1471-4159.2011.07551.x. [Epub ahead of print]	J Neurochem. 2011	PubMed	citation	PMID:22017494	pubmed	22017494	create date:2011/10/25 | first author:Rosen RF
Why are hippocampal CA1 neurons vulnerable but motor cortex neurons resistant to transient ischemia?	/pubmed/22017466	Zhu H, Yoshimoto T, Imajo-Ohmi S, Dazortsava M, Mathivanan A, Yamashima T.	J Neurochem. 2012 Feb;120(4):574-85. doi: 10.1111/j.1471-4159.2011.07550.x.	J Neurochem. 2012	PubMed	citation	PMID:22017466	pubmed	22017466	create date:2011/10/25 | first author:Zhu H
Modulatory effects of the CCR5 antagonist maraviroc on microglial pro-inflammatory activation elicited by gp120.	/pubmed/22017448	Lisi L, Tramutola A, De Luca A, Navarra P, Dello Russo C.	J Neurochem. 2012 Jan;120(1):106-14. doi: 10.1111/j.1471-4159.2011.07549.x. Epub 2011 Nov 17.	J Neurochem. 2012	PubMed	citation	PMID:22017448	pubmed	22017448	create date:2011/10/25 | first author:Lisi L
Antioxidative strategies in cognitive impairment: a novel connection between biliverdin-reductase and statins.	/pubmed/22017407	Schneider A, Simons M.	J Neurochem. 2012 Jan;120(1):1-3. doi: 10.1111/j.1471-4159.2011.07548.x. No abstract available.	J Neurochem. 2012	PubMed	citation	PMID:22017407	pubmed	22017407	create date:2011/10/25 | first author:Schneider A
Cell adhesion molecules contribute to Alzheimer's disease: multiple pathway analyses of two genome-wide association studies.	/pubmed/22017384	Liu G, Jiang Y, Wang P, Feng R, Jiang N, Chen X, Song H, Chen Z.	J Neurochem. 2012 Jan;120(1):190-8. doi: 10.1111/j.1471-4159.2011.07547.x. Epub 2011 Nov 17.	J Neurochem. 2012	PubMed	citation	PMID:22017384	pubmed	22017384	create date:2011/10/25 | first author:Liu G
Important role for endothelial calveolin-1 in focal cerebral ischemia-induced blood-brain barrier injury.	/pubmed/22017357	Gottschall PE, Barone FC.	J Neurochem. 2012 Jan;120(1):4-6. doi: 10.1111/j.1471-4159.2011.07546.x. No abstract available.	J Neurochem. 2012	PubMed	citation	PMID:22017357	pubmed	22017357	create date:2011/10/25 | first author:Gottschall PE
Cells, biomarkers, and post-traumatic stress disorder: evidence for peripheral involvement in a central disease.	/pubmed/22017326	Andrews JA, Neises KD.	J Neurochem. 2012 Jan;120(1):26-36. doi: 10.1111/j.1471-4159.2011.07545.x. Epub 2011 Nov 17. Review.	J Neurochem. 2012	PubMed	citation	PMID:22017326	pubmed	22017326	create date:2011/10/25 | first author:Andrews JA
The antiretroviral protease inhibitors indinavir and nelfinavir stimulate Mrp1-mediated GSH export from cultured brain astrocytes.	/pubmed/22017299	Brandmann M, Tulpule K, Schmidt MM, Dringen R.	J Neurochem. 2012 Jan;120(1):78-92. doi: 10.1111/j.1471-4159.2011.07544.x. Epub 2011 Nov 11.	J Neurochem. 2012	PubMed	citation	PMID:22017299	pubmed	22017299	create date:2011/10/25 | first author:Brandmann M
Atp8a1 deficiency is associated with phosphatidylserine externalization in hippocampus and delayed hippocampus-dependent learning.	/pubmed/22007859	Levano K, Punia V, Raghunath M, Debata PR, Curcio GM, Mogha A, Purkayastha S, McCloskey D, Fata J, Banerjee P.	J Neurochem. 2012 Jan;120(2):302-13. doi: 10.1111/j.1471-4159.2011.07543.x. Epub 2011 Dec 2.	J Neurochem. 2012	PubMed	citation	PMID:22007859	pubmed	22007859	create date:2011/10/20 | first author:Levano K
Caveolin-1 regulates nitric oxide-mediated matrix metalloproteinases activity and blood-brain barrier permeability in focal cerebral ischemia and reperfusion injury.	/pubmed/22007835	Gu Y, Zheng G, Xu M, Li Y, Chen X, Zhu W, Tong Y, Chung SK, Liu KJ, Shen J.	J Neurochem. 2012 Jan;120(1):147-56. doi: 10.1111/j.1471-4159.2011.07542.x. Epub 2011 Nov 17.	J Neurochem. 2012	PubMed	citation	PMID:22007835	pubmed	22007835	create date:2011/10/20 | first author:Gu Y
Neuropeptide Y inhibits interleukin-1 beta-induced microglia motility.	/pubmed/22007767	Ferreira R, Santos T, Cortes L, Cochaud S, Agasse F, Silva AP, Xapelli S, Malva JO.	J Neurochem. 2012 Jan;120(1):93-105. doi: 10.1111/j.1471-4159.2011.07541.x. Epub 2011 Nov 17.	J Neurochem. 2012	PubMed	citation	PMID:22007767	pubmed	22007767	create date:2011/10/20 | first author:Ferreira R
Prion protein polymerisation triggered by manganese-generated prion protein seeds.	/pubmed/22007749	Hesketh S, Thompsett AR, Brown DR.	J Neurochem. 2012 Jan;120(1):177-89. doi: 10.1111/j.1471-4159.2011.07540.x. Epub 2011 Nov 11.	J Neurochem. 2012	PubMed	citation	PMID:22007749	pubmed	22007749	create date:2011/10/20 | first author:Hesketh S
gp130 cytokines stimulate proteasomal degradation of tyrosine hydroxylase via extracellular signal regulated kinases 1 and 2.	/pubmed/22007720	Shi X, Habecker BA.	J Neurochem. 2012 Jan;120(2):239-47. doi: 10.1111/j.1471-4159.2011.07539.x. Epub 2011 Nov 11.	J Neurochem. 2012	PubMed	citation	PMID:22007720	pubmed	22007720	create date:2011/10/20 | first author:Shi X
Title	URL	Description	Details	ShortDetails	Resource	Type	Identifiers	Db	EntrezUID	Properties
Biliverdin reductase-A: a novel drug target for atorvastatin in a dog pre-clinical model of Alzheimer disease.	/pubmed/22004509	Barone E, Mancuso C, Di Domenico F, Sultana R, Murphy MP, Head E, Butterfield DA.	J Neurochem. 2012 Jan;120(1):135-46. doi: 10.1111/j.1471-4159.2011.07538.x. Epub 2011 Nov 9.	J Neurochem. 2012	PubMed	citation	PMID:22004509	pubmed	22004509	create date:2011/10/19 | first author:Barone E
Phosphorylation of LRRK2 serines 955 and 973 is disrupted by Parkinson's disease mutations and LRRK2 pharmacological inhibition.	/pubmed/22004453	Doggett EA, Zhao J, Mork CN, Hu D, Nichols RJ.	J Neurochem. 2012 Jan;120(1):37-45. doi: 10.1111/j.1471-4159.2011.07537.x. Epub 2011 Nov 11.	J Neurochem. 2012	PubMed	citation	PMID:22004453	pubmed	22004453	create date:2011/10/19 | first author:Doggett EA
Pathogenic implications of iron accumulation in multiple sclerosis.	/pubmed/22004421	Williams R, Buchheit CL, Berman NE, LeVine SM.	J Neurochem. 2012 Jan;120(1):7-25. doi: 10.1111/j.1471-4159.2011.07536.x. Epub 2011 Nov 11. Review.	J Neurochem. 2012	PubMed	citation	PMID:22004421	pubmed	22004421	create date:2011/10/19 | first author:Williams R
Excitotoxicity-induced endocytosis mediates neuroprotection by TAT-peptide-linked JNK inhibitor.	/pubmed/22004371	Vaslin A, Naegele-Tollardo S, Puyal J, Clarke PG.	J Neurochem. 2011 Dec;119(6):1243-52. doi: 10.1111/j.1471-4159.2011.07535.x. Epub 2011 Nov 9.	J Neurochem. 2011	PubMed	citation	PMID:22004371	pubmed	22004371	create date:2011/10/19 | first author:Vaslin A
Erythropoietin improves memory function with reducing endothelial dysfunction and amyloid-beta burden in Alzheimer's disease models.	/pubmed/22004348	Lee ST, Chu K, Park JE, Jung KH, Jeon D, Lim JY, Lee SK, Kim M, Roh JK.	J Neurochem. 2012 Jan;120(1):115-24. doi: 10.1111/j.1471-4159.2011.07534.x. Epub 2011 Nov 11.	J Neurochem. 2012	PubMed	citation	PMID:22004348	pubmed	22004348	create date:2011/10/19 | first author:Lee ST
Neuritogenic activity of a genipin derivative in retinal ganglion cells is mediated by retinoic acid receptor β expression through nitric oxide/S-nitrosylation signaling.	/pubmed/21995424	Koriyama Y, Takagi Y, Chiba K, Yamazaki M, Arai K, Matsukawa T, Suzuki H, Sugitani K, Kagechika H, Kato S.	J Neurochem. 2011 Dec;119(6):1232-42. doi: 10.1111/j.1471-4159.2011.07533.x. Epub 2011 Nov 9.	J Neurochem. 2011	PubMed	citation	PMID:21995424	pubmed	21995424	create date:2011/10/15 | first author:Koriyama Y
A novel glycogen synthase kinase-3 inhibitor 2-methyl-5-(3-{4-[(S )-methylsulfinyl]phenyl}-1-benzofuran-5-yl)-1,3,4-oxadiazole decreases tau phosphorylation and ameliorates cognitive deficits in a transgenic model of Alzheimer's disease.	/pubmed/21992552	Onishi T, Iwashita H, Uno Y, Kunitomo J, Saitoh M, Kimura E, Fujita H, Uchiyama N, Kori M, Takizawa M.	J Neurochem. 2011 Dec;119(6):1330-40. doi: 10.1111/j.1471-4159.2011.07532.x. Epub 2011 Nov 2.	J Neurochem. 2011	PubMed	citation	PMID:21992552	pubmed	21992552	create date:2011/10/14 | first author:Onishi T
Aberrant striatal dopamine transmitter dynamics in brain-derived neurotrophic factor-deficient mice.	/pubmed/21988371	Bosse KE, Maina FK, Birbeck JA, France MM, Roberts JJ, Colombo ML, Mathews TA.	J Neurochem. 2012 Feb;120(3):385-95. doi: 10.1111/j.1471-4159.2011.07531.x. Epub 2011 Dec 2.	J Neurochem. 2012	PubMed	citation	PMID:21988371	pubmed	21988371	create date:2011/10/13 | first author:Bosse KE
Antiangiogenic effects of β2 -adrenergic receptor blockade in a mouse model of oxygen-induced retinopathy.	/pubmed/21988318	Martini D, Monte MD, Ristori C, Cupisti E, Mei S, Fiorini P, Filippi L, Bagnoli P.	J Neurochem. 2011 Dec;119(6):1317-29. doi: 10.1111/j.1471-4159.2011.07530.x. Epub 2011 Nov 2.	J Neurochem. 2011	PubMed	citation	PMID:21988318	pubmed	21988318	create date:2011/10/13 | first author:Martini D
Amlodipine besylate and amlodipine camsylate prevent cortical neuronal cell death induced by oxidative stress.	/pubmed/21988238	Lee YJ, Park HH, Koh SH, Choi NY, Lee KY.	J Neurochem. 2011 Dec;119(6):1262-70. doi: 10.1111/j.1471-4159.2011.07529.x. Epub 2011 Nov 3.	J Neurochem. 2011	PubMed	citation	PMID:21988238	pubmed	21988238	create date:2011/10/13 | first author:Lee YJ
Developmental changes of TrkB signaling in response to exogenous brain-derived neurotrophic factor in primary cortical neurons.	/pubmed/21988201	Zhou X, Xiao H, Wang H.	J Neurochem. 2011 Dec;119(6):1205-16. doi: 10.1111/j.1471-4159.2011.07528.x. Epub 2011 Nov 3.	J Neurochem. 2011	PubMed	citation	PMID:21988201	pubmed	21988201	create date:2011/10/13 | first author:Zhou X
The phosphorylation status of extracellular-regulated kinase 1/2 in astrocytes and neurons from rat hippocampus determines the thrombin-induced calcium release and ROS generation.	/pubmed/21988180	Zündorf G, Reiser G.	J Neurochem. 2011 Dec;119(6):1194-204. doi: 10.1111/j.1471-4159.2011.07527.x. Epub 2011 Nov 10.	J Neurochem. 2011	PubMed	citation	PMID:21988180	pubmed	21988180	create date:2011/10/13 | first author:Zündorf G
RIP1 mediates the protection of geldanamycin on neuronal injury induced by oxygen-glucose deprivation combined with zVAD in primary cortical neurons.	/pubmed/21985437	Chen WW, Yu H, Fan HB, Zhang CC, Zhang M, Zhang C, Cheng Y, Kong J, Liu CF, Geng D, Xu X.	J Neurochem. 2012 Jan;120(1):70-7. doi: 10.1111/j.1471-4159.2011.07526.x. Epub 2011 Nov 18.	J Neurochem. 2012	PubMed	citation	PMID:21985437	pubmed	21985437	create date:2011/10/12 | first author:Chen WW
Isolation of brain mitochondria from neonatal mice.	/pubmed/21985402	Wang X, Leverin AL, Han W, Zhu C, Johansson BR, Jacotot E, Ten VS, Sims NR, Hagberg H.	J Neurochem. 2011 Dec;119(6):1253-61. doi: 10.1111/j.1471-4159.2011.07525.x. Epub 2011 Nov 3.	J Neurochem. 2011	PubMed	citation	PMID:21985402	pubmed	21985402	create date:2011/10/12 | first author:Wang X
Temporal expression and mitochondrial localization of a Foxp2 isoform lacking the forkhead domain in developing Purkinje cells.	/pubmed/21985339	Tanabe Y, Fujiwara Y, Matsuzaki A, Fujita E, Kasahara T, Yuasa S, Momoi T.	J Neurochem. 2011 Oct 11. doi: 10.1111/j.1471-4159.2011.07524.x. [Epub ahead of print]	J Neurochem. 2011	PubMed	citation	PMID:21985339	pubmed	21985339	create date:2011/10/12 | first author:Tanabe Y
Phosphorylation of microtubule-associated protein tau by AMPK-related kinases.	/pubmed/21985311	Yoshida H, Goedert M.	J Neurochem. 2012 Jan;120(1):165-76. doi: 10.1111/j.1471-4159.2011.07523.x. Epub 2011 Nov 11.	J Neurochem. 2012	PubMed	citation	PMID:21985311	pubmed	21985311	create date:2011/10/12 | first author:Yoshida H
Ethanol increases p190RhoGAP activity, leading to actin cytoskeleton rearrangements.	/pubmed/21985251	Selva J, Egea G.	J Neurochem. 2011 Dec;119(6):1306-16. doi: 10.1111/j.1471-4159.2011.07522.x. Epub 2011 Nov 2.	J Neurochem. 2011	PubMed	citation	PMID:21985251	pubmed	21985251	create date:2011/10/12 | first author:Selva J
HspB8 mutation causing hereditary distal motor neuropathy impairs lysosomal delivery of autophagosomes.	/pubmed/21985219	Kwok AS, Phadwal K, Turner BJ, Oliver PL, Raw A, Simon AK, Talbot K, Agashe VR.	J Neurochem. 2011 Dec;119(6):1155-61. doi: 10.1111/j.1471-4159.2011.07521.x. Epub 2011 Nov 3.	J Neurochem. 2011	PubMed	citation	PMID:21985219	pubmed	21985219	create date:2011/10/12 | first author:Kwok AS
Neuronal Nogo-A regulates glutamate receptor subunit expression in hippocampal neurons.	/pubmed/21985178	Peng X, Kim J, Zhou Z, Fink DJ, Mata M.	J Neurochem. 2011 Dec;119(6):1183-93. doi: 10.1111/j.1471-4159.2011.07520.x. Epub 2011 Nov 2.	J Neurochem. 2011	PubMed	citation	PMID:21985178	pubmed	21985178	create date:2011/10/12 | first author:Peng X
Regeneration of dopaminergic neurons after 6-hydroxydopamine-induced lesion in planarian brain.	/pubmed/21985107	Nishimura K, Inoue T, Yoshimoto K, Taniguchi T, Kitamura Y, Agata K.	J Neurochem. 2011 Dec;119(6):1217-31. doi: 10.1111/j.1471-4159.2011.07518.x. Epub 2011 Nov 3.	J Neurochem. 2011	PubMed	citation	PMID:21985107	pubmed	21985107	create date:2011/10/12 | first author:Nishimura K
Catecholamines up integrates dopamine synthesis and synaptic trafficking.	/pubmed/21985068	Wang Z, Ferdousy F, Lawal H, Huang Z, Daigle JG, Izevbaye I, Doherty O, Thomas J, Stathakis DG, O'Donnell JM.	J Neurochem. 2011 Dec;119(6):1294-305. doi: 10.1111/j.1471-4159.2011.07517.x. Epub 2011 Nov 3.	J Neurochem. 2011	PubMed	citation	PMID:21985068	pubmed	21985068	create date:2011/10/12 | first author:Wang Z
Mice deficient in endothelin-converting enzyme-2 exhibit abnormal responses to morphine and altered peptide levels in the spinal cord.	/pubmed/21972895	Miller LK, Hou X, Rodriguiz RM, Gagnidze K, Sweedler JV, Wetsel WC, Devi LA.	J Neurochem. 2011 Dec;119(5):1074-85. doi: 10.1111/j.1471-4159.2011.07513.x. Epub 2011 Nov 1.	J Neurochem. 2011	PubMed	citation	PMID:21972895	pubmed	21972895	create date:2011/10/07 | first author:Miller LK
Environmental enrichment compensates for the effects of stress on disease progression in Tg2576 mice, an Alzheimer's disease model.	/pubmed/21967036	Jeong YH, Kim JM, Yoo J, Lee SH, Kim HS, Suh YH.	J Neurochem. 2011 Dec;119(6):1282-93. doi: 10.1111/j.1471-4159.2011.07514.x. Epub 2011 Nov 9.	J Neurochem. 2011	PubMed	citation	PMID:21967036	pubmed	21967036	create date:2011/10/05 | first author:Jeong YH
The chemokine BRAK/CXCL14 regulates synaptic transmission in the adult mouse dentate gyrus stem cell niche.	/pubmed/21955359	Banisadr G, Bhattacharyya BJ, Belmadani A, Izen SC, Ren D, Tran PB, Miller RJ.	J Neurochem. 2011 Dec;119(6):1173-82. doi: 10.1111/j.1471-4159.2011.07509.x. Epub 2011 Nov 2.	J Neurochem. 2011	PubMed	citation	PMID:21955359	pubmed	21955359	create date:2011/10/01 | first author:Banisadr G
A new 'dual' in the crown for electrochemistry.	/pubmed/21955320	Duffield MD, Keating DJ.	J Neurochem. 2011 Dec;119(5):899-900. doi: 10.1111/j.1471-4159.2011.07508.x. No abstract available.	J Neurochem. 2011	PubMed	citation	PMID:21955320	pubmed	21955320	create date:2011/10/01 | first author:Duffield MD
Activation of steroid-sensitive TRPM3 channels potentiates glutamatergic transmission at cerebellar Purkinje neurons from developing rats.	/pubmed/21955047	Zamudio-Bulcock PA, Everett J, Harteneck C, Valenzuela CF.	J Neurochem. 2011 Nov;119(3):474-85. doi: 10.1111/j.1471-4159.2011.07441.x. Epub 2011 Sep 28.	J Neurochem. 2011	PubMed	citation	PMID:21955047	pubmed	21955047	create date:2011/10/01 | first author:Zamudio-Bulcock PA
Cross-talk between human mesenchymal stem/progenitor cells (MSCs) and rat hippocampal slices in LPS-stimulated cocultures: the MSCs are activated to secrete prostaglandin E2.	/pubmed/21954847	Foraker JE, Oh JY, Ylostalo JH, Lee RH, Watanabe J, Prockop DJ.	J Neurochem. 2011 Dec;119(5):1052-63. doi: 10.1111/j.1471-4159.2011.07511.x. Epub 2011 Nov 1.	J Neurochem. 2011	PubMed	citation	PMID:21954847	pubmed	21954847	create date:2011/10/01 | first author:Foraker JE
Physiological roles of microglia during development.	/pubmed/21951310	Pont-Lezica L, Béchade C, Belarif-Cantaut Y, Pascual O, Bessis A.	J Neurochem. 2011 Dec;119(5):901-8. doi: 10.1111/j.1471-4159.2011.07504.x. Epub 2011 Oct 24. Review.	J Neurochem. 2011	PubMed	citation	PMID:21951310	pubmed	21951310	create date:2011/09/29 | first author:Pont-Lezica L
Role of presenilin 1 in structural plasticity of cortical dendritic spines in vivo.	/pubmed/21951279	Jung CK, Fuhrmann M, Honarnejad K, Van Leuven F, Herms J.	J Neurochem. 2011 Dec;119(5):1064-73. doi: 10.1111/j.1471-4159.2011.07503.x. Epub 2011 Oct 24.	J Neurochem. 2011	PubMed	citation	PMID:21951279	pubmed	21951279	create date:2011/09/29 | first author:Jung CK
A morphine/heroin vaccine with new hapten design attenuates behavioral effects in rats.	/pubmed/21951213	Li QQ, Luo YX, Sun CY, Xue YX, Zhu WL, Shi HS, Zhai HF, Shi J, Lu L.	J Neurochem. 2011 Dec;119(6):1271-81. doi: 10.1111/j.1471-4159.2011.07502.x. Epub 2011 Oct 28.	J Neurochem. 2011	PubMed	citation	PMID:21951213	pubmed	21951213	create date:2011/09/29 | first author:Li QQ
Identification of Bax-voltage-dependent anion channel 1 complexes in digitonin-solubilized cerebellar granule neurons.	/pubmed/21951169	Huckabee DB, Jekabsons MB.	J Neurochem. 2011 Dec;119(5):1137-50. doi: 10.1111/j.1471-4159.2011.07499.x. Epub 2011 Oct 24.	J Neurochem. 2011	PubMed	citation	PMID:21951169	pubmed	21951169	create date:2011/09/29 | first author:Huckabee DB
Adipose triglyceride lipase affects triacylglycerol metabolism at brain barriers.	/pubmed/21951135	Etschmaier K, Becker T, Eichmann TO, Schweinzer C, Scholler M, Tam-Amersdorfer C, Poeckl M, Schuligoi R, Kober A, Chirackal Manavalan AP, Rechberger GN, Streith IE, Zechner R, Zimmermann R, Panzenboeck U.	J Neurochem. 2011 Dec;119(5):1016-28. doi: 10.1111/j.1471-4159.2011.07498.x. Epub 2011 Oct 20.	J Neurochem. 2011	PubMed	citation	PMID:21951135	pubmed	21951135	create date:2011/09/29 | first author:Etschmaier K
The oxysterol 27-hydroxycholesterol regulates α-synuclein and tyrosine hydroxylase expression levels in human neuroblastoma cells through modulation of liver X receptors and estrogen receptors--relevance to Parkinson's disease.	/pubmed/21951066	Marwarha G, Rhen T, Schommer T, Ghribi O.	J Neurochem. 2011 Dec;119(5):1119-36. doi: 10.1111/j.1471-4159.2011.07497.x. Epub 2011 Oct 24.	J Neurochem. 2011	PubMed	citation	PMID:21951066	pubmed	21951066	create date:2011/09/29 | first author:Marwarha G
Autophagosomes accumulation is associated with β-amyloid deposits and secondary damage in the thalamus after focal cortical infarction in hypertensive rats.	/pubmed/21950964	Zhang J, Zhang Y, Li J, Xing S, Li C, Li Y, Dang C, Fan Y, Yu J, Pei Z, Zeng J.	J Neurochem. 2012 Feb;120(4):564-73. doi: 10.1111/j.1471-4159.2011.07496.x. Epub 2011 Oct 20.	J Neurochem. 2012	PubMed	citation	PMID:21950964	pubmed	21950964	create date:2011/09/29 | first author:Zhang J
In vitro and in vivo neuroprotective activity of the cardiac glycoside oleandrin from Nerium oleander in brain slice-based stroke models.	/pubmed/21950737	Dunn DE, He DN, Yang P, Johansen M, Newman RA, Lo DC.	J Neurochem. 2011 Nov;119(4):805-14. doi: 10.1111/j.1471-4159.2011.07439.x. Epub 2011 Sep 26.	J Neurochem. 2011	PubMed	citation	PMID:21950737	pubmed	21950737	create date:2011/09/29 | first author:Dunn DE
RETRACTION.	/pubmed/21936860	[No authors listed]	J Neurochem. 2011 Sep 21. doi: 10.1111/j.1471-4159.2011.07482.x. [Epub ahead of print] No abstract available.	J Neurochem. 2011	PubMed	citation	PMID:21936860	pubmed	21936860	create date:2011/09/23
In vivo comparison of norepinephrine and dopamine release in rat brain by simultaneous measurements with fast-scan cyclic voltammetry.	/pubmed/21933188	Park J, Takmakov P, Wightman RM.	J Neurochem. 2011 Dec;119(5):932-44. doi: 10.1111/j.1471-4159.2011.07494.x. Epub 2011 Oct 20.	J Neurochem. 2011	PubMed	citation	PMID:21933188	pubmed	21933188	create date:2011/09/22 | first author:Park J
CaMKII is involved in cadmium activation of MAPK and mTOR pathways leading to neuronal cell death.	/pubmed/21933187	Chen S, Xu Y, Xu B, Guo M, Zhang Z, Liu L, Ma H, Chen Z, Luo Y, Huang S, Chen L.	J Neurochem. 2011 Dec;119(5):1108-18. doi: 10.1111/j.1471-4159.2011.07493.x. Epub 2011 Oct 20.	J Neurochem. 2011	PubMed	citation	PMID:21933187	pubmed	21933187	create date:2011/09/22 | first author:Chen S
Acquisition of neuron-like electrophysiological properties in neuroblastoma cells by controlled expression of NDM29 ncRNA.	/pubmed/21933186	Gavazzo P, Vella S, Marchetti C, Nizzari M, Cancedda R, Pagano A.	J Neurochem. 2011 Dec;119(5):989-1001. doi: 10.1111/j.1471-4159.2011.07492.x. Epub 2011 Oct 20.	J Neurochem. 2011	PubMed	citation	PMID:21933186	pubmed	21933186	create date:2011/09/22 | first author:Gavazzo P
Amyotrophic lateral sclerosis-linked mutant VAPB enhances TDP-43-induced motor neuronal toxicity.	/pubmed/21933185	Suzuki H, Matsuoka M.	J Neurochem. 2011 Dec;119(5):1099-107. doi: 10.1111/j.1471-4159.2011.07491.x. Epub 2011 Oct 20.	J Neurochem. 2011	PubMed	citation	PMID:21933185	pubmed	21933185	create date:2011/09/22 | first author:Suzuki H
C5a/CD88 signaling alters blood-brain barrier integrity in lupus through nuclear factor-κB.	/pubmed/21929539	Jacob A, Hack B, Chen P, Quigg RJ, Alexander JJ.	J Neurochem. 2011 Dec;119(5):1041-51. doi: 10.1111/j.1471-4159.2011.07490.x. Epub 2011 Oct 20.	J Neurochem. 2011	PubMed	citation	PMID:21929539	pubmed	21929539	create date:2011/09/21 | first author:Jacob A
Val97Leu mutant presenilin-1 induced tau hyperphosphorylation and spatial memory deficit in mice and the underlying mechanisms.	/pubmed/21929538	Wang Y, Cheng Z, Qin W, Jia J.	J Neurochem. 2011 Sep 20. doi: 10.1111/j.1471-4159.2011.07489.x. [Epub ahead of print]	J Neurochem. 2011	PubMed	citation	PMID:21929538	pubmed	21929538	create date:2011/09/21 | first author:Wang Y
Increased cerebral matrix metalloprotease-9 activity is associated with compromised recovery in the diabetic db/db mouse following a stroke.	/pubmed/21923664	Kumari R, Willing LB, Patel SD, Baskerville KA, Simpson IA.	J Neurochem. 2011 Dec;119(5):1029-40. doi: 10.1111/j.1471-4159.2011.07487.x. Epub 2011 Oct 20.	J Neurochem. 2011	PubMed	citation	PMID:21923664	pubmed	21923664	create date:2011/09/20 | first author:Kumari R
Pituitary adenylate cyclase-activating polypeptide (PACAP) stimulates the expression and the release of tissue plasminogen activator (tPA) in neuronal cells: involvement of tPA in the neuroprotective effect of PACAP.	/pubmed/21919910	Raoult E, Roussel BD, Bénard M, Lefebvre T, Ravni A, Ali C, Vivien D, Komuro H, Fournier A, Vaudry H, Vaudry D, Galas L.	J Neurochem. 2011 Dec;119(5):920-31. doi: 10.1111/j.1471-4159.2011.07486.x. Epub 2011 Oct 24.	J Neurochem. 2011	PubMed	citation	PMID:21919910	pubmed	21919910	create date:2011/09/17 | first author:Raoult E
Ethanol-induced increase in Fyn kinase activity in the dorsomedial striatum is associated with subcellular redistribution of protein tyrosine phosphatase α.	/pubmed/21919909	Gibb SL, Hamida SB, Lanfranco MF, Ron D.	J Neurochem. 2011 Nov;119(4):879-89. doi: 10.1111/j.1471-4159.2011.07485.x. Epub 2011 Oct 11.	J Neurochem. 2011	PubMed	citation	PMID:21919909	pubmed	21919909	create date:2011/09/17 | first author:Gibb SL
Oxygen-glucose deprivation and interleukin-1α trigger the release of perlecan LG3 by cells of neurovascular unit.	/pubmed/21919908	Saini MG, Pinteaux E, Lee B, Bix GJ.	J Neurochem. 2011 Nov;119(4):760-71. doi: 10.1111/j.1471-4159.2011.07484.x. Epub 2011 Oct 11.	J Neurochem. 2011	PubMed	citation	PMID:21919908	pubmed	21919908	create date:2011/09/17 | first author:Saini MG
Sulfoglucuronosyl paragloboside promotes endothelial cell apoptosis in inflammation: elucidation of a novel glycosphingolipid-signaling pathway.	/pubmed/21916893	Dasgupta S, Wang G, Yu RK.	J Neurochem. 2011 Nov;119(4):749-59. doi: 10.1111/j.1471-4159.2011.07483.x. Epub 2011 Oct 11.	J Neurochem. 2011	PubMed	citation	PMID:21916893	pubmed	21916893	create date:2011/09/16 | first author:Dasgupta S
Inflammasome activation and IL-1β/IL-18 processing are influenced by distinct pathways in microglia.	/pubmed/21913925	Hanamsagar R, Torres V, Kielian T.	J Neurochem. 2011 Nov;119(4):736-48. doi: 10.1111/j.1471-4159.2011.07481.x. Epub 2011 Oct 11.	J Neurochem. 2011	PubMed	citation	PMID:21913925	pubmed	21913925	create date:2011/09/15 | first author:Hanamsagar R
N-acetylaspartylglutamate is not demonstrated to be a selective mGlu₃receptor agonist.	/pubmed/21910733	Johnson EC.	J Neurochem. 2011 Dec;119(5):896-8. doi: 10.1111/j.1471-4159.2011.07480.x. No abstract available.	J Neurochem. 2011	PubMed	citation	PMID:21910733	pubmed	21910733	create date:2011/09/14 | first author:Johnson EC
Characterization of nectin processing mediated by presenilin-dependent γ-secretase.	/pubmed/21910732	Kim J, Chang A, Dudak A, Federoff HJ, Lim ST.	J Neurochem. 2011 Dec;119(5):945-56. doi: 10.1111/j.1471-4159.2011.07479.x. Epub 2011 Oct 20.	J Neurochem. 2011	PubMed	citation	PMID:21910732	pubmed	21910732	create date:2011/09/14 | first author:Kim J
Title	URL	Description	Details	ShortDetails	Resource	Type	Identifiers	Db	EntrezUID	Properties
Inhibition of neuronal cholesterol biosynthesis with lovastatin leads to impaired synaptic vesicle release even in the presence of lipoproteins or geranylgeraniol.	/pubmed/21899539	Mailman T, Hariharan M, Karten B.	J Neurochem. 2011 Dec;119(5):1002-15. doi: 10.1111/j.1471-4159.2011.07474.x. Epub 2011 Oct 10.	J Neurochem. 2011	PubMed	citation	PMID:21899539	pubmed	21899539	create date:2011/09/09 | first author:Mailman T
Loss of activated CaMKII at the synapse underlies Alzheimer's disease memory loss.	/pubmed/21899538	Ly PT, Song W.	J Neurochem. 2011 Nov;119(4):673-5. doi: 10.1111/j.1471-4159.2011.07473.x. No abstract available.	J Neurochem. 2011	PubMed	citation	PMID:21899538	pubmed	21899538	create date:2011/09/09 | first author:Ly PT
β-Lactotensin derived from bovine β-lactoglobulin exhibits anxiolytic-like activity as an agonist for neurotensin NTS(2) receptor via activation of dopamine D(1) receptor in mice.	/pubmed/21895659	Hou IC, Suzuki C, Kanegawa N, Oda A, Yamada A, Yoshikawa M, Yamada D, Sekiguchi M, Wada E, Wada K, Ohinata K.	J Neurochem. 2011 Nov;119(4):785-90. doi: 10.1111/j.1471-4159.2011.07472.x. Epub 2011 Oct 10.	J Neurochem. 2011	PubMed	citation	PMID:21895659	pubmed	21895659	create date:2011/09/08 | first author:Hou IC
Retinoic acid influences neuronal migration from the ganglionic eminence to the cerebral cortex.	/pubmed/21895658	Crandall JE, Goodman T, McCarthy DM, Duester G, Bhide PG, Dräger UC, McCaffery P.	J Neurochem. 2011 Nov;119(4):723-35. doi: 10.1111/j.1471-4159.2011.07471.x. Epub 2011 Oct 11.	J Neurochem. 2011	PubMed	citation	PMID:21895658	pubmed	21895658	create date:2011/09/08 | first author:Crandall JE
Smad proteins differentially regulate transforming growth factor-β-mediated induction of chondroitin sulfate proteoglycans.	/pubmed/21895657	Susarla BT, Laing ED, Yu P, Katagiri Y, Geller HM, Symes AJ.	J Neurochem. 2011 Nov;119(4):868-78. doi: 10.1111/j.1471-4159.2011.07470.x. Epub 2011 Oct 3.	J Neurochem. 2011	PubMed	citation	PMID:21895657	pubmed	21895657	create date:2011/09/08 | first author:Susarla BT
The immune molecule CD3zeta and its downstream effectors ZAP-70/Syk mediate ephrin signaling in neurons to regulate early neuritogenesis.	/pubmed/21895656	Angibaud J, Louveau A, Baudouin SJ, Nerrière-Daguin V, Evain S, Bonnamain V, Hulin P, Csaba Z, Dournaud P, Thinard R, Naveilhan P, Noraz N, Pellier-Monnin V, Boudin H.	J Neurochem. 2011 Nov;119(4):708-22. doi: 10.1111/j.1471-4159.2011.07469.x. Epub 2011 Oct 3.	J Neurochem. 2011	PubMed	citation	PMID:21895656	pubmed	21895656	create date:2011/09/08 | first author:Angibaud J
Mouse class III myosins: kinase activity and phosphorylation sites.	/pubmed/21895655	Dalal JS, Stevens SM Jr, Alvarez S, Munoz N, Kempler KE, Dosé AC, Burnside B, Battelle BA.	J Neurochem. 2011 Nov;119(4):772-84. doi: 10.1111/j.1471-4159.2011.07468.x. Epub 2011 Oct 4.	J Neurochem. 2011	PubMed	citation	PMID:21895655	pubmed	21895655	create date:2011/09/08 | first author:Dalal JS
Ethanol causes the redistribution of L1 cell adhesion molecule in lipid rafts.	/pubmed/21884525	Tang N, Farah B, He M, Fox S, Malouf A, Littner Y, Bearer CF.	J Neurochem. 2011 Nov;119(4):859-67. doi: 10.1111/j.1471-4159.2011.07467.x. Epub 2011 Oct 11.	J Neurochem. 2011	PubMed	citation	PMID:21884525	pubmed	21884525	create date:2011/09/03 | first author:Tang N
α7 Nicotinic receptor activation reduces β-amyloid-induced apoptosis by inhibiting caspase-independent death through phosphatidylinositol 3-kinase signaling.	/pubmed/21884524	Yu W, Mechawar N, Krantic S, Quirion R.	J Neurochem. 2011 Nov;119(4):848-58. doi: 10.1111/j.1471-4159.2011.07466.x. Epub 2011 Oct 3.	J Neurochem. 2011	PubMed	citation	PMID:21884524	pubmed	21884524	create date:2011/09/03 | first author:Yu W
Ifenprodil restores GDNF-evoked Ca(2+) signalling and Na(+)/K(+) -ATPase expression in inflammation-pretreated astrocytes.	/pubmed/21883228	Lundborg C, Westerlund A, Björklund U, Biber B, Hansson E.	J Neurochem. 2011 Nov;119(4):686-96. doi: 10.1111/j.1471-4159.2011.07465.x. Epub 2011 Oct 3.	J Neurochem. 2011	PubMed	citation	PMID:21883228	pubmed	21883228	create date:2011/09/03 | first author:Lundborg C
Chloroquine inhibits glutamate-induced death of a neuronal cell line by reducing reactive oxygen species through sigma-1 receptor.	/pubmed/21883227	Hirata Y, Yamamoto H, Atta MS, Mahmoud S, Oh-hashi K, Kiuchi K.	J Neurochem. 2011 Nov;119(4):839-47. doi: 10.1111/j.1471-4159.2011.07464.x. Epub 2011 Oct 3.	J Neurochem. 2011	PubMed	citation	PMID:21883227	pubmed	21883227	create date:2011/09/03 | first author:Hirata Y
Highly conserved tyrosine 37 stabilizes desensitized states and restricts calcium permeability of ATP-gated P2X3 receptor.	/pubmed/21883226	Jindrichova M, Khafizov K, Skorinkin A, Fayuk D, Bart G, Zemkova H, Giniatullin R.	J Neurochem. 2011 Nov;119(4):676-85. doi: 10.1111/j.1471-4159.2011.07463.x. Epub 2011 Oct 10.	J Neurochem. 2011	PubMed	citation	PMID:21883226	pubmed	21883226	create date:2011/09/03 | first author:Jindrichova M
Amyotrophic lateral sclerosis-immunoglobulins selectively interact with neuromuscular junctions expressing P/Q-type calcium channels.	/pubmed/21883225	Gonzalez LE, Kotler ML, Vattino LG, Conti E, Reisin RC, Mulatz KJ, Snutch TP, Uchitel OD.	J Neurochem. 2011 Nov;119(4):826-38. doi: 10.1111/j.1471-4159.2011.07462.x. Epub 2011 Oct 3.	J Neurochem. 2011	PubMed	citation	PMID:21883225	pubmed	21883225	create date:2011/09/03 | first author:Gonzalez LE
α-Synuclein promotes clathrin-mediated NMDA receptor endocytosis and attenuates NMDA-induced dopaminergic cell death.	/pubmed/21883224	Cheng F, Li X, Li Y, Wang C, Wang T, Liu G, Baskys A, Uéda K, Chan P, Yu S.	J Neurochem. 2011 Nov;119(4):815-25. doi: 10.1111/j.1471-4159.2011.07460.x. Epub 2011 Oct 11.	J Neurochem. 2011	PubMed	citation	PMID:21883224	pubmed	21883224	create date:2011/09/03 | first author:Cheng F
Activation of α-secretase cleavage.	/pubmed/21883223	Postina R.	J Neurochem. 2012 Jan;120 Suppl 1:46-54. doi: 10.1111/j.1471-4159.2011.07459.x. Epub 2011 Nov 28.	J Neurochem. 2012	PubMed	citation	PMID:21883223	pubmed	21883223	create date:2011/09/03 | first author:Postina R
'Clinical trials in Alzheimer's disease': immunotherapy approaches.	/pubmed/21883222	Delrieu J, Ousset PJ, Caillaud C, Vellas B.	J Neurochem. 2012 Jan;120 Suppl 1:186-93. doi: 10.1111/j.1471-4159.2011.07458.x. Epub 2011 Nov 28.	J Neurochem. 2012	PubMed	citation	PMID:21883222	pubmed	21883222	create date:2011/09/03 | first author:Delrieu J
Knockout of G protein β5 impairs brain development and causes multiple neurologic abnormalities in mice.	/pubmed/21883221	Zhang JH, Pandey M, Seigneur EM, Panicker LM, Koo L, Schwartz OM, Chen W, Chen CK, Simonds WF.	J Neurochem. 2011 Nov;119(3):544-54. doi: 10.1111/j.1471-4159.2011.07457.x. Epub 2011 Sep 23.	J Neurochem. 2011	PubMed	citation	PMID:21883221	pubmed	21883221	create date:2011/09/03 | first author:Zhang JH
Diabetic neuropathy enhances voltage-activated Ca2+ channel activity and its control by M4 muscarinic receptors in primary sensory neurons.	/pubmed/21883220	Cao XH, Byun HS, Chen SR, Pan HL.	J Neurochem. 2011 Nov;119(3):594-603. doi: 10.1111/j.1471-4159.2011.07456.x. Epub 2011 Sep 21.	J Neurochem. 2011	PubMed	citation	PMID:21883220	pubmed	21883220	create date:2011/09/03 | first author:Cao XH
Reduced levels of the tyrosine phosphatase STEP block β amyloid-mediated GluA1/GluA2 receptor internalization.	/pubmed/21883219	Zhang Y, Kurup P, Xu J, Anderson GM, Greengard P, Nairn AC, Lombroso PJ.	J Neurochem. 2011 Nov;119(3):664-72. doi: 10.1111/j.1471-4159.2011.07450.x. Epub 2011 Sep 21.	J Neurochem. 2011	PubMed	citation	PMID:21883219	pubmed	21883219	create date:2011/09/03 | first author:Zhang Y
Dual neuroprotective pathways of a pro-electrophilic compound via HSF-1-activated heat-shock proteins and Nrf2-activated phase 2 antioxidant response enzymes.	/pubmed/21883218	Satoh T, Rezaie T, Seki M, Sunico CR, Tabuchi T, Kitagawa T, Yanagitai M, Senzaki M, Kosegawa C, Taira H, McKercher SR, Hoffman JK, Roth GP, Lipton SA.	J Neurochem. 2011 Nov;119(3):569-78. doi: 10.1111/j.1471-4159.2011.07449.x. Epub 2011 Sep 21.	J Neurochem. 2011	PubMed	citation	PMID:21883218	pubmed	21883218	create date:2011/09/03 | first author:Satoh T
Dexamethasone-induced up-regulation of the human norepinephrine transporter involves the glucocorticoid receptor and increased binding of C/EBP-β to the proximal promoter of norepinephrine transporter.	/pubmed/21883217	Zha Q, Wang Y, Fan Y, Zhu MY.	J Neurochem. 2011 Nov;119(3):654-63. doi: 10.1111/j.1471-4159.2011.07448.x. Epub 2011 Sep 28.	J Neurochem. 2011	PubMed	citation	PMID:21883217	pubmed	21883217	create date:2011/09/03 | first author:Zha Q
Dysregulated phosphorylation of Ca(2+) /calmodulin-dependent protein kinase II-α in the hippocampus of subjects with mild cognitive impairment and Alzheimer's disease.	/pubmed/21883216	Reese LC, Laezza F, Woltjer R, Taglialatela G.	J Neurochem. 2011 Nov;119(4):791-804. doi: 10.1111/j.1471-4159.2011.07447.x. Epub 2011 Sep 28.	J Neurochem. 2011	PubMed	citation	PMID:21883216	pubmed	21883216	create date:2011/09/03 | first author:Reese LC
Blocking epidermal growth factor receptor attenuates reactive astrogliosis through inhibiting cell cycle progression and protects against ischemic brain injury in rats.	/pubmed/21883215	Yang Q, Wang EY, Huang XJ, Qu WS, Zhang L, Xu JZ, Wang W, Tian DS.	J Neurochem. 2011 Nov;119(3):644-53. doi: 10.1111/j.1471-4159.2011.07446.x. Epub 2011 Sep 28.	J Neurochem. 2011	PubMed	citation	PMID:21883215	pubmed	21883215	create date:2011/09/03 | first author:Yang Q
The in vivo neurochemistry of the brain during general anesthesia.	/pubmed/21883214	Müller CP, Pum ME, Amato D, Schüttler J, Huston JP, Silva MA.	J Neurochem. 2011 Nov;119(3):419-46. doi: 10.1111/j.1471-4159.2011.07445.x. Epub 2011 Sep 28. Review.	J Neurochem. 2011	PubMed	citation	PMID:21883214	pubmed	21883214	create date:2011/09/03 | first author:Müller CP
Targeted disruption of neuronal 19S proteasome subunits induces the formation of ubiquitinated inclusions in the absence of cell death.	/pubmed/21883213	Droggiti A, Ho CC, Stefanis L, Dauer WT, Rideout HJ.	J Neurochem. 2011 Nov;119(3):630-43. doi: 10.1111/j.1471-4159.2011.07444.x. Epub 2011 Sep 28.	J Neurochem. 2011	PubMed	citation	PMID:21883213	pubmed	21883213	create date:2011/09/03 | first author:Droggiti A
Genetic tracing of the gustatory neural pathway originating from Pkd1l3-expressing type III taste cells in circumvallate and foliate papillae.	/pubmed/21883212	Yamamoto K, Ishimaru Y, Ohmoto M, Matsumoto I, Asakura T, Abe K.	J Neurochem. 2011 Nov;119(3):497-506. doi: 10.1111/j.1471-4159.2011.07443.x. Epub 2011 Sep 21.	J Neurochem. 2011	PubMed	citation	PMID:21883212	pubmed	21883212	create date:2011/09/03 | first author:Yamamoto K
A steroid modulatory domain in NR2A collaborates with NR1 exon-5 to control NMDAR modulation by pregnenolone sulfate and protons.	/pubmed/21883211	Kostakis E, Jang MK, Russek SJ, Gibbs TT, Farb DH.	J Neurochem. 2011 Nov;119(3):486-96. doi: 10.1111/j.1471-4159.2011.07442.x. Epub 2011 Sep 28.	J Neurochem. 2011	PubMed	citation	PMID:21883211	pubmed	21883211	create date:2011/09/03 | first author:Kostakis E
Role of vesicle pools in action potential pattern-dependent dopamine overflow in rat striatum in vivo.	/pubmed/21854394	Wang SR, Yao W, Huang HP, Zhang B, Zuo PL, Sun L, Dou HQ, Li Q, Kang XJ, Xu HD, Hu MQ, Jin M, Zhang L, Mu Y, Peng JY, Zhang CX, Ding JP, Li BM, Zhou Z.	J Neurochem. 2011 Oct;119(2):342-53. doi: 10.1111/j.1471-4159.2011.07440.x. Epub 2011 Sep 20.	J Neurochem. 2011	PubMed	citation	PMID:21854394	pubmed	21854394	create date:2011/08/23 | first author:Wang SR
Steroid receptor coactivator 2 modulates steroid-dependent male sexual behavior and neuroplasticity in Japanese quail (Coturnix japonica).	/pubmed/21854393	Niessen NA, Balthazart J, Ball GF, Charlier TD.	J Neurochem. 2011 Nov;119(3):579-93. doi: 10.1111/j.1471-4159.2011.07438.x. Epub 2011 Sep 28.	J Neurochem. 2011	PubMed	citation	PMID:21854393	pubmed	21854393	create date:2011/08/23 | first author:Niessen NA
Chronic psychosocial stress enhances long-term depression in a subthreshold amyloid-beta rat model of Alzheimer's disease.	/pubmed/21854392	Tran TT, Srivareerat M, Alhaider IA, Alkadhi KA.	J Neurochem. 2011 Oct;119(2):408-16. doi: 10.1111/j.1471-4159.2011.07437.x. Epub 2011 Sep 20.	J Neurochem. 2011	PubMed	citation	PMID:21854392	pubmed	21854392	create date:2011/08/23 | first author:Tran TT
Anatomical localization of protease-activated receptor-1 and protease-mediated neuroglial crosstalk on peri-synaptic astrocytic endfeet.	/pubmed/21854391	Shavit E, Michaelson DM, Chapman J.	J Neurochem. 2011 Nov;119(3):460-73. doi: 10.1111/j.1471-4159.2011.07436.x. Epub 2011 Sep 23.	J Neurochem. 2011	PubMed	citation	PMID:21854391	pubmed	21854391	create date:2011/08/23 | first author:Shavit E
Induction of autophagy with catalytic mTOR inhibitors reduces huntingtin aggregates in a neuronal cell model.	/pubmed/21854390	Roscic A, Baldo B, Crochemore C, Marcellin D, Paganetti P.	J Neurochem. 2011 Oct;119(2):398-407. doi: 10.1111/j.1471-4159.2011.07435.x. Epub 2011 Sep 20.	J Neurochem. 2011	PubMed	citation	PMID:21854390	pubmed	21854390	create date:2011/08/23 | first author:Roscic A
Blood-brain barrier modeling with co-cultured neural progenitor cell-derived astrocytes and neurons.	/pubmed/21854389	Lippmann ES, Weidenfeller C, Svendsen CN, Shusta EV.	J Neurochem. 2011 Nov;119(3):507-20. doi: 10.1111/j.1471-4159.2011.07434.x. Epub 2011 Sep 21.	J Neurochem. 2011	PubMed	citation	PMID:21854389	pubmed	21854389	create date:2011/08/23 | first author:Lippmann ES
Hidden prenatal malnutrition in the rat: role of β₁-adrenoceptors on synaptic plasticity in the frontal cortex.	/pubmed/21848869	Flores O, Pérez H, Valladares L, Morgan C, Gatica A, Burgos H, Olivares R, Hernández A.	J Neurochem. 2011 Oct;119(2):314-23. doi: 10.1111/j.1471-4159.2011.07429.x. Epub 2011 Sep 20.	J Neurochem. 2011	PubMed	citation	PMID:21848869	pubmed	21848869	create date:2011/08/19 | first author:Flores O
Organophosphates dysregulate dopamine signaling, glutamatergic neurotransmission, and induce neuronal injury markers in striatum.	/pubmed/21848865	Torres-Altoro MI, Mathur BN, Drerup JM, Thomas R, Lovinger DM, O'Callaghan JP, Bibb JA.	J Neurochem. 2011 Oct;119(2):303-13. doi: 10.1111/j.1471-4159.2011.07428.x. Epub 2011 Sep 20.	J Neurochem. 2011	PubMed	citation	PMID:21848865	pubmed	21848865	create date:2011/08/19 | first author:Torres-Altoro MI
The inhibitory effects of chondroitin sulfate proteoglycans on oligodendrocytes.	/pubmed/21848846	Siebert JR, Osterhout DJ.	J Neurochem. 2011 Oct;119(1):176-88. doi: 10.1111/j.1471-4159.2011.07370.x. Epub 2011 Aug 16.	J Neurochem. 2011	PubMed	citation	PMID:21848846	pubmed	21848846	create date:2011/08/19 | first author:Siebert JR
Oxytocin suppresses basal glutamatergic transmission but facilitates activity-dependent synaptic potentiation in the medial prefrontal cortex.	/pubmed/21848811	Ninan I.	J Neurochem. 2011 Oct;119(2):324-31. doi: 10.1111/j.1471-4159.2011.07430.x. Epub 2011 Sep 20.	J Neurochem. 2011	PubMed	citation	PMID:21848811	pubmed	21848811	create date:2011/08/19 | first author:Ninan I
N-terminal deletion does not affect α-synuclein membrane binding, self-association and toxicity in human neuroblastoma cells, unlike yeast.	/pubmed/21848810	Vamvaca K, Lansbury PT Jr, Stefanis L.	J Neurochem. 2011 Oct;119(2):389-97. doi: 10.1111/j.1471-4159.2011.07431.x. Epub 2011 Sep 20.	J Neurochem. 2011	PubMed	citation	PMID:21848810	pubmed	21848810	create date:2011/08/19 | first author:Vamvaca K
Quality control parameters on a large dataset of regionally dissected human control brains for whole genome expression studies.	/pubmed/21848658	Trabzuni D, Ryten M, Walker R, Smith C, Imran S, Ramasamy A, Weale ME, Hardy J.	J Neurochem. 2011 Oct;119(2):275-82. doi: 10.1111/j.1471-4159.2011.07432.x. Epub 2011 Sep 20.	J Neurochem. 2011	PubMed	citation	PMID:21848658	pubmed	21848658	create date:2011/08/19 | first author:Trabzuni D
Hyperforin promotes mitochondrial function and development of oligodendrocytes.	/pubmed/21848657	Wang Y, Zhang Y, He J, Zhang H, Xiao L, Nazarali A, Zhang Z, Zhang D, Tan Q, Kong J, Li XM.	J Neurochem. 2011 Nov;119(3):555-68. doi: 10.1111/j.1471-4159.2011.07433.x. Epub 2011 Sep 21.	J Neurochem. 2011	PubMed	citation	PMID:21848657	pubmed	21848657	create date:2011/08/19 | first author:Wang Y
Altered ERK/MAPK signaling in the hippocampus of the mrsk2_KO mouse model of Coffin-Lowry syndrome.	/pubmed/21838783	Schneider A, Mehmood T, Pannetier S, Hanauer A.	J Neurochem. 2011 Nov;119(3):447-59. doi: 10.1111/j.1471-4159.2011.07423.x. Epub 2011 Sep 28.	J Neurochem. 2011	PubMed	citation	PMID:21838783	pubmed	21838783	create date:2011/08/16 | first author:Schneider A
The fatty acid oxidation product 15-A3t-isoprostane is a potent inhibitor of NFκB transcription and macrophage transformation.	/pubmed/21838782	Brooks JD, Musiek ES, Koestner TR, Stankowski JN, Howard JR, Brunoldi EM, Porta A, Zanoni G, Vidari G, Morrow JD, Milne GL, McLaughlin B.	J Neurochem. 2011 Nov;119(3):604-16. doi: 10.1111/j.1471-4159.2011.07422.x. Epub 2011 Sep 23.	J Neurochem. 2011	PubMed	citation	PMID:21838782	pubmed	21838782	create date:2011/08/16 | first author:Brooks JD
The effects of chronic treatment with mood stabilizers on the rat hippocampal post-synaptic density proteome.	/pubmed/21838781	Nanavati D, Austin DR, Catapano LA, Luckenbaugh DA, Dosemeci A, Manji HK, Chen G, Markey SP.	J Neurochem. 2011 Nov;119(3):617-29. doi: 10.1111/j.1471-4159.2011.07424.x. Epub 2011 Sep 21.	J Neurochem. 2011	PubMed	citation	PMID:21838781	pubmed	21838781	create date:2011/08/16 | first author:Nanavati D
Neural progenitor cells and blood-brain barrier modeling.	/pubmed/21838780	Keep RF.	J Neurochem. 2011 Nov;119(3):417-8. doi: 10.1111/j.1471-4159.2011.07425.x. No abstract available.	J Neurochem. 2011	PubMed	citation	PMID:21838780	pubmed	21838780	create date:2011/08/16 | first author:Keep RF
Astrocytes treated by lysophosphatidic acid induce axonal outgrowth of cortical progenitors through extracellular matrix protein and epidermal growth factor signaling pathway.	/pubmed/21834854	E Spohr TC, Dezonne RS, Rehen SK, Gomes FC.	J Neurochem. 2011 Oct;119(1):113-23. doi: 10.1111/j.1471-4159.2011.07421.x. Epub 2011 Sep 1.	J Neurochem. 2011	PubMed	citation	PMID:21834854	pubmed	21834854	create date:2011/08/13 | first author:E Spohr TC
Identification and characterization of a neuronal enriched novel transcript encoding the previously described p60Fe65 isoform.	/pubmed/21824145	Domingues SC, Henriques AG, Fardilha M, da Cruz E Silva EF, da Cruz E Silva OA.	J Neurochem. 2011 Dec;119(5):1086-98. doi: 10.1111/j.1471-4159.2011.07420.x. Epub 2011 Oct 14.	J Neurochem. 2011	PubMed	citation	PMID:21824145	pubmed	21824145	create date:2011/08/10 | first author:Domingues SC
FE65 proteins regulate NMDA receptor activation-induced amyloid precursor protein processing.	/pubmed/21824144	Suh J, Lyckman A, Wang L, Eckman EA, Guénette SY.	J Neurochem. 2011 Oct;119(2):377-88. doi: 10.1111/j.1471-4159.2011.07419.x. Epub 2011 Sep 20.	J Neurochem. 2011	PubMed	citation	PMID:21824144	pubmed	21824144	create date:2011/08/10 | first author:Suh J
Methamphetamine exposure during brain development alters the brain acetylcholine system in adolescent mice.	/pubmed/21824143	Siegel JA, Park BS, Raber J.	J Neurochem. 2011 Oct;119(1):89-99. doi: 10.1111/j.1471-4159.2011.07418.x. Epub 2011 Sep 1.	J Neurochem. 2011	PubMed	citation	PMID:21824143	pubmed	21824143	create date:2011/08/10 | first author:Siegel JA
A human IgM signals axon outgrowth: coupling lipid raft to microtubules.	/pubmed/21824142	Xu X, Warrington AE, Wright BR, Bieber AJ, Van Keulen V, Pease LR, Rodriguez M.	J Neurochem. 2011 Oct;119(1):100-12. doi: 10.1111/j.1471-4159.2011.07416.x. Epub 2011 Sep 1.	J Neurochem. 2011	PubMed	citation	PMID:21824142	pubmed	21824142	create date:2011/08/10 | first author:Xu X
Biphasic effects of copper on neurotransmission in rat hippocampal neurons.	/pubmed/21824141	Peters C, Muñoz B, Sepúlveda FJ, Urrutia J, Quiroz M, Luza S, De Ferrari GV, Aguayo LG, Opazo C.	J Neurochem. 2011 Oct;119(1):78-88. doi: 10.1111/j.1471-4159.2011.07417.x. Epub 2011 Sep 1.	J Neurochem. 2011	PubMed	citation	PMID:21824141	pubmed	21824141	create date:2011/08/10 | first author:Peters C
Title	URL	Description	Details	ShortDetails	Resource	Type	Identifiers	Db	EntrezUID	Properties
Decreased α4β2 nicotinic receptor number in the absence of mRNA changes suggests post-transcriptional regulation in the spontaneously hypertensive rat model of ADHD.	/pubmed/21824140	Wigestrand MB, Mineur YS, Heath CJ, Fonnum F, Picciotto MR, Walaas SI.	J Neurochem. 2011 Oct;119(1):240-50. doi: 10.1111/j.1471-4159.2011.07415.x. Epub 2011 Sep 1.	J Neurochem. 2011	PubMed	citation	PMID:21824140	pubmed	21824140	create date:2011/08/10 | first author:Wigestrand MB
Abstracts of the 23rd Biennial Meeting of ISN/ESN (International Society for Neurochemistry/European Society for Neurochemistry) . Athens, Greece. August 28-September 1, 2011.	/pubmed/21801180	[No authors listed]	J Neurochem. 2011 Aug;118 Suppl 1:1-295. doi: 10.1111/j.1471-4159.2011.07323.x. No abstract available.	J Neurochem. 2011	PubMed	citation	PMID:21801180	pubmed	21801180	create date:2011/08/10
Kynurenine metabolism predicts cognitive function in patients following cardiac bypass and thoracic surgery.	/pubmed/21819405	Forrest CM, Mackay GM, Oxford L, Millar K, Darlington LG, Higgins MJ, Stone TW.	J Neurochem. 2011 Oct;119(1):136-52. doi: 10.1111/j.1471-4159.2011.07414.x. Epub 2011 Sep 1.	J Neurochem. 2011	PubMed	citation	PMID:21819405	pubmed	21819405	create date:2011/08/09 | first author:Forrest CM
A novel flow cytometry-based technique to measure adult neurogenesis in the brain.	/pubmed/21812782	Spoelgen R, Meyer A, Moraru A, Kirsch F, Vogt-Eisele A, Plaas C, Pitzer C, Schneider A.	J Neurochem. 2011 Oct;119(1):165-75. doi: 10.1111/j.1471-4159.2011.07413.x. Epub 2011 Sep 1.	J Neurochem. 2011	PubMed	citation	PMID:21812782	pubmed	21812782	create date:2011/08/05 | first author:Spoelgen R
The Swedish APP mutation alters the effect of genetically reduced BACE1 expression on the APP processing.	/pubmed/21812781	Rabe S, Reichwald J, Ammaturo D, de Strooper B, Saftig P, Neumann U, Staufenbiel M.	J Neurochem. 2011 Oct;119(1):231-9. doi: 10.1111/j.1471-4159.2011.07412.x. Epub 2011 Sep 1.	J Neurochem. 2011	PubMed	citation	PMID:21812781	pubmed	21812781	create date:2011/08/05 | first author:Rabe S
Protein tyrosine phosphatase σ regulates the synapse number of zebrafish olfactory sensory neurons.	/pubmed/21812780	Chen X, Yoshida T, Sagara H, Mikami Y, Mishina M.	J Neurochem. 2011 Nov;119(3):532-43. doi: 10.1111/j.1471-4159.2011.07411.x. Epub 2011 Aug 29.	J Neurochem. 2011	PubMed	citation	PMID:21812780	pubmed	21812780	create date:2011/08/05 | first author:Chen X
Chronic olanzapine treatment decreases arachidonic acid turnover and prostaglandin E₂ concentration in rat brain.	/pubmed/21812779	Cheon Y, Park JY, Modi HR, Kim HW, Lee HJ, Chang L, Rao JS, Rapoport SI.	J Neurochem. 2011 Oct;119(2):364-76. doi: 10.1111/j.1471-4159.2011.07410.x. Epub 2011 Sep 20.	J Neurochem. 2011	PubMed	citation	PMID:21812779	pubmed	21812779	create date:2011/08/05 | first author:Cheon Y
A tight coupling between β₂Y97 and β₂F200 of the GABA(A) receptor mediates GABA binding.	/pubmed/21806616	Tran PN, Laha KT, Wagner DA.	J Neurochem. 2011 Oct;119(2):283-93. doi: 10.1111/j.1471-4159.2011.07409.x. Epub 2011 Aug 31.	J Neurochem. 2011	PubMed	citation	PMID:21806616	pubmed	21806616	create date:2011/08/03 | first author:Tran PN
Effects of chronic nicotine on heteromeric neuronal nicotinic receptors in rat primary cultured neurons.	/pubmed/21806615	Lomazzo E, Hussmann GP, Wolfe BB, Yasuda RP, Perry DC, Kellar KJ.	J Neurochem. 2011 Oct;119(1):153-64. doi: 10.1111/j.1471-4159.2011.07408.x. Epub 2011 Sep 1.	J Neurochem. 2011	PubMed	citation	PMID:21806615	pubmed	21806615	create date:2011/08/03 | first author:Lomazzo E
High doses of amphetamine augment, rather than disrupt, exocytotic dopamine release in the dorsal and ventral striatum of the anesthetized rat.	/pubmed/21806614	Ramsson ES, Howard CD, Covey DP, Garris PA.	J Neurochem. 2011 Dec;119(6):1162-72. doi: 10.1111/j.1471-4159.2011.07407.x. Epub 2011 Aug 25.	J Neurochem. 2011	PubMed	citation	PMID:21806614	pubmed	21806614	create date:2011/08/03 | first author:Ramsson ES
Regulation of angiotensinogen by angiotensin II in mouse primary astrocyte cultures.	/pubmed/21797869	O'Callaghan EL, Bassi JK, Porrello ER, Delbridge LM, Thomas WG, Allen AM.	J Neurochem. 2011 Oct;119(1):18-26. doi: 10.1111/j.1471-4159.2011.07406.x. Epub 2011 Aug 22.	J Neurochem. 2011	PubMed	citation	PMID:21797869	pubmed	21797869	create date:2011/07/30 | first author:O'Callaghan EL
Crx broadly modulates the pineal transcriptome.	/pubmed/21797868	Rovsing L, Clokie S, Bustos DM, Rohde K, Coon SL, Litman T, Rath MF, Møller M, Klein DC.	J Neurochem. 2011 Oct;119(2):262-74. doi: 10.1111/j.1471-4159.2011.07405.x. Epub 2011 Sep 2.	J Neurochem. 2011	PubMed	citation	PMID:21797868	pubmed	21797868	create date:2011/07/30 | first author:Rovsing L
Association of membrane rafts and postsynaptic density: proteomics, biochemical, and ultrastructural analyses.	/pubmed/21797867	Suzuki T, Zhang J, Miyazawa S, Liu Q, Farzan MR, Yao WD.	J Neurochem. 2011 Oct;119(1):64-77. doi: 10.1111/j.1471-4159.2011.07404.x. Epub 2011 Aug 22.	J Neurochem. 2011	PubMed	citation	PMID:21797867	pubmed	21797867	create date:2011/07/30 | first author:Suzuki T
Role of sodium/hydrogen exchanger isoform 1 in microglial activation and proinflammatory responses in ischemic brains.	/pubmed/21797866	Shi Y, Chanana V, Watters JJ, Ferrazzano P, Sun D.	J Neurochem. 2011 Oct;119(1):124-35. doi: 10.1111/j.1471-4159.2011.07403.x. Epub 2011 Sep 1.	J Neurochem. 2011	PubMed	citation	PMID:21797866	pubmed	21797866	create date:2011/07/30 | first author:Shi Y
The Alzheimer's therapeutic PBT2 promotes amyloid-β degradation and GSK3 phosphorylation via a metal chaperone activity.	/pubmed/21797865	Crouch PJ, Savva MS, Hung LW, Donnelly PS, Mot AI, Parker SJ, Greenough MA, Volitakis I, Adlard PA, Cherny RA, Masters CL, Bush AI, Barnham KJ, White AR.	J Neurochem. 2011 Oct;119(1):220-30. doi: 10.1111/j.1471-4159.2011.07402.x. Epub 2011 Aug 25.	J Neurochem. 2011	PubMed	citation	PMID:21797865	pubmed	21797865	create date:2011/07/30 | first author:Crouch PJ
Glycine release provoked by disturbed Na⁺, Na⁺ and Ca²⁺ homeostasis in cerebellar nerve endings: roles of Ca²⁺ channels, Na⁺/Ca²⁺ exchangers and GlyT2 transporter reversal.	/pubmed/21790607	Romei C, Di Prisco S, Raiteri M, Raiteri L.	J Neurochem. 2011 Oct;119(1):50-63. doi: 10.1111/j.1471-4159.2011.07401.x. Epub 2011 Aug 22.	J Neurochem. 2011	PubMed	citation	PMID:21790607	pubmed	21790607	create date:2011/07/28 | first author:Romei C
Propofol post-conditioning induced long-term neuroprotection and reduced internalization of AMPAR GluR2 subunit in a rat model of focal cerebral ischemia/reperfusion.	/pubmed/21790606	Wang H, Luo M, Li C, Wang G.	J Neurochem. 2011 Oct;119(1):210-9. doi: 10.1111/j.1471-4159.2011.07400.x. Epub 2011 Aug 22.	J Neurochem. 2011	PubMed	citation	PMID:21790606	pubmed	21790606	create date:2011/07/28 | first author:Wang H
Biochemical and strain properties of CJD prions: complexity versus simplicity.	/pubmed/21790605	Haïk S, Brandel JP.	J Neurochem. 2011 Oct;119(2):251-61. doi: 10.1111/j.1471-4159.2011.07399.x. Epub 2011 Sep 20. Review.	J Neurochem. 2011	PubMed	citation	PMID:21790605	pubmed	21790605	create date:2011/07/28 | first author:Haïk S
Substitutions of amino acids in the pore domain of homomeric α7 nicotinic receptors for analogous residues present in heteromeric receptors modify gating, rectification and binding properties.	/pubmed/21790604	Criado M, Svobodová L, Mulet J, Sala F, Sala S.	J Neurochem. 2011 Oct;119(1):40-9. doi: 10.1111/j.1471-4159.2011.07398.x. Epub 2011 Aug 22.	J Neurochem. 2011	PubMed	citation	PMID:21790604	pubmed	21790604	create date:2011/07/28 | first author:Criado M
Melatonin synthesis in retina: cAMP-dependent transcriptional regulation of chicken arylalkylamine N-acetyltransferase by a CRE-like sequence and a TTATT repeat motif in the proximal promoter.	/pubmed/21790603	Haque R, Chong NW, Ali F, Chaurasia SS, Sengupta T, Chun E, Howell JC, Klein DC, Iuvone PM.	J Neurochem. 2011 Oct;119(1):6-17. doi: 10.1111/j.1471-4159.2011.07397.x. Epub 2011 Aug 22.	J Neurochem. 2011	PubMed	citation	PMID:21790603	pubmed	21790603	create date:2011/07/28 | first author:Haque R
Cerebral ischemic pre-conditioning enhances the binding characteristics and glutamate uptake of glial glutamate transporter-1 in hippocampal CA1 subfield of rats.	/pubmed/21781120	Liu AJ, Hu YY, Li WB, Xu J, Zhang M.	J Neurochem. 2011 Oct;119(1):202-9. doi: 10.1111/j.1471-4159.2011.07396.x. Epub 2011 Aug 22.	J Neurochem. 2011	PubMed	citation	PMID:21781120	pubmed	21781120	create date:2011/07/26 | first author:Liu AJ
Antioxidant mechanism of isoflavone metabolites in hydrogen peroxide-stimulated rat primary astrocytes: critical role of hemeoxygenase-1 and NQO1 expression.	/pubmed/21781119	Park JS, Jung JS, Jeong YH, Hyun JW, Le TK, Kim DH, Choi EC, Kim HS.	J Neurochem. 2011 Dec;119(5):909-19. doi: 10.1111/j.1471-4159.2011.07395.x. Epub 2011 Aug 12.	J Neurochem. 2011	PubMed	citation	PMID:21781119	pubmed	21781119	create date:2011/07/26 | first author:Park JS
Δ9-THC increases endogenous AHA1 expression in rat cerebellum and may modulate CB1 receptor function during chronic use.	/pubmed/21781118	Filipeanu CM, Guidry JJ, Leonard ST, Winsauer PJ.	J Neurochem. 2011 Sep;118(6):1101-12. doi: 10.1111/j.1471-4159.2011.07391.x. Epub 2011 Aug 16.	J Neurochem. 2011	PubMed	citation	PMID:21781118	pubmed	21781118	create date:2011/07/26 | first author:Filipeanu CM
The action of Semaphorin7A on thalamocortical axon branching.	/pubmed/21781117	Fukunishi A, Maruyama T, Zhao H, Tiwari M, Kang S, Kumanogoh A, Yamamoto N.	J Neurochem. 2011 Sep;118(6):1008-15. doi: 10.1111/j.1471-4159.2011.07390.x. Epub 2011 Aug 12.	J Neurochem. 2011	PubMed	citation	PMID:21781117	pubmed	21781117	create date:2011/07/26 | first author:Fukunishi A
A monoclonal antibody against synthetic Aβ dimer assemblies neutralizes brain-derived synaptic plasticity-disrupting Aβ.	/pubmed/21781116	O'Nuallain B, Klyubin I, Mc Donald JM, Foster JS, Welzel A, Barry A, Dykoski RK, Cleary JP, Gebbink MF, Rowan MJ, Walsh DM.	J Neurochem. 2011 Oct;119(1):189-201. doi: 10.1111/j.1471-4159.2011.07389.x. Epub 2011 Aug 22.	J Neurochem. 2011	PubMed	citation	PMID:21781116	pubmed	21781116	create date:2011/07/26 | first author:O'Nuallain B
Functional characterization of vesicular excitatory amino acid transport by human sialin.	/pubmed/21781115	Miyaji T, Omote H, Moriyama Y.	J Neurochem. 2011 Oct;119(1):1-5. doi: 10.1111/j.1471-4159.2011.07388.x. Epub 2011 Aug 22.	J Neurochem. 2011	PubMed	citation	PMID:21781115	pubmed	21781115	create date:2011/07/26 | first author:Miyaji T
L-type voltage-dependent calcium channels facilitate acetylation of histone H3 through PKCγ phosphorylation in mice with methamphetamine-induced place preference.	/pubmed/21781114	Shibasaki M, Mizuno K, Kurokawa K, Ohkuma S.	J Neurochem. 2011 Sep;118(6):1056-66. doi: 10.1111/j.1471-4159.2011.07387.x. Epub 2011 Aug 12.	J Neurochem. 2011	PubMed	citation	PMID:21781114	pubmed	21781114	create date:2011/07/26 | first author:Shibasaki M
Brain endothelial barrier passage by monocytes is controlled by the endothelin system.	/pubmed/21777246	Reijerkerk A, Lakeman KA, Drexhage JA, van Het Hof B, van Wijck Y, van der Pol SM, Kooij G, Geerts D, de Vries HE.	J Neurochem. 2011 Jul 20. doi: 10.1111/j.1471-4159.2011.07393.x. [Epub ahead of print]	J Neurochem. 2011	PubMed	citation	PMID:21777246	pubmed	21777246	create date:2011/07/23 | first author:Reijerkerk A
Expression of the 2',3'-cAMP-adenosine pathway in astrocytes and microglia.	/pubmed/21777245	Verrier JD, Exo JL, Jackson TC, Ren J, Gillespie DG, Dubey RK, Kochanek PM, Jackson EK.	J Neurochem. 2011 Sep;118(6):979-87. doi: 10.1111/j.1471-4159.2011.07392.x. Epub 2011 Aug 12.	J Neurochem. 2011	PubMed	citation	PMID:21777245	pubmed	21777245	create date:2011/07/23 | first author:Verrier JD
Dimerization of the DYT6 dystonia protein, THAP1, requires residues within the coiled-coil domain.	/pubmed/21752024	Sengel C, Gavarini S, Sharma N, Ozelius LJ, Bragg DC.	J Neurochem. 2011 Sep;118(6):1087-100. doi: 10.1111/j.1471-4159.2011.07386.x. Epub 2011 Aug 8.	J Neurochem. 2011	PubMed	citation	PMID:21752024	pubmed	21752024	create date:2011/07/15 | first author:Sengel C
Rax : developmental and daily expression patterns in the rat pineal gland and retina.	/pubmed/21749377	Rohde K, Klein DC, Møller M, Rath MF.	J Neurochem. 2011 Sep;118(6):999-1007. doi: 10.1111/j.1471-4159.2011.07385.x. Epub 2011 Aug 8.	J Neurochem. 2011	PubMed	citation	PMID:21749377	pubmed	21749377	create date:2011/07/14 | first author:Rohde K
Association of adaptor protein TRIP8b with clathrin.	/pubmed/21749376	Popova NV, Deyev IE, Petrenko AG.	J Neurochem. 2011 Sep;118(6):988-98. doi: 10.1111/j.1471-4159.2011.07384.x. Epub 2011 Aug 12.	J Neurochem. 2011	PubMed	citation	PMID:21749376	pubmed	21749376	create date:2011/07/14 | first author:Popova NV
NMDA receptor modulation by the neuropeptide apelin: implications for excitotoxic injury.	/pubmed/21749375	Cook DR, Gleichman AJ, Cross SA, Doshi S, Ho W, Jordan-Sciutto KL, Lynch DR, Kolson DL.	J Neurochem. 2011 Sep;118(6):1113-23. doi: 10.1111/j.1471-4159.2011.07383.x. Epub 2011 Aug 8.	J Neurochem. 2011	PubMed	citation	PMID:21749375	pubmed	21749375	create date:2011/07/14 | first author:Cook DR
A cell-permeable phosphine-borane complex delays retinal ganglion cell death after axonal injury through activation of the pro-survival extracellular signal-regulated kinases 1/2 pathway.	/pubmed/21749374	Almasieh M, Lieven CJ, Levin LA, Di Polo A.	J Neurochem. 2011 Sep;118(6):1075-86. doi: 10.1111/j.1471-4159.2011.07382.x. Epub 2011 Aug 12.	J Neurochem. 2011	PubMed	citation	PMID:21749374	pubmed	21749374	create date:2011/07/14 | first author:Almasieh M
Mutants of β-strand β3 and the loop B in the interface between α7 subunits of a homomeric acetylcholine receptor show functional and pharmacological alterations.	/pubmed/21740443	Criado M, Mulet J, Gerber S, Sala S, Sala F.	J Neurochem. 2011 Sep;118(6):968-78. doi: 10.1111/j.1471-4159.2011.07381.x. Epub 2011 Aug 8.	J Neurochem. 2011	PubMed	citation	PMID:21740443	pubmed	21740443	create date:2011/07/12 | first author:Criado M
Neuronal tryptophan hydroxylase expression in BALB/cJ and C57Bl/6J mice.	/pubmed/21740442	Bach H, Arango V, Huang YY, Leong S, Mann JJ, Underwood MD.	J Neurochem. 2011 Sep;118(6):1067-74. doi: 10.1111/j.1471-4159.2011.07379.x. Epub 2011 Aug 5.	J Neurochem. 2011	PubMed	citation	PMID:21740442	pubmed	21740442	create date:2011/07/12 | first author:Bach H
N-acetylaspartylglutamate is an agonist at mGluR₃ in vivo and in vitro.	/pubmed/21740441	Neale JH.	J Neurochem. 2011 Dec;119(5):891-5. doi: 10.1111/j.1471-4159.2011.07380.x. No abstract available.	J Neurochem. 2011	PubMed	citation	PMID:21740441	pubmed	21740441	create date:2011/07/12 | first author:Neale JH
Intracellular distribution of functional M(1) -muscarinic acetylcholine receptors in N1E-115 neuroblastoma cells.	/pubmed/21740440	Uwada J, Anisuzzaman AS, Nishimune A, Yoshiki H, Muramatsu I.	J Neurochem. 2011 Sep;118(6):958-67. doi: 10.1111/j.1471-4159.2011.07378.x. Epub 2011 Aug 5.	J Neurochem. 2011	PubMed	citation	PMID:21740440	pubmed	21740440	create date:2011/07/12 | first author:Uwada J
Tumor necrosis factor-α synthesis inhibitor, 3,6'-dithiothalidomide, reverses behavioral impairments induced by minimal traumatic brain injury in mice.	/pubmed/21740439	Baratz R, Tweedie D, Rubovitch V, Luo W, Yoon JS, Hoffer BJ, Greig NH, Pick CG.	J Neurochem. 2011 Sep;118(6):1032-42. doi: 10.1111/j.1471-4159.2011.07377.x. Epub 2011 Aug 5.	J Neurochem. 2011	PubMed	citation	PMID:21740439	pubmed	21740439	create date:2011/07/12 | first author:Baratz R
Amantadine attenuates levodopa-induced dyskinesia in mice and rats preventing the accompanying rise in nigral GABA levels.	/pubmed/21740438	Bido S, Marti M, Morari M.	J Neurochem. 2011 Sep;118(6):1043-55. doi: 10.1111/j.1471-4159.2011.07376.x. Epub 2011 Aug 5.	J Neurochem. 2011	PubMed	citation	PMID:21740438	pubmed	21740438	create date:2011/07/12 | first author:Bido S
Attenuation of scratch-induced reactive astrogliosis by novel EphA4 kinase inhibitors.	/pubmed/21736568	Parmentier-Batteur S, Finger EN, Krishnan R, Rajapakse HA, Sanders JM, Kandpal G, Zhu H, Moore KP, Regan CP, Sharma S, Hess JF, Williams TM, Reynolds IJ, Vacca JP, Mark RJ, Nantermet PG.	J Neurochem. 2011 Sep;118(6):1016-31. doi: 10.1111/j.1471-4159.2011.07375.x. Epub 2011 Aug 16.	J Neurochem. 2011	PubMed	citation	PMID:21736568	pubmed	21736568	create date:2011/07/09 | first author:Parmentier-Batteur S
Between promiscuity and specificity: novel roles of EF-hand calcium sensors in neuronal Ca2+ signalling.	/pubmed/21722133	Mikhaylova M, Hradsky J, Kreutz MR.	J Neurochem. 2011 Sep;118(5):695-713. doi: 10.1111/j.1471-4159.2011.07372.x. Epub 2011 Jul 21. Review.	J Neurochem. 2011	PubMed	citation	PMID:21722133	pubmed	21722133	create date:2011/07/05 | first author:Mikhaylova M
Neurochemokines: a menage a trois providing new insights on the functions of chemokines in the central nervous system.	/pubmed/21722132	Rostène W, Dansereau MA, Godefroy D, Van Steenwinckel J, Reaux-Le Goazigo A, Mélik-Parsadaniantz S, Apartis E, Hunot S, Beaudet N, Sarret P.	J Neurochem. 2011 Sep;118(5):680-94. doi: 10.1111/j.1471-4159.2011.07371.x. Epub 2011 Jul 21. Review.	J Neurochem. 2011	PubMed	citation	PMID:21722132	pubmed	21722132	create date:2011/07/05 | first author:Rostène W
High tryptophan diet reduces extracellular dopamine release via kynurenic acid production in rat striatum.	/pubmed/21711351	Okuno A, Fukuwatari T, Shibata K.	J Neurochem. 2011 Sep;118(5):796-805. doi: 10.1111/j.1471-4159.2011.07369.x. Epub 2011 Jul 21.	J Neurochem. 2011	PubMed	citation	PMID:21711351	pubmed	21711351	create date:2011/06/30 | first author:Okuno A
Spartin recruits PKC-ζ via the PKC-ζ-interacting proteins ZIP1 and ZIP3 to lipid droplets.	/pubmed/21707618	Urbanczyk A, Enz R.	J Neurochem. 2011 Sep;118(5):737-48. doi: 10.1111/j.1471-4159.2011.07367.x. Epub 2011 Jul 21.	J Neurochem. 2011	PubMed	citation	PMID:21707618	pubmed	21707618	create date:2011/06/29 | first author:Urbanczyk A
Dopamine D1 receptor signaling system regulates ryanodine receptor expression after intermittent exposure to methamphetamine in primary cultures of midbrain and cerebral cortical neurons.	/pubmed/21707617	Kurokawa K, Mizuno K, Kiyokage E, Shibasaki M, Toida K, Ohkuma S.	J Neurochem. 2011 Sep;118(5):773-83. doi: 10.1111/j.1471-4159.2011.07366.x. Epub 2011 Jul 18.	J Neurochem. 2011	PubMed	citation	PMID:21707617	pubmed	21707617	create date:2011/06/29 | first author:Kurokawa K
Homeostatic NMDA receptor down-regulation via brain derived neurotrophic factor and nitric oxide-dependent signalling in cortical but not in hippocampal neurons.	/pubmed/21699542	Sandoval R, González A, Caviedes A, Pancetti F, Smalla KH, Kaehne T, Michea L, Gundelfinger ED, Wyneken U.	J Neurochem. 2011 Sep;118(5):760-72. doi: 10.1111/j.1471-4159.2011.07365.x. Epub 2011 Jul 18.	J Neurochem. 2011	PubMed	citation	PMID:21699542	pubmed	21699542	create date:2011/06/28 | first author:Sandoval R
N-cadherin enhances APP dimerization at the extracellular domain and modulates Aβ production.	/pubmed/21699541	Asada-Utsugi M, Uemura K, Noda Y, Kuzuya A, Maesako M, Ando K, Kubota M, Watanabe K, Takahashi M, Kihara T, Shimohama S, Takahashi R, Berezovska O, Kinoshita A.	J Neurochem. 2011 Oct;119(2):354-63. doi: 10.1111/j.1471-4159.2011.07364.x. Epub 2011 Sep 20.	J Neurochem. 2011	PubMed	citation	PMID:21699541	pubmed	21699541	create date:2011/06/28 | first author:Asada-Utsugi M
The cyclooxygenase-2 pathway via the PGE(2) EP2 receptor contributes to oligodendrocytes apoptosis in cuprizone-induced demyelination.	/pubmed/21699540	Palumbo S, Toscano CD, Parente L, Weigert R, Bosetti F.	J Neurochem. 2011 Jun 23. doi: 10.1111/j.1471-4159.2011.07363.x. [Epub ahead of print]	J Neurochem. 2011	PubMed	citation	PMID:21699540	pubmed	21699540	create date:2011/06/28 | first author:Palumbo S
Repeated exposure to cocaine alters medial prefrontal cortex dopamine D₂-like receptor modulation of glutamate and dopamine neurotransmission within the mesocorticolimbic system.	/pubmed/21692802	Liu K, Steketee JD.	J Neurochem. 2011 Oct;119(2):332-41. doi: 10.1111/j.1471-4159.2011.07362.x. Epub 2011 Sep 20.	J Neurochem. 2011	PubMed	citation	PMID:21692802	pubmed	21692802	create date:2011/06/23 | first author:Liu K
Title	URL	Description	Details	ShortDetails	Resource	Type	Identifiers	Db	EntrezUID	Properties
Potentiation of μ-opioid receptor-mediated signaling by ketamine.	/pubmed/21692801	Gupta A, Devi LA, Gomes I.	J Neurochem. 2011 Oct;119(2):294-302. doi: 10.1111/j.1471-4159.2011.07361.x. Epub 2011 Sep 20.	J Neurochem. 2011	PubMed	citation	PMID:21692801	pubmed	21692801	create date:2011/06/23 | first author:Gupta A
Biochemical properties and in vivo effects of the SOD1 zinc-binding site mutant (H80G).	/pubmed/21692800	Son M, Srikanth U, Puttaparthi K, Luther C, Elliott JL.	J Neurochem. 2011 Sep;118(5):891-901. doi: 10.1111/j.1471-4159.2011.07360.x. Epub 2011 Jul 21.	J Neurochem. 2011	PubMed	citation	PMID:21692800	pubmed	21692800	create date:2011/06/23 | first author:Son M
Amyloid-beta levels are significantly reduced and spatial memory defects are rescued in a novel neuroserpin-deficient Alzheimer's disease transgenic mouse model.	/pubmed/21689108	Fabbro S, Schaller K, Seeds NW.	J Neurochem. 2011 Sep;118(5):928-38. doi: 10.1111/j.1471-4159.2011.07359.x. Epub 2011 Jul 18.	J Neurochem. 2011	PubMed	citation	PMID:21689108	pubmed	21689108	create date:2011/06/22 | first author:Fabbro S
Subsecond regulation of striatal dopamine release by pre-synaptic KATP channels.	/pubmed/21689107	Patel JC, Witkovsky P, Coetzee WA, Rice ME.	J Neurochem. 2011 Sep;118(5):721-36. doi: 10.1111/j.1471-4159.2011.07358.x. Epub 2011 Aug 4.	J Neurochem. 2011	PubMed	citation	PMID:21689107	pubmed	21689107	create date:2011/06/22 | first author:Patel JC
SKF-83566, a D1-dopamine receptor antagonist, inhibits the dopamine transporter.	/pubmed/21689106	Stouffer MA, Ali S, Reith ME, Patel JC, Sarti F, Carr KD, Rice ME.	J Neurochem. 2011 Sep;118(5):714-20. doi: 10.1111/j.1471-4159.2011.07357.x. Epub 2011 Jul 21.	J Neurochem. 2011	PubMed	citation	PMID:21689106	pubmed	21689106	create date:2011/06/22 | first author:Stouffer MA
Curcumin prevents corticosterone-induced neurotoxicity and abnormalities of neuroplasticity via 5-HT receptor pathway.	/pubmed/21689105	Xu Y, Li S, Vernon MM, Pan J, Chen L, Barish PA, Zhang Y, Acharya AP, Yu J, Govindarajan SS, Boykin E, Pan X, O'Donnell JM, Ogle WO.	J Neurochem. 2011 Sep;118(5):784-95. doi: 10.1111/j.1471-4159.2011.07356.x. Epub 2011 Jul 18.	J Neurochem. 2011	PubMed	citation	PMID:21689105	pubmed	21689105	create date:2011/06/22 | first author:Xu Y
Acetyl-L-carnitine ameliorates spatial memory deficits induced by inhibition of phosphoinositol-3 kinase and protein kinase C.	/pubmed/21689104	Jiang X, Tian Q, Wang Y, Zhou XW, Xie JZ, Wang JZ, Zhu LQ.	J Neurochem. 2011 Sep;118(5):864-78. doi: 10.1111/j.1471-4159.2011.07355.x. Epub 2011 Jul 18.	J Neurochem. 2011	PubMed	citation	PMID:21689104	pubmed	21689104	create date:2011/06/22 | first author:Jiang X
Enhancing survival of photoreceptor cells in vivo using the synthetic progestin Norgestrel.	/pubmed/21689103	Doonan F, O'Driscoll C, Kenna P, Cotter TG.	J Neurochem. 2011 Sep;118(5):915-27. doi: 10.1111/j.1471-4159.2011.07354.x. Epub 2011 Jul 18.	J Neurochem. 2011	PubMed	citation	PMID:21689103	pubmed	21689103	create date:2011/06/22 | first author:Doonan F
Going the wrong road: Fyn and targeting of amyloid precursor protein to lipid rafts.	/pubmed/21689102	Hartmann T, Prinetti A.	J Neurochem. 2011 Sep;118(5):677-9. doi: 10.1111/j.1471-4159.2011.07353.x. No abstract available.	J Neurochem. 2011	PubMed	citation	PMID:21689102	pubmed	21689102	create date:2011/06/22 | first author:Hartmann T
In vivo electrochemical evidence for simultaneous 5-HT and histamine release in the rat substantia nigra pars reticulata following medial forebrain bundle stimulation.	/pubmed/21682723	Hashemi P, Dankoski EC, Wood KM, Ambrose RE, Wightman RM.	J Neurochem. 2011 Sep;118(5):749-59. doi: 10.1111/j.1471-4159.2011.07352.x. Epub 2011 Jul 18.	J Neurochem. 2011	PubMed	citation	PMID:21682723	pubmed	21682723	create date:2011/06/21 | first author:Hashemi P
Diet-induced elevations in serum cholesterol are associated with alterations in hippocampal lipid metabolism and increased oxidative stress.	/pubmed/21682722	Stranahan AM, Cutler RG, Button C, Telljohann R, Mattson MP.	J Neurochem. 2011 Aug;118(4):611-5. doi: 10.1111/j.1471-4159.2011.07351.x. Epub 2011 Jul 1.	J Neurochem. 2011	PubMed	citation	PMID:21682722	pubmed	21682722	create date:2011/06/21 | first author:Stranahan AM
Sleep duration varies as a function of glutamate and GABA in rat pontine reticular formation.	/pubmed/21679185	Watson CJ, Lydic R, Baghdoyan HA.	J Neurochem. 2011 Aug;118(4):571-80. doi: 10.1111/j.1471-4159.2011.07350.x. Epub 2011 Jul 1.	J Neurochem. 2011	PubMed	citation	PMID:21679185	pubmed	21679185	create date:2011/06/18 | first author:Watson CJ
Characterization of Dp71Δ(78-79), a novel dystrophin mutant that stimulates PC12 cell differentiation.	/pubmed/21668890	Aragón J, Romo-Yáñez J, Martínez-Herrera A, Ceja V, Rendon A, Montañez C.	J Neurochem. 2011 Nov;119(4):697-707. doi: 10.1111/j.1471-4159.2011.07347.x. Epub 2011 Sep 22.	J Neurochem. 2011	PubMed	citation	PMID:21668890	pubmed	21668890	create date:2011/06/15 | first author:Aragón J
Characterization of 1-(2-[(18) F]fluoro-3-pyridyl)-4-(2-isopropyl-1-oxo- isoindoline-5-yl)-5-methyl-1H-1,2,3-triazole, a PET ligand for imaging the metabotropic glutamate receptor type 1 in rat and monkey brains.	/pubmed/21668889	Fujinaga M, Maeda J, Yui J, Hatori A, Yamasaki T, Kawamura K, Kumata K, Yoshida Y, Nagai Y, Higuchi M, Suhara T, Fukumura T, Zhang MR.	J Neurochem. 2011 Jun 14. doi: 10.1111/j.1471-4159.2011.07348.x. [Epub ahead of print]	J Neurochem. 2011	PubMed	citation	PMID:21668889	pubmed	21668889	create date:2011/06/15 | first author:Fujinaga M
Transcriptomic profiles of Wnt3a and insulin in primary cultured rat cortical neurones.	/pubmed/21668888	Hooper C, Killick R, Fernandes C, Sugden D, Lovestone S.	J Neurochem. 2011 Aug;118(4):512-20. doi: 10.1111/j.1471-4159.2011.07349.x. Epub 2011 Jul 1.	J Neurochem. 2011	PubMed	citation	PMID:21668888	pubmed	21668888	create date:2011/06/15 | first author:Hooper C
R3F, a novel membrane-associated glycogen targeting subunit of protein phosphatase 1 regulates glycogen synthase in astrocytoma cells in response to glucose and extracellular signals.	/pubmed/21668450	Kelsall IR, Voss M, Munro S, Cuthbertson DJ, Cohen PT.	J Neurochem. 2011 Aug;118(4):596-610. doi: 10.1111/j.1471-4159.2011.07345.x. Epub 2011 Jul 1.	J Neurochem. 2011	PubMed	citation	PMID:21668450	pubmed	21668450	create date:2011/06/15 | first author:Kelsall IR
SV31 is a Zn2+-binding synaptic vesicle protein.	/pubmed/21668449	Barth J, Zimmermann H, Volknandt W.	J Neurochem. 2011 Aug;118(4):558-70. doi: 10.1111/j.1471-4159.2011.07344.x. Epub 2011 Jul 1.	J Neurochem. 2011	PubMed	citation	PMID:21668449	pubmed	21668449	create date:2011/06/15 | first author:Barth J
Glutathione-S-transferase P1 is a critical regulator of Cdk5 kinase activity.	/pubmed/21668448	Sun KH, Chang KH, Clawson S, Ghosh S, Mirzaei H, Regnier F, Shah K.	J Neurochem. 2011 Sep;118(5):902-14. doi: 10.1111/j.1471-4159.2011.07343.x. Epub 2011 Jul 8.	J Neurochem. 2011	PubMed	citation	PMID:21668448	pubmed	21668448	create date:2011/06/15 | first author:Sun KH
Methamphetamine neurotoxicity decreases phasic, but not tonic, dopaminergic signaling in the rat striatum.	/pubmed/21668447	Howard CD, Keefe KA, Garris PA, Daberkow DP.	J Neurochem. 2011 Aug;118(4):668-76. doi: 10.1111/j.1471-4159.2011.07342.x. Epub 2011 Jul 1.	J Neurochem. 2011	PubMed	citation	PMID:21668447	pubmed	21668447	create date:2011/06/15 | first author:Howard CD
Cytochrome P450 mediates dopamine formation in the brain in vivo.	/pubmed/21651557	Bromek E, Haduch A, Gołembiowska K, Daniel WA.	J Neurochem. 2011 Sep;118(5):806-15. doi: 10.1111/j.1471-4159.2011.07339.x. Epub 2011 Jul 14.	J Neurochem. 2011	PubMed	citation	PMID:21651557	pubmed	21651557	create date:2011/06/10 | first author:Bromek E
Advances in understanding the peptide neurotransmitter NAAG and appearance of a new member of the NAAG neuropeptide family.	/pubmed/21644997	Neale JH, Olszewski RT, Zuo D, Janczura KJ, Profaci CP, Lavin KM, Madore JC, Bzdega T.	J Neurochem. 2011 Aug;118(4):490-8. doi: 10.1111/j.1471-4159.2011.07338.x. Epub 2011 Jul 1. Review.	J Neurochem. 2011	PubMed	citation	PMID:21644997	pubmed	21644997	create date:2011/06/08 | first author:Neale JH
Passive immunization targeting pathological phospho-tau protein in a mouse model reduces functional decline and clears tau aggregates from the brain.	/pubmed/21644996	Boutajangout A, Ingadottir J, Davies P, Sigurdsson EM.	J Neurochem. 2011 Aug;118(4):658-67. doi: 10.1111/j.1471-4159.2011.07337.x. Epub 2011 Jul 1.	J Neurochem. 2011	PubMed	citation	PMID:21644996	pubmed	21644996	create date:2011/06/08 | first author:Boutajangout A
Endogenous presynaptic nitric oxide supports an anterograde signaling in the central nervous system.	/pubmed/21644995	Fernández-Alvarez A, Gómez-Sena L, Fabbiani MG, Budelli R, Abudara V.	J Neurochem. 2011 Aug;118(4):546-57. doi: 10.1111/j.1471-4159.2011.07336.x. Epub 2011 Jul 1.	J Neurochem. 2011	PubMed	citation	PMID:21644995	pubmed	21644995	create date:2011/06/08 | first author:Fernández-Alvarez A
Dopamine release mediated by the dopamine transporter, facts and consequences.	/pubmed/21644994	Leviel V.	J Neurochem. 2011 Aug;118(4):475-89. doi: 10.1111/j.1471-4159.2011.07335.x. Epub 2011 Jul 1. Review.	J Neurochem. 2011	PubMed	citation	PMID:21644994	pubmed	21644994	create date:2011/06/08 | first author:Leviel V
An early treatment with 17-β-estradiol is neuroprotective against the long-term effects of neonatal ionizing radiation exposure.	/pubmed/21631508	Caceres LG, Uran SL, Zorrilla Zubilete MA, Romero JI, Capani F, Guelman LR.	J Neurochem. 2011 Aug;118(4):626-35. doi: 10.1111/j.1471-4159.2011.07334.x. Epub 2011 Jun 24.	J Neurochem. 2011	PubMed	citation	PMID:21631508	pubmed	21631508	create date:2011/06/03 | first author:Caceres LG
Up-regulation of the mitochondrial malate dehydrogenase by oxidative stress is mediated by miR-743a.	/pubmed/21623795	Shi Q, Gibson GE.	J Neurochem. 2011 Aug;118(3):440-8. doi: 10.1111/j.1471-4159.2011.07333.x. Epub 2011 Jun 24.	J Neurochem. 2011	PubMed	citation	PMID:21623795	pubmed	21623795	create date:2011/06/01 | first author:Shi Q
Ascl1-induced neuronal differentiation of P19 cells requires expression of a specific inhibitor protein of cyclic AMP-dependent protein kinase.	/pubmed/21623794	Huang HS, Turner DL, Thompson RC, Uhler MD.	J Neurochem. 2011 May 30. doi: 10.1111/j.1471-4159.2011.07332.x. [Epub ahead of print]	J Neurochem. 2011	PubMed	citation	PMID:21623794	pubmed	21623794	create date:2011/06/01 | first author:Huang HS
AMP-activated protein kinase: a potential player in Alzheimer's disease.	/pubmed/21623793	Salminen A, Kaarniranta K, Haapasalo A, Soininen H, Hiltunen M.	J Neurochem. 2011 Aug;118(4):460-74. doi: 10.1111/j.1471-4159.2011.07331.x. Epub 2011 Jun 24. Review.	J Neurochem. 2011	PubMed	citation	PMID:21623793	pubmed	21623793	create date:2011/06/01 | first author:Salminen A
Pituitary adenylate cyclase-activating peptide induces long-lasting neuroprotection through the induction of activity-dependent signaling via the cyclic AMP response element-binding protein-regulated transcription co-activator 1.	/pubmed/21623792	Baxter PS, Martel MA, McMahon A, Kind PC, Hardingham GE.	J Neurochem. 2011 Aug;118(3):365-78. doi: 10.1111/j.1471-4159.2011.07330.x. Epub 2011 Jun 17.	J Neurochem. 2011	PubMed	citation	PMID:21623792	pubmed	21623792	create date:2011/06/01 | first author:Baxter PS
Zinc-triggered induction of tissue plasminogen activator by brain-derived neurotrophic factor and metalloproteinases.	/pubmed/21615740	Hwang IY, Sun ES, An JH, Im H, Lee SH, Lee JY, Han PL, Koh JY, Kim YH.	J Neurochem. 2011 Sep;118(5):855-63. doi: 10.1111/j.1471-4159.2011.07322.x. Epub 2011 Jul 14.	J Neurochem. 2011	PubMed	citation	PMID:21615740	pubmed	21615740	create date:2011/05/28 | first author:Hwang IY
Parkin-mediated regulation of mitochondrial dynamics.	/pubmed/21615739	McNaught KS.	J Neurochem. 2011 Aug;118(4):458-9. doi: 10.1111/j.1471-4159.2011.07321.x. No abstract available.	J Neurochem. 2011	PubMed	citation	PMID:21615739	pubmed	21615739	create date:2011/05/28 | first author:McNaught KS
Tracking extranigral degeneration in animal models of Parkinson's disease: quest for effective therapeutic strategies.	/pubmed/21615738	Knaryan VH, Samantaray S, Le Gal C, Ray SK, Banik NL.	J Neurochem. 2011 Aug;118(3):326-38. doi: 10.1111/j.1471-4159.2011.07320.x. Epub 2011 Jun 17. Review.	J Neurochem. 2011	PubMed	citation	PMID:21615738	pubmed	21615738	create date:2011/05/28 | first author:Knaryan VH
Mouse MCP1 C-terminus inhibits human MCP1-induced chemotaxis and BBB compromise.	/pubmed/21615737	Yao Y, Tsirka SE.	J Neurochem. 2011 Jul;118(2):215-23. doi: 10.1111/j.1471-4159.2011.07319.x. Epub 2011 Jun 13.	J Neurochem. 2011	PubMed	citation	PMID:21615737	pubmed	21615737	create date:2011/05/28 | first author:Yao Y
Parkin promotes the ubiquitination and degradation of the mitochondrial fusion factor mitofusin 1.	/pubmed/21615408	Glauser L, Sonnay S, Stafa K, Moore DJ.	J Neurochem. 2011 Aug;118(4):636-45. doi: 10.1111/j.1471-4159.2011.07318.x. Epub 2011 Jun 6.	J Neurochem. 2011	PubMed	citation	PMID:21615408	pubmed	21615408	create date:2011/05/28 | first author:Glauser L
Phosphorylation of Ser45 and Ser59 of αB-crystallin and p38/extracellular regulated kinase activity determine αB-crystallin-mediated protection of rat brain astrocytes from C2-ceramide- and staurosporine-induced cell death.	/pubmed/21615407	Li R, Reiser G.	J Neurochem. 2011 Aug;118(3):354-64. doi: 10.1111/j.1471-4159.2011.07317.x. Epub 2011 Jun 17.	J Neurochem. 2011	PubMed	citation	PMID:21615407	pubmed	21615407	create date:2011/05/28 | first author:Li R
Peroxisome proliferator-activated receptor γ is inhibited by histone deacetylase 4 in cortical neurons under oxidative stress.	/pubmed/21605119	Yang Y, Qin X, Liu S, Li J, Zhu X, Gao T, Wang X.	J Neurochem. 2011 Aug;118(3):429-39. doi: 10.1111/j.1471-4159.2011.07316.x. Epub 2011 Jun 6.	J Neurochem. 2011	PubMed	citation	PMID:21605119	pubmed	21605119	create date:2011/05/25 | first author:Yang Y
Protective effect of the octadecaneuropeptide on hydrogen peroxide-induced oxidative stress and cell death in cultured rat astrocytes.	/pubmed/21599667	Hamdi Y, Masmoudi-Kouki O, Kaddour H, Belhadj F, Gandolfo P, Vaudry D, Mokni M, Leprince J, Hachem R, Vaudry H, Tonon MC, Amri M.	J Neurochem. 2011 Aug;118(3):416-28. doi: 10.1111/j.1471-4159.2011.07315.x. Epub 2011 Jun 17.	J Neurochem. 2011	PubMed	citation	PMID:21599667	pubmed	21599667	create date:2011/05/24 | first author:Hamdi Y
Autophagy deregulation in neurodegenerative diseases - recent advances and future perspectives.	/pubmed/21599666	Cheung ZH, Ip NY.	J Neurochem. 2011 Aug;118(3):317-25. doi: 10.1111/j.1471-4159.2011.07314.x. Epub 2011 Jun 17. Review.	J Neurochem. 2011	PubMed	citation	PMID:21599666	pubmed	21599666	create date:2011/05/24 | first author:Cheung ZH
Transport systems of serine at the brain barriers and in brain parenchymal cells.	/pubmed/21592122	Kasai Y, Tachikawa M, Hirose S, Akanuma S, Hosoya K.	J Neurochem. 2011 Jul;118(2):304-13. doi: 10.1111/j.1471-4159.2011.07313.x. Epub 2011 Jun 6.	J Neurochem. 2011	PubMed	citation	PMID:21592122	pubmed	21592122	create date:2011/05/20 | first author:Kasai Y
Carnitine palmitoyltransferase-1c gain-of-function in the brain results in postnatal microencephaly.	/pubmed/21592121	Reamy AA, Wolfgang MJ.	J Neurochem. 2011 Aug;118(3):388-98. doi: 10.1111/j.1471-4159.2011.07312.x. Epub 2011 Jun 17.	J Neurochem. 2011	PubMed	citation	PMID:21592121	pubmed	21592121	create date:2011/05/20 | first author:Reamy AA
Glycogen synthase kinase 3β in the basolateral amygdala is critical for the reconsolidation of cocaine reward memory.	/pubmed/21592120	Wu P, Xue YX, Ding ZB, Xue LF, Xu CM, Lu L.	J Neurochem. 2011 Jul;118(1):113-25. doi: 10.1111/j.1471-4159.2011.07277.x. Epub 2011 May 19.	J Neurochem. 2011	PubMed	citation	PMID:21592120	pubmed	21592120	create date:2011/05/20 | first author:Wu P
In vitro CNS tissue analogues formed by self-organisation of reaggregated post-natal brain tissue.	/pubmed/21592119	Bailey JL, O'Connor V, Hannah M, Hewlett L, Biggs TE, Sundstrom LE, Findlay MW, Chad JE.	J Neurochem. 2011 Jun;117(6):1020-32. doi: 10.1111/j.1471-4159.2011.07276.x. Epub 2011 May 19.	J Neurochem. 2011	PubMed	citation	PMID:21592119	pubmed	21592119	create date:2011/05/20 | first author:Bailey JL
Amyloid-β peptide(1-40) elimination from cerebrospinal fluid involves low-density lipoprotein receptor-related protein 1 at the blood-cerebrospinal fluid barrier.	/pubmed/21585370	Fujiyoshi M, Tachikawa M, Ohtsuki S, Ito S, Uchida Y, Akanuma S, Kamiie J, Hashimoto T, Hosoya K, Iwatsubo T, Terasaki T.	J Neurochem. 2011 Aug;118(3):407-15. doi: 10.1111/j.1471-4159.2011.07311.x. Epub 2011 Jun 17.	J Neurochem. 2011	PubMed	citation	PMID:21585370	pubmed	21585370	create date:2011/05/19 | first author:Fujiyoshi M
Lysosomal accumulation of Trk protein in brain of GM₁ -gangliosidosis mouse and its restoration by chemical chaperone.	/pubmed/21574998	Takamura A, Higaki K, Ninomiya H, Takai T, Matsuda J, Iida M, Ohno K, Suzuki Y, Nanba E.	J Neurochem. 2011 Aug;118(3):399-406. doi: 10.1111/j.1471-4159.2011.07310.x. Epub 2011 Jun 17.	J Neurochem. 2011	PubMed	citation	PMID:21574998	pubmed	21574998	create date:2011/05/18 | first author:Takamura A
Molecular basis of the differential interaction with lithium of glycine transporters GLYT1 and GLYT2.	/pubmed/21574997	Pérez-Siles G, Morreale A, Leo-Macías A, Pita G, Ortíz AR, Aragón C, López-Corcuera B.	J Neurochem. 2011 Jul;118(2):195-204. doi: 10.1111/j.1471-4159.2011.07309.x. Epub 2011 Jun 2.	J Neurochem. 2011	PubMed	citation	PMID:21574997	pubmed	21574997	create date:2011/05/18 | first author:Pérez-Siles G
Casein kinase 1 enables nucleus accumbens amphetamine-induced locomotion by regulating AMPA receptor phosphorylation.	/pubmed/21564097	Li D, Herrera S, Bubula N, Nikitina E, Palmer AA, Hanck DA, Loweth JA, Vezina P.	J Neurochem. 2011 Jul;118(2):237-47. doi: 10.1111/j.1471-4159.2011.07308.x. Epub 2011 Jun 6.	J Neurochem. 2011	PubMed	citation	PMID:21564097	pubmed	21564097	create date:2011/05/14 | first author:Li D
A specific miRNA signature in the peripheral blood of glioblastoma patients.	/pubmed/21561454	Roth P, Wischhusen J, Happold C, Chandran PA, Hofer S, Eisele G, Weller M, Keller A.	J Neurochem. 2011 Aug;118(3):449-57. doi: 10.1111/j.1471-4159.2011.07307.x. Epub 2011 Jun 17.	J Neurochem. 2011	PubMed	citation	PMID:21561454	pubmed	21561454	create date:2011/05/13 | first author:Roth P
Detection of N-acetyl methionine in human and murine brain and neuronal and glial derived cell lines.	/pubmed/21554324	Smith T, Ghandour MS, Wood PL.	J Neurochem. 2011 Jul;118(2):187-94. doi: 10.1111/j.1471-4159.2011.07305.x. Epub 2011 Jun 2.	J Neurochem. 2011	PubMed	citation	PMID:21554324	pubmed	21554324	create date:2011/05/11 | first author:Smith T
Neuroprotective effects of granulocyte-colony stimulating factor in a novel transgenic mouse model of SCA17.	/pubmed/21554323	Chang YC, Lin CY, Hsu CM, Lin HC, Chen YH, Lee-Chen GJ, Su MT, Ro LS, Chen CM, Hsieh-Li HM.	J Neurochem. 2011 Jul;118(2):288-303. doi: 10.1111/j.1471-4159.2011.07304.x. Epub 2011 Jun 2.	J Neurochem. 2011	PubMed	citation	PMID:21554323	pubmed	21554323	create date:2011/05/11 | first author:Chang YC
It is still not for the old iron: adjuvant effects of carbonyl iron in experimental autoimmune encephalomyelitis induction.	/pubmed/21554322	Miljković D, Momčilović M, Stanojević Z, Rašić D, Mostarica-Stojković M.	J Neurochem. 2011 Jul;118(2):205-14. doi: 10.1111/j.1471-4159.2011.07303.x.	J Neurochem. 2011	PubMed	citation	PMID:21554322	pubmed	21554322	create date:2011/05/11 | first author:Miljković D
Title	URL	Description	Details	ShortDetails	Resource	Type	Identifiers	Db	EntrezUID	Properties
Forced-exercise delays neuropathic pain in experimental diabetes: effects on voltage-activated calcium channels.	/pubmed/21554321	Shankarappa SA, Piedras-Rentería ES, Stubbs EB Jr.	J Neurochem. 2011 Jul;118(2):224-36. doi: 10.1111/j.1471-4159.2011.07302.x. Epub 2011 Jun 2.	J Neurochem. 2011	PubMed	citation	PMID:21554321	pubmed	21554321	create date:2011/05/11 | first author:Shankarappa SA
ρ1 GABAC receptors are expressed in fibrous and cartilaginous layers of chick sclera and located on sclera fibroblasts and chondrocytes.	/pubmed/21554320	Cheng ZY, Chebib M, Schmid KL.	J Neurochem. 2011 Jul;118(2):281-7. doi: 10.1111/j.1471-4159.2011.07300.x. Epub 2011 Jun 2.	J Neurochem. 2011	PubMed	citation	PMID:21554320	pubmed	21554320	create date:2011/05/11 | first author:Cheng ZY
β-N-oxalyl-L-α,β-diaminopropionic acid regulates mitogen-activated protein kinase signaling by down-regulation of phosphatidylethanolamine-binding protein 1.	/pubmed/21554319	Jammulamadaka N, Burgula S, Medisetty R, Ilavazhagan G, Rao SL, Singh SS.	J Neurochem. 2011 Jul;118(2):176-86. doi: 10.1111/j.1471-4159.2011.07299.x. Epub 2011 Jun 2.	J Neurochem. 2011	PubMed	citation	PMID:21554319	pubmed	21554319	create date:2011/05/11 | first author:Jammulamadaka N
Muscle cells and motoneurons differentially remove mutant SOD1 causing familial amyotrophic lateral sclerosis.	/pubmed/21554318	Onesto E, Rusmini P, Crippa V, Ferri N, Zito A, Galbiati M, Poletti A.	J Neurochem. 2011 Jul;118(2):266-80. doi: 10.1111/j.1471-4159.2011.07298.x. Epub 2011 Jun 2.	J Neurochem. 2011	PubMed	citation	PMID:21554318	pubmed	21554318	create date:2011/05/11 | first author:Onesto E
Pre-emptive morphine treatment abolishes nerve injury-induced lysophospholipid synthesis in mass spectrometrical analysis.	/pubmed/21542849	Nagai J, Ueda H.	J Neurochem. 2011 Jul;118(2):256-65. doi: 10.1111/j.1471-4159.2011.07297.x. Epub 2011 May 25.	J Neurochem. 2011	PubMed	citation	PMID:21542849	pubmed	21542849	create date:2011/05/06 | first author:Nagai J
Fyn kinase regulates the association between amyloid precursor protein and Dab1 by promoting their localization to detergent-resistant membranes.	/pubmed/21534960	Minami SS, Hoe HS, Rebeck GW.	J Neurochem. 2011 Sep;118(5):879-90. doi: 10.1111/j.1471-4159.2011.07296.x. Epub 2011 May 25.	J Neurochem. 2011	PubMed	citation	PMID:21534960	pubmed	21534960	create date:2011/05/04 | first author:Minami SS
Dopamine-dependent ectodomain shedding and release of epidermal growth factor in developing striatum: target-derived neurotrophic signaling (Part 2).	/pubmed/21534959	Iwakura Y, Wang R, Abe Y, Piao YS, Shishido Y, Higashiyama S, Takei N, Nawa H.	J Neurochem. 2011 Jul;118(1):57-68. doi: 10.1111/j.1471-4159.2011.07295.x. Epub 2011 May 25.	J Neurochem. 2011	PubMed	citation	PMID:21534959	pubmed	21534959	create date:2011/05/04 | first author:Iwakura Y
γ-glutamylcysteine ethyl ester protects cerebral endothelial cells during injury and decreases blood-brain barrier permeability after experimental brain trauma.	/pubmed/21534958	Lok J, Leung W, Zhao S, Pallast S, van Leyen K, Guo S, Wang X, Yalcin A, Lo EH.	J Neurochem. 2011 Jul;118(2):248-55. doi: 10.1111/j.1471-4159.2011.07294.x. Epub 2011 Jun 2.	J Neurochem. 2011	PubMed	citation	PMID:21534958	pubmed	21534958	create date:2011/05/04 | first author:Lok J
Microdialysis and mass spectrometric monitoring of dopamine and enkephalins in the globus pallidus reveal reciprocal interactions that regulate movement.	/pubmed/21534957	Mabrouk OS, Li Q, Song P, Kennedy RT.	J Neurochem. 2011 Jul;118(1):24-33. doi: 10.1111/j.1471-4159.2011.07293.x. Epub 2011 May 25.	J Neurochem. 2011	PubMed	citation	PMID:21534957	pubmed	21534957	create date:2011/05/04 | first author:Mabrouk OS
Dopamine release from serotonergic nerve fibers is reduced in L-DOPA-induced dyskinesia.	/pubmed/21534956	Nevalainen N, Af Bjerkén S, Lundblad M, Gerhardt GA, Strömberg I.	J Neurochem. 2011 Jul;118(1):12-23. doi: 10.1111/j.1471-4159.2011.07292.x. Epub 2011 May 25.	J Neurochem. 2011	PubMed	citation	PMID:21534956	pubmed	21534956	create date:2011/05/04 | first author:Nevalainen N
Aryl hydrocarbon receptor-dependent induction of apoptosis by 2,3,7,8-tetrachlorodibenzo-p-dioxin in cerebellar granule cells from mouse.	/pubmed/21534955	Sánchez-Martín FJ, Fernández-Salguero PM, Merino JM.	J Neurochem. 2011 Jul;118(1):153-62. doi: 10.1111/j.1471-4159.2011.07291.x. Epub 2011 May 19.	J Neurochem. 2011	PubMed	citation	PMID:21534955	pubmed	21534955	create date:2011/05/04 | first author:Sánchez-Martín FJ
Mitochondrial aconitase knockdown attenuates paraquat-induced dopaminergic cell death via decreased cellular metabolism and release of iron and H₂O₂.	/pubmed/21517855	Cantu D, Fulton RE, Drechsel DA, Patel M.	J Neurochem. 2011 Jul;118(1):79-92. doi: 10.1111/j.1471-4159.2011.07290.x. Epub 2011 May 19.	J Neurochem. 2011	PubMed	citation	PMID:21517855	pubmed	21517855	create date:2011/04/27 | first author:Cantu D
Hypo-osmotic swelling modifies glutamate-glutamine cycle in the cerebral cortex and in astrocyte cultures.	/pubmed/21517854	Hyzinski-García MC, Vincent MY, Haskew-Layton RE, Dohare P, Keller RW Jr, Mongin AA.	J Neurochem. 2011 Jul;118(1):140-52. doi: 10.1111/j.1471-4159.2011.07289.x. Epub 2011 May 19.	J Neurochem. 2011	PubMed	citation	PMID:21517854	pubmed	21517854	create date:2011/04/27 | first author:Hyzinski-García MC
Regulation of P-glycoprotein by orphan nuclear receptors in human brain microvessel endothelial cells.	/pubmed/21517853	Chan GN, Hoque MT, Cummins CL, Bendayan R.	J Neurochem. 2011 Jul;118(2):163-75. doi: 10.1111/j.1471-4159.2011.07288.x. Epub 2011 May 25.	J Neurochem. 2011	PubMed	citation	PMID:21517853	pubmed	21517853	create date:2011/04/27 | first author:Chan GN
Qualitative and quantitative re-evaluation of epidermal growth factor-ErbB1 action on developing midbrain dopaminergic neurons in vivo and in vitro: target-derived neurotrophic signaling (Part 1).	/pubmed/21517852	Iwakura Y, Zheng Y, Sibilia M, Abe Y, Piao YS, Yokomaku D, Wang R, Ishizuka Y, Takei N, Nawa H.	J Neurochem. 2011 Jul;118(1):45-56. doi: 10.1111/j.1471-4159.2011.07287.x. Epub 2011 May 19.	J Neurochem. 2011	PubMed	citation	PMID:21517852	pubmed	21517852	create date:2011/04/27 | first author:Iwakura Y
Non-esterified polyunsaturated fatty acids distinctly modulate the mitochondrial and cellular ROS production in normoxia and hypoxia.	/pubmed/21517851	Schönfeld P, Schlüter T, Fischer KD, Reiser G.	J Neurochem. 2011 Jul;118(1):69-78. doi: 10.1111/j.1471-4159.2011.07286.x. Epub 2011 May 19.	J Neurochem. 2011	PubMed	citation	PMID:21517851	pubmed	21517851	create date:2011/04/27 | first author:Schönfeld P
Hippocampal CA3 calcineurin activity participates in depressive-like behavior in rats.	/pubmed/21517850	Zhu WL, Shi HS, Wang SJ, Wu P, Ding ZB, Lu L.	J Neurochem. 2011 Jun;117(6):1075-86. doi: 10.1111/j.1471-4159.2011.07285.x. Epub 2011 May 19.	J Neurochem. 2011	PubMed	citation	PMID:21517850	pubmed	21517850	create date:2011/04/27 | first author:Zhu WL
Systemic administration of neuregulin-1β1 protects dopaminergic neurons in a mouse model of Parkinson's disease.	/pubmed/21517849	Carlsson T, Schindler FR, Höllerhage M, Depboylu C, Arias-Carrión O, Schnurrbusch S, Rösler TW, Wozny W, Schwall GP, Groebe K, Oertel WH, Brundin P, Schrattenholz A, Höglinger GU.	J Neurochem. 2011 Jun;117(6):1066-74. doi: 10.1111/j.1471-4159.2011.07284.x. Epub 2011 May 13.	J Neurochem. 2011	PubMed	citation	PMID:21517849	pubmed	21517849	create date:2011/04/27 | first author:Carlsson T
Chronic alcoholism in rats induces a compensatory response, preserving brain thiamine diphosphate, but the brain 2-oxo acid dehydrogenases are inactivated despite unchanged coenzyme levels.	/pubmed/21517848	Parkhomenko YM, Kudryavtsev PA, Pylypchuk SY, Chekhivska LI, Stepanenko SP, Sergiichuk AA, Bunik VI.	J Neurochem. 2011 Jun;117(6):1055-65. doi: 10.1111/j.1471-4159.2011.07283.x. Epub 2011 May 19.	J Neurochem. 2011	PubMed	citation	PMID:21517848	pubmed	21517848	create date:2011/04/27 | first author:Parkhomenko YM
NMDA receptor regulates migration of newly generated neurons in the adult hippocampus via Disrupted-In-Schizophrenia 1 (DISC1).	/pubmed/21517847	Namba T, Ming GL, Song H, Waga C, Enomoto A, Kaibuchi K, Kohsaka S, Uchino S.	J Neurochem. 2011 Jul;118(1):34-44. doi: 10.1111/j.1471-4159.2011.07282.x. Epub 2011 May 19.	J Neurochem. 2011	PubMed	citation	PMID:21517847	pubmed	21517847	create date:2011/04/27 | first author:Namba T
Glycogen synthase kinase 3β in the nucleus accumbens core is critical for methamphetamine-induced behavioral sensitization.	/pubmed/21517846	Xu CM, Wang J, Wu P, Xue YX, Zhu WL, Li QQ, Zhai HF, Shi J, Lu L.	J Neurochem. 2011 Jul;118(1):126-39. doi: 10.1111/j.1471-4159.2011.07281.x. Epub 2011 May 19.	J Neurochem. 2011	PubMed	citation	PMID:21517846	pubmed	21517846	create date:2011/04/27 | first author:Xu CM
Folate is related to phosphorylated neurofilament-H and P-tau (Ser396) in rat brain.	/pubmed/21517845	Obeid R, Schlundt J, Umanskaya N, Herrmann W, Herrmann M.	J Neurochem. 2011 Jun;117(6):1047-54. doi: 10.1111/j.1471-4159.2011.07280.x. Epub 2011 May 13.	J Neurochem. 2011	PubMed	citation	PMID:21517845	pubmed	21517845	create date:2011/04/27 | first author:Obeid R
Nucleolar disruption and apoptosis are distinct neuronal responses to etoposide-induced DNA damage.	/pubmed/21517844	Pietrzak M, Smith SC, Geralds JT, Hagg T, Gomes C, Hetman M.	J Neurochem. 2011 Jun;117(6):1033-46. doi: 10.1111/j.1471-4159.2011.07279.x. Epub 2011 May 13.	J Neurochem. 2011	PubMed	citation	PMID:21517844	pubmed	21517844	create date:2011/04/27 | first author:Pietrzak M
Neuroinflammatory and behavioural changes in the Atp7B mutant mouse model of Wilson's disease.	/pubmed/21517843	Terwel D, Löschmann YN, Schmidt HH, Schöler HR, Cantz T, Heneka MT.	J Neurochem. 2011 Jul;118(1):105-12. doi: 10.1111/j.1471-4159.2011.07278.x. Epub 2011 May 19.	J Neurochem. 2011	PubMed	citation	PMID:21517843	pubmed	21517843	create date:2011/04/27 | first author:Terwel D
Neuroglobin attenuates Alzheimer-like tau hyperphosphorylation by activating Akt signaling.	/pubmed/21496024	Chen LM, Xiong YS, Kong FL, Qu M, Wang Q, Chen XQ, Wang JZ, Zhu LQ.	J Neurochem. 2012 Jan;120(1):157-64. doi: 10.1111/j.1471-4159.2011.07275.x. Epub 2011 May 13.	J Neurochem. 2012	PubMed	citation	PMID:21496024	pubmed	21496024	create date:2011/04/19 | first author:Chen LM
Small molecule analysis and imaging of fatty acids in the zebra finch song system using time-of-flight-secondary ion mass spectrometry.	/pubmed/21496023	Amaya KR, Sweedler JV, Clayton DF.	J Neurochem. 2011 Aug;118(4):499-511. doi: 10.1111/j.1471-4159.2011.07274.x. Epub 2011 May 19.	J Neurochem. 2011	PubMed	citation	PMID:21496023	pubmed	21496023	create date:2011/04/19 | first author:Amaya KR
CaMKII activation is a novel effector of alcohol's neurotoxicity in neural crest stem/progenitor cells.	/pubmed/21496022	Garic A, Flentke GR, Amberger E, Hernandez M, Smith SM.	J Neurochem. 2011 Aug;118(4):646-57. doi: 10.1111/j.1471-4159.2011.07273.x. Epub 2011 May 13.	J Neurochem. 2011	PubMed	citation	PMID:21496022	pubmed	21496022	create date:2011/04/19 | first author:Garic A
Neuroprotective properties of marrow-isolated adult multilineage-inducible cells in rat hippocampus following global cerebral ischemia are enhanced when complexed to biomimetic microcarriers.	/pubmed/21496021	Garbayo E, Raval AP, Curtis KM, Della-Morte D, Gomez LA, D'Ippolito G, Reiner T, Perez-Stable C, Howard GA, Perez-Pinzon MA, Montero-Menei CN, Schiller PC.	J Neurochem. 2011 Dec;119(5):972-88. doi: 10.1111/j.1471-4159.2011.07272.x. Epub 2011 May 13.	J Neurochem. 2011	PubMed	citation	PMID:21496021	pubmed	21496021	create date:2011/04/19 | first author:Garbayo E
Multiple inhibitory actions of lidocaine on Torpedo nicotinic acetylcholine receptors transplanted to Xenopus oocytes.	/pubmed/21480901	Alberola-Die A, Martinez-Pinna J, González-Ros JM, Ivorra I, Morales A.	J Neurochem. 2011 Jun;117(6):1009-19. doi: 10.1111/j.1471-4159.2011.07271.x. Epub 2011 May 10.	J Neurochem. 2011	PubMed	citation	PMID:21480901	pubmed	21480901	create date:2011/04/13 | first author:Alberola-Die A
Estrogen destabilizes microtubules through an ion-conductivity-independent TRPV1 pathway.	/pubmed/21480900	Goswami C, Kuhn J, Dina OA, Fernández-Ballester G, Levine JD, Ferrer-Montiel A, Hucho T.	J Neurochem. 2011 Jun;117(6):995-1008. doi: 10.1111/j.1471-4159.2011.07270.x. Epub 2011 May 13.	J Neurochem. 2011	PubMed	citation	PMID:21480900	pubmed	21480900	create date:2011/04/13 | first author:Goswami C
Neuroplastin-65 and a mimetic peptide derived from its homophilic binding site modulate neuritogenesis and neuronal plasticity.	/pubmed/21480899	Owczarek S, Soroka V, Kiryushko D, Larsen MH, Yuan Q, Sandi C, Berezin V, Bock E.	J Neurochem. 2011 Jun;117(6):984-94. doi: 10.1111/j.1471-4159.2011.07269.x. Epub 2011 May 13.	J Neurochem. 2011	PubMed	citation	PMID:21480899	pubmed	21480899	create date:2011/04/13 | first author:Owczarek S
Regulation of Akt and Wnt signaling by the group II metabotropic glutamate receptor antagonist LY341495 and agonist LY379268.	/pubmed/21477044	Sutton LP, Rushlow WJ.	J Neurochem. 2011 Jun;117(6):973-83. doi: 10.1111/j.1471-4159.2011.07268.x. Epub 2011 May 13.	J Neurochem. 2011	PubMed	citation	PMID:21477044	pubmed	21477044	create date:2011/04/12 | first author:Sutton LP
Ozone inhalation activates stress-responsive regions of the CNS.	/pubmed/21466555	Gackière F, Saliba L, Baude A, Bosler O, Strube C.	J Neurochem. 2011 Jun;117(6):961-72. doi: 10.1111/j.1471-4159.2011.07267.x. Epub 2011 May 3.	J Neurochem. 2011	PubMed	citation	PMID:21466555	pubmed	21466555	create date:2011/04/07 | first author:Gackière F
Apolipoprotein D alters the early transcriptional response to oxidative stress in the adult cerebellum.	/pubmed/21463325	Bajo-Grañeras R, Sanchez D, Gutierrez G, González C, Do Carmo S, Rassart E, Ganfornina MD.	J Neurochem. 2011 Jun;117(6):949-60. doi: 10.1111/j.1471-4159.2011.07266.x. Epub 2011 May 3.	J Neurochem. 2011	PubMed	citation	PMID:21463325	pubmed	21463325	create date:2011/04/06 | first author:Bajo-Grañeras R
Neuronal ENT1 takes up synaptic adenosine even under hypoxia/ischemia.	/pubmed/21453390	Sebastião AM.	J Neurochem. 2011 Jul;118(1):1-3. doi: 10.1111/j.1471-4159.2011.07263.x. Epub 2011 May 19. No abstract available.	J Neurochem. 2011	PubMed	citation	PMID:21453390	pubmed	21453390	create date:2011/04/02 | first author:Sebastião AM
Membrane domains in CNS physiology and pathology. Proceedings of the Fourth ISN Special Neurochemistry Conference. May 22-26, 2010. Erice, Trpapni, Sicily.	/pubmed/21449121	[No authors listed]	J Neurochem. 2011 Mar;116(5):669-935. No abstract available.	J Neurochem. 2011	PubMed	citation	PMID:21449121	pubmed	21449121	create date:2011/03/31
Effects of rapamycin and TOR on aging and memory: implications for Alzheimer's disease.	/pubmed/21447003	Santos RX, Correia SC, Cardoso S, Carvalho C, Santos MS, Moreira PI.	J Neurochem. 2011 Jun;117(6):927-36. doi: 10.1111/j.1471-4159.2011.07262.x. Epub 2011 May 3. Review.	J Neurochem. 2011	PubMed	citation	PMID:21447003	pubmed	21447003	create date:2011/03/31 | first author:Santos RX
α₂-Adrenoceptors activate noradrenaline-mediated glycogen turnover in chick astrocytes.	/pubmed/21447002	Hutchinson DS, Catus SL, Merlin J, Summers RJ, Gibbs ME.	J Neurochem. 2011 Jun;117(5):915-26. doi: 10.1111/j.1471-4159.2011.07261.x. Epub 2011 Apr 26.	J Neurochem. 2011	PubMed	citation	PMID:21447002	pubmed	21447002	create date:2011/03/31 | first author:Hutchinson DS
Effect of experimental glaucoma on the non-image forming visual system.	/pubmed/21446997	de Zavalía N, Plano SA, Fernandez DC, Lanzani MF, Salido E, Belforte N, Sarmiento MI, Golombek DA, Rosenstein RE.	J Neurochem. 2011 Jun;117(5):904-14. doi: 10.1111/j.1471-4159.2011.07260.x. Epub 2011 Apr 26.	J Neurochem. 2011	PubMed	citation	PMID:21446997	pubmed	21446997	create date:2011/03/31 | first author:de Zavalía N
Pin1 inhibition activates cyclin D and produces neurodegenerative pathology.	/pubmed/21443524	Atabay KD, Karabay A.	J Neurochem. 2012 Feb;120(3):430-9. doi: 10.1111/j.1471-4159.2011.07259.x. Epub 2011 May 5.	J Neurochem. 2012	PubMed	citation	PMID:21443524	pubmed	21443524	create date:2011/03/30 | first author:Atabay KD
Amphetamine augments action potential-dependent dopaminergic signaling in the striatum in vivo.	/pubmed/21443523	Ramsson ES, Covey DP, Daberkow DP, Litherland MT, Juliano SA, Garris PA.	J Neurochem. 2011 Jun;117(6):937-48. doi: 10.1111/j.1471-4159.2011.07258.x. Epub 2011 May 3.	J Neurochem. 2011	PubMed	citation	PMID:21443523	pubmed	21443523	create date:2011/03/30 | first author:Ramsson ES
Hepatocyte growth factor protects retinal ganglion cells by increasing neuronal survival and axonal regeneration in vitro and in vivo.	/pubmed/21443522	Tönges L, Ostendorf T, Lamballe F, Genestine M, Dono R, Koch JC, Bähr M, Maina F, Lingor P.	J Neurochem. 2011 Jun;117(5):892-903. doi: 10.1111/j.1471-4159.2011.07257.x. Epub 2011 Apr 26.	J Neurochem. 2011	PubMed	citation	PMID:21443522	pubmed	21443522	create date:2011/03/30 | first author:Tönges L
Sigma-1 receptor stimulation by dehydroepiandrosterone ameliorates cognitive impairment through activation of CaM kinase II, protein kinase C and extracellular signal-regulated kinase in olfactory bulbectomized mice.	/pubmed/21434925	Moriguchi S, Yamamoto Y, Ikuno T, Fukunaga K.	J Neurochem. 2011 Jun;117(5):879-91. doi: 10.1111/j.1471-4159.2011.07256.x. Epub 2011 Apr 19.	J Neurochem. 2011	PubMed	citation	PMID:21434925	pubmed	21434925	create date:2011/03/26 | first author:Moriguchi S
Rapid, complete and large-scale generation of post-mitotic neurons from the human LUHMES cell line.	/pubmed/21434924	Scholz D, Pöltl D, Genewsky A, Weng M, Waldmann T, Schildknecht S, Leist M.	J Neurochem. 2011 Dec;119(5):957-71. doi: 10.1111/j.1471-4159.2011.07255.x. Epub 2011 Apr 13.	J Neurochem. 2011	PubMed	citation	PMID:21434924	pubmed	21434924	create date:2011/03/26 | first author:Scholz D
AMPA-receptor-mediated excitatory synaptic transmission is enhanced by iron-induced α-synuclein oligomers.	/pubmed/21426349	Hüls S, Högen T, Vassallo N, Danzer KM, Hengerer B, Giese A, Herms J.	J Neurochem. 2011 Jun;117(5):868-78. doi: 10.1111/j.1471-4159.2011.07254.x. Epub 2011 Apr 26.	J Neurochem. 2011	PubMed	citation	PMID:21426349	pubmed	21426349	create date:2011/03/24 | first author:Hüls S
The mitochondrial intramembrane protease PARL cleaves human Pink1 to regulate Pink1 trafficking.	/pubmed/21426348	Meissner C, Lorenz H, Weihofen A, Selkoe DJ, Lemberg MK.	J Neurochem. 2011 Jun;117(5):856-67. doi: 10.1111/j.1471-4159.2011.07253.x. Epub 2011 Apr 13.	J Neurochem. 2011	PubMed	citation	PMID:21426348	pubmed	21426348	create date:2011/03/24 | first author:Meissner C
Neuronal glycoprotein M6a induces filopodia formation via association with cholesterol-rich lipid rafts.	/pubmed/21426347	Scorticati C, Formoso K, Frasch AC.	J Neurochem. 2011 Nov;119(3):521-31. doi: 10.1111/j.1471-4159.2011.07252.x. Epub 2011 Apr 13.	J Neurochem. 2011	PubMed	citation	PMID:21426347	pubmed	21426347	create date:2011/03/24 | first author:Scorticati C
Compartment-specific, differential regulation of eukaryotic elongation factor 2 and its kinase within Aplysia sensory neurons.	/pubmed/21426346	Weatherill DB, McCamphill PK, Pethoukov E, Dunn TW, Fan X, Sossin WS.	J Neurochem. 2011 Jun;117(5):841-55. doi: 10.1111/j.1471-4159.2011.07251.x. Epub 2011 Apr 7.	J Neurochem. 2011	PubMed	citation	PMID:21426346	pubmed	21426346	create date:2011/03/24 | first author:Weatherill DB
Regulation of glutamate transporter GLT-1 by MAGI-1.	/pubmed/21426345	Zou S, Pita-Almenar JD, Eskin A.	J Neurochem. 2011 Jun;117(5):833-40. doi: 10.1111/j.1471-4159.2011.07250.x. Epub 2011 Apr 19.	J Neurochem. 2011	PubMed	citation	PMID:21426345	pubmed	21426345	create date:2011/03/24 | first author:Zou S
Crystallin-gazing: unveiling enzymatic activity.	/pubmed/21418222	Reed PW, Bloch RJ.	J Neurochem. 2011 Aug;118(3):315-6. doi: 10.1111/j.1471-4159.2011.07249.x. No abstract available.	J Neurochem. 2011	PubMed	citation	PMID:21418222	pubmed	21418222	create date:2011/03/23 | first author:Reed PW
Title	URL	Description	Details	ShortDetails	Resource	Type	Identifiers	Db	EntrezUID	Properties
Combination of neurofilament heavy chain and complement C3 as CSF biomarkers for ALS.	/pubmed/21418221	Ganesalingam J, An J, Shaw CE, Shaw G, Lacomis D, Bowser R.	J Neurochem. 2011 May;117(3):528-37. doi: 10.1111/j.1471-4159.2011.07224.x. Epub 2011 Mar 21.	J Neurochem. 2011	PubMed	citation	PMID:21418221	pubmed	21418221	create date:2011/03/23 | first author:Ganesalingam J
Regulated intramembrane proteolysis--lessons from amyloid precursor protein processing.	/pubmed/21413990	Lichtenthaler SF, Haass C, Steiner H.	J Neurochem. 2011 Jun;117(5):779-96. doi: 10.1111/j.1471-4159.2011.07248.x. Epub 2011 Apr 14. Review.	J Neurochem. 2011	PubMed	citation	PMID:21413990	pubmed	21413990	create date:2011/03/19 | first author:Lichtenthaler SF
Astrocytes in Parkinson's disease and DJ-1.	/pubmed/21413989	Hauser DN, Cookson MR.	J Neurochem. 2011 May;117(3):357-8. doi: 10.1111/j.1471-4159.2011.07217.x. Epub 2011 Mar 17. No abstract available.	J Neurochem. 2011	PubMed	citation	PMID:21413989	pubmed	21413989	create date:2011/03/19 | first author:Hauser DN
Neurotoxic phospholipases directly affect synaptic vesicle function.	/pubmed/21401596	Treppmann P, Brunk I, Afube T, Richter K, Ahnert-Hilger G.	J Neurochem. 2011 May;117(4):757-64. doi: 10.1111/j.1471-4159.2011.07247.x. Epub 2011 Apr 6.	J Neurochem. 2011	PubMed	citation	PMID:21401596	pubmed	21401596	create date:2011/03/16 | first author:Treppmann P
Active transport at the blood-CSF barrier contributes to manganese influx into the brain.	/pubmed/21395586	Schmitt C, Strazielle N, Richaud P, Bouron A, Ghersi-Egea JF.	J Neurochem. 2011 May;117(4):747-56. doi: 10.1111/j.1471-4159.2011.07246.x. Epub 2011 Mar 31.	J Neurochem. 2011	PubMed	citation	PMID:21395586	pubmed	21395586	create date:2011/03/15 | first author:Schmitt C
Fatty acid transport protein expression in human brain and potential role in fatty acid transport across human brain microvessel endothelial cells.	/pubmed/21395585	Mitchell RW, On NH, Del Bigio MR, Miller DW, Hatch GM.	J Neurochem. 2011 May;117(4):735-46. doi: 10.1111/j.1471-4159.2011.07245.x. Epub 2011 Mar 31.	J Neurochem. 2011	PubMed	citation	PMID:21395585	pubmed	21395585	create date:2011/03/15 | first author:Mitchell RW
Synthesis of neurotransmitter GABA via the neuronal tricarboxylic acid cycle is elevated in rats with liver cirrhosis consistent with a high GABAergic tone in chronic hepatic encephalopathy.	/pubmed/21395584	Leke R, Bak LK, Iversen P, Sørensen M, Keiding S, Vilstrup H, Ott P, Portela LV, Schousboe A, Waagepetersen HS.	J Neurochem. 2011 Jun;117(5):824-32. doi: 10.1111/j.1471-4159.2011.07244.x. Epub 2011 Apr 7.	J Neurochem. 2011	PubMed	citation	PMID:21395584	pubmed	21395584	create date:2011/03/15 | first author:Leke R
SPG4 gene promoter regulation via Elk1 transcription factor.	/pubmed/21395583	Canbaz D, Kırımtay K, Karaca E, Karabay A.	J Neurochem. 2011 May;117(4):724-34. doi: 10.1111/j.1471-4159.2011.07243.x. Epub 2011 Apr 6.	J Neurochem. 2011	PubMed	citation	PMID:21395583	pubmed	21395583	create date:2011/03/15 | first author:Canbaz D
Expression of human equilibrative nucleoside transporter 1 in mouse neurons regulates adenosine levels in physiological and hypoxic-ischemic conditions.	/pubmed/21395582	Zhang D, Xiong W, Albensi BC, Parkinson FE.	J Neurochem. 2011 Jul;118(1):4-11. doi: 10.1111/j.1471-4159.2011.07242.x. Epub 2011 Apr 6.	J Neurochem. 2011	PubMed	citation	PMID:21395582	pubmed	21395582	create date:2011/03/15 | first author:Zhang D
The activation of P2X7 receptor induces cathepsin D-dependent production of a 20-kDa form of IL-1β under acidic extracellular pH in LPS-primed microglial cells.	/pubmed/21395581	Takenouchi T, Iwamaru Y, Sugama S, Tsukimoto M, Fujita M, Sekigawa A, Sekiyama K, Sato M, Kojima S, Conti B, Hashimoto M, Kitani H.	J Neurochem. 2011 May;117(4):712-23. doi: 10.1111/j.1471-4159.2011.07240.x. Epub 2011 Mar 28.	J Neurochem. 2011	PubMed	citation	PMID:21395581	pubmed	21395581	create date:2011/03/15 | first author:Takenouchi T
Protection of murine neural progenitor cells by the Hsp90 inhibitor 17-allylamino-17-demethoxygeldanamycin in the low nanomolar concentration range.	/pubmed/21395580	Wang G, Krishnamurthy K, Tangpisuthipongsa D.	J Neurochem. 2011 May;117(4):703-11. doi: 10.1111/j.1471-4159.2011.07239.x. Epub 2011 Apr 6.	J Neurochem. 2011	PubMed	citation	PMID:21395580	pubmed	21395580	create date:2011/03/15 | first author:Wang G
How important are Rho GTPases in neurosecretion?	/pubmed/21392006	Momboisse F, Houy S, Ory S, Calco V, Bader MF, Gasman S.	J Neurochem. 2011 May;117(4):623-31. doi: 10.1111/j.1471-4159.2011.07241.x. Epub 2011 Apr 1.	J Neurochem. 2011	PubMed	citation	PMID:21392006	pubmed	21392006	create date:2011/03/12 | first author:Momboisse F
Proteomic study of the toxic effect of oligomeric Aβ1-42 in situ prepared from 'iso-Aβ1-42'.	/pubmed/21388376	Földi I, Datki ZL, Szabó Z, Bozsó Z, Penke B, Janáky T.	J Neurochem. 2011 May;117(4):691-702. doi: 10.1111/j.1471-4159.2011.07238.x. Epub 2011 Mar 28.	J Neurochem. 2011	PubMed	citation	PMID:21388376	pubmed	21388376	create date:2011/03/11 | first author:Földi I
Implications for treatment: GABAA receptors in aging, Down syndrome and Alzheimer's disease.	/pubmed/21388375	Rissman RA, Mobley WC.	J Neurochem. 2011 May;117(4):613-22. doi: 10.1111/j.1471-4159.2011.07237.x. Epub 2011 Mar 28. Review.	J Neurochem. 2011	PubMed	citation	PMID:21388375	pubmed	21388375	create date:2011/03/11 | first author:Rissman RA
Resveratrol prevents alcohol-induced cognitive deficits and brain damage by blocking inflammatory signaling and cell death cascade in neonatal rat brain.	/pubmed/21375533	Tiwari V, Chopra K.	J Neurochem. 2011 May;117(4):678-90. doi: 10.1111/j.1471-4159.2011.07236.x. Epub 2011 Mar 23.	J Neurochem. 2011	PubMed	citation	PMID:21375533	pubmed	21375533	create date:2011/03/08 | first author:Tiwari V
Depolarizing and calcium-mobilizing stimuli fail to enhance synthesis and release of endocannabinoids from rat brain cerebral cortex slices.	/pubmed/21375532	Sarmad S, Alexander SP, Barrett DA, Marsden CA, Kendall DA.	J Neurochem. 2011 May;117(4):665-77. doi: 10.1111/j.1471-4159.2011.07235.x. Epub 2011 Apr 6.	J Neurochem. 2011	PubMed	citation	PMID:21375532	pubmed	21375532	create date:2011/03/08 | first author:Sarmad S
A role for V-ATPase subunits in synaptic vesicle fusion?	/pubmed/21375531	El Far O, Seagar M.	J Neurochem. 2011 May;117(4):603-12. doi: 10.1111/j.1471-4159.2011.07234.x. Epub 2011 Mar 28. Review.	J Neurochem. 2011	PubMed	citation	PMID:21375531	pubmed	21375531	create date:2011/03/08 | first author:El Far O
Group I mGluR-regulated translation of the neuronal glutamate transporter, excitatory amino acid carrier 1.	/pubmed/21371038	Ross JR, Ramakrishnan H, Porter BE, Robinson MB.	J Neurochem. 2011 Jun;117(5):812-23. doi: 10.1111/j.1471-4159.2011.07233.x. Epub 2011 Apr 11.	J Neurochem. 2011	PubMed	citation	PMID:21371038	pubmed	21371038	create date:2011/03/05 | first author:Ross JR
Cellular and molecular biology of glycosphingolipid glycosylation.	/pubmed/21371037	Maccioni HJ, Quiroga R, Ferrari ML.	J Neurochem. 2011 May;117(4):589-602. doi: 10.1111/j.1471-4159.2011.07232.x. Epub 2011 Mar 25. Review.	J Neurochem. 2011	PubMed	citation	PMID:21371037	pubmed	21371037	create date:2011/03/05 | first author:Maccioni HJ
Reactive oxygen species are related to ionic fluxes and volume decrease in apoptotic cerebellar granule neurons: role of NOX enzymes.	/pubmed/21371036	Hernández-Enríquez B, Guemez-Gamboa A, Morán J.	J Neurochem. 2011 May;117(4):654-64. doi: 10.1111/j.1471-4159.2011.07231.x. Epub 2011 Apr 6.	J Neurochem. 2011	PubMed	citation	PMID:21371036	pubmed	21371036	create date:2011/03/05 | first author:Hernández-Enríquez B
Role of prostaglandin E2 in the synthesis of the pro-inflammatory cytokine interleukin-6 in primary sensory neurons: an in vivo and in vitro study.	/pubmed/21371033	St-Jacques B, Ma W.	J Neurochem. 2011 Sep;118(5):841-54. doi: 10.1111/j.1471-4159.2011.07230.x. Epub 2011 Mar 28.	J Neurochem. 2011	PubMed	citation	PMID:21371033	pubmed	21371033	create date:2011/03/05 | first author:St-Jacques B
Impairment of oxidative stress-induced heme oxygenase-1 expression by the defect of Parkinson-related gene of PINK1.	/pubmed/21366594	Chien WL, Lee TR, Hung SY, Kang KH, Lee MJ, Fu WM.	J Neurochem. 2011 May;117(4):643-53. doi: 10.1111/j.1471-4159.2011.07229.x. Epub 2011 Apr 1.	J Neurochem. 2011	PubMed	citation	PMID:21366594	pubmed	21366594	create date:2011/03/04 | first author:Chien WL
Pharmacological inhibition of lipid peroxidation attenuates calpain-mediated cytoskeletal degradation after traumatic brain injury.	/pubmed/21361959	Mustafa AG, Wang JA, Carrico KM, Hall ED.	J Neurochem. 2011 May;117(3):579-88. doi: 10.1111/j.1471-4159.2011.07228.x. Epub 2011 Mar 22.	J Neurochem. 2011	PubMed	citation	PMID:21361959	pubmed	21361959	create date:2011/03/03 | first author:Mustafa AG
Identification of ApoE as an autocrine/paracrine factor that stimulates neural stem cell survival via MAPK/ERK signaling pathway.	/pubmed/21352230	Gan HT, Tham M, Hariharan S, Ramasamy S, Yu YH, Ahmed S.	J Neurochem. 2011 May;117(3):565-78. doi: 10.1111/j.1471-4159.2011.07227.x. Epub 2011 Mar 21.	J Neurochem. 2011	PubMed	citation	PMID:21352230	pubmed	21352230	create date:2011/03/01 | first author:Gan HT
Acrolein induces myelin damage in mammalian spinal cord.	/pubmed/21352229	Shi Y, Sun W, McBride JJ, Cheng JX, Shi R.	J Neurochem. 2011 May;117(3):554-64. doi: 10.1111/j.1471-4159.2011.07226.x. Epub 2011 Mar 21.	J Neurochem. 2011	PubMed	citation	PMID:21352229	pubmed	21352229	create date:2011/03/01 | first author:Shi Y
Amyloid-beta oligomers increase the localization of prion protein at the cell surface.	/pubmed/21352228	Caetano FA, Beraldo FH, Hajj GN, Guimaraes AL, Jürgensen S, Wasilewska-Sampaio AP, Hirata PH, Souza I, Machado CF, Wong DY, De Felice FG, Ferreira ST, Prado VF, Rylett RJ, Martins VR, Prado MA.	J Neurochem. 2011 May;117(3):538-53. doi: 10.1111/j.1471-4159.2011.07225.x. Epub 2011 Mar 23.	J Neurochem. 2011	PubMed	citation	PMID:21352228	pubmed	21352228	create date:2011/03/01 | first author:Caetano FA
Pre-synaptic glycine GlyT1 transporter--NMDA receptor interaction: relevance to NMDA autoreceptor activation in the presence of Mg2+ ions.	/pubmed/21348870	Musante V, Summa M, Cunha RA, Raiteri M, Pittaluga A.	J Neurochem. 2011 May;117(3):516-27. doi: 10.1111/j.1471-4159.2011.07223.x. Epub 2011 Mar 17.	J Neurochem. 2011	PubMed	citation	PMID:21348870	pubmed	21348870	create date:2011/02/26 | first author:Musante V
Calpastatin, an endogenous calpain-inhibitor protein, regulates the cleavage of the Cdk5 activator p35 to p25.	/pubmed/21338355	Sato K, Minegishi S, Takano J, Plattner F, Saito T, Asada A, Kawahara H, Iwata N, Saido TC, Hisanaga S.	J Neurochem. 2011 May;117(3):504-15. doi: 10.1111/j.1471-4159.2011.07222.x. Epub 2011 Mar 15.	J Neurochem. 2011	PubMed	citation	PMID:21338355	pubmed	21338355	create date:2011/02/23 | first author:Sato K
Nedd4-mediated AMPA receptor ubiquitination regulates receptor turnover and trafficking.	/pubmed/21338354	Lin A, Hou Q, Jarzylo L, Amato S, Gilbert J, Shang F, Man HY.	J Neurochem. 2011 Oct;119(1):27-39. doi: 10.1111/j.1471-4159.2011.07221.x. Epub 2011 Mar 17.	J Neurochem. 2011	PubMed	citation	PMID:21338354	pubmed	21338354	create date:2011/02/23 | first author:Lin A
Mammalian forebrain ketimine reductase identified as μ-crystallin; potential regulation by thyroid hormones.	/pubmed/21332720	Hallen A, Cooper AJ, Jamie JF, Haynes PA, Willows RD.	J Neurochem. 2011 Aug;118(3):379-87. doi: 10.1111/j.1471-4159.2011.07220.x. Epub 2011 Mar 15.	J Neurochem. 2011	PubMed	citation	PMID:21332720	pubmed	21332720	create date:2011/02/22 | first author:Hallen A
Pro-apoptotic role of integrin β3 in glioma cells.	/pubmed/21332719	Kim JH, Zheng LT, Lee WH, Suk K.	J Neurochem. 2011 May;117(3):494-503. doi: 10.1111/j.1471-4159.2011.07219.x. Epub 2011 Mar 15.	J Neurochem. 2011	PubMed	citation	PMID:21332719	pubmed	21332719	create date:2011/02/22 | first author:Kim JH
Ubiquitination of TrkA by Nedd4-2 regulates receptor lysosomal targeting and mediates receptor signaling.	/pubmed/21332718	Georgieva MV, de Pablo Y, Sanchis D, Comella JX, Llovera M.	J Neurochem. 2011 May;117(3):479-93. doi: 10.1111/j.1471-4159.2011.07218.x. Epub 2011 Mar 15.	J Neurochem. 2011	PubMed	citation	PMID:21332718	pubmed	21332718	create date:2011/02/22 | first author:Georgieva MV
Tetanic failure due to decreased endogenous adenosine A(2A) tonus operating neuronal Ca(v) 1 (L-type) influx in Myasthenia gravis.	/pubmed/21323926	Noronha-Matos JB, Morais T, Trigo D, Timóteo MA, Magalhães-Cardoso MT, Oliveira L, Correia-de-Sá P.	J Neurochem. 2011 Jun;117(5):797-811. doi: 10.1111/j.1471-4159.2011.07216.x. Epub 2011 Apr 7.	J Neurochem. 2011	PubMed	citation	PMID:21323926	pubmed	21323926	create date:2011/02/18 | first author:Noronha-Matos JB
Methylphenidate alters basal ganglia neurotensin systems through dopaminergic mechanisms: a comparison with cocaine treatment.	/pubmed/21323925	Alburges ME, Hoonakker AJ, Horner KA, Fleckenstein AE, Hanson GR.	J Neurochem. 2011 May;117(3):470-8. doi: 10.1111/j.1471-4159.2011.07215.x. Epub 2011 Mar 15.	J Neurochem. 2011	PubMed	citation	PMID:21323925	pubmed	21323925	create date:2011/02/18 | first author:Alburges ME
Increased hippocampal noradrenaline is a biomarker for efficacy of vagus nerve stimulation in a limbic seizure model.	/pubmed/21323924	Raedt R, Clinckers R, Mollet L, Vonck K, El Tahry R, Wyckhuys T, De Herdt V, Carrette E, Wadman W, Michotte Y, Smolders I, Boon P, Meurs A.	J Neurochem. 2011 May;117(3):461-9. doi: 10.1111/j.1471-4159.2011.07214.x. Epub 2011 Mar 21.	J Neurochem. 2011	PubMed	citation	PMID:21323924	pubmed	21323924	create date:2011/02/18 | first author:Raedt R
Targets for AD treatment: conflicting messages from γ-secretase inhibitors.	/pubmed/21320126	Sambamurti K, Greig NH, Utsuki T, Barnwell EL, Sharma E, Mazell C, Bhat NR, Kindy MS, Lahiri DK, Pappolla MA.	J Neurochem. 2011 May;117(3):359-74. doi: 10.1111/j.1471-4159.2011.07213.x. Epub 2011 Mar 15.	J Neurochem. 2011	PubMed	citation	PMID:21320126	pubmed	21320126	create date:2011/02/16 | first author:Sambamurti K
Identification of four functional NR3B isoforms in developing white matter reveals unexpected diversity among glutamate receptors.	/pubmed/21320125	Domingues AM, Neugebauer KM, Fern R.	J Neurochem. 2011 May;117(3):449-60. doi: 10.1111/j.1471-4159.2011.07212.x. Epub 2011 Mar 14.	J Neurochem. 2011	PubMed	citation	PMID:21320125	pubmed	21320125	create date:2011/02/16 | first author:Domingues AM
Na-K-Cl cotransporter-1 in the mechanism of cell swelling in cultured astrocytes after fluid percussion injury.	/pubmed/21306384	Jayakumar AR, Panickar KS, Curtis KM, Tong XY, Moriyama M, Norenberg MD.	J Neurochem. 2011 May;117(3):437-48. doi: 10.1111/j.1471-4159.2011.07211.x. Epub 2011 Mar 14.	J Neurochem. 2011	PubMed	citation	PMID:21306384	pubmed	21306384	create date:2011/02/11 | first author:Jayakumar AR
Phosphatidylglucoside: a novel marker for adult neural stem cells.	/pubmed/21306383	Kaneko J, Kinoshita MO, Machida T, Shinoda Y, Nagatsuka Y, Hirabayashi Y.	J Neurochem. 2011 Mar;116(5):840-4. doi: 10.1111/j.1471-4159.2010.07106.x. Epub 2011 Jan 13.	J Neurochem. 2011	PubMed	citation	PMID:21306383	pubmed	21306383	create date:2011/02/11 | first author:Kaneko J
The Fourth ISN Special Neurochemistry Conference--Membrane domains in CNS physiology and pathology"	Erice	Trapani	Sicily	22-26 May 2010."	/pubmed/21306382	Sonnino S, Prinetti A, Nalivaeva NN, Turner AJ.	J Neurochem. 2011 Mar;116(5):669-70. doi: 10.1111/j.1471-4159.2011.07181.x. No abstract available.	J Neurochem. 2011	PubMed	citation	PMID:21306382	pubmed	21306382	create date:2011/02/11 | first author:Sonnino S
ATP and glutamate released via astroglial connexin 43 hemichannels mediate neuronal death through activation of pannexin 1 hemichannels.	/pubmed/21294731	Orellana JA, Froger N, Ezan P, Jiang JX, Bennett MV, Naus CC, Giaume C, Sáez JC.	J Neurochem. 2011 Sep;118(5):826-40. doi: 10.1111/j.1471-4159.2011.07210.x. Epub 2011 Mar 7.	J Neurochem. 2011	PubMed	citation	PMID:21294731	pubmed	21294731	create date:2011/02/08 | first author:Orellana JA
Proteomic analysis of cPKCβII-interacting proteins involved in HPC-induced neuroprotection against cerebral ischemia of mice.	/pubmed/21291475	Bu X, Zhang N, Yang X, Liu Y, Du J, Liang J, Xu Q, Li J.	J Neurochem. 2011 Apr;117(2):346-56. doi: 10.1111/j.1471-4159.2011.07209.x. Epub 2011 Mar 1.	J Neurochem. 2011	PubMed	citation	PMID:21291475	pubmed	21291475	create date:2011/02/05 | first author:Bu X
Quantitative targeted absolute proteomics of human blood-brain barrier transporters and receptors.	/pubmed/21291474	Uchida Y, Ohtsuki S, Katsukura Y, Ikeda C, Suzuki T, Kamiie J, Terasaki T.	J Neurochem. 2011 Apr;117(2):333-45. doi: 10.1111/j.1471-4159.2011.07208.x. Epub 2011 Feb 25.	J Neurochem. 2011	PubMed	citation	PMID:21291474	pubmed	21291474	create date:2011/02/05 | first author:Uchida Y
S100B alters neuronal survival and dendrite extension via RAGE-mediated NF-κB signaling.	/pubmed/21291473	Villarreal A, Aviles Reyes RX, Angelo MF, Reines AG, Ramos AJ.	J Neurochem. 2011 Apr;117(2):321-32. doi: 10.1111/j.1471-4159.2011.07207.x. Epub 2011 Feb 25.	J Neurochem. 2011	PubMed	citation	PMID:21291473	pubmed	21291473	create date:2011/02/05 | first author:Villarreal A
The influence of diabetes on glutamate metabolism in retinas.	/pubmed/21288239	Gowda K, Zinnanti WJ, LaNoue KF.	J Neurochem. 2011 Apr;117(2):309-20. doi: 10.1111/j.1471-4159.2011.07206.x. Epub 2011 Feb 25.	J Neurochem. 2011	PubMed	citation	PMID:21288239	pubmed	21288239	create date:2011/02/04 | first author:Gowda K
GalR2/3 mediates proliferative and trophic effects of galanin on postnatal hippocampal precursors.	/pubmed/21281311	Abbosh C, Lawkowski A, Zaben M, Gray W.	J Neurochem. 2011 May;117(3):425-36. doi: 10.1111/j.1471-4159.2011.07204.x. Epub 2011 Mar 17.	J Neurochem. 2011	PubMed	citation	PMID:21281311	pubmed	21281311	create date:2011/02/02 | first author:Abbosh C
CCAAT/enhancer binding protein β expression is increased in the brain during HIV-1-infection and contributes to regulation of astrocyte tissue inhibitor of metalloproteinase-1.	/pubmed/21281310	Fields J, Gardner-Mercer J, Borgmann K, Clark I, Ghorpade A.	J Neurochem. 2011 Jul;118(1):93-104. doi: 10.1111/j.1471-4159.2011.07203.x. Epub 2011 Mar 14.	J Neurochem. 2011	PubMed	citation	PMID:21281310	pubmed	21281310	create date:2011/02/02 | first author:Fields J
Stimulation of bursting in pre-Bötzinger neurons by Epac through calcium release and modulation of TRPM4 and K-ATP channels.	/pubmed/21281309	Mironov SL, Skorova EY.	J Neurochem. 2011 Apr;117(2):295-308. doi: 10.1111/j.1471-4159.2011.07202.x. Epub 2011 Feb 24.	J Neurochem. 2011	PubMed	citation	PMID:21281309	pubmed	21281309	create date:2011/02/02 | first author:Mironov SL
The ALS8-associated mutant VAPB(P56S) is resistant to proteolysis in neurons.	/pubmed/21275991	Gkogkas C, Wardrope C, Hannah M, Skehel P.	J Neurochem. 2011 Apr;117(2):286-94. doi: 10.1111/j.1471-4159.2011.07201.x. Epub 2011 Feb 24.	J Neurochem. 2011	PubMed	citation	PMID:21275991	pubmed	21275991	create date:2011/02/01 | first author:Gkogkas C
Dynamics of neuron-glia interplay upon exposure to unconjugated bilirubin.	/pubmed/21275990	Silva SL, Osório C, Vaz AR, Barateiro A, Falcão AS, Silva RF, Brites D.	J Neurochem. 2011 May;117(3):412-24. doi: 10.1111/j.1471-4159.2011.07200.x. Epub 2011 Mar 23.	J Neurochem. 2011	PubMed	citation	PMID:21275990	pubmed	21275990	create date:2011/02/01 | first author:Silva SL
Title	URL	Description	Details	ShortDetails	Resource	Type	Identifiers	Db	EntrezUID	Properties
Regulation of α-synuclein expression in cultured cortical neurons.	/pubmed/21272005	Clough RL, Dermentzaki G, Haritou M, Petsakou A, Stefanis L.	J Neurochem. 2011 Apr;117(2):275-85. doi: 10.1111/j.1471-4159.2011.07199.x. Epub 2011 Mar 1.	J Neurochem. 2011	PubMed	citation	PMID:21272005	pubmed	21272005	create date:2011/01/29 | first author:Clough RL
Acetate supplementation attenuates lipopolysaccharide-induced neuroinflammation.	/pubmed/21272004	Reisenauer CJ, Bhatt DP, Mitteness DJ, Slanczka ER, Gienger HM, Watt JA, Rosenberger TA.	J Neurochem. 2011 Apr;117(2):264-74. doi: 10.1111/j.1471-4159.2011.07198.x. Epub 2011 Feb 24.	J Neurochem. 2011	PubMed	citation	PMID:21272004	pubmed	21272004	create date:2011/01/29 | first author:Reisenauer CJ
Age-related changes of glycine receptor at the rat hippocampus: from the embryo to the adult.	/pubmed/21272003	Aroeira RI, Ribeiro JA, Sebastião AM, Valente CA.	J Neurochem. 2011 Aug;118(3):339-53. doi: 10.1111/j.1471-4159.2011.07197.x. Epub 2011 Mar 1.	J Neurochem. 2011	PubMed	citation	PMID:21272003	pubmed	21272003	create date:2011/01/29 | first author:Aroeira RI
The tyrosine phosphatase Shp-2 interacts with the dopamine D(1) receptor and triggers D(1) -mediated Erk signaling in striatal neurons.	/pubmed/21272002	Fiorentini C, Mattanza C, Collo G, Savoia P, Spano P, Missale C.	J Neurochem. 2011 Apr;117(2):253-63. doi: 10.1111/j.1471-4159.2011.07196.x. Epub 2011 Feb 24.	J Neurochem. 2011	PubMed	citation	PMID:21272002	pubmed	21272002	create date:2011/01/29 | first author:Fiorentini C
Gene expression profile in JNK3 null mice: a novel specific activation of the PI3K/AKT pathway.	/pubmed/21255018	Junyent F, de Lemos L, Verdaguer E, Folch J, Ferrer I, Ortuño-Sahagún D, Beas-Zárate C, Romero R, Pallàs M, Auladell C, Camins A.	J Neurochem. 2011 Apr;117(2):244-52. doi: 10.1111/j.1471-4159.2011.07195.x. Epub 2011 Feb 24.	J Neurochem. 2011	PubMed	citation	PMID:21255018	pubmed	21255018	create date:2011/01/25 | first author:Junyent F
Cytosolic zinc release and clearance in hippocampal neurons exposed to glutamate--the role of pH and sodium.	/pubmed/21255017	Kiedrowski L.	J Neurochem. 2011 Apr;117(2):231-43. doi: 10.1111/j.1471-4159.2011.07194.x. Epub 2011 Mar 1.	J Neurochem. 2011	PubMed	citation	PMID:21255017	pubmed	21255017	create date:2011/01/25 | first author:Kiedrowski L
The memory enhancing effect of the APP-derived tripeptide Ac-rER is mediated through CRMP2.	/pubmed/21255016	Mileusnic R, Rose SP.	J Neurochem. 2011 Aug;118(4):616-25. doi: 10.1111/j.1471-4159.2011.07193.x. Epub 2011 Feb 24.	J Neurochem. 2011	PubMed	citation	PMID:21255016	pubmed	21255016	create date:2011/01/25 | first author:Mileusnic R
Mechanism of GABAB receptor-induced BDNF secretion and promotion of GABAA receptor membrane expression.	/pubmed/21255015	Kuczewski N, Fuchs C, Ferrand N, Jovanovic JN, Gaiarsa JL, Porcher C.	J Neurochem. 2011 Aug;118(4):533-45. doi: 10.1111/j.1471-4159.2011.07192.x. Epub 2011 Feb 24.	J Neurochem. 2011	PubMed	citation	PMID:21255015	pubmed	21255015	create date:2011/01/25 | first author:Kuczewski N
Chronic central leptin infusion modifies the response to acute central insulin injection by reducing the interaction of the insulin receptor with IRS2 and increasing its association with SOCS3.	/pubmed/21255014	Burgos-Ramos E, Chowen JA, Arilla-Ferreiro E, Canelles S, Argente J, Barrios V.	J Neurochem. 2011 Apr;117(1):175-85. doi: 10.1111/j.1471-4159.2011.07191.x. Epub 2011 Feb 9.	J Neurochem. 2011	PubMed	citation	PMID:21255014	pubmed	21255014	create date:2011/01/25 | first author:Burgos-Ramos E
Tetraspanin, CD151, is required for maintenance of trigeminal placode identity.	/pubmed/21250998	McCabe KL, Bronner M.	J Neurochem. 2011 Apr;117(2):221-30. doi: 10.1111/j.1471-4159.2011.07190.x. Epub 2011 Feb 24.	J Neurochem. 2011	PubMed	citation	PMID:21250998	pubmed	21250998	create date:2011/01/22 | first author:McCabe KL
Brain region-specific deficit in mitochondrial electron transport chain complexes in children with autism.	/pubmed/21250997	Chauhan A, Gu F, Essa MM, Wegiel J, Kaur K, Brown WT, Chauhan V.	J Neurochem. 2011 Apr;117(2):209-20. doi: 10.1111/j.1471-4159.2011.07189.x. Epub 2011 Feb 24.	J Neurochem. 2011	PubMed	citation	PMID:21250997	pubmed	21250997	create date:2011/01/22 | first author:Chauhan A
Unmasking of LPA1 receptor-mediated migration response to lysophosphatidic acid by interleukin-1β-induced attenuation of Rho signaling pathways in rat astrocytes.	/pubmed/21244430	Sato K, Horiuchi Y, Jin Y, Malchinkhuu E, Komachi M, Kondo T, Okajima F.	J Neurochem. 2011 Apr;117(1):164-74. doi: 10.1111/j.1471-4159.2011.07188.x. Epub 2011 Feb 9.	J Neurochem. 2011	PubMed	citation	PMID:21244430	pubmed	21244430	create date:2011/01/20 | first author:Sato K
Low-n oligomers as therapeutic targets of Alzheimer's disease.	/pubmed/21244429	Ono K, Yamada M.	J Neurochem. 2011 Apr;117(1):19-28. doi: 10.1111/j.1471-4159.2011.07187.x. Epub 2011 Feb 9. Review.	J Neurochem. 2011	PubMed	citation	PMID:21244429	pubmed	21244429	create date:2011/01/20 | first author:Ono K
The cannabinoid type-1 receptor carboxyl-terminus, more than just a tail.	/pubmed/21244428	Stadel R, Ahn KH, Kendall DA.	J Neurochem. 2011 Apr;117(1):1-18. doi: 10.1111/j.1471-4159.2011.07186.x. Epub 2011 Feb 11. Review.	J Neurochem. 2011	PubMed	citation	PMID:21244428	pubmed	21244428	create date:2011/01/20 | first author:Stadel R
Pituitary adenylate cyclase-activating polypeptide protects astroglial cells against oxidative stress-induced apoptosis.	/pubmed/21244427	Masmoudi-Kouki O, Douiri S, Hamdi Y, Kaddour H, Bahdoudi S, Vaudry D, Basille M, Leprince J, Fournier A, Vaudry H, Tonon MC, Amri M.	J Neurochem. 2011 May;117(3):403-11. doi: 10.1111/j.1471-4159.2011.07185.x. Epub 2011 Mar 15.	J Neurochem. 2011	PubMed	citation	PMID:21244427	pubmed	21244427	create date:2011/01/20 | first author:Masmoudi-Kouki O
Alternate day fasting impacts the brain insulin-signaling pathway of young adult male C57BL/6 mice.	/pubmed/21244426	Lu J, E L, Wang W, Frontera J, Zhu H, Wang WT, Lee P, Choi IY, Brooks WM, Burns JM, Aires D, Swerdlow RH.	J Neurochem. 2011 Apr;117(1):154-63. doi: 10.1111/j.1471-4159.2011.07184.x. Epub 2011 Feb 9.	J Neurochem. 2011	PubMed	citation	PMID:21244426	pubmed	21244426	create date:2011/01/20 | first author:Lu J
An inverse correlation between the apparent rate of dopamine clearance and tonic autoinhibition in subdomains of the rat striatum: a possible role of transporter-mediated dopamine efflux.	/pubmed/21244425	Moquin KF, Michael AC.	J Neurochem. 2011 Apr;117(1):133-42. doi: 10.1111/j.1471-4159.2011.07183.x. Epub 2011 Feb 9.	J Neurochem. 2011	PubMed	citation	PMID:21244425	pubmed	21244425	create date:2011/01/20 | first author:Moquin KF
New approach for glyco- and lipidomics--molecular scanning of human brain gangliosides by TLC-Blot and MALDI-QIT-TOF MS.	/pubmed/21244424	Valdes-Gonzalez T, Goto-Inoue N, Hirano W, Ishiyama H, Hayasaka T, Setou M, Taki T.	J Neurochem. 2011 Mar;116(5):678-83. doi: 10.1111/j.1471-4159.2010.07152.x. Epub 2011 Jan 19. Review.	J Neurochem. 2011	PubMed	citation	PMID:21244424	pubmed	21244424	create date:2011/01/20 | first author:Valdes-Gonzalez T
Decreased activity of the 20S proteasome in the brain white matter and gray matter of patients with multiple sclerosis.	/pubmed/21235577	Zheng J, Bizzozero OA.	J Neurochem. 2011 Apr;117(1):143-53. doi: 10.1111/j.1471-4159.2011.07182.x. Epub 2011 Feb 9.	J Neurochem. 2011	PubMed	citation	PMID:21235577	pubmed	21235577	create date:2011/01/18 | first author:Zheng J
HDAC6 regulates aggresome-autophagy degradation pathway of α-synuclein in response to MPP+-induced stress.	/pubmed/21235576	Su M, Shi JJ, Yang YP, Li J, Zhang YL, Chen J, Hu LF, Liu CF.	J Neurochem. 2011 Apr;117(1):112-20. doi: 10.1111/j.1471-4159.2011.07180.x. Epub 2011 Feb 9.	J Neurochem. 2011	PubMed	citation	PMID:21235576	pubmed	21235576	create date:2011/01/18 | first author:Su M
Intracellular trafficking and secretion of cerebral dopamine neurotrophic factor in neurosecretory cells.	/pubmed/21235575	Sun ZP, Gong L, Huang SH, Geng Z, Cheng L, Chen ZY.	J Neurochem. 2011 Apr;117(1):121-32. doi: 10.1111/j.1471-4159.2011.07179.x. Epub 2011 Feb 9.	J Neurochem. 2011	PubMed	citation	PMID:21235575	pubmed	21235575	create date:2011/01/18 | first author:Sun ZP
Adenosine A2A receptors control neuroinflammation and consequent hippocampal neuronal dysfunction.	/pubmed/21235574	Rebola N, Simões AP, Canas PM, Tomé AR, Andrade GM, Barry CE, Agostinho PM, Lynch MA, Cunha RA.	J Neurochem. 2011 Apr;117(1):100-11. doi: 10.1111/j.1471-4159.2011.07178.x. Epub 2011 Feb 9.	J Neurochem. 2011	PubMed	citation	PMID:21235574	pubmed	21235574	create date:2011/01/18 | first author:Rebola N
Misfolded superoxide dismutase-1 in CSF from amyotrophic lateral sclerosis patients.	/pubmed/21226712	Zetterström P, Andersen PM, Brännström T, Marklund SL.	J Neurochem. 2011 Apr;117(1):91-9. doi: 10.1111/j.1471-4159.2011.07177.x. Epub 2011 Feb 9.	J Neurochem. 2011	PubMed	citation	PMID:21226712	pubmed	21226712	create date:2011/01/14 | first author:Zetterström P
Functional importance of inositol-1,4,5-triphosphate-induced intracellular Ca2+ mobilization in galanin-induced microglial migration.	/pubmed/21226711	Ifuku M, Okuno Y, Yamakawa Y, Izumi K, Seifert S, Kettenmann H, Noda M.	J Neurochem. 2011 Apr;117(1):61-70. doi: 10.1111/j.1471-4159.2011.07176.x. Epub 2011 Feb 9.	J Neurochem. 2011	PubMed	citation	PMID:21226711	pubmed	21226711	create date:2011/01/14 | first author:Ifuku M
DJ-1 deficiency in astrocytes selectively enhances mitochondrial Complex I inhibitor-induced neurotoxicity.	/pubmed/21219333	Mullett SJ, Hinkle DA.	J Neurochem. 2011 May;117(3):375-87. doi: 10.1111/j.1471-4159.2011.07175.x. Epub 2011 Jan 28.	J Neurochem. 2011	PubMed	citation	PMID:21219333	pubmed	21219333	create date:2011/01/12 | first author:Mullett SJ
Hippocampal betaine/GABA transporter mRNA expression is not regulated by inflammation or dehydration post-status epilepticus.	/pubmed/21219332	Rowley NM, Smith MD, Lamb JG, Schousboe A, White HS.	J Neurochem. 2011 Apr;117(1):82-90. doi: 10.1111/j.1471-4159.2011.07174.x. Epub 2011 Feb 9.	J Neurochem. 2011	PubMed	citation	PMID:21219332	pubmed	21219332	create date:2011/01/12 | first author:Rowley NM
Proteinase-activated receptors, nucleotide P2Y receptors, and μ-opioid receptor-1B are under the control of the type I transmembrane proteins p23 and p24A in post-Golgi trafficking.	/pubmed/21219331	Luo W, Wang Y, Reiser G.	J Neurochem. 2011 Apr;117(1):71-81. doi: 10.1111/j.1471-4159.2011.07173.x. Epub 2011 Feb 9.	J Neurochem. 2011	PubMed	citation	PMID:21219331	pubmed	21219331	create date:2011/01/12 | first author:Luo W
Persistent impairment of mitochondrial and tissue redox status during lithium-pilocarpine-induced epileptogenesis.	/pubmed/21219330	Waldbaum S, Liang LP, Patel M.	J Neurochem. 2010 Dec;115(5):1172-82. doi: 10.1111/j.1471-4159.2010.07013.x. Epub 2010 Oct 26.	J Neurochem. 2010	PubMed	citation	PMID:21219330	pubmed	21219330	create date:2011/01/12 | first author:Waldbaum S
Ammonium chloride and tunicamycin are novel toxins for dopaminergic neurons and induce Parkinson's disease-like phenotypes in medaka fish.	/pubmed/21219329	Matsui H, Ito H, Taniguchi Y, Takeda S, Takahashi R.	J Neurochem. 2010 Dec;115(5):1150-60. doi: 10.1111/j.1471-4159.2010.07012.x. Epub 2010 Oct 26.	J Neurochem. 2010	PubMed	citation	PMID:21219329	pubmed	21219329	create date:2011/01/12 | first author:Matsui H
Abstracts of the 10th Biennial Meeting of the Asia-Pacific Society of Neurochemistry. October 18-20, 2010. Phuket, Thailand.	/pubmed/21182593	[No authors listed]	J Neurochem. 2010 Oct;115 Suppl 1:1-86. doi: 10.1111/j.1471-4159.2010.06942.x. No abstract available.	J Neurochem. 2010	PubMed	citation	PMID:21182593	pubmed	21182593	create date:2011/01/12
New Approach for Glyco- and Lipidomics - Molecular Scanning of Human Brain Gangliosides by TLC-Blot and MALDI-TOF MS -	/pubmed/21214577	Valdes-Gonzalez T, Goto-Inoue N, Hirano W, Ishiyama H, Hayasaka T, Setou M, Taki T.	J Neurochem. 2011 Jan 7. doi: 10.1111/j.1471-4159.2011.07152.x. [Epub ahead of print]	J Neurochem. 2011	PubMed	citation	PMID:21214577	pubmed	21214577	create date:2011/01/11 | first author:Valdes-Gonzalez T
New findings on nuclear gangliosides: overview on metabolism and function.	/pubmed/21214576	Ledeen R, Wu G.	J Neurochem. 2011 Mar;116(5):714-20. doi: 10.1111/j.1471-4159.2010.07115.x. Epub 2011 Jan 13. Review.	J Neurochem. 2011	PubMed	citation	PMID:21214576	pubmed	21214576	create date:2011/01/11 | first author:Ledeen R
Glycoconjugates in the mammalian auditory system.	/pubmed/21214575	Go S, Yoshikawa M, Inokuchi J.	J Neurochem. 2011 Mar;116(5):756-63. doi: 10.1111/j.1471-4159.2010.07099.x. Epub 2011 Jan 13. Review.	J Neurochem. 2011	PubMed	citation	PMID:21214575	pubmed	21214575	create date:2011/01/11 | first author:Go S
Isolation of nano-meso scale detergent resistant membrane that has properties expected of lipid 'rafts'.	/pubmed/21214574	Morris RJ, Jen A, Warley A.	J Neurochem. 2011 Mar;116(5):671-7. doi: 10.1111/j.1471-4159.2010.07076.x. Epub 2011 Jan 12. Review.	J Neurochem. 2011	PubMed	citation	PMID:21214574	pubmed	21214574	create date:2011/01/11 | first author:Morris RJ
Ganglioside GD3 monoclonal antibody-induced paxillin tyrosine phosphorylation and filamentous actin assembly in cerebellar growth cones.	/pubmed/21214573	Yuyama K, Sekino-Suzuki N, Yamamoto N, Kasahara K.	J Neurochem. 2011 Mar;116(5):845-50. doi: 10.1111/j.1471-4159.2010.07071.x. Epub 2011 Jan 13.	J Neurochem. 2011	PubMed	citation	PMID:21214573	pubmed	21214573	create date:2011/01/11 | first author:Yuyama K
Plasmalogen synthesis is regulated via alkyl-dihydroxyacetonephosphate-synthase by amyloid precursor protein processing and is affected in Alzheimer's disease.	/pubmed/21214572	Grimm MO, Kuchenbecker J, Rothhaar TL, Grösgen S, Hundsdörfer B, Burg VK, Friess P, Müller U, Grimm HS, Riemenschneider M, Hartmann T.	J Neurochem. 2011 Mar;116(5):916-25. doi: 10.1111/j.1471-4159.2010.07070.x. Epub 2011 Jan 12.	J Neurochem. 2011	PubMed	citation	PMID:21214572	pubmed	21214572	create date:2011/01/11 | first author:Grimm MO
Gangliosides are essential in the protection of inflammation and neurodegeneration via maintenance of lipid rafts: elucidation by a series of ganglioside-deficient mutant mice.	/pubmed/21214571	Ohmi Y, Tajima O, Ohkawa Y, Yamauchi Y, Sugiura Y, Furukawa K, Furukawa K.	J Neurochem. 2011 Mar;116(5):926-35. doi: 10.1111/j.1471-4159.2010.07067.x. Epub 2011 Jan 12.	J Neurochem. 2011	PubMed	citation	PMID:21214571	pubmed	21214571	create date:2011/01/11 | first author:Ohmi Y
Assembly of nicotinic and other Cys-loop receptors.	/pubmed/21214570	Tsetlin V, Kuzmin D, Kasheverov I.	J Neurochem. 2011 Mar;116(5):734-41. doi: 10.1111/j.1471-4159.2010.07060.x. Epub 2011 Jan 13. Review.	J Neurochem. 2011	PubMed	citation	PMID:21214570	pubmed	21214570	create date:2011/01/11 | first author:Tsetlin V
Membrane targeting, shedding and protein interactions of brain acetylcholinesterase.	/pubmed/21214569	Hicks D, John D, Makova NZ, Henderson Z, Nalivaeva NN, Turner AJ.	J Neurochem. 2011 Mar;116(5):742-6. doi: 10.1111/j.1471-4159.2010.07032.x. Epub 2011 Jan 12. Review.	J Neurochem. 2011	PubMed	citation	PMID:21214569	pubmed	21214569	create date:2011/01/11 | first author:Hicks D
Regulation of tyrosine kinase B activity by the Cyp46/cholesterol loss pathway in mature hippocampal neurons: relevance for neuronal survival under stress and in aging.	/pubmed/21214568	Sodero AO, Trovò L, Iannilli F, Van Veldhoven P, Dotti CG, Martin MG.	J Neurochem. 2011 Mar;116(5):747-55. doi: 10.1111/j.1471-4159.2010.07079.x. Epub 2011 Jan 7. Review.	J Neurochem. 2011	PubMed	citation	PMID:21214568	pubmed	21214568	create date:2011/01/11 | first author:Sodero AO
Myelin-associated glycoprotein protects neurons from excitotoxicity.	/pubmed/21214567	Lopez PH, Ahmad AS, Mehta NR, Toner M, Rowland EA, Zhang J, Doré S, Schnaar RL.	J Neurochem. 2011 Mar;116(5):900-8. doi: 10.1111/j.1471-4159.2010.07069.x. Epub 2011 Jan 7.	J Neurochem. 2011	PubMed	citation	PMID:21214567	pubmed	21214567	create date:2011/01/11 | first author:Lopez PH
Histone acetylation-mediated glycosyltransferase gene regulation in mouse brain during development.	/pubmed/21214566	Suzuki Y, Yanagisawa M, Ariga T, Yu RK.	J Neurochem. 2011 Mar;116(5):874-80. doi: 10.1111/j.1471-4159.2010.07042.x. Epub 2011 Jan 7.	J Neurochem. 2011	PubMed	citation	PMID:21214566	pubmed	21214566	create date:2011/01/11 | first author:Suzuki Y
Functional characterization of putative cholesterol binding sequence (CRAC) in human type-1 cannabinoid receptor.	/pubmed/21214565	Oddi S, Dainese E, Fezza F, Lanuti M, Barcaroli D, De Laurenzi V, Centonze D, Maccarrone M.	J Neurochem. 2011 Mar;116(5):858-65. doi: 10.1111/j.1471-4159.2010.07041.x. Epub 2011 Jan 7.	J Neurochem. 2011	PubMed	citation	PMID:21214565	pubmed	21214565	create date:2011/01/11 | first author:Oddi S
Membrane organization and dynamics of the serotonin1A receptor in live cells.	/pubmed/21214564	Saxena R, Chattopadhyay A.	J Neurochem. 2011 Mar;116(5):726-33. doi: 10.1111/j.1471-4159.2010.07037.x. Epub 2011 Jan 7. Review.	J Neurochem. 2011	PubMed	citation	PMID:21214564	pubmed	21214564	create date:2011/01/11 | first author:Saxena R
Brain pathology in Niemann Pick disease type A: insights from the acid sphingomyelinase knockout mice.	/pubmed/21214563	Ledesma MD, Prinetti A, Sonnino S, Schuchman EH.	J Neurochem. 2011 Mar;116(5):779-88. doi: 10.1111/j.1471-4159.2010.07034.x. Epub 2011 Jan 7. Review.	J Neurochem. 2011	PubMed	citation	PMID:21214563	pubmed	21214563	create date:2011/01/11 | first author:Ledesma MD
Phospholipases A2 and neural membrane dynamics: implications for Alzheimer's disease.	/pubmed/21214562	Lee JC, Simonyi A, Sun AY, Sun GY.	J Neurochem. 2011 Mar;116(5):813-9. doi: 10.1111/j.1471-4159.2010.07033.x. Epub 2011 Jan 7. Review.	J Neurochem. 2011	PubMed	citation	PMID:21214562	pubmed	21214562	create date:2011/01/11 | first author:Lee JC
Nanoscale structural response of ganglioside-containing aggregates to the interaction with sialidase.	/pubmed/21214561	Del Favero E, Brocca P, Motta S, Rondelli V, Sonnino S, Cantu' L.	J Neurochem. 2011 Mar;116(5):833-9. doi: 10.1111/j.1471-4159.2010.07031.x. Epub 2011 Jan 7.	J Neurochem. 2011	PubMed	citation	PMID:21214561	pubmed	21214561	create date:2011/01/11 | first author:Del Favero E
Cannabinoid 1 receptor-dependent transactivation of fibroblast growth factor receptor 1 emanates from lipid rafts and amplifies extracellular signal-regulated kinase 1/2 activation in embryonic cortical neurons.	/pubmed/21214560	Asimaki O, Leondaritis G, Lois G, Sakellaridis N, Mangoura D.	J Neurochem. 2011 Mar;116(5):866-73. doi: 10.1111/j.1471-4159.2010.07030.x. Epub 2011 Jan 7.	J Neurochem. 2011	PubMed	citation	PMID:21214560	pubmed	21214560	create date:2011/01/11 | first author:Asimaki O
Antibodies against ganglioside complexes in Guillain-Barré syndrome and related disorders.	/pubmed/21214559	Kusunoki S, Kaida K.	J Neurochem. 2011 Mar;116(5):828-32. doi: 10.1111/j.1471-4159.2010.07029.x. Epub 2011 Jan 7. Review.	J Neurochem. 2011	PubMed	citation	PMID:21214559	pubmed	21214559	create date:2011/01/11 | first author:Kusunoki S
The enzyme-mediated activation of radical source reaction: a new approach to identify partners of a given molecule in membrane microdomains.	/pubmed/21214558	Honke K, Kotani N.	J Neurochem. 2011 Mar;116(5):690-5. doi: 10.1111/j.1471-4159.2010.07027.x. Epub 2011 Jan 7. Review.	J Neurochem. 2011	PubMed	citation	PMID:21214558	pubmed	21214558	create date:2011/01/11 | first author:Honke K
Title	URL	Description	Details	ShortDetails	Resource	Type	Identifiers	Db	EntrezUID	Properties
Purinergic signalling at the plasma membrane: a multipurpose and multidirectional mode to deal with amyotrophic lateral sclerosis and multiple sclerosis.	/pubmed/21214557	Amadio S, Apolloni S, D'Ambrosi N, Volonté C.	J Neurochem. 2011 Mar;116(5):796-805. doi: 10.1111/j.1471-4159.2010.07025.x. Epub 2011 Jan 7. Review.	J Neurochem. 2011	PubMed	citation	PMID:21214557	pubmed	21214557	create date:2011/01/11 | first author:Amadio S
Roles of sphingolipids in Drosophila development and disease.	/pubmed/21214556	Kraut R.	J Neurochem. 2011 Mar;116(5):764-78. doi: 10.1111/j.1471-4159.2010.07022.x. Epub 2011 Jan 7. Review.	J Neurochem. 2011	PubMed	citation	PMID:21214556	pubmed	21214556	create date:2011/01/11 | first author:Kraut R
Cell surface sphingolipid glycohydrolases in neuronal differentiation and aging in culture.	/pubmed/21214555	Aureli M, Loberto N, Lanteri P, Chigorno V, Prinetti A, Sonnino S.	J Neurochem. 2011 Mar;116(5):891-9. doi: 10.1111/j.1471-4159.2010.07019.x. Epub 2011 Jan 7.	J Neurochem. 2011	PubMed	citation	PMID:21214555	pubmed	21214555	create date:2011/01/11 | first author:Aureli M
Age-dependent spatial segregation of synaptobrevin 2-containing vesicles in astrocytes.	/pubmed/21214554	Losón OC, Ha CM, Parpura V.	J Neurochem. 2011 Mar;116(5):909-15. doi: 10.1111/j.1471-4159.2010.07018.x. Epub 2011 Jan 7.	J Neurochem. 2011	PubMed	citation	PMID:21214554	pubmed	21214554	create date:2011/01/11 | first author:Losón OC
Cholesterol asymmetry in synaptic plasma membranes.	/pubmed/21214553	Wood WG, Igbavboa U, Müller WE, Eckert GP.	J Neurochem. 2011 Mar;116(5):684-9. doi: 10.1111/j.1471-4159.2010.07017.x. Epub 2011 Jan 7.	J Neurochem. 2011	PubMed	citation	PMID:21214553	pubmed	21214553	create date:2011/01/11 | first author:Wood WG
Cellular prion protein is implicated in the regulation of local Ca2+ movements in cerebellar granule neurons.	/pubmed/21214552	Lazzari C, Peggion C, Stella R, Massimino ML, Lim D, Bertoli A, Sorgato MC.	J Neurochem. 2011 Mar;116(5):881-90. doi: 10.1111/j.1471-4159.2010.07015.x. Epub 2011 Jan 7.	J Neurochem. 2011	PubMed	citation	PMID:21214552	pubmed	21214552	create date:2011/01/11 | first author:Lazzari C
Regulation of the NPC2 protein-mediated cholesterol trafficking by membrane lipids.	/pubmed/21214551	Gallala HD, Breiden B, Sandhoff K.	J Neurochem. 2011 Mar;116(5):702-7. doi: 10.1111/j.1471-4159.2010.07014.x. Epub 2011 Jan 7.	J Neurochem. 2011	PubMed	citation	PMID:21214551	pubmed	21214551	create date:2011/01/11 | first author:Gallala HD
Reggie/flotillin and the targeted delivery of cargo.	/pubmed/21214550	Stuermer CA.	J Neurochem. 2011 Mar;116(5):708-13. doi: 10.1111/j.1471-4159.2010.07007.x. Epub 2011 Jan 7. Review.	J Neurochem. 2011	PubMed	citation	PMID:21214550	pubmed	21214550	create date:2011/01/11 | first author:Stuermer CA
Pathological significance of ganglioside clusters in Alzheimer's disease.	/pubmed/21214549	Yanagisawa K.	J Neurochem. 2011 Mar;116(5):806-12. doi: 10.1111/j.1471-4159.2010.07006.x. Epub 2011 Jan 7. Review.	J Neurochem. 2011	PubMed	citation	PMID:21214549	pubmed	21214549	create date:2011/01/11 | first author:Yanagisawa K
FRET studies of lipid-protein aggregates related to amyloid-like fibers.	/pubmed/21214548	Coutinho A, Loura LM, Prieto M.	J Neurochem. 2011 Mar;116(5):696-701. doi: 10.1111/j.1471-4159.2010.07000.x. Epub 2011 Jan 7. Review.	J Neurochem. 2011	PubMed	citation	PMID:21214548	pubmed	21214548	create date:2011/01/11 | first author:Coutinho A
Voltage-dependent anion channel as a resident protein of lipid rafts: post-transductional regulation by estrogens and involvement in neuronal preservation against Alzheimer's disease.	/pubmed/21214547	Herrera JL, Diaz M, Hernández-Fernaud JR, Salido E, Alonso R, Fernández C, Morales A, Marin R.	J Neurochem. 2011 Mar;116(5):820-7. doi: 10.1111/j.1471-4159.2010.06987.x. Epub 2011 Jan 7. Review.	J Neurochem. 2011	PubMed	citation	PMID:21214547	pubmed	21214547	create date:2011/01/11 | first author:Herrera JL
NF-κB signaling inhibits ubiquitin carboxyl-terminal hydrolase L1 gene expression.	/pubmed/21210816	Wang R, Zhang M, Zhou W, Ly PT, Cai F, Song W.	J Neurochem. 2011 Mar;116(6):1160-70. doi: 10.1111/j.1471-4159.2011.07172.x. Epub 2011 Jan 28.	J Neurochem. 2011	PubMed	citation	PMID:21210816	pubmed	21210816	create date:2011/01/08 | first author:Wang R
Glycogen synthase kinase-3 inhibition reduces ischemic cerebral damage, restores impaired mitochondrial biogenesis and prevents ROS production.	/pubmed/21210815	Valerio A, Bertolotti P, Delbarba A, Perego C, Dossena M, Ragni M, Spano P, Carruba MO, De Simoni MG, Nisoli E.	J Neurochem. 2011 Mar;116(6):1148-59. doi: 10.1111/j.1471-4159.2011.07171.x. Epub 2011 Jan 28.	J Neurochem. 2011	PubMed	citation	PMID:21210815	pubmed	21210815	create date:2011/01/08 | first author:Valerio A
Extracellular ATP differentially modulates Toll-like receptor 4-mediated cell survival and death of microglia.	/pubmed/21210814	Harada K, Hide I, Seki T, Tanaka S, Nakata Y, Sakai N.	J Neurochem. 2011 Mar;116(6):1138-47. doi: 10.1111/j.1471-4159.2011.07170.x. Epub 2011 Jan 28.	J Neurochem. 2011	PubMed	citation	PMID:21210814	pubmed	21210814	create date:2011/01/08 | first author:Harada K
Growth cone morphology and spreading are regulated by a dynamin-cortactin complex at point contacts in hippocampal neurons.	/pubmed/21210813	Kurklinsky S, Chen J, McNiven MA.	J Neurochem. 2011 Apr;117(1):48-60. doi: 10.1111/j.1471-4159.2011.07169.x. Epub 2011 Feb 9.	J Neurochem. 2011	PubMed	citation	PMID:21210813	pubmed	21210813	create date:2011/01/08 | first author:Kurklinsky S
Effects of neuroinflammation on the regenerative capacity of brain stem cells.	/pubmed/21198642	Russo I, Barlati S, Bosetti F.	J Neurochem. 2011 Mar;116(6):947-56. doi: 10.1111/j.1471-4159.2010.07168.x. Epub 2011 Jan 19. Review.	J Neurochem. 2011	PubMed	citation	PMID:21198642	pubmed	21198642	create date:2011/01/05 | first author:Russo I
SynArfGEF is a guanine nucleotide exchange factor for Arf6 and localizes preferentially at post-synaptic specializations of inhibitory synapses.	/pubmed/21198641	Fukaya M, Kamata A, Hara Y, Tamaki H, Katsumata O, Ito N, Takeda S, Hata Y, Suzuki T, Watanabe M, Harvey RJ, Sakagami H.	J Neurochem. 2011 Mar;116(6):1122-37. doi: 10.1111/j.1471-4159.2010.07167.x. Epub 2011 Jan 20.	J Neurochem. 2011	PubMed	citation	PMID:21198641	pubmed	21198641	create date:2011/01/05 | first author:Fukaya M
Dendritic trafficking of brain-derived neurotrophic factor mRNA: regulation by translin-dependent and -independent mechanisms.	/pubmed/21198640	Wu YC, Williamson R, Li Z, Vicario A, Xu J, Kasai M, Chern Y, Tongiorgi E, Baraban JM.	J Neurochem. 2011 Mar;116(6):1112-21. doi: 10.1111/j.1471-4159.2010.07166.x. Epub 2011 Jan 20.	J Neurochem. 2011	PubMed	citation	PMID:21198640	pubmed	21198640	create date:2011/01/05 | first author:Wu YC
Oxidative stress-induced oligomerization inhibits the activity of the non-receptor tyrosine phosphatase STEP61.	/pubmed/21198639	Deb I, Poddar R, Paul S.	J Neurochem. 2011 Mar;116(6):1097-111. doi: 10.1111/j.1471-4159.2010.07165.x. Epub 2011 Jan 19.	J Neurochem. 2011	PubMed	citation	PMID:21198639	pubmed	21198639	create date:2011/01/05 | first author:Deb I
Dramatic increase in readthrough acetylcholinesterase in a cellular model of oxidative stress.	/pubmed/21198638	Härtl R, Gleinich A, Zimmermann M.	J Neurochem. 2011 Mar;116(6):1088-96. doi: 10.1111/j.1471-4159.2010.07164.x. Epub 2011 Jan 24.	J Neurochem. 2011	PubMed	citation	PMID:21198638	pubmed	21198638	create date:2011/01/05 | first author:Härtl R
p38 mitogen-activated protein kinase and PI3-kinase are involved in up-regulation of mu opioid receptor transcription induced by cycloheximide.	/pubmed/21198637	Kim do K, Hwang CK, Wagley Y, Law PY, Wei LN, Loh HH.	J Neurochem. 2011 Mar;116(6):1077-87. doi: 10.1111/j.1471-4159.2010.07163.x. Epub 2011 Jan 19.	J Neurochem. 2011	PubMed	citation	PMID:21198637	pubmed	21198637	create date:2011/01/05 | first author:Kim do K
Gadolinium-induced oxidative stress triggers endoplasmic reticulum stress in rat cortical neurons.	/pubmed/21198628	Xia Q, Feng X, Huang H, Du L, Yang X, Wang K.	J Neurochem. 2011 Apr;117(1):38-47. doi: 10.1111/j.1471-4159.2010.07162.x. Epub 2011 Feb 11.	J Neurochem. 2011	PubMed	citation	PMID:21198628	pubmed	21198628	create date:2011/01/05 | first author:Xia Q
Region-specific regulation of 5-HT1A receptor expression by Pet-1-dependent mechanisms in vivo.	/pubmed/21182526	Jacobsen KX, Czesak M, Deria M, Le François B, Albert PR.	J Neurochem. 2011 Mar;116(6):1066-76. doi: 10.1111/j.1471-4159.2010.07161.x. Epub 2011 Jan 24.	J Neurochem. 2011	PubMed	citation	PMID:21182526	pubmed	21182526	create date:2010/12/25 | first author:Jacobsen KX
Inhibition of cPLA2 activation by Ginkgo biloba extract protects spinal cord neurons from glutamate excitotoxicity and oxidative stress-induced cell death.	/pubmed/21182525	Zhao Z, Liu N, Huang J, Lu PH, Xu XM.	J Neurochem. 2011 Mar;116(6):1057-65. doi: 10.1111/j.1471-4159.2010.07160.x. Epub 2011 Jan 19.	J Neurochem. 2011	PubMed	citation	PMID:21182525	pubmed	21182525	create date:2010/12/25 | first author:Zhao Z
Characterization of the kynurenine pathway in NSC-34 cell line: implications for amyotrophic lateral sclerosis.	/pubmed/21182524	Chen Y, Brew BJ, Guillemin GJ.	J Neurochem. 2011 Sep;118(5):816-25. doi: 10.1111/j.1471-4159.2010.07159.x. Epub 2011 Jan 28.	J Neurochem. 2011	PubMed	citation	PMID:21182524	pubmed	21182524	create date:2010/12/25 | first author:Chen Y
Lithium rescues the impaired autophagy process in CbCln3(Δex7/8/Δex7/8) cerebellar cells and reduces neuronal vulnerability to cell death via IMPase inhibition.	/pubmed/21175620	Chang JW, Choi H, Cotman SL, Jung YK.	J Neurochem. 2011 Feb;116(4):659-68. doi: 10.1111/j.1471-4159.2010.07158.x. Epub 2011 Jan 19.	J Neurochem. 2011	PubMed	citation	PMID:21175620	pubmed	21175620	create date:2010/12/24 | first author:Chang JW
Understanding the pathogenesis of Alzheimer's disease: will RNA-Seq realize the promise of transcriptomics?	/pubmed/21175619	Sutherland GT, Janitz M, Kril JJ.	J Neurochem. 2011 Mar;116(6):937-46. doi: 10.1111/j.1471-4159.2010.07157.x. Epub 2011 Jan 19. Review.	J Neurochem. 2011	PubMed	citation	PMID:21175619	pubmed	21175619	create date:2010/12/24 | first author:Sutherland GT
Kindling alters neurosteroid-induced modulation of phasic and tonic GABAA receptor-mediated currents: role of phosphorylation.	/pubmed/21175618	Kia A, Ribeiro F, Nelson R, Gavrilovici C, Ferguson SS, Poulter MO.	J Neurochem. 2011 Mar;116(6):1043-56. doi: 10.1111/j.1471-4159.2010.07156.x. Epub 2011 Jan 19.	J Neurochem. 2011	PubMed	citation	PMID:21175618	pubmed	21175618	create date:2010/12/24 | first author:Kia A
Abnormal exocytotic release of glutamate in a mouse model of amyotrophic lateral sclerosis.	/pubmed/21175617	Milanese M, Zappettini S, Onofri F, Musazzi L, Tardito D, Bonifacino T, Messa M, Racagni G, Usai C, Benfenati F, Popoli M, Bonanno G.	J Neurochem. 2011 Mar;116(6):1028-42. doi: 10.1111/j.1471-4159.2010.07155.x. Epub 2011 Jan 20.	J Neurochem. 2011	PubMed	citation	PMID:21175617	pubmed	21175617	create date:2010/12/24 | first author:Milanese M
NPY promotes chemokinesis and neurogenesis in the rat subventricular zone.	/pubmed/21175616	Thiriet N, Agasse F, Nicoleau C, Guégan C, Vallette F, Cadet JL, Jaber M, Malva JO, Coronas V.	J Neurochem. 2011 Mar;116(6):1018-27. doi: 10.1111/j.1471-4159.2010.07154.x. Epub 2011 Jan 20.	J Neurochem. 2011	PubMed	citation	PMID:21175616	pubmed	21175616	create date:2010/12/24 | first author:Thiriet N
Neuronal activity regulates expression of tyrosine hydroxylase in adult mouse substantia nigra pars compacta neurons.	/pubmed/21166807	Aumann TD, Egan K, Lim J, Boon WC, Bye CR, Chua HK, Baban N, Parish CL, Bobrovskaya L, Dickson P, Horne MK.	J Neurochem. 2011 Feb;116(4):646-58. doi: 10.1111/j.1471-4159.2010.07151.x. Epub 2011 Jan 19.	J Neurochem. 2011	PubMed	citation	PMID:21166807	pubmed	21166807	create date:2010/12/21 | first author:Aumann TD
Methamphetamine-associated cleavage of the synaptic adhesion molecule intercellular adhesion molecule-5.	/pubmed/21166806	Conant K, Lonskaya I, Szklarczyk A, Krall C, Steiner J, Maguire-Zeiss K, Lim ST.	J Neurochem. 2011 Aug;118(4):521-32. doi: 10.1111/j.1471-4159.2010.07153.x. Epub 2011 Jan 19.	J Neurochem. 2011	PubMed	citation	PMID:21166806	pubmed	21166806	create date:2010/12/21 | first author:Conant K
Formaldehyde stimulates Mrp1-mediated glutathione deprivation of cultured astrocytes.	/pubmed/21166805	Tulpule K, Dringen R.	J Neurochem. 2011 Feb;116(4):626-35. doi: 10.1111/j.1471-4159.2010.07150.x. Epub 2011 Jan 19.	J Neurochem. 2011	PubMed	citation	PMID:21166805	pubmed	21166805	create date:2010/12/21 | first author:Tulpule K
Histone deacetylase inhibition decreases preference without affecting aversion for nicotine.	/pubmed/21166804	Pastor V, Host L, Zwiller J, Bernabeu R.	J Neurochem. 2011 Feb;116(4):636-45. doi: 10.1111/j.1471-4159.2010.07149.x. Epub 2011 Jan 19.	J Neurochem. 2011	PubMed	citation	PMID:21166804	pubmed	21166804	create date:2010/12/21 | first author:Pastor V
PACα--an optogenetic tool for in vivo manipulation of cellular cAMP levels, neurotransmitter release, and behavior in Caenorhabditis elegans.	/pubmed/21166803	Weissenberger S, Schultheis C, Liewald JF, Erbguth K, Nagel G, Gottschalk A.	J Neurochem. 2011 Feb;116(4):616-25. doi: 10.1111/j.1471-4159.2010.07148.x. Epub 2011 Jan 20.	J Neurochem. 2011	PubMed	citation	PMID:21166803	pubmed	21166803	create date:2010/12/21 | first author:Weissenberger S
Methamphetamine oxidatively damages parkin and decreases the activity of 26S proteasome in vivo.	/pubmed/21166679	Moszczynska A, Yamamoto BK.	J Neurochem. 2011 Mar;116(6):1005-17. doi: 10.1111/j.1471-4159.2010.07147.x. Epub 2011 Jan 19.	J Neurochem. 2011	PubMed	citation	PMID:21166679	pubmed	21166679	create date:2010/12/21 | first author:Moszczynska A
Activation of extracellular signal-regulated kinase signaling in the pedunculopontine tegmental cells is involved in the maintenance of sleep in rats.	/pubmed/21166678	Desarnaud F, Macone BW, Datta S.	J Neurochem. 2011 Feb;116(4):577-87. doi: 10.1111/j.1471-4159.2010.07146.x. Epub 2011 Jan 19.	J Neurochem. 2011	PubMed	citation	PMID:21166678	pubmed	21166678	create date:2010/12/21 | first author:Desarnaud F
Oxidative insults to neurons and synapse are prevented by aged garlic extract and S-allyl-L-cysteine treatment in the neuronal culture and APP-Tg mouse model.	/pubmed/21166677	Ray B, Chauhan NB, Lahiri DK.	J Neurochem. 2011 May;117(3):388-402. doi: 10.1111/j.1471-4159.2010.07145.x. Epub 2011 Mar 14.	J Neurochem. 2011	PubMed	citation	PMID:21166677	pubmed	21166677	create date:2010/12/21 | first author:Ray B
Activation of TRPV4 channels reduces migration of immortalized neuroendocrine cells.	/pubmed/21166676	Zaninetti R, Fornarelli A, Ciarletta M, Lim D, Caldarelli A, Pirali T, Cariboni A, Owsianik G, Nilius B, Canonico PL, Distasi C, Genazzani AA.	J Neurochem. 2011 Feb;116(4):606-15. doi: 10.1111/j.1471-4159.2010.07144.x. Epub 2011 Jan 19.	J Neurochem. 2011	PubMed	citation	PMID:21166676	pubmed	21166676	create date:2010/12/21 | first author:Zaninetti R
Induction of the unfolded protein response by α-synuclein in experimental models of Parkinson's disease.	/pubmed/21166675	Bellucci A, Navarria L, Zaltieri M, Falarti E, Bodei S, Sigala S, Battistin L, Spillantini M, Missale C, Spano P.	J Neurochem. 2011 Feb;116(4):588-605. doi: 10.1111/j.1471-4159.2010.07143.x. Epub 2011 Jan 19.	J Neurochem. 2011	PubMed	citation	PMID:21166675	pubmed	21166675	create date:2010/12/21 | first author:Bellucci A
Rapid endocytosis of interleukin-15 by cerebral endothelia.	/pubmed/21155807	Stone KP, Kastin AJ, Hsuchou H, Yu C, Pan W.	J Neurochem. 2011 Feb;116(4):544-53. doi: 10.1111/j.1471-4159.2010.07142.x. Epub 2011 Jan 19.	J Neurochem. 2011	PubMed	citation	PMID:21155807	pubmed	21155807	create date:2010/12/16 | first author:Stone KP
Neurexins, neuroligins and LRRTMs: synaptic adhesion getting fishy.	/pubmed/21155806	Wright GJ, Washbourne P.	J Neurochem. 2011 Jun;117(5):765-78. doi: 10.1111/j.1471-4159.2010.07141.x. Epub 2011 Jan 19. Review.	J Neurochem. 2011	PubMed	citation	PMID:21155806	pubmed	21155806	create date:2010/12/16 | first author:Wright GJ
PKCγ is required for ethanol-induced increases in GABA(A) receptor α4 subunit expression in cultured cerebral cortical neurons.	/pubmed/21155805	Werner DF, Kumar S, Criswell HE, Suryanarayanan A, Fetzer JA, Comerford CE, Morrow AL.	J Neurochem. 2011 Feb;116(4):554-63. doi: 10.1111/j.1471-4159.2010.07140.x. Epub 2011 Jan 19.	J Neurochem. 2011	PubMed	citation	PMID:21155805	pubmed	21155805	create date:2010/12/16 | first author:Werner DF
Epoxyeicosatrienoic acids enhance axonal growth in primary sensory and cortical neuronal cell cultures.	/pubmed/21155804	Abdu E, Bruun DA, Yang D, Yang J, Inceoglu B, Hammock BD, Alkayed NJ, Lein PJ.	J Neurochem. 2011 May;117(4):632-42. doi: 10.1111/j.1471-4159.2010.07139.x. Epub 2011 Jan 24.	J Neurochem. 2011	PubMed	citation	PMID:21155804	pubmed	21155804	create date:2010/12/16 | first author:Abdu E
Differential susceptibility of astrocytic and neuronal function to 3-chloropropanediol in the rat inferior colliculus.	/pubmed/21155803	Brown AM, Skamarauskas J, Lister T, Madjd A, Ray DE.	J Neurochem. 2011 Mar;116(6):996-1004. doi: 10.1111/j.1471-4159.2010.07138.x. Epub 2011 Jan 24.	J Neurochem. 2011	PubMed	citation	PMID:21155803	pubmed	21155803	create date:2010/12/16 | first author:Brown AM
β1-Adrenergic receptors activate two distinct signaling pathways in striatal neurons.	/pubmed/21143600	Meitzen J, Luoma JI, Stern CM, Mermelstein PG.	J Neurochem. 2011 Mar;116(6):984-95. doi: 10.1111/j.1471-4159.2010.07137.x. Epub 2011 Jan 19.	J Neurochem. 2011	PubMed	citation	PMID:21143600	pubmed	21143600	create date:2010/12/15 | first author:Meitzen J
Synergistic activity of interleukin-17 and tumor necrosis factor-α enhances oxidative stress-mediated oligodendrocyte apoptosis.	/pubmed/21143599	Paintlia MK, Paintlia AS, Singh AK, Singh I.	J Neurochem. 2011 Feb;116(4):508-21. doi: 10.1111/j.1471-4159.2010.07136.x. Epub 2011 Jan 19.	J Neurochem. 2011	PubMed	citation	PMID:21143599	pubmed	21143599	create date:2010/12/15 | first author:Paintlia MK
Differential effects of pro- and anti-inflammatory cytokines alone or in combinations on the metabolic profile of astrocytes.	/pubmed/21143598	Bélanger M, Allaman I, Magistretti PJ.	J Neurochem. 2011 Feb;116(4):564-76. doi: 10.1111/j.1471-4159.2010.07135.x. Epub 2011 Jan 19.	J Neurochem. 2011	PubMed	citation	PMID:21143598	pubmed	21143598	create date:2010/12/15 | first author:Bélanger M
Non-additive potentiation of glutamate release by phorbol esters and metabotropic mGlu7 receptor in cerebrocortical nerve terminals.	/pubmed/21143597	Martín R, Bartolomé-Martín D, Torres M, Sánchez-Prieto J.	J Neurochem. 2011 Feb;116(4):476-85. doi: 10.1111/j.1471-4159.2010.07134.x. Epub 2011 Jan 19.	J Neurochem. 2011	PubMed	citation	PMID:21143597	pubmed	21143597	create date:2010/12/15 | first author:Martín R
LTP in hippocampal neurons is associated with a CaMKII-mediated increase in GluA1 surface expression.	/pubmed/21143596	Appleby VJ, Corrêa SA, Duckworth JK, Nash JE, Noël J, Fitzjohn SM, Collingridge GL, Molnár E.	J Neurochem. 2011 Feb;116(4):530-43. doi: 10.1111/j.1471-4159.2010.07133.x. Epub 2011 Jan 19.	J Neurochem. 2011	PubMed	citation	PMID:21143596	pubmed	21143596	create date:2010/12/15 | first author:Appleby VJ
Title	URL	Description	Details	ShortDetails	Resource	Type	Identifiers	Db	EntrezUID	Properties
The relevance of iron in the pathogenesis of Parkinson's disease.	/pubmed/21138437	Sian-Hülsmann J, Mandel S, Youdim MB, Riederer P.	J Neurochem. 2011 Sep;118(6):939-57. doi: 10.1111/j.1471-4159.2010.07132.x. Epub 2011 Jan 31. Review.	J Neurochem. 2011	PubMed	citation	PMID:21138437	pubmed	21138437	create date:2010/12/09 | first author:Sian-Hülsmann J
Wnt signaling pathway overcomes the disruption of neuronal differentiation of neural progenitor cells induced by oligomeric amyloid β-peptide.	/pubmed/21138436	Shruster A, Eldar-Finkelman H, Melamed E, Offen D.	J Neurochem. 2011 Feb;116(4):522-9. doi: 10.1111/j.1471-4159.2010.07131.x. Epub 2011 Jan 24.	J Neurochem. 2011	PubMed	citation	PMID:21138436	pubmed	21138436	create date:2010/12/09 | first author:Shruster A
Deficiency of prohormone convertase dPC2 (AMONTILLADO) results in impaired production of bioactive neuropeptide hormones in Drosophila.	/pubmed/21138435	Wegener C, Herbert H, Kahnt J, Bender M, Rhea JM.	J Neurochem. 2011 Aug;118(4):581-95. doi: 10.1111/j.1471-4159.2010.07130.x. Epub 2011 Jan 19.	J Neurochem. 2011	PubMed	citation	PMID:21138435	pubmed	21138435	create date:2010/12/09 | first author:Wegener C
The identification of N-glycosylated residues of the human 5-HT3B receptor subunit: importance for cell membrane expression.	/pubmed/21138434	Massoura AN, Dover TJ, Newman AS, Barnes NM.	J Neurochem. 2011 Mar;116(6):975-83. doi: 10.1111/j.1471-4159.2010.07129.x. Epub 2011 Jan 19.	J Neurochem. 2011	PubMed	citation	PMID:21138434	pubmed	21138434	create date:2010/12/09 | first author:Massoura AN
Glial cell line-derived neurotrophic factor receptor-α1 expressed in striatum in trans regulates development and injury response of dopamine neurons of the substantia nigra.	/pubmed/21133924	Kholodilov N, Kim SR, Yarygina O, Kareva T, Cho JW, Baohan A, Burke RE.	J Neurochem. 2011 Feb;116(4):486-98. doi: 10.1111/j.1471-4159.2010.07128.x. Epub 2011 Jan 19.	J Neurochem. 2011	PubMed	citation	PMID:21133924	pubmed	21133924	create date:2010/12/08 | first author:Kholodilov N
Exacerbated brain damage, edema and inflammation in type-2 diabetic mice subjected to focal ischemia.	/pubmed/21133923	Tureyen K, Bowen K, Liang J, Dempsey RJ, Vemuganti R.	J Neurochem. 2011 Feb;116(4):499-507. doi: 10.1111/j.1471-4159.2010.07127.x. Epub 2011 Jan 25.	J Neurochem. 2011	PubMed	citation	PMID:21133923	pubmed	21133923	create date:2010/12/08 | first author:Tureyen K
Mining Affymetrix microarray data for long non-coding RNAs: altered expression in the nucleus accumbens of heroin abusers.	/pubmed/21128942	Michelhaugh SK, Lipovich L, Blythe J, Jia H, Kapatos G, Bannon MJ.	J Neurochem. 2011 Feb;116(3):459-66. doi: 10.1111/j.1471-4159.2010.07126.x. Epub 2010 Dec 22.	J Neurochem. 2011	PubMed	citation	PMID:21128942	pubmed	21128942	create date:2010/12/07 | first author:Michelhaugh SK
Inhibition of dopamine uptake by D2 antagonists: an in vivo study.	/pubmed/21128941	Benoit-Marand M, Ballion B, Borrelli E, Boraud T, Gonon F.	J Neurochem. 2011 Feb;116(3):449-58. doi: 10.1111/j.1471-4159.2010.07125.x. Epub 2010 Dec 22.	J Neurochem. 2011	PubMed	citation	PMID:21128941	pubmed	21128941	create date:2010/12/07 | first author:Benoit-Marand M
Fas ligation and tumor necrosis factor α activation of murine astrocytes promote heat shock factor-1 activation and heat shock protein expression leading to chemokine induction and cell survival.	/pubmed/21114495	Choi K, Ni L, Jonakait GM.	J Neurochem. 2011 Feb;116(3):438-48. doi: 10.1111/j.1471-4159.2010.07124.x. Epub 2010 Dec 22.	J Neurochem. 2011	PubMed	citation	PMID:21114495	pubmed	21114495	create date:2010/12/01 | first author:Choi K
Tryptophan hydroxylase 2 aggregates through disulfide cross-linking upon oxidation: possible link to serotonin deficits and non-motor symptoms in Parkinson's disease.	/pubmed/21105877	Kuhn DM, Sykes CE, Geddes TJ, Jaunarajs KL, Bishop C.	J Neurochem. 2011 Feb;116(3):426-37. doi: 10.1111/j.1471-4159.2010.07123.x. Epub 2010 Dec 13.	J Neurochem. 2011	PubMed	citation	PMID:21105877	pubmed	21105877	create date:2010/11/26 | first author:Kuhn DM
Rescue of gene expression by modified REST decoy oligonucleotides in a cellular model of Huntington's disease.	/pubmed/21105876	Soldati C, Bithell A, Conforti P, Cattaneo E, Buckley NJ.	J Neurochem. 2011 Feb;116(3):415-25. doi: 10.1111/j.1471-4159.2010.07122.x. Epub 2010 Dec 13.	J Neurochem. 2011	PubMed	citation	PMID:21105876	pubmed	21105876	create date:2010/11/26 | first author:Soldati C
Chemokine CCL2 modulation of neuronal excitability and synaptic transmission in rat hippocampal slices.	/pubmed/21105875	Zhou Y, Tang H, Liu J, Dong J, Xiong H.	J Neurochem. 2011 Feb;116(3):406-14. doi: 10.1111/j.1471-4159.2010.07121.x. Epub 2010 Dec 13.	J Neurochem. 2011	PubMed	citation	PMID:21105875	pubmed	21105875	create date:2010/11/26 | first author:Zhou Y
Stress-induced expression of the p75 neurotrophin receptor is regulated by O-GlcNAcylation of the Sp1 transcription factor.	/pubmed/21105874	Kommaddi RP, Dickson KM, Barker PA.	J Neurochem. 2011 Feb;116(3):396-405. doi: 10.1111/j.1471-4159.2010.07120.x. Epub 2010 Dec 13.	J Neurochem. 2011	PubMed	citation	PMID:21105874	pubmed	21105874	create date:2010/11/26 | first author:Kommaddi RP
Climbing fiber-evoked Purkinje cell discharge reduces expression of GABA(A) receptor-associated protein and decreases its interaction with GABA(A) receptors.	/pubmed/21105873	Qian Z, Yakhnitsa V, Barmack NH.	J Neurochem. 2011 Apr;117(2):197-208. doi: 10.1111/j.1471-4159.2010.07119.x. Epub 2011 Mar 8.	J Neurochem. 2011	PubMed	citation	PMID:21105873	pubmed	21105873	create date:2010/11/26 | first author:Qian Z
Presenilin-1 but not amyloid precursor protein mutations present in mouse models of Alzheimer's disease attenuate the response of cultured cells to γ-secretase modulators regardless of their potency and structure.	/pubmed/21091478	Hahn S, Brüning T, Ness J, Czirr E, Baches S, Gijsen H, Korth C, Pietrzik CU, Bulic B, Weggen S.	J Neurochem. 2011 Feb;116(3):385-95. doi: 10.1111/j.1471-4159.2010.07118.x. Epub 2010 Dec 13.	J Neurochem. 2011	PubMed	citation	PMID:21091478	pubmed	21091478	create date:2010/11/26 | first author:Hahn S
Distribution of stomatin expressing in the central nervous system and its up-regulation in cerebral cortex of rat by hypoxia.	/pubmed/21091477	Wang Y, Cao D, Chen J, Liu A, Yu Q, Song X, Xiang Z, Lu J.	J Neurochem. 2011 Feb;116(3):374-84. doi: 10.1111/j.1471-4159.2010.07117.x. Epub 2010 Dec 13.	J Neurochem. 2011	PubMed	citation	PMID:21091477	pubmed	21091477	create date:2010/11/26 | first author:Wang Y
Rapid de-esterification and loss of eicosapentaenoic acid from rat brain phospholipids: an intracerebroventricular study.	/pubmed/21091476	Chen CT, Liu Z, Bazinet RP.	J Neurochem. 2011 Feb;116(3):363-73. doi: 10.1111/j.1471-4159.2010.07116.x. Epub 2010 Dec 22.	J Neurochem. 2011	PubMed	citation	PMID:21091476	pubmed	21091476	create date:2010/11/26 | first author:Chen CT
Mammalian retinal horizontal cells are unconventional GABAergic neurons.	/pubmed/21091475	Deniz S, Wersinger E, Schwab Y, Mura C, Erdelyi F, Szabó G, Rendon A, Sahel JA, Picaud S, Roux MJ.	J Neurochem. 2011 Feb;116(3):350-62. doi: 10.1111/j.1471-4159.2010.07114.x. Epub 2010 Dec 13.	J Neurochem. 2011	PubMed	citation	PMID:21091475	pubmed	21091475	create date:2010/11/26 | first author:Deniz S
A simple cell based assay to measure Parkin activity.	/pubmed/21091474	Morrison E, Thompson J, Williamson SJ, Cheetham ME, Robinson PA.	J Neurochem. 2011 Feb;116(3):342-9. doi: 10.1111/j.1471-4159.2010.07113.x. Epub 2010 Dec 13.	J Neurochem. 2011	PubMed	citation	PMID:21091474	pubmed	21091474	create date:2010/11/26 | first author:Morrison E
A neuroprotective role for angiogenin in models of Parkinson's disease.	/pubmed/21091473	Steidinger TU, Standaert DG, Yacoubian TA.	J Neurochem. 2011 Feb;116(3):334-41. doi: 10.1111/j.1471-4159.2010.07112.x. Epub 2010 Dec 22.	J Neurochem. 2011	PubMed	citation	PMID:21091473	pubmed	21091473	create date:2010/11/26 | first author:Steidinger TU
Inhibition of spontaneous network activity in neonatal hippocampal slices by energy substrates is not correlated with intracellular acidification.	/pubmed/21083663	Mukhtarov M, Ivanov A, Zilberter Y, Bregestovski P.	J Neurochem. 2011 Jan;116(2):316-21. doi: 10.1111/j.1471-4159.2010.07111.x.	J Neurochem. 2011	PubMed	citation	PMID:21083663	pubmed	21083663	create date:2010/11/19 | first author:Mukhtarov M
The role of myosin V in exocytosis and synaptic plasticity.	/pubmed/21077886	Rudolf R, Bittins CM, Gerdes HH.	J Neurochem. 2011 Jan;116(2):177-91. doi: 10.1111/j.1471-4159.2010.07110.x. Review.	J Neurochem. 2011	PubMed	citation	PMID:21077886	pubmed	21077886	create date:2010/11/17 | first author:Rudolf R
The emerging role of trace amine-associated receptor 1 in the functional regulation of monoamine transporters and dopaminergic activity.	/pubmed/21073468	Miller GM.	J Neurochem. 2011 Jan;116(2):164-76. doi: 10.1111/j.1471-4159.2010.07109.x. Review.	J Neurochem. 2011	PubMed	citation	PMID:21073468	pubmed	21073468	create date:2010/11/16 | first author:Miller GM
The immediately releasable vesicle pool: highly coupled secretion in chromaffin and other neuroendocrine cells.	/pubmed/21073467	Alvarez YD, Marengo FD.	J Neurochem. 2011 Jan;116(2):155-63. doi: 10.1111/j.1471-4159.2010.07108.x. Review.	J Neurochem. 2011	PubMed	citation	PMID:21073467	pubmed	21073467	create date:2010/11/16 | first author:Alvarez YD
Regulation of dopaminergic neuron firing by heterogeneous dopamine autoreceptors in the substantia nigra pars compacta.	/pubmed/21073466	Jang JY, Jang M, Kim SH, Um KB, Kang YK, Kim HJ, Chung S, Park MK.	J Neurochem. 2011 Mar;116(6):966-74. doi: 10.1111/j.1471-4159.2010.07107.x. Epub 2011 Feb 9.	J Neurochem. 2011	PubMed	citation	PMID:21073466	pubmed	21073466	create date:2010/11/16 | first author:Jang JY
Insight into the mode of action of the LRRK2 Y1699C pathogenic mutant.	/pubmed/21073465	Daniëls V, Vancraenenbroeck R, Law BM, Greggio E, Lobbestael E, Gao F, De Maeyer M, Cookson MR, Harvey K, Baekelandt V, Taymans JM.	J Neurochem. 2011 Jan;116(2):304-15. doi: 10.1111/j.1471-4159.2010.07105.x.	J Neurochem. 2011	PubMed	citation	PMID:21073465	pubmed	21073465	create date:2010/11/16 | first author:Daniëls V
Density and function of central serotonin (5-HT) transporters, 5-HT1A and 5-HT2A receptors, and effects of their targeting on BTBR T+tf/J mouse social behavior.	/pubmed/21070242	Gould GG, Hensler JG, Burke TF, Benno RH, Onaivi ES, Daws LC.	J Neurochem. 2011 Jan;116(2):291-303. doi: 10.1111/j.1471-4159.2010.07104.x. Epub 2010 Dec 2.	J Neurochem. 2011	PubMed	citation	PMID:21070242	pubmed	21070242	create date:2010/11/13 | first author:Gould GG
Cold pre-conditioning neuroprotection depends on TNF-α and is enhanced by blockade of interleukin-11.	/pubmed/21070241	Mitchell HM, White DM, Domowicz MS, Kraig RP.	J Neurochem. 2011 Apr;117(2):187-96. doi: 10.1111/j.1471-4159.2010.07103.x. Epub 2010 Dec 1.	J Neurochem. 2011	PubMed	citation	PMID:21070241	pubmed	21070241	create date:2010/11/13 | first author:Mitchell HM
Protein kinase C activity regulates D-serine availability in the brain.	/pubmed/21070240	Vargas-Lopes C, Madeira C, Kahn SA, Albino do Couto I, Bado P, Houzel JC, De Miranda J, de Freitas MS, Ferreira ST, Panizzutti R.	J Neurochem. 2011 Jan;116(2):281-90. doi: 10.1111/j.1471-4159.2010.07102.x.	J Neurochem. 2011	PubMed	citation	PMID:21070240	pubmed	21070240	create date:2010/11/13 | first author:Vargas-Lopes C
Chromosome conformation capture of transcriptional interactions between cytochrome c oxidase genes and genes of glutamatergic synaptic transmission in neurons.	/pubmed/21064266	Dhar SS, Wong-Riley MT.	J Neurochem. 2010 Nov;115(3):676-83.	J Neurochem. 2010	PubMed	citation	PMID:21064266	pubmed	21064266	create date:2010/11/11 | first author:Dhar SS
Pre-synaptic adenosine A2A receptors control cannabinoid CB1 receptor-mediated inhibition of striatal glutamatergic neurotransmission.	/pubmed/21062287	Martire A, Tebano MT, Chiodi V, Ferreira SG, Cunha RA, Köfalvi A, Popoli P.	J Neurochem. 2011 Jan;116(2):273-80. doi: 10.1111/j.1471-4159.2010.07101.x. Epub 2010 Dec 2.	J Neurochem. 2011	PubMed	citation	PMID:21062287	pubmed	21062287	create date:2010/11/11 | first author:Martire A
The time course of adenosine, nitric oxide (NO) and inducible NO synthase changes in the brain with sleep loss and their role in the non-rapid eye movement sleep homeostatic cascade.	/pubmed/21062286	Kalinchuk AV, McCarley RW, Porkka-Heiskanen T, Basheer R.	J Neurochem. 2011 Jan;116(2):260-72. doi: 10.1111/j.1471-4159.2010.07100.x. Epub 2010 Dec 2.	J Neurochem. 2011	PubMed	citation	PMID:21062286	pubmed	21062286	create date:2010/11/11 | first author:Kalinchuk AV
Regulation of TDP-43 aggregation by phosphorylation and p62/SQSTM1.	/pubmed/21062285	Brady OA, Meng P, Zheng Y, Mao Y, Hu F.	J Neurochem. 2011 Jan;116(2):248-59. doi: 10.1111/j.1471-4159.2010.07098.x. Epub 2010 Dec 2.	J Neurochem. 2011	PubMed	citation	PMID:21062285	pubmed	21062285	create date:2010/11/11 | first author:Brady OA
In vivo regulation of amyloid precursor protein neuronal splicing by microRNAs.	/pubmed/21062284	Smith P, Al Hashimi A, Girard J, Delay C, Hébert SS.	J Neurochem. 2011 Jan;116(2):240-7. doi: 10.1111/j.1471-4159.2010.07097.x. Epub 2010 Dec 2.	J Neurochem. 2011	PubMed	citation	PMID:21062284	pubmed	21062284	create date:2010/11/11 | first author:Smith P
Developmental regulation of neuronal survival by adenosine in the in vitro and in vivo avian retina depends on a shift of signaling pathways leading to CREB phosphorylation or dephosphorylation.	/pubmed/21054391	Socodato R, Brito R, Calaza KC, Paes-de-Carvalho R.	J Neurochem. 2011 Jan;116(2):227-39. doi: 10.1111/j.1471-4159.2010.07096.x. Epub 2010 Dec 2.	J Neurochem. 2011	PubMed	citation	PMID:21054391	pubmed	21054391	create date:2010/11/09 | first author:Socodato R
Galectin-1 attenuates astrogliosis-associated injuries and improves recovery of rats following focal cerebral ischemia.	/pubmed/21054390	Qu WS, Wang YH, Ma JF, Tian DS, Zhang Q, Pan DJ, Yu ZY, Xie MJ, Wang JP, Wang W.	J Neurochem. 2011 Jan;116(2):217-26. doi: 10.1111/j.1471-4159.2010.07095.x. Epub 2010 Dec 2.	J Neurochem. 2011	PubMed	citation	PMID:21054390	pubmed	21054390	create date:2010/11/09 | first author:Qu WS
Constituents of bile, bilirubin and TUDCA, protect against oxidative stress-induced retinal degeneration.	/pubmed/21054389	Oveson BC, Iwase T, Hackett SF, Lee SY, Usui S, Sedlak TW, Snyder SH, Campochiaro PA, Sung JU.	J Neurochem. 2011 Jan;116(1):144-53. doi: 10.1111/j.1471-4159.2010.07092.x. Epub 2010 Dec 2.	J Neurochem. 2011	PubMed	citation	PMID:21054389	pubmed	21054389	create date:2010/11/09 | first author:Oveson BC
β-Dicarbonyl enolates: a new class of neuroprotectants.	/pubmed/21054388	LoPachin RM, Gavin T, Geohagen BC, Zhang L, Casper D, Lekhraj R, Barber DS.	J Neurochem. 2011 Jan;116(1):132-43. doi: 10.1111/j.1471-4159.2010.07091.x. Epub 2010 Dec 2.	J Neurochem. 2011	PubMed	citation	PMID:21054388	pubmed	21054388	create date:2010/11/09 | first author:LoPachin RM
Delayed treatment with a novel neurotrophic compound reduces behavioral deficits in rabbit ischemic stroke.	/pubmed/21054387	Lapchak PA, Schubert DR, Maher PA.	J Neurochem. 2011 Jan;116(1):122-31. doi: 10.1111/j.1471-4159.2010.07090.x. Epub 2010 Dec 2.	J Neurochem. 2011	PubMed	citation	PMID:21054387	pubmed	21054387	create date:2010/11/09 | first author:Lapchak PA
Different roles attributed to Cav1 channel subtypes in spontaneous action potential firing and fine tuning of exocytosis in mouse chromaffin cells.	/pubmed/21054386	Pérez-Alvarez A, Hernández-Vivanco A, Caba-González JC, Albillos A.	J Neurochem. 2011 Jan;116(1):105-21. doi: 10.1111/j.1471-4159.2010.07089.x. Epub 2010 Dec 2.	J Neurochem. 2011	PubMed	citation	PMID:21054386	pubmed	21054386	create date:2010/11/09 | first author:Pérez-Alvarez A
cAMP-dependent protein kinase activated Fyn in spinal dorsal horn to regulate NMDA receptor function during inflammatory pain.	/pubmed/21054385	Yang HB, Yang X, Cao J, Li S, Liu YN, Suo ZW, Cui HB, Guo Z, Hu XD.	J Neurochem. 2011 Jan;116(1):93-104. doi: 10.1111/j.1471-4159.2010.07088.x. Epub 2010 Dec 2.	J Neurochem. 2011	PubMed	citation	PMID:21054385	pubmed	21054385	create date:2010/11/09 | first author:Yang HB
Induction of Alzheimer's-like changes in brain of mice expressing mutant APP fed excess methionine.	/pubmed/21054384	McCampbell A, Wessner K, Marlatt MW, Wolffe C, Toolan D, Podtelezhnikov A, Yeh S, Zhang R, Szczerba P, Tanis KQ, Majercak J, Ray WJ, Savage M.	J Neurochem. 2011 Jan;116(1):82-92. doi: 10.1111/j.1471-4159.2010.07087.x. Epub 2010 Dec 2.	J Neurochem. 2011	PubMed	citation	PMID:21054384	pubmed	21054384	create date:2010/11/09 | first author:McCampbell A
Polypyrimidine tract-binding protein 1 regulates the alternative splicing of dopamine receptor D(2).	/pubmed/21054383	Sasabe T, Futai E, Ishiura S.	J Neurochem. 2011 Jan;116(1):76-81. doi: 10.1111/j.1471-4159.2010.07086.x. Epub 2010 Dec 2.	J Neurochem. 2011	PubMed	citation	PMID:21054383	pubmed	21054383	create date:2010/11/09 | first author:Sasabe T
Agmatine effects on mitochondrial membrane potential andNF-κB activation protect against rotenone-induced cell damage in human neuronal-like SH-SY5Y cells.	/pubmed/21044082	Condello S, Currò M, Ferlazzo N, Caccamo D, Satriano J, Ientile R.	J Neurochem. 2011 Jan;116(1):67-75. doi: 10.1111/j.1471-4159.2010.07085.x. Epub 2010 Dec 2.	J Neurochem. 2011	PubMed	citation	PMID:21044082	pubmed	21044082	create date:2010/11/04 | first author:Condello S
Astrocytes promote TNF-mediated toxicity to oligodendrocyte precursors.	/pubmed/21044081	Kim S, Steelman AJ, Koito H, Li J.	J Neurochem. 2011 Jan;116(1):53-66. doi: 10.1111/j.1471-4159.2010.07084.x. Epub 2010 Dec 2.	J Neurochem. 2011	PubMed	citation	PMID:21044081	pubmed	21044081	create date:2010/11/04 | first author:Kim S
Restraint stress increases neuroinflammation independently of amyloid β levels in amyloid precursor protein/PS1 transgenic mice.	/pubmed/21044080	Perez Nievas BG, Hammerschmidt T, Kummer MP, Terwel D, Leza JC, Heneka MT.	J Neurochem. 2011 Jan;116(1):43-52. doi: 10.1111/j.1471-4159.2010.07083.x. Epub 2010 Dec 2.	J Neurochem. 2011	PubMed	citation	PMID:21044080	pubmed	21044080	create date:2010/11/04 | first author:Perez Nievas BG
Role of matrix metalloproteinase-3 in neurodegeneration.	/pubmed/21044079	Kim EM, Hwang O.	J Neurochem. 2011 Jan;116(1):22-32. doi: 10.1111/j.1471-4159.2010.07082.x. Epub 2010 Dec 2. Review.	J Neurochem. 2011	PubMed	citation	PMID:21044079	pubmed	21044079	create date:2010/11/04 | first author:Kim EM
Alpha-secretase in Alzheimer's disease: molecular identity, regulation and therapeutic potential.	/pubmed/21044078	Lichtenthaler SF.	J Neurochem. 2011 Jan;116(1):10-21. doi: 10.1111/j.1471-4159.2010.07081.x. Epub 2010 Dec 2. Review.	J Neurochem. 2011	PubMed	citation	PMID:21044078	pubmed	21044078	create date:2010/11/04 | first author:Lichtenthaler SF
CREB: a multifaceted regulator of neuronal plasticity and protection.	/pubmed/21044077	Sakamoto K, Karelina K, Obrietan K.	J Neurochem. 2011 Jan;116(1):1-9. doi: 10.1111/j.1471-4159.2010.07080.x. Epub 2010 Dec 2. Review.	J Neurochem. 2011	PubMed	citation	PMID:21044077	pubmed	21044077	create date:2010/11/04 | first author:Sakamoto K
A novel trimeric peptide, Neuropep-1-stimulating brain-derived neurotrophic factor expression in rat brain improves spatial learning and memory as measured by the Y-maze and Morris water maze.	/pubmed/21044076	Shin MK, Kim HG, Kim KL.	J Neurochem. 2011 Jan;116(2):205-16. doi: 10.1111/j.1471-4159.2010.07078.x.	J Neurochem. 2011	PubMed	citation	PMID:21044076	pubmed	21044076	create date:2010/11/04 | first author:Shin MK
Title	URL	Description	Details	ShortDetails	Resource	Type	Identifiers	Db	EntrezUID	Properties
Regulation and role of cyclin-dependent kinase activity in neuronal survival and death.	/pubmed/21044075	Hisanaga S, Endo R.	J Neurochem. 2010 Dec;115(6):1309-21. doi: 10.1111/j.1471-4159.2010.07050.x. Epub 2010 Nov 4. Review.	J Neurochem. 2010	PubMed	citation	PMID:21044075	pubmed	21044075	create date:2010/11/04 | first author:Hisanaga S
Regulation of protein phosphatase 2A methylation by LCMT1 and PME-1 plays a critical role in differentiation of neuroblastoma cells.	/pubmed/21044074	Sontag JM, Nunbhakdi-Craig V, Mitterhuber M, Ogris E, Sontag E.	J Neurochem. 2010 Dec;115(6):1455-65. doi: 10.1111/j.1471-4159.2010.07049.x. Epub 2010 Nov 4.	J Neurochem. 2010	PubMed	citation	PMID:21044074	pubmed	21044074	create date:2010/11/04 | first author:Sontag JM
Neuronal hyperexcitability and seizures are associated with changes in glial-neuronal interactions in the hippocampus of a mouse model of epilepsy with mental retardation.	/pubmed/21044073	Melø T, Bigini P, Sonnewald U, Balosso S, Cagnotto A, Barbera S, Uboldi S, Vezzani A, Mennini T.	J Neurochem. 2010 Dec;115(6):1445-54. doi: 10.1111/j.1471-4159.2010.07048.x. Epub 2010 Nov 19.	J Neurochem. 2010	PubMed	citation	PMID:21044073	pubmed	21044073	create date:2010/11/04 | first author:Melø T
CSF transthyretin neuroprotection in a mouse model of brain ischemia.	/pubmed/21044072	Santos SD, Lambertsen KL, Clausen BH, Akinc A, Alvarez R, Finsen B, Saraiva MJ.	J Neurochem. 2010 Dec;115(6):1434-44. doi: 10.1111/j.1471-4159.2010.07047.x. Epub 2010 Nov 11.	J Neurochem. 2010	PubMed	citation	PMID:21044072	pubmed	21044072	create date:2010/11/04 | first author:Santos SD
Interferon-β induces apoptosis in human SH-SY5Y neuroblastoma cells through activation of JAK-STAT signaling and down-regulation of PI3K/Akt pathway.	/pubmed/21044071	Dedoni S, Olianas MC, Onali P.	J Neurochem. 2010 Dec;115(6):1421-33. doi: 10.1111/j.1471-4159.2010.07046.x. Epub 2010 Nov 11.	J Neurochem. 2010	PubMed	citation	PMID:21044071	pubmed	21044071	create date:2010/11/04 | first author:Dedoni S
Locus-wide identification of Egr2/Krox20 regulatory targets in myelin genes.	/pubmed/21044070	Jang SW, Srinivasan R, Jones EA, Sun G, Keles S, Krueger C, Chang LW, Nagarajan R, Svaren J.	J Neurochem. 2010 Dec;115(6):1409-20. doi: 10.1111/j.1471-4159.2010.07045.x. Epub 2010 Nov 4.	J Neurochem. 2010	PubMed	citation	PMID:21044070	pubmed	21044070	create date:2010/11/04 | first author:Jang SW
Phosphorylation of APP-CTF-AICD domains and interaction with adaptor proteins: signal transduction and/or transcriptional role--relevance for Alzheimer pathology.	/pubmed/21039524	Schettini G, Govoni S, Racchi M, Rodriguez G.	J Neurochem. 2010 Dec;115(6):1299-308. doi: 10.1111/j.1471-4159.2010.07044.x. Epub 2010 Nov 4. Review.	J Neurochem. 2010	PubMed	citation	PMID:21039524	pubmed	21039524	create date:2010/11/03 | first author:Schettini G
GAD65 is essential for synthesis of GABA destined for tonic inhibition regulating epileptiform activity.	/pubmed/21039523	Walls AB, Nilsen LH, Eyjolfsson EM, Vestergaard HT, Hansen SL, Schousboe A, Sonnewald U, Waagepetersen HS.	J Neurochem. 2010 Dec;115(6):1398-408. doi: 10.1111/j.1471-4159.2010.07043.x. Epub 2010 Nov 4.	J Neurochem. 2010	PubMed	citation	PMID:21039523	pubmed	21039523	create date:2010/11/03 | first author:Walls AB
Synergistic effects of environmental risk factors and gene mutations in Parkinson's disease accelerate age-related neurodegeneration.	/pubmed/21039522	Peng J, Oo ML, Andersen JK.	J Neurochem. 2010 Dec;115(6):1363-73. doi: 10.1111/j.1471-4159.2010.07036.x. Epub 2010 Nov 4.	J Neurochem. 2010	PubMed	citation	PMID:21039522	pubmed	21039522	create date:2010/11/03 | first author:Peng J
PACAP-regulated phenylethanolamine N-methyltransferase gene expression.	/pubmed/21039521	Tai TC, Wong-Faull DC, Claycomb R, Aborn JL, Wong DL.	J Neurochem. 2010 Dec;115(5):1195-205. doi: 10.1111/j.1471-4159.2010.07005.x. Epub 2010 Oct 12.	J Neurochem. 2010	PubMed	citation	PMID:21039521	pubmed	21039521	create date:2010/11/03 | first author:Tai TC
Astrocytes in injury states rapidly produce anti-inflammatory factors and attenuate microglial inflammatory responses.	/pubmed/21039520	Kim JH, Min KJ, Seol W, Jou I, Joe EH.	J Neurochem. 2010 Dec;115(5):1161-71. doi: 10.1111/j.1471-4159.2010.07004.x. Epub 2010 Oct 12.	J Neurochem. 2010	PubMed	citation	PMID:21039520	pubmed	21039520	create date:2010/11/03 | first author:Kim JH
Pre-clinical systematic review.	/pubmed/21038509	Murphy SP, Murphy AN.	J Neurochem. 2010 Nov;115(4):805. No abstract available.	J Neurochem. 2010	PubMed	citation	PMID:21038509	pubmed	21038509	create date:2010/11/03 | first author:Murphy SP
NR2B-NMDA receptor mediated modulation of the tyrosine phosphatase STEP regulates glutamate induced neuronal cell death.	/pubmed/21029094	Poddar R, Deb I, Mukherjee S, Paul S.	J Neurochem. 2010 Dec;115(6):1350-62. doi: 10.1111/j.1471-4159.2010.07035.x. Epub 2010 Nov 2.	J Neurochem. 2010	PubMed	citation	PMID:21029094	pubmed	21029094	create date:2010/10/30 | first author:Poddar R
Regulation of amino acid/carnitine transporter B 0,+ (ATB 0,+) in astrocytes by protein kinase C: independent effects on raft and non-raft transporter subpopulations.	/pubmed/20977479	Samluk Ł, Czeredys M, Nałęcz KA.	J Neurochem. 2010 Dec;115(6):1386-97. doi: 10.1111/j.1471-4159.2010.07040.x. Epub 2010 Oct 26.	J Neurochem. 2010	PubMed	citation	PMID:20977479	pubmed	20977479	create date:2010/10/28 | first author:Samluk Ł
Analysis of strain-dependent prepulse inhibition points to a role for Shmt1 (SHMT1) in mice and in schizophrenia.	/pubmed/20977478	Maekawa M, Ohnishi T, Hashimoto K, Watanabe A, Iwayama Y, Ohba H, Hattori E, Yamada K, Yoshikawa T.	J Neurochem. 2010 Dec;115(6):1374-85. doi: 10.1111/j.1471-4159.2010.07039.x. Epub 2010 Oct 26.	J Neurochem. 2010	PubMed	citation	PMID:20977478	pubmed	20977478	create date:2010/10/28 | first author:Maekawa M
Progesterone inhibits estrogen-mediated neuroprotection against excitotoxicity by down-regulating estrogen receptor-β.	/pubmed/20977477	Aguirre C, Jayaraman A, Pike C, Baudry M.	J Neurochem. 2010 Dec;115(5):1277-87. doi: 10.1111/j.1471-4159.2010.07038.x. Epub 2010 Oct 26.	J Neurochem. 2010	PubMed	citation	PMID:20977477	pubmed	20977477	create date:2010/10/28 | first author:Aguirre C
Role of astrocytic leptin receptor subtypes on leptin permeation across hCMEC/D3 human brain endothelial cells.	/pubmed/20977476	Hsuchou H, Kastin AJ, Tu H, Joan Abbott N, Couraud PO, Pan W.	J Neurochem. 2010 Dec;115(5):1288-98. doi: 10.1111/j.1471-4159.2010.07028.x. Epub 2010 Oct 26.	J Neurochem. 2010	PubMed	citation	PMID:20977476	pubmed	20977476	create date:2010/10/28 | first author:Hsuchou H
AMPA receptor mediated D-serine release from retinal glial cells.	/pubmed/20969576	Sullivan SJ, Miller RF.	J Neurochem. 2010 Dec;115(6):1681-9. doi: 10.1111/j.1471-4159.2010.07077.x. Epub 2010 Nov 19.	J Neurochem. 2010	PubMed	citation	PMID:20969576	pubmed	20969576	create date:2010/10/26 | first author:Sullivan SJ
Anti-inflammatory mechanism of ginsenoside Rh1 in lipopolysaccharide-stimulated microglia: critical role of the protein kinase A pathway and hemeoxygenase-1 expression.	/pubmed/20969575	Jung JS, Shin JA, Park EM, Lee JE, Kang YS, Min SW, Kim DH, Hyun JW, Shin CY, Kim HS.	J Neurochem. 2010 Dec;115(6):1668-80. doi: 10.1111/j.1471-4159.2010.07075.x. Epub 2010 Nov 19.	J Neurochem. 2010	PubMed	citation	PMID:20969575	pubmed	20969575	create date:2010/10/26 | first author:Jung JS
Constitutive phosphorylation by protein kinase C regulates D1 dopamine receptor signaling.	/pubmed/20969574	Rankin ML, Sibley DR.	J Neurochem. 2010 Dec;115(6):1655-67. doi: 10.1111/j.1471-4159.2010.07074.x. Epub 2010 Nov 19.	J Neurochem. 2010	PubMed	citation	PMID:20969574	pubmed	20969574	create date:2010/10/26 | first author:Rankin ML
Amphetamine modulation of long-term potentiation in the prefrontal cortex: dose dependency, monoaminergic contributions, and paradoxical rescue in hyperdopaminergic mutant.	/pubmed/20969573	Xu TX, Ma Q, Spealman RD, Yao WD.	J Neurochem. 2010 Dec;115(6):1643-54. doi: 10.1111/j.1471-4159.2010.07073.x. Epub 2010 Nov 19.	J Neurochem. 2010	PubMed	citation	PMID:20969573	pubmed	20969573	create date:2010/10/26 | first author:Xu TX
Identification of CD44 as a cell surface marker for Müller glia precursor cells.	/pubmed/20969572	Shinoe T, Kuribayashi H, Saya H, Seiki M, Aburatani H, Watanabe S.	J Neurochem. 2010 Dec;115(6):1633-42. doi: 10.1111/j.1471-4159.2010.07072.x. Epub 2010 Nov 19.	J Neurochem. 2010	PubMed	citation	PMID:20969572	pubmed	20969572	create date:2010/10/26 | first author:Shinoe T
Voltage-dependent and -independent block of α-amino-3-hydroxy-5-methylisoxazole-4-propionate receptor channels.	/pubmed/20969571	Barygin OI, Luchkina NV, Tikhonov DB.	J Neurochem. 2010 Dec;115(6):1621-32. doi: 10.1111/j.1471-4159.2010.07068.x. Epub 2010 Nov 19.	J Neurochem. 2010	PubMed	citation	PMID:20969571	pubmed	20969571	create date:2010/10/26 | first author:Barygin OI
Rapid microelectrode measurements and the origin and regulation of extracellular glutamate in rat prefrontal cortex.	/pubmed/20969570	Hascup ER, Hascup KN, Stephens M, Pomerleau F, Huettl P, Gratton A, Gerhardt GA.	J Neurochem. 2010 Dec;115(6):1608-20. doi: 10.1111/j.1471-4159.2010.07066.x. Epub 2010 Nov 19.	J Neurochem. 2010	PubMed	citation	PMID:20969570	pubmed	20969570	create date:2010/10/26 | first author:Hascup ER
Pharmacological and neurochemical characterization of the involvement of hippocampal adrenoreceptor subtypes in the modulation of acute limbic seizures.	/pubmed/20969569	Clinckers R, Zgavc T, Vermoesen K, Meurs A, Michotte Y, Smolders I.	J Neurochem. 2010 Dec;115(6):1595-607. doi: 10.1111/j.1471-4159.2010.07065.x. Epub 2010 Nov 19.	J Neurochem. 2010	PubMed	citation	PMID:20969569	pubmed	20969569	create date:2010/10/26 | first author:Clinckers R
The deletion of the microtubule-associated STOP protein affects the serotonergic mouse brain network.	/pubmed/20969568	Fournet V, Jany M, Fabre V, Chali F, Orsal D, Schweitzer A, Andrieux A, Messanvi F, Giros B, Hamon M, Lanfumey L, Deloulme JC, Martres MP.	J Neurochem. 2010 Dec;115(6):1579-94. doi: 10.1111/j.1471-4159.2010.07064.x. Epub 2010 Nov 19.	J Neurochem. 2010	PubMed	citation	PMID:20969568	pubmed	20969568	create date:2010/10/26 | first author:Fournet V
Post-translational modification of glutamic acid decarboxylase 67 by intermittent hypoxia: evidence for the involvement of dopamine D1 receptor signaling.	/pubmed/20969567	Raghuraman G, Prabhakar NR, Kumar GK.	J Neurochem. 2010 Dec;115(6):1568-78. doi: 10.1111/j.1471-4159.2010.07063.x. Epub 2010 Nov 19.	J Neurochem. 2010	PubMed	citation	PMID:20969567	pubmed	20969567	create date:2010/10/26 | first author:Raghuraman G
Regulation of protein kinase C Apl II by serotonin receptors in Aplysia.	/pubmed/20964689	Nagakura I, Dunn TW, Farah CA, Heppner A, Li FF, Sossin WS.	J Neurochem. 2010 Nov;115(4):994-1006. doi: 10.1111/j.1471-4159.2010.06986.x. Epub 2010 Oct 5.	J Neurochem. 2010	PubMed	citation	PMID:20964689	pubmed	20964689	create date:2010/10/23 | first author:Nagakura I
Administration of thiazolidinediones for neuroprotection in ischemic stroke: a pre-clinical systematic review.	/pubmed/20964688	White AT, Murphy AN.	J Neurochem. 2010 Nov;115(4):845-53. doi: 10.1111/j.1471-4159.2010.06999.x. Epub 2010 Oct 7. Review.	J Neurochem. 2010	PubMed	citation	PMID:20964688	pubmed	20964688	create date:2010/10/23 | first author:White AT
Reduced proteasomal activity contributes to the accumulation of carbonylated proteins in chronic experimental autoimmune encephalomyelitis.	/pubmed/20950414	Zheng J, Bizzozero OA.	J Neurochem. 2010 Dec;115(6):1556-67. doi: 10.1111/j.1471-4159.2010.07062.x. Epub 2010 Nov 19.	J Neurochem. 2010	PubMed	citation	PMID:20950414	pubmed	20950414	create date:2010/10/19 | first author:Zheng J
Further evidence for an involvement of nociceptin/orphanin FQ in the pathophysiology of Parkinson's disease: a behavioral and neurochemical study in reserpinized mice.	/pubmed/20950413	Volta M, Mabrouk OS, Bido S, Marti M, Morari M.	J Neurochem. 2010 Dec;115(6):1543-55. doi: 10.1111/j.1471-4159.2010.07061.x. Epub 2010 Nov 11.	J Neurochem. 2010	PubMed	citation	PMID:20950413	pubmed	20950413	create date:2010/10/19 | first author:Volta M
Epoxyeicosatrienoic acids are endogenous regulators of vasoactive neuropeptide release from trigeminal ganglion neurons.	/pubmed/20950340	Iliff JJ, Fairbanks SL, Balkowiec A, Alkayed NJ.	J Neurochem. 2010 Dec;115(6):1530-42. doi: 10.1111/j.1471-4159.2010.07059.x. Epub 2010 Nov 19.	J Neurochem. 2010	PubMed	citation	PMID:20950340	pubmed	20950340	create date:2010/10/19 | first author:Iliff JJ
N-methyl-D-aspartate receptors are required for synaptic targeting of Alzheimer's toxic amyloid-β peptide oligomers.	/pubmed/20950339	Decker H, Jürgensen S, Adrover MF, Brito-Moreira J, Bomfim TR, Klein WL, Epstein AL, De Felice FG, Jerusalinsky D, Ferreira ST.	J Neurochem. 2010 Dec;115(6):1520-9. doi: 10.1111/j.1471-4159.2010.07058.x. Epub 2010 Nov 11.	J Neurochem. 2010	PubMed	citation	PMID:20950339	pubmed	20950339	create date:2010/10/19 | first author:Decker H
Modulation of mitochondria in the axon and soma of retinal ganglion cells in a rat glaucoma model.	/pubmed/20950337	Munemasa Y, Kitaoka Y, Kuribayashi J, Ueno S.	J Neurochem. 2010 Dec;115(6):1508-19. doi: 10.1111/j.1471-4159.2010.07057.x. Epub 2010 Nov 11.	J Neurochem. 2010	PubMed	citation	PMID:20950337	pubmed	20950337	create date:2010/10/19 | first author:Munemasa Y
Differential roles of ERK1/2 and JNK in retinal development and degeneration.	/pubmed/20950336	Donovan M, Doonan F, Cotter TG.	J Neurochem. 2011 Jan;116(1):33-42. doi: 10.1111/j.1471-4159.2010.07056.x. Epub 2010 Nov 17.	J Neurochem. 2011	PubMed	citation	PMID:20950336	pubmed	20950336	create date:2010/10/19 | first author:Donovan M
Mass-spectrometry based oxidative lipidomics and lipid imaging: applications in traumatic brain injury.	/pubmed/20950335	Sparvero LJ, Amoscato AA, Kochanek PM, Pitt BR, Kagan VE, Bayir H.	J Neurochem. 2010 Dec;115(6):1322-36. doi: 10.1111/j.1471-4159.2010.07055.x. Epub 2010 Nov 19. Review.	J Neurochem. 2010	PubMed	citation	PMID:20950335	pubmed	20950335	create date:2010/10/19 | first author:Sparvero LJ
Nicotine and cotinine increases the brain penetration of saquinavir in rat.	/pubmed/20950334	Manda VK, Mittapalli RK, Bohn KA, Adkins CE, Lockman PR.	J Neurochem. 2010 Dec;115(6):1495-507. doi: 10.1111/j.1471-4159.2010.07054.x. Epub 2010 Nov 11.	J Neurochem. 2010	PubMed	citation	PMID:20950334	pubmed	20950334	create date:2010/10/19 | first author:Manda VK
Liver X receptor agonist treatment promotes the migration of granule neurons during cerebellar development.	/pubmed/20950333	Xing Y, Fan X, Ying D.	J Neurochem. 2010 Dec;115(6):1486-94. doi: 10.1111/j.1471-4159.2010.07053.x. Epub 2010 Nov 19.	J Neurochem. 2010	PubMed	citation	PMID:20950333	pubmed	20950333	create date:2010/10/19 | first author:Xing Y
A residue close to α1 loop F disrupts modulation of GABAA receptors by benzodiazepines while their binding is maintained.	/pubmed/20946417	Baur R, Lüscher BP, Richter L, Sigel E.	J Neurochem. 2010 Dec;115(6):1478-85. doi: 10.1111/j.1471-4159.2010.07052.x. Epub 2010 Nov 11.	J Neurochem. 2010	PubMed	citation	PMID:20946417	pubmed	20946417	create date:2010/10/16 | first author:Baur R
Neurochemical profile of the developing mouse cortex determined by in vivo 1H NMR spectroscopy at 14.1 T and the effect of recurrent anaesthesia.	/pubmed/20946416	Kulak A, Duarte JM, Do KQ, Gruetter R.	J Neurochem. 2010 Dec;115(6):1466-77. doi: 10.1111/j.1471-4159.2010.07051.x. Epub 2010 Nov 4.	J Neurochem. 2010	PubMed	citation	PMID:20946416	pubmed	20946416	create date:2010/10/16 | first author:Kulak A
Peroxynitrite decomposition catalyst prevents matrix metalloproteinase activation and neurovascular injury after prolonged cerebral ischemia in rats.	/pubmed/20883517	Suofu Y, Clark J, Broderick J, Wagner KR, Tomsick T, Sa Y, Lu A.	J Neurochem. 2010 Dec;115(5):1266-76. doi: 10.1111/j.1471-4159.2010.07026.x. Epub 2010 Oct 26.	J Neurochem. 2010	PubMed	citation	PMID:20883517	pubmed	20883517	create date:2010/10/05 | first author:Suofu Y
Fasudil protects hippocampal neurons against hypoxia-reoxygenation injury by suppressing microglial inflammatory responses in mice.	/pubmed/20882700	Ding J, Li QY, Wang X, Sun CH, Lu CZ, Xiao BG.	J Neurochem. 2010 Sep;114(6):1619-29.	J Neurochem. 2010	PubMed	citation	PMID:20882700	pubmed	20882700	create date:2010/10/01 | first author:Ding J
The membrane receptors guanylyl cyclase-A and -B undergo distinctive changes in post-translational modification during brain development.	/pubmed/20880010	Müller D, Hildebrand M, Lübberstedt J, Kuhn M, Middendorff R.	J Neurochem. 2010 Nov;115(4):1024-34. doi: 10.1111/j.1471-4159.2010.06985.x. Epub 2010 Sep 28.	J Neurochem. 2010	PubMed	citation	PMID:20880010	pubmed	20880010	create date:2010/10/01 | first author:Müller D
Biochemical dissection of Anosmin-1 interaction with FGFR1 and components of the extracellular matrix.	/pubmed/20874775	Murcia-Belmonte V, Esteban PF, García-González D, De Castro F.	J Neurochem. 2010 Dec;115(5):1256-65. doi: 10.1111/j.1471-4159.2010.07024.x. Epub 2010 Oct 26.	J Neurochem. 2010	PubMed	citation	PMID:20874775	pubmed	20874775	create date:2010/09/30 | first author:Murcia-Belmonte V
Expression of Ttyh1, a member of the Tweety family in neurons in vitro and in vivo and its potential role in brain pathology.	/pubmed/20874767	Stefaniuk M, Swiech L, Dzwonek J, Lukasiuk K.	J Neurochem. 2010 Dec;115(5):1183-94. doi: 10.1111/j.1471-4159.2010.07023.x. Epub 2010 Oct 21.	J Neurochem. 2010	PubMed	citation	PMID:20874767	pubmed	20874767	create date:2010/09/30 | first author:Stefaniuk M
Conformational changes in extracellular loop 2 associated with signal transduction in the glycine receptor.	/pubmed/20874766	Cederholm JM, Absalom NL, Sugiharto S, Griffith R, Schofield PR, Lewis TM.	J Neurochem. 2010 Dec;115(5):1245-55. doi: 10.1111/j.1471-4159.2010.07021.x. Epub 2010 Oct 21.	J Neurochem. 2010	PubMed	citation	PMID:20874766	pubmed	20874766	create date:2010/09/30 | first author:Cederholm JM
Synthesis, accumulation, and release of d-aspartate in the Aplysia californica CNS.	/pubmed/20874765	Scanlan C, Shi T, Hatcher NG, Rubakhin SS, Sweedler JV.	J Neurochem. 2010 Dec;115(5):1234-44. doi: 10.1111/j.1471-4159.2010.07020.x. Epub 2010 Oct 21.	J Neurochem. 2010	PubMed	citation	PMID:20874765	pubmed	20874765	create date:2010/09/30 | first author:Scanlan C
Involvement of the 3'-untranslated region of the brain-derived neurotrophic factor gene in activity-dependent mRNA stabilization.	/pubmed/20874756	Fukuchi M, Tsuda M.	J Neurochem. 2010 Dec;115(5):1222-33. doi: 10.1111/j.1471-4159.2010.07016.x. Epub 2010 Oct 26.	J Neurochem. 2010	PubMed	citation	PMID:20874756	pubmed	20874756	create date:2010/09/30 | first author:Fukuchi M
Inactivation of presenilins causes pre-synaptic impairment prior to post-synaptic dysfunction.	/pubmed/20854432	Zhang D, Zhang C, Ho A, Kirkwood A, Südhof TC, Shen J.	J Neurochem. 2010 Dec;115(5):1215-21. doi: 10.1111/j.1471-4159.2010.07011.x. Epub 2010 Oct 26.	J Neurochem. 2010	PubMed	citation	PMID:20854432	pubmed	20854432	create date:2010/09/22 | first author:Zhang D
Regulation of ryanodine receptors by dopamine D1 receptors during methamphetamine-induced place conditioning.	/pubmed/20854431	Kurokawa K, Mizuno K, Shibasaki M, Ohkuma S.	J Neurochem. 2010 Dec;115(5):1206-14. doi: 10.1111/j.1471-4159.2010.07010.x. Epub 2010 Oct 12.	J Neurochem. 2010	PubMed	citation	PMID:20854431	pubmed	20854431	create date:2010/09/22 | first author:Kurokawa K
Title	URL	Description	Details	ShortDetails	Resource	Type	Identifiers	Db	EntrezUID	Properties
Ammonium influx pathways into astrocytes and neurones of hippocampal slices.	/pubmed/20854430	Kelly T, Rose CR.	J Neurochem. 2010 Dec;115(5):1123-36. doi: 10.1111/j.1471-4159.2010.07009.x. Epub 2010 Oct 12.	J Neurochem. 2010	PubMed	citation	PMID:20854430	pubmed	20854430	create date:2010/09/22 | first author:Kelly T
Stimulation of natriuretic peptide receptor C attenuates accumulation of reactive oxygen species and nitric oxide synthesis in ammonia-treated astrocytes.	/pubmed/20854429	Skowrońska M, Zielińska M, Albrecht J.	J Neurochem. 2010 Nov;115(4):1068-76. doi: 10.1111/j.1471-4159.2010.07008.x. Epub 2010 Oct 12.	J Neurochem. 2010	PubMed	citation	PMID:20854429	pubmed	20854429	create date:2010/09/22 | first author:Skowrońska M
Low-density lipoprotein receptor-related protein-1: a serial clearance homeostatic mechanism controlling Alzheimer's amyloid β-peptide elimination from the brain.	/pubmed/20854368	Zlokovic BV, Deane R, Sagare AP, Bell RD, Winkler EA.	J Neurochem. 2010 Dec;115(5):1077-89. doi: 10.1111/j.1471-4159.2010.07002.x. Epub 2010 Oct 5. Review.	J Neurochem. 2010	PubMed	citation	PMID:20854368	pubmed	20854368	create date:2010/09/22 | first author:Zlokovic BV
Non-linear relationship between 5-HT transporter gene expression and frequency sensitivity of 5-HT signals.	/pubmed/20854367	Jennings KA, Lesch KP, Sharp T, Cragg SJ.	J Neurochem. 2010 Nov;115(4):965-73. doi: 10.1111/j.1471-4159.2010.07001.x. Epub 2010 Oct 7.	J Neurochem. 2010	PubMed	citation	PMID:20854367	pubmed	20854367	create date:2010/09/22 | first author:Jennings KA
Soluble forms of the cell adhesion molecule L1 produced by insect and baculovirus-transduced mammalian cells enhance Schwann cell motility.	/pubmed/20846298	Lavdas AA, Efrose R, Douris V, Gaitanou M, Papastefanaki F, Swevers L, Thomaidou D, Iatrou K, Matsas R.	J Neurochem. 2010 Dec;115(5):1137-49. doi: 10.1111/j.1471-4159.2010.07003.x. Epub 2010 Oct 12.	J Neurochem. 2010	PubMed	citation	PMID:20846298	pubmed	20846298	create date:2010/09/18 | first author:Lavdas AA
Ganglioside-mediated aggregation of amyloid β-proteins (Aβ): comparison between Aβ-(1-42) and Aβ-(1-40).	/pubmed/20831659	Ogawa M, Tsukuda M, Yamaguchi T, Ikeda K, Okada T, Yano Y, Hoshino M, Matsuzaki K.	J Neurochem. 2011 Mar;116(5):851-7. doi: 10.1111/j.1471-4159.2010.06997.x. Epub 2011 Jan 7.	J Neurochem. 2011	PubMed	citation	PMID:20831659	pubmed	20831659	create date:2010/09/14 | first author:Ogawa M
Macrophage-colony stimulating factor as an inducer of microglial proliferation in axotomized rat facial nucleus.	/pubmed/20831658	Yamamoto S, Nakajima K, Kohsaka S.	J Neurochem. 2010 Nov;115(4):1057-67. doi: 10.1111/j.1471-4159.2010.06996.x. Epub 2010 Oct 12.	J Neurochem. 2010	PubMed	citation	PMID:20831658	pubmed	20831658	create date:2010/09/14 | first author:Yamamoto S
Signaling pathways of isoproterenol-induced ERK1/2 phosphorylation in primary cultures of astrocytes are concentration-dependent.	/pubmed/20831657	Du T, Li B, Li H, Li M, Hertz L, Peng L.	J Neurochem. 2010 Nov;115(4):1007-23. doi: 10.1111/j.1471-4159.2010.06995.x. Epub 2010 Oct 5.	J Neurochem. 2010	PubMed	citation	PMID:20831657	pubmed	20831657	create date:2010/09/14 | first author:Du T
N-methyl-D-aspartate receptor subunit- and neuronal-type dependence of excitotoxic signaling through post-synaptic density 95.	/pubmed/20831617	Fan J, Vasuta OC, Zhang LY, Wang L, George A, Raymond LA.	J Neurochem. 2010 Nov;115(4):1045-56. doi: 10.1111/j.1471-4159.2010.06994.x. Epub 2010 Sep 28.	J Neurochem. 2010	PubMed	citation	PMID:20831617	pubmed	20831617	create date:2010/09/14 | first author:Fan J
Effect of age on proliferation-regulating factors in human adult neurogenic regions.	/pubmed/20831616	Werry EL, Enjeti S, Halliday GM, Sachdev PS, Double KL.	J Neurochem. 2010 Nov;115(4):956-64. doi: 10.1111/j.1471-4159.2010.06992.x. Epub 2010 Sep 28.	J Neurochem. 2010	PubMed	citation	PMID:20831616	pubmed	20831616	create date:2010/09/14 | first author:Werry EL
Benefits of histone deacetylase inhibitors for acute brain injury: a systematic review of animal studies.	/pubmed/20831615	Gibson CL, Murphy SP.	J Neurochem. 2010 Nov;115(4):806-13. doi: 10.1111/j.1471-4159.2010.06993.x. Epub 2010 Oct 7. Review.	J Neurochem. 2010	PubMed	citation	PMID:20831615	pubmed	20831615	create date:2010/09/14 | first author:Gibson CL
Correlated changes in NMDA receptor phosphorylation, functional activity, and sedation by chronic ethanol consumption.	/pubmed/20831600	Wu PH, Coultrap S, Browning MD, Proctor WR.	J Neurochem. 2010 Dec;115(5):1112-22. doi: 10.1111/j.1471-4159.2010.06991.x. Epub 2010 Oct 12.	J Neurochem. 2010	PubMed	citation	PMID:20831600	pubmed	20831600	create date:2010/09/14 | first author:Wu PH
Search for the acetylcholine and vesamicol binding sites in vesicular acetylcholine transporter: the region around the lumenal end of the transport channel.	/pubmed/20831599	Khare P, Mulakaluri A, Parsons SM.	J Neurochem. 2010 Nov;115(4):984-93. doi: 10.1111/j.1471-4159.2010.06990.x. Epub 2010 Oct 12.	J Neurochem. 2010	PubMed	citation	PMID:20831599	pubmed	20831599	create date:2010/09/14 | first author:Khare P
Exogenous protein Hsp70/Hsc70 can penetrate into brain structures and attenuate the severity of chemically-induced seizures.	/pubmed/20831598	Ekimova IV, Nitsinskaya LE, Romanova IV, Pastukhov YF, Margulis BA, Guzhova IV.	J Neurochem. 2010 Nov;115(4):1035-44. doi: 10.1111/j.1471-4159.2010.06989.x. Epub 2010 Oct 7.	J Neurochem. 2010	PubMed	citation	PMID:20831598	pubmed	20831598	create date:2010/09/14 | first author:Ekimova IV
Evidence that glycogen synthase kinase-3 isoforms have distinct substrate preference in the brain.	/pubmed/20831597	Soutar MP, Kim WY, Williamson R, Peggie M, Hastie CJ, McLauchlan H, Snider WD, Gordon-Weeks PR, Sutherland C.	J Neurochem. 2010 Nov;115(4):974-83. doi: 10.1111/j.1471-4159.2010.06988.x. Epub 2010 Oct 5.	J Neurochem. 2010	PubMed	citation	PMID:20831597	pubmed	20831597	create date:2010/09/14 | first author:Soutar MP
PHLPP1 splice variants differentially regulate AKT and PKCα signaling in hippocampal neurons: characterization of PHLPP proteins in the adult hippocampus.	/pubmed/20819118	Jackson TC, Verrier JD, Semple-Rowland S, Kumar A, Foster TC.	J Neurochem. 2010 Nov;115(4):941-55. doi: 10.1111/j.1471-4159.2010.06984.x. Epub 2010 Sep 28.	J Neurochem. 2010	PubMed	citation	PMID:20819118	pubmed	20819118	create date:2010/09/08 | first author:Jackson TC
Expression and regulation of a low-density lipoprotein receptor exon 12 splice variant.	/pubmed/20807319	Ling IF, Gopalraj RK, Simpson JF, Estus S.	J Neurochem. 2010 Nov;115(3):614-24. doi: 10.1111/j.1471-4159.2010.06972.x. Epub 2010 Sep 28.	J Neurochem. 2010	PubMed	citation	PMID:20807319	pubmed	20807319	create date:2010/09/03 | first author:Ling IF
NK-3 receptor antagonism prevents behavioral sensitization to cocaine: a role of glycogen synthase kinase-3 in the nucleus accumbens.	/pubmed/20807318	Nwaneshiudu CA, Unterwald EM.	J Neurochem. 2010 Nov;115(3):635-42. doi: 10.1111/j.1471-4159.2010.06973.x. Epub 2010 Sep 28.	J Neurochem. 2010	PubMed	citation	PMID:20807318	pubmed	20807318	create date:2010/09/03 | first author:Nwaneshiudu CA
A single prenatal exposure to the endocrine disruptor 2,3,7,8-tetrachlorodibenzo-p-dioxin alters developmental myelination and remyelination potential in the rat brain.	/pubmed/20807317	Fernández M, Paradisi M, D'Intino G, Del Vecchio G, Sivilia S, Giardino L, Calzà L.	J Neurochem. 2010 Nov;115(4):897-909. doi: 10.1111/j.1471-4159.2010.06974.x. Epub 2010 Sep 28.	J Neurochem. 2010	PubMed	citation	PMID:20807317	pubmed	20807317	create date:2010/09/03 | first author:Fernández M
A specific isoform of glial cell line-derived neurotrophic factor family receptor alpha 1 regulates RhoA expression and glioma cell migration.	/pubmed/20807316	Wan G, Too HP.	J Neurochem. 2010 Nov;115(3):759-70. doi: 10.1111/j.1471-4159.2010.06975.x. Epub 2010 Sep 28.	J Neurochem. 2010	PubMed	citation	PMID:20807316	pubmed	20807316	create date:2010/09/03 | first author:Wan G
Niemann-Pick type C disease: molecular mechanisms and potential therapeutic approaches.	/pubmed/20807315	Rosenbaum AI, Maxfield FR.	J Neurochem. 2011 Mar;116(5):789-95. doi: 10.1111/j.1471-4159.2010.06976.x. Epub 2011 Jan 7. Review.	J Neurochem. 2011	PubMed	citation	PMID:20807315	pubmed	20807315	create date:2010/09/03 | first author:Rosenbaum AI
Dilysine retrieval signal-containing p24 proteins collaborate in inhibiting γ-cleavage of amyloid precursor protein.	/pubmed/20807314	Hasegawa H, Liu L, Nishimura M.	J Neurochem. 2010 Nov;115(3):771-81. doi: 10.1111/j.1471-4159.2010.06977.x. Epub 2010 Sep 28.	J Neurochem. 2010	PubMed	citation	PMID:20807314	pubmed	20807314	create date:2010/09/03 | first author:Hasegawa H
Linking cardiometabolic disorders to sporadic Alzheimer's disease: a perspective on potential mechanisms and mediators.	/pubmed/20807313	Bhat NR.	J Neurochem. 2010 Nov;115(3):551-62. doi: 10.1111/j.1471-4159.2010.06978.x. Epub 2010 Sep 28. Review.	J Neurochem. 2010	PubMed	citation	PMID:20807313	pubmed	20807313	create date:2010/09/03 | first author:Bhat NR
Neuronal over-expression of chromogranin A accelerates disease onset in a mouse model of ALS.	/pubmed/20807312	Ezzi SA, Larivière R, Urushitani M, Julien JP.	J Neurochem. 2010 Dec;115(5):1102-11. doi: 10.1111/j.1471-4159.2010.06979.x. Epub 2010 Oct 26.	J Neurochem. 2010	PubMed	citation	PMID:20807312	pubmed	20807312	create date:2010/09/03 | first author:Ezzi SA
Role of adenosine and wake-promoting basal forebrain in insomnia and associated sleep disruptions caused by ethanol dependence.	/pubmed/20807311	Sharma R, Engemann S, Sahota P, Thakkar MM.	J Neurochem. 2010 Nov;115(3):782-94. doi: 10.1111/j.1471-4159.2010.06980.x. Epub 2010 Sep 28.	J Neurochem. 2010	PubMed	citation	PMID:20807311	pubmed	20807311	create date:2010/09/03 | first author:Sharma R
Roles of two subtypes of corticotrophin-releasing factor receptor in the corticostriatal long-term potentiation under cocaine withdrawal condition.	/pubmed/20807310	Guan X, Wang L, Chen CL, Guan Y, Li S.	J Neurochem. 2010 Nov;115(3):795-803. doi: 10.1111/j.1471-4159.2010.06981.x. Epub 2010 Sep 28.	J Neurochem. 2010	PubMed	citation	PMID:20807310	pubmed	20807310	create date:2010/09/03 | first author:Guan X
Are current disease-modifying therapeutics in multiple sclerosis justified on the basis of studies in experimental autoimmune encephalomyelitis?	/pubmed/20807309	Farooqi N, Gran B, Constantinescu CS.	J Neurochem. 2010 Nov;115(4):829-44. doi: 10.1111/j.1471-4159.2010.06982.x. Epub 2010 Oct 7. Review.	J Neurochem. 2010	PubMed	citation	PMID:20807309	pubmed	20807309	create date:2010/09/03 | first author:Farooqi N
Photoreceptor rescue and toxicity induced by different calpain inhibitors.	/pubmed/20807308	Paquet-Durand F, Sanges D, McCall J, Silva J, van Veen T, Marigo V, Ekström P.	J Neurochem. 2010 Nov;115(4):930-40. doi: 10.1111/j.1471-4159.2010.06983.x. Epub 2010 Sep 28.	J Neurochem. 2010	PubMed	citation	PMID:20807308	pubmed	20807308	create date:2010/09/03 | first author:Paquet-Durand F
Corrigendum.	/pubmed/20807307	[No authors listed]	J Neurochem. 2010 Aug 30. [Epub ahead of print] No abstract available.	J Neurochem. 2010	PubMed	citation	PMID:20807307	pubmed	20807307	create date:2010/09/03
Interactions of the prion peptide (PrP 106-126) with brain capillary endothelial cells: coordinated cell killing and remodeling of intercellular junctions.	/pubmed/20804519	Cooper I, Cohen-Kashi Malina K, Cagnotto A, Bazzoni G, Salmona M, Teichberg VI.	J Neurochem. 2011 Feb;116(4):467-75. doi: 10.1111/j.1471-4159.2010.06934.x.	J Neurochem. 2011	PubMed	citation	PMID:20804519	pubmed	20804519	create date:2010/09/02 | first author:Cooper I
Acidification of the Golgi apparatus is indispensable for maturation but not for cell surface delivery of Ret.	/pubmed/20796177	Hirata Y, Shimokawa N, Oh-hashi K, Yu ZX, Kiuchi K.	J Neurochem. 2010 Nov;115(3):606-13. doi: 10.1111/j.1471-4159.2010.06966.x. Epub 2010 Sep 28.	J Neurochem. 2010	PubMed	citation	PMID:20796177	pubmed	20796177	create date:2010/08/28 | first author:Hirata Y
Quantitative analysis of the heteromeric neuronal nicotinic receptors in the rat hippocampus.	/pubmed/20796176	Lomazzo E, MacArthur L, Yasuda RP, Wolfe BB, Kellar KJ.	J Neurochem. 2010 Nov;115(3):625-34. doi: 10.1111/j.1471-4159.2010.06967.x. Epub 2010 Sep 27.	J Neurochem. 2010	PubMed	citation	PMID:20796176	pubmed	20796176	create date:2010/08/28 | first author:Lomazzo E
Hyperdopaminergic tone in HIV-1 protein treated rats and cocaine sensitization.	/pubmed/20796175	Ferris MJ, Frederick-Duus D, Fadel J, Mactutus CF, Booze RM.	J Neurochem. 2010 Nov;115(4):885-96. doi: 10.1111/j.1471-4159.2010.06968.x. Epub 2010 Oct 5.	J Neurochem. 2010	PubMed	citation	PMID:20796175	pubmed	20796175	create date:2010/08/28 | first author:Ferris MJ
Therapeutic evaluation of etanercept in a model of traumatic brain injury.	/pubmed/20796174	Chio CC, Lin JW, Chang MW, Wang CC, Kuo JR, Yang CZ, Chang CP.	J Neurochem. 2010 Nov;115(4):921-9. doi: 10.1111/j.1471-4159.2010.06969.x. Epub 2010 Sep 28.	J Neurochem. 2010	PubMed	citation	PMID:20796174	pubmed	20796174	create date:2010/08/28 | first author:Chio CC
Subcellular rearrangement of hsp90-binding immunophilins accompanies neuronal differentiation and neurite outgrowth.	/pubmed/20796173	Quintá HR, Maschi D, Gomez-Sanchez C, Piwien-Pilipuk G, Galigniana MD.	J Neurochem. 2010 Nov;115(3):716-34. doi: 10.1111/j.1471-4159.2010.06970.x. Epub 2010 Sep 28.	J Neurochem. 2010	PubMed	citation	PMID:20796173	pubmed	20796173	create date:2010/08/28 | first author:Quintá HR
The E3-ubiquitin ligase TRIM2 regulates neuronal polarization.	/pubmed/20796172	Khazaei MR, Bunk EC, Hillje AL, Jahn HM, Riegler EM, Knoblich JA, Young P, Schwamborn JC.	J Neurochem. 2011 Apr;117(1):29-37. doi: 10.1111/j.1471-4159.2010.06971.x. Epub 2010 Sep 28.	J Neurochem. 2011	PubMed	citation	PMID:20796172	pubmed	20796172	create date:2010/08/28 | first author:Khazaei MR
5-HT2C receptor activation prevents stress-induced enhancement of brain 5-HT turnover and extracellular levels in the mouse brain: modulation by chronic paroxetine treatment.	/pubmed/20796171	Mongeau R, Martin CB, Chevarin C, Maldonado R, Hamon M, Robledo P, Lanfumey L.	J Neurochem. 2010 Oct;115(2):438-49. doi: 10.1111/j.1471-4159.2010.06932.x. Epub 2010 Aug 25.	J Neurochem. 2010	PubMed	citation	PMID:20796171	pubmed	20796171	create date:2010/08/28 | first author:Mongeau R
The Reck tumor suppressor protein alleviates tissue damage and promotes functional recovery after transient cerebral ischemia in mice.	/pubmed/20796170	Wang H, Imamura Y, Ishibashi R, Chandana EP, Yamamoto M, Noda M.	J Neurochem. 2010 Oct;115(2):385-98. doi: 10.1111/j.1471-4159.2010.06933.x. Epub 2010 Aug 25.	J Neurochem. 2010	PubMed	citation	PMID:20796170	pubmed	20796170	create date:2010/08/28 | first author:Wang H
Synthesis and transport of creatine in the CNS: importance for cerebral functions.	/pubmed/20796169	Béard E, Braissant O.	J Neurochem. 2010 Oct;115(2):297-313. doi: 10.1111/j.1471-4159.2010.06935.x. Epub 2010 Aug 25. Review.	J Neurochem. 2010	PubMed	citation	PMID:20796169	pubmed	20796169	create date:2010/08/28 | first author:Béard E
Circadian alteration in neurobiology during protracted opiate withdrawal in rats.	/pubmed/20738730	Li SX, Liu LJ, Jiang WG, Sun LL, Zhou SJ, Le Foll B, Zhang XY, Kosten TR, Lu L.	J Neurochem. 2010 Oct;115(2):353-62. doi: 10.1111/j.1471-4159.2010.06941.x. Epub 2010 Aug 25.	J Neurochem. 2010	PubMed	citation	PMID:20738730	pubmed	20738730	create date:2010/08/27 | first author:Li SX
Functional and immunocytochemical characterization of the creatine transporter in rat hippocampal neurons.	/pubmed/20731764	Dodd JR, Birch NP, Waldvogel HJ, Christie DL.	J Neurochem. 2010 Nov;115(3):684-93. doi: 10.1111/j.1471-4159.2010.06957.x. Epub 2010 Sep 27.	J Neurochem. 2010	PubMed	citation	PMID:20731764	pubmed	20731764	create date:2010/08/25 | first author:Dodd JR
Experimental models of vascular dementia and vascular cognitive impairment: a systematic review.	/pubmed/20731763	Jiwa NS, Garrard P, Hainsworth AH.	J Neurochem. 2010 Nov;115(4):814-28. doi: 10.1111/j.1471-4159.2010.06958.x. Epub 2010 Oct 7. Review.	J Neurochem. 2010	PubMed	citation	PMID:20731763	pubmed	20731763	create date:2010/08/25 | first author:Jiwa NS
Presynaptic calcium channels and α3-integrins are complexed with synaptic cleft laminins, cytoskeletal elements and active zone components.	/pubmed/20731762	Carlson SS, Valdez G, Sanes JR.	J Neurochem. 2010 Nov;115(3):654-66. doi: 10.1111/j.1471-4159.2010.06965.x. Epub 2010 Sep 28.	J Neurochem. 2010	PubMed	citation	PMID:20731762	pubmed	20731762	create date:2010/08/25 | first author:Carlson SS
Bex1 is involved in the regeneration of axons after injury.	/pubmed/20731761	Khazaei MR, Halfter H, Karimzadeh F, Koo JH, Margolis FL, Young P.	J Neurochem. 2010 Nov;115(4):910-20. doi: 10.1111/j.1471-4159.2010.06960.x. Epub 2010 Sep 28.	J Neurochem. 2010	PubMed	citation	PMID:20731761	pubmed	20731761	create date:2010/08/25 | first author:Khazaei MR
Increased caspase activation and decreased TDP-43 solubility in progranulin knockout cortical cultures.	/pubmed/20731760	Kleinberger G, Wils H, Ponsaerts P, Joris G, Timmermans JP, Van Broeckhoven C, Kumar-Singh S.	J Neurochem. 2010 Nov;115(3):735-47. doi: 10.1111/j.1471-4159.2010.06961.x. Epub 2010 Sep 24.	J Neurochem. 2010	PubMed	citation	PMID:20731760	pubmed	20731760	create date:2010/08/25 | first author:Kleinberger G
α-Synuclein expression is induced by depolarization and cyclic AMP in enteric neurons.	/pubmed/20731759	Paillusson S, Tasselli M, Lebouvier T, Mahé MM, Chevalier J, Biraud M, Cario-Toumaniantz C, Neunlist M, Derkinderen P.	J Neurochem. 2010 Nov;115(3):694-706. doi: 10.1111/j.1471-4159.2010.06962.x. Epub 2010 Sep 27.	J Neurochem. 2010	PubMed	citation	PMID:20731759	pubmed	20731759	create date:2010/08/25 | first author:Paillusson S
GFR α-1 receptor expression in the aging nigrostriatal and mesoaccumbens pathways.	/pubmed/20731758	Pruett BS, Salvatore MF.	J Neurochem. 2010 Nov;115(3):707-15. doi: 10.1111/j.1471-4159.2010.06963.x. Epub 2010 Sep 28.	J Neurochem. 2010	PubMed	citation	PMID:20731758	pubmed	20731758	create date:2010/08/25 | first author:Pruett BS
Cerebellar lipid differences between R6/1 transgenic mice and humans with Huntington's disease.	/pubmed/20731757	Denny CA, Desplats PA, Thomas EA, Seyfried TN.	J Neurochem. 2010 Nov;115(3):748-58. doi: 10.1111/j.1471-4159.2010.06964.x. Epub 2010 Sep 27.	J Neurochem. 2010	PubMed	citation	PMID:20731757	pubmed	20731757	create date:2010/08/25 | first author:Denny CA
3β-HSD in songbird brain: subcellular localization and rapid regulation by estradiol.	/pubmed/20722973	Pradhan DS, Lau LY, Schmidt KL, Soma KK.	J Neurochem. 2010 Nov;115(3):667-75. doi: 10.1111/j.1471-4159.2010.06954.x. Epub 2010 Sep 27.	J Neurochem. 2010	PubMed	citation	PMID:20722973	pubmed	20722973	create date:2010/08/21 | first author:Pradhan DS
Microglial activation mediates de novo lysophosphatidic acid production in a model of neuropathic pain.	/pubmed/20722972	Ma L, Nagai J, Ueda H.	J Neurochem. 2010 Nov;115(3):643-53. doi: 10.1111/j.1471-4159.2010.06955.x. Epub 2010 Sep 6.	J Neurochem. 2010	PubMed	citation	PMID:20722972	pubmed	20722972	create date:2010/08/21 | first author:Ma L
Title	URL	Description	Details	ShortDetails	Resource	Type	Identifiers	Db	EntrezUID	Properties
Light touch induces ERK activation in superficial dorsal horn neurons after inflammation: involvement of spinal astrocytes and JNK signaling in touch-evoked central sensitization and mechanical allodynia.	/pubmed/20722971	Gao YJ, Ji RR.	J Neurochem. 2010 Oct;115(2):505-14. doi: 10.1111/j.1471-4159.2010.06946.x. Epub 2010 Aug 31.	J Neurochem. 2010	PubMed	citation	PMID:20722971	pubmed	20722971	create date:2010/08/21 | first author:Gao YJ
Neuropeptide S stimulates dopaminergic neurotransmission in the medial prefrontal cortex.	/pubmed/20722970	Si W, Aluisio L, Okamura N, Clark SD, Fraser I, Sutton SW, Bonaventure P, Reinscheid RK.	J Neurochem. 2010 Oct;115(2):475-82. doi: 10.1111/j.1471-4159.2010.06947.x. Epub 2010 Aug 30.	J Neurochem. 2010	PubMed	citation	PMID:20722970	pubmed	20722970	create date:2010/08/21 | first author:Si W
Chronic exposure to nicotine and saquinavir decreases endothelial Notch-4 expression and disrupts blood-brain barrier integrity.	/pubmed/20722969	Manda VK, Mittapalli RK, Geldenhuys WJ, Lockman PR.	J Neurochem. 2010 Oct;115(2):515-25. doi: 10.1111/j.1471-4159.2010.06948.x. Epub 2010 Aug 30.	J Neurochem. 2010	PubMed	citation	PMID:20722969	pubmed	20722969	create date:2010/08/21 | first author:Manda VK
The role of endogenous serotonin in methamphetamine-induced neurotoxicity to dopamine nerve endings of the striatum.	/pubmed/20722968	Thomas DM, Angoa Pérez M, Francescutti-Verbeem DM, Shah MM, Kuhn DM.	J Neurochem. 2010 Nov;115(3):595-605. doi: 10.1111/j.1471-4159.2010.06950.x. Epub 2010 Sep 6.	J Neurochem. 2010	PubMed	citation	PMID:20722968	pubmed	20722968	create date:2010/08/21 | first author:Thomas DM
Critical role of lipid rafts in virus entry and activation of phosphoinositide 3' kinase/Akt signaling during early stages of Japanese encephalitis virus infection in neural stem/progenitor cells.	/pubmed/20722967	Das S, Chakraborty S, Basu A.	J Neurochem. 2010 Oct;115(2):537-49. doi: 10.1111/j.1471-4159.2010.06951.x. Epub 2010 Aug 31.	J Neurochem. 2010	PubMed	citation	PMID:20722967	pubmed	20722967	create date:2010/08/21 | first author:Das S
Inhibition of CCAAT/enhancer binding protein δ expression by chrysin in microglial cells results in anti-inflammatory and neuroprotective effects.	/pubmed/20722966	Gresa-Arribas N, Serratosa J, Saura J, Solà C.	J Neurochem. 2010 Oct;115(2):526-36. doi: 10.1111/j.1471-4159.2010.06952.x. Epub 2010 Aug 30.	J Neurochem. 2010	PubMed	citation	PMID:20722966	pubmed	20722966	create date:2010/08/21 | first author:Gresa-Arribas N
Unique clockwork in photoreceptor of rat.	/pubmed/20722965	Schneider K, Tippmann S, Spiwoks-Becker I, Holthues H, Wolloscheck T, Spatkowski G, Engel L, Frederiksen U, Spessert R.	J Neurochem. 2010 Nov;115(3):585-94. doi: 10.1111/j.1471-4159.2010.06953.x. Epub 2010 Sep 27.	J Neurochem. 2010	PubMed	citation	PMID:20722965	pubmed	20722965	create date:2010/08/21 | first author:Schneider K
Erratum.	/pubmed/20704638	[No authors listed]	J Neurochem. 2010 Aug 5. [Epub ahead of print] No abstract available.	J Neurochem. 2010	PubMed	citation	PMID:20704638	pubmed	20704638	create date:2010/08/14
The hAPP-YAC transgenic model has elevated UPS activity in the frontal cortex similar to Alzheimer's disease and Down's syndrome.	/pubmed/20698932	Seo H, Isacson O.	J Neurochem. 2010 Sep;114(6):1819-26. doi: 10.1111/j.1471-4159.2010.06902.x. Epub 2010 Aug 3.	J Neurochem. 2010	PubMed	citation	PMID:20698932	pubmed	20698932	create date:2010/08/12 | first author:Seo H
The biphasic NAD(P)H fluorescence response of astrocytes to dopamine reflects the metabolic actions of oxidative phosphorylation and glycolysis.	/pubmed/20698931	Requardt RP, Wilhelm F, Rillich J, Winkler U, Hirrlinger J.	J Neurochem. 2010 Oct;115(2):483-92. doi: 10.1111/j.1471-4159.2010.06940.x. Epub 2010 Aug 30.	J Neurochem. 2010	PubMed	citation	PMID:20698931	pubmed	20698931	create date:2010/08/12 | first author:Requardt RP
Munc18-1 as a key regulator of neurosecretion.	/pubmed/20681955	Han GA, Malintan NT, Collins BM, Meunier FA, Sugita S.	J Neurochem. 2010 Oct;115(1):1-10. doi: 10.1111/j.1471-4159.2010.06900.x. Review.	J Neurochem. 2010	PubMed	citation	PMID:20681955	pubmed	20681955	create date:2010/08/05 | first author:Han GA
γ-Hydroxybutyrate and the GABAergic footprint: a metabolomic approach to unpicking the actions of GHB.	/pubmed/20681954	Nasrallah FA, Maher AD, Hanrahan JR, Balcar VJ, Rae CD.	J Neurochem. 2010 Oct;115(1):58-67. doi: 10.1111/j.1471-4159.2010.06901.x.	J Neurochem. 2010	PubMed	citation	PMID:20681954	pubmed	20681954	create date:2010/08/05 | first author:Nasrallah FA
Long-acting genipin derivative protects retinal ganglion cells from oxidative stress models in vitro and in vivo through the Nrf2/antioxidant response element signaling pathway.	/pubmed/20681953	Koriyama Y, Chiba K, Yamazaki M, Suzuki H, Muramoto K, Kato S.	J Neurochem. 2010 Oct;115(1):79-91. doi: 10.1111/j.1471-4159.2010.06903.x.	J Neurochem. 2010	PubMed	citation	PMID:20681953	pubmed	20681953	create date:2010/08/05 | first author:Koriyama Y
Glypican-1 facilitates prion conversion in lipid rafts.	/pubmed/20681952	Hooper NM.	J Neurochem. 2011 Mar;116(5):721-5. doi: 10.1111/j.1471-4159.2010.06936.x. Review.	J Neurochem. 2011	PubMed	citation	PMID:20681952	pubmed	20681952	create date:2010/08/05 | first author:Hooper NM
TGF-β and LPS modulate ADP-induced migration of microglial cells through P2Y1 and P2Y12 receptor expression.	/pubmed/20681951	De Simone R, Niturad CE, De Nuccio C, Ajmone-Cat MA, Visentin S, Minghetti L.	J Neurochem. 2010 Oct;115(2):450-9. doi: 10.1111/j.1471-4159.2010.06937.x. Epub 2010 Aug 30.	J Neurochem. 2010	PubMed	citation	PMID:20681951	pubmed	20681951	create date:2010/08/05 | first author:De Simone R
Pre-synaptic BK channels selectively control glutamate versus GABA release from cortical and hippocampal nerve terminals.	/pubmed/20681950	Martire M, Barrese V, D'Amico M, Iannotti FA, Pizzarelli R, Samengo I, Viggiano D, Ruth P, Cherubini E, Taglialatela M.	J Neurochem. 2010 Oct;115(2):411-22. doi: 10.1111/j.1471-4159.2010.06938.x. Epub 2010 Aug 30.	J Neurochem. 2010	PubMed	citation	PMID:20681950	pubmed	20681950	create date:2010/08/05 | first author:Martire M
Lentivirus-mediated expression of insulin-like growth factor-I promotes neural stem/precursor cell proliferation and enhances their potential to generate neurons.	/pubmed/20681949	Kouroupi G, Lavdas AA, Gaitanou M, Thomaidou D, Stylianopoulou F, Matsas R.	J Neurochem. 2010 Oct;115(2):460-74. doi: 10.1111/j.1471-4159.2010.06939.x. Epub 2010 Aug 25.	J Neurochem. 2010	PubMed	citation	PMID:20681949	pubmed	20681949	create date:2010/08/05 | first author:Kouroupi G
β-Amyloid regulates leptin expression and tau phosphorylation through the mTORC1 signaling pathway.	/pubmed/20670375	Marwarha G, Dasari B, Prabhakara JP, Schommer J, Ghribi O.	J Neurochem. 2010 Oct;115(2):373-84. doi: 10.1111/j.1471-4159.2010.06929.x. Epub 2010 Aug 25.	J Neurochem. 2010	PubMed	citation	PMID:20670375	pubmed	20670375	create date:2010/07/31 | first author:Marwarha G
GIGYF2 is present in endosomal compartments in the mammalian brains and enhances IGF-1-induced ERK1/2 activation.	/pubmed/20670374	Higashi S, Iseki E, Minegishi M, Togo T, Kabuta T, Wada K.	J Neurochem. 2010 Oct;115(2):423-37. doi: 10.1111/j.1471-4159.2010.06930.x. Epub 2010 Aug 25.	J Neurochem. 2010	PubMed	citation	PMID:20670374	pubmed	20670374	create date:2010/07/31 | first author:Higashi S
PPAR activation has dichotomous control on the expression levels of cytosolic and secretory phospholipase A2 in astrocytes; inhibition in naïve, untreated cells and enhancement in LPS-stimulated cells.	/pubmed/20670373	Sergeeva MG, Aleshin SE, Grabeklis S, Reiser G.	J Neurochem. 2010 Oct;115(2):399-410. doi: 10.1111/j.1471-4159.2010.06931.x. Epub 2010 Aug 25.	J Neurochem. 2010	PubMed	citation	PMID:20670373	pubmed	20670373	create date:2010/07/31 | first author:Sergeeva MG
Chronic prostaglandin E2 treatment induces the synthesis of the pain-related peptide substance P and calcitonin gene-related peptide in cultured sensory ganglion explants.	/pubmed/20666934	Ma W.	J Neurochem. 2010 Oct;115(2):363-72. doi: 10.1111/j.1471-4159.2010.06927.x. Epub 2010 Aug 25.	J Neurochem. 2010	PubMed	citation	PMID:20666934	pubmed	20666934	create date:2010/07/30 | first author:Ma W
DNA methylation and Yin Yang-1 repress adenosine A2A receptor levels in human brain.	/pubmed/20666933	Buira SP, Dentesano G, Albasanz JL, Moreno J, Martín M, Ferrer I, Barrachina M.	J Neurochem. 2010 Oct;115(1):283-95. doi: 10.1111/j.1471-4159.2010.06928.x. Epub 2010 Aug 19.	J Neurochem. 2010	PubMed	citation	PMID:20666933	pubmed	20666933	create date:2010/07/30 | first author:Buira SP
Expression and functional profiling of neprilysin, insulin-degrading enzyme, and endothelin-converting enzyme in prospectively studied elderly and Alzheimer's brain.	/pubmed/20663017	Wang S, Wang R, Chen L, Bennett DA, Dickson DW, Wang DS.	J Neurochem. 2010 Oct;115(1):47-57. doi: 10.1111/j.1471-4159.2010.06899.x. Epub 2010 Jul 30.	J Neurochem. 2010	PubMed	citation	PMID:20663017	pubmed	20663017	create date:2010/07/29 | first author:Wang S
Altered cholesterol homeostasis contributes to enhanced excitotoxicity in Huntington's disease.	/pubmed/20663016	del Toro D, Xifró X, Pol A, Humbert S, Saudou F, Canals JM, Alberch J.	J Neurochem. 2010 Oct;115(1):153-67. doi: 10.1111/j.1471-4159.2010.06912.x. Epub 2010 Aug 12.	J Neurochem. 2010	PubMed	citation	PMID:20663016	pubmed	20663016	create date:2010/07/29 | first author:del Toro D
Involvement of ceramide in ethanol-induced apoptotic neurodegeneration in the neonatal mouse brain.	/pubmed/20663015	Saito M, Chakraborty G, Hegde M, Ohsie J, Paik SM, Vadasz C, Saito M.	J Neurochem. 2010 Oct;115(1):168-77. doi: 10.1111/j.1471-4159.2010.06913.x. Epub 2010 Aug 12.	J Neurochem. 2010	PubMed	citation	PMID:20663015	pubmed	20663015	create date:2010/07/29 | first author:Saito M
Alterations of glutamate release in the spinal cord of mice with experimental autoimmune encephalomyelitis.	/pubmed/20649849	Marte A, Cavallero A, Morando S, Uccelli A, Raiteri M, Fedele E.	J Neurochem. 2010 Oct;115(2):343-52. doi: 10.1111/j.1471-4159.2010.06923.x. Epub 2010 Aug 25.	J Neurochem. 2010	PubMed	citation	PMID:20649849	pubmed	20649849	create date:2010/07/24 | first author:Marte A
Microtubule dysfunction precedes transport impairment and mitochondria damage in MPP+ -induced neurodegeneration.	/pubmed/20649848	Cartelli D, Ronchi C, Maggioni MG, Rodighiero S, Giavini E, Cappelletti G.	J Neurochem. 2010 Oct;115(1):247-58. doi: 10.1111/j.1471-4159.2010.06924.x. Epub 2010 Aug 19.	J Neurochem. 2010	PubMed	citation	PMID:20649848	pubmed	20649848	create date:2010/07/24 | first author:Cartelli D
Larger inhibition of visual pigment kinase in cones than in rods.	/pubmed/20649847	Arinobu D, Tachibanaki S, Kawamura S.	J Neurochem. 2010 Oct;115(1):259-68. doi: 10.1111/j.1471-4159.2010.06925.x. Epub 2010 Aug 19.	J Neurochem. 2010	PubMed	citation	PMID:20649847	pubmed	20649847	create date:2010/07/24 | first author:Arinobu D
Focal adhesion kinase can play unique and opposing roles in regulating the morphology of differentiating oligodendrocytes.	/pubmed/20649846	Lafrenaye AD, Fuss B.	J Neurochem. 2010 Oct;115(1):269-82. doi: 10.1111/j.1471-4159.2010.06926.x. Epub 2010 Aug 19.	J Neurochem. 2010	PubMed	citation	PMID:20649846	pubmed	20649846	create date:2010/07/24 | first author:Lafrenaye AD
Proteasome inhibition modeling nigral neuron degeneration in Parkinson's disease.	/pubmed/20649845	Xie W, Li X, Li C, Zhu W, Jankovic J, Le W.	J Neurochem. 2010 Oct;115(1):188-99. doi: 10.1111/j.1471-4159.2010.06914.x. Epub 2010 Aug 19.	J Neurochem. 2010	PubMed	citation	PMID:20649845	pubmed	20649845	create date:2010/07/24 | first author:Xie W
Fluo-cAMP is transported by multidrug resistance-associated protein isoform 4 in rat choroid plexus.	/pubmed/20649844	Reichel V, Kläs J, Fricker G, Masereeuw R.	J Neurochem. 2010 Oct;115(1):200-8. doi: 10.1111/j.1471-4159.2010.06915.x. Epub 2010 Aug 19.	J Neurochem. 2010	PubMed	citation	PMID:20649844	pubmed	20649844	create date:2010/07/24 | first author:Reichel V
Midbrain dopaminergic neurons utilize nitric oxide/cyclic GMP signaling to recruit ERK that links retinoic acid receptor stimulation to up-regulation of BDNF.	/pubmed/20649843	Kurauchi Y, Hisatsune A, Isohama Y, Sawa T, Akaike T, Shudo K, Katsuki H.	J Neurochem. 2011 Feb;116(3):323-33. doi: 10.1111/j.1471-4159.2010.06916.x.	J Neurochem. 2011	PubMed	citation	PMID:20649843	pubmed	20649843	create date:2010/07/24 | first author:Kurauchi Y
HIF prolyl hydroxylase inhibition increases cell viability and potentiates dopamine release in dopaminergic cells.	/pubmed/20649842	Johansen JL, Sager TN, Lotharius J, Witten L, Mørk A, Egebjerg J, Thirstrup K.	J Neurochem. 2010 Oct;115(1):209-19. doi: 10.1111/j.1471-4159.2010.06917.x. Epub 2010 Aug 19.	J Neurochem. 2010	PubMed	citation	PMID:20649842	pubmed	20649842	create date:2010/07/24 | first author:Johansen JL
Proteasome inhibition in medaka brain induces the features of Parkinson's disease.	/pubmed/20649841	Matsui H, Ito H, Taniguchi Y, Inoue H, Takeda S, Takahashi R.	J Neurochem. 2010 Oct;115(1):178-87. doi: 10.1111/j.1471-4159.2010.06918.x. Epub 2010 Aug 12.	J Neurochem. 2010	PubMed	citation	PMID:20649841	pubmed	20649841	create date:2010/07/24 | first author:Matsui H
Acetyl-CoA and acetylcholine metabolism in nerve terminal compartment of thiamine deficient rat brain.	/pubmed/20649840	Jankowska-Kulawy A, Bielarczyk H, Pawełczyk T, Wróblewska M, Szutowicz A.	J Neurochem. 2010 Oct;115(2):333-42. doi: 10.1111/j.1471-4159.2010.06919.x. Epub 2010 Aug 25.	J Neurochem. 2010	PubMed	citation	PMID:20649840	pubmed	20649840	create date:2010/07/24 | first author:Jankowska-Kulawy A
Neurosteroid transport by the organic solute transporter OSTα-OSTβ.	/pubmed/20649839	Fang F, Christian WV, Gorman SG, Cui M, Huang J, Tieu K, Ballatori N.	J Neurochem. 2010 Oct;115(1):220-33. doi: 10.1111/j.1471-4159.2010.06920.x. Epub 2010 Aug 12.	J Neurochem. 2010	PubMed	citation	PMID:20649839	pubmed	20649839	create date:2010/07/24 | first author:Fang F
Amphetamine regulates NR2B expression in Go2α knockout mice and thereby sustains behavioral sensitization.	/pubmed/20649838	Brunk I, Sanchis-Segura C, Blex C, Perreau-Lenz S, Bilbao A, Spanagel R, Ahnert-Hilger G.	J Neurochem. 2010 Oct;115(1):234-46. doi: 10.1111/j.1471-4159.2010.06921.x. Epub 2010 Aug 12.	J Neurochem. 2010	PubMed	citation	PMID:20649838	pubmed	20649838	create date:2010/07/24 | first author:Brunk I
Methamphetamine alters vesicular monoamine transporter-2 function and potassium-stimulated dopamine release.	/pubmed/20649837	Chu PW, Hadlock GC, Vieira-Brock P, Stout K, Hanson GR, Fleckenstein AE.	J Neurochem. 2010 Oct;115(2):325-32. doi: 10.1111/j.1471-4159.2010.06922.x. Epub 2010 Aug 25.	J Neurochem. 2010	PubMed	citation	PMID:20649837	pubmed	20649837	create date:2010/07/24 | first author:Chu PW
BH3-only protein Bid is dispensable for seizure-induced neuronal death and the associated nuclear accumulation of apoptosis-inducing factor.	/pubmed/20646170	Engel T, Caballero-Caballero A, Schindler CK, Plesnila N, Strasser A, Prehn JH, Henshall DC.	J Neurochem. 2010 Oct;115(1):92-101. doi: 10.1111/j.1471-4159.2010.06909.x. Epub 2010 Jul 30.	J Neurochem. 2010	PubMed	citation	PMID:20646170	pubmed	20646170	create date:2010/07/22 | first author:Engel T
The closely related transcription factors Sox4 and Sox11 function as survival factors during spinal cord development.	/pubmed/20646169	Thein DC, Thalhammer JM, Hartwig AC, Crenshaw EB 3rd, Lefebvre V, Wegner M, Sock E.	J Neurochem. 2010 Oct;115(1):131-41. doi: 10.1111/j.1471-4159.2010.06910.x. Epub 2010 Aug 3.	J Neurochem. 2010	PubMed	citation	PMID:20646169	pubmed	20646169	create date:2010/07/22 | first author:Thein DC
Protection of cortical neurons from excitotoxicity by conjugated linoleic acid.	/pubmed/20633209	Hunt WT, Kamboj A, Anderson HD, Anderson CM.	J Neurochem. 2010 Oct;115(1):123-30. doi: 10.1111/j.1471-4159.2010.06908.x. Epub 2010 Aug 3.	J Neurochem. 2010	PubMed	citation	PMID:20633209	pubmed	20633209	create date:2010/07/17 | first author:Hunt WT
Chronic ethanol exposure produces tolerance to elevations in neuroactive steroids: mechanisms and reversal by exogenous ACTH.	/pubmed/20633208	Boyd KN, Kumar S, O'Buckley TK, Morrow AL.	J Neurochem. 2010 Oct;115(1):142-52. doi: 10.1111/j.1471-4159.2010.06904.x. Epub 2010 Jul 30.	J Neurochem. 2010	PubMed	citation	PMID:20633208	pubmed	20633208	create date:2010/07/17 | first author:Boyd KN
Autophagy and protein aggregation after brain ischemia.	/pubmed/20633207	Liu C, Gao Y, Barrett J, Hu B.	J Neurochem. 2010 Oct;115(1):68-78. doi: 10.1111/j.1471-4159.2010.06905.x. Epub 2010 Aug 12.	J Neurochem. 2010	PubMed	citation	PMID:20633207	pubmed	20633207	create date:2010/07/17 | first author:Liu C
The effect of aminosulfonate buffers on the light responses and intracellular pH of goldfish retinal horizontal cells.	/pubmed/20633206	Trenholm S, Baldridge WH.	J Neurochem. 2010 Oct;115(1):102-11. doi: 10.1111/j.1471-4159.2010.06906.x. Epub 2010 Aug 3.	J Neurochem. 2010	PubMed	citation	PMID:20633206	pubmed	20633206	create date:2010/07/17 | first author:Trenholm S
Striatal regulation of ΔFosB, FosB, and cFos during cocaine self-administration and withdrawal.	/pubmed/20633205	Larson EB, Akkentli F, Edwards S, Graham DL, Simmons DL, Alibhai IN, Nestler EJ, Self DW.	J Neurochem. 2010 Oct;115(1):112-22. doi: 10.1111/j.1471-4159.2010.06907.x. Epub 2010 Aug 3.	J Neurochem. 2010	PubMed	citation	PMID:20633205	pubmed	20633205	create date:2010/07/17 | first author:Larson EB
Oleic acid synthesized in the periventricular zone promotes axonogenesis in the striatum during brain development.	/pubmed/20626566	Polo-Hernández E, De Castro F, García-García AG, Tabernero A, Medina JM.	J Neurochem. 2010 Sep;114(6):1756-66. doi: 10.1111/j.1471-4159.2010.06891.x. Epub 2010 Aug 3.	J Neurochem. 2010	PubMed	citation	PMID:20626566	pubmed	20626566	create date:2010/07/16 | first author:Polo-Hernández E
The histone acetyltransferase Elp3 plays in active role in the control of synaptic bouton expansion and sleep in Drosophila.	/pubmed/20626565	Singh N, Lorbeck MT, Zervos A, Zimmerman J, Elefant F.	J Neurochem. 2010 Oct;115(2):493-504. doi: 10.1111/j.1471-4159.2010.06892.x. Epub 2010 Aug 24.	J Neurochem. 2010	PubMed	citation	PMID:20626565	pubmed	20626565	create date:2010/07/16 | first author:Singh N
Chronic restraint stress impairs neurogenesis and hippocampus-dependent fear memory in mice: possible involvement of a brain-specific transcription factor Npas4.	/pubmed/20626564	Yun J, Koike H, Ibi D, Toth E, Mizoguchi H, Nitta A, Yoneyama M, Ogita K, Yoneda Y, Nabeshima T, Nagai T, Yamada K.	J Neurochem. 2010 Sep;114(6):1840-51. doi: 10.1111/j.1471-4159.2010.06893.x. Epub 2010 Jul 30.	J Neurochem. 2010	PubMed	citation	PMID:20626564	pubmed	20626564	create date:2010/07/16 | first author:Yun J
The G2019S pathogenic mutation disrupts sensitivity of leucine-rich repeat kinase 2 to manganese kinase inhibition.	/pubmed/20626563	Covy JP, Giasson BI.	J Neurochem. 2010 Oct;115(1):36-46. doi: 10.1111/j.1471-4159.2010.06894.x. Epub 2010 Aug 19.	J Neurochem. 2010	PubMed	citation	PMID:20626563	pubmed	20626563	create date:2010/07/16 | first author:Covy JP
Assembly and intracellular distribution of kainate receptors is determined by RNA editing and subunit composition.	/pubmed/20626562	Ball SM, Atlason PT, Shittu-Balogun OO, Molnár E.	J Neurochem. 2010 Sep;114(6):1805-18. doi: 10.1111/j.1471-4159.2010.06895.x. Epub 2010 Jul 30.	J Neurochem. 2010	PubMed	citation	PMID:20626562	pubmed	20626562	create date:2010/07/16 | first author:Ball SM
Title	URL	Description	Details	ShortDetails	Resource	Type	Identifiers	Db	EntrezUID	Properties
The RGD-containing peptide fragment of osteopontin protects tyrosine hydroxylase positive cells against toxic insult in primary ventral mesencephalic cultures and in the rat substantia nigra.	/pubmed/20626561	Iczkiewicz J, Broom L, Cooper JD, Wong AM, Rose S, Jenner P.	J Neurochem. 2010 Sep;114(6):1792-804. doi: 10.1111/j.1471-4159.2010.06896.x. Epub 2010 Aug 3.	J Neurochem. 2010	PubMed	citation	PMID:20626561	pubmed	20626561	create date:2010/07/16 | first author:Iczkiewicz J
Glial but not neuronal development in the cochleo-vestibular ganglion requires Sox10.	/pubmed/20626560	Breuskin I, Bodson M, Thelen N, Thiry M, Borgs L, Nguyen L, Stolt C, Wegner M, Lefebvre PP, Malgrange B.	J Neurochem. 2010 Sep;114(6):1827-39. doi: 10.1111/j.1471-4159.2010.06897.x. Epub 2010 Aug 3.	J Neurochem. 2010	PubMed	citation	PMID:20626560	pubmed	20626560	create date:2010/07/16 | first author:Breuskin I
Involvement of threonine 258 and serine 259 motif in amphetamine-induced norepinephrine transporter endocytosis.	/pubmed/20626559	Annamalai B, Mannangatti P, Arapulisamy O, Ramamoorthy S, Jayanthi LD.	J Neurochem. 2010 Oct;115(1):23-35. doi: 10.1111/j.1471-4159.2010.06898.x. Epub 2010 Jul 30.	J Neurochem. 2010	PubMed	citation	PMID:20626559	pubmed	20626559	create date:2010/07/16 | first author:Annamalai B
Quantitative role of COMT in dopamine clearance in the prefrontal cortex of freely moving mice.	/pubmed/20626558	Käenmäki M, Tammimäki A, Myöhänen T, Pakarinen K, Amberg C, Karayiorgou M, Gogos JA, Männistö PT.	J Neurochem. 2010 Sep;114(6):1745-55. doi: 10.1111/j.1471-4159.2010.06889.x. Epub 2010 Aug 19.	J Neurochem. 2010	PubMed	citation	PMID:20626558	pubmed	20626558	create date:2010/07/16 | first author:Käenmäki M
Dysregulation of striatal dopamine release in a mouse model of dystonia.	/pubmed/20626557	Bao L, Patel JC, Walker RH, Shashidharan P, Rice ME.	J Neurochem. 2010 Sep;114(6):1781-91. doi: 10.1111/j.1471-4159.2010.06890.x. Epub 2010 Jul 27.	J Neurochem. 2010	PubMed	citation	PMID:20626557	pubmed	20626557	create date:2010/07/16 | first author:Bao L
Lateral diffusion of inositol 1,4,5-trisphosphate receptor type 1 in Purkinje cells is regulated by calcium and actin filaments.	/pubmed/20626556	Fukatsu K, Bannai H, Inoue T, Mikoshiba K.	J Neurochem. 2010 Sep;114(6):1720-33. doi: 10.1111/j.1471-4159.2010.06885.x. Epub 2010 Aug 19.	J Neurochem. 2010	PubMed	citation	PMID:20626556	pubmed	20626556	create date:2010/07/16 | first author:Fukatsu K
Ethanol-induced methylation of cell cycle genes in neural stem cells.	/pubmed/20626555	Hicks SD, Middleton FA, Miller MW.	J Neurochem. 2010 Sep;114(6):1767-80. doi: 10.1111/j.1471-4159.2010.06886.x. Epub 2010 Jul 27.	J Neurochem. 2010	PubMed	citation	PMID:20626555	pubmed	20626555	create date:2010/07/16 | first author:Hicks SD
ABCG2 reduces ROS-mediated toxicity and inflammation: a potential role in Alzheimer's disease.	/pubmed/20626554	Shen S, Callaghan D, Juzwik C, Xiong H, Huang P, Zhang W.	J Neurochem. 2010 Sep;114(6):1590-604. doi: 10.1111/j.1471-4159.2010.06887.x. Epub 2010 Jul 27.	J Neurochem. 2010	PubMed	citation	PMID:20626554	pubmed	20626554	create date:2010/07/16 | first author:Shen S
Altered microglial copper homeostasis in a mouse model of Alzheimer's disease.	/pubmed/20626553	Zheng Z, White C, Lee J, Peterson TS, Bush AI, Sun GY, Weisman GA, Petris MJ.	J Neurochem. 2010 Sep;114(6):1630-8. doi: 10.1111/j.1471-4159.2010.06888.x. Epub 2010 Aug 19.	J Neurochem. 2010	PubMed	citation	PMID:20626553	pubmed	20626553	create date:2010/07/16 | first author:Zheng Z
Membrane domains in CNS physiology and pathology. Abstracts of the Fourth International Society for Neurochemistry (ISN) Special Conference. Erice (Trapani), Sicily, Italy, 22-26 May 2010.	/pubmed/20579273	[No authors listed]	J Neurochem. 2010 Jun;113 Suppl 1:1-32. No abstract available.	J Neurochem. 2010	PubMed	citation	PMID:20579273	pubmed	20579273	create date:2010/07/09
Apolipoprotein B100 secretion by cultured ARPE-19 cells is modulated by alteration of cholesterol levels.	/pubmed/20598021	Wu T, Fujihara M, Tian J, Jovanovic M, Grayson C, Cano M, Gehlbach P, Margaron P, Handa JT.	J Neurochem. 2010 Sep;114(6):1734-44. doi: 10.1111/j.1471-4159.2010.06884.x. Epub 2010 Jul 27.	J Neurochem. 2010	PubMed	citation	PMID:20598021	pubmed	20598021	create date:2010/07/06 | first author:Wu T
Interleukin-6-type cytokines in neuroprotection and neuromodulation: oncostatin M, but not leukemia inhibitory factor, requires neuronal adenosine A1 receptor function.	/pubmed/20598020	Moidunny S, Dias RB, Wesseling E, Sekino Y, Boddeke HW, Sebastião AM, Biber K.	J Neurochem. 2010 Sep;114(6):1667-77. doi: 10.1111/j.1471-4159.2010.06881.x. Epub 2010 Aug 19.	J Neurochem. 2010	PubMed	citation	PMID:20598020	pubmed	20598020	create date:2010/07/06 | first author:Moidunny S
mGluR1 antagonist decreased NADPH oxidase activity and superoxide production after transient focal cerebral ischemia.	/pubmed/20598019	Murotomi K, Takagi N, Mizutani R, Honda TA, Ono M, Takeo S, Tanonaka K.	J Neurochem. 2010 Sep;114(6):1711-9. doi: 10.1111/j.1471-4159.2010.06882.x. Epub 2010 Aug 19.	J Neurochem. 2010	PubMed	citation	PMID:20598019	pubmed	20598019	create date:2010/07/06 | first author:Murotomi K
The frequency-dependence of the nicotine-induced inhibition of dopamine is controlled by the α7 nicotinic receptor.	/pubmed/20598018	Seipel AT, Yakel JL.	J Neurochem. 2010 Sep;114(6):1659-66. doi: 10.1111/j.1471-4159.2010.06883.x. Epub 2010 Aug 19.	J Neurochem. 2010	PubMed	citation	PMID:20598018	pubmed	20598018	create date:2010/07/06 | first author:Seipel AT
Activation of GABA-B receptors induced by systemic amphetamine abolishes dopamine release in the rat lateral septum.	/pubmed/20584106	Sotomayor-Zárate R, Araya KA, Pereira P, Blanco E, Quiroz G, Pozo S, Carreño P, Andrés ME, Forray MI, Gysling K.	J Neurochem. 2010 Sep;114(6):1678-86. doi: 10.1111/j.1471-4159.2010.06877.x. Epub 2010 Aug 19.	J Neurochem. 2010	PubMed	citation	PMID:20584106	pubmed	20584106	create date:2010/06/30 | first author:Sotomayor-Zárate R
In vitro modeling of perineuronal nets: hyaluronan synthase and link protein are necessary for their formation and integrity.	/pubmed/20584105	Kwok JC, Carulli D, Fawcett JW.	J Neurochem. 2010 Sep 1;114(5):1447-59. Epub 2010 Jun 24.	J Neurochem. 2010	PubMed	citation	PMID:20584105	pubmed	20584105	create date:2010/06/30 | first author:Kwok JC
Ulcerative colitis exacerbates lipopolysaccharide-induced damage to the nigral dopaminergic system: potential risk factor in Parkinson`s disease.	/pubmed/20584104	Villarán RF, Espinosa-Oliva AM, Sarmiento M, De Pablos RM, Argüelles S, Delgado-Cortés MJ, Sobrino V, Van Rooijen N, Venero JL, Herrera AJ, Cano J, Machado A.	J Neurochem. 2010 Sep;114(6):1687-700. doi: 10.1111/j.1471-4159.2010.06879.x. Epub 2010 Aug 19.	J Neurochem. 2010	PubMed	citation	PMID:20584104	pubmed	20584104	create date:2010/06/30 | first author:Villarán RF
Strain-dependent serotonin neuron feedback control: role of serotonin 2C receptors.	/pubmed/20584103	Calcagno E, Invernizzi RW.	J Neurochem. 2010 Sep;114(6):1701-10. doi: 10.1111/j.1471-4159.2010.06880.x. Epub 2010 Aug 19.	J Neurochem. 2010	PubMed	citation	PMID:20584103	pubmed	20584103	create date:2010/06/30 | first author:Calcagno E
Involvement of stathmin 1 in the neurotrophic effects of PACAP in PC12 cells.	/pubmed/20569302	Dejda A, Chan P, Seaborn T, Coquet L, Jouenne T, Fournier A, Vaudry H, Vaudry D.	J Neurochem. 2010 Sep 1;114(5):1498-510. Epub 2010 Jun 16.	J Neurochem. 2010	PubMed	citation	PMID:20569302	pubmed	20569302	create date:2010/06/24 | first author:Dejda A
Cystamine metabolism and brain transport properties: clinical implications for neurodegenerative diseases.	/pubmed/20569301	Bousquet M, Gibrat C, Ouellet M, Rouillard C, Calon F, Cicchetti F.	J Neurochem. 2010 Sep;114(6):1651-8. doi: 10.1111/j.1471-4159.2010.06874.x. Epub 2010 Aug 19.	J Neurochem. 2010	PubMed	citation	PMID:20569301	pubmed	20569301	create date:2010/06/24 | first author:Bousquet M
Development of a grape seed polyphenolic extract with anti-oligomeric activity as a novel treatment in progressive supranuclear palsy and other tauopathies.	/pubmed/20569300	Pasinetti GM, Ksiezak-Reding H, Santa-Maria I, Wang J, Ho L.	J Neurochem. 2010 Sep;114(6):1557-68. doi: 10.1111/j.1471-4159.2010.06875.x. Epub 2010 Jul 27. Review.	J Neurochem. 2010	PubMed	citation	PMID:20569300	pubmed	20569300	create date:2010/06/24 | first author:Pasinetti GM
Dopamine inhibition of glycine release in the rat trigeminal nucleus pars caudalis: possible involvement of trace amine receptors.	/pubmed/20561152	Choi IS, Cho JH, Jang IS.	J Neurochem. 2010 Sep;114(6):1639-50. doi: 10.1111/j.1471-4159.2010.06870.x. Epub 2010 Aug 19.	J Neurochem. 2010	PubMed	citation	PMID:20561152	pubmed	20561152	create date:2010/06/22 | first author:Choi IS
Nerve growth factor attenuates oxidant-induced β-amyloid neurotoxicity in sporadic Alzheimer's disease cybrids.	/pubmed/20561151	Onyango IG, Ahn JY, Tuttle JB, Bennett JP Jr, Swerdlow RH.	J Neurochem. 2010 Sep;114(6):1605-18. doi: 10.1111/j.1471-4159.2010.06871.x. Epub 2010 Jul 30.	J Neurochem. 2010	PubMed	citation	PMID:20561151	pubmed	20561151	create date:2010/06/22 | first author:Onyango IG
t-SNARE cluster organization and dynamics in chromaffin cells.	/pubmed/20561150	López-Font I, Torregrosa-Hetland CJ, Villanueva J, Gutiérrez LM.	J Neurochem. 2010 Sep;114(6):1550-6. doi: 10.1111/j.1471-4159.2010.06872.x. Epub 2010 Aug 19. Review.	J Neurochem. 2010	PubMed	citation	PMID:20561150	pubmed	20561150	create date:2010/06/22 | first author:López-Font I
Altered neurotransmission in the mesolimbic reward system of Girk mice.	/pubmed/20557431	Arora D, Haluk DM, Kourrich S, Pravetoni M, Fernández-Alacid L, Nicolau JC, Luján R, Wickman K.	J Neurochem. 2010 Sep 1;114(5):1487-97. Epub 2010 Jun 16.	J Neurochem. 2010	PubMed	citation	PMID:20557431	pubmed	20557431	create date:2010/06/19 | first author:Arora D
High fat diet increases hippocampal oxidative stress and cognitive impairment in aged mice: implications for decreased Nrf2 signaling.	/pubmed/20557430	Morrison CD, Pistell PJ, Ingram DK, Johnson WD, Liu Y, Fernandez-Kim SO, White CL, Purpera MN, Uranga RM, Bruce-Keller AJ, Keller JN.	J Neurochem. 2010 Sep;114(6):1581-9. doi: 10.1111/j.1471-4159.2010.06865.x. Epub 2010 Jul 27.	J Neurochem. 2010	PubMed	citation	PMID:20557430	pubmed	20557430	create date:2010/06/19 | first author:Morrison CD
Retailoring docosahexaenoic acid-containing phospholipid species during impaired neurogenesis following omega-3 alpha-linolenic acid deprivation.	/pubmed/20557429	Brand A, Crawford MA, Yavin E.	J Neurochem. 2010 Sep 1;114(5):1393-404. Epub 2010 Jun 16.	J Neurochem. 2010	PubMed	citation	PMID:20557429	pubmed	20557429	create date:2010/06/19 | first author:Brand A
Inflammatory chemokine release of astrocytes in vitro is reduced by all-trans retinoic acid.	/pubmed/20557428	van Neerven S, Regen T, Wolf D, Nemes A, Johann S, Beyer C, Hanisch UK, Mey J.	J Neurochem. 2010 Sep 1;114(5):1511-26. Epub 2010 Jun 16.	J Neurochem. 2010	PubMed	citation	PMID:20557428	pubmed	20557428	create date:2010/06/19 | first author:van Neerven S
p90 activation contributes to cerebral ischemic damage via phosphorylation of Na+/H+ exchanger isoform 1.	/pubmed/20557427	Manhas N, Shi Y, Taunton J, Sun D.	J Neurochem. 2010 Sep 1;114(5):1476-86. Epub 2010 Jun 16.	J Neurochem. 2010	PubMed	citation	PMID:20557427	pubmed	20557427	create date:2010/06/19 | first author:Manhas N
Neurones express glutamine synthetase when deprived of glutamine or interaction with astrocytes.	/pubmed/20557426	Fernandes SP, Dringen R, Lawen A, Robinson SR.	J Neurochem. 2010 Sep 1;114(5):1527-36. Epub 2010 Jun 16.	J Neurochem. 2010	PubMed	citation	PMID:20557426	pubmed	20557426	create date:2010/06/19 | first author:Fernandes SP
Biochemical and histopathological alterations in TAR DNA-binding protein-43 after acute ischemic stroke in rats.	/pubmed/20557425	Kanazawa M, Kakita A, Igarashi H, Takahashi T, Kawamura K, Takahashi H, Nakada T, Nishizawa M, Shimohata T.	J Neurochem. 2011 Mar;116(6):957-65. doi: 10.1111/j.1471-4159.2010.06860.x.	J Neurochem. 2011	PubMed	citation	PMID:20557425	pubmed	20557425	create date:2010/06/19 | first author:Kanazawa M
Dual modulation of inward rectifier potassium currents in olfactory neuronal cells by promiscuous G protein coupling of the oxytocin receptor.	/pubmed/20557424	Gravati M, Busnelli M, Bulgheroni E, Reversi A, Spaiardi P, Parenti M, Toselli M, Chini B.	J Neurochem. 2010 Sep 1;114(5):1424-35. Epub 2010 Jun 14.	J Neurochem. 2010	PubMed	citation	PMID:20557424	pubmed	20557424	create date:2010/06/19 | first author:Gravati M
Endoplasmic reticulum Ca2+ signaling and mitochondrial Cyt c release in astrocytes following oxygen and glucose deprivation.	/pubmed/20557423	Liu Y, Kintner DB, Begum G, Algharabli J, Cengiz P, Shull GE, Liu XJ, Sun D.	J Neurochem. 2010 Sep 1;114(5):1436-46. Epub 2010 Jun 14.	J Neurochem. 2010	PubMed	citation	PMID:20557423	pubmed	20557423	create date:2010/06/19 | first author:Liu Y
Reduction in voltage-gated K+ channel activity in primary sensory neurons in painful diabetic neuropathy: role of brain-derived neurotrophic factor.	/pubmed/20557422	Cao XH, Byun HS, Chen SR, Cai YQ, Pan HL.	J Neurochem. 2010 Sep 1;114(5):1460-75. Epub 2010 Jun 24.	J Neurochem. 2010	PubMed	citation	PMID:20557422	pubmed	20557422	create date:2010/06/19 | first author:Cao XH
The antidepressant phenelzine protects neurons and astrocytes against formaldehyde-induced toxicity.	/pubmed/20557421	Song MS, Baker GB, Dursun SM, Todd KG.	J Neurochem. 2010 Sep 1;114(5):1405-13. Epub 2010 Jun 12.	J Neurochem. 2010	PubMed	citation	PMID:20557421	pubmed	20557421	create date:2010/06/19 | first author:Song MS
Decreased GABA(B) receptors in the cingulate cortex and fusiform gyrus in autism.	/pubmed/20557420	Oblak AL, Gibbs TT, Blatt GJ.	J Neurochem. 2010 Sep 1;114(5):1414-23. Epub 2010 Jun 12.	J Neurochem. 2010	PubMed	citation	PMID:20557420	pubmed	20557420	create date:2010/06/19 | first author:Oblak AL
Neurotoxic mechanisms of DNA damage: focus on transcriptional inhibition.	/pubmed/20557419	Hetman M, Vashishta A, Rempala G.	J Neurochem. 2010 Sep;114(6):1537-49. doi: 10.1111/j.1471-4159.2010.06859.x. Epub 2010 Aug 19. Review.	J Neurochem. 2010	PubMed	citation	PMID:20557419	pubmed	20557419	create date:2010/06/19 | first author:Hetman M
The formation of tau pathological phospho-epitopes in the axon is prevented by the dephosphorylation of selective sites in primary hippocampal neurons over-expressing human tau.	/pubmed/20550628	Bertrand J, Sénéchal P, Zummo-Soucy M, Plouffe V, Leclerc N.	J Neurochem. 2010 Sep 1;114(5):1353-67. Epub 2010 Jun 10.	J Neurochem. 2010	PubMed	citation	PMID:20550628	pubmed	20550628	create date:2010/06/17 | first author:Bertrand J
Regulation of markers of synaptic function in mouse models of depression: chronic mild stress and decreased expression of VGLUT1.	/pubmed/20550627	Elizalde N, Pastor PM, Garcia-García AL, Serres F, Venzala E, Huarte J, Ramírez MJ, Del Rio J, Sharp T, Tordera RM.	J Neurochem. 2010 Sep 1;114(5):1302-14. Epub 2010 Jun 10.	J Neurochem. 2010	PubMed	citation	PMID:20550627	pubmed	20550627	create date:2010/06/17 | first author:Elizalde N
Mending the broken brain: neuroimmune interactions in neurogenesis.	/pubmed/20534007	Molina-Holgado E, Molina-Holgado F.	J Neurochem. 2010 Sep 1;114(5):1277-90. Epub 2010 Jun 8. Review.	J Neurochem. 2010	PubMed	citation	PMID:20534007	pubmed	20534007	create date:2010/06/11 | first author:Molina-Holgado E
Optogenetic control of striatal dopamine release in rats.	/pubmed/20534006	Bass CE, Grinevich VP, Vance ZB, Sullivan RP, Bonin KD, Budygin EA.	J Neurochem. 2010 Sep 1;114(5):1344-52. Epub 2010 Jun 8.	J Neurochem. 2010	PubMed	citation	PMID:20534006	pubmed	20534006	create date:2010/06/11 | first author:Bass CE
Activation of mGluR7s inhibits cocaine-induced reinstatement of drug-seeking behavior by a nucleus accumbens glutamate-mGluR2/3 mechanism in rats.	/pubmed/20534005	Li X, Li J, Gardner EL, Xi ZX.	J Neurochem. 2010 Sep 1;114(5):1368-80. Epub 2010 Jun 8.	J Neurochem. 2010	PubMed	citation	PMID:20534005	pubmed	20534005	create date:2010/06/11 | first author:Li X
Bcl11A/CTIP1 mediates the effect of the glutamate receptor on axon branching and dendrite outgrowth.	/pubmed/20534004	Kuo TY, Chen CY, Hsueh YP.	J Neurochem. 2010 Sep 1;114(5):1381-92. Epub 2010 Jun 8.	J Neurochem. 2010	PubMed	citation	PMID:20534004	pubmed	20534004	create date:2010/06/11 | first author:Kuo TY
Differences in activation of ERK1/2 and p38 kinase in Jnk3 null mice following KA treatment.	/pubmed/20534003	de Lemos L, Junyent F, Verdaguer E, Folch J, Romero R, Pallàs M, Ferrer I, Auladell C, Camins A.	J Neurochem. 2010 Sep 1;114(5):1315-22. Epub 2010 Jun 8.	J Neurochem. 2010	PubMed	citation	PMID:20534003	pubmed	20534003	create date:2010/06/11 | first author:de Lemos L
Endocrine disrupting chemicals bind to a novel receptor, microtubule-associated protein 2, and positively and negatively regulate dendritic outgrowth in hippocampal neurons.	/pubmed/20534002	Matsunaga H, Mizota K, Uchida H, Uchida T, Ueda H.	J Neurochem. 2010 Sep 1;114(5):1333-43. Epub 2010 Jun 7.	J Neurochem. 2010	PubMed	citation	PMID:20534002	pubmed	20534002	create date:2010/06/11 | first author:Matsunaga H
The central serotonin 2B receptor: a new pharmacological target to modulate the mesoaccumbens dopaminergic pathway activity.	/pubmed/20534001	Auclair AL, Cathala A, Sarrazin F, Depoortère R, Piazza PV, Newman-Tancredi A, Spampinato U.	J Neurochem. 2010 Sep 1;114(5):1323-32. Epub 2010 Jun 7.	J Neurochem. 2010	PubMed	citation	PMID:20534001	pubmed	20534001	create date:2010/06/11 | first author:Auclair AL
Low-dose bafilomycin attenuates neuronal cell death associated with autophagy-lysosome pathway dysfunction.	/pubmed/20534000	Pivtoraiko VN, Harrington AJ, Mader BJ, Luker AM, Caldwell GA, Caldwell KA, Roth KA, Shacka JJ.	J Neurochem. 2010 Aug;114(4):1193-204. Epub 2010 Jun 1.	J Neurochem. 2010	PubMed	citation	PMID:20534000	pubmed	20534000	create date:2010/06/11 | first author:Pivtoraiko VN
Dopamine is not essential for the development of methamphetamine-induced neurotoxicity.	/pubmed/20533999	Yuan J, Darvas M, Sotak B, Hatzidimitriou G, McCann UD, Palmiter RD, Ricaurte GA.	J Neurochem. 2010 Aug;114(4):1135-42. Epub 2010 Jun 1.	J Neurochem. 2010	PubMed	citation	PMID:20533999	pubmed	20533999	create date:2010/06/11 | first author:Yuan J
Nurr1 regulates RET expression in dopamine neurons of adult rat midbrain.	/pubmed/20533997	Galleguillos D, Fuentealba JA, Gómez LM, Saver M, Gómez A, Nash K, Burger C, Gysling K, Andrés ME.	J Neurochem. 2010 Aug;114(4):1158-67. Epub 2010 Jun 1.	J Neurochem. 2010	PubMed	citation	PMID:20533997	pubmed	20533997	create date:2010/06/11 | first author:Galleguillos D
Mechanism of verapamil action on wild-type and slow-channel mutant human muscle acetylcholine receptor.	/pubmed/20533996	Moriconi C, Di Castro MA, Fucile S, Eusebi F, Grassi F.	J Neurochem. 2010 Aug;114(4):1231-40. Epub 2010 Jun 1.	J Neurochem. 2010	PubMed	citation	PMID:20533996	pubmed	20533996	create date:2010/06/11 | first author:Moriconi C
Title	URL	Description	Details	ShortDetails	Resource	Type	Identifiers	Db	EntrezUID	Properties
The effect of protein kinase C-delta knockdown on anti-free radical enzyme and neuropeptide Y gene expression in phenylpropanolamine-treated rats.	/pubmed/20533995	Kuo DY, Yang SF, Chu SC, Chen CH, Chen PN, Hsieh YS.	J Neurochem. 2010 Aug;114(4):1217-30. Epub 2010 Jun 1.	J Neurochem. 2010	PubMed	citation	PMID:20533995	pubmed	20533995	create date:2010/06/11 | first author:Kuo DY
Stimulated dopamine overflow and alpha-synuclein expression in the nucleus accumbens core distinguish rats bred for differential ethanol preference.	/pubmed/20533994	Pelkonen A, Hiltunen M, Kiianmaa K, Yavich L.	J Neurochem. 2010 Aug;114(4):1168-76. Epub 2010 Jun 1.	J Neurochem. 2010	PubMed	citation	PMID:20533994	pubmed	20533994	create date:2010/06/11 | first author:Pelkonen A
Repeated administration of alpha7 nicotinic acetylcholine receptor (nAChR) agonists, but not positive allosteric modulators, increases alpha7 nAChR levels in the brain.	/pubmed/20533993	Christensen DZ, Mikkelsen JD, Hansen HH, Thomsen MS.	J Neurochem. 2010 Aug;114(4):1205-16. Epub 2010 Jun 1.	J Neurochem. 2010	PubMed	citation	PMID:20533993	pubmed	20533993	create date:2010/06/11 | first author:Christensen DZ
Distinct biochemical signatures characterize peripherin isoform expression in both traumatic neuronal injury and motor neuron disease.	/pubmed/20533992	McLean J, Liu HN, Miletic D, Weng YC, Rogaeva E, Zinman L, Kriz J, Robertson J.	J Neurochem. 2010 Aug;114(4):1177-92. Epub 2010 Jun 1.	J Neurochem. 2010	PubMed	citation	PMID:20533992	pubmed	20533992	create date:2010/06/11 | first author:McLean J
Dual effects of nobiletin, a citrus polymethoxy flavone, on catecholamine secretion in cultured bovine adrenal medullary cells.	/pubmed/20533991	Zhang H, Toyohira Y, Ueno S, Shinohara Y, Itoh H, Furuno Y, Yamakuni T, Tsutsui M, Takahashi K, Yanagihara N.	J Neurochem. 2010 Aug;114(4):1030-8. Epub 2010 Jun 1.	J Neurochem. 2010	PubMed	citation	PMID:20533991	pubmed	20533991	create date:2010/06/11 | first author:Zhang H
NR2B-NMDA receptor-mediated increases in intracellular Ca2+ concentration regulate the tyrosine phosphatase, STEP, and ERK MAP kinase signaling.	/pubmed/20524968	Paul S, Connor JA.	J Neurochem. 2010 Aug;114(4):1107-18. Epub 2010 May 28.	J Neurochem. 2010	PubMed	citation	PMID:20524968	pubmed	20524968	create date:2010/06/08 | first author:Paul S
Developmental profiling by mass spectrometry of phosphocholine containing phospholipids in the rat nervous system reveals temporo-spatial gradients.	/pubmed/20524967	Löhmann C, Schachmann E, Dandekar T, Villmann C, Becker CM.	J Neurochem. 2010 Aug;114(4):1119-34. Epub 2010 May 28.	J Neurochem. 2010	PubMed	citation	PMID:20524967	pubmed	20524967	create date:2010/06/08 | first author:Löhmann C
Reduced inflammatory and neuropathic pain and decreased spinal microglial response in fractalkine receptor (CX3CR1) knockout mice.	/pubmed/20524966	Staniland AA, Clark AK, Wodarski R, Sasso O, Maione F, D'Acquisto F, Malcangio M.	J Neurochem. 2010 Aug;114(4):1143-57. Epub 2010 May 28.	J Neurochem. 2010	PubMed	citation	PMID:20524966	pubmed	20524966	create date:2010/06/08 | first author:Staniland AA
Distribution of neuroendocrine regulatory peptide-1 and -2, and proteolytic processing of their precursor VGF protein in the rat.	/pubmed/20524965	Mishiro-Sato E, Sasaki K, Matsuo T, Kageyama H, Yamaguchi H, Date Y, Matsubara M, Ishizu T, Yoshizawa-Kumagaye K, Satomi Y, Takao T, Shioda S, Nakazato M, Minamino N.	J Neurochem. 2010 Aug;114(4):1097-106. Epub 2010 May 26.	J Neurochem. 2010	PubMed	citation	PMID:20524965	pubmed	20524965	create date:2010/06/08 | first author:Mishiro-Sato E
Real-time, spatially resolved analysis of serotonin transporter activity and regulation using the fluorescent substrate, ASP+.	/pubmed/20524964	Oz M, Libby T, Kivell B, Jaligam V, Ramamoorthy S, Shippenberg TS.	J Neurochem. 2010 Aug;114(4):1019-29. Epub 2010 May 26.	J Neurochem. 2010	PubMed	citation	PMID:20524964	pubmed	20524964	create date:2010/06/08 | first author:Oz M
Ionic dysregulations typical of ischemia provoke release of glycine and GABA by multiple mechanisms.	/pubmed/20524963	Luccini E, Romei C, Di Prisco S, Raiteri M, Raiteri L.	J Neurochem. 2010 Aug;114(4):1074-84. Epub 2010 May 26.	J Neurochem. 2010	PubMed	citation	PMID:20524963	pubmed	20524963	create date:2010/06/08 | first author:Luccini E
Neuronal regulation of photo-induced pineal photoreceptor proteins in carp Catla catla.	/pubmed/20524962	Seth M, Maitra SK.	J Neurochem. 2010 Aug;114(4):1049-62. Epub 2010 May 26.	J Neurochem. 2010	PubMed	citation	PMID:20524962	pubmed	20524962	create date:2010/06/08 | first author:Seth M
Axon-oligodendrocyte interactions during developmental myelination, demyelination and repair.	/pubmed/20524961	Piaton G, Gould RM, Lubetzki C.	J Neurochem. 2010 Sep 1;114(5):1243-60. Epub 2010 May 26. Review.	J Neurochem. 2010	PubMed	citation	PMID:20524961	pubmed	20524961	create date:2010/06/08 | first author:Piaton G
Over-expression of alpha-synuclein in the nervous system enhances axonal degeneration after peripheral nerve lesion in a transgenic mouse strain.	/pubmed/20524960	Siebert H, Kahle PJ, Kramer ML, Isik T, Schlüter OM, Schulz-Schaeffer WJ, Brück W.	J Neurochem. 2010 Aug;114(4):1007-18. Epub 2010 May 26.	J Neurochem. 2010	PubMed	citation	PMID:20524960	pubmed	20524960	create date:2010/06/08 | first author:Siebert H
Compound K, a metabolite of ginsenosides, facilitates spontaneous GABA release onto CA3 pyramidal neurons.	/pubmed/20524959	Bae MY, Cho JH, Choi IS, Park HM, Lee MG, Kim DH, Jang IS.	J Neurochem. 2010 Aug;114(4):1085-96. Epub 2010 May 26.	J Neurochem. 2010	PubMed	citation	PMID:20524959	pubmed	20524959	create date:2010/06/08 | first author:Bae MY
Adaptive immune regulation of glial homeostasis as an immunization strategy for neurodegenerative diseases.	/pubmed/20524958	Kosloski LM, Ha DM, Hutter JA, Stone DK, Pichler MR, Reynolds AD, Gendelman HE, Mosley RL.	J Neurochem. 2010 Sep 1;114(5):1261-76. Epub 2010 May 26. Review.	J Neurochem. 2010	PubMed	citation	PMID:20524958	pubmed	20524958	create date:2010/06/08 | first author:Kosloski LM
Accelerated hemolysis and neurotoxicity in neuron-glia-blood clot co-cultures.	/pubmed/20497302	Jaremko KM, Chen-Roetling J, Chen L, Regan RF.	J Neurochem. 2010 Aug;114(4):1063-73. Epub 2010 May 22.	J Neurochem. 2010	PubMed	citation	PMID:20497302	pubmed	20497302	create date:2010/05/26 | first author:Jaremko KM
Actin interaction and regulation of cyclin-dependent kinase 5/p35 complex activity.	/pubmed/20492361	Xu J, Tsutsumi K, Tokuraku K, Estes KA, Hisanaga S, Ikezu T.	J Neurochem. 2011 Jan;116(2):192-204. doi: 10.1111/j.1471-4159.2010.06824.x.	J Neurochem. 2011	PubMed	citation	PMID:20492361	pubmed	20492361	create date:2010/05/25 | first author:Xu J
Sex-dimorphic changes in neuroactive steroid levels after chronic experimental autoimmune encephalomyelitis.	/pubmed/20492360	Caruso D, D'Intino G, Giatti S, Maschi O, Pesaresi M, Calabrese D, Garcia-Segura LM, Calza L, Melcangi RC.	J Neurochem. 2010 Aug;114(3):921-32. Epub 2010 May 21.	J Neurochem. 2010	PubMed	citation	PMID:20492360	pubmed	20492360	create date:2010/05/25 | first author:Caruso D
Physiological roles of ion channels in adult neural stem cells and their progeny.	/pubmed/20492359	Yasuda T, Adams DJ.	J Neurochem. 2010 Aug;114(4):946-59. Epub 2010 May 19. Review.	J Neurochem. 2010	PubMed	citation	PMID:20492359	pubmed	20492359	create date:2010/05/25 | first author:Yasuda T
Activity- and age-dependent modulation of GABAergic neurotransmission by system A-mediated glutamine uptake.	/pubmed/20492358	Brown MN, Mathews GC.	J Neurochem. 2010 Aug;114(3):909-20. Epub 2010 May 19.	J Neurochem. 2010	PubMed	citation	PMID:20492358	pubmed	20492358	create date:2010/05/25 | first author:Brown MN
Activation of Akt/FoxO signaling pathway contributes to induction of neuroprotection against transient global cerebral ischemia by hypoxic pre-conditioning in adult rats.	/pubmed/20492357	Zhan L, Wang T, Li W, Xu ZC, Sun W, Xu E.	J Neurochem. 2010 Aug;114(3):897-908. Epub 2010 May 18.	J Neurochem. 2010	PubMed	citation	PMID:20492357	pubmed	20492357	create date:2010/05/25 | first author:Zhan L
Hypoxic preconditioning suppresses group III secreted phospholipase A2-induced apoptosis via JAK2-STAT3 activation in cortical neurons.	/pubmed/20492356	Wang G, Zhou D, Wang C, Gao Y, Zhou Q, Qian G, DeCoster MA.	J Neurochem. 2010 Aug;114(4):1039-48. Epub 2010 May 18.	J Neurochem. 2010	PubMed	citation	PMID:20492356	pubmed	20492356	create date:2010/05/25 | first author:Wang G
Interrelation of dopamine transporter oligomerization and surface presence as studied with mutant transporter proteins and amphetamine.	/pubmed/20492355	Li Y, Cheng SY, Chen N, Reith ME.	J Neurochem. 2010 Aug;114(3):873-85. Epub 2010 May 18.	J Neurochem. 2010	PubMed	citation	PMID:20492355	pubmed	20492355	create date:2010/05/25 | first author:Li Y
Alexa Fluor 546-ArIB[V11L;V16A] is a potent ligand for selectively labeling alpha 7 nicotinic acetylcholine receptors.	/pubmed/20492354	Hone AJ, Whiteaker P, Mohn JL, Jacob MH, McIntosh JM.	J Neurochem. 2010 Aug;114(4):994-1006. Epub 2010 May 18.	J Neurochem. 2010	PubMed	citation	PMID:20492354	pubmed	20492354	create date:2010/05/25 | first author:Hone AJ
Carboxypeptidase E cytoplasmic tail mediates localization of synaptic vesicles to the pre-active zone in hypothalamic pre-synaptic terminals.	/pubmed/20492353	Lou H, Park JJ, Cawley NX, Sarcon A, Sun L, Adams T, Loh YP.	J Neurochem. 2010 Aug;114(3):886-96. Epub 2010 May 18.	J Neurochem. 2010	PubMed	citation	PMID:20492353	pubmed	20492353	create date:2010/05/25 | first author:Lou H
Effect of pharmacological chaperones on brain tyrosine hydroxylase and tryptophan hydroxylase 2.	/pubmed/20492352	Calvo AC, Scherer T, Pey AL, Ying M, Winge I, McKinney J, Haavik J, Thöny B, Martinez A.	J Neurochem. 2010 Aug;114(3):853-63. Epub 2010 May 18.	J Neurochem. 2010	PubMed	citation	PMID:20492352	pubmed	20492352	create date:2010/05/25 | first author:Calvo AC
nNOS alpha and nNOS beta localization to aggresome-like inclusions is dependent on HSP90 activity.	/pubmed/20492351	Corso-Díaz X, Krukoff TL.	J Neurochem. 2010 Aug;114(3):864-72. Epub 2010 May 14.	J Neurochem. 2010	PubMed	citation	PMID:20492351	pubmed	20492351	create date:2010/05/25 | first author:Corso-Díaz X
Mitochondrial biology in Alzheimer's disease pathogenesis.	/pubmed/20492350	Galindo MF, Ikuta I, Zhu X, Casadesus G, Jordán J.	J Neurochem. 2010 Aug;114(4):933-45. Epub 2010 May 14. Review.	J Neurochem. 2010	PubMed	citation	PMID:20492350	pubmed	20492350	create date:2010/05/25 | first author:Galindo MF
Inflammatory hyperalgesia induces essential bioactive lipid production in the spinal cord.	/pubmed/20492349	Buczynski MW, Svensson CI, Dumlao DS, Fitzsimmons BL, Shim JH, Scherbart TJ, Jacobsen FE, Hua XY, Yaksh TL, Dennis EA.	J Neurochem. 2010 Aug;114(4):981-93. Epub 2010 May 14.	J Neurochem. 2010	PubMed	citation	PMID:20492349	pubmed	20492349	create date:2010/05/25 | first author:Buczynski MW
Metabolism of acetyl-L-carnitine for energy and neurotransmitter synthesis in the immature rat brain.	/pubmed/20477950	Scafidi S, Fiskum G, Lindauer SL, Bamford P, Shi D, Hopkins I, McKenna MC.	J Neurochem. 2010 Aug;114(3):820-31. Epub 2010 May 13.	J Neurochem. 2010	PubMed	citation	PMID:20477950	pubmed	20477950	create date:2010/05/19 | first author:Scafidi S
Delayed pre-conditioning by 3-nitropropionic acid prevents 3,4-methylenedioxymetamphetamine-induced 5-HT deficits.	/pubmed/20477949	Puerta E, Pastor F, Dvoracek J, de Saavedra MD, Goñi-Allo B, Jordán J, Hervias I, Aguirre N.	J Neurochem. 2010 Aug;114(3):843-52. Epub 2010 May 13.	J Neurochem. 2010	PubMed	citation	PMID:20477949	pubmed	20477949	create date:2010/05/19 | first author:Puerta E
P2X7 receptor activation induces CXCL2 production in microglia through NFAT and PKC/MAPK pathways.	/pubmed/20477948	Shiratori M, Tozaki-Saitoh H, Yoshitake M, Tsuda M, Inoue K.	J Neurochem. 2010 Aug;114(3):810-9. Epub 2010 May 13.	J Neurochem. 2010	PubMed	citation	PMID:20477948	pubmed	20477948	create date:2010/05/19 | first author:Shiratori M
Gi protein coupling to adenosine A1-A2A receptor heteromers in human brain caudate nucleus.	/pubmed/20477947	Casadó V, Barrondo S, Spasic M, Callado LF, Mallol J, Canela E, Lluís C, Meana J, Cortés A, Sallés J, Franco R.	J Neurochem. 2010 Aug;114(4):972-80. Epub 2010 May 13.	J Neurochem. 2010	PubMed	citation	PMID:20477947	pubmed	20477947	create date:2010/05/19 | first author:Casadó V
Neurite-like structures induced by mevalonate pathway blockade are due to the stability of cell adhesion foci and are enhanced by the presence of APP.	/pubmed/20477946	Hughes M, Snetkov V, Rose RS, Trousil S, Mermoud JE, Dingwall C.	J Neurochem. 2010 Aug;114(3):832-42. Epub 2010 May 13.	J Neurochem. 2010	PubMed	citation	PMID:20477946	pubmed	20477946	create date:2010/05/19 | first author:Hughes M
Characterization of AZD4694, a novel fluorinated Abeta plaque neuroimaging PET radioligand.	/pubmed/20477945	Juréus A, Swahn BM, Sandell J, Jeppsson F, Johnson AE, Johnström P, Neelissen JA, Sunnemark D, Farde L, Svensson SP.	J Neurochem. 2010 Aug;114(3):784-94. Epub 2010 May 13.	J Neurochem. 2010	PubMed	citation	PMID:20477945	pubmed	20477945	create date:2010/05/19 | first author:Juréus A
Implication of TAp73 in the p53-independent pathway of Puma induction and Puma-dependent apoptosis in primary cortical neurons.	/pubmed/20477944	Fricker M, Papadia S, Hardingham GE, Tolkovsky AM.	J Neurochem. 2010 Aug;114(3):772-83. Epub 2010 May 8.	J Neurochem. 2010	PubMed	citation	PMID:20477944	pubmed	20477944	create date:2010/05/19 | first author:Fricker M
RGS9-2 mediates specific inhibition of agonist-induced internalization of D2-dopamine receptors.	/pubmed/20477943	Celver J, Sharma M, Kovoor A.	J Neurochem. 2010 Aug;114(3):739-49. Epub 2010 May 8.	J Neurochem. 2010	PubMed	citation	PMID:20477943	pubmed	20477943	create date:2010/05/19 | first author:Celver J
AAV-mediated expression of wild-type and ALS-linked mutant VAPB selectively triggers death of motoneurons through a Ca2+-dependent ER-associated pathway.	/pubmed/20477942	Langou K, Moumen A, Pellegrino C, Aebischer J, Medina I, Aebischer P, Raoul C.	J Neurochem. 2010 Aug;114(3):795-809. Epub 2010 May 8.	J Neurochem. 2010	PubMed	citation	PMID:20477942	pubmed	20477942	create date:2010/05/19 | first author:Langou K
Fluoxetine prevents stimulation-dependent fatigue of synaptic vesicle exocytosis in hippocampal neurons.	/pubmed/20477941	Henkel AW, Welzel O, Groemer TW, Tripal P, Rotter A, Kornhuber J.	J Neurochem. 2010 Aug;114(3):697-705. Epub 2010 May 6.	J Neurochem. 2010	PubMed	citation	PMID:20477941	pubmed	20477941	create date:2010/05/19 | first author:Henkel AW
The position of an arginine residue influences substrate affinity and K+ coupling in the human glutamate transporter, EAAT1.	/pubmed/20477940	Ryan RM, Kortt NC, Sirivanta T, Vandenberg RJ.	J Neurochem. 2010 Jul;114(2):565-75. Epub 2010 May 6.	J Neurochem. 2010	PubMed	citation	PMID:20477940	pubmed	20477940	create date:2010/05/19 | first author:Ryan RM
Neurochemical changes in the developing rat hippocampus during prolonged hypoglycemia.	/pubmed/20477939	Rao R, Ennis K, Long JD, Ugurbil K, Gruetter R, Tkac I.	J Neurochem. 2010 Aug;114(3):728-38. Epub 2010 May 6.	J Neurochem. 2010	PubMed	citation	PMID:20477939	pubmed	20477939	create date:2010/05/19 | first author:Rao R
Role of endogenous acetylcholine in the control of the dopaminergic system via nicotinic receptors.	/pubmed/20477938	Maskos U.	J Neurochem. 2010 Aug;114(3):641-6. Epub 2010 May 4. Review.	J Neurochem. 2010	PubMed	citation	PMID:20477938	pubmed	20477938	create date:2010/05/19 | first author:Maskos U
Dopamine stimulation of postnatal murine subventricular zone neurogenesis via the D3 receptor.	/pubmed/20477937	Kim Y, Wang WZ, Comte I, Pastrana E, Tran PB, Brown J, Miller RJ, Doetsch F, Molnár Z, Szele FG.	J Neurochem. 2010 Aug;114(3):750-60. Epub 2010 May 6.	J Neurochem. 2010	PubMed	citation	PMID:20477937	pubmed	20477937	create date:2010/05/19 | first author:Kim Y
Selective lesion of the developing central noradrenergic system: short- and long-term effects and reinnervation by noradrenergic-rich tissue grafts.	/pubmed/20477936	Coradazzi M, Gulino R, Garozzo S, Leanza G.	J Neurochem. 2010 Aug;114(3):761-71. Epub 2010 May 6.	J Neurochem. 2010	PubMed	citation	PMID:20477936	pubmed	20477936	create date:2010/05/19 | first author:Coradazzi M
Cellular localization of the organic cation transporters, OCT1 and OCT2, in brain microvessel endothelial cells and its implication for MPTP transport across the blood-brain barrier and MPTP-induced dopaminergic toxicity in rodents.	/pubmed/20477935	Lin CJ, Tai Y, Huang MT, Tsai YF, Hsu HJ, Tzen KY, Liou HH.	J Neurochem. 2010 Aug;114(3):717-27. Epub 2010 May 6.	J Neurochem. 2010	PubMed	citation	PMID:20477935	pubmed	20477935	create date:2010/05/19 | first author:Lin CJ
Functional 'glial' GLYT1 glycine transporters expressed in neurons.	/pubmed/20477934	Raiteri L, Raiteri M.	J Neurochem. 2010 Aug;114(3):647-53. Epub 2010 May 6. Review.	J Neurochem. 2010	PubMed	citation	PMID:20477934	pubmed	20477934	create date:2010/05/19 | first author:Raiteri L
Intersection between metabolic dysfunction, high fat diet consumption, and brain aging.	/pubmed/20477933	Uranga RM, Bruce-Keller AJ, Morrison CD, Fernandez-Kim SO, Ebenezer PJ, Zhang L, Dasuri K, Keller JN.	J Neurochem. 2010 Jul;114(2):344-61. Epub 2010 May 6. Review.	J Neurochem. 2010	PubMed	citation	PMID:20477933	pubmed	20477933	create date:2010/05/19 | first author:Uranga RM
Cocaine causes memory and learning impairments in rats: involvement of nuclear factor kappa B and oxidative stress, and prevention by topiramate.	/pubmed/20477932	Muriach M, López-Pedrajas R, Barcia JM, Sanchez-Villarejo MV, Almansa I, Romero FJ.	J Neurochem. 2010 Aug;114(3):675-84. Epub 2010 May 6.	J Neurochem. 2010	PubMed	citation	PMID:20477932	pubmed	20477932	create date:2010/05/19 | first author:Muriach M
PKC links Gq-coupled receptors to DAT-mediated dopamine release.	/pubmed/20477913	Opazo F, Schulz JB, Falkenburger BH.	J Neurochem. 2010 Jul;114(2):587-96. Epub 2010 Apr 29.	J Neurochem. 2010	PubMed	citation	PMID:20477913	pubmed	20477913	create date:2010/05/19 | first author:Opazo F
Title	URL	Description	Details	ShortDetails	Resource	Type	Identifiers	Db	EntrezUID	Properties
Mechanisms underlying striatal vulnerability to 3-nitropropionic acid.	/pubmed/20477912	Herrera-Mundo N, Sitges M.	J Neurochem. 2010 Jul;114(2):597-605. Epub 2010 Apr 30.	J Neurochem. 2010	PubMed	citation	PMID:20477912	pubmed	20477912	create date:2010/05/19 | first author:Herrera-Mundo N
Differential expression patterns of Puma and Hsp70 following proteasomal stress in the hippocampus are key determinants of neuronal vulnerability.	/pubmed/20477911	Bonner HP, Concannon CG, Bonner C, Woods I, Ward MW, Prehn JH.	J Neurochem. 2010 Jul;114(2):606-16. Epub 2010 Apr 30.	J Neurochem. 2010	PubMed	citation	PMID:20477911	pubmed	20477911	create date:2010/05/19 | first author:Bonner HP
Dopamine D2 receptor signaling modulates mutant ataxin-1 S776 phosphorylation and aggregation.	/pubmed/20477910	Hearst SM, Lopez ME, Shao Q, Liu Y, Vig PJ.	J Neurochem. 2010 Aug;114(3):706-16. Epub 2010 Apr 30.	J Neurochem. 2010	PubMed	citation	PMID:20477910	pubmed	20477910	create date:2010/05/19 | first author:Hearst SM
Storage of GABA in chromaffin granules and not in synaptic-like microvesicles in rat adrenal medullary cells.	/pubmed/20477909	Harada K, Matsuoka H, Nakamura J, Fukuda M, Inoue M.	J Neurochem. 2010 Jul;114(2):617-26. Epub 2010 Apr 30.	J Neurochem. 2010	PubMed	citation	PMID:20477909	pubmed	20477909	create date:2010/05/19 | first author:Harada K
GABA modulates development of cerebellar Purkinje cell dendrites under control of endocannabinoid signaling.	/pubmed/20477908	Kawaguchi K, Habara T, Terashima T, Kikkawa S.	J Neurochem. 2010 Jul;114(2):627-38. Epub 2010 Apr 30.	J Neurochem. 2010	PubMed	citation	PMID:20477908	pubmed	20477908	create date:2010/05/19 | first author:Kawaguchi K
TLR2 activation inhibits embryonic neural progenitor cell proliferation.	/pubmed/20456021	Okun E, Griffioen KJ, Son TG, Lee JH, Roberts NJ, Mughal MR, Hutchison E, Cheng A, Arumugam TV, Lathia JD, van Praag H, Mattson MP.	J Neurochem. 2010 Jul;114(2):462-74. Epub 2010 Apr 29.	J Neurochem. 2010	PubMed	citation	PMID:20456021	pubmed	20456021	create date:2010/05/12 | first author:Okun E
Plasma membrane sphingomyelin hydrolysis increases hippocampal neuron excitability by sphingosine-1-phosphate mediated mechanisms.	/pubmed/20456020	Norman E, Cutler RG, Flannery R, Wang Y, Mattson MP.	J Neurochem. 2010 Jul;114(2):430-9. Epub 2010 Apr 29.	J Neurochem. 2010	PubMed	citation	PMID:20456020	pubmed	20456020	create date:2010/05/12 | first author:Norman E
Plumbagin promotes the generation of astrocytes from rat spinal cord neural progenitors via activation of the transcription factor Stat3.	/pubmed/20456019	Luo Y, Mughal MR, Ouyang TG, Jiang H, Luo W, Yu QS, Greig NH, Mattson MP.	J Neurochem. 2010 Dec;115(6):1337-49. doi: 10.1111/j.1471-4159.2010.06780.x.	J Neurochem. 2010	PubMed	citation	PMID:20456019	pubmed	20456019	create date:2010/05/12 | first author:Luo Y
Neuroprotection against superoxide anion radical by metallocorroles in cellular and murine models of optic neuropathy.	/pubmed/20456018	Kanamori A, Catrinescu MM, Mahammed A, Gross Z, Levin LA.	J Neurochem. 2010 Jul;114(2):488-98. Epub 2010 Apr 29.	J Neurochem. 2010	PubMed	citation	PMID:20456018	pubmed	20456018	create date:2010/05/12 | first author:Kanamori A
Dietary restriction mitigates cocaine-induced alterations of olfactory bulb cellular plasticity and gene expression, and behavior.	/pubmed/20456017	Xu X, Mughal MR, Scott Hall F, Perona MT, Pistell PJ, Lathia JD, Chigurupati S, Becker KG, Ladenheim B, Niklason LE, Uhl GR, Cadet JL, Mattson MP.	J Neurochem. 2010 Jul;114(1):323-34. Epub 2010 Apr 29.	J Neurochem. 2010	PubMed	citation	PMID:20456017	pubmed	20456017	create date:2010/05/12 | first author:Xu X
Microglial activation depends on beta-amyloid conformation: role of the formylpeptide receptor 2.	/pubmed/20456016	Heurtaux T, Michelucci A, Losciuto S, Gallotti C, Felten P, Dorban G, Grandbarbe L, Morga E, Heuschling P.	J Neurochem. 2010 Jul;114(2):576-86. Epub 2010 Apr 29.	J Neurochem. 2010	PubMed	citation	PMID:20456016	pubmed	20456016	create date:2010/05/12 | first author:Heurtaux T
Aromatic L-amino acid decarboxylase phosphorylation and activation by PKGIalpha in vitro.	/pubmed/20456015	Duchemin AM, Neff NH, Hadjiconstantinou M.	J Neurochem. 2010 Jul;114(2):542-52. Epub 2010 Apr 29.	J Neurochem. 2010	PubMed	citation	PMID:20456015	pubmed	20456015	create date:2010/05/12 | first author:Duchemin AM
KATP channel blockade protects midbrain dopamine neurons by repressing a glia-to-neuron signaling cascade that ultimately disrupts mitochondrial calcium homeostasis.	/pubmed/20456014	Toulorge D, Guerreiro S, Hirsch EC, Michel PP.	J Neurochem. 2010 Jul;114(2):553-64. Epub 2010 Apr 29.	J Neurochem. 2010	PubMed	citation	PMID:20456014	pubmed	20456014	create date:2010/05/12 | first author:Toulorge D
Chromogranins as regulators of exocytosis.	/pubmed/20456013	Borges R, Díaz-Vera J, Domínguez N, Arnau MR, Machado JD.	J Neurochem. 2010 Jul;114(2):335-43. Epub 2010 Apr 29. Review.	J Neurochem. 2010	PubMed	citation	PMID:20456013	pubmed	20456013	create date:2010/05/12 | first author:Borges R
Possible involvement of DNA methylation in NKCC1 gene expression during postnatal development and in response to ischemia.	/pubmed/20456012	Lee HA, Hong SH, Kim JW, Jang IS.	J Neurochem. 2010 Jul;114(2):520-9. Epub 2010 Apr 28.	J Neurochem. 2010	PubMed	citation	PMID:20456012	pubmed	20456012	create date:2010/05/12 | first author:Lee HA
Apolipoprotein E mRNA is transported to dendrites and may have a role in synaptic structural plasticity.	/pubmed/20456011	Oh JY, Nam YJ, Jo A, Cheon HS, Rhee SM, Park JK, Lee JA, Kim HK.	J Neurochem. 2010 Aug;114(3):685-96. Epub 2010 Apr 28.	J Neurochem. 2010	PubMed	citation	PMID:20456011	pubmed	20456011	create date:2010/05/12 | first author:Oh JY
Involvement of Src kinase in T-type calcium channel-dependent neuronal differentiation of NG108-15 cells by hydrogen sulfide.	/pubmed/20456010	Tarui T, Fukami K, Nagasawa K, Yoshida S, Sekiguchi F, Kawabata A.	J Neurochem. 2010 Jul;114(2):512-9. Epub 2010 Apr 28.	J Neurochem. 2010	PubMed	citation	PMID:20456010	pubmed	20456010	create date:2010/05/12 | first author:Tarui T
Dopamine D1 and D3 receptors are differentially involved in cue-elicited cocaine seeking.	/pubmed/20456009	Chen L, Xu M.	J Neurochem. 2010 Jul;114(2):530-41. Epub 2010 Apr 28.	J Neurochem. 2010	PubMed	citation	PMID:20456009	pubmed	20456009	create date:2010/05/12 | first author:Chen L
Calcium-permeable AMPA receptors are involved in the induction and expression of l-DOPA-induced dyskinesia in Parkinson's disease.	/pubmed/20456008	Kobylecki C, Cenci MA, Crossman AR, Ravenscroft P.	J Neurochem. 2010 Jul;114(2):499-511. Epub 2010 Apr 28.	J Neurochem. 2010	PubMed	citation	PMID:20456008	pubmed	20456008	create date:2010/05/12 | first author:Kobylecki C
VEGF protects spinal motor neurons against chronic excitotoxic degeneration in vivo by activation of PI3-K pathway and inhibition of p38MAPK.	/pubmed/20456006	Tovar-Y-Romo LB, Tapia R.	J Neurochem. 2010 Dec;115(5):1090-101. doi: 10.1111/j.1471-4159.2010.06766.x.	J Neurochem. 2010	PubMed	citation	PMID:20456006	pubmed	20456006	create date:2010/05/12 | first author:Tovar-Y-Romo LB
Acute spinal cord injury persistently reduces R/G RNA editing of AMPA receptors.	/pubmed/20456005	Barbon A, Fumagalli F, Caracciolo L, Madaschi L, Lesma E, Mora C, Carelli S, Slotkin TA, Racagni G, Di Giulio AM, Gorio A, Barlati S.	J Neurochem. 2010 Jul;114(2):397-407. Epub 2010 Apr 23.	J Neurochem. 2010	PubMed	citation	PMID:20456005	pubmed	20456005	create date:2010/05/12 | first author:Barbon A
Pre-synaptic defects of NPC1-deficient hippocampal neurons are not directly related to plasma membrane cholesterol.	/pubmed/20456004	Hawes CM, Wiemer H, Krueger SR, Karten B.	J Neurochem. 2010 Jul;114(1):311-22. Epub 2010 Apr 23.	J Neurochem. 2010	PubMed	citation	PMID:20456004	pubmed	20456004	create date:2010/05/12 | first author:Hawes CM
Dyrk1A-mediated phosphorylation of Presenilin 1: a functional link between Down syndrome and Alzheimer's disease.	/pubmed/20456003	Ryu YS, Park SY, Jung MS, Yoon SH, Kwen MY, Lee SY, Choi SH, Radnaabazar C, Kim MK, Kim H, Kim K, Song WJ, Chung SH.	J Neurochem. 2010 Nov;115(3):574-84. doi: 10.1111/j.1471-4159.2010.06769.x. Epub 2010 Aug 19.	J Neurochem. 2010	PubMed	citation	PMID:20456003	pubmed	20456003	create date:2010/05/12 | first author:Ryu YS
17β-estradiol protects Schwann cells against H2O2-induced cytotoxicity and increases transplanted Schwann cell survival in a cervical hemicontusion spinal cord injury model.	/pubmed/20456002	Siriphorn A, Chompoopong S, Floyd CL.	J Neurochem. 2010 Nov;115(4):864-72. doi: 10.1111/j.1471-4159.2010.06770.x.	J Neurochem. 2010	PubMed	citation	PMID:20456002	pubmed	20456002	create date:2010/05/12 | first author:Siriphorn A
Manganese chelation therapy extends survival in a mouse model of M1000 prion disease.	/pubmed/20456001	Brazier MW, Volitakis I, Kvasnicka M, White AR, Underwood JR, Green JE, Han S, Hill AF, Masters CL, Collins SJ.	J Neurochem. 2010 Jul;114(2):440-51. Epub 2010 Apr 23.	J Neurochem. 2010	PubMed	citation	PMID:20456001	pubmed	20456001	create date:2010/05/12 | first author:Brazier MW
Excitotoxicity of TNFalpha derived from KA activated microglia on hippocampal neurons in vitro and in vivo.	/pubmed/20438614	Zhu W, Zheng H, Shao X, Wang W, Yao Q, Li Z.	J Neurochem. 2010 Jul;114(2):386-96. Epub 2010 Apr 23.	J Neurochem. 2010	PubMed	citation	PMID:20438614	pubmed	20438614	create date:2010/05/05 | first author:Zhu W
Acetyl-L-carnitine ameliorates mitochondrial dysfunction following contusion spinal cord injury.	/pubmed/20438613	Patel SP, Sullivan PG, Lyttle TS, Rabchevsky AG.	J Neurochem. 2010 Jul;114(1):291-301. Epub 2010 Apr 23.	J Neurochem. 2010	PubMed	citation	PMID:20438613	pubmed	20438613	create date:2010/05/05 | first author:Patel SP
Induction of FosB/DeltaFosB in the brain stress system-related structures during morphine dependence and withdrawal.	/pubmed/20438612	Núñez C, Martín F, Földes A, Luisa Laorden M, Kovács KJ, Victoria Milanés M.	J Neurochem. 2010 Jul;114(2):475-87. Epub 2010 Apr 23.	J Neurochem. 2010	PubMed	citation	PMID:20438612	pubmed	20438612	create date:2010/05/05 | first author:Núñez C
Role of the extracellular transmembrane domain interface in gating and pharmacology of a heteromeric neuronal nicotinic receptor.	/pubmed/20420581	Aldea M, Castillo M, Mulet J, Sala S, Criado M, Sala F.	J Neurochem. 2010 May;113(4):1036-45.	J Neurochem. 2010	PubMed	citation	PMID:20420581	pubmed	20420581	create date:2010/04/28 | first author:Aldea M
Calpain-mediated down-regulation of myelin-associated glycoprotein in lysophosphatidic acid-induced neuropathic pain.	/pubmed/20420580	Xie W, Uchida H, Nagai J, Ueda M, Chun J, Ueda H.	J Neurochem. 2010 May;113(4):1002-11.	J Neurochem. 2010	PubMed	citation	PMID:20420580	pubmed	20420580	create date:2010/04/28 | first author:Xie W
ERK signaling leads to mitochondrial dysfunction in extracellular zinc-induced neurotoxicity.	/pubmed/20412391	He K, Aizenman E.	J Neurochem. 2010 Jul;114(2):452-61. Epub 2010 Apr 20.	J Neurochem. 2010	PubMed	citation	PMID:20412391	pubmed	20412391	create date:2010/04/24 | first author:He K
An apolipoprotein E4 fragment can promote intracellular accumulation of amyloid peptide beta 42.	/pubmed/20412390	Dafnis I, Stratikos E, Tzinia A, Tsilibary EC, Zannis VI, Chroni A.	J Neurochem. 2010 Nov;115(4):873-84. doi: 10.1111/j.1471-4159.2010.06756.x.	J Neurochem. 2010	PubMed	citation	PMID:20412390	pubmed	20412390	create date:2010/04/24 | first author:Dafnis I
Leptin promotes dopamine transporter and tyrosine hydroxylase activity in the nucleus accumbens of Sprague-Dawley rats.	/pubmed/20412389	Perry ML, Leinninger GM, Chen R, Luderman KD, Yang H, Gnegy ME, Myers MG Jr, Kennedy RT.	J Neurochem. 2010 Aug;114(3):666-74. Epub 2010 Apr 20.	J Neurochem. 2010	PubMed	citation	PMID:20412389	pubmed	20412389	create date:2010/04/24 | first author:Perry ML
Off-line concomitant release of dopamine and glutamate involvement in taste memory consolidation.	/pubmed/20412388	Guzmán-Ramos K, Osorio-Gómez D, Moreno-Castilla P, Bermúdez-Rattoni F.	J Neurochem. 2010 Jul;114(1):226-36. Epub 2010 Apr 20. Erratum in: J Neurochem. 2011 Jan;116(2):322.	J Neurochem. 2010	PubMed	citation	PMID:20412388	pubmed	20412388	create date:2010/04/24 | first author:Guzmán-Ramos K
Cyclooxygenase-1 mediates prostaglandin E(2) elevation and contextual memory impairment in a model of sustained hippocampal interleukin-1beta expression.	/pubmed/20412387	Matousek SB, Hein AM, Shaftel SS, Olschowka JA, Kyrkanides S, O'Banion MK.	J Neurochem. 2010 Jul;114(1):247-58. Epub 2010 Apr 19.	J Neurochem. 2010	PubMed	citation	PMID:20412387	pubmed	20412387	create date:2010/04/24 | first author:Matousek SB
Analysis of peptides in prohormone convertase 1/3 null mouse brain using quantitative peptidomics.	/pubmed/20412386	Wardman JH, Zhang X, Gagnon S, Castro LM, Zhu X, Steiner DF, Day R, Fricker LD.	J Neurochem. 2010 Jul;114(1):215-25. Epub 2010 Apr 19.	J Neurochem. 2010	PubMed	citation	PMID:20412386	pubmed	20412386	create date:2010/04/24 | first author:Wardman JH
Metabotropic glutamate receptors (mGluRs) regulate noxious stimulus-induced glutamate release in the spinal cord dorsal horn of rats with neuropathic and inflammatory pain.	/pubmed/20412385	Kumar N, Laferriere A, Yu JS, Poon T, Coderre TJ.	J Neurochem. 2010 Jul;114(1):281-90. Epub 2010 Apr 19.	J Neurochem. 2010	PubMed	citation	PMID:20412385	pubmed	20412385	create date:2010/04/24 | first author:Kumar N
2,2',4'-trihydroxychalcone from Glycyrrhiza glabra as a new specific BACE1 inhibitor efficiently ameliorates memory impairment in mice.	/pubmed/20412384	Zhu Z, Li C, Wang X, Yang Z, Chen J, Hu L, Jiang H, Shen X.	J Neurochem. 2010 Jul;114(2):374-85. Epub 2010 Apr 19.	J Neurochem. 2010	PubMed	citation	PMID:20412384	pubmed	20412384	create date:2010/04/24 | first author:Zhu Z
Baicalein reduces E46K alpha-synuclein aggregation in vitro and protects cells against E46K alpha-synuclein toxicity in cell models of familiar Parkinsonism.	/pubmed/20412383	Jiang M, Porat-Shliom Y, Pei Z, Cheng Y, Xiang L, Sommers K, Li Q, Gillardon F, Hengerer B, Berlinicke C, Smith WW, Zack DJ, Poirier MA, Ross CA, Duan W.	J Neurochem. 2010 Jul;114(2):419-29. Epub 2010 Apr 19.	J Neurochem. 2010	PubMed	citation	PMID:20412383	pubmed	20412383	create date:2010/04/24 | first author:Jiang M
Superoxide dismutase-1 and other proteins in inclusions from transgenic amyotrophic lateral sclerosis model mice.	/pubmed/20412382	Bergemalm D, Forsberg K, Srivastava V, Graffmo KS, Andersen PM, Brännström T, Wingsle G, Marklund SL.	J Neurochem. 2010 Jul;114(2):408-18. Epub 2010 Apr 19.	J Neurochem. 2010	PubMed	citation	PMID:20412382	pubmed	20412382	create date:2010/04/24 | first author:Bergemalm D
GABA(A) receptor subunit alteration-dependent diazepam insensitivity in the cerebellum of phospholipase C-related inactive protein knockout mice.	/pubmed/20412381	Mizokami A, Tanaka H, Ishibashi H, Umebayashi H, Fukami K, Takenawa T, Nakayama KI, Yokoyama T, Nabekura J, Kanematsu T, Hirata M.	J Neurochem. 2010 Jul;114(1):302-10. Epub 2010 Apr 19.	J Neurochem. 2010	PubMed	citation	PMID:20412381	pubmed	20412381	create date:2010/04/24 | first author:Mizokami A
The amyloid precursor protein intracellular domain(AICD) disrupts actin dynamics and mitochondrial bioenergetics.	/pubmed/20405578	Ward MW, Concannon CG, Whyte J, Walsh CM, Corley B, Prehn JH.	J Neurochem. 2010 Apr;113(1):275-84.	J Neurochem. 2010	PubMed	citation	PMID:20405578	pubmed	20405578	create date:2010/04/21 | first author:Ward MW
Signaling, delivery and age as emerging issues in the benefit/risk ratio outcome of tPA For treatment of CNS ischemic disorders.	/pubmed/20405577	Armstead WM, Ganguly K, Kiessling JW, Riley J, Chen XH, Smith DH, Stein SC, Higazi AA, Cines DB, Bdeir K, Zaitsev S, Muzykantov VR.	J Neurochem. 2010 Apr;113(2):303-12. Review.	J Neurochem. 2010	PubMed	citation	PMID:20405577	pubmed	20405577	create date:2010/04/21 | first author:Armstead WM
Altered brain phospholipid and acylcarnitine profiles in propionic acid infused rodents: further development of a potential model of autism spectrum disorders.	/pubmed/20405543	Thomas RH, Foley KA, Mepham JR, Tichenoff LJ, Possmayer F, MacFabe DF.	J Neurochem. 2010 Apr;113(2):515-29.	J Neurochem. 2010	PubMed	citation	PMID:20405543	pubmed	20405543	create date:2010/04/21 | first author:Thomas RH
Mice lacking p35 display hyperactivity and paradoxical response to psychostimulants.	/pubmed/20403084	Krapacher FA, Mlewski EC, Ferreras S, Pisano V, Paolorossi M, Hansen C, Paglini G.	J Neurochem. 2010 Jul;114(1):203-14. Epub 2010 Apr 16.	J Neurochem. 2010	PubMed	citation	PMID:20403084	pubmed	20403084	create date:2010/04/21 | first author:Krapacher FA
Mitochondrial protection after traumatic brain injury by scavenging lipid peroxyl radicals.	/pubmed/20403083	Mustafa AG, Singh IN, Wang J, Carrico KM, Hall ED.	J Neurochem. 2010 Jul;114(1):271-80. Epub 2010 Apr 16.	J Neurochem. 2010	PubMed	citation	PMID:20403083	pubmed	20403083	create date:2010/04/21 | first author:Mustafa AG
Effects of acute and chronic administration of atomoxetine and methylphenidate on extracellular levels of noradrenaline, dopamine and serotonin in the prefrontal cortex and striatum of mice.	/pubmed/20403082	Koda K, Ago Y, Cong Y, Kita Y, Takuma K, Matsuda T.	J Neurochem. 2010 Jul;114(1):259-70. Epub 2010 Apr 16.	J Neurochem. 2010	PubMed	citation	PMID:20403082	pubmed	20403082	create date:2010/04/21 | first author:Koda K
Role of the polybasic sequence in the Doc2alpha C2B domain in dense-core vesicle exocytosis in PC12 cells.	/pubmed/20403080	Sato M, Mori Y, Matsui T, Aoki R, Oya M, Yanagihara Y, Fukuda M, Tsuboi T.	J Neurochem. 2010 Jul;114(1):171-81. Epub 2010 Apr 9.	J Neurochem. 2010	PubMed	citation	PMID:20403080	pubmed	20403080	create date:2010/04/21 | first author:Sato M
Evidence for coupling between steady-state and dynamic extracellular dopamine concentrations in the rat striatum.	/pubmed/20403079	Wang Y, Moquin KF, Michael AC.	J Neurochem. 2010 Jul;114(1):150-9. Epub 2010 Apr 9.	J Neurochem. 2010	PubMed	citation	PMID:20403079	pubmed	20403079	create date:2010/04/21 | first author:Wang Y
Nature and cause of mitochondrial dysfunction in Huntington's disease: focusing on huntingtin and the striatum.	/pubmed/20403078	Oliveira JM.	J Neurochem. 2010 Jul;114(1):1-12. Epub 2010 Apr 9. Review.	J Neurochem. 2010	PubMed	citation	PMID:20403078	pubmed	20403078	create date:2010/04/21 | first author:Oliveira JM
Title	URL	Description	Details	ShortDetails	Resource	Type	Identifiers	Db	EntrezUID	Properties
Pyridoxal 5'-phosphate deficiency causes a loss of aromatic L-amino acid decarboxylase in patients and human neuroblastoma cells, implications for aromatic L-amino acid decarboxylase and vitamin B(6) deficiency states.	/pubmed/20403077	Allen GF, Neergheen V, Oppenheim M, Fitzgerald JC, Footitt E, Hyland K, Clayton PT, Land JM, Heales SJ.	J Neurochem. 2010 Jul;114(1):87-96. Epub 2010 Apr 9.	J Neurochem. 2010	PubMed	citation	PMID:20403077	pubmed	20403077	create date:2010/04/21 | first author:Allen GF
Signaling pathways controlling the phosphorylation state of WAVE1, a regulator of actin polymerization.	/pubmed/20403076	Ceglia I, Kim Y, Nairn AC, Greengard P.	J Neurochem. 2010 Jul;114(1):182-90. Epub 2010 Apr 9.	J Neurochem. 2010	PubMed	citation	PMID:20403076	pubmed	20403076	create date:2010/04/21 | first author:Ceglia I
beta-Chemokine production by neural and glial progenitor cells is enhanced by HIV-1 Tat: effects on microglial migration.	/pubmed/20403075	Hahn YK, Vo P, Fitting S, Block ML, Hauser KF, Knapp PE.	J Neurochem. 2010 Jul;114(1):97-109. Epub 2010 Apr 9.	J Neurochem. 2010	PubMed	citation	PMID:20403075	pubmed	20403075	create date:2010/04/21 | first author:Hahn YK
RanBPM contributes to TrkB signaling and regulates brain-derived neurotrophic factor-induced neuronal morphogenesis and survival.	/pubmed/20403074	Yin YX, Sun ZP, Huang SH, Zhao L, Geng Z, Chen ZY.	J Neurochem. 2010 Jul;114(1):110-21. Epub 2010 Apr 9.	J Neurochem. 2010	PubMed	citation	PMID:20403074	pubmed	20403074	create date:2010/04/21 | first author:Yin YX
Reduced blockade by extracellular Mg(2+) is permissive to NMDA receptor activation in cerebellar granule neurons that model a migratory phenotype.	/pubmed/20403073	Gerber AM, Beaman-Hall CM, Mathur A, Vallano ML.	J Neurochem. 2010 Jul;114(1):191-202. Epub 2010 Apr 9.	J Neurochem. 2010	PubMed	citation	PMID:20403073	pubmed	20403073	create date:2010/04/21 | first author:Gerber AM
Inhibition of extracellular signal-regulated kinases 1/2 provides neuroprotection in spinal cord ischemia/reperfusion injury in rats: relationship with the nuclear factor-kappaB-regulated anti-apoptotic mechanisms.	/pubmed/20403072	Lu K, Liang CL, Liliang PC, Yang CH, Cho CL, Weng HC, Tsai YD, Wang KW, Chen HJ.	J Neurochem. 2010 Jul;114(1):237-46. Epub 2010 Apr 9.	J Neurochem. 2010	PubMed	citation	PMID:20403072	pubmed	20403072	create date:2010/04/21 | first author:Lu K
Ischemic pre-conditioning alters cerebral microRNAs that are upstream to neuroprotective signaling pathways.	/pubmed/20402966	Dharap A, Vemuganti R.	J Neurochem. 2010 Jun;113(6):1685-91. Epub 2010 Apr 6.	J Neurochem. 2010	PubMed	citation	PMID:20402966	pubmed	20402966	create date:2010/04/21 | first author:Dharap A
Toll-like receptor 4 in CNS pathologies.	/pubmed/20402965	Buchanan MM, Hutchinson M, Watkins LR, Yin H.	J Neurochem. 2010 Jul;114(1):13-27. Epub 2010 Apr 6. Review.	J Neurochem. 2010	PubMed	citation	PMID:20402965	pubmed	20402965	create date:2010/04/21 | first author:Buchanan MM
Astrocytic activation and an inhibition of MAP kinases are required for proteinase-activated receptor-2-mediated protection from neurotoxicity.	/pubmed/20402964	Greenwood SM, Bushell TJ.	J Neurochem. 2010 Jun;113(6):1471-80. Epub 2010 Apr 6.	J Neurochem. 2010	PubMed	citation	PMID:20402964	pubmed	20402964	create date:2010/04/21 | first author:Greenwood SM
Interaction of organic cation transporter 3 (SLC22A3) and amphetamine.	/pubmed/20402963	Zhu HJ, Appel DI, Gründemann D, Markowitz JS.	J Neurochem. 2010 Jul;114(1):142-9. Epub 2010 Apr 6.	J Neurochem. 2010	PubMed	citation	PMID:20402963	pubmed	20402963	create date:2010/04/21 | first author:Zhu HJ
Ectopic expression of α-synuclein affects the migration of neural stem cells in mouse subventricular zone.	/pubmed/20374434	Tani M, Hayakawa H, Yasuda T, Nihira T, Hattori N, Mizuno Y, Mochizuki H.	J Neurochem. 2010 Nov;115(4):854-63. doi: 10.1111/j.1471-4159.2010.06727.x.	J Neurochem. 2010	PubMed	citation	PMID:20374434	pubmed	20374434	create date:2010/04/09 | first author:Tani M
Ketones prevent synaptic dysfunction induced by mitochondrial respiratory complex inhibitors.	/pubmed/20374433	Kim do Y, Vallejo J, Rho JM.	J Neurochem. 2010 Jul;114(1):130-41. Epub 2010 Apr 2.	J Neurochem. 2010	PubMed	citation	PMID:20374433	pubmed	20374433	create date:2010/04/09 | first author:Kim do Y
Expression and signaling of novel IL15Ralpha splicing variants in cerebral endothelial cells of the blood-brain barrier.	/pubmed/20374432	Wu X, Pan W, Stone KP, Zhang Y, Hsuchou H, Kastin AJ.	J Neurochem. 2010 Jul;114(1):122-9. Epub 2010 Apr 2.	J Neurochem. 2010	PubMed	citation	PMID:20374432	pubmed	20374432	create date:2010/04/09 | first author:Wu X
P2X1 receptor mobility and trafficking; regulation by receptor insertion and activation.	/pubmed/20374431	Lalo U, Allsopp RC, Mahaut-Smith MP, Evans RJ.	J Neurochem. 2010 Jun;113(5):1177-87. Epub 2010 Apr 2.	J Neurochem. 2010	PubMed	citation	PMID:20374431	pubmed	20374431	create date:2010/04/09 | first author:Lalo U
Enhancing the GLP-1 receptor signaling pathway leads to proliferation and neuroprotection in human neuroblastoma cells.	/pubmed/20374430	Li Y, Tweedie D, Mattson MP, Holloway HW, Greig NH.	J Neurochem. 2010 Jun;113(6):1621-31. Epub 2010 Apr 2.	J Neurochem. 2010	PubMed	citation	PMID:20374430	pubmed	20374430	create date:2010/04/09 | first author:Li Y
Hypoxic ischemia and proteasome dysfunction alter tau isoform ratio by inhibiting exon 10 splicing.	/pubmed/20374429	Suh J, Im DS, Moon GJ, Ryu KS, de Silva R, Choi IS, Lees AJ, Guénette SY, Tanzi RE, Gwag BJ.	J Neurochem. 2010 Jul;114(1):160-70. Epub 2010 Apr 3.	J Neurochem. 2010	PubMed	citation	PMID:20374429	pubmed	20374429	create date:2010/04/09 | first author:Suh J
Restricted ketogenic diet enhances the therapeutic action of N-butyldeoxynojirimycin towards brain GM2 accumulation in adult Sandhoff disease mice.	/pubmed/20374428	Denny CA, Heinecke KA, Kim YP, Baek RC, Loh KS, Butters TD, Bronson RT, Platt FM, Seyfried TN.	J Neurochem. 2010 Jun;113(6):1525-35. Epub 2010 Apr 3.	J Neurochem. 2010	PubMed	citation	PMID:20374428	pubmed	20374428	create date:2010/04/09 | first author:Denny CA
Modulation of heteromeric P2X1/5 receptors by phosphoinositides in astrocytes depends on the P2X1 subunit.	/pubmed/20374427	Ase AR, Bernier LP, Blais D, Pankratov Y, Séguéla P.	J Neurochem. 2010 Jun;113(6):1676-84. Epub 2010 Apr 3.	J Neurochem. 2010	PubMed	citation	PMID:20374427	pubmed	20374427	create date:2010/04/09 | first author:Ase AR
Neurites regrowth of cortical neurons by GSK3beta inhibition independently of Nogo receptor 1.	/pubmed/20374426	Seira O, Gavín R, Gil V, Llorens F, Rangel A, Soriano E, del Río JA.	J Neurochem. 2010 Jun;113(6):1644-58. Epub 2010 Mar 31.	J Neurochem. 2010	PubMed	citation	PMID:20374426	pubmed	20374426	create date:2010/04/09 | first author:Seira O
Peptides derived from specific interaction sites of the fibroblast growth factor 2-FGF receptor complexes induce receptor activation and signaling.	/pubmed/20374425	Manfè V, Kochoyan A, Bock E, Berezin V.	J Neurochem. 2010 Jul;114(1):74-86. Epub 2010 Mar 31.	J Neurochem. 2010	PubMed	citation	PMID:20374425	pubmed	20374425	create date:2010/04/09 | first author:Manfè V
Aging alters the expression of neurotransmission-regulating proteins in the hippocampal synaptoproteome.	/pubmed/20374424	VanGuilder HD, Yan H, Farley JA, Sonntag WE, Freeman WM.	J Neurochem. 2010 Jun;113(6):1577-88. Epub 2010 Mar 31.	J Neurochem. 2010	PubMed	citation	PMID:20374424	pubmed	20374424	create date:2010/04/09 | first author:VanGuilder HD
Dopamine D(1) receptor-mediated enhancement of NMDA receptor trafficking requires rapid PKC-dependent synaptic insertion in the prefrontal neurons.	/pubmed/20374423	Li YC, Liu G, Hu JL, Gao WJ, Huang YQ.	J Neurochem. 2010 Jul;114(1):62-73. Epub 2010 Mar 31.	J Neurochem. 2010	PubMed	citation	PMID:20374423	pubmed	20374423	create date:2010/04/09 | first author:Li YC
Dopamine D(2) receptor function is compromised in the brain of the methionine sulfoxide reductase A knockout mouse.	/pubmed/20374422	Oien DB, Ortiz AN, Rittel AG, Dobrowsky RT, Johnson MA, Levant B, Fowler SC, Moskovitz J.	J Neurochem. 2010 Jul;114(1):51-61. Epub 2010 Mar 31.	J Neurochem. 2010	PubMed	citation	PMID:20374422	pubmed	20374422	create date:2010/04/09 | first author:Oien DB
Regional differences in nerve terminal Na+ channel subtype expression and Na+ channel-dependent glutamate and GABA release in rat CNS.	/pubmed/20374421	Westphalen RI, Yu J, Krivitski M, Jih TY, Hemmings HC Jr.	J Neurochem. 2010 Jun;113(6):1611-20. Epub 2010 Mar 29.	J Neurochem. 2010	PubMed	citation	PMID:20374421	pubmed	20374421	create date:2010/04/09 | first author:Westphalen RI
Distribution of catechol-O-methyltransferase (COMT) proteins and enzymatic activities in wild-type and soluble COMT deficient mice.	/pubmed/20374420	Myöhänen TT, Schendzielorz N, Männistö PT.	J Neurochem. 2010 Jun;113(6):1632-43. Epub 2010 Mar 31.	J Neurochem. 2010	PubMed	citation	PMID:20374420	pubmed	20374420	create date:2010/04/09 | first author:Myöhänen TT
Induction of amyloid precursor protein by the neurotoxic peptide, amyloid-beta 25-35, causes retinal ganglion cell death.	/pubmed/20374419	Tsuruma K, Tanaka Y, Shimazawa M, Hara H.	J Neurochem. 2010 Jun;113(6):1545-54. Epub 2010 Mar 31.	J Neurochem. 2010	PubMed	citation	PMID:20374419	pubmed	20374419	create date:2010/04/09 | first author:Tsuruma K
The exceptional properties of 9-methyl-beta-carboline: stimulation, protection and regeneration of dopaminergic neurons coupled with anti-inflammatory effects.	/pubmed/20374418	Polanski W, Enzensperger C, Reichmann H, Gille G.	J Neurochem. 2010 Jun;113(6):1659-75. Epub 2010 Mar 31.	J Neurochem. 2010	PubMed	citation	PMID:20374418	pubmed	20374418	create date:2010/04/09 | first author:Polanski W
The propeptide precursor proSAAS is involved in fetal neuropeptide processing and body weight regulation.	/pubmed/20367757	Morgan DJ, Wei S, Gomes I, Czyzyk T, Mzhavia N, Pan H, Devi LA, Fricker LD, Pintar JE.	J Neurochem. 2010 Jun;113(5):1275-84. Epub 2010 Mar 26.	J Neurochem. 2010	PubMed	citation	PMID:20367757	pubmed	20367757	create date:2010/04/07 | first author:Morgan DJ
Transient focal cerebral ischemia significantly alters not only EAATs but also VGLUTs expression in rats: relevance of changes in reactive astroglia.	/pubmed/20367756	Sánchez-Mendoza E, Burguete MC, Castelló-Ruiz M, González MP, Roncero C, Salom JB, Arce C, Cañadas S, Torregrosa G, Alborch E, Oset-Gasque MJ.	J Neurochem. 2010 Jun;113(5):1343-55. Epub 2010 Mar 26.	J Neurochem. 2010	PubMed	citation	PMID:20367756	pubmed	20367756	create date:2010/04/07 | first author:Sánchez-Mendoza E
Lack of brain-to-blood efflux transport activity of low-density lipoprotein receptor-related protein-1 (LRP-1) for amyloid-beta peptide(1-40) in mouse: involvement of an LRP-1-independent pathway.	/pubmed/20367755	Ito S, Ueno T, Ohtsuki S, Terasaki T.	J Neurochem. 2010 Jun;113(5):1356-63. Epub 2010 Mar 26.	J Neurochem. 2010	PubMed	citation	PMID:20367755	pubmed	20367755	create date:2010/04/07 | first author:Ito S
Effects of the cell type-specific ablation of the cAMP-responsive transcription factor in noradrenergic neurons on locus coeruleus firing and withdrawal behavior after chronic exposure to morphine.	/pubmed/20367754	Parlato R, Cruz H, Otto C, Murtra P, Parkitna JR, Martin M, Bura SA, Begus-Nahrmann Y, von Bohlen und Halbach O, Maldonado R, Schütz G, Lüscher C.	J Neurochem. 2010 Nov;115(3):563-73. doi: 10.1111/j.1471-4159.2010.06709.x. Epub 2010 Aug 19.	J Neurochem. 2010	PubMed	citation	PMID:20367754	pubmed	20367754	create date:2010/04/07 | first author:Parlato R
Regulation of adult neural progenitor cells by Galectin-1/beta1 Integrin interaction.	/pubmed/20367753	Sakaguchi M, Imaizumi Y, Shingo T, Tada H, Hayama K, Yamada O, Morishita T, Kadoya T, Uchiyama N, Shimazaki T, Kuno A, Poirier F, Hirabayashi J, Sawamoto K, Okano H.	J Neurochem. 2010 Jun;113(6):1516-24. Epub 2010 Mar 29.	J Neurochem. 2010	PubMed	citation	PMID:20367753	pubmed	20367753	create date:2010/04/07 | first author:Sakaguchi M
Glutamate receptor-mediated phosphorylation of ezrin/radixin/moesin proteins is implicated in filopodial protrusion of primary cultured hippocampal neuronal cells.	/pubmed/20367752	Kim HS, Bae CD, Park J.	J Neurochem. 2010 Jun;113(6):1565-76. Epub 2010 Mar 29.	J Neurochem. 2010	PubMed	citation	PMID:20367752	pubmed	20367752	create date:2010/04/07 | first author:Kim HS
Polarized targeting of DNER into dendritic plasma membrane in hippocampal neurons depends on endocytosis.	/pubmed/20367751	Kurisu J, Fukuda T, Yokoyama S, Hirano T, Kengaku M.	J Neurochem. 2010 Jun;113(6):1598-610. Epub 2010 Mar 29.	J Neurochem. 2010	PubMed	citation	PMID:20367751	pubmed	20367751	create date:2010/04/07 | first author:Kurisu J
Neurochemical properties of enkephalinergic neurons in lumbar spinal dorsal horn revealed by preproenkephalin-green fluorescent protein transgenic mice.	/pubmed/20367750	Huang J, Chen J, Wang W, Wang W, Koshimizu Y, Wei YY, Kaneko T, Li YQ, Wu SX.	J Neurochem. 2010 Jun;113(6):1555-64. Epub 2010 Mar 29.	J Neurochem. 2010	PubMed	citation	PMID:20367750	pubmed	20367750	create date:2010/04/07 | first author:Huang J
Adenosine A2A receptors in both bone marrow cells and non-bone marrow cells contribute to traumatic brain injury.	/pubmed/20367749	Dai SS, Li W, An JH, Wang H, Yang N, Chen XY, Zhao Y, Li P, Liu P, Chen JF, Zhou YG.	J Neurochem. 2010 Jun;113(6):1536-44. Epub 2010 Mar 29.	J Neurochem. 2010	PubMed	citation	PMID:20367749	pubmed	20367749	create date:2010/04/07 | first author:Dai SS
A central role for RhoA during oligodendroglial maturation in the switch from netrin-1-mediated chemorepulsion to process elaboration.	/pubmed/20367748	Rajasekharan S, Bin JM, Antel JP, Kennedy TE.	J Neurochem. 2010 Jun;113(6):1589-97. Epub 2010 Mar 29.	J Neurochem. 2010	PubMed	citation	PMID:20367748	pubmed	20367748	create date:2010/04/07 | first author:Rajasekharan S
Endothelin-1 enhances cell migration via matrix metalloproteinase-9 up-regulation in brain astrocytes.	/pubmed/20345768	Wang HH, Hsieh HL, Wu CY, Yang CM.	J Neurochem. 2010 Jun;113(5):1133-49. Epub 2010 Mar 12.	J Neurochem. 2010	PubMed	citation	PMID:20345768	pubmed	20345768	create date:2010/03/30 | first author:Wang HH
In vivo manifestation of Notch related phenotypes in zebrafish treated with Alzheimer's amyloid reducing gamma-secretase inhibitors.	/pubmed/20345767	Yang T, Arslanova D, Xu X, Li YM, Xia W.	J Neurochem. 2010 Jun;113(5):1200-9. Epub 2010 Mar 12.	J Neurochem. 2010	PubMed	citation	PMID:20345767	pubmed	20345767	create date:2010/03/30 | first author:Yang T
Pre-synaptic glutamate-induced activation of DA release in the striatum after partial nigral lesion.	/pubmed/20345766	Dzahini K, Dentresangle C, Le Cavorsin M, Bertrand A, Detraz I, Savasta M, Leviel V.	J Neurochem. 2010 Jun;113(6):1459-70. Epub 2010 Mar 12.	J Neurochem. 2010	PubMed	citation	PMID:20345766	pubmed	20345766	create date:2010/03/30 | first author:Dzahini K
Intracerebroventricular infusion of monoclonal antibody or its derived Fab fragment against misfolded forms of SOD1 mutant delays mortality in a mouse model of ALS.	/pubmed/20345765	Gros-Louis F, Soucy G, Larivière R, Julien JP.	J Neurochem. 2010 Jun;113(5):1188-99. Epub 2010 Mar 14.	J Neurochem. 2010	PubMed	citation	PMID:20345765	pubmed	20345765	create date:2010/03/30 | first author:Gros-Louis F
Regional metabolite levels and turnover in the awake rat brain under the influence of nicotine.	/pubmed/20345764	Wang J, Jiang L, Jiang Y, Ma X, Chowdhury GM, Mason GF.	J Neurochem. 2010 Jun;113(6):1447-58. Epub 2010 Mar 14.	J Neurochem. 2010	PubMed	citation	PMID:20345764	pubmed	20345764	create date:2010/03/30 | first author:Wang J
Anoxia leads to a rapid translocation of human trypsinogen 4 to the plasma membrane of cultured astrocytes.	/pubmed/20345763	Tárnok K, Szilágyi L, Berki T, Németh P, Gráf L, Schlett K.	J Neurochem. 2010 Oct;115(2):314-24. doi: 10.1111/j.1471-4159.2010.06685.x. Epub 2010 Aug 19.	J Neurochem. 2010	PubMed	citation	PMID:20345763	pubmed	20345763	create date:2010/03/30 | first author:Tárnok K
LIF-dependent JAK3 activation is not essential for retinal degeneration.	/pubmed/20345762	Lange C, Thiersch M, Samardzija M, Bürgi S, Joly S, Grimm C.	J Neurochem. 2010 Jun;113(5):1210-20. Epub 2010 Mar 14.	J Neurochem. 2010	PubMed	citation	PMID:20345762	pubmed	20345762	create date:2010/03/30 | first author:Lange C
Cdk5 is a major regulator of p38 cascade: relevance to neurotoxicity in Alzheimer's disease.	/pubmed/20345761	Chang KH, de Pablo Y, Lee HP, Lee HG, Smith MA, Shah K.	J Neurochem. 2010 Jun;113(5):1221-9. Epub 2010 Mar 14.	J Neurochem. 2010	PubMed	citation	PMID:20345761	pubmed	20345761	create date:2010/03/30 | first author:Chang KH
Immunoproteasome deficiency alters retinal proteasome's response to stress.	/pubmed/20345760	Hussong SA, Kapphahn RJ, Phillips SL, Maldonado M, Ferrington DA.	J Neurochem. 2010 Jun;113(6):1481-90. Epub 2010 Mar 14.	J Neurochem. 2010	PubMed	citation	PMID:20345760	pubmed	20345760	create date:2010/03/30 | first author:Hussong SA
Microglial peroxiredoxin V acts as an inducible anti-inflammatory antioxidant through cooperation with redox signaling cascades.	/pubmed/20345759	Sun HN, Kim SU, Huang SM, Kim JM, Park YH, Kim SH, Yang HY, Chung KJ, Lee TH, Choi HS, Min JS, Park MK, Kim SK, Lee SR, Chang KT, Lee SH, Yu DY, Lee DS.	J Neurochem. 2010 Jul;114(1):39-50. Epub 2010 Mar 20.	J Neurochem. 2010	PubMed	citation	PMID:20345759	pubmed	20345759	create date:2010/03/30 | first author:Sun HN
Despite its role in assembly, methionine 35 is not necessary for amyloid beta-protein toxicity.	/pubmed/20345758	Maiti P, Lomakin A, Benedek GB, Bitan G.	J Neurochem. 2010 Jun;113(5):1252-62. Epub 2010 Mar 20.	J Neurochem. 2010	PubMed	citation	PMID:20345758	pubmed	20345758	create date:2010/03/30 | first author:Maiti P
Methylglyoxal-mediated anxiolysis involves increased protein modification and elevated expression of glyoxalase 1 in the brain.	/pubmed/20345757	Hambsch B, Chen BG, Brenndörfer J, Meyer M, Avrabos C, Maccarrone G, Liu RH, Eder M, Turck CW, Landgraf R.	J Neurochem. 2010 Jun;113(5):1240-51. Epub 2010 Mar 20.	J Neurochem. 2010	PubMed	citation	PMID:20345757	pubmed	20345757	create date:2010/03/30 | first author:Hambsch B
Abeta promotes Alzheimer's disease-like cytoskeleton abnormalities with consequences to APP processing in neurons.	/pubmed/20345756	Henriques AG, Vieira SI, da Cruz E Silva EF, da Cruz E Silva OA.	J Neurochem. 2010 May;113(3):761-71. Epub 2010 Mar 23.	J Neurochem. 2010	PubMed	citation	PMID:20345756	pubmed	20345756	create date:2010/03/30 | first author:Henriques AG
Title	URL	Description	Details	ShortDetails	Resource	Type	Identifiers	Db	EntrezUID	Properties
Serotonin 5-HT2C receptor protein expression is enriched in synaptosomal and post-synaptic compartments of rat cortex.	/pubmed/20345755	Anastasio NC, Lanfranco MF, Bubar MJ, Seitz PK, Stutz SJ, McGinnis AG, Watson CS, Cunningham KA.	J Neurochem. 2010 Jun;113(6):1504-15. Epub 2010 Mar 24.	J Neurochem. 2010	PubMed	citation	PMID:20345755	pubmed	20345755	create date:2010/03/30 | first author:Anastasio NC
Non-classical exocytosis of alpha-synuclein is sensitive to folding states and promoted under stress conditions.	/pubmed/20345754	Jang A, Lee HJ, Suk JE, Jung JW, Kim KP, Lee SJ.	J Neurochem. 2010 Jun;113(5):1263-74. Epub 2010 Mar 24.	J Neurochem. 2010	PubMed	citation	PMID:20345754	pubmed	20345754	create date:2010/03/30 | first author:Jang A
Neonatal exposure to estradiol in rats influences neuroactive steroid concentrations, GABAA receptor expression, and behavioral sensitivity to anxiolytic drugs.	/pubmed/20345753	Calza A, Sogliano C, Santoru F, Marra C, Angioni MM, Mostallino MC, Biggio G, Concas A.	J Neurochem. 2010 Jun;113(5):1285-95. Epub 2010 Mar 24.	J Neurochem. 2010	PubMed	citation	PMID:20345753	pubmed	20345753	create date:2010/03/30 | first author:Calza A
Molecular genetic approaches to understanding the roles and regulation of iron in brain health and disease.	/pubmed/20345752	Johnstone D, Milward EA.	J Neurochem. 2010 Jun;113(6):1387-402. Epub 2010 Mar 24. Review.	J Neurochem. 2010	PubMed	citation	PMID:20345752	pubmed	20345752	create date:2010/03/30 | first author:Johnstone D
CLOCK and NPAS2 have overlapping roles in the circadian oscillation of arylalkylamine N-acetyltransferase mRNA in chicken cone photoreceptors.	/pubmed/20345751	Haque R, Ali FG, Biscoglia R, Abey J, Weller J, Klein D, Iuvone PM.	J Neurochem. 2010 Jun;113(5):1296-306. Epub 2010 Mar 24.	J Neurochem. 2010	PubMed	citation	PMID:20345751	pubmed	20345751	create date:2010/03/30 | first author:Haque R
Insulin-like growth factor binding protein-1 activates integrin-mediated intracellular signaling and migration in oligodendrocytes.	/pubmed/20345750	Chesik D, De Keyser J, Bron R, Fuhler GM.	J Neurochem. 2010 Jun;113(5):1319-30. Epub 2010 Mar 25.	J Neurochem. 2010	PubMed	citation	PMID:20345750	pubmed	20345750	create date:2010/03/30 | first author:Chesik D
Amphotericin B, identified from a natural product screen, antagonizes CNS inhibitors to promote axon growth via activation of an Akt pathway in neurons.	/pubmed/20345749	Gao Y, Deng K, Cao Z, Graziani EI, Gilbert AM, Koehn FE, Wood A, Doherty P, Walsh FS.	J Neurochem. 2010 Jun;113(5):1331-42. Epub 2010 Mar 25.	J Neurochem. 2010	PubMed	citation	PMID:20345749	pubmed	20345749	create date:2010/03/30 | first author:Gao Y
Role of the c-Jun N-terminal kinase pathway in retinal excitotoxicity, and neuroprotection by its inhibition.	/pubmed/20345748	Bessero AC, Chiodini F, Rungger-Brändle E, Bonny C, Clarke PG.	J Neurochem. 2010 Jun;113(5):1307-18. Epub 2010 Mar 25.	J Neurochem. 2010	PubMed	citation	PMID:20345748	pubmed	20345748	create date:2010/03/30 | first author:Bessero AC
Functional magnetic resonance imaging and c-Fos mapping in rats following a glucoprivic dose of 2-deoxy-D-glucose.	/pubmed/20236391	Dodd GT, Williams SR, Luckman SM.	J Neurochem. 2010 Jun;113(5):1123-32. Epub 2010 Mar 17.	J Neurochem. 2010	PubMed	citation	PMID:20236391	pubmed	20236391	create date:2010/03/20 | first author:Dodd GT
Differential vulnerability of neurons in Huntington's disease: the role of cell type-specific features.	/pubmed/20236390	Han I, You Y, Kordower JH, Brady ST, Morfini GA.	J Neurochem. 2010 Jun;113(5):1073-91. Epub 2010 Mar 17. Review.	J Neurochem. 2010	PubMed	citation	PMID:20236390	pubmed	20236390	create date:2010/03/20 | first author:Han I
The ceramide transporter and the Goodpasture antigen binding protein: one protein--one function?	/pubmed/20236389	Mencarelli C, Losen M, Hammels C, De Vry J, Hesselink MK, Steinbusch HW, De Baets MH, Martínez-Martínez P.	J Neurochem. 2010 Jun;113(6):1369-86. Epub 2010 Mar 17. Review.	J Neurochem. 2010	PubMed	citation	PMID:20236389	pubmed	20236389	create date:2010/03/20 | first author:Mencarelli C
The cyclooxygenase site, but not the peroxidase site of cyclooxygenase-2 is required for neurotoxicity in hypoxic and ischemic injury.	/pubmed/20236388	Li W, Wu S, Ahmad M, Jiang J, Liu H, Nagayama T, Rose ME, Tyurin VA, Tyurina YY, Borisenko GG, Belikova N, Chen J, Kagan VE, Graham SH.	J Neurochem. 2010 May;113(4):965-77. Epub 2010 Mar 17.	J Neurochem. 2010	PubMed	citation	PMID:20236388	pubmed	20236388	create date:2010/03/20 | first author:Li W
Dysfunctional kynurenine pathway metabolism in the R6/2 mouse model of Huntington's disease.	/pubmed/20236387	Sathyasaikumar KV, Stachowski EK, Amori L, Guidetti P, Muchowski PJ, Schwarcz R.	J Neurochem. 2010 Jun;113(6):1416-25. Epub 2010 Mar 17.	J Neurochem. 2010	PubMed	citation	PMID:20236387	pubmed	20236387	create date:2010/03/20 | first author:Sathyasaikumar KV
Dynamic cellular translocation of caldendrin is facilitated by the Ca2+-myristoyl switch of recoverin.	/pubmed/20236386	Fries R, Reddy PP, Mikhaylova M, Haverkamp S, Wei T, Müller M, Kreutz MR, Koch KW.	J Neurochem. 2010 Jun;113(5):1150-62. Epub 2010 Mar 17.	J Neurochem. 2010	PubMed	citation	PMID:20236386	pubmed	20236386	create date:2010/03/20 | first author:Fries R
Elevation of CSF albumin in old sheep: relations to CSF turnover and albumin extraction at blood-CSF barrier.	/pubmed/20236385	Chen RL, Chen CP, Preston JE.	J Neurochem. 2010 Jun;113(5):1230-9. Epub 2010 Mar 17.	J Neurochem. 2010	PubMed	citation	PMID:20236385	pubmed	20236385	create date:2010/03/20 | first author:Chen RL
Cytosolic protein interactions of the schizophrenia susceptibility gene dysbindin.	/pubmed/20236384	Mead CL, Kuzyk MA, Moradian A, Wilson GM, Holt RA, Morin GB.	J Neurochem. 2010 Jun;113(6):1491-503. Epub 2010 Mar 14.	J Neurochem. 2010	PubMed	citation	PMID:20236384	pubmed	20236384	create date:2010/03/20 | first author:Mead CL
Role of the extracellular transmembrane domain interface in gating and pharmacology of a heteromeric neuronal nicotinic receptor.	/pubmed/20236224	Aldea M, Castillo M, Mulet J, Sala S, Criado M, Sala F.	J Neurochem. 2010 Mar 2. [Epub ahead of print]	J Neurochem. 2010	PubMed	citation	PMID:20236224	pubmed	20236224	create date:2010/03/20 | first author:Aldea M
Stimulation of lateral hypothalamic glutamate and acetylcholine efflux by nicotine: implications for mechanisms of nicotine-induced activation of orexin neurons.	/pubmed/20236223	Pasumarthi RK, Fadel J.	J Neurochem. 2010 May;113(4):1023-35. Epub 2010 Mar 4.	J Neurochem. 2010	PubMed	citation	PMID:20236223	pubmed	20236223	create date:2010/03/20 | first author:Pasumarthi RK
Contributions of poly(ADP-ribose) polymerase-1 and -2 to nuclear translocation of apoptosis-inducing factor and injury from focal cerebral ischemia.	/pubmed/20236222	Li X, Klaus JA, Zhang J, Xu Z, Kibler KK, Andrabi SA, Rao K, Yang ZJ, Dawson TM, Dawson VL, Koehler RC.	J Neurochem. 2010 May;113(4):1012-22. Epub 2010 Mar 4.	J Neurochem. 2010	PubMed	citation	PMID:20236222	pubmed	20236222	create date:2010/03/20 | first author:Li X
Role of adrenoceptors in the regulation of dopamine/DARPP-32 signaling in neostriatal neurons.	/pubmed/20236221	Hara M, Fukui R, Hieda E, Kuroiwa M, Bateup HS, Kano T, Greengard P, Nishi A.	J Neurochem. 2010 May;113(4):1046-59. Epub 2010 Mar 4.	J Neurochem. 2010	PubMed	citation	PMID:20236221	pubmed	20236221	create date:2010/03/20 | first author:Hara M
Ubiquitin/proteasome-dependent down-regulation following clathrin-mediated internalization of histamine H1-receptors in Chinese hamster ovary cells.	/pubmed/20236220	Hishinuma S, Komazaki H, Fukui H, Shoji M.	J Neurochem. 2010 May;113(4):990-1001. Epub 2010 Mar 4.	J Neurochem. 2010	PubMed	citation	PMID:20236220	pubmed	20236220	create date:2010/03/20 | first author:Hishinuma S
Pro-gliogenic effect of IL-1alpha in the differentiation of embryonic neural precursor cells in vitro.	/pubmed/20236219	Ajmone-Cat MA, Cacci E, Ragazzoni Y, Minghetti L, Biagioni S.	J Neurochem. 2010 May;113(4):1060-72. Epub 2010 Mar 4.	J Neurochem. 2010	PubMed	citation	PMID:20236219	pubmed	20236219	create date:2010/03/20 | first author:Ajmone-Cat MA
Sonic Hedgehog signaling in the mammalian brain.	/pubmed/20218977	Traiffort E, Angot E, Ruat M.	J Neurochem. 2010 May;113(3):576-90. Epub 2010 Mar 10.	J Neurochem. 2010	PubMed	citation	PMID:20218977	pubmed	20218977	create date:2010/03/12 | first author:Traiffort E
Molecular and cellular characterization of Neuregulin-1 type IV isoforms.	/pubmed/20218976	Shamir A, Buonanno A.	J Neurochem. 2010 Jun;113(5):1163-76. Epub 2010 Mar 10.	J Neurochem. 2010	PubMed	citation	PMID:20218976	pubmed	20218976	create date:2010/03/12 | first author:Shamir A
Down-regulation of Na+-coupled glutamate transporter EAAT3 and EAAT4 by AMP-activated protein kinase.	/pubmed/20218975	Sopjani M, Alesutan I, Dërmaku-Sopjani M, Fraser S, Kemp BE, Föller M, Lang F.	J Neurochem. 2010 Jun;113(6):1426-35. Epub 2010 Mar 10.	J Neurochem. 2010	PubMed	citation	PMID:20218975	pubmed	20218975	create date:2010/03/12 | first author:Sopjani M
Transcriptome profiling analysis reveals region-distinctive changes of gene expression in the CNS in response to different moderate restraint stress.	/pubmed/20218974	Wang K, Xiang XH, He F, Lin LB, Zhang R, Ping XJ, Han JS, Guo N, Zhang QH, Cui CL, Zhao GP.	J Neurochem. 2010 Jun;113(6):1436-46. Epub 2010 Mar 10.	J Neurochem. 2010	PubMed	citation	PMID:20218974	pubmed	20218974	create date:2010/03/12 | first author:Wang K
Prolonged activation of ERK triggers glutamate-induced apoptosis of astrocytes: neuroprotective effect of FK506.	/pubmed/20202085	Szydlowska K, Gozdz A, Dabrowski M, Zawadzka M, Kaminska B.	J Neurochem. 2010 May;113(4):904-18. Epub 2010 Feb 25.	J Neurochem. 2010	PubMed	citation	PMID:20202085	pubmed	20202085	create date:2010/03/06 | first author:Szydlowska K
Quantal release of acetylcholine in mice with reduced levels of the vesicular acetylcholine transporter.	/pubmed/20202084	Lima Rde F, Prado VF, Prado MA, Kushmerick C.	J Neurochem. 2010 May;113(4):943-51. Epub 2010 Feb 25.	J Neurochem. 2010	PubMed	citation	PMID:20202084	pubmed	20202084	create date:2010/03/06 | first author:Lima Rde F
DJ-1 forms complexes with mutant SOD1 and ameliorates its toxicity.	/pubmed/20202083	Yamashita S, Mori A, Kimura E, Mita S, Maeda Y, Hirano T, Uchino M.	J Neurochem. 2010 May;113(4):860-70. Epub 2010 Feb 25.	J Neurochem. 2010	PubMed	citation	PMID:20202083	pubmed	20202083	create date:2010/03/06 | first author:Yamashita S
The hematopoietic factor granulocyte-colony stimulating factor improves outcome in experimental spinal cord injury.	/pubmed/20202082	Pitzer C, Klussmann S, Krüger C, Letellier E, Plaas C, Dittgen T, Kirsch F, Stieltjes B, Weber D, Laage R, Martin-Villalba A, Schneider A.	J Neurochem. 2010 May;113(4):930-42. Epub 2010 Feb 25.	J Neurochem. 2010	PubMed	citation	PMID:20202082	pubmed	20202082	create date:2010/03/06 | first author:Pitzer C
Hemopressins and other hemoglobin-derived peptides in mouse brain: comparison between brain, blood, and heart peptidome and regulation in Cpefat/fat mice.	/pubmed/20202081	Gelman JS, Sironi J, Castro LM, Ferro ES, Fricker LD.	J Neurochem. 2010 May;113(4):871-80. Epub 2010 Feb 24.	J Neurochem. 2010	PubMed	citation	PMID:20202081	pubmed	20202081	create date:2010/03/06 | first author:Gelman JS
Nicotine self-administration differentially modulates glutamate and GABA transmission in hypothalamic paraventricular nucleus to enhance the hypothalamic-pituitary-adrenal response to stress.	/pubmed/20202080	Yu G, Chen H, Wu X, Matta SG, Sharp BM.	J Neurochem. 2010 May;113(4):919-29. Epub 2010 Feb 25.	J Neurochem. 2010	PubMed	citation	PMID:20202080	pubmed	20202080	create date:2010/03/06 | first author:Yu G
Eph receptor tyrosine kinases regulate astrocyte cytoskeletal rearrangement and focal adhesion formation.	/pubmed/20202079	Puschmann TB, Turnley AM.	J Neurochem. 2010 May;113(4):881-94. Epub 2010 Feb 25.	J Neurochem. 2010	PubMed	citation	PMID:20202079	pubmed	20202079	create date:2010/03/06 | first author:Puschmann TB
Modulation of bone morphogenic protein signalling alters numbers of astrocytes and oligodendroglia in the subventricular zone during cuprizone-induced demyelination.	/pubmed/20193041	Cate HS, Sabo JK, Merlo D, Kemper D, Aumann TD, Robinson J, Merson TD, Emery B, Perreau VM, Kilpatrick TJ.	J Neurochem. 2010 Oct;115(1):11-22.	J Neurochem. 2010	PubMed	citation	PMID:20193041	pubmed	20193041	create date:2010/03/03 | first author:Cate HS
Increased expression of cholesterol 24S-hydroxylase results in disruption of glial glutamate transporter EAAT2 association with lipid rafts: a potential role in Alzheimer's disease.	/pubmed/20193040	Tian G, Kong Q, Lai L, Ray-Chaudhury A, Lin CL.	J Neurochem. 2010 May;113(4):978-89. Epub 2010 Feb 27.	J Neurochem. 2010	PubMed	citation	PMID:20193040	pubmed	20193040	create date:2010/03/03 | first author:Tian G
Human TrkB gene: novel alternative transcripts, protein isoforms and expression pattern in the prefrontal cerebral cortex during postnatal development.	/pubmed/20193039	Luberg K, Wong J, Weickert CS, Timmusk T.	J Neurochem. 2010 May;113(4):952-64. Epub 2010 Feb 27.	J Neurochem. 2010	PubMed	citation	PMID:20193039	pubmed	20193039	create date:2010/03/03 | first author:Luberg K
Drosophila models of human tauopathies indicate that Tau protein toxicity in vivo is mediated by soluble cytosolic phosphorylated forms of the protein.	/pubmed/20193038	Feuillette S, Miguel L, Frébourg T, Campion D, Lecourtois M.	J Neurochem. 2010 May;113(4):895-903. Epub 2010 Feb 27.	J Neurochem. 2010	PubMed	citation	PMID:20193038	pubmed	20193038	create date:2010/03/03 | first author:Feuillette S
Evidence for two conductive pathways in P2X receptor: differences in modulation and selectivity.	/pubmed/20180885	Alloisio S, Di Garbo A, Barbieri R, Bozzo L, Ferroni S, Nobile M.	J Neurochem. 2010 May;113(3):796-806. Epub 2010 Feb 17.	J Neurochem. 2010	PubMed	citation	PMID:20180885	pubmed	20180885	create date:2010/02/26 | first author:Alloisio S
Nuclear factor-kappaB activation regulates cyclooxygenase-2 induction in human astrocytes in response to CXCL12: role in neuronal toxicity.	/pubmed/20180883	Alvarez S, Blanco A, Fresno M, Muñoz-Fernández MA.	J Neurochem. 2010 May;113(3):772-83. Epub 2010 Feb 17.	J Neurochem. 2010	PubMed	citation	PMID:20180883	pubmed	20180883	create date:2010/02/26 | first author:Alvarez S
Abnormal post-translational and extracellular processing of brevican in plaque-bearing mice over-expressing APPsw.	/pubmed/20180882	Ajmo JM, Bailey LA, Howell MD, Cortez LK, Pennypacker KR, Mehta HN, Morgan D, Gordon MN, Gottschall PE.	J Neurochem. 2010 May;113(3):784-95. Epub 2010 Feb 17.	J Neurochem. 2010	PubMed	citation	PMID:20180882	pubmed	20180882	create date:2010/02/26 | first author:Ajmo JM
Human neuroblastoma cells with MYCN amplification are selectively resistant to oxidative stress by transcriptionally up-regulating glutamate cysteine ligase.	/pubmed/20180881	Veas-Perez de Tudela M, Delgado-Esteban M, Cuende J, Bolaños JP, Almeida A.	J Neurochem. 2010 May;113(4):819-25. Epub 2010 Feb 17.	J Neurochem. 2010	PubMed	citation	PMID:20180881	pubmed	20180881	create date:2010/02/26 | first author:Veas-Perez de Tudela M
An UNC-49 GABA receptor subunit from the parasitic nematode Haemonchus contortus is associated with enhanced GABA sensitivity in nematode heteromeric channels.	/pubmed/20180830	Siddiqui SZ, Brown DD, Rao VT, Forrester SG.	J Neurochem. 2010 Jun;113(5):1113-22. Epub 2010 Feb 23.	J Neurochem. 2010	PubMed	citation	PMID:20180830	pubmed	20180830	create date:2010/02/26 | first author:Siddiqui SZ
Effect of chronic mild stress and imipramine on the proteome of the rat dentate gyrus.	/pubmed/20180829	Kedracka-Krok S, Fic E, Jankowska U, Jaciuk M, Gruca P, Papp M, Kusmider M, Solich J, Debski J, Dadlez M, Dziedzicka-Wasylewska M.	J Neurochem. 2010 May;113(4):848-59. Epub 2010 Feb 23.	J Neurochem. 2010	PubMed	citation	PMID:20180829	pubmed	20180829	create date:2010/02/26 | first author:Kedracka-Krok S
FoxP1 promotes midbrain identity in embryonic stem cell-derived dopamine neurons by regulating Pitx3.	/pubmed/20175877	Konstantoulas CJ, Parmar M, Li M.	J Neurochem. 2010 May;113(4):836-47. Epub 2010 Feb 19.	J Neurochem. 2010	PubMed	citation	PMID:20175877	pubmed	20175877	create date:2010/02/24 | first author:Konstantoulas CJ
Modulation of A1 adenosine receptor expression by cell aggregation and long-term activation of A2a receptors in cultures of avian retinal cells: involvement of the cyclic AMP/PKA pathway.	/pubmed/20163523	Pereira MR, Hang VR, Vardiero E, de Mello FG, Paes-de-Carvalho R.	J Neurochem. 2010 May;113(3):661-73. Epub 2010 Feb 15.	J Neurochem. 2010	PubMed	citation	PMID:20163523	pubmed	20163523	create date:2010/02/19 | first author:Pereira MR
TRPM3 is expressed in sphingosine-responsive myelinating oligodendrocytes.	/pubmed/20163522	Hoffmann A, Grimm C, Kraft R, Goldbaum O, Wrede A, Nolte C, Hanisch UK, Richter-Landsberg C, Brück W, Kettenmann H, Harteneck C.	J Neurochem. 2010 Aug;114(3):654-65. Epub 2010 Feb 15.	J Neurochem. 2010	PubMed	citation	PMID:20163522	pubmed	20163522	create date:2010/02/19 | first author:Hoffmann A
Chronic in vitro ketosis is neuroprotective but not anti-convulsant.	/pubmed/20163521	Samoilova M, Weisspapir M, Abdelmalik P, Velumian AA, Carlen PL.	J Neurochem. 2010 May;113(4):826-35. Epub 2010 Feb 15.	J Neurochem. 2010	PubMed	citation	PMID:20163521	pubmed	20163521	create date:2010/02/19 | first author:Samoilova M
Modulation of endothelial and neuronal nitric oxide synthases during learning of an operant conditioning task.	/pubmed/20149028	Rapanelli M, Frick LR, Zanutto BS.	J Neurochem. 2010 May;113(3):725-34. Epub 2010 Feb 8.	J Neurochem. 2010	PubMed	citation	PMID:20149028	pubmed	20149028	create date:2010/02/13 | first author:Rapanelli M
Functional and physical interactions between formyl-peptide-receptors and scavenger receptor MARCO and their involvement in amyloid beta 1-42-induced signal transduction in glial cells.	/pubmed/20141570	Brandenburg LO, Konrad M, Wruck CJ, Koch T, Lucius R, Pufe T.	J Neurochem. 2010 May;113(3):749-60. Epub 2010 Feb 5.	J Neurochem. 2010	PubMed	citation	PMID:20141570	pubmed	20141570	create date:2010/02/10 | first author:Brandenburg LO
Copper binding regulates intracellular alpha-synuclein localisation, aggregation and toxicity.	/pubmed/20141569	Wang X, Moualla D, Wright JA, Brown DR.	J Neurochem. 2010 May;113(3):704-14. Epub 2010 Feb 5.	J Neurochem. 2010	PubMed	citation	PMID:20141569	pubmed	20141569	create date:2010/02/10 | first author:Wang X
Title	URL	Description	Details	ShortDetails	Resource	Type	Identifiers	Db	EntrezUID	Properties
Metabolic alterations induced by ischemia in primary cultures of astrocytes: merging 13C NMR spectroscopy and metabolic flux analysis.	/pubmed/20141568	Amaral AI, Teixeira AP, Martens S, Bernal V, Sousa MF, Alves PM.	J Neurochem. 2010 May;113(3):735-48. Epub 2010 Feb 5.	J Neurochem. 2010	PubMed	citation	PMID:20141568	pubmed	20141568	create date:2010/02/10 | first author:Amaral AI
Function of dopamine transporter is compromised in DYT1 transgenic animal model in vivo.	/pubmed/20132487	Hewett J, Johanson P, Sharma N, Standaert D, Balcioglu A.	J Neurochem. 2010 Apr;113(1):228-35. Epub 2010 Feb 2.	J Neurochem. 2010	PubMed	citation	PMID:20132487	pubmed	20132487	create date:2010/02/06 | first author:Hewett J
Inhibition of histone deacetylases in rats self-administering cocaine regulates lissencephaly gene-1 and reelin gene expression, as revealed by microarray technique.	/pubmed/20132486	Host L, Anglard P, Romieu P, Thibault C, Dembele D, Aunis D, Zwiller J.	J Neurochem. 2010 Apr;113(1):236-47. Epub 2010 Feb 2.	J Neurochem. 2010	PubMed	citation	PMID:20132486	pubmed	20132486	create date:2010/02/06 | first author:Host L
A novel, high-efficiency cellular model of fibrillar alpha-synuclein inclusions and the examination of mutations that inhibit amyloid formation.	/pubmed/20132485	Waxman EA, Giasson BI.	J Neurochem. 2010 Apr;113(2):374-88. Epub 2010 Feb 2.	J Neurochem. 2010	PubMed	citation	PMID:20132485	pubmed	20132485	create date:2010/02/06 | first author:Waxman EA
Transgene-mediated GDNF expression enhances synaptic connectivity and GABA transmission to improve functional outcome after spinal cord contusion.	/pubmed/20132484	Koelsch A, Feng Y, Fink DJ, Mata M.	J Neurochem. 2010 Apr;113(1):143-52. Epub 2010 Feb 2.	J Neurochem. 2010	PubMed	citation	PMID:20132484	pubmed	20132484	create date:2010/02/06 | first author:Koelsch A
Mutant SOD1 knockdown in all cell types ameliorates disease in G85R SOD1 mice with a limited additional effect over knockdown restricted to motor neurons.	/pubmed/20132483	Wang L, Grisotti G, Roos RP.	J Neurochem. 2010 Apr;113(1):166-74. Epub 2010 Feb 2.	J Neurochem. 2010	PubMed	citation	PMID:20132483	pubmed	20132483	create date:2010/02/06 | first author:Wang L
Microglial C5aR (CD88) expression correlates with amyloid-beta deposition in murine models of Alzheimer's disease.	/pubmed/20132482	Ager RR, Fonseca MI, Chu SH, Sanderson SD, Taylor SM, Woodruff TM, Tenner AJ.	J Neurochem. 2010 Apr;113(2):389-401. Epub 2010 Feb 2.	J Neurochem. 2010	PubMed	citation	PMID:20132482	pubmed	20132482	create date:2010/02/06 | first author:Ager RR
Tyrosine phosphatases Shp1 and Shp2 have unique and opposing roles in oligodendrocyte development.	/pubmed/20132481	Kuo E, Park DK, Tzvetanova ID, Leiton CV, Cho BS, Colognato H.	J Neurochem. 2010 Apr;113(1):200-12. Epub 2010 Feb 2.	J Neurochem. 2010	PubMed	citation	PMID:20132481	pubmed	20132481	create date:2010/02/06 | first author:Kuo E
Phosphoinositide 3-kinase mediated signaling in lobster olfactory receptor neurons.	/pubmed/20132480	Corey EA, Bobkov Y, Pezier A, Ache BW.	J Neurochem. 2010 Apr;113(2):341-50. Epub 2010 Feb 2.	J Neurochem. 2010	PubMed	citation	PMID:20132480	pubmed	20132480	create date:2010/02/06 | first author:Corey EA
Development of a novel therapy for Lipo-oligosaccharide-induced experimental neuritis: use of peptide glycomimics.	/pubmed/20132479	Usuki S, Taguchi K, Gu YH, Thompson SA, Yu RK.	J Neurochem. 2010 Apr;113(2):351-62. Epub 2010 Feb 1.	J Neurochem. 2010	PubMed	citation	PMID:20132479	pubmed	20132479	create date:2010/02/06 | first author:Usuki S
In vitro activation of GAT1 transporters expressed in spinal cord gliosomes stimulates glutamate release that is abnormally elevated in the SOD1/G93A(+) mouse model of amyotrophic lateral sclerosis.	/pubmed/20132478	Milanese M, Zappettini S, Jacchetti E, Bonifacino T, Cervetto C, Usai C, Bonanno G.	J Neurochem. 2010 Apr;113(2):489-501. Epub 2010 Feb 1.	J Neurochem. 2010	PubMed	citation	PMID:20132478	pubmed	20132478	create date:2010/02/06 | first author:Milanese M
Corrigendum.	/pubmed/20132477	[No authors listed]	J Neurochem. 2010 Jan 29. [Epub ahead of print] No abstract available.	J Neurochem. 2010	PubMed	citation	PMID:20132477	pubmed	20132477	create date:2010/02/06
Insulin inhibits Abeta fibrillogenesis through a decrease of the GM1 ganglioside-rich microdomain in neuronal membranes.	/pubmed/20132476	Yamamoto N, Taniura H, Suzuki K.	J Neurochem. 2010 May;113(3):628-36. Epub 2010 Jan 28.	J Neurochem. 2010	PubMed	citation	PMID:20132476	pubmed	20132476	create date:2010/02/06 | first author:Yamamoto N
Lactacidosis modulates glutathione metabolism and oxidative glutamate toxicity.	/pubmed/20132475	Lewerenz J, Dargusch R, Maher P.	J Neurochem. 2010 Apr;113(2):502-14. Epub 2010 Jan 28.	J Neurochem. 2010	PubMed	citation	PMID:20132475	pubmed	20132475	create date:2010/02/06 | first author:Lewerenz J
Noradrenaline activation of neurotrophic pathways protects against neuronal amyloid toxicity.	/pubmed/20132474	Counts SE, Mufson EJ.	J Neurochem. 2010 May;113(3):649-60. Epub 2010 Feb 1.	J Neurochem. 2010	PubMed	citation	PMID:20132474	pubmed	20132474	create date:2010/02/06 | first author:Counts SE
Regulation of MCP-1 production in brain by stress and noradrenaline-modulating drugs.	/pubmed/20132473	Madrigal JL, Garcia-Bueno B, Hinojosa AE, Polak P, Feinstein DL, Leza JC.	J Neurochem. 2010 Apr;113(2):543-51. Epub 2010 Jan 28.	J Neurochem. 2010	PubMed	citation	PMID:20132473	pubmed	20132473	create date:2010/02/06 | first author:Madrigal JL
[truncated: 6,713 more rows]
