# Supplementary material for: Rising Publication Delays Inflate Journal Impact Factors
Source: PLoS One. 2012 Dec 31;7(12):e53374. doi: 10.1371/journal.pone.0053374 (PMC3534064; doi:10.1371/journal.pone.0053374)
Supplement: Data S1 — Datasets used for the analysis. (ZIP) [file pone.0053374.s005.zip › Journal of Neuroendocrinology.csv]

Title	URL	Description	Details	ShortDetails	Resource	Type	Identifiers	Db	EntrezUID	Properties
Long-term oestradiol treatment enhances hippocampal synaptic plasticity that is dependent on muscarinic acetylcholine receptors in ovariectomised female rats.	/pubmed/22313316	Stelly C, Cronin J, Daniel J, Schrader L.	J Neuroendocrinol. 2012 Feb 8. doi: 10.1111/j.1365-2826.2012.02287.x. [Epub ahead of print]	J Neuroendocrinol. 2012	PubMed	citation	PMID:22313316	pubmed	22313316	create date:2012/02/09 | first author:Stelly C
Chronic Cocaine Exposure During Pregnancy Increases Postpartum Neuroendocrine Stress Responses.	/pubmed/22309318	Williams SK, Barber JS, Jamieson-Drake AW, Enns JA, Townsend LB, Walker CH, Johns JM.	J Neuroendocrinol. 2012 Feb 6. doi: 10.1111/j.1365-2826.2012.02291.x. [Epub ahead of print]	J Neuroendocrinol. 2012	PubMed	citation	PMID:22309318	pubmed	22309318	create date:2012/02/09 | first author:Williams SK
Sexual Behaviour and Neuronal Activation in the Vomeronasal Pathway and Hypothalamus of Food-Deprived Male Rats.	/pubmed/22309296	Caquineau C, Leng G, Douglas AJ.	J Neuroendocrinol. 2012 Feb 6. doi: 10.1111/j.1365-2826.2012.02290.x. [Epub ahead of print]	J Neuroendocrinol. 2012	PubMed	citation	PMID:22309296	pubmed	22309296	create date:2012/02/09 | first author:Caquineau C
Expression of Inhibin/Activin Proteins and Receptors in the Human Hypothalamus and Basal Forebrain.	/pubmed/22296042	Miller MC, Lambert-Messerlian GM, Eklund EE, Heath NL, Donahue JE, Stopa EG.	J Neuroendocrinol. 2012 Feb 1. doi: 10.1111/j.1365-2826.2012.02289.x. [Epub ahead of print]	J Neuroendocrinol. 2012	PubMed	citation	PMID:22296042	pubmed	22296042	create date:2012/02/03 | first author:Miller MC
Proteomic analysis of cerebrospinal fluid from obese women with idiopathic intracranial hypertension: a new approach for identifying new candidates in the pathogenesis of obesity.	/pubmed/22296024	Lecube A, Poca MA, Colomé N, Bech-Serra JJ, Hernández C, García-Ramírez M, Gándara D, Canals F, Simó R.	J Neuroendocrinol. 2012 Feb 1. doi: 10.1111/j.1365-2826.2012.02288.x. [Epub ahead of print]	J Neuroendocrinol. 2012	PubMed	citation	PMID:22296024	pubmed	22296024	create date:2012/02/03 | first author:Lecube A
Interleukin-6 Receptor α is Co-localised with Melanin-Concentrating Hormone in Human and Mouse Hypothalamus.	/pubmed/22295972	Schéle E, Fekete C, Egri P, Füzesi T, Palkovits M, Keller E, Liposits Z, Gereben B, Karlsson-Lindahl L, Shao R, Jansson JO.	J Neuroendocrinol. 2012 Feb 1. doi: 10.1111/j.1365-2826.2012.02286.x. [Epub ahead of print]	J Neuroendocrinol. 2012	PubMed	citation	PMID:22295972	pubmed	22295972	create date:2012/02/03 | first author:Schéle E
Evidence from in vitro and in vivo studies that NFκB within the pituitary folliculostellate cells and corticotrophs regulates ACTH secretion in experimental endotoxaemia.	/pubmed/22283629	Mehet DK, Philip J, Solito E, Buckingham JC, John CD.	J Neuroendocrinol. 2012 Jan 27. doi: 10.1111/j.1365-2826.2012.02285.x. [Epub ahead of print]	J Neuroendocrinol. 2012	PubMed	citation	PMID:22283629	pubmed	22283629	create date:2012/01/31 | first author:Mehet DK
Neuroprotective Effects of Progesterone in Chronic Experimental Autoimmune Encephalomyelitis.	/pubmed/22283602	Giatti S, Caruso D, Boraso M, Abbiati F, Ballarini E, Calabrese D, Pesaresi M, Rigolio R, Santos-Galindo M, Viviani B, Cavaletti G, Garcia-Segura LM, Melcangi RC.	J Neuroendocrinol. 2012 Jan 27. doi: 10.1111/j.1365-2826.2012.02284.x. [Epub ahead of print]	J Neuroendocrinol. 2012	PubMed	citation	PMID:22283602	pubmed	22283602	create date:2012/01/31 | first author:Giatti S
RF9 powerfully stimulates gonadotrophin secretion in the ewe: Evidence for a seasonal threshold of sensitivity.	/pubmed/22283564	Caraty A, Blomenröhr M, Vogel GM, Lomet D, Briant C, Beltramo M.	J Neuroendocrinol. 2012 Jan 27. doi: 10.1111/j.1365-2826.2012.02283.x. [Epub ahead of print]	J Neuroendocrinol. 2012	PubMed	citation	PMID:22283564	pubmed	22283564	create date:2012/01/31 | first author:Caraty A
Maternal contact differentially modulates central and peripheral oxytocin in rat pups during a brief regime of mother-pup interaction that induces a filial huddling preference.	/pubmed/22260655	Kojima S, Stewart RA, Demas GE, Alberts JR.	J Neuroendocrinol. 2012 Jan 19. doi: 10.1111/j.1365-2826.2012.02280.x. [Epub ahead of print]	J Neuroendocrinol. 2012	PubMed	citation	PMID:22260655	pubmed	22260655	create date:2012/01/21 | first author:Kojima S
Involvement of corticotropin-releasing hormone and corticosteroid receptors in the brain-pituitary-gill of tilapia during the course of seawater acclimation.	/pubmed/22250893	Aruna A, Nagarajan G, Chang CF.	J Neuroendocrinol. 2012 Jan 17. doi: 10.1111/j.1365-2826.2012.02282.x. [Epub ahead of print]	J Neuroendocrinol. 2012	PubMed	citation	PMID:22250893	pubmed	22250893	create date:2012/01/19 | first author:Aruna A
Neuropeptide Y stimulates food intake in the zebrafish, Danio rerio.	/pubmed/22250860	Yokobori E, Azuma M, Nishiguchi R, Kang KS, Kamijo M, Uchiyama M, Matsuda K.	J Neuroendocrinol. 2012 Jan 17. doi: 10.1111/j.1365-2826.2012.02281.x. [Epub ahead of print]	J Neuroendocrinol. 2012	PubMed	citation	PMID:22250860	pubmed	22250860	create date:2012/01/19 | first author:Yokobori E
FTO and Obesity: A Problem for a Billion People.	/pubmed/22248259	Yeo GS.	J Neuroendocrinol. 2012 Feb;24(2):393-4. doi: 10.1111/j.1365-2826.2011.02254.x.	J Neuroendocrinol. 2012	PubMed	citation	PMID:22248259	pubmed	22248259	create date:2012/01/18 | first author:Yeo GS
Neonatal treatment with a pegylated leptin antagonist has a sexually dimorphic effect on hypothalamic trophic factors and neuropeptide levels.	/pubmed/22236109	Mela V, Díaz F, Gertler A, Solomon G, Argente J, Viveros MP, Chowen JA.	J Neuroendocrinol. 2012 Jan 11. doi: 10.1111/j.1365-2826.2012.02279.x. [Epub ahead of print]	J Neuroendocrinol. 2012	PubMed	citation	PMID:22236109	pubmed	22236109	create date:2012/01/13 | first author:Mela V
Modulatory effects of sex steroid hormones on BDNF-TrkB expression during adolescent development in C57Bl/6 mice.	/pubmed/22221196	Hill RA, Wu YC, Kwek P, van den Buuse M.	J Neuroendocrinol. 2012 Jan 3. doi: 10.1111/j.1365-2826.2012.02277.x. [Epub ahead of print]	J Neuroendocrinol. 2012	PubMed	citation	PMID:22221196	pubmed	22221196	create date:2012/01/10 | first author:Hill RA
Neuroanataomical distribution of the orphan GPR50 receptor in adult sheep and rodent brains.	/pubmed/22211985	Batailler M, Mullier A, Sidibe A, Delagrange P, Prévot V, Jockers R, Migaud M.	J Neuroendocrinol. 2011 Dec 23. doi: 10.1111/j.1365-2826.2011.02274.x. [Epub ahead of print]	J Neuroendocrinol. 2011	PubMed	citation	PMID:22211985	pubmed	22211985	create date:2012/01/04 | first author:Batailler M
High fat diet affects reproductive functions in female diet-induced obese and dietary resistant rats.	/pubmed/22192683	Balasubramanian P, Jagannathan L, Subramanian M, Gilbreath ET, Mohankumar PS, Mohankumar SM.	J Neuroendocrinol. 2011 Dec 22. doi: 10.1111/j.1365-2826.2011.02276.x. [Epub ahead of print]	J Neuroendocrinol. 2011	PubMed	citation	PMID:22192683	pubmed	22192683	create date:2011/12/24 | first author:Balasubramanian P
Early levothyroxine treatment on maternal subclinical hypothyroidism improves spatial learning of offspring in rats.	/pubmed/22192600	Wang S, Teng W, Gao Y, Fan C, Zhang H, Shan Z.	J Neuroendocrinol. 2011 Dec 22. doi: 10.1111/j.1365-2826.2011.02275.x. [Epub ahead of print]	J Neuroendocrinol. 2011	PubMed	citation	PMID:22192600	pubmed	22192600	create date:2011/12/24 | first author:Wang S
Region specific changes in TRPV channel expression in the vasopressin magnocellular system in hepatic cirrhosis induced hyponatremia.	/pubmed/22188460	Nedungadi TP, Carreño FR, Walch JD, Bathina CS, Cunningham JT.	J Neuroendocrinol. 2011 Dec 21. doi: 10.1111/j.1365-2826.2011.02273.x. [Epub ahead of print]	J Neuroendocrinol. 2011	PubMed	citation	PMID:22188460	pubmed	22188460	create date:2011/12/23 | first author:Nedungadi TP
Milestones on Steroids and the Nervous System: 10 years of basic and translational research.	/pubmed/22188420	Panzica GC, Balthazart J, Frye CA, Garcia-Segura LM, Herbison AE, Mensah-Nyagan AG, McCarthy MM, Melcangi RC.	J Neuroendocrinol. 2012 Jan;24(1):1-15. doi: 10.1111/j.1365-2826.2011.02265.x.	J Neuroendocrinol. 2012	PubMed	citation	PMID:22188420	pubmed	22188420	create date:2011/12/23 | first author:Panzica GC
Interaction between P2X3 and ERα/ERβ in ATP-mediated calcium signaling in mice sensory neurons.	/pubmed/22175770	Cho T, Chaban VV.	J Neuroendocrinol. 2011 Dec 16. doi: 10.1111/j.1365-2826.2011.02272.x. [Epub ahead of print]	J Neuroendocrinol. 2011	PubMed	citation	PMID:22175770	pubmed	22175770	create date:2011/12/20 | first author:Cho T
Postnatal overfeeding leads to obesity and exacerbated febrile responses to lipopolysaccharide throughout life.	/pubmed/22175701	Clarke MA, Stefanidis A, Spencer SJ.	J Neuroendocrinol. 2011 Dec 19. doi: 10.1111/j.1365-2826.2011.02269.x. [Epub ahead of print]	J Neuroendocrinol. 2011	PubMed	citation	PMID:22175701	pubmed	22175701	create date:2011/12/20 | first author:Clarke MA
Predominant Suppression of FSHβ-immunoreactivity after Long-Term Treatment of Intact and Castrate Adult Male Rats with the GnRH Agonist Deslorelin.	/pubmed/22172059	Smith AW, Asa CS, Edwards BS, Murdoch WJ, Skinner DC.	J Neuroendocrinol. 2011 Dec 15. doi: 10.1111/j.1365-2826.2011.02271.x. [Epub ahead of print]	J Neuroendocrinol. 2011	PubMed	citation	PMID:22172059	pubmed	22172059	create date:2011/12/17 | first author:Smith AW
The role of GABAergic signalling in stress-induced suppression of GnRH pulse generator frequency in female rats.	/pubmed/22172044	Lin YS, Li XF, Shao B, Hu MH, Goundry AL, Jeyaram A, Lightman SL, O'Byrne KT.	J Neuroendocrinol. 2011 Dec 15. doi: 10.1111/j.1365-2826.2011.02270.x. [Epub ahead of print]	J Neuroendocrinol. 2011	PubMed	citation	PMID:22172044	pubmed	22172044	create date:2011/12/17 | first author:Lin YS
Diverse Roles of G-Protein Coupled Receptors in Regulation of Neurohypophyseal Hormone Secretion.	/pubmed/22151700	Sladek CD, Song Z.	J Neuroendocrinol. 2011 Dec 9. doi: 10.1111/j.1365-2826.2011.02268.x. [Epub ahead of print]	J Neuroendocrinol. 2011	PubMed	citation	PMID:22151700	pubmed	22151700	create date:2011/12/14 | first author:Sladek CD
Microinfusion of a CRH receptor 1 antisense oligodeoxynucleotide into the dorsal hippocampus attenuates stress responses at specific times following stress exposure.	/pubmed/22151651	Kozlovsky N, Zohar J, Kaplan Z, Cohen H.	J Neuroendocrinol. 2011 Dec 7. doi: 10.1111/j.1365-2826.2011.02267.x. [Epub ahead of print]	J Neuroendocrinol. 2011	PubMed	citation	PMID:22151651	pubmed	22151651	create date:2011/12/14 | first author:Kozlovsky N
Influences of exercise and training on circulating concentration of prolactin in humans.	/pubmed/22151605	Vega SR, Hollmann W, Strüder HK.	J Neuroendocrinol. 2011 Dec 7. doi: 10.1111/j.1365-2826.2011.02266.x. [Epub ahead of print]	J Neuroendocrinol. 2011	PubMed	citation	PMID:22151605	pubmed	22151605	create date:2011/12/14 | first author:Vega SR
Dehydroepiandrosterone sulphate: action and mechanism in the brain.	/pubmed/22145821	Dong Y, Zheng P.	J Neuroendocrinol. 2012 Jan;24(1):215-24. doi: 10.1111/j.1365-2826.2011.02256.x.	J Neuroendocrinol. 2012	PubMed	citation	PMID:22145821	pubmed	22145821	create date:2011/12/08 | first author:Dong Y
Developmental programming: Prenatal androgen exposure alters the gonadotroph population of the ovine pituitary gland.	/pubmed/22129152	Robinson J, Hastie P, Shah A, Smith A, Evans N.	J Neuroendocrinol. 2011 Nov 30. doi: 10.1111/j.1365-2826.2011.02264.x. [Epub ahead of print]	J Neuroendocrinol. 2011	PubMed	citation	PMID:22129152	pubmed	22129152	create date:2011/12/02 | first author:Robinson J
Oxytocin: An emerging regulator of prolactin secretion in the female rat.	/pubmed/22129099	Kennett JE, McKee DT.	J Neuroendocrinol. 2011 Nov 30. doi: 10.1111/j.1365-2826.2011.02263.x. [Epub ahead of print]	J Neuroendocrinol. 2011	PubMed	citation	PMID:22129099	pubmed	22129099	create date:2011/12/02 | first author:Kennett JE
Co-localisation of kisspeptin with galanin or neurokinin B in afferents to mouse GnRH neurones.	/pubmed/22129075	Kalló I, Vida B, Deli L, Molnár CS, Hrabovszky E, Caraty A, Ciofi P, Coen CW, Liposits Z.	J Neuroendocrinol. 2011 Nov 30. doi: 10.1111/j.1365-2826.2011.02262.x. [Epub ahead of print]	J Neuroendocrinol. 2011	PubMed	citation	PMID:22129075	pubmed	22129075	create date:2011/12/02 | first author:Kalló I
Somatostatin dramatically stimulates growth hormone release from primate somatotropes acting at low doses via sst5 and cAMP.	/pubmed/22129035	Córdoba-Chacón J, Gahete MD, Culler MD, Castaño JP, Kineman RD, Luque RM.	J Neuroendocrinol. 2011 Nov 30. doi: 10.1111/j.1365-2826.2011.02261.x. [Epub ahead of print]	J Neuroendocrinol. 2011	PubMed	citation	PMID:22129035	pubmed	22129035	create date:2011/12/02 | first author:Córdoba-Chacón J
Ontogeny of Cytochrome P450 Aromatase mRNA Expression in the Developing Sheep Brain.	/pubmed/22128891	Roselli CE, Stormshak F.	J Neuroendocrinol. 2011 Nov 30. doi: 10.1111/j.1365-2826.2011.02260.x. [Epub ahead of print]	J Neuroendocrinol. 2011	PubMed	citation	PMID:22128891	pubmed	22128891	create date:2011/12/02 | first author:Roselli CE
Glial regulation of neuronal function: from synapse to systems physiology.	/pubmed/22128866	Tasker JG, Oliet SH, Bains JS, Brown CH, Stern JE.	J Neuroendocrinol. 2011 Nov 30. doi: 10.1111/j.1365-2826.2011.02259.x. [Epub ahead of print]	J Neuroendocrinol. 2011	PubMed	citation	PMID:22128866	pubmed	22128866	create date:2011/12/02 | first author:Tasker JG
Actin cytoskeleton remodelling by sex steroids in neurones.	/pubmed/22103470	Sanchez AM, Flamini MI, Polak K, Palla G, Spina S, Mannella P, Genazzani AD, Simoncini T.	J Neuroendocrinol. 2012 Jan;24(1):195-201. doi: 10.1111/j.1365-2826.2011.02258.x.	J Neuroendocrinol. 2012	PubMed	citation	PMID:22103470	pubmed	22103470	create date:2011/11/23 | first author:Sanchez AM
Cardiovascular actions of leptin in the subfornical organ are abolished by diet induced obesity.	/pubmed/22103447	Smith PM, Ferguson AV.	J Neuroendocrinol. 2011 Nov 21. doi: 10.1111/j.1365-2826.2011.02257.x. [Epub ahead of print]	J Neuroendocrinol. 2011	PubMed	citation	PMID:22103447	pubmed	22103447	create date:2011/11/23 | first author:Smith PM
A neuro-endocrine-immune symphony.	/pubmed/22092721	Pittman DQ.	J Neuroendocrinol. 2011 Dec;23(12):1296-7. doi: 10.1111/j.1365-2826.2011.02176.x.	J Neuroendocrinol. 2011	PubMed	citation	PMID:22092721	pubmed	22092721	create date:2011/11/19 | first author:Pittman DQ
Experimental hypothyroidism delays fEPSPs and disrupts hippocampal long-term potentiation in the dentate gyrus of hippocampal formation and Y-maze performance in adult rats.	/pubmed/22070634	Seda Artis A, Bitiktas S, Taşkın E, Dolu N, Liman N, Suer C.	J Neuroendocrinol. 2011 Nov 9. doi: 10.1111/j.1365-2826.2011.02253.x. [Epub ahead of print]	J Neuroendocrinol. 2011	PubMed	citation	PMID:22070634	pubmed	22070634	create date:2011/11/11 | first author:Seda Artis A
Differential Hypothalamic Secretion of Neurocrines in Male Common Marmosets: Parental Experience Effects?	/pubmed/22070606	Woller MJ, Sosa ME, Chiang Y, Prudom SL, Keelty P, Moore JE, Ziegler TE.	J Neuroendocrinol. 2011 Nov 9. doi: 10.1111/j.1365-2826.2011.02252.x. [Epub ahead of print]	J Neuroendocrinol. 2011	PubMed	citation	PMID:22070606	pubmed	22070606	create date:2011/11/11 | first author:Woller MJ
Selective oestrogen receptor modulators differentially potentiate brain mitochondrial function.	/pubmed/22070562	Irwin RW, Yao J, To J, Hamilton RT, Cadenas E, Brinton RD.	J Neuroendocrinol. 2012 Jan;24(1):236-48. doi: 10.1111/j.1365-2826.2011.02251.x.	J Neuroendocrinol. 2012	PubMed	citation	PMID:22070562	pubmed	22070562	create date:2011/11/11 | first author:Irwin RW
Melatonin-dependent timing of seasonal reproduction by the pars tuberalis: pivotal roles for long daylengths and thyroid hormones.	/pubmed/22070540	Dardente H.	J Neuroendocrinol. 2012 Feb;24(2):249-66. doi: 10.1111/j.1365-2826.2011.02250.x.	J Neuroendocrinol. 2012	PubMed	citation	PMID:22070540	pubmed	22070540	create date:2011/11/11 | first author:Dardente H
Enhanced Expression of Heme Oxygenase-1 and Carbon Monoxide Excitatory Effects in Oxytocin and Vasopressin Neurones During Water Deprivation.	/pubmed/22060896	Reis WL, Biancardi VC, Son S, Antunes-Rodrigues J, Stern JE.	J Neuroendocrinol. 2011 Nov 7. doi: 10.1111/j.1365-2826.2011.02249.x. [Epub ahead of print]	J Neuroendocrinol. 2011	PubMed	citation	PMID:22060896	pubmed	22060896	create date:2011/11/09 | first author:Reis WL
Effects of chronic and acute oestrogen replacement therapy in aged animals after experimental stroke.	/pubmed/22053957	Liu F, Benashski SE, Xu Y, Siegel M, McCullough LD.	J Neuroendocrinol. 2012 Feb;24(2):319-30. doi: 10.1111/j.1365-2826.2011.02248.x.	J Neuroendocrinol. 2012	PubMed	citation	PMID:22053957	pubmed	22053957	create date:2011/11/08 | first author:Liu F
Epidermal Growth Factor-Activated Extracellular Signal-Regulated Kinase Suppresses Growth Hormone Expression and Stimulates Proliferation in MtT/ E Cells.	/pubmed/22026435	Nogami H, Soya H, Hiraoka Y, Aiso S, Hisano S.	J Neuroendocrinol. 2012 Feb;24(2):357-65. doi: 10.1111/j.1365-2826.2011.02247.x.	J Neuroendocrinol. 2012	PubMed	citation	PMID:22026435	pubmed	22026435	create date:2011/10/27 | first author:Nogami H
Nesfatin-1 Suppresses Energy Intake, Co-localises Ghrelin in the Brain and Gut, and Alters Ghrelin, Cholecystokinin and Orexin mRNA Expression in Goldfish.	/pubmed/22023656	Kerbel B, Unniappan S.	J Neuroendocrinol. 2012 Feb;24(2):366-77. doi: 10.1111/j.1365-2826.2011.02246.x.	J Neuroendocrinol. 2012	PubMed	citation	PMID:22023656	pubmed	22023656	create date:2011/10/26 | first author:Kerbel B
Variation in gonadotrophin-releasing hormone-1 gene expression in the preoptic area predicts transitions in seasonal reproductive state.	/pubmed/22023598	Stevenson TJ, Hahn TP, Ball GF.	J Neuroendocrinol. 2012 Feb;24(2):267-74. doi: 10.1111/j.1365-2826.2011.02245.x.	J Neuroendocrinol. 2012	PubMed	citation	PMID:22023598	pubmed	22023598	create date:2011/10/26 | first author:Stevenson TJ
Christmas: an event driven by our hormones?	/pubmed/22010873	Ludwig M.	J Neuroendocrinol. 2011 Dec;23(12):1191-3. doi: 10.1111/j.1365-2826.2011.02244.x.	J Neuroendocrinol. 2011	PubMed	citation	PMID:22010873	pubmed	22010873	create date:2011/10/21 | first author:Ludwig M
Endothelin-mediated calcium responses in supraoptic nucleus astrocytes influence magnocellular neurosecretory firing activity.	/pubmed/22007724	Filosa JA, Naskar K, Perfume G, Iddings JA, Biancardi VC, Vatta MS, Stern JE.	J Neuroendocrinol. 2012 Feb;24(2):378-92. doi: 10.1111/j.1365-2826.2011.02243.x.	J Neuroendocrinol. 2012	PubMed	citation	PMID:22007724	pubmed	22007724	create date:2011/10/20 | first author:Filosa JA
Effects of oestradiol on brain lipid class and Fatty Acid composition: comparison between pregnant and ovariectomised oestradiol-treated rats.	/pubmed/22007691	Fabelo N, Martin V, González C, Alonso A, Diaz M.	J Neuroendocrinol. 2012 Feb;24(2):292-309. doi: 10.1111/j.1365-2826.2011.02242.x.	J Neuroendocrinol. 2012	PubMed	citation	PMID:22007691	pubmed	22007691	create date:2011/10/20 | first author:Fabelo N
A mother's brain knows.	/pubmed/22004569	Grattan D.	J Neuroendocrinol. 2011 Nov;23(11):1188-9. doi: 10.1111/j.1365-2826.2011.02175.x.	J Neuroendocrinol. 2011	PubMed	citation	PMID:22004569	pubmed	22004569	create date:2011/10/19 | first author:Grattan D
Title	URL	Description	Details	ShortDetails	Resource	Type	Identifiers	Db	EntrezUID	Properties
Changes in the maternal hypothalamic-pituitary-adrenal axis during the early puerperium may be related to the postpartum 'blues'.	/pubmed/22004568	O'Keane V, Lightman S, Patrick K, Marsh M, Papadopoulos AS, Pawlby S, Seneviratne G, Taylor A, Moore R.	J Neuroendocrinol. 2011 Nov;23(11):1149-55. doi: 10.1111/j.1365-2826.2011.02139.x.	J Neuroendocrinol. 2011	PubMed	citation	PMID:22004568	pubmed	22004568	create date:2011/10/19 | first author:O'Keane V
Conservative Nature of Oestradiol Signalling Pathways in the Brain Lobes of Octopus vulgaris Involved in Reproduction, Learning and Motor Coordination.	/pubmed/21988192	De Lisa E, Paolucci M, Di Cosmo A.	J Neuroendocrinol. 2012 Feb;24(2):275-84. doi: 10.1111/j.1365-2826.2011.02240.x.	J Neuroendocrinol. 2012	PubMed	citation	PMID:21988192	pubmed	21988192	create date:2011/10/13 | first author:De Lisa E
Tonic Regulation of GABAergic Synaptic Activity on Vasopressin Neurones by Cannabinoids.	/pubmed/21988161	Wang L, Armstrong WE.	J Neuroendocrinol. 2011 Oct 11. doi: 10.1111/j.1365-2826.2011.02239.x. [Epub ahead of print]	J Neuroendocrinol. 2011	PubMed	citation	PMID:21988161	pubmed	21988161	create date:2011/10/13 | first author:Wang L
Deficits in Spermatogenesis but not Neurogenesis are Alleviated by Chronic Testosterone Therapy in R6/1 Huntington's Disease Mice.	/pubmed/21988129	Hannan AJ, Ransome MI.	J Neuroendocrinol. 2012 Feb;24(2):341-56. doi: 10.1111/j.1365-2826.2011.02238.x.	J Neuroendocrinol. 2012	PubMed	citation	PMID:21988129	pubmed	21988129	create date:2011/10/13 | first author:Hannan AJ
Expression of exocytosis proteins in rat supraoptic nucleus neurons.	/pubmed/21988098	Tobin V, Schwab Y, Lelos N, Onaka T, Pittman Q, Ludwig M.	J Neuroendocrinol. 2011 Oct 11. doi: 10.1111/j.1365-2826.2011.02237.x. [Epub ahead of print]	J Neuroendocrinol. 2011	PubMed	citation	PMID:21988098	pubmed	21988098	create date:2011/10/13 | first author:Tobin V
Cell-type specific expression of oxytocin and vasopressin genes: An experimental odyssey.	/pubmed/21985498	Gainer H.	J Neuroendocrinol. 2011 Oct 11. doi: 10.1111/j.1365-2826.2011.02236.x. [Epub ahead of print]	J Neuroendocrinol. 2011	PubMed	citation	PMID:21985498	pubmed	21985498	create date:2011/10/12 | first author:Gainer H
Oxytocin Re-visited: Its Role in Cardiovascular Regulation.	/pubmed/21981277	Gutkowska J, Jankowski M.	J Neuroendocrinol. 2011 Oct 10. doi: 10.1111/j.1365-2826.2011.02235.x. [Epub ahead of print]	J Neuroendocrinol. 2011	PubMed	citation	PMID:21981277	pubmed	21981277	create date:2011/10/11 | first author:Gutkowska J
Up-regulation of neurosteroid biosynthesis as a pharmacological strategy to improve behavioural deficits in a putative mouse model of post-traumatic stress disorder.	/pubmed/21981145	Pinna G, Rasmusson AM.	J Neuroendocrinol. 2012 Jan;24(1):102-16. doi: 10.1111/j.1365-2826.2011.02234.x.	J Neuroendocrinol. 2012	PubMed	citation	PMID:21981145	pubmed	21981145	create date:2011/10/11 | first author:Pinna G
Maternal Care Received by Individual Pups Correlates with Adult CA1 Dendritic Morphology and Synaptic Plasticity in a Sex-Dependent Manner.	/pubmed/21981114	van Hasselt FN, Boudewijns ZS, van der Knaap NJ, Krugers HJ, Joëls M.	J Neuroendocrinol. 2012 Feb;24(2):331-40. doi: 10.1111/j.1365-2826.2011.02233.x.	J Neuroendocrinol. 2012	PubMed	citation	PMID:21981114	pubmed	21981114	create date:2011/10/11 | first author:van Hasselt FN
Anatomically-specific actions of oestrogen receptor in the developing female rat brain: effects of oestradiol and selective oestrogen receptor modulators on progestin receptor expression.	/pubmed/21981076	Gonzales KL, Quadros-Mennella P, Tetel MJ, Wagner CK.	J Neuroendocrinol. 2012 Feb;24(2):285-91. doi: 10.1111/j.1365-2826.2011.02232.x.	J Neuroendocrinol. 2012	PubMed	citation	PMID:21981076	pubmed	21981076	create date:2011/10/11 | first author:Gonzales KL
Changes in Oestrogen Receptor-β mRNA Expression in Male Rat Brain with Age.	/pubmed/21981044	Yamaguchi N, Yuri K.	J Neuroendocrinol. 2012 Feb;24(2):310-8. doi: 10.1111/j.1365-2826.2011.02231.x.	J Neuroendocrinol. 2012	PubMed	citation	PMID:21981044	pubmed	21981044	create date:2011/10/11 | first author:Yamaguchi N
Sex steroids and the control of the Kiss1 system: developmental roles and major regulatory actions.	/pubmed/21951227	García-Galiano D, Pinilla L, Tena-Sempere M.	J Neuroendocrinol. 2012 Jan;24(1):22-33. doi: 10.1111/j.1365-2826.2011.02230.x.	J Neuroendocrinol. 2012	PubMed	citation	PMID:21951227	pubmed	21951227	create date:2011/09/29 | first author:García-Galiano D
Endocrine disrupters: a review of some sources, effects, and mechanisms of actions on behaviour and neuroendocrine systems.	/pubmed/21951193	Frye CA, Bo E, Calamandrei G, Calzà L, Dessì-Fulgheri F, Fernández M, Fusani L, Kah O, Kajta M, Le Page Y, Patisaul HB, Venerosi A, Wojtowicz AK, Panzica GC.	J Neuroendocrinol. 2012 Jan;24(1):144-59. doi: 10.1111/j.1365-2826.2011.02229.x.	J Neuroendocrinol. 2012	PubMed	citation	PMID:21951193	pubmed	21951193	create date:2011/09/29 | first author:Frye CA
Maternal neglect: oxytocin, dopamine and the neurobiology of attachment.	/pubmed/21951160	Strathearn L.	J Neuroendocrinol. 2011 Nov;23(11):1054-65. doi: 10.1111/j.1365-2826.2011.02228.x.	J Neuroendocrinol. 2011	PubMed	citation	PMID:21951160	pubmed	21951160	create date:2011/09/29 | first author:Strathearn L
Axonal regeneration and neuroinflammation: roles for the translocator protein 18 kDa.	/pubmed/21951109	Girard C, Liu S, Adams D, Lacroix C, Sinéus M, Boucher C, Papadopoulos V, Rupprecht R, Schumacher M, Groyer G.	J Neuroendocrinol. 2012 Jan;24(1):71-81. doi: 10.1111/j.1365-2826.2011.02215.x.	J Neuroendocrinol. 2012	PubMed	citation	PMID:21951109	pubmed	21951109	create date:2011/09/29 | first author:Girard C
Understanding postprandial glucose clearance by peripheral organs: the role of the hepatic parasympathetic system.	/pubmed/21933289	Fernandes AB, Patarrão RS, Videira PA, Macedo MP.	J Neuroendocrinol. 2011 Dec;23(12):1288-95. doi: 10.1111/j.1365-2826.2011.02226.x.	J Neuroendocrinol. 2011	PubMed	citation	PMID:21933289	pubmed	21933289	create date:2011/09/22 | first author:Fernandes AB
Fatherhood alters behavioural and neural responsiveness in a spatial task.	/pubmed/21933288	Franssen CL, Bardi M, Shea EA, Hampton JE, Franssen RA, Kinsley CH, Lambert KG.	J Neuroendocrinol. 2011 Nov;23(11):1177-87. doi: 10.1111/j.1365-2826.2011.02225.x.	J Neuroendocrinol. 2011	PubMed	citation	PMID:21933288	pubmed	21933288	create date:2011/09/22 | first author:Franssen CL
Changes in the intensity of maternal aggression and central oxytocin and vasopressin V1a receptors across the peripartum period in the rat.	/pubmed/21929717	Caughey SD, Klampfl SM, Bishop VR, Pfoertsch J, Neumann ID, Bosch OJ, Meddle SL.	J Neuroendocrinol. 2011 Nov;23(11):1113-24. doi: 10.1111/j.1365-2826.2011.02224.x.	J Neuroendocrinol. 2011	PubMed	citation	PMID:21929717	pubmed	21929717	create date:2011/09/21 | first author:Caughey SD
Tonic, but not phasic corticosterone, constrains stress activatedextracellular-regulated-kinase 1/ 2 immunoreactivity within the hypothalamic paraventricular nucleus.	/pubmed/21929693	Osterlund CD, Jarvis E, Chadayammuri A, Unnithan R, Weiser MJ, Spencer RL.	J Neuroendocrinol. 2011 Dec;23(12):1241-51. doi: 10.1111/j.1365-2826.2011.02220.x.	J Neuroendocrinol. 2011	PubMed	citation	PMID:21929693	pubmed	21929693	create date:2011/09/21 | first author:Osterlund CD
Neuregulin-1 (Nrg1) is mainly expressed in rat pituitary gonadotroph cells and possibly regulates prolactin (PRL) secretion in a juxtacrine manner.	/pubmed/21919974	Zhao W, Ren SG.	J Neuroendocrinol. 2011 Dec;23(12):1252-62. doi: 10.1111/j.1365-2826.2011.02223.x.	J Neuroendocrinol. 2011	PubMed	citation	PMID:21919974	pubmed	21919974	create date:2011/09/17 | first author:Zhao W
Experimental jetlag disrupts circadian clock genes but improves performance in racehorses after light-dependent rapid resetting of neuroendocrine systems and the rest-activity cycle.	/pubmed/21919973	Tortonese DJ, Preedy DF, Hesketh SA, Webb HN, Wilkinson ES, Allen WR, Fuller CJ, Townsend J, Short RV.	J Neuroendocrinol. 2011 Dec;23(12):1263-72. doi: 10.1111/j.1365-2826.2011.02222.x.	J Neuroendocrinol. 2011	PubMed	citation	PMID:21919973	pubmed	21919973	create date:2011/09/17 | first author:Tortonese DJ
Differential involvement of protein kinase C and protein kinase A in ghrelin-induced growth hormone and gonadotrophin release from goldfish (Carassius auratus) pituitary cells.	/pubmed/21919972	Grey CL, Chang JP.	J Neuroendocrinol. 2011 Dec;23(12):1273-87. doi: 10.1111/j.1365-2826.2011.02221.x.	J Neuroendocrinol. 2011	PubMed	citation	PMID:21919972	pubmed	21919972	create date:2011/09/17 | first author:Grey CL
Inhibition of 5α-reductase activity in late pregnancy decreases gestational length and fecundity and impairs object memory and central progestogen milieu of juvenile rat offspring.	/pubmed/21914008	Paris JJ, Brunton PJ, Russell JA, Walf AA, Frye CA.	J Neuroendocrinol. 2011 Nov;23(11):1079-90. doi: 10.1111/j.1365-2826.2011.02219.x.	J Neuroendocrinol. 2011	PubMed	citation	PMID:21914008	pubmed	21914008	create date:2011/09/15 | first author:Paris JJ
Parenthood and changing brains.	/pubmed/21914006	Brunton PJ, Meddle SL.	J Neuroendocrinol. 2011 Nov;23(11):957-60. doi: 10.1111/j.1365-2826.2011.02218.x. No abstract available.	J Neuroendocrinol. 2011	PubMed	citation	PMID:21914006	pubmed	21914006	create date:2011/09/15 | first author:Brunton PJ
Inhibitory effects of corticosterone in the hypothalamic paraventricular nucleus (PVN) on stress-induced adrenocorticotrophic hormone secretion and gene expression in the PVN and anterior pituitary.	/pubmed/21910768	Weiser MJ, Osterlund C, Spencer RL.	J Neuroendocrinol. 2011 Dec;23(12):1231-40. doi: 10.1111/j.1365-2826.2011.02217.x.	J Neuroendocrinol. 2011	PubMed	citation	PMID:21910768	pubmed	21910768	create date:2011/09/14 | first author:Weiser MJ
A transgenic approach to identify thyroxine transporter-expressing structures in brain development.	/pubmed/21910767	Lang MF, Salinin S, Ridder DA, Kleesiek J, Hroudova J, Berger S, Schütz G, Schwaninger M.	J Neuroendocrinol. 2011 Dec;23(12):1194-203. doi: 10.1111/j.1365-2826.2011.02216.x.	J Neuroendocrinol. 2011	PubMed	citation	PMID:21910767	pubmed	21910767	create date:2011/09/14 | first author:Lang MF
Dysfunction of the hypothalamic-pituitary-adrenal axis in STX1A knockout mice.	/pubmed/21910766	Fujiwara T, Kofuji T, Akagawa K.	J Neuroendocrinol. 2011 Dec;23(12):1222-30. doi: 10.1111/j.1365-2826.2011.02214.x.	J Neuroendocrinol. 2011	PubMed	citation	PMID:21910766	pubmed	21910766	create date:2011/09/14 | first author:Fujiwara T
Responses to corticotrophin-releasing hormone and dexamethasone in a large series of human adrenocorticotrophic hormone-secreting pituitary adenomas in vitro reveal manifold corticotroph tumoural phenotypes.	/pubmed/21883533	Pecori Giraldi F, Pagliardini L, Cassarino MF, Losa M, Lasio G, Cavagnini F.	J Neuroendocrinol. 2011 Dec;23(12):1214-21. doi: 10.1111/j.1365-2826.2011.02213.x.	J Neuroendocrinol. 2011	PubMed	citation	PMID:21883533	pubmed	21883533	create date:2011/09/03 | first author:Pecori Giraldi F
Roles for oestrogen receptor β in adult brain function.	/pubmed/21851428	Handa RJ, Ogawa S, Wang JM, Herbison AE.	J Neuroendocrinol. 2012 Jan;24(1):160-73. doi: 10.1111/j.1365-2826.2011.02206.x.	J Neuroendocrinol. 2012	PubMed	citation	PMID:21851428	pubmed	21851428	create date:2011/08/20 | first author:Handa RJ
Prolactin induces a hyperpolarising current in rat paraventricular oxytocinergic neurones.	/pubmed/21851427	Sirzen-Zelenskaya A, Gonzalez-Iglesias AE, Boutet de Monvel J, Bertram R, Freeman ME, Gerber U, Egli M.	J Neuroendocrinol. 2011 Oct;23(10):883-93. doi: 10.1111/j.1365-2826.2011.02207.x.	J Neuroendocrinol. 2011	PubMed	citation	PMID:21851427	pubmed	21851427	create date:2011/08/20 | first author:Sirzen-Zelenskaya A
Paternal deprivation affects the development of corticotrophin-releasing factor-expressing neurones in prefrontal cortex, amygdala and hippocampus of the biparental Octodon degus.	/pubmed/21848809	Seidel K, Poeggel G, Holetschka R, Helmeke C, Braun K.	J Neuroendocrinol. 2011 Nov;23(11):1166-76. doi: 10.1111/j.1365-2826.2011.02208.x.	J Neuroendocrinol. 2011	PubMed	citation	PMID:21848809	pubmed	21848809	create date:2011/08/19 | first author:Seidel K
Brain-derived neurotrophic factor-tyrosine kinase B pathway mediates NMDA receptor NR2B subunit phosphorylation in the supraoptic nuclei following progressive dehydration.	/pubmed/21848649	Carreño FR, Walch JD, Dutta M, Nedungadi TP, Cunningham JT.	J Neuroendocrinol. 2011 Oct;23(10):894-905. doi: 10.1111/j.1365-2826.2011.02209.x.	J Neuroendocrinol. 2011	PubMed	citation	PMID:21848649	pubmed	21848649	create date:2011/08/19 | first author:Carreño FR
Expression of oestrogen receptor α in the brain of Brandt's voles (Lasiopodomys brandtii ): sex differences and variations during ovarian cycles.	/pubmed/21848648	Pan Y, Xu L, Wang Z, Zhang Z.	J Neuroendocrinol. 2011 Oct;23(10):926-32. doi: 10.1111/j.1365-2826.2011.02210.x.	J Neuroendocrinol. 2011	PubMed	citation	PMID:21848648	pubmed	21848648	create date:2011/08/19 | first author:Pan Y
Transient receptor potential channel m4 and m5 in magnocellular cells in rat supraoptic and paraventricular nuclei.	/pubmed/21848647	Teruyama R, Sakuraba M, Kurotaki H, Armstrong WE.	J Neuroendocrinol. 2011 Dec;23(12):1204-13. doi: 10.1111/j.1365-2826.2011.02211.x.	J Neuroendocrinol. 2011	PubMed	citation	PMID:21848647	pubmed	21848647	create date:2011/08/19 | first author:Teruyama R
Neuroendocrinology of parental response to baby-cry.	/pubmed/21848646	Swain JE, Kim P, Ho SS.	J Neuroendocrinol. 2011 Nov;23(11):1036-41. doi: 10.1111/j.1365-2826.2011.02212.x.	J Neuroendocrinol. 2011	PubMed	citation	PMID:21848646	pubmed	21848646	create date:2011/08/19 | first author:Swain JE
Mother-young relationships in sheep: a model for a multidisciplinary approach of the study of attachment in mammals.	/pubmed/21827554	Nowak R, Keller M, Lévy F.	J Neuroendocrinol. 2011 Nov;23(11):1042-53. doi: 10.1111/j.1365-2826.2011.02205.x.	J Neuroendocrinol. 2011	PubMed	citation	PMID:21827554	pubmed	21827554	create date:2011/08/11 | first author:Nowak R
Differential changes in the hypothalamic-pituitary-adrenal axis and prolactin responses to stress in early pregnant mice.	/pubmed/21824206	Parker VJ, Menzies JR, Douglas AJ.	J Neuroendocrinol. 2011 Nov;23(11):1066-78. doi: 10.1111/j.1365-2826.2011.02204.x.	J Neuroendocrinol. 2011	PubMed	citation	PMID:21824206	pubmed	21824206	create date:2011/08/10 | first author:Parker VJ
Plasticity of the parental brain: a case for neurogenesis.	/pubmed/21824205	Lévy F, Gheusi G, Keller M.	J Neuroendocrinol. 2011 Nov;23(11):984-93. doi: 10.1111/j.1365-2826.2011.02203.x.	J Neuroendocrinol. 2011	PubMed	citation	PMID:21824205	pubmed	21824205	create date:2011/08/10 | first author:Lévy F
Pituitary adenylate cyclase-activating polypeptide controls stimulus-transcription coupling in the hypothalamic-pituitary-adrenal axis to mediate sustained hormone secretion during stress.	/pubmed/21824204	Stroth N, Liu Y, Aguilera G, Eiden LE.	J Neuroendocrinol. 2011 Oct;23(10):944-55. doi: 10.1111/j.1365-2826.2011.02202.x.	J Neuroendocrinol. 2011	PubMed	citation	PMID:21824204	pubmed	21824204	create date:2011/08/10 | first author:Stroth N
Journal of neuroendocrinology impact factor reaches 4.65! Who cares?	/pubmed/21824203	Herbison AE.	J Neuroendocrinol. 2011 Oct;23(10):861-2. doi: 10.1111/j.1365-2826.2011.02201.x. No abstract available.	J Neuroendocrinol. 2011	PubMed	citation	PMID:21824203	pubmed	21824203	create date:2011/08/10 | first author:Herbison AE
Functional mapping of the neural circuitry of rat maternal motivation: effects of site-specific transient neural inactivation.	/pubmed/21815954	Pereira M, Morrell JI.	J Neuroendocrinol. 2011 Nov;23(11):1020-35. doi: 10.1111/j.1365-2826.2011.02200.x.	J Neuroendocrinol. 2011	PubMed	citation	PMID:21815954	pubmed	21815954	create date:2011/08/06 | first author:Pereira M
Ultrastructural evidence of kisspeptin-gonadotrophin-releasing hormone (GnRH) interaction in the median eminence of female rats: implication of axo-axonal regulation of GnRH release.	/pubmed/21815953	Uenoyama Y, Inoue N, Pheng V, Homma T, Takase K, Yamada S, Ajiki K, Ichikawa M, Okamura H, Maeda KI, Tsukamura H.	J Neuroendocrinol. 2011 Oct;23(10):863-70. doi: 10.1111/j.1365-2826.2011.02199.x.	J Neuroendocrinol. 2011	PubMed	citation	PMID:21815953	pubmed	21815953	create date:2011/08/06 | first author:Uenoyama Y
Significant quantitative and qualitative transition in pituitary stem / progenitor cells occurs during the postnatal development of the rat anterior pituitary.	/pubmed/21815952	Yoshida S, Kato T, Yako H, Susa T, Cai LY, Osuna M, Inoue K, Kato Y.	J Neuroendocrinol. 2011 Oct;23(10):933-43. doi: 10.1111/j.1365-2826.2011.02198.x.	J Neuroendocrinol. 2011	PubMed	citation	PMID:21815952	pubmed	21815952	create date:2011/08/06 | first author:Yoshida S
Differential and interactive effects of ligand-bound progesterone receptor A and B isoforms on tyrosine hydroxylase promoter activity.	/pubmed/21815951	Jensik PJ, Arbogast LA.	J Neuroendocrinol. 2011 Oct;23(10):915-25. doi: 10.1111/j.1365-2826.2011.02197.x.	J Neuroendocrinol. 2011	PubMed	citation	PMID:21815951	pubmed	21815951	create date:2011/08/06 | first author:Jensik PJ
Effects of neonatal treatment with valproic acid on vasopressin immunoreactivity and olfactory behaviour in mice.	/pubmed/21793947	Murray EK, Varnum MM, Fernandez JL, de Vries GJ, Forger NG.	J Neuroendocrinol. 2011 Oct;23(10):906-14. doi: 10.1111/j.1365-2826.2011.02196.x.	J Neuroendocrinol. 2011	PubMed	citation	PMID:21793947	pubmed	21793947	create date:2011/07/29 | first author:Murray EK
Kisspeptin cells in the ovine arcuate nucleus express prolactin receptor but not melatonin receptor.	/pubmed/21793946	Li Q, Rao A, Pereira A, Clarke IJ, Smith JT.	J Neuroendocrinol. 2011 Oct;23(10):871-82. doi: 10.1111/j.1365-2826.2011.02195.x.	J Neuroendocrinol. 2011	PubMed	citation	PMID:21793946	pubmed	21793946	create date:2011/07/29 | first author:Li Q
Why the maternal brain?	/pubmed/21790810	Kinsley CH, Amory-Meyer E.	J Neuroendocrinol. 2011 Nov;23(11):974-83. doi: 10.1111/j.1365-2826.2011.02194.x.	J Neuroendocrinol. 2011	PubMed	citation	PMID:21790810	pubmed	21790810	create date:2011/07/28 | first author:Kinsley CH
Oestrogen receptors and signalling pathways: implications for neuroprotective effects of sex steroids in Parkinson's disease.	/pubmed/21790809	Al Sweidi S, Sánchez MG, Bourque M, Morissette M, Dluzen D, Di Paolo T.	J Neuroendocrinol. 2012 Jan;24(1):48-61. doi: 10.1111/j.1365-2826.2011.02193.x.	J Neuroendocrinol. 2012	PubMed	citation	PMID:21790809	pubmed	21790809	create date:2011/07/28 | first author:Al Sweidi S
Regulation of choline acetyltransferase expression by 17 β-oestradiol in NSC-34 cells and in the spinal cord.	/pubmed/21790808	Johann S, Dahm M, Kipp M, Zahn U, Beyer C.	J Neuroendocrinol. 2011 Sep;23(9):839-48. doi: 10.1111/j.1365-2826.2011.02192.x.	J Neuroendocrinol. 2011	PubMed	citation	PMID:21790808	pubmed	21790808	create date:2011/07/28 | first author:Johann S
Loss of acute satiety response to cholecystokinin in pregnant rats.	/pubmed/21771116	Ladyman SR, Sapsford TJ, Grattan DR.	J Neuroendocrinol. 2011 Nov;23(11):1091-8. doi: 10.1111/j.1365-2826.2011.02191.x.	J Neuroendocrinol. 2011	PubMed	citation	PMID:21771116	pubmed	21771116	create date:2011/07/21 | first author:Ladyman SR
Title	URL	Description	Details	ShortDetails	Resource	Type	Identifiers	Db	EntrezUID	Properties
The paraventricular nucleus modulates thyroidal motilin release and rat gastric motility.	/pubmed/21756270	Guo F, Xu L, Sun X, Gao S, Zhu H.	J Neuroendocrinol. 2011 Sep;23(9):767-77. doi: 10.1111/j.1365-2826.2011.02190.x.	J Neuroendocrinol. 2011	PubMed	citation	PMID:21756270	pubmed	21756270	create date:2011/07/16 | first author:Guo F
Role of the non-canonical notch ligand delta-like protein 1 in hormone-producing cells of the adult male mouse pituitary.	/pubmed/21756269	Puertas-Avendaño RA, González-Gómez MJ, Ruvira MD, Ruiz-Hidalgo MJ, Morales-Delgado N, Laborda J, Díaz C, Bello AR.	J Neuroendocrinol. 2011 Sep;23(9):849-59. doi: 10.1111/j.1365-2826.2011.02189.x.	J Neuroendocrinol. 2011	PubMed	citation	PMID:21756269	pubmed	21756269	create date:2011/07/16 | first author:Puertas-Avendaño RA
Oestrogen induces rhythmic expression of the Kisspeptin-1 receptor GPR54 in hypothalamic gonadotrophin-releasing hormone-secreting GT1-7 cells.	/pubmed/21756268	Tonsfeldt KJ, Goodall CP, Latham KL, Chappell PE.	J Neuroendocrinol. 2011 Sep;23(9):823-30. doi: 10.1111/j.1365-2826.2011.02188.x.	J Neuroendocrinol. 2011	PubMed	citation	PMID:21756268	pubmed	21756268	create date:2011/07/16 | first author:Tonsfeldt KJ
The male bias in the number of Purkinje cells and the size of the murine cerebellum may require Müllerian inhibiting substance/anti-Müllerian hormone.	/pubmed/21732997	Wittmann W, McLennan IS.	J Neuroendocrinol. 2011 Sep;23(9):831-8. doi: 10.1111/j.1365-2826.2011.02187.x.	J Neuroendocrinol. 2011	PubMed	citation	PMID:21732997	pubmed	21732997	create date:2011/07/08 | first author:Wittmann W
Oestradiol regulates β-catenin-mediated transcription in neurones.	/pubmed/21722217	Wandosell F, Varea O, Arevalo MA, Garcia-Segura LM.	J Neuroendocrinol. 2012 Jan;24(1):191-4. doi: 10.1111/j.1365-2826.2011.02186.x.	J Neuroendocrinol. 2012	PubMed	citation	PMID:21722217	pubmed	21722217	create date:2011/07/05 | first author:Wandosell F
Oestrogen signalling and neuroprotection in cerebral ischaemia.	/pubmed/21722216	Brann D, Raz L, Wang R, Vadlamudi R, Zhang Q.	J Neuroendocrinol. 2012 Jan;24(1):34-47. doi: 10.1111/j.1365-2826.2011.02185.x.	J Neuroendocrinol. 2012	PubMed	citation	PMID:21722216	pubmed	21722216	create date:2011/07/05 | first author:Brann D
A bold view of the lactating brain: functional magnetic resonance imaging studies of suckling in awake dams.	/pubmed/21722215	Febo M.	J Neuroendocrinol. 2011 Nov;23(11):1009-19. doi: 10.1111/j.1365-2826.2011.02184.x.	J Neuroendocrinol. 2011	PubMed	citation	PMID:21722215	pubmed	21722215	create date:2011/07/05 | first author:Febo M
Meal anticipatory rise in acylated ghrelin at dark onset is blunted after long-term fasting in rats.	/pubmed/21722214	Zizzari P, Hassouna R, Longchamps R, Epelbaum J, Tolle V.	J Neuroendocrinol. 2011 Sep;23(9):804-14. doi: 10.1111/j.1365-2826.2011.02183.x.	J Neuroendocrinol. 2011	PubMed	citation	PMID:21722214	pubmed	21722214	create date:2011/07/05 | first author:Zizzari P
Triiodothyronine administration ameliorates the demyelination/remyelination ratio in a non-human primate model of multiple sclerosis by correcting tissue hypothyroidism.	/pubmed/21707794	D'Intino G, Lorenzini L, Fernandez M, Taglioni A, Perretta G, Del Vecchio G, Villoslada P, Giardino L, Calzà L.	J Neuroendocrinol. 2011 Sep;23(9):778-90. doi: 10.1111/j.1365-2826.2011.02181.x.	J Neuroendocrinol. 2011	PubMed	citation	PMID:21707794	pubmed	21707794	create date:2011/06/29 | first author:D'Intino G
Morphine-induced changes in opioid sensitivity in postpartum females: a unique progesterone response.	/pubmed/21696473	Sukikara MH, Cruz AM, Felippe EC, Anselmo-Franci JA, Canteras NS, de Oliveira CA, Felicio LF.	J Neuroendocrinol. 2011 Nov;23(11):1134-8. doi: 10.1111/j.1365-2826.2011.02182.x.	J Neuroendocrinol. 2011	PubMed	citation	PMID:21696473	pubmed	21696473	create date:2011/06/24 | first author:Sukikara MH
Novel substrates for, and sources of, progestogens for reproduction.	/pubmed/21696472	Frye CA.	J Neuroendocrinol. 2011 Nov;23(11):961-73. doi: 10.1111/j.1365-2826.2011.02180.x.	J Neuroendocrinol. 2011	PubMed	citation	PMID:21696472	pubmed	21696472	create date:2011/06/24 | first author:Frye CA
Identification, localisation and functional implication of 26RFa orthologue peptide in the brain of zebra finch (Taeniopygia guttata).	/pubmed/21696471	Tobari Y, Iijima N, Tsunekawa K, Osugi T, Haraguchi S, Ubuka T, Ukena K, Okanoya K, Tsutsui K, Ozawa H.	J Neuroendocrinol. 2011 Sep;23(9):791-803. doi: 10.1111/j.1365-2826.2011.02179.x.	J Neuroendocrinol. 2011	PubMed	citation	PMID:21696471	pubmed	21696471	create date:2011/06/24 | first author:Tobari Y
The distribution of messenger RNAs encoding the three isoforms of the transducer of regulated cAMP responsive element binding protein activity in the rat forebrain.	/pubmed/21679259	Watts AG, Sanchez-Watts G, Liu Y, Aguilera G.	J Neuroendocrinol. 2011 Aug;23(8):754-66. doi: 10.1111/j.1365-2826.2011.02178.x.	J Neuroendocrinol. 2011	PubMed	citation	PMID:21679259	pubmed	21679259	create date:2011/06/18 | first author:Watts AG
Developmental changes in hypothalamic Kiss1 expression during activation of the pulsatile release of luteinising hormone in maturing ewe lambs.	/pubmed/21679258	Redmond JS, Baez-Sandoval GM, Spell KM, Spencer TE, Lents CA, Williams GL, Amstalden M.	J Neuroendocrinol. 2011 Sep;23(9):815-22. doi: 10.1111/j.1365-2826.2011.02177.x.	J Neuroendocrinol. 2011	PubMed	citation	PMID:21679258	pubmed	21679258	create date:2011/06/18 | first author:Redmond JS
Steroidogenic factor 1 and the central nervous system.	/pubmed/21668533	Büdefeld T, Tobet SA, Majdic G.	J Neuroendocrinol. 2012 Jan;24(1):225-35. doi: 10.1111/j.1365-2826.2011.02174.x.	J Neuroendocrinol. 2012	PubMed	citation	PMID:21668533	pubmed	21668533	create date:2011/06/15 | first author:Büdefeld T
Mesenteric infusion of a volatile fatty acid prevents body weight loss and transiently restores luteinising hormone pulse frequency in ovariectomised, food-restricted ewes.	/pubmed/21668532	Szymanski LA, Schneider JE, Satragno A, Dunshea FR, Clarke IJ.	J Neuroendocrinol. 2011 Aug;23(8):699-710. doi: 10.1111/j.1365-2826.2011.02173.x.	J Neuroendocrinol. 2011	PubMed	citation	PMID:21668532	pubmed	21668532	create date:2011/06/15 | first author:Szymanski LA
Differential involvement of phosphoinositide 3-kinase in gonadotrophin-releasing hormone actions in gonadotrophs and somatotrophs of goldfish, Carassius auratus.	/pubmed/21649760	Pemberton JG, Stafford JL, Yu Y, Chang JP.	J Neuroendocrinol. 2011 Aug;23(8):660-74. doi: 10.1111/j.1365-2826.2011.02172.x.	J Neuroendocrinol. 2011	PubMed	citation	PMID:21649760	pubmed	21649760	create date:2011/06/09 | first author:Pemberton JG
Tackling the controversial topics in neuroendocrinology.	/pubmed/21627697	Grattan DR.	J Neuroendocrinol. 2011 Jul;23(7):555-6. doi: 10.1111/j.1365-2826.2011.02171.x. No abstract available.	J Neuroendocrinol. 2011	PubMed	citation	PMID:21627697	pubmed	21627697	create date:2011/06/02 | first author:Grattan DR
Rapid effects of aggressive interactions on aromatase activity and oestradiol in discrete brain regions of wild male white-crowned sparrows.	/pubmed/21623961	Charlier TD, Newman AE, Heimovics SA, Po KW, Saldanha CJ, Soma KK.	J Neuroendocrinol. 2011 Aug;23(8):742-53. doi: 10.1111/j.1365-2826.2011.02170.x.	J Neuroendocrinol. 2011	PubMed	citation	PMID:21623961	pubmed	21623961	create date:2011/06/01 | first author:Charlier TD
Elevated corticosterone levels during the first postpartum period influence subsequent pregnancy outcomes and behaviours of the dam.	/pubmed/21623960	Wong JH, Brummelte S, Galea LA.	J Neuroendocrinol. 2011 Nov;23(11):1156-65. doi: 10.1111/j.1365-2826.2011.02169.x.	J Neuroendocrinol. 2011	PubMed	citation	PMID:21623960	pubmed	21623960	create date:2011/06/01 | first author:Wong JH
Evidence for RGS4 modulation of melatonin and thyrotrophin signalling pathways in the pars tuberalis.	/pubmed/21623959	Dupré SM, Dardente H, Birnie MJ, Loudon AS, Lincoln GA, Hazlerigg DG.	J Neuroendocrinol. 2011 Aug;23(8):725-32. doi: 10.1111/j.1365-2826.2011.02168.x.	J Neuroendocrinol. 2011	PubMed	citation	PMID:21623959	pubmed	21623959	create date:2011/06/01 | first author:Dupré SM
Caprospinol: discovery of a steroid drug candidate to treat Alzheimer's disease based on 22R-hydroxycholesterol structure and properties.	/pubmed/21623958	Papadopoulos V, Lecanu L.	J Neuroendocrinol. 2012 Jan;24(1):93-101. doi: 10.1111/j.1365-2826.2011.02167.x.	J Neuroendocrinol. 2012	PubMed	citation	PMID:21623958	pubmed	21623958	create date:2011/06/01 | first author:Papadopoulos V
Mechanisms of glucocorticoids in the control of neuroinflammation.	/pubmed/21615563	Schweingruber N, Reichardt SD, Lühder F, Reichardt HM.	J Neuroendocrinol. 2012 Jan;24(1):174-82. doi: 10.1111/j.1365-2826.2011.02161.x.	J Neuroendocrinol. 2012	PubMed	citation	PMID:21615563	pubmed	21615563	create date:2011/05/28 | first author:Schweingruber N
Translocator protein (18 kDa) as a target for novel anxiolytics with a favourable side-effect profile.	/pubmed/21609361	Nothdurfter C, Rammes G, Baghai TC, Schüle C, Schumacher M, Papadopoulos V, Rupprecht R.	J Neuroendocrinol. 2012 Jan;24(1):82-92. doi: 10.1111/j.1365-2826.2011.02166.x.	J Neuroendocrinol. 2012	PubMed	citation	PMID:21609361	pubmed	21609361	create date:2011/05/26 | first author:Nothdurfter C
Long-term central infusion of adiponectin improves energy and glucose homeostasis by decreasing fat storage and suppressing hepatic gluconeogenesis without changing food intake.	/pubmed/21599766	Park S, Kim DS, Kwon DY, Yang HJ.	J Neuroendocrinol. 2011 Aug;23(8):687-98. doi: 10.1111/j.1365-2826.2011.02165.x.	J Neuroendocrinol. 2011	PubMed	citation	PMID:21599766	pubmed	21599766	create date:2011/05/24 | first author:Park S
Corticotropin-releasing factor neurogenesis during midlife development in salmon: genetic, environmental and thyroid hormone regulation.	/pubmed/21592238	Ebbesson LO, Nilsen TO, Helvik JV, Tronci V, Stefansson SO.	J Neuroendocrinol. 2011 Aug;23(8):733-41. doi: 10.1111/j.1365-2826.2011.02164.x.	J Neuroendocrinol. 2011	PubMed	citation	PMID:21592238	pubmed	21592238	create date:2011/05/20 | first author:Ebbesson LO
Sex steroids control neuroinflammatory processes in the brain: relevance for acute ischaemia and degenerative demyelination.	/pubmed/21592237	Kipp M, Berger K, Clarner T, Dang J, Beyer C.	J Neuroendocrinol. 2012 Jan;24(1):62-70. doi: 10.1111/j.1365-2826.2011.02163.x.	J Neuroendocrinol. 2012	PubMed	citation	PMID:21592237	pubmed	21592237	create date:2011/05/20 | first author:Kipp M
The role of kisspeptin and RFamide-related peptide-3 neurones in the circadian-timed preovulatory luteinising hormone surge.	/pubmed/21592236	Khan AR, Kauffman AS.	J Neuroendocrinol. 2012 Jan;24(1):131-43. doi: 10.1111/j.1365-2826.2011.02162.x.	J Neuroendocrinol. 2012	PubMed	citation	PMID:21592236	pubmed	21592236	create date:2011/05/20 | first author:Khan AR
17β-oestradiol regulation of gonadotrophin-releasing hormone neuronal excitability.	/pubmed/21592235	Rønnekleiv OK, Bosch MA, Zhang C.	J Neuroendocrinol. 2012 Jan;24(1):122-30. doi: 10.1111/j.1365-2826.2011.02160.x.	J Neuroendocrinol. 2012	PubMed	citation	PMID:21592235	pubmed	21592235	create date:2011/05/20 | first author:Rønnekleiv OK
Maternal perinatal undernutrition has long-term consequences on morphology, function and gene expression of the adrenal medulla in the adult male rat.	/pubmed/21564351	Laborie C, Molendi-Coste O, Breton C, Montel V, Vandenbulcke F, Grumolato L, Anouar Y, Vieau D.	J Neuroendocrinol. 2011 Aug;23(8):711-24. doi: 10.1111/j.1365-2826.2011.02159.x.	J Neuroendocrinol. 2011	PubMed	citation	PMID:21564351	pubmed	21564351	create date:2011/05/14 | first author:Laborie C
Interleukin-6 regulates the expression of hypothalamic neuropeptides involved in body weight in a gender-dependent way.	/pubmed/21564350	Señarís RM, Trujillo ML, Navia B, Comes G, Ferrer B, Giralt M, Hidalgo J.	J Neuroendocrinol. 2011 Aug;23(8):675-86. doi: 10.1111/j.1365-2826.2011.02158.x.	J Neuroendocrinol. 2011	PubMed	citation	PMID:21564350	pubmed	21564350	create date:2011/05/14 | first author:Señarís RM
Inhibition of nuclear factor-kappa B sensitises anterior pituitary cells to tumour necrosis factor-α- and lipopolysaccharide-induced apoptosis.	/pubmed/21564349	Eijo G, Zárate S, Jaita G, Ferraris J, Magri ML, Zaldivar V, Radl D, Boti V, Pisera D, Seilicovich A.	J Neuroendocrinol. 2011 Aug;23(8):651-9. doi: 10.1111/j.1365-2826.2011.02157.x.	J Neuroendocrinol. 2011	PubMed	citation	PMID:21564349	pubmed	21564349	create date:2011/05/14 | first author:Eijo G
Selective oestrogen receptor modulators decrease the inflammatory response of glial cells.	/pubmed/21564348	Arevalo MA, Diz-Chaves Y, Santos-Galindo M, Bellini MJ, Garcia-Segura LM.	J Neuroendocrinol. 2012 Jan;24(1):183-90. doi: 10.1111/j.1365-2826.2011.02156.x.	J Neuroendocrinol. 2012	PubMed	citation	PMID:21564348	pubmed	21564348	create date:2011/05/14 | first author:Arevalo MA
Evidence for a gut-brain axis used by glucagon-like peptide-1 to elicit hyperglycaemia in fish.	/pubmed/21564347	Polakof S, Míguez JM, Soengas JL.	J Neuroendocrinol. 2011 Jun;23(6):508-18. doi: 10.1111/j.1365-2826.2011.02137.x.	J Neuroendocrinol. 2011	PubMed	citation	PMID:21564347	pubmed	21564347	create date:2011/05/14 | first author:Polakof S
Circadian nursing induces PER1 protein in neuroendocrine tyrosine hydroxylase neurones in the rabbit doe.	/pubmed/21564346	Meza E, Waliszewski SM, Caba M.	J Neuroendocrinol. 2011 Jun;23(6):472-80. doi: 10.1111/j.1365-2826.2011.02138.x.	J Neuroendocrinol. 2011	PubMed	citation	PMID:21564346	pubmed	21564346	create date:2011/05/14 | first author:Meza E
The glucose-dependent insulinotropic polypeptide receptor is overexpressed amongst GNAS1 mutation-negative somatotropinomas and drives growth hormone (GH)-promoter activity in GH3 cells.	/pubmed/21554434	Occhi G, Losa M, Albiger N, Trivellin G, Regazzo D, Scanarini M, Monteserin-Garcia JL, Fröhlich B, Ferasin S, Terreni MR, Fassina A, Vitiello L, Stalla G, Mantero F, Scaroni C.	J Neuroendocrinol. 2011 Jul;23(7):641-9. doi: 10.1111/j.1365-2826.2011.02155.x.	J Neuroendocrinol. 2011	PubMed	citation	PMID:21554434	pubmed	21554434	create date:2011/05/11 | first author:Occhi G
Insulin but not leptin protects olfactory mucosa from apoptosis.	/pubmed/21554433	Lacroix MC, Rodriguez-Enfedaque A, Grébert D, Laziz I, Meunier N, Monnerie R, Persuy MA, Riviere S, Caillol M, Renaud F.	J Neuroendocrinol. 2011 Jul;23(7):627-40. doi: 10.1111/j.1365-2826.2011.02154.x.	J Neuroendocrinol. 2011	PubMed	citation	PMID:21554433	pubmed	21554433	create date:2011/05/11 | first author:Lacroix MC
Inhibition of maternal behaviour by central infusion of corticotrophin-releasing hormone in marmoset monkeys.	/pubmed/21554432	Saltzman W, Boettcher CA, Post JL, Abbott DH.	J Neuroendocrinol. 2011 Nov;23(11):1139-48. doi: 10.1111/j.1365-2826.2011.02153.x.	J Neuroendocrinol. 2011	PubMed	citation	PMID:21554432	pubmed	21554432	create date:2011/05/11 | first author:Saltzman W
Palmitoylethanolamide stimulation induces allopregnanolone synthesis in C6 Cells and primary astrocytes: involvement of peroxisome-proliferator activated receptor-α.	/pubmed/21554431	Raso GM, Esposito E, Vitiello S, Iacono A, Santoro A, D'Agostino G, Sasso O, Russo R, Piazza PV, Calignano A, Meli R.	J Neuroendocrinol. 2011 Jul;23(7):591-600. doi: 10.1111/j.1365-2826.2011.02152.x.	J Neuroendocrinol. 2011	PubMed	citation	PMID:21554431	pubmed	21554431	create date:2011/05/11 | first author:Raso GM
Anabolic androgenic steroid abuse: multiple mechanisms of regulation of GABAergic synapses in neuroendocrine control regions of the rodent forebrain.	/pubmed/21554430	Oberlander JG, Porter DM, Penatti CA, Henderson LP.	J Neuroendocrinol. 2012 Jan;24(1):202-14. doi: 10.1111/j.1365-2826.2011.02151.x.	J Neuroendocrinol. 2012	PubMed	citation	PMID:21554430	pubmed	21554430	create date:2011/05/11 | first author:Oberlander JG
Neurosteroidogenesis: insights from studies of songbirds.	/pubmed/21535249	Schlinger BA, Remage-Healey L.	J Neuroendocrinol. 2012 Jan;24(1):16-21. doi: 10.1111/j.1365-2826.2011.02150.x.	J Neuroendocrinol. 2012	PubMed	citation	PMID:21535249	pubmed	21535249	create date:2011/05/04 | first author:Schlinger BA
Maternal absence of the parathyroid hormone 2 receptor affects postnatal pup development.	/pubmed/21535248	Coutellier L, Logemann A, Rusnak M, Usdin TB.	J Neuroendocrinol. 2011 Jul;23(7):612-9. doi: 10.1111/j.1365-2826.2011.02149.x.	J Neuroendocrinol. 2011	PubMed	citation	PMID:21535248	pubmed	21535248	create date:2011/05/04 | first author:Coutellier L
Diet-induced obesity attenuates fasting-induced hyperphagia.	/pubmed/21518036	Briggs DI, Lemus MB, Kua E, Andrews ZB.	J Neuroendocrinol. 2011 Jul;23(7):620-6. doi: 10.1111/j.1365-2826.2011.02148.x.	J Neuroendocrinol. 2011	PubMed	citation	PMID:21518036	pubmed	21518036	create date:2011/04/27 | first author:Briggs DI
Sex difference in the expression of DNA methyltransferase 3a in the rat amygdala during development.	/pubmed/21518035	Kolodkin MH, Auger AP.	J Neuroendocrinol. 2011 Jul;23(7):577-83. doi: 10.1111/j.1365-2826.2011.02147.x.	J Neuroendocrinol. 2011	PubMed	citation	PMID:21518035	pubmed	21518035	create date:2011/04/27 | first author:Kolodkin MH
Developmental changes in the sexually dimorphic expression of secretory carrier membrane protein 1 and its co-localisation with androgen receptor protein in the zebra finch song system.	/pubmed/21518034	Tang YP, Wade J.	J Neuroendocrinol. 2011 Jul;23(7):584-90. doi: 10.1111/j.1365-2826.2011.02146.x.	J Neuroendocrinol. 2011	PubMed	citation	PMID:21518034	pubmed	21518034	create date:2011/04/27 | first author:Tang YP
Depolarising and hyperpolarising actions of GABA(A) receptor activation on gonadotrophin-releasing hormone neurones: towards an emerging consensus.	/pubmed/21518033	Herbison AE, Moenter SM.	J Neuroendocrinol. 2011 Jul;23(7):557-69. doi: 10.1111/j.1365-2826.2011.02145.x. Review.	J Neuroendocrinol. 2011	PubMed	citation	PMID:21518033	pubmed	21518033	create date:2011/04/27 | first author:Herbison AE
Leptin is not the critical signal for kisspeptin or luteinising hormone restoration during exit from negative energy balance.	/pubmed/21518032	True C, Kirigiti MA, Kievit P, Grove KL, Smith MS.	J Neuroendocrinol. 2011 Nov;23(11):1099-112. doi: 10.1111/j.1365-2826.2011.02144.x.	J Neuroendocrinol. 2011	PubMed	citation	PMID:21518032	pubmed	21518032	create date:2011/04/27 | first author:True C
Ovarian hormone action in the hypothalamic ventromedial nucleus: remodelling to regulate reproduction.	/pubmed/21518031	Griffin GD, Flanagan-Cato LM.	J Neuroendocrinol. 2011 Jun;23(6):465-71. doi: 10.1111/j.1365-2826.2011.02143.x. Review.	J Neuroendocrinol. 2011	PubMed	citation	PMID:21518031	pubmed	21518031	create date:2011/04/27 | first author:Griffin GD
Expression of vesicular glutamate transporter-2.1 in medaka terminal nerve gonadotrophin-releasing hormone neurones.	/pubmed/21518030	Akazome Y, Kanda S, Oka Y.	J Neuroendocrinol. 2011 Jul;23(7):570-6. doi: 10.1111/j.1365-2826.2011.02142.x.	J Neuroendocrinol. 2011	PubMed	citation	PMID:21518030	pubmed	21518030	create date:2011/04/27 | first author:Akazome Y
Recent findings on neuroprotection against excitotoxicity in the hippocampus of female rats.	/pubmed/21507086	Morales T.	J Neuroendocrinol. 2011 Nov;23(11):994-1001. doi: 10.1111/j.1365-2826.2011.02141.x.	J Neuroendocrinol. 2011	PubMed	citation	PMID:21507086	pubmed	21507086	create date:2011/04/22 | first author:Morales T
Title	URL	Description	Details	ShortDetails	Resource	Type	Identifiers	Db	EntrezUID	Properties
Corticosteroids impair remyelination in the corpus callosum of cuprizone-treated mice.	/pubmed/21507085	Clarner T, Parabucki A, Beyer C, Kipp M.	J Neuroendocrinol. 2011 Jul;23(7):601-11. doi: 10.1111/j.1365-2826.2011.02140.x.	J Neuroendocrinol. 2011	PubMed	citation	PMID:21507085	pubmed	21507085	create date:2011/04/22 | first author:Clarner T
Reproductive experience affects parental retrieval behaviour associated with increased plasma oxytocin levels in wild-type and CD38-knockout mice.	/pubmed/21501260	Lopatina O, Inzhutova A, Pichugina YA, Okamoto H, Salmina AB, Higashida H.	J Neuroendocrinol. 2011 Nov;23(11):1125-33. doi: 10.1111/j.1365-2826.2011.02136.x.	J Neuroendocrinol. 2011	PubMed	citation	PMID:21501260	pubmed	21501260	create date:2011/04/20 | first author:Lopatina O
Rapid nongenomic effects of oestradiol on gonadotrophin-releasing hormone neurones.	/pubmed/21496126	Moenter SM, Chu Z.	J Neuroendocrinol. 2012 Jan;24(1):117-21. doi: 10.1111/j.1365-2826.2011.02135.x.	J Neuroendocrinol. 2012	PubMed	citation	PMID:21496126	pubmed	21496126	create date:2011/04/19 | first author:Moenter SM
Oestradiol potentiates hormone secretion and neuronal activation in response to hypertonic extracellular volume expansion in ovariectomised rats.	/pubmed/21470318	Vilhena-Franco T, Mecawi AS, Elias LL, Antunes-Rodrigues J.	J Neuroendocrinol. 2011 Jun;23(6):481-9. doi: 10.1111/j.1365-2826.2011.02133.x.	J Neuroendocrinol. 2011	PubMed	citation	PMID:21470318	pubmed	21470318	create date:2011/04/08 | first author:Vilhena-Franco T
GPR39, a receptor of the ghrelin receptor family, plays a role in the regulation of glucose homeostasis in a mouse model of early onset diet-induced obesity.	/pubmed/21470317	Verhulst PJ, Lintermans A, Janssen S, Loeckx D, Himmelreich U, Buyse J, Tack J, Depoortere I.	J Neuroendocrinol. 2011 Jun;23(6):490-500. doi: 10.1111/j.1365-2826.2011.02132.x.	J Neuroendocrinol. 2011	PubMed	citation	PMID:21470317	pubmed	21470317	create date:2011/04/08 | first author:Verhulst PJ
Diurnal secretion profiles of growth hormone, thyrotrophin and prolactin in Parkinson's disease.	/pubmed/21466597	Aziz NA, Pijl H, Frölich M, Roelfsema F, Roos RA.	J Neuroendocrinol. 2011 Jun;23(6):519-24. doi: 10.1111/j.1365-2826.2011.02134.x.	J Neuroendocrinol. 2011	PubMed	citation	PMID:21466597	pubmed	21466597	create date:2011/04/07 | first author:Aziz NA
Histone acetylation patterns of typical and atypical pituitary adenomas indicate epigenetic shift of these tumours.	/pubmed/21453398	Ebrahimi A, Schittenhelm J, Honegger J, Schluesener HJ.	J Neuroendocrinol. 2011 Jun;23(6):525-30. doi: 10.1111/j.1365-2826.2011.02129.x.	J Neuroendocrinol. 2011	PubMed	citation	PMID:21453398	pubmed	21453398	create date:2011/04/02 | first author:Ebrahimi A
Brain stem catecholamines circuitry: activation by alcohol and role in the hypothalamic-pituitary-adrenal response to this drug.	/pubmed/21447066	Lee S, Craddock Z, Rivier C.	J Neuroendocrinol. 2011 Jun;23(6):531-41. doi: 10.1111/j.1365-2826.2011.02131.x.	J Neuroendocrinol. 2011	PubMed	citation	PMID:21447066	pubmed	21447066	create date:2011/03/31 | first author:Lee S
Physiology of the gonadotrophin-releasing hormone (GnRH) neurone: studies from embryonic GnRH neurones.	/pubmed/21443528	Constantin S.	J Neuroendocrinol. 2011 Jun;23(6):542-53. doi: 10.1111/j.1365-2826.2011.02130.x. Review.	J Neuroendocrinol. 2011	PubMed	citation	PMID:21443528	pubmed	21443528	create date:2011/03/30 | first author:Constantin S
Central nervous system lipocalin-type prostaglandin D2-synthase is correlated with orexigenic neuropeptides, visceral adiposity and markers of the hypothalamic-pituitary-adrenal axis in obese humans.	/pubmed/21438929	Elias E, Benrick A, Behre CJ, Ekman R, Zetterberg H, Stenlöf K, Wallenius V.	J Neuroendocrinol. 2011 Jun;23(6):501-7. doi: 10.1111/j.1365-2826.2011.02128.x.	J Neuroendocrinol. 2011	PubMed	citation	PMID:21438929	pubmed	21438929	create date:2011/03/29 | first author:Elias E
Are neuropeptides brain hormones?	/pubmed/21435042	Ludwig M.	J Neuroendocrinol. 2011 Apr;23(4):381-2. doi: 10.1111/j.1365-2826.2011.02115.x.	J Neuroendocrinol. 2011	PubMed	citation	PMID:21435042	pubmed	21435042	create date:2011/03/26 | first author:Ludwig M
Novel potential regulators of maternal adaptations during lactation: tuberoinfundibular peptide 39 and amylin.	/pubmed/21418340	Dobolyi A.	J Neuroendocrinol. 2011 Nov;23(11):1002-8. doi: 10.1111/j.1365-2826.2011.02127.x.	J Neuroendocrinol. 2011	PubMed	citation	PMID:21418340	pubmed	21418340	create date:2011/03/23 | first author:Dobolyi A
Prenatal programming by testosterone of hypothalamic metabolic control neurones in the ewe.	/pubmed/21418339	Sheppard KM, Padmanabhan V, Coolen LM, Lehman MN.	J Neuroendocrinol. 2011 May;23(5):401-11. doi: 10.1111/j.1365-2826.2011.02126.x.	J Neuroendocrinol. 2011	PubMed	citation	PMID:21418339	pubmed	21418339	create date:2011/03/23 | first author:Sheppard KM
Sex differences in adolescent depression: do sex hormones determine vulnerability?	/pubmed/21418338	Naninck EF, Lucassen PJ, Bakker J.	J Neuroendocrinol. 2011 May;23(5):383-92. doi: 10.1111/j.1365-2826.2011.02125.x. Review.	J Neuroendocrinol. 2011	PubMed	citation	PMID:21418338	pubmed	21418338	create date:2011/03/23 | first author:Naninck EF
Variation in maternal care influences ventromedial hypothalamus activation in the rat.	/pubmed/21418337	Cameron NM, Soehngen E, Meaney MJ.	J Neuroendocrinol. 2011 May;23(5):393-400. doi: 10.1111/j.1365-2826.2011.02124.x.	J Neuroendocrinol. 2011	PubMed	citation	PMID:21418337	pubmed	21418337	create date:2011/03/23 | first author:Cameron NM
Acute restraint stress increases intrahypothalamic oestradiol concentrations in conjunction with increased hypothalamic oestrogen receptor β and aromatase mRNA expression in female rats.	/pubmed/21392135	Liu J, Hu P, Qi XR, Meng FT, Kalsbeek A, Zhou JN.	J Neuroendocrinol. 2011 May;23(5):435-43. doi: 10.1111/j.1365-2826.2011.02123.x.	J Neuroendocrinol. 2011	PubMed	citation	PMID:21392135	pubmed	21392135	create date:2011/03/12 | first author:Liu J
Immunohistochemical localisation and molecular expression of the steroidogenic enzyme cytochrome P450 17α-hydroxylase /C(17,20)-lyase in the vestibular nuclei of adult male rats.	/pubmed/21388459	Manca P, Mulliri G, Burrai GP, Pirino S, Mameli O.	J Neuroendocrinol. 2011 May;23(5):444-9. doi: 10.1111/j.1365-2826.2011.02122.x.	J Neuroendocrinol. 2011	PubMed	citation	PMID:21388459	pubmed	21388459	create date:2011/03/11 | first author:Manca P
Sex differences in the rapid control of aromatase activity in the quail preoptic area.	/pubmed/21366731	Konkle AT, Balthazart J.	J Neuroendocrinol. 2011 May;23(5):424-34. doi: 10.1111/j.1365-2826.2011.02121.x.	J Neuroendocrinol. 2011	PubMed	citation	PMID:21366731	pubmed	21366731	create date:2011/03/04 | first author:Konkle AT
Age-related changes in plasma dehydroepiandrosterone levels in adults with Down's syndrome and the risk of dementia.	/pubmed/21362068	Landt J, Ball SL, Holland AJ, Hon J, Owen A, Treppner P, Herbert J.	J Neuroendocrinol. 2011 May;23(5):450-5. doi: 10.1111/j.1365-2826.2011.02118.x.	J Neuroendocrinol. 2011	PubMed	citation	PMID:21362068	pubmed	21362068	create date:2011/03/03 | first author:Landt J
Sex differences in aromatase gene expression in the medaka brain.	/pubmed/21332842	Okubo K, Takeuchi A, Chaube R, Paul-Prasanth B, Kanda S, Oka Y, Nagahama Y.	J Neuroendocrinol. 2011 May;23(5):412-23. doi: 10.1111/j.1365-2826.2011.02120.x.	J Neuroendocrinol. 2011	PubMed	citation	PMID:21332842	pubmed	21332842	create date:2011/02/22 | first author:Okubo K
The heart: a novel gonadotrophin-releasing hormone target.	/pubmed/21332841	Dong F, Skinner DC, Wu TJ, Ren J.	J Neuroendocrinol. 2011 May;23(5):456-63. doi: 10.1111/j.1365-2826.2011.02119.x.	J Neuroendocrinol. 2011	PubMed	citation	PMID:21332841	pubmed	21332841	create date:2011/02/22 | first author:Dong F
Acute inflammation increases pituitary and hypothalamic glycoprotein hormone subunit B5 mRNA expression in association with decreased thyrotrophin receptor mRNA expression in mice.	/pubmed/21314737	van Zeijl CJ, Surovtseva OV, Wiersinga WM, Fliers E, Boelen A.	J Neuroendocrinol. 2011 Apr;23(4):310-9. doi: 10.1111/j.1365-2826.2011.02116.x.	J Neuroendocrinol. 2011	PubMed	citation	PMID:21314737	pubmed	21314737	create date:2011/02/15 | first author:van Zeijl CJ
Activation of microglia in specific hypothalamic nuclei and the cerebellum of adult rats exposed to neonatal overnutrition.	/pubmed/21314736	Tapia-González S, García-Segura LM, Tena-Sempere M, Frago LM, Castellano JM, Fuente-Martín E, García-Cáceres C, Argente J, Chowen JA.	J Neuroendocrinol. 2011 Apr;23(4):365-70. doi: 10.1111/j.1365-2826.2011.02113.x.	J Neuroendocrinol. 2011	PubMed	citation	PMID:21314736	pubmed	21314736	create date:2011/02/15 | first author:Tapia-González S
Differential effect of prenatal stress on the expression of corticotrophin-releasing hormone and its receptors in the hypothalamus and amygdala in male and female rats.	/pubmed/21306450	Zohar I, Weinstock M.	J Neuroendocrinol. 2011 Apr;23(4):320-8. doi: 10.1111/j.1365-2826.2011.02117.x.	J Neuroendocrinol. 2011	PubMed	citation	PMID:21306450	pubmed	21306450	create date:2011/02/11 | first author:Zohar I
Dopamine D1 receptor blockage potentiates AMPA-stimulated luteinising hormone release in the goldfish.	/pubmed/21276102	Popesku JT, Mennigen JA, Chang JP, Trudeau VL.	J Neuroendocrinol. 2011 Apr;23(4):302-9. doi: 10.1111/j.1365-2826.2011.02114.x.	J Neuroendocrinol. 2011	PubMed	citation	PMID:21276102	pubmed	21276102	create date:2011/02/01 | first author:Popesku JT
Oestrogen-independent, experience-induced maternal behaviour in female mice.	/pubmed/21276101	Stolzenberg DS, Rissman EF.	J Neuroendocrinol. 2011 Apr;23(4):345-54. doi: 10.1111/j.1365-2826.2011.02112.x.	J Neuroendocrinol. 2011	PubMed	citation	PMID:21276101	pubmed	21276101	create date:2011/02/01 | first author:Stolzenberg DS
Peptide YY 3-36 and pancreatic polypeptide differentially regulate hypothalamic neuronal activity in mice in vivo as measured by manganese-enhanced magnetic resonance imaging.	/pubmed/21251093	Hankir MK, Parkinson JR, Minnion JS, Addison ML, Bloom SR, Bell JD.	J Neuroendocrinol. 2011 Apr;23(4):371-80. doi: 10.1111/j.1365-2826.2011.02111.x.	J Neuroendocrinol. 2011	PubMed	citation	PMID:21251093	pubmed	21251093	create date:2011/01/22 | first author:Hankir MK
Notch/neurogenin 3 signalling is involved in the neuritogenic actions of oestradiol in developing hippocampal neurones.	/pubmed/21251092	Ruiz-Palmero I, Simon-Areces J, Garcia-Segura LM, Arevalo MA.	J Neuroendocrinol. 2011 Apr;23(4):355-64. doi: 10.1111/j.1365-2826.2011.02110.x.	J Neuroendocrinol. 2011	PubMed	citation	PMID:21251092	pubmed	21251092	create date:2011/01/22 | first author:Ruiz-Palmero I
Long term sex-dependent psychoneuroendocrine effects of maternal deprivation and juvenile unpredictable stress in rats.	/pubmed/21219484	Llorente R, Miguel-Blanco C, Aisa B, Lachize S, Borcel E, Meijer OC, Ramirez MJ, De Kloet ER, Viveros MP.	J Neuroendocrinol. 2011 Apr;23(4):329-44. doi: 10.1111/j.1365-2826.2011.02109.x.	J Neuroendocrinol. 2011	PubMed	citation	PMID:21219484	pubmed	21219484	create date:2011/01/12 | first author:Llorente R
Appetitive and consummatory sexual and agonistic behaviour elicits FOS expression in aromatase and vasotocin neurones within the preoptic area and bed nucleus of the stria terminalis of male domestic chickens.	/pubmed/21219483	Xie J, Kuenzel WJ, Sharp PJ, Jurkevich A.	J Neuroendocrinol. 2011 Mar;23(3):232-43. doi: 10.1111/j.1365-2826.2011.02108.x.	J Neuroendocrinol. 2011	PubMed	citation	PMID:21219483	pubmed	21219483	create date:2011/01/12 | first author:Xie J
Dual phenotype kisspeptin-dopamine neurones of the rostral periventricular area of the third ventricle project to gonadotrophin-releasing hormone neurones.	/pubmed/21219482	Clarkson J, Herbison AE.	J Neuroendocrinol. 2011 Apr;23(4):293-301. doi: 10.1111/j.1365-2826.2011.02107.x.	J Neuroendocrinol. 2011	PubMed	citation	PMID:21219482	pubmed	21219482	create date:2011/01/12 | first author:Clarkson J
Isolation and characterisation of two cDNAs encoding the neuromedin U receptor from goldfish brain.	/pubmed/21182546	Maruyama K, Kaiya H, Miyazato M, Konno N, Wakasugi T, Uchiyama M, Shioda S, Murakami N, Matsuda K.	J Neuroendocrinol. 2011 Mar;23(3):282-91. doi: 10.1111/j.1365-2826.2010.02106.x.	J Neuroendocrinol. 2011	PubMed	citation	PMID:21182546	pubmed	21182546	create date:2010/12/25 | first author:Maruyama K
Hyperphagia and leptin resistance in tissue inhibitor of metalloproteinase-2 deficient mice.	/pubmed/21175899	Stradecki HM, Jaworski DM.	J Neuroendocrinol. 2011 Mar;23(3):269-81. doi: 10.1111/j.1365-2826.2010.02105.x.	J Neuroendocrinol. 2011	PubMed	citation	PMID:21175899	pubmed	21175899	create date:2010/12/24 | first author:Stradecki HM
Continuous on-line monitoring of secretion from rodent pituitary endocrine cells using fluorescent protein surrogate markers.	/pubmed/21166728	He Z, Fernandez-Fuente M, Strom M, Cheung L, Robinson IC, Le Tissier P.	J Neuroendocrinol. 2011 Mar;23(3):197-207. doi: 10.1111/j.1365-2826.2010.02104.x.	J Neuroendocrinol. 2011	PubMed	citation	PMID:21166728	pubmed	21166728	create date:2010/12/21 | first author:He Z
Extracellular-signal regulated kinase regulates production of pro-opiomelanocortin in pituitary melanotroph cells.	/pubmed/21129045	Kuribara M, Kidane AH, Vos GA, de Gouw D, Roubos EW, Scheenen WJ, Jenks BG.	J Neuroendocrinol. 2011 Mar;23(3):261-8. doi: 10.1111/j.1365-2826.2010.02103.x.	J Neuroendocrinol. 2011	PubMed	citation	PMID:21129045	pubmed	21129045	create date:2010/12/07 | first author:Kuribara M
Neuronal nitric oxide synthase as a substrate for the evolution of pseudosexual behaviour in a parthenogenetic whiptail lizard.	/pubmed/21126273	O'Connell LA, Matthews BJ, Crews D.	J Neuroendocrinol. 2011 Mar;23(3):244-53. doi: 10.1111/j.1365-2826.2010.02099.x.	J Neuroendocrinol. 2011	PubMed	citation	PMID:21126273	pubmed	21126273	create date:2010/12/04 | first author:O'Connell LA
Aromatase mRNA in the brain of adult green anole lizards: effects of sex and season.	/pubmed/21121975	Cohen RE, Wade J.	J Neuroendocrinol. 2011 Mar;23(3):254-60. doi: 10.1111/j.1365-2826.2010.02102.x.	J Neuroendocrinol. 2011	PubMed	citation	PMID:21121975	pubmed	21121975	create date:2010/12/03 | first author:Cohen RE
Stress induces parallel changes in corticotrophin-releasing hormone (CRH) Transcription and nuclear translocation of transducer of regulated cAMP response element-binding activity 2 in hypothalamic CRH neurones.	/pubmed/21121974	Liu Y, Knobloch HS, Grinevich V, Aguilera G.	J Neuroendocrinol. 2011 Mar;23(3):216-23. doi: 10.1111/j.1365-2826.2010.02101.x.	J Neuroendocrinol. 2011	PubMed	citation	PMID:21121974	pubmed	21121974	create date:2010/12/03 | first author:Liu Y
Nicotinic stimulation of catecholamine synthesis and tyrosine hydroxylase phosphorylation in cervine adrenal medullary chromaffin cells.	/pubmed/21121973	Knowles PJ, Douglas SA, Bunn SJ.	J Neuroendocrinol. 2011 Mar;23(3):224-31. doi: 10.1111/j.1365-2826.2010.02100.x.	J Neuroendocrinol. 2011	PubMed	citation	PMID:21121973	pubmed	21121973	create date:2010/12/03 | first author:Knowles PJ
Corticosterone mediates some but not other behavioural changes induced by prenatal stress in rats.	/pubmed/21108672	Salomon S, Bejar C, Schorer-Apelbaum D, Weinstock M.	J Neuroendocrinol. 2011 Feb;23(2):118-28. doi: 10.1111/j.1365-2826.2010.02097.x.	J Neuroendocrinol. 2011	PubMed	citation	PMID:21108672	pubmed	21108672	create date:2010/11/27 | first author:Salomon S
Rapid effects of corticosterone in the mouse dentate gyrus via a nongenomic pathway.	/pubmed/21092068	Pasricha N, Joëls M, Karst H.	J Neuroendocrinol. 2011 Feb;23(2):143-7. doi: 10.1111/j.1365-2826.2010.02091.x.	J Neuroendocrinol. 2011	PubMed	citation	PMID:21092068	pubmed	21092068	create date:2010/11/26 | first author:Pasricha N
Metabolic imprinting by maternal protein malnourishment impairs vagal activity in adult rats.	/pubmed/21091554	de Oliveira JC, Scomparin DX, Andreazzi AE, Branco RC, Martins AG, Gravena C, Grassiolli S, Rinaldi W, Barbosa FB, Mathias PC.	J Neuroendocrinol. 2011 Feb;23(2):148-57. doi: 10.1111/j.1365-2826.2010.02095.x.	J Neuroendocrinol. 2011	PubMed	citation	PMID:21091554	pubmed	21091554	create date:2010/11/26 | first author:de Oliveira JC
Synchronised expressions of LPXRFamide peptide and its receptor genes: seasonal, diurnal and circadian changes during spawning period in grass puffer.	/pubmed/21083774	Shahjahan M, Ikegami T, Osugi T, Ukena K, Doi H, Hattori A, Tsutsui K, Ando H.	J Neuroendocrinol. 2011 Jan;23(1):39-51. doi: 10.1111/j.1365-2826.2010.02081.x.	J Neuroendocrinol. 2011	PubMed	citation	PMID:21083774	pubmed	21083774	create date:2010/11/19 | first author:Shahjahan M
Temporal effect of adrenocorticotrophic hormone on adrenal glucocorticoid steroidogenesis: involvement of the transducer of regulated cyclic AMP-response element-binding protein activity.	/pubmed/21083631	Spiga F, Liu Y, Aguilera G, Lightman SL.	J Neuroendocrinol. 2011 Feb;23(2):136-42. doi: 10.1111/j.1365-2826.2010.02096.x.	J Neuroendocrinol. 2011	PubMed	citation	PMID:21083631	pubmed	21083631	create date:2010/11/19 | first author:Spiga F
Modelling the in vivo spike activity of phasically-firing vasopressin cells.	/pubmed/21083630	Clayton TF, Murray AF, Leng G.	J Neuroendocrinol. 2010 Dec;22(12):1290-300. doi: 10.1111/j.1365-2826.2010.02080.x.	J Neuroendocrinol. 2010	PubMed	citation	PMID:21083630	pubmed	21083630	create date:2010/11/19 | first author:Clayton TF
Isolation and characterisation of prolactin-releasing peptide in chicks and its effect on prolactin release and feeding behaviour.	/pubmed/21083629	Tachibana T, Moriyama S, Takahashi A, Tsukada A, Oda A, Takeuchi S, Sakamoto T.	J Neuroendocrinol. 2011 Jan;23(1):74-81. doi: 10.1111/j.1365-2826.2010.02078.x.	J Neuroendocrinol. 2011	PubMed	citation	PMID:21083629	pubmed	21083629	create date:2010/11/19 | first author:Tachibana T
Evidence that RF-amide related peptide-3 is not a mediator of the inhibitory effects of psychosocial stress on gonadotrophin secretion in ovariectomised ewes.	/pubmed/21073555	Papargiris MM, Rivalland ET, Clarke IJ, Smith JT, Pereira A, Tilbrook AJ.	J Neuroendocrinol. 2011 Mar;23(3):208-15. doi: 10.1111/j.1365-2826.2010.02094.x.	J Neuroendocrinol. 2011	PubMed	citation	PMID:21073555	pubmed	21073555	create date:2010/11/16 | first author:Papargiris MM
The role of the bed nucleus of the stria terminalis in stress-induced inhibition of pulsatile luteinising hormone secretion in the female rat.	/pubmed/21073554	Li XF, Lin YS, Kinsey-Jones JS, Milligan SR, Lightman SL, O'Byrne KT.	J Neuroendocrinol. 2011 Jan;23(1):3-11. doi: 10.1111/j.1365-2826.2010.02071.x.	J Neuroendocrinol. 2011	PubMed	citation	PMID:21073554	pubmed	21073554	create date:2010/11/16 | first author:Li XF
Hypothalamic transcriptome plasticity in two rodent species reveals divergent differential gene expression but conserved pathways.	/pubmed/21070396	Stewart L, Hindmarch CC, Qiu J, Tung YC, Yeo GS, Murphy D.	J Neuroendocrinol. 2011 Feb;23(2):177-85. doi: 10.1111/j.1365-2826.2010.02093.x.	J Neuroendocrinol. 2011	PubMed	citation	PMID:21070396	pubmed	21070396	create date:2010/11/13 | first author:Stewart L
Blocking dopamine D2 receptors by haloperidol curtails the beneficial impact of calorie restriction on the metabolic phenotype of high-fat diet induced obese mice.	/pubmed/21062378	de Leeuw van Weenen JE, Auvinen HE, Parlevliet ET, Coomans CP, Schröder-van der Elst JP, Meijer OC, Pijl H.	J Neuroendocrinol. 2011 Feb;23(2):158-67. doi: 10.1111/j.1365-2826.2010.02092.x.	J Neuroendocrinol. 2011	PubMed	citation	PMID:21062378	pubmed	21062378	create date:2010/11/11 | first author:de Leeuw van Weenen JE
Title	URL	Description	Details	ShortDetails	Resource	Type	Identifiers	Db	EntrezUID	Properties
Melanocortin signalling and the regulation of blood pressure in human obesity.	/pubmed/21062377	Greenfield JR.	J Neuroendocrinol. 2011 Feb;23(2):186-93. doi: 10.1111/j.1365-2826.2010.02088.x. Review.	J Neuroendocrinol. 2011	PubMed	citation	PMID:21062377	pubmed	21062377	create date:2010/11/11 | first author:Greenfield JR
Varied mechanisms of oestradiol-mediated regulation of dopamine β-hydroxylase transcription.	/pubmed/21062376	Serova LI, Nostramo R, Veerasirikul M, Cappell DB, Sabban EL.	J Neuroendocrinol. 2011 Feb;23(2):168-76. doi: 10.1111/j.1365-2826.2010.02086.x.	J Neuroendocrinol. 2011	PubMed	citation	PMID:21062376	pubmed	21062376	create date:2010/11/11 | first author:Serova LI
The modern box and arrow diagram.	/pubmed/21054583	Tabak J, Shermann A, Leng G.	J Neuroendocrinol. 2010 Dec;22(12):1215-6. doi: 10.1111/j.1365-2826.2010.02090.x. No abstract available.	J Neuroendocrinol. 2010	PubMed	citation	PMID:21054583	pubmed	21054583	create date:2010/11/09 | first author:Tabak J
Encoding and decoding mechanisms of pulsatile hormone secretion.	/pubmed/21054582	Walker JJ, Terry JR, Tsaneva-Atanasova K, Armstrong SP, McArdle CA, Lightman SL.	J Neuroendocrinol. 2010 Dec;22(12):1226-38. doi: 10.1111/j.1365-2826.2010.02087.x. Review.	J Neuroendocrinol. 2010	PubMed	citation	PMID:21054582	pubmed	21054582	create date:2010/11/09 | first author:Walker JJ
Chromatin architecture and the regulation of nuclear receptor inducible transcription.	/pubmed/21039975	Biddie SC.	J Neuroendocrinol. 2011 Jan;23(1):94-106. doi: 10.1111/j.1365-2826.2010.02079.x.	J Neuroendocrinol. 2011	PubMed	citation	PMID:21039975	pubmed	21039975	create date:2010/11/03 | first author:Biddie SC
Epigenetics: a lasting impression?	/pubmed/21039974	Biddie SC, Lightman SL.	J Neuroendocrinol. 2011 Feb;23(2):194-5. doi: 10.1111/j.1365-2826.2010.02082.x.	J Neuroendocrinol. 2011	PubMed	citation	PMID:21039974	pubmed	21039974	create date:2010/11/03 | first author:Biddie SC
Effects of RFamide-related peptide (RFRP)-1 and RFRP-3 on oxytocin release and anxiety-related behaviour in rats.	/pubmed/21029217	Kaewwongse M, Takayanagi Y, Onaka T.	J Neuroendocrinol. 2011 Jan;23(1):20-7. doi: 10.1111/j.1365-2826.2010.02077.x.	J Neuroendocrinol. 2011	PubMed	citation	PMID:21029217	pubmed	21029217	create date:2010/10/30 | first author:Kaewwongse M
Characterisation of arcuate nucleus kisspeptin/neurokinin B neuronal projections and regulation during lactation in the rat.	/pubmed/21029216	True C, Kirigiti M, Ciofi P, Grove KL, Smith MS.	J Neuroendocrinol. 2011 Jan;23(1):52-64. doi: 10.1111/j.1365-2826.2010.02076.x.	J Neuroendocrinol. 2011	PubMed	citation	PMID:21029216	pubmed	21029216	create date:2010/10/30 | first author:True C
Stress controversies: post-traumatic stress disorder, hippocampal volume, gastroduodenal ulceration*.	/pubmed/20973838	Fink G.	J Neuroendocrinol. 2011 Feb;23(2):107-17. doi: 10.1111/j.1365-2826.2010.02089.x. Review.	J Neuroendocrinol. 2011	PubMed	citation	PMID:20973838	pubmed	20973838	create date:2010/10/27 | first author:Fink G
Pubertal-related changes in hypothalamic-pituitary-adrenal axis reactivity and cytokine secretion in response to an immunological stressor.	/pubmed/20969651	Goble KH, Bain ZA, Padow VA, Lui P, Klein ZA, Romeo RD.	J Neuroendocrinol. 2011 Feb;23(2):129-35. doi: 10.1111/j.1365-2826.2010.02085.x.	J Neuroendocrinol. 2011	PubMed	citation	PMID:20969651	pubmed	20969651	create date:2010/10/26 | first author:Goble KH
Sustained delayed gastric emptying during repeated restraint stress in oxytocin knockout mice.	/pubmed/20969650	Babygirija R, Zheng J, Bülbül M, Cerjak D, Ludwig K, Takahashi T.	J Neuroendocrinol. 2010 Nov;22(11):1181-6. doi: 10.1111/j.1365-2826.2010.02069.x.	J Neuroendocrinol. 2010	PubMed	citation	PMID:20969650	pubmed	20969650	create date:2010/10/26 | first author:Babygirija R
Pituitary network connectivity as a mechanism for the luteinising hormone surge.	/pubmed/20961340	Lyles D, Tien JH, McCobb DP, Zeeman ML.	J Neuroendocrinol. 2010 Dec;22(12):1267-78. doi: 10.1111/j.1365-2826.2010.02084.x.	J Neuroendocrinol. 2010	PubMed	citation	PMID:20961340	pubmed	20961340	create date:2010/10/22 | first author:Lyles D
Dynamics of plateau bursting depending on the location of its equilibrium.	/pubmed/20955345	Osinga HM, Tsaneva-Atanasova KT.	J Neuroendocrinol. 2010 Dec;22(12):1301-14. doi: 10.1111/j.1365-2826.2010.02083.x.	J Neuroendocrinol. 2010	PubMed	citation	PMID:20955345	pubmed	20955345	create date:2010/10/20 | first author:Osinga HM
Synaptic reorganisation of the medial amygdala during puberty.	/pubmed/20874778	Cooke BM.	J Neuroendocrinol. 2011 Jan;23(1):65-73. doi: 10.1111/j.1365-2826.2010.02075.x.	J Neuroendocrinol. 2011	PubMed	citation	PMID:20874778	pubmed	20874778	create date:2010/09/30 | first author:Cooke BM
Three native somatostatin isoforms differentially affect membrane voltage-sensitive ion currents in goldfish somatotrophs.	/pubmed/20874777	Yu Y, Ali DW, Chang JP.	J Neuroendocrinol. 2011 Jan;23(1):82-93. doi: 10.1111/j.1365-2826.2010.02073.x.	J Neuroendocrinol. 2011	PubMed	citation	PMID:20874777	pubmed	20874777	create date:2010/09/30 | first author:Yu Y
Dimorphic effects of leptin on the circadian and hypocretinergic systems of mice.	/pubmed/20874776	Mendoza J, Lopez-Lopez C, Revel FG, Jeanneau K, Delerue F, Prinssen E, Challet E, Moreau JL, Grundschober C.	J Neuroendocrinol. 2011 Jan;23(1):28-38. doi: 10.1111/j.1365-2826.2010.02072.x.	J Neuroendocrinol. 2011	PubMed	citation	PMID:20874776	pubmed	20874776	create date:2010/09/30 | first author:Mendoza J
The vasopressin V1b receptor modulates plasma corticosterone responses to dehydration-induced stress.	/pubmed/20874763	Roberts EM, Pope GR, Newson MJ, Lolait SJ, O'Carroll AM.	J Neuroendocrinol. 2011 Jan;23(1):12-9. doi: 10.1111/j.1365-2826.2010.02074.x.	J Neuroendocrinol. 2011	PubMed	citation	PMID:20874763	pubmed	20874763	create date:2010/09/30 | first author:Roberts EM
Attenuated stress response to acute restraint and forced swimming stress in arginine vasopressin 1b receptor subtype (Avpr1b) receptor knockout mice and wild-type mice treated with a novel Avpr1b receptor antagonist.	/pubmed/20846299	Roper JA, Craighead M, O'Carroll AM, Lolait SJ.	J Neuroendocrinol. 2010 Nov;22(11):1173-80. doi: 10.1111/j.1365-2826.2010.02070.x.	J Neuroendocrinol. 2010	PubMed	citation	PMID:20846299	pubmed	20846299	create date:2010/09/18 | first author:Roper JA
Reading between the spikes of the hypothalamic neural code.	/pubmed/20846174	Bhumbra GS, Dyball RE.	J Neuroendocrinol. 2010 Dec;22(12):1239-50. doi: 10.1111/j.1365-2826.2010.02068.x. Review.	J Neuroendocrinol. 2010	PubMed	citation	PMID:20846174	pubmed	20846174	create date:2010/09/18 | first author:Bhumbra GS
Resetting the dynamic range of hypothalamic-pituitary-adrenal axis stress responses through pregnancy.	/pubmed/20819122	Brunton PJ.	J Neuroendocrinol. 2010 Nov;22(11):1198-213. Review.	J Neuroendocrinol. 2010	PubMed	citation	PMID:20819122	pubmed	20819122	create date:2010/09/08 | first author:Brunton PJ
D-aspartate oxidase localisation in pituitary and pineal glands of the female pig.	/pubmed/20819121	Yamamoto A, Tanaka H, Ishida T, Horiike K.	J Neuroendocrinol. 2010 Nov;22(11):1165-72. doi: 10.1111/j.1365-2826.2010.02066.x.	J Neuroendocrinol. 2010	PubMed	citation	PMID:20819121	pubmed	20819121	create date:2010/09/08 | first author:Yamamoto A
Effect of short-and long-term gonadectomy on neuroactive steroid levels in the central and peripheral nervous system of male and female rats.	/pubmed/20819120	Caruso D, Pesaresi M, Maschi O, Giatti S, Garcia-Segura LM, Melcangi RC.	J Neuroendocrinol. 2010 Nov;22(11):1137-47. doi: 10.1111/j.1365-2826.2010.02064.x.	J Neuroendocrinol. 2010	PubMed	citation	PMID:20819120	pubmed	20819120	create date:2010/09/08 | first author:Caruso D
Electrophysiological effects of melatonin on mouse Per1 and non-Per1 suprachiasmatic nuclei neurones in vitro.	/pubmed/20819119	Scott FF, Belle MD, Delagrange P, Piggins HD.	J Neuroendocrinol. 2010 Nov;22(11):1148-56. doi: 10.1111/j.1365-2826.2010.02063.x.	J Neuroendocrinol. 2010	PubMed	citation	PMID:20819119	pubmed	20819119	create date:2010/09/08 | first author:Scott FF
Peripheral endocannabinoid system-mediated actions of rimonabant on growth hormone secretion are ghrelin-dependent.	/pubmed/20807320	Al-Massadi O, Gabellieri E, Trujillo ML, Señaris R, Pagotto U, Pasquali R, Casanueva FF, Seoane LM.	J Neuroendocrinol. 2010 Nov;22(11):1127-36. doi: 10.1111/j.1365-2826.2010.02065.x.	J Neuroendocrinol. 2010	PubMed	citation	PMID:20807320	pubmed	20807320	create date:2010/09/03 | first author:Al-Massadi O
Investigating heterogeneity of intracellular calcium dynamics in anterior pituitary lactotrophs using a combined modelling/experimental approach.	/pubmed/20738731	Tomaiuolo M, Bertram R, Gonzalez-Iglesias AE, Tabak J.	J Neuroendocrinol. 2010 Dec;22(12):1279-89. doi: 10.1111/j.1365-2826.2010.02061.x.	J Neuroendocrinol. 2010	PubMed	citation	PMID:20738731	pubmed	20738731	create date:2010/08/27 | first author:Tomaiuolo M
Intrahippocampal corticosterone response in mice selectively bred for extremes in stress reactivity: a microdialysis study.	/pubmed/20735798	Heinzmann JM, Thoeringer CK, Knapman A, Palme R, Holsboer F, Uhr M, Landgraf R, Touma C.	J Neuroendocrinol. 2010 Nov;22(11):1187-97. doi: 10.1111/j.1365-2826.2010.02062.x.	J Neuroendocrinol. 2010	PubMed	citation	PMID:20735798	pubmed	20735798	create date:2010/08/26 | first author:Heinzmann JM
Preterm labour: tsunami waves?	/pubmed/20722980	Douglas AJ.	J Neuroendocrinol. 2010 Sep;22(9):1040-1.	J Neuroendocrinol. 2010	PubMed	citation	PMID:20722980	pubmed	20722980	create date:2010/08/21 | first author:Douglas AJ
A dynamical model for the control of the gonadotrophin-releasing hormone neurosecretory system.	/pubmed/20722979	Vidal A, Clément F.	J Neuroendocrinol. 2010 Dec;22(12):1251-66. doi: 10.1111/j.1365-2826.2010.02055.x.	J Neuroendocrinol. 2010	PubMed	citation	PMID:20722979	pubmed	20722979	create date:2010/08/21 | first author:Vidal A
Insulin secretory granules enter a highly calcium-sensitive state following palmitate-induced dissociation from calcium channels: a theoretical study.	/pubmed/20722978	Pedersen MG.	J Neuroendocrinol. 2010 Dec;22(12):1315-24. doi: 10.1111/j.1365-2826.2010.02056.x.	J Neuroendocrinol. 2010	PubMed	citation	PMID:20722978	pubmed	20722978	create date:2010/08/21 | first author:Pedersen MG
A novel developmental role for kisspeptin in the growth of gonadotrophin-releasing hormone neurites to the median eminence in the mouse.	/pubmed/20722977	Fiorini Z, Jasoni CL.	J Neuroendocrinol. 2010 Oct;22(10):1113-25. doi: 10.1111/j.1365-2826.2010.02059.x.	J Neuroendocrinol. 2010	PubMed	citation	PMID:20722977	pubmed	20722977	create date:2010/08/21 | first author:Fiorini Z
Expression and translocation of aquaporin-2 in the endolymphatic sac in patients with Meniere's disease.	/pubmed/20722976	Maekawa C, Kitahara T, Kizawa K, Okazaki S, Kamakura T, Horii A, Imai T, Doi K, Inohara H, Kiyama H.	J Neuroendocrinol. 2010 Nov;22(11):1157-64. doi: 10.1111/j.1365-2826.2010.02060.x.	J Neuroendocrinol. 2010	PubMed	citation	PMID:20722976	pubmed	20722976	create date:2010/08/21 | first author:Maekawa C
Involvement of brain-derived neurotrophic factor and neurogenesis in oestradiol neuroprotection of the hippocampus of hypertensive rats.	/pubmed/20722975	Pietranera L, Lima A, Roig P, De Nicola AF.	J Neuroendocrinol. 2010 Oct;22(10):1082-92. doi: 10.1111/j.1365-2826.2010.02058.x.	J Neuroendocrinol. 2010	PubMed	citation	PMID:20722975	pubmed	20722975	create date:2010/08/21 | first author:Pietranera L
Activity of hypothalamic dopaminergic neurones during the day of oestrus: involvement in prolactin secretion.	/pubmed/20722974	Leite CM, Ribeiro AB, Szawka RE, Anselmo-Franci JA.	J Neuroendocrinol. 2010 Oct;22(10):1052-60. doi: 10.1111/j.1365-2826.2010.02057.x.	J Neuroendocrinol. 2010	PubMed	citation	PMID:20722974	pubmed	20722974	create date:2010/08/21 | first author:Leite CM
Mapping of kisspeptin fibres in the brain of the pro-oestrous rat.	/pubmed/20673302	Desroziers E, Mikkelsen J, Simonneaux V, Keller M, Tillet Y, Caraty A, Franceschini I.	J Neuroendocrinol. 2010 Oct;22(10):1101-12. doi: 10.1111/j.1365-2826.2010.02053.x.	J Neuroendocrinol. 2010	PubMed	citation	PMID:20673302	pubmed	20673302	create date:2010/08/03 | first author:Desroziers E
Vasopressin protects hippocampal neurones in culture against nutrient deprivation or glutamate-induced apoptosis.	/pubmed/20673301	Chen J, Aguilera G.	J Neuroendocrinol. 2010 Oct;22(10):1072-81. doi: 10.1111/j.1365-2826.2010.02054.x.	J Neuroendocrinol. 2010	PubMed	citation	PMID:20673301	pubmed	20673301	create date:2010/08/03 | first author:Chen J
Noradrenergic nuclei that receive sensory input during mating and project to the ventromedial hypothalamus play a role in mating-induced pseudopregnancy in the female rat.	/pubmed/20673300	Northrop LE, Polston EK, Erskine MS.	J Neuroendocrinol. 2010 Oct;22(10):1061-71. doi: 10.1111/j.1365-2826.2010.02049.x.	J Neuroendocrinol. 2010	PubMed	citation	PMID:20673300	pubmed	20673300	create date:2010/08/03 | first author:Northrop LE
Investigating and modelling pituitary endocrine network function.	/pubmed/20673299	Hodson DJ, Molino F, Fontanaud P, Bonnefont X, Mollard P.	J Neuroendocrinol. 2010 Dec;22(12):1217-25. doi: 10.1111/j.1365-2826.2010.02052.x. Review.	J Neuroendocrinol. 2010	PubMed	citation	PMID:20673299	pubmed	20673299	create date:2010/08/03 | first author:Hodson DJ
Oxytocin polyuria and polydipsia is blocked by NaCl administration in food-deprived male rats.	/pubmed/20649851	Bernal A, Mahía J, García Del Rio C, Puerto A.	J Neuroendocrinol. 2010 Oct;22(10):1043-51. doi: 10.1111/j.1365-2826.2010.02050.x.	J Neuroendocrinol. 2010	PubMed	citation	PMID:20649851	pubmed	20649851	create date:2010/07/24 | first author:Bernal A
Glucocorticoid ultradian rhythmicity directs cyclical gene pulsing of the clock gene period 1 in rat hippocampus.	/pubmed/20649850	Conway-Campbell BL, Sarabdjitsingh RA, McKenna MA, Pooley JR, Kershaw YM, Meijer OC, De Kloet ER, Lightman SL.	J Neuroendocrinol. 2010 Oct;22(10):1093-100. doi: 10.1111/j.1365-2826.2010.02051.x.	J Neuroendocrinol. 2010	PubMed	citation	PMID:20649850	pubmed	20649850	create date:2010/07/24 | first author:Conway-Campbell BL
Male effect pheromone tickles the gonadotrophin-releasing hormone pulse generator.	/pubmed/20646176	Okamura H, Murata K, Sakamoto K, Wakabayashi Y, Ohkura S, Takeuchi Y, Mori Y.	J Neuroendocrinol. 2010 Jul;22(7):825-32. Review.	J Neuroendocrinol. 2010	PubMed	citation	PMID:20646176	pubmed	20646176	create date:2010/07/22 | first author:Okamura H
From nose to brain: development of gonadotrophin-releasing hormone-1 neurones.	/pubmed/20646175	Wray S.	J Neuroendocrinol. 2010 Jul;22(7):743-53. Review.	J Neuroendocrinol. 2010	PubMed	citation	PMID:20646175	pubmed	20646175	create date:2010/07/22 | first author:Wray S
How it's made: organisational effects of hormones on the developing brain.	/pubmed/20646174	McCarthy MM.	J Neuroendocrinol. 2010 Jul;22(7):736-42. Review.	J Neuroendocrinol. 2010	PubMed	citation	PMID:20646174	pubmed	20646174	create date:2010/07/22 | first author:McCarthy MM
The roles of RFamide-related peptide-3 in mammalian reproductive function and behaviour.	/pubmed/20646173	Kriegsfeld LJ, Gibson EM, Williams WP 3rd, Zhao S, Mason AO, Bentley GE, Tsutsui K.	J Neuroendocrinol. 2010 Jul;22(7):692-700. Review.	J Neuroendocrinol. 2010	PubMed	citation	PMID:20646173	pubmed	20646173	create date:2010/07/22 | first author:Kriegsfeld LJ
Electrophysiological characteristics of gonadotrophin-releasing hormone 1-3 neurones: insights from a study of fish brains.	/pubmed/20646172	Oka Y.	J Neuroendocrinol. 2010 Jul;22(7):659-63. Review.	J Neuroendocrinol. 2010	PubMed	citation	PMID:20646172	pubmed	20646172	create date:2010/07/22 | first author:Oka Y
Journal of Neuroendocrinology. Editorial.	/pubmed/20646171	Grattan DR.	J Neuroendocrinol. 2010 Jul;22(7):629. No abstract available.	J Neuroendocrinol. 2010	PubMed	citation	PMID:20646171	pubmed	20646171	create date:2010/07/22 | first author:Grattan DR
Mechanisms Underlying Progressive Polyuria in Familial Neurohypophysial Diabetes Insipidus.	/pubmed/20626569	Arima H, Oiso Y.	J Neuroendocrinol. 2010 Jul 7. [Epub ahead of print]	J Neuroendocrinol. 2010	PubMed	citation	PMID:20626569	pubmed	20626569	create date:2010/07/16 | first author:Arima H
Regulation of thyroid hormone-, oestrogen- and androgen-related genes by triiodothyronine in the brain of Silurana tropicalis.	/pubmed/20626568	Duarte-Guterman P, Trudeau VL.	J Neuroendocrinol. 2010 Sep;22(9):1023-31. Epub 2010 Jul 2.	J Neuroendocrinol. 2010	PubMed	citation	PMID:20626568	pubmed	20626568	create date:2010/07/16 | first author:Duarte-Guterman P
Corticotrophin-releasing factor gene transcription is directly activated after deprivation of glucocorticoids in hypothalamic cells.	/pubmed/20626567	Kageyama K, Akimoto K, Suda T.	J Neuroendocrinol. 2010 Sep;22(9):971-8. Epub 2010 Jul 2.	J Neuroendocrinol. 2010	PubMed	citation	PMID:20626567	pubmed	20626567	create date:2010/07/16 | first author:Kageyama K
Celebrating a career in neuroendocrinology.	/pubmed/20584234	Grattan DR.	J Neuroendocrinol. 2010 Jun;22(6):485. No abstract available.	J Neuroendocrinol. 2010	PubMed	citation	PMID:20584234	pubmed	20584234	create date:2010/06/30 | first author:Grattan DR
Evidence for suprachiasmatic vasopressin neurones innervating kisspeptin neurones in the rostral periventricular area of the mouse brain: regulation by oestrogen.	/pubmed/20584108	Vida B, Deli L, Hrabovszky E, Kalamatianos T, Caraty A, Coen CW, Liposits Z, Kalló I.	J Neuroendocrinol. 2010 Sep;22(9):1032-9. Epub 2010 Jun 24.	J Neuroendocrinol. 2010	PubMed	citation	PMID:20584108	pubmed	20584108	create date:2010/06/30 | first author:Vida B
Title	URL	Description	Details	ShortDetails	Resource	Type	Identifiers	Db	EntrezUID	Properties
Co-expression of leptin and oestrogen receptors in the preoptic-hypothalamic area.	/pubmed/20584107	Del Bianco-Borges B, Cabral FJ, Franci CR.	J Neuroendocrinol. 2010 Sep;22(9):996-1003. Epub 2010 Jun 24.	J Neuroendocrinol. 2010	PubMed	citation	PMID:20584107	pubmed	20584107	create date:2010/06/30 | first author:Del Bianco-Borges B
Androgens selectively protect against apoptosis in hippocampal neurones.	/pubmed/20561156	Nguyen TV, Jayaraman A, Quaglino A, Pike CJ.	J Neuroendocrinol. 2010 Sep;22(9):1013-22. Epub 2010 Jun 16.	J Neuroendocrinol. 2010	PubMed	citation	PMID:20561156	pubmed	20561156	create date:2010/06/22 | first author:Nguyen TV
Long-term infusion of brain-derived neurotrophic factor reduces food intake and body weight via a corticotrophin-releasing hormone pathway in the paraventricular nucleus of the hypothalamus.	/pubmed/20561155	Toriya M, Maekawa F, Maejima Y, Onaka T, Fujiwara K, Nakagawa T, Nakata M, Yada T.	J Neuroendocrinol. 2010 Sep;22(9):987-95. Epub 2010 Jun 16.	J Neuroendocrinol. 2010	PubMed	citation	PMID:20561155	pubmed	20561155	create date:2010/06/22 | first author:Toriya M
Cold-induced glutamate release in vivo from the magnocellular region of the paraventricular nucleus is involved in ovarian sympathetic activation.	/pubmed/20561154	Jara P, Rage F, Dorfman M, Grouselle D, Barra R, Arancibia S, Lara HE.	J Neuroendocrinol. 2010 Sep;22(9):979-86. Epub 2010 Jun 16.	J Neuroendocrinol. 2010	PubMed	citation	PMID:20561154	pubmed	20561154	create date:2010/06/22 | first author:Jara P
Effects of perinatal administration of Bisphenol A on the neuronal nitric oxide synthase expressing system in the hypothalamus and limbic system of CD1 mice.	/pubmed/20561153	Martini M, Miceli D, Gotti S, Viglietti-Panzica C, Fissore E, Palanza P, Panzica G.	J Neuroendocrinol. 2010 Sep;22(9):1004-12. Epub 2010 Jun 15.	J Neuroendocrinol. 2010	PubMed	citation	PMID:20561153	pubmed	20561153	create date:2010/06/22 | first author:Martini M
Compound deficiencies in multiple fibroblast growth factor signalling components differentially impact the murine gonadotrophin-releasing hormone system.	/pubmed/20553372	Chung WC, Matthews TA, Tata BK, Tsai PS.	J Neuroendocrinol. 2010 Aug;22(8):944-50. Epub 2010 Jun 9.	J Neuroendocrinol. 2010	PubMed	citation	PMID:20553372	pubmed	20553372	create date:2010/06/18 | first author:Chung WC
Neuroimaging, gut peptides and obesity: novel studies of the neurobiology of appetite.	/pubmed/20553371	Gibson CD, Carnell S, Ochner CN, Geliebter A.	J Neuroendocrinol. 2010 Aug;22(8):833-45. Epub 2010 Jun 9. Review.	J Neuroendocrinol. 2010	PubMed	citation	PMID:20553371	pubmed	20553371	create date:2010/06/18 | first author:Gibson CD
Identification of the global transcriptomic response of the hypothalamic arcuate nucleus to fasting and leptin.	/pubmed/20553370	Jovanovic Z, Tung YC, Lam BY, O'Rahilly S, Yeo GS.	J Neuroendocrinol. 2010 Aug;22(8):915-25. Epub 2010 Jun 9.	J Neuroendocrinol. 2010	PubMed	citation	PMID:20553370	pubmed	20553370	create date:2010/06/18 | first author:Jovanovic Z
Altered thyroid hormones and behavioural change in a sub-population of rats following chronic constriction injury.	/pubmed/20553369	Kilburn-Watt E, Banati RB, Keay KA.	J Neuroendocrinol. 2010 Aug;22(8):960-70. Epub 2010 Jun 9.	J Neuroendocrinol. 2010	PubMed	citation	PMID:20553369	pubmed	20553369	create date:2010/06/18 | first author:Kilburn-Watt E
Gonadotrophin-releasing hormone nerve terminals, tanycytes and neurohaemal junction remodelling in the adult median eminence: functional consequences for reproduction and dynamic role of vascular endothelial cells.	/pubmed/20492366	Prevot V, Bellefontaine N, Baroncini M, Sharif A, Hanchate NK, Parkash J, Campagne C, de Seranno S.	J Neuroendocrinol. 2010 Jul;22(7):639-49. Epub 2010 May 18. Review.	J Neuroendocrinol. 2010	PubMed	citation	PMID:20492366	pubmed	20492366	create date:2010/05/25 | first author:Prevot V
Redefining the gonadotrophin-releasing hormone neurone dendrite.	/pubmed/20492365	Campbell RE, Suter KJ.	J Neuroendocrinol. 2010 Jul;22(7):650-8. Epub 2010 May 18. Review.	J Neuroendocrinol. 2010	PubMed	citation	PMID:20492365	pubmed	20492365	create date:2010/05/25 | first author:Campbell RE
Mechanisms underlying progressive polyuria in familial neurohypophysial diabetes insipidus.	/pubmed/20492364	Arima H, Oiso Y.	J Neuroendocrinol. 2010 Jul;22(7):754-7. Epub 2010 May 13. Review.	J Neuroendocrinol. 2010	PubMed	citation	PMID:20492364	pubmed	20492364	create date:2010/05/25 | first author:Arima H
Maturation of sleep-wake gonadotrophin-releasing hormone secretion across puberty in girls: potential mechanisms and relevance to the pathogenesis of polycystic ovary syndrome.	/pubmed/20492363	McCartney CR.	J Neuroendocrinol. 2010 Jul;22(7):701-9. Epub 2010 May 12. Review.	J Neuroendocrinol. 2010	PubMed	citation	PMID:20492363	pubmed	20492363	create date:2010/05/25 | first author:McCartney CR
Gonadal and nongonadal regulation of sex differences in hypothalamic Kiss1 neurones.	/pubmed/20492362	Kauffman AS.	J Neuroendocrinol. 2010 Jul;22(7):682-91. Epub 2010 May 12. Review.	J Neuroendocrinol. 2010	PubMed	citation	PMID:20492362	pubmed	20492362	create date:2010/05/25 | first author:Kauffman AS
Kisspeptin and the preovulatory gonadotrophin-releasing hormone/luteinising hormone surge in the ewe: basic aspects and potential applications in the control of ovulation.	/pubmed/20456610	Caraty A, Franceschini I, Hoffman GE.	J Neuroendocrinol. 2010 Jul;22(7):710-5. Epub 2010 May 8. Review.	J Neuroendocrinol. 2010	PubMed	citation	PMID:20456610	pubmed	20456610	create date:2010/05/12 | first author:Caraty A
Rapid behavioural effects of oestrogens and fast regulation of their local synthesis by brain aromatase.	/pubmed/20456609	Cornil CA, Charlier TD.	J Neuroendocrinol. 2010 Jul;22(7):664-73. Epub 2010 May 8. Review.	J Neuroendocrinol. 2010	PubMed	citation	PMID:20456609	pubmed	20456609	create date:2010/05/12 | first author:Cornil CA
Recent discoveries on the control of gonadotrophin-releasing hormone neurones in nonhuman primates.	/pubmed/20456608	Terasawa E, Kurian JR, Guerriero KA, Kenealy BP, Hutz ED, Keen KL.	J Neuroendocrinol. 2010 Jul;22(7):630-8. Epub 2010 May 8. Review.	J Neuroendocrinol. 2010	PubMed	citation	PMID:20456608	pubmed	20456608	create date:2010/05/12 | first author:Terasawa E
New approaches for the study of orexin function.	/pubmed/20456607	Yamanaka A, Tsunematsu T.	J Neuroendocrinol. 2010 Jul;22(7):818-24. Epub 2010 May 4. Review.	J Neuroendocrinol. 2010	PubMed	citation	PMID:20456607	pubmed	20456607	create date:2010/05/12 | first author:Yamanaka A
Early oestrogens in shaping reproductive networks: evidence for a potential organisational role of oestradiol in female brain development.	/pubmed/20456606	Bakker J, Brock O.	J Neuroendocrinol. 2010 Jul;22(7):728-35. Epub 2010 May 4. Review.	J Neuroendocrinol. 2010	PubMed	citation	PMID:20456606	pubmed	20456606	create date:2010/05/12 | first author:Bakker J
Hormone interactions regulating energy balance during pregnancy.	/pubmed/20456605	Ladyman SR, Augustine RA, Grattan DR.	J Neuroendocrinol. 2010 Jul;22(7):805-17. Epub 2010 May 4. Review.	J Neuroendocrinol. 2010	PubMed	citation	PMID:20456605	pubmed	20456605	create date:2010/05/12 | first author:Ladyman SR
Discovery and evolutionary history of gonadotrophin-inhibitory hormone and kisspeptin: new key neuropeptides controlling reproduction.	/pubmed/20456604	Tsutsui K, Bentley GE, Kriegsfeld LJ, Osugi T, Seong JY, Vaudry H.	J Neuroendocrinol. 2010 Jul;22(7):716-27. Epub 2010 May 6. Review.	J Neuroendocrinol. 2010	PubMed	citation	PMID:20456604	pubmed	20456604	create date:2010/05/12 | first author:Tsutsui K
The ghrelin/obestatin balance in the physiological and pathological control of growth hormone secretion, body composition and food intake.	/pubmed/20456603	Hassouna R, Zizzari P, Tolle V.	J Neuroendocrinol. 2010 Jul;22(7):793-804. Epub 2010 May 6. Review.	J Neuroendocrinol. 2010	PubMed	citation	PMID:20456603	pubmed	20456603	create date:2010/05/12 | first author:Hassouna R
Metabotropic glutamate receptors: gatekeepers of homeostasis.	/pubmed/20456602	Kuzmiski JB, Bains JS.	J Neuroendocrinol. 2010 Jul;22(7):785-92. Epub 2010 May 6. Review.	J Neuroendocrinol. 2010	PubMed	citation	PMID:20456602	pubmed	20456602	create date:2010/05/12 | first author:Kuzmiski JB
Neural systems mediating seasonal breeding in the ewe.	/pubmed/20456601	Goodman RL, Jansen HT, Billings HJ, Coolen LM, Lehman MN.	J Neuroendocrinol. 2010 Jul;22(7):674-81. Epub 2010 Apr 29. Review.	J Neuroendocrinol. 2010	PubMed	citation	PMID:20456601	pubmed	20456601	create date:2010/05/12 | first author:Goodman RL
A tale of two rhythms: the emerging roles of oxytocin in rhythmic prolactin release.	/pubmed/20456600	Bertram R, Helena CV, Gonzalez-Iglesias AE, Tabak J, Freeman ME.	J Neuroendocrinol. 2010 Jul;22(7):778-84. Epub 2010 Apr 29. Review.	J Neuroendocrinol. 2010	PubMed	citation	PMID:20456600	pubmed	20456600	create date:2010/05/12 | first author:Bertram R
Neurokinin B signalling in human puberty.	/pubmed/20456599	Topaloglu AK, Kotan LD, Yuksel B.	J Neuroendocrinol. 2010 Jul;22(7):765-70. Epub 2010 Apr 29. Review.	J Neuroendocrinol. 2010	PubMed	citation	PMID:20456599	pubmed	20456599	create date:2010/05/12 | first author:Topaloglu AK
Prolactin and human tumourogenesis.	/pubmed/20456598	Fernandez I, Touraine P, Goffin V.	J Neuroendocrinol. 2010 Jul;22(7):771-7. Epub 2010 Apr 23. Review.	J Neuroendocrinol. 2010	PubMed	citation	PMID:20456598	pubmed	20456598	create date:2010/05/12 | first author:Fernandez I
Nuclear Thimet oligopeptidase is coexpressed with oestrogen receptor alpha in hypothalamic cells and regulated by oestradiol in female mice.	/pubmed/20456597	Cyr NE, Kua LH, Bruce LA, Chadwick JG, Tetel MJ, Wolfson AJ.	J Neuroendocrinol. 2010 Aug;22(8):936-43. Epub 2010 Apr 23.	J Neuroendocrinol. 2010	PubMed	citation	PMID:20456597	pubmed	20456597	create date:2010/05/12 | first author:Cyr NE
Cell life and death in the anterior pituitary gland: role of oestrogens.	/pubmed/20456596	Seilicovich A.	J Neuroendocrinol. 2010 Jul;22(7):758-64. Epub 2010 Apr 23. Review.	J Neuroendocrinol. 2010	PubMed	citation	PMID:20456596	pubmed	20456596	create date:2010/05/12 | first author:Seilicovich A
Hypothalamic pituitary adrenal axis responses to low-intensity stressors are reduced after voluntary wheel running in rats.	/pubmed/20406350	Campeau S, Nyhuis TJ, Sasse SK, Kryskow EM, Herlihy L, Masini CV, Babb JA, Greenwood BN, Fleshner M, Day HE.	J Neuroendocrinol. 2010 Aug;22(8):872-88. Epub 2010 Apr 16.	J Neuroendocrinol. 2010	PubMed	citation	PMID:20406350	pubmed	20406350	create date:2010/04/22 | first author:Campeau S
Adult-onset hypothyroidism induces the amyloidogenic pathway of amyloid precursor protein processing in the rat hippocampus.	/pubmed/20403092	Ghenimi N, Alfos S, Redonnet A, Higueret P, Pallet V, Enderlin V.	J Neuroendocrinol. 2010 Aug;22(8):951-9. Epub 2010 Apr 9.	J Neuroendocrinol. 2010	PubMed	citation	PMID:20403092	pubmed	20403092	create date:2010/04/21 | first author:Ghenimi N
Oestrogen regulates mitochondrial respiratory chain enzyme transcription in the mouse spinal cord.	/pubmed/20403091	Johann S, Dahm M, Kipp M, Beyer C, Arnold S.	J Neuroendocrinol. 2010 Aug;22(8):926-35. Epub 2010 Apr 12.	J Neuroendocrinol. 2010	PubMed	citation	PMID:20403091	pubmed	20403091	create date:2010/04/21 | first author:Johann S
Hippocampal microinfusion of oxytocin attenuates the behavioural response to stress by means of dynamic interplay with the glucocorticoid-catecholamine responses.	/pubmed/20403087	Cohen H, Kaplan Z, Kozlovsky N, Gidron Y, Matar MA, Zohar J.	J Neuroendocrinol. 2010 Aug;22(8):889-904. Epub 2010 Apr 6.	J Neuroendocrinol. 2010	PubMed	citation	PMID:20403087	pubmed	20403087	create date:2010/04/21 | first author:Cohen H
Recovery from disrupted ultradian glucocorticoid rhythmicity reveals a dissociation between hormonal and behavioural stress responsiveness.	/pubmed/20403086	Sarabdjitsingh RA, Spiga F, Oitzl MS, Kershaw Y, Meijer OC, Lightman SL, de Kloet ER.	J Neuroendocrinol. 2010 Aug;22(8):862-71. Epub 2010 Apr 6.	J Neuroendocrinol. 2010	PubMed	citation	PMID:20403086	pubmed	20403086	create date:2010/04/21 | first author:Sarabdjitsingh RA
Maternal overnutrition impacts offspring adiposity and brain appetite markers-modulation by postweaning diet.	/pubmed/20403085	Rajia S, Chen H, Morris MJ.	J Neuroendocrinol. 2010 Aug;22(8):905-14. Epub 2010 Apr 6.	J Neuroendocrinol. 2010	PubMed	citation	PMID:20403085	pubmed	20403085	create date:2010/04/21 | first author:Rajia S
Nongenomic actions of adrenal steroids in the central nervous system.	/pubmed/20367759	Evanson NK, Herman JP, Sakai RR, Krause EG.	J Neuroendocrinol. 2010 Aug;22(8):846-61. Epub 2010 Mar 27. Review.	J Neuroendocrinol. 2010	PubMed	citation	PMID:20367759	pubmed	20367759	create date:2010/04/07 | first author:Evanson NK
Short-days induce weight loss in Siberian hamsters despite overexpression of the agouti-related peptide gene.	/pubmed/20367758	Jethwa PH, Warner A, Fowler MJ, Murphy M, de Backer MW, Adan RA, Barrett P, Brameld JM, Ebling FJ.	J Neuroendocrinol. 2010 Jun;22(6):564-75. Epub 2010 Mar 27.	J Neuroendocrinol. 2010	PubMed	citation	PMID:20367758	pubmed	20367758	create date:2010/04/07 | first author:Jethwa PH
Food for thoughts: feeding time and hormonal secretion.	/pubmed/20345747	Feillet CA.	J Neuroendocrinol. 2010 Jun;22(6):620-8. Epub 2010 Mar 12. Review.	J Neuroendocrinol. 2010	PubMed	citation	PMID:20345747	pubmed	20345747	create date:2010/03/30 | first author:Feillet CA
The adaptive brain: Glenn Hatton and the supraoptic nucleus.	/pubmed/20298459	Leng G, Moos FC, Armstrong WE.	J Neuroendocrinol. 2010 May;22(5):318-29. Epub 2010 Mar 6. Review.	J Neuroendocrinol. 2010	PubMed	citation	PMID:20298459	pubmed	20298459	create date:2010/03/20 | first author:Leng G
Effects of hypoglycaemia on neurotransmitter and hormone receptor gene expression in laser-dissected arcuate neuropeptide Y/agouti-related peptide neurones.	/pubmed/20298458	Briski KP, Nedungadi TP, Koshy Cherian A.	J Neuroendocrinol. 2010 Jun;22(6):599-607. Epub 2010 Mar 8.	J Neuroendocrinol. 2010	PubMed	citation	PMID:20298458	pubmed	20298458	create date:2010/03/20 | first author:Briski KP
Stress response of prolactin-releasing peptide knockout mice as to glucocorticoid secretion.	/pubmed/20298457	Mochiduki A, Takeda T, Kaga S, Inoue K.	J Neuroendocrinol. 2010 Jun;22(6):576-84. Epub 2010 Mar 8.	J Neuroendocrinol. 2010	PubMed	citation	PMID:20298457	pubmed	20298457	create date:2010/03/20 | first author:Mochiduki A
Influence of ghrelin and growth hormone deficiency on AMP-activated protein kinase and hypothalamic lipid metabolism.	/pubmed/20298456	Sangiao-Alvarellos S, Varela L, Vázquez MJ, Da Boit K, Saha AK, Cordido F, Diéguez C, López M.	J Neuroendocrinol. 2010 Jun;22(6):543-56. Epub 2010 Mar 8.	J Neuroendocrinol. 2010	PubMed	citation	PMID:20298456	pubmed	20298456	create date:2010/03/20 | first author:Sangiao-Alvarellos S
Hepatic-portal vein infusions of glucagon-like peptide-1 reduce meal size and increase c-Fos expression in the nucleus tractus solitarii, area postrema and central nucleus of the amygdala in rats.	/pubmed/20298455	Baumgartner I, Pacheco-López G, Rüttimann EB, Arnold M, Asarian L, Langhans W, Geary N, Hillebrand JJ.	J Neuroendocrinol. 2010 Jun;22(6):557-63. Epub 2010 Mar 8.	J Neuroendocrinol. 2010	PubMed	citation	PMID:20298455	pubmed	20298455	create date:2010/03/20 | first author:Baumgartner I
Molecular evolution of the thyrotrophin-releasing hormone precursor in vertebrates: insights from comparative genomics.	/pubmed/20298454	Wallis M.	J Neuroendocrinol. 2010 Jun;22(6):608-19. Epub 2010 Mar 8.	J Neuroendocrinol. 2010	PubMed	citation	PMID:20298454	pubmed	20298454	create date:2010/03/20 | first author:Wallis M
Serum and cerebrospinal fluid prolactin levels in male and female patients with clinically-isolated syndrome or relapsing-remitting multiple sclerosis.	/pubmed/20236233	Markianos M, Koutsis G, Evangelopoulos ME, Mandellos D, Sfagos C.	J Neuroendocrinol. 2010 Jun;22(6):503-8. Epub 2010 Mar 2.	J Neuroendocrinol. 2010	PubMed	citation	PMID:20236233	pubmed	20236233	create date:2010/03/20 | first author:Markianos M
Prenatal exposure to vinclozolin disrupts selective aspects of the gonadotrophin-releasing hormone neuronal system of the rabbit.	/pubmed/20236232	Wadas BC, Hartshorn CA, Aurand ER, Palmer JS, Roselli CE, Noel ML, Gore AC, Veeramachaneni DN, Tobet SA.	J Neuroendocrinol. 2010 Jun;22(6):518-26. Epub 2010 Mar 2.	J Neuroendocrinol. 2010	PubMed	citation	PMID:20236232	pubmed	20236232	create date:2010/03/20 | first author:Wadas BC
Foetal hypothalamic and pituitary expression of gonadotrophin-releasing hormone and galanin systems is disturbed by exposure to sewage sludge chemicals via maternal ingestion.	/pubmed/20236231	Bellingham M, Fowler PA, Amezaga MR, Whitelaw CM, Rhind SM, Cotinot C, Mandon-Pepin B, Sharpe RM, Evans NP.	J Neuroendocrinol. 2010 Jun;22(6):527-33. Epub 2010 Mar 2.	J Neuroendocrinol. 2010	PubMed	citation	PMID:20236231	pubmed	20236231	create date:2010/03/20 | first author:Bellingham M
Both p110alpha and p110beta isoforms of phosphatidylinositol 3-OH-kinase are required for insulin signalling in the hypothalamus.	/pubmed/20236230	Tups A, Anderson GM, Rizwan M, Augustine RA, Chaussade C, Shepherd PR, Grattan DR.	J Neuroendocrinol. 2010 Jun;22(6):534-42. Epub 2010 Mar 2.	J Neuroendocrinol. 2010	PubMed	citation	PMID:20236230	pubmed	20236230	create date:2010/03/20 | first author:Tups A
Changes in oestrogen receptor alpha expression in the nucleus of the solitary tract of the rat over the oestrous cycle and following ovariectomy.	/pubmed/20236229	Spary EJ, Maqbool A, Batten TF.	J Neuroendocrinol. 2010 Jun;22(6):492-502. Epub 2010 Mar 2.	J Neuroendocrinol. 2010	PubMed	citation	PMID:20236229	pubmed	20236229	create date:2010/03/20 | first author:Spary EJ
Role of prolactin in the gonadotroph responsiveness to gonadotrophin-releasing hormone during the equine annual reproductive cycle.	/pubmed/20236228	Hodson DJ, Townsend J, Gregory SJ, Walters C, Tortonese DJ.	J Neuroendocrinol. 2010 Jun;22(6):509-17. Epub 2010 Mar 2.	J Neuroendocrinol. 2010	PubMed	citation	PMID:20236228	pubmed	20236228	create date:2010/03/20 | first author:Hodson DJ
Title	URL	Description	Details	ShortDetails	Resource	Type	Identifiers	Db	EntrezUID	Properties
Direct and indirect effects of cannabinoids on in vitro GABA release in the rat arcuate nucleus.	/pubmed/20236227	Menzies JR, Ludwig M, Leng G.	J Neuroendocrinol. 2010 Jun;22(6):585-92. Epub 2010 Mar 2.	J Neuroendocrinol. 2010	PubMed	citation	PMID:20236227	pubmed	20236227	create date:2010/03/20 | first author:Menzies JR
Neuropeptide AF differentially affects anorexia in lines of chickens selected for high or low body weight.	/pubmed/20236226	Newmyer BA, Siegel PB, Cline MA.	J Neuroendocrinol. 2010 Jun;22(6):593-8. Epub 2010 Mar 2.	J Neuroendocrinol. 2010	PubMed	citation	PMID:20236226	pubmed	20236226	create date:2010/03/20 | first author:Newmyer BA
Vasopressin and oxytocin: focus in the post-genomic era.	/pubmed/20210848	Brown CH, Oiso Y, Ueta Y.	J Neuroendocrinol. 2010 May;22(5):317. Epub 2010 Feb 20. No abstract available.	J Neuroendocrinol. 2010	PubMed	citation	PMID:20210848	pubmed	20210848	create date:2010/03/10 | first author:Brown CH
Blockade of tachykinin NK1/NK2 receptors in the brain attenuates the activation of corticotrophin-releasing hormone neurones in the hypothalamic paraventricular nucleus and the sympathoadrenal and pituitary-adrenal responses to formalin-induced pain in the rat.	/pubmed/20210847	Culman J, Das G, Ohlendorf C, Haass M, Maser-Gluth C, Zuhayra M, Zhao Y, Itoi K.	J Neuroendocrinol. 2010 May;22(5):467-76. Epub 2010 Feb 20.	J Neuroendocrinol. 2010	PubMed	citation	PMID:20210847	pubmed	20210847	create date:2010/03/10 | first author:Culman J
The brainstem noradrenergic systems in stress, anxiety and depression.	/pubmed/20210846	Itoi K, Sugimoto N.	J Neuroendocrinol. 2010 May;22(5):355-61. Epub 2010 Feb 20. Review.	J Neuroendocrinol. 2010	PubMed	citation	PMID:20210846	pubmed	20210846	create date:2010/03/10 | first author:Itoi K
Performance, properties and plasticity of identified oxytocin and vasopressin neurones in vitro.	/pubmed/20210845	Armstrong WE, Wang L, Li C, Teruyama R.	J Neuroendocrinol. 2010 May;22(5):330-42. Epub 2010 Feb 20. Review.	J Neuroendocrinol. 2010	PubMed	citation	PMID:20210845	pubmed	20210845	create date:2010/03/10 | first author:Armstrong WE
Intracellular calcium elevation induced by extracellular application of cyclic-ADP-ribose or oxytocin is temperature-sensitive in rodent NG108-15 neuronal cells with or without exogenous expression of human oxytocin receptors.	/pubmed/20163520	Amina S, Hashii M, Ma WJ, Yokoyama S, Lopatina O, Liu HX, Islam MS, Higashida H.	J Neuroendocrinol. 2010 May;22(5):460-6. Epub 2010 Feb 12.	J Neuroendocrinol. 2010	PubMed	citation	PMID:20163520	pubmed	20163520	create date:2010/02/19 | first author:Amina S
Electrophysiological identification of the functional presynaptic nerve terminals on an isolated single vasopressin neurone of the rat supraoptic nucleus.	/pubmed/20163519	Ohbuchi T, Yokoyama T, Fujihara H, Suzuki H, Ueta Y.	J Neuroendocrinol. 2010 May;22(5):413-9. Epub 2010 Feb 12.	J Neuroendocrinol. 2010	PubMed	citation	PMID:20163519	pubmed	20163519	create date:2010/02/19 | first author:Ohbuchi T
Expression of (pro)renin receptor in the human brain and pituitary, and co-localisation with arginine vasopressin and oxytocin in the hypothalamus.	/pubmed/20163518	Takahashi K, Hiraishi K, Hirose T, Kato I, Yamamoto H, Shoji I, Shibasaki A, Kaneko K, Satoh F, Totsune K.	J Neuroendocrinol. 2010 May;22(5):453-9. Epub 2010 Feb 12.	J Neuroendocrinol. 2010	PubMed	citation	PMID:20163518	pubmed	20163518	create date:2010/02/19 | first author:Takahashi K
Molecular diversity of vasotocin-dependent aquaporins closely associated with water adaptation strategy in anuran amphibians.	/pubmed/20163517	Suzuki M, Tanaka S.	J Neuroendocrinol. 2010 May;22(5):407-12. Epub 2010 Feb 12. Review.	J Neuroendocrinol. 2010	PubMed	citation	PMID:20163517	pubmed	20163517	create date:2010/02/19 | first author:Suzuki M
Effects of cholecystokinin in the supraoptic nucleus and paraventricular nucleus are negatively modulated by leptin in 24-h fasted lean male rats.	/pubmed/20163516	Caquineau C, Douglas AJ, Leng G.	J Neuroendocrinol. 2010 May;22(5):446-52. Epub 2010 Feb 12.	J Neuroendocrinol. 2010	PubMed	citation	PMID:20163516	pubmed	20163516	create date:2010/02/19 | first author:Caquineau C
Potential of nonpeptide (ant)agonists to rescue vasopressin V2 receptor mutants for the treatment of X-linked nephrogenic diabetes insipidus.	/pubmed/20163515	Los EL, Deen PM, Robben JH.	J Neuroendocrinol. 2010 May;22(5):393-9. Epub 2010 Feb 12. Review.	J Neuroendocrinol. 2010	PubMed	citation	PMID:20163515	pubmed	20163515	create date:2010/02/19 | first author:Los EL
Maternal behaviour is associated with vasopressin release in the medial preoptic area and bed nucleus of the stria terminalis in the rat.	/pubmed/20163514	Bosch OJ, Pförtsch J, Beiderbeck DI, Landgraf R, Neumann ID.	J Neuroendocrinol. 2010 May;22(5):420-9. Epub 2010 Feb 12.	J Neuroendocrinol. 2010	PubMed	citation	PMID:20163514	pubmed	20163514	create date:2010/02/19 | first author:Bosch OJ
Expression of a Rho guanine nucleotide exchange factor, Ect2, in the developing mouse pituitary.	/pubmed/20141573	Islam MS, Tsuji T, Higashida C, Takahashi M, Higashida H, Koizumi K.	J Neuroendocrinol. 2010 May;22(5):477-82. Epub 2010 Feb 5.	J Neuroendocrinol. 2010	PubMed	citation	PMID:20141573	pubmed	20141573	create date:2010/02/10 | first author:Islam MS
CD38/cyclic ADP-ribose system: a new player for oxytocin secretion and regulation of social behaviour.	/pubmed/20141572	Salmina AB, Lopatina O, Ekimova MV, Mikhutkina SV, Higashida H.	J Neuroendocrinol. 2010 May;22(5):380-92. Epub 2010 Feb 5. Review.	J Neuroendocrinol. 2010	PubMed	citation	PMID:20141572	pubmed	20141572	create date:2010/02/10 | first author:Salmina AB
Oxytocin signal and social behaviour: comparison among adult and infant oxytocin, oxytocin receptor and CD38 gene knockout mice.	/pubmed/20141571	Higashida H, Lopatina O, Yoshihara T, Pichugina YA, Soumarokov AA, Munesue T, Minabe Y, Kikuchi M, Ono Y, Korshunova N, Salmina AB.	J Neuroendocrinol. 2010 May;22(5):373-9. Epub 2010 Jan 5. Review.	J Neuroendocrinol. 2010	PubMed	citation	PMID:20141571	pubmed	20141571	create date:2010/02/10 | first author:Higashida H
Developmental and steroidogenic effects on the gene expression of RFamide related peptides and their receptor in the rat brain and pituitary gland.	/pubmed/20136694	Quennell JH, Rizwan MZ, Relf HL, Anderson GM.	J Neuroendocrinol. 2010 Apr;22(4):309-16. Epub 2009 Jan 27.	J Neuroendocrinol. 2010	PubMed	citation	PMID:20136694	pubmed	20136694	create date:2010/02/09 | first author:Quennell JH
Oestrogen receptors enhance dopamine neurone survival in rat midbrain.	/pubmed/20136693	Johnson ML, Ho CC, Day AE, Walker QD, Francis R, Kuhn CM.	J Neuroendocrinol. 2010 Apr;22(4):226-37. Epub 2010 Jan 27.	J Neuroendocrinol. 2010	PubMed	citation	PMID:20136693	pubmed	20136693	create date:2010/02/09 | first author:Johnson ML
Androgen decreases dopamine neurone survival in rat midbrain.	/pubmed/20136692	Johnson ML, Day AE, Ho CC, Walker QD, Francis R, Kuhn CM.	J Neuroendocrinol. 2010 Apr;22(4):238-47. Epub 2010 Jan 27.	J Neuroendocrinol. 2010	PubMed	citation	PMID:20136692	pubmed	20136692	create date:2010/02/09 | first author:Johnson ML
A rapid interference between glucocorticoids and cAMP-activated signalling in hypothalamic neurones prevents binding of phosphorylated cAMP response element binding protein and glucocorticoid receptor at the CRE-Like and composite GRE sites of thyrotrophin-releasing hormone gene promoter.	/pubmed/20136691	Díaz-Gallardo MY, Cote-Vélez A, Charli JL, Joseph-Bravo P.	J Neuroendocrinol. 2010 Apr;22(4):282-93. Epub 2010 Jan 27.	J Neuroendocrinol. 2010	PubMed	citation	PMID:20136691	pubmed	20136691	create date:2010/02/09 | first author:Díaz-Gallardo MY
Neonatal programming by neuroimmune challenge: effects on responses and tolerance to septic doses of lipopolysaccharide in adult male and female rats.	/pubmed/20136690	Spencer SJ, Field E, Pittman QJ.	J Neuroendocrinol. 2010 Apr;22(4):272-81. Epub 2010 Jan 27.	J Neuroendocrinol. 2010	PubMed	citation	PMID:20136690	pubmed	20136690	create date:2010/02/09 | first author:Spencer SJ
Stimulus-specific neuroendocrine responses to osmotic challenges in apelin receptor knockout mice.	/pubmed/20136689	Roberts EM, Pope GR, Newson MJ, Landgraf R, Lolait SJ, O'Carroll AM.	J Neuroendocrinol. 2010 Apr;22(4):301-8. Epub 2010 Jan 27.	J Neuroendocrinol. 2010	PubMed	citation	PMID:20136689	pubmed	20136689	create date:2010/02/09 | first author:Roberts EM
Prenatal social stress in the rat programmes neuroendocrine and behavioural responses to stress in the adult offspring: sex-specific effects.	/pubmed/20136688	Brunton PJ, Russell JA.	J Neuroendocrinol. 2010 Apr;22(4):258-71. Epub 2010 Jan 27.	J Neuroendocrinol. 2010	PubMed	citation	PMID:20136688	pubmed	20136688	create date:2010/02/09 | first author:Brunton PJ
Androgenic and oestrogenic influences on tyrosine hydroxylase-immunoreactive cells of the prairie vole medial amygdala and bed nucleus of the stria terminalis.	/pubmed/20136687	Cavanaugh BL, Lonstein JS.	J Neuroendocrinol. 2010 Apr;22(4):217-25. Epub 2010 Jan 27.	J Neuroendocrinol. 2010	PubMed	citation	PMID:20136687	pubmed	20136687	create date:2010/02/09 | first author:Cavanaugh BL
Inhibitory effect of prepro-thyrotrophin-releasing hormone (178-199) on adrenocorticotrophic hormone secretion by human corticotroph tumours.	/pubmed/20136686	Pecori Giraldi F, Pesce S, Maroni P, Pagliardini L, Lasio G, Losa M, Cavagnini F.	J Neuroendocrinol. 2010 Apr;22(4):294-300. Epub 2010 Jan 27.	J Neuroendocrinol. 2010	PubMed	citation	PMID:20136686	pubmed	20136686	create date:2010/02/09 | first author:Pecori Giraldi F
Pregnancy decreases oestrogen receptor alpha expression and pyknosis, but not cell proliferation or survival, in the hippocampus.	/pubmed/20136685	Pawluski JL, Barakauskas VE, Galea LA.	J Neuroendocrinol. 2010 Apr;22(4):248-57. Epub 2010 Jan 27.	J Neuroendocrinol. 2010	PubMed	citation	PMID:20136685	pubmed	20136685	create date:2010/02/09 | first author:Pawluski JL
State-dependent plasticity in vasopressin neurones: dehydration-induced changes in activity patterning.	/pubmed/20088912	Scott V, Brown CH.	J Neuroendocrinol. 2010 May;22(5):343-54. Epub 2010 Jan 19. Review.	J Neuroendocrinol. 2010	PubMed	citation	PMID:20088912	pubmed	20088912	create date:2010/01/22 | first author:Scott V
Dilemmas in human and rat pregnancy: proposed mechanisms relating to arterial vasodilation.	/pubmed/20088911	Schrier RW, Ohara M.	J Neuroendocrinol. 2010 May;22(5):400-6. Epub 2010 Feb 18. Review.	J Neuroendocrinol. 2010	PubMed	citation	PMID:20088911	pubmed	20088911	create date:2010/01/22 | first author:Schrier RW
Vasopressin and the output of the hypothalamic biological clock.	/pubmed/20088910	Kalsbeek A, Fliers E, Hofman MA, Swaab DF, Buijs RM.	J Neuroendocrinol. 2010 May;22(5):362-72. Epub 2010 Jan 18. Review.	J Neuroendocrinol. 2010	PubMed	citation	PMID:20088910	pubmed	20088910	create date:2010/01/22 | first author:Kalsbeek A
Increased sensitivity of monoamine release in the supraoptic nucleus in late pregnancy: region- and stimulus-dependent responses.	/pubmed/20088909	Tobin VA, Leng G, Ludwig M, Douglas AJ.	J Neuroendocrinol. 2010 May;22(5):430-7. Epub 2010 Jan 18.	J Neuroendocrinol. 2010	PubMed	citation	PMID:20088909	pubmed	20088909	create date:2010/01/22 | first author:Tobin VA
Gonadotrophin-releasing hormone neurons in a photoperiodic songbird express fos and egr-1 protein after a single long day.	/pubmed/20070482	Saab SS, Lange HS, Maney DL.	J Neuroendocrinol. 2010 Mar;22(3):196-207. Epub 2010 Jan 7.	J Neuroendocrinol. 2010	PubMed	citation	PMID:20070482	pubmed	20070482	create date:2010/01/15 | first author:Saab SS
Circadian timekeeping and multiple timescale neuroendocrine rhythms.	/pubmed/20070481	Bonnefont X.	J Neuroendocrinol. 2010 Mar;22(3):209-16. Epub 2010 Jan 7. Review.	J Neuroendocrinol. 2010	PubMed	citation	PMID:20070481	pubmed	20070481	create date:2010/01/15 | first author:Bonnefont X
Adenovirus-mediated leptin expression normalises hypertension associated with diet-induced obesity.	/pubmed/20059648	Zhang W, Telemaque S, Augustyniak RA, Anderson P, Thomas GD, An J, Wang Z, Newgard CB, Victor RG.	J Neuroendocrinol. 2010 Mar;22(3):175-80. Epub 2010 Jan 5.	J Neuroendocrinol. 2010	PubMed	citation	PMID:20059648	pubmed	20059648	create date:2010/01/12 | first author:Zhang W
The nature of the compensatory response to low thyroid hormone in the developing brain.	/pubmed/20041985	Sharlin DS, Gilbert ME, Taylor MA, Ferguson DC, Zoeller RT.	J Neuroendocrinol. 2010 Mar;22(3):153-65. Epub 2009 Dec 23.	J Neuroendocrinol. 2010	PubMed	citation	PMID:20041985	pubmed	20041985	create date:2010/01/01 | first author:Sharlin DS
The effect of betamethasone treatment on neuroactive steroid synthesis in a foetal Guinea pig model of growth restriction.	/pubmed/20041984	McKendry AA, Palliser HK, Yates DM, Walker DW, Hirst JJ.	J Neuroendocrinol. 2010 Mar;22(3):166-74. Epub 2009 Dec 23.	J Neuroendocrinol. 2010	PubMed	citation	PMID:20041984	pubmed	20041984	create date:2010/01/01 | first author:McKendry AA
Gonadotrophin-releasing hormone (GnRH) exerts stimulatory effects on GnRH neurons in intact adult male and female mice.	/pubmed/20041983	Han SK, Lee K, Bhattarai JP, Herbison AE.	J Neuroendocrinol. 2010 Mar;22(3):188-95. Epub 2009 Dec 23.	J Neuroendocrinol. 2010	PubMed	citation	PMID:20041983	pubmed	20041983	create date:2010/01/01 | first author:Han SK
The effects of neurokinin B upon gonadotrophin release in male rodents.	/pubmed/20041982	Corander MP, Challis BG, Thompson EL, Jovanovic Z, Loraine Tung YC, Rimmington D, Huhtaniemi IT, Murphy KG, Topaloglu AK, Yeo GS, O'Rahilly S, Dhillo WS, Semple RK, Coll AP.	J Neuroendocrinol. 2010 Mar;22(3):181-7. Epub 2009 Dec 23.	J Neuroendocrinol. 2010	PubMed	citation	PMID:20041982	pubmed	20041982	create date:2010/01/01 | first author:Corander MP
Somatostatin actions on rat supraoptic nucleus oxytocin and vasopressin neurones.	/pubmed/20041981	Meddle SL, Bull PM, Leng G, Russell JA, Ludwig M.	J Neuroendocrinol. 2010 May;22(5):438-45. Epub 2010 Feb 23.	J Neuroendocrinol. 2010	PubMed	citation	PMID:20041981	pubmed	20041981	create date:2010/01/01 | first author:Meddle SL
Developmental iodine deficiency and hypothyroidism impair neural development, up-regulate caveolin-1 and down-regulate synaptophysin in rat hippocampus.	/pubmed/20025630	Gong J, Dong J, Wang Y, Xu H, Wei W, Zhong J, Liu W, Xi Q, Chen J.	J Neuroendocrinol. 2010 Feb;22(2):129-39. Epub 2009 Dec 15.	J Neuroendocrinol. 2010	PubMed	citation	PMID:20025630	pubmed	20025630	create date:2009/12/23 | first author:Gong J
Effect of urotensin II on PC12 rat pheochromocytoma cells.	/pubmed/20025629	Aita Y, Kasahara T, Isobe K, Kawakami Y, Takekoshi K.	J Neuroendocrinol. 2010 Feb;22(2):83-91. Epub 2009 Dec 15.	J Neuroendocrinol. 2010	PubMed	citation	PMID:20025629	pubmed	20025629	create date:2009/12/23 | first author:Aita Y
Oestrogen receptor beta is involved in the actions of oestrogens in the brain for affective behaviour, but not trophic effects in peripheral tissues.	/pubmed/20025628	Walf AA.	J Neuroendocrinol. 2010 Feb;22(2):141-51. Epub 2009 Dec 15. Review.	J Neuroendocrinol. 2010	PubMed	citation	PMID:20025628	pubmed	20025628	create date:2009/12/23 | first author:Walf AA
Nociceptin/orphanin FQ peptide in hypothalamic neurones associated with the control of feeding behaviour.	/pubmed/20025627	Maolood N, Meister B.	J Neuroendocrinol. 2010 Feb;22(2):75-82. Epub 2009 Dec 15.	J Neuroendocrinol. 2010	PubMed	citation	PMID:20025627	pubmed	20025627	create date:2009/12/23 | first author:Maolood N
A comparison of two repeated restraint stress paradigms on hypothalamic-pituitary-adrenal axis habituation, gonadal status and central neuropeptide expression in adult male rats.	/pubmed/20002965	Gray M, Bingham B, Viau V.	J Neuroendocrinol. 2010 Feb;22(2):92-101. Epub 2009 Dec 4.	J Neuroendocrinol. 2010	PubMed	citation	PMID:20002965	pubmed	20002965	create date:2009/12/17 | first author:Gray M
The response of glucose-excited neurones in the ventromedial hypothalamus to decreased glucose is enhanced in a murine model of type 2 diabetes mellitus.	/pubmed/20002964	Cotero VE, Zhang BB, Routh VH.	J Neuroendocrinol. 2010 Feb;22(2):65-74. Epub 2009 Dec 4.	J Neuroendocrinol. 2010	PubMed	citation	PMID:20002964	pubmed	20002964	create date:2009/12/17 | first author:Cotero VE
Effects of photoperiod on kisspeptin neuronal populations of the ewe diencephalon in connection with reproductive function.	/pubmed/20002963	Chalivoix S, Bagnolini A, Caraty A, Cognié J, Malpaux B, Dufourny L.	J Neuroendocrinol. 2010 Feb;22(2):110-8. Epub 2009 Dec 4.	J Neuroendocrinol. 2010	PubMed	citation	PMID:20002963	pubmed	20002963	create date:2009/12/17 | first author:Chalivoix S
Corticotrophin-releasing factor alters the timing of puberty in the female rat.	/pubmed/20002962	Kinsey-Jones JS, Li XF, Knox AM, Lin YS, Milligan SR, Lightman SL, O'Byrne KT.	J Neuroendocrinol. 2010 Feb;22(2):102-9. Epub 2009 Dec 4.	J Neuroendocrinol. 2010	PubMed	citation	PMID:20002962	pubmed	20002962	create date:2009/12/17 | first author:Kinsey-Jones JS
Photoperiodic modulation of clock gene expression in the avian premammillary nucleus.	/pubmed/20002961	Leclerc B, Kang SW, Mauro LJ, Kosonsiriluk S, Chaiseha Y, El Halawani ME.	J Neuroendocrinol. 2010 Feb;22(2):119-28. Epub 2009 Dec 4.	J Neuroendocrinol. 2010	PubMed	citation	PMID:20002961	pubmed	20002961	create date:2009/12/17 | first author:Leclerc B
Neurokinin 3 receptor immunoreactivity in the septal region, preoptic area and hypothalamus of the female sheep: colocalisation in neurokinin B cells of the arcuate nucleus but not in gonadotrophin-releasing hormone neurones.	/pubmed/19912479	Amstalden M, Coolen LM, Hemmerle AM, Billings HJ, Connors JM, Goodman RL, Lehman MN.	J Neuroendocrinol. 2010 Jan;22(1):1-12. Epub 2009 Nov 14.	J Neuroendocrinol. 2010	PubMed	citation	PMID:19912479	pubmed	19912479	create date:2009/11/17 | first author:Amstalden M
Theoretical consequences of fluctuating versus constant liganding of oestrogen receptor-alpha in neurones.	/pubmed/19912478	Pfaff DW, Ribeiro AC.	J Neuroendocrinol. 2010 Jun;22(6):486-91. Epub 2009 Nov 14. Review.	J Neuroendocrinol. 2010	PubMed	citation	PMID:19912478	pubmed	19912478	create date:2009/11/17 | first author:Pfaff DW
Central and peripheral effects of thyroid hormone signalling in the control of energy metabolism.	/pubmed/19912477	Alkemade A.	J Neuroendocrinol. 2010 Jan;22(1):56-63. Epub 2009 Nov 14. Review.	J Neuroendocrinol. 2010	PubMed	citation	PMID:19912477	pubmed	19912477	create date:2009/11/17 | first author:Alkemade A
Title	URL	Description	Details	ShortDetails	Resource	Type	Identifiers	Db	EntrezUID	Properties
The medial amygdala modulates body weight but not neuroendocrine responses to chronic stress.	/pubmed/19912476	Solomon MB, Jones K, Packard BA, Herman JP.	J Neuroendocrinol. 2010 Jan;22(1):13-23. Epub 2009 Nov 14.	J Neuroendocrinol. 2010	PubMed	citation	PMID:19912476	pubmed	19912476	create date:2009/11/17 | first author:Solomon MB
The role of oestradiol in sexually dimorphic hypothalamic-pituitary-adrena axis responses to intracerebroventricular ethanol administration in the rat.	/pubmed/19912475	Larkin JW, Binks SL, Li Y, Selvage D.	J Neuroendocrinol. 2010 Jan;22(1):24-32. Epub 2009 Nov 14.	J Neuroendocrinol. 2010	PubMed	citation	PMID:19912475	pubmed	19912475	create date:2009/11/17 | first author:Larkin JW
Participation of the prolactin-releasing peptide-containing neurones in caudal medulla in conveying haemorrhagic stress-induced signals to the paraventricular nucleus of the hypothalamus.	/pubmed/19912474	Uchida K, Kobayashi D, Das G, Onaka T, Inoue K, Itoi K.	J Neuroendocrinol. 2010 Jan;22(1):33-42. Epub 2009 Nov 14.	J Neuroendocrinol. 2010	PubMed	citation	PMID:19912474	pubmed	19912474	create date:2009/11/17 | first author:Uchida K
Photoperiodic control of TSH-beta expression in the mammalian pars tuberalis has different impacts on the induction and suppression of the hypothalamo-hypopysial gonadal axis.	/pubmed/19912473	Yasuo S, Yoshimura T, Ebihara S, Korf HW.	J Neuroendocrinol. 2010 Jan;22(1):43-50. Epub 2009 Nov 14.	J Neuroendocrinol. 2010	PubMed	citation	PMID:19912473	pubmed	19912473	create date:2009/11/17 | first author:Yasuo S
Effect of photoperiod on the thyroid-stimulating hormone neuroendocrine system in the European hamster (Cricetus cricetus).	/pubmed/19912472	Hanon EA, Routledge K, Dardente H, Masson-Pévet M, Morgan PJ, Hazlerigg DG.	J Neuroendocrinol. 2010 Jan;22(1):51-5. Epub 2009 Nov 14.	J Neuroendocrinol. 2010	PubMed	citation	PMID:19912472	pubmed	19912472	create date:2009/11/17 | first author:Hanon EA
Daily rhythms of spike coding in the rat supraoptic nucleus.	/pubmed/19863704	Bhumbra GS, Lombardelli S, Gonzalez JA, Parsy KS, Dyball RE.	J Neuroendocrinol. 2009 Nov;21(11):935-45.	J Neuroendocrinol. 2009	PubMed	citation	PMID:19863704	pubmed	19863704	create date:2009/10/30 | first author:Bhumbra GS
Possible involvement of microglia containing cyclooxygenase-1 in the accumulation of gonadotrophin-releasing hormone in the preoptic area in female rats.	/pubmed/19845835	Adachi S, Fujioka H, Kakehashi C, Matsuwaki T, Nishihara M, Akema T.	J Neuroendocrinol. 2009 Dec;21(12):1029-37. Epub 2009 Oct 20.	J Neuroendocrinol. 2009	PubMed	citation	PMID:19845835	pubmed	19845835	create date:2009/10/23 | first author:Adachi S
Sex differences in the expression of sex steroid receptor mRNA in the quail brain.	/pubmed/19845834	Voigt C, Ball GF, Balthazart J.	J Neuroendocrinol. 2009 Dec;21(12):1045-62. Epub 2009 Oct 20.	J Neuroendocrinol. 2009	PubMed	citation	PMID:19845834	pubmed	19845834	create date:2009/10/23 | first author:Voigt C
Leptin: back and forward.	/pubmed/19840239	Mercer J.	J Neuroendocrinol. 2009 Dec;21(12):1063-4. Epub 2009 Oct 14.	J Neuroendocrinol. 2009	PubMed	citation	PMID:19840239	pubmed	19840239	create date:2009/10/21 | first author:Mercer J
Photic and nonphotic seasonal cues differentially engage hypothalamic kisspeptin and RFamide-related peptide mRNA expression in Siberian hamsters.	/pubmed/19840238	Paul MJ, Pyter LM, Freeman DA, Galang J, Prendergast BJ.	J Neuroendocrinol. 2009 Dec;21(12):1007-14. Epub 2009 Oct 14.	J Neuroendocrinol. 2009	PubMed	citation	PMID:19840238	pubmed	19840238	create date:2009/10/21 | first author:Paul MJ
Genistein induces phosphorylation of cAMP response element-binding protein in neonatal hypothalamus in vivo.	/pubmed/19840237	Sárvári M, Szego EM, Barabás K, Jávor A, Tóth S, Kovács Z, Abrahám IM.	J Neuroendocrinol. 2009 Dec;21(12):1024-8. Epub 2009 Oct 14.	J Neuroendocrinol. 2009	PubMed	citation	PMID:19840237	pubmed	19840237	create date:2009/10/21 | first author:Sárvári M
Kisspeptin/Gpr54-independent gonadotrophin-releasing hormone activity in Kiss1 and Gpr54 mutant mice.	/pubmed/19840236	Chan YM, Broder-Fingert S, Wong KM, Seminara SB.	J Neuroendocrinol. 2009 Dec;21(12):1015-23. Epub 2009 Oct 14.	J Neuroendocrinol. 2009	PubMed	citation	PMID:19840236	pubmed	19840236	create date:2009/10/21 | first author:Chan YM
Oestradiol and insulin-like growth factor-1 reduce cell loss after global ischaemia in middle-aged female rats.	/pubmed/19840235	Traub ML, De Butte-Smith M, Zukin RS, Etgen AM.	J Neuroendocrinol. 2009 Dec;21(12):1038-44. Epub 2009 Oct 14.	J Neuroendocrinol. 2009	PubMed	citation	PMID:19840235	pubmed	19840235	create date:2009/10/21 | first author:Traub ML
Glucokinase and glucokinase regulatory proteins are functionally coexpressed before birth in the rat brain.	/pubmed/19807849	Roncero I, Sanz C, Alvarez E, Vázquez P, Barrio PA, Blázquez E.	J Neuroendocrinol. 2009 Dec;21(12):973-81. Epub 2009 Oct 6.	J Neuroendocrinol. 2009	PubMed	citation	PMID:19807849	pubmed	19807849	create date:2009/10/08 | first author:Roncero I
Gene expression profiles of intracellular and membrane progesterone receptor isoforms in the mediobasal hypothalamus during pro-oestrus.	/pubmed/19807848	Liu B, Arbogast LA.	J Neuroendocrinol. 2009 Dec;21(12):993-1000. Epub 2009 Oct 6.	J Neuroendocrinol. 2009	PubMed	citation	PMID:19807848	pubmed	19807848	create date:2009/10/08 | first author:Liu B
Palatable high-energy diet decreases the expression of cannabinoid type 1 receptor messenger RNA in specific brain regions in the rat.	/pubmed/19807847	Timofeeva E, Baraboi ED, Poulin AM, Richard D.	J Neuroendocrinol. 2009 Dec;21(12):982-92. Epub 2009 Oct 6.	J Neuroendocrinol. 2009	PubMed	citation	PMID:19807847	pubmed	19807847	create date:2009/10/08 | first author:Timofeeva E
An interaction of oxytocin receptors with metabotropic glutamate receptors in hypothalamic astrocytes.	/pubmed/19807846	Kuo J, Hariri OR, Micevych P.	J Neuroendocrinol. 2009 Dec;21(12):1001-6. Epub 2009 Oct 6.	J Neuroendocrinol. 2009	PubMed	citation	PMID:19807846	pubmed	19807846	create date:2009/10/08 | first author:Kuo J
Dopamine agonist signalling in the hypothalamus of female rats is independent of calcium-dependent kinases.	/pubmed/19732294	Balasubramanian B, Mani SK.	J Neuroendocrinol. 2009 Nov;21(11):954-60. Epub 2009 Sep 1.	J Neuroendocrinol. 2009	PubMed	citation	PMID:19732294	pubmed	19732294	create date:2009/09/08 | first author:Balasubramanian B
Signalling pathway alterations in pituitary adenomas: involvement of Gsalpha, cAMP and mitogen-activated protein kinases.	/pubmed/19732293	Pertuit M, Barlier A, Enjalbert A, Gérard C.	J Neuroendocrinol. 2009 Nov;21(11):869-77. Epub 2009 Sep 1. Review.	J Neuroendocrinol. 2009	PubMed	citation	PMID:19732293	pubmed	19732293	create date:2009/09/08 | first author:Pertuit M
Ghrelin potentiates miniature excitatory postsynaptic currents in supraoptic magnocellular neurones.	/pubmed/19732292	Yokoyama T, Saito T, Ohbuchi T, Suzuki H, Otsubo H, Okamoto T, Fujihara H, Nagatomo T, Ueta Y.	J Neuroendocrinol. 2009 Nov;21(11):910-20. Epub 2009 Sep 1.	J Neuroendocrinol. 2009	PubMed	citation	PMID:19732292	pubmed	19732292	create date:2009/09/08 | first author:Yokoyama T
Endogenous nociceptin / orphanin FQ system involvement in hypothalamic-pituitary-adrenal axis responses: relevance to models of inflammation.	/pubmed/19732291	Leggett JD, Dawe KL, Jessop DS, Fulford AJ.	J Neuroendocrinol. 2009 Nov;21(11):888-97. Epub 2009 Sep 1.	J Neuroendocrinol. 2009	PubMed	citation	PMID:19732291	pubmed	19732291	create date:2009/09/08 | first author:Leggett JD
An association between stress-induced disruption of the hypothalamic-pituitary-adrenal axis and disordered glucose metabolism in an animal model of post-traumatic stress disorder.	/pubmed/19732290	Cohen H, Kozlovsky N, Savion N, Matar MA, Loewenthal U, Loewenthal N, Zohar J, Kaplan Z.	J Neuroendocrinol. 2009 Nov;21(11):898-909. Epub 2009 Sep 1.	J Neuroendocrinol. 2009	PubMed	citation	PMID:19732290	pubmed	19732290	create date:2009/09/08 | first author:Cohen H
Expression of circadian neuropeptides in the hypothalamus of adult mice is affected by postnatal light experience.	/pubmed/19732289	Smith L, Canal MM.	J Neuroendocrinol. 2009 Nov;21(11):946-53. Epub 2009 Sep 1.	J Neuroendocrinol. 2009	PubMed	citation	PMID:19732289	pubmed	19732289	create date:2009/09/08 | first author:Smith L
Central endogenous vasopressin induced by central salt-loading participates in body fluid homeostasis through modulatory effects on neurones of the paraventricular nucleus in conscious rats.	/pubmed/19732288	Kato K, Kannan H, Ohta H, Kemuriyama T, Maruyama S, Tandai-Hiruma M, Sato Y, Nakazato M, Nishimori T, Ishida Y, Onaka T, Nishida Y.	J Neuroendocrinol. 2009 Nov;21(11):921-34. Epub 2009 Sep 1.	J Neuroendocrinol. 2009	PubMed	citation	PMID:19732288	pubmed	19732288	create date:2009/09/08 | first author:Kato K
Physiological models of leptin resistance.	/pubmed/19732287	Tups A.	J Neuroendocrinol. 2009 Nov;21(11):961-71. Epub 2009 Sep 1. Review.	J Neuroendocrinol. 2009	PubMed	citation	PMID:19732287	pubmed	19732287	create date:2009/09/08 | first author:Tups A
On the central mechanism underlying ghrelin's chronic pro-obesity effects in rats: new insights from studies exploiting a potent ghrelin receptor antagonist.	/pubmed/19703102	Salomé N, Hansson C, Taube M, Gustafsson-Ericson L, Egecioglu E, Karlsson-Lindahl L, Fehrentz JA, Martinez J, Perrissoud D, Dickson SL.	J Neuroendocrinol. 2009 Sep;21(9):777-85.	J Neuroendocrinol. 2009	PubMed	citation	PMID:19703102	pubmed	19703102	create date:2009/08/26 | first author:Salomé N
Studies of the localisation of kisspeptin within the pituitary of the rhesus monkey (Macaca mulatta) and the effect of kisspeptin on the release of non-gonadotropic pituitary hormones.	/pubmed/19686451	Ramaswamy S, Gibbs RB, Plant TM.	J Neuroendocrinol. 2009 Oct;21(10):795-804. Epub 2009 Jul 21.	J Neuroendocrinol. 2009	PubMed	citation	PMID:19686451	pubmed	19686451	create date:2009/08/19 | first author:Ramaswamy S
Nurturing nature: social experiences and the brain.	/pubmed/19686450	Champagne FA.	J Neuroendocrinol. 2009 Oct;21(10):867-8. Epub 2009 Jul 21.	J Neuroendocrinol. 2009	PubMed	citation	PMID:19686450	pubmed	19686450	create date:2009/08/19 | first author:Champagne FA
Glucocorticoid dependency of surgical stress-induced FosB/DeltaFosB expression in the paraventricular and supraoptic nuclei of the rat hypothalamus.	/pubmed/19686449	Das G, Uchida K, Kageyama K, Iwasaki Y, Suda T, Itoi K.	J Neuroendocrinol. 2009 Oct;21(10):822-31. Epub 2009 Jul 21.	J Neuroendocrinol. 2009	PubMed	citation	PMID:19686449	pubmed	19686449	create date:2009/08/19 | first author:Das G
Combined 17beta-oestradiol and progesterone treatment prevents neuronal cell injury in cortical but not midbrain neurones or neuroblastoma cells.	/pubmed/19686448	Lorenz L, Dang J, Misiak M, Tameh Abolfazl A, Beyer C, Kipp M.	J Neuroendocrinol. 2009 Oct;21(10):841-9. Epub 2009 Jul 21.	J Neuroendocrinol. 2009	PubMed	citation	PMID:19686448	pubmed	19686448	create date:2009/08/19 | first author:Lorenz L
Neuropeptide W has cell phenotype-specific effects on the excitability of different subpopulations of paraventricular nucleus neurones.	/pubmed/19686447	Price CJ, Samson WK, Ferguson AV.	J Neuroendocrinol. 2009 Oct;21(10):850-7. Epub 2009 Jul 21.	J Neuroendocrinol. 2009	PubMed	citation	PMID:19686447	pubmed	19686447	create date:2009/08/19 | first author:Price CJ
The expression of voltage-gated ca2+ channels in pituicytes and the up-regulation of L-type ca2+ channels during water deprivation.	/pubmed/19686441	Wang D, Yan B, Rajapaksha WR, Fisher TE.	J Neuroendocrinol. 2009 Oct;21(10):858-66. Epub 2009 Aug 4.	J Neuroendocrinol. 2009	PubMed	citation	PMID:19686441	pubmed	19686441	create date:2009/08/19 | first author:Wang D
Noradrenaline involvement in the negative-feedback effects of ovarian steroids on luteinising hormone secretion.	/pubmed/19686440	Helena CV, Szawka RE, Anselmo-Franci JA.	J Neuroendocrinol. 2009 Oct;21(10):805-12. Epub 2009 Aug 4.	J Neuroendocrinol. 2009	PubMed	citation	PMID:19686440	pubmed	19686440	create date:2009/08/19 | first author:Helena CV
Chronic stress alters glucocorticoid receptor and mineralocorticoid receptor mRNA expression in the European starling (Sturnus vulgaris) brain.	/pubmed/19686439	Dickens M, Romero LM, Cyr NE, Dunn IC, Meddle SL.	J Neuroendocrinol. 2009 Oct;21(10):832-40. Epub 2009 Aug 4.	J Neuroendocrinol. 2009	PubMed	citation	PMID:19686439	pubmed	19686439	create date:2009/08/19 | first author:Dickens M
Gonadotrophin-releasing hormone pulse generator activity in the hypothalamus of the goat.	/pubmed/19678868	Ohkura S, Takase K, Matsuyama S, Mogi K, Ichimaru T, Wakabayashi Y, Uenoyama Y, Mori Y, Steiner RA, Tsukamura H, Maeda KI, Okamura H.	J Neuroendocrinol. 2009 Oct;21(10):813-21. Epub 2009 Aug 12.	J Neuroendocrinol. 2009	PubMed	citation	PMID:19678868	pubmed	19678868	create date:2009/08/15 | first author:Ohkura S
Huntington's disease does not appear to increase the risk of diabetes mellitus.	/pubmed/19602103	Boesgaard TW, Nielsen TT, Josefsen K, Hansen T, Jørgensen T, Pedersen O, Nørremølle A, Nielsen JE, Hasholt L.	J Neuroendocrinol. 2009 Sep;21(9):770-6. Epub 2009 Jul 7.	J Neuroendocrinol. 2009	PubMed	citation	PMID:19602103	pubmed	19602103	create date:2009/07/16 | first author:Boesgaard TW
Hypothalamic-pituitary-adrenal axis abnormalities in response to deletion of 11beta-HSD1 is strain-dependent.	/pubmed/19602102	Carter RN, Paterson JM, Tworowska U, Stenvers DJ, Mullins JJ, Seckl JR, Holmes MC.	J Neuroendocrinol. 2009 Nov;21(11):879-87. Epub 2009 Jul 7.	J Neuroendocrinol. 2009	PubMed	citation	PMID:19602102	pubmed	19602102	create date:2009/07/16 | first author:Carter RN
A glucocorticoid sensitive biphasic rhythm of testosterone secretion.	/pubmed/19602101	Waite E, Kershaw Y, Spiga F, Lightman SL.	J Neuroendocrinol. 2009 Sep;21(9):737-41. Epub 2009 Jul 7.	J Neuroendocrinol. 2009	PubMed	citation	PMID:19602101	pubmed	19602101	create date:2009/07/16 | first author:Waite E
Daytime gating in the Syrian hamster pineal gland.	/pubmed/19549096	Salingre A, Klosen P, Pévet P, Simonneaux V.	J Neuroendocrinol. 2009 Sep;21(9):760-9. Epub 2009 Jun 22.	J Neuroendocrinol. 2009	PubMed	citation	PMID:19549096	pubmed	19549096	create date:2009/06/25 | first author:Salingre A
GPR30 differentially regulates short latency responses of luteinising hormone and prolactin secretion to oestradiol.	/pubmed/19523168	Lebesgue D, Reyna-Neyra A, Huang X, Etgen AM.	J Neuroendocrinol. 2009 Sep;21(9):743-52. Epub 2009 Jun 12.	J Neuroendocrinol. 2009	PubMed	citation	PMID:19523168	pubmed	19523168	create date:2009/06/16 | first author:Lebesgue D
Central adiponectin functions to inhibit arginine vasopressin release in conscious rats.	/pubmed/19523167	Iwama S, Sugimura Y, Murase T, Hiroi M, Goto M, Hayashi M, Arima H, Oiso Y.	J Neuroendocrinol. 2009 Sep;21(9):753-9. Epub 2009 Jun 12.	J Neuroendocrinol. 2009	PubMed	citation	PMID:19523167	pubmed	19523167	create date:2009/06/16 | first author:Iwama S
On the central mechanism underlying ghrelin's chronic pro-obesity effects in rats: new insights from studies exploiting a potent ghrelin receptor (GHS-R1A) antagonist.	/pubmed/19523166	Salomé N, Hansson C, Taube M, Gustafsson-Ericson L, Egecioglu E, Karlsson-Lindahl L, Fehrentz JA, Martinez J, Perrissoud D, Dickson SL.	J Neuroendocrinol. 2009 Jun 12. [Epub ahead of print]	J Neuroendocrinol. 2009	PubMed	citation	PMID:19523166	pubmed	19523166	create date:2009/06/16 | first author:Salomé N
Ghrelin and dopamine: new insights on the peripheral regulation of appetite.	/pubmed/19523165	Abizaid A.	J Neuroendocrinol. 2009 Sep;21(9):787-93. Epub 2009 Jun 12. Review.	J Neuroendocrinol. 2009	PubMed	citation	PMID:19523165	pubmed	19523165	create date:2009/06/16 | first author:Abizaid A
Distribution of kisspeptin neurones in the adult female mouse brain.	/pubmed/19515163	Clarkson J, d'Anglemont de Tassigny X, Colledge WH, Caraty A, Herbison AE.	J Neuroendocrinol. 2009 Aug;21(8):673-82. Epub 2009 Jun 8.	J Neuroendocrinol. 2009	PubMed	citation	PMID:19515163	pubmed	19515163	create date:2009/06/12 | first author:Clarkson J
Prolactin-releasing peptide regulates the cardiovascular system via corticotrophin-releasing hormone.	/pubmed/19500229	Yamada T, Mochiduki A, Sugimoto Y, Suzuki Y, Itoi K, Inoue K.	J Neuroendocrinol. 2009 Jun;21(6):586-93.	J Neuroendocrinol. 2009	PubMed	citation	PMID:19500229	pubmed	19500229	create date:2009/06/09 | first author:Yamada T
Adaptation of feeding and counter-regulatory hormone responses to intermediate insulin-induced hypoglycaemia in the ovariectomised female rat: effects of oestradiol.	/pubmed/19500228	Briski KP, Nedungadi TP.	J Neuroendocrinol. 2009 Jun;21(6):578-85.	J Neuroendocrinol. 2009	PubMed	citation	PMID:19500228	pubmed	19500228	create date:2009/06/09 | first author:Briski KP
Chronic exposure to low levels of oestradiol-17beta affects oestrous cyclicity, hypothalamic norepinephrine and serum luteinising hormone in young intact rats.	/pubmed/19500227	Kasturi BS, MohanKumar SM, Sirivelu MP, MohanKumar PS.	J Neuroendocrinol. 2009 Jun;21(6):568-77.	J Neuroendocrinol. 2009	PubMed	citation	PMID:19500227	pubmed	19500227	create date:2009/06/09 | first author:Kasturi BS
Prolactin induces tuberoinfundibular dopaminergic neurone differentiation in Snell dwarf mice if administered beginning at 3 days of age.	/pubmed/19500226	Khodr CE, Hurley DL, Phelps CJ.	J Neuroendocrinol. 2009 Jun;21(6):558-67.	J Neuroendocrinol. 2009	PubMed	citation	PMID:19500226	pubmed	19500226	create date:2009/06/09 | first author:Khodr CE
Differential expression of oestrogen receptor alpha following reproductive experience in young and middle-aged female rats.	/pubmed/19500225	Byrnes EM, Babb JA, Bridges RS.	J Neuroendocrinol. 2009 Jun;21(6):550-7.	J Neuroendocrinol. 2009	PubMed	citation	PMID:19500225	pubmed	19500225	create date:2009/06/09 | first author:Byrnes EM
Puberty onset in female rats: relationship with fat intake, ovarian steroids and the peptides, galanin and enkephalin, in the paraventricular and medial preoptic nuclei.	/pubmed/19500224	Leibowitz SF, Akabayashi A, Alexander J, Karatayev O, Chang GQ.	J Neuroendocrinol. 2009 Jun;21(6):538-49.	J Neuroendocrinol. 2009	PubMed	citation	PMID:19500224	pubmed	19500224	create date:2009/06/09 | first author:Leibowitz SF
Title	URL	Description	Details	ShortDetails	Resource	Type	Identifiers	Db	EntrezUID	Properties
Possible role of oestrogen in pubertal increase of Kiss1/kisspeptin expression in discrete hypothalamic areas of female rats.	/pubmed/19500223	Takase K, Uenoyama Y, Inoue N, Matsui H, Yamada S, Shimizu M, Homma T, Tomikawa J, Kanda S, Matsumoto H, Oka Y, Tsukamura H, Maeda KI.	J Neuroendocrinol. 2009 Jun;21(6):527-37.	J Neuroendocrinol. 2009	PubMed	citation	PMID:19500223	pubmed	19500223	create date:2009/06/09 | first author:Takase K
Brain sex differences and the organisation of juvenile social play behaviour.	/pubmed/19500222	Auger AP, Olesen KM.	J Neuroendocrinol. 2009 Jun;21(6):519-25. Review.	J Neuroendocrinol. 2009	PubMed	citation	PMID:19500222	pubmed	19500222	create date:2009/06/09 | first author:Auger AP
Neonatal lipopolysaccharide exposure delays puberty and alters hypothalamic Kiss1 and Kiss1r mRNA expression in the female rat.	/pubmed/19500221	Knox AM, Li XF, Kinsey-Jones JS, Wilkinson ES, Wu XQ, Cheng YS, Milligan SR, Lightman SL, O'Byrne KT.	J Neuroendocrinol. 2009 Aug;21(8):683-9. Epub 2009 Jun 4.	J Neuroendocrinol. 2009	PubMed	citation	PMID:19500221	pubmed	19500221	create date:2009/06/09 | first author:Knox AM
Projections of RFamide-related peptide-3 neurones in the ovine hypothalamus, with special reference to regions regulating energy balance and reproduction.	/pubmed/19500220	Qi Y, Oldfield BJ, Clarke IJ.	J Neuroendocrinol. 2009 Aug;21(8):690-7. Epub 2009 Jun 4.	J Neuroendocrinol. 2009	PubMed	citation	PMID:19500220	pubmed	19500220	create date:2009/06/09 | first author:Qi Y
Adiponectin regulate growth hormone secretion via adiponectin receptor mediated Ca(2+) signalling in rat somatotrophs in vitro.	/pubmed/19500219	Steyn FJ, Boehme F, Vargas E, Wang K, Parkington HC, Rao JR, Chen C.	J Neuroendocrinol. 2009 Aug;21(8):698-704. Epub 2009 Jun 4.	J Neuroendocrinol. 2009	PubMed	citation	PMID:19500219	pubmed	19500219	create date:2009/06/09 | first author:Steyn FJ
Peripheral lipopolysaccharide administration induces cytokine mRNA expression in the viscera and brain of fever-refractory mice lacking microsomal prostaglandin E synthase-1.	/pubmed/19500218	Nilsberth C, Hamzic N, Norell M, Blomqvist A.	J Neuroendocrinol. 2009 Aug;21(8):715-21. Epub 2009 Jun 4.	J Neuroendocrinol. 2009	PubMed	citation	PMID:19500218	pubmed	19500218	create date:2009/06/09 | first author:Nilsberth C
Leptin modulates spike coding in the rat suprachiasmatic nucleus.	/pubmed/19500217	Inyushkin AN, Bhumbra GS, Dyball RE.	J Neuroendocrinol. 2009 Aug;21(8):705-14. Epub 2009 Jun 4.	J Neuroendocrinol. 2009	PubMed	citation	PMID:19500217	pubmed	19500217	create date:2009/06/09 | first author:Inyushkin AN
Hypothalamic vasopressin and oxytocin mRNA expression in relation to depressive state in Alzheimer's disease: a difference with major depressive disorder.	/pubmed/19500216	Meynen G, Unmehopa UA, Hofman MA, Swaab DF, Hoogendijk WJ.	J Neuroendocrinol. 2009 Aug;21(8):722-9. Epub 2009 Jun 4.	J Neuroendocrinol. 2009	PubMed	citation	PMID:19500216	pubmed	19500216	create date:2009/06/09 | first author:Meynen G
Progesterone increases dopamine neurone number in differentiating mouse embryonic stem cells.	/pubmed/19500215	Díaz NF, Díaz-Martínez NE, Velasco I, Camacho-Arroyo I.	J Neuroendocrinol. 2009 Aug;21(8):730-6. Epub 2009 Jun 4.	J Neuroendocrinol. 2009	PubMed	citation	PMID:19500215	pubmed	19500215	create date:2009/06/09 | first author:Díaz NF
The anorectic effect of neuropeptide AF is associated with satiety-related hypothalamic nuclei.	/pubmed/19490369	Cline MA, Newmyer BA, Smith ML.	J Neuroendocrinol. 2009 Jul;21(7):595-601.	J Neuroendocrinol. 2009	PubMed	citation	PMID:19490369	pubmed	19490369	create date:2009/06/06 | first author:Cline MA
Differential effects of restricted versus unlimited high-fat feeding in rats on fat mass, plasma hormones and brain appetite regulators.	/pubmed/19490368	Shiraev T, Chen H, Morris MJ.	J Neuroendocrinol. 2009 Jul;21(7):602-9. Epub 2009 Apr 13.	J Neuroendocrinol. 2009	PubMed	citation	PMID:19490368	pubmed	19490368	create date:2009/06/06 | first author:Shiraev T
Divergent regulation of hypothalamic neuropeptide Y and agouti-related protein by photoperiod in F344 rats with differential food intake and growth.	/pubmed/19490367	Ross AW, Johnson CE, Bell LM, Reilly L, Duncan JS, Barrett P, Heideman PD, Morgan PJ.	J Neuroendocrinol. 2009 Jul;21(7):610-9. Epub 2009 Apr 13.	J Neuroendocrinol. 2009	PubMed	citation	PMID:19490367	pubmed	19490367	create date:2009/06/06 | first author:Ross AW
Interleukin-6 gene knockout influences energy balance regulating peptides in the hypothalamic paraventricular and supraoptic nuclei.	/pubmed/19490366	Benrick A, Schéle E, Pinnock SB, Wernstedt-Asterholm I, Dickson SL, Karlsson-Lindahl L, Jansson JO.	J Neuroendocrinol. 2009 Jul;21(7):620-8. Epub 2009 Apr 13.	J Neuroendocrinol. 2009	PubMed	citation	PMID:19490366	pubmed	19490366	create date:2009/06/06 | first author:Benrick A
Ovarian-steroid modulation of locus coeruleus activity in female rats: involvement in luteinising hormone regulation.	/pubmed/19490365	Szawka RE, Rodovalho GV, Monteiro PM, Carrer HF, Anselmo-Franci JA.	J Neuroendocrinol. 2009 Jul;21(7):629-39. Epub 2009 Apr 13.	J Neuroendocrinol. 2009	PubMed	citation	PMID:19490365	pubmed	19490365	create date:2009/06/06 | first author:Szawka RE
The anti-dopaminergic agent, haloperidol, antagonises the feminising effect of neonatal serotonin on sexually dimorphic hypothalamic nuclei and tyrosine hydroxylase immunoreactive neurones.	/pubmed/19453825	Wilson CA, Dakin CL, Rico JA, Golmohamad A, Ahmad-Jauhari Y, Davies DC.	J Neuroendocrinol. 2009 Jul;21(7):648-56. Epub 2009 May 7.	J Neuroendocrinol. 2009	PubMed	citation	PMID:19453825	pubmed	19453825	create date:2009/05/21 | first author:Wilson CA
Glial cells: indispensable partners of hypothalamic magnocellular neurones.	/pubmed/19453824	Panatier A.	J Neuroendocrinol. 2009 Jul;21(7):665-72. Epub 2009 May 7. Review.	J Neuroendocrinol. 2009	PubMed	citation	PMID:19453824	pubmed	19453824	create date:2009/05/21 | first author:Panatier A
The ability of oestradiol administration to regulate protein levels of oestrogen receptor alpha in the hippocampus and prefrontal cortex of middle-aged rats is altered following long-term ovarian hormone deprivation.	/pubmed/19453823	Bohacek J, Daniel JM.	J Neuroendocrinol. 2009 Jul;21(7):640-7. Epub 2009 Apr 29.	J Neuroendocrinol. 2009	PubMed	citation	PMID:19453823	pubmed	19453823	create date:2009/05/21 | first author:Bohacek J
Impaired nocturnal melatonin in acute phase of ischaemic stroke: cross-sectional matched case-control analysis.	/pubmed/19453822	Atanassova PA, Terzieva DD, Dimitrov BD.	J Neuroendocrinol. 2009 Jul;21(7):657-63.	J Neuroendocrinol. 2009	PubMed	citation	PMID:19453822	pubmed	19453822	create date:2009/05/21 | first author:Atanassova PA
Activational and organisational effects of gonadal steroids on sex-specific acetylcholine release in the dorsal hippocampus.	/pubmed/19356199	Mitsushima D, Takase K, Takahashi T, Kimura F.	J Neuroendocrinol. 2009 Mar;21(4):400-5. Review.	J Neuroendocrinol. 2009	PubMed	citation	PMID:19356199	pubmed	19356199	create date:2009/04/10 | first author:Mitsushima D
Age- and hormone-regulation of N-methyl-D-aspartate receptor subunit NR2b in the anteroventral periventricular nucleus of the female rat: implications for reproductive senescence.	/pubmed/19302193	Maffucci JA, Noel ML, Gillette R, Wu D, Gore AC.	J Neuroendocrinol. 2009 May;21(5):506-17.	J Neuroendocrinol. 2009	PubMed	citation	PMID:19302193	pubmed	19302193	create date:2009/03/24 | first author:Maffucci JA
17β-Oestradiol indirectly inhibits thyrotrophin-releasing hormone expression in the hypothalamic paraventricular nucleus of female rats and blunts thyroid axis response to cold exposure.	/pubmed/19302192	Uribe RM, Zacarias M, Corkidi G, Cisneros M, Charli JL, Joseph-Bravo P.	J Neuroendocrinol. 2009 May;21(5):439-48.	J Neuroendocrinol. 2009	PubMed	citation	PMID:19302192	pubmed	19302192	create date:2009/03/24 | first author:Uribe RM
Loss of hypothalamic response to leptin during pregnancy associated with development of melanocortin resistance.	/pubmed/19302191	Ladyman SR, Tups A, Augustine RA, Swahn-Azavedo A, Kokay IC, Grattan DR.	J Neuroendocrinol. 2009 May;21(5):449-56.	J Neuroendocrinol. 2009	PubMed	citation	PMID:19302191	pubmed	19302191	create date:2009/03/24 | first author:Ladyman SR
Thyroid hormone receptor β mediates acute illness-induced alterations in central thyroid hormone metabolism.	/pubmed/19302190	Boelen A, Kwakkel J, Chassande O, Fliers E.	J Neuroendocrinol. 2009 May;21(5):465-72.	J Neuroendocrinol. 2009	PubMed	citation	PMID:19302190	pubmed	19302190	create date:2009/03/24 | first author:Boelen A
The trophic effects of oestrogen on male rat anterior pituitary lactotrophs.	/pubmed/19302189	Nolan LA, Levy A.	J Neuroendocrinol. 2009 May;21(5):457-64.	J Neuroendocrinol. 2009	PubMed	citation	PMID:19302189	pubmed	19302189	create date:2009/03/24 | first author:Nolan LA
A single episode of restraint stress regulates central corticotrophin- releasing hormone receptor expression and binding in specific areas of the mouse brain.	/pubmed/19302188	Greetfeld M, Schmidt MV, Ganea K, Sterlemann V, Liebl C, Müller MB.	J Neuroendocrinol. 2009 May;21(5):473-80.	J Neuroendocrinol. 2009	PubMed	citation	PMID:19302188	pubmed	19302188	create date:2009/03/24 | first author:Greetfeld M
Primary culture of the isolated terminal nerve-gonadotrophin-releasing hormone neurones derived from adult teleost (dwarf gourami, Colisa lalia) brain for the study of peptide release mechanisms.	/pubmed/19302187	Abe H, Oka Y.	J Neuroendocrinol. 2009 May;21(5):489-505.	J Neuroendocrinol. 2009	PubMed	citation	PMID:19302187	pubmed	19302187	create date:2009/03/24 | first author:Abe H
Signalling pathway mediated by CXCR7, an alternative chemokine receptor for stromal-cell derived factor-1α, in AtT20 mouse adrenocorticotrophic hormone-secreting pituitary adenoma cells.	/pubmed/19302186	Yoshida D, Nomura R, Teramoto A.	J Neuroendocrinol. 2009 May;21(5):481-8.	J Neuroendocrinol. 2009	PubMed	citation	PMID:19302186	pubmed	19302186	create date:2009/03/24 | first author:Yoshida D
Sex differences and the roles of sex steroids in apoptosis of sexually dimorphic nuclei of the preoptic area in postnatal rats.	/pubmed/19226350	Tsukahara S.	J Neuroendocrinol. 2009 Mar;21(4):370-6. Review.	J Neuroendocrinol. 2009	PubMed	citation	PMID:19226350	pubmed	19226350	create date:2009/02/20 | first author:Tsukahara S
Gonadal steroid action and brain sex differentiation in the rat.	/pubmed/19226349	Sakuma Y.	J Neuroendocrinol. 2009 Mar;21(4):410-4. Review.	J Neuroendocrinol. 2009	PubMed	citation	PMID:19226349	pubmed	19226349	create date:2009/02/20 | first author:Sakuma Y
Functional analysis of neurosteroidal oestrogen using gene-disrupted and transgenic mice.	/pubmed/19226348	Harada N, Wakatsuki T, Aste N, Yoshimura N, Honda SI.	J Neuroendocrinol. 2009 Mar;21(4):365-9. Review.	J Neuroendocrinol. 2009	PubMed	citation	PMID:19226348	pubmed	19226348	create date:2009/02/20 | first author:Harada N
Sagittalis nucleus: a novel hypothalamic nucleus.	/pubmed/19226347	Mori H, Matsuda KI, Pfaff DW, Kawata M.	J Neuroendocrinol. 2009 Mar;21(4):406-9. Review.	J Neuroendocrinol. 2009	PubMed	citation	PMID:19226347	pubmed	19226347	create date:2009/02/20 | first author:Mori H
Three types of gonadotrophin-releasing hormone neurones and steroid-sensitive sexually dimorphic kisspeptin neurones in teleosts.	/pubmed/19210296	Oka Y.	J Neuroendocrinol. 2009 Mar;21(4):334-8. Review.	J Neuroendocrinol. 2009	PubMed	citation	PMID:19210296	pubmed	19210296	create date:2009/02/13 | first author:Oka Y
Gonadotrophin-inhibitory hormone: a multifunctional neuropeptide.	/pubmed/19210295	Bentley GE, Ubuka T, McGuire NL, Calisi R, Perfito N, Kriegsfeld LJ, Wingfield JC, Tsutsui K.	J Neuroendocrinol. 2009 Mar;21(4):276-81. Review.	J Neuroendocrinol. 2009	PubMed	citation	PMID:19210295	pubmed	19210295	create date:2009/02/13 | first author:Bentley GE
Octopus gonadotrophin-releasing hormone: a multifunctional peptide in the endocrine and nervous systems of the cephalopod.	/pubmed/19210294	Minakata H, Shigeno S, Kano N, Haraguchi S, Osugi T, Tsutsui K.	J Neuroendocrinol. 2009 Mar;21(4):322-6. Review.	J Neuroendocrinol. 2009	PubMed	citation	PMID:19210294	pubmed	19210294	create date:2009/02/13 | first author:Minakata H
Kisspeptin/metastin: a key molecule controlling two modes of gonadotrophin-releasing hormone/luteinising hormone release in female rats.	/pubmed/19210293	Uenoyama Y, Tsukamura H, Maeda KI.	J Neuroendocrinol. 2009 Mar;21(4):299-304. Review.	J Neuroendocrinol. 2009	PubMed	citation	PMID:19210293	pubmed	19210293	create date:2009/02/13 | first author:Uenoyama Y
A biological role for the gonadotrophin-releasing hormone (GnRH) metabolite, GnRH-(1-5).	/pubmed/19210292	Wu TJ, Pagano E, Mani SK.	J Neuroendocrinol. 2009 Mar;21(4):293-8. Review.	J Neuroendocrinol. 2009	PubMed	citation	PMID:19210292	pubmed	19210292	create date:2009/02/13 | first author:Wu TJ
Response of arginine vasopressin-enhanced green fluorescent protein fusion gene in the hypothalamus of adjuvant-induced arthritic rats.	/pubmed/19207829	Suzuki H, Onaka T, Kasai M, Kawasaki M, Ohnishi H, Otsubo H, Saito T, Hashimoto H, Yokoyama T, Fujihara H, Dayanithi G, Murphy D, Nakamura T, Ueta Y.	J Neuroendocrinol. 2009 Mar;21(3):183-90.	J Neuroendocrinol. 2009	PubMed	citation	PMID:19207829	pubmed	19207829	create date:2009/02/12 | first author:Suzuki H
Extremely different behaviours in high and low body weight lines of chicken are associated with differential expression of genes involved in neuronal plasticity.	/pubmed/19207828	Ka S, Lindberg J, Strömstedt L, Fitzsimmons C, Lindqvist N, Lundeberg J, Siegel PB, Andersson L, Hallböök F.	J Neuroendocrinol. 2009 Mar;21(3):208-16. Epub 2009 Jan 15.	J Neuroendocrinol. 2009	PubMed	citation	PMID:19207828	pubmed	19207828	create date:2009/02/12 | first author:Ka S
Elevated aromatase activity in forebrain synaptic terminals during song.	/pubmed/19207827	Remage-Healey L, Oyama RK, Schlinger BA.	J Neuroendocrinol. 2009 Mar;21(3):191-9. Epub 2009 Jan 15.	J Neuroendocrinol. 2009	PubMed	citation	PMID:19207827	pubmed	19207827	create date:2009/02/12 | first author:Remage-Healey L
Interferon-alpha signalling in bovine adrenal chromaffin cells: involvement of signal-transducer and activator of transcription 1 and 2, extracellular signal-regulated protein kinases 1/2 and serine 31 phosphorylation of tyrosine hydroxylase.	/pubmed/19207826	Douglas SA, Bunn SJ.	J Neuroendocrinol. 2009 Mar;21(3):200-7.	J Neuroendocrinol. 2009	PubMed	citation	PMID:19207826	pubmed	19207826	create date:2009/02/12 | first author:Douglas SA
Rapid regulation of brain oestrogen synthesis: the behavioural roles of oestrogens and their fates.	/pubmed/19207825	Cornil CA.	J Neuroendocrinol. 2009 Mar;21(3):217-26. Epub 2009 Jan 15. Review.	J Neuroendocrinol. 2009	PubMed	citation	PMID:19207825	pubmed	19207825	create date:2009/02/12 | first author:Cornil CA
Social stress alters expression of large conductance calcium-activated potassium channel subunits in mouse adrenal medulla and pituitary glands.	/pubmed/19207824	Chatterjee O, Taylor LA, Ahmed S, Nagaraj S, Hall JJ, Finckbeiner SM, Chan PS, Suda N, King JT, Zeeman ML, McCobb DP.	J Neuroendocrinol. 2009 Mar;21(3):167-76.	J Neuroendocrinol. 2009	PubMed	citation	PMID:19207824	pubmed	19207824	create date:2009/02/12 | first author:Chatterjee O
Role of the ventromedial hypothalamic orexin-1 receptors in regulation of gastric Acid secretion in conscious rats.	/pubmed/19207823	Eliassi A, Nazari M, Naghdi N.	J Neuroendocrinol. 2009 Mar;21(3):177-82. Epub 2009 Jan 15.	J Neuroendocrinol. 2009	PubMed	citation	PMID:19207823	pubmed	19207823	create date:2009/02/12 | first author:Eliassi A
Control of cell number in the sexually dimorphic brain and spinal cord.	/pubmed/19207822	Forger NG.	J Neuroendocrinol. 2009 Mar;21(4):393-9. Review.	J Neuroendocrinol. 2009	PubMed	citation	PMID:19207822	pubmed	19207822	create date:2009/02/12 | first author:Forger NG
Neurobiological mechanisms underlying oestradiol negative and positive feedback regulation of gonadotrophin-releasing hormone neurones.	/pubmed/19207821	Moenter SM, Chu Z, Christian CA.	J Neuroendocrinol. 2009 Mar;21(4):327-33. Review.	J Neuroendocrinol. 2009	PubMed	citation	PMID:19207821	pubmed	19207821	create date:2009/02/12 | first author:Moenter SM
Nuclear receptor coactivators: essential players for steroid hormone action in the brain and in behaviour.	/pubmed/19207820	Tetel MJ.	J Neuroendocrinol. 2009 Mar;21(4):229-37. Review.	J Neuroendocrinol. 2009	PubMed	citation	PMID:19207820	pubmed	19207820	create date:2009/02/12 | first author:Tetel MJ
Prenatal programming of sexual partner preference: the ram model.	/pubmed/19207819	Roselli CE, Stormshak F.	J Neuroendocrinol. 2009 Mar;21(4):359-64. Review.	J Neuroendocrinol. 2009	PubMed	citation	PMID:19207819	pubmed	19207819	create date:2009/02/12 | first author:Roselli CE
A new key neurohormone controlling reproduction, gonadotrophin-inhibitory hormone in birds: discovery, progress and prospects.	/pubmed/19207818	Tsutsui K, Saigoh E, Yin H, Ubuka T, Chowdhury VS, Osugi T, Ukena K, Sharp PJ, Wingfield JC, Bentley GE.	J Neuroendocrinol. 2009 Mar;21(4):271-5. Review.	J Neuroendocrinol. 2009	PubMed	citation	PMID:19207818	pubmed	19207818	create date:2009/02/12 | first author:Tsutsui K
Regulation of oestrogen receptor gene expression: new insights and novel mechanisms.	/pubmed/19207817	Wilson ME, Westberry JM.	J Neuroendocrinol. 2009 Mar;21(4):238-42. Review.	J Neuroendocrinol. 2009	PubMed	citation	PMID:19207817	pubmed	19207817	create date:2009/02/12 | first author:Wilson ME
Mouse models for evaluating sex chromosome effects that cause sex differences in non-gonadal tissues.	/pubmed/19207816	Arnold AP.	J Neuroendocrinol. 2009 Mar;21(4):377-86. Review.	J Neuroendocrinol. 2009	PubMed	citation	PMID:19207816	pubmed	19207816	create date:2009/02/12 | first author:Arnold AP
Title	URL	Description	Details	ShortDetails	Resource	Type	Identifiers	Db	EntrezUID	Properties
Sexual differentiation of behaviour in monkeys: role of prenatal hormones.	/pubmed/19207815	Wallen K, Hassett JM.	J Neuroendocrinol. 2009 Mar;21(4):421-6. Review.	J Neuroendocrinol. 2009	PubMed	citation	PMID:19207815	pubmed	19207815	create date:2009/02/12 | first author:Wallen K
Physiology of membrane oestrogen receptor signalling in reproduction.	/pubmed/19207814	Micevych P, Kuo J, Christensen A.	J Neuroendocrinol. 2009 Mar;21(4):249-56. Review.	J Neuroendocrinol. 2009	PubMed	citation	PMID:19207814	pubmed	19207814	create date:2009/02/12 | first author:Micevych P
Brain sex differences and hormone influences: a moving experience?	/pubmed/19207813	Tobet S, Knoll JG, Hartshorn C, Aurand E, Stratton M, Kumar P, Searcy B, McClellan K.	J Neuroendocrinol. 2009 Mar;21(4):387-92. Review.	J Neuroendocrinol. 2009	PubMed	citation	PMID:19207813	pubmed	19207813	create date:2009/02/12 | first author:Tobet S
Oestrogen, kisspeptin, GPR54 and the pre-ovulatory luteinising hormone surge.	/pubmed/19207812	Clarkson J, Herbison AE.	J Neuroendocrinol. 2009 Mar;21(4):305-11. Review.	J Neuroendocrinol. 2009	PubMed	citation	PMID:19207812	pubmed	19207812	create date:2009/02/12 | first author:Clarkson J
Modulation of gonadotrophin-releasing hormone pulse generator activity by the pheromone in small ruminants.	/pubmed/19207811	Murata K, Wakabayashi Y, Kitago M, Ohara H, Watanabe H, Tamogami S, Warita Y, Yamagishi K, Ichikawa M, Takeuchi Y, Okamura H, Mori Y.	J Neuroendocrinol. 2009 Mar;21(4):346-50. Review.	J Neuroendocrinol. 2009	PubMed	citation	PMID:19207811	pubmed	19207811	create date:2009/02/12 | first author:Murata K
Behavioural and neurochemical consequences of early weaning in rodents.	/pubmed/19207810	Kikusui T, Mori Y.	J Neuroendocrinol. 2009 Mar;21(4):427-31. Review.	J Neuroendocrinol. 2009	PubMed	citation	PMID:19207810	pubmed	19207810	create date:2009/02/12 | first author:Kikusui T
Membrane-localised oestrogen receptor alpha and beta influence neuronal activity through activation of metabotropic glutamate receptors.	/pubmed/19207809	Mermelstein PG.	J Neuroendocrinol. 2009 Mar;21(4):257-62. Review.	J Neuroendocrinol. 2009	PubMed	citation	PMID:19207809	pubmed	19207809	create date:2009/02/12 | first author:Mermelstein PG
Rapid action of oestrogen in luteinising hormone-releasing hormone neurones: the role of GPR30.	/pubmed/19207808	Terasawa E, Noel SD, Keen KL.	J Neuroendocrinol. 2009 Mar;21(4):316-21. Review.	J Neuroendocrinol. 2009	PubMed	citation	PMID:19207808	pubmed	19207808	create date:2009/02/12 | first author:Terasawa E
A role for the androgen metabolite, 5alpha-androstane-3beta,17beta-diol, in modulating oestrogen receptor beta-mediated regulation of hormonal stress reactivity.	/pubmed/19207807	Handa RJ, Weiser MJ, Zuloaga DG.	J Neuroendocrinol. 2009 Mar;21(4):351-8. Review.	J Neuroendocrinol. 2009	PubMed	citation	PMID:19207807	pubmed	19207807	create date:2009/02/12 | first author:Handa RJ
Effects of gonadotrophin-releasing hormone outside the hypothalamic-pituitary-reproductive axis.	/pubmed/19187469	Skinner DC, Albertson AJ, Navratil A, Smith A, Mignot M, Talbott H, Scanlan-Blake N.	J Neuroendocrinol. 2009 Mar;21(4):282-92. Review.	J Neuroendocrinol. 2009	PubMed	citation	PMID:19187469	pubmed	19187469	create date:2009/02/04 | first author:Skinner DC
Examining the intersection of sex and stress in modelling neuropsychiatric disorders.	/pubmed/19187468	Goel N, Bale TL.	J Neuroendocrinol. 2009 Mar;21(4):415-20. Review.	J Neuroendocrinol. 2009	PubMed	citation	PMID:19187468	pubmed	19187468	create date:2009/02/04 | first author:Goel N
Steroid hormone action in the brain: cross-talk between signalling pathways.	/pubmed/19187467	Mani SK, Portillo W, Reyna A.	J Neuroendocrinol. 2009 Mar;21(4):243-7. Review.	J Neuroendocrinol. 2009	PubMed	citation	PMID:19187467	pubmed	19187467	create date:2009/02/04 | first author:Mani SK
Modulation of gonadotrophin-releasing hormone secretion by an endogenous circadian clock.	/pubmed/19187466	Chappell PE, Goodall CP, Tonsfeldt KJ, White RS, Bredeweg E, Latham KL.	J Neuroendocrinol. 2009 Mar;21(4):339-45. Review.	J Neuroendocrinol. 2009	PubMed	citation	PMID:19187466	pubmed	19187466	create date:2009/02/04 | first author:Chappell PE
Cross-talk between membrane-initiated and nuclear-initiated oestrogen signalling in the hypothalamus.	/pubmed/19187465	Roepke TA, Qiu J, Bosch MA, Rønnekleiv OK, Kelly MJ.	J Neuroendocrinol. 2009 Mar;21(4):263-70. Review.	J Neuroendocrinol. 2009	PubMed	citation	PMID:19187465	pubmed	19187465	create date:2009/02/04 | first author:Roepke TA
Gastrin-releasing peptide system in the spinal cord controls male sexual behaviour.	/pubmed/19187464	Sakamoto H, Kawata M.	J Neuroendocrinol. 2009 Mar;21(4):432-5. Review.	J Neuroendocrinol. 2009	PubMed	citation	PMID:19187464	pubmed	19187464	create date:2009/02/04 | first author:Sakamoto H
WITHDRAWN: Activational and organizational effects of gonadal steroids on sex-specific acetylcholine release in the dorsal hippocampus.	/pubmed/19187463	Mitsushima D, Takase K, Funabashi T, Takahashi T, Kimura F.	J Neuroendocrinol. 2009 Jan 30. [Epub ahead of print]	J Neuroendocrinol. 2009	PubMed	citation	PMID:19187463	pubmed	19187463	create date:2009/02/04 | first author:Mitsushima D
Ca2+ channels and Ca2+-activated K+ channels in adult rat gonadotrophin-releasing hormone neurones.	/pubmed/19187462	Kato M, Tanaka N, Ishii H, Yin C, Sakuma Y.	J Neuroendocrinol. 2009 Mar;21(4):312-5. Review.	J Neuroendocrinol. 2009	PubMed	citation	PMID:19187462	pubmed	19187462	create date:2009/02/04 | first author:Kato M
FXYD1, a modulator of Na,K-ATPase activity, facilitates female sexual development by maintaining gonadotrophin-releasing hormone neuronal excitability.	/pubmed/19187398	Garcia-Rudaz C, Deng V, Matagne V, Ronnekleiv OK, Bosch M, Han V, Percy AK, Ojeda SR.	J Neuroendocrinol. 2009 Feb;21(2):108-22.	J Neuroendocrinol. 2009	PubMed	citation	PMID:19187398	pubmed	19187398	create date:2009/02/04 | first author:Garcia-Rudaz C
Progesterone attenuates oestrogen neuroprotection via downregulation of oestrogen receptor expression in cultured neurones.	/pubmed/19094096	Jayaraman A, Pike CJ.	J Neuroendocrinol. 2009 Jan;21(1):77-81.	J Neuroendocrinol. 2009	PubMed	citation	PMID:19094096	pubmed	19094096	create date:2008/12/20 | first author:Jayaraman A
Relationship between social rank and cortisol and testosterone concentrations in male cynomolgus monkeys (Macaca fascicularis).	/pubmed/19094095	Czoty PW, Gould RW, Nader MA.	J Neuroendocrinol. 2009 Jan;21(1):68-76.	J Neuroendocrinol. 2009	PubMed	citation	PMID:19094095	pubmed	19094095	create date:2008/12/20 | first author:Czoty PW
Expression of leptin receptor by glial cells of the nucleus tractus solitarius: possible involvement in energy homeostasis.	/pubmed/19094094	Dallaporta M, Pecchi E, Pio J, Jean A, Horner KC, Troadec JD.	J Neuroendocrinol. 2009 Jan;21(1):57-67.	J Neuroendocrinol. 2009	PubMed	citation	PMID:19094094	pubmed	19094094	create date:2008/12/20 | first author:Dallaporta M
Thyroid hormone receptor alpha plays an essential role in the normalisation of adult-onset hypothyroidism-related hypoexpression of synaptic plasticity target genes in striatum.	/pubmed/19094093	Vallortigara J, Chassande O, Higueret P, Enderlin V.	J Neuroendocrinol. 2009 Jan;21(1):49-56.	J Neuroendocrinol. 2009	PubMed	citation	PMID:19094093	pubmed	19094093	create date:2008/12/20 | first author:Vallortigara J
Perinatal undernutrition modifies cell proliferation and brain-derived neurotrophic factor levels during critical time-windows for hypothalamic and hippocampal development in the male rat.	/pubmed/19094092	Coupé B, Dutriez-Casteloot I, Breton C, Lefèvre F, Mairesse J, Dickes-Coopman A, Silhol M, Tapia-Arancibia L, Lesage J, Vieau D.	J Neuroendocrinol. 2009 Jan;21(1):40-8.	J Neuroendocrinol. 2009	PubMed	citation	PMID:19094092	pubmed	19094092	create date:2008/12/20 | first author:Coupé B
Mating-induced neuroendocrine responses during pseudopregnancy in the female mouse.	/pubmed/19094091	Yang JJ, Larsen CM, Grattan DR, Erskine MS.	J Neuroendocrinol. 2009 Jan;21(1):30-9.	J Neuroendocrinol. 2009	PubMed	citation	PMID:19094091	pubmed	19094091	create date:2008/12/20 | first author:Yang JJ
Down-regulation of hypothalamic kisspeptin and its receptor, Kiss1r, mRNA expression is associated with stress-induced suppression of luteinising hormone secretion in the female rat.	/pubmed/19094090	Kinsey-Jones JS, Li XF, Knox AM, Wilkinson ES, Zhu XL, Chaudhary AA, Milligan SR, Lightman SL, O'Byrne KT.	J Neuroendocrinol. 2009 Jan;21(1):20-9.	J Neuroendocrinol. 2009	PubMed	citation	PMID:19094090	pubmed	19094090	create date:2008/12/20 | first author:Kinsey-Jones JS
Serotonergic and catecholaminergic interactions with co-localised dopamine-melatonin neurones in the hypothalamus of the female turkey.	/pubmed/19094089	Kang SW, Leclerc B, Mauro LJ, El Halawani ME.	J Neuroendocrinol. 2009 Jan;21(1):10-9.	J Neuroendocrinol. 2009	PubMed	citation	PMID:19094089	pubmed	19094089	create date:2008/12/20 | first author:Kang SW
Photoperiod-testicular-immune interaction in a seasonal breeder Indian palm squirrel Funambulus pennanti during the reproductively inactive and active phases.	/pubmed/19094088	Ahmad R, Haldar C.	J Neuroendocrinol. 2009 Jan;21(1):2-9.	J Neuroendocrinol. 2009	PubMed	citation	PMID:19094088	pubmed	19094088	create date:2008/12/20 | first author:Ahmad R
Arginine vasotocin neuronal phenotypes among congeneric territorial and shoaling reef butterflyfishes: species, sex and reproductive season comparisons.	/pubmed/19094086	Dewan AK, Maruska KP, Tricas TC.	J Neuroendocrinol. 2008 Dec;20(12):1382-94.	J Neuroendocrinol. 2008	PubMed	citation	PMID:19094086	pubmed	19094086	create date:2008/12/20 | first author:Dewan AK
Changes in prodynorphin gene expression and neuronal morphology in the hypothalamus of postmenopausal women.	/pubmed/19094085	Rometo AM, Rance NE.	J Neuroendocrinol. 2008 Dec;20(12):1376-81.	J Neuroendocrinol. 2008	PubMed	citation	PMID:19094085	pubmed	19094085	create date:2008/12/20 | first author:Rometo AM
Evaluation of endocrine profile, hypothalamic-pituitary-testis axis and semen quality in multiple sclerosis.	/pubmed/19094084	Safarinejad MR.	J Neuroendocrinol. 2008 Dec;20(12):1368-75.	J Neuroendocrinol. 2008	PubMed	citation	PMID:19094084	pubmed	19094084	create date:2008/12/20 | first author:Safarinejad MR
Antagonists of the protein kinase A and mitogen-activated protein kinase systems and of the progestin receptor block the ability of vaginocervical/flank-perineal stimulation to induce female rat sexual behaviour.	/pubmed/19094083	González-Flores O, Etgen AM, Komisaruk BK, Gómora-Arrati P, Macias-Jimenez A, Lima-Hernández FJ, Garcia-Juárez M, Beyer C.	J Neuroendocrinol. 2008 Dec;20(12):1361-7.	J Neuroendocrinol. 2008	PubMed	citation	PMID:19094083	pubmed	19094083	create date:2008/12/20 | first author:González-Flores O
Death of hypothalamic astrocytes in poorly controlled diabetic rats is associated with nuclear translocation of apoptosis inducing factor.	/pubmed/19094082	García-Cáceres C, Lechuga-Sancho A, Argente J, Frago LM, Chowen JA.	J Neuroendocrinol. 2008 Dec;20(12):1348-60.	J Neuroendocrinol. 2008	PubMed	citation	PMID:19094082	pubmed	19094082	create date:2008/12/20 | first author:García-Cáceres C
Photoperiod and testosterone interact to drive seasonal changes in kisspeptin expression in Siberian hamsters (Phodopus sungorus).	/pubmed/19094081	Greives TJ, Humber SA, Goldstein AN, Scotti MA, Demas GE, Kriegsfeld LJ.	J Neuroendocrinol. 2008 Dec;20(12):1339-47.	J Neuroendocrinol. 2008	PubMed	citation	PMID:19094081	pubmed	19094081	create date:2008/12/20 | first author:Greives TJ
A genomic analysis of subclinical hypothyroidism in hippocampus and neocortex of the developing rat brain.	/pubmed/19094080	Royland JE, Parker JS, Gilbert ME.	J Neuroendocrinol. 2008 Dec;20(12):1319-38. Erratum in: J Neuroendocrinol. 2009 Jan;21(1):82.	J Neuroendocrinol. 2008	PubMed	citation	PMID:19094080	pubmed	19094080	create date:2008/12/20 | first author:Royland JE
Tibolone rapidly attenuates the GABAB response in hypothalamic neurones.	/pubmed/19094079	Qiu J, Bosch MA, Rønnekleiv OK, Kloosterboer HJ, Kelly MJ.	J Neuroendocrinol. 2008 Dec;20(12):1310-8.	J Neuroendocrinol. 2008	PubMed	citation	PMID:19094079	pubmed	19094079	create date:2008/12/20 | first author:Qiu J
In three brain regions central to maternal behaviour, neither male nor female Phodopus dwarf hamsters show changes in oestrogen receptor alpha distribution with mating or parenthood.	/pubmed/19094078	Timonin ME, Cushing BS, Wynne-Edwards KE.	J Neuroendocrinol. 2008 Dec;20(12):1301-9.	J Neuroendocrinol. 2008	PubMed	citation	PMID:19094078	pubmed	19094078	create date:2008/12/20 | first author:Timonin ME
Meniere's attacks occur in the inner ear with excessive vasopressin type-2 receptors.	/pubmed/19094077	Kitahara T, Doi K, Maekawa C, Kizawa K, Horii A, Kubo T, Kiyama H.	J Neuroendocrinol. 2008 Dec;20(12):1295-300.	J Neuroendocrinol. 2008	PubMed	citation	PMID:19094077	pubmed	19094077	create date:2008/12/20 | first author:Kitahara T
Different forms of oestrogen rapidly upregulate cell proliferation in the dentate gyrus of adult female rats.	/pubmed/19076272	Barha CK, Lieblich SE, Galea LA.	J Neuroendocrinol. 2009 Mar;21(3):155-66. Epub 2008 Dec 6.	J Neuroendocrinol. 2009	PubMed	citation	PMID:19076272	pubmed	19076272	create date:2008/12/17 | first author:Barha CK
Photoperiod regulates genes encoding melanocortin 3 and serotonin receptors and secretogranins in the dorsomedial posterior arcuate of the Siberian hamster.	/pubmed/19076271	Nilaweera KN, Archer ZA, Campbell G, Mayer CD, Balik A, Ross AW, Mercer JG, Ebling FJ, Morgan PJ, Barrett P.	J Neuroendocrinol. 2009 Feb;21(2):123-31.	J Neuroendocrinol. 2009	PubMed	citation	PMID:19076271	pubmed	19076271	create date:2008/12/17 | first author:Nilaweera KN
The ultradian and circadian rhythms of free corticosterone in the brain are not affected by gender: an in vivo microdialysis study in Wistar rats.	/pubmed/19076270	Droste SK, de Groote L, Lightman SL, Reul JM, Linthorst AC.	J Neuroendocrinol. 2009 Feb;21(2):132-40.	J Neuroendocrinol. 2009	PubMed	citation	PMID:19076270	pubmed	19076270	create date:2008/12/17 | first author:Droste SK
Thyroid hormone action: nongenomic modulation of neuronal excitability in the hippocampus.	/pubmed/19076268	Caria MA, Dratman MB, Kow LM, Mameli O, Pavlides C.	J Neuroendocrinol. 2009 Feb;21(2):98-107.	J Neuroendocrinol. 2009	PubMed	citation	PMID:19076268	pubmed	19076268	create date:2008/12/17 | first author:Caria MA
Oestrogen modulates hypothalamic control of energy homeostasis through multiple mechanisms.	/pubmed/19076267	Roepke TA.	J Neuroendocrinol. 2009 Feb;21(2):141-50. Epub 2008 Dec 6. Review.	J Neuroendocrinol. 2009	PubMed	citation	PMID:19076267	pubmed	19076267	create date:2008/12/17 | first author:Roepke TA
Diminished metabolic responses to centrally-administered apelin-13 in diet-induced obese rats fed a high-fat diet.	/pubmed/19076266	Clarke KJ, Whitaker KW, Reyes TM.	J Neuroendocrinol. 2009 Feb;21(2):83-9. Epub 2008 Dec 6.	J Neuroendocrinol. 2009	PubMed	citation	PMID:19076266	pubmed	19076266	create date:2008/12/17 | first author:Clarke KJ
Medial septal area vasopressin receptor subtypes in the regulation of urine and sodium excretion in rats.	/pubmed/19076265	Camargo GM, Camargo LA, Saad WA.	J Neuroendocrinol. 2009 Feb;21(2):151-4. Epub 2008 Dec 6.	J Neuroendocrinol. 2009	PubMed	citation	PMID:19076265	pubmed	19076265	create date:2008/12/17 | first author:Camargo GM
Local corticosterone infusion enhances nocturnal pineal melatonin production in vivo.	/pubmed/19076264	Fernandes PA, Bothorel B, Clesse D, Monteiro AW, Calgari C, Raison S, Simonneaux V, Markus RP.	J Neuroendocrinol. 2009 Feb;21(2):90-7. Epub 2008 Dec 6.	J Neuroendocrinol. 2009	PubMed	citation	PMID:19076264	pubmed	19076264	create date:2008/12/17 | first author:Fernandes PA
Sex hormones and human destiny.	/pubmed/18793331	Hines M.	J Neuroendocrinol. 2009 Mar;21(4):437-8.	J Neuroendocrinol. 2009	PubMed	citation	PMID:18793331	pubmed	18793331	create date:2008/09/17 | first author:Hines M
Hypothalamic corticotrophin-releasing factor and norepinephrine mediate sympathetic and cardiovascular responses to acute intracarotid injection of tumour necrosis factor-alpha in the rat.	/pubmed/18777604	Zhang ZH, Felder RB.	J Neuroendocrinol. 2008 Aug;20(8):978-87.	J Neuroendocrinol. 2008	PubMed	citation	PMID:18777604	pubmed	18777604	create date:2008/09/09 | first author:Zhang ZH
Bovine anterior pituitary progenitor cell line expresses interleukin (IL)-18 and IL-18 receptor.	/pubmed/18761716	Nagai Y, Ogasawara H, Taketa Y, Aso H, Tanaka S, Kanaya T, Watanabe K, Ohwada S, Muneta Y, Yamaguchi T.	J Neuroendocrinol. 2008 Nov;20(11):1233-41. Epub 2008 Aug 28.	J Neuroendocrinol. 2008	PubMed	citation	PMID:18761716	pubmed	18761716	create date:2008/09/03 | first author:Nagai Y
C-type natriuretic peptide is a Schwann cell-derived factor for development and function of sensory neurones.	/pubmed/18752656	Kishimoto I, Tokudome T, Horio T, Soeki T, Chusho H, Nakao K, Kangawa K.	J Neuroendocrinol. 2008 Nov;20(11):1213-23. Epub 2008 Aug 22.	J Neuroendocrinol. 2008	PubMed	citation	PMID:18752656	pubmed	18752656	create date:2008/08/30 | first author:Kishimoto I
Sexually dimorphic distribution of sst2A receptors on growth hormone-releasing hormone neurones in mice: modulation by gonadal steroids.	/pubmed/18752655	Bouyer K, Faivre-Bauman A, Robinson IC, Epelbaum J, Loudes C.	J Neuroendocrinol. 2008 Nov;20(11):1278-87. Epub 2008 Aug 22.	J Neuroendocrinol. 2008	PubMed	citation	PMID:18752655	pubmed	18752655	create date:2008/08/30 | first author:Bouyer K
Title	URL	Description	Details	ShortDetails	Resource	Type	Identifiers	Db	EntrezUID	Properties
Photostimulated expression of type 2 iodothyronine deiodinase mRNA is greatly attenuated in the rostral tuberal hypothalamus of the photorefractory turkey hen.	/pubmed/18752654	Steinman MQ, Dinius SC, Siopes TD, Millam JR.	J Neuroendocrinol. 2008 Nov;20(11):1260-9. Epub 2008 Aug 22.	J Neuroendocrinol. 2008	PubMed	citation	PMID:18752654	pubmed	18752654	create date:2008/08/30 | first author:Steinman MQ
Copeptin immunoreactivity and calcium mobilisation in hypothalamic neurones of the rat.	/pubmed/18752653	Gao X, Brailoiu GC, Brailoiu E, Dun SL, Yang J, Chang JK, Dun NJ.	J Neuroendocrinol. 2008 Nov;20(11):1242-51. Epub 2008 Aug 22.	J Neuroendocrinol. 2008	PubMed	citation	PMID:18752653	pubmed	18752653	create date:2008/08/30 | first author:Gao X
Interleukin-1beta release in the supraoptic nucleus area during osmotic stimulation requires neural function.	/pubmed/18752652	Summy-Long JY, Hu S, Long A, Phillips TM.	J Neuroendocrinol. 2008 Nov;20(11):1224-32. Epub 2008 Aug 22.	J Neuroendocrinol. 2008	PubMed	citation	PMID:18752652	pubmed	18752652	create date:2008/08/30 | first author:Summy-Long JY
RFamide-related peptide and its cognate receptor in the sheep: cDNA cloning, mRNA distribution in the hypothalamus and the effect of photoperiod.	/pubmed/18752651	Dardente H, Birnie M, Lincoln GA, Hazlerigg DG.	J Neuroendocrinol. 2008 Nov;20(11):1252-9. Epub 2008 Aug 22.	J Neuroendocrinol. 2008	PubMed	citation	PMID:18752651	pubmed	18752651	create date:2008/08/30 | first author:Dardente H
Temporal and site-specific brain alterations in CB1 receptor binding in high fat diet-induced obesity in C57Bl/6 mice.	/pubmed/18752650	South T, Huang XF.	J Neuroendocrinol. 2008 Nov;20(11):1288-94. Epub 2008 Aug 22.	J Neuroendocrinol. 2008	PubMed	citation	PMID:18752650	pubmed	18752650	create date:2008/08/30 | first author:South T
Oestrogen receptor alpha and beta immunoreactive cells in the suprachiasmatic nucleus of mice: distribution, sex differences and regulation by gonadal hormones.	/pubmed/18752649	Vida B, Hrabovszky E, Kalamatianos T, Coen CW, Liposits Z, Kalló I.	J Neuroendocrinol. 2008 Nov;20(11):1270-7. Epub 2008 Aug 22.	J Neuroendocrinol. 2008	PubMed	citation	PMID:18752649	pubmed	18752649	create date:2008/08/30 | first author:Vida B
Expression of insulin system in the olfactory epithelium: first approaches to its role and regulation.	/pubmed/18752648	Lacroix MC, Badonnel K, Meunier N, Tan F, Schlegel-Le Poupon C, Durieux D, Monnerie R, Baly C, Congar P, Salesse R, Caillol M.	J Neuroendocrinol. 2008 Oct;20(10):1176-90.	J Neuroendocrinol. 2008	PubMed	citation	PMID:18752648	pubmed	18752648	create date:2008/08/30 | first author:Lacroix MC
Oestrogen receptor beta contributes to the transient sex difference in tyrosine hydroxylase expression in the mouse locus coeruleus.	/pubmed/18680559	Pendergast JS, Tuesta LM, Bethea JR.	J Neuroendocrinol. 2008 Oct;20(10):1155-64. Epub 2008 Jul 31.	J Neuroendocrinol. 2008	PubMed	citation	PMID:18680559	pubmed	18680559	create date:2008/08/06 | first author:Pendergast JS
Akt induces apoptosis in neuroblastoma cells expressing a C98X vasopressin mutant following autophagy suppression.	/pubmed/18673414	Castino R, Thepparit C, Bellio N, Murphy D, Isidoro C.	J Neuroendocrinol. 2008 Oct;20(10):1165-75. Epub 2008 Jul 30.	J Neuroendocrinol. 2008	PubMed	citation	PMID:18673414	pubmed	18673414	create date:2008/08/05 | first author:Castino R
Pulsatile cerebrospinal fluid and plasma ghrelin in relation to growth hormone secretion and food intake in the sheep.	/pubmed/18673413	Grouselle D, Chaillou E, Caraty A, Bluet-Pajot MT, Zizzari P, Tillet Y, Epelbaum J.	J Neuroendocrinol. 2008 Oct;20(10):1138-46. Epub 2008 Jul 30.	J Neuroendocrinol. 2008	PubMed	citation	PMID:18673413	pubmed	18673413	create date:2008/08/05 | first author:Grouselle D
Glutamatergic stimulation of luteinising hormone secretion in relatively refractory male songbirds.	/pubmed/18673412	Deviche P, Sabo J, Sharp PJ.	J Neuroendocrinol. 2008 Oct;20(10):1191-202. Epub 2008 Jul 30.	J Neuroendocrinol. 2008	PubMed	citation	PMID:18673412	pubmed	18673412	create date:2008/08/05 | first author:Deviche P
Behavioural assays to model cognitive and affective dimensions of depression and anxiety in rats.	/pubmed/18673411	Lapiz-Bluhm MD, Bondi CO, Doyen J, Rodriguez GA, Bédard-Arana T, Morilak DA.	J Neuroendocrinol. 2008 Oct;20(10):1115-37. Epub 2008 Jul 30.	J Neuroendocrinol. 2008	PubMed	citation	PMID:18673411	pubmed	18673411	create date:2008/08/05 | first author:Lapiz-Bluhm MD
Effect of transient hypothyroidism during infancy on the postnatal ontogeny of luteinising hormone release in the agonadal male rhesus monkey (Macaca mulatta): implications for the timing of puberty in higher primates.	/pubmed/18673410	Plant TM, Ramaswamy S, Bhat GK, Stah CD, Pohl CR, Mann DR.	J Neuroendocrinol. 2008 Oct;20(10):1203-12. Epub 2008 Jul 30.	J Neuroendocrinol. 2008	PubMed	citation	PMID:18673410	pubmed	18673410	create date:2008/08/05 | first author:Plant TM
The thyroid-brain interaction in thyroid disorders and mood disorders.	/pubmed/18673409	Bauer M, Goetz T, Glenn T, Whybrow PC.	J Neuroendocrinol. 2008 Oct;20(10):1101-14. Epub 2008 Jul 30. Review.	J Neuroendocrinol. 2008	PubMed	citation	PMID:18673409	pubmed	18673409	create date:2008/08/05 | first author:Bauer M
Expression and activation of N-methyl-D-aspartate receptor subunit-1 receptor subunits in gonadotrophin-releasing hormone neurones of young and middle-aged mice during the luteinising hormone surge.	/pubmed/18673408	Adjan V, Centers A, Jennes L.	J Neuroendocrinol. 2008 Oct;20(10):1147-54. Epub 2008 Jul 30.	J Neuroendocrinol. 2008	PubMed	citation	PMID:18673408	pubmed	18673408	create date:2008/08/05 | first author:Adjan V
Hypothalamic suppressor-of-cytokine-signalling 3 mRNA is elevated and pro-opiomelanocortin mRNA is reduced during pregnancy in Brandt's voles (Lasiopodomys brandtii ).	/pubmed/18638026	Tang GB, Cui JG, Wang DH.	J Neuroendocrinol. 2008 Sep;20(9):1038-44. Epub 2008 Jul 11.	J Neuroendocrinol. 2008	PubMed	citation	PMID:18638026	pubmed	18638026	create date:2008/07/22 | first author:Tang GB
Gonadotrophin-inhibitory hormone receptor expression in the chicken pituitary gland: potential influence of sexual maturation and ovarian steroids.	/pubmed/18638025	Maddineni S, Ocón-Grove OM, Krzysik-Walker SM, Hendricks GL 3rd, Proudman JA, Ramachandran R.	J Neuroendocrinol. 2008 Sep;20(9):1078-88. Epub 2008 Jul 11.	J Neuroendocrinol. 2008	PubMed	citation	PMID:18638025	pubmed	18638025	create date:2008/07/22 | first author:Maddineni S
Insulin and the constituent branches of the hepatic vagus interact to modulate hypothalamic and limbic neuropeptide mRNA expression differentially.	/pubmed/18638024	Warne JP, Horneman HF, Akana SF, Foster MT, Dallman MF.	J Neuroendocrinol. 2008 Sep;20(9):1067-77. Epub 2008 Jul 11.	J Neuroendocrinol. 2008	PubMed	citation	PMID:18638024	pubmed	18638024	create date:2008/07/22 | first author:Warne JP
Endocannabinoids in endocrinology, metabolism and cardiovascular diseases, scientific background and clinical perspectives. Proceedings of a workshop. July 2007. Padua, Italy.	/pubmed/18637213	[No authors listed]	J Neuroendocrinol. 2008 May;20 Suppl 1:iv-vi, 1-151. No abstract available.	J Neuroendocrinol. 2008	PubMed	citation	PMID:18637213	pubmed	18637213	create date:2008/07/19
Expression of neurotensin and its receptors in pituitary adenomas.	/pubmed/18624930	Giorgi RR, Chile T, Bello AR, Reyes R, Fortes MA, Machado MC, Cescato VA, Musolino NR, Bronstein MD, Giannella-Neto D, Corrêa-Giannella ML.	J Neuroendocrinol. 2008 Sep;20(9):1052-7. Epub 2008 Jul 8.	J Neuroendocrinol. 2008	PubMed	citation	PMID:18624930	pubmed	18624930	create date:2008/07/16 | first author:Giorgi RR
Endocannabinoids and the neurochemistry of gluttony.	/pubmed/18624929	Kirkham T.	J Neuroendocrinol. 2008 Sep;20(9):1099-100. Epub 2008 Jul 8.	J Neuroendocrinol. 2008	PubMed	citation	PMID:18624929	pubmed	18624929	create date:2008/07/16 | first author:Kirkham T
Regulation of cocaine- and amphetamine-regulated transcript-synthesising neurons of the hypothalamic paraventricular nucleus by endotoxin; implications for lipopolysaccharide-induced regulation of energy homeostasis.	/pubmed/18624928	Füzesi T, Sánchez E, Wittmann G, Singru PS, Fekete C, Lechan RM.	J Neuroendocrinol. 2008 Sep;20(9):1058-66. Epub 2008 Jul 8.	J Neuroendocrinol. 2008	PubMed	citation	PMID:18624928	pubmed	18624928	create date:2008/07/16 | first author:Füzesi T
Direct inhibitory effect of glucocorticoids on corticotrophin-releasing hormone gene expression in neurones of the paraventricular nucleus in rat hypothalamic organotypic cultures.	/pubmed/18624927	Bali B, Ferenczi S, Kovács KJ.	J Neuroendocrinol. 2008 Sep;20(9):1045-51. Epub 2008 Jul 9.	J Neuroendocrinol. 2008	PubMed	citation	PMID:18624927	pubmed	18624927	create date:2008/07/16 | first author:Bali B
Development of an immortalised, post-pubertal gonadotrophin-releasing hormone neuronal cell line.	/pubmed/18624926	Wolfe A, Ng Y, Divall SA, Singh SP, Radovick S.	J Neuroendocrinol. 2008 Sep;20(9):1029-37. Epub 2008 Jul 9.	J Neuroendocrinol. 2008	PubMed	citation	PMID:18624926	pubmed	18624926	create date:2008/07/16 | first author:Wolfe A
The neuroendocrinology of stress: a never ending story.	/pubmed/18601712	Lightman SL.	J Neuroendocrinol. 2008 Jun;20(6):880-4. Review.	J Neuroendocrinol. 2008	PubMed	citation	PMID:18601712	pubmed	18601712	create date:2008/07/08 | first author:Lightman SL
Roles of oestrogen receptors alpha and beta in behavioural neuroendocrinology: beyond Yin/Yang.	/pubmed/18601711	Rissman EF.	J Neuroendocrinol. 2008 Jun;20(6):873-9. Review.	J Neuroendocrinol. 2008	PubMed	citation	PMID:18601711	pubmed	18601711	create date:2008/07/08 | first author:Rissman EF
Brain oxytocin: a key regulator of emotional and social behaviours in both females and males.	/pubmed/18601710	Neumann ID.	J Neuroendocrinol. 2008 Jun;20(6):858-65. Review.	J Neuroendocrinol. 2008	PubMed	citation	PMID:18601710	pubmed	18601710	create date:2008/07/08 | first author:Neumann ID
The endocannabinoid system and energy metabolism.	/pubmed/18601709	Bellocchio L, Cervino C, Pasquali R, Pagotto U.	J Neuroendocrinol. 2008 Jun;20(6):850-7. Review.	J Neuroendocrinol. 2008	PubMed	citation	PMID:18601709	pubmed	18601709	create date:2008/07/08 | first author:Bellocchio L
Adipose tissue hormones and the regulation of food intake.	/pubmed/18601708	Henry BA, Clarke IJ.	J Neuroendocrinol. 2008 Jun;20(6):842-9. Review.	J Neuroendocrinol. 2008	PubMed	citation	PMID:18601708	pubmed	18601708	create date:2008/07/08 | first author:Henry BA
Gut hormones: a weight off your mind.	/pubmed/18601707	Gardiner JV, Jayasena CN, Bloom SR.	J Neuroendocrinol. 2008 Jun;20(6):834-41. Review.	J Neuroendocrinol. 2008	PubMed	citation	PMID:18601707	pubmed	18601707	create date:2008/07/08 | first author:Gardiner JV
The regulation of seasonal changes in food intake and body weight.	/pubmed/18601706	Ebling FJ, Barrett P.	J Neuroendocrinol. 2008 Jun;20(6):827-33. Review.	J Neuroendocrinol. 2008	PubMed	citation	PMID:18601706	pubmed	18601706	create date:2008/07/08 | first author:Ebling FJ
Photoperiodic signalling through the melatonin receptor turns full circle.	/pubmed/18601705	Morgan PJ, Hazlerigg DG.	J Neuroendocrinol. 2008 Jun;20(6):820-6. Review.	J Neuroendocrinol. 2008	PubMed	citation	PMID:18601705	pubmed	18601705	create date:2008/07/08 | first author:Morgan PJ
Two decades of circadian time.	/pubmed/18601704	Hastings MH, Maywood ES, Reddy AB.	J Neuroendocrinol. 2008 Jun;20(6):812-9. Review.	J Neuroendocrinol. 2008	PubMed	citation	PMID:18601704	pubmed	18601704	create date:2008/07/08 | first author:Hastings MH
Neuroendocrinology and aging.	/pubmed/18601703	Epelbaum J.	J Neuroendocrinol. 2008 Jun;20(6):808-11.	J Neuroendocrinol. 2008	PubMed	citation	PMID:18601703	pubmed	18601703	create date:2008/07/08 | first author:Epelbaum J
Central control of bone remodelling.	/pubmed/18601702	Takeda S.	J Neuroendocrinol. 2008 Jun;20(6):802-7. Review.	J Neuroendocrinol. 2008	PubMed	citation	PMID:18601702	pubmed	18601702	create date:2008/07/08 | first author:Takeda S
Neurodevelopmental and neurophysiological actions of thyroid hormone.	/pubmed/18601701	Williams GR.	J Neuroendocrinol. 2008 Jun;20(6):784-94. Review.	J Neuroendocrinol. 2008	PubMed	citation	PMID:18601701	pubmed	18601701	create date:2008/07/08 | first author:Williams GR
Mechanisms mediating oestradiol modulation of the developing brain.	/pubmed/18601700	McCarthy MM, Schwarz JM, Wright CL, Dean SL.	J Neuroendocrinol. 2008 Jun;20(6):777-83. Review.	J Neuroendocrinol. 2008	PubMed	citation	PMID:18601700	pubmed	18601700	create date:2008/07/08 | first author:McCarthy MM
Adaptive responses of the maternal hypothalamic-pituitary-adrenal axis during pregnancy and lactation.	/pubmed/18601699	Brunton PJ, Russell JA, Douglas AJ.	J Neuroendocrinol. 2008 Jun;20(6):764-76. Review.	J Neuroendocrinol. 2008	PubMed	citation	PMID:18601699	pubmed	18601699	create date:2008/07/08 | first author:Brunton PJ
Prolactin: a pleiotropic neuroendocrine hormone.	/pubmed/18601698	Grattan DR, Kokay IC.	J Neuroendocrinol. 2008 Jun;20(6):752-63. Review.	J Neuroendocrinol. 2008	PubMed	citation	PMID:18601698	pubmed	18601698	create date:2008/07/08 | first author:Grattan DR
Novel aspects of glutamatergic signalling in the neuroendocrine system.	/pubmed/18601697	Hrabovszky E, Liposits Z.	J Neuroendocrinol. 2008 Jun;20(6):743-51. Review.	J Neuroendocrinol. 2008	PubMed	citation	PMID:18601697	pubmed	18601697	create date:2008/07/08 | first author:Hrabovszky E
Glial-gonadotrophin hormone (GnRH) neurone interactions in the median eminence and the control of GnRH secretion.	/pubmed/18601696	Ojeda SR, Lomniczi A, Sandau US.	J Neuroendocrinol. 2008 Jun;20(6):732-42. Review.	J Neuroendocrinol. 2008	PubMed	citation	PMID:18601696	pubmed	18601696	create date:2008/07/08 | first author:Ojeda SR
Kisspeptin and GPR54: discovery of a novel pathway in reproduction.	/pubmed/18601695	Seminara SB, Crowley WF Jr.	J Neuroendocrinol. 2008 Jun;20(6):727-31. Review.	J Neuroendocrinol. 2008	PubMed	citation	PMID:18601695	pubmed	18601695	create date:2008/07/08 | first author:Seminara SB
Hypothalamic control of the pituitary-gonadal axis in higher primates: key advances over the last two decades.	/pubmed/18601694	Plant TM.	J Neuroendocrinol. 2008 Jun;20(6):719-26. Review.	J Neuroendocrinol. 2008	PubMed	citation	PMID:18601694	pubmed	18601694	create date:2008/07/08 | first author:Plant TM
Aromatase in the brain: not just for reproduction anymore.	/pubmed/18601693	Garcia-Segura LM.	J Neuroendocrinol. 2008 Jun;20(6):705-12. Review.	J Neuroendocrinol. 2008	PubMed	citation	PMID:18601693	pubmed	18601693	create date:2008/07/08 | first author:Garcia-Segura LM
The placenta is simply a neuroendocrine parasite.	/pubmed/18601692	Lowry PJ.	J Neuroendocrinol. 2008 Jun;20(6):700-4. Review.	J Neuroendocrinol. 2008	PubMed	citation	PMID:18601692	pubmed	18601692	create date:2008/07/08 | first author:Lowry PJ
The tissue-specific processing of pro-opiomelanocortin.	/pubmed/18601691	Bicknell AB.	J Neuroendocrinol. 2008 Jun;20(6):692-9. Review.	J Neuroendocrinol. 2008	PubMed	citation	PMID:18601691	pubmed	18601691	create date:2008/07/08 | first author:Bicknell AB
An insight to pituitary folliculo-stellate cells.	/pubmed/18601690	Devnath S, Inoue K.	J Neuroendocrinol. 2008 Jun;20(6):687-91. Review.	J Neuroendocrinol. 2008	PubMed	citation	PMID:18601690	pubmed	18601690	create date:2008/07/08 | first author:Devnath S
Dendritic transmitter release: a comparison of two model systems.	/pubmed/18601689	Bergquist F, Ludwig M.	J Neuroendocrinol. 2008 Jun;20(6):677-86. Review.	J Neuroendocrinol. 2008	PubMed	citation	PMID:18601689	pubmed	18601689	create date:2008/07/08 | first author:Bergquist F
Steroid receptor signalling in the brain--lessons learned from molecular imaging.	/pubmed/18601688	Kawata M, Nishi M, Matsuda K, Sakamoto H, Kaku N, Masugi-Tokita M, Fujikawa K, Hirahara-Wada Y, Takanami K, Mori H.	J Neuroendocrinol. 2008 Jun;20(6):673-6. Review.	J Neuroendocrinol. 2008	PubMed	citation	PMID:18601688	pubmed	18601688	create date:2008/07/08 | first author:Kawata M
Measurement of immediate-early gene activation- c-fos and beyond.	/pubmed/18601687	Kovács KJ.	J Neuroendocrinol. 2008 Jun;20(6):665-72. Review.	J Neuroendocrinol. 2008	PubMed	citation	PMID:18601687	pubmed	18601687	create date:2008/07/08 | first author:Kovács KJ
Title	URL	Description	Details	ShortDetails	Resource	Type	Identifiers	Db	EntrezUID	Properties
Specific expression of optically active reporter gene in arginine vasopressin-secreting neurosecretory cells in the hypothalamic-neurohypophyseal system.	/pubmed/18601686	Ueta Y, Fujihara H, Dayanithi G, Kawata M, Murphy D.	J Neuroendocrinol. 2008 Jun;20(6):660-4. Review.	J Neuroendocrinol. 2008	PubMed	citation	PMID:18601686	pubmed	18601686	create date:2008/07/08 | first author:Ueta Y
The discovery of growth hormone-releasing hormone: an update.	/pubmed/18601685	Thorner MO.	J Neuroendocrinol. 2008 Jun;20(6):653-4. No abstract available.	J Neuroendocrinol. 2008	PubMed	citation	PMID:18601685	pubmed	18601685	create date:2008/07/08 | first author:Thorner MO
The discovery of growth hormone-releasing hormone.	/pubmed/18601684	Thorner MO.	J Neuroendocrinol. 2008 Jun;20(6):647-52. No abstract available.	J Neuroendocrinol. 2008	PubMed	citation	PMID:18601684	pubmed	18601684	create date:2008/07/08 | first author:Thorner MO
Hypothalamic control of anterior pituitary function: a history.	/pubmed/18601683	Charlton H.	J Neuroendocrinol. 2008 Jun;20(6):641-6. Review.	J Neuroendocrinol. 2008	PubMed	citation	PMID:18601683	pubmed	18601683	create date:2008/07/08 | first author:Charlton H
Fasting reduces KiSS-1 expression in the anteroventral periventricular nucleus (AVPV): effects of fasting on the expression of KiSS-1 and neuropeptide Y in the AVPV or arcuate nucleus of female rats.	/pubmed/18573184	Kalamatianos T, Grimshaw SE, Poorun R, Hahn JD, Coen CW.	J Neuroendocrinol. 2008 Sep;20(9):1089-97. Epub 2008 Jul 28.	J Neuroendocrinol. 2008	PubMed	citation	PMID:18573184	pubmed	18573184	create date:2008/06/25 | first author:Kalamatianos T
Perinatal physiology: from uterus to brain. Proceedings of a conference. February 2007. Edinburgh, Scotland, United Kingdom.	/pubmed/18561372	[No authors listed]	J Neuroendocrinol. 2008 Apr;20(4):417-534. No abstract available.	J Neuroendocrinol. 2008	PubMed	citation	PMID:18561372	pubmed	18561372	create date:2008/06/19
Short-term anorexigenic effects of central neuropeptide VF are associated with hypothalamic changes in chicks.	/pubmed/18540998	Cline MA, Bowden CN, Calchary WA, Layne JE.	J Neuroendocrinol. 2008 Aug;20(8):971-7. Epub 2008 Jun 6.	J Neuroendocrinol. 2008	PubMed	citation	PMID:18540998	pubmed	18540998	create date:2008/06/11 | first author:Cline MA
Seasonal changes in circadian peripheral plasma concentrations of melatonin, serotonin, dopamine and cortisol in aged horses with Cushing's disease under natural photoperiod.	/pubmed/18540997	Haritou SJ, Zylstra R, Ralli C, Turner S, Tortonese DJ.	J Neuroendocrinol. 2008 Aug;20(8):988-96. Epub 2008 Jun 6.	J Neuroendocrinol. 2008	PubMed	citation	PMID:18540997	pubmed	18540997	create date:2008/06/11 | first author:Haritou SJ
Long-term ovarian hormone deprivation alters the ability of subsequent oestradiol replacement to regulate choline acetyltransferase protein levels in the hippocampus and prefrontal cortex of middle-aged rats.	/pubmed/18540996	Bohacek J, Bearl AM, Daniel JM.	J Neuroendocrinol. 2008 Aug;20(8):1023-7. Epub 2008 May 6.	J Neuroendocrinol. 2008	PubMed	citation	PMID:18540996	pubmed	18540996	create date:2008/06/11 | first author:Bohacek J
About stress hormones and resilience to psychopathology.	/pubmed/18513208	de Kloet ER.	J Neuroendocrinol. 2008 Jun;20(6):885-92. Epub 2008 Jun 1. Review.	J Neuroendocrinol. 2008	PubMed	citation	PMID:18513208	pubmed	18513208	create date:2008/06/03 | first author:de Kloet ER
Sex steroids and cognitive function.	/pubmed/18513207	Luine VN.	J Neuroendocrinol. 2008 Jun;20(6):866-72. Epub 2008 Jun 1. Review.	J Neuroendocrinol. 2008	PubMed	citation	PMID:18513207	pubmed	18513207	create date:2008/06/03 | first author:Luine VN
Genetic dissection of glucocorticoid receptor function in the mouse brain.	/pubmed/18513206	Erdmann G, Berger S, Schütz G.	J Neuroendocrinol. 2008 Jun;20(6):655-9. Epub 2008 Jun 1. Review.	J Neuroendocrinol. 2008	PubMed	citation	PMID:18513206	pubmed	18513206	create date:2008/06/03 | first author:Erdmann G
Mathematical modelling in neuroendocrinology.	/pubmed/18513205	Leng G, Macgregor DJ.	J Neuroendocrinol. 2008 Jun;20(6):713-8. Epub 2008 Jun 1. Review.	J Neuroendocrinol. 2008	PubMed	citation	PMID:18513205	pubmed	18513205	create date:2008/06/03 | first author:Leng G
Epigenetic programming of phenotypic variations in reproductive strategies in the rat through maternal care.	/pubmed/18513204	Cameron NM, Shahrokh D, Del Corpo A, Dhir SK, Szyf M, Champagne FA, Meaney MJ.	J Neuroendocrinol. 2008 Jun;20(6):795-801. Epub 2008 Jun 1. Review.	J Neuroendocrinol. 2008	PubMed	citation	PMID:18513204	pubmed	18513204	create date:2008/06/03 | first author:Cameron NM
Biological rhythms, be they ultradian, circadian, reproductive or seasonal, have long been recognised as important components of many neuroendocrine systems.	/pubmed/18513203	Buckingham J.	J Neuroendocrinol. 2008 Jun;20(6):639-40. Epub 2008 Jun 1. No abstract available.	J Neuroendocrinol. 2008	PubMed	citation	PMID:18513203	pubmed	18513203	create date:2008/06/03 | first author:Buckingham J
Kisspeptin: a novel regulator of reproductive function.	/pubmed/18510709	Dhillo WS.	J Neuroendocrinol. 2008 Aug;20(8):963-70. Epub 2008 May 27. Review.	J Neuroendocrinol. 2008	PubMed	citation	PMID:18510709	pubmed	18510709	create date:2008/05/31 | first author:Dhillo WS
Effect of oestrogen receptor alpha and beta agonists on brain N-methyl-D-aspartate receptors.	/pubmed/18510708	Morissette M, Le Saux M, Di Paolo T.	J Neuroendocrinol. 2008 Aug;20(8):1006-14. Epub 2008 May 27.	J Neuroendocrinol. 2008	PubMed	citation	PMID:18510708	pubmed	18510708	create date:2008/05/31 | first author:Morissette M
Analysis of selected genes in neuroendocrine tumours: insulinomas and phaeochromocytomas.	/pubmed/18510707	Hrasćan R, Pećina-Slaus N, Martić TN, Colić JF, Gall-Troselj K, Pavelić K, Karapandza N.	J Neuroendocrinol. 2008 Aug;20(8):1015-22. Epub 2008 May 27.	J Neuroendocrinol. 2008	PubMed	citation	PMID:18510707	pubmed	18510707	create date:2008/05/31 | first author:Hrasćan R
Prepubertal social subjugation and anabolic androgenic steroid-induced aggression in male rats.	/pubmed/18510706	Cunningham RL, McGinnis MY.	J Neuroendocrinol. 2008 Aug;20(8):997-1005. Epub 2008 May 27.	J Neuroendocrinol. 2008	PubMed	citation	PMID:18510706	pubmed	18510706	create date:2008/05/31 | first author:Cunningham RL
The endocannabinoid system and the control of glucose homeostasis.	/pubmed/18426514	Nogueiras R, Rohner-Jeanrenaud F, Woods SC, Tschöp MH.	J Neuroendocrinol. 2008 May;20 Suppl 1:147-51. Review.	J Neuroendocrinol. 2008	PubMed	citation	PMID:18426514	pubmed	18426514	create date:2008/05/09 | first author:Nogueiras R
CB1 receptor blockade and its impact on cardiometabolic risk factors: overview of the RIO programme with rimonabant.	/pubmed/18426513	Scheen AJ.	J Neuroendocrinol. 2008 May;20 Suppl 1:139-46. Review.	J Neuroendocrinol. 2008	PubMed	citation	PMID:18426513	pubmed	18426513	create date:2008/05/09 | first author:Scheen AJ
Cannabinoid type 1 receptor: another arrow in the adipocytes' bow.	/pubmed/18426512	Bellocchio L, Cervino C, Vicennati V, Pasquali R, Pagotto U.	J Neuroendocrinol. 2008 May;20 Suppl 1:130-8. Review.	J Neuroendocrinol. 2008	PubMed	citation	PMID:18426512	pubmed	18426512	create date:2008/05/09 | first author:Bellocchio L
Endocannabinoids, adipose tissue and lipid metabolism.	/pubmed/18426511	Pagano C, Rossato M, Vettor R.	J Neuroendocrinol. 2008 May;20 Suppl 1:124-9. Review.	J Neuroendocrinol. 2008	PubMed	citation	PMID:18426511	pubmed	18426511	create date:2008/05/09 | first author:Pagano C
Central versus peripheral antagonism of cannabinoid CB1 receptor in obesity: effects of LH-21, a peripherally acting neutral cannabinoid receptor antagonist, in Zucker rats.	/pubmed/18426510	Pavón FJ, Serrano A, Pérez-Valero V, Jagerovic N, Hernández-Folgado L, Bermúdez-Silva FJ, Macías M, Goya P, de Fonseca FR.	J Neuroendocrinol. 2008 May;20 Suppl 1:116-23. Review.	J Neuroendocrinol. 2008	PubMed	citation	PMID:18426510	pubmed	18426510	create date:2008/05/09 | first author:Pavón FJ
Dysregulation of the endocannabinoid system in obesity.	/pubmed/18426509	Engeli S.	J Neuroendocrinol. 2008 May;20 Suppl 1:110-5. Review.	J Neuroendocrinol. 2008	PubMed	citation	PMID:18426509	pubmed	18426509	create date:2008/05/09 | first author:Engeli S
Endocannabinoids: some like it fat (and sweet too).	/pubmed/18426508	Matias I, Cristino L, Di Marzo V.	J Neuroendocrinol. 2008 May;20 Suppl 1:100-9. Review.	J Neuroendocrinol. 2008	PubMed	citation	PMID:18426508	pubmed	18426508	create date:2008/05/09 | first author:Matias I
Endocannabinoids and nutrition.	/pubmed/18426507	Hansen HS, Artmann A.	J Neuroendocrinol. 2008 May;20 Suppl 1:94-9. Review.	J Neuroendocrinol. 2008	PubMed	citation	PMID:18426507	pubmed	18426507	create date:2008/05/09 | first author:Hansen HS
The cannabinoid system and male reproductive functions.	/pubmed/18426506	Rossato M, Pagano C, Vettor R.	J Neuroendocrinol. 2008 May;20 Suppl 1:90-3. Review.	J Neuroendocrinol. 2008	PubMed	citation	PMID:18426506	pubmed	18426506	create date:2008/05/09 | first author:Rossato M
Interplay between endocannabinoids, steroids and cytokines in the control of human reproduction.	/pubmed/18426505	Battista N, Pasquariello N, Di Tommaso M, Maccarrone M.	J Neuroendocrinol. 2008 May;20 Suppl 1:82-9. Review.	J Neuroendocrinol. 2008	PubMed	citation	PMID:18426505	pubmed	18426505	create date:2008/05/09 | first author:Battista N
Multiple roles for the endocannabinoid system during the earliest stages of life: pre- and postnatal development.	/pubmed/18426504	Fride E.	J Neuroendocrinol. 2008 May;20 Suppl 1:75-81. Review.	J Neuroendocrinol. 2008	PubMed	citation	PMID:18426504	pubmed	18426504	create date:2008/05/09 | first author:Fride E
Endocannabinoids and the regulation of bone metabolism.	/pubmed/18426503	Bab I, Ofek O, Tam J, Rehnelt J, Zimmer A.	J Neuroendocrinol. 2008 May;20 Suppl 1:69-74. Review.	J Neuroendocrinol. 2008	PubMed	citation	PMID:18426503	pubmed	18426503	create date:2008/05/09 | first author:Bab I
Blood pressure lowering effects of rimonabant in obesity-related hypertension.	/pubmed/18426502	Grassi G, Quarti-Trevano F, Seravalle G, Arenare F, Brambilla G, Mancia G.	J Neuroendocrinol. 2008 May;20 Suppl 1:63-8. Review.	J Neuroendocrinol. 2008	PubMed	citation	PMID:18426502	pubmed	18426502	create date:2008/05/09 | first author:Grassi G
Endocannabinoids, blood pressure and the human heart.	/pubmed/18426501	Sarzani R.	J Neuroendocrinol. 2008 May;20 Suppl 1:58-62. Review.	J Neuroendocrinol. 2008	PubMed	citation	PMID:18426501	pubmed	18426501	create date:2008/05/09 | first author:Sarzani R
The role of the endocannabinoid system in atherosclerosis.	/pubmed/18426500	Mach F, Steffens S.	J Neuroendocrinol. 2008 May;20 Suppl 1:53-7. Review.	J Neuroendocrinol. 2008	PubMed	citation	PMID:18426500	pubmed	18426500	create date:2008/05/09 | first author:Mach F
The endocannabinoid system and liver diseases.	/pubmed/18426499	Caraceni P, Domenicali M, Bernardi M.	J Neuroendocrinol. 2008 May;20 Suppl 1:47-52. Review.	J Neuroendocrinol. 2008	PubMed	citation	PMID:18426499	pubmed	18426499	create date:2008/05/09 | first author:Caraceni P
Gastrointestinal regulation of food intake: general aspects and focus on anandamide and oleoylethanolamide.	/pubmed/18426498	Capasso R, Izzo AA.	J Neuroendocrinol. 2008 May;20 Suppl 1:39-46. Review.	J Neuroendocrinol. 2008	PubMed	citation	PMID:18426498	pubmed	18426498	create date:2008/05/09 | first author:Capasso R
The role of the endocannabinoid system in the regulation of hypothalamic-pituitary-adrenal axis activity.	/pubmed/18426497	Cota D.	J Neuroendocrinol. 2008 May;20 Suppl 1:35-8. Review.	J Neuroendocrinol. 2008	PubMed	citation	PMID:18426497	pubmed	18426497	create date:2008/05/09 | first author:Cota D
A saturated N-acylethanolamine other than N-palmitoyl ethanolamine with anti-inflammatory properties: a neglected story...	/pubmed/18426496	Dalle Carbonare M, Del Giudice E, Stecca A, Colavito D, Fabris M, D'Arrigo A, Bernardini D, Dam M, Leon A.	J Neuroendocrinol. 2008 May;20 Suppl 1:26-34.	J Neuroendocrinol. 2008	PubMed	citation	PMID:18426496	pubmed	18426496	create date:2008/05/09 | first author:Dalle Carbonare M
Cannabinomimetic control of mast cell mediator release: new perspective in chronic inflammation.	/pubmed/18426495	De Filippis D, D'Amico A, Iuvone T.	J Neuroendocrinol. 2008 May;20 Suppl 1:20-5. Review.	J Neuroendocrinol. 2008	PubMed	citation	PMID:18426495	pubmed	18426495	create date:2008/05/09 | first author:De Filippis D
Endocannabinoids and the brain immune system: new neurones at the horizon?	/pubmed/18426494	Wolf SA, Ullrich O.	J Neuroendocrinol. 2008 May;20 Suppl 1:15-9. Review.	J Neuroendocrinol. 2008	PubMed	citation	PMID:18426494	pubmed	18426494	create date:2008/05/09 | first author:Wolf SA
Cannabinoid receptors: where they are and what they do.	/pubmed/18426493	Mackie K.	J Neuroendocrinol. 2008 May;20 Suppl 1:10-4. Review.	J Neuroendocrinol. 2008	PubMed	citation	PMID:18426493	pubmed	18426493	create date:2008/05/09 | first author:Mackie K
Endogenous cannabinoids: structure and metabolism.	/pubmed/18426492	Bisogno T.	J Neuroendocrinol. 2008 May;20 Suppl 1:1-9. Review.	J Neuroendocrinol. 2008	PubMed	citation	PMID:18426492	pubmed	18426492	create date:2008/05/09 | first author:Bisogno T
Here, there and everywhere: the endocannabinoid system.	/pubmed/18426491	Vettor R, Pagotto U, Pagano C, Pasquali R.	J Neuroendocrinol. 2008 May;20 Suppl 1:iv-vi. No abstract available.	J Neuroendocrinol. 2008	PubMed	citation	PMID:18426491	pubmed	18426491	create date:2008/05/09 | first author:Vettor R
Differential appetite-related responses to central neuropeptide S in lines of chickens divergently selected for low or high body weight.	/pubmed/18445129	Cline MA, Prall BC, Smith ML, Calchary WA, Siegel PB.	J Neuroendocrinol. 2008 Jul;20(7):904-8. Epub 2008 Apr 28.	J Neuroendocrinol. 2008	PubMed	citation	PMID:18445129	pubmed	18445129	create date:2008/05/01 | first author:Cline MA
Oestrogen receptor alpha localisation in the prefrontal cortex of three mammalian species.	/pubmed/18445128	Montague D, Weickert CS, Tomaskovic-Crook E, Rothmond DA, Kleinman JE, Rubinow DR.	J Neuroendocrinol. 2008 Jul;20(7):893-903. Epub 2008 Apr 28.	J Neuroendocrinol. 2008	PubMed	citation	PMID:18445128	pubmed	18445128	create date:2008/05/01 | first author:Montague D
Melatonin activates brain dopaminergic systems in the eel with an inhibitory impact on reproductive function.	/pubmed/18445127	Sébert ME, Legros C, Weltzien FA, Malpaux B, Chemineau P, Dufour S.	J Neuroendocrinol. 2008 Jul;20(7):917-29. Epub 2008 Apr 28.	J Neuroendocrinol. 2008	PubMed	citation	PMID:18445127	pubmed	18445127	create date:2008/05/01 | first author:Sébert ME
Role of AMP-activated protein kinase in the control of appetite.	/pubmed/18445126	Kola B.	J Neuroendocrinol. 2008 Jul;20(7):942-51. Epub 2008 Apr 28. Review.	J Neuroendocrinol. 2008	PubMed	citation	PMID:18445126	pubmed	18445126	create date:2008/05/01 | first author:Kola B
Temporal and spatial regulation of CRE recombinase expression in gonadotrophin-releasing hormone neurones in the mouse.	/pubmed/18445125	Wolfe A, Divall S, Singh SP, Nikrodhanond AA, Baria AT, Le WW, Hoffman GE, Radovick S.	J Neuroendocrinol. 2008 Jul;20(7):909-16. Epub 2008 Apr 28.	J Neuroendocrinol. 2008	PubMed	citation	PMID:18445125	pubmed	18445125	create date:2008/05/01 | first author:Wolfe A
Oestrogen influences on mitochondrial gene expression and respiratory chain activity in cortical and mesencephalic astrocytes.	/pubmed/18445124	Araújo GW, Beyer C, Arnold S.	J Neuroendocrinol. 2008 Jul;20(7):930-41. Epub 2008 Apr 28.	J Neuroendocrinol. 2008	PubMed	citation	PMID:18445124	pubmed	18445124	create date:2008/05/01 | first author:Araújo GW
Regulation of hypophysiotrophic corticotrophin-releasing hormone- and thyrotrophin-releasing hormone-synthesising neurones by brainstem catecholaminergic neurones.	/pubmed/18445123	Wittmann G.	J Neuroendocrinol. 2008 Jul;20(7):952-60. Epub 2008 Apr 28. Review.	J Neuroendocrinol. 2008	PubMed	citation	PMID:18445123	pubmed	18445123	create date:2008/05/01 | first author:Wittmann G
Title	URL	Description	Details	ShortDetails	Resource	Type	Identifiers	Db	EntrezUID	Properties
Oestrogen-dependent stimulation of luteinising hormone release by galanin-like peptide in female rats.	/pubmed/18363811	Uenoyama Y, Tsukamura H, Kinoshita M, Yamada S, Iwata K, Pheng V, Sajapitak S, Sakakibara M, Ohtaki T, Matsumoto H, Maeda KI.	J Neuroendocrinol. 2008 May;20(5):626-31. Epub 2008 Mar 19.	J Neuroendocrinol. 2008	PubMed	citation	PMID:18363811	pubmed	18363811	create date:2008/03/28 | first author:Uenoyama Y
Are hormonal responses to exercise in young men with Down's syndrome related to reduced endurance performance?	/pubmed/18363810	Bricout VA, Guinot M, Faure P, Flore P, Eberhard Y, Garnier P, Juvin AF.	J Neuroendocrinol. 2008 May;20(5):558-65. Epub 2008 Mar 15.	J Neuroendocrinol. 2008	PubMed	citation	PMID:18363810	pubmed	18363810	create date:2008/03/28 | first author:Bricout VA
17beta-Oestradiol stimulation of G-proteins in aged and Alzheimer's human brain: comparison with phytoestrogens.	/pubmed/18363809	Jefremov V, Rakitin A, Mahlapuu R, Zilmer K, Bogdanovic N, Zilmer M, Karelson E.	J Neuroendocrinol. 2008 May;20(5):587-96. Epub 2008 Mar 15.	J Neuroendocrinol. 2008	PubMed	citation	PMID:18363809	pubmed	18363809	create date:2008/03/28 | first author:Jefremov V
Activation of A-type gamma-amino butyric acid receptors excites gonadotrophin-releasing hormone neurones isolated from adult rats.	/pubmed/18363808	Yin C, Ishii H, Tanaka N, Sakuma Y, Kato M.	J Neuroendocrinol. 2008 May;20(5):566-75. Epub 2008 Mar 15.	J Neuroendocrinol. 2008	PubMed	citation	PMID:18363808	pubmed	18363808	create date:2008/03/28 | first author:Yin C
Growth hormone-releasing hormone and glucocorticoids determine the balance between luteinising hormone (LH) beta- and LH beta/follicle-stimulating hormone beta-positive gonadotrophs and somatotrophs in the 14-day-old rat pituitary tissue in aggregate cell culture.	/pubmed/18363807	Pals K, Roudbaraki M, Denef C.	J Neuroendocrinol. 2008 May;20(5):535-48. Epub 2008 Mar 15.	J Neuroendocrinol. 2008	PubMed	citation	PMID:18363807	pubmed	18363807	create date:2008/03/28 | first author:Pals K
Fast effects of glucocorticoids on memory-related network oscillations in the mouse hippocampus.	/pubmed/18363806	Weiss EK, Krupka N, Bähner F, Both M, Draguhn A.	J Neuroendocrinol. 2008 May;20(5):549-57. Epub 2008 Mar 15.	J Neuroendocrinol. 2008	PubMed	citation	PMID:18363806	pubmed	18363806	create date:2008/03/28 | first author:Weiss EK
Pituitary-adrenal responses to oxotremorine and acute stress in male and female M1 muscarinic receptor knockout mice: comparisons to M2 muscarinic receptor knockout mice.	/pubmed/18363805	Rhodes ME, Rubin RT, McKlveen JM, Karwoski TE, Fulton BA, Czambel RK.	J Neuroendocrinol. 2008 May;20(5):617-25. Epub 2008 Mar 15.	J Neuroendocrinol. 2008	PubMed	citation	PMID:18363805	pubmed	18363805	create date:2008/03/28 | first author:Rhodes ME
Biology of post-traumatic stress disorder in childhood and adolescence.	/pubmed/18363804	Pervanidou P.	J Neuroendocrinol. 2008 May;20(5):632-8. Epub 2008 Mar 15. Review.	J Neuroendocrinol. 2008	PubMed	citation	PMID:18363804	pubmed	18363804	create date:2008/03/28 | first author:Pervanidou P
The thyrotropin-releasing hormone secretory system in the hypothalamus of the Siberian hamster in long and short photoperiods.	/pubmed/18363803	Ebling FJ, Wilson D, Wood J, Hughes D, Mercer JG, Morgan PJ, Barrett P.	J Neuroendocrinol. 2008 May;20(5):576-86. Epub 2008 Mar 15.	J Neuroendocrinol. 2008	PubMed	citation	PMID:18363803	pubmed	18363803	create date:2008/03/28 | first author:Ebling FJ
Pituitary-adrenal response to acute and repeated mild restraint, forced swim and change in environment stress in arginine vasopressin receptor 1b knockout mice.	/pubmed/18363802	Stewart LQ, Roper JA, Young WS 3rd, O'Carroll AM, Lolait SJ.	J Neuroendocrinol. 2008 May;20(5):597-605. Epub 2008 Mar 15.	J Neuroendocrinol. 2008	PubMed	citation	PMID:18363802	pubmed	18363802	create date:2008/03/28 | first author:Stewart LQ
Extracellular biotransformation of beta-endorphin in rat striatum and cerebrospinal fluid.	/pubmed/18363801	Reed B, Bidlack JM, Chait BT, Kreek MJ.	J Neuroendocrinol. 2008 May;20(5):606-16. Epub 2008 Mar 15.	J Neuroendocrinol. 2008	PubMed	citation	PMID:18363801	pubmed	18363801	create date:2008/03/28 | first author:Reed B
Individual variation in the expression of maternal behaviour: a review of the neuroendocrine mechanisms in the sheep.	/pubmed/18266950	Dwyer CM.	J Neuroendocrinol. 2008 Apr;20(4):526-34. Epub 2008 Feb 8. Review.	J Neuroendocrinol. 2008	PubMed	citation	PMID:18266950	pubmed	18266950	create date:2008/02/13 | first author:Dwyer CM
Copper and iron transport across the placenta: regulation and interactions.	/pubmed/18266949	McArdle HJ, Andersen HS, Jones H, Gambling L.	J Neuroendocrinol. 2008 Apr;20(4):427-31. Epub 2008 Feb 8. Review.	J Neuroendocrinol. 2008	PubMed	citation	PMID:18266949	pubmed	18266949	create date:2008/02/13 | first author:McArdle HJ
Maternal antenatal anxiety and amniotic fluid cortisol and testosterone: possible implications for foetal programming.	/pubmed/18266948	Sarkar P, Bergman K, O'Connor TG, Glover V.	J Neuroendocrinol. 2008 Apr;20(4):489-96. Epub 2008 Feb 8. Review.	J Neuroendocrinol. 2008	PubMed	citation	PMID:18266948	pubmed	18266948	create date:2008/02/13 | first author:Sarkar P
Placental corticotrophin-releasing hormone and its receptors in human pregnancy and labour: still a scientific enigma.	/pubmed/18266947	Grammatopoulos DK.	J Neuroendocrinol. 2008 Apr;20(4):432-8. Epub 2008 Feb 8. Review.	J Neuroendocrinol. 2008	PubMed	citation	PMID:18266947	pubmed	18266947	create date:2008/02/13 | first author:Grammatopoulos DK
Pregnancy-induced adaptation in the neuroendocrine control of prolactin secretion.	/pubmed/18266946	Grattan DR, Steyn FJ, Kokay IC, Anderson GM, Bunn SJ.	J Neuroendocrinol. 2008 Apr;20(4):497-507. Epub 2008 Feb 8. Review.	J Neuroendocrinol. 2008	PubMed	citation	PMID:18266946	pubmed	18266946	create date:2008/02/13 | first author:Grattan DR
The mechanisms and regulation of placental amino acid transport to the human foetus.	/pubmed/18266945	Cleal JK, Lewis RM.	J Neuroendocrinol. 2008 Apr;20(4):419-26. Epub 2008 Feb 8. Review.	J Neuroendocrinol. 2008	PubMed	citation	PMID:18266945	pubmed	18266945	create date:2008/02/13 | first author:Cleal JK
The placenta and intrauterine programming.	/pubmed/18266944	Fowden AL, Forhead AJ, Coan PM, Burton GJ.	J Neuroendocrinol. 2008 Apr;20(4):439-50. Epub 2008 Feb 8. Review.	J Neuroendocrinol. 2008	PubMed	citation	PMID:18266944	pubmed	18266944	create date:2008/02/13 | first author:Fowden AL
The role of neuroendocrinology in the perinatal period.	/pubmed/18266943	Douglas AJ, Ludwig M.	J Neuroendocrinol. 2008 Apr;20(4):417-8. Epub 2008 Feb 8. No abstract available.	J Neuroendocrinol. 2008	PubMed	citation	PMID:18266943	pubmed	18266943	create date:2008/02/13 | first author:Douglas AJ
Sex hormones and excitation-contraction coupling in the uterus: the effects of oestrous and hormones.	/pubmed/18266942	Wray S, Noble K.	J Neuroendocrinol. 2008 Apr;20(4):451-61. Epub 2008 Feb 8. Review.	J Neuroendocrinol. 2008	PubMed	citation	PMID:18266942	pubmed	18266942	create date:2008/02/13 | first author:Wray S
Suppression of the febrile response in late gestation: evidence, mechanisms and outcomes.	/pubmed/18266941	Mouihate A, Harré EM, Martin S, Pittman QJ.	J Neuroendocrinol. 2008 Apr;20(4):508-14. Epub 2008 Feb 8. Review.	J Neuroendocrinol. 2008	PubMed	citation	PMID:18266941	pubmed	18266941	create date:2008/02/13 | first author:Mouihate A
Reproduction-induced neuroplasticity: natural behavioural and neuronal alterations associated with the production and care of offspring.	/pubmed/18266940	Kinsley CH, Lambert KG.	J Neuroendocrinol. 2008 Apr;20(4):515-25. Epub 2008 Feb 8. Review.	J Neuroendocrinol. 2008	PubMed	citation	PMID:18266940	pubmed	18266940	create date:2008/02/13 | first author:Kinsley CH
Cytokine networks and the regulation of uterine function in pregnancy and parturition.	/pubmed/18266939	Orsi NM, Tribe RM.	J Neuroendocrinol. 2008 Apr;20(4):462-9. Epub 2008 Feb 8. Review.	J Neuroendocrinol. 2008	PubMed	citation	PMID:18266939	pubmed	18266939	create date:2008/02/13 | first author:Orsi NM
Prenatal alcohol exposure: foetal programming, the hypothalamic-pituitary-adrenal axis and sex differences in outcome.	/pubmed/18266938	Weinberg J, Sliwowska JH, Lan N, Hellemans KG.	J Neuroendocrinol. 2008 Apr;20(4):470-88. Epub 2008 Feb 8. Review.	J Neuroendocrinol. 2008	PubMed	citation	PMID:18266938	pubmed	18266938	create date:2008/02/13 | first author:Weinberg J
Hypoxia-induced apoptotic cell death is prevented by oestradiol via oestrogen receptors in the developing central nervous system.	/pubmed/18208555	Pozo Devoto VM, Giusti S, Chavez JC, de Plazas SF.	J Neuroendocrinol. 2008 Mar;20(3):375-80. Epub 2008 Jan 17.	J Neuroendocrinol. 2008	PubMed	citation	PMID:18208555	pubmed	18208555	create date:2008/01/23 | first author:Pozo Devoto VM
KiSS-1 and GPR54 genes are co-expressed in rat gonadotrophs and differentially regulated in vivo by oestradiol and gonadotrophin-releasing hormone.	/pubmed/18208554	Richard N, Galmiche G, Corvaisier S, Caraty A, Kottler ML.	J Neuroendocrinol. 2008 Mar;20(3):381-93. Epub 2008 Jan 17.	J Neuroendocrinol. 2008	PubMed	citation	PMID:18208554	pubmed	18208554	create date:2008/01/23 | first author:Richard N
Early development of forebrain gonadotrophin-releasing hormone (GnRH) neurones and the role of GnRH as an autocrine migration factor.	/pubmed/18208553	Abraham E, Palevitch O, Ijiri S, Du SJ, Gothilf Y, Zohar Y.	J Neuroendocrinol. 2008 Mar;20(3):394-405. Epub 2008 Jan 17.	J Neuroendocrinol. 2008	PubMed	citation	PMID:18208553	pubmed	18208553	create date:2008/01/23 | first author:Abraham E
Distribution and regional stressor-induced regulation of corticotrophin-releasing factor binding protein in rainbow trout (Oncorhynchus mykiss).	/pubmed/18208552	Alderman SL, Raine JC, Bernier NJ.	J Neuroendocrinol. 2008 Mar;20(3):347-58. Epub 2008 Jan 17.	J Neuroendocrinol. 2008	PubMed	citation	PMID:18208552	pubmed	18208552	create date:2008/01/23 | first author:Alderman SL
The pregnancy-induced increase in baseline circulating growth hormone in rats is not induced by ghrelin.	/pubmed/18208550	El-Kasti MM, Christian HC, Huerta-Ocampo I, Stolbrink M, Gill S, Houston PA, Davies JS, Chilcott J, Hill N, Matthews DR, Carter DA, Wells T.	J Neuroendocrinol. 2008 Mar;20(3):309-22. Epub 2008 Jan 16.	J Neuroendocrinol. 2008	PubMed	citation	PMID:18208550	pubmed	18208550	create date:2008/01/23 | first author:El-Kasti MM
Diurnal rhythmicity of the canonical clock genes Per1, Per2 and Bmal1 in the rat adrenal gland is unaltered after hypophysectomy.	/pubmed/18208549	Fahrenkrug J, Hannibal J, Georg B.	J Neuroendocrinol. 2008 Mar;20(3):323-9. Epub 2008 Jan 16.	J Neuroendocrinol. 2008	PubMed	citation	PMID:18208549	pubmed	18208549	create date:2008/01/23 | first author:Fahrenkrug J
Ghrelin induces growth hormone secretion via a nitric oxide/cGMP signalling pathway.	/pubmed/18208548	Rodríguez-Pacheco F, Luque RM, Tena-Sempere M, Malagón MM, Castaño JP.	J Neuroendocrinol. 2008 Mar;20(3):406-12. Epub 2008 Jan 15.	J Neuroendocrinol. 2008	PubMed	citation	PMID:18208548	pubmed	18208548	create date:2008/01/23 | first author:Rodríguez-Pacheco F
Type 1 angiotensin receptor (AT1-R)-mediated decrease in type 2 angiotensin receptor mRNA level is dependent on Gq and extracellular signal-regulated kinase 1//2 in AT1-R-transfected PC12 cells.	/pubmed/18208547	Saito M, Shinohara Y, Sasaki H, Netsu Y, Yoshida M, Nakahata N.	J Neuroendocrinol. 2008 Mar;20(3):299-308. Epub 2008 Jan 15.	J Neuroendocrinol. 2008	PubMed	citation	PMID:18208547	pubmed	18208547	create date:2008/01/23 | first author:Saito M
Endogenous oestradiol regulates progesterone receptor expression in the brain of female rat fetuses: what is the source of oestradiol?	/pubmed/18208546	Jahagirdar V, Quadros PS, Wagner CK.	J Neuroendocrinol. 2008 Mar;20(3):359-65. Epub 2008 Jan 15.	J Neuroendocrinol. 2008	PubMed	citation	PMID:18208546	pubmed	18208546	create date:2008/01/23 | first author:Jahagirdar V
The selective oestrogen receptor modulator, LY362321, is not neuroprotective in a rat model of transient focal ischaemia.	/pubmed/18208545	Farr TD, Carswell HV, McCann DJ, Sato M, Bryant HU, Dodge JA, Macrae IM.	J Neuroendocrinol. 2008 Mar;20(3):366-74. Epub 2008 Jan 15.	J Neuroendocrinol. 2008	PubMed	citation	PMID:18208545	pubmed	18208545	create date:2008/01/23 | first author:Farr TD
Jacques Benoit lecture: the neuroendocrine view of the angiotensin and apelin systems.	/pubmed/18194430	Llorens-Cortes C, Kordon C.	J Neuroendocrinol. 2008 Mar;20(3):279-89. Epub 2008 Jan 11.	J Neuroendocrinol. 2008	PubMed	citation	PMID:18194430	pubmed	18194430	create date:2008/01/16 | first author:Llorens-Cortes C
The effect of AMP-activated kinase activation on gonadotrophin-releasing hormone secretion in GT1-7 cells and its potential role in hypothalamic regulation of the oestrous cyclicity in rats.	/pubmed/18194429	Coyral-Castel S, Tosca L, Ferreira G, Jeanpierre E, Rame C, Lomet D, Caraty A, Monget P, Chabrolle C, Dupont J.	J Neuroendocrinol. 2008 Mar;20(3):335-46. Epub 2008 Jan 11.	J Neuroendocrinol. 2008	PubMed	citation	PMID:18194429	pubmed	18194429	create date:2008/01/16 | first author:Coyral-Castel S
Ghrelin stimulates milk intake by affecting adult type feeding behaviour in postnatal rats.	/pubmed/18194428	Piao H, Hosoda H, Kangawa K, Murata T, Narita K, Higuchi T.	J Neuroendocrinol. 2008 Mar;20(3):330-4. Epub 2008 Jan 11.	J Neuroendocrinol. 2008	PubMed	citation	PMID:18194428	pubmed	18194428	create date:2008/01/16 | first author:Piao H
Neurogenesis and depression: breakthrough or blind alley?	/pubmed/18194427	Herbert J.	J Neuroendocrinol. 2008 Mar;20(3):413-4. Epub 2008 Jan 14.	J Neuroendocrinol. 2008	PubMed	citation	PMID:18194427	pubmed	18194427	create date:2008/01/16 | first author:Herbert J
Daily meal timing is not necessary for resetting the main circadian clock by calorie restriction.	/pubmed/18088363	Mendoza J, Drevet K, Pévet P, Challet E.	J Neuroendocrinol. 2008 Feb;20(2):251-60. Epub 2007 Dec 7.	J Neuroendocrinol. 2008	PubMed	citation	PMID:18088363	pubmed	18088363	create date:2007/12/20 | first author:Mendoza J
Voltage-dependent calcium channels in ventromedial hypothalamic neurones of postnatal rats: modulation by oestradiol and phenylephrine.	/pubmed/18088362	Lee AW, Kyrozis A, Chevaleyre V, Kow LM, Zhou J, Devidze N, Zhang Q, Etgen AM, Pfaff DW.	J Neuroendocrinol. 2008 Feb;20(2):188-98. Epub 2007 Dec 14.	J Neuroendocrinol. 2008	PubMed	citation	PMID:18088362	pubmed	18088362	create date:2007/12/20 | first author:Lee AW
Feeding behaviour in galanin knockout mice supports a role of galanin in fat intake and preference.	/pubmed/18088361	Adams AC, Clapham JC, Wynick D, Speakman JR.	J Neuroendocrinol. 2008 Feb;20(2):199-206. Epub 2007 Dec 14.	J Neuroendocrinol. 2008	PubMed	citation	PMID:18088361	pubmed	18088361	create date:2007/12/20 | first author:Adams AC
Beta-melanocyte-stimulating hormone potently reduces appetite via the hypothalamus in chicks.	/pubmed/18088360	Smith ML, Prall B, Nandar W, Cline MA.	J Neuroendocrinol. 2008 Feb;20(2):220-6. Epub 2007 Dec 14.	J Neuroendocrinol. 2008	PubMed	citation	PMID:18088360	pubmed	18088360	create date:2007/12/20 | first author:Smith ML
Differential kinetics of oxytocin and vasopressin heteronuclear RNA expression in the rat supraoptic nucleus in response to chronic salt loading in vivo.	/pubmed/18088359	Yue C, Mutsuga N, Sugimura Y, Verbalis J, Gainer H.	J Neuroendocrinol. 2008 Feb;20(2):227-32. Epub 2007 Dec 14.	J Neuroendocrinol. 2008	PubMed	citation	PMID:18088359	pubmed	18088359	create date:2007/12/20 | first author:Yue C
Nesfatin-1 influences the excitability of paraventricular nucleus neurones.	/pubmed/18088358	Price CJ, Hoyda TD, Samson WK, Ferguson AV.	J Neuroendocrinol. 2008 Feb;20(2):245-50. Epub 2007 Dec 14.	J Neuroendocrinol. 2008	PubMed	citation	PMID:18088358	pubmed	18088358	create date:2007/12/20 | first author:Price CJ
Stem cells, hormones and pituitary adenomas.	/pubmed/18081562	Levy A.	J Neuroendocrinol. 2008 Jan;20(1):139-40.	J Neuroendocrinol. 2008	PubMed	citation	PMID:18081562	pubmed	18081562	create date:2007/12/18 | first author:Levy A
The effects of galanin-like peptide on energy balance, body temperature and brain activity in the mouse and rat are independent of the GALR2/3 receptor.	/pubmed/18081561	Man PS, Lawrence CB.	J Neuroendocrinol. 2008 Jan;20(1):128-37.	J Neuroendocrinol. 2008	PubMed	citation	PMID:18081561	pubmed	18081561	create date:2007/12/18 | first author:Man PS
Leptin deficiency per se dictates body composition and insulin action in ob/ob mice.	/pubmed/18081560	van den Hoek AM, Teusink B, Voshol PJ, Havekes LM, Romijn JA, Pijl H.	J Neuroendocrinol. 2008 Jan;20(1):120-7.	J Neuroendocrinol. 2008	PubMed	citation	PMID:18081560	pubmed	18081560	create date:2007/12/18 | first author:van den Hoek AM
Alpha-oestrogen and progestin receptor expression in the hypothalamus and preoptic area dopaminergic neurones during oestrous in cycling rats.	/pubmed/18081559	Leite CM, Szawka RE, Anselmo-Franci JA.	J Neuroendocrinol. 2008 Jan;20(1):110-9.	J Neuroendocrinol. 2008	PubMed	citation	PMID:18081559	pubmed	18081559	create date:2007/12/18 | first author:Leite CM
Pituitary function and the somatotrophic system in patients with idiopathic Parkinson's disease under chronic dopaminergic therapy.	/pubmed/18081558	Schaefer S, Vogt T, Nowak T, Kann PH; German KIMS board.	J Neuroendocrinol. 2008 Jan;20(1):104-9.	J Neuroendocrinol. 2008	PubMed	citation	PMID:18081558	pubmed	18081558	create date:2007/12/18 | first author:Schaefer S
Temporal migration of gonadotrophin-releasing hormone-1 neurones is modified in GAD67 knockout mice.	/pubmed/18081557	Lee JM, Tiong J, Maddox DM, Condie BG, Wray S.	J Neuroendocrinol. 2008 Jan;20(1):93-103.	J Neuroendocrinol. 2008	PubMed	citation	PMID:18081557	pubmed	18081557	create date:2007/12/18 | first author:Lee JM
Title	URL	Description	Details	ShortDetails	Resource	Type	Identifiers	Db	EntrezUID	Properties
The anti-ghrelin Spiegelmer NOX-B11-3 blocks ghrelin- but not fasting-induced neuronal activation in the hypothalamic arcuate nucleus.	/pubmed/18081556	Becskei C, Bilik KU, Klussmann S, Jarosch F, Lutz TA, Riediger T.	J Neuroendocrinol. 2008 Jan;20(1):85-92.	J Neuroendocrinol. 2008	PubMed	citation	PMID:18081556	pubmed	18081556	create date:2007/12/18 | first author:Becskei C
Chronic central administration of apelin-13 over 10 days increases food intake, body weight, locomotor activity and body temperature in C57BL/6 mice.	/pubmed/18081555	Valle A, Hoggard N, Adams AC, Roca P, Speakman JR.	J Neuroendocrinol. 2008 Jan;20(1):79-84.	J Neuroendocrinol. 2008	PubMed	citation	PMID:18081555	pubmed	18081555	create date:2007/12/18 | first author:Valle A
Isolation and characterisation of four cDNAs encoding neuromedin U (NMU) from the brain and gut of goldfish, and the inhibitory effect of a deduced NMU on food intake and locomotor activity.	/pubmed/18081554	Maruyama K, Konno N, Ishiguro K, Wakasugi T, Uchiyama M, Shioda S, Matsuda K.	J Neuroendocrinol. 2008 Jan;20(1):71-8.	J Neuroendocrinol. 2008	PubMed	citation	PMID:18081554	pubmed	18081554	create date:2007/12/18 | first author:Maruyama K
Paracrinicity: the story of 30 years of cellular pituitary crosstalk.	/pubmed/18081553	Denef C.	J Neuroendocrinol. 2008 Jan;20(1):1-70. Review.	J Neuroendocrinol. 2008	PubMed	citation	PMID:18081553	pubmed	18081553	create date:2007/12/18 | first author:Denef C
Presence of corticotrophin-releasing factor and/or tyrosine hydroxylase in cells of a neural brain-testicular pathway that are labelled by a transganglionic tracer.	/pubmed/18047555	James P, Rivier C, Lee S.	J Neuroendocrinol. 2008 Feb;20(2):173-81. Epub 2007 Nov 28.	J Neuroendocrinol. 2008	PubMed	citation	PMID:18047555	pubmed	18047555	create date:2007/12/01 | first author:James P
Changes in the brain serotonin satiety system in transgenic rats lacking brain angiotensinogen.	/pubmed/18047554	Voigt JP, Raasch W, Hörtnagl H, Bader M, Fink H, Jöhren O.	J Neuroendocrinol. 2008 Feb;20(2):182-7. Epub 2007 Nov 28.	J Neuroendocrinol. 2008	PubMed	citation	PMID:18047554	pubmed	18047554	create date:2007/12/01 | first author:Voigt JP
Chronic osmotic stimuli increase salusin-beta-like immunoreactivity in the rat hypothalamo-neurohypophyseal system: possible involvement of salusin-beta on [Ca2+]i increase and neurohypophyseal hormone release from the axon terminals.	/pubmed/18047553	Saito T, Dayanithi G, Saito J, Onaka T, Urabe T, Watanabe TX, Hashimoto H, Yokoyama T, Fujihara H, Yokota A, Nishizawa S, Hirata Y, Ueta Y.	J Neuroendocrinol. 2008 Feb;20(2):207-19. Epub 2007 Nov 28.	J Neuroendocrinol. 2008	PubMed	citation	PMID:18047553	pubmed	18047553	create date:2007/12/01 | first author:Saito T
Affective and adrenocorticotrophic responses to photoperiod in Wistar rats.	/pubmed/18047552	Prendergast BJ, Kay LM.	J Neuroendocrinol. 2008 Feb;20(2):261-7. Epub 2007 Nov 28.	J Neuroendocrinol. 2008	PubMed	citation	PMID:18047552	pubmed	18047552	create date:2007/12/01 | first author:Prendergast BJ
Acupuncture in polycystic ovary syndrome: current experimental and clinical evidence.	/pubmed/18047551	Stener-Victorin E, Jedel E, Mannerås L.	J Neuroendocrinol. 2008 Mar;20(3):290-8. Epub 2007 Nov 28. Review.	J Neuroendocrinol. 2008	PubMed	citation	PMID:18047551	pubmed	18047551	create date:2007/12/01 | first author:Stener-Victorin E
Oestradiol rapidly enhances spontaneous glycinergic synaptic inhibition of hypoglossal motoneurones.	/pubmed/18047550	Chesnoy-Marchais D, Meillerais A.	J Neuroendocrinol. 2008 Feb;20(2):233-44. Epub 2007 Nov 28.	J Neuroendocrinol. 2008	PubMed	citation	PMID:18047550	pubmed	18047550	create date:2007/12/01 | first author:Chesnoy-Marchais D
Diversity in fibroblast growth factor receptor 1 regulation: learning from the investigation of Kallmann syndrome.	/pubmed/18034870	Kim SH, Hu Y, Cadman S, Bouloux P.	J Neuroendocrinol. 2008 Feb;20(2):141-63. Epub 2007 Nov 22. Review.	J Neuroendocrinol. 2008	PubMed	citation	PMID:18034870	pubmed	18034870	create date:2007/11/24 | first author:Kim SH
Leptin resistance during pregnancy in the rat.	/pubmed/18034869	Ladyman SR.	J Neuroendocrinol. 2008 Feb;20(2):269-77. Epub 2007 Nov 22. Review.	J Neuroendocrinol. 2008	PubMed	citation	PMID:18034869	pubmed	18034869	create date:2007/11/24 | first author:Ladyman SR
Impaired glucose tolerance in the R6/1 transgenic mouse model of Huntington's disease.	/pubmed/18034868	Josefsen K, Nielsen MD, Jørgensen KH, Bock T, Nørremølle A, Sørensen SA, Naver B, Hasholt L.	J Neuroendocrinol. 2008 Feb;20(2):165-72. Epub 2007 Nov 22.	J Neuroendocrinol. 2008	PubMed	citation	PMID:18034868	pubmed	18034868	create date:2007/11/24 | first author:Josefsen K
The transcriptome of the rat hypothalamic-neurohypophyseal system is highly strain-dependent.	/pubmed/18001331	Hindmarch C, Yao S, Hesketh S, Jessop D, Harbuz M, Paton J, Murphy D.	J Neuroendocrinol. 2007 Dec;19(12):1009-12.	J Neuroendocrinol. 2007	PubMed	citation	PMID:18001331	pubmed	18001331	create date:2007/11/16 | first author:Hindmarch C
Histamine H3 receptor and orexin A expression during daily torpor in the Djungarian hamster (Phodopus sungorus).	/pubmed/18001330	Herwig A, Ivanova EA, Lydon H, Barrett P, Steinlechner S, Loudon AS.	J Neuroendocrinol. 2007 Dec;19(12):1001-7.	J Neuroendocrinol. 2007	PubMed	citation	PMID:18001330	pubmed	18001330	create date:2007/11/16 | first author:Herwig A
Facilitation or inhibition of the oestradiol-induced gonadotrophin surge in the immature female rat by progesterone: effects on pituitary responsiveness to gonadotrophin-releasing hormone (GnRH), GnRH self-priming and pituitary mRNAs for the progesterone receptor A and B isoforms.	/pubmed/18001329	Attardi B, Scott R, Pfaff D, Fink G.	J Neuroendocrinol. 2007 Dec;19(12):988-1000.	J Neuroendocrinol. 2007	PubMed	citation	PMID:18001329	pubmed	18001329	create date:2007/11/16 | first author:Attardi B
Hyperglycaemic hyperosmolar nonketotic state as a cause of low gonadotrophin levels in postmenopausal diabetic women: a role for severe hypernatraemia.	/pubmed/18001328	Lado-Abeal J, Lorenzo-Solar M, Lago-Lestón R, Palos-Paz F, Domingez-Gerpe L.	J Neuroendocrinol. 2007 Dec;19(12):983-7.	J Neuroendocrinol. 2007	PubMed	citation	PMID:18001328	pubmed	18001328	create date:2007/11/16 | first author:Lado-Abeal J
Melanocortin-4 receptor activation stimulates hypothalamic brain-derived neurotrophic factor release to regulate food intake, body temperature and cardiovascular function.	/pubmed/18001327	Nicholson JR, Peter JC, Lecourt AC, Barde YA, Hofbauer KG.	J Neuroendocrinol. 2007 Dec;19(12):974-82.	J Neuroendocrinol. 2007	PubMed	citation	PMID:18001327	pubmed	18001327	create date:2007/11/16 | first author:Nicholson JR
Distribution of galanin receptor-2 immunoreactive neurones in the ovine hypothalamus: no evidence for involvement in the control of gonadotrophin-releasing hormone secretion.	/pubmed/18001326	Chambers G, Whitelaw CM, Robinson JE, Evans NP.	J Neuroendocrinol. 2007 Dec;19(12):966-73.	J Neuroendocrinol. 2007	PubMed	citation	PMID:18001326	pubmed	18001326	create date:2007/11/16 | first author:Chambers G
Agonist activity of the 3-hydroxy metabolites of tibolone through the oestrogen receptor in the mouse N20.1 oligodendrocyte cell line and normal human astrocytes.	/pubmed/18001325	Guzmán CB, Zhao C, Deighton-Collins S, Kleerekoper M, Benjamins JA, Skafar DF.	J Neuroendocrinol. 2007 Dec;19(12):958-65.	J Neuroendocrinol. 2007	PubMed	citation	PMID:18001325	pubmed	18001325	create date:2007/11/16 | first author:Guzmán CB
Daily profile in melanopsin transcripts depends on seasonal lighting conditions in the rat retina.	/pubmed/18001324	Mathes A, Engel L, Holthues H, Wolloscheck T, Spessert R.	J Neuroendocrinol. 2007 Dec;19(12):952-7.	J Neuroendocrinol. 2007	PubMed	citation	PMID:18001324	pubmed	18001324	create date:2007/11/16 | first author:Mathes A
Reduced expression of the KATP channel subunit, Kir6.2, is associated with decreased expression of neuropeptide Y and agouti-related protein in the hypothalami of Zucker diabetic fatty rats.	/pubmed/18001323	Gyte A, Pritchard LE, Jones HB, Brennand JC, White A.	J Neuroendocrinol. 2007 Dec;19(12):941-51.	J Neuroendocrinol. 2007	PubMed	citation	PMID:18001323	pubmed	18001323	create date:2007/11/16 | first author:Gyte A
Central neural and endocrine mechanisms of non-exercise activity thermogenesis and their potential impact on obesity.	/pubmed/18001322	Novak CM, Levine JA.	J Neuroendocrinol. 2007 Dec;19(12):923-40. Review.	J Neuroendocrinol. 2007	PubMed	citation	PMID:18001322	pubmed	18001322	create date:2007/11/16 | first author:Novak CM
14-3-3 proteins within the hypothalamic-neurohypophyseal system of the osmotically stressed rat: transcriptomic and proteomic studies.	/pubmed/17927670	Gouraud SS, Yao ST, Heesom KJ, Paton JF, Murphy D.	J Neuroendocrinol. 2007 Nov;19(11):913-22.	J Neuroendocrinol. 2007	PubMed	citation	PMID:17927670	pubmed	17927670	create date:2007/10/12 | first author:Gouraud SS
Augmented hypothalamic corticotrophin-releasing hormone mRNA and corticosterone responses to stress in adult rats exposed to perinatal hypoxia.	/pubmed/17927669	Raff H, Jacobson L, Cullinan WE.	J Neuroendocrinol. 2007 Nov;19(11):907-12.	J Neuroendocrinol. 2007	PubMed	citation	PMID:17927669	pubmed	17927669	create date:2007/10/12 | first author:Raff H
The relevance of an elevation in the plasma vasopressin levels to the pathogenesis of Meniere's attack.	/pubmed/17927668	Aoki M, Asai M, Nishihori T, Mizuta K, Ito Y, Ando K.	J Neuroendocrinol. 2007 Nov;19(11):901-6.	J Neuroendocrinol. 2007	PubMed	citation	PMID:17927668	pubmed	17927668	create date:2007/10/12 | first author:Aoki M
Effect of the glucocorticoid receptor antagonist Org 34850 on basal and stress-induced corticosterone secretion.	/pubmed/17927667	Spiga F, Harrison LR, Wood SA, Atkinson HC, MacSweeney CP, Thomson F, Craighead M, Grassie M, Lightman SL.	J Neuroendocrinol. 2007 Nov;19(11):891-900.	J Neuroendocrinol. 2007	PubMed	citation	PMID:17927667	pubmed	17927667	create date:2007/10/12 | first author:Spiga F
Mutant and misfolded human growth hormone is rapidly degraded through the proteasomal degradation pathway in a cellular model for isolated growth hormone deficiency type II.	/pubmed/17927666	Kannenberg K, Wittekindt NE, Tippmann S, Wolburg H, Ranke MB, Binder G.	J Neuroendocrinol. 2007 Nov;19(11):882-90.	J Neuroendocrinol. 2007	PubMed	citation	PMID:17927666	pubmed	17927666	create date:2007/10/12 | first author:Kannenberg K
Immunoreactivity to neurofilaments in the rodent anterior pituitary is associated with the expression of alpha 1A protein subunits of voltage-gated Ca2+ channels.	/pubmed/17927665	Fiordelisio T, Jiménez N, Baba S, Shiba K, Hernández-Cruz A.	J Neuroendocrinol. 2007 Nov;19(11):870-81.	J Neuroendocrinol. 2007	PubMed	citation	PMID:17927665	pubmed	17927665	create date:2007/10/12 | first author:Fiordelisio T
Steroidogenic acute regulatory protein expression and pregnenolone synthesis in rat astrocyte cultures.	/pubmed/17927664	Karri S, Dertien JS, Stocco DM, Syapin PJ.	J Neuroendocrinol. 2007 Nov;19(11):860-9.	J Neuroendocrinol. 2007	PubMed	citation	PMID:17927664	pubmed	17927664	create date:2007/10/12 | first author:Karri S
A contactin-receptor-like protein tyrosine phosphatase beta complex mediates adhesive communication between astroglial cells and gonadotrophin-releasing hormone neurones.	/pubmed/17927663	Parent AS, Mungenast AE, Lomniczi A, Sandau US, Peles E, Bosch MA, Rønnekleiv OK, Ojeda SR.	J Neuroendocrinol. 2007 Nov;19(11):847-59.	J Neuroendocrinol. 2007	PubMed	citation	PMID:17927663	pubmed	17927663	create date:2007/10/12 | first author:Parent AS
Diurnal change of thyroid-stimulating hormone mRNA expression in the rat pars tuberalis.	/pubmed/17927662	Aizawa S, Hoshino S, Sakata I, Adachi A, Yashima S, Hattori A, Sakai T.	J Neuroendocrinol. 2007 Nov;19(11):839-46.	J Neuroendocrinol. 2007	PubMed	citation	PMID:17927662	pubmed	17927662	create date:2007/10/12 | first author:Aizawa S
The genetic basis for the timing of human puberty.	/pubmed/17927661	Banerjee I, Clayton P.	J Neuroendocrinol. 2007 Nov;19(11):831-8. Review.	J Neuroendocrinol. 2007	PubMed	citation	PMID:17927661	pubmed	17927661	create date:2007/10/12 | first author:Banerjee I
Androgen receptor expression in the levator ani muscle of male mice.	/pubmed/17850465	Johansen JA, Breedlove SM, Jordan CL.	J Neuroendocrinol. 2007 Oct;19(10):823-6.	J Neuroendocrinol. 2007	PubMed	citation	PMID:17850465	pubmed	17850465	create date:2007/09/14 | first author:Johansen JA
Oestrogen and progesterone reduce lipopolysaccharide-induced expression of tumour necrosis factor-alpha and interleukin-18 in midbrain astrocytes.	/pubmed/17850464	Kipp M, Karakaya S, Johann S, Kampmann E, Mey J, Beyer C.	J Neuroendocrinol. 2007 Oct;19(10):819-22.	J Neuroendocrinol. 2007	PubMed	citation	PMID:17850464	pubmed	17850464	create date:2007/09/14 | first author:Kipp M
Neuroendocrine regulation of fluid and electrolyte balance by ovarian steroids: contributions from central oestrogen receptors.	/pubmed/17850463	Somponpun SJ.	J Neuroendocrinol. 2007 Oct;19(10):809-18. Review.	J Neuroendocrinol. 2007	PubMed	citation	PMID:17850463	pubmed	17850463	create date:2007/09/14 | first author:Somponpun SJ
Mapping brain c-Fos immunoreactivity after insulin-induced voluntary lard intake: insulin- and lard-associated patterns.	/pubmed/17850462	Warne JP, Horneman HF, Ginsberg AB, Pecoraro NC, Foster MT, Akana SF, Dallman MF.	J Neuroendocrinol. 2007 Oct;19(10):794-808.	J Neuroendocrinol. 2007	PubMed	citation	PMID:17850462	pubmed	17850462	create date:2007/09/14 | first author:Warne JP
Expression of ovarian steroid hormone receptors in tuberoinfundibular dopaminergic neurones during pregnancy and lactation.	/pubmed/17850461	Steyn FJ, Anderson GM, Grattan DR.	J Neuroendocrinol. 2007 Oct;19(10):788-93.	J Neuroendocrinol. 2007	PubMed	citation	PMID:17850461	pubmed	17850461	create date:2007/09/14 | first author:Steyn FJ
Changes of expression of genes related to the activity of the gonadotrophin-releasing hormone pulse generator in young versus middle-aged male rats.	/pubmed/17850460	Böttner M, Leonhardt S, Wuttke W, Jarry H.	J Neuroendocrinol. 2007 Oct;19(10):779-87.	J Neuroendocrinol. 2007	PubMed	citation	PMID:17850460	pubmed	17850460	create date:2007/09/14 | first author:Böttner M
Reproductive experience and expression of dopamine D(2) receptor mRNA: a possible mechanism for reduced prolactin secretion in primiparous rats.	/pubmed/17850459	Byrnes EM, Bridges RS.	J Neuroendocrinol. 2007 Oct;19(10):773-8.	J Neuroendocrinol. 2007	PubMed	citation	PMID:17850459	pubmed	17850459	create date:2007/09/14 | first author:Byrnes EM
Effects of organisational oestradiol on adult immunoreactive oestrogen receptors (alpha and beta) in the male mouse brain.	/pubmed/17850458	Kudwa AE, Harada N, Honda SI, Rissman EF.	J Neuroendocrinol. 2007 Oct;19(10):767-72.	J Neuroendocrinol. 2007	PubMed	citation	PMID:17850458	pubmed	17850458	create date:2007/09/14 | first author:Kudwa AE
Increased caloric intake on a fat-rich diet: role of ovarian steroids and galanin in the medial preoptic and paraventricular nuclei and anterior pituitary of female rats.	/pubmed/17850457	Leibowitz SF, Akabayashi A, Wang J, Alexander JT, Dourmashkin JT, Chang GQ.	J Neuroendocrinol. 2007 Oct;19(10):753-66.	J Neuroendocrinol. 2007	PubMed	citation	PMID:17850457	pubmed	17850457	create date:2007/09/14 | first author:Leibowitz SF
Chronic stress and neural function: accounting for sex and age.	/pubmed/17850456	Luine VN, Beck KD, Bowman RE, Frankfurt M, Maclusky NJ.	J Neuroendocrinol. 2007 Oct;19(10):743-51. Review.	J Neuroendocrinol. 2007	PubMed	citation	PMID:17850456	pubmed	17850456	create date:2007/09/14 | first author:Luine VN
Long slender cytoplasmic extensions: a common feature of neuroendocrine cells?	/pubmed/17680890	Hauso Ø, Gustafsson BI, Waldum HL.	J Neuroendocrinol. 2007 Sep;19(9):739-42.	J Neuroendocrinol. 2007	PubMed	citation	PMID:17680890	pubmed	17680890	create date:2007/08/08 | first author:Hauso Ø
The type 2 corticotrophin-releasing hormone receptor mediates orexin A-induced luteinising hormone suppression in ovariectomised rats.	/pubmed/17680889	Iwasa T, Matsuzaki T, Kiyokawa M, Shimizu F, Minakuchi M, Kuwahara A, Maegawa M, Yasui T, Irahara M.	J Neuroendocrinol. 2007 Sep;19(9):732-8.	J Neuroendocrinol. 2007	PubMed	citation	PMID:17680889	pubmed	17680889	create date:2007/08/08 | first author:Iwasa T
Sex differences in K+-evoked striatal dopamine output from superfused striatal tissue fragments of reserpine-treated CD-1 mice.	/pubmed/17680888	Ji J, McDermott JL, Dluzen DE.	J Neuroendocrinol. 2007 Sep;19(9):725-31.	J Neuroendocrinol. 2007	PubMed	citation	PMID:17680888	pubmed	17680888	create date:2007/08/08 | first author:Ji J
In the ventral tegmental area, the membrane-mediated actions of progestins for lordosis of hormone-primed hamsters involve phospholipase C and protein kinase C.	/pubmed/17680887	Frye CA, Walf AA.	J Neuroendocrinol. 2007 Sep;19(9):717-24.	J Neuroendocrinol. 2007	PubMed	citation	PMID:17680887	pubmed	17680887	create date:2007/08/08 | first author:Frye CA
Middle-aged female rats lack the dynamic changes in GAD(67) mRNA levels observed in young females on the day of a luteinising hormone surge.	/pubmed/17680886	Grove-Strawser D, Jimenez-Linan M, Rubin BS.	J Neuroendocrinol. 2007 Sep;19(9):708-16.	J Neuroendocrinol. 2007	PubMed	citation	PMID:17680886	pubmed	17680886	create date:2007/08/08 | first author:Grove-Strawser D
Orexin expression is regulated by alpha-melanocyte-stimulating hormone.	/pubmed/17680885	López M, Lage R, Tung YC, Challis BG, Varela L, Virtue S, O'Rahilly S, Vidal-Puig A, Diéguez C, Coll AP.	J Neuroendocrinol. 2007 Sep;19(9):703-7.	J Neuroendocrinol. 2007	PubMed	citation	PMID:17680885	pubmed	17680885	create date:2007/08/08 | first author:López M
Morphological evidence for direct interaction between gonadotrophin-releasing hormone neurones and astroglial cells in the human hypothalamus.	/pubmed/17680884	Baroncini M, Allet C, Leroy D, Beauvillain JC, Francke JP, Prevot V.	J Neuroendocrinol. 2007 Sep;19(9):691-702.	J Neuroendocrinol. 2007	PubMed	citation	PMID:17680884	pubmed	17680884	create date:2007/08/08 | first author:Baroncini M
Title	URL	Description	Details	ShortDetails	Resource	Type	Identifiers	Db	EntrezUID	Properties
Oestrogen regulates the expression and function of dopamine transporters in astrocytes of the nigrostriatal system.	/pubmed/17680883	Karakaya S, Kipp M, Beyer C.	J Neuroendocrinol. 2007 Sep;19(9):682-90.	J Neuroendocrinol. 2007	PubMed	citation	PMID:17680883	pubmed	17680883	create date:2007/08/08 | first author:Karakaya S
Melatonin modulates spike coding in the rat suprachiasmatic nucleus.	/pubmed/17680882	Inyushkin AN, Bhumbra GS, Gonzalez JA, Dyball RE.	J Neuroendocrinol. 2007 Sep;19(9):671-81.	J Neuroendocrinol. 2007	PubMed	citation	PMID:17680882	pubmed	17680882	create date:2007/08/08 | first author:Inyushkin AN
The advantages and disadvantages of using functional magnetic resonance imaging (fMRI).	/pubmed/17620109	[No authors listed]	J Neuroendocrinol. 2007 Aug;19(8):669. No abstract available.	J Neuroendocrinol. 2007	PubMed	citation	PMID:17620109	pubmed	17620109	create date:2007/07/11
Is reproductive ageing controlled by the brain?	/pubmed/17620108	Gore AC.	J Neuroendocrinol. 2007 Aug;19(8):667-8.	J Neuroendocrinol. 2007	PubMed	citation	PMID:17620108	pubmed	17620108	create date:2007/07/11 | first author:Gore AC
Does a melatonin-dependent circadian oscillator in the pars tuberalis drive prolactin seasonal rhythmicity?	/pubmed/17620107	Dardente H.	J Neuroendocrinol. 2007 Aug;19(8):657-66. Review.	J Neuroendocrinol. 2007	PubMed	citation	PMID:17620107	pubmed	17620107	create date:2007/07/11 | first author:Dardente H
Developmental expression of key steroidogenic enzymes in the brain of protandrous black porgy fish, Acanthopagrus schlegeli.	/pubmed/17620106	Tomy S, Wu GC, Huang HR, Dufour S, Chang CF.	J Neuroendocrinol. 2007 Aug;19(8):643-55.	J Neuroendocrinol. 2007	PubMed	citation	PMID:17620106	pubmed	17620106	create date:2007/07/11 | first author:Tomy S
Adaptation in the corticosterone and hyperthermic responses to stress following repeated stressor exposure.	/pubmed/17620105	Barnum CJ, Blandino P Jr, Deak T.	J Neuroendocrinol. 2007 Aug;19(8):632-42.	J Neuroendocrinol. 2007	PubMed	citation	PMID:17620105	pubmed	17620105	create date:2007/07/11 | first author:Barnum CJ
5-Aminoimidazole-4-carboxamide-1-beta-4-ribofuranoside stimulates tyrosine hydroxylase activity and catecholamine secretion by activation of AMP-activated protein kinase in PC12 cells.	/pubmed/17620104	Fukuda T, Ishii K, Nanmoku T, Isobe K, Kawakami Y, Takekoshi K.	J Neuroendocrinol. 2007 Aug;19(8):621-31.	J Neuroendocrinol. 2007	PubMed	citation	PMID:17620104	pubmed	17620104	create date:2007/07/11 | first author:Fukuda T
Corticosteroids, 11beta-hydroxysteroid dehydrogenase isozymes and the rabbit choroid plexus.	/pubmed/17620103	Sinclair AJ, Onyimba CU, Khosla P, Vijapurapu N, Tomlinson JW, Burdon MA, Stewart PM, Murray PI, Walker EA, Rauz S.	J Neuroendocrinol. 2007 Aug;19(8):614-20.	J Neuroendocrinol. 2007	PubMed	citation	PMID:17620103	pubmed	17620103	create date:2007/07/11 | first author:Sinclair AJ
Thyrotrophin-releasing hormone, vasoactive intestinal peptide, prolactin-releasing peptide and dopamine regulation of prolactin secretion by different lactotroph morphological subtypes in the rat.	/pubmed/17620102	Christian HC, Chapman LP, Morris JF.	J Neuroendocrinol. 2007 Aug;19(8):605-13.	J Neuroendocrinol. 2007	PubMed	citation	PMID:17620102	pubmed	17620102	create date:2007/07/11 | first author:Christian HC
Hypothalamic gonadotrophin-releasing hormone expression in female monkeys with different sensitivity to stress.	/pubmed/17620101	Centeno ML, Sanchez RL, Cameron JL, Bethea CL.	J Neuroendocrinol. 2007 Aug;19(8):594-604.	J Neuroendocrinol. 2007	PubMed	citation	PMID:17620101	pubmed	17620101	create date:2007/07/11 | first author:Centeno ML
Region-specific expression and hormonal regulation of the first exon variants of rat prolactin receptor mRNA in rat brain and anterior pituitary gland.	/pubmed/17620100	Nogami H, Hoshino R, Ogasawara K, Miyamoto S, Hisano S.	J Neuroendocrinol. 2007 Aug;19(8):583-93.	J Neuroendocrinol. 2007	PubMed	citation	PMID:17620100	pubmed	17620100	create date:2007/07/11 | first author:Nogami H
Development of leptin-sensitive circuits.	/pubmed/17620099	Bouret SG, Simerly RB.	J Neuroendocrinol. 2007 Aug;19(8):575-82. Review.	J Neuroendocrinol. 2007	PubMed	citation	PMID:17620099	pubmed	17620099	create date:2007/07/11 | first author:Bouret SG
Peroxisome proliferator-activated receptor gamma in the human pituitary gland: expression and splicing pattern in adenomas versus normal pituitary.	/pubmed/17561883	Occhi G, Albiger N, Berlucchi S, Gardiman M, Scanarini M, Scienza R, Fassina A, Mantero F, Scaroni C.	J Neuroendocrinol. 2007 Jul;19(7):552-9.	J Neuroendocrinol. 2007	PubMed	citation	PMID:17561883	pubmed	17561883	create date:2007/06/15 | first author:Occhi G
Attenuated stress response to acute lipopolysaccharide challenge and ethanol administration in vasopressin V1b receptor knockout mice.	/pubmed/17561882	Lolait SJ, Stewart LQ, Roper JA, Harrison G, Jessop DS, Young WS 3rd, O'Carroll AM.	J Neuroendocrinol. 2007 Jul;19(7):543-51.	J Neuroendocrinol. 2007	PubMed	citation	PMID:17561882	pubmed	17561882	create date:2007/06/15 | first author:Lolait SJ
Differential effects of stress on adult hippocampal cell proliferation in low and high aggressive mice.	/pubmed/17561881	Veenema AH, de Kloet ER, de Wilde MC, Roelofs AJ, Kawata M, Buwalda B, Neumann ID, Koolhaas JM, Lucassen PJ.	J Neuroendocrinol. 2007 Jul;19(7):489-98.	J Neuroendocrinol. 2007	PubMed	citation	PMID:17561881	pubmed	17561881	create date:2007/06/15 | first author:Veenema AH
Regulation of progestin receptor expression in the developing rat brain by a dopamine d1 receptor antagonist.	/pubmed/17561880	Olesen KM, Auger CJ, Auger AP.	J Neuroendocrinol. 2007 Jul;19(7):481-8.	J Neuroendocrinol. 2007	PubMed	citation	PMID:17561880	pubmed	17561880	create date:2007/06/15 | first author:Olesen KM
Expression of the hypothalamic transcription factor Nhlh2 is dependent on energy availability.	/pubmed/17532796	Vella KR, Burnside AS, Brennan KM, Good DJ.	J Neuroendocrinol. 2007 Jul;19(7):499-510.	J Neuroendocrinol. 2007	PubMed	citation	PMID:17532796	pubmed	17532796	create date:2007/05/30 | first author:Vella KR
Sex differences in neurotransmission parameters in response to repeated mild restraint stress exposures in intact male, female and ovariectomised female rats.	/pubmed/17532795	Khurana RC, Devaud LL.	J Neuroendocrinol. 2007 Jul;19(7):511-20.	J Neuroendocrinol. 2007	PubMed	citation	PMID:17532795	pubmed	17532795	create date:2007/05/30 | first author:Khurana RC
Direct pituitary effects of kisspeptin: activation of gonadotrophs and somatotrophs and stimulation of luteinising hormone and growth hormone secretion.	/pubmed/17532794	Gutiérrez-Pascual E, Martínez-Fuentes AJ, Pinilla L, Tena-Sempere M, Malagón MM, Castaño JP.	J Neuroendocrinol. 2007 Jul;19(7):521-30.	J Neuroendocrinol. 2007	PubMed	citation	PMID:17532794	pubmed	17532794	create date:2007/05/30 | first author:Gutiérrez-Pascual E
Identification of central nervous system sites involved in the water diuresis response elicited by central microinjection of nociceptin/ Orphanin FQ in conscious rats via c-Fos and inducible cAMP early repressor immunocytochemistry.	/pubmed/17532793	Gottlieb HB, Fleming TM, Ji L, Cunningham JT.	J Neuroendocrinol. 2007 Jul;19(7):531-42.	J Neuroendocrinol. 2007	PubMed	citation	PMID:17532793	pubmed	17532793	create date:2007/05/30 | first author:Gottlieb HB
Defining the gonadotrophin-releasing hormone neuronal network: transgenic approaches to understanding neurocircuitry.	/pubmed/17532792	Campbell RE.	J Neuroendocrinol. 2007 Jul;19(7):561-73.	J Neuroendocrinol. 2007	PubMed	citation	PMID:17532792	pubmed	17532792	create date:2007/05/30 | first author:Campbell RE
Terminal nerve gonadotrophin-releasing hormone (GnRH) neurones express multiple GnRH receptors in a teleost, the dwarf gourami (Colisa lalia).	/pubmed/17504441	Hajdú P, Ikemoto T, Akazome Y, Park MK, Oka Y.	J Neuroendocrinol. 2007 Jun;19(6):475-9.	J Neuroendocrinol. 2007	PubMed	citation	PMID:17504441	pubmed	17504441	create date:2007/05/17 | first author:Hajdú P
Region- and sex-specific modulation of anxiety behaviours in the rat.	/pubmed/17504440	Toufexis D.	J Neuroendocrinol. 2007 Jun;19(6):461-73. Review.	J Neuroendocrinol. 2007	PubMed	citation	PMID:17504440	pubmed	17504440	create date:2007/05/17 | first author:Toufexis D
Changes in insulin, glucose and ketone bodies, but not leptin or body fat content precede restoration of luteinising hormone secretion in ewes.	/pubmed/17504439	Szymanski LA, Schneider JE, Friedman MI, Ji H, Kurose Y, Blache D, Rao A, Dunshea FR, Clarke IJ.	J Neuroendocrinol. 2007 Jun;19(6):449-60.	J Neuroendocrinol. 2007	PubMed	citation	PMID:17504439	pubmed	17504439	create date:2007/05/17 | first author:Szymanski LA
Presence of oxytocin receptors in the gonadotrophin-releasing hormone (GnRH) neurones in female rats: a possible direct action of oxytocin on GnRH neurones.	/pubmed/17504438	Caligioni CS, Oliver C, Jamur MC, Franci CR.	J Neuroendocrinol. 2007 Jun;19(6):439-48.	J Neuroendocrinol. 2007	PubMed	citation	PMID:17504438	pubmed	17504438	create date:2007/05/17 | first author:Caligioni CS
Evidence that down regulation of hypothalamic KiSS-1 expression is involved in the negative feedback action of testosterone to regulate luteinising hormone secretion in the adult male rhesus monkey (Macaca mulatta).	/pubmed/17504437	Shibata M, Friedman RL, Ramaswamy S, Plant TM.	J Neuroendocrinol. 2007 Jun;19(6):432-8.	J Neuroendocrinol. 2007	PubMed	citation	PMID:17504437	pubmed	17504437	create date:2007/05/17 | first author:Shibata M
The effects of GABA agonists on glutamic acid decarboxylase, GABA-transaminase, activin, salmon gonadotrophin-releasing hormone and tyrosine hydroxylase mRNA in the goldfish (Carassius auratus) neuroendocrine brain.	/pubmed/17425614	Martyniuk CJ, Chang JP, Trudeau VL.	J Neuroendocrinol. 2007 May;19(5):390-6.	J Neuroendocrinol. 2007	PubMed	citation	PMID:17425614	pubmed	17425614	create date:2007/04/12 | first author:Martyniuk CJ
Exogenous androgen treatment delays the stress response following hamster facial nerve injury.	/pubmed/17425613	Tetzlaff J, Tanzer L, Jones KJ.	J Neuroendocrinol. 2007 May;19(5):383-9.	J Neuroendocrinol. 2007	PubMed	citation	PMID:17425613	pubmed	17425613	create date:2007/04/12 | first author:Tetzlaff J
Noradrenaline release in the medial preoptic area during the rat oestrous cycle: temporal relationship with plasma secretory surges of prolactin and luteinising hormone.	/pubmed/17425612	Szawka RE, Franci CR, Anselmo-Franci JA.	J Neuroendocrinol. 2007 May;19(5):374-82.	J Neuroendocrinol. 2007	PubMed	citation	PMID:17425612	pubmed	17425612	create date:2007/04/12 | first author:Szawka RE
Various dietary fats differentially change the gene expression of neuropeptides involved in body weight regulation in rats.	/pubmed/17425611	Dziedzic B, Szemraj J, Bartkowiak J, Walczewska A.	J Neuroendocrinol. 2007 May;19(5):364-73.	J Neuroendocrinol. 2007	PubMed	citation	PMID:17425611	pubmed	17425611	create date:2007/04/12 | first author:Dziedzic B
Gonadotrophin-releasing hormone (GnRH) release in marmosets II: pulsatile release of GnRH and pituitary gonadotrophin in adult females.	/pubmed/17425610	Tannenbaum PL, Schultz-Darken NJ, Woller MJ, Abbott DH.	J Neuroendocrinol. 2007 May;19(5):354-63.	J Neuroendocrinol. 2007	PubMed	citation	PMID:17425610	pubmed	17425610	create date:2007/04/12 | first author:Tannenbaum PL
Gonadotrophin-releasing hormone (GnRH) release in marmosets I: in vivo measurement in ovary-intact and ovariectomised females.	/pubmed/17425609	Tannenbaum PL, Schultz-Darken NJ, Saltzman W, Terasawa E, Woller MJ, Abbott DH.	J Neuroendocrinol. 2007 May;19(5):342-53.	J Neuroendocrinol. 2007	PubMed	citation	PMID:17425609	pubmed	17425609	create date:2007/04/12 | first author:Tannenbaum PL
Insulin-like growth factor-I mRNA and peptide in the human anterior pituitary.	/pubmed/17425608	Jevdjovic T, Bernays RL, Eppler E.	J Neuroendocrinol. 2007 May;19(5):335-41.	J Neuroendocrinol. 2007	PubMed	citation	PMID:17425608	pubmed	17425608	create date:2007/04/12 | first author:Jevdjovic T
Exposure to oestrogen prenatally does not interfere with the normal female-typical development of odour preferences.	/pubmed/17425607	Bakker J, De Mees C, Szpirer J, Szpirer C, Balthazart J.	J Neuroendocrinol. 2007 May;19(5):329-34.	J Neuroendocrinol. 2007	PubMed	citation	PMID:17425607	pubmed	17425607	create date:2007/04/12 | first author:Bakker J
The neuropeptide pituitary adenylate cyclase-activating polypeptide exerts anti-apoptotic and differentiating effects during neurogenesis: focus on cerebellar granule neurones and embryonic stem cells.	/pubmed/17425606	Falluel-Morel A, Chafai M, Vaudry D, Basille M, Cazillis M, Aubert N, Louiset E, de Jouffrey S, Le Bigot JF, Fournier A, Gressens P, Rostène W, Vaudry H, Gonzalez BJ.	J Neuroendocrinol. 2007 May;19(5):321-7. Review.	J Neuroendocrinol. 2007	PubMed	citation	PMID:17425606	pubmed	17425606	create date:2007/04/12 | first author:Falluel-Morel A
Oestrogenic regulation of pro-opiomelanocortin, neuropeptide Y and corticotrophin-releasing hormone mRNAs in mouse hypothalamus.	/pubmed/17388940	Pelletier G, Li S, Luu-The V, Labrie F.	J Neuroendocrinol. 2007 Jun;19(6):426-31.	J Neuroendocrinol. 2007	PubMed	citation	PMID:17388940	pubmed	17388940	create date:2007/03/29 | first author:Pelletier G
Rhythm-dependent light induction of the c-fos gene in the turkey hypothalamus.	/pubmed/17388817	Thayananuphat A, Kang SW, Bakken T, Millam JR, El Halawani ME.	J Neuroendocrinol. 2007 Jun;19(6):407-17.	J Neuroendocrinol. 2007	PubMed	citation	PMID:17388817	pubmed	17388817	create date:2007/03/29 | first author:Thayananuphat A
Rhythmic dependent light induction of gonadotrophin-releasing hormone-I expression and activation of dopaminergic neurones within the premammillary nucleus of the turkey hypothalamus.	/pubmed/17388816	Thayananuphat A, Kang SW, Bakken T, Millam JR, El Halawani ME.	J Neuroendocrinol. 2007 Jun;19(6):399-406.	J Neuroendocrinol. 2007	PubMed	citation	PMID:17388816	pubmed	17388816	create date:2007/03/29 | first author:Thayananuphat A
Regulation of soluble guanylyl cyclase activity by oestradiol and progesterone in the hypothalamus but not hippocampus of female rats.	/pubmed/17388815	Reyna-Neyra A, Sarkar G, Etgen AM.	J Neuroendocrinol. 2007 Jun;19(6):418-25.	J Neuroendocrinol. 2007	PubMed	citation	PMID:17388815	pubmed	17388815	create date:2007/03/29 | first author:Reyna-Neyra A
Inhibition of vasopressin V1b receptor translation by upstream open reading frames in the 5'-untranslated region.	/pubmed/17355321	Rabadan-Diehl C, Martínez A, Volpi S, Subburaju S, Aguilera G.	J Neuroendocrinol. 2007 Apr;19(4):309-19.	J Neuroendocrinol. 2007	PubMed	citation	PMID:17355321	pubmed	17355321	create date:2007/03/16 | first author:Rabadan-Diehl C
Sex differences in the chloride cotransporters, NKCC1 and KCC2, in the developing hypothalamus.	/pubmed/17355320	Perrot-Sinal TS, Sinal CJ, Reader JC, Speert DB, McCarthy MM.	J Neuroendocrinol. 2007 Apr;19(4):302-8.	J Neuroendocrinol. 2007	PubMed	citation	PMID:17355320	pubmed	17355320	create date:2007/03/16 | first author:Perrot-Sinal TS
Effects of adrenalectomy on the excitability of neurosecretory parvocellular neurones in the hypothalamic paraventricular nucleus.	/pubmed/17355319	Yang JH, Li LH, Lee S, Jo IH, Lee SY, Ryu PD.	J Neuroendocrinol. 2007 Apr;19(4):293-301.	J Neuroendocrinol. 2007	PubMed	citation	PMID:17355319	pubmed	17355319	create date:2007/03/16 | first author:Yang JH
Physiological studies of stress responses in the hypothalamus of vasopressin-enhanced green fluorescent protein transgenic rat.	/pubmed/17355318	Shibata M, Fujihara H, Suzuki H, Ozawa H, Kawata M, Dayanithi G, Murphy D, Ueta Y.	J Neuroendocrinol. 2007 Apr;19(4):285-92.	J Neuroendocrinol. 2007	PubMed	citation	PMID:17355318	pubmed	17355318	create date:2007/03/16 | first author:Shibata M
Cellular distribution of the GABAA receptor-modulating 3alpha-hydroxy, 5alpha-reduced pregnane steroids in the adult rat brain.	/pubmed/17355317	Saalmann YB, Kirkcaldie MT, Waldron S, Calford MB.	J Neuroendocrinol. 2007 Apr;19(4):272-84.	J Neuroendocrinol. 2007	PubMed	citation	PMID:17355317	pubmed	17355317	create date:2007/03/16 | first author:Saalmann YB
The role of the vagus nerve in mediating the long-term anorectic effects of leptin.	/pubmed/17355316	Sachot C, Rummel C, Bristow AF, Luheshi GN.	J Neuroendocrinol. 2007 Apr;19(4):250-61.	J Neuroendocrinol. 2007	PubMed	citation	PMID:17355316	pubmed	17355316	create date:2007/03/16 | first author:Sachot C
Thyrotrophin-releasing hormone decreases feeding and increases body temperature, activity and oxygen consumption in Siberian hamsters.	/pubmed/17355315	Schuhler S, Warner A, Finney N, Bennett GW, Ebling FJ, Brameld JM.	J Neuroendocrinol. 2007 Apr;19(4):239-49.	J Neuroendocrinol. 2007	PubMed	citation	PMID:17355315	pubmed	17355315	create date:2007/03/16 | first author:Schuhler S
Neuroendocrinological mechanisms of actions of antidepressant drugs.	/pubmed/17280595	Schüle C.	J Neuroendocrinol. 2007 Mar;19(3):213-26. Review.	J Neuroendocrinol. 2007	PubMed	citation	PMID:17280595	pubmed	17280595	create date:2007/02/07 | first author:Schüle C
Ghrelin stimulates adrenocorticotrophic hormone (ACTH) secretion by human ACTH-secreting pituitary adenomas in vitro.	/pubmed/17280594	Pecori Giraldi F, Bucciarelli LG, Saccani A, Scacchi M, Pesce S, Losa M, Cavagnini F.	J Neuroendocrinol. 2007 Mar;19(3):208-12.	J Neuroendocrinol. 2007	PubMed	citation	PMID:17280594	pubmed	17280594	create date:2007/02/07 | first author:Pecori Giraldi F
Intracerebroventricular administration of corticotrophin-releasing hormone receptor antagonists produces different effects on hypothalamic pituitary adrenal responses to novel restraint depending on the stress history of the animal.	/pubmed/17280593	Vining C, Iyer V, Bhatnagar S.	J Neuroendocrinol. 2007 Mar;19(3):198-207.	J Neuroendocrinol. 2007	PubMed	citation	PMID:17280593	pubmed	17280593	create date:2007/02/07 | first author:Vining C
Title	URL	Description	Details	ShortDetails	Resource	Type	Identifiers	Db	EntrezUID	Properties
Interaction between oestrogen and oxytocin on hypothalamic-pituitary-adrenal axis activity.	/pubmed/17280592	Ochedalski T, Subburaju S, Wynn PC, Aguilera G.	J Neuroendocrinol. 2007 Mar;19(3):189-97.	J Neuroendocrinol. 2007	PubMed	citation	PMID:17280592	pubmed	17280592	create date:2007/02/07 | first author:Ochedalski T
Effects of in vivo and in vitro administration of ghrelin, leptin and neuropeptide mediators on pulsatile gonadotrophin-releasing hormone secretion from male rat hypothalamus before and after puberty.	/pubmed/17280591	Lebrethon MC, Aganina A, Fournier M, Gérard A, Parent AS, Bourguignon JP.	J Neuroendocrinol. 2007 Mar;19(3):181-8.	J Neuroendocrinol. 2007	PubMed	citation	PMID:17280591	pubmed	17280591	create date:2007/02/07 | first author:Lebrethon MC
Prenatal glucocorticoid exposure alters hypothalamic-pituitary-adrenal function in juvenile guinea pigs.	/pubmed/17280590	Owen D, Matthews SG.	J Neuroendocrinol. 2007 Mar;19(3):172-80.	J Neuroendocrinol. 2007	PubMed	citation	PMID:17280590	pubmed	17280590	create date:2007/02/07 | first author:Owen D
Evidence for increased neuropeptide Y synthesis in mediobasal hypothalamus in relation to parental hyperphagia and gonadal activation in breeding ring doves.	/pubmed/17280589	Ramakrishnan S, Strader AD, Wimpee B, Chen P, Smith MS, Buntin JD.	J Neuroendocrinol. 2007 Mar;19(3):163-71.	J Neuroendocrinol. 2007	PubMed	citation	PMID:17280589	pubmed	17280589	create date:2007/02/07 | first author:Ramakrishnan S
Effective use of microarrays in neuroendocrine research.	/pubmed/17280588	Chu TT, Fink MY, Mong JA, John G, Auger AP, Ge Y, Sealfon SC.	J Neuroendocrinol. 2007 Mar;19(3):145-61. Review.	J Neuroendocrinol. 2007	PubMed	citation	PMID:17280588	pubmed	17280588	create date:2007/02/07 | first author:Chu TT
Changes in the expression of corticotrophin-releasing hormone, mineralocorticoid receptor and glucocorticoid receptor mRNAs in the hypothalamic paraventricular nucleus induced by fornix transection and adrenalectomy.	/pubmed/17244200	Han F, Ozawa H, Matsuda KI, Lu H, De Kloet ER, Kawata M.	J Neuroendocrinol. 2007 Apr;19(4):229-38.	J Neuroendocrinol. 2007	PubMed	citation	PMID:17244200	pubmed	17244200	create date:2007/01/25 | first author:Han F
Cells in behaviourally relevant brain regions coexpress nuclear receptor coactivators and ovarian steroid receptors.	/pubmed/17244199	Tetel MJ, Siegal NK, Murphy SD.	J Neuroendocrinol. 2007 Apr;19(4):262-71.	J Neuroendocrinol. 2007	PubMed	citation	PMID:17244199	pubmed	17244199	create date:2007/01/25 | first author:Tetel MJ
Neuronal activity of aromatase enzyme in non-copulating male rats.	/pubmed/17214876	Portillo W, Castillo CG, Retana-Márquez S, Roselli CE, Paredes RG.	J Neuroendocrinol. 2007 Feb;19(2):139-41.	J Neuroendocrinol. 2007	PubMed	citation	PMID:17214876	pubmed	17214876	create date:2007/01/12 | first author:Portillo W
Circadian clocks: setting time by food.	/pubmed/17214875	Mendoza J.	J Neuroendocrinol. 2007 Feb;19(2):127-37. Review.	J Neuroendocrinol. 2007	PubMed	citation	PMID:17214875	pubmed	17214875	create date:2007/01/12 | first author:Mendoza J
Social instability in adolescence alters the central and peripheral hypothalamic-pituitary-adrenal responses to a repeated homotypic stressor in male and female rats.	/pubmed/17214874	McCormick CM, Merrick A, Secen J, Helmreich DL.	J Neuroendocrinol. 2007 Feb;19(2):116-26.	J Neuroendocrinol. 2007	PubMed	citation	PMID:17214874	pubmed	17214874	create date:2007/01/12 | first author:McCormick CM
Mineralocorticoid pretreatment enhances angiotensin II-induced neuronal excitation but not salt drinking in male Fischer rats.	/pubmed/17214873	Omouessi ST, Falconetti C, Chapleur M, Fernette B, Thornton SN.	J Neuroendocrinol. 2007 Feb;19(2):109-15.	J Neuroendocrinol. 2007	PubMed	citation	PMID:17214873	pubmed	17214873	create date:2007/01/12 | first author:Omouessi ST
Different neural melatonin-target tissues are critical for encoding and retrieving day length information in Siberian hamsters.	/pubmed/17214872	Teubner BJ, Freeman DA.	J Neuroendocrinol. 2007 Feb;19(2):102-8.	J Neuroendocrinol. 2007	PubMed	citation	PMID:17214872	pubmed	17214872	create date:2007/01/12 | first author:Teubner BJ
Bistability with hysteresis in the activity of vasopressin cells.	/pubmed/17214871	Sabatier N, Leng G.	J Neuroendocrinol. 2007 Feb;19(2):95-101.	J Neuroendocrinol. 2007	PubMed	citation	PMID:17214871	pubmed	17214871	create date:2007/01/12 | first author:Sabatier N
Altered expression of SOCS3 in the hypothalamic arcuate nucleus during seasonal body mass changes in the field vole, Microtus agrestis.	/pubmed/17214870	Król E, Tups A, Archer ZA, Ross AW, Moar KM, Bell LM, Duncan JS, Mayer C, Morgan PJ, Mercer JG, Speakman JR.	J Neuroendocrinol. 2007 Feb;19(2):83-94.	J Neuroendocrinol. 2007	PubMed	citation	PMID:17214870	pubmed	17214870	create date:2007/01/12 | first author:Król E
The critical period hypothesis: can it explain discrepancies in the oestrogen-cognition literature?	/pubmed/17214869	Sherwin BB.	J Neuroendocrinol. 2007 Feb;19(2):77-81. Review.	J Neuroendocrinol. 2007	PubMed	citation	PMID:17214869	pubmed	17214869	create date:2007/01/12 | first author:Sherwin BB
Foetal experience: lifelong consequences.	/pubmed/17184488	Matthews SG.	J Neuroendocrinol. 2007 Jan;19(1):73-4.	J Neuroendocrinol. 2007	PubMed	citation	PMID:17184488	pubmed	17184488	create date:2006/12/23 | first author:Matthews SG
Programming of the appetite-regulating neural network: a link between maternal overnutrition and the programming of obesity?	/pubmed/17184487	Mühlhäusler BS.	J Neuroendocrinol. 2007 Jan;19(1):67-72. Review.	J Neuroendocrinol. 2007	PubMed	citation	PMID:17184487	pubmed	17184487	create date:2006/12/23 | first author:Mühlhäusler BS
Effects of the short chain sugar acid 2-buten-4-olide on the hypothalamo-pituitary-adrenal axis in normal and adjuvant-induced arthritic rats.	/pubmed/17184486	Kawasaki M, Onaka T, Saito J, Hashimoto H, Suzuki H, Otsubo H, Fujihara H, Okimoto N, Ohnishi H, Nakamura T, Ueta Y.	J Neuroendocrinol. 2007 Jan;19(1):54-65.	J Neuroendocrinol. 2007	PubMed	citation	PMID:17184486	pubmed	17184486	create date:2006/12/23 | first author:Kawasaki M
Transcriptional regulation of arylalkylamine-N-acetyltransferase-2 gene in the pineal gland of the gilthead seabream.	/pubmed/17184485	Zilberman-Peled B, Appelbaum L, Vallone D, Foulkes NS, Anava S, Anzulovich A, Coon SL, Klein DC, Falcón J, Ron B, Gothilf Y.	J Neuroendocrinol. 2007 Jan;19(1):46-53.	J Neuroendocrinol. 2007	PubMed	citation	PMID:17184485	pubmed	17184485	create date:2006/12/23 | first author:Zilberman-Peled B
G protein-coupled receptor 101 mRNA expression in the mouse brain: altered expression in the posterior hypothalamus and amygdala by energetic challenges.	/pubmed/17184484	Nilaweera KN, Ozanne D, Wilson D, Mercer JG, Morgan PJ, Barrett P.	J Neuroendocrinol. 2007 Jan;19(1):34-45.	J Neuroendocrinol. 2007	PubMed	citation	PMID:17184484	pubmed	17184484	create date:2006/12/23 | first author:Nilaweera KN
Differential effects of centrally-administered oestrogen antagonist ICI-182,780 on oestrogen-sensitive functions in the hypothalamus.	/pubmed/17184483	Steyn FJ, Anderson GM, Grattan DR.	J Neuroendocrinol. 2007 Jan;19(1):26-33.	J Neuroendocrinol. 2007	PubMed	citation	PMID:17184483	pubmed	17184483	create date:2006/12/23 | first author:Steyn FJ
Characterisation of the mouse vasoactive intestinal peptide receptor type 2 gene, Vipr2, and identification of a polymorphic LINE-1-like sequence that confers altered promoter activity.	/pubmed/17184482	Steel G, Lutz EM.	J Neuroendocrinol. 2007 Jan;19(1):14-25.	J Neuroendocrinol. 2007	PubMed	citation	PMID:17184482	pubmed	17184482	create date:2006/12/23 | first author:Steel G
Cardiovascular actions of orexin-A in the rat subfornical organ.	/pubmed/17184481	Smith PM, Samson WK, Ferguson AV.	J Neuroendocrinol. 2007 Jan;19(1):7-13.	J Neuroendocrinol. 2007	PubMed	citation	PMID:17184481	pubmed	17184481	create date:2006/12/23 | first author:Smith PM
Oestrogen, cognition and the maturing female brain.	/pubmed/17184480	Craig MC, Murphy DG.	J Neuroendocrinol. 2007 Jan;19(1):1-6. Review.	J Neuroendocrinol. 2007	PubMed	citation	PMID:17184480	pubmed	17184480	create date:2006/12/23 | first author:Craig MC
Infusions of 5alpha-pregnan-3alpha-ol-20-one (3alpha,5alpha-THP) to the ventral tegmental area, but not the substantia nigra, enhance exploratory, anti-anxiety, social and sexual behaviours and concomitantly increase 3alpha,5alpha-THP concentrations in the hippocampus, diencephalon and cortex of ova...	/pubmed/17076771	Frye CA, Rhodes ME.	J Neuroendocrinol. 2006 Dec;18(12):960-75.	J Neuroendocrinol. 2006	PubMed	citation	PMID:17076771	pubmed	17076771	create date:2006/11/02 | first author:Frye CA
Time-specific effects of perinatal glucocorticoid treatment on anterior pituitary morphology, annexin 1 expression and adrenocorticotrophic hormone secretion in the adult female rat.	/pubmed/17076770	John CD, Theogaraj E, Christian HC, Morris JF, Smith SF, Buckingham JC.	J Neuroendocrinol. 2006 Dec;18(12):949-59.	J Neuroendocrinol. 2006	PubMed	citation	PMID:17076770	pubmed	17076770	create date:2006/11/02 | first author:John CD
Ovarian steroids but not the locus coeruleus regulate stress-induced prolactin secretion in female rats.	/pubmed/17076769	Poletini MO, Szawka RE, Franci CR, Anselmo-Franci JA.	J Neuroendocrinol. 2006 Dec;18(12):938-48.	J Neuroendocrinol. 2006	PubMed	citation	PMID:17076769	pubmed	17076769	create date:2006/11/02 | first author:Poletini MO
Response of interleukin-1beta in the magnocellular system to salt-loading.	/pubmed/17076768	Summy-Long JY, Hu S, Pruss A, Chen X, Phillips TM.	J Neuroendocrinol. 2006 Dec;18(12):926-37.	J Neuroendocrinol. 2006	PubMed	citation	PMID:17076768	pubmed	17076768	create date:2006/11/02 | first author:Summy-Long JY
Long-term voluntary exercise and the mouse hypothalamic-pituitary-adrenocortical axis: impact of concurrent treatment with the antidepressant drug tianeptine.	/pubmed/17076767	Droste SK, Schweizer MC, Ulbricht S, Reul JM.	J Neuroendocrinol. 2006 Dec;18(12):915-25.	J Neuroendocrinol. 2006	PubMed	citation	PMID:17076767	pubmed	17076767	create date:2006/11/02 | first author:Droste SK
In the ventral tegmental area, cyclic AMP mediates the actions of progesterone at dopamine type 1 receptors for lordosis of rats and hamsters.	/pubmed/17076766	Petralia SM, Frye CA.	J Neuroendocrinol. 2006 Dec;18(12):902-14.	J Neuroendocrinol. 2006	PubMed	citation	PMID:17076766	pubmed	17076766	create date:2006/11/02 | first author:Petralia SM
Morphological substrate of the catecholaminergic input of the vasopressin neuronal system in humans.	/pubmed/17076765	Dudás B, Semeniken KR, Merchenthaler I.	J Neuroendocrinol. 2006 Dec;18(12):895-901.	J Neuroendocrinol. 2006	PubMed	citation	PMID:17076765	pubmed	17076765	create date:2006/11/02 | first author:Dudás B
Gut-brain axis: regulation of glucose metabolism.	/pubmed/17076764	Heijboer AC, Pijl H, Van den Hoek AM, Havekes LM, Romijn JA, Corssmit EP.	J Neuroendocrinol. 2006 Dec;18(12):883-94. Review.	J Neuroendocrinol. 2006	PubMed	citation	PMID:17076764	pubmed	17076764	create date:2006/11/02 | first author:Heijboer AC
Protective effects of endotoxin in a rat model of chronic inflammation are accompanied by suppressed secretion of pro-inflammatory cytokines and biphasic alteration in hypothalamo-pituitary-adrenal axis activity.	/pubmed/17026537	Richards LJ, Chover-Gonzalez A, Harbuz MS, Jessop DS.	J Neuroendocrinol. 2006 Nov;18(11):875-82.	J Neuroendocrinol. 2006	PubMed	citation	PMID:17026537	pubmed	17026537	create date:2006/10/10 | first author:Richards LJ
Metabolic signals modulate hypothalamic-pituitary-adrenal axis activation during maternal separation of the neonatal mouse.	/pubmed/17026536	Schmidt MV, Levine S, Alam S, Harbich D, Sterlemann V, Ganea K, de Kloet ER, Holsboer F, Müller MB.	J Neuroendocrinol. 2006 Nov;18(11):865-74.	J Neuroendocrinol. 2006	PubMed	citation	PMID:17026536	pubmed	17026536	create date:2006/10/10 | first author:Schmidt MV
Sexual behaviour induces the expression of activity-regulated cytoskeletal protein and modifies neuronal morphology in the female rat ventromedial hypothalamus.	/pubmed/17026535	Flanagan-Cato LM, Calizo LH, Griffin GD, Lee BJ, Whisner SY.	J Neuroendocrinol. 2006 Nov;18(11):857-64.	J Neuroendocrinol. 2006	PubMed	citation	PMID:17026535	pubmed	17026535	create date:2006/10/10 | first author:Flanagan-Cato LM
Oestrogen synthesis in the hippocampus: role in axon outgrowth.	/pubmed/17026534	von Schassen C, Fester L, Prange-Kiel J, Lohse C, Huber C, Böttner M, Rune GM.	J Neuroendocrinol. 2006 Nov;18(11):847-56.	J Neuroendocrinol. 2006	PubMed	citation	PMID:17026534	pubmed	17026534	create date:2006/10/10 | first author:von Schassen C
Lack of annexin 1 results in an increase in corticotroph number in male but not female mice.	/pubmed/17026533	Morris JF, Omer S, Davies E, Wang E, John C, Afzal T, Wain S, Buckingham JC, Flower RJ, Christian HC.	J Neuroendocrinol. 2006 Nov;18(11):835-46.	J Neuroendocrinol. 2006	PubMed	citation	PMID:17026533	pubmed	17026533	create date:2006/10/10 | first author:Morris JF
Chronic prenatal ethanol exposure increases glucocorticoid-induced glutamate release in the hippocampus of the near-term foetal guinea pig.	/pubmed/17026532	Iqbal U, Brien JF, Kapoor A, Matthews SG, Reynolds JN.	J Neuroendocrinol. 2006 Nov;18(11):826-34.	J Neuroendocrinol. 2006	PubMed	citation	PMID:17026532	pubmed	17026532	create date:2006/10/10 | first author:Iqbal U
Nerve growth factor secretion in cultured enteric glia cells is modulated by proinflammatory cytokines.	/pubmed/17026531	von Boyen GB, Steinkamp M, Reinshagen M, Schäfer KH, Adler G, Kirsch J.	J Neuroendocrinol. 2006 Nov;18(11):820-5.	J Neuroendocrinol. 2006	PubMed	citation	PMID:17026531	pubmed	17026531	create date:2006/10/10 | first author:von Boyen GB
Dorsal hippocampal administration of triiodothyronine enhances long-term memory for trace cued and delay contextual fear conditioning in rats.	/pubmed/17026530	Sui L, Wang F, Liu F, Wang J, Li BM.	J Neuroendocrinol. 2006 Nov;18(11):811-9.	J Neuroendocrinol. 2006	PubMed	citation	PMID:17026530	pubmed	17026530	create date:2006/10/10 | first author:Sui L
Elevated KiSS-1 expression in the arcuate nucleus prior to the cyclic preovulatory gonadotrophin-releasing hormone/lutenising hormone surge in the ewe suggests a stimulatory role for kisspeptin in oestrogen-positive feedback.	/pubmed/16965299	Estrada KM, Clay CM, Pompolo S, Smith JT, Clarke IJ.	J Neuroendocrinol. 2006 Oct;18(10):806-9.	J Neuroendocrinol. 2006	PubMed	citation	PMID:16965299	pubmed	16965299	create date:2006/09/13 | first author:Estrada KM
Localisation and physiological regulation of corticotrophin-releasing factor receptor 1 mRNA in the Xenopus laevis brain and pituitary gland.	/pubmed/16965298	Calle M, Jenks BG, Corstens GJ, Veening JG, Barendregt HP, Roubos EW.	J Neuroendocrinol. 2006 Oct;18(10):797-805.	J Neuroendocrinol. 2006	PubMed	citation	PMID:16965298	pubmed	16965298	create date:2006/09/13 | first author:Calle M
Effects of oestrogen on cognition: what have we learned from basic research?	/pubmed/16965297	Daniel JM.	J Neuroendocrinol. 2006 Oct;18(10):787-95. Review.	J Neuroendocrinol. 2006	PubMed	citation	PMID:16965297	pubmed	16965297	create date:2006/09/13 | first author:Daniel JM
Exaggerated response of arginine vasopressin-enhanced green fluorescent protein fusion gene to salt loading without disturbance of body fluid homeostasis in rats.	/pubmed/16965296	Fujio T, Fujihara H, Shibata M, Yamada S, Onaka T, Tanaka K, Morita H, Dayanithi G, Kawata M, Murphy D, Ueta Y.	J Neuroendocrinol. 2006 Oct;18(10):776-85.	J Neuroendocrinol. 2006	PubMed	citation	PMID:16965296	pubmed	16965296	create date:2006/09/13 | first author:Fujio T
Immunocytochemical detection of cholecystokinin and corticotrophin-releasing hormone neuropeptides in the hypothalamic paraventricular nucleus of the jerboa (Jaculus orientalis): modulation by immobilisation stress.	/pubmed/16965295	Barakat Y, Pape JR, Boutahricht M, El Ouezzani S, Alaoui A, Chaigniau M, Tramu G, Magoul R.	J Neuroendocrinol. 2006 Oct;18(10):767-75.	J Neuroendocrinol. 2006	PubMed	citation	PMID:16965295	pubmed	16965295	create date:2006/09/13 | first author:Barakat Y
Involvement of the ser-glu-pro motif in ligand species-dependent desensitisation of the rat gonadotrophin-releasing hormone receptor.	/pubmed/16965294	Song JA, Oh DY, Moon JS, Geum D, Kwon HB, Seong JY.	J Neuroendocrinol. 2006 Oct;18(10):757-66.	J Neuroendocrinol. 2006	PubMed	citation	PMID:16965294	pubmed	16965294	create date:2006/09/13 | first author:Song JA
Young adult-specific hyperphagia in diabetic Goto-kakizaki rats is associated with leptin resistance and elevation of neuropeptide Y mRNA in the arcuate nucleus.	/pubmed/16965293	Maekawa F, Fujiwara K, Kohno D, Kuramochi M, Kurita H, Yada T.	J Neuroendocrinol. 2006 Oct;18(10):748-56.	J Neuroendocrinol. 2006	PubMed	citation	PMID:16965293	pubmed	16965293	create date:2006/09/13 | first author:Maekawa F
Microinjection of galanin-like peptide into the medial preoptic area stimulates food intake in adult male rats.	/pubmed/16965292	Patterson M, Murphy KG, Thompson EL, Smith KL, Meeran K, Ghatei MA, Bloom SR.	J Neuroendocrinol. 2006 Oct;18(10):742-7.	J Neuroendocrinol. 2006	PubMed	citation	PMID:16965292	pubmed	16965292	create date:2006/09/13 | first author:Patterson M
Effect of chronic stress and mifepristone treatment on voltage-dependent Ca2+ currents in rat hippocampal dentate gyrus.	/pubmed/16965291	van Gemert NG, Joëls M.	J Neuroendocrinol. 2006 Oct;18(10):732-41.	J Neuroendocrinol. 2006	PubMed	citation	PMID:16965291	pubmed	16965291	create date:2006/09/13 | first author:van Gemert NG
Hypothalamic expression of human growth hormone induces post-pubertal hypergonadotrophism in male transgenic growth retarded rats.	/pubmed/16965290	Davies JS, Thompson NM, Christian HC, Pinilla L, Ebling FJ, Tena-Sempere M, Wells T.	J Neuroendocrinol. 2006 Oct;18(10):719-31.	J Neuroendocrinol. 2006	PubMed	citation	PMID:16965290	pubmed	16965290	create date:2006/09/13 | first author:Davies JS
Title	URL	Description	Details	ShortDetails	Resource	Type	Identifiers	Db	EntrezUID	Properties
The metabolic syndrome: a brain disease?	/pubmed/16879171	Buijs RM, Kreier F.	J Neuroendocrinol. 2006 Sep;18(9):715-6. Review.	J Neuroendocrinol. 2006	PubMed	citation	PMID:16879171	pubmed	16879171	create date:2006/08/02 | first author:Buijs RM
Cocaine- and amphetamine-regulated transcript is overexpressed in the anteroventral periventricular nucleus of pregnant rats.	/pubmed/16879170	Valera AG, Cavalcante JC, Elias CF, Felício LF.	J Neuroendocrinol. 2006 Sep;18(9):711-4.	J Neuroendocrinol. 2006	PubMed	citation	PMID:16879170	pubmed	16879170	create date:2006/08/02 | first author:Valera AG
alpha-Melanocyte-stimulating hormone and oxytocin: a peptide signalling cascade in the hypothalamus.	/pubmed/16879169	Sabatier N.	J Neuroendocrinol. 2006 Sep;18(9):703-10. Review.	J Neuroendocrinol. 2006	PubMed	citation	PMID:16879169	pubmed	16879169	create date:2006/08/02 | first author:Sabatier N
Oestradiol up-regulates glutamine synthetase mRNA and protein expression in the hypothalamus and hippocampus: implications for a role of hormonally responsive glia in amino acid neurotransmission.	/pubmed/16879168	Blutstein T, Devidze N, Choleris E, Jasnow AM, Pfaff DW, Mong JA.	J Neuroendocrinol. 2006 Sep;18(9):692-702.	J Neuroendocrinol. 2006	PubMed	citation	PMID:16879168	pubmed	16879168	create date:2006/08/02 | first author:Blutstein T
Effects of alpha-melanocyte-stimulating hormone on magnocellular oxytocin neurones and their activation at intromission in male rats.	/pubmed/16879167	Caquineau C, Leng G, Guan XM, Jiang M, Van der Ploeg L, Douglas AJ.	J Neuroendocrinol. 2006 Sep;18(9):685-91.	J Neuroendocrinol. 2006	PubMed	citation	PMID:16879167	pubmed	16879167	create date:2006/08/02 | first author:Caquineau C
Prenatal ethanol exposure alters the effects of gonadectomy on hypothalamic-pituitary-adrenal activity in male rats.	/pubmed/16879166	Lan N, Yamashita F, Halpert AG, Ellis L, Yu WK, Viau V, Weinberg J.	J Neuroendocrinol. 2006 Sep;18(9):672-84.	J Neuroendocrinol. 2006	PubMed	citation	PMID:16879166	pubmed	16879166	create date:2006/08/02 | first author:Lan N
Induction of a hypothyroid state during juvenile development delays pubertal reactivation of the neuroendocrine system governing luteinising hormone secretion in the male rhesus monkey (Macaca mulatta).	/pubmed/16879165	Mann DR, Bhat GK, Stah CD, Pohl CR, Plant TM.	J Neuroendocrinol. 2006 Sep;18(9):662-71.	J Neuroendocrinol. 2006	PubMed	citation	PMID:16879165	pubmed	16879165	create date:2006/08/02 | first author:Mann DR
A population of non-luteinising hormone/non-adrenocorticotrophic hormone-positive cells in the male rat anterior pituitary responds mitotically to both gonadectomy and adrenalectomy.	/pubmed/16879164	Nolan LA, Levy A.	J Neuroendocrinol. 2006 Sep;18(9):655-61.	J Neuroendocrinol. 2006	PubMed	citation	PMID:16879164	pubmed	16879164	create date:2006/08/02 | first author:Nolan LA
Effects of long-term hormone treatment and of tibolone on monoamines and monoamine metabolites in the brains of ovariectomised, Cynomologous monkeys.	/pubmed/16879163	Gibbs RB, Edwards D, Lazar N, Nelson D, Talameh J.	J Neuroendocrinol. 2006 Sep;18(9):643-54.	J Neuroendocrinol. 2006	PubMed	citation	PMID:16879163	pubmed	16879163	create date:2006/08/02 | first author:Gibbs RB
Pituitary transcription factors: from congenital deficiencies to gene therapy.	/pubmed/16879162	Quentien MH, Barlier A, Franc JL, Pellegrini I, Brue T, Enjalbert A.	J Neuroendocrinol. 2006 Sep;18(9):633-42. Review.	J Neuroendocrinol. 2006	PubMed	citation	PMID:16879162	pubmed	16879162	create date:2006/08/02 | first author:Quentien MH
Brief treatment with the glucocorticoid receptor antagonist mifepristone normalises the corticosterone-induced reduction of adult hippocampal neurogenesis.	/pubmed/16867184	Mayer JL, Klumpers L, Maslam S, de Kloet ER, Joëls M, Lucassen PJ.	J Neuroendocrinol. 2006 Aug;18(8):629-31.	J Neuroendocrinol. 2006	PubMed	citation	PMID:16867184	pubmed	16867184	create date:2006/07/27 | first author:Mayer JL
Sex differences in oestrogen-induced p44/42 MAPK phosphorylation in the mouse brain in vivo.	/pubmed/16867183	Barabás K, Szegõ EM, Kaszás A, Nagy GM, Juhász GD, Abrahám IM.	J Neuroendocrinol. 2006 Aug;18(8):621-8.	J Neuroendocrinol. 2006	PubMed	citation	PMID:16867183	pubmed	16867183	create date:2006/07/27 | first author:Barabás K
Pituitary mRNA expression of the growth hormone axis in the 1-year-old intrauterine growth restricted rat.	/pubmed/16867182	Prins T, Fodor M, Delemarre-van de Waal HA.	J Neuroendocrinol. 2006 Aug;18(8):611-20.	J Neuroendocrinol. 2006	PubMed	citation	PMID:16867182	pubmed	16867182	create date:2006/07/27 | first author:Prins T
Differential role of corticotrophin-releasing factor receptor types 1 and 2 in stress-induced suppression of pulsatile luteinising hormone secretion in the female rat.	/pubmed/16867181	Li XF, Bowe JE, Kinsey-Jones JS, Brain SD, Lightman SL, O'Byrne KT.	J Neuroendocrinol. 2006 Aug;18(8):602-10.	J Neuroendocrinol. 2006	PubMed	citation	PMID:16867181	pubmed	16867181	create date:2006/07/27 | first author:Li XF
Neuromedin U in the paraventricular and arcuate hypothalamic nuclei increases non-exercise activity thermogenesis.	/pubmed/16867180	Novak CM, Zhang M, Levine JA.	J Neuroendocrinol. 2006 Aug;18(8):594-601.	J Neuroendocrinol. 2006	PubMed	citation	PMID:16867180	pubmed	16867180	create date:2006/07/27 | first author:Novak CM
Alteration in hypothalamic neuropeptide Y (NPY) secretion may underlie female reproductive ageing: induction of steroid-induced luteinising hormone surge by NPY in ovariectomised aged rats.	/pubmed/16867179	Sahu A.	J Neuroendocrinol. 2006 Aug;18(8):584-93.	J Neuroendocrinol. 2006	PubMed	citation	PMID:16867179	pubmed	16867179	create date:2006/07/27 | first author:Sahu A
Noradrenergic innervation of the ventromedial hypothalamus is involved in mating-induced pseudopregnancy in the female rat.	/pubmed/16867178	Northrop LE, Shadrach JL, Erskine MS.	J Neuroendocrinol. 2006 Aug;18(8):577-83.	J Neuroendocrinol. 2006	PubMed	citation	PMID:16867178	pubmed	16867178	create date:2006/07/27 | first author:Northrop LE
Sleep and rest regulation in young and old oestrogen-deficient female mice.	/pubmed/16867177	Vyazovskiy VV, Kopp C, Wigger E, Jones ME, Simpson ER, Tobler I.	J Neuroendocrinol. 2006 Aug;18(8):567-76.	J Neuroendocrinol. 2006	PubMed	citation	PMID:16867177	pubmed	16867177	create date:2006/07/27 | first author:Vyazovskiy VV
Hypocretin-1 dose-dependently modulates maternal behaviour in mice.	/pubmed/16867176	D'Anna KL, Gammie SC.	J Neuroendocrinol. 2006 Aug;18(8):553-66.	J Neuroendocrinol. 2006	PubMed	citation	PMID:16867176	pubmed	16867176	create date:2006/07/27 | first author:D'Anna KL
Testosterone and aggression: Berthold, birds and beyond.	/pubmed/16774503	Soma KK.	J Neuroendocrinol. 2006 Jul;18(7):543-51. Review.	J Neuroendocrinol. 2006	PubMed	citation	PMID:16774503	pubmed	16774503	create date:2006/06/16 | first author:Soma KK
Colocalisation of dynorphin a and neurokinin B immunoreactivity in the arcuate nucleus and median eminence of the sheep.	/pubmed/16774502	Foradori CD, Amstalden M, Goodman RL, Lehman MN.	J Neuroendocrinol. 2006 Jul;18(7):534-41.	J Neuroendocrinol. 2006	PubMed	citation	PMID:16774502	pubmed	16774502	create date:2006/06/16 | first author:Foradori CD
Diurnal variation in the responsiveness of the hypothalamic-pituitary-adrenal axis of the male rat to noise stress.	/pubmed/16774501	Atkinson HC, Wood SA, Kershaw YM, Bate E, Lightman SL.	J Neuroendocrinol. 2006 Jul;18(7):526-33.	J Neuroendocrinol. 2006	PubMed	citation	PMID:16774501	pubmed	16774501	create date:2006/06/16 | first author:Atkinson HC
Identification of dopamine, gonadotrophin-releasing hormone-I, and vasoactive intestinal peptide neurones activated by electrical stimulation to the medial preoptic area of the turkey hypothalamus: a potential reproductive neuroendocrine circuit.	/pubmed/16774500	Al-Zailaie KA, Kang SW, Youngren OM, Thayananuphat A, Bakken T, Chaiseha Y, Millam JR, Proudman JA, El Halawani ME.	J Neuroendocrinol. 2006 Jul;18(7):514-25.	J Neuroendocrinol. 2006	PubMed	citation	PMID:16774500	pubmed	16774500	create date:2006/06/16 | first author:Al-Zailaie KA
Acute inflammatory and neuropathic pain in Lewis and Fischer rats.	/pubmed/16774499	Fecho K, Valtschanoff JG.	J Neuroendocrinol. 2006 Jul;18(7):504-13.	J Neuroendocrinol. 2006	PubMed	citation	PMID:16774499	pubmed	16774499	create date:2006/06/16 | first author:Fecho K
Multiparity reveals the blunting effect of breastfeeding on physiological reactivity to psychological stress.	/pubmed/16774498	Tu MT, Lupien SJ, Walker CD.	J Neuroendocrinol. 2006 Jul;18(7):494-503.	J Neuroendocrinol. 2006	PubMed	citation	PMID:16774498	pubmed	16774498	create date:2006/06/16 | first author:Tu MT
Dependence of hyperpolarisation-activated cyclic nucleotide-gated channel activity on basal cyclic adenosine monophosphate production in spontaneously firing GH3 cells.	/pubmed/16774497	Kretschmannova K, Gonzalez-Iglesias AE, Tomić M, Stojilkovic SS.	J Neuroendocrinol. 2006 Jul;18(7):484-93.	J Neuroendocrinol. 2006	PubMed	citation	PMID:16774497	pubmed	16774497	create date:2006/06/16 | first author:Kretschmannova K
The effects of disruption of A kinase anchoring protein-protein kinase A association on protein kinase A signalling in neuroendocrine melanotroph cells of Xenopus laevis.	/pubmed/16774496	Corstens GJ, van Boxtel R, van den Hurk MJ, Roubos EW, Jenks BG.	J Neuroendocrinol. 2006 Jul;18(7):477-83.	J Neuroendocrinol. 2006	PubMed	citation	PMID:16774496	pubmed	16774496	create date:2006/06/16 | first author:Corstens GJ
Abnormalities of the hippocampus are similar in deoxycorticosterone acetate-salt hypertensive rats and spontaneously hypertensive rats.	/pubmed/16684136	Pietranera L, Saravia F, Gonzalez Deniselle MC, Roig P, Lima A, De Nicola AF.	J Neuroendocrinol. 2006 Jun;18(6):466-74.	J Neuroendocrinol. 2006	PubMed	citation	PMID:16684136	pubmed	16684136	create date:2006/05/11 | first author:Pietranera L
Brain-derived neurotrophic factor in the brain of Xenopus laevis may act as a pituitary neurohormone together with mesotocin.	/pubmed/16684135	Calle M, Wang L, Kuijpers FJ, Cruijsen PM, Arckens L, Roubos EW.	J Neuroendocrinol. 2006 Jun;18(6):454-65.	J Neuroendocrinol. 2006	PubMed	citation	PMID:16684135	pubmed	16684135	create date:2006/05/11 | first author:Calle M
Regulation of salmon gonadotrophin-releasing hormone gene expression by sex steroids in rainbow trout brain.	/pubmed/16684134	Vetillard A, Ferriere F, Jego P, Bailhache T.	J Neuroendocrinol. 2006 Jun;18(6):445-53.	J Neuroendocrinol. 2006	PubMed	citation	PMID:16684134	pubmed	16684134	create date:2006/05/11 | first author:Vetillard A
Dynamic changes in dopaminergic neurotransmission induced by a low concentration of bisphenol-A in neurones and astrocytes.	/pubmed/16684133	Miyatake M, Miyagawa K, Mizuo K, Narita M, Suzuki T.	J Neuroendocrinol. 2006 Jun;18(6):434-44.	J Neuroendocrinol. 2006	PubMed	citation	PMID:16684133	pubmed	16684133	create date:2006/05/11 | first author:Miyatake M
Pituitary cocaine- and amphetamine-regulated transcript expression depends on the strain, sex and oestrous cycle in the rat.	/pubmed/16684132	Kappeler L, Gautron L, Layé S, Dantzer R, Zizzari P, Epelbaum J, Bluet-Pajot MT.	J Neuroendocrinol. 2006 Jun;18(6):426-33.	J Neuroendocrinol. 2006	PubMed	citation	PMID:16684132	pubmed	16684132	create date:2006/05/11 | first author:Kappeler L
PC1/3 and PC2 gene expression and post-translational endoproteolytic pro-opiomelanocortin processing is regulated by photoperiod in the seasonal Siberian hamster (Phodopus sungorus).	/pubmed/16684131	Helwig M, Khorooshi RM, Tups A, Barrett P, Archer ZA, Exner C, Rozman J, Braulke LJ, Mercer JG, Klingenspor M.	J Neuroendocrinol. 2006 Jun;18(6):413-25.	J Neuroendocrinol. 2006	PubMed	citation	PMID:16684131	pubmed	16684131	create date:2006/05/11 | first author:Helwig M
Do corticosteroids damage the brain?	/pubmed/16684130	Herbert J, Goodyer IM, Grossman AB, Hastings MH, de Kloet ER, Lightman SL, Lupien SJ, Roozendaal B, Seckl JR.	J Neuroendocrinol. 2006 Jun;18(6):393-411. Review.	J Neuroendocrinol. 2006	PubMed	citation	PMID:16684130	pubmed	16684130	create date:2006/05/11 | first author:Herbert J
Jacques Benoit Lecture. Information processing in the hypothalamus: peptides and analogue computation.	/pubmed/16684129	Leng G, Ludwig M.	J Neuroendocrinol. 2006 Jun;18(6):379-92.	J Neuroendocrinol. 2006	PubMed	citation	PMID:16684129	pubmed	16684129	create date:2006/05/11 | first author:Leng G
Cold stress induces metabolic activation of thyrotrophin-releasing hormone-synthesising neurones in the magnocellular division of the hypothalamic paraventricular nucleus and concomitantly changes ovarian sympathetic activity parameters.	/pubmed/16629836	Fiedler J, Jara P, Luza S, Dorfman M, Grouselle D, Rage F, Lara HE, Arancibia S.	J Neuroendocrinol. 2006 May;18(5):367-76.	J Neuroendocrinol. 2006	PubMed	citation	PMID:16629836	pubmed	16629836	create date:2006/04/25 | first author:Fiedler J
Effect of neonatal hypothyroidism on the kinetic properties of Na+, K+ -ATPase from rat brain microsomes.	/pubmed/16629835	Katyare SS, Billimoria FR, Dave BN.	J Neuroendocrinol. 2006 May;18(5):361-6.	J Neuroendocrinol. 2006	PubMed	citation	PMID:16629835	pubmed	16629835	create date:2006/04/25 | first author:Katyare SS
Epidermal growth factor receptor expression and activation in neuroendocrine tumours.	/pubmed/16629834	Shah T, Hochhauser D, Frow R, Quaglia A, Dhillon AP, Caplin ME.	J Neuroendocrinol. 2006 May;18(5):355-60.	J Neuroendocrinol. 2006	PubMed	citation	PMID:16629834	pubmed	16629834	create date:2006/04/25 | first author:Shah T
Administration of kisspeptin-54 into discrete regions of the hypothalamus potently increases plasma luteinising hormone and testosterone in male adult rats.	/pubmed/16629833	Patterson M, Murphy KG, Thompson EL, Patel S, Ghatei MA, Bloom SR.	J Neuroendocrinol. 2006 May;18(5):349-54.	J Neuroendocrinol. 2006	PubMed	citation	PMID:16629833	pubmed	16629833	create date:2006/04/25 | first author:Patterson M
Refractoriness to short day lengths augments tonic and gonadotrophin-releasing hormone-stimulated lutenising hormone secretion.	/pubmed/16629832	Prendergast BJ, Hotchkiss AK, Wen J, Horton TH, Nelson RJ.	J Neuroendocrinol. 2006 May;18(5):339-48.	J Neuroendocrinol. 2006	PubMed	citation	PMID:16629832	pubmed	16629832	create date:2006/04/25 | first author:Prendergast BJ
Differential effects of acute and chronic social defeat stress on hypothalamic-pituitary-adrenal axis function and hippocampal serotonin release in mice.	/pubmed/16629831	Keeney A, Jessop DS, Harbuz MS, Marsden CA, Hogg S, Blackburn-Munro RE.	J Neuroendocrinol. 2006 May;18(5):330-8.	J Neuroendocrinol. 2006	PubMed	citation	PMID:16629831	pubmed	16629831	create date:2006/04/25 | first author:Keeney A
Reproduction phase-related expression of beta-endorphin-like immunoreactivity in the nucleus lateralis tuberis of the female Indian major carp Cirrhinus mrigala: correlation with the luteinising hormone cells-ovary axis.	/pubmed/16629830	Sakharkar AJ, Singru PS, Mazumdar M, Subhedar N.	J Neuroendocrinol. 2006 May;18(5):319-29.	J Neuroendocrinol. 2006	PubMed	citation	PMID:16629830	pubmed	16629830	create date:2006/04/25 | first author:Sakharkar AJ
Functional magnetic resonance imaging in conscious animals: a new tool in behavioural neuroscience research.	/pubmed/16629829	Ferris CF, Febo M, Luo F, Schmidt K, Brevard M, Harder JA, Kulkarni P, Messenger T, King JA.	J Neuroendocrinol. 2006 May;18(5):307-18. Review. No abstract available.	J Neuroendocrinol. 2006	PubMed	citation	PMID:16629829	pubmed	16629829	create date:2006/04/25 | first author:Ferris CF
KiSS-1 neurones are direct targets for leptin in the ob/ob mouse.	/pubmed/16503925	Smith JT, Acohido BV, Clifton DK, Steiner RA.	J Neuroendocrinol. 2006 Apr;18(4):298-303.	J Neuroendocrinol. 2006	PubMed	citation	PMID:16503925	pubmed	16503925	create date:2006/03/01 | first author:Smith JT
Regulation by orexin of feeding behaviour and locomotor activity in the goldfish.	/pubmed/16503924	Nakamachi T, Matsuda K, Maruyama K, Miura T, Uchiyama M, Funahashi H, Sakurai T, Shioda S.	J Neuroendocrinol. 2006 Apr;18(4):290-7.	J Neuroendocrinol. 2006	PubMed	citation	PMID:16503924	pubmed	16503924	create date:2006/03/01 | first author:Nakamachi T
Exploratory investigation of the effect of melatonin and caloric restriction on the temporal expression of murine hypothalamic transcripts.	/pubmed/16503923	Resuehr D, Sikes HE, Olcese J.	J Neuroendocrinol. 2006 Apr;18(4):279-89.	J Neuroendocrinol. 2006	PubMed	citation	PMID:16503923	pubmed	16503923	create date:2006/03/01 | first author:Resuehr D
Purinergic receptor ligands stimulate pro-opiomelanocortin gene expression in AtT-20 pituitary corticotroph cells.	/pubmed/16503922	Zhao LF, Iwasaki Y, Oki Y, Tsugita M, Taguchi T, Nishiyama M, Takao T, Kambayashi M, Hashimoto K.	J Neuroendocrinol. 2006 Apr;18(4):273-8.	J Neuroendocrinol. 2006	PubMed	citation	PMID:16503922	pubmed	16503922	create date:2006/03/01 | first author:Zhao LF
Site of ATP and phenylephrine synergistic stimulation of vasopressin release from the hypothalamo-neurohypophyseal system.	/pubmed/16503921	Song Z, Sladek CD.	J Neuroendocrinol. 2006 Apr;18(4):266-72.	J Neuroendocrinol. 2006	PubMed	citation	PMID:16503921	pubmed	16503921	create date:2006/03/01 | first author:Song Z
Vesicular glutamate transporter expression in supraoptic neurones suggests a glutamatergic phenotype.	/pubmed/16503920	Ponzio TA, Ni Y, Montana V, Parpura V, Hatton GI.	J Neuroendocrinol. 2006 Apr;18(4):253-65.	J Neuroendocrinol. 2006	PubMed	citation	PMID:16503920	pubmed	16503920	create date:2006/03/01 | first author:Ponzio TA
Acute activation of hippocampal glucocorticoid receptors results in different waves of gene expression throughout time.	/pubmed/16503919	Morsink MC, Steenbergen PJ, Vos JB, Karst H, Joëls M, De Kloet ER, Datson NA.	J Neuroendocrinol. 2006 Apr;18(4):239-52.	J Neuroendocrinol. 2006	PubMed	citation	PMID:16503919	pubmed	16503919	create date:2006/03/01 | first author:Morsink MC
Title	URL	Description	Details	ShortDetails	Resource	Type	Identifiers	Db	EntrezUID	Properties
Paradoxical sleep deprivation and sleep recovery: effects on the hypothalamic-pituitary-adrenal axis activity, energy balance and body composition of rats.	/pubmed/16503918	Hipólide DC, Suchecki D, Pimentel de Carvalho Pinto A, Chiconelli Faria E, Tufik S, Luz J.	J Neuroendocrinol. 2006 Apr;18(4):231-8.	J Neuroendocrinol. 2006	PubMed	citation	PMID:16503918	pubmed	16503918	create date:2006/03/01 | first author:Hipólide DC
Anabolic steroids: a fatal attraction?	/pubmed/16454806	Wood RI.	J Neuroendocrinol. 2006 Mar;18(3):227-8.	J Neuroendocrinol. 2006	PubMed	citation	PMID:16454806	pubmed	16454806	create date:2006/02/04 | first author:Wood RI
Hypothalamic pro-GnRH-GAP, GnRH-I and GnRH-II during the onset of photorefractoriness in the white-crowned sparrow (Zonotrichia leucophrys gambelii).	/pubmed/16454805	Meddle SL, Bush S, Sharp PJ, Millar RP, Wingfield JC.	J Neuroendocrinol. 2006 Mar;18(3):217-26.	J Neuroendocrinol. 2006	PubMed	citation	PMID:16454805	pubmed	16454805	create date:2006/02/04 | first author:Meddle SL
Triiodothyronine expands the lactotroph and maintains the lactosomatotroph population, whereas thyrotrophin-releasing hormone augments thyrotroph abundance in aggregate cell cultures of postnatal rat pituitary gland.	/pubmed/16454804	Pals K, Vankelecom H, Denef C.	J Neuroendocrinol. 2006 Mar;18(3):203-16.	J Neuroendocrinol. 2006	PubMed	citation	PMID:16454804	pubmed	16454804	create date:2006/02/04 | first author:Pals K
Rapid neural Fos responses to oestradiol in oestrogen receptor alphabeta double knockout mice.	/pubmed/16454803	Dominguez-Salazar E, Shetty S, Rissman EF.	J Neuroendocrinol. 2006 Mar;18(3):195-202.	J Neuroendocrinol. 2006	PubMed	citation	PMID:16454803	pubmed	16454803	create date:2006/02/04 | first author:Dominguez-Salazar E
Progesterone treatment of adult male rats suppresses arginine vasopressin expression in the bed nucleus of the stria terminalis and the centromedial amygdala.	/pubmed/16454802	Auger CJ, Vanzo RJ.	J Neuroendocrinol. 2006 Mar;18(3):187-94.	J Neuroendocrinol. 2006	PubMed	citation	PMID:16454802	pubmed	16454802	create date:2006/02/04 | first author:Auger CJ
GABA(B) receptor-activation inhibits GABAergic synaptic transmission in parvocellular neurones of rat hypothalamic paraventricular nucleus.	/pubmed/16454801	Liu X, Tribollet E, Raggenbass M.	J Neuroendocrinol. 2006 Mar;18(3):177-86.	J Neuroendocrinol. 2006	PubMed	citation	PMID:16454801	pubmed	16454801	create date:2006/02/04 | first author:Liu X
Comparative analysis of immunoreactive cells for androgen receptors and oestrogen receptor alpha in copulating and non-copulating male rats.	/pubmed/16454800	Portillo W, Díaz NF, Cabrera EA, Fernández-Guasti A, Paredes RG.	J Neuroendocrinol. 2006 Mar;18(3):168-76.	J Neuroendocrinol. 2006	PubMed	citation	PMID:16454800	pubmed	16454800	create date:2006/02/04 | first author:Portillo W
Evidence for a stimulatory action of melanin-concentrating hormone on luteinising hormone release involving MCH1 and melanocortin-5 receptors.	/pubmed/16454799	Murray JF, Hahn JD, Kennedy AR, Small CJ, Bloom SR, Haskell-Luevano C, Coen CW, Wilson CA.	J Neuroendocrinol. 2006 Mar;18(3):157-67.	J Neuroendocrinol. 2006	PubMed	citation	PMID:16454799	pubmed	16454799	create date:2006/02/04 | first author:Murray JF
Cell biology of the ghrelin receptor.	/pubmed/16451222	Camiña JP.	J Neuroendocrinol. 2006 Jan;18(1):65-76. Review.	J Neuroendocrinol. 2006	PubMed	citation	PMID:16451222	pubmed	16451222	create date:2006/02/03 | first author:Camiña JP
Attenuation of fever at near term: is interleukin-6-STAT3 signalling altered?	/pubmed/16451221	Harré EM, Mouihate A, Pittman QJ.	J Neuroendocrinol. 2006 Jan;18(1):57-63.	J Neuroendocrinol. 2006	PubMed	citation	PMID:16451221	pubmed	16451221	create date:2006/02/03 | first author:Harré EM
Regulation of MT melatonin receptor expression in the foetal rat pituitary.	/pubmed/16451220	Johnston JD, Klosen P, Barrett P, Hazlerigg DG.	J Neuroendocrinol. 2006 Jan;18(1):50-6.	J Neuroendocrinol. 2006	PubMed	citation	PMID:16451220	pubmed	16451220	create date:2006/02/03 | first author:Johnston JD
Inhibition of corticotrophin-releasing hormone transcription by inducible cAMP-early repressor in the hypothalamic cell line, 4B.	/pubmed/16451219	Liu Y, Kalintchenko N, Sassone-Corsi P, Aguilera G.	J Neuroendocrinol. 2006 Jan;18(1):42-9.	J Neuroendocrinol. 2006	PubMed	citation	PMID:16451219	pubmed	16451219	create date:2006/02/03 | first author:Liu Y
Galanin-like peptide promotes feeding behaviour via activation of orexinergic neurones in the rat lateral hypothalamus.	/pubmed/16451218	Kageyama H, Kita T, Toshinai K, Guan JL, Date Y, Takenoya F, Kato S, Matsumoto H, Ohtaki T, Nakazato M, Shioda S.	J Neuroendocrinol. 2006 Jan;18(1):33-41.	J Neuroendocrinol. 2006	PubMed	citation	PMID:16451218	pubmed	16451218	create date:2006/02/03 | first author:Kageyama H
Influence of oestrogenic compounds on monoamine transporters in rat striatum.	/pubmed/16451217	Le Saux M, Di Paolo T.	J Neuroendocrinol. 2006 Jan;18(1):25-32.	J Neuroendocrinol. 2006	PubMed	citation	PMID:16451217	pubmed	16451217	create date:2006/02/03 | first author:Le Saux M
Changes in hypothalamic-pituitary-adrenal function, body temperature, body weight and food intake with repeated social stress exposure in rats.	/pubmed/16451216	Bhatnagar S, Vining C, Iyer V, Kinni V.	J Neuroendocrinol. 2006 Jan;18(1):13-24.	J Neuroendocrinol. 2006	PubMed	citation	PMID:16451216	pubmed	16451216	create date:2006/02/03 | first author:Bhatnagar S
Expression of AMPA receptor subunits (GluR1-GluR4) in gonadotrophin-releasing hormone neurones of young and middle-aged persistently oestrous rats during the steroid-induced luteinising hormone surge.	/pubmed/16451215	Bailey JD, Centers A, Jennes L.	J Neuroendocrinol. 2006 Jan;18(1):1-12.	J Neuroendocrinol. 2006	PubMed	citation	PMID:16451215	pubmed	16451215	create date:2006/02/03 | first author:Bailey JD
Pinealectomy reduces optic nerve but not intergeniculate leaflet input to the suprachiasmatic nucleus at night.	/pubmed/16420284	González JA, Dyball RE.	J Neuroendocrinol. 2006 Feb;18(2):146-53.	J Neuroendocrinol. 2006	PubMed	citation	PMID:16420284	pubmed	16420284	create date:2006/01/20 | first author:González JA
The suppressor of cytokine signalling 3, SOCS3, may be one critical modulator of seasonal body weight changes in the Siberian hamster, Phodopus sungorus.	/pubmed/16420283	Tups A, Barrett P, Ross AW, Morgan PJ, Klingenspor M, Mercer JG.	J Neuroendocrinol. 2006 Feb;18(2):139-45.	J Neuroendocrinol. 2006	PubMed	citation	PMID:16420283	pubmed	16420283	create date:2006/01/20 | first author:Tups A
Specific and time-dependent effects of glucocorticoid receptor agonist RU28362 on stress-induced pro-opiomelanocortin hnRNA, c-fos mRNA and zif268 mRNA in the pituitary.	/pubmed/16420282	Ginsberg AB, Frank MG, Francis AB, Rubin BA, O'Connor KA, Spencer RL.	J Neuroendocrinol. 2006 Feb;18(2):129-38.	J Neuroendocrinol. 2006	PubMed	citation	PMID:16420282	pubmed	16420282	create date:2006/01/20 | first author:Ginsberg AB
Evidence for a role of the GHS-R1a receptors in ghrelin inhibition of gastric acid secretion in the rat.	/pubmed/16420281	Sibilia V, Muccioli G, Deghenghi R, Pagani F, De Luca V, Rapetti D, Locatelli V, Netti C.	J Neuroendocrinol. 2006 Feb;18(2):122-8. Erratum in: J Neuroendocrinol. 2006 May;18(5):377.	J Neuroendocrinol. 2006	PubMed	citation	PMID:16420281	pubmed	16420281	create date:2006/01/20 | first author:Sibilia V
Acute effects of aldosterone on the autonomic nervous system and the baroreflex function in healthy humans.	/pubmed/16420280	Heindl S, Holzschneider J, Hinz A, Sayk F, Fehm HL, Dodt C.	J Neuroendocrinol. 2006 Feb;18(2):115-21.	J Neuroendocrinol. 2006	PubMed	citation	PMID:16420280	pubmed	16420280	create date:2006/01/20 | first author:Heindl S
Corticosterone actions on the hippocampal brain-derived neurotrophic factor expression are mediated by exon IV promoter.	/pubmed/16420279	Hansson AC, Sommer WH, Metsis M, Strömberg I, Agnati LF, Fuxe K.	J Neuroendocrinol. 2006 Feb;18(2):104-14.	J Neuroendocrinol. 2006	PubMed	citation	PMID:16420279	pubmed	16420279	create date:2006/01/20 | first author:Hansson AC
Stroke injury in rats causes an increase in activin A gene expression which is unaffected by oestradiol treatment.	/pubmed/16420278	Böttner M, Dubal DB, Rau SW, Suzuki S, Wise PM.	J Neuroendocrinol. 2006 Feb;18(2):97-103.	J Neuroendocrinol. 2006	PubMed	citation	PMID:16420278	pubmed	16420278	create date:2006/01/20 | first author:Böttner M
Three-dimensional representation of the neurotransmitter systems of the human hypothalamus: inputs of the gonadotrophin hormone-releasing hormone neuronal system.	/pubmed/16420277	Dudas B, Merchenthaler I.	J Neuroendocrinol. 2006 Feb;18(2):79-95. Review.	J Neuroendocrinol. 2006	PubMed	citation	PMID:16420277	pubmed	16420277	create date:2006/01/20 | first author:Dudas B
Effect of exercise on ovarian morphology and expression of nerve growth factor and alpha(1)- and beta(2)-adrenergic receptors in rats with steroid-induced polycystic ovaries.	/pubmed/16280032	Manni L, Cajander S, Lundeberg T, Naylor AS, Aloe L, Holmäng A, Jonsdottir IH, Stener-Victorin E.	J Neuroendocrinol. 2005 Dec;17(12):846-58.	J Neuroendocrinol. 2005	PubMed	citation	PMID:16280032	pubmed	16280032	create date:2005/11/11 | first author:Manni L
Dopamine D(2)-like receptor function is converted from excitatory to inhibitory by thyroxine in the developmental hippocampus.	/pubmed/16280031	Oh-Nishi A, Saji M, Furudate SI, Suzuki N.	J Neuroendocrinol. 2005 Dec;17(12):836-45.	J Neuroendocrinol. 2005	PubMed	citation	PMID:16280031	pubmed	16280031	create date:2005/11/11 | first author:Oh-Nishi A
Expression of mRNA for prolactin receptor (long form) in dopamine and pro-opiomelanocortin neurones in the arcuate nucleus of non-pregnant and lactating rats.	/pubmed/16280030	Kokay IC, Grattan DR.	J Neuroendocrinol. 2005 Dec;17(12):827-35.	J Neuroendocrinol. 2005	PubMed	citation	PMID:16280030	pubmed	16280030	create date:2005/11/11 | first author:Kokay IC
Pituitary-adrenal responses to cholinergic stimulation and acute mild stress are differentially elevated in male and female M(2) muscarinic receptor knockout mice.	/pubmed/16280029	Rhodes ME, Billings TE, Czambel RK, Rubin RT.	J Neuroendocrinol. 2005 Dec;17(12):817-26.	J Neuroendocrinol. 2005	PubMed	citation	PMID:16280029	pubmed	16280029	create date:2005/11/11 | first author:Rhodes ME
Melatonin does not inhibit hypothalamic-pituitary-adrenal activity in waking young men.	/pubmed/16280028	Perras B, Ozcan S, Fehm HL, Born J.	J Neuroendocrinol. 2005 Dec;17(12):811-6.	J Neuroendocrinol. 2005	PubMed	citation	PMID:16280028	pubmed	16280028	create date:2005/11/11 | first author:Perras B
Role of sex and sex steroids in mediating pituitary-adrenal responses to acute buspirone treatment in sheep.	/pubmed/16280027	Broadbear JH, Pierce BN, Clarke IJ, Canny BJ.	J Neuroendocrinol. 2005 Dec;17(12):804-10.	J Neuroendocrinol. 2005	PubMed	citation	PMID:16280027	pubmed	16280027	create date:2005/11/11 | first author:Broadbear JH
Modelling the hypothalamic control of growth hormone secretion.	/pubmed/16280026	MacGregor DJ, Leng G.	J Neuroendocrinol. 2005 Dec;17(12):788-803.	J Neuroendocrinol. 2005	PubMed	citation	PMID:16280026	pubmed	16280026	create date:2005/11/11 | first author:MacGregor DJ
Glucocorticoids and the development of agonistic behaviour during puberty in male golden hamsters.	/pubmed/16280025	Wommack JC, Salinas A, Delville Y.	J Neuroendocrinol. 2005 Dec;17(12):781-7.	J Neuroendocrinol. 2005	PubMed	citation	PMID:16280025	pubmed	16280025	create date:2005/11/11 | first author:Wommack JC
Islet-1 expression and its colocalization with luteinising hormone, thyroid-stimulating hormone and oestrogen receptor alpha in the developing pituitary gland of the sheep foetus.	/pubmed/16280024	Liu J, Liu Z, Yi S, Cui S.	J Neuroendocrinol. 2005 Dec;17(12):773-80.	J Neuroendocrinol. 2005	PubMed	citation	PMID:16280024	pubmed	16280024	create date:2005/11/11 | first author:Liu J
Chronic intermittent cold stress sensitises the hypothalamic-pituitary-adrenal response to a novel acute stress by enhancing noradrenergic influence in the rat paraventricular nucleus.	/pubmed/16219005	Ma S, Morilak DA.	J Neuroendocrinol. 2005 Nov;17(11):761-9.	J Neuroendocrinol. 2005	PubMed	citation	PMID:16219005	pubmed	16219005	create date:2005/10/13 | first author:Ma S
Smad proteins are targets of transforming growth factor beta1 in immortalised gonadotrophin-releasing hormone releasing neurones.	/pubmed/16219004	Galbiati M, Saredi S, Romanò N, Martini L, Motta M, Melcangi RC.	J Neuroendocrinol. 2005 Nov;17(11):753-60.	J Neuroendocrinol. 2005	PubMed	citation	PMID:16219004	pubmed	16219004	create date:2005/10/13 | first author:Galbiati M
Genetic differences in hypothalamic-pituitary-adrenal axis activity and food restriction-induced hyperactivity in three inbred strains of rats.	/pubmed/16219003	Duclos M, Bouchet M, Vettier A, Richard D.	J Neuroendocrinol. 2005 Nov;17(11):740-52.	J Neuroendocrinol. 2005	PubMed	citation	PMID:16219003	pubmed	16219003	create date:2005/10/13 | first author:Duclos M
Skeleton photoperiods alter delayed-type hypersensitivity responses and reproductive function of Siberian hamsters (Phodopus sungorus).	/pubmed/16219002	Gatien ML, Hotchkiss AK, Dhabhar FS, Nelson RJ.	J Neuroendocrinol. 2005 Nov;17(11):733-9.	J Neuroendocrinol. 2005	PubMed	citation	PMID:16219002	pubmed	16219002	create date:2005/10/13 | first author:Gatien ML
Formalin attenuates the stress-induced increase in plasma epinephrine levels.	/pubmed/16219001	Mravec B, Bodnar I, Uhereczky G, Nagy GM, Kvetnansky R, Palkovits M.	J Neuroendocrinol. 2005 Nov;17(11):727-32.	J Neuroendocrinol. 2005	PubMed	citation	PMID:16219001	pubmed	16219001	create date:2005/10/13 | first author:Mravec B
Hypothalamic phosphatidylinositol 3-kinase-phosphodiesterase 3B-cyclic AMP pathway of leptin signalling is impaired following chronic central leptin infusion.	/pubmed/16219000	Sahu A, Metlakunta AS.	J Neuroendocrinol. 2005 Nov;17(11):720-6.	J Neuroendocrinol. 2005	PubMed	citation	PMID:16219000	pubmed	16219000	create date:2005/10/13 | first author:Sahu A
Hypothalamic energy balance gene responses in the Sprague-Dawley rat to supplementation of high-energy diet with liquid ensure and subsequent transfer to chow.	/pubmed/16218999	Archer ZA, Rayner DV, Barrett P, Balik A, Duncan JS, Moar KM, Mercer JG.	J Neuroendocrinol. 2005 Nov;17(11):711-9.	J Neuroendocrinol. 2005	PubMed	citation	PMID:16218999	pubmed	16218999	create date:2005/10/13 | first author:Archer ZA
Growth hormone-releasing peptide-6 increases insulin-like growth factor-I mRNA levels and activates Akt in RCA-6 cells as a model of neuropeptide Y neurones.	/pubmed/16218998	Frago LM, Pañeda C, Argente J, Chowen JA.	J Neuroendocrinol. 2005 Nov;17(11):701-10.	J Neuroendocrinol. 2005	PubMed	citation	PMID:16218998	pubmed	16218998	create date:2005/10/13 | first author:Frago LM
Regulation of the pituitary growth hormone-releasing hormone receptor in ageing male and female LOU rats: new insights into healthy ageing.	/pubmed/16218997	Veyrat-Durebex C, Alliot J, Gaudreau P.	J Neuroendocrinol. 2005 Nov;17(11):691-700.	J Neuroendocrinol. 2005	PubMed	citation	PMID:16218997	pubmed	16218997	create date:2005/10/13 | first author:Veyrat-Durebex C
Kisspeptin and its receptor: new gatekeepers of puberty.	/pubmed/16159382	Messager S.	J Neuroendocrinol. 2005 Oct;17(10):687-8.	J Neuroendocrinol. 2005	PubMed	citation	PMID:16159382	pubmed	16159382	create date:2005/09/15 | first author:Messager S
Resident-intruder trait aggression is associated with differences in lysine vasopressin and serotonin receptor 1A (5-HT1A) mRNA expression in the brain of pre-pubertal female domestic pigs (Sus scrofa).	/pubmed/16159381	D'Eath RB, Ormandy E, Lawrence AB, Sumner BE, Meddle SL.	J Neuroendocrinol. 2005 Oct;17(10):679-86.	J Neuroendocrinol. 2005	PubMed	citation	PMID:16159381	pubmed	16159381	create date:2005/09/15 | first author:D'Eath RB
Lipopolysaccharide increases gamma-aminobutyric acid synthesis in medial preoptic neurones in association with inhibition of steroid-induced luteinising hormone surge in female rats.	/pubmed/16159380	Akema T, He D, Sugiyama H.	J Neuroendocrinol. 2005 Oct;17(10):672-8.	J Neuroendocrinol. 2005	PubMed	citation	PMID:16159380	pubmed	16159380	create date:2005/09/15 | first author:Akema T
Effects of calmodulin on aromatase activity in the preoptic area.	/pubmed/16159379	Balthazart J, Baillien M, Charlier TD, Ball GF.	J Neuroendocrinol. 2005 Oct;17(10):664-71.	J Neuroendocrinol. 2005	PubMed	citation	PMID:16159379	pubmed	16159379	create date:2005/09/15 | first author:Balthazart J
Distribution of urocortin 2 in various tissues of the rat.	/pubmed/16159378	Yamauchi N, Otagiri A, Nemoto T, Sekino A, Oono H, Kato I, Yanaihara C, Shibasaki T.	J Neuroendocrinol. 2005 Oct;17(10):656-63.	J Neuroendocrinol. 2005	PubMed	citation	PMID:16159378	pubmed	16159378	create date:2005/09/15 | first author:Yamauchi N
Regulation of prolactin gene expression by vasoactive intestinal peptide and dopamine in the turkey: role of Ca signalling.	/pubmed/16159377	Al Kahtane A, Kannan M, Kang SW, El Halawani ME.	J Neuroendocrinol. 2005 Oct;17(10):649-55.	J Neuroendocrinol. 2005	PubMed	citation	PMID:16159377	pubmed	16159377	create date:2005/09/15 | first author:Al Kahtane A
Locus coeruleus norepinephrine regulates the surge of prolactin during oestrus.	/pubmed/16159376	Szawka RE, Helena CV, Rodovalho GV, Monteiro PM, Franci CR, Anselmo-Franci JA.	J Neuroendocrinol. 2005 Oct;17(10):639-48.	J Neuroendocrinol. 2005	PubMed	citation	PMID:16159376	pubmed	16159376	create date:2005/09/15 | first author:Szawka RE
Title	URL	Description	Details	ShortDetails	Resource	Type	Identifiers	Db	EntrezUID	Properties
Regulation of expression of mammalian gonadotrophin-releasing hormone receptor genes.	/pubmed/16159375	Hapgood JP, Sadie H, van Biljon W, Ronacher K.	J Neuroendocrinol. 2005 Oct;17(10):619-38. Review.	J Neuroendocrinol. 2005	PubMed	citation	PMID:16159375	pubmed	16159375	create date:2005/09/15 | first author:Hapgood JP
Cannabinoids modulate synaptic activity in the rat supraoptic nucleus.	/pubmed/16101900	Soya A, Serino R, Fujihara H, Onaka T, Ozaki Y, Saito T, Nakamura J, Ueta Y.	J Neuroendocrinol. 2005 Sep;17(9):609-15.	J Neuroendocrinol. 2005	PubMed	citation	PMID:16101900	pubmed	16101900	create date:2005/08/17 | first author:Soya A
Chronic prenatal ethanol exposure alters glucocorticoid signalling in the hippocampus of the postnatal Guinea pig.	/pubmed/16101899	Iqbal U, Brien JF, Banjanin S, Andrews MH, Matthews SG, Reynolds JN.	J Neuroendocrinol. 2005 Sep;17(9):600-8.	J Neuroendocrinol. 2005	PubMed	citation	PMID:16101899	pubmed	16101899	create date:2005/08/17 | first author:Iqbal U
Developmental changes in GABA receptor subunit composition within the gonadotrophin-releasing hormone-1 neuronal system.	/pubmed/16101898	Temple JL, Wray S.	J Neuroendocrinol. 2005 Sep;17(9):591-9.	J Neuroendocrinol. 2005	PubMed	citation	PMID:16101898	pubmed	16101898	create date:2005/08/17 | first author:Temple JL
Micro-opioid receptor preferentially inhibits oxytocin release from neurohypophysial terminals by blocking R-type Ca2+ channels.	/pubmed/16101897	Ortiz-Miranda S, Dayanithi G, Custer E, Treistman SN, Lemos JR.	J Neuroendocrinol. 2005 Sep;17(9):583-90.	J Neuroendocrinol. 2005	PubMed	citation	PMID:16101897	pubmed	16101897	create date:2005/08/17 | first author:Ortiz-Miranda S
Differential contribution of nitric oxide and cGMP to the stimulatory effects of growth hormone-releasing hormone and low-concentration somatostatin on growth hormone release from somatotrophs.	/pubmed/16101896	Luque RM, Rodríguez-Pacheco F, Tena-Sempere M, Gracia-Navarro F, Malagón MM, Castaño JP.	J Neuroendocrinol. 2005 Sep;17(9):577-82.	J Neuroendocrinol. 2005	PubMed	citation	PMID:16101896	pubmed	16101896	create date:2005/08/17 | first author:Luque RM
Ghrelin-induced stimulation of colonic propulsion is dependent on hypothalamic neuropeptide Y1- and corticotrophin-releasing factor 1 receptor activation.	/pubmed/16101895	Tebbe JJ, Mronga S, Tebbe CG, Ortmann E, Arnold R, Schäfer MK.	J Neuroendocrinol. 2005 Sep;17(9):570-6.	J Neuroendocrinol. 2005	PubMed	citation	PMID:16101895	pubmed	16101895	create date:2005/08/17 | first author:Tebbe JJ
Testosterone regulates androgen receptor immunoreactivity in the copulatory, but not courtship, neuromuscular system in adult male green anoles.	/pubmed/16101894	Holmes MM, Wade J.	J Neuroendocrinol. 2005 Sep;17(9):560-9.	J Neuroendocrinol. 2005	PubMed	citation	PMID:16101894	pubmed	16101894	create date:2005/08/17 | first author:Holmes MM
Interactions between kinases and phosphatases in the rapid control of brain aromatase.	/pubmed/16101893	Balthazart J, Baillien M, Ball GF.	J Neuroendocrinol. 2005 Sep;17(9):553-9.	J Neuroendocrinol. 2005	PubMed	citation	PMID:16101893	pubmed	16101893	create date:2005/08/17 | first author:Balthazart J
Inhibiting biosynthesis and/or metabolism of progestins in the ventral tegmental area attenuates lordosis of rats in behavioural oestrus.	/pubmed/16101892	Petralia SM, Jahagirdar V, Frye CA.	J Neuroendocrinol. 2005 Sep;17(9):545-52.	J Neuroendocrinol. 2005	PubMed	citation	PMID:16101892	pubmed	16101892	create date:2005/08/17 | first author:Petralia SM
Effect of calcitonin gene-related peptide on gonadotrophin-releasing hormone mRNA expression in GT1-7 cells.	/pubmed/16101891	Kinsey-Jones JS, Li XF, Bowe JE, Brain SD, Lightman SL, O'Byrne KT.	J Neuroendocrinol. 2005 Sep;17(9):541-4.	J Neuroendocrinol. 2005	PubMed	citation	PMID:16101891	pubmed	16101891	create date:2005/08/17 | first author:Kinsey-Jones JS
Melatonin in humans: it's about time.	/pubmed/16011490	Arendt J.	J Neuroendocrinol. 2005 Aug;17(8):537-8. No abstract available.	J Neuroendocrinol. 2005	PubMed	citation	PMID:16011490	pubmed	16011490	create date:2005/07/14 | first author:Arendt J
Stress-induced changes in spatial memory are sexually differentiated and vary across the lifespan.	/pubmed/16011489	Bowman RE.	J Neuroendocrinol. 2005 Aug;17(8):526-35. Review.	J Neuroendocrinol. 2005	PubMed	citation	PMID:16011489	pubmed	16011489	create date:2005/07/14 | first author:Bowman RE
Kisspeptins: regulators of metastasis and the hypothalamic-pituitary-gonadal axis.	/pubmed/16011488	Murphy KG.	J Neuroendocrinol. 2005 Aug;17(8):519-25. Review.	J Neuroendocrinol. 2005	PubMed	citation	PMID:16011488	pubmed	16011488	create date:2005/07/14 | first author:Murphy KG
Oestrogens prevent loss of dopamine transporter (DAT) and vesicular monoamine transporter (VMAT2) in substantia nigra of 1-methyl-4-phenyl-1,2,3,6-tetrahydropyridine mice.	/pubmed/16011487	Jourdain S, Morissette M, Morin N, Di Paolo T.	J Neuroendocrinol. 2005 Aug;17(8):509-17.	J Neuroendocrinol. 2005	PubMed	citation	PMID:16011487	pubmed	16011487	create date:2005/07/14 | first author:Jourdain S
Prostaglandin E2 mediates cellular effects of interleukin-1beta on parvocellular neurones in the paraventricular nucleus of the hypothalamus.	/pubmed/16011486	Ferri CC, Ferguson AV.	J Neuroendocrinol. 2005 Aug;17(8):498-508.	J Neuroendocrinol. 2005	PubMed	citation	PMID:16011486	pubmed	16011486	create date:2005/07/14 | first author:Ferri CC
Evidence that the type-2 gonadotrophin-releasing hormone (GnRH) receptor mediates the behavioural effects of GnRH-II on feeding and reproduction in musk shrews.	/pubmed/16011485	Kauffman AS, Wills A, Millar RP, Rissman EF.	J Neuroendocrinol. 2005 Aug;17(8):489-97.	J Neuroendocrinol. 2005	PubMed	citation	PMID:16011485	pubmed	16011485	create date:2005/07/14 | first author:Kauffman AS
Perinatal influences of melatonin on testicular development and photoperiodic memory in Siberian hamsters.	/pubmed/16011484	Tuthill CR, Freeman DA, Butler MP, Chinn T, Park JH, Zucker I.	J Neuroendocrinol. 2005 Aug;17(8):483-8.	J Neuroendocrinol. 2005	PubMed	citation	PMID:16011484	pubmed	16011484	create date:2005/07/14 | first author:Tuthill CR
Altered mesencephalic dopaminergic populations in adulthood as a consequence of brief perinatal glucocorticoid exposure.	/pubmed/16011483	McArthur S, McHale E, Dalley JW, Buckingham JC, Gillies GE.	J Neuroendocrinol. 2005 Aug;17(8):475-82.	J Neuroendocrinol. 2005	PubMed	citation	PMID:16011483	pubmed	16011483	create date:2005/07/14 | first author:McArthur S
Neuroendocrine regulation of prolactin secretion during late pregnancy: easing the transition into lactation.	/pubmed/15946165	Andrews ZB.	J Neuroendocrinol. 2005 Jul;17(7):466-73. Review.	J Neuroendocrinol. 2005	PubMed	citation	PMID:15946165	pubmed	15946165	create date:2005/06/11 | first author:Andrews ZB
Measuring seasonal time within the circadian system: regulation of the suprachiasmatic nuclei by photoperiod.	/pubmed/15946164	Johnston JD.	J Neuroendocrinol. 2005 Jul;17(7):459-65. Review.	J Neuroendocrinol. 2005	PubMed	citation	PMID:15946164	pubmed	15946164	create date:2005/06/11 | first author:Johnston JD
Intravenous peptide YY3-36 and Y2 receptor antagonism in the rat: effects on feeding behaviour.	/pubmed/15946163	Scott V, Kimura N, Stark JA, Luckman SM.	J Neuroendocrinol. 2005 Jul;17(7):452-7.	J Neuroendocrinol. 2005	PubMed	citation	PMID:15946163	pubmed	15946163	create date:2005/06/11 | first author:Scott V
The effect of adrenalectomy on ghrelin secretion and orexigenic action.	/pubmed/15946162	Proulx K, Vahl TP, Drazen DL, Woods SC, Seeley RJ.	J Neuroendocrinol. 2005 Jul;17(7):445-51.	J Neuroendocrinol. 2005	PubMed	citation	PMID:15946162	pubmed	15946162	create date:2005/06/11 | first author:Proulx K
Sex differences in the neuroendocrine response to short-term fasting in rhesus macaques.	/pubmed/15946161	Lado-Abeal J, Robert-McComb JJ, Qian XP, Leproult R, Van Cauter E, Norman RL.	J Neuroendocrinol. 2005 Jul;17(7):435-44.	J Neuroendocrinol. 2005	PubMed	citation	PMID:15946161	pubmed	15946161	create date:2005/06/11 | first author:Lado-Abeal J
Glucocorticoid enhances the neurotoxic actions of quinolinic acid in the striatum in a cell-specific manner.	/pubmed/15946160	Ngai LY, Herbert J.	J Neuroendocrinol. 2005 Jul;17(7):424-34.	J Neuroendocrinol. 2005	PubMed	citation	PMID:15946160	pubmed	15946160	create date:2005/06/11 | first author:Ngai LY
Expression of GABAB receptors in magnocellular neurosecretory cells of male, virgin female and lactating rats.	/pubmed/15946159	Richards DS, Villalba RM, Alvarez FJ, Stern JE.	J Neuroendocrinol. 2005 Jul;17(7):413-23.	J Neuroendocrinol. 2005	PubMed	citation	PMID:15946159	pubmed	15946159	create date:2005/06/11 | first author:Richards DS
Central GABAA but not GABAB receptors mediate suppressive effects of caudal hindbrain glucoprivation on the luteinizing hormone surge in steroid-primed, ovariectomized female rats.	/pubmed/15946158	Singh SR, Briski KP.	J Neuroendocrinol. 2005 Jul;17(7):407-12.	J Neuroendocrinol. 2005	PubMed	citation	PMID:15946158	pubmed	15946158	create date:2005/06/11 | first author:Singh SR
Arcuate nucleus transcriptome profiling identifies ankyrin repeat and suppressor of cytokine signalling box-containing protein 4 as a gene regulated by fasting in central nervous system feeding circuits.	/pubmed/15929745	Li JY, Kuick R, Thompson RC, Misek DE, Lai YM, Liu YQ, Chai BX, Hanash SM, Gantz I.	J Neuroendocrinol. 2005 Jun;17(6):394-404.	J Neuroendocrinol. 2005	PubMed	citation	PMID:15929745	pubmed	15929745	create date:2005/06/03 | first author:Li JY
Central responsiveness to a ghrelin mimetic (GHRP-6) is rapidly altered by acute changes in nutritional status in rats.	/pubmed/15929744	Tung YC, Hewson AK, Carter RN, Dickson SL.	J Neuroendocrinol. 2005 Jun;17(6):387-93.	J Neuroendocrinol. 2005	PubMed	citation	PMID:15929744	pubmed	15929744	create date:2005/06/03 | first author:Tung YC
Stimulation and inhibition of prolactin release by prolactin-releasing Peptide in rat anterior pituitary cell aggregates.	/pubmed/15929743	Swinnen E, Boussemaere M, Denef C.	J Neuroendocrinol. 2005 Jun;17(6):379-86.	J Neuroendocrinol. 2005	PubMed	citation	PMID:15929743	pubmed	15929743	create date:2005/06/03 | first author:Swinnen E
Biochemical characterisation and immunohistochemical localisation of the secretogranin II-derived peptide EM66 in the hypothalamus of the jerboa (Jaculus orientalis): modulation by food deprivation.	/pubmed/15929742	Boutahricht M, Guillemot J, Montero-Hadjadje M, Bellafqih S, El Ouezzani S, Alaoui A, Yon L, Vaudry H, Anouar Y, Magoul R.	J Neuroendocrinol. 2005 Jun;17(6):372-8.	J Neuroendocrinol. 2005	PubMed	citation	PMID:15929742	pubmed	15929742	create date:2005/06/03 | first author:Boutahricht M
Intracellular calcium involvement in pituitary adenylate cyclase-activating polypeptide stimulation of growth hormone and gonadotrophin secretion in goldfish pituitary cells.	/pubmed/15929741	Sawisky GR, Chang JP.	J Neuroendocrinol. 2005 Jun;17(6):353-71.	J Neuroendocrinol. 2005	PubMed	citation	PMID:15929741	pubmed	15929741	create date:2005/06/03 | first author:Sawisky GR
Noradrenergic regulation of hypothalamic cells that produce growth hormone-releasing hormone and somatostatin and the effect of altered adiposity in sheep.	/pubmed/15929740	Iqbal J, Manley TR, Yue Q, Namavar MR, Clarke IJ.	J Neuroendocrinol. 2005 Jun;17(6):341-52.	J Neuroendocrinol. 2005	PubMed	citation	PMID:15929740	pubmed	15929740	create date:2005/06/03 | first author:Iqbal J
Changes in expression of the genes for the leptin receptor and the growth hormone-releasing peptide/ghrelin receptor in the hypothalamic arcuate nucleus with long-term manipulation of adiposity by dietary means.	/pubmed/15929739	Kurose Y, Iqbal J, Rao A, Murata Y, Hasegawa Y, Terashima Y, Kojima M, Kangawa K, Clarke IJ.	J Neuroendocrinol. 2005 Jun;17(6):331-40.	J Neuroendocrinol. 2005	PubMed	citation	PMID:15929739	pubmed	15929739	create date:2005/06/03 | first author:Kurose Y
Thymic transcription of neurohypophysial and insulin-related genes: impact upon T-cell differentiation and self-tolerance.	/pubmed/15869568	Hansenne I.	J Neuroendocrinol. 2005 May;17(5):321-7. Review.	J Neuroendocrinol. 2005	PubMed	citation	PMID:15869568	pubmed	15869568	create date:2005/05/05 | first author:Hansenne I
Functional development of the zebrafish pineal gland: light-induced expression of period2 is required for onset of the circadian clock.	/pubmed/15869567	Ziv L, Levkovitz S, Toyama R, Falcon J, Gothilf Y.	J Neuroendocrinol. 2005 May;17(5):314-20.	J Neuroendocrinol. 2005	PubMed	citation	PMID:15869567	pubmed	15869567	create date:2005/05/05 | first author:Ziv L
Effect of prolyl endopeptidase inhibition on arginine-vasopressin and thyrotrophin-releasing hormone catabolism in the rat brain.	/pubmed/15869566	Bellemère G, Vaudry H, Morain P, Jégou S.	J Neuroendocrinol. 2005 May;17(5):306-13.	J Neuroendocrinol. 2005	PubMed	citation	PMID:15869566	pubmed	15869566	create date:2005/05/05 | first author:Bellemère G
Expression of pituitary adenylate cyclase activating polypeptide type 1 receptor (PAC1R) in the ewe hypothalamus: distribution and colocalization with tyrosine hydroxylase-immunoreactive neurones.	/pubmed/15869565	Anderson ST, Kusters DH, Clarke IJ, Pow DV, Curlewis JD.	J Neuroendocrinol. 2005 May;17(5):298-305.	J Neuroendocrinol. 2005	PubMed	citation	PMID:15869565	pubmed	15869565	create date:2005/05/05 | first author:Anderson ST
Regulation of peroxisome proliferator activated receptor-gamma in rat pituitary.	/pubmed/15869564	Nogueiras R, Caminos JE, Gallego R, Raghay K, Bravo S, Tovar S, Pombo C, López M, Tena-Sempere M, García-Caballero T, Diéguez C.	J Neuroendocrinol. 2005 May;17(5):292-7.	J Neuroendocrinol. 2005	PubMed	citation	PMID:15869564	pubmed	15869564	create date:2005/05/05 | first author:Nogueiras R
Expression of functional ciliary neurotrophic factor receptors in immortalized gonadotrophin-releasing hormone-secreting neurones.	/pubmed/15869563	Dozio E, Watanobe H, Ruscica M, Maggi R, Motta M, Magni P.	J Neuroendocrinol. 2005 May;17(5):286-91.	J Neuroendocrinol. 2005	PubMed	citation	PMID:15869563	pubmed	15869563	create date:2005/05/05 | first author:Dozio E
Involvement of 5-HT receptors in the regulation of food intake in Siberian hamsters.	/pubmed/15869562	Schuhler S, Clark A, Joseph W, Patel A, Lehnen K, Stratford E, Horan TL, Fone KC, Ebling FJ.	J Neuroendocrinol. 2005 May;17(5):276-85.	J Neuroendocrinol. 2005	PubMed	citation	PMID:15869562	pubmed	15869562	create date:2005/05/05 | first author:Schuhler S
GABAergic modulation of the expression of genes involved in GABA synaptic transmission and stress in the hypothalamus and telencephalon of the female goldfish (Carassius auratus).	/pubmed/15869561	Martyniuk CJ, Crawford AB, Hogan NS, Trudeau VL.	J Neuroendocrinol. 2005 May;17(5):269-75.	J Neuroendocrinol. 2005	PubMed	citation	PMID:15869561	pubmed	15869561	create date:2005/05/05 | first author:Martyniuk CJ
Characterization of gonadotrophin-releasing hormone precursor cDNA in the Old World mole-rat Cryptomys hottentotus pretoriae: high degree of identity with the New World guinea pig sequence.	/pubmed/15869560	Kalamatianos T, du Toit L, Hrabovszky E, Kalló I, Marsh PJ, Bennett NC, Coen CW.	J Neuroendocrinol. 2005 May;17(5):265-8.	J Neuroendocrinol. 2005	PubMed	citation	PMID:15869560	pubmed	15869560	create date:2005/05/05 | first author:Kalamatianos T
Sex differences in Fos protein expression in the neonatal rat brain.	/pubmed/15842237	Olesen KM, Auger AP.	J Neuroendocrinol. 2005 Apr;17(4):255-61.	J Neuroendocrinol. 2005	PubMed	citation	PMID:15842237	pubmed	15842237	create date:2005/04/22 | first author:Olesen KM
Activation of hypothalamic ATP-sensitive K+ channels by the aminoguanidine carboxylate BVT.12777.	/pubmed/15842236	Mirshamsi S, Laidlaw HA, Spanswick D, Ashford ML.	J Neuroendocrinol. 2005 Apr;17(4):246-54.	J Neuroendocrinol. 2005	PubMed	citation	PMID:15842236	pubmed	15842236	create date:2005/04/22 | first author:Mirshamsi S
Search for neural substrates mediating inhibitory effects of oestrogen on pulsatile luteinising hormone-releasing hormone release in vivo in ovariectomized female rhesus monkeys (Macaca mulatta).	/pubmed/15842235	Mizuno M, Terasawa E.	J Neuroendocrinol. 2005 Apr;17(4):238-45.	J Neuroendocrinol. 2005	PubMed	citation	PMID:15842235	pubmed	15842235	create date:2005/04/22 | first author:Mizuno M
Expression of immediate early genes and vasopressin heteronuclear RNA in the paraventricular and supraoptic nuclei of rats after acute osmotic stimulus.	/pubmed/15842234	Kawasaki M, Yamaguchi K, Saito J, Ozaki Y, Mera T, Hashimoto H, Fujihara H, Okimoto N, Ohnishi H, Nakamura T, Ueta Y.	J Neuroendocrinol. 2005 Apr;17(4):227-37.	J Neuroendocrinol. 2005	PubMed	citation	PMID:15842234	pubmed	15842234	create date:2005/04/22 | first author:Kawasaki M
Central regulation of the hypothalamic-pituitary-adrenal axis during fetal development in the Guinea-pig.	/pubmed/15842233	Owen D, Banjanin S, Gidrewicz D, McCabe L, Matthews SG.	J Neuroendocrinol. 2005 Apr;17(4):220-6.	J Neuroendocrinol. 2005	PubMed	citation	PMID:15842233	pubmed	15842233	create date:2005/04/22 | first author:Owen D
Expression of three gene families encoding cell-cell communication molecules in the prepubertal nonhuman primate hypothalamus.	/pubmed/15842232	Mungenast AE, Ojeda SR.	J Neuroendocrinol. 2005 Apr;17(4):208-19.	J Neuroendocrinol. 2005	PubMed	citation	PMID:15842232	pubmed	15842232	create date:2005/04/22 | first author:Mungenast AE
Transcriptional activation of the oxytocin promoter by oestrogens uses a novel non-classical mechanism of oestrogen receptor action.	/pubmed/15842231	Koohi MK, Ivell R, Walther N.	J Neuroendocrinol. 2005 Apr;17(4):197-207.	J Neuroendocrinol. 2005	PubMed	citation	PMID:15842231	pubmed	15842231	create date:2005/04/22 | first author:Koohi MK
Title	URL	Description	Details	ShortDetails	Resource	Type	Identifiers	Db	EntrezUID	Properties
Hypothalamic STAT proteins: regulation of somatostatin neurones by growth hormone via STAT5b.	/pubmed/15796771	Bennett E, McGuinness L, Gevers EF, Thomas GB, Robinson IC, Davey HW, Luckman SM.	J Neuroendocrinol. 2005 Mar;17(3):186-94.	J Neuroendocrinol. 2005	PubMed	citation	PMID:15796771	pubmed	15796771	create date:2005/03/31 | first author:Bennett E
Oestrogen and testosterone modulate the firing activity of dorsal raphe nucleus serotonergic neurones in both male and female rats.	/pubmed/15796770	Robichaud M, Debonnel G.	J Neuroendocrinol. 2005 Mar;17(3):179-85.	J Neuroendocrinol. 2005	PubMed	citation	PMID:15796770	pubmed	15796770	create date:2005/03/31 | first author:Robichaud M
The human MT1 melatonin receptor stimulates cAMP production in the human neuroblastoma cell line SH-SY5Y cells via a calcium-calmodulin signal transduction pathway.	/pubmed/15796769	Schuster C, Williams LM, Morris A, Morgan PJ, Barrett P.	J Neuroendocrinol. 2005 Mar;17(3):170-8.	J Neuroendocrinol. 2005	PubMed	citation	PMID:15796769	pubmed	15796769	create date:2005/03/31 | first author:Schuster C
Progesterone can block the preovulatory gonadotropin-releasing hormone/luteinising hormone surge in the ewe by a direct inhibitory action on oestradiol-responsive cells within the hypothalamus.	/pubmed/15796768	Richter TA, Robinson JE, Lozano JM, Evans NP.	J Neuroendocrinol. 2005 Mar;17(3):161-9.	J Neuroendocrinol. 2005	PubMed	citation	PMID:15796768	pubmed	15796768	create date:2005/03/31 | first author:Richter TA
Bacterial endotoxin (lipopolysaccharide) stimulates interleukin-6 production and inhibits growth of pituitary tumour cells expressing the toll-like receptor 4.	/pubmed/15796767	Tichomirowa M, Theodoropoulou M, Lohrer P, Schaaf L, Losa M, Uhl E, Lange M, Arzt E, Stalla GK, Renner U.	J Neuroendocrinol. 2005 Mar;17(3):152-60.	J Neuroendocrinol. 2005	PubMed	citation	PMID:15796767	pubmed	15796767	create date:2005/03/31 | first author:Tichomirowa M
Oestradiol effect on galanin-immunoreactive neurones in the diencephalon of the ewe.	/pubmed/15796766	Tourlet S, Ziyazetdinova G, Caraty A, Tramu G, Delsol G, Tillet Y.	J Neuroendocrinol. 2005 Mar;17(3):145-51.	J Neuroendocrinol. 2005	PubMed	citation	PMID:15796766	pubmed	15796766	create date:2005/03/31 | first author:Tourlet S
Distribution of corticotropin-releasing factor binding protein-immunoreactivity in the rat hypothalamus: association with corticotropin-releasing factor-, urocortin 1- and vimentin-immunoreactive fibres.	/pubmed/15796765	Henry BA, Lightman SL, Lowry CA.	J Neuroendocrinol. 2005 Mar;17(3):135-44.	J Neuroendocrinol. 2005	PubMed	citation	PMID:15796765	pubmed	15796765	create date:2005/03/31 | first author:Henry BA
Clocks and the black box: circadian influences on gonadotropin-releasing hormone secretion.	/pubmed/15796763	Chappell PE.	J Neuroendocrinol. 2005 Feb;17(2):119-30. Review.	J Neuroendocrinol. 2005	PubMed	citation	PMID:15796763	pubmed	15796763	create date:2005/03/31 | first author:Chappell PE
Provocation of kainic acid receptor mRNA changes in the rat paraventricular nucleus by insulin-induced hypoglycaemia.	/pubmed/15796762	Koenig JI, Cho JY.	J Neuroendocrinol. 2005 Feb;17(2):111-8.	J Neuroendocrinol. 2005	PubMed	citation	PMID:15796762	pubmed	15796762	create date:2005/03/31 | first author:Koenig JI
Seasonal differences in the secretion of luteinising hormone and prolactin in response to N-methyl-DL-aspartate in starlings (Sturnus vulgaris).	/pubmed/15796761	Dawson A.	J Neuroendocrinol. 2005 Feb;17(2):105-10.	J Neuroendocrinol. 2005	PubMed	citation	PMID:15796761	pubmed	15796761	create date:2005/03/31 | first author:Dawson A
Oestrogen requires the insulin-like growth factor-I receptor for stimulation of prolactin synthesis via mitogen-activated protein kinase.	/pubmed/15796760	Arroba AI, Frago LM, Argente J, Chowen JA.	J Neuroendocrinol. 2005 Feb;17(2):97-104.	J Neuroendocrinol. 2005	PubMed	citation	PMID:15796760	pubmed	15796760	create date:2005/03/31 | first author:Arroba AI
Cyclic AMP-protein kinase a and protein kinase C mediate in vitro T activation of brain tyrosine hydroxylase in the female catfish Heteropneustes fossilis.	/pubmed/15796759	Chaube R, Joy KP.	J Neuroendocrinol. 2005 Feb;17(2):91-6.	J Neuroendocrinol. 2005	PubMed	citation	PMID:15796759	pubmed	15796759	create date:2005/03/31 | first author:Chaube R
Male and female prolactin receptor mRNA expression in the brain of a biparental and a uniparental hamster, phodopus, before and after the birth of a litter.	/pubmed/15796758	Ma E, Lau J, Grattan DR, Lovejoy DA, Wynne-Edwards KE.	J Neuroendocrinol. 2005 Feb;17(2):81-90.	J Neuroendocrinol. 2005	PubMed	citation	PMID:15796758	pubmed	15796758	create date:2005/03/31 | first author:Ma E
Nitration and increased alpha-synuclein expression associated with dopaminergic neurodegeneration in equine pituitary pars intermedia dysfunction.	/pubmed/15796757	McFarlane D, Dybdal N, Donaldson MT, Miller L, Cribb AE.	J Neuroendocrinol. 2005 Feb;17(2):73-80.	J Neuroendocrinol. 2005	PubMed	citation	PMID:15796757	pubmed	15796757	create date:2005/03/31 | first author:McFarlane D
Inhibition by lipopolysaccharide of naloxone-induced luteinising hormone secretion is accompanied by increases in corticotropin-releasing factor immunoreactivity in hypothalamic paraventricular neurones in female rats.	/pubmed/15796756	He D, Akema T.	J Neuroendocrinol. 2005 Feb;17(2):67-72.	J Neuroendocrinol. 2005	PubMed	citation	PMID:15796756	pubmed	15796756	create date:2005/03/31 | first author:He D
Phytoestrogen action in the adult and developing brain.	/pubmed/15720476	Patisaul HB.	J Neuroendocrinol. 2005 Jan;17(1):57-64. Review.	J Neuroendocrinol. 2005	PubMed	citation	PMID:15720476	pubmed	15720476	create date:2005/02/22 | first author:Patisaul HB
Effects of GABAB receptor modulation on gonadotropin-releasing hormone and beta-endorphin release, and on catecholaminergic activity in the ventromedial hypothalamus-infundibular nucleus region of anoestrous ewes.	/pubmed/15720475	Tomaszewska-Zaremba D, Przekop F.	J Neuroendocrinol. 2005 Jan;17(1):49-56.	J Neuroendocrinol. 2005	PubMed	citation	PMID:15720475	pubmed	15720475	create date:2005/02/22 | first author:Tomaszewska-Zaremba D
Reduced activity of the noradrenergic system in the paraventricular nucleus at the end of pregnancy: implications for stress hyporesponsiveness.	/pubmed/15720474	Douglas AJ, Meddle SL, Toschi N, Bosch OJ, Neumann ID.	J Neuroendocrinol. 2005 Jan;17(1):40-8.	J Neuroendocrinol. 2005	PubMed	citation	PMID:15720474	pubmed	15720474	create date:2005/02/22 | first author:Douglas AJ
Oestrogen receptor beta-immunoreactive neurones in the ovine hypothalamus: distribution and colocalisation with gonadotropin-releasing hormone.	/pubmed/15720473	Skinner DC, Dufourny L.	J Neuroendocrinol. 2005 Jan;17(1):29-39.	J Neuroendocrinol. 2005	PubMed	citation	PMID:15720473	pubmed	15720473	create date:2005/02/22 | first author:Skinner DC
Norepinephrine release in medial amygdala facilitates activation of the hypothalamic-pituitary-adrenal axis in response to acute immobilisation stress.	/pubmed/15720472	Ma S, Morilak DA.	J Neuroendocrinol. 2005 Jan;17(1):22-8.	J Neuroendocrinol. 2005	PubMed	citation	PMID:15720472	pubmed	15720472	create date:2005/02/22 | first author:Ma S
Short day lengths enhance skin immune responses in gonadectomised Siberian hamsters.	/pubmed/15720471	Prendergast BJ, Bilbo SD, Nelson RJ.	J Neuroendocrinol. 2005 Jan;17(1):18-21.	J Neuroendocrinol. 2005	PubMed	citation	PMID:15720471	pubmed	15720471	create date:2005/02/22 | first author:Prendergast BJ
Introduction of a high-energy diet acutely up-regulates hypothalamic cocaine and amphetamine-regulated transcript, Mc4R and brown adipose tissue uncoupling protein-1 gene expression in male Sprague-Dawley rats.	/pubmed/15720470	Archer ZA, Rayner DV, Duncan JS, Bell LM, Mercer JG.	J Neuroendocrinol. 2005 Jan;17(1):10-7.	J Neuroendocrinol. 2005	PubMed	citation	PMID:15720470	pubmed	15720470	create date:2005/02/22 | first author:Archer ZA
Melanotrope cells of Xenopus laevis express multiple types of high-voltage-activated Ca2+ channels.	/pubmed/15720469	Zhang HY, Langeslag M, Voncken M, Roubos EW, Scheenen WJ.	J Neuroendocrinol. 2005 Jan;17(1):1-9.	J Neuroendocrinol. 2005	PubMed	citation	PMID:15720469	pubmed	15720469	create date:2005/02/22 | first author:Zhang HY
The neurobiology of social bonds.	/pubmed/15667456	Kendrick KM.	J Neuroendocrinol. 2004 Dec;16(12):1007-8.	J Neuroendocrinol. 2004	PubMed	citation	PMID:15667456	pubmed	15667456	create date:2005/01/26 | first author:Kendrick KM
Gonadotrophin inhibitory hormone depresses gonadotrophin alpha and follicle-stimulating hormone beta subunit expression in the pituitary of the domestic chicken.	/pubmed/15667455	Ciccone NA, Dunn IC, Boswell T, Tsutsui K, Ubuka T, Ukena K, Sharp PJ.	J Neuroendocrinol. 2004 Dec;16(12):999-1006.	J Neuroendocrinol. 2004	PubMed	citation	PMID:15667455	pubmed	15667455	create date:2005/01/26 | first author:Ciccone NA
Gonadal steroid replacement reverses gonadectomy-induced changes in the corticosterone pulse profile and stress-induced hypothalamic-pituitary-adrenal axis activity of male and female rats.	/pubmed/15667454	Seale JV, Wood SA, Atkinson HC, Harbuz MS, Lightman SL.	J Neuroendocrinol. 2004 Dec;16(12):989-98.	J Neuroendocrinol. 2004	PubMed	citation	PMID:15667454	pubmed	15667454	create date:2005/01/26 | first author:Seale JV
Plasma and hypothalamic peptide-hormone levels regulating somatotroph function and energy balance in fed and fasted states: a comparative study in four strains of rats.	/pubmed/15667453	Kappeler L, Zizzari P, Grouselle D, Epelbaum J, Bluet-Pajot MT.	J Neuroendocrinol. 2004 Dec;16(12):980-8.	J Neuroendocrinol. 2004	PubMed	citation	PMID:15667453	pubmed	15667453	create date:2005/01/26 | first author:Kappeler L
Fos expression is selectively and differentially regulated by endogenous glucocorticoids in the paraventricular nucleus of the hypothalamus and the dentate gyrus.	/pubmed/15667452	Fevurly RD, Spencer RL.	J Neuroendocrinol. 2004 Dec;16(12):970-9.	J Neuroendocrinol. 2004	PubMed	citation	PMID:15667452	pubmed	15667452	create date:2005/01/26 | first author:Fevurly RD
Sex and region-specific regulation of oestrogen receptor beta in the rat hypothalamus.	/pubmed/15667451	Orikasa C, Sakuma Y.	J Neuroendocrinol. 2004 Dec;16(12):964-9.	J Neuroendocrinol. 2004	PubMed	citation	PMID:15667451	pubmed	15667451	create date:2005/01/26 | first author:Orikasa C
Sex differences in the distribution and abundance of androgen receptor mRNA-containing cells in the preoptic area and hypothalamus of the ram and ewe.	/pubmed/15667450	Scott CJ, Clarke IJ, Rao A, Tilbrook AJ.	J Neuroendocrinol. 2004 Dec;16(12):956-63.	J Neuroendocrinol. 2004	PubMed	citation	PMID:15667450	pubmed	15667450	create date:2005/01/26 | first author:Scott CJ
Intracerebroventricular injections of prolactin counteract the antagonistic effect of bromocriptine on rabbit maternal behaviour.	/pubmed/15667449	González-Mariscal G, Chirino R, Flores-Alonso JC, Rosenblatt JS, Beyer C.	J Neuroendocrinol. 2004 Dec;16(12):949-55.	J Neuroendocrinol. 2004	PubMed	citation	PMID:15667449	pubmed	15667449	create date:2005/01/26 | first author:González-Mariscal G
Estimation of parameters for a mathematical model of growth hormone secretion.	/pubmed/15584935	Brown D, Stephens EA, Smith RG, Li G, Leng G.	J Neuroendocrinol. 2004 Nov;16(11):936-46.	J Neuroendocrinol. 2004	PubMed	citation	PMID:15584935	pubmed	15584935	create date:2004/12/09 | first author:Brown D
Mechanisms of N-methyl-D-aspartate receptor inhibition by melatonin in the rat striatum.	/pubmed/15584934	Escames G, León J, López LC, Acuña-Castroviejo D.	J Neuroendocrinol. 2004 Nov;16(11):929-35.	J Neuroendocrinol. 2004	PubMed	citation	PMID:15584934	pubmed	15584934	create date:2004/12/09 | first author:Escames G
Circulating ghrelin levels and central ghrelin receptor expression are elevated in response to food deprivation in a seasonal mammal (Phodopus sungorus).	/pubmed/15584933	Tups A, Helwig M, Khorooshi RM, Archer ZA, Klingenspor M, Mercer JG.	J Neuroendocrinol. 2004 Nov;16(11):922-8.	J Neuroendocrinol. 2004	PubMed	citation	PMID:15584933	pubmed	15584933	create date:2004/12/09 | first author:Tups A
Photoperiod affects neuronal nitric oxide synthase and aggressive behaviour in male Siberian hamsters (Phodopus sungorus).	/pubmed/15584932	Wen JC, Hotchkiss AK, Demas GE, Nelson RJ.	J Neuroendocrinol. 2004 Nov;16(11):916-21.	J Neuroendocrinol. 2004	PubMed	citation	PMID:15584932	pubmed	15584932	create date:2004/12/09 | first author:Wen JC
Inter-relationships between the secretory dynamics of thyrotrophin-releasing hormone, thyrotrophin and prolactin in periovulatory mares: effect of hypothyroidism.	/pubmed/15584931	Alexander SL, Irvine CH, Evans MJ.	J Neuroendocrinol. 2004 Nov;16(11):906-15.	J Neuroendocrinol. 2004	PubMed	citation	PMID:15584931	pubmed	15584931	create date:2004/12/09 | first author:Alexander SL
Low temperature stimulates alpha-melanophore-stimulating hormone secretion and inhibits background adaptation in Xenopus laevis.	/pubmed/15584930	Tonosaki Y, Cruijsen PM, Nishiyama K, Yaginuma H, Roubos EW.	J Neuroendocrinol. 2004 Nov;16(11):894-905.	J Neuroendocrinol. 2004	PubMed	citation	PMID:15584930	pubmed	15584930	create date:2004/12/09 | first author:Tonosaki Y
Distribution and acute stressor-induced activation of corticotrophin-releasing hormone neurones in the central nervous system of Xenopus laevis.	/pubmed/15584929	Yao M, Westphal NJ, Denver RJ.	J Neuroendocrinol. 2004 Nov;16(11):880-93.	J Neuroendocrinol. 2004	PubMed	citation	PMID:15584929	pubmed	15584929	create date:2004/12/09 | first author:Yao M
Potentiation by angiotensin II of spontaneous excitatory postsynaptic currents in rat supraoptic magnocellular neurones.	/pubmed/15584928	Ozaki Y, Soya A, Nakamura J, Matsumoto T, Ueta Y.	J Neuroendocrinol. 2004 Nov;16(11):871-9.	J Neuroendocrinol. 2004	PubMed	citation	PMID:15584928	pubmed	15584928	create date:2004/12/09 | first author:Ozaki Y
Environmental oestrogens: foe or friend?	/pubmed/15500547	Sharpe RM.	J Neuroendocrinol. 2004 Oct;16(10):867-8.	J Neuroendocrinol. 2004	PubMed	citation	PMID:15500547	pubmed	15500547	create date:2004/10/27 | first author:Sharpe RM
The roles of dopamine and the neurointermediate lobe of the pituitary in the regulation of prolactin secretion during late pregnancy in rats.	/pubmed/15500546	Andrews ZB, Grattan DR.	J Neuroendocrinol. 2004 Oct;16(10):859-65.	J Neuroendocrinol. 2004	PubMed	citation	PMID:15500546	pubmed	15500546	create date:2004/10/27 | first author:Andrews ZB
Central and peripheral administration of kisspeptin-10 stimulates the hypothalamic-pituitary-gonadal axis.	/pubmed/15500545	Thompson EL, Patterson M, Murphy KG, Smith KL, Dhillo WS, Todd JF, Ghatei MA, Bloom SR.	J Neuroendocrinol. 2004 Oct;16(10):850-8.	J Neuroendocrinol. 2004	PubMed	citation	PMID:15500545	pubmed	15500545	create date:2004/10/27 | first author:Thompson EL
Central neuropeptide B administration activates stress hormone secretion and stimulates feeding in male rats.	/pubmed/15500544	Samson WK, Baker JR, Samson CK, Samson HW, Taylor MM.	J Neuroendocrinol. 2004 Oct;16(10):842-9.	J Neuroendocrinol. 2004	PubMed	citation	PMID:15500544	pubmed	15500544	create date:2004/10/27 | first author:Samson WK
Voltage- and Ca2+-dependent burst generation in neuroendocrine Dahlgren cells in the teleost Platichthys flesus.	/pubmed/15500543	Brierley MJ, Bauer CS, Lu W, Riccardi D, Balment RJ, McCrohan CR.	J Neuroendocrinol. 2004 Oct;16(10):832-41.	J Neuroendocrinol. 2004	PubMed	citation	PMID:15500543	pubmed	15500543	create date:2004/10/27 | first author:Brierley MJ
Ghrelin-induced growth hormone release from isolated rat anterior pituitary cells depends on intracellullar and extracellular Ca2+ sources.	/pubmed/15500542	Yamazaki M, Kobayashi H, Tanaka T, Kangawa K, Inoue K, Sakai T.	J Neuroendocrinol. 2004 Oct;16(10):825-31.	J Neuroendocrinol. 2004	PubMed	citation	PMID:15500542	pubmed	15500542	create date:2004/10/27 | first author:Yamazaki M
Interaction between norepinephrine, oxytocin, and nitric oxide in the stimulation of gonadotropin-releasing hormone release from proestrous rat basal hypothalamus explants.	/pubmed/15500541	Selvage DJ, Johnston CA.	J Neuroendocrinol. 2004 Oct;16(10):819-24.	J Neuroendocrinol. 2004	PubMed	citation	PMID:15500541	pubmed	15500541	create date:2004/10/27 | first author:Selvage DJ
Timing of thyroid hormone action in the developing brain: clinical observations and experimental findings.	/pubmed/15500540	Zoeller RT, Rovet J.	J Neuroendocrinol. 2004 Oct;16(10):809-18. Review.	J Neuroendocrinol. 2004	PubMed	citation	PMID:15500540	pubmed	15500540	create date:2004/10/27 | first author:Zoeller RT
Emerging functions of gonadotropin-releasing hormone II in mammalian physiology and behaviour.	/pubmed/15344918	Kauffman AS.	J Neuroendocrinol. 2004 Sep;16(9):794-806. Review.	J Neuroendocrinol. 2004	PubMed	citation	PMID:15344918	pubmed	15344918	create date:2004/09/04 | first author:Kauffman AS
Neurosteroids: the StAR protein in the brain.	/pubmed/15344917	Sierra A.	J Neuroendocrinol. 2004 Sep;16(9):787-93. Review.	J Neuroendocrinol. 2004	PubMed	citation	PMID:15344917	pubmed	15344917	create date:2004/09/04 | first author:Sierra A
17Beta-oestradiol modulates glucocorticoid, neural and behavioural adaptations to repeated restraint stress in female rats.	/pubmed/15344916	Lunga P, Herbert J.	J Neuroendocrinol. 2004 Sep;16(9):776-85.	J Neuroendocrinol. 2004	PubMed	citation	PMID:15344916	pubmed	15344916	create date:2004/09/04 | first author:Lunga P
Title	URL	Description	Details	ShortDetails	Resource	Type	Identifiers	Db	EntrezUID	Properties
Behavioural and neuroendocrine adaptations to repeated stress during puberty in male golden hamsters.	/pubmed/15344915	Wommack JC, Salinas A, Melloni RH Jr, Delville Y.	J Neuroendocrinol. 2004 Sep;16(9):767-75.	J Neuroendocrinol. 2004	PubMed	citation	PMID:15344915	pubmed	15344915	create date:2004/09/04 | first author:Wommack JC
Ageing and the diurnal expression of mRNAs for vasoactive intestinal peptide and for the VPAC2 and PAC1 receptors in the suprachiasmatic nucleus of male rats.	/pubmed/15344914	Kalló I, Kalamatianos T, Piggins HD, Coen CW.	J Neuroendocrinol. 2004 Sep;16(9):758-66.	J Neuroendocrinol. 2004	PubMed	citation	PMID:15344914	pubmed	15344914	create date:2004/09/04 | first author:Kalló I
Fos expression after mating in noradrenergic cells of the A1 and A2 areas of the medulla is altered by adrenalectomy.	/pubmed/15344913	Cameron NM, Ha GK, Erskine MS.	J Neuroendocrinol. 2004 Sep;16(9):750-7.	J Neuroendocrinol. 2004	PubMed	citation	PMID:15344913	pubmed	15344913	create date:2004/09/04 | first author:Cameron NM
Activation of arylalkylamine N-acetyltransferase by phorbol esters in bovine pinealocytes suggests a novel regulatory pathway in melatonin synthesis.	/pubmed/15344912	Schomerus C, Laedtke E, Korf HW.	J Neuroendocrinol. 2004 Sep;16(9):741-9.	J Neuroendocrinol. 2004	PubMed	citation	PMID:15344912	pubmed	15344912	create date:2004/09/04 | first author:Schomerus C
Rhythmogenesis in vasopressin cells.	/pubmed/15344911	Brown CH.	J Neuroendocrinol. 2004 Sep;16(9):727-39. Review.	J Neuroendocrinol. 2004	PubMed	citation	PMID:15344911	pubmed	15344911	create date:2004/09/04 | first author:Brown CH
Galanin-like peptide as a link between metabolism and reproduction.	/pubmed/15271065	Cunningham MJ.	J Neuroendocrinol. 2004 Aug;16(8):717-23. Review.	J Neuroendocrinol. 2004	PubMed	citation	PMID:15271065	pubmed	15271065	create date:2004/07/24 | first author:Cunningham MJ
Glutamic acid decarboxylase 67 (GAD67) gene expression in discrete regions of the rostral preoptic area change during the oestrous cycle and with age.	/pubmed/15271064	Cashion AB, Smith MJ, Wise PM.	J Neuroendocrinol. 2004 Aug;16(8):711-6.	J Neuroendocrinol. 2004	PubMed	citation	PMID:15271064	pubmed	15271064	create date:2004/07/24 | first author:Cashion AB
Oestradiol restores cell proliferation in dentate gyrus and subventricular zone of streptozotocin-diabetic mice.	/pubmed/15271063	Saravia F, Revsin Y, Lux-Lantos V, Beauquis J, Homo-Delarche F, De Nicola AF.	J Neuroendocrinol. 2004 Aug;16(8):704-10.	J Neuroendocrinol. 2004	PubMed	citation	PMID:15271063	pubmed	15271063	create date:2004/07/24 | first author:Saravia F
Melanocortin peptides stimulate prolactin gene expression and prolactin accumulation in rat pituitary aggregate cell cultures.	/pubmed/15271062	Langouche L, Hersmus N, Papageorgiou A, Vankelecom H, Denef C.	J Neuroendocrinol. 2004 Aug;16(8):695-703.	J Neuroendocrinol. 2004	PubMed	citation	PMID:15271062	pubmed	15271062	create date:2004/07/24 | first author:Langouche L
Somatostatin-14 actions on dopamine- and pituitary adenylate cyclase-activating polypeptide-evoked Ca2+ signals and growth hormone secretion.	/pubmed/15271061	Yunker WK, Chang JP.	J Neuroendocrinol. 2004 Aug;16(8):684-94.	J Neuroendocrinol. 2004	PubMed	citation	PMID:15271061	pubmed	15271061	create date:2004/07/24 | first author:Yunker WK
Glial aromatization decreases neural injury in the zebra finch (Taeniopygia guttata): influence on apoptosis.	/pubmed/15271060	Wynne RD, Saldanha CJ.	J Neuroendocrinol. 2004 Aug;16(8):676-83.	J Neuroendocrinol. 2004	PubMed	citation	PMID:15271060	pubmed	15271060	create date:2004/07/24 | first author:Wynne RD
Chronic changes in peripheral growth hormone levels do not affect ghrelin stomach mRNA expression and serum ghrelin levels in three transgenic mouse models.	/pubmed/15271059	Nass R, Liu J, Hellmann P, Coschigano KT, Gaylinn B, Berryman DE, Kopchick JJ, Thorner MO.	J Neuroendocrinol. 2004 Aug;16(8):669-75.	J Neuroendocrinol. 2004	PubMed	citation	PMID:15271059	pubmed	15271059	create date:2004/07/24 | first author:Nass R
Glial limitans elasticity subjacent to the supraoptic nucleus.	/pubmed/15271058	Salm AK, Hawrylak N.	J Neuroendocrinol. 2004 Aug;16(8):661-8.	J Neuroendocrinol. 2004	PubMed	citation	PMID:15271058	pubmed	15271058	create date:2004/07/24 | first author:Salm AK
Neuroendocrinological and molecular aspects of insect reproduction.	/pubmed/15271057	Simonet G, Poels J, Claeys I, Van Loy T, Franssens V, De Loof A, Broeck JV.	J Neuroendocrinol. 2004 Aug;16(8):649-59. Review.	J Neuroendocrinol. 2004	PubMed	citation	PMID:15271057	pubmed	15271057	create date:2004/07/24 | first author:Simonet G
Role of leptin in orexigenic neuropeptide expression during lactation in rats.	/pubmed/15214867	Crowley WR, Ramoz G, Torto R, Kalra SP.	J Neuroendocrinol. 2004 Jul;16(7):637-44.	J Neuroendocrinol. 2004	PubMed	citation	PMID:15214867	pubmed	15214867	create date:2004/06/25 | first author:Crowley WR
Antidepressants blunt the effects of inescapable stress on male mating behaviour and decrease corticotropin-releasing hormone mRNA expression in the hypothalamic paraventricular nucleus of the Syrian hamster (Mesocricetus auratus).	/pubmed/15214866	Cordner AP, Herwood MB, Helmreich DL, Parfitt DB.	J Neuroendocrinol. 2004 Jul;16(7):628-36.	J Neuroendocrinol. 2004	PubMed	citation	PMID:15214866	pubmed	15214866	create date:2004/06/25 | first author:Cordner AP
Differential effects of repeated restraint stress on pulsatile lutenizing hormone secretion in female Fischer, Lewis and Wistar rats.	/pubmed/15214865	Li XF, Edward J, Mitchell JC, Shao B, Bowes JE, Coen CW, Lightman SL, O'Byrne KT.	J Neuroendocrinol. 2004 Jul;16(7):620-7.	J Neuroendocrinol. 2004	PubMed	citation	PMID:15214865	pubmed	15214865	create date:2004/06/25 | first author:Li XF
Neuromedin U neurones in the rat nucleus of the tractus solitarius are catecholaminergic and respond to peripheral cholecystokinin.	/pubmed/15214864	Ivanov TR, Le Rouzic P, Stanley PJ, Ling WY, Parello R, Luckman SM.	J Neuroendocrinol. 2004 Jul;16(7):612-9.	J Neuroendocrinol. 2004	PubMed	citation	PMID:15214864	pubmed	15214864	create date:2004/06/25 | first author:Ivanov TR
Effects of neurotensin on the organization of activity in supraoptic nucleus cells in virgin and lactating rats.	/pubmed/15214863	Johnstone LE, Leng G, Brown CH.	J Neuroendocrinol. 2004 Jul;16(7):605-11.	J Neuroendocrinol. 2004	PubMed	citation	PMID:15214863	pubmed	15214863	create date:2004/06/25 | first author:Johnstone LE
Cellular localization of GABA receptor alpha subunit immunoreactivity in the rat hypothalamus: relationship with neurones containing orexigenic or anorexigenic peptides.	/pubmed/15214862	Bäckberg M, Ultenius C, Fritschy JM, Meister B.	J Neuroendocrinol. 2004 Jul;16(7):589-604.	J Neuroendocrinol. 2004	PubMed	citation	PMID:15214862	pubmed	15214862	create date:2004/06/25 | first author:Bäckberg M
Contribution of Ca2+-activated K+ channels to hyperpolarizing after-potentials and discharge pattern in rat supraoptic neurones.	/pubmed/15214861	Greffrath W, Magerl W, Disque-Kaiser U, Martin E, Reuss S, Boehmer G.	J Neuroendocrinol. 2004 Jul;16(7):577-88.	J Neuroendocrinol. 2004	PubMed	citation	PMID:15214861	pubmed	15214861	create date:2004/06/25 | first author:Greffrath W
Localization of transforming growth factors, TGFbeta1 and TGFbeta3, in hypothalamic magnocellular neurones and the neurohypophysis.	/pubmed/15214860	Fèvre-Montange M, Dumontel C, Chevallier P, Isnard AK, Guigard MP, Trouillas J.	J Neuroendocrinol. 2004 Jul;16(7):571-6.	J Neuroendocrinol. 2004	PubMed	citation	PMID:15214860	pubmed	15214860	create date:2004/06/25 | first author:Fèvre-Montange M
Stimulation of luteinizing hormone subunit gene expression by pulsatile intracerebroventricular microinjection of galanin in female rats.	/pubmed/15189331	Gajewska A, Zwierzchowski L, Kochman K.	J Neuroendocrinol. 2004 Jun;16(6):558-65.	J Neuroendocrinol. 2004	PubMed	citation	PMID:15189331	pubmed	15189331	create date:2004/06/11 | first author:Gajewska A
Chronic glucocorticoid deficiency-induced abnormal aggression, autonomic hypoarousal, and social deficit in rats.	/pubmed/15189330	Haller J, Halász J, Mikics E, Kruk MR.	J Neuroendocrinol. 2004 Jun;16(6):550-7.	J Neuroendocrinol. 2004	PubMed	citation	PMID:15189330	pubmed	15189330	create date:2004/06/11 | first author:Haller J
Depletion of oestrogen receptor-beta expression in magnocellular arginine vasopressin neurones by hypovolaemia and dehydration.	/pubmed/15189329	Somponpun SJ, Sladek CD.	J Neuroendocrinol. 2004 Jun;16(6):544-9.	J Neuroendocrinol. 2004	PubMed	citation	PMID:15189329	pubmed	15189329	create date:2004/06/11 | first author:Somponpun SJ
Immunocytochemical investigation of nuclear progestin receptor expression within dopaminergic neurones of the female rat brain.	/pubmed/15189328	Lonstein JS, Blaustein JD.	J Neuroendocrinol. 2004 Jun;16(6):534-43.	J Neuroendocrinol. 2004	PubMed	citation	PMID:15189328	pubmed	15189328	create date:2004/06/11 | first author:Lonstein JS
Cellular expression of V1a vasopressin receptor mRNA in the female rat preoptic area: effects of oestrogen.	/pubmed/15189327	Kalamatianos T, Kalló I, Goubillon ML, Coen CW.	J Neuroendocrinol. 2004 Jun;16(6):525-33.	J Neuroendocrinol. 2004	PubMed	citation	PMID:15189327	pubmed	15189327	create date:2004/06/11 | first author:Kalamatianos T
Gonadectomy reverses the sexually diergic patterns of circadian and stress-induced hypothalamic-pituitary-adrenal axis activity in male and female rats.	/pubmed/15189326	Seale JV, Wood SA, Atkinson HC, Bate E, Lightman SL, Ingram CD, Jessop DS, Harbuz MS.	J Neuroendocrinol. 2004 Jun;16(6):516-24.	J Neuroendocrinol. 2004	PubMed	citation	PMID:15189326	pubmed	15189326	create date:2004/06/11 | first author:Seale JV
Oestrogenic regulation of brain angiotensinogen.	/pubmed/15189325	Greenland KJ, Sernia C.	J Neuroendocrinol. 2004 Jun;16(6):508-15.	J Neuroendocrinol. 2004	PubMed	citation	PMID:15189325	pubmed	15189325	create date:2004/06/11 | first author:Greenland KJ
Appetite regulatory neuropeptides are expressed in the sheep hypothalamus before birth.	/pubmed/15189324	Mühlhäusler BS, McMillen IC, Rouzaud G, Findlay PA, Marrocco EM, Rhind SM, Adam CL.	J Neuroendocrinol. 2004 Jun;16(6):502-7.	J Neuroendocrinol. 2004	PubMed	citation	PMID:15189324	pubmed	15189324	create date:2004/06/11 | first author:Mühlhäusler BS
Ageing and the diurnal expression of the mRNAs for vasopressin and for the V1a and V1b vasopressin receptors in the suprachiasmatic nucleus of male rats.	/pubmed/15189323	Kalamatianos T, Kalló I, Coen CW.	J Neuroendocrinol. 2004 Jun;16(6):493-501.	J Neuroendocrinol. 2004	PubMed	citation	PMID:15189323	pubmed	15189323	create date:2004/06/11 | first author:Kalamatianos T
Relationships between aromatase activity in the brain and gonads and behavioural deficits in homozygous and heterozygous aromatase knockout mice.	/pubmed/15117342	Bakker J, Baillien M, Honda S, Harada N, Balthazart J.	J Neuroendocrinol. 2004 May;16(5):483-90.	J Neuroendocrinol. 2004	PubMed	citation	PMID:15117342	pubmed	15117342	create date:2004/05/01 | first author:Bakker J
Modulation of oestrogen receptor-beta mRNA expression in rat paraventricular and supraoptic nucleus neurones following adrenal steroid manipulation and hyperosmotic stimulation.	/pubmed/15117341	Somponpun SJ, Holmes MC, Seckl JR, Russell JA.	J Neuroendocrinol. 2004 May;16(5):472-82.	J Neuroendocrinol. 2004	PubMed	citation	PMID:15117341	pubmed	15117341	create date:2004/05/01 | first author:Somponpun SJ
Acute intracarotid glucose injection towards the brain induces specific c-fos activation in hypothalamic nuclei: involvement of astrocytes in cerebral glucose-sensing in rats.	/pubmed/15117340	Guillod-Maximin E, Lorsignol A, Alquier T, Pénicaud L.	J Neuroendocrinol. 2004 May;16(5):464-71.	J Neuroendocrinol. 2004	PubMed	citation	PMID:15117340	pubmed	15117340	create date:2004/05/01 | first author:Guillod-Maximin E
Diverse effects of stress and additional adrenocorticotropic hormone on digitalis-like compounds in normal and nude mice.	/pubmed/15117339	Weidemann H, Salomon N, Avnit-Sagi T, Weidenfeld J, Rosen H, Lichtstein D.	J Neuroendocrinol. 2004 May;16(5):458-63.	J Neuroendocrinol. 2004	PubMed	citation	PMID:15117339	pubmed	15117339	create date:2004/05/01 | first author:Weidemann H
Subtypes of alpha1- and alpha2-adrenoceptors mediating noradrenergic modulation of spontaneous inhibitory postsynaptic currents in the hypothalamic paraventricular nucleus.	/pubmed/15117338	Chong W, Li LH, Lee K, Lee MH, Park JB, Ryu PD.	J Neuroendocrinol. 2004 May;16(5):450-7. Erratum in: J Neuroendocrinol. 2004 Jun;16(6):566-7.	J Neuroendocrinol. 2004	PubMed	citation	PMID:15117338	pubmed	15117338	create date:2004/05/01 | first author:Chong W
Changes of atrial natriuretic peptide in rat supraoptic neurones during pregnancy.	/pubmed/15117337	Jankowski M, Marcinkiewicz M, Bouanga JC, Gutkowska J.	J Neuroendocrinol. 2004 May;16(5):441-9.	J Neuroendocrinol. 2004	PubMed	citation	PMID:15117337	pubmed	15117337	create date:2004/05/01 | first author:Jankowski M
Gonadotroph heterogeneity, density and distribution, and gonadotroph-lactotroph associations in the pars distalis of the male equine pituitary gland.	/pubmed/15117336	Townsend J, Sneddon CL, Tortonese DJ.	J Neuroendocrinol. 2004 May;16(5):432-40.	J Neuroendocrinol. 2004	PubMed	citation	PMID:15117336	pubmed	15117336	create date:2004/05/01 | first author:Townsend J
Effect of environmental enrichment on stress related systems in rats.	/pubmed/15117335	Moncek F, Duncko R, Johansson BB, Jezova D.	J Neuroendocrinol. 2004 May;16(5):423-31.	J Neuroendocrinol. 2004	PubMed	citation	PMID:15117335	pubmed	15117335	create date:2004/05/01 | first author:Moncek F
Urocortin III, a brain neuropeptide of the corticotropin-releasing hormone family: modulation by stress and attenuation of some anxiety-like behaviours.	/pubmed/15117334	Venihaki M, Sakihara S, Subramanian S, Dikkes P, Weninger SC, Liapakis G, Graf T, Majzoub JA.	J Neuroendocrinol. 2004 May;16(5):411-22.	J Neuroendocrinol. 2004	PubMed	citation	PMID:15117334	pubmed	15117334	create date:2004/05/01 | first author:Venihaki M
Magnocellular dendrites: prototypic receiver/transmitters.	/pubmed/15089982	Morris JF, Ludwig M.	J Neuroendocrinol. 2004 Apr;16(4):403-8. Review.	J Neuroendocrinol. 2004	PubMed	citation	PMID:15089982	pubmed	15089982	create date:2004/04/20 | first author:Morris JF
Steroid-independent regulation of uterine oxytocin receptors.	/pubmed/15089981	Siebel AL, Gehring HM, Parry LJ.	J Neuroendocrinol. 2004 Apr;16(4):398-402. Review.	J Neuroendocrinol. 2004	PubMed	citation	PMID:15089981	pubmed	15089981	create date:2004/04/20 | first author:Siebel AL
Assessment of spike activity in the supraoptic nucleus.	/pubmed/15089980	Bhumbra GS, Inyushkin AN, Dyball RE.	J Neuroendocrinol. 2004 Apr;16(4):390-7. Review.	J Neuroendocrinol. 2004	PubMed	citation	PMID:15089980	pubmed	15089980	create date:2004/04/20 | first author:Bhumbra GS
Functional genomics of social recognition.	/pubmed/15089979	Choleris E, Kavaliers M, Pfaff DW.	J Neuroendocrinol. 2004 Apr;16(4):383-9. Review.	J Neuroendocrinol. 2004	PubMed	citation	PMID:15089979	pubmed	15089979	create date:2004/04/20 | first author:Choleris E
Novel G-protein coupled receptor ligands and neurohypophysial hormones.	/pubmed/15089978	Ueta Y, Ozaki Y, Saito J.	J Neuroendocrinol. 2004 Apr;16(4):378-82. Review.	J Neuroendocrinol. 2004	PubMed	citation	PMID:15089978	pubmed	15089978	create date:2004/04/20 | first author:Ueta Y
Homo- and hetero-dimeric complex formations of the human oxytocin receptor.	/pubmed/15089977	Devost D, Zingg HH.	J Neuroendocrinol. 2004 Apr;16(4):372-7. Review.	J Neuroendocrinol. 2004	PubMed	citation	PMID:15089977	pubmed	15089977	create date:2004/04/20 | first author:Devost D
Oestrogen receptor beta: role in neurohypophyseal neurones.	/pubmed/15089976	Sladek CD, Somponpun SJ.	J Neuroendocrinol. 2004 Apr;16(4):365-71. Review.	J Neuroendocrinol. 2004	PubMed	citation	PMID:15089976	pubmed	15089976	create date:2004/04/20 | first author:Sladek CD
Oxytocin and oxytocin receptors in cancer cells and proliferation.	/pubmed/15089975	Cassoni P, Sapino A, Marrocco T, Chini B, Bussolati G.	J Neuroendocrinol. 2004 Apr;16(4):362-4. Review.	J Neuroendocrinol. 2004	PubMed	citation	PMID:15089975	pubmed	15089975	create date:2004/04/20 | first author:Cassoni P
The discovery of novel vasopressin V1b receptor ligands for pharmacological, functional and structural investigations.	/pubmed/15089974	Guillon G, Derick S, Pena A, Cheng LL, Stoev S, Seyer R, Morgat JL, Barberis C, Gal CS, Wagnon J, Manning M.	J Neuroendocrinol. 2004 Apr;16(4):356-61. Review.	J Neuroendocrinol. 2004	PubMed	citation	PMID:15089974	pubmed	15089974	create date:2004/04/20 | first author:Guillon G
Regulatory mechanisms of corticotropin-releasing hormone and vasopressin gene expression in the hypothalamus.	/pubmed/15089973	Itoi K, Jiang YQ, Iwasaki Y, Watson SJ.	J Neuroendocrinol. 2004 Apr;16(4):348-55. Review.	J Neuroendocrinol. 2004	PubMed	citation	PMID:15089973	pubmed	15089973	create date:2004/04/20 | first author:Itoi K
Title	URL	Description	Details	ShortDetails	Resource	Type	Identifiers	Db	EntrezUID	Properties
Vasopressin secretion: osmotic and hormonal regulation by the lamina terminalis.	/pubmed/15089972	McKinley MJ, Mathai ML, McAllen RM, McClear RC, Miselis RR, Pennington GL, Vivas L, Wade JD, Oldfield BJ.	J Neuroendocrinol. 2004 Apr;16(4):340-7. Review.	J Neuroendocrinol. 2004	PubMed	citation	PMID:15089972	pubmed	15089972	create date:2004/04/20 | first author:McKinley MJ
Subcellular vasopressin mRNA trafficking and local translation in dendrites.	/pubmed/15089971	Mohr E, Richter D.	J Neuroendocrinol. 2004 Apr;16(4):333-9. Review.	J Neuroendocrinol. 2004	PubMed	citation	PMID:15089971	pubmed	15089971	create date:2004/04/20 | first author:Mohr E
The role of vasopressin in the genetic and neural regulation of monogamy.	/pubmed/15089970	Lim MM, Hammock EA, Young LJ.	J Neuroendocrinol. 2004 Apr;16(4):325-32. Review.	J Neuroendocrinol. 2004	PubMed	citation	PMID:15089970	pubmed	15089970	create date:2004/04/20 | first author:Lim MM
Anxiety and stress responses in female oxytocin deficient mice.	/pubmed/15089969	Amico JA, Mantella RC, Vollmer RR, Li X.	J Neuroendocrinol. 2004 Apr;16(4):319-24. Review.	J Neuroendocrinol. 2004	PubMed	citation	PMID:15089969	pubmed	15089969	create date:2004/04/20 | first author:Amico JA
Putative physiological significance of vasopressin V1a receptor activation in rat pituicytes.	/pubmed/15089968	Rosso L, Peteri-Brunbäck B, Mienville JM.	J Neuroendocrinol. 2004 Apr;16(4):313-8. Review.	J Neuroendocrinol. 2004	PubMed	citation	PMID:15089968	pubmed	15089968	create date:2004/04/20 | first author:Rosso L
Neural pathways controlling central and peripheral oxytocin release during stress.	/pubmed/15089967	Onaka T.	J Neuroendocrinol. 2004 Apr;16(4):308-12. Review.	J Neuroendocrinol. 2004	PubMed	citation	PMID:15089967	pubmed	15089967	create date:2004/04/20 | first author:Onaka T
Anatomical remodelling of the supraoptic nucleus: changes in synaptic and extrasynaptic transmission.	/pubmed/15089966	Oliet SH, Piet R.	J Neuroendocrinol. 2004 Apr;16(4):303-7. Review.	J Neuroendocrinol. 2004	PubMed	citation	PMID:15089966	pubmed	15089966	create date:2004/04/20 | first author:Oliet SH
Magnetic resonance imaging of the hypothalamic-neurohypophyseal system.	/pubmed/15089965	Fujisawa I.	J Neuroendocrinol. 2004 Apr;16(4):297-302. Review.	J Neuroendocrinol. 2004	PubMed	citation	PMID:15089965	pubmed	15089965	create date:2004/04/20 | first author:Fujisawa I
Pathological role of aquaporin-2 in impaired water excretion and hyponatremia.	/pubmed/15089964	Ishikawa S, Saito T, Kasono K.	J Neuroendocrinol. 2004 Apr;16(4):293-6. Review.	J Neuroendocrinol. 2004	PubMed	citation	PMID:15089964	pubmed	15089964	create date:2004/04/20 | first author:Ishikawa S
Roles of corticotropin-releasing factor, neuropeptide Y and corticosterone in the regulation of food intake in Xenopus laevis.	/pubmed/15049859	Crespi EJ, Vaudry H, Denver RJ.	J Neuroendocrinol. 2004 Mar;16(3):279-88.	J Neuroendocrinol. 2004	PubMed	citation	PMID:15049859	pubmed	15049859	create date:2004/03/31 | first author:Crespi EJ
Androgen inhibits, while oestrogen enhances, restraint-induced activation of neuropeptide neurones in the paraventricular nucleus of the hypothalamus.	/pubmed/15049858	Lund TD, Munson DJ, Haldy ME, Handa RJ.	J Neuroendocrinol. 2004 Mar;16(3):272-8.	J Neuroendocrinol. 2004	PubMed	citation	PMID:15049858	pubmed	15049858	create date:2004/03/31 | first author:Lund TD
Modelling the pituitary response to luteinizing hormone-releasing hormone.	/pubmed/15049857	Scullion S, Brown D, Leng G.	J Neuroendocrinol. 2004 Mar;16(3):265-71.	J Neuroendocrinol. 2004	PubMed	citation	PMID:15049857	pubmed	15049857	create date:2004/03/31 | first author:Scullion S
Acute carbon dioxide exposure in healthy adults: evaluation of a novel means of investigating the stress response.	/pubmed/15049856	Kaye J, Buchanan F, Kendrick A, Johnson P, Lowry C, Bailey J, Nutt D, Lightman S.	J Neuroendocrinol. 2004 Mar;16(3):256-64.	J Neuroendocrinol. 2004	PubMed	citation	PMID:15049856	pubmed	15049856	create date:2004/03/31 | first author:Kaye J
Leptin-mediated effects of undernutrition or fasting on luteinizing hormone and growth hormone secretion in ovariectomized ewes depend on the duration of metabolic perturbation.	/pubmed/15049855	Henry BA, Goding JW, Tilbrook AJ, Dunshea FR, Blache D, Clarke IJ.	J Neuroendocrinol. 2004 Mar;16(3):244-55.	J Neuroendocrinol. 2004	PubMed	citation	PMID:15049855	pubmed	15049855	create date:2004/03/31 | first author:Henry BA
Regulation of Slo potassium channel alternative splicing in the pituitary by gonadal testosterone.	/pubmed/15049854	Mahmoud SF, McCobb DP.	J Neuroendocrinol. 2004 Mar;16(3):237-43.	J Neuroendocrinol. 2004	PubMed	citation	PMID:15049854	pubmed	15049854	create date:2004/03/31 | first author:Mahmoud SF
Intracellular calcium increase and somatodendritic vasopressin release by vasopressin receptor agonists in the rat supraoptic nucleus: involvement of multiple intracellular transduction signals.	/pubmed/15049853	Sabatier N, Shibuya I, Dayanithi G.	J Neuroendocrinol. 2004 Mar;16(3):221-36.	J Neuroendocrinol. 2004	PubMed	citation	PMID:15049853	pubmed	15049853	create date:2004/03/31 | first author:Sabatier N
Regulation of pituitary corticotropin releasing factor type-1 receptor mRNA binding proteins by modulation of the hypothalamic-pituitary-adrenal axis.	/pubmed/15049852	Wu Z, Ji H, Hassan A, Aguilera G, Sandberg K.	J Neuroendocrinol. 2004 Mar;16(3):214-20.	J Neuroendocrinol. 2004	PubMed	citation	PMID:15049852	pubmed	15049852	create date:2004/03/31 | first author:Wu Z
Stress- as well as suckling-induced prolactin release is blocked by a structural analogue of the putative hypophysiotrophic prolactin-releasing factor, salsolinol.	/pubmed/15049851	Bodnár I, Mravec B, Kubovcakova L, Tóth EB, Fülöp F, Fekete MI, Kvetnansky R, Nagy GM.	J Neuroendocrinol. 2004 Mar;16(3):208-13.	J Neuroendocrinol. 2004	PubMed	citation	PMID:15049851	pubmed	15049851	create date:2004/03/31 | first author:Bodnár I
DAMGO suppresses both excitatory and inhibitory synaptic transmission in supraoptic neurones of mouse hypothalamic slice preparations.	/pubmed/15049850	Honda E, Ono K, Inenaga K.	J Neuroendocrinol. 2004 Mar;16(3):198-207.	J Neuroendocrinol. 2004	PubMed	citation	PMID:15049850	pubmed	15049850	create date:2004/03/31 | first author:Honda E
Plasma vasopressin concentrations and Fos protein expression in the supraoptic nucleus following osmotic stimulation or hypovolaemia in the ovariectomized rat: effect of oestradiol replacement.	/pubmed/15049849	Hartley DE, Dickson SL, Forsling ML.	J Neuroendocrinol. 2004 Mar;16(3):191-7.	J Neuroendocrinol. 2004	PubMed	citation	PMID:15049849	pubmed	15049849	create date:2004/03/31 | first author:Hartley DE
Long-term modulation by postnatal oxytocin of the alpha 2-adrenoceptor agonist binding sites in central autonomic regions and the role of prenatal stress.	/pubmed/15049848	Díaz-Cabiale Z, Olausson H, Sohlström A, Agnati LF, Narváez JA, Uvnäs-Moberg K, Fuxe K.	J Neuroendocrinol. 2004 Mar;16(3):183-90.	J Neuroendocrinol. 2004	PubMed	citation	PMID:15049848	pubmed	15049848	create date:2004/03/31 | first author:Díaz-Cabiale Z
Altered expression of p53 mRNA in the brain and pituitary during repeated immobilization stress: negative correlation with glucocorticoid receptor mRNA levels.	/pubmed/14962081	Nishimura K, Makino S, Tanaka Y, Kaneda T, Hashimoto K.	J Neuroendocrinol. 2004 Jan;16(1):84-91.	J Neuroendocrinol. 2004	PubMed	citation	PMID:14962081	pubmed	14962081	create date:2004/02/14 | first author:Nishimura K
Central and peripheral immunoreactivity of melanin-concentrating hormone in hypothalamic obese and lactating rats.	/pubmed/14962080	Sun G, Tian Z, Murata T, Narita K, Honda K, Higuchi T.	J Neuroendocrinol. 2004 Jan;16(1):79-83.	J Neuroendocrinol. 2004	PubMed	citation	PMID:14962080	pubmed	14962080	create date:2004/02/14 | first author:Sun G
Alpha1 adrenoreceptors mediate the stimulatory effects of oestrogen on stress-related hypothalamic-pituitary-adrenal activity in the female rat.	/pubmed/14962079	Viau V, Meaney MJ.	J Neuroendocrinol. 2004 Jan;16(1):72-8.	J Neuroendocrinol. 2004	PubMed	citation	PMID:14962079	pubmed	14962079	create date:2004/02/14 | first author:Viau V
Gender differences in the expression of galanin and vasoactive intestinal peptide in oestrogen-induced prolactinomas of Fischer 344 rats.	/pubmed/14962078	Piroli GG, Pietranera L, Grillo CA, De Nicola AF.	J Neuroendocrinol. 2004 Jan;16(1):64-71.	J Neuroendocrinol. 2004	PubMed	citation	PMID:14962078	pubmed	14962078	create date:2004/02/14 | first author:Piroli GG
Reduced progesterone metabolites protect rat hippocampal neurones from kainic acid excitotoxicity in vivo.	/pubmed/14962077	Ciriza I, Azcoitia I, Garcia-Segura LM.	J Neuroendocrinol. 2004 Jan;16(1):58-63.	J Neuroendocrinol. 2004	PubMed	citation	PMID:14962077	pubmed	14962077	create date:2004/02/14 | first author:Ciriza I
The dynamics of the hypothalamic-pituitary-adrenal axis during maternal deprivation.	/pubmed/14962076	Schmidt M, Enthoven L, van Woezik JH, Levine S, de Kloet ER, Oitzl MS.	J Neuroendocrinol. 2004 Jan;16(1):52-7.	J Neuroendocrinol. 2004	PubMed	citation	PMID:14962076	pubmed	14962076	create date:2004/02/14 | first author:Schmidt M
Circadian rhythm of melatonin release from the photoreceptive pineal organ of a teleost, ayu (Plecoglossus altivelis) in flow-thorough culture.	/pubmed/14962075	Iigo M, Fujimoto Y, Gunji-Suzuki M, Yokosuka M, Hara M, Ohtani-Kaneko R, Tabata M, Aida K, Hirata K.	J Neuroendocrinol. 2004 Jan;16(1):45-51.	J Neuroendocrinol. 2004	PubMed	citation	PMID:14962075	pubmed	14962075	create date:2004/02/14 | first author:Iigo M
Expression of the arginine vasopressin gene in response to salt loading in oxytocin gene knockout mice.	/pubmed/14962074	Ozaki Y, Nomura M, Saito J, Luedke CE, Muglia LJ, Matsumoto T, Ogawa S, Ueta Y, Pfaff DW.	J Neuroendocrinol. 2004 Jan;16(1):39-44.	J Neuroendocrinol. 2004	PubMed	citation	PMID:14962074	pubmed	14962074	create date:2004/02/14 | first author:Ozaki Y
Effect of streptozotocin-induced diabetes on rat brain mitochondria.	/pubmed/14962073	Moreira PI, Santos MS, Moreno AM, Proença T, Seiça R, Oliveira CR.	J Neuroendocrinol. 2004 Jan;16(1):32-8.	J Neuroendocrinol. 2004	PubMed	citation	PMID:14962073	pubmed	14962073	create date:2004/02/14 | first author:Moreira PI
Identification of neurones in the female rat hypothalamus that express oestrogen receptor-alpha and vesicular glutamate transporter-2.	/pubmed/14962072	Eyigor O, Lin W, Jennes L.	J Neuroendocrinol. 2004 Jan;16(1):26-31.	J Neuroendocrinol. 2004	PubMed	citation	PMID:14962072	pubmed	14962072	create date:2004/02/14 | first author:Eyigor O
Activity-dependent dynamics of coexisting brain-derived neurotrophic factor, pro-opiomelanocortin and alpha-melanophore-stimulating hormone in melanotrope cells of Xenopus laevis.	/pubmed/14962071	Wang LC, Meijer HK, Humbel BM, Jenks BG, Roubos EW.	J Neuroendocrinol. 2004 Jan;16(1):19-25.	J Neuroendocrinol. 2004	PubMed	citation	PMID:14962071	pubmed	14962071	create date:2004/02/14 | first author:Wang LC
Regulation of galanin-like peptide gene expression by pituitary hormones and their downstream targets.	/pubmed/14962070	Cunningham MJ, Krasnow SM, Gevers EF, Chen P, Thompson CK, Robinson IC, Smith MS, Clifton DK, Steiner RA.	J Neuroendocrinol. 2004 Jan;16(1):10-8. Erratum in: J Neuroendocrinol. 2006 Feb;18(2):155. Cunnningham, MJ [corrected to Cunningham, MJ].	J Neuroendocrinol. 2004	PubMed	citation	PMID:14962070	pubmed	14962070	create date:2004/02/14 | first author:Cunningham MJ
Dual excitatory and inhibitory effects of stimulation of intrinsic innervation of the anterior pituitary on adrenocorticotropic hormone release in the rat.	/pubmed/14962069	Gao LZ, Ju G.	J Neuroendocrinol. 2004 Jan;16(1):5-9.	J Neuroendocrinol. 2004	PubMed	citation	PMID:14962069	pubmed	14962069	create date:2004/02/14 | first author:Gao LZ
Message from the new Editor-in-Chief of the Journal of Neuroendocrinology.	/pubmed/14962068	Buckingham JC.	J Neuroendocrinol. 2004 Jan;16(1):3. No abstract available.	J Neuroendocrinol. 2004	PubMed	citation	PMID:14962068	pubmed	14962068	create date:2004/02/14 | first author:Buckingham JC
Butterflies, grasshoppers and editors.	/pubmed/14962067	Leng G.	J Neuroendocrinol. 2004 Jan;16(1):1-2. No abstract available.	J Neuroendocrinol. 2004	PubMed	citation	PMID:14962067	pubmed	14962067	create date:2004/02/14 | first author:Leng G
Seeing the light...in a new way.	/pubmed/14764005	Foster RG.	J Neuroendocrinol. 2004 Feb;16(2):179-80.	J Neuroendocrinol. 2004	PubMed	citation	PMID:14764005	pubmed	14764005	create date:2004/02/07 | first author:Foster RG
Single chain variants of the glycoprotein hormones and their receptors as tools to study receptor activation and for analogue design.	/pubmed/14764004	Ben-Menahem D.	J Neuroendocrinol. 2004 Feb;16(2):171-7. Review.	J Neuroendocrinol. 2004	PubMed	citation	PMID:14764004	pubmed	14764004	create date:2004/02/07 | first author:Ben-Menahem D
[truncated: 572 more rows]
