# Supplementary material for: Rising Publication Delays Inflate Journal Impact Factors
Source: PLoS One. 2012 Dec 31;7(12):e53374. doi: 10.1371/journal.pone.0053374 (PMC3534064; doi:10.1371/journal.pone.0053374)
Supplement: Data S1 — Datasets used for the analysis. (ZIP) [file pone.0053374.s005.zip › Journal of Neuroinflammation.csv]

Title	URL	Description	Details	ShortDetails	Resource	Type	Identifiers	Db	EntrezUID	Properties
Neuroprotective function for ramified microglia in hippocampal excitotoxicity.	/pubmed/22293457	Vinet J, van Weering HR, Heinrich A, Kalin RE, Wegner A, Brouwer N, Heppner FL, van Rooijen N, Boddeke HW, Biber K.	J Neuroinflammation. 2012 Jan 31;9(1):27. [Epub ahead of print]	J Neuroinflammation. 2012	PubMed	citation	PMID:22293457	pubmed	22293457	create date:2012/02/02 | first author:Vinet J
A functional variant in promoter region of platelet-derived growth factor-D is probably associated with intracerebral hemorrhage.	/pubmed/22289441	Bai Y, Chen J, Sun K, Wang Y, Hui R.	J Neuroinflammation. 2012 Jan 30;9(1):26. [Epub ahead of print]	J Neuroinflammation. 2012	PubMed	citation	PMID:22289441	pubmed	22289441	create date:2012/02/01 | first author:Bai Y
Exacerbation of experimental autoimmune encephalomyelitis in prion protein (PrPc)-null mice: evidence for a critical role of the central nervous system.	/pubmed/22281016	Gourdain P, Ballerini C, Nicot AB, Carnaud C.	J Neuroinflammation. 2012 Jan 26;9(1):25. [Epub ahead of print]	J Neuroinflammation. 2012	PubMed	citation	PMID:22281016	pubmed	22281016	create date:2012/01/28 | first author:Gourdain P
Electroacupuncture pretreatment attenuates cerebral ischemic injury through alpha7 nicotinic acetylcholine receptor-mediated inhibition of high-mobility group box 1 release in rats.	/pubmed/22277256	Wang Q, Wang F, Li X, Yang Q, Li X, Xu N, Huang Y, Zhang Q, Gou X, Chen S, Xiong L.	J Neuroinflammation. 2012 Jan 26;9(1):24. [Epub ahead of print]	J Neuroinflammation. 2012	PubMed	citation	PMID:22277256	pubmed	22277256	create date:2012/01/27 | first author:Wang Q
TNF-alpha protein synthesis inhibitor restores neuronal function and reverses cognitive deficits induced by chronic neuroinflammation.	/pubmed/22277195	Belarbi K, Jopson T, Tweedie D, Arellano C, Luo W, Greig NH, Rosi S.	J Neuroinflammation. 2012 Jan 25;9(1):23. [Epub ahead of print]	J Neuroinflammation. 2012	PubMed	citation	PMID:22277195	pubmed	22277195	create date:2012/01/27 | first author:Belarbi K
Selective targeting of microglia by quantum dots.	/pubmed/22272874	Minami SS, Sun B, Popat K, Kauppinen T, Pleiss M, Zhou Y, Ward ME, Floreanig P, Mucke L, Desai T, Gan L.	J Neuroinflammation. 2012 Jan 24;9(1):22. [Epub ahead of print]	J Neuroinflammation. 2012	PubMed	citation	PMID:22272874	pubmed	22272874	create date:2012/01/26 | first author:Minami SS
Sequence variants of interleukin 6 (IL-6) are significantly associated with a decreased risk of late-onset Alzheimer's disease.	/pubmed/22272811	Chen SY, Chen TF, Lai LC, Chen JH, Sun Y, Wen LL, Yip PK, Chu YM, Chen YC.	J Neuroinflammation. 2012 Jan 24;9(1):21. [Epub ahead of print]	J Neuroinflammation. 2012	PubMed	citation	PMID:22272811	pubmed	22272811	create date:2012/01/26 | first author:Chen SY
Concurrent multiple sclerosis and amyotrophic lateral sclerosis: where inflammation and neurodegeneration meet?	/pubmed/22269588	Li G, Esiri MM, Ansorge O, Deluca GC.	J Neuroinflammation. 2012 Jan 24;9(1):20. [Epub ahead of print]	J Neuroinflammation. 2012	PubMed	citation	PMID:22269588	pubmed	22269588	create date:2012/01/25 | first author:Li G
Correction: Increased neuroinflammatory and arachidonic acid cascade markers, and reduced synaptic proteins, in brain of HIV-1 transgenic rats.	/pubmed/22269462	Rao JS, Kim HW, Kellom M, Greenstein D, Chen M, Kraft AD, Harry GJ, Rapoport SI, Basselin M.	J Neuroinflammation. 2012 Jan 23;9(1):19. [Epub ahead of print]	J Neuroinflammation. 2012	PubMed	citation	PMID:22269462	pubmed	22269462	create date:2012/01/25 | first author:Rao JS
CXCL1 can be regulated by IL-6 and promotes granulocyte adhesion to brain capillaries during bacterial toxin exposure and encephalomyelitis.	/pubmed/22269426	Roy M, Richard JF, Dumas A, Vallieres L.	J Neuroinflammation. 2012 Jan 23;9(1):18. [Epub ahead of print]	J Neuroinflammation. 2012	PubMed	citation	PMID:22269426	pubmed	22269426	create date:2012/01/25 | first author:Roy M
Neutrophil depletion reduces edema formation and tissue loss following traumatic brain injury in mice.	/pubmed/22269349	Kenne E, Erlandsson A, Lindbom L, Hillered L, Clausen F.	J Neuroinflammation. 2012 Jan 23;9(1):17. [Epub ahead of print]	J Neuroinflammation. 2012	PubMed	citation	PMID:22269349	pubmed	22269349	create date:2012/01/25 | first author:Kenne E
Activation of TRPV1 by capsaicin induces functional Kinin B1 receptor in rat spinal cord microglia.	/pubmed/22264228	Talbot S, Dias JP, Lahjouji K, Bogo MR, Campos MM, Gaudreau P, Couture R.	J Neuroinflammation. 2012 Jan 20;9(1):16. [Epub ahead of print]	J Neuroinflammation. 2012	PubMed	citation	PMID:22264228	pubmed	22264228	create date:2012/01/24 | first author:Talbot S
Constitutive activity of NF-kappa B in myeloid cells drives pathogenicity of monocytes and macrophages during autoimmune neuroinflammation.	/pubmed/22260436	Ellrichmann G, Thöne J, Lee DH, Rupec RA, Gold R, Linker RA.	J Neuroinflammation. 2012 Jan 20;9:15.	J Neuroinflammation. 2012	PubMed	citation	PMID:22260436	pubmed	22260436	create date:2012/01/21 | first author:Ellrichmann G
Contrasting disease patterns in seropositive and seronegative neuromyelitis optica: A multicentre study of 175 patients.	/pubmed/22260418	Jarius S, Ruprecht K, Wildemann B, Kuempfel T, Ringelstein M, Geis C, Kleiter I, Kleinschnitz C, Berthele A, Brettschneider J, Hellwig K, Hemmer B, Linker RA, Lauda F, Mayer CA, Tumani H, Melms A, Trebst C, Stangel M, Marziniak M, Hoffmann F, Schippling S, et al.	J Neuroinflammation. 2012 Jan 19;9(1):14. [Epub ahead of print]	J Neuroinflammation. 2012	PubMed	citation	PMID:22260418	pubmed	22260418	create date:2012/01/21 | first author:Jarius S
Systemic administration of urocortin after intracerebral hemorrhage reduces neurological deficits and neuroinflammation in rats.	/pubmed/22257737	Liew HK, Pang CY, Hsu CW, Wang MJ, Li TY, Peng HF, Kuo JS, Wang JY.	J Neuroinflammation. 2012 Jan 19;9:13.	J Neuroinflammation. 2012	PubMed	citation	PMID:22257737	pubmed	22257737	create date:2012/01/20 | first author:Liew HK
Japanese encephalitis virus induces matrix metalloproteinase-9 expression via a ROS/c-Src/PDGFR/PI3K/Akt/MAPKs-dependent AP-1 pathway in rat brain astrocytes.	/pubmed/22251375	Yang CM, Lin CC, Lee IT, Lin YH, Yang CM, Chen WJ, Jou MJ, Hsiao LD.	J Neuroinflammation. 2012 Jan 18;9(1):12. [Epub ahead of print]	J Neuroinflammation. 2012	PubMed	citation	PMID:22251375	pubmed	22251375	create date:2012/01/19 | first author:Yang CM
Eosinophils in glioblastoma biology.	/pubmed/22251275	Curran CS, Bertics PJ.	J Neuroinflammation. 2012 Jan 17;9(1):11.	J Neuroinflammation. 2012	PubMed	citation	PMID:22251275	pubmed	22251275	create date:2012/01/19 | first author:Curran CS
Psychological stress in adolescent and adult mice increases neuroinflammation and attenuates the response to LPS challenge.	/pubmed/22248083	Barnum CJ, Pace TW, Hu F, Neigh GN, Tansey MG.	J Neuroinflammation. 2012 Jan 16;9(1):9. [Epub ahead of print]	J Neuroinflammation. 2012	PubMed	citation	PMID:22248083	pubmed	22248083	create date:2012/01/18 | first author:Barnum CJ
Prolonged oral Cannabinoid Administration prevents Neuroinflammation, lowers beta-amyloid Levels and improves Cognitive Performance in Tg APP 2576 Mice.	/pubmed/22248049	Martin Moreno AM, Brera B, Spuch C, Carro E, Garcia-Garcia L, Delgado M, Pozo MA, Innamorato NG, Cuadrado A, de Ceballos ML.	J Neuroinflammation. 2012 Jan 16;9(1):8. [Epub ahead of print]	J Neuroinflammation. 2012	PubMed	citation	PMID:22248049	pubmed	22248049	create date:2012/01/18 | first author:Martin Moreno AM
IFN-gamma signaling in the central nervous system controls the course of experimental autoimmune encephalomyelitis independently of the localization and composition of inflammatory foci.	/pubmed/22248039	Lee E, Chanamara S, Pleasure D, Soulika AM.	J Neuroinflammation. 2012 Jan 16;9(1):7. [Epub ahead of print]	J Neuroinflammation. 2012	PubMed	citation	PMID:22248039	pubmed	22248039	create date:2012/01/18 | first author:Lee E
Can the benefits of cannabinoid receptor stimulation on neuroinflammation, neurogenesis and memory during normal aging be useful in AD prevention?	/pubmed/22248015	Marchalant Y, Baranger K, Wenk GL, Khrestchatisky M, Rivera S.	J Neuroinflammation. 2012 Jan 16;9(1):10. [Epub ahead of print]	J Neuroinflammation. 2012	PubMed	citation	PMID:22248015	pubmed	22248015	create date:2012/01/18 | first author:Marchalant Y
Tumor necrosis factor-alpha-mediated threonine 435 phosphorylation of p65 nuclear factor-kappaB subunit in endothelial cells induces vasogenic edema and neutrophil infiltration in the rat piriform cortex following status epilepticus.	/pubmed/22240205	Kim JE, Ryu HJ, Choi SY, Kang TC.	J Neuroinflammation. 2012 Jan 12;9(1):6. [Epub ahead of print]	J Neuroinflammation. 2012	PubMed	citation	PMID:22240205	pubmed	22240205	create date:2012/01/14 | first author:Kim JE
NADPH oxidase and reactive oxygen species contribute to alcohol-induced microglial activation and neurodegeneration.	/pubmed/22240163	Qin L, Crews FT.	J Neuroinflammation. 2012 Jan 12;9:5.	J Neuroinflammation. 2012	PubMed	citation	PMID:22240163	pubmed	22240163	create date:2012/01/14 | first author:Qin L
Immunological characterization and transcription profiling of peripheral blood (PB) monocytes in children with autism spectrum disorders (ASD) and specific polysaccharide antibody deficiency (SPAD): Case study.	/pubmed/22226452	Jyonouchi H, Geng L, Streck DL, Toruner GA.	J Neuroinflammation. 2012 Jan 7;9(1):4. [Epub ahead of print]	J Neuroinflammation. 2012	PubMed	citation	PMID:22226452	pubmed	22226452	create date:2012/01/10 | first author:Jyonouchi H
Endotoxin-induced cytokine and chemokine expression in the HIV-1 transgenic rat.	/pubmed/22216977	Homji NF, Mao X, Langsdorf EF, Chang SL.	J Neuroinflammation. 2012 Jan 4;9(1):3. [Epub ahead of print]	J Neuroinflammation. 2012	PubMed	citation	PMID:22216977	pubmed	22216977	create date:2012/01/06 | first author:Homji NF
Pharmacological inhibition of Akt and downstream pathways modulates the expression of COX-2 and mPGES-1 in activated microglia.	/pubmed/22214188	de Oliveira AC, Candelario-Jalil E, Langbein J, Wendeburg L, Bhatia HS, Schlachetzki JC, Biber K, Fiebich BL.	J Neuroinflammation. 2012 Jan 3;9(1):2. [Epub ahead of print]	J Neuroinflammation. 2012	PubMed	citation	PMID:22214188	pubmed	22214188	create date:2012/01/05 | first author:de Oliveira AC
Innate Immunity in multiple sclerosis white matter lesions: expression of natural cytotoxicity triggering receptor 1 (NCR1).	/pubmed/22212381	Durrenberger PF, Ettorre A, Kamel F, Webb LV, Sim M, Nicholas RS, Malik O, Reynolds R, Boyton RJ, Altmann DM.	J Neuroinflammation. 2012 Jan 2;9(1):1.	J Neuroinflammation. 2012	PubMed	citation	PMID:22212381	pubmed	22212381	create date:2012/01/04 | first author:Durrenberger PF
Interferon regulatory factor 3 plays an anti-inflammatory role in microglia by activating the PI3K/Akt pathway.	/pubmed/22208359	Tarassishin L, Suh HS, Lee SC.	J Neuroinflammation. 2011 Dec 30;8:187.	J Neuroinflammation. 2011	PubMed	citation	PMID:22208359	pubmed	22208359	create date:2012/01/03 | first author:Tarassishin L
Interleukin-1α expression precedes IL-1β after ischemic brain injury and is localised to areas of focal neuronal loss and penumbral tissues.	/pubmed/22206506	Luheshi NM, Kovács KJ, Lopez-Castejon G, Brough D, Denes A.	J Neuroinflammation. 2011 Dec 29;8:186.	J Neuroinflammation. 2011	PubMed	citation	PMID:22206506	pubmed	22206506	create date:2011/12/31 | first author:Luheshi NM
Low ficolin-3 levels in early follow-up serum samples are associated with the severity and unfavorable outcome of acute ischemic stroke.	/pubmed/22206485	Fust G, Munthe-Fog L, Illes Z, Szeplaki G, Molnar T, Pusch G, Hirschberg K, Szegedi R, Szeplaki Z, Prohaszka Z, Skjoedt MO, Garred P.	J Neuroinflammation. 2011 Dec 29;8(1):185. [Epub ahead of print]	J Neuroinflammation. 2011	PubMed	citation	PMID:22206485	pubmed	22206485	create date:2011/12/31 | first author:Fust G
Complement activating antibodies to myelin oligodendrocyte glycoprotein in neuromyelitis optica and related disorders.	/pubmed/22204662	Mader S, Gredler V, Schanda K, Rostasy K, Dujmovic I, Pfaller K, Lutterotti A, Jarius S, Di Pauli F, Kuenz B, Ehling R, Hegen H, Deisenhammer F, Aboul-Enein F, Storch MK, Koson P, Drulovic J, Kristoferitsch W, Berger T, Reindl M.	J Neuroinflammation. 2011 Dec 28;8(1):184. [Epub ahead of print]	J Neuroinflammation. 2011	PubMed	citation	PMID:22204662	pubmed	22204662	create date:2011/12/30 | first author:Mader S
Interleukin-1 beta and neurotrophin-3 synergistically promote neurite growth in vitro.	/pubmed/22200088	Boato F, Hechler D, Rosenberger K, Luedecke D, Peters EM, Nitsch R, Hendrix S.	J Neuroinflammation. 2011 Dec 26;8(1):183. [Epub ahead of print]	J Neuroinflammation. 2011	PubMed	citation	PMID:22200088	pubmed	22200088	create date:2011/12/28 | first author:Boato F
Participation of MCP-induced protein 1 in lipopolysaccharide preconditioning-induced ischemic stroke tolerance by regulating the expression of proinflammatory cytokines.	/pubmed/22196138	Liang J, Wang J, Saad Y, Warble L, Becerra E, Kolattukudy PE.	J Neuroinflammation. 2011 Dec 24;8:182.	J Neuroinflammation. 2011	PubMed	citation	PMID:22196138	pubmed	22196138	create date:2011/12/27 | first author:Liang J
Interferon regulatory factor-7 modulates experimental autoimmune encephalomyelitis in mice.	/pubmed/22196084	Salem M, Mony JT, Løbner M, Khorooshi R, Owens T.	J Neuroinflammation. 2011 Dec 23;8:181.	J Neuroinflammation. 2011	PubMed	citation	PMID:22196084	pubmed	22196084	create date:2011/12/27 | first author:Salem M
The possible link between the elevated serum levels of neurokinin A and anti-ribosomal P protein antibodies in children with autism.	/pubmed/22189180	Mostafa GA, Al-Ayadhi LY.	J Neuroinflammation. 2011 Dec 21;8:180.	J Neuroinflammation. 2011	PubMed	citation	PMID:22189180	pubmed	22189180	create date:2011/12/23 | first author:Mostafa GA
Insulin-like growth factor-I peptides act centrally to decrease depression-like behavior of mice treated intraperitoneally with lipopolysaccharide.	/pubmed/22189158	Park SE, Lawson M, Dantzer R, Kelley KW, McCusker RH.	J Neuroinflammation. 2011 Dec 21;8:179.	J Neuroinflammation. 2011	PubMed	citation	PMID:22189158	pubmed	22189158	create date:2011/12/23 | first author:Park SE
TLR3 signaling is either protective or pathogenic for the development of Theiler's virus-induced demyelinating disease depending on the time of viral infection.	/pubmed/22189096	Jin YH, Kaneyama T, Kang MH, Kang HS, Koh CS, Kim BS.	J Neuroinflammation. 2011 Dec 21;8(1):178. [Epub ahead of print]	J Neuroinflammation. 2011	PubMed	citation	PMID:22189096	pubmed	22189096	create date:2011/12/23 | first author:Jin YH
Modulation of spinal cord synaptic activity by tumor necrosis factor α in a model of peripheral neuropathy.	/pubmed/22189061	Spicarova D, Nerandzic V, Palecek J.	J Neuroinflammation. 2011 Dec 21;8:177.	J Neuroinflammation. 2011	PubMed	citation	PMID:22189061	pubmed	22189061	create date:2011/12/23 | first author:Spicarova D
Neuroprotective response after photodynamic therapy: Role of vascular endothelial growth factor.	/pubmed/22171708	Suzuki M, Ozawa Y, Kubota S, Hirasawa M, Miyake S, Noda K, Tsubota K, Kadonosono K, Ishida S.	J Neuroinflammation. 2011 Dec 16;8:176.	J Neuroinflammation. 2011	PubMed	citation	PMID:22171708	pubmed	22171708	create date:2011/12/17 | first author:Suzuki M
Apolipoprotein E expression is elevated by interleukin 1 and other interleukin 1-induced factors.	/pubmed/22171672	Liu L, Aboud O, Jones RA, Mrak RE, Griffin ST, Barger SW.	J Neuroinflammation. 2011 Dec 15;8(1):175. [Epub ahead of print]	J Neuroinflammation. 2011	PubMed	citation	PMID:22171672	pubmed	22171672	create date:2011/12/17 | first author:Liu L
Temporal pattern of expression and colocalization of microglia/macrophage phenotype markers following brain ischemic injury in mice.	/pubmed/22152337	Perego C, Fumagalli S, De Simoni MG.	J Neuroinflammation. 2011 Dec 10;8:174.	J Neuroinflammation. 2011	PubMed	citation	PMID:22152337	pubmed	22152337	create date:2011/12/14 | first author:Perego C
Adaptive Müller cell responses to microglial activation mediate neuroprotection and coordinate inflammation in the retina.	/pubmed/22152278	Wang M, Ma W, Zhao L, Fariss RN, Wong WT.	J Neuroinflammation. 2011 Dec 7;8:173.	J Neuroinflammation. 2011	PubMed	citation	PMID:22152278	pubmed	22152278	create date:2011/12/14 | first author:Wang M
Increased circulating leukocyte numbers and altered macrophage phenotype correlate with the altered immune response to brain injury in metallothionein (MT) -I/II null mutant mice.	/pubmed/22152221	Pankhurst MW, Bennett W, Kirkcaldie MT, West AK, Chung RS.	J Neuroinflammation. 2011 Dec 7;8:172.	J Neuroinflammation. 2011	PubMed	citation	PMID:22152221	pubmed	22152221	create date:2011/12/14 | first author:Pankhurst MW
Neuroinflammation in Alzheimer's disease wanes with age.	/pubmed/22152162	Hoozemans JJ, Rozemuller AJ, van Haastert ES, Eikelenboom P, van Gool WA.	J Neuroinflammation. 2011 Dec 7;8:171.	J Neuroinflammation. 2011	PubMed	citation	PMID:22152162	pubmed	22152162	create date:2011/12/14 | first author:Hoozemans JJ
CXCR7 antagonism prevents axonal injury during experimental autoimmune encephalomyelitis as revealed by in vivo axial diffusivity.	/pubmed/22145790	Cruz-Orengo L, Chen YJ, Kim JH, Dorsey D, Song SK, Klein RS.	J Neuroinflammation. 2011 Dec 6;8(1):170. [Epub ahead of print]	J Neuroinflammation. 2011	PubMed	citation	PMID:22145790	pubmed	22145790	create date:2011/12/08 | first author:Cruz-Orengo L
Neuropeptide Y inhibits interleukin-1β-induced phagocytosis by microglial cells.	/pubmed/22136135	Ferreira R, Santos T, Viegas M, Cortes L, Bernardino L, Vieira OV, Malva JO.	J Neuroinflammation. 2011 Dec 2;8:169.	J Neuroinflammation. 2011	PubMed	citation	PMID:22136135	pubmed	22136135	create date:2011/12/06 | first author:Ferreira R
Neuro-Inflammation, Blood-Brain Barrier, Seizures and Autism.	/pubmed/22129087	Theoharides TC, Zhang B.	J Neuroinflammation. 2011 Nov 30;8(1):168. [Epub ahead of print]	J Neuroinflammation. 2011	PubMed	citation	PMID:22129087	pubmed	22129087	create date:2011/12/02 | first author:Theoharides TC
Lipopolysaccharide-enhanced transcellular transport of HIV-1 across the blood-brain barrier is mediated by luminal microvessel IL-6 and GM-CSF.	/pubmed/22129063	Dohgu S, Fleegal-Demotta MA, Banks WA.	J Neuroinflammation. 2011 Nov 30;8:167.	J Neuroinflammation. 2011	PubMed	citation	PMID:22129063	pubmed	22129063	create date:2011/12/02 | first author:Dohgu S
The acute inflammatory response to intranigral α-synuclein differs significantly from intranigral lipopolysaccharide and is exacerbated by peripheral inflammation.	/pubmed/22122884	Couch Y, Alvarez-Erviti L, Sibson NR, Wood MJ, Anthony DC.	J Neuroinflammation. 2011 Nov 28;8:166.	J Neuroinflammation. 2011	PubMed	citation	PMID:22122884	pubmed	22122884	create date:2011/11/30 | first author:Couch Y
Increased interleukin-1beta levels following low dose MDMA induces tolerance against the 5-HT neurotoxicity produced by challenge MDMA.	/pubmed/22114930	Mayado A, Torres E, Gutierrez-Lopez MD, Colado MI, O'Shea E.	J Neuroinflammation. 2011 Nov 24;8(1):165. [Epub ahead of print]	J Neuroinflammation. 2011	PubMed	citation	PMID:22114930	pubmed	22114930	create date:2011/11/26 | first author:Mayado A
Title	URL	Description	Details	ShortDetails	Resource	Type	Identifiers	Db	EntrezUID	Properties
Systemic inflammatory challenges compromise survival after experimental stroke via augmenting brain inflammation, blood- brain barrier damage and brain oedema independently of infarct size.	/pubmed/22114895	Dénes A, Ferenczi S, Kovács KJ.	J Neuroinflammation. 2011 Nov 24;8:164.	J Neuroinflammation. 2011	PubMed	citation	PMID:22114895	pubmed	22114895	create date:2011/11/26 | first author:Dénes A
Differential regional expression patterns of α-synuclein, TNF-α, and IL-1β; and variable status of dopaminergic neurotoxicity in mouse brain after Paraquat treatment.	/pubmed/22112368	Mitra S, Chakrabarti N, Bhattacharyya A.	J Neuroinflammation. 2011 Nov 24;8:163.	J Neuroinflammation. 2011	PubMed	citation	PMID:22112368	pubmed	22112368	create date:2011/11/25 | first author:Mitra S
Gliovascular and cytokine interactions modulate brain endothelial barrier in vitro.	/pubmed/22112345	Chaitanya GV, Cromer WE, Wells SR, Jennings MH, Couraud PO, Romero IA, Weksler B, Erdreich-Epstein A, Mathis JM, Minagar A, Alexander JS.	J Neuroinflammation. 2011 Nov 23;8:162.	J Neuroinflammation. 2011	PubMed	citation	PMID:22112345	pubmed	22112345	create date:2011/11/25 | first author:Chaitanya GV
Conformational epitopes of myelin oligodendrocyte glycoprotein are targets of potentially pathogenic antibody responses in multiple sclerosis.	/pubmed/22093619	Menge T, Lalive PH, von Büdingen HC, Genain CP.	J Neuroinflammation. 2011 Nov 17;8:161.	J Neuroinflammation. 2011	PubMed	citation	PMID:22093619	pubmed	22093619	create date:2011/11/19 | first author:Menge T
Peripheral leukocyte counts and outcomes after intracerebral hemorrhage.	/pubmed/22087759	Agnihotri S, Czap A, Staff I, Fortunato G, McCullough LD.	J Neuroinflammation. 2011 Nov 16;8:160.	J Neuroinflammation. 2011	PubMed	citation	PMID:22087759	pubmed	22087759	create date:2011/11/18 | first author:Agnihotri S
Neuroimmune modulation following traumatic stress in rats: evidence for an immunoregulatory cascade mediated by c-Src, miRNA222 and PAK1.	/pubmed/22078298	Zhao H, Yao R, Cao X, Wu G.	J Neuroinflammation. 2011 Nov 14;8:159.	J Neuroinflammation. 2011	PubMed	citation	PMID:22078298	pubmed	22078298	create date:2011/11/15 | first author:Zhao H
Reduced inflammation accompanies diminished myelin damage and repair in the NG2 null mouse spinal cord.	/pubmed/22078261	Kucharova K, Chang Y, Boor A, Yong VW, Stallcup WB.	J Neuroinflammation. 2011 Nov 13;8:158.	J Neuroinflammation. 2011	PubMed	citation	PMID:22078261	pubmed	22078261	create date:2011/11/15 | first author:Kucharova K
Microglia use multiple mechanisms to mediate interactions with vitronectin; non-essential roles for the highly-expressed αvβ3 and αvβ5 integrins.	/pubmed/22074485	Welser-Alves JV, Boroujerdi A, Tigges U, Milner R.	J Neuroinflammation. 2011 Nov 10;8:157.	J Neuroinflammation. 2011	PubMed	citation	PMID:22074485	pubmed	22074485	create date:2011/11/15 | first author:Welser-Alves JV
Pro-inflammatory gene expression and neurotoxic effects of activated microglia are attenuated by absence of CCAAT/enhancer binding protein β.	/pubmed/22074460	Straccia M, Gresa-Arribas N, Dentesano G, Ejarque-Ortiz A, Tusell JM, Serratosa J, Solà C, Saura J.	J Neuroinflammation. 2011 Nov 10;8:156.	J Neuroinflammation. 2011	PubMed	citation	PMID:22074460	pubmed	22074460	create date:2011/11/15 | first author:Straccia M
Human brain endothelial cells endeavor to immunoregulate CD8 T cells via PD-1 ligand expression in multiple sclerosis.	/pubmed/22067141	Pittet CL, Newcombe J, Prat A, Arbour N.	J Neuroinflammation. 2011 Nov 8;8:155.	J Neuroinflammation. 2011	PubMed	citation	PMID:22067141	pubmed	22067141	create date:2011/11/10 | first author:Pittet CL
CD200-CD200R dysfunction exacerbates microglial activation and dopaminergic neurodegeneration in a rat model of Parkinson's disease.	/pubmed/22053982	Zhang S, Wang XJ, Tian LP, Pan J, Lu GQ, Zhang YJ, Ding JQ, Chen SD.	J Neuroinflammation. 2011 Nov 6;8:154.	J Neuroinflammation. 2011	PubMed	citation	PMID:22053982	pubmed	22053982	create date:2011/11/08 | first author:Zhang S
Effects of betaine on lipopolysaccharide-induced memory impairment in mice and the involvement of GABA transporter 2.	/pubmed/22053950	Miwa M, Tsuboi M, Noguchi Y, Enokishima A, Nabeshima T, Hiramatsu M.	J Neuroinflammation. 2011 Nov 4;8:153.	J Neuroinflammation. 2011	PubMed	citation	PMID:22053950	pubmed	22053950	create date:2011/11/08 | first author:Miwa M
Origin and consequences of brain Toll-like receptor 4 pathway stimulation in an experimental model of depression.	/pubmed/22053929	Gárate I, García-Bueno B, Madrigal JL, Bravo L, Berrocoso E, Caso JR, Micó JA, Leza JC.	J Neuroinflammation. 2011 Nov 3;8:151.	J Neuroinflammation. 2011	PubMed	citation	PMID:22053929	pubmed	22053929	create date:2011/11/08 | first author:Gárate I
Poly(ADP-ribose)polymerase-1 modulates microglial responses to amyloid β.	/pubmed/22051244	Kauppinen TM, Suh SW, Higashi Y, Berman AE, Escartin C, Won SJ, Wang C, Cho SH, Gan L, Swanson RA.	J Neuroinflammation. 2011 Nov 3;8:152.	J Neuroinflammation. 2011	PubMed	citation	PMID:22051244	pubmed	22051244	create date:2011/11/05 | first author:Kauppinen TM
The contribution of activated astrocytes to Aβ production: implications for Alzheimer's disease pathogenesis.	/pubmed/22047170	Zhao J, O'Connor T, Vassar R.	J Neuroinflammation. 2011 Nov 2;8:150.	J Neuroinflammation. 2011	PubMed	citation	PMID:22047170	pubmed	22047170	create date:2011/11/04 | first author:Zhao J
Oral administration of the KATP channel opener diazoxide ameliorates disease progression in a murine model of multiple sclerosis.	/pubmed/22047130	Virgili N, Espinosa-Parrilla JF, Mancera P, Pastén-Zamorano A, Gimeno-Bayon J, Rodríguez MJ, Mahy N, Pugliese M.	J Neuroinflammation. 2011 Nov 2;8:149.	J Neuroinflammation. 2011	PubMed	citation	PMID:22047130	pubmed	22047130	create date:2011/11/04 | first author:Virgili N
Lateral fluid percussion injury of the brain induces CCL20 inflammatory chemokine expression in rats.	/pubmed/22040257	Das M, Leonardo CC, Rangooni S, Mohapatra SS, Mohapatra S, Pennypacker KR.	J Neuroinflammation. 2011 Oct 31;8:148.	J Neuroinflammation. 2011	PubMed	citation	PMID:22040257	pubmed	22040257	create date:2011/11/02 | first author:Das M
Post-traumatic hypoxia exacerbates neurological deficit, neuroinflammation and cerebral metabolism in rats with diffuse traumatic brain injury.	/pubmed/22034986	Yan EB, Hellewell SC, Bellander BM, Agyapomaa DA, Morganti-Kossmann MC.	J Neuroinflammation. 2011 Oct 28;8:147.	J Neuroinflammation. 2011	PubMed	citation	PMID:22034986	pubmed	22034986	create date:2011/11/01 | first author:Yan EB
Anti-CD20 B-cell depletion enhances monocyte reactivity in neuroimmunological disorders.	/pubmed/22027448	Lehmann-Horn K, Schleich E, Hertzenberg D, Hapfelmeier A, Kümpfel T, von Bubnoff N, Hohlfeld R, Berthele A, Hemmer B, Weber MS.	J Neuroinflammation. 2011 Oct 26;8:146.	J Neuroinflammation. 2011	PubMed	citation	PMID:22027448	pubmed	22027448	create date:2011/10/27 | first author:Lehmann-Horn K
HIV-1 and IL-1β regulate astrocytic CD38 through mitogen-activated protein kinases and nuclear factor-κB signaling mechanisms.	/pubmed/22027397	Mamik MK, Banerjee S, Walseth TF, Hirte R, Tang L, Borgmann K, Ghorpade A.	J Neuroinflammation. 2011 Oct 25;8:145.	J Neuroinflammation. 2011	PubMed	citation	PMID:22027397	pubmed	22027397	create date:2011/10/27 | first author:Mamik MK
Chitotriosidase as a biomarker of cerebral adrenoleukodystrophy.	/pubmed/22014002	Orchard PJ, Lund T, Miller W, Rothman SM, Raymond G, Nascene D, Basso L, Cloyd J, Tolar J.	J Neuroinflammation. 2011 Oct 20;8:144.	J Neuroinflammation. 2011	PubMed	citation	PMID:22014002	pubmed	22014002	create date:2011/10/22 | first author:Orchard PJ
Differential aquaporin 4 expression during edema build-up and resolution phases of brain inflammation.	/pubmed/22011386	Tourdias T, Mori N, Dragonu I, Cassagno N, Boiziau C, Aussudre J, Brochet B, Moonen C, Petry KG, Dousset V.	J Neuroinflammation. 2011 Oct 19;8:143.	J Neuroinflammation. 2011	PubMed	citation	PMID:22011386	pubmed	22011386	create date:2011/10/21 | first author:Tourdias T
Proinflammatory and proapoptotic markers in relation to mono and di-cations in plasma of autistic patients from Saudi Arabia.	/pubmed/21999440	El-Ansary AK, Ben Bacha AG, Al-Ayadhi LY.	J Neuroinflammation. 2011 Oct 15;8:142.	J Neuroinflammation. 2011	PubMed	citation	PMID:21999440	pubmed	21999440	create date:2011/10/18 | first author:El-Ansary AK
Cautionary notes on the use of NF-κB p65 and p50 antibodies for CNS studies.	/pubmed/21999414	Herkenham M, Rathore P, Brown P, Listwak SJ.	J Neuroinflammation. 2011 Oct 14;8:141.	J Neuroinflammation. 2011	PubMed	citation	PMID:21999414	pubmed	21999414	create date:2011/10/18 | first author:Herkenham M
LPS preconditioning redirects TLR signaling following stroke: TRIF-IRF3 plays a seminal role in mediating tolerance to ischemic injury.	/pubmed/21999375	Vartanian KB, Stevens SL, Marsh BJ, Williams-Karnesky R, Lessov NS, Stenzel-Poore MP.	J Neuroinflammation. 2011 Oct 14;8:140.	J Neuroinflammation. 2011	PubMed	citation	PMID:21999375	pubmed	21999375	create date:2011/10/18 | first author:Vartanian KB
Brain microvascular pericytes are immunoactive in culture: cytokine, chemokine, nitric oxide, and LRP-1 expression in response to lipopolysaccharide.	/pubmed/21995440	Kovac A, Erickson MA, Banks WA.	J Neuroinflammation. 2011 Oct 13;8:139.	J Neuroinflammation. 2011	PubMed	citation	PMID:21995440	pubmed	21995440	create date:2011/10/15 | first author:Kovac A
Concurrent hippocampal induction of MHC II pathway components and glial activation with advanced aging is not correlated with cognitive impairment.	/pubmed/21989322	VanGuilder HD, Bixler GV, Brucklacher RM, Farley JA, Yan H, Warrington JP, Sonntag WE, Freeman WM.	J Neuroinflammation. 2011 Oct 11;8:138.	J Neuroinflammation. 2011	PubMed	citation	PMID:21989322	pubmed	21989322	create date:2011/10/13 | first author:VanGuilder HD
The role of the MYD88-dependent pathway in MPTP-induced brain dopaminergic degeneration.	/pubmed/21989292	Drouin-Ouellet J, Gibrat C, Bousquet M, Calon F, Kriz J, Cicchetti F.	J Neuroinflammation. 2011 Oct 11;8:137.	J Neuroinflammation. 2011	PubMed	citation	PMID:21989292	pubmed	21989292	create date:2011/10/13 | first author:Drouin-Ouellet J
Toll-like receptor 2 -196 to -174 del polymorphism influences the susceptibility of Han Chinese people to Alzheimer's disease.	/pubmed/21989233	Yu JT, Mou SM, Wang LZ, Mao CX, Tan L.	J Neuroinflammation. 2011 Oct 11;8:136.	J Neuroinflammation. 2011	PubMed	citation	PMID:21989233	pubmed	21989233	create date:2011/10/13 | first author:Yu JT
Increased levels of HMGB1 and pro-inflammatory cytokines in children with febrile seizures.	/pubmed/21989210	Choi J, Min HJ, Shin JS.	J Neuroinflammation. 2011 Oct 11;8:135.	J Neuroinflammation. 2011	PubMed	citation	PMID:21989210	pubmed	21989210	create date:2011/10/13 | first author:Choi J
Toll-like receptors in cerebral ischemic inflammatory injury.	/pubmed/21982558	Wang YC, Lin S, Yang QW.	J Neuroinflammation. 2011 Oct 8;8:134. doi: 10.1186/1742-2094-8-134.	J Neuroinflammation. 2011	PubMed	citation	PMID:21982558	pubmed	21982558	create date:2011/10/11 | first author:Wang YC
Comparing the immunosuppressive potency of naïve marrow stromal cells and Notch-transfected marrow stromal cells.	/pubmed/21982515	Dao MA, Tate CC, Aizman I, McGrogan M, Case CC.	J Neuroinflammation. 2011 Oct 7;8:133.	J Neuroinflammation. 2011	PubMed	citation	PMID:21982515	pubmed	21982515	create date:2011/10/11 | first author:Dao MA
Inhibitory effect of a tyrosine-fructose Maillard reaction product, 2,4-bis(p-hydroxyphenyl)-2-butenal on amyloid-β generation and inflammatory reactions via inhibition of NF-κB and STAT3 activation in cultured astrocytes and microglial BV-2 cells.	/pubmed/21982455	Lee YJ, Choi DY, Choi IS, Han JY, Jeong HS, Han SB, Oh KW, Hong JT.	J Neuroinflammation. 2011 Oct 7;8:132.	J Neuroinflammation. 2011	PubMed	citation	PMID:21982455	pubmed	21982455	create date:2011/10/11 | first author:Lee YJ
In vivo imaging of lymphocytes in the CNS reveals different behaviour of naïve T cells in health and autoimmunity.	/pubmed/21978405	Herz J, Paterka M, Niesner RA, Brandt AU, Siffrin V, Leuenberger T, Birkenstock J, Mossakowski A, Glumm R, Zipp F, Radbruch H.	J Neuroinflammation. 2011 Oct 6;8:131.	J Neuroinflammation. 2011	PubMed	citation	PMID:21978405	pubmed	21978405	create date:2011/10/08 | first author:Herz J
Delayed inflammatory mRNA and protein expression after spinal cord injury.	/pubmed/21975064	Byrnes KR, Washington PM, Knoblach SM, Hoffman E, Faden AI.	J Neuroinflammation. 2011 Oct 5;8:130. doi: 10.1186/1742-2094-8-130.	J Neuroinflammation. 2011	PubMed	citation	PMID:21975064	pubmed	21975064	create date:2011/10/07 | first author:Byrnes KR
Generation of reactive oxygen species in 1-methyl-4-phenylpyridinium (MPP+) treated dopaminergic neurons occurs as an NADPH oxidase-dependent two-wave cascade.	/pubmed/21975039	Zawada WM, Banninger GP, Thornton J, Marriott B, Cantu D, Rachubinski AL, Das M, Griffin WS, Jones SM.	J Neuroinflammation. 2011 Oct 5;8:129. doi: 10.1186/1742-2094-8-129.	J Neuroinflammation. 2011	PubMed	citation	PMID:21975039	pubmed	21975039	create date:2011/10/07 | first author:Zawada WM
Lipopolysaccharide modulates astrocytic S100B secretion: a study in cerebrospinal fluid and astrocyte cultures from rats.	/pubmed/21970823	Guerra MC, Tortorelli LS, Galland F, Da Ré C, Negri E, Engelke DS, Rodrigues L, Leite MC, Gonçalves CA.	J Neuroinflammation. 2011 Oct 4;8:128. doi: 10.1186/1742-2094-8-128.	J Neuroinflammation. 2011	PubMed	citation	PMID:21970823	pubmed	21970823	create date:2011/10/06 | first author:Guerra MC
Serum lipid profiles are associated with disability and MRI outcomes in multiple sclerosis.	/pubmed/21970791	Weinstock-Guttman B, Zivadinov R, Mahfooz N, Carl E, Drake A, Schneider J, Teter B, Hussein S, Mehta B, Weiskopf M, Durfee J, Bergsland N, Ramanathan M.	J Neuroinflammation. 2011 Oct 4;8:127.	J Neuroinflammation. 2011	PubMed	citation	PMID:21970791	pubmed	21970791	create date:2011/10/06 | first author:Weinstock-Guttman B
Up-regulation of dorsal root ganglia BDNF and trkB receptor in inflammatory pain: an in vivo and in vitro study.	/pubmed/21958434	Lin YT, Ro LS, Wang HL, Chen JC.	J Neuroinflammation. 2011 Sep 30;8:126.	J Neuroinflammation. 2011	PubMed	citation	PMID:21958434	pubmed	21958434	create date:2011/10/01 | first author:Lin YT
Curcumin is a potent modulator of microglial gene expression and migration.	/pubmed/21958395	Karlstetter M, Lippe E, Walczak Y, Moehle C, Aslanidis A, Mirza M, Langmann T.	J Neuroinflammation. 2011 Sep 29;8:125.	J Neuroinflammation. 2011	PubMed	citation	PMID:21958395	pubmed	21958395	create date:2011/10/01 | first author:Karlstetter M
Pro-inflammatory cytokines and lipopolysaccharide induce changes in cell morphology, and upregulation of ERK1/2, iNOS and sPLA₂-IIA expression in astrocytes and microglia.	/pubmed/21943492	Sheng W, Zong Y, Mohammad A, Ajit D, Cui J, Han D, Hamilton JL, Simonyi A, Sun AY, Gu Z, Hong JS, Weisman GA, Sun GY.	J Neuroinflammation. 2011 Sep 24;8:121.	J Neuroinflammation. 2011	PubMed	citation	PMID:21943492	pubmed	21943492	create date:2011/09/29 | first author:Sheng W
Activation of retinal microglia rather than microglial cell density correlates with retinal neovascularization in the mouse model of oxygen-induced retinopathy.	/pubmed/21943408	Fischer F, Martin G, Agostini HT.	J Neuroinflammation. 2011 Sep 23;8:120.	J Neuroinflammation. 2011	PubMed	citation	PMID:21943408	pubmed	21943408	create date:2011/09/29 | first author:Fischer F
Lipocalin 2 in the central nervous system host response to systemic lipopolysaccharide administration.	/pubmed/21943033	Ip JP, Noçon AL, Hofer MJ, Lim SL, Müller M, Campbell IL.	J Neuroinflammation. 2011 Sep 26;8:124.	J Neuroinflammation. 2011	PubMed	citation	PMID:21943033	pubmed	21943033	create date:2011/09/29 | first author:Ip JP
Reactive oxygen species drive herpes simplex virus (HSV)-1-induced proinflammatory cytokine production by murine microglia.	/pubmed/21943001	Hu S, Sheng WS, Schachtele SJ, Lokensgard JR.	J Neuroinflammation. 2011 Sep 26;8:123.	J Neuroinflammation. 2011	PubMed	citation	PMID:21943001	pubmed	21943001	create date:2011/09/29 | first author:Hu S
Strain-dependent variation in the early transcriptional response to CNS injury using a cortical explant system.	/pubmed/21942980	Graber DJ, Harris BT, Hickey WF.	J Neuroinflammation. 2011 Sep 26;8:122.	J Neuroinflammation. 2011	PubMed	citation	PMID:21942980	pubmed	21942980	create date:2011/09/29 | first author:Graber DJ
Overexpression of serine racemase in retina and overproduction of D-serine in eyes of streptozotocin-induced diabetic retinopathy.	/pubmed/21939517	Jiang H, Fang J, Wu B, Yin G, Sun L, Qu J, Barger SW, Wu S.	J Neuroinflammation. 2011 Sep 22;8:119.	J Neuroinflammation. 2011	PubMed	citation	PMID:21939517	pubmed	21939517	create date:2011/09/24 | first author:Jiang H
Treatment with gelsolin reduces brain inflammation and apoptotic signaling in mice following thermal injury.	/pubmed/21936896	Zhang QH, Chen Q, Kang JR, Liu C, Dong N, Zhu XM, Sheng ZY, Yao YM.	J Neuroinflammation. 2011 Sep 21;8:118.	J Neuroinflammation. 2011	PubMed	citation	PMID:21936896	pubmed	21936896	create date:2011/09/23 | first author:Zhang QH
Sinomenine inhibits microglial activation by Aβ and confers neuroprotection.	/pubmed/21917137	Shukla SM, Sharma SK.	J Neuroinflammation. 2011 Sep 14;8:117.	J Neuroinflammation. 2011	PubMed	citation	PMID:21917137	pubmed	21917137	create date:2011/09/16 | first author:Shukla SM
Cerebral amyloid angiopathy-related inflammation presenting with steroid-responsive higher brain dysfunction: case report and review of the literature.	/pubmed/21914214	Sakaguchi H, Ueda A, Kosaka T, Yamashita S, Kimura E, Yamashita T, Maeda Y, Hirano T, Uchino M.	J Neuroinflammation. 2011 Sep 14;8:116.	J Neuroinflammation. 2011	PubMed	citation	PMID:21914214	pubmed	21914214	create date:2011/09/15 | first author:Sakaguchi H
Activation of matrix metalloproteinases following anti-Aβ immunotherapy; implications for microhemorrhage occurrence.	/pubmed/21906275	Wilcock DM, Morgan D, Gordon MN, Taylor TL, Ridnour LA, Wink DA, Colton CA.	J Neuroinflammation. 2011 Sep 9;8:115.	J Neuroinflammation. 2011	PubMed	citation	PMID:21906275	pubmed	21906275	create date:2011/09/13 | first author:Wilcock DM
Title	URL	Description	Details	ShortDetails	Resource	Type	Identifiers	Db	EntrezUID	Properties
Vascular endothelial growth factor-A and chemokine ligand (CCL2) genes are upregulated in peripheral blood mononuclear cells in Indian amyotrophic lateral sclerosis patients.	/pubmed/21906274	Gupta PK, Prabhakar S, Abburi C, Sharma NK, Anand A.	J Neuroinflammation. 2011 Sep 9;8:114.	J Neuroinflammation. 2011	PubMed	citation	PMID:21906274	pubmed	21906274	create date:2011/09/13 | first author:Gupta PK
Nogo receptor is involved in the adhesion of dendritic cells to myelin.	/pubmed/21906273	McDonald CL, Steinbach K, Kern F, Schweigreiter R, Martin R, Bandtlow CE, Reindl M.	J Neuroinflammation. 2011 Sep 9;8:113.	J Neuroinflammation. 2011	PubMed	citation	PMID:21906273	pubmed	21906273	create date:2011/09/13 | first author:McDonald CL
Osteoarthritis accelerates and exacerbates Alzheimer's disease pathology in mice.	/pubmed/21899735	Kyrkanides S, Tallents RH, Miller JN, Olschowka ME, Johnson R, Yang M, Olschowka JA, Brouxhon SM, O'Banion MK.	J Neuroinflammation. 2011 Sep 7;8:112.	J Neuroinflammation. 2011	PubMed	citation	PMID:21899735	pubmed	21899735	create date:2011/09/09 | first author:Kyrkanides S
Low plasma progranulin levels in children with autism.	/pubmed/21892962	Al-Ayadhi LY, Mostafa GA.	J Neuroinflammation. 2011 Sep 5;8:111.	J Neuroinflammation. 2011	PubMed	citation	PMID:21892962	pubmed	21892962	create date:2011/09/07 | first author:Al-Ayadhi LY
Wallerian degeneration: gaining perspective on inflammatory events after peripheral nerve injury.	/pubmed/21878126	Gaudet AD, Popovich PG, Ramer MS.	J Neuroinflammation. 2011 Aug 30;8:110.	J Neuroinflammation. 2011	PubMed	citation	PMID:21878126	pubmed	21878126	create date:2011/09/01 | first author:Gaudet AD
Wallerian degeneration: the innate-immune response to traumatic nerve injury.	/pubmed/21878125	Rotshenker S.	J Neuroinflammation. 2011 Aug 30;8:109.	J Neuroinflammation. 2011	PubMed	citation	PMID:21878125	pubmed	21878125	create date:2011/09/01 | first author:Rotshenker S
Tissue inhibitor of metalloproteinases-3 mediates the death of immature oligodendrocytes via TNF-α/TACE in focal cerebral ischemia in mice.	/pubmed/21871134	Yang Y, Jalal FY, Thompson JF, Walker EJ, Candelario-Jalil E, Li L, Reichard RR, Ben C, Sang QX, Cunningham LA, Rosenberg GA.	J Neuroinflammation. 2011 Aug 29;8:108.	J Neuroinflammation. 2011	PubMed	citation	PMID:21871134	pubmed	21871134	create date:2011/08/30 | first author:Yang Y
The role of tumor necrosis factor-α and TNF-α receptors in cerebral arteries following cerebral ischemia in rat.	/pubmed/21871121	Maddahi A, Kruse LS, Chen QW, Edvinsson L.	J Neuroinflammation. 2011 Aug 28;8:107.	J Neuroinflammation. 2011	PubMed	citation	PMID:21871121	pubmed	21871121	create date:2011/08/30 | first author:Maddahi A
Brain pericytes among cells constituting the blood-brain barrier are highly sensitive to tumor necrosis factor-α, releasing matrix metalloproteinase-9 and migrating in vitro.	/pubmed/21867555	Takata F, Dohgu S, Matsumoto J, Takahashi H, Machida T, Wakigawa T, Harada E, Miyaji H, Koga M, Nishioku T, Yamauchi A, Kataoka Y.	J Neuroinflammation. 2011 Aug 26;8:106.	J Neuroinflammation. 2011	PubMed	citation	PMID:21867555	pubmed	21867555	create date:2011/08/27 | first author:Takata F
Air pollution & the brain: Subchronic diesel exhaust exposure causes neuroinflammation and elevates early markers of neurodegenerative disease.	/pubmed/21864400	Levesque S, Surace MJ, McDonald J, Block ML.	J Neuroinflammation. 2011 Aug 24;8:105.	J Neuroinflammation. 2011	PubMed	citation	PMID:21864400	pubmed	21864400	create date:2011/08/26 | first author:Levesque S
Cigarette smoke extract upregulates heme oxygenase-1 via PKC/NADPH oxidase/ROS/PDGFR/PI3K/Akt pathway in mouse brain endothelial cells.	/pubmed/21861928	Shih RH, Cheng SE, Hsiao LD, Kou YR, Yang CM.	J Neuroinflammation. 2011 Aug 24;8:104.	J Neuroinflammation. 2011	PubMed	citation	PMID:21861928	pubmed	21861928	create date:2011/08/25 | first author:Shih RH
Reduction of neutrophil activity decreases early microvascular injury after subarachnoid haemorrhage.	/pubmed/21854561	Friedrich V, Flores R, Muller A, Bi W, Peerschke EI, Sehba FA.	J Neuroinflammation. 2011 Aug 19;8:103.	J Neuroinflammation. 2011	PubMed	citation	PMID:21854561	pubmed	21854561	create date:2011/08/23 | first author:Friedrich V
Anandamide inhibits Theiler's virus induced VCAM-1 in brain endothelial cells and reduces leukocyte transmigration in a model of blood brain barrier by activation of CB(1) receptors.	/pubmed/21851608	Mestre L, Iñigo PM, Mecha M, Correa FG, Hernangómez-Herrero M, Loría F, Docagne F, Borrell J, Guaza C.	J Neuroinflammation. 2011 Aug 18;8:102.	J Neuroinflammation. 2011	PubMed	citation	PMID:21851608	pubmed	21851608	create date:2011/08/20 | first author:Mestre L
Increased neuroinflammatory and arachidonic acid cascade markers, and reduced synaptic proteins, in brain of HIV-1 transgenic rats.	/pubmed/21846384	Rao JS, Kim HW, Kellom M, Greenstein D, Chen M, Kraft AD, Harry GJ, Rapoport SI, Basselin M.	J Neuroinflammation. 2011 Aug 16;8:101.	J Neuroinflammation. 2011	PubMed	citation	PMID:21846384	pubmed	21846384	create date:2011/08/19 | first author:Rao JS
Peripheral anti-inflammatory effects explain the ginsenosides paradox between poor brain distribution and anti-depression efficacy.	/pubmed/21843370	Kang A, Hao H, Zheng X, Liang Y, Xie Y, Xie T, Dai C, Zhao Q, Wu X, Xie L, Wang G.	J Neuroinflammation. 2011 Aug 16;8:100.	J Neuroinflammation. 2011	PubMed	citation	PMID:21843370	pubmed	21843370	create date:2011/08/17 | first author:Kang A
A role for DNA-dependent activator of interferon regulatory factor in the recognition of herpes simplex virus type 1 by glial cells.	/pubmed/21838860	Furr SR, Chauhan VS, Moerdyk-Schauwecker MJ, Marriott I.	J Neuroinflammation. 2011 Aug 12;8:99.	J Neuroinflammation. 2011	PubMed	citation	PMID:21838860	pubmed	21838860	create date:2011/08/16 | first author:Furr SR
Methyl salicylate 2-O-β-D-lactoside, a novel salicylic acid analogue, acts as an anti-inflammatory agent on microglia and astrocytes.	/pubmed/21831328	Lan X, Liu R, Sun L, Zhang T, Du G.	J Neuroinflammation. 2011 Aug 11;8:98.	J Neuroinflammation. 2011	PubMed	citation	PMID:21831328	pubmed	21831328	create date:2011/08/13 | first author:Lan X
CRP gene variation affects early development of Alzheimer's disease-related plaques.	/pubmed/21831326	Kok EH, Alanne-Kinnunen M, Isotalo K, Luoto T, Haikonen S, Goebeler S, Perola M, Hurme MA, Haapasalo H, Karhunen PJ.	J Neuroinflammation. 2011 Aug 11;8:96.	J Neuroinflammation. 2011	PubMed	citation	PMID:21831326	pubmed	21831326	create date:2011/08/13 | first author:Kok EH
Aspirin-triggered lipoxin A4 attenuates LPS-induced pro-inflammatory responses by inhibiting activation of NF-κB and MAPKs in BV-2 microglial cells.	/pubmed/21831303	Wang YP, Wu Y, Li LY, Zheng J, Liu RG, Zhou JP, Yuan SY, Shang Y, Yao SL.	J Neuroinflammation. 2011 Aug 10;8:95.	J Neuroinflammation. 2011	PubMed	citation	PMID:21831303	pubmed	21831303	create date:2011/08/13 | first author:Wang YP
Severe depression is associated with increased microglial quinolinic acid in subregions of the anterior cingulate gyrus: evidence for an immune-modulated glutamatergic neurotransmission?	/pubmed/21831269	Steiner J, Walter M, Gos T, Guillemin GJ, Bernstein HG, Sarnyai Z, Mawrin C, Brisch R, Bielau H, Meyer zu Schwabedissen L, Bogerts B, Myint AM.	J Neuroinflammation. 2011 Aug 10;8:94.	J Neuroinflammation. 2011	PubMed	citation	PMID:21831269	pubmed	21831269	create date:2011/08/13 | first author:Steiner J
ELISA measurement of specific non-antigen-bound antibodies to Aβ1-42 monomer and soluble oligomers in sera from Alzheimer's disease, mild cognitively impaired, and noncognitively impaired subjects.	/pubmed/21827691	Klaver AC, Coffey MP, Smith LM, Bennett DA, Finke JM, Dang L, Loeffler DA.	J Neuroinflammation. 2011 Aug 9;8:93.	J Neuroinflammation. 2011	PubMed	citation	PMID:21827691	pubmed	21827691	create date:2011/08/11 | first author:Klaver AC
TLR4 mutation reduces microglial activation, increases Aβ deposits and exacerbates cognitive deficits in a mouse model of Alzheimer's disease.	/pubmed/21827663	Song M, Jin J, Lim JE, Kou J, Pattanayak A, Rehman JA, Kim HD, Tahara K, Lalonde R, Fukuchi K.	J Neuroinflammation. 2011 Aug 9;8:92.	J Neuroinflammation. 2011	PubMed	citation	PMID:21827663	pubmed	21827663	create date:2011/08/11 | first author:Song M
The PPAR-γ agonist pioglitazone modulates inflammation and induces neuroprotection in parkinsonian monkeys.	/pubmed/21819568	Swanson CR, Joers V, Bondarenko V, Brunner K, Simmons HA, Ziegler TE, Kemnitz JW, Johnson JA, Emborg ME.	J Neuroinflammation. 2011 Aug 5;8:91.	J Neuroinflammation. 2011	PubMed	citation	PMID:21819568	pubmed	21819568	create date:2011/08/09 | first author:Swanson CR
Alzheimer's disease - a neurospirochetosis. Analysis of the evidence following Koch's and Hill's criteria.	/pubmed/21816039	Miklossy J.	J Neuroinflammation. 2011 Aug 4;8:90.	J Neuroinflammation. 2011	PubMed	citation	PMID:21816039	pubmed	21816039	create date:2011/08/06 | first author:Miklossy J
Poly(I:C) promotes TNFα/TNFR1-dependent oligodendrocyte death in mixed glial cultures.	/pubmed/21812954	Steelman AJ, Li J.	J Neuroinflammation. 2011 Aug 3;8:89.	J Neuroinflammation. 2011	PubMed	citation	PMID:21812954	pubmed	21812954	create date:2011/08/05 | first author:Steelman AJ
A role for tumor necrosis factor-α in ischemia and ischemic preconditioning.	/pubmed/21810263	Watters O, O'Connor JJ.	J Neuroinflammation. 2011 Aug 2;8:87.	J Neuroinflammation. 2011	PubMed	citation	PMID:21810263	pubmed	21810263	create date:2011/08/04 | first author:Watters O
HIV-1 Tat activates indoleamine 2,3 dioxygenase in murine organotypic hippocampal slice cultures in a p38 mitogen-activated protein kinase-dependent manner.	/pubmed/21810259	Fu X, Lawson MA, Kelley KW, Dantzer R.	J Neuroinflammation. 2011 Aug 2;8:88.	J Neuroinflammation. 2011	PubMed	citation	PMID:21810259	pubmed	21810259	create date:2011/08/04 | first author:Fu X
Heteroarylketones inhibit astroglial interleukin-6 expression via a STAT3/NF-κB signaling pathway.	/pubmed/21801384	Schulz I, Engel C, Niestroj AJ, Zeitschel U, Menge K, Kehlen A, Meyer A, Rossner S, Demuth HU.	J Neuroinflammation. 2011 Jul 29;8:86.	J Neuroinflammation. 2011	PubMed	citation	PMID:21801384	pubmed	21801384	create date:2011/08/02 | first author:Schulz I
Myelin-phagocytosing macrophages modulate autoreactive T cell proliferation.	/pubmed/21781347	Bogie JF, Stinissen P, Hellings N, Hendriks JJ.	J Neuroinflammation. 2011 Jul 25;8:85.	J Neuroinflammation. 2011	PubMed	citation	PMID:21781347	pubmed	21781347	create date:2011/07/26 | first author:Bogie JF
Transcriptional responses of the nerve agent-sensitive brain regions amygdala, hippocampus, piriform cortex, septum, and thalamus following exposure to the organophosphonate anticholinesterase sarin.	/pubmed/21777430	Spradling KD, Lumley LA, Robison CL, Meyerhoff JL, Dillman JF 3rd.	J Neuroinflammation. 2011 Jul 21;8:84.	J Neuroinflammation. 2011	PubMed	citation	PMID:21777430	pubmed	21777430	create date:2011/07/23 | first author:Spradling KD
Transcriptional analysis of rat piriform cortex following exposure to the organophosphonate anticholinesterase sarin and induction of seizures.	/pubmed/21777429	Spradling KD, Lumley LA, Robison CL, Meyerhoff JL, Dillman JF 3rd.	J Neuroinflammation. 2011 Jul 21;8:83.	J Neuroinflammation. 2011	PubMed	citation	PMID:21777429	pubmed	21777429	create date:2011/07/23 | first author:Spradling KD
Estrogens regulate neuroinflammatory genes via estrogen receptors α and β in the frontal cortex of middle-aged female rats.	/pubmed/21774811	Sárvári M, Hrabovszky E, Kalló I, Solymosi N, Tóth K, Likó I, Széles J, Mahó S, Molnár B, Liposits Z.	J Neuroinflammation. 2011 Jul 20;8:82.	J Neuroinflammation. 2011	PubMed	citation	PMID:21774811	pubmed	21774811	create date:2011/07/22 | first author:Sárvári M
Neuroinflammation induces glial aromatase expression in the uninjured songbird brain.	/pubmed/21767382	Duncan KA, Saldanha CJ.	J Neuroinflammation. 2011 Jul 18;8:81.	J Neuroinflammation. 2011	PubMed	citation	PMID:21767382	pubmed	21767382	create date:2011/07/20 | first author:Duncan KA
Increased local concentration of complement C5a contributes to incisional pain in mice.	/pubmed/21736743	Jang JH, Liang D, Kido K, Sun Y, Clark DJ, Brennan TJ.	J Neuroinflammation. 2011 Jul 7;8:80.	J Neuroinflammation. 2011	PubMed	citation	PMID:21736743	pubmed	21736743	create date:2011/07/09 | first author:Jang JH
Microglial p38α MAPK is a key regulator of proinflammatory cytokine up-regulation induced by toll-like receptor (TLR) ligands or beta-amyloid (Aβ).	/pubmed/21733175	Bachstetter AD, Xing B, de Almeida L, Dimayuga ER, Watterson DM, Van Eldik LJ.	J Neuroinflammation. 2011 Jul 6;8:79.	J Neuroinflammation. 2011	PubMed	citation	PMID:21733175	pubmed	21733175	create date:2011/07/08 | first author:Bachstetter AD
S-nitrosoglutathione reduces oxidative injury and promotes mechanisms of neurorepair following traumatic brain injury in rats.	/pubmed/21733162	Khan M, Sakakima H, Dhammu TS, Shunmugavel A, Im YB, Gilg AG, Singh AK, Singh I.	J Neuroinflammation. 2011 Jul 6;8:78.	J Neuroinflammation. 2011	PubMed	citation	PMID:21733162	pubmed	21733162	create date:2011/07/08 | first author:Khan M
CCL2/MCP-1 modulation of microglial activation and proliferation.	/pubmed/21729288	Hinojosa AE, Garcia-Bueno B, Leza JC, Madrigal JL.	J Neuroinflammation. 2011 Jul 5;8:77.	J Neuroinflammation. 2011	PubMed	citation	PMID:21729288	pubmed	21729288	create date:2011/07/07 | first author:Hinojosa AE
Fingolimod modulates microglial activation to augment markers of remyelination.	/pubmed/21729281	Jackson SJ, Giovannoni G, Baker D.	J Neuroinflammation. 2011 Jul 5;8:76.	J Neuroinflammation. 2011	PubMed	citation	PMID:21729281	pubmed	21729281	create date:2011/07/07 | first author:Jackson SJ
Lack of macrophage migration inhibitory factor in mice does not affect hallmarks of the inflammatory/immune response during the first week after stroke.	/pubmed/21714902	Inácio AR, Bucala R, Deierborg T.	J Neuroinflammation. 2011 Jun 29;8:75.	J Neuroinflammation. 2011	PubMed	citation	PMID:21714902	pubmed	21714902	create date:2011/07/01 | first author:Inácio AR
Granulocyte colony stimulating factor attenuates inflammation in a mouse model of amyotrophic lateral sclerosis.	/pubmed/21711557	Pollari E, Savchenko E, Jaronen M, Kanninen K, Malm T, Wojciechowski S, Ahtoniemi T, Goldsteins G, Giniatullina R, Giniatullin R, Koistinaho J, Magga J.	J Neuroinflammation. 2011 Jun 28;8:74.	J Neuroinflammation. 2011	PubMed	citation	PMID:21711557	pubmed	21711557	create date:2011/06/30 | first author:Pollari E
Lymph node-derived donor encephalitogenic CD4+ T cells in C57BL/6 mice adoptive transfer experimental autoimmune encephalomyelitis highly express GM-CSF and T-bet.	/pubmed/21702922	Cravens PD, Hussain RZ, Zacharias TE, Ben LH, Herndon E, Vinnakota R, Lambracht-Washington D, Nessler S, Zamvil SS, Eagar TN, Stüve O.	J Neuroinflammation. 2011 Jun 24;8:73.	J Neuroinflammation. 2011	PubMed	citation	PMID:21702922	pubmed	21702922	create date:2011/06/28 | first author:Cravens PD
Prevention of the β-amyloid peptide-induced inflammatory process by inhibition of double-stranded RNA-dependent protein kinase in primary murine mixed co-cultures.	/pubmed/21699726	Couturier J, Paccalin M, Morel M, Terro F, Milin S, Pontcharraud R, Fauconneau B, Page G.	J Neuroinflammation. 2011 Jun 23;8:72.	J Neuroinflammation. 2011	PubMed	citation	PMID:21699726	pubmed	21699726	create date:2011/06/28 | first author:Couturier J
A lack of association between hyperserotonemia and the increased frequency of serum anti-myelin basic protein auto-antibodies in autistic children.	/pubmed/21696608	Mostafa GA, Al-Ayadhi LY.	J Neuroinflammation. 2011 Jun 22;8:71.	J Neuroinflammation. 2011	PubMed	citation	PMID:21696608	pubmed	21696608	create date:2011/06/24 | first author:Mostafa GA
Temporal and sequential changes of glial cells and cytokine expression during neuronal degeneration after transient global ischemia in rats.	/pubmed/21696573	Yasuda Y, Shimoda T, Uno K, Tateishi N, Furuya S, Tsuchihashi Y, Kawai Y, Naruse S, Fujita S.	J Neuroinflammation. 2011 Jun 22;8:70.	J Neuroinflammation. 2011	PubMed	citation	PMID:21696573	pubmed	21696573	create date:2011/06/24 | first author:Yasuda Y
Melittin restores proteasome function in an animal model of ALS.	/pubmed/21682930	Yang EJ, Kim SH, Yang SC, Lee SM, Choi SM.	J Neuroinflammation. 2011 Jun 20;8:69.	J Neuroinflammation. 2011	PubMed	citation	PMID:21682930	pubmed	21682930	create date:2011/06/21 | first author:Yang EJ
Midazolam suppresses interleukin-1β-induced interleukin-6 release from rat glial cells.	/pubmed/21682888	Tanabe K, Kozawa O, Iida H.	J Neuroinflammation. 2011 Jun 17;8:68.	J Neuroinflammation. 2011	PubMed	citation	PMID:21682888	pubmed	21682888	create date:2011/06/21 | first author:Tanabe K
Increased cerebral (R)-[(11)C]PK11195 uptake and glutamate release in a rat model of traumatic brain injury: a longitudinal pilot study.	/pubmed/21672189	Folkersma H, Foster Dingley JC, van Berckel BN, Rozemuller A, Boellaard R, Huisman MC, Lammertsma AA, Vandertop WP, Molthoff CF.	J Neuroinflammation. 2011 Jun 14;8:67.	J Neuroinflammation. 2011	PubMed	citation	PMID:21672189	pubmed	21672189	create date:2011/06/16 | first author:Folkersma H
Exogenous nitric oxide decreases brain vascular inflammation, leakage and venular resistance during Plasmodium berghei ANKA infection in mice.	/pubmed/21649904	Zanini GM, Cabrales P, Barkho W, Frangos JA, Carvalho LJ.	J Neuroinflammation. 2011 Jun 7;8:66.	J Neuroinflammation. 2011	PubMed	citation	PMID:21649904	pubmed	21649904	create date:2011/06/09 | first author:Zanini GM
Loss of function mutations in the progranulin gene are related to pro-inflammatory cytokine dysregulation in frontotemporal lobar degeneration patients.	/pubmed/21645364	Bossù P, Salani F, Alberici A, Archetti S, Bellelli G, Galimberti D, Scarpini E, Spalletta G, Caltagirone C, Padovani A, Borroni B.	J Neuroinflammation. 2011 Jun 6;8:65.	J Neuroinflammation. 2011	PubMed	citation	PMID:21645364	pubmed	21645364	create date:2011/06/08 | first author:Bossù P
Momordica charantia (bitter melon) attenuates high-fat diet-associated oxidative stress and neuroinflammation.	/pubmed/21639917	Nerurkar PV, Johns LM, Buesa LM, Kipyakwai G, Volper E, Sato R, Shah P, Feher D, Williams PG, Nerurkar VR.	J Neuroinflammation. 2011 Jun 3;8:64.	J Neuroinflammation. 2011	PubMed	citation	PMID:21639917	pubmed	21639917	create date:2011/06/07 | first author:Nerurkar PV
Title	URL	Description	Details	ShortDetails	Resource	Type	Identifiers	Db	EntrezUID	Properties
Increased expression of cystine/glutamate antiporter in multiple sclerosis.	/pubmed/21639880	Pampliega O, Domercq M, Soria FN, Villoslada P, Rodríguez-Antigüedad A, Matute C.	J Neuroinflammation. 2011 Jun 3;8:63.	J Neuroinflammation. 2011	PubMed	citation	PMID:21639880	pubmed	21639880	create date:2011/06/07 | first author:Pampliega O
P2X7 receptor activation ameliorates CA3 neuronal damage via a tumor necrosis factor-α-mediated pathway in the rat hippocampus following status epilepticus.	/pubmed/21631954	Kim JE, Ryu HJ, Kang TC.	J Neuroinflammation. 2011 Jun 2;8:62.	J Neuroinflammation. 2011	PubMed	citation	PMID:21631954	pubmed	21631954	create date:2011/06/03 | first author:Kim JE
A dual role for microglia in promoting tissue inhibitor of metalloproteinase (TIMP) expression in glial cells in response to neuroinflammatory stimuli.	/pubmed/21631912	Welser-Alves JV, Crocker SJ, Milner R.	J Neuroinflammation. 2011 Jun 1;8:61.	J Neuroinflammation. 2011	PubMed	citation	PMID:21631912	pubmed	21631912	create date:2011/06/03 | first author:Welser-Alves JV
Mild hypothermia causes differential, time-dependent changes in cytokine expression and gliosis following endothelin-1-induced transient focal cerebral ischemia.	/pubmed/21627837	Ceulemans AG, Zgavc T, Kooijman R, Hachimi-Idrissi S, Sarre S, Michotte Y.	J Neuroinflammation. 2011 May 31;8:60.	J Neuroinflammation. 2011	PubMed	citation	PMID:21627837	pubmed	21627837	create date:2011/06/02 | first author:Ceulemans AG
Alteration of T cell cytokine production in PLPp-139-151-induced EAE in SJL mice by an immunostimulatory CpG oligonucleotide.	/pubmed/21624133	Smolianov V, Dehmel T, Vollmar P, Mausberg AK, Kieseier BC, Hemmer B, Hartung HP, Hofstetter HH.	J Neuroinflammation. 2011 May 30;8:59.	J Neuroinflammation. 2011	PubMed	citation	PMID:21624133	pubmed	21624133	create date:2011/06/01 | first author:Smolianov V
Classically and alternatively activated bone marrow derived macrophages differ in cytoskeletal functions and migration towards specific CNS cell types.	/pubmed/21615896	Vereyken EJ, Heijnen PD, Baron W, de Vries EH, Dijkstra CD, Teunissen CE.	J Neuroinflammation. 2011 May 26;8:58.	J Neuroinflammation. 2011	PubMed	citation	PMID:21615896	pubmed	21615896	create date:2011/05/28 | first author:Vereyken EJ
Sesamin ameliorates oxidative stress and mortality in kainic acid-induced status epilepticus by inhibition of MAPK and COX-2 activation.	/pubmed/21609430	Hsieh PF, Hou CW, Yao PW, Wu SP, Peng YF, Shen ML, Lin CH, Chao YY, Chang MH, Jeng KC.	J Neuroinflammation. 2011 May 24;8:57.	J Neuroinflammation. 2011	PubMed	citation	PMID:21609430	pubmed	21609430	create date:2011/05/26 | first author:Hsieh PF
Predominance of Th2 polarization by vitamin D through a STAT6-dependent mechanism.	/pubmed/21605467	Sloka S, Silva C, Wang J, Yong VW.	J Neuroinflammation. 2011 May 24;8:56.	J Neuroinflammation. 2011	PubMed	citation	PMID:21605467	pubmed	21605467	create date:2011/05/25 | first author:Sloka S
Developmental regulation of the neuroinflammatory responses to LPS and/or hypoxia-ischemia between preterm and term neonates: An experimental study.	/pubmed/21599903	Brochu ME, Girard S, Lavoie K, Sébire G.	J Neuroinflammation. 2011 May 20;8:55.	J Neuroinflammation. 2011	PubMed	citation	PMID:21599903	pubmed	21599903	create date:2011/05/24 | first author:Brochu ME
Inhibition of interleukin-6 trans-signaling in the brain facilitates recovery from lipopolysaccharide-induced sickness behavior.	/pubmed/21595956	Burton MD, Sparkman NL, Johnson RW.	J Neuroinflammation. 2011 May 19;8:54.	J Neuroinflammation. 2011	PubMed	citation	PMID:21595956	pubmed	21595956	create date:2011/05/21 | first author:Burton MD
Changes in interleukin-1 signal modulators induced by 3,4-methylenedioxymethamphetamine (MDMA): regulation by CB2 receptors and implications for neurotoxicity.	/pubmed/21595923	Torres E, Gutierrez-Lopez MD, Mayado A, Rubio A, O'Shea E, Colado MI.	J Neuroinflammation. 2011 May 19;8:53.	J Neuroinflammation. 2011	PubMed	citation	PMID:21595923	pubmed	21595923	create date:2011/05/21 | first author:Torres E
IL-6 is increased in the cerebellum of autistic brain and alters neural cell adhesion, migration and synaptic formation.	/pubmed/21595886	Wei H, Zou H, Sheikh AM, Malik M, Dobkin C, Brown WT, Li X.	J Neuroinflammation. 2011 May 19;8:52.	J Neuroinflammation. 2011	PubMed	citation	PMID:21595886	pubmed	21595886	create date:2011/05/21 | first author:Wei H
Transcellular migration of neutrophil granulocytes through the blood-cerebrospinal fluid barrier after infection with Streptococcus suis.	/pubmed/21592385	Wewer C, Seibt A, Wolburg H, Greune L, Schmidt MA, Berger J, Galla HJ, Quitsch U, Schwerk C, Schroten H, Tenenbaum T.	J Neuroinflammation. 2011 May 18;8:51.	J Neuroinflammation. 2011	PubMed	citation	PMID:21592385	pubmed	21592385	create date:2011/05/20 | first author:Wewer C
Exacerbation of CNS inflammation and neurodegeneration by systemic LPS treatment is independent of circulating IL-1β and IL-6.	/pubmed/21586125	Murray CL, Skelly DT, Cunningham C.	J Neuroinflammation. 2011 May 17;8:50.	J Neuroinflammation. 2011	PubMed	citation	PMID:21586125	pubmed	21586125	create date:2011/05/19 | first author:Murray CL
Loss of the receptor tyrosine kinase Axl leads to enhanced inflammation in the CNS and delayed removal of myelin debris during experimental autoimmune encephalomyelitis.	/pubmed/21569627	Weinger JG, Brosnan CF, Loudig O, Goldberg MF, Macian F, Arnett HA, Prieto AL, Tsiperson V, Shafit-Zagardo B.	J Neuroinflammation. 2011 May 15;8:49.	J Neuroinflammation. 2011	PubMed	citation	PMID:21569627	pubmed	21569627	create date:2011/05/17 | first author:Weinger JG
Lentiviral vector-mediated stable expression of sTNFR-Fc in human macrophage and neuronal cells as a potential therapy for neuroAIDS.	/pubmed/21569583	Cao S, Wu C, Yang Y, Sniderhan LF, Maggirwar SB, Dewhurst S, Lu Y.	J Neuroinflammation. 2011 May 14;8:48.	J Neuroinflammation. 2011	PubMed	citation	PMID:21569583	pubmed	21569583	create date:2011/05/17 | first author:Cao S
Vascular endothelial growth factor-A (VEGF-A) and chemokine ligand-2 (CCL2) in amyotrophic lateral sclerosis (ALS) patients.	/pubmed/21569455	Gupta PK, Prabhakar S, Sharma S, Anand A.	J Neuroinflammation. 2011 May 13;8:47. Erratum in: J Neuroinflammation. 2011;8:97.	J Neuroinflammation. 2011	PubMed	citation	PMID:21569455	pubmed	21569455	create date:2011/05/17 | first author:Gupta PK
Mycobacterium tuberculosis-infected human monocytes down-regulate microglial MMP-2 secretion in CNS tuberculosis via TNFα, NFκB, p38 and caspase 8 dependent pathways.	/pubmed/21569377	Green JA, Dholakia S, Janczar K, Ong CW, Moores R, Fry J, Elkington PT, Roncaroli F, Friedland JS.	J Neuroinflammation. 2011 May 11;8:46.	J Neuroinflammation. 2011	PubMed	citation	PMID:21569377	pubmed	21569377	create date:2011/05/17 | first author:Green JA
Regulation of toll-like receptor 1 and -2 in neonatal mice brains after hypoxia-ischemia.	/pubmed/21569241	Stridh L, Smith PL, Naylor AS, Wang X, Mallard C.	J Neuroinflammation. 2011 May 10;8:45.	J Neuroinflammation. 2011	PubMed	citation	PMID:21569241	pubmed	21569241	create date:2011/05/17 | first author:Stridh L
Expression of mutant alpha-synuclein modulates microglial phenotype in vitro.	/pubmed/21554732	Rojanathammanee L, Murphy EJ, Combs CK.	J Neuroinflammation. 2011 May 9;8:44.	J Neuroinflammation. 2011	PubMed	citation	PMID:21554732	pubmed	21554732	create date:2011/05/11 | first author:Rojanathammanee L
The effects of high dose interferon-β1a on plasma microparticles: correlation with MRI parameters.	/pubmed/21554694	Lowery-Nordberg M, Eaton E, Gonzalez-Toledo E, Harris MK, Chalamidas K, McGee-Brown J, Ganta CV, Minagar A, Cousineau D, Alexander JS.	J Neuroinflammation. 2011 May 9;8:43.	J Neuroinflammation. 2011	PubMed	citation	PMID:21554694	pubmed	21554694	create date:2011/05/11 | first author:Lowery-Nordberg M
Genomic profile of Toll-like receptor pathways in traumatically brain-injured mice: effect of exogenous progesterone.	/pubmed/21549006	Hua F, Wang J, Ishrat T, Wei W, Atif F, Sayeed I, Stein DG.	J Neuroinflammation. 2011 May 8;8:42.	J Neuroinflammation. 2011	PubMed	citation	PMID:21549006	pubmed	21549006	create date:2011/05/10 | first author:Hua F
Increased expression of the chemokines CXCL1 and MIP-1α by resident brain cells precedes neutrophil infiltration in the brain following prolonged soman-induced status epilepticus in rats.	/pubmed/21535896	Johnson EA, Dao TL, Guignet MA, Geddes CE, Koemeter-Cox AI, Kan RK.	J Neuroinflammation. 2011 May 2;8:41.	J Neuroinflammation. 2011	PubMed	citation	PMID:21535896	pubmed	21535896	create date:2011/05/04 | first author:Johnson EA
Overweight worsens apoptosis, neuroinflammation and blood-brain barrier damage after hypoxic ischemia in neonatal brain through JNK hyperactivation.	/pubmed/21518436	Tu YF, Tsai YS, Wang LW, Wu HC, Huang CC, Ho CJ.	J Neuroinflammation. 2011 Apr 25;8:40.	J Neuroinflammation. 2011	PubMed	citation	PMID:21518436	pubmed	21518436	create date:2011/04/27 | first author:Tu YF
Increased serum levels of anti-ganglioside M1 auto-antibodies in autistic children: relation to the disease severity.	/pubmed/21513576	Mostafa GA, Al-Ayadhi LY.	J Neuroinflammation. 2011 Apr 25;8:39.	J Neuroinflammation. 2011	PubMed	citation	PMID:21513576	pubmed	21513576	create date:2011/04/26 | first author:Mostafa GA
Specific PKC isoforms regulate LPS-stimulated iNOS induction in murine microglial cells.	/pubmed/21510893	Wen J, Ribeiro R, Zhang Y.	J Neuroinflammation. 2011 Apr 21;8:38.	J Neuroinflammation. 2011	PubMed	citation	PMID:21510893	pubmed	21510893	create date:2011/04/23 | first author:Wen J
Indications of Th1 and Th17 responses in cerebrospinal fluid from patients with Lyme neuroborreliosis: a large retrospective study.	/pubmed/21507218	Henningsson AJ, Tjernberg I, Malmvall BE, Forsberg P, Ernerudh J.	J Neuroinflammation. 2011 Apr 20;8:36.	J Neuroinflammation. 2011	PubMed	citation	PMID:21507218	pubmed	21507218	create date:2011/04/22 | first author:Henningsson AJ
MyD88 is pivotal for immune recognition of Citrobacter koseri and astrocyte activation during CNS infection.	/pubmed/21496301	Liu S, Kielian T.	J Neuroinflammation. 2011 Apr 16;8:35.	J Neuroinflammation. 2011	PubMed	citation	PMID:21496301	pubmed	21496301	create date:2011/04/19 | first author:Liu S
The CCAAT/enhancer binding protein (C/EBP) δ is differently regulated by fibrillar and oligomeric forms of the Alzheimer amyloid-β peptide.	/pubmed/21492414	Ramberg V, Tracy LM, Samuelsson M, Nilsson LN, Iverfeldt K.	J Neuroinflammation. 2011 Apr 14;8:34.	J Neuroinflammation. 2011	PubMed	citation	PMID:21492414	pubmed	21492414	create date:2011/04/16 | first author:Ramberg V
Enhanced neuroinflammation and pain hypersensitivity after peripheral nerve injury in rats expressing mutated superoxide dismutase 1.	/pubmed/21489258	Berger JV, Deumens R, Goursaud S, Schäfer S, Lavand'homme P, Joosten EA, Hermans E.	J Neuroinflammation. 2011 Apr 13;8:33.	J Neuroinflammation. 2011	PubMed	citation	PMID:21489258	pubmed	21489258	create date:2011/04/15 | first author:Berger JV
Pro-inflammatory gene expression in solid glioblastoma microenvironment and in hypoxic stem cells from human glioblastoma.	/pubmed/21489226	Tafani M, Di Vito M, Frati A, Pellegrini L, De Santis E, Sette G, Eramo A, Sale P, Mari E, Santoro A, Raco A, Salvati M, De Maria R, Russo MA.	J Neuroinflammation. 2011 Apr 13;8:32.	J Neuroinflammation. 2011	PubMed	citation	PMID:21489226	pubmed	21489226	create date:2011/04/15 | first author:Tafani M
Selective adenosine A2A receptor agonists and antagonists protect against spinal cord injury through peripheral and central effects.	/pubmed/21486435	Paterniti I, Melani A, Cipriani S, Corti F, Mello T, Mazzon E, Esposito E, Bramanti P, Cuzzocrea S, Pedata F.	J Neuroinflammation. 2011 Apr 12;8:31.	J Neuroinflammation. 2011	PubMed	citation	PMID:21486435	pubmed	21486435	create date:2011/04/14 | first author:Paterniti I
Expression of tumor necrosis factor-α and interleukin-1β genes in the cochlea and inferior colliculus in salicylate-induced tinnitus.	/pubmed/21477330	Hwang JH, Chen JC, Yang SY, Wang MF, Chan YC.	J Neuroinflammation. 2011 Apr 9;8:30.	J Neuroinflammation. 2011	PubMed	citation	PMID:21477330	pubmed	21477330	create date:2011/04/12 | first author:Hwang JH
Temporal profiles of age-dependent changes in cytokine mRNA expression and glial cell activation after status epilepticus in postnatal rat hippocampus.	/pubmed/21477276	Järvelä JT, Lopez-Picon FR, Plysjuk A, Ruohonen S, Holopainen IE.	J Neuroinflammation. 2011 Apr 8;8:29.	J Neuroinflammation. 2011	PubMed	citation	PMID:21477276	pubmed	21477276	create date:2011/04/12 | first author:Järvelä JT
Protein kinase C-α signals P115RhoGEF phosphorylation and RhoA activation in TNF-α-induced mouse brain microvascular endothelial cell barrier dysfunction.	/pubmed/21473788	Peng J, He F, Zhang C, Deng X, Yin F.	J Neuroinflammation. 2011 Apr 8;8:28.	J Neuroinflammation. 2011	PubMed	citation	PMID:21473788	pubmed	21473788	create date:2011/04/09 | first author:Peng J
Atorvastatin prevents age-related and amyloid-β-induced microglial activation by blocking interferon-γ release from natural killer cells in the brain.	/pubmed/21453520	Lyons A, Murphy KJ, Clarke R, Lynch MA.	J Neuroinflammation. 2011 Mar 31;8:27.	J Neuroinflammation. 2011	PubMed	citation	PMID:21453520	pubmed	21453520	create date:2011/04/02 | first author:Lyons A
Neurovascular dysfunction, inflammation and endothelial activation: implications for the pathogenesis of Alzheimer's disease.	/pubmed/21439035	Grammas P.	J Neuroinflammation. 2011 Mar 25;8:26. Review.	J Neuroinflammation. 2011	PubMed	citation	PMID:21439035	pubmed	21439035	create date:2011/03/29 | first author:Grammas P
Signal pathways in astrocytes activated by cross-talk between of astrocytes and mast cells through CD40-CD40L.	/pubmed/21410936	Kim DY, Hong GU, Ro JY.	J Neuroinflammation. 2011 Mar 16;8:25.	J Neuroinflammation. 2011	PubMed	citation	PMID:21410936	pubmed	21410936	create date:2011/03/18 | first author:Kim DY
Myelin down-regulates myelin phagocytosis by microglia and macrophages through interactions between CD47 on myelin and SIRPα (signal regulatory protein-α) on phagocytes.	/pubmed/21401967	Gitik M, Liraz-Zaltsman S, Oldenborg PA, Reichert F, Rotshenker S.	J Neuroinflammation. 2011 Mar 15;8:24.	J Neuroinflammation. 2011	PubMed	citation	PMID:21401967	pubmed	21401967	create date:2011/03/16 | first author:Gitik M
Intracerebral infection with dengue-3 virus induces meningoencephalitis and behavioral changes that precede lethality in mice.	/pubmed/21388530	Amaral DC, Rachid MA, Vilela MC, Campos RD, Ferreira GP, Rodrigues DH, Lacerda-Queiroz N, Miranda AS, Costa VV, Campos MA, Kroon EG, Teixeira MM, Teixeira AL.	J Neuroinflammation. 2011 Mar 9;8:23.	J Neuroinflammation. 2011	PubMed	citation	PMID:21388530	pubmed	21388530	create date:2011/03/11 | first author:Amaral DC
Expression and cellular localization of cyclooxygenases and prostaglandin E synthases in the hemorrhagic brain.	/pubmed/21385433	Wu T, Wu H, Wang J, Wang J.	J Neuroinflammation. 2011 Mar 8;8:22.	J Neuroinflammation. 2011	PubMed	citation	PMID:21385433	pubmed	21385433	create date:2011/03/10 | first author:Wu T
Insulin-like growth factor-I gene delivery to astrocytes reduces their inflammatory response to lipopolysaccharide.	/pubmed/21371294	Bellini MJ, Hereñú CB, Goya RG, Garcia-Segura LM.	J Neuroinflammation. 2011 Mar 3;8:21.	J Neuroinflammation. 2011	PubMed	citation	PMID:21371294	pubmed	21371294	create date:2011/03/05 | first author:Bellini MJ
Differential contribution of electrically evoked dorsal root reflexes to peripheral vasodilatation and plasma extravasation.	/pubmed/21356101	Lobanov OV, Peng YB.	J Neuroinflammation. 2011 Feb 28;8:20.	J Neuroinflammation. 2011	PubMed	citation	PMID:21356101	pubmed	21356101	create date:2011/03/02 | first author:Lobanov OV
Deleterious effects of lymphocytes at the early stage of neurodegeneration in an animal model of amyotrophic lateral sclerosis.	/pubmed/21345177	Tada S, Okuno T, Yasui T, Nakatsuji Y, Sugimoto T, Kikutani H, Sakoda S.	J Neuroinflammation. 2011 Feb 23;8(1):19.	J Neuroinflammation. 2011	PubMed	citation	PMID:21345177	pubmed	21345177	create date:2011/02/25 | first author:Tada S
The relationship between indoleamine 2,3-dioxygenase activity and post-stroke cognitive impairment.	/pubmed/21324164	Gold AB, Herrmann N, Swardfager W, Black SE, Aviv RI, Tennen G, Kiss A, Lanctôt KL.	J Neuroinflammation. 2011 Feb 16;8:17.	J Neuroinflammation. 2011	PubMed	citation	PMID:21324164	pubmed	21324164	create date:2011/02/18 | first author:Gold AB
SDF1 in the dorsal corticospinal tract promotes CXCR4+ cell migration after spinal cord injury.	/pubmed/21324162	Tysseling VM, Mithal D, Sahni V, Birch D, Jung H, Belmadani A, Miller RJ, Kessler JA.	J Neuroinflammation. 2011 Feb 16;8:16. Erratum in: J Neuroinflammation. 2011;8:37. Belmadani, Abdelhak [added].	J Neuroinflammation. 2011	PubMed	citation	PMID:21324162	pubmed	21324162	create date:2011/02/18 | first author:Tysseling VM
Soybean-derived Bowman-Birk inhibitor inhibits neurotoxicity of LPS-activated macrophages.	/pubmed/21324129	Li J, Ye L, Cook DR, Wang X, Liu J, Kolson DL, Persidsky Y, Ho WZ.	J Neuroinflammation. 2011 Feb 15;8:15.	J Neuroinflammation. 2011	PubMed	citation	PMID:21324129	pubmed	21324129	create date:2011/02/18 | first author:Li J
Distribution of interleukin-1 receptor complex at the synaptic membrane driven by interleukin-1β and NMDA stimulation.	/pubmed/21314939	Gardoni F, Boraso M, Zianni E, Corsini E, Galli CL, Cattabeni F, Marinovich M, Di Luca M, Viviani B.	J Neuroinflammation. 2011 Feb 11;8(1):14.	J Neuroinflammation. 2011	PubMed	citation	PMID:21314939	pubmed	21314939	create date:2011/02/15 | first author:Gardoni F
Expression of sphingosine kinase 1 in amoeboid microglial cells in the corpus callosum of postnatal rats.	/pubmed/21310085	Lin H, Baby N, Lu J, Kaur C, Zhang C, Xu J, Ling EA, Dheen ST.	J Neuroinflammation. 2011 Feb 11;8:13.	J Neuroinflammation. 2011	PubMed	citation	PMID:21310085	pubmed	21310085	create date:2011/02/12 | first author:Lin H
Central administration of insulin-like growth factor-I decreases depressive-like behavior and brain cytokine expression in mice.	/pubmed/21306618	Park SE, Dantzer R, Kelley KW, McCusker RH.	J Neuroinflammation. 2011 Feb 9;8:12.	J Neuroinflammation. 2011	PubMed	citation	PMID:21306618	pubmed	21306618	create date:2011/02/11 | first author:Park SE
Title	URL	Description	Details	ShortDetails	Resource	Type	Identifiers	Db	EntrezUID	Properties
The formyl peptide receptor like-1 and scavenger receptor MARCO are involved in glial cell activation in bacterial meningitis.	/pubmed/21299846	Braun BJ, Slowik A, Leib SL, Lucius R, Varoga D, Wruck CJ, Jansen S, Podschun R, Pufe T, Brandenburg LO.	J Neuroinflammation. 2011 Feb 7;8(1):11.	J Neuroinflammation. 2011	PubMed	citation	PMID:21299846	pubmed	21299846	create date:2011/02/09 | first author:Braun BJ
Evidence for regulatory diversity and auto-regulation at the TAC1 locus in sensory neurones.	/pubmed/21294877	Shanley L, Lear M, Davidson S, Ross R, MacKenzie A.	J Neuroinflammation. 2011 Feb 4;8:10.	J Neuroinflammation. 2011	PubMed	citation	PMID:21294877	pubmed	21294877	create date:2011/02/08 | first author:Shanley L
CX3CL1 reduces neurotoxicity and microglial activation in a rat model of Parkinson's disease.	/pubmed/21266082	Pabon MM, Bachstetter AD, Hudson CE, Gemma C, Bickford PC.	J Neuroinflammation. 2011 Jan 25;8:9.	J Neuroinflammation. 2011	PubMed	citation	PMID:21266082	pubmed	21266082	create date:2011/01/27 | first author:Pabon MM
Cooperative contributions of interferon regulatory factor 1 (IRF1) and IRF8 to interferon-γ-mediated cytotoxic effects on oligodendroglial progenitor cells.	/pubmed/21261980	Horiuchi M, Itoh A, Pleasure D, Ozato K, Itoh T.	J Neuroinflammation. 2011 Jan 24;8:8.	J Neuroinflammation. 2011	PubMed	citation	PMID:21261980	pubmed	21261980	create date:2011/01/26 | first author:Horiuchi M
Reduced spiral ganglion neuronal loss by adjunctive neurotrophin-3 in experimental pneumococcal meningitis.	/pubmed/21261959	Demel C, Hoegen T, Giese A, Angele B, Pfister HW, Koedel U, Klein M.	J Neuroinflammation. 2011 Jan 24;8(1):7.	J Neuroinflammation. 2011	PubMed	citation	PMID:21261959	pubmed	21261959	create date:2011/01/26 | first author:Demel C
Inhibition of spinal astrocytic c-Jun N-terminal kinase (JNK) activation correlates with the analgesic effects of ketamine in neuropathic pain.	/pubmed/21255465	Mei XP, Zhang H, Wang W, Wei YY, Zhai MZ, Wang W, Xu LX, Li YQ.	J Neuroinflammation. 2011 Jan 24;8(1):6.	J Neuroinflammation. 2011	PubMed	citation	PMID:21255465	pubmed	21255465	create date:2011/01/25 | first author:Mei XP
Cannabidiol reduces lipopolysaccharide-induced vascular changes and inflammation in the mouse brain: an intravital microscopy study.	/pubmed/21244691	Ruiz-Valdepeñas L, Martínez-Orgado JA, Benito C, Millán A, Tolón RM, Romero J.	J Neuroinflammation. 2011 Jan 18;8(1):5.	J Neuroinflammation. 2011	PubMed	citation	PMID:21244691	pubmed	21244691	create date:2011/01/20 | first author:Ruiz-Valdepeñas L
Contribution of complement activation pathways to neuropathology differs among mouse models of Alzheimer's disease.	/pubmed/21235806	Fonseca MI, Chu SH, Berci AM, Benoit ME, Peters DG, Kimura Y, Tenner AJ.	J Neuroinflammation. 2011 Jan 15;8(1):4.	J Neuroinflammation. 2011	PubMed	citation	PMID:21235806	pubmed	21235806	create date:2011/01/18 | first author:Fonseca MI
Microglial MAC1 receptor and PI3K are essential in mediating β-amyloid peptide-induced microglial activation and subsequent neurotoxicity.	/pubmed/21232086	Zhang D, Hu X, Qian L, Chen SH, Zhou H, Wilson B, Miller DS, Hong JS.	J Neuroinflammation. 2011 Jan 13;8(1):3.	J Neuroinflammation. 2011	PubMed	citation	PMID:21232086	pubmed	21232086	create date:2011/01/15 | first author:Zhang D
Plasmacytoid dendritic cells are increased in cerebrospinal fluid of untreated patients during multiple sclerosis relapse.	/pubmed/21214939	Longhini AL, von Glehn F, Brandão CO, de Paula RF, Pradella F, Moraes AS, Farias AS, Oliveira EC, Quispe-Cabanillas JG, Abreu CH, Damasceno A, Damasceno BP, Balashov KE, Santos LM.	J Neuroinflammation. 2011 Jan 7;8(1):2.	J Neuroinflammation. 2011	PubMed	citation	PMID:21214939	pubmed	21214939	create date:2011/01/11 | first author:Longhini AL
The mTOR kinase inhibitor rapamycin decreases iNOS mRNA stability in astrocytes.	/pubmed/21208419	Lisi L, Navarra P, Feinstein DL, Dello Russo C.	J Neuroinflammation. 2011 Jan 5;8(1):1.	J Neuroinflammation. 2011	PubMed	citation	PMID:21208419	pubmed	21208419	create date:2011/01/07 | first author:Lisi L
Glycogen synthase kinase-3β inactivation inhibits tumor necrosis factor-α production in microglia by modulating nuclear factor κB and MLK3/JNK signaling cascades.	/pubmed/21194439	Wang MJ, Huang HY, Chen WF, Chang HF, Kuo JS.	J Neuroinflammation. 2010 Dec 31;7:99.	J Neuroinflammation. 2010	PubMed	citation	PMID:21194439	pubmed	21194439	create date:2011/01/05 | first author:Wang MJ
Kinin B1 receptors mediate depression-like behavior response in stressed mice treated with systemic E. coli lipopolysaccharide.	/pubmed/21194425	Viana AF, Maciel IS, Dornelles FN, Figueiredo CP, Siqueira JM, Campos MM, Calixto JB.	J Neuroinflammation. 2010 Dec 31;7:98.	J Neuroinflammation. 2010	PubMed	citation	PMID:21194425	pubmed	21194425	create date:2011/01/05 | first author:Viana AF
Immunomodulatory effect of Hawthorn extract in an experimental stroke model.	/pubmed/21192826	Elango C, Devaraj SN.	J Neuroinflammation. 2010 Dec 30;7:97.	J Neuroinflammation. 2010	PubMed	citation	PMID:21192826	pubmed	21192826	create date:2011/01/05 | first author:Elango C
HIV-1 gp120-mediated increases in IL-8 production in astrocytes are mediated through the NF-κB pathway and can be silenced by gp120-specific siRNA.	/pubmed/21190575	Shah A, Kumar A.	J Neuroinflammation. 2010 Dec 29;7:96.	J Neuroinflammation. 2010	PubMed	citation	PMID:21190575	pubmed	21190575	create date:2010/12/31 | first author:Shah A
Angiogenesis is present in experimental autoimmune encephalomyelitis and pro-angiogenic factors are increased in multiple sclerosis lesions.	/pubmed/21176212	Seabrook TJ, Littlewood-Evans A, Brinkmann V, Pöllinger B, Schnell C, Hiestand PC.	J Neuroinflammation. 2010 Dec 22;7:95.	J Neuroinflammation. 2010	PubMed	citation	PMID:21176212	pubmed	21176212	create date:2010/12/24 | first author:Seabrook TJ
β-Adrenoceptor activation depresses brain inflammation and is neuroprotective in lipopolysaccharide-induced sensitization to oxygen-glucose deprivation in organotypic hippocampal slices.	/pubmed/21172031	Markus T, Hansson SR, Cronberg T, Cilio C, Wieloch T, Ley D.	J Neuroinflammation. 2010 Dec 20;7:94.	J Neuroinflammation. 2010	PubMed	citation	PMID:21172031	pubmed	21172031	create date:2010/12/22 | first author:Markus T
Fractalkine receptor (CX3CR1) deficiency sensitizes mice to the behavioral changes induced by lipopolysaccharide.	/pubmed/21167054	Corona AW, Huang Y, O'Connor JC, Dantzer R, Kelley KW, Popovich PG, Godbout JP.	J Neuroinflammation. 2010 Dec 17;7:93.	J Neuroinflammation. 2010	PubMed	citation	PMID:21167054	pubmed	21167054	create date:2010/12/21 | first author:Corona AW
A role for spleen monocytes in post-ischemic brain inflammation and injury.	/pubmed/21159187	Bao Y, Kim E, Bhosle S, Mehta H, Cho S.	J Neuroinflammation. 2010 Dec 15;7:92.	J Neuroinflammation. 2010	PubMed	citation	PMID:21159187	pubmed	21159187	create date:2010/12/17 | first author:Bao Y
Changes in TNFα, NFκB and MnSOD protein in the vestibular nuclei after unilateral vestibular deafferentation.	/pubmed/21143912	Liberge M, Manrique C, Bernard-Demanze L, Lacour M.	J Neuroinflammation. 2010 Dec 9;7:91.	J Neuroinflammation. 2010	PubMed	citation	PMID:21143912	pubmed	21143912	create date:2010/12/15 | first author:Liberge M
Human intravenous immunoglobulin provides protection against Aβ toxicity by multiple mechanisms in a mouse model of Alzheimer's disease.	/pubmed/21138577	Magga J, Puli L, Pihlaja R, Kanninen K, Neulamaa S, Malm T, Härtig W, Grosche J, Goldsteins G, Tanila H, Koistinaho J, Koistinaho M.	J Neuroinflammation. 2010 Dec 7;7:90.	J Neuroinflammation. 2010	PubMed	citation	PMID:21138577	pubmed	21138577	create date:2010/12/09 | first author:Magga J
Microglial activation state exerts a biphasic influence on brain endothelial cell proliferation by regulating the balance of TNF and TGF-β1.	/pubmed/21134289	Welser JV, Li L, Milner R.	J Neuroinflammation. 2010 Dec 6;7:89.	J Neuroinflammation. 2010	PubMed	citation	PMID:21134289	pubmed	21134289	create date:2010/12/08 | first author:Welser JV
Transforming growth factor-β1 induces matrix metalloproteinase-9 and cell migration in astrocytes: roles of ROS-dependent ERK- and JNK-NF-κB pathways.	/pubmed/21134288	Hsieh HL, Wang HH, Wu WB, Chu PJ, Yang CM.	J Neuroinflammation. 2010 Dec 6;7:88.	J Neuroinflammation. 2010	PubMed	citation	PMID:21134288	pubmed	21134288	create date:2010/12/08 | first author:Hsieh HL
CCL2/CCR2 and CX3CL1/CX3CR1 chemokine axes and their possible involvement in age-related macular degeneration.	/pubmed/21126357	Raoul W, Auvynet C, Camelo S, Guillonneau X, Feumi C, Combadière C, Sennlaub F.	J Neuroinflammation. 2010 Dec 2;7:87. Review.	J Neuroinflammation. 2010	PubMed	citation	PMID:21126357	pubmed	21126357	create date:2010/12/04 | first author:Raoul W
Induction of heme oxygenase-1 attenuates lipopolysaccharide-induced cyclooxygenase-2 expression in mouse brain endothelial cells.	/pubmed/21118574	Shih RH, Yang CM.	J Neuroinflammation. 2010 Nov 30;7:86.	J Neuroinflammation. 2010	PubMed	citation	PMID:21118574	pubmed	21118574	create date:2010/12/02 | first author:Shih RH
Chungsim-Yeunja-Tang decreases the inflammatory response in peripheral blood mononuclear cells from patients with cerebral infarction through an NF-κB dependent mechanism.	/pubmed/21108840	Jeong HJ, Choi IY, Kim MH, Kim HM, Moon PD, Hong JW, Kim SH.	J Neuroinflammation. 2010 Nov 25;7:85.	J Neuroinflammation. 2010	PubMed	citation	PMID:21108840	pubmed	21108840	create date:2010/11/27 | first author:Jeong HJ
Calmodulin kinase II-dependent transactivation of PDGF receptors mediates astrocytic MMP-9 expression and cell motility induced by lipoteichoic acid.	/pubmed/21092323	Wang HH, Hsieh HL, Yang CM.	J Neuroinflammation. 2010 Nov 24;7:84.	J Neuroinflammation. 2010	PubMed	citation	PMID:21092323	pubmed	21092323	create date:2010/11/26 | first author:Wang HH
Combining nitric oxide release with anti-inflammatory activity preserves nigrostriatal dopaminergic innervation and prevents motor impairment in a 1-methyl-4-phenyl-1,2,3,6-tetrahydropyridine model of Parkinson's disease.	/pubmed/21092260	L'Episcopo F, Tirolo C, Caniglia S, Testa N, Serra PA, Impagnatiello F, Morale MC, Marchetti B.	J Neuroinflammation. 2010 Nov 23;7:83.	J Neuroinflammation. 2010	PubMed	citation	PMID:21092260	pubmed	21092260	create date:2010/11/26 | first author:L'Episcopo F
A neurotoxic regimen of methamphetamine exacerbates the febrile and neuroinflammatory response to a subsequent peripheral immune stimulus.	/pubmed/21092194	Buchanan JB, Sparkman NL, Johnson RW.	J Neuroinflammation. 2010 Nov 22;7:82.	J Neuroinflammation. 2010	PubMed	citation	PMID:21092194	pubmed	21092194	create date:2010/11/26 | first author:Buchanan JB
Hippocampal FGF-2 and BDNF overexpression attenuates epileptogenesis-associated neuroinflammation and reduces spontaneous recurrent seizures.	/pubmed/21087489	Bovolenta R, Zucchini S, Paradiso B, Rodi D, Merigo F, Navarro Mora G, Osculati F, Berto E, Marconi P, Marzola A, Fabene PF, Simonato M.	J Neuroinflammation. 2010 Nov 18;7:81.	J Neuroinflammation. 2010	PubMed	citation	PMID:21087489	pubmed	21087489	create date:2010/11/20 | first author:Bovolenta R
Mitochondrial DNA and anti-mitochondrial antibodies in serum of autistic children.	/pubmed/21083929	Zhang B, Angelidou A, Alysandratos KD, Vasiadi M, Francis K, Asadi S, Theoharides A, Sideri K, Lykouras L, Kalogeromitros D, Theoharides TC.	J Neuroinflammation. 2010 Nov 17;7:80.	J Neuroinflammation. 2010	PubMed	citation	PMID:21083929	pubmed	21083929	create date:2010/11/19 | first author:Zhang B
Antibodies to myelin oligodendrocyte glycoprotein in HIV-1 associated neurocognitive disorder: a cross-sectional cohort study.	/pubmed/21083890	Lackner P, Kuenz B, Reindl M, Morandell M, Berger T, Schmutzhard E, Eggers C.	J Neuroinflammation. 2010 Nov 17;7:79.	J Neuroinflammation. 2010	PubMed	citation	PMID:21083890	pubmed	21083890	create date:2010/11/19 | first author:Lackner P
PSAPP mice exhibit regionally selective reductions in gliosis and plaque deposition in response to S100B ablation.	/pubmed/21080947	Roltsch E, Holcomb L, Young KA, Marks A, Zimmer DB.	J Neuroinflammation. 2010 Nov 16;7:78.	J Neuroinflammation. 2010	PubMed	citation	PMID:21080947	pubmed	21080947	create date:2010/11/18 | first author:Roltsch E
Absence of IFNγ expression induces neuronal degeneration in the spinal cord of adult mice.	/pubmed/21073708	Victório SC, Havton LA, Oliveira AL.	J Neuroinflammation. 2010 Nov 12;7:77.	J Neuroinflammation. 2010	PubMed	citation	PMID:21073708	pubmed	21073708	create date:2010/11/16 | first author:Victório SC
IL-17A is increased in the serum and in spinal cord CD8 and mast cells of ALS patients.	/pubmed/21062492	Fiala M, Chattopadhay M, La Cava A, Tse E, Liu G, Lourenco E, Eskin A, Liu PT, Magpantay L, Tse S, Mahanian M, Weitzman R, Tong J, Nguyen C, Cho T, Koo P, Sayre J, Martinez-Maza O, Rosenthal MJ, Wiedau-Pazos M.	J Neuroinflammation. 2010 Nov 9;7:76.	J Neuroinflammation. 2010	PubMed	citation	PMID:21062492	pubmed	21062492	create date:2010/11/11 | first author:Fiala M
Characterization of human platelet binding of recombinant T cell receptor ligand.	/pubmed/21059245	Itakura A, Aslan JE, Sinha S, White-Adams TC, Patel IA, Meza-Romero R, Vandenbark AA, Burrows GG, Offner H, McCarty OJ.	J Neuroinflammation. 2010 Nov 8;7:75.	J Neuroinflammation. 2010	PubMed	citation	PMID:21059245	pubmed	21059245	create date:2010/11/10 | first author:Itakura A
The dual role of the neuroinflammatory response after ischemic stroke: modulatory effects of hypothermia.	/pubmed/21040547	Ceulemans AG, Zgavc T, Kooijman R, Hachimi-Idrissi S, Sarre S, Michotte Y.	J Neuroinflammation. 2010 Nov 1;7:74. Review.	J Neuroinflammation. 2010	PubMed	citation	PMID:21040547	pubmed	21040547	create date:2010/11/03 | first author:Ceulemans AG
Pro-inflammatory cytokines derived from West Nile virus (WNV)-infected SK-N-SH cells mediate neuroinflammatory markers and neuronal death.	/pubmed/21034511	Kumar M, Verma S, Nerurkar VR.	J Neuroinflammation. 2010 Oct 31;7:73.	J Neuroinflammation. 2010	PubMed	citation	PMID:21034511	pubmed	21034511	create date:2010/11/03 | first author:Kumar M
Diagnostic potential of plasma carboxymethyllysine and carboxyethyllysine in multiple sclerosis.	/pubmed/21034482	Sternberg Z, Hennies C, Sternberg D, Wang P, Kinkel P, Hojnacki D, Weinstock-Guttmann B, Munschauer F.	J Neuroinflammation. 2010 Oct 29;7:72.	J Neuroinflammation. 2010	PubMed	citation	PMID:21034482	pubmed	21034482	create date:2010/11/03 | first author:Sternberg Z
Systemic markers of inflammation are independently associated with S100B concentration: results of an observational study in subjects with acute ischaemic stroke.	/pubmed/21034449	Beer C, Blacker D, Bynevelt M, Hankey GJ, Puddey IB.	J Neuroinflammation. 2010 Oct 29;7:71.	J Neuroinflammation. 2010	PubMed	citation	PMID:21034449	pubmed	21034449	create date:2010/11/03 | first author:Beer C
Gadofluorine M-enhanced MRI shows involvement of circumventricular organs in neuroinflammation.	/pubmed/20955604	Wuerfel E, Infante-Duarte C, Glumm R, Wuerfel JT.	J Neuroinflammation. 2010 Oct 18;7:70.	J Neuroinflammation. 2010	PubMed	citation	PMID:20955604	pubmed	20955604	create date:2010/10/20 | first author:Wuerfel E
Bee venom attenuates neuroinflammatory events and extends survival in amyotrophic lateral sclerosis models.	/pubmed/20950451	Yang EJ, Jiang JH, Lee SM, Yang SC, Hwang HS, Lee MS, Choi SM.	J Neuroinflammation. 2010 Oct 15;7:69.	J Neuroinflammation. 2010	PubMed	citation	PMID:20950451	pubmed	20950451	create date:2010/10/19 | first author:Yang EJ
Krüppel-like factor 4, a novel transcription factor regulates microglial activation and subsequent neuroinflammation.	/pubmed/20946687	Kaushik DK, Gupta M, Das S, Basu A.	J Neuroinflammation. 2010 Oct 15;7:68.	J Neuroinflammation. 2010	PubMed	citation	PMID:20946687	pubmed	20946687	create date:2010/10/16 | first author:Kaushik DK
CCL2 modulates cytokine production in cultured mouse astrocytes.	/pubmed/20942978	Semple BD, Frugier T, Morganti-Kossmann MC.	J Neuroinflammation. 2010 Oct 14;7:67.	J Neuroinflammation. 2010	PubMed	citation	PMID:20942978	pubmed	20942978	create date:2010/10/15 | first author:Semple BD
Marked potentiation of cell swelling by cytokines in ammonia-sensitized cultured astrocytes.	/pubmed/20942959	Rama Rao KV, Jayakumar AR, Tong X, Alvarez VM, Norenberg MD.	J Neuroinflammation. 2010 Oct 13;7:66.	J Neuroinflammation. 2010	PubMed	citation	PMID:20942959	pubmed	20942959	create date:2010/10/15 | first author:Rama Rao KV
P2X7 receptor regulates leukocyte infiltrations in rat frontoparietal cortex following status epilepticus.	/pubmed/20939924	Kim JE, Ryu HJ, Yeo SI, Kang TC.	J Neuroinflammation. 2010 Oct 12;7:65.	J Neuroinflammation. 2010	PubMed	citation	PMID:20939924	pubmed	20939924	create date:2010/10/14 | first author:Kim JE
Genetic background modifies neurodegeneration and neuroinflammation driven by misfolded human tau protein in rat model of tauopathy: implication for immunomodulatory approach to Alzheimer's disease.	/pubmed/20937161	Stozicka Z, Zilka N, Novak P, Kovacech B, Bugos O, Novak M.	J Neuroinflammation. 2010 Oct 12;7:64.	J Neuroinflammation. 2010	PubMed	citation	PMID:20937161	pubmed	20937161	create date:2010/10/13 | first author:Stozicka Z
Cerebrovascular expression of proteins related to inflammation, oxidative stress and neurotoxicity is altered with aging.	/pubmed/20937133	Tripathy D, Yin X, Sanchez A, Luo J, Martinez J, Grammas P.	J Neuroinflammation. 2010 Oct 11;7:63.	J Neuroinflammation. 2010	PubMed	citation	PMID:20937133	pubmed	20937133	create date:2010/10/13 | first author:Tripathy D
TGFβ signaling in the brain increases with aging and signals to astrocytes and innate immune cells in the weeks after stroke.	/pubmed/20937129	Doyle KP, Cekanaviciute E, Mamer LE, Buckwalter MS.	J Neuroinflammation. 2010 Oct 11;7:62.	J Neuroinflammation. 2010	PubMed	citation	PMID:20937129	pubmed	20937129	create date:2010/10/13 | first author:Doyle KP
Distinct modulation of microglial amyloid β phagocytosis and migration by neuropeptides (i).	/pubmed/20937084	Fleisher-Berkovich S, Filipovich-Rimon T, Ben-Shmuel S, Hülsmann C, Kummer MP, Heneka MT.	J Neuroinflammation. 2010 Oct 11;7:61.	J Neuroinflammation. 2010	PubMed	citation	PMID:20937084	pubmed	20937084	create date:2010/10/13 | first author:Fleisher-Berkovich S
Title	URL	Description	Details	ShortDetails	Resource	Type	Identifiers	Db	EntrezUID	Properties
Chronic immobilisation stress ameliorates clinical score and neuroinflammation in a MOG-induced EAE in Dark Agouti rats: mechanisms implicated.	/pubmed/20929574	Pérez-Nievas BG, García-Bueno B, Madrigal JL, Leza JC.	J Neuroinflammation. 2010 Oct 7;7:60.	J Neuroinflammation. 2010	PubMed	citation	PMID:20929574	pubmed	20929574	create date:2010/10/12 | first author:Pérez-Nievas BG
Phagocytosis and LPS alter the maturation state of β-amyloid precursor protein and induce different Aβ peptide release signatures in human mononuclear phagocytes.	/pubmed/20929546	Spitzer P, Herrmann M, Klafki HW, Smirnov A, Lewczuk P, Kornhuber J, Wiltfang J, Maler JM.	J Neuroinflammation. 2010 Oct 7;7:59.	J Neuroinflammation. 2010	PubMed	citation	PMID:20929546	pubmed	20929546	create date:2010/10/12 | first author:Spitzer P
Targeting neurotensin as a potential novel approach for the treatment of autism.	/pubmed/20920308	Ghanizadeh A.	J Neuroinflammation. 2010 Oct 1;7:58.	J Neuroinflammation. 2010	PubMed	citation	PMID:20920308	pubmed	20920308	create date:2010/10/06 | first author:Ghanizadeh A
Therapeutic versus neuroinflammatory effects of passive immunization is dependent on Aβ/amyloid burden in a transgenic mouse model of Alzheimer's disease.	/pubmed/20920207	Minami SS, Sidahmed E, Aid S, Shimoji M, Niikura T, Mocchetti I, Rebeck GW, Prendergast JS, Dealwis C, Wetzel R, Bosetti F, Matsuoka Y, Hoe HS, Turner RS.	J Neuroinflammation. 2010 Sep 28;7:57.	J Neuroinflammation. 2010	PubMed	citation	PMID:20920207	pubmed	20920207	create date:2010/10/06 | first author:Minami SS
LPS- induced inflammation exacerbates phospho-tau pathology in rTg4510 mice.	/pubmed/20846376	Lee DC, Rizer J, Selenica ML, Reid P, Kraft C, Johnson A, Blair L, Gordon MN, Dickey CA, Morgan D.	J Neuroinflammation. 2010 Sep 16;7:56.	J Neuroinflammation. 2010	PubMed	citation	PMID:20846376	pubmed	20846376	create date:2010/09/18 | first author:Lee DC
Inhibition of nuclear factor-κB by 6-O-acetyl shanzhiside methyl ester protects brain against injury in a rat model of ischemia and reperfusion.	/pubmed/20836895	Jiang W, Zhang S, Fu F, Zhu H, Hou J.	J Neuroinflammation. 2010 Sep 14;7:55.	J Neuroinflammation. 2010	PubMed	citation	PMID:20836895	pubmed	20836895	create date:2010/09/15 | first author:Jiang W
The role of the JAK2-STAT3 pathway in pro-inflammatory responses of EMF-stimulated N9 microglial cells.	/pubmed/20828402	Yang X, He G, Hao Y, Chen C, Li M, Wang Y, Zhang G, Yu Z.	J Neuroinflammation. 2010 Sep 9;7:54.	J Neuroinflammation. 2010	PubMed	citation	PMID:20828402	pubmed	20828402	create date:2010/09/11 | first author:Yang X
Modulation of polymorphonuclear neutrophil functions by astrocytes.	/pubmed/20828397	Xie L, Poteet EC, Li W, Scott AE, Liu R, Wen Y, Ghorpade A, Simpkins JW, Yang SH.	J Neuroinflammation. 2010 Sep 9;7:53.	J Neuroinflammation. 2010	PubMed	citation	PMID:20828397	pubmed	20828397	create date:2010/09/11 | first author:Xie L
Cerebrospinal fluid antibodies to aquaporin-4 in neuromyelitis optica and related disorders: frequency, origin, and diagnostic relevance.	/pubmed/20825655	Jarius S, Franciotta D, Paul F, Ruprecht K, Bergamaschi R, Rommer PS, Reuss R, Probst C, Kristoferitsch W, Wandinger KP, Wildemann B.	J Neuroinflammation. 2010 Sep 8;7:52.	J Neuroinflammation. 2010	PubMed	citation	PMID:20825655	pubmed	20825655	create date:2010/09/10 | first author:Jarius S
Hemin inhibits NO production by IL-1β-stimulated human astrocytes through induction of heme oxygenase-1 and reduction of p38 MAPK activation.	/pubmed/20822529	Sheng WS, Hu S, Nettles AR, Lokensgard JR, Vercellotti GM, Rock RB.	J Neuroinflammation. 2010 Sep 7;7:51.	J Neuroinflammation. 2010	PubMed	citation	PMID:20822529	pubmed	20822529	create date:2010/09/09 | first author:Sheng WS
Aquaporin-4 autoantibodies in neuromyelitis optica spectrum disorders: comparison between tissue-based and cell-based indirect immunofluorescence assays.	/pubmed/20822515	Chan KH, Kwan JS, Ho PW, Ho JW, Chu AC, Ramsden DB.	J Neuroinflammation. 2010 Sep 7;7:50.	J Neuroinflammation. 2010	PubMed	citation	PMID:20822515	pubmed	20822515	create date:2010/09/09 | first author:Chan KH
Tumor necrosis factor alpha sensitizes spinal cord TRPV1 receptors to the endogenous agonist N-oleoyldopamine.	/pubmed/20796308	Spicarova D, Palecek J.	J Neuroinflammation. 2010 Aug 26;7:49.	J Neuroinflammation. 2010	PubMed	citation	PMID:20796308	pubmed	20796308	create date:2010/08/28 | first author:Spicarova D
Neurotensin is increased in serum of young children with autistic disorder.	/pubmed/20731814	Angelidou A, Francis K, Vasiadi M, Alysandratos KD, Zhang B, Theoharides A, Lykouras L, Sideri K, Kalogeromitros D, Theoharides TC.	J Neuroinflammation. 2010 Aug 23;7:48.	J Neuroinflammation. 2010	PubMed	citation	PMID:20731814	pubmed	20731814	create date:2010/08/25 | first author:Angelidou A
Hypothalamic abnormalities and Parkinsonism associated with H1N1 influenza infection.	/pubmed/20716355	González-Duarte A, Magaña Zamora L, Cantú Brito C, García-Ramos G.	J Neuroinflammation. 2010 Aug 17;7:47.	J Neuroinflammation. 2010	PubMed	citation	PMID:20716355	pubmed	20716355	create date:2010/08/19 | first author:González-Duarte A
Resveratrol differentially modulates inflammatory responses of microglia and astrocytes.	/pubmed/20712904	Lu X, Ma L, Ruan L, Kong Y, Mou H, Zhang Z, Wang Z, Wang JM, Le Y.	J Neuroinflammation. 2010 Aug 17;7:46.	J Neuroinflammation. 2010	PubMed	citation	PMID:20712904	pubmed	20712904	create date:2010/08/18 | first author:Lu X
Effects of mitochondrial dysfunction on the immunological properties of microglia.	/pubmed/20701773	Ferger AI, Campanelli L, Reimer V, Muth KN, Merdian I, Ludolph AC, Witting A.	J Neuroinflammation. 2010 Aug 11;7:45.	J Neuroinflammation. 2010	PubMed	citation	PMID:20701773	pubmed	20701773	create date:2010/08/13 | first author:Ferger AI
Acyclovir inhibition of IDO to decrease Tregs as a glioblastoma treatment adjunct.	/pubmed/20691089	Söderlund J, Erhardt S, Kast RE.	J Neuroinflammation. 2010 Aug 6;7:44.	J Neuroinflammation. 2010	PubMed	citation	PMID:20691089	pubmed	20691089	create date:2010/08/10 | first author:Söderlund J
Central administration of lipopolysaccharide induces depressive-like behavior in vivo and activates brain indoleamine 2,3 dioxygenase in murine organotypic hippocampal slice cultures.	/pubmed/20678226	Fu X, Zunich SM, O'Connor JC, Kavelaars A, Dantzer R, Kelley KW.	J Neuroinflammation. 2010 Aug 2;7:43.	J Neuroinflammation. 2010	PubMed	citation	PMID:20678226	pubmed	20678226	create date:2010/08/04 | first author:Fu X
Cytosolic phospholipase A2 alpha amplifies early cyclooxygenase-2 expression, oxidative stress and MAP kinase phosphorylation after cerebral ischemia in mice.	/pubmed/20673332	Kishimoto K, Li RC, Zhang J, Klaus JA, Kibler KK, Doré S, Koehler RC, Sapirstein A.	J Neuroinflammation. 2010 Jul 30;7:42.	J Neuroinflammation. 2010	PubMed	citation	PMID:20673332	pubmed	20673332	create date:2010/08/03 | first author:Kishimoto K
Gp91phox (NOX2) in classically activated microglia exacerbates traumatic brain injury.	/pubmed/20659322	Dohi K, Ohtaki H, Nakamachi T, Yofu S, Satoh K, Miyamoto K, Song D, Tsunawaki S, Shioda S, Aruga T.	J Neuroinflammation. 2010 Jul 26;7:41.	J Neuroinflammation. 2010	PubMed	citation	PMID:20659322	pubmed	20659322	create date:2010/07/28 | first author:Dohi K
The acute phase response and soman-induced status epilepticus: temporal, regional and cellular changes in rat brain cytokine concentrations.	/pubmed/20649973	Johnson EA, Kan RK.	J Neuroinflammation. 2010 Jul 22;7:40.	J Neuroinflammation. 2010	PubMed	citation	PMID:20649973	pubmed	20649973	create date:2010/07/24 | first author:Johnson EA
Mucopolysaccharidosis IIIB, a lysosomal storage disease, triggers a pathogenic CNS autoimmune response.	/pubmed/20637096	Killedar S, Dirosario J, Divers E, Popovich PG, McCarty DM, Fu H.	J Neuroinflammation. 2010 Jul 16;7:39.	J Neuroinflammation. 2010	PubMed	citation	PMID:20637096	pubmed	20637096	create date:2010/07/20 | first author:Killedar S
Neuronal nicotinic alpha7 receptors modulate early neutrophil infiltration to sites of skin inflammation.	/pubmed/20624304	Gahring LC, Osborne AV, Reed M, Rogers SW.	J Neuroinflammation. 2010 Jul 12;7(1):38.	J Neuroinflammation. 2010	PubMed	citation	PMID:20624304	pubmed	20624304	create date:2010/07/14 | first author:Gahring LC
Neuroinflammation in inflammatory bowel disease.	/pubmed/20615234	Lakhan SE, Kirchgessner A.	J Neuroinflammation. 2010 Jul 8;7:37. Review.	J Neuroinflammation. 2010	PubMed	citation	PMID:20615234	pubmed	20615234	create date:2010/07/10 | first author:Lakhan SE
Key role for spinal dorsal horn microglial kinin B1 receptor in early diabetic pain neuropathy.	/pubmed/20587056	Talbot S, Chahmi E, Dias JP, Couture R.	J Neuroinflammation. 2010 Jun 29;7(1):36.	J Neuroinflammation. 2010	PubMed	citation	PMID:20587056	pubmed	20587056	create date:2010/07/01 | first author:Talbot S
Herpes simplex virus induces neural oxidative damage via microglial cell Toll-like receptor-2.	/pubmed/20584314	Schachtele SJ, Hu S, Little MR, Lokensgard JR.	J Neuroinflammation. 2010 Jun 28;7:35.	J Neuroinflammation. 2010	PubMed	citation	PMID:20584314	pubmed	20584314	create date:2010/06/30 | first author:Schachtele SJ
In vivo CHI3L1 (YKL-40) expression in astrocytes in acute and chronic neurological diseases.	/pubmed/20540736	Bonneh-Barkay D, Wang G, Starkey A, Hamilton RL, Wiley CA.	J Neuroinflammation. 2010 Jun 11;7:34.	J Neuroinflammation. 2010	PubMed	citation	PMID:20540736	pubmed	20540736	create date:2010/06/15 | first author:Bonneh-Barkay D
Extracellular ATP and the P2X7 receptor in astrocyte-mediated motor neuron death: implications for amyotrophic lateral sclerosis.	/pubmed/20534165	Gandelman M, Peluffo H, Beckman JS, Cassina P, Barbeito L.	J Neuroinflammation. 2010 Jun 9;7:33.	J Neuroinflammation. 2010	PubMed	citation	PMID:20534165	pubmed	20534165	create date:2010/06/11 | first author:Gandelman M
Chronic upregulation of activated microglia immunoreactive for galectin-3/Mac-2 and nerve growth factor following diffuse axonal injury.	/pubmed/20507613	Venkatesan C, Chrzaszcz M, Choi N, Wainwright MS.	J Neuroinflammation. 2010 May 27;7:32.	J Neuroinflammation. 2010	PubMed	citation	PMID:20507613	pubmed	20507613	create date:2010/05/29 | first author:Venkatesan C
Spinal motoneuron synaptic plasticity after axotomy in the absence of inducible nitric oxide synthase.	/pubmed/20497552	Emirandetti A, Simões GF, Zanon RG, Oliveira AL.	J Neuroinflammation. 2010 May 24;7:31.	J Neuroinflammation. 2010	PubMed	citation	PMID:20497552	pubmed	20497552	create date:2010/05/26 | first author:Emirandetti A
Dimethylfumarate inhibits microglial and astrocytic inflammation by suppressing the synthesis of nitric oxide, IL-1beta, TNF-alpha and IL-6 in an in-vitro model of brain inflammation.	/pubmed/20482831	Wilms H, Sievers J, Rickert U, Rostami-Yazdi M, Mrowietz U, Lucius R.	J Neuroinflammation. 2010 May 19;7:30.	J Neuroinflammation. 2010	PubMed	citation	PMID:20482831	pubmed	20482831	create date:2010/05/21 | first author:Wilms H
Impact of acute inflammation on spinal motoneuron synaptic plasticity following ventral root avulsion.	/pubmed/20441580	Barbizan R, Oliveira AL.	J Neuroinflammation. 2010 May 4;7:29.	J Neuroinflammation. 2010	PubMed	citation	PMID:20441580	pubmed	20441580	create date:2010/05/06 | first author:Barbizan R
TGF-beta1 blockade of microglial chemotaxis toward Abeta aggregates involves SMAD signaling and down-regulation of CCL5.	/pubmed/20429874	Huang WC, Yen FC, Shie FS, Pan CM, Shiao YJ, Yang CN, Huang FL, Sung YJ, Tsay HJ.	J Neuroinflammation. 2010 Apr 29;7:28.	J Neuroinflammation. 2010	PubMed	citation	PMID:20429874	pubmed	20429874	create date:2010/05/01 | first author:Huang WC
TNF-alpha and neuropathic pain--a review.	/pubmed/20398373	Leung L, Cahill CM.	J Neuroinflammation. 2010 Apr 16;7:27. Review.	J Neuroinflammation. 2010	PubMed	citation	PMID:20398373	pubmed	20398373	create date:2010/04/20 | first author:Leung L
Kainic acid-induced microglial activation is attenuated in aged interleukin-18 deficient mice.	/pubmed/20398244	Zhang XM, Jin T, Quezada HC, Mix E, Winblad B, Zhu J.	J Neuroinflammation. 2010 Apr 14;7:26.	J Neuroinflammation. 2010	PubMed	citation	PMID:20398244	pubmed	20398244	create date:2010/04/20 | first author:Zhang XM
Cyclooxygenase-2 expression in oligodendrocytes increases sensitivity to excitotoxic death.	/pubmed/20388219	Carlson NG, Rojas MA, Redd JW, Tang P, Wood B, Hill KE, Rose JW.	J Neuroinflammation. 2010 Apr 13;7:25.	J Neuroinflammation. 2010	PubMed	citation	PMID:20388219	pubmed	20388219	create date:2010/04/15 | first author:Carlson NG
Decay accelerating factor (CD55) protects neuronal cells from chemical hypoxia-induced injury.	/pubmed/20380727	Wang Y, Li Y, Dalle Lucca SL, Simovic M, Tsokos GC, Dalle Lucca JJ.	J Neuroinflammation. 2010 Apr 9;7:24.	J Neuroinflammation. 2010	PubMed	citation	PMID:20380727	pubmed	20380727	create date:2010/04/13 | first author:Wang Y
Prolyl oligopeptidase is inhibited in relapsing-remitting multiple sclerosis.	/pubmed/20370893	Tenorio-Laranga J, Coret-Ferrer F, Casanova-Estruch B, Burgal M, García-Horsman JA.	J Neuroinflammation. 2010 Apr 6;7:23.	J Neuroinflammation. 2010	PubMed	citation	PMID:20370893	pubmed	20370893	create date:2010/04/08 | first author:Tenorio-Laranga J
Adhesion of monocytes to type I collagen stimulates an APP-dependent proinflammatory signaling response and release of Abeta1-40.	/pubmed/20302643	Sondag CM, Combs CK.	J Neuroinflammation. 2010 Mar 19;7:22.	J Neuroinflammation. 2010	PubMed	citation	PMID:20302643	pubmed	20302643	create date:2010/03/23 | first author:Sondag CM
A new Purkinje cell antibody (anti-Ca) associated with subacute cerebellar ataxia: immunological characterization.	/pubmed/20226058	Jarius S, Wandinger KP, Horn S, Heuer H, Wildemann B.	J Neuroinflammation. 2010 Mar 12;7:21.	J Neuroinflammation. 2010	PubMed	citation	PMID:20226058	pubmed	20226058	create date:2010/03/17 | first author:Jarius S
Mercury induces inflammatory mediator release from human mast cells.	/pubmed/20222982	Kempuraj D, Asadi S, Zhang B, Manola A, Hogan J, Peterson E, Theoharides TC.	J Neuroinflammation. 2010 Mar 11;7:20.	J Neuroinflammation. 2010	PubMed	citation	PMID:20222982	pubmed	20222982	create date:2010/03/13 | first author:Kempuraj D
Serum IL-6: a candidate biomarker for intracranial pressure elevation following isolated traumatic brain injury.	/pubmed/20222971	Hergenroeder GW, Moore AN, McCoy JP Jr, Samsel L, Ward NH 3rd, Clifton GL, Dash PK.	J Neuroinflammation. 2010 Mar 11;7:19.	J Neuroinflammation. 2010	PubMed	citation	PMID:20222971	pubmed	20222971	create date:2010/03/13 | first author:Hergenroeder GW
Steroid responsive encephalopathy in cerebral amyloid angiopathy: a case report and review of evidence for immunosuppressive treatment.	/pubmed/20214781	Kloppenborg RP, Richard E, Sprengers ME, Troost D, Eikelenboom P, Nederkoorn PJ.	J Neuroinflammation. 2010 Mar 9;7:18. Review.	J Neuroinflammation. 2010	PubMed	citation	PMID:20214781	pubmed	20214781	create date:2010/03/11 | first author:Kloppenborg RP
Reduction of beta-amyloid pathology by celastrol in a transgenic mouse model of Alzheimer's disease.	/pubmed/20211007	Paris D, Ganey NJ, Laporte V, Patel NS, Beaulieu-Abdelahad D, Bachmeier C, March A, Ait-Ghezala G, Mullan MJ.	J Neuroinflammation. 2010 Mar 8;7:17.	J Neuroinflammation. 2010	PubMed	citation	PMID:20211007	pubmed	20211007	create date:2010/03/10 | first author:Paris D
Mechanisms of tumor necrosis factor-alpha-induced interleukin-6 synthesis in glioma cells.	/pubmed/20205746	Tanabe K, Matsushima-Nishiwaki R, Yamaguchi S, Iida H, Dohi S, Kozawa O.	J Neuroinflammation. 2010 Mar 6;7:16.	J Neuroinflammation. 2010	PubMed	citation	PMID:20205746	pubmed	20205746	create date:2010/03/09 | first author:Tanabe K
Membrane attack complex inhibitor CD59a protects against focal cerebral ischemia in mice.	/pubmed/20202211	Harhausen D, Khojasteh U, Stahel PF, Morgan BP, Nietfeld W, Dirnagl U, Trendelenburg G.	J Neuroinflammation. 2010 Mar 4;7:15.	J Neuroinflammation. 2010	PubMed	citation	PMID:20202211	pubmed	20202211	create date:2010/03/06 | first author:Harhausen D
Cerebral ischemia induces microvascular pro-inflammatory cytokine expression via the MEK/ERK pathway.	/pubmed/20187933	Maddahi A, Edvinsson L.	J Neuroinflammation. 2010 Feb 26;7:14. Erratum in: J Neuroinflammation. 2011;8:18.	J Neuroinflammation. 2010	PubMed	citation	PMID:20187933	pubmed	20187933	create date:2010/03/02 | first author:Maddahi A
Cerebral FDG-PET scanning abnormalities in optimally treated HIV patients.	/pubmed/20152054	Andersen AB, Law I, Krabbe KS, Bruunsgaard H, Ostrowski SR, Ullum H, Højgaard L, Lebech A, Gerstoft J, Kjaer A.	J Neuroinflammation. 2010 Feb 14;7:13.	J Neuroinflammation. 2010	PubMed	citation	PMID:20152054	pubmed	20152054	create date:2010/02/16 | first author:Andersen AB
Leukotriene B4, administered via intracerebroventricular injection, attenuates the antigen-induced asthmatic response in sensitized guinea pigs.	/pubmed/20146826	Zhu YL, Zhang SJ, Deng YM, Dong XW, Jiang JX, Xie QM.	J Neuroinflammation. 2010 Feb 11;7:12.	J Neuroinflammation. 2010	PubMed	citation	PMID:20146826	pubmed	20146826	create date:2010/02/12 | first author:Zhu YL
Bilateral changes of TNF-alpha and IL-10 protein in the lumbar and cervical dorsal root ganglia following a unilateral chronic constriction injury of the sciatic nerve.	/pubmed/20146792	Jancálek R, Dubový P, Svízenská I, Klusáková I.	J Neuroinflammation. 2010 Feb 10;7:11.	J Neuroinflammation. 2010	PubMed	citation	PMID:20146792	pubmed	20146792	create date:2010/02/12 | first author:Jancálek R
Title	URL	Description	Details	ShortDetails	Resource	Type	Identifiers	Db	EntrezUID	Properties
Role of platelets in neuroinflammation: a wide-angle perspective.	/pubmed/20128908	Horstman LL, Jy W, Ahn YS, Zivadinov R, Maghzi AH, Etemadifar M, Steven Alexander J, Minagar A.	J Neuroinflammation. 2010 Feb 3;7:10. Review.	J Neuroinflammation. 2010	PubMed	citation	PMID:20128908	pubmed	20128908	create date:2010/02/05 | first author:Horstman LL
Interleukin 18 in the CNS.	/pubmed/20113500	Alboni S, Cervia D, Sugama S, Conti B.	J Neuroinflammation. 2010 Jan 29;7:9. Review.	J Neuroinflammation. 2010	PubMed	citation	PMID:20113500	pubmed	20113500	create date:2010/02/02 | first author:Alboni S
Progressive changes in microglia and macrophages in spinal cord and peripheral nerve in the transgenic rat model of amyotrophic lateral sclerosis.	/pubmed/20109233	Graber DJ, Hickey WF, Harris BT.	J Neuroinflammation. 2010 Jan 28;7:8.	J Neuroinflammation. 2010	PubMed	citation	PMID:20109233	pubmed	20109233	create date:2010/01/30 | first author:Graber DJ
Acute paretic syndrome in juvenile White Leghorn chickens resembles late stages of acute inflammatory demyelinating polyneuropathies in humans.	/pubmed/20109187	Bader SR, Kothlow S, Trapp S, Schwarz SC, Philipp HC, Weigend S, Sharifi AR, Preisinger R, Schmahl W, Kaspers B, Matiasek K.	J Neuroinflammation. 2010 Jan 28;7:7.	J Neuroinflammation. 2010	PubMed	citation	PMID:20109187	pubmed	20109187	create date:2010/01/30 | first author:Bader SR
Serum levels of S100B and NSE proteins in Alzheimer's disease patients.	/pubmed/20105309	Chaves ML, Camozzato AL, Ferreira ED, Piazenski I, Kochhann R, Dall'Igna O, Mazzini GS, Souza DO, Portela LV.	J Neuroinflammation. 2010 Jan 27;7:6.	J Neuroinflammation. 2010	PubMed	citation	PMID:20105309	pubmed	20105309	create date:2010/01/29 | first author:Chaves ML
Prehospital resuscitation with hypertonic saline-dextran modulates inflammatory, coagulation and endothelial activation marker profiles in severe traumatic brain injured patients.	/pubmed/20082712	Rhind SG, Crnko NT, Baker AJ, Morrison LJ, Shek PN, Scarpelini S, Rizoli SB.	J Neuroinflammation. 2010 Jan 18;7:5.	J Neuroinflammation. 2010	PubMed	citation	PMID:20082712	pubmed	20082712	create date:2010/01/20 | first author:Rhind SG
The Ca2+ activated SK3 channel is expressed in microglia in the rat striatum and contributes to microglia-mediated neurotoxicity in vitro.	/pubmed/20074365	Schlichter LC, Kaushal V, Moxon-Emre I, Sivagnanam V, Vincent C.	J Neuroinflammation. 2010 Jan 14;7:4.	J Neuroinflammation. 2010	PubMed	citation	PMID:20074365	pubmed	20074365	create date:2010/01/16 | first author:Schlichter LC
Luteolin triggers global changes in the microglial transcriptome leading to a unique anti-inflammatory and neuroprotective phenotype.	/pubmed/20074346	Dirscherl K, Karlstetter M, Ebert S, Kraus D, Hlawatsch J, Walczak Y, Moehle C, Fuchshofer R, Langmann T.	J Neuroinflammation. 2010 Jan 14;7:3.	J Neuroinflammation. 2010	PubMed	citation	PMID:20074346	pubmed	20074346	create date:2010/01/16 | first author:Dirscherl K
Norepinephrine enhances the LPS-induced expression of COX-2 and secretion of PGE2 in primary rat microglia.	/pubmed/20064241	Schlachetzki JC, Fiebich BL, Haake E, de Oliveira AC, Candelario-Jalil E, Heneka MT, Hüll M.	J Neuroinflammation. 2010 Jan 11;7:2.	J Neuroinflammation. 2010	PubMed	citation	PMID:20064241	pubmed	20064241	create date:2010/01/13 | first author:Schlachetzki JC
Regulation of CCL2 and CCL3 expression in human brain endothelial cells by cytokines and lipopolysaccharide.	/pubmed/20047691	Chui R, Dorovini-Zis K.	J Neuroinflammation. 2010 Jan 4;7:1.	J Neuroinflammation. 2010	PubMed	citation	PMID:20047691	pubmed	20047691	create date:2010/01/06 | first author:Chui R
The chemokine CXCL13 is a key regulator of B cell recruitment to the cerebrospinal fluid in acute Lyme neuroborreliosis.	/pubmed/20042073	Rupprecht TA, Plate A, Adam M, Wick M, Kastenbauer S, Schmidt C, Klein M, Pfister HW, Koedel U.	J Neuroinflammation. 2009 Dec 30;6:42.	J Neuroinflammation. 2009	PubMed	citation	PMID:20042073	pubmed	20042073	create date:2010/01/01 | first author:Rupprecht TA
ER stress in Alzheimer's disease: a novel neuronal trigger for inflammation and Alzheimer's pathology.	/pubmed/20035627	Salminen A, Kauppinen A, Suuronen T, Kaarniranta K, Ojala J.	J Neuroinflammation. 2009 Dec 26;6:41. Review.	J Neuroinflammation. 2009	PubMed	citation	PMID:20035627	pubmed	20035627	create date:2009/12/29 | first author:Salminen A
Chemokine CCL2 and its receptor CCR2 are increased in the hippocampus following pilocarpine-induced status epilepticus.	/pubmed/20034406	Foresti ML, Arisi GM, Katki K, Montañez A, Sanchez RM, Shapiro LA.	J Neuroinflammation. 2009 Dec 24;6:40.	J Neuroinflammation. 2009	PubMed	citation	PMID:20034406	pubmed	20034406	create date:2009/12/26 | first author:Foresti ML
Neural progenitor cells attenuate inflammatory reactivity and neuronal loss in an animal model of inflamed AD brain.	/pubmed/20030829	Ryu JK, Cho T, Wang YT, McLarnon JG.	J Neuroinflammation. 2009 Dec 23;6:39.	J Neuroinflammation. 2009	PubMed	citation	PMID:20030829	pubmed	20030829	create date:2009/12/25 | first author:Ryu JK
Cellular injury and neuroinflammation in children with chronic intractable epilepsy.	/pubmed/20021679	Choi J, Nordli DR Jr, Alden TD, DiPatri A Jr, Laux L, Kelley K, Rosenow J, Schuele SU, Rajaram V, Koh S.	J Neuroinflammation. 2009 Dec 19;6:38.	J Neuroinflammation. 2009	PubMed	citation	PMID:20021679	pubmed	20021679	create date:2009/12/22 | first author:Choi J
Methylprednisolone inhibits IFN-gamma and IL-17 expression and production by cells infiltrating central nervous system in experimental autoimmune encephalomyelitis.	/pubmed/20003332	Miljković Z, Momcilović M, Miljković D, Mostarica-Stojković M.	J Neuroinflammation. 2009 Dec 11;6:37.	J Neuroinflammation. 2009	PubMed	citation	PMID:20003332	pubmed	20003332	create date:2009/12/17 | first author:Miljković Z
Effect of quinolinic acid on human astrocytes morphology and functions: implications in Alzheimer's disease.	/pubmed/20003262	Ting KK, Brew BJ, Guillemin GJ.	J Neuroinflammation. 2009 Dec 10;6:36.	J Neuroinflammation. 2009	PubMed	citation	PMID:20003262	pubmed	20003262	create date:2009/12/17 | first author:Ting KK
Expression of complement system components during aging and amyloid deposition in APP transgenic mice.	/pubmed/19917141	Reichwald J, Danner S, Wiederhold KH, Staufenbiel M.	J Neuroinflammation. 2009 Nov 17;6:35.	J Neuroinflammation. 2009	PubMed	citation	PMID:19917141	pubmed	19917141	create date:2009/11/18 | first author:Reichwald J
The C5a anaphylatoxin receptor CD88 is expressed in presynaptic terminals of hippocampal mossy fibres.	/pubmed/19917081	Crane JW, Baiquni GP, Sullivan RK, Lee JD, Sah P, Taylor SM, Noakes PG, Woodruff TM.	J Neuroinflammation. 2009 Nov 16;6:34.	J Neuroinflammation. 2009	PubMed	citation	PMID:19917081	pubmed	19917081	create date:2009/11/18 | first author:Crane JW
Modulation of experimental autoimmune encephalomyelitis by endogenous annexin A1.	/pubmed/19912648	Paschalidis N, Iqbal AJ, Maione F, Wood EG, Perretti M, Flower RJ, D'Acquisto F.	J Neuroinflammation. 2009 Nov 13;6:33.	J Neuroinflammation. 2009	PubMed	citation	PMID:19912648	pubmed	19912648	create date:2009/11/17 | first author:Paschalidis N
Administration of S-nitrosoglutathione after traumatic brain injury protects the neurovascular unit and reduces secondary injury in a rat model of controlled cortical impact.	/pubmed/19889224	Khan M, Im YB, Shunmugavel A, Gilg AG, Dhindsa RK, Singh AK, Singh I.	J Neuroinflammation. 2009 Nov 4;6:32.	J Neuroinflammation. 2009	PubMed	citation	PMID:19889224	pubmed	19889224	create date:2009/11/06 | first author:Khan M
Cerebellar Purkinje cells incorporate immunoglobulins and immunotoxins in vitro: implications for human neurological disease and immunotherapeutics.	/pubmed/19874605	Hill KE, Clawson SA, Rose JW, Carlson NG, Greenlee JE.	J Neuroinflammation. 2009 Oct 29;6:31.	J Neuroinflammation. 2009	PubMed	citation	PMID:19874605	pubmed	19874605	create date:2009/10/31 | first author:Hill KE
Estrogen treatment following severe burn injury reduces brain inflammation and apoptotic signaling.	/pubmed/19849845	Gatson JW, Maass DL, Simpkins JW, Idris AH, Minei JP, Wigginton JG.	J Neuroinflammation. 2009 Oct 22;6:30.	J Neuroinflammation. 2009	PubMed	citation	PMID:19849845	pubmed	19849845	create date:2009/10/24 | first author:Gatson JW
Luteolin as a therapeutic option for multiple sclerosis.	/pubmed/19825165	Theoharides TC.	J Neuroinflammation. 2009 Oct 13;6:29.	J Neuroinflammation. 2009	PubMed	citation	PMID:19825165	pubmed	19825165	create date:2009/10/15 | first author:Theoharides TC
Immunomodulatory responses of peripheral blood mononuclear cells from multiple sclerosis patients upon in vitro incubation with the flavonoid luteolin: additive effects of IFN-beta.	/pubmed/19825164	Sternberg Z, Chadha K, Lieberman A, Drake A, Hojnacki D, Weinstock-Guttman B, Munschauer F.	J Neuroinflammation. 2009 Oct 13;6:28.	J Neuroinflammation. 2009	PubMed	citation	PMID:19825164	pubmed	19825164	create date:2009/10/15 | first author:Sternberg Z
Central nesfatin-1-expressing neurons are sensitive to peripheral inflammatory stimulus.	/pubmed/19778412	Bonnet MS, Pecchi E, Trouslard J, Jean A, Dallaporta M, Troadec JD.	J Neuroinflammation. 2009 Sep 24;6:27.	J Neuroinflammation. 2009	PubMed	citation	PMID:19778412	pubmed	19778412	create date:2009/09/26 | first author:Bonnet MS
Resveratrol inhibits prostaglandin formation in IL-1beta-stimulated SK-N-SH neuronal cells.	/pubmed/19751497	Wendeburg L, de Oliveira AC, Bhatia HS, Candelario-Jalil E, Fiebich BL.	J Neuroinflammation. 2009 Sep 14;6:26.	J Neuroinflammation. 2009	PubMed	citation	PMID:19751497	pubmed	19751497	create date:2009/09/16 | first author:Wendeburg L
Intradermal administration of magnesium sulphate and magnesium chloride produces hypesthesia to mechanical but hyperalgesia to heat stimuli in humans.	/pubmed/19715604	Ushida T, Iwatsu O, Shimo K, Tetsunaga T, Ikeuchi M, Ikemoto T, Arai YC, Suetomi K, Nishihara M.	J Neuroinflammation. 2009 Aug 28;6:25.	J Neuroinflammation. 2009	PubMed	citation	PMID:19715604	pubmed	19715604	create date:2009/09/01 | first author:Ushida T
Expression of P2 nucleotide receptors varies with age and sex in murine brain microglia.	/pubmed/19706184	Crain JM, Nikodemova M, Watters JJ.	J Neuroinflammation. 2009 Aug 25;6:24.	J Neuroinflammation. 2009	PubMed	citation	PMID:19706184	pubmed	19706184	create date:2009/08/27 | first author:Crain JM
Possible role of glial cells in the onset and progression of Lyme neuroborreliosis.	/pubmed/19706181	Ramesh G, Borda JT, Gill A, Ribka EP, Morici LA, Mottram P, Martin DS, Jacobs MB, Didier PJ, Philipp MT.	J Neuroinflammation. 2009 Aug 25;6:23.	J Neuroinflammation. 2009	PubMed	citation	PMID:19706181	pubmed	19706181	create date:2009/08/27 | first author:Ramesh G
Replication by the Epistasis Project of the interaction between the genes for IL-6 and IL-10 in the risk of Alzheimer's disease.	/pubmed/19698145	Combarros O, van Duijn CM, Hammond N, Belbin O, Arias-Vásquez A, Cortina-Borja M, Lehmann MG, Aulchenko YS, Schuur M, Kölsch H, Heun R, Wilcock GK, Brown K, Kehoe PG, Harrison R, Coto E, Alvarez V, Deloukas P, Mateo I, Gwilliam R, Morgan K, Warden DR, et al.	J Neuroinflammation. 2009 Aug 23;6:22.	J Neuroinflammation. 2009	PubMed	citation	PMID:19698145	pubmed	19698145	create date:2009/08/25 | first author:Combarros O
Reduction of lipoxidative load by secretory phospholipase A2 inhibition protects against neurovascular injury following experimental stroke in rat.	/pubmed/19678934	Hoda MN, Singh I, Singh AK, Khan M.	J Neuroinflammation. 2009 Aug 13;6:21.	J Neuroinflammation. 2009	PubMed	citation	PMID:19678934	pubmed	19678934	create date:2009/08/15 | first author:Hoda MN
Beyond blood brain barrier breakdown - in vivo detection of occult neuroinflammatory foci by magnetic nanoparticles in high field MRI.	/pubmed/19660125	Tysiak E, Asbach P, Aktas O, Waiczies H, Smyth M, Schnorr J, Taupitz M, Wuerfel J.	J Neuroinflammation. 2009 Aug 6;6:20.	J Neuroinflammation. 2009	PubMed	citation	PMID:19660125	pubmed	19660125	create date:2009/08/08 | first author:Tysiak E
NNZ-2566 treatment inhibits neuroinflammation and pro-inflammatory cytokine expression induced by experimental penetrating ballistic-like brain injury in rats.	/pubmed/19656406	Wei HH, Lu XC, Shear DA, Waghray A, Yao C, Tortella FC, Dave JR.	J Neuroinflammation. 2009 Aug 5;6:19.	J Neuroinflammation. 2009	PubMed	citation	PMID:19656406	pubmed	19656406	create date:2009/08/07 | first author:Wei HH
Subchronic infusion of the product of inflammation prostaglandin J2 models sporadic Parkinson's disease in mice.	/pubmed/19630993	Pierre SR, Lemmens MA, Figueiredo-Pereira ME.	J Neuroinflammation. 2009 Jul 25;6:18.	J Neuroinflammation. 2009	PubMed	citation	PMID:19630993	pubmed	19630993	create date:2009/07/28 | first author:Pierre SR
Cellular immune response to intrastriatally implanted allogeneic bone marrow stromal cells in a rat model of Parkinson's disease.	/pubmed/19500379	Camp DM, Loeffler DA, Farrah DM, Borneman JN, LeWitt PA.	J Neuroinflammation. 2009 Jun 5;6:17.	J Neuroinflammation. 2009	PubMed	citation	PMID:19500379	pubmed	19500379	create date:2009/06/09 | first author:Camp DM
Unique aspects of transcriptional regulation in neurons--nuances in NFkappaB and Sp1-related factors.	/pubmed/19450264	Mao XR, Moerman-Herzog AM, Chen Y, Barger SW.	J Neuroinflammation. 2009 May 18;6:16. Review.	J Neuroinflammation. 2009	PubMed	citation	PMID:19450264	pubmed	19450264	create date:2009/05/20 | first author:Mao XR
Effects of the PPAR-beta agonist GW501516 in an in vitro model of brain inflammation and antibody-induced demyelination.	/pubmed/19422681	Defaux A, Zurich MG, Braissant O, Honegger P, Monnet-Tschudi F.	J Neuroinflammation. 2009 May 7;6:15.	J Neuroinflammation. 2009	PubMed	citation	PMID:19422681	pubmed	19422681	create date:2009/05/09 | first author:Defaux A
Functional interleukin-17 receptor A is expressed in central nervous system glia and upregulated in experimental autoimmune encephalomyelitis.	/pubmed/19400960	Das Sarma J, Ciric B, Marek R, Sadhukhan S, Caruso ML, Shafagh J, Fitzgerald DC, Shindler KS, Rostami A.	J Neuroinflammation. 2009 Apr 28;6:14.	J Neuroinflammation. 2009	PubMed	citation	PMID:19400960	pubmed	19400960	create date:2009/04/30 | first author:Das Sarma J
Neuroinflammation and MMPs: potential therapeutic targets in neonatal hypoxic-ischemic injury.	/pubmed/19368723	Leonardo CC, Pennypacker KR.	J Neuroinflammation. 2009 Apr 15;6:13. Review.	J Neuroinflammation. 2009	PubMed	citation	PMID:19368723	pubmed	19368723	create date:2009/04/17 | first author:Leonardo CC
Modulation of inducible nitric oxide synthase expression by sumoylation.	/pubmed/19323834	Akar CA, Feinstein DL.	J Neuroinflammation. 2009 Mar 26;6:12.	J Neuroinflammation. 2009	PubMed	citation	PMID:19323834	pubmed	19323834	create date:2009/03/28 | first author:Akar CA
Cellular localization of kinin B1 receptor in the spinal cord of streptozotocin-diabetic rats with a fluorescent [Nalpha-Bodipy]-des-Arg9-bradykinin.	/pubmed/19323833	Talbot S, Théberge-Turmel P, Liazoghli D, Sénécal J, Gaudreau P, Couture R.	J Neuroinflammation. 2009 Mar 26;6:11.	J Neuroinflammation. 2009	PubMed	citation	PMID:19323833	pubmed	19323833	create date:2009/03/28 | first author:Talbot S
Acetaminophen inhibits neuronal inflammation and protects neurons from oxidative stress.	/pubmed/19291322	Tripathy D, Grammas P.	J Neuroinflammation. 2009 Mar 16;6:10.	J Neuroinflammation. 2009	PubMed	citation	PMID:19291322	pubmed	19291322	create date:2009/03/18 | first author:Tripathy D
Lipopolysaccharide-induced interleukin-6 production is controlled by glycogen synthase kinase-3 and STAT3 in the brain.	/pubmed/19284588	Beurel E, Jope RS.	J Neuroinflammation. 2009 Mar 11;6:9.	J Neuroinflammation. 2009	PubMed	citation	PMID:19284588	pubmed	19284588	create date:2009/03/17 | first author:Beurel E
A MT1-MMP/NF-kappaB signaling axis as a checkpoint controller of COX-2 expression in CD133+ U87 glioblastoma cells.	/pubmed/19272160	Annabi B, Laflamme C, Sina A, Lachambre MP, Béliveau R.	J Neuroinflammation. 2009 Mar 9;6:8.	J Neuroinflammation. 2009	PubMed	citation	PMID:19272160	pubmed	19272160	create date:2009/03/11 | first author:Annabi B
Ciliary neurotrophic factor (CNTF) plus soluble CNTF receptor alpha increases cyclooxygenase-2 expression, PGE2 release and interferon-gamma-induced CD40 in murine microglia.	/pubmed/19267906	Lin HW, Jain MR, Li H, Levison SW.	J Neuroinflammation. 2009 Mar 6;6:7.	J Neuroinflammation. 2009	PubMed	citation	PMID:19267906	pubmed	19267906	create date:2009/03/10 | first author:Lin HW
Influence of HFE variants and cellular iron on monocyte chemoattractant protein-1.	/pubmed/19228389	Mitchell RM, Lee SY, Randazzo WT, Simmons Z, Connor JR.	J Neuroinflammation. 2009 Feb 19;6:6.	J Neuroinflammation. 2009	PubMed	citation	PMID:19228389	pubmed	19228389	create date:2009/02/21 | first author:Mitchell RM
Microglial inhibition of neuroprotection by antagonists of the EP1 prostaglandin E2 receptor.	/pubmed/19222857	Carlson NG, Rojas MA, Black JD, Redd JW, Hille J, Hill KE, Rose JW.	J Neuroinflammation. 2009 Feb 17;6:5.	J Neuroinflammation. 2009	PubMed	citation	PMID:19222857	pubmed	19222857	create date:2009/02/19 | first author:Carlson NG
Differential effects of Th1, monocyte/macrophage and Th2 cytokine mixtures on early gene expression for molecules associated with metabolism, signaling and regulation in central nervous system mixed glial cell cultures.	/pubmed/19159481	Lisak RP, Benjamins JA, Bealmear B, Nedelkoska L, Studzinski D, Retland E, Yao B, Land S.	J Neuroinflammation. 2009 Jan 21;6:4.	J Neuroinflammation. 2009	PubMed	citation	PMID:19159481	pubmed	19159481	create date:2009/01/23 | first author:Lisak RP
Antiphospholipid antibodies: paradigm in transition.	/pubmed/19154576	Horstman LL, Jy W, Bidot CJ, Ahn YS, Kelley RE, Zivadinov R, Maghzi AH, Etemadifar M, Mousavi SA, Minagar A.	J Neuroinflammation. 2009 Jan 20;6:3. Review.	J Neuroinflammation. 2009	PubMed	citation	PMID:19154576	pubmed	19154576	create date:2009/01/22 | first author:Horstman LL
Title	URL	Description	Details	ShortDetails	Resource	Type	Identifiers	Db	EntrezUID	Properties
Absence of the complement regulatory molecule CD59a leads to exacerbated neuropathology after traumatic brain injury in mice.	/pubmed/19133139	Stahel PF, Flierl MA, Morgan BP, Persigehl I, Stoll C, Conrad C, Touban BM, Smith WR, Beauchamp K, Schmidt OI, Ertel W, Leinhase I.	J Neuroinflammation. 2009 Jan 8;6:2.	J Neuroinflammation. 2009	PubMed	citation	PMID:19133139	pubmed	19133139	create date:2009/01/10 | first author:Stahel PF
Beta amyloid oligomers and fibrils stimulate differential activation of primary microglia.	/pubmed/19123954	Sondag CM, Dhawan G, Combs CK.	J Neuroinflammation. 2009 Jan 5;6:1.	J Neuroinflammation. 2009	PubMed	citation	PMID:19123954	pubmed	19123954	create date:2009/01/07 | first author:Sondag CM
Expression and distribution of Toll-like receptors 11-13 in the brain during murine neurocysticercosis.	/pubmed/19077284	Mishra BB, Gundra UM, Teale JM.	J Neuroinflammation. 2008 Dec 12;5:53.	J Neuroinflammation. 2008	PubMed	citation	PMID:19077284	pubmed	19077284	create date:2008/12/17 | first author:Mishra BB
Impact of innate immunity in a subset of children with autism spectrum disorders: a case control study.	/pubmed/19025588	Jyonouchi H, Geng L, Cushing-Ruby A, Quraishi H.	J Neuroinflammation. 2008 Nov 21;5:52.	J Neuroinflammation. 2008	PubMed	citation	PMID:19025588	pubmed	19025588	create date:2008/11/26 | first author:Jyonouchi H
Inflammaging as a prodrome to Alzheimer's disease.	/pubmed/19014446	Giunta B, Fernandez F, Nikolic WV, Obregon D, Rrapo E, Town T, Tan J.	J Neuroinflammation. 2008 Nov 11;5:51. Review.	J Neuroinflammation. 2008	PubMed	citation	PMID:19014446	pubmed	19014446	create date:2008/11/19 | first author:Giunta B
Astrocytes play a key role in activation of microglia by persistent Borna disease virus infection.	/pubmed/19014432	Ovanesov MV, Ayhan Y, Wolbert C, Moldovan K, Sauder C, Pletnikov MV.	J Neuroinflammation. 2008 Nov 11;5:50.	J Neuroinflammation. 2008	PubMed	citation	PMID:19014432	pubmed	19014432	create date:2008/11/19 | first author:Ovanesov MV
Kinin B2 receptor regulates chemokines CCL2 and CCL5 expression and modulates leukocyte recruitment and pathology in experimental autoimmune encephalomyelitis (EAE) in mice.	/pubmed/18986535	Dos Santos AC, Roffê E, Arantes RM, Juliano L, Pesquero JL, Pesquero JB, Bader M, Teixeira MM, Carvalho-Tavares J.	J Neuroinflammation. 2008 Nov 5;5:49.	J Neuroinflammation. 2008	PubMed	citation	PMID:18986535	pubmed	18986535	create date:2008/11/07 | first author:Dos Santos AC
Neurological and behavioral abnormalities, ventricular dilatation, altered cellular functions, inflammation, and neuronal injury in brains of mice due to common, persistent, parasitic infection.	/pubmed/18947414	Hermes G, Ajioka JW, Kelly KA, Mui E, Roberts F, Kasza K, Mayr T, Kirisits MJ, Wollmann R, Ferguson DJ, Roberts CW, Hwang JH, Trendler T, Kennan RP, Suzuki Y, Reardon C, Hickey WF, Chen L, McLeod R.	J Neuroinflammation. 2008 Oct 23;5:48.	J Neuroinflammation. 2008	PubMed	citation	PMID:18947414	pubmed	18947414	create date:2008/10/25 | first author:Hermes G
Focal cerebral ischemia in the TNFalpha-transgenic rat.	/pubmed/18947406	Pettigrew LC, Kindy MS, Scheff S, Springer JE, Kryscio RJ, Li Y, Grass DS.	J Neuroinflammation. 2008 Oct 23;5:47.	J Neuroinflammation. 2008	PubMed	citation	PMID:18947406	pubmed	18947406	create date:2008/10/25 | first author:Pettigrew LC
Interleukin-1beta and tumor necrosis factor-alpha are expressed by different subsets of microglia and macrophages after ischemic stroke in mice.	/pubmed/18947400	Clausen BH, Lambertsen KL, Babcock AA, Holm TH, Dagnaes-Hansen F, Finsen B.	J Neuroinflammation. 2008 Oct 23;5:46.	J Neuroinflammation. 2008	PubMed	citation	PMID:18947400	pubmed	18947400	create date:2008/10/25 | first author:Clausen BH
TNF signaling inhibition in the CNS: implications for normal brain function and neurodegenerative disease.	/pubmed/18925972	McCoy MK, Tansey MG.	J Neuroinflammation. 2008 Oct 17;5:45. Review.	J Neuroinflammation. 2008	PubMed	citation	PMID:18925972	pubmed	18925972	create date:2008/10/18 | first author:McCoy MK
Hematopoietic cell activation in the subventricular zone after Theiler's virus infection.	/pubmed/18922161	Goings GE, Greisman A, James RE, Abram LK, Begolka WS, Miller SD, Szele FG.	J Neuroinflammation. 2008 Oct 15;5:44.	J Neuroinflammation. 2008	PubMed	citation	PMID:18922161	pubmed	18922161	create date:2008/10/17 | first author:Goings GE
Necrotic neurons enhance microglial neurotoxicity through induction of glutaminase by a MyD88-dependent pathway.	/pubmed/18844999	Pais TF, Figueiredo C, Peixoto R, Braz MH, Chatterjee S.	J Neuroinflammation. 2008 Oct 9;5:43.	J Neuroinflammation. 2008	PubMed	citation	PMID:18844999	pubmed	18844999	create date:2008/10/11 | first author:Pais TF
Mannan-Abeta28 conjugate prevents Abeta-plaque deposition, but increases microhemorrhages in the brains of vaccinated Tg2576 (APPsw) mice.	/pubmed/18823564	Petrushina I, Ghochikyan A, Mkrtichyan M, Mamikonyan G, Movsesyan N, Ajdari R, Vasilevko V, Karapetyan A, Lees A, Agadjanyan MG, Cribbs DH.	J Neuroinflammation. 2008 Sep 29;5:42.	J Neuroinflammation. 2008	PubMed	citation	PMID:18823564	pubmed	18823564	create date:2008/10/01 | first author:Petrushina I
Apigenin and luteolin modulate microglial activation via inhibition of STAT1-induced CD40 expression.	/pubmed/18817573	Rezai-Zadeh K, Ehrhart J, Bai Y, Sanberg PR, Bickford P, Tan J, Shytle RD.	J Neuroinflammation. 2008 Sep 25;5:41.	J Neuroinflammation. 2008	PubMed	citation	PMID:18817573	pubmed	18817573	create date:2008/09/27 | first author:Rezai-Zadeh K
Persisting atypical and cystic forms of Borrelia burgdorferi and local inflammation in Lyme neuroborreliosis.	/pubmed/18817547	Miklossy J, Kasas S, Zurn AD, McCall S, Yu S, McGeer PL.	J Neuroinflammation. 2008 Sep 25;5:40.	J Neuroinflammation. 2008	PubMed	citation	PMID:18817547	pubmed	18817547	create date:2008/09/27 | first author:Miklossy J
Corticosteroids reverse cytokine-induced block of survival and differentiation of oligodendrocyte progenitor cells from rats.	/pubmed/18808689	Mann SA, Versmold B, Marx R, Stahlhofen S, Dietzel ID, Heumann R, Berger R.	J Neuroinflammation. 2008 Sep 22;5:39.	J Neuroinflammation. 2008	PubMed	citation	PMID:18808689	pubmed	18808689	create date:2008/09/24 | first author:Mann SA
Sepsis causes neuroinflammation and concomitant decrease of cerebral metabolism.	/pubmed/18793399	Semmler A, Hermann S, Mormann F, Weberpals M, Paxian SA, Okulla T, Schäfers M, Kummer MP, Klockgether T, Heneka MT.	J Neuroinflammation. 2008 Sep 15;5:38.	J Neuroinflammation. 2008	PubMed	citation	PMID:18793399	pubmed	18793399	create date:2008/09/17 | first author:Semmler A
Neuro-inflammation induced by lipopolysaccharide causes cognitive impairment through enhancement of beta-amyloid generation.	/pubmed/18759972	Lee JW, Lee YK, Yuk DY, Choi DY, Ban SB, Oh KW, Hong JT.	J Neuroinflammation. 2008 Aug 29;5:37.	J Neuroinflammation. 2008	PubMed	citation	PMID:18759972	pubmed	18759972	create date:2008/09/02 | first author:Lee JW
Association of alleles carried at TNFA -850 and BAT1 -22 with Alzheimer's disease.	/pubmed/18715507	Gnjec A, D'Costa KJ, Laws SM, Hedley R, Balakrishnan K, Taddei K, Martins G, Paton A, Verdile G, Gandy SE, Broe GA, Brooks WS, Bennett H, Piguet O, Price P, Miklossy J, Hallmayer J, McGeer PL, Martins RN.	J Neuroinflammation. 2008 Aug 20;5:36.	J Neuroinflammation. 2008	PubMed	citation	PMID:18715507	pubmed	18715507	create date:2008/08/22 | first author:Gnjec A
MCP-1-deficient mice show reduced neuroinflammatory responses and increased peripheral inflammatory responses to peripheral endotoxin insult.	/pubmed/18706086	Thompson WL, Karpus WJ, Van Eldik LJ.	J Neuroinflammation. 2008 Aug 15;5:35.	J Neuroinflammation. 2008	PubMed	citation	PMID:18706086	pubmed	18706086	create date:2008/08/19 | first author:Thompson WL
Delayed administration of a matrix metalloproteinase inhibitor limits progressive brain injury after hypoxia-ischemia in the neonatal rat.	/pubmed/18694515	Leonardo CC, Eakin AK, Ajmo JM, Collier LA, Pennypacker KR, Strongin AY, Gottschall PE.	J Neuroinflammation. 2008 Aug 11;5:34.	J Neuroinflammation. 2008	PubMed	citation	PMID:18694515	pubmed	18694515	create date:2008/08/13 | first author:Leonardo CC
P2x7 deficiency suppresses development of experimental autoimmune encephalomyelitis.	/pubmed/18691411	Sharp AJ, Polak PE, Simonini V, Lin SX, Richardson JC, Bongarzone ER, Feinstein DL.	J Neuroinflammation. 2008 Aug 8;5:33.	J Neuroinflammation. 2008	PubMed	citation	PMID:18691411	pubmed	18691411	create date:2008/08/12 | first author:Sharp AJ
Immune modulation and increased neurotrophic factor production in multiple sclerosis patients treated with testosterone.	/pubmed/18671877	Gold SM, Chalifoux S, Giesser BS, Voskuhl RR.	J Neuroinflammation. 2008 Jul 31;5:32.	J Neuroinflammation. 2008	PubMed	citation	PMID:18671877	pubmed	18671877	create date:2008/08/02 | first author:Gold SM
Acute hemorrhagic demyelination in a murine model of multiple sclerosis.	/pubmed/18606015	Pirko I, Suidan GL, Rodriguez M, Johnson AJ.	J Neuroinflammation. 2008 Jul 7;5:31.	J Neuroinflammation. 2008	PubMed	citation	PMID:18606015	pubmed	18606015	create date:2008/07/09 | first author:Pirko I
Histoplasma capsulatum yeast phase-specific protein Yps3p induces Toll-like receptor 2 signaling.	/pubmed/18606009	Aravalli RN, Hu S, Woods JP, Lokensgard JR.	J Neuroinflammation. 2008 Jul 7;5:30.	J Neuroinflammation. 2008	PubMed	citation	PMID:18606009	pubmed	18606009	create date:2008/07/09 | first author:Aravalli RN
Transient middle cerebral artery occlusion induces microglial priming in the lumbar spinal cord: a novel model of neuroinflammation.	/pubmed/18606006	Moisse K, Welch I, Hill T, Volkening K, Strong MJ.	J Neuroinflammation. 2008 Jul 7;5:29.	J Neuroinflammation. 2008	PubMed	citation	PMID:18606006	pubmed	18606006	create date:2008/07/09 | first author:Moisse K
Suppression of acute proinflammatory cytokine and chemokine upregulation by post-injury administration of a novel small molecule improves long-term neurologic outcome in a mouse model of traumatic brain injury.	/pubmed/18590543	Lloyd E, Somera-Molina K, Van Eldik LJ, Watterson DM, Wainwright MS.	J Neuroinflammation. 2008 Jun 30;5:28.	J Neuroinflammation. 2008	PubMed	citation	PMID:18590543	pubmed	18590543	create date:2008/07/02 | first author:Lloyd E
Evidence of platelet activation in multiple sclerosis.	/pubmed/18588683	Sheremata WA, Jy W, Horstman LL, Ahn YS, Alexander JS, Minagar A.	J Neuroinflammation. 2008 Jun 27;5:27.	J Neuroinflammation. 2008	PubMed	citation	PMID:18588683	pubmed	18588683	create date:2008/07/01 | first author:Sheremata WA
Characterization of early and terminal complement proteins associated with polymorphonuclear leukocytes in vitro and in vivo after spinal cord injury.	/pubmed/18578885	Nguyen HX, Galvan MD, Anderson AJ.	J Neuroinflammation. 2008 Jun 25;5:26.	J Neuroinflammation. 2008	PubMed	citation	PMID:18578885	pubmed	18578885	create date:2008/06/27 | first author:Nguyen HX
Interactions between APP secretases and inflammatory mediators.	/pubmed/18564425	Sastre M, Walter J, Gentleman SM.	J Neuroinflammation. 2008 Jun 18;5:25. Review.	J Neuroinflammation. 2008	PubMed	citation	PMID:18564425	pubmed	18564425	create date:2008/06/20 | first author:Sastre M
GRK5 deficiency exaggerates inflammatory changes in TgAPPsw mice.	/pubmed/18522748	Li L, Liu J, Suo WZ.	J Neuroinflammation. 2008 Jun 3;5:24.	J Neuroinflammation. 2008	PubMed	citation	PMID:18522748	pubmed	18522748	create date:2008/06/05 | first author:Li L
Toll-like receptor 4-dependent upregulation of cytokines in a transgenic mouse model of Alzheimer's disease.	/pubmed/18510752	Jin JJ, Kim HD, Maxwell JA, Li L, Fukuchi K.	J Neuroinflammation. 2008 May 29;5:23.	J Neuroinflammation. 2008	PubMed	citation	PMID:18510752	pubmed	18510752	create date:2008/05/31 | first author:Jin JJ
Neuromyelitis optica pathogenesis and aquaporin 4.	/pubmed/18510734	Graber DJ, Levy M, Kerr D, Wade WF.	J Neuroinflammation. 2008 May 29;5:22. Review.	J Neuroinflammation. 2008	PubMed	citation	PMID:18510734	pubmed	18510734	create date:2008/05/31 | first author:Graber DJ
Squamosamide derivative FLZ protects dopaminergic neurons against inflammation-mediated neurodegeneration through the inhibition of NADPH oxidase activity.	/pubmed/18507839	Zhang D, Hu X, Wei SJ, Liu J, Gao H, Qian L, Wilson B, Liu G, Hong JS.	J Neuroinflammation. 2008 May 28;5:21.	J Neuroinflammation. 2008	PubMed	citation	PMID:18507839	pubmed	18507839	create date:2008/05/30 | first author:Zhang D
Novel role for SLPI in MOG-induced EAE revealed by spinal cord expression analysis.	/pubmed/18501024	Mueller AM, Pedré X, Stempfl T, Kleiter I, Couillard-Despres S, Aigner L, Giegerich G, Steinbrecher A.	J Neuroinflammation. 2008 May 26;5:20.	J Neuroinflammation. 2008	PubMed	citation	PMID:18501024	pubmed	18501024	create date:2008/05/27 | first author:Mueller AM
Glucagon-like peptide 1 receptor stimulation reverses key deficits in distinct rodent models of Parkinson's disease.	/pubmed/18492290	Harkavyi A, Abuirmeileh A, Lever R, Kingsbury AE, Biggs CS, Whitton PS.	J Neuroinflammation. 2008 May 21;5:19.	J Neuroinflammation. 2008	PubMed	citation	PMID:18492290	pubmed	18492290	create date:2008/05/22 | first author:Harkavyi A
VEGF receptor antagonist Cyclo-VEGI reduces inflammatory reactivity and vascular leakiness and is neuroprotective against acute excitotoxic striatal insult.	/pubmed/18492281	Ryu JK, McLarnon JG.	J Neuroinflammation. 2008 May 20;5:18.	J Neuroinflammation. 2008	PubMed	citation	PMID:18492281	pubmed	18492281	create date:2008/05/22 | first author:Ryu JK
Neuroinflammatory response to lipopolysaccharide is exacerbated in mice genetically deficient in cyclooxygenase-2.	/pubmed/18489773	Aid S, Langenbach R, Bosetti F.	J Neuroinflammation. 2008 May 19;5:17.	J Neuroinflammation. 2008	PubMed	citation	PMID:18489773	pubmed	18489773	create date:2008/05/21 | first author:Aid S
Persistent Borna Disease Virus (BDV) infection activates microglia prior to a detectable loss of granule cells in the hippocampus.	/pubmed/18489759	Ovanesov MV, Moldovan K, Smith K, Vogel MW, Pletnikov MV.	J Neuroinflammation. 2008 May 19;5:16.	J Neuroinflammation. 2008	PubMed	citation	PMID:18489759	pubmed	18489759	create date:2008/05/21 | first author:Ovanesov MV
Minocycline attenuates lipopolysaccharide (LPS)-induced neuroinflammation, sickness behavior, and anhedonia.	/pubmed/18477398	Henry CJ, Huang Y, Wynne A, Hanke M, Himler J, Bailey MT, Sheridan JF, Godbout JP.	J Neuroinflammation. 2008 May 13;5:15.	J Neuroinflammation. 2008	PubMed	citation	PMID:18477398	pubmed	18477398	create date:2008/05/15 | first author:Henry CJ
The synthetic triterpenoid CDDO-methyl ester modulates microglial activities, inhibits TNF production, and provides dopaminergic neuroprotection.	/pubmed/18474101	Tran TA, McCoy MK, Sporn MB, Tansey MG.	J Neuroinflammation. 2008 May 12;5:14.	J Neuroinflammation. 2008	PubMed	citation	PMID:18474101	pubmed	18474101	create date:2008/05/14 | first author:Tran TA
Exercise alters the immune profile in Tg2576 Alzheimer mice toward a response coincident with improved cognitive performance and decreased amyloid.	/pubmed/18400101	Nichol KE, Poon WW, Parachikova AI, Cribbs DH, Glabe CG, Cotman CW.	J Neuroinflammation. 2008 Apr 9;5:13.	J Neuroinflammation. 2008	PubMed	citation	PMID:18400101	pubmed	18400101	create date:2008/04/11 | first author:Nichol KE
Caffeine blocks disruption of blood brain barrier in a rabbit model of Alzheimer's disease.	/pubmed/18387175	Chen X, Gawryluk JW, Wagener JF, Ghribi O, Geiger JD.	J Neuroinflammation. 2008 Apr 3;5:12.	J Neuroinflammation. 2008	PubMed	citation	PMID:18387175	pubmed	18387175	create date:2008/04/05 | first author:Chen X
Neuronal apoptosis and inflammatory responses in the central nervous system of a rabbit treated with Shiga toxin-2.	/pubmed/18355415	Takahashi K, Funata N, Ikuta F, Sato S.	J Neuroinflammation. 2008 Mar 21;5:11.	J Neuroinflammation. 2008	PubMed	citation	PMID:18355415	pubmed	18355415	create date:2008/03/22 | first author:Takahashi K
Increased systemic and brain cytokine production and neuroinflammation by endotoxin following ethanol treatment.	/pubmed/18348728	Qin L, He J, Hanes RN, Pluzarev O, Hong JS, Crews FT.	J Neuroinflammation. 2008 Mar 18;5:10.	J Neuroinflammation. 2008	PubMed	citation	PMID:18348728	pubmed	18348728	create date:2008/03/20 | first author:Qin L
Plaque complement activation and cognitive loss in Alzheimer's disease.	/pubmed/18334032	Loeffler DA, Camp DM, Bennett DA.	J Neuroinflammation. 2008 Mar 11;5:9.	J Neuroinflammation. 2008	PubMed	citation	PMID:18334032	pubmed	18334032	create date:2008/03/13 | first author:Loeffler DA
Neuroinflammation mediated by IL-1beta increases susceptibility of dopamine neurons to degeneration in an animal model of Parkinson's disease.	/pubmed/18304357	Koprich JB, Reske-Nielsen C, Mithal P, Isacson O.	J Neuroinflammation. 2008 Feb 27;5:8.	J Neuroinflammation. 2008	PubMed	citation	PMID:18304357	pubmed	18304357	create date:2008/02/29 | first author:Koprich JB
The role of interleukin-1 in neuroinflammation and Alzheimer disease: an evolving perspective.	/pubmed/18302763	Shaftel SS, Griffin WS, O'Banion MK.	J Neuroinflammation. 2008 Feb 26;5:7. Review.	J Neuroinflammation. 2008	PubMed	citation	PMID:18302763	pubmed	18302763	create date:2008/02/28 | first author:Shaftel SS
Bioluminescence in vivo imaging of autoimmune encephalomyelitis predicts disease.	/pubmed/18237444	Luo J, Ho P, Steinman L, Wyss-Coray T.	J Neuroinflammation. 2008 Feb 1;5:6.	J Neuroinflammation. 2008	PubMed	citation	PMID:18237444	pubmed	18237444	create date:2008/02/02 | first author:Luo J
Title	URL	Description	Details	ShortDetails	Resource	Type	Identifiers	Db	EntrezUID	Properties
Complement anaphylatoxin C5a neuroprotects through regulation of glutamate receptor subunit 2 in vitro and in vivo.	/pubmed/18230183	Mukherjee P, Thomas S, Pasinetti GM.	J Neuroinflammation. 2008 Jan 29;5:5.	J Neuroinflammation. 2008	PubMed	citation	PMID:18230183	pubmed	18230183	create date:2008/01/31 | first author:Mukherjee P
Pioglitazone inhibition of lipopolysaccharide-induced nitric oxide synthase is associated with altered activity of p38 MAP kinase and PI3K/Akt.	/pubmed/18205920	Xing B, Xin T, Hunter RL, Bing G.	J Neuroinflammation. 2008 Jan 18;5:4.	J Neuroinflammation. 2008	PubMed	citation	PMID:18205920	pubmed	18205920	create date:2008/01/22 | first author:Xing B
Perispinal etanercept: potential as an Alzheimer therapeutic.	/pubmed/18186919	Griffin WS.	J Neuroinflammation. 2008 Jan 10;5:3.	J Neuroinflammation. 2008	PubMed	citation	PMID:18186919	pubmed	18186919	create date:2008/01/12 | first author:Griffin WS
Rapid cognitive improvement in Alzheimer's disease following perispinal etanercept administration.	/pubmed/18184433	Tobinick EL, Gross H.	J Neuroinflammation. 2008 Jan 9;5:2.	J Neuroinflammation. 2008	PubMed	citation	PMID:18184433	pubmed	18184433	create date:2008/01/11 | first author:Tobinick EL
Does gamma-aminobutyric acid (GABA) influence the development of chronic inflammation in rheumatoid arthritis?	/pubmed/18171484	Kelley JM, Hughes LB, Bridges SL Jr.	J Neuroinflammation. 2008 Jan 3;5:1. Review.	J Neuroinflammation. 2008	PubMed	citation	PMID:18171484	pubmed	18171484	create date:2008/01/04 | first author:Kelley JM
Osteopetrotic (op/op) mice have reduced microglia, no Abeta deposition, and no changes in dopaminergic neurons.	/pubmed/18093340	Kondo Y, Lemere CA, Seabrook TJ.	J Neuroinflammation. 2007 Dec 20;4:31.	J Neuroinflammation. 2007	PubMed	citation	PMID:18093340	pubmed	18093340	create date:2007/12/21 | first author:Kondo Y
Differential effects of Th1, monocyte/macrophage and Th2 cytokine mixtures on early gene expression for glial and neural-related molecules in central nervous system mixed glial cell cultures: neurotrophins, growth factors and structural proteins.	/pubmed/18088439	Lisak RP, Benjamins JA, Bealmear B, Nedelkoska L, Yao B, Land S, Studzinski D.	J Neuroinflammation. 2007 Dec 18;4:30.	J Neuroinflammation. 2007	PubMed	citation	PMID:18088439	pubmed	18088439	create date:2007/12/20 | first author:Lisak RP
Amyloid precursor protein modulates beta-catenin degradation.	/pubmed/18070361	Chen Y, Bodles AM.	J Neuroinflammation. 2007 Dec 10;4:29.	J Neuroinflammation. 2007	PubMed	citation	PMID:18070361	pubmed	18070361	create date:2007/12/12 | first author:Chen Y
Developmental stage of oligodendrocytes determines their response to activated microglia in vitro.	/pubmed/18039385	Miller BA, Crum JM, Tovar CA, Ferguson AR, Bresnahan JC, Beattie MS.	J Neuroinflammation. 2007 Nov 26;4:28.	J Neuroinflammation. 2007	PubMed	citation	PMID:18039385	pubmed	18039385	create date:2007/11/28 | first author:Miller BA
Reactive oxygen species and p47phox activation are essential for the Mycobacterium tuberculosis-induced pro-inflammatory response in murine microglia.	/pubmed/18036262	Yang CS, Lee HM, Lee JY, Kim JA, Lee SJ, Shin DM, Lee YH, Lee DS, El-Benna J, Jo EK.	J Neuroinflammation. 2007 Nov 26;4:27.	J Neuroinflammation. 2007	PubMed	citation	PMID:18036262	pubmed	18036262	create date:2007/11/27 | first author:Yang CS
Microglial cells in astroglial cultures: a cautionary note.	/pubmed/17937799	Saura J.	J Neuroinflammation. 2007 Oct 15;4:26. Review.	J Neuroinflammation. 2007	PubMed	citation	PMID:17937799	pubmed	17937799	create date:2007/10/17 | first author:Saura J
Resveratrol potently reduces prostaglandin E2 production and free radical formation in lipopolysaccharide-activated primary rat microglia.	/pubmed/17927823	Candelario-Jalil E, de Oliveira AC, Gräf S, Bhatia HS, Hüll M, Muñoz E, Fiebich BL.	J Neuroinflammation. 2007 Oct 10;4:25.	J Neuroinflammation. 2007	PubMed	citation	PMID:17927823	pubmed	17927823	create date:2007/10/12 | first author:Candelario-Jalil E
Downregulation of membrane type-matrix metalloproteinases in the inflamed or injured central nervous system.	/pubmed/17883829	Toft-Hansen H, Babcock AA, Millward JM, Owens T.	J Neuroinflammation. 2007 Sep 20;4:24.	J Neuroinflammation. 2007	PubMed	citation	PMID:17883829	pubmed	17883829	create date:2007/09/22 | first author:Toft-Hansen H
Sinomenine, a natural dextrorotatory morphinan analog, is anti-inflammatory and neuroprotective through inhibition of microglial NADPH oxidase.	/pubmed/17880684	Qian L, Xu Z, Zhang W, Wilson B, Hong JS, Flood PM.	J Neuroinflammation. 2007 Sep 19;4:23.	J Neuroinflammation. 2007	PubMed	citation	PMID:17880684	pubmed	17880684	create date:2007/09/21 | first author:Qian L
Induction of complement proteins in a mouse model for cerebral microvascular A beta deposition.	/pubmed/17877807	Fan R, DeFilippis K, Van Nostrand WE.	J Neuroinflammation. 2007 Sep 18;4:22.	J Neuroinflammation. 2007	PubMed	citation	PMID:17877807	pubmed	17877807	create date:2007/09/20 | first author:Fan R
A novel p38 alpha MAPK inhibitor suppresses brain proinflammatory cytokine up-regulation and attenuates synaptic dysfunction and behavioral deficits in an Alzheimer's disease mouse model.	/pubmed/17784957	Munoz L, Ralay Ranaivo H, Roy SM, Hu W, Craft JM, McNamara LK, Chico LW, Van Eldik LJ, Watterson DM.	J Neuroinflammation. 2007 Sep 4;4:21.	J Neuroinflammation. 2007	PubMed	citation	PMID:17784957	pubmed	17784957	create date:2007/09/06 | first author:Munoz L
Microglial activation in the hippocampus of hypercholesterolemic rabbits occurs independent of increased amyloid production.	/pubmed/17718905	Xue QS, Sparks DL, Streit WJ.	J Neuroinflammation. 2007 Aug 24;4:20.	J Neuroinflammation. 2007	PubMed	citation	PMID:17718905	pubmed	17718905	create date:2007/08/28 | first author:Xue QS
Urocortin, a CRF-like peptide, restores key indicators of damage in the substantia nigra in a neuroinflammatory model of Parkinson's disease.	/pubmed/17659087	Abuirmeileh A, Harkavyi A, Lever R, Biggs CS, Whitton PS.	J Neuroinflammation. 2007 Jul 21;4:19.	J Neuroinflammation. 2007	PubMed	citation	PMID:17659087	pubmed	17659087	create date:2007/07/31 | first author:Abuirmeileh A
15d-PGJ2 induces apoptosis of mouse oligodendrocyte precursor cells.	/pubmed/17634127	Xiang Z, Lin T, Reeves SA.	J Neuroinflammation. 2007 Jul 16;4:18.	J Neuroinflammation. 2007	PubMed	citation	PMID:17634127	pubmed	17634127	create date:2007/07/20 | first author:Xiang Z
Acute and delayed neuroinflammatory response following experimental penetrating ballistic brain injury in the rat.	/pubmed/17605820	Williams AJ, Wei HH, Dave JR, Tortella FC.	J Neuroinflammation. 2007 Jul 2;4:17.	J Neuroinflammation. 2007	PubMed	citation	PMID:17605820	pubmed	17605820	create date:2007/07/04 | first author:Williams AJ
Saliva soluble HLA as a potential marker of response to interferon-beta 1a in multiple sclerosis: a preliminary study.	/pubmed/17601341	Minagar A, Adamashvili I, Kelley RE, Gonzalez-Toledo E, McLarty J, Smith SJ.	J Neuroinflammation. 2007 Jul 1;4:16.	J Neuroinflammation. 2007	PubMed	citation	PMID:17601341	pubmed	17601341	create date:2007/07/03 | first author:Minagar A
The antinociceptive effect of systemic gabapentin is related to the type of sensitization-induced hyperalgesia.	/pubmed/17550605	Curros-Criado MM, Herrero JF.	J Neuroinflammation. 2007 Jun 5;4:15.	J Neuroinflammation. 2007	PubMed	citation	PMID:17550605	pubmed	17550605	create date:2007/06/07 | first author:Curros-Criado MM
Temporal expression and cellular origin of CC chemokine receptors CCR1, CCR2 and CCR5 in the central nervous system: insight into mechanisms of MOG-induced EAE.	/pubmed/17484785	Eltayeb S, Berg AL, Lassmann H, Wallström E, Nilsson M, Olsson T, Ericsson-Dahlstrand A, Sunnemark D.	J Neuroinflammation. 2007 May 7;4:14.	J Neuroinflammation. 2007	PubMed	citation	PMID:17484785	pubmed	17484785	create date:2007/05/09 | first author:Eltayeb S
Inhibition of the alternative complement activation pathway in traumatic brain injury by a monoclonal anti-factor B antibody: a randomized placebo-controlled study in mice.	/pubmed/17474994	Leinhase I, Rozanski M, Harhausen D, Thurman JM, Schmidt OI, Hossini AM, Taha ME, Rittirsch D, Ward PA, Holers VM, Ertel W, Stahel PF.	J Neuroinflammation. 2007 May 2;4:13.	J Neuroinflammation. 2007	PubMed	citation	PMID:17474994	pubmed	17474994	create date:2007/05/04 | first author:Leinhase I
Hypoxia-inducible factor-1 (HIF-1) is involved in the regulation of hypoxia-stimulated expression of monocyte chemoattractant protein-1 (MCP-1/CCL2) and MCP-5 (Ccl12) in astrocytes.	/pubmed/17474992	Mojsilovic-Petrovic J, Callaghan D, Cui H, Dean C, Stanimirovic DB, Zhang W.	J Neuroinflammation. 2007 May 2;4:12.	J Neuroinflammation. 2007	PubMed	citation	PMID:17474992	pubmed	17474992	create date:2007/05/04 | first author:Mojsilovic-Petrovic J
Toll-like receptor 2 signaling is a mediator of apoptosis in herpes simplex virus-infected microglia.	/pubmed/17470292	Aravalli RN, Hu S, Lokensgard JR.	J Neuroinflammation. 2007 Apr 30;4:11.	J Neuroinflammation. 2007	PubMed	citation	PMID:17470292	pubmed	17470292	create date:2007/05/02 | first author:Aravalli RN
Effects of low dose GM-CSF on microglial inflammatory profiles to diverse pathogen-associated molecular patterns (PAMPs).	/pubmed/17374157	Esen N, Kielian T.	J Neuroinflammation. 2007 Mar 20;4:10.	J Neuroinflammation. 2007	PubMed	citation	PMID:17374157	pubmed	17374157	create date:2007/03/22 | first author:Esen N
Formation of multinucleated giant cells and microglial degeneration in rats expressing a mutant Cu/Zn superoxide dismutase gene.	/pubmed/17328801	Fendrick SE, Xue QS, Streit WJ.	J Neuroinflammation. 2007 Feb 28;4:9.	J Neuroinflammation. 2007	PubMed	citation	PMID:17328801	pubmed	17328801	create date:2007/03/03 | first author:Fendrick SE
Repeated administration of the noradrenergic neurotoxin N-(2-chloroethyl)-N-ethyl-2-bromobenzylamine (DSP-4) modulates neuroinflammation and amyloid plaque load in mice bearing amyloid precursor protein and presenilin-1 mutant transgenes.	/pubmed/17324270	Pugh PL, Vidgeon-Hart MP, Ashmeade T, Culbert AA, Seymour Z, Perren MJ, Joyce F, Bate ST, Babin A, Virley DJ, Richardson JC, Upton N, Sunter D.	J Neuroinflammation. 2007 Feb 26;4:8.	J Neuroinflammation. 2007	PubMed	citation	PMID:17324270	pubmed	17324270	create date:2007/02/28 | first author:Pugh PL
Progranulin in frontotemporal lobar degeneration and neuroinflammation.	/pubmed/17291356	Ahmed Z, Mackenzie IR, Hutton ML, Dickson DW.	J Neuroinflammation. 2007 Feb 11;4:7. Review.	J Neuroinflammation. 2007	PubMed	citation	PMID:17291356	pubmed	17291356	create date:2007/02/13 | first author:Ahmed Z
Immune response after experimental allergic encephalomyelitis in rats subjected to calorie restriction.	/pubmed/17254325	Esquifino AI, Cano P, Jimenez-Ortega V, Fernández-Mateos MP, Cardinali DP.	J Neuroinflammation. 2007 Jan 25;4:6.	J Neuroinflammation. 2007	PubMed	citation	PMID:17254325	pubmed	17254325	create date:2007/01/27 | first author:Esquifino AI
Cholesterol synthesis inhibitors protect against platelet-activating factor-induced neuronal damage.	/pubmed/17233902	Bate C, Rumbold L, Williams A.	J Neuroinflammation. 2007 Jan 18;4:5.	J Neuroinflammation. 2007	PubMed	citation	PMID:17233902	pubmed	17233902	create date:2007/01/20 | first author:Bate C
Microglia activation in sepsis: a case-control study.	/pubmed/17224051	Lemstra AW, Groen in't Woud JC, Hoozemans JJ, van Haastert ES, Rozemuller AJ, Eikelenboom P, van Gool WA.	J Neuroinflammation. 2007 Jan 15;4:4.	J Neuroinflammation. 2007	PubMed	citation	PMID:17224051	pubmed	17224051	create date:2007/01/17 | first author:Lemstra AW
Effect of pioglitazone treatment on behavioral symptoms in autistic children.	/pubmed/17207275	Boris M, Kaiser CC, Goldblatt A, Elice MW, Edelson SM, Adams JB, Feinstein DL.	J Neuroinflammation. 2007 Jan 5;4:3.	J Neuroinflammation. 2007	PubMed	citation	PMID:17207275	pubmed	17207275	create date:2007/01/09 | first author:Boris M
Prostaglandin E2 receptor subtype 2 (EP2) regulates microglial activation and associated neurotoxicity induced by aggregated alpha-synuclein.	/pubmed/17204153	Jin J, Shie FS, Liu J, Wang Y, Davis J, Schantz AM, Montine KS, Montine TJ, Zhang J.	J Neuroinflammation. 2007 Jan 4;4:2.	J Neuroinflammation. 2007	PubMed	citation	PMID:17204153	pubmed	17204153	create date:2007/01/06 | first author:Jin J
All-trans retinoic acid induces COX-2 and prostaglandin E2 synthesis in SH-SY5Y human neuroblastoma cells: involvement of retinoic acid receptors and extracellular-regulated kinase 1/2.	/pubmed/17204142	Alique M, Herrero JF, Lucio-Cazana FJ.	J Neuroinflammation. 2007 Jan 4;4:1.	J Neuroinflammation. 2007	PubMed	citation	PMID:17204142	pubmed	17204142	create date:2007/01/06 | first author:Alique M
Replication of the association of HLA-B7 with Alzheimer's disease: a role for homozygosity?	/pubmed/17176470	Lehmann DJ, Barnardo MC, Fuggle S, Quiroga I, Sutherland A, Warden DR, Barnetson L, Horton R, Beck S, Smith AD.	J Neuroinflammation. 2006 Dec 18;3:33.	J Neuroinflammation. 2006	PubMed	citation	PMID:17176470	pubmed	17176470	create date:2006/12/21 | first author:Lehmann DJ
Morphine stimulates CCL2 production by human neurons.	/pubmed/17156455	Rock RB, Hu S, Sheng WS, Peterson PK.	J Neuroinflammation. 2006 Dec 8;3:32.	J Neuroinflammation. 2006	PubMed	citation	PMID:17156455	pubmed	17156455	create date:2006/12/13 | first author:Rock RB
Parecoxib is neuroprotective in spontaneously hypertensive rats after transient middle cerebral artery occlusion: a divided treatment response?	/pubmed/17150094	Kelsen J, Kjaer K, Chen G, Pedersen M, Røhl L, Frøkiaer J, Nielsen S, Nyengaard JR, Rønn LC.	J Neuroinflammation. 2006 Dec 6;3:31.	J Neuroinflammation. 2006	PubMed	citation	PMID:17150094	pubmed	17150094	create date:2006/12/08 | first author:Kelsen J
The microglial NADPH oxidase complex as a source of oxidative stress in Alzheimer's disease.	/pubmed/17094809	Wilkinson BL, Landreth GE.	J Neuroinflammation. 2006 Nov 9;3:30.	J Neuroinflammation. 2006	PubMed	citation	PMID:17094809	pubmed	17094809	create date:2006/11/11 | first author:Wilkinson BL
Complement activation in the Parkinson's disease substantia nigra: an immunocytochemical study.	/pubmed/17052351	Loeffler DA, Camp DM, Conant SB.	J Neuroinflammation. 2006 Oct 19;3:29.	J Neuroinflammation. 2006	PubMed	citation	PMID:17052351	pubmed	17052351	create date:2006/10/21 | first author:Loeffler DA
Secretory PLA2-IIA: a new inflammatory factor for Alzheimer's disease.	/pubmed/17026770	Moses GS, Jensen MD, Lue LF, Walker DG, Sun AY, Simonyi A, Sun GY.	J Neuroinflammation. 2006 Oct 7;3:28.	J Neuroinflammation. 2006	PubMed	citation	PMID:17026770	pubmed	17026770	create date:2006/10/10 | first author:Moses GS
Expression profiles for macrophage alternative activation genes in AD and in mouse models of AD.	/pubmed/17005052	Colton CA, Mott RT, Sharpe H, Xu Q, Van Nostrand WE, Vitek MP.	J Neuroinflammation. 2006 Sep 27;3:27.	J Neuroinflammation. 2006	PubMed	citation	PMID:17005052	pubmed	17005052	create date:2006/09/29 | first author:Colton CA
Secreted phospholipase A2 activity in experimental autoimmune encephalomyelitis and multiple sclerosis.	/pubmed/16965627	Cunningham TJ, Yao L, Oetinger M, Cort L, Blankenhorn EP, Greenstein JI.	J Neuroinflammation. 2006 Sep 11;3:26.	J Neuroinflammation. 2006	PubMed	citation	PMID:16965627	pubmed	16965627	create date:2006/09/13 | first author:Cunningham TJ
Inhibition of secreted phospholipase A2 by neuron survival and anti-inflammatory peptide CHEC-9.	/pubmed/16965626	Cunningham TJ, Maciejewski J, Yao L.	J Neuroinflammation. 2006 Sep 11;3:25.	J Neuroinflammation. 2006	PubMed	citation	PMID:16965626	pubmed	16965626	create date:2006/09/13 | first author:Cunningham TJ
Fibrillar beta-amyloid peptide Abeta1-40 activates microglial proliferation via stimulating TNF-alpha release and H2O2 derived from NADPH oxidase: a cell culture study.	/pubmed/16959029	Jekabsone A, Mander PK, Tickler A, Sharpe M, Brown GC.	J Neuroinflammation. 2006 Sep 7;3:24.	J Neuroinflammation. 2006	PubMed	citation	PMID:16959029	pubmed	16959029	create date:2006/09/09 | first author:Jekabsone A
Interferon-beta1a reduces plasma CD31+ endothelial microparticles (CD31+EMP) in multiple sclerosis.	/pubmed/16952316	Sheremata WA, Jy W, Delgado S, Minagar A, McLarty J, Ahn Y.	J Neuroinflammation. 2006 Sep 4;3:23.	J Neuroinflammation. 2006	PubMed	citation	PMID:16952316	pubmed	16952316	create date:2006/09/06 | first author:Sheremata WA
Expression of innate immune complement regulators on brain epithelial cells during human bacterial meningitis.	/pubmed/16948860	Canova C, Neal JW, Gasque P.	J Neuroinflammation. 2006 Sep 2;3:22.	J Neuroinflammation. 2006	PubMed	citation	PMID:16948860	pubmed	16948860	create date:2006/09/05 | first author:Canova C
Apolipoprotein E isoform-dependent dendritic recovery of hippocampal neurons following activation of innate immunity.	/pubmed/16934151	Maezawa I, Zaja-Milatovic S, Milatovic D, Stephen C, Sokal I, Maeda N, Montine TJ, Montine KS.	J Neuroinflammation. 2006 Aug 25;3:21.	J Neuroinflammation. 2006	PubMed	citation	PMID:16934151	pubmed	16934151	create date:2006/08/29 | first author:Maezawa I
Experimental allergic encephalomyelitis in pituitary-grafted Lewis rats.	/pubmed/16928263	Esquifino AI, Cano P, Zapata A, Cardinali DP.	J Neuroinflammation. 2006 Aug 23;3:20.	J Neuroinflammation. 2006	PubMed	citation	PMID:16928263	pubmed	16928263	create date:2006/08/25 | first author:Esquifino AI
Title	URL	Description	Details	ShortDetails	Resource	Type	Identifiers	Db	EntrezUID	Properties
Leader (L) and L* proteins of Theiler's murine encephalomyelitis virus (TMEV) and their regulation of the virus' biological activities.	/pubmed/16911804	Takano-Maruyama M, Ohara Y, Asakura K, Okuwa T.	J Neuroinflammation. 2006 Aug 16;3:19.	J Neuroinflammation. 2006	PubMed	citation	PMID:16911804	pubmed	16911804	create date:2006/08/17 | first author:Takano-Maruyama M
Dexamethasone diminishes the pro-inflammatory and cytotoxic effects of amyloid beta-protein in cerebrovascular smooth muscle cells.	/pubmed/16887032	Previti ML, Zhang W, Van Nostrand WE.	J Neuroinflammation. 2006 Aug 3;3:18.	J Neuroinflammation. 2006	PubMed	citation	PMID:16887032	pubmed	16887032	create date:2006/08/05 | first author:Previti ML
Interleukin-1 receptor 1 knockout has no effect on amyloid deposition in Tg2576 mice and does not alter efficacy following Abeta immunotherapy.	/pubmed/16872492	Das P, Smithson LA, Price RW, Holloway VM, Levites Y, Chakrabarty P, Golde TE.	J Neuroinflammation. 2006 Jul 26;3:17.	J Neuroinflammation. 2006	PubMed	citation	PMID:16872492	pubmed	16872492	create date:2006/07/29 | first author:Das P
Simvastatin inhibits interferon-gamma-induced MHC class II up-regulation in cultured astrocytes.	/pubmed/16859542	Zeinstra E, Wilczak N, Chesik D, Glazenburg L, Kroese FG, De Keyser J.	J Neuroinflammation. 2006 Jul 21;3:16.	J Neuroinflammation. 2006	PubMed	citation	PMID:16859542	pubmed	16859542	create date:2006/07/25 | first author:Zeinstra E
Astrogliosis is delayed in type 1 interleukin-1 receptor-null mice following a penetrating brain injury.	/pubmed/16808851	Lin HW, Basu A, Druckman C, Cicchese M, Krady JK, Levison SW.	J Neuroinflammation. 2006 Jun 30;3:15.	J Neuroinflammation. 2006	PubMed	citation	PMID:16808851	pubmed	16808851	create date:2006/07/01 | first author:Lin HW
Boosting with intranasal dendrimeric Abeta1-15 but not Abeta1-15 peptide leads to an effective immune response following a single injection of Abeta1-40/42 in APP-tg mice.	/pubmed/16753065	Seabrook TJ, Jiang L, Thomas K, Lemere CA.	J Neuroinflammation. 2006 Jun 5;3:14.	J Neuroinflammation. 2006	PubMed	citation	PMID:16753065	pubmed	16753065	create date:2006/06/07 | first author:Seabrook TJ
Production of IL-16 correlates with CD4+ Th1 inflammation and phosphorylation of axonal cytoskeleton in multiple sclerosis lesions.	/pubmed/16729885	Skundric DS, Cai J, Cruikshank WW, Gveric D.	J Neuroinflammation. 2006 May 26;3:13.	J Neuroinflammation. 2006	PubMed	citation	PMID:16729885	pubmed	16729885	create date:2006/05/30 | first author:Skundric DS
Inhibition of NF-kappaB activation by 5-lipoxygenase inhibitors protects brain against injury in a rat model of focal cerebral ischemia.	/pubmed/16689995	Jatana M, Giri S, Ansari MA, Elango C, Singh AK, Singh I, Khan M.	J Neuroinflammation. 2006 May 11;3:12.	J Neuroinflammation. 2006	PubMed	citation	PMID:16689995	pubmed	16689995	create date:2006/05/13 | first author:Jatana M
Intracranial administration of deglycosylated C-terminal-specific anti-Abeta antibody efficiently clears amyloid plaques without activating microglia in amyloid-depositing transgenic mice.	/pubmed/16686956	Carty NC, Wilcock DM, Rosenthal A, Grimm J, Pons J, Ronan V, Gottschall PE, Gordon MN, Morgan D.	J Neuroinflammation. 2006 May 10;3:11.	J Neuroinflammation. 2006	PubMed	citation	PMID:16686956	pubmed	16686956	create date:2006/05/12 | first author:Carty NC
Apolipoprotein E-specific innate immune response in astrocytes from targeted replacement mice.	/pubmed/16603079	Maezawa I, Maeda N, Montine TJ, Montine KS.	J Neuroinflammation. 2006 Apr 7;3:10.	J Neuroinflammation. 2006	PubMed	citation	PMID:16603079	pubmed	16603079	create date:2006/04/11 | first author:Maezawa I
Interleukin-1beta and anaphylatoxins exert a synergistic effect on NGF expression by astrocytes.	/pubmed/16594997	Jauneau AC, Ischenko A, Chatagner A, Benard M, Chan P, Schouft MT, Patte C, Vaudry H, Fontaine M.	J Neuroinflammation. 2006 Apr 4;3:8.	J Neuroinflammation. 2006	PubMed	citation	PMID:16594997	pubmed	16594997	create date:2006/04/06 | first author:Jauneau AC
Interferon-gamma increases neuronal death in response to amyloid-beta1-42.	/pubmed/16569229	Bate C, Kempster S, Last V, Williams A.	J Neuroinflammation. 2006 Mar 28;3:7.	J Neuroinflammation. 2006	PubMed	citation	PMID:16569229	pubmed	16569229	create date:2006/03/30 | first author:Bate C
Cyclooxygenase-2 mediates microglial activation and secondary dopaminergic cell death in the mouse MPTP model of Parkinson's disease.	/pubmed/16566823	Vijitruth R, Liu M, Choi DY, Nguyen XV, Hunter RL, Bing G.	J Neuroinflammation. 2006 Mar 27;3:6.	J Neuroinflammation. 2006	PubMed	citation	PMID:16566823	pubmed	16566823	create date:2006/03/29 | first author:Vijitruth R
Interleukin-1 mediates Alzheimer and Lewy body pathologies.	/pubmed/16542445	Griffin WS, Liu L, Li Y, Mrak RE, Barger SW.	J Neuroinflammation. 2006 Mar 16;3:5.	J Neuroinflammation. 2006	PubMed	citation	PMID:16542445	pubmed	16542445	create date:2006/03/18 | first author:Griffin WS
Peripheral reductive capacity is associated with cognitive performance and survival in Alzheimer's disease.	/pubmed/16515691	Minghetti L, Greco A, Puopolo M, Combrinck M, Warden D, Smith AD.	J Neuroinflammation. 2006 Mar 3;3:4.	J Neuroinflammation. 2006	PubMed	citation	PMID:16515691	pubmed	16515691	create date:2006/03/07 | first author:Minghetti L
CD40 deficiency mitigates Alzheimer's disease pathology in transgenic mouse models.	/pubmed/16504112	Laporte V, Ait-Ghezala G, Volmar CH, Mullan M.	J Neuroinflammation. 2006 Feb 24;3:3.	J Neuroinflammation. 2006	PubMed	citation	PMID:16504112	pubmed	16504112	create date:2006/03/01 | first author:Laporte V
Primary glia expressing the G93A-SOD1 mutation present a neuroinflammatory phenotype and provide a cellular system for studies of glial inflammation.	/pubmed/16436205	Hensley K, Abdel-Moaty H, Hunter J, Mhatre M, Mou S, Nguyen K, Potapova T, Pye QN, Qi M, Rice H, Stewart C, Stroukoff K, West M.	J Neuroinflammation. 2006 Jan 25;3:2.	J Neuroinflammation. 2006	PubMed	citation	PMID:16436205	pubmed	16436205	create date:2006/01/27 | first author:Hensley K
Serum antibodies from Parkinson's disease patients react with neuronal membrane proteins from a mouse dopaminergic cell line and affect its dopamine expression.	/pubmed/16426448	Huber VC, Mondal T, Factor SA, Seegal RF, Lawrence DA.	J Neuroinflammation. 2006 Jan 20;3:1.	J Neuroinflammation. 2006	PubMed	citation	PMID:16426448	pubmed	16426448	create date:2006/01/24 | first author:Huber VC
Stimulation of cannabinoid receptor 2 (CB2) suppresses microglial activation.	/pubmed/16343349	Ehrhart J, Obregon D, Mori T, Hou H, Sun N, Bai Y, Klein T, Fernandez F, Tan J, Shytle RD.	J Neuroinflammation. 2005 Dec 12;2:29.	J Neuroinflammation. 2005	PubMed	citation	PMID:16343349	pubmed	16343349	create date:2005/12/14 | first author:Ehrhart J
Novel Abeta peptide immunogens modulate plaque pathology and inflammation in a murine model of Alzheimer's disease.	/pubmed/16332263	Zhou J, Fonseca MI, Kayed R, Hernandez I, Webster SD, Yazan O, Cribbs DH, Glabe CG, Tenner AJ.	J Neuroinflammation. 2005 Dec 7;2:28.	J Neuroinflammation. 2005	PubMed	citation	PMID:16332263	pubmed	16332263	create date:2005/12/08 | first author:Zhou J
Maximal COX-2 and ppRb expression in neurons occurs during early Braak stages prior to the maximal activation of astrocytes and microglia in Alzheimer's disease.	/pubmed/16300681	Hoozemans JJ, van Haastert ES, Veerhuis R, Arendt T, Scheper W, Eikelenboom P, Rozemuller AJ.	J Neuroinflammation. 2005 Nov 21;2:27.	J Neuroinflammation. 2005	PubMed	citation	PMID:16300681	pubmed	16300681	create date:2005/11/23 | first author:Hoozemans JJ
Cytokine responses during chronic denervation.	/pubmed/16287511	Ruohonen S, Khademi M, Jagodic M, Taskinen HS, Olsson T, Röyttä M.	J Neuroinflammation. 2005 Nov 18;2:26.	J Neuroinflammation. 2005	PubMed	citation	PMID:16287511	pubmed	16287511	create date:2005/11/17 | first author:Ruohonen S
A refined in vitro model to study inflammatory responses in organotypic membrane culture of postnatal rat hippocampal slices.	/pubmed/16285888	Huuskonen J, Suuronen T, Miettinen R, van Groen T, Salminen A.	J Neuroinflammation. 2005 Nov 15;2:25.	J Neuroinflammation. 2005	PubMed	citation	PMID:16285888	pubmed	16285888	create date:2005/11/16 | first author:Huuskonen J
The microglial activation" continuum: from innate to adaptive responses."	/pubmed/16259628	Town T, Nikolic V, Tan J.	J Neuroinflammation. 2005 Oct 31;2:24.	J Neuroinflammation. 2005	PubMed	citation	PMID:16259628	pubmed	16259628	create date:2005/11/02 | first author:Town T
Early correlation of microglial activation with enhanced tumor necrosis factor-alpha and monocyte chemoattractant protein-1 expression specifically within the entorhinal cortex of triple transgenic Alzheimer's disease mice.	/pubmed/16232318	Janelsins MC, Mastrangelo MA, Oddo S, LaFerla FM, Federoff HJ, Bowers WJ.	J Neuroinflammation. 2005 Oct 18;2:23.	J Neuroinflammation. 2005	PubMed	citation	PMID:16232318	pubmed	16232318	create date:2005/10/20 | first author:Janelsins MC
Focal glial activation coincides with increased BACE1 activation and precedes amyloid plaque deposition in APP[V717I] transgenic mice.	/pubmed/16212664	Heneka MT, Sastre M, Dumitrescu-Ozimek L, Dewachter I, Walter J, Klockgether T, Van Leuven F.	J Neuroinflammation. 2005 Oct 7;2:22.	J Neuroinflammation. 2005	PubMed	citation	PMID:16212664	pubmed	16212664	create date:2005/10/11 | first author:Heneka MT
5-aminoimidazole-4-carboxamide-1-beta-4-ribofuranoside (AICAR) attenuates the expression of LPS- and Abeta peptide-induced inflammatory mediators in astroglia.	/pubmed/16174294	Ayasolla KR, Singh AK, Singh I.	J Neuroinflammation. 2005 Sep 20;2:21.	J Neuroinflammation. 2005	PubMed	citation	PMID:16174294	pubmed	16174294	create date:2005/09/22 | first author:Ayasolla KR
Activation of microglial NADPH oxidase is synergistic with glial iNOS expression in inducing neuronal death: a dual-key mechanism of inflammatory neurodegeneration.	/pubmed/16156895	Mander P, Brown GC.	J Neuroinflammation. 2005 Sep 12;2:20.	J Neuroinflammation. 2005	PubMed	citation	PMID:16156895	pubmed	16156895	create date:2005/09/15 | first author:Mander P
Signaling pathways mediating a selective induction of nitric oxide synthase II by tumor necrosis factor alpha in nerve growth factor-responsive cells.	/pubmed/16144552	Thomas MS, Zhang W, Jordan PM, Saragovi HU, Taglialatela G.	J Neuroinflammation. 2005 Sep 6;2:19.	J Neuroinflammation. 2005	PubMed	citation	PMID:16144552	pubmed	16144552	create date:2005/09/08 | first author:Thomas MS
Microglial responses to amyloid beta peptide opsonization and indomethacin treatment.	/pubmed/16111494	Strohmeyer R, Kovelowski CJ, Mastroeni D, Leonard B, Grover A, Rogers J.	J Neuroinflammation. 2005 Aug 19;2:18.	J Neuroinflammation. 2005	PubMed	citation	PMID:16111494	pubmed	16111494	create date:2005/08/23 | first author:Strohmeyer R
CX3CL1 (fractalkine) and CX3CR1 expression in myelin oligodendrocyte glycoprotein-induced experimental autoimmune encephalomyelitis: kinetics and cellular origin.	/pubmed/16053521	Sunnemark D, Eltayeb S, Nilsson M, Wallström E, Lassmann H, Olsson T, Berg AL, Ericsson-Dahlstrand A.	J Neuroinflammation. 2005 Jul 29;2:17.	J Neuroinflammation. 2005	PubMed	citation	PMID:16053521	pubmed	16053521	create date:2005/08/02 | first author:Sunnemark D
Quinolinic acid selectively induces apoptosis of human astrocytes: potential role in AIDS dementia complex.	/pubmed/16042813	Guillemin GJ, Wang L, Brew BJ.	J Neuroinflammation. 2005 Jul 26;2:16.	J Neuroinflammation. 2005	PubMed	citation	PMID:16042813	pubmed	16042813	create date:2005/07/27 | first author:Guillemin GJ
Interleukin 1 receptor antagonist knockout mice show enhanced microglial activation and neuronal damage induced by intracerebroventricular infusion of human beta-amyloid.	/pubmed/15967035	Craft JM, Watterson DM, Hirsch E, Van Eldik LJ.	J Neuroinflammation. 2005 Jun 20;2:15.	J Neuroinflammation. 2005	PubMed	citation	PMID:15967035	pubmed	15967035	create date:2005/06/22 | first author:Craft JM
Microglial inflammation in the parkinsonian substantia nigra: relationship to alpha-synuclein deposition.	/pubmed/15935098	Croisier E, Moran LB, Dexter DT, Pearce RK, Graeber MB.	J Neuroinflammation. 2005 Jun 3;2:14.	J Neuroinflammation. 2005	PubMed	citation	PMID:15935098	pubmed	15935098	create date:2005/06/07 | first author:Croisier E
Soluble HLA measurement in saliva and cerebrospinal fluid in Caucasian patients with multiple sclerosis: a preliminary study.	/pubmed/15932635	Adamashvili I, Minagar A, Gonzalez-Toledo E, Featherston L, Kelley RE.	J Neuroinflammation. 2005 Jun 2;2:13.	J Neuroinflammation. 2005	PubMed	citation	PMID:15932635	pubmed	15932635	create date:2005/06/04 | first author:Adamashvili I
Cu/Zn superoxide dismutase expression in the postnatal rat brain following an excitotoxic injury.	/pubmed/15929797	Peluffo H, Acarin L, Faiz M, Castellano B, Gonzalez B.	J Neuroinflammation. 2005 Jun 1;2(1):12.	J Neuroinflammation. 2005	PubMed	citation	PMID:15929797	pubmed	15929797	create date:2005/06/03 | first author:Peluffo H
Platelet-activating factor enhancement of calcium influx and interleukin-6 expression, but not production, in human microglia.	/pubmed/15833109	Sattayaprasert P, Choi HB, Chongthammakun S, McLarnon JG.	J Neuroinflammation. 2005 Apr 15;2(1):11.	J Neuroinflammation. 2005	PubMed	citation	PMID:15833109	pubmed	15833109	create date:2005/04/19 | first author:Sattayaprasert P
Anti-inflammatory therapy by ibudilast, a phosphodiesterase inhibitor, in demyelination of twitcher, a genetic demyelination model.	/pubmed/15813970	Kagitani-Shimono K, Mohri I, Fujitani Y, Suzuki K, Ozono K, Urade Y, Taniike M.	J Neuroinflammation. 2005 Apr 6;2(1):10.	J Neuroinflammation. 2005	PubMed	citation	PMID:15813970	pubmed	15813970	create date:2005/04/09 | first author:Kagitani-Shimono K
Inflammatory cytokine levels correlate with amyloid load in transgenic mouse models of Alzheimer's disease.	/pubmed/15762998	Patel NS, Paris D, Mathura V, Quadros AN, Crawford FC, Mullan MJ.	J Neuroinflammation. 2005 Mar 11;2(1):9.	J Neuroinflammation. 2005	PubMed	citation	PMID:15762998	pubmed	15762998	create date:2005/03/15 | first author:Patel NS
Astrocyte production of the chemokine macrophage inflammatory protein-2 is inhibited by the spice principle curcumin at the level of gene transcription.	/pubmed/15733321	Tomita M, Holman BJ, Santoro CP, Santoro TJ.	J Neuroinflammation. 2005 Feb 25;2(1):8.	J Neuroinflammation. 2005	PubMed	citation	PMID:15733321	pubmed	15733321	create date:2005/03/01 | first author:Tomita M
Involvement of beta-chemokines in the development of inflammatory demyelination.	/pubmed/15730561	Banisor I, Leist TP, Kalman B.	J Neuroinflammation. 2005 Feb 24;2(1):7.	J Neuroinflammation. 2005	PubMed	citation	PMID:15730561	pubmed	15730561	create date:2005/02/26 | first author:Banisor I
Does angiotensin-1 converting enzyme genotype influence motor or cognitive development after pre-term birth?	/pubmed/15725359	Harding DR, Dhamrait S, Devadason D, Humphries SE, Whitelaw A, Marlow N, Montgomery HE.	J Neuroinflammation. 2005 Feb 22;2(1):6.	J Neuroinflammation. 2005	PubMed	citation	PMID:15725359	pubmed	15725359	create date:2005/02/24 | first author:Harding DR
Infiltrative microgliosis: activation and long-distance migration of subependymal microglia following periventricular insults.	/pubmed/15679892	Carbonell WS, Murase SI, Horwitz AF, Mandell JW.	J Neuroinflammation. 2005 Jan 28;2(1):5.	J Neuroinflammation. 2005	PubMed	citation	PMID:15679892	pubmed	15679892	create date:2005/02/01 | first author:Carbonell WS
Activation of alpha7 nicotinic acetylcholine receptor by nicotine selectively up-regulates cyclooxygenase-2 and prostaglandin E2 in rat microglial cultures.	/pubmed/15670336	De Simone R, Ajmone-Cat MA, Carnevale D, Minghetti L.	J Neuroinflammation. 2005 Jan 25;2(1):4.	J Neuroinflammation. 2005	PubMed	citation	PMID:15670336	pubmed	15670336	create date:2005/01/27 | first author:De Simone R
Effects of the cyclooxygenase-2 inhibitor nimesulide on cerebral infarction and neurological deficits induced by permanent middle cerebral artery occlusion in the rat.	/pubmed/15656909	Candelario-Jalil E, Mhadu NH, González-Falcón A, García-Cabrera M, Muñoz E, León OS, Fiebich BL.	J Neuroinflammation. 2005 Jan 18;2(1):3.	J Neuroinflammation. 2005	PubMed	citation	PMID:15656909	pubmed	15656909	create date:2005/01/20 | first author:Candelario-Jalil E
Vascular consequences of passive Abeta immunization for Alzheimer's disease. Is avoidance of malactivation" of microglia enough?"	/pubmed/15644140	Barger SW.	J Neuroinflammation. 2005 Jan 11;2(1):2.	J Neuroinflammation. 2005	PubMed	citation	PMID:15644140	pubmed	15644140	create date:2005/01/13 | first author:Barger SW
Differential regulation of Abeta42-induced neuronal C1q synthesis and microglial activation.	/pubmed/15642121	Fan R, Tenner AJ.	J Neuroinflammation. 2005 Jan 10;2(1):1.	J Neuroinflammation. 2005	PubMed	citation	PMID:15642121	pubmed	15642121	create date:2005/01/12 | first author:Fan R
Passive immunotherapy against Abeta in aged APP-transgenic mice reverses cognitive deficits and depletes parenchymal amyloid deposits in spite of increased vascular amyloid and microhemorrhage.	/pubmed/15588287	Wilcock DM, Rojiani A, Rosenthal A, Subbarao S, Freeman MJ, Gordon MN, Morgan D.	J Neuroinflammation. 2004 Dec 8;1(1):24.	J Neuroinflammation. 2004	PubMed	citation	PMID:15588287	pubmed	15588287	create date:2004/12/14 | first author:Wilcock DM
beta-Amyloid promotes accumulation of lipid peroxides by inhibiting CD36-mediated clearance of oxidized lipoproteins.	/pubmed/15546489	Kunjathoor VV, Tseng AA, Medeiros LA, Khan T, Moore KJ.	J Neuroinflammation. 2004 Nov 16;1(1):23.	J Neuroinflammation. 2004	PubMed	citation	PMID:15546489	pubmed	15546489	create date:2004/11/18 | first author:Kunjathoor VV
On the potential role of glutamate transport in mental fatigue.	/pubmed/15527505	Rönnbäck L, Hansson E.	J Neuroinflammation. 2004 Nov 4;1(1):22.	J Neuroinflammation. 2004	PubMed	citation	PMID:15527505	pubmed	15527505	create date:2004/11/06 | first author:Rönnbäck L
Title	URL	Description	Details	ShortDetails	Resource	Type	Identifiers	Db	EntrezUID	Properties
Brain inflammation and oxidative stress in a transgenic mouse model of Alzheimer-like brain amyloidosis.	/pubmed/15500684	Yao Y, Chinnici C, Tang H, Trojanowski JQ, Lee VM, Praticò D.	J Neuroinflammation. 2004 Oct 22;1(1):21.	J Neuroinflammation. 2004	PubMed	citation	PMID:15500684	pubmed	15500684	create date:2004/10/27 | first author:Yao Y
Neuronal oxidative damage and dendritic degeneration following activation of CD14-dependent innate immune response in vivo.	/pubmed/15498098	Milatovic D, Zaja-Milatovic S, Montine KS, Shie FS, Montine TJ.	J Neuroinflammation. 2004 Oct 21;1(1):20.	J Neuroinflammation. 2004	PubMed	citation	PMID:15498098	pubmed	15498098	create date:2004/10/23 | first author:Milatovic D
Funding free and universal access to Journal of Neuroinflammation.	/pubmed/15485579	Mrak RE, Griffin WS.	J Neuroinflammation. 2004 Oct 14;1(1):19.	J Neuroinflammation. 2004	PubMed	citation	PMID:15485579	pubmed	15485579	create date:2004/10/16 | first author:Mrak RE
Using animal models to determine the significance of complement activation in Alzheimer's disease.	/pubmed/15479474	Loeffler DA.	J Neuroinflammation. 2004 Oct 12;1(1):18.	J Neuroinflammation. 2004	PubMed	citation	PMID:15479474	pubmed	15479474	create date:2004/10/14 | first author:Loeffler DA
Human oligodendroglial cells express low levels of C1 inhibitor and membrane cofactor protein mRNAs.	/pubmed/15327690	Hosokawa M, Klegeris A, McGeer PL.	J Neuroinflammation. 2004 Aug 24;1(1):17.	J Neuroinflammation. 2004	PubMed	citation	PMID:15327690	pubmed	15327690	create date:2004/08/26 | first author:Hosokawa M
Immunopathogenesis of brain abscess.	/pubmed/15315708	Kielian T.	J Neuroinflammation. 2004 Aug 17;1(1):16.	J Neuroinflammation. 2004	PubMed	citation	PMID:15315708	pubmed	15315708	create date:2004/08/19 | first author:Kielian T
Similar promotion of Abeta1-42 fibrillogenesis by native apolipoprotein E epsilon3 and epsilon4 isoforms.	/pubmed/15312232	Sweeney D, Martins R, LeVine H 3rd, Smith JD, Gandy S.	J Neuroinflammation. 2004 Aug 16;1(1):15.	J Neuroinflammation. 2004	PubMed	citation	PMID:15312232	pubmed	15312232	create date:2004/08/18 | first author:Sweeney D
Welcome to the Journal of Neuroinflammation!	/pubmed/15285806	Mrak RE, Griffin WS.	J Neuroinflammation. 2004 Apr 20;1(1):1.	J Neuroinflammation. 2004	PubMed	citation	PMID:15285806	pubmed	15285806	create date:2004/08/03 | first author:Mrak RE
Modelling neuroinflammatory phenotypes in vivo.	/pubmed/15285805	Buckwalter MS, Wyss-Coray T.	J Neuroinflammation. 2004 Jul 1;1(1):10.	J Neuroinflammation. 2004	PubMed	citation	PMID:15285805	pubmed	15285805	create date:2004/08/03 | first author:Buckwalter MS
Effect of anti-inflammatory agents on transforming growth factor beta over-expressing mouse brains: a model revised.	/pubmed/15285804	Lacombe P, Mathews PM, Schmidt SD, Breidert T, Heneka MT, Landreth GE, Feinstein DL, Galea E.	J Neuroinflammation. 2004 Jul 2;1(1):11.	J Neuroinflammation. 2004	PubMed	citation	PMID:15285804	pubmed	15285804	create date:2004/08/03 | first author:Lacombe P
Chronic brain inflammation leads to a decline in hippocampal NMDA-R1 receptors.	/pubmed/15285803	Rosi S, Ramirez-Amaya V, Hauss-Wegrzyniak B, Wenk GL.	J Neuroinflammation. 2004 Jul 7;1(1):12.	J Neuroinflammation. 2004	PubMed	citation	PMID:15285803	pubmed	15285803	create date:2004/08/03 | first author:Rosi S
Tumor necrosis factor-mediated inhibition of interleukin-18 in the brain: a clinical and experimental study in head-injured patients and in a murine model of closed head injury.	/pubmed/15285802	Schmidt OI, Morganti-Kossmann MC, Heyde CE, Perez D, Yatsiv I, Shohami E, Ertel W, Stahel PF.	J Neuroinflammation. 2004 Jul 28;1(1):13.	J Neuroinflammation. 2004	PubMed	citation	PMID:15285802	pubmed	15285802	create date:2004/08/03 | first author:Schmidt OI
Microglia and neuroinflammation: a pathological perspective.	/pubmed/15285801	Streit WJ, Mrak RE, Griffin WS.	J Neuroinflammation. 2004 Jul 30;1(1):14.	J Neuroinflammation. 2004	PubMed	citation	PMID:15285801	pubmed	15285801	create date:2004/08/03 | first author:Streit WJ
Induction of serine racemase expression and D-serine release from microglia by amyloid beta-peptide.	/pubmed/15285800	Wu SZ, Bodles AM, Porter MM, Griffin WS, Basile AS, Barger SW.	J Neuroinflammation. 2004 Apr 20;1(1):2.	J Neuroinflammation. 2004	PubMed	citation	PMID:15285800	pubmed	15285800	create date:2004/08/03 | first author:Wu SZ
Effect of pioglitazone treatment in a patient with secondary multiple sclerosis.	/pubmed/15285799	Pershadsingh HA, Heneka MT, Saini R, Amin NM, Broeske DJ, Feinstein DL.	J Neuroinflammation. 2004 Apr 20;1(1):3.	J Neuroinflammation. 2004	PubMed	citation	PMID:15285799	pubmed	15285799	create date:2004/08/03 | first author:Pershadsingh HA
Ginkgolide B inhibits the neurotoxicity of prions or amyloid-beta1-42.	/pubmed/15285798	Bate C, Salmona M, Williams A.	J Neuroinflammation. 2004 May 11;1(1):4.	J Neuroinflammation. 2004	PubMed	citation	PMID:15285798	pubmed	15285798	create date:2004/08/03 | first author:Bate C
PPARgamma, neuroinflammation, and disease.	/pubmed/15285797	Mrak RE, Landreth GE.	J Neuroinflammation. 2004 May 14;1(1):5.	J Neuroinflammation. 2004	PubMed	citation	PMID:15285797	pubmed	15285797	create date:2004/08/03 | first author:Mrak RE
Selective COX-2 inhibition prevents progressive dopamine neuron degeneration in a rat model of Parkinson's disease.	/pubmed/15285796	Sánchez-Pernaute R, Ferree A, Cooper O, Yu M, Brownell AL, Isacson O.	J Neuroinflammation. 2004 May 17;1(1):6.	J Neuroinflammation. 2004	PubMed	citation	PMID:15285796	pubmed	15285796	create date:2004/08/03 | first author:Sánchez-Pernaute R
Human CNS cultures exposed to HIV-1 gp120 reproduce dendritic injuries of HIV-1-associated dementia.	/pubmed/15285795	Iskander S, Walsh KA, Hammond RR.	J Neuroinflammation. 2004 May 27;1(1):7.	J Neuroinflammation. 2004	PubMed	citation	PMID:15285795	pubmed	15285795	create date:2004/08/03 | first author:Iskander S
Antioxidant protection from HIV-1 gp120-induced neuroglial toxicity.	/pubmed/15285794	Walsh KA, Megyesi JF, Wilson JX, Crukley J, Laubach VE, Hammond RR.	J Neuroinflammation. 2004 May 27;1(1):8.	J Neuroinflammation. 2004	PubMed	citation	PMID:15285794	pubmed	15285794	create date:2004/08/03 | first author:Walsh KA
Inhibition of microglial inflammatory responses by norepinephrine: effects on nitric oxide and interleukin-1beta production.	/pubmed/15285793	Dello Russo C, Boullerne AI, Gavrilyuk V, Feinstein DL.	J Neuroinflammation. 2004 Jun 30;1(1):9.	J Neuroinflammation. 2004	PubMed	citation	PMID:15285793	pubmed	15285793	create date:2004/08/03 | first author:Dello Russo C
