# Supplementary material for: Rising Publication Delays Inflate Journal Impact Factors
Source: PLoS One. 2012 Dec 31;7(12):e53374. doi: 10.1371/journal.pone.0053374 (PMC3534064; doi:10.1371/journal.pone.0053374)
Supplement: Data S1 — Datasets used for the analysis. (ZIP) [file pone.0053374.s005.zip › Journal of Neuropathology and Experimental Neurology.csv]

Title	URL	Description	Details	ShortDetails	Resource	Type	Identifiers	Db	EntrezUID	Properties
In this issue.	/pubmed/22258102	[No authors listed]	J Neuropathol Exp Neurol. 2012 Feb;71(2):91. No abstract available.	J Neuropathol Exp Neurol. 2012	PubMed	citation	PMID:22258102	pubmed	22258102	create date:2012/01/20
Inhibition of JNK by a Peptide Inhibitor Reduces Traumatic Brain Injury-Induced Tauopathy in Transgenic Mice.	/pubmed/22249463	Tran HT, Sanchez L, Brody DL.	J Neuropathol Exp Neurol. 2012 Feb;71(2):116-29.	J Neuropathol Exp Neurol. 2012	PubMed	citation	PMID:22249463	pubmed	22249463	create date:2012/01/18 | first author:Tran HT
Nuclear Localization of Human SOD1 and Mutant SOD1-Specific Disruption of Survival Motor Neuron Protein Complex in Transgenic Amyotrophic Lateral Sclerosis Mice.	/pubmed/22249462	Gertz B, Wong M, Martin LJ.	J Neuropathol Exp Neurol. 2012 Feb;71(2):162-77.	J Neuropathol Exp Neurol. 2012	PubMed	citation	PMID:22249462	pubmed	22249462	create date:2012/01/18 | first author:Gertz B
Kuru: Genes, Cannibals and Neuropathology.	/pubmed/22249461	Liberski PP, Sikorska B, Lindenbaum S, Goldfarb LG, McLean C, Hainfellner JA, Brown P.	J Neuropathol Exp Neurol. 2012 Feb;71(2):92-103.	J Neuropathol Exp Neurol. 2012	PubMed	citation	PMID:22249461	pubmed	22249461	create date:2012/01/18 | first author:Liberski PP
Cerebellar Ataxia in Patients With Mitochondrial DNA Disease: A Molecular Clinicopathological Study.	/pubmed/22249460	Lax NZ, Hepplewhite PD, Reeve AK, Nesbitt V, McFarland R, Jaros E, Taylor RW, Turnbull DM.	J Neuropathol Exp Neurol. 2012 Feb;71(2):148-161.	J Neuropathol Exp Neurol. 2012	PubMed	citation	PMID:22249460	pubmed	22249460	create date:2012/01/18 | first author:Lax NZ
Selection of Distinct Strain Phenotypes in Mice Infected by Ovine Natural Scrapie Isolates Similar to CH1641 Experimental Scrapie.	/pubmed/22249459	Vulin J, Beck KE, Bencsik A, Lakhdar L, Spiropoulos J, Baron T.	J Neuropathol Exp Neurol. 2012 Feb;71(2):140-7.	J Neuropathol Exp Neurol. 2012	PubMed	citation	PMID:22249459	pubmed	22249459	create date:2012/01/18 | first author:Vulin J
Mutant Presenilin 2 Increases β-Secretase Activity Through Reactive Oxygen Species-Dependent Activation of Extracellular Signal-Regulated Kinase.	/pubmed/22249458	Park MH, Choi DY, Jin HW, Yoo HS, Han JY, Oh KW, Han SB, Hwang DY, Hong JT.	J Neuropathol Exp Neurol. 2012 Feb;71(2):130-9.	J Neuropathol Exp Neurol. 2012	PubMed	citation	PMID:22249458	pubmed	22249458	create date:2012/01/18 | first author:Park MH
Aberrant neuregulin 1 signaling in amyotrophic lateral sclerosis.	/pubmed/22249457	Song F, Chiang P, Wang J, Ravits J, Loeb JA.	J Neuropathol Exp Neurol. 2012 Feb;71(2):104-15.	J Neuropathol Exp Neurol. 2012	PubMed	citation	PMID:22249457	pubmed	22249457	create date:2012/01/18 | first author:Song F
The importance of 10q status in an outcomes-based comparison between 1p/19q fluorescence in situ hybridization and polymerase chain reaction-based microsatellite loss of heterozygosity analysis of oligodendrogliomas.	/pubmed/22157622	Horbinski C, Nikiforova MN, Hobbs J, Bortoluzzi S, Cieply K, Dacic S, Hamilton RL.	J Neuropathol Exp Neurol. 2012 Jan;71(1):73-82.	J Neuropathol Exp Neurol. 2012	PubMed	citation	PMID:22157622	pubmed	22157622	create date:2011/12/14 | first author:Horbinski C
Clinical stratification of glioblastoma based on alterations in retinoblastoma tumor suppressor protein (RB1) and association with the proneural subtype.	/pubmed/22157621	Goldhoff P, Clarke J, Smirnov I, Berger MS, Prados MD, James CD, Perry A, Phillips JJ.	J Neuropathol Exp Neurol. 2012 Jan;71(1):83-9.	J Neuropathol Exp Neurol. 2012	PubMed	citation	PMID:22157621	pubmed	22157621	create date:2011/12/14 | first author:Goldhoff P
BRAF alterations in primary glial and glioneuronal neoplasms of the central nervous system with identification of 2 novel KIAA1549: BRAF fusion variants.	/pubmed/22157620	Lin A, Rodriguez FJ, Karajannis MA, Williams SC, Legault G, Zagzag D, Burger PC, Allen JC, Eberhart CG, Bar EE.	J Neuropathol Exp Neurol. 2012 Jan;71(1):66-72.	J Neuropathol Exp Neurol. 2012	PubMed	citation	PMID:22157620	pubmed	22157620	create date:2011/12/14 | first author:Lin A
Frequent infection of cortical neurons by JC virus in patients with progressive multifocal leukoencephalopathy.	/pubmed/22157619	Wüthrich C, Koralnik IJ.	J Neuropathol Exp Neurol. 2012 Jan;71(1):54-65.	J Neuropathol Exp Neurol. 2012	PubMed	citation	PMID:22157619	pubmed	22157619	create date:2011/12/14 | first author:Wüthrich C
Early microglial activation precedes neuronal loss in the brain of the Cstb-/- mouse model of progressive myoclonus epilepsy, EPM1.	/pubmed/22157618	Tegelberg S, Kopra O, Joensuu T, Cooper JD, Lehesjoki AE.	J Neuropathol Exp Neurol. 2012 Jan;71(1):40-53.	J Neuropathol Exp Neurol. 2012	PubMed	citation	PMID:22157618	pubmed	22157618	create date:2011/12/14 | first author:Tegelberg S
Fig4 expression in the rodent nervous system and its potential role in preventing abnormal lysosomal accumulation.	/pubmed/22157617	Guo J, Ma YH, Yan Q, Wang L, Zeng YS, Wu JL, Li J.	J Neuropathol Exp Neurol. 2012 Jan;71(1):28-39.	J Neuropathol Exp Neurol. 2012	PubMed	citation	PMID:22157617	pubmed	22157617	create date:2011/12/14 | first author:Guo J
Lentiviral infection of rhesus macaques causes long-term injury to cortical and hippocampal projections of prostaglandin-expressing cholinergic basal forebrain neurons.	/pubmed/22157616	Depboylu C, Weihe E, Eiden LE.	J Neuropathol Exp Neurol. 2012 Jan;71(1):15-27.	J Neuropathol Exp Neurol. 2012	PubMed	citation	PMID:22157616	pubmed	22157616	create date:2011/12/14 | first author:Depboylu C
Butyrylcholinesterase is associated with β-amyloid plaques in the transgenic APPSWE/PSEN1dE9 mouse model of Alzheimer disease.	/pubmed/22157615	Darvesh S, Cash MK, Reid GA, Martin E, Mitnitski A, Geula C.	J Neuropathol Exp Neurol. 2012 Jan;71(1):2-14.	J Neuropathol Exp Neurol. 2012	PubMed	citation	PMID:22157615	pubmed	22157615	create date:2011/12/14 | first author:Darvesh S
Correspondence regarding: a novel cerebral microangiopathy with endothelial cell atypia and multifocal white matter lesions: a direct mycoplasmal infection? J neuropathol exp neurol 2007;66: 1100-17.	/pubmed/22113460	[No authors listed]	J Neuropathol Exp Neurol. 2011 Dec;70(12):1151-2. No abstract available.	J Neuropathol Exp Neurol. 2011	PubMed	citation	PMID:22113460	pubmed	22113460	create date:2011/11/25
In this issue.	/pubmed/22113459	[No authors listed]	J Neuropathol Exp Neurol. 2011 Dec;70(12):1059. No abstract available.	J Neuropathol Exp Neurol. 2011	PubMed	citation	PMID:22113459	pubmed	22113459	create date:2011/11/25
On the occurrence of hypomyelination in a transgenic mouse model: a consequence of the myelin basic protein promoter?	/pubmed/22082665	Gaupp S, Arezzo J, Dutta DJ, John GR, Raine CS.	J Neuropathol Exp Neurol. 2011 Dec;70(12):1138-50.	J Neuropathol Exp Neurol. 2011	PubMed	citation	PMID:22082665	pubmed	22082665	create date:2011/11/16 | first author:Gaupp S
Changes in brain β-amyloid deposition and aquaporin 4 levels in response to altered agrin expression in mice.	/pubmed/22082664	Rauch SM, Huen K, Miller MC, Chaudry H, Lau M, Sanes JR, Johanson CE, Stopa EG, Burgess RW.	J Neuropathol Exp Neurol. 2011 Dec;70(12):1124-37.	J Neuropathol Exp Neurol. 2011	PubMed	citation	PMID:22082664	pubmed	22082664	create date:2011/11/16 | first author:Rauch SM
Developmental aspects of the intracerebral microvasculature and perivascular spaces: insights into brain response to late-life diseases.	/pubmed/22082663	Marín-Padilla M, Knopman DS.	J Neuropathol Exp Neurol. 2011 Dec;70(12):1060-9.	J Neuropathol Exp Neurol. 2011	PubMed	citation	PMID:22082663	pubmed	22082663	create date:2011/11/16 | first author:Marín-Padilla M
Angiogenesis is regulated by angiopoietins during experimental autoimmune encephalomyelitis and is indirectly related to vascular permeability.	/pubmed/22082662	Macmillan CJ, Starkey RJ, Easton AS.	J Neuropathol Exp Neurol. 2011 Dec;70(12):1107-23.	J Neuropathol Exp Neurol. 2011	PubMed	citation	PMID:22082662	pubmed	22082662	create date:2011/11/16 | first author:Macmillan CJ
Clusterin overexpression and its possible protective role in transthyretin deposition in familial amyloidotic polyneuropathy.	/pubmed/22082661	Magalhães J, Saraiva MJ.	J Neuropathol Exp Neurol. 2011 Dec;70(12):1097-106.	J Neuropathol Exp Neurol. 2011	PubMed	citation	PMID:22082661	pubmed	22082661	create date:2011/11/16 | first author:Magalhães J
Morphologic and functional correlates of synaptic pathology in the cathepsin D knockout mouse model of congenital neuronal ceroid lipofuscinosis.	/pubmed/22082660	Koch S, Molchanova SM, Wright AK, Edwards A, Cooper JD, Taira T, Gillingwater TH, Tyynelä J.	J Neuropathol Exp Neurol. 2011 Dec;70(12):1089-96.	J Neuropathol Exp Neurol. 2011	PubMed	citation	PMID:22082660	pubmed	22082660	create date:2011/11/16 | first author:Koch S
Promoter variants determine γ-aminobutyric acid homeostasis-related gene transcription in human epileptic hippocampi.	/pubmed/22082659	Pernhorst K, Raabe A, Niehusmann P, van Loo KM, Grote A, Hoffmann P, Cichon S, Sander T, Schoch S, Becker AJ.	J Neuropathol Exp Neurol. 2011 Dec;70(12):1080-8.	J Neuropathol Exp Neurol. 2011	PubMed	citation	PMID:22082659	pubmed	22082659	create date:2011/11/16 | first author:Pernhorst K
Rescue of synaptic failure and alleviation of learning and memory impairments in a trisomic mouse model of down syndrome.	/pubmed/22082658	Blanchard J, Bolognin S, Chohan MO, Rabe A, Iqbal K, Grundke-Iqbal I.	J Neuropathol Exp Neurol. 2011 Dec;70(12):1070-9.	J Neuropathol Exp Neurol. 2011	PubMed	citation	PMID:22082658	pubmed	22082658	create date:2011/11/16 | first author:Blanchard J
Characteristics of an explosive blast-induced brain injury in an experimental model.	/pubmed/22002430	de Lanerolle NC, Bandak F, Kang D, Li AY, Du F, Swauger P, Parks S, Ling G, Kim JH.	J Neuropathol Exp Neurol. 2011 Nov;70(11):1046-57. doi: 10.1097/NEN.0b013e318235bef2.	J Neuropathol Exp Neurol. 2011	PubMed	citation	PMID:22002430	pubmed	22002430	create date:2011/10/18 | first author:de Lanerolle NC
Gene knockout of tau expression does not contribute to the pathogenesis of prion disease.	/pubmed/22002429	Lawson VA, Klemm HM, Welton JM, Masters CL, Crouch P, Cappai R, Ciccotosto GD.	J Neuropathol Exp Neurol. 2011 Nov;70(11):1036-45. doi: 10.1097/NEN.0b013e318235b471.	J Neuropathol Exp Neurol. 2011	PubMed	citation	PMID:22002429	pubmed	22002429	create date:2011/10/18 | first author:Lawson VA
Activation of NOX2 by the stimulation of ionotropic and metabotropic glutamate receptors contributes to glutamate neurotoxicity in vivo through the production of reactive oxygen species and calpain activation.	/pubmed/22002428	Guemez-Gamboa A, Estrada-Sánchez AM, Montiel T, Páramo B, Massieu L, Morán J.	J Neuropathol Exp Neurol. 2011 Nov;70(11):1020-35. doi: 10.1097/NEN.0b013e3182358e4e.	J Neuropathol Exp Neurol. 2011	PubMed	citation	PMID:22002428	pubmed	22002428	create date:2011/10/18 | first author:Guemez-Gamboa A
Truncation of tau at E391 promotes early pathologic changes in transgenic mice.	/pubmed/22002427	McMillan PJ, Kraemer BC, Robinson L, Leverenz JB, Raskind M, Schellenberg G.	J Neuropathol Exp Neurol. 2011 Nov;70(11):1006-19. doi: 10.1097/NEN.0b013e31823557fb.	J Neuropathol Exp Neurol. 2011	PubMed	citation	PMID:22002427	pubmed	22002427	create date:2011/10/18 | first author:McMillan PJ
B-cell depletion attenuates white and gray matter pathology in marmoset experimental autoimmune encephalomyelitis.	/pubmed/22002426	Kap YS, Bauer J, Driel N, Bleeker WK, Parren PW, Kooi EJ, Geurts JJ, Laman JD, Craigen JL, Blezer E, 't Hart BA.	J Neuropathol Exp Neurol. 2011 Nov;70(11):992-1005.	J Neuropathol Exp Neurol. 2011	PubMed	citation	PMID:22002426	pubmed	22002426	create date:2011/10/18 | first author:Kap YS
Aβ-degrading enzymes: potential for treatment of Alzheimer disease.	/pubmed/22002425	Miners JS, Barua N, Kehoe PG, Gill S, Love S.	J Neuropathol Exp Neurol. 2011 Nov;70(11):944-59. doi: 10.1097/NEN.0b013e3182345e46. Review.	J Neuropathol Exp Neurol. 2011	PubMed	citation	PMID:22002425	pubmed	22002425	create date:2011/10/18 | first author:Miners JS
Lack of angiogenesis in experimental brain metastases.	/pubmed/22002424	Bugyik E, Dezso K, Reiniger L, László V, Tóvári J, Tímár J, Nagy P, Klepetko W, Döme B, Paku S.	J Neuropathol Exp Neurol. 2011 Nov;70(11):979-91. doi: 10.1097/NEN.0b013e318233afd7.	J Neuropathol Exp Neurol. 2011	PubMed	citation	PMID:22002424	pubmed	22002424	create date:2011/10/18 | first author:Bugyik E
α-Internexin in the diagnosis of oligodendroglial tumors and association with 1p/19q status.	/pubmed/22002423	Eigenbrod S, Roeber S, Thon N, Giese A, Krieger A, Grasbon-Frodl E, Egensperger R, Tonn JC, Kreth FW, Kretzschmar HA.	J Neuropathol Exp Neurol. 2011 Nov;70(11):970-8. doi: 10.1097/NEN.0b013e3182333ef5.	J Neuropathol Exp Neurol. 2011	PubMed	citation	PMID:22002423	pubmed	22002423	create date:2011/10/18 | first author:Eigenbrod S
Stages of the pathologic process in Alzheimer disease: age categories from 1 to 100 years.	/pubmed/22002422	Braak H, Thal DR, Ghebremedhin E, Del Tredici K.	J Neuropathol Exp Neurol. 2011 Nov;70(11):960-9. doi: 10.1097/NEN.0b013e318232a379.	J Neuropathol Exp Neurol. 2011	PubMed	citation	PMID:22002422	pubmed	22002422	create date:2011/10/18 | first author:Braak H
Quantitation of sudomotor innervation in skin biopsies of patients with diabetic neuropathy.	/pubmed/21937916	Luo KR, Chao CC, Chen YT, Huang CM, Yang NC, Kan HW, Wang SH, Yang WS, Hsieh ST.	J Neuropathol Exp Neurol. 2011 Oct;70(10):930-8.	J Neuropathol Exp Neurol. 2011	PubMed	citation	PMID:21937916	pubmed	21937916	create date:2011/09/23 | first author:Luo KR
SC1/hevin and reactive gliosis after transient ischemic stroke in young and aged rats.	/pubmed/21937915	Lively S, Moxon-Emre I, Schlichter LC.	J Neuropathol Exp Neurol. 2011 Oct;70(10):913-29.	J Neuropathol Exp Neurol. 2011	PubMed	citation	PMID:21937915	pubmed	21937915	create date:2011/09/23 | first author:Lively S
Peroxisome proliferator-activated receptor γ agonists accelerate oligodendrocyte maturation and influence mitochondrial functions and oscillatory Ca(2+) waves.	/pubmed/21937914	De Nuccio C, Bernardo A, De Simone R, Mancuso E, Magnaghi V, Visentin S, Minghetti L.	J Neuropathol Exp Neurol. 2011 Oct;70(10):900-12.	J Neuropathol Exp Neurol. 2011	PubMed	citation	PMID:21937914	pubmed	21937914	create date:2011/09/23 | first author:De Nuccio C
Bacterial meningitis impairs hippocampal neurogenesis.	/pubmed/21937913	Hofer S, Grandgirard D, Burri D, Fröhlich TK, Leib SL.	J Neuropathol Exp Neurol. 2011 Oct;70(10):890-9.	J Neuropathol Exp Neurol. 2011	PubMed	citation	PMID:21937913	pubmed	21937913	create date:2011/09/23 | first author:Hofer S
Synphilin-1-binding protein NUB1 is colocalized with nonfibrillar, proteinase K-resistant α-synuclein in presynapses in Lewy body disease.	/pubmed/21937912	Tanji K, Mori F, Kito K, Kakita A, Mimura J, Itoh K, Takahashi H, Kamitani T, Wakabayashi K.	J Neuropathol Exp Neurol. 2011 Oct;70(10):879-89.	J Neuropathol Exp Neurol. 2011	PubMed	citation	PMID:21937912	pubmed	21937912	create date:2011/09/23 | first author:Tanji K
One hundred and one dysembryoplastic neuroepithelial tumors: an adult epilepsy series with immunohistochemical, molecular genetic, and clinical correlations and a review of the literature.	/pubmed/21937911	Thom M, Toma A, An S, Martinian L, Hadjivassiliou G, Ratilal B, Dean A, McEvoy A, Sisodiya SM, Brandner S.	J Neuropathol Exp Neurol. 2011 Oct;70(10):859-78. Review.	J Neuropathol Exp Neurol. 2011	PubMed	citation	PMID:21937911	pubmed	21937911	create date:2011/09/23 | first author:Thom M
Late development of the GABAergic system in the human cerebral cortex and white matter.	/pubmed/21937910	Xu G, Broadbelt KG, Haynes RL, Folkerth RD, Borenstein NS, Belliveau RA, Trachtenberg FL, Volpe JJ, Kinney HC.	J Neuropathol Exp Neurol. 2011 Oct;70(10):841-58.	J Neuropathol Exp Neurol. 2011	PubMed	citation	PMID:21937910	pubmed	21937910	create date:2011/09/23 | first author:Xu G
Alzheimer disease pathology in subjects without dementia in 2 studies of aging: the Nun Study and the Adult Changes in Thought Study.	/pubmed/21937909	SantaCruz KS, Sonnen JA, Pezhouh MK, Desrosiers MF, Nelson PT, Tyas SL.	J Neuropathol Exp Neurol. 2011 Oct;70(10):832-40.	J Neuropathol Exp Neurol. 2011	PubMed	citation	PMID:21937909	pubmed	21937909	create date:2011/09/23 | first author:SantaCruz KS
Microtubule-severing ATPase spastin in glioblastoma: increased expression in human glioblastoma cell lines and inverse roles in cell motility and proliferation.	/pubmed/21865889	Dráberová E, Vinopal S, Morfini G, Liu PS, Sládková V, Sulimenko T, Burns MR, Solowska J, Kulandaivel K, de Chadarévian JP, Legido A, Mörk SJ, Janáček J, Baas PW, Dráber P, Katsetos CD.	J Neuropathol Exp Neurol. 2011 Sep;70(9):811-26.	J Neuropathol Exp Neurol. 2011	PubMed	citation	PMID:21865889	pubmed	21865889	create date:2011/08/26 | first author:Dráberová E
Decreased GABAA receptor binding in the medullary serotonergic system in the sudden infant death syndrome.	/pubmed/21865888	Broadbelt KG, Paterson DS, Belliveau RA, Trachtenberg FL, Haas EA, Stanley C, Krous HF, Kinney HC.	J Neuropathol Exp Neurol. 2011 Sep;70(9):799-810.	J Neuropathol Exp Neurol. 2011	PubMed	citation	PMID:21865888	pubmed	21865888	create date:2011/08/26 | first author:Broadbelt KG
Accumulation of transactive response DNA binding protein 43 in mild cognitive impairment and Alzheimer disease.	/pubmed/21865887	Tremblay C, St-Amour I, Schneider J, Bennett DA, Calon F.	J Neuropathol Exp Neurol. 2011 Sep;70(9):788-98.	J Neuropathol Exp Neurol. 2011	PubMed	citation	PMID:21865887	pubmed	21865887	create date:2011/08/26 | first author:Tremblay C
Immunoelectron microscopic and biochemical studies of caspase-cleaved tau in a mouse model of tauopathy.	/pubmed/21865886	Lin WL, Dickson DW, Sahara N.	J Neuropathol Exp Neurol. 2011 Sep;70(9):779-87.	J Neuropathol Exp Neurol. 2011	PubMed	citation	PMID:21865886	pubmed	21865886	create date:2011/08/26 | first author:Lin WL
Transplanted myoblasts can migrate several millimeters to fuse with damaged myofibers in nonhuman primate skeletal muscle.	/pubmed/21865885	Skuk D, Goulet M, Tremblay JP.	J Neuropathol Exp Neurol. 2011 Sep;70(9):770-8.	J Neuropathol Exp Neurol. 2011	PubMed	citation	PMID:21865885	pubmed	21865885	create date:2011/08/26 | first author:Skuk D
Matrix metalloproteinases and their tissue inhibitors in cuprizone-induced demyelination and remyelination of brain white and gray matter.	/pubmed/21865884	Skuljec J, Gudi V, Ulrich R, Frichert K, Yildiz O, Pul R, Voss EV, Wissel K, Baumgärtner W, Stangel M.	J Neuropathol Exp Neurol. 2011 Sep;70(9):758-69.	J Neuropathol Exp Neurol. 2011	PubMed	citation	PMID:21865884	pubmed	21865884	create date:2011/08/26 | first author:Skuljec J
Long-term intrathecal infusion of outer surface protein C from Borrelia burgdorferi causes axonal damage.	/pubmed/21865883	Tauber SC, Ribes S, Ebert S, Heinz T, Fingerle V, Bunkowski S, Kugelstadt D, Spreer A, Jahn O, Eiffert H, Nau R.	J Neuropathol Exp Neurol. 2011 Sep;70(9):748-57.	J Neuropathol Exp Neurol. 2011	PubMed	citation	PMID:21865883	pubmed	21865883	create date:2011/08/26 | first author:Tauber SC
Title	URL	Description	Details	ShortDetails	Resource	Type	Identifiers	Db	EntrezUID	Properties
Signaling of glial cell line-derived neurotrophic factor and its receptor GFRα1 induce Nurr1 and Pitx3 to promote survival of grafted midbrain-derived neural stem cells in a rat model of Parkinson disease.	/pubmed/21865882	Lei Z, Jiang Y, Li T, Zhu J, Zeng S.	J Neuropathol Exp Neurol. 2011 Sep;70(9):736-47.	J Neuropathol Exp Neurol. 2011	PubMed	citation	PMID:21865882	pubmed	21865882	create date:2011/08/26 | first author:Lei Z
Targeting vascular amyloid in arterioles of Alzheimer disease transgenic mice with amyloid β protein antibody-coated nanoparticles.	/pubmed/21760540	Poduslo JF, Hultman KL, Curran GL, Preboske GM, Chamberlain R, Marjańska M, Garwood M, Jack CR Jr, Wengenack TM.	J Neuropathol Exp Neurol. 2011 Aug;70(8):653-61.	J Neuropathol Exp Neurol. 2011	PubMed	citation	PMID:21760540	pubmed	21760540	create date:2011/07/16 | first author:Poduslo JF
Spinal inhibitory interneuron pathology follows motor neuron degeneration independent of glial mutant superoxide dismutase 1 expression in SOD1-ALS mice.	/pubmed/21760539	Hossaini M, Cano SC, van Dis V, Haasdijk ED, Hoogenraad CC, Holstege JC, Jaarsma D.	J Neuropathol Exp Neurol. 2011 Aug;70(8):662-77.	J Neuropathol Exp Neurol. 2011	PubMed	citation	PMID:21760539	pubmed	21760539	create date:2011/07/16 | first author:Hossaini M
Peripheral neuropathy is linked to a severe form of myotonic dystrophy in transgenic mice.	/pubmed/21760538	Panaite PA, Kielar M, Kraftsik R, Gourdon G, Kuntzer T, Barakat-Walter I.	J Neuropathol Exp Neurol. 2011 Aug;70(8):678-85.	J Neuropathol Exp Neurol. 2011	PubMed	citation	PMID:21760538	pubmed	21760538	create date:2011/07/16 | first author:Panaite PA
Parkin-mediated protection of dopaminergic neurons in a chronic MPTP-minipump mouse model of Parkinson disease.	/pubmed/21760537	Yasuda T, Hayakawa H, Nihira T, Ren YR, Nakata Y, Nagai M, Hattori N, Miyake K, Takada M, Shimada T, Mizuno Y, Mochizuki H.	J Neuropathol Exp Neurol. 2011 Aug;70(8):686-97.	J Neuropathol Exp Neurol. 2011	PubMed	citation	PMID:21760537	pubmed	21760537	create date:2011/07/16 | first author:Yasuda T
A second case of Gerstmann-Sträussler-Scheinker disease linked to the G131V mutation in the prion protein gene in a Dutch patient.	/pubmed/21760536	Jansen C, Parchi P, Capellari S, Strammiello R, Dopper EG, van Swieten JC, Kamphorst W, Rozemuller AJ.	J Neuropathol Exp Neurol. 2011 Aug;70(8):698-702.	J Neuropathol Exp Neurol. 2011	PubMed	citation	PMID:21760536	pubmed	21760536	create date:2011/07/16 | first author:Jansen C
Prominent microglial activation in the early proinflammatory immune response in naturally occurring canine spinal cord injury.	/pubmed/21760535	Spitzbarth I, Bock P, Haist V, Stein VM, Tipold A, Wewetzer K, Baumgärtner W, Beineke A.	J Neuropathol Exp Neurol. 2011 Aug;70(8):703-14.	J Neuropathol Exp Neurol. 2011	PubMed	citation	PMID:21760535	pubmed	21760535	create date:2011/07/16 | first author:Spitzbarth I
Value and limitations of immunohistochemistry and gene sequencing for detection of the IDH1-R132H mutation in diffuse glioma biopsy specimens.	/pubmed/21760534	Preusser M, Wöhrer A, Stary S, Höftberger R, Streubel B, Hainfellner JA.	J Neuropathol Exp Neurol. 2011 Aug;70(8):715-23.	J Neuropathol Exp Neurol. 2011	PubMed	citation	PMID:21760534	pubmed	21760534	create date:2011/07/16 | first author:Preusser M
Pathologic and virologic characterization of neuroinvasion by HSV-2 in a mouse encephalitis model.	/pubmed/21760533	Allavena RE, Desai B, Goodwin D, Khodai T, Bright H.	J Neuropathol Exp Neurol. 2011 Aug;70(8):724-34.	J Neuropathol Exp Neurol. 2011	PubMed	citation	PMID:21760533	pubmed	21760533	create date:2011/07/16 | first author:Allavena RE
Repetitive closed-skull traumatic brain injury in mice causes persistent multifocal axonal injury and microglial reactivity.	/pubmed/21666502	Shitaka Y, Tran HT, Bennett RE, Sanchez L, Levy MA, Dikranian K, Brody DL.	J Neuropathol Exp Neurol. 2011 Jul;70(7):551-67.	J Neuropathol Exp Neurol. 2011	PubMed	citation	PMID:21666502	pubmed	21666502	create date:2011/06/15 | first author:Shitaka Y
Yes-associated protein 1 is widely expressed in human brain tumors and promotes glioblastoma growth.	/pubmed/21666501	Orr BA, Bai H, Odia Y, Jain D, Anders RA, Eberhart CG.	J Neuropathol Exp Neurol. 2011 Jul;70(7):568-77.	J Neuropathol Exp Neurol. 2011	PubMed	citation	PMID:21666501	pubmed	21666501	create date:2011/06/15 | first author:Orr BA
The cell cycle regulator phosphorylated retinoblastoma protein is associated with tau pathology in several tauopathies.	/pubmed/21666500	Stone JG, Siedlak SL, Tabaton M, Hirano A, Castellani RJ, Santocanale C, Perry G, Smith MA, Zhu X, Lee HG.	J Neuropathol Exp Neurol. 2011 Jul;70(7):578-87.	J Neuropathol Exp Neurol. 2011	PubMed	citation	PMID:21666500	pubmed	21666500	create date:2011/06/15 | first author:Stone JG
Soluble tau species, not neurofibrillary aggregates, disrupt neural system integration in a tau transgenic model.	/pubmed/21666499	Fox LM, William CM, Adamowicz DH, Pitstick R, Carlson GA, Spires-Jones TL, Hyman BT.	J Neuropathol Exp Neurol. 2011 Jul;70(7):588-95.	J Neuropathol Exp Neurol. 2011	PubMed	citation	PMID:21666499	pubmed	21666499	create date:2011/06/15 | first author:Fox LM
p16INK4A and p14ARF tumor suppressor pathways are deregulated in malignant rhabdoid tumors.	/pubmed/21666498	Venneti S, Le P, Martinez D, Eaton KW, Shyam N, Jordan-Sciutto KL, Pawel B, Biegel JA, Judkins AR.	J Neuropathol Exp Neurol. 2011 Jul;70(7):596-609.	J Neuropathol Exp Neurol. 2011	PubMed	citation	PMID:21666498	pubmed	21666498	create date:2011/06/15 | first author:Venneti S
Moderate environmental enrichment mitigates tauopathy in a neurofibrillary tangle mouse model.	/pubmed/21666497	Lahiani-Cohen I, Lourbopoulos A, Haber E, Rozenstein-Tsalkovich L, Abramsky O, Grigoriadis N, Rosenmann H.	J Neuropathol Exp Neurol. 2011 Jul;70(7):610-21.	J Neuropathol Exp Neurol. 2011	PubMed	citation	PMID:21666497	pubmed	21666497	create date:2011/06/15 | first author:Lahiani-Cohen I
Comparative characterization of the human and mouse third ventricle germinal zones.	/pubmed/21666496	Dahiya S, Lee da Y, Gutmann DH.	J Neuropathol Exp Neurol. 2011 Jul;70(7):622-33.	J Neuropathol Exp Neurol. 2011	PubMed	citation	PMID:21666496	pubmed	21666496	create date:2011/06/15 | first author:Dahiya S
Neuroprotective signaling mechanisms of telomerase are regulated by brain-derived neurotrophic factor in rat spinal cord motor neurons.	/pubmed/21666495	Niu C, Yip HK.	J Neuropathol Exp Neurol. 2011 Jul;70(7):634-52.	J Neuropathol Exp Neurol. 2011	PubMed	citation	PMID:21666495	pubmed	21666495	create date:2011/06/15 | first author:Niu C
GLI2 is a potential therapeutic target in pediatric medulloblastoma.	/pubmed/21572341	Buczkowicz P, Ma J, Hawkins C.	J Neuropathol Exp Neurol. 2011 Jun;70(6):430-7. doi: 10.1097/NEN.0b013e31821b94db.	J Neuropathol Exp Neurol. 2011	PubMed	citation	PMID:21572341	pubmed	21572341	create date:2011/05/17 | first author:Buczkowicz P
Impairment of tight junctions and glucose transport in endothelial cells of human cerebral cavernous malformations.	/pubmed/21572340	Schneider H, Errede M, Ulrich NH, Virgintino D, Frei K, Bertalanffy H.	J Neuropathol Exp Neurol. 2011 Jun;70(6):417-29. doi: 10.1097/NEN.0b013e31821bc40e.	J Neuropathol Exp Neurol. 2011	PubMed	citation	PMID:21572340	pubmed	21572340	create date:2011/05/17 | first author:Schneider H
Defective neuromuscular junction organization and postnatal myogenesis in mice with severe spinal muscular atrophy.	/pubmed/21572339	Dachs E, Hereu M, Piedrafita L, Casanovas A, Calderó J, Esquerda JE.	J Neuropathol Exp Neurol. 2011 Jun;70(6):444-61. doi: 10.1097/NEN.0b013e31821cbd8b.	J Neuropathol Exp Neurol. 2011	PubMed	citation	PMID:21572339	pubmed	21572339	create date:2011/05/17 | first author:Dachs E
Polymicrogyria includes fusion of the molecular layer and decreased neuronal populations but normal cortical laminar organization.	/pubmed/21572338	Judkins AR, Martinez D, Ferreira P, Dobyns WB, Golden JA.	J Neuropathol Exp Neurol. 2011 Jun;70(6):438-43. doi: 10.1097/NEN.0b013e31821ccf1c.	J Neuropathol Exp Neurol. 2011	PubMed	citation	PMID:21572338	pubmed	21572338	create date:2011/05/17 | first author:Judkins AR
Rare intranuclear inclusions in the brains of 3 older adult males with fragile x syndrome: implications for the spectrum of fragile x-associated disorders.	/pubmed/21572337	Hunsaker MR, Greco CM, Tassone F, Berman RF, Willemsen R, Hagerman RJ, Hagerman PJ.	J Neuropathol Exp Neurol. 2011 Jun;70(6):462-9. doi: 10.1097/NEN.0b013e31821d3194.	J Neuropathol Exp Neurol. 2011	PubMed	citation	PMID:21572337	pubmed	21572337	create date:2011/05/17 | first author:Hunsaker MR
Macrophage-mediated optic neuritis induced by retrograde axonal transport of spike gene recombinant mouse hepatitis virus.	/pubmed/21572336	Shindler KS, Chatterjee D, Biswas K, Goyal A, Dutt M, Nassrallah M, Khan RS, Das Sarma J.	J Neuropathol Exp Neurol. 2011 Jun;70(6):470-80. doi: 10.1097/NEN.0b013e31821da499.	J Neuropathol Exp Neurol. 2011	PubMed	citation	PMID:21572336	pubmed	21572336	create date:2011/05/17 | first author:Shindler KS
Differences in origin of reactive microglia in bone marrow chimeric mouse and rat after transient global ischemia.	/pubmed/21572335	Lambertsen KL, Deierborg T, Gregersen R, Clausen BH, Wirenfeldt M, Nielsen HH, Dalmau I, Diemer NH, Dagnaes-Hansen F, Johansen FF, Keating A, Finsen B.	J Neuropathol Exp Neurol. 2011 Jun;70(6):481-94.	J Neuropathol Exp Neurol. 2011	PubMed	citation	PMID:21572335	pubmed	21572335	create date:2011/05/17 | first author:Lambertsen KL
Motor end plate innervation loss in diabetes and the role of insulin.	/pubmed/21487310	Francis GJ, Martinez JA, Liu WQ, Zochodne DW, Hanson LR, Frey WH 2nd, Toth C.	J Neuropathol Exp Neurol. 2011 May;70(5):323-39.	J Neuropathol Exp Neurol. 2011	PubMed	citation	PMID:21487310	pubmed	21487310	create date:2011/04/14 | first author:Francis GJ
Autophagy in spinal cord motor neurons in sporadic amyotrophic lateral sclerosis.	/pubmed/21487309	Sasaki S.	J Neuropathol Exp Neurol. 2011 May;70(5):349-59.	J Neuropathol Exp Neurol. 2011	PubMed	citation	PMID:21487309	pubmed	21487309	create date:2011/04/14 | first author:Sasaki S
Spatial distribution of nerve fiber pathology and vasculitis in microscopic polyangiitis-associated neuropathy.	/pubmed/21487308	Morozumi S, Koike H, Tomita M, Kawagashira Y, Iijima M, Katsuno M, Hattori N, Tanaka F, Sobue G.	J Neuropathol Exp Neurol. 2011 May;70(5):340-8.	J Neuropathol Exp Neurol. 2011	PubMed	citation	PMID:21487308	pubmed	21487308	create date:2011/04/14 | first author:Morozumi S
Brain oligomeric β-amyloid but not total amyloid plaque burden correlates with neuronal loss and astrocyte inflammatory response in amyloid precursor protein/tau transgenic mice.	/pubmed/21487307	DaRocha-Souto B, Scotton TC, Coma M, Serrano-Pozo A, Hashimoto T, Serenó L, Rodríguez M, Sánchez B, Hyman BT, Gómez-Isla T.	J Neuropathol Exp Neurol. 2011 May;70(5):360-76.	J Neuropathol Exp Neurol. 2011	PubMed	citation	PMID:21487307	pubmed	21487307	create date:2011/04/14 | first author:DaRocha-Souto B
Transmission of prion strains in a transgenic mouse model overexpressing human A53T mutated α-synuclein.	/pubmed/21487306	Mougenot AL, Bencsik A, Nicot S, Vulin J, Morignat E, Verchère J, Bétemps D, Lakhdar L, Legastelois S, Baron TG.	J Neuropathol Exp Neurol. 2011 May;70(5):377-85.	J Neuropathol Exp Neurol. 2011	PubMed	citation	PMID:21487306	pubmed	21487306	create date:2011/04/14 | first author:Mougenot AL
Myelin and axon pathology in a long-term study of PMP22-overexpressing mice.	/pubmed/21487305	Verhamme C, King RH, ten Asbroek AL, Muddle JR, Nourallah M, Wolterman R, Baas F, van Schaik IN.	J Neuropathol Exp Neurol. 2011 May;70(5):386-98.	J Neuropathol Exp Neurol. 2011	PubMed	citation	PMID:21487305	pubmed	21487305	create date:2011/04/14 | first author:Verhamme C
A mouse model of blast injury to brain: initial pathological, neuropathological, and behavioral characterization.	/pubmed/21487304	Koliatsos VE, Cernak I, Xu L, Song Y, Savonenko A, Crain BJ, Eberhart CG, Frangakis CE, Melnikova T, Kim H, Lee D.	J Neuropathol Exp Neurol. 2011 May;70(5):399-416.	J Neuropathol Exp Neurol. 2011	PubMed	citation	PMID:21487304	pubmed	21487304	create date:2011/04/14 | first author:Koliatsos VE
Neuropathology of sleep disorders: a review.	/pubmed/21412175	Hauw JJ, Hausser-Hauw C, De Girolami U, Hasboun D, Seilhean D.	J Neuropathol Exp Neurol. 2011 Apr;70(4):243-52. Review.	J Neuropathol Exp Neurol. 2011	PubMed	citation	PMID:21412175	pubmed	21412175	create date:2011/03/18 | first author:Hauw JJ
Mitochondrial dysfunction and oxidative and endoplasmic reticulum stress in argyrophilic grain disease.	/pubmed/21412174	Ilieva EV, Kichev A, Naudí A, Ferrer I, Pamplona R, Portero-Otín M.	J Neuropathol Exp Neurol. 2011 Apr;70(4):253-63.	J Neuropathol Exp Neurol. 2011	PubMed	citation	PMID:21412174	pubmed	21412174	create date:2011/03/18 | first author:Ilieva EV
Localization of MAP1-LC3 in vulnerable neurons and Lewy bodies in brains of patients with dementia with Lewy bodies.	/pubmed/21412173	Higashi S, Moore DJ, Minegishi M, Kasanuki K, Fujishiro H, Kabuta T, Togo T, Katsuse O, Uchikado H, Furukawa Y, Hino H, Kosaka K, Sato K, Arai H, Wada K, Iseki E.	J Neuropathol Exp Neurol. 2011 Apr;70(4):264-80.	J Neuropathol Exp Neurol. 2011	PubMed	citation	PMID:21412173	pubmed	21412173	create date:2011/03/18 | first author:Higashi S
Isoflurane impairs immature astroglia development in vitro: the role of actin cytoskeleton.	/pubmed/21412172	Lunardi N, Hucklenbruch C, Latham JR, Scarpa J, Jevtovic-Todorovic V.	J Neuropathol Exp Neurol. 2011 Apr;70(4):281-91.	J Neuropathol Exp Neurol. 2011	PubMed	citation	PMID:21412172	pubmed	21412172	create date:2011/03/18 | first author:Lunardi N
Dietary cholesterol and its effect on tau protein: a study in apolipoprotein E-deficient and P301L human tau mice.	/pubmed/21412171	Glöckner F, Meske V, Lütjohann D, Ohm TG.	J Neuropathol Exp Neurol. 2011 Apr;70(4):292-301.	J Neuropathol Exp Neurol. 2011	PubMed	citation	PMID:21412171	pubmed	21412171	create date:2011/03/18 | first author:Glöckner F
Dysferlin, annexin A1, and mitsugumin 53 are upregulated in muscular dystrophy and localize to longitudinal tubules of the T-system with stretch.	/pubmed/21412170	Waddell LB, Lemckert FA, Zheng XF, Tran J, Evesson FJ, Hawkes JM, Lek A, Street NE, Lin P, Clarke NF, Landstrom AP, Ackerman MJ, Weisleder N, Ma J, North KN, Cooper ST.	J Neuropathol Exp Neurol. 2011 Apr;70(4):302-13.	J Neuropathol Exp Neurol. 2011	PubMed	citation	PMID:21412170	pubmed	21412170	create date:2011/03/18 | first author:Waddell LB
Severe global cerebral ischemia-induced programmed necrosis of hippocampal CA1 neurons in rat is prevented by 3-methyladenine: a widely used inhibitor of autophagy.	/pubmed/21412169	Wang JY, Xia Q, Chu KT, Pan J, Sun LN, Zeng B, Zhu YJ, Wang Q, Wang K, Luo BY.	J Neuropathol Exp Neurol. 2011 Apr;70(4):314-22.	J Neuropathol Exp Neurol. 2011	PubMed	citation	PMID:21412169	pubmed	21412169	create date:2011/03/18 | first author:Wang JY
Reduced axonopathy and enhanced remyelination after chronic demyelination in fibroblast growth factor 2 (Fgf2)-null mice: differential detection with diffusion tensor imaging.	/pubmed/21343885	Tobin JE, Xie M, Le TQ, Song SK, Armstrong RC.	J Neuropathol Exp Neurol. 2011 Feb;70(2):157-65.	J Neuropathol Exp Neurol. 2011	PubMed	citation	PMID:21343885	pubmed	21343885	create date:2011/02/24 | first author:Tobin JE
Vacuolar pathology in the median eminence of the hypothalamus after hyponatremia.	/pubmed/21343884	Levine S, Saltzman A, Ginsberg SD.	J Neuropathol Exp Neurol. 2011 Feb;70(2):151-6.	J Neuropathol Exp Neurol. 2011	PubMed	citation	PMID:21343884	pubmed	21343884	create date:2011/02/24 | first author:Levine S
Optical imaging detects apoptosis in the brain and peripheral organs of prion-infected mice.	/pubmed/21343883	Drew SC, Haigh CL, Klemm HM, Masters CL, Collins SJ, Barnham KJ, Lawson VA.	J Neuropathol Exp Neurol. 2011 Feb;70(2):143-50.	J Neuropathol Exp Neurol. 2011	PubMed	citation	PMID:21343883	pubmed	21343883	create date:2011/02/24 | first author:Drew SC
Human neurotrophin receptor p75NTR defines differentiation-oriented skeletal muscle precursor cells: implications for muscle regeneration.	/pubmed/21343882	Colombo E, Romaggi S, Medico E, Menon R, Mora M, Falcone C, Lochmüller H, Confalonieri P, Mantegazza R, Morandi L, Farina C.	J Neuropathol Exp Neurol. 2011 Feb;70(2):133-42.	J Neuropathol Exp Neurol. 2011	PubMed	citation	PMID:21343882	pubmed	21343882	create date:2011/02/24 | first author:Colombo E
Possible involvement of complement factor C1q in the clearance of extracellular neuromelanin from the substantia nigra in Parkinson disease.	/pubmed/21343881	Depboylu C, Schäfer MK, Arias-Carrión O, Oertel WH, Weihe E, Höglinger GU.	J Neuropathol Exp Neurol. 2011 Feb;70(2):125-32.	J Neuropathol Exp Neurol. 2011	PubMed	citation	PMID:21343881	pubmed	21343881	create date:2011/02/24 | first author:Depboylu C
Subcellular localization of peptidylarginine deiminase 2 and citrullinated proteins in brains of scrapie-infected mice: nuclear localization of PAD2 and membrane fraction-enriched citrullinated proteins.	/pubmed/21343880	Jang B, Shin HY, Choi JK, Nguyen du PT, Jeong BH, Ishigami A, Maruyama N, Carp RI, Kim YS, Choi EK.	J Neuropathol Exp Neurol. 2011 Feb;70(2):116-24.	J Neuropathol Exp Neurol. 2011	PubMed	citation	PMID:21343880	pubmed	21343880	create date:2011/02/24 | first author:Jang B
A sensitive and specific diagnostic panel to distinguish diffuse astrocytoma from astrocytosis: chromosome 7 gain with mutant isocitrate dehydrogenase 1 and p53.	/pubmed/21343879	Camelo-Piragua S, Jansen M, Ganguly A, Kim JC, Cosper AK, Dias-Santagata D, Nutt CL, Iafrate AJ, Louis DN.	J Neuropathol Exp Neurol. 2011 Feb;70(2):110-5.	J Neuropathol Exp Neurol. 2011	PubMed	citation	PMID:21343879	pubmed	21343879	create date:2011/02/24 | first author:Camelo-Piragua S
Grading of gliomas: the road from eminence to evidence.	/pubmed/21343878	Kros JM.	J Neuropathol Exp Neurol. 2011 Feb;70(2):101-9. Review.	J Neuropathol Exp Neurol. 2011	PubMed	citation	PMID:21343878	pubmed	21343878	create date:2011/02/24 | first author:Kros JM
Autobiography series.	/pubmed/21330883	Terry RD.	J Neuropathol Exp Neurol. 2011 Mar;70(3):238-42. No abstract available.	J Neuropathol Exp Neurol. 2011	PubMed	citation	PMID:21330883	pubmed	21330883	create date:2011/02/19 | first author:Terry RD
Correspondence regarding: a novel cerebral microangiopathy with endothelial cell atypia and multifocal white matter lesions: a direct mycoplasmal infection? J neuropathol exp neurol 2007;66:1100-17.	/pubmed/21330882	Ferreira J.	J Neuropathol Exp Neurol. 2011 Mar;70(3):236-7. No abstract available.	J Neuropathol Exp Neurol. 2011	PubMed	citation	PMID:21330882	pubmed	21330882	create date:2011/02/19 | first author:Ferreira J
Loss of chromosome 1p/19q in oligodendroglial tumors: refinement of chromosomal critical regions and evaluation of internexin immunostaining as a surrogate marker.	/pubmed/21293300	Buckley PG, Alcock L, Heffernan J, Woods J, Brett F, Stallings RL, Farrell MA.	J Neuropathol Exp Neurol. 2011 Mar;70(3):177-82.	J Neuropathol Exp Neurol. 2011	PubMed	citation	PMID:21293300	pubmed	21293300	create date:2011/02/05 | first author:Buckley PG
Mild traumatic brain injury results in extensive neuronal degeneration in the cerebral cortex.	/pubmed/21293299	Gao X, Chen J.	J Neuropathol Exp Neurol. 2011 Mar;70(3):183-91.	J Neuropathol Exp Neurol. 2011	PubMed	citation	PMID:21293299	pubmed	21293299	create date:2011/02/05 | first author:Gao X
Title	URL	Description	Details	ShortDetails	Resource	Type	Identifiers	Db	EntrezUID	Properties
Comprehensive neuropathologic analysis of genetic prion disease associated with the E196K mutation in PRNP reveals phenotypic heterogeneity.	/pubmed/21293298	Eigenbrod S, Frick P, Giese A, Schelzke G, Zerr I, Kretzschmar HA.	J Neuropathol Exp Neurol. 2011 Mar;70(3):192-200.	J Neuropathol Exp Neurol. 2011	PubMed	citation	PMID:21293298	pubmed	21293298	create date:2011/02/05 | first author:Eigenbrod S
Hypoxia-induced cellular and vascular changes in the nucleus tractus solitarius and ventrolateral medulla.	/pubmed/21293297	Kaur C, Viswanathan S, Ling EA.	J Neuropathol Exp Neurol. 2011 Mar;70(3):201-17.	J Neuropathol Exp Neurol. 2011	PubMed	citation	PMID:21293297	pubmed	21293297	create date:2011/02/05 | first author:Kaur C
Neutrophil depletion reduces blood-brain barrier breakdown, axon injury, and inflammation after intracerebral hemorrhage.	/pubmed/21293296	Moxon-Emre I, Schlichter LC.	J Neuropathol Exp Neurol. 2011 Mar;70(3):218-35.	J Neuropathol Exp Neurol. 2011	PubMed	citation	PMID:21293296	pubmed	21293296	create date:2011/02/05 | first author:Moxon-Emre I
Neuronal-astrocyte metabolic interactions: understanding the transition into abnormal astrocytoma metabolism.	/pubmed/21293295	Turner DA, Adamson DC.	J Neuropathol Exp Neurol. 2011 Mar;70(3):167-76. Review.	J Neuropathol Exp Neurol. 2011	PubMed	citation	PMID:21293295	pubmed	21293295	create date:2011/02/05 | first author:Turner DA
Correspondence regarding: TDP-43 proteinopathy and motor neuron disease in chronic traumatic encephalopathy. J Neuropathol Exp Neurol 2010:69;918-29.	/pubmed/21173609	Armon C, Miller RG.	J Neuropathol Exp Neurol. 2011 Jan;70(1):97-8; author reply 98-100. No abstract available.	J Neuropathol Exp Neurol. 2011	PubMed	citation	PMID:21173609	pubmed	21173609	create date:2010/12/22 | first author:Armon C
Correspondence regarding: TDP-43 proteinopathy and motor neuron disease in chronic traumatic encephalopathy. J Neuropathol Exp Neurol 2010:69;918-29.	/pubmed/21173608	Bedlack RS, Genge A, Amato AA, Shaibani A, Jackson CE, Kissel JT, Wall C, King WM, Cupler E, Lou JS, Ensrud E, Tan E, Goldstein JM, Katz J, Dimachkie MM, Barohn RJ, Mozaffar T.	J Neuropathol Exp Neurol. 2011 Jan;70(1):96-7; author reply 98-100. No abstract available.	J Neuropathol Exp Neurol. 2011	PubMed	citation	PMID:21173608	pubmed	21173608	create date:2010/12/22 | first author:Bedlack RS
Identification of gene markers associated with aggressive meningioma by filtering across multiple sets of gene expression arrays.	/pubmed/21157382	Stuart JE, Lusis EA, Scheck AC, Coons SW, Lal A, Perry A, Gutmann DH.	J Neuropathol Exp Neurol. 2011 Jan;70(1):1-12.	J Neuropathol Exp Neurol. 2011	PubMed	citation	PMID:21157382	pubmed	21157382	create date:2010/12/16 | first author:Stuart JE
Block of purinergic P2X7R inhibits tumor growth in a C6 glioma brain tumor animal model.	/pubmed/21157381	Ryu JK, Jantaratnotai N, Serrano-Perez MC, McGeer PL, McLarnon JG.	J Neuropathol Exp Neurol. 2011 Jan;70(1):13-22.	J Neuropathol Exp Neurol. 2011	PubMed	citation	PMID:21157381	pubmed	21157381	create date:2010/12/16 | first author:Ryu JK
Inhibition of neuroinflammation prevents injury to the serotonergic network after hypoxia-ischemia in the immature rat brain.	/pubmed/21157380	Wixey JA, Reinebrant HE, Buller KM.	J Neuropathol Exp Neurol. 2011 Jan;70(1):23-35.	J Neuropathol Exp Neurol. 2011	PubMed	citation	PMID:21157380	pubmed	21157380	create date:2010/12/16 | first author:Wixey JA
Link between DYRK1A overexpression and several-fold enhancement of neurofibrillary degeneration with 3-repeat tau protein in Down syndrome.	/pubmed/21157379	Wegiel J, Kaczmarski W, Barua M, Kuchna I, Nowicki K, Wang KC, Wegiel J, Yang SM, Frackowiak J, Mazur-Kolecka B, Silverman WP, Reisberg B, Monteiro I, de Leon M, Wisniewski T, Dalton A, Lai F, Hwang YW, Adayev T, Liu F, Iqbal K, Iqbal IG, et al.	J Neuropathol Exp Neurol. 2011 Jan;70(1):36-50.	J Neuropathol Exp Neurol. 2011	PubMed	citation	PMID:21157379	pubmed	21157379	create date:2010/12/16 | first author:Wegiel J
Neurofibromatosis-1 heterozygosity increases microglia in a spatially and temporally restricted pattern relevant to mouse optic glioma formation and growth.	/pubmed/21157378	Simmons GW, Pong WW, Emnett RJ, White CR, Gianino SM, Rodriguez FJ, Gutmann DH.	J Neuropathol Exp Neurol. 2011 Jan;70(1):51-62.	J Neuropathol Exp Neurol. 2011	PubMed	citation	PMID:21157378	pubmed	21157378	create date:2010/12/16 | first author:Simmons GW
Protein aggregation in the aging retina.	/pubmed/21157377	Leger F, Fernagut PO, Canron MH, Léoni S, Vital C, Tison F, Bezard E, Vital A.	J Neuropathol Exp Neurol. 2011 Jan;70(1):63-8.	J Neuropathol Exp Neurol. 2011	PubMed	citation	PMID:21157377	pubmed	21157377	create date:2010/12/16 | first author:Leger F
Defective glial maturation in vanishing white matter disease.	/pubmed/21157376	Bugiani M, Boor I, van Kollenburg B, Postma N, Polder E, van Berkel C, van Kesteren RE, Windrem MS, Hol EM, Scheper GC, Goldman SA, van der Knaap MS.	J Neuropathol Exp Neurol. 2011 Jan;70(1):69-82.	J Neuropathol Exp Neurol. 2011	PubMed	citation	PMID:21157376	pubmed	21157376	create date:2010/12/16 | first author:Bugiani M
Cerebellar alterations and gait defects as therapeutic outcome measures for enzyme replacement therapy in α-mannosidosis.	/pubmed/21157375	Damme M, Stroobants S, Walkley SU, Lüllmann-Rauch R, D'Hooge R, Fogh J, Saftig P, Lübke T, Blanz J.	J Neuropathol Exp Neurol. 2011 Jan;70(1):83-94.	J Neuropathol Exp Neurol. 2011	PubMed	citation	PMID:21157375	pubmed	21157375	create date:2010/12/16 | first author:Damme M
Correspondence regarding: Alexander disease mutant glial fibrillary acidic protein compromises glutamate transport in astrocytes.	/pubmed/21107140	Sechi G, Balbi P, Bachetti T, Ceccherini I.	J Neuropathol Exp Neurol. 2010 Dec;69(12):1270; author reply 1270-1. No abstract available.	J Neuropathol Exp Neurol. 2010	PubMed	citation	PMID:21107140	pubmed	21107140	create date:2010/11/26 | first author:Sechi G
Slowly progressive axonal degeneration in a rat model of chronic, nonimmune-mediated demyelination.	/pubmed/21107138	Wilkins A, Kondo Y, Song J, Liu S, Compston A, Black JA, Waxman SG, Duncan ID.	J Neuropathol Exp Neurol. 2010 Dec;69(12):1256-69.	J Neuropathol Exp Neurol. 2010	PubMed	citation	PMID:21107138	pubmed	21107138	create date:2010/11/26 | first author:Wilkins A
Small vascular and Alzheimer disease-related pathologic determinants of dementia in the oldest-old.	/pubmed/21107137	Sinka L, Kövari E, Gold G, Hof PR, Herrmann FR, Bouras C, Giannakopoulos P.	J Neuropathol Exp Neurol. 2010 Dec;69(12):1247-55.	J Neuropathol Exp Neurol. 2010	PubMed	citation	PMID:21107137	pubmed	21107137	create date:2010/11/26 | first author:Sinka L
Distinct neuropathologic phenotypes after disrupting the chloride transport proteins ClC-6 or ClC-7/Ostm1.	/pubmed/21107136	Pressey SN, O'Donnell KJ, Stauber T, Fuhrmann JC, Tyynelä J, Jentsch TJ, Cooper JD.	J Neuropathol Exp Neurol. 2010 Dec;69(12):1228-46.	J Neuropathol Exp Neurol. 2010	PubMed	citation	PMID:21107136	pubmed	21107136	create date:2010/11/26 | first author:Pressey SN
Pathologic evidence that the T188R mutation in PRNP is associated with prion disease.	/pubmed/21107135	Tartaglia MC, Thai JN, See T, Kuo A, Harbaugh R, Raudabaugh B, Cali I, Sattavat M, Sanchez H, DeArmond SJ, Geschwind MD.	J Neuropathol Exp Neurol. 2010 Dec;69(12):1220-7.	J Neuropathol Exp Neurol. 2010	PubMed	citation	PMID:21107135	pubmed	21107135	create date:2010/11/26 | first author:Tartaglia MC
Development of postinfection epilepsy after Theiler's virus infection of C57BL/6 mice.	/pubmed/21107134	Stewart KA, Wilcox KS, Fujinami RS, White HS.	J Neuropathol Exp Neurol. 2010 Dec;69(12):1210-9.	J Neuropathol Exp Neurol. 2010	PubMed	citation	PMID:21107134	pubmed	21107134	create date:2010/11/26 | first author:Stewart KA
Aquaporin expression in the brains of patients with or without cerebral amyloid angiopathy.	/pubmed/21107133	Moftakhar P, Lynch MD, Pomakian JL, Vinters HV.	J Neuropathol Exp Neurol. 2010 Dec;69(12):1201-9.	J Neuropathol Exp Neurol. 2010	PubMed	citation	PMID:21107133	pubmed	21107133	create date:2010/11/26 | first author:Moftakhar P
Microglial upregulation of progranulin as a marker of motor neuron degeneration.	/pubmed/21107132	Philips T, De Muynck L, Thu HN, Weynants B, Vanacker P, Dhondt J, Sleegers K, Schelhaas HJ, Verbeek M, Vandenberghe R, Sciot R, Van Broeckhoven C, Lambrechts D, Van Leuven F, Van Den Bosch L, Robberecht W, Van Damme P.	J Neuropathol Exp Neurol. 2010 Dec;69(12):1191-200.	J Neuropathol Exp Neurol. 2010	PubMed	citation	PMID:21107132	pubmed	21107132	create date:2010/11/26 | first author:Philips T
Glibenclamide reduces hippocampal injury and preserves rapid spatial learning in a model of traumatic brain injury.	/pubmed/21107131	Patel AD, Gerzanich V, Geng Z, Simard JM.	J Neuropathol Exp Neurol. 2010 Dec;69(12):1177-90.	J Neuropathol Exp Neurol. 2010	PubMed	citation	PMID:21107131	pubmed	21107131	create date:2010/11/26 | first author:Patel AD
Inhibition of the kynurenine-NAD+ pathway leads to energy failure and exacerbates apoptosis in pneumococcal meningitis.	/pubmed/20940631	Bellac CL, Coimbra RS, Christen S, Leib SL.	J Neuropathol Exp Neurol. 2010 Nov;69(11):1096-104.	J Neuropathol Exp Neurol. 2010	PubMed	citation	PMID:20940631	pubmed	20940631	create date:2010/10/14 | first author:Bellac CL
The proteome of human brain after ischemic stroke.	/pubmed/20940630	Cuadrado E, Rosell A, Colomé N, Hernández-Guillamon M, García-Berrocoso T, Ribo M, Alcazar A, Ortega-Aznar A, Salinas M, Canals F, Montaner J.	J Neuropathol Exp Neurol. 2010 Nov;69(11):1105-15.	J Neuropathol Exp Neurol. 2010	PubMed	citation	PMID:20940630	pubmed	20940630	create date:2010/10/14 | first author:Cuadrado E
Proinflammatory orientation of the interleukin 1 system and downstream induction of matrix metalloproteinase 9 in the pathophysiology of human perinatal white matter damage.	/pubmed/20940629	Girard S, Sébire G, Kadhim H.	J Neuropathol Exp Neurol. 2010 Nov;69(11):1116-29.	J Neuropathol Exp Neurol. 2010	PubMed	citation	PMID:20940629	pubmed	20940629	create date:2010/10/14 | first author:Girard S
Human mesenchymal stem cells infiltrate the spinal cord, reduce demyelination, and localize to white matter lesions in experimental autoimmune encephalomyelitis.	/pubmed/20940628	Gordon D, Pavlovska G, Uney JB, Wraith DC, Scolding NJ.	J Neuropathol Exp Neurol. 2010 Nov;69(11):1087-95.	J Neuropathol Exp Neurol. 2010	PubMed	citation	PMID:20940628	pubmed	20940628	create date:2010/10/14 | first author:Gordon D
Location of prorenin receptors in primate substantia nigra: effects on dopaminergic cell death.	/pubmed/20940627	Valenzuela R, Barroso-Chinea P, Villar-Cheda B, Joglar B, Muñoz A, Lanciego JL, Labandeira-Garcia JL.	J Neuropathol Exp Neurol. 2010 Nov;69(11):1130-42.	J Neuropathol Exp Neurol. 2010	PubMed	citation	PMID:20940627	pubmed	20940627	create date:2010/10/14 | first author:Valenzuela R
Morphological progression of myelin abnormalities in IgM-monoclonal gammopathy of undetermined significance anti-myelin-associated glycoprotein neuropathy.	/pubmed/20940626	Kawagashira Y, Koike H, Tomita M, Morozumi S, Iijima M, Nakamura T, Katsuno M, Tanaka F, Sobue G.	J Neuropathol Exp Neurol. 2010 Nov;69(11):1143-57.	J Neuropathol Exp Neurol. 2010	PubMed	citation	PMID:20940626	pubmed	20940626	create date:2010/10/14 | first author:Kawagashira Y
Characteristics of dyshoric capillary cerebral amyloid angiopathy.	/pubmed/20940625	Richard E, Carrano A, Hoozemans JJ, van Horssen J, van Haastert ES, Eurelings LS, de Vries HE, Thal DR, Eikelenboom P, van Gool WA, Rozemuller AJ.	J Neuropathol Exp Neurol. 2010 Nov;69(11):1158-67.	J Neuropathol Exp Neurol. 2010	PubMed	citation	PMID:20940625	pubmed	20940625	create date:2010/10/14 | first author:Richard E
Leukoencephalopathy with vanishing white matter: a review.	/pubmed/20838246	Bugiani M, Boor I, Powers JM, Scheper GC, van der Knaap MS.	J Neuropathol Exp Neurol. 2010 Oct;69(10):987-96. Review.	J Neuropathol Exp Neurol. 2010	PubMed	citation	PMID:20838246	pubmed	20838246	create date:2010/09/15 | first author:Bugiani M
Purkinje cell death after uptake of anti-Yo antibodies in cerebellar slice cultures.	/pubmed/20838245	Greenlee JE, Clawson SA, Hill KE, Wood BL, Tsunoda I, Carlson NG.	J Neuropathol Exp Neurol. 2010 Oct;69(10):997-1007.	J Neuropathol Exp Neurol. 2010	PubMed	citation	PMID:20838245	pubmed	20838245	create date:2010/09/15 | first author:Greenlee JE
Increased expression of tyrosine hydroxylase in the supraoptic nucleus of the human neonate under hypoxic conditions: a potential neuropathological marker for prolonged perinatal hypoxia.	/pubmed/20838244	Ganou V, Pagida MA, Konstantinidou AE, Malidelis YI, Kontostavlaki DP, Tsekoura E, Patsouris E, Panayotacopoulou MT.	J Neuropathol Exp Neurol. 2010 Oct;69(10):1008-16.	J Neuropathol Exp Neurol. 2010	PubMed	citation	PMID:20838244	pubmed	20838244	create date:2010/09/15 | first author:Ganou V
Activated microglia mediate axoglial disruption that contributes to axonal injury in multiple sclerosis.	/pubmed/20838243	Howell OW, Rundle JL, Garg A, Komada M, Brophy PJ, Reynolds R.	J Neuropathol Exp Neurol. 2010 Oct;69(10):1017-33.	J Neuropathol Exp Neurol. 2010	PubMed	citation	PMID:20838243	pubmed	20838243	create date:2010/09/15 | first author:Howell OW
Amyloid efflux transporter expression at the blood-brain barrier declines in normal aging.	/pubmed/20838242	Silverberg GD, Messier AA, Miller MC, Machan JT, Majmudar SS, Stopa EG, Donahue JE, Johanson CE.	J Neuropathol Exp Neurol. 2010 Oct;69(10):1034-43.	J Neuropathol Exp Neurol. 2010	PubMed	citation	PMID:20838242	pubmed	20838242	create date:2010/09/15 | first author:Silverberg GD
Induction of protective immunity by vaccination with wild-type apo superoxide dismutase 1 in mutant SOD1 transgenic mice.	/pubmed/20838241	Takeuchi S, Fujiwara N, Ido A, Oono M, Takeuchi Y, Tateno M, Suzuki K, Takahashi R, Tooyama I, Taniguchi N, Julien JP, Urushitani M.	J Neuropathol Exp Neurol. 2010 Oct;69(10):1044-56.	J Neuropathol Exp Neurol. 2010	PubMed	citation	PMID:20838241	pubmed	20838241	create date:2010/09/15 | first author:Takeuchi S
Downregulation of the potassium chloride cotransporter KCC2 in vulnerable motoneurons in the SOD1-G93A mouse model of amyotrophic lateral sclerosis.	/pubmed/20838240	Fuchs A, Ringer C, Bilkei-Gorzo A, Weihe E, Roeper J, Schütz B.	J Neuropathol Exp Neurol. 2010 Oct;69(10):1057-70.	J Neuropathol Exp Neurol. 2010	PubMed	citation	PMID:20838240	pubmed	20838240	create date:2010/09/15 | first author:Fuchs A
Distribution and expression of picalm in Alzheimer disease.	/pubmed/20838239	Baig S, Joseph SA, Tayler H, Abraham R, Owen MJ, Williams J, Kehoe PG, Love S.	J Neuropathol Exp Neurol. 2010 Oct;69(10):1071-7.	J Neuropathol Exp Neurol. 2010	PubMed	citation	PMID:20838239	pubmed	20838239	create date:2010/09/15 | first author:Baig S
Early or late-stage anti-N-terminal Huntingtin intrabody gene therapy reduces pathological features in B6.HDR6/1 mice.	/pubmed/20838238	Snyder-Keller A, McLear JA, Hathorn T, Messer A.	J Neuropathol Exp Neurol. 2010 Oct;69(10):1078-85.	J Neuropathol Exp Neurol. 2010	PubMed	citation	PMID:20838238	pubmed	20838238	create date:2010/09/15 | first author:Snyder-Keller A
Brain aquaporin-4 in experimental acute liver failure.	/pubmed/20720509	Rama Rao KV, Jayakumar AR, Tong X, Curtis KM, Norenberg MD.	J Neuropathol Exp Neurol. 2010 Sep;69(9):869-79.	J Neuropathol Exp Neurol. 2010	PubMed	citation	PMID:20720509	pubmed	20720509	create date:2010/08/20 | first author:Rama Rao KV
Decreased Lin7b expression in layer 5 pyramidal neurons may contribute to impaired corticostriatal connectivity in huntington disease.	/pubmed/20720508	Zucker B, Kama JA, Kuhn A, Thu D, Orlando LR, Dunah AW, Gokce O, Taylor DM, Lambeck J, Friedrich B, Lindenberg KS, Faull RL, Weiller C, Young AB, Luthi-Carter R.	J Neuropathol Exp Neurol. 2010 Sep;69(9):880-95.	J Neuropathol Exp Neurol. 2010	PubMed	citation	PMID:20720508	pubmed	20720508	create date:2010/08/20 | first author:Zucker B
Novel characterization of monocyte-derived cell populations in the meninges and choroid plexus and their rates of replenishment in bone marrow chimeric mice.	/pubmed/20720507	Chinnery HR, Ruitenberg MJ, McMenamin PG.	J Neuropathol Exp Neurol. 2010 Sep;69(9):896-909.	J Neuropathol Exp Neurol. 2010	PubMed	citation	PMID:20720507	pubmed	20720507	create date:2010/08/20 | first author:Chinnery HR
Hyperdopaminergic status in experimental Huntington disease.	/pubmed/20720506	Jahanshahi A, Vlamings R, Kaya AH, Lim LW, Janssen ML, Tan S, Visser-Vandewalle V, Steinbusch HW, Temel Y.	J Neuropathol Exp Neurol. 2010 Sep;69(9):910-7.	J Neuropathol Exp Neurol. 2010	PubMed	citation	PMID:20720506	pubmed	20720506	create date:2010/08/20 | first author:Jahanshahi A
TDP-43 proteinopathy and motor neuron disease in chronic traumatic encephalopathy.	/pubmed/20720505	McKee AC, Gavett BE, Stern RA, Nowinski CJ, Cantu RC, Kowall NW, Perl DP, Hedley-Whyte ET, Price B, Sullivan C, Morin P, Lee HS, Kubilus CA, Daneshvar DH, Wulff M, Budson AE.	J Neuropathol Exp Neurol. 2010 Sep;69(9):918-29.	J Neuropathol Exp Neurol. 2010	PubMed	citation	PMID:20720505	pubmed	20720505	create date:2010/08/20 | first author:McKee AC
Response of human oligodendrocyte progenitors to growth factors and axon signals.	/pubmed/20720504	Cui QL, Fragoso G, Miron VE, Darlington PJ, Mushynski WE, Antel J, Almazan G.	J Neuropathol Exp Neurol. 2010 Sep;69(9):930-44.	J Neuropathol Exp Neurol. 2010	PubMed	citation	PMID:20720504	pubmed	20720504	create date:2010/08/20 | first author:Cui QL
Axonal pathology precedes demyelination in a mouse model of X-linked demyelinating/type I Charcot-Marie Tooth neuropathy.	/pubmed/20720503	Vavlitou N, Sargiannidou I, Markoullis K, Kyriacou K, Scherer SS, Kleopa KA.	J Neuropathol Exp Neurol. 2010 Sep;69(9):945-58.	J Neuropathol Exp Neurol. 2010	PubMed	citation	PMID:20720503	pubmed	20720503	create date:2010/08/20 | first author:Vavlitou N
Leucine-rich repeat kinase 2 is associated with the endoplasmic reticulum in dopaminergic neurons and accumulates in the core of Lewy bodies in Parkinson disease.	/pubmed/20720502	Vitte J, Traver S, Maués De Paula A, Lesage S, Rovelli G, Corti O, Duyckaerts C, Brice A.	J Neuropathol Exp Neurol. 2010 Sep;69(9):959-72.	J Neuropathol Exp Neurol. 2010	PubMed	citation	PMID:20720502	pubmed	20720502	create date:2010/08/20 | first author:Vitte J
Human umbilical cord-derived mesenchymal stromal cells differentiate into functional Schwann cells that sustain peripheral nerve regeneration.	/pubmed/20720501	Matsuse D, Kitada M, Kohama M, Nishikawa K, Makinoshima H, Wakao S, Fujiyoshi Y, Heike T, Nakahata T, Akutsu H, Umezawa A, Harigae H, Kira J, Dezawa M.	J Neuropathol Exp Neurol. 2010 Sep;69(9):973-85.	J Neuropathol Exp Neurol. 2010	PubMed	citation	PMID:20720501	pubmed	20720501	create date:2010/08/20 | first author:Matsuse D
Correspondence regarding: thinking outside the box: Alzheimer-type neuropathology that does not map directly onto current consensus recommendations. J Neuropathol Exp Neurol 2010;69:449-54.	/pubmed/20683236	Jellinger KA.	J Neuropathol Exp Neurol. 2010 Aug;69(8):864; author reply 864-5. No abstract available.	J Neuropathol Exp Neurol. 2010	PubMed	citation	PMID:20683236	pubmed	20683236	create date:2010/08/05 | first author:Jellinger KA
The acyl-coenzyme A: cholesterol acyltransferase inhibitor CI-1011 reverses diffuse brain amyloid pathology in aged amyloid precursor protein transgenic mice.	/pubmed/20613640	Huttunen HJ, Havas D, Peach C, Barren C, Duller S, Xia W, Frosch MP, Hutter-Paier B, Windisch M, Kovacs DM.	J Neuropathol Exp Neurol. 2010 Aug;69(8):777-88.	J Neuropathol Exp Neurol. 2010	PubMed	citation	PMID:20613640	pubmed	20613640	create date:2010/07/09 | first author:Huttunen HJ
Title	URL	Description	Details	ShortDetails	Resource	Type	Identifiers	Db	EntrezUID	Properties
A novel PRNP Y218N mutation in Gerstmann-Sträussler-Scheinker disease with neurofibrillary degeneration.	/pubmed/20613639	Alzualde A, Indakoetxea B, Ferrer I, Moreno F, Barandiaran M, Gorostidi A, Estanga A, Ruiz I, Calero M, van Leeuwen FW, Atares B, Juste R, Rodriguez-Martínez AB, López de Munain A.	J Neuropathol Exp Neurol. 2010 Aug;69(8):789-800.	J Neuropathol Exp Neurol. 2010	PubMed	citation	PMID:20613639	pubmed	20613639	create date:2010/07/09 | first author:Alzualde A
HIV-1 gp120-induced injury to the blood-brain barrier: role of metalloproteinases 2 and 9 and relationship to oxidative stress.	/pubmed/20613638	Louboutin JP, Agrawal L, Reyes BA, Van Bockstaele EJ, Strayer DS.	J Neuropathol Exp Neurol. 2010 Aug;69(8):801-16.	J Neuropathol Exp Neurol. 2010	PubMed	citation	PMID:20613638	pubmed	20613638	create date:2010/07/09 | first author:Louboutin JP
Targeting fibrosis in Duchenne muscular dystrophy.	/pubmed/20613637	Zhou L, Lu H.	J Neuropathol Exp Neurol. 2010 Aug;69(8):771-6. Review.	J Neuropathol Exp Neurol. 2010	PubMed	citation	PMID:20613637	pubmed	20613637	create date:2010/07/09 | first author:Zhou L
Environmental enrichment reduces neuronal intranuclear inclusion load but has no effect on messenger RNA expression in a mouse model of Huntington disease.	/pubmed/20613636	Benn CL, Luthi-Carter R, Kuhn A, Sadri-Vakili G, Blankson KL, Dalai SC, Goldstein DR, Spires TL, Pritchard J, Olson JM, van Dellen A, Hannan AJ, Cha JH.	J Neuropathol Exp Neurol. 2010 Aug;69(8):817-27.	J Neuropathol Exp Neurol. 2010	PubMed	citation	PMID:20613636	pubmed	20613636	create date:2010/07/09 | first author:Benn CL
Nitric oxide plays a key role in myelination in the developing brain.	/pubmed/20613635	Olivier P, Loron G, Fontaine RH, Pansiot J, Dalous J, Thi HP, Charriaut-Marlangue C, Thomas JL, Mercier JC, Gressens P, Baud O.	J Neuropathol Exp Neurol. 2010 Aug;69(8):828-37.	J Neuropathol Exp Neurol. 2010	PubMed	citation	PMID:20613635	pubmed	20613635	create date:2010/07/09 | first author:Olivier P
Early progenitor cell marker expression distinguishes type II from type I focal cortical dysplasias.	/pubmed/20613634	Orlova KA, Tsai V, Baybis M, Heuer GG, Sisodiya S, Thom M, Strauss K, Aronica E, Storm PB, Crino PB.	J Neuropathol Exp Neurol. 2010 Aug;69(8):850-63.	J Neuropathol Exp Neurol. 2010	PubMed	citation	PMID:20613634	pubmed	20613634	create date:2010/07/09 | first author:Orlova KA
Expression of the interleukin 6 system in cortical lesions from patients with tuberous sclerosis complex and focal cortical dysplasia type IIb.	/pubmed/20613633	Shu HF, Zhang CQ, Yin Q, An N, Liu SY, Yang H.	J Neuropathol Exp Neurol. 2010 Aug;69(8):838-49.	J Neuropathol Exp Neurol. 2010	PubMed	citation	PMID:20613633	pubmed	20613633	create date:2010/07/09 | first author:Shu HF
My academic life in neuropathology.	/pubmed/20592564	Hirano A.	J Neuropathol Exp Neurol. 2010 Jul;69(7):760-6. No abstract available.	J Neuropathol Exp Neurol. 2010	PubMed	citation	PMID:20592564	pubmed	20592564	create date:2010/07/02 | first author:Hirano A
Aberrant detergent-insoluble excitatory amino acid transporter 2 accumulates in Alzheimer disease.	/pubmed/20535038	Woltjer RL, Duerson K, Fullmer JM, Mookherjee P, Ryan AM, Montine TJ, Kaye JA, Quinn JF, Silbert L, Erten-Lyons D, Leverenz JB, Bird TD, Pow DV, Tanaka K, Watson GS, Cook DG.	J Neuropathol Exp Neurol. 2010 Jul;69(7):667-76.	J Neuropathol Exp Neurol. 2010	PubMed	citation	PMID:20535038	pubmed	20535038	create date:2010/06/11 | first author:Woltjer RL
Epstein-Barr virus latent infection and BAFF expression in B cells in the multiple sclerosis brain: implications for viral persistence and intrathecal B-cell activation.	/pubmed/20535037	Serafini B, Severa M, Columba-Cabezas S, Rosicarelli B, Veroni C, Chiappetta G, Magliozzi R, Reynolds R, Coccia EM, Aloisi F.	J Neuropathol Exp Neurol. 2010 Jul;69(7):677-93.	J Neuropathol Exp Neurol. 2010	PubMed	citation	PMID:20535037	pubmed	20535037	create date:2010/06/11 | first author:Serafini B
Rostrocaudal analysis of corpus callosum demyelination and axon damage across disease stages refines diffusion tensor imaging correlations with pathological features.	/pubmed/20535036	Xie M, Tobin JE, Budde MD, Chen CI, Trinkaus K, Cross AH, McDaniel DP, Song SK, Armstrong RC.	J Neuropathol Exp Neurol. 2010 Jul;69(7):704-16.	J Neuropathol Exp Neurol. 2010	PubMed	citation	PMID:20535036	pubmed	20535036	create date:2010/06/11 | first author:Xie M
Alphab-crystallin is a target for adaptive immune responses and a trigger of innate responses in preactive multiple sclerosis lesions.	/pubmed/20535035	van Noort JM, Bsibsi M, Gerritsen WH, van der Valk P, Bajramovic JJ, Steinman L, Amor S.	J Neuropathol Exp Neurol. 2010 Jul;69(7):694-703.	J Neuropathol Exp Neurol. 2010	PubMed	citation	PMID:20535035	pubmed	20535035	create date:2010/06/11 | first author:van Noort JM
Stem cell quiescence in the hippocampal neurogenic niche is associated with elevated transforming growth factor-beta signaling in an animal model of Huntington disease.	/pubmed/20535034	Kandasamy M, Couillard-Despres S, Raber KA, Stephan M, Lehner B, Winner B, Kohl Z, Rivera FJ, Nguyen HP, Riess O, Bogdahn U, Winkler J, von Hörsten S, Aigner L.	J Neuropathol Exp Neurol. 2010 Jul;69(7):717-28.	J Neuropathol Exp Neurol. 2010	PubMed	citation	PMID:20535034	pubmed	20535034	create date:2010/06/11 | first author:Kandasamy M
Presence of alternative lengthening of telomeres mechanism in patients with glioblastoma identifies a less aggressive tumor type with longer survival.	/pubmed/20535033	McDonald KL, McDonnell J, Muntoni A, Henson JD, Hegi ME, von Deimling A, Wheeler HR, Cook RJ, Biggs MT, Little NS, Robinson BG, Reddel RR, Royds JA.	J Neuropathol Exp Neurol. 2010 Jul;69(7):729-36.	J Neuropathol Exp Neurol. 2010	PubMed	citation	PMID:20535033	pubmed	20535033	create date:2010/06/11 | first author:McDonald KL
Neuropathological asymmetry in argyrophilic grain disease.	/pubmed/20535032	Adachi T, Saito Y, Hatsuta H, Funabe S, Tokumaru AM, Ishii K, Arai T, Sawabe M, Kanemaru K, Miyashita A, Kuwano R, Nakashima K, Murayama S.	J Neuropathol Exp Neurol. 2010 Jul;69(7):737-44.	J Neuropathol Exp Neurol. 2010	PubMed	citation	PMID:20535032	pubmed	20535032	create date:2010/06/11 | first author:Adachi T
Molecular chaperone alphaB-crystallin is expressed in the human fetal telencephalon at midgestation by a subset of progenitor cells.	/pubmed/20535031	Kida E, Wierzba-Bobrowicz T, Palminiello S, Kaur K, Jarzabek K, Walus M, Albertini G, Golabek AA.	J Neuropathol Exp Neurol. 2010 Jul;69(7):745-59.	J Neuropathol Exp Neurol. 2010	PubMed	citation	PMID:20535031	pubmed	20535031	create date:2010/06/11 | first author:Kida E
Loss of cation-chloride cotransporter expression in preterm infants with white matter lesions: implications for the pathogenesis of epilepsy.	/pubmed/20467335	Robinson S, Mikolaenko I, Thompson I, Cohen ML, Goyal M.	J Neuropathol Exp Neurol. 2010 Jun;69(6):565-72.	J Neuropathol Exp Neurol. 2010	PubMed	citation	PMID:20467335	pubmed	20467335	create date:2010/05/15 | first author:Robinson S
Differential histone deacetylase mRNA expression patterns in amyotrophic lateral sclerosis.	/pubmed/20467334	Janssen C, Schmalbach S, Boeselt S, Sarlette A, Dengler R, Petri S.	J Neuropathol Exp Neurol. 2010 Jun;69(6):573-81.	J Neuropathol Exp Neurol. 2010	PubMed	citation	PMID:20467334	pubmed	20467334	create date:2010/05/15 | first author:Janssen C
Epidermal growth factor receptor-mediated regulation of urokinase plasminogen activator expression and glioblastoma invasion via C-SRC/MAPK/AP-1 signaling pathways.	/pubmed/20467333	Amos S, Redpath GT, Dipierro CG, Carpenter JE, Hussaini IM.	J Neuropathol Exp Neurol. 2010 Jun;69(6):582-92.	J Neuropathol Exp Neurol. 2010	PubMed	citation	PMID:20467333	pubmed	20467333	create date:2010/05/15 | first author:Amos S
Neuropathologic and biochemical changes during disease progression in liver X receptor beta-/- mice, a model of adult neuron disease.	/pubmed/20467332	Bigini P, Steffensen KR, Ferrario A, Diomede L, Ferrara G, Barbera S, Salzano S, Fumagalli E, Ghezzi P, Mennini T, Gustafsson JA.	J Neuropathol Exp Neurol. 2010 Jun;69(6):593-605.	J Neuropathol Exp Neurol. 2010	PubMed	citation	PMID:20467332	pubmed	20467332	create date:2010/05/15 | first author:Bigini P
Differential distribution of erbB receptors in human glioblastoma multiforme: expression of erbB3 in CD133-positive putative cancer stem cells.	/pubmed/20467331	Duhem-Tonnelle V, Bièche I, Vacher S, Loyens A, Maurage CA, Collier F, Baroncini M, Blond S, Prevot V, Sharif A.	J Neuropathol Exp Neurol. 2010 Jun;69(6):606-22. Erratum in: J Neuropathol Exp Neurol. 2010 Nov;69(11):1176.	J Neuropathol Exp Neurol. 2010	PubMed	citation	PMID:20467331	pubmed	20467331	create date:2010/05/15 | first author:Duhem-Tonnelle V
The side population of gliomas exhibits decreased cell migration.	/pubmed/20467330	Weber K, Paulus W, Senner V.	J Neuropathol Exp Neurol. 2010 Jun;69(6):623-31.	J Neuropathol Exp Neurol. 2010	PubMed	citation	PMID:20467330	pubmed	20467330	create date:2010/05/15 | first author:Weber K
Giant cell glioblastoma is associated with altered aurora b expression and concomitant p53 mutation.	/pubmed/20467329	Temme A, Geiger KD, Wiedemuth R, Conseur K, Pietsch T, Felsberg J, Reifenberger G, Tatsuka M, Hagel C, Westphal M, Berger H, Simon M, Weller M, Schackert G.	J Neuropathol Exp Neurol. 2010 Jun;69(6):632-42.	J Neuropathol Exp Neurol. 2010	PubMed	citation	PMID:20467329	pubmed	20467329	create date:2010/05/15 | first author:Temme A
Role of thrombospondin 1 in macrophage inflammation in dysferlin myopathy.	/pubmed/20467328	De Luna N, Gallardo E, Sonnet C, Chazaud B, Dominguez-Perles R, Suarez-Calvet X, Gherardi RK, Illa I.	J Neuropathol Exp Neurol. 2010 Jun;69(6):643-53.	J Neuropathol Exp Neurol. 2010	PubMed	citation	PMID:20467328	pubmed	20467328	create date:2010/05/15 | first author:De Luna N
Macrophage migration inhibitory factor in normal human skeletal muscle and inflammatory myopathies.	/pubmed/20467327	Reimann J, Schnell S, Schwartz S, Kappes-Horn K, Dodel R, Bacher M.	J Neuropathol Exp Neurol. 2010 Jun;69(6):654-62.	J Neuropathol Exp Neurol. 2010	PubMed	citation	PMID:20467327	pubmed	20467327	create date:2010/05/15 | first author:Reimann J
Divergent molecular effects of desmin mutations on protein assembly in myofibrillar myopathy.	/pubmed/20448486	Levin J, Bulst S, Thirion C, Schmidt F, Bötzel K, Krause S, Pertl C, Kretzschmar H, Walter MC, Giese A, Lochmüller H.	J Neuropathol Exp Neurol. 2010 Apr;69(4):415-24.	J Neuropathol Exp Neurol. 2010	PubMed	citation	PMID:20448486	pubmed	20448486	create date:2010/05/08 | first author:Levin J
Curcumin labeling of neuronal fibrillar tau inclusions in human brain samples.	/pubmed/20448485	Mohorko N, Repovs G, Popović M, Kovacs GG, Bresjanac M.	J Neuropathol Exp Neurol. 2010 Apr;69(4):405-14.	J Neuropathol Exp Neurol. 2010	PubMed	citation	PMID:20448485	pubmed	20448485	create date:2010/05/08 | first author:Mohorko N
Partial depletion of CREB-binding protein reduces life expectancy in a mouse model of Huntington disease.	/pubmed/20448484	Klevytska AM, Tebbenkamp AT, Savonenko AV, Borchelt DR.	J Neuropathol Exp Neurol. 2010 Apr;69(4):396-404.	J Neuropathol Exp Neurol. 2010	PubMed	citation	PMID:20448484	pubmed	20448484	create date:2010/05/08 | first author:Klevytska AM
Matrix metalloproteinase inhibition enhances the rate of nerve regeneration in vivo by promoting dedifferentiation and mitosis of supporting schwann cells.	/pubmed/20448483	Liu H, Kim Y, Chattopadhyay S, Shubayev I, Dolkas J, Shubayev VI.	J Neuropathol Exp Neurol. 2010 Apr;69(4):386-95.	J Neuropathol Exp Neurol. 2010	PubMed	citation	PMID:20448483	pubmed	20448483	create date:2010/05/08 | first author:Liu H
Induction of progressive demyelinating autoimmune encephalomyelitis in common marmoset monkeys using MOG34-56 peptide in incomplete freund adjuvant.	/pubmed/20448482	Jagessar SA, Kap YS, Heijmans N, van Driel N, van Straalen L, Bajramovic JJ, Brok HP, Blezer EL, Bauer J, Laman JD, 't Hart BA.	J Neuropathol Exp Neurol. 2010 Apr;69(4):372-85.	J Neuropathol Exp Neurol. 2010	PubMed	citation	PMID:20448482	pubmed	20448482	create date:2010/05/08 | first author:Jagessar SA
Paxillin and hydrogen peroxide-inducible clone 5 expression and distribution in control and Alzheimer disease hippocampi.	/pubmed/20448481	Caltagarone J, Hamilton RL, Murdoch G, Jing Z, DeFranco DB, Bowser R.	J Neuropathol Exp Neurol. 2010 Apr;69(4):356-71.	J Neuropathol Exp Neurol. 2010	PubMed	citation	PMID:20448481	pubmed	20448481	create date:2010/05/08 | first author:Caltagarone J
Endoplasmic reticulum stress in motor neurons of the spinal cord in sporadic amyotrophic lateral sclerosis.	/pubmed/20448480	Sasaki S.	J Neuropathol Exp Neurol. 2010 Apr;69(4):346-55.	J Neuropathol Exp Neurol. 2010	PubMed	citation	PMID:20448480	pubmed	20448480	create date:2010/05/08 | first author:Sasaki S
Alexander disease mutant glial fibrillary acidic protein compromises glutamate transport in astrocytes.	/pubmed/20448479	Tian R, Wu X, Hagemann TL, Sosunov AA, Messing A, McKhann GM, Goldman JE.	J Neuropathol Exp Neurol. 2010 Apr;69(4):335-45.	J Neuropathol Exp Neurol. 2010	PubMed	citation	PMID:20448479	pubmed	20448479	create date:2010/05/08 | first author:Tian R
Novel therapeutic targets for axonal degeneration in multiple sclerosis.	/pubmed/20448478	Petratos S, Azari MF, Ozturk E, Papadopoulos R, Bernard CC.	J Neuropathol Exp Neurol. 2010 Apr;69(4):323-34. Review.	J Neuropathol Exp Neurol. 2010	PubMed	citation	PMID:20448478	pubmed	20448478	create date:2010/05/08 | first author:Petratos S
In vitro analysis of rod composition and actin dynamics in inherited myopathies.	/pubmed/20418783	Vandebrouck A, Domazetovska A, Mokbel N, Cooper ST, Ilkovski B, North KN.	J Neuropathol Exp Neurol. 2010 May;69(5):429-41.	J Neuropathol Exp Neurol. 2010	PubMed	citation	PMID:20418783	pubmed	20418783	create date:2010/04/27 | first author:Vandebrouck A
Inverse relationship between cerebrovascular lesions and severity of lewy body pathology in patients with lewy body diseases.	/pubmed/20418782	Ghebremedhin E, Rosenberger A, Rüb U, Vuksic M, Berhe T, Bickeböller H, de Vos RA, Thal DR, Deller T.	J Neuropathol Exp Neurol. 2010 May;69(5):442-8.	J Neuropathol Exp Neurol. 2010	PubMed	citation	PMID:20418782	pubmed	20418782	create date:2010/04/27 | first author:Ghebremedhin E
Thinking outside the box: Alzheimer-type neuropathology that does not map directly onto current consensus recommendations.	/pubmed/20418781	Nelson PT, Kukull WA, Frosch MP.	J Neuropathol Exp Neurol. 2010 May;69(5):449-54.	J Neuropathol Exp Neurol. 2010	PubMed	citation	PMID:20418781	pubmed	20418781	create date:2010/04/27 | first author:Nelson PT
Mechanisms of axonal spheroid formation in central nervous system Wallerian degeneration.	/pubmed/20418780	Beirowski B, Nógrádi A, Babetto E, Garcia-Alias G, Coleman MP.	J Neuropathol Exp Neurol. 2010 May;69(5):455-72.	J Neuropathol Exp Neurol. 2010	PubMed	citation	PMID:20418780	pubmed	20418780	create date:2010/04/27 | first author:Beirowski B
Neuronal damage in the preterm baboon: impact of the mode of ventilatory support.	/pubmed/20418779	Verney C, Rees S, Biran V, Thompson M, Inder T, Gressens P.	J Neuropathol Exp Neurol. 2010 May;69(5):473-82.	J Neuropathol Exp Neurol. 2010	PubMed	citation	PMID:20418779	pubmed	20418779	create date:2010/04/27 | first author:Verney C
Ovine PrP genotype is linked with lesion profile and immunohistochemistry patterns after primary transmission of classical scrapie to wild-type mice.	/pubmed/20418778	Beck KE, Sallis RE, Lockey R, Simmons MM, Spiropoulos J.	J Neuropathol Exp Neurol. 2010 May;69(5):483-97.	J Neuropathol Exp Neurol. 2010	PubMed	citation	PMID:20418778	pubmed	20418778	create date:2010/04/27 | first author:Beck KE
Expression of hydroxyindole-O-methyltransferase enzyme in the human central nervous system and in pineal parenchymal cell tumors.	/pubmed/20418777	Fukuda T, Akiyama N, Ikegami M, Takahashi H, Sasaki A, Oka H, Komori T, Tanaka Y, Nakazato Y, Akimoto J, Tanaka M, Okada Y, Saito S.	J Neuropathol Exp Neurol. 2010 May;69(5):498-510.	J Neuropathol Exp Neurol. 2010	PubMed	citation	PMID:20418777	pubmed	20418777	create date:2010/04/27 | first author:Fukuda T
JNK3 mediates paraquat- and rotenone-induced dopaminergic neuron death.	/pubmed/20418776	Choi WS, Abel G, Klintworth H, Flavell RA, Xia Z.	J Neuropathol Exp Neurol. 2010 May;69(5):511-20.	J Neuropathol Exp Neurol. 2010	PubMed	citation	PMID:20418776	pubmed	20418776	create date:2010/04/27 | first author:Choi WS
Correspondence regarding: selective deposition of 4-repeat tau in cerebral infarcts. J Neuropathol Exp Neurol 2009;68:1029-36.	/pubmed/20190609	Kasahata N, Miyazawa Y, Kamei T.	J Neuropathol Exp Neurol. 2010 Mar;69(3):321; author reply 321. No abstract available.	J Neuropathol Exp Neurol. 2010	PubMed	citation	PMID:20190609	pubmed	20190609	create date:2010/03/02 | first author:Kasahata N
Correspondence regarding: diagnostic utility of IDH1/2 mutation analysis in routine clinical testing of formalin-fixed paraffin-embedded glioma tissues. J Neuropathol Exp Neurol 2009:68;1319-25.	/pubmed/20190607	Wiwanitkit V.	J Neuropathol Exp Neurol. 2010 Mar;69(3):320; author reply 320-1. No abstract available.	J Neuropathol Exp Neurol. 2010	PubMed	citation	PMID:20190607	pubmed	20190607	create date:2010/03/02 | first author:Wiwanitkit V
Matrix metalloproteinase-19 is highly expressed in astroglial tumors and promotes invasion of glioma cells.	/pubmed/20142769	Lettau I, Hattermann K, Held-Feindt J, Brauer R, Sedlacek R, Mentlein R.	J Neuropathol Exp Neurol. 2010 Mar;69(3):215-23.	J Neuropathol Exp Neurol. 2010	PubMed	citation	PMID:20142769	pubmed	20142769	create date:2010/02/10 | first author:Lettau I
Adenoviral gene delivery of pigment epithelium-derived factor protects striatal neurons from quinolinic acid-induced excitotoxicity.	/pubmed/20142768	Sanagi T, Yabe T, Yamada H.	J Neuropathol Exp Neurol. 2010 Mar;69(3):224-33.	J Neuropathol Exp Neurol. 2010	PubMed	citation	PMID:20142768	pubmed	20142768	create date:2010/02/10 | first author:Sanagi T
Synaptophysin immunoreactivity in the human hippocampus and neocortex from 6 to 41 weeks of gestation.	/pubmed/20142767	Sarnat HB, Flores-Sarnat L, Trevenen CL.	J Neuropathol Exp Neurol. 2010 Mar;69(3):234-45.	J Neuropathol Exp Neurol. 2010	PubMed	citation	PMID:20142767	pubmed	20142767	create date:2010/02/10 | first author:Sarnat HB
Brody disease: insights into biochemical features of SERCA1 and identification of a novel mutation.	/pubmed/20142766	Vattemi G, Gualandi F, Oosterhof A, Marini M, Tonin P, Rimessi P, Neri M, Guglielmi V, Russignan A, Poli C, van Kuppevelt TH, Ferlini A, Tomelleri G.	J Neuropathol Exp Neurol. 2010 Mar;69(3):246-52.	J Neuropathol Exp Neurol. 2010	PubMed	citation	PMID:20142766	pubmed	20142766	create date:2010/02/10 | first author:Vattemi G
Genetic ablation of luteinizing hormone receptor improves the amyloid pathology in a mouse model of Alzheimer disease.	/pubmed/20142765	Lin J, Li X, Yuan F, Lin L, Cook CL, Rao ChV, Lei Z.	J Neuropathol Exp Neurol. 2010 Mar;69(3):253-61.	J Neuropathol Exp Neurol. 2010	PubMed	citation	PMID:20142765	pubmed	20142765	create date:2010/02/10 | first author:Lin J
Hairy baskets" associated with degenerative Purkinje cell changes in essential tremor."	/pubmed/20142764	Erickson-Davis CR, Faust PL, Vonsattel JP, Gupta S, Honig LS, Louis ED.	J Neuropathol Exp Neurol. 2010 Mar;69(3):262-71.	J Neuropathol Exp Neurol. 2010	PubMed	citation	PMID:20142764	pubmed	20142764	create date:2010/02/10 | first author:Erickson-Davis CR
Title	URL	Description	Details	ShortDetails	Resource	Type	Identifiers	Db	EntrezUID	Properties
Loss of neuronal protein expression in mouse hippocampus after irradiation.	/pubmed/20142763	Wu KL, Li YQ, Tabassum A, Lu WY, Aubert I, Wong CS.	J Neuropathol Exp Neurol. 2010 Mar;69(3):272-80.	J Neuropathol Exp Neurol. 2010	PubMed	citation	PMID:20142763	pubmed	20142763	create date:2010/02/10 | first author:Wu KL
Motor axonal sprouting and neuromuscular junction loss in an animal model of Charcot-Marie-Tooth disease.	/pubmed/20142762	Ang ET, Schäfer R, Baltensperger R, Wernig A, Celio M, Oliver SS.	J Neuropathol Exp Neurol. 2010 Mar;69(3):281-93.	J Neuropathol Exp Neurol. 2010	PubMed	citation	PMID:20142762	pubmed	20142762	create date:2010/02/10 | first author:Ang ET
Aldose reductase deficiency improves Wallerian degeneration and nerve regeneration in diabetic thy1-YFP mice.	/pubmed/20142761	Chen YS, Chung SS, Chung SK.	J Neuropathol Exp Neurol. 2010 Mar;69(3):294-305.	J Neuropathol Exp Neurol. 2010	PubMed	citation	PMID:20142761	pubmed	20142761	create date:2010/02/10 | first author:Chen YS
Erythropoietin is neuroprotective in a preterm ovine model of endotoxin-induced brain injury.	/pubmed/20142760	Rees S, Hale N, De Matteo R, Cardamone L, Tolcos M, Loeliger M, Mackintosh A, Shields A, Probyn M, Greenwood D, Harding R.	J Neuropathol Exp Neurol. 2010 Mar;69(3):306-19.	J Neuropathol Exp Neurol. 2010	PubMed	citation	PMID:20142760	pubmed	20142760	create date:2010/02/10 | first author:Rees S
Vascular endothelial growth factor and its high-affinity receptor (VEGFR-2) are highly expressed in the human forebrain and cerebellum during development.	/pubmed/20084021	Sentilhes L, Michel C, Lecourtois M, Catteau J, Bourgeois P, Laudenbach V, Marret S, Laquerrière A.	J Neuropathol Exp Neurol. 2010 Feb;69(2):111-28.	J Neuropathol Exp Neurol. 2010	PubMed	citation	PMID:20084021	pubmed	20084021	create date:2010/01/20 | first author:Sentilhes L
Expression of PROX1 Is a common feature of high-grade malignant astrocytic gliomas.	/pubmed/20084020	Elsir T, Eriksson A, Orrego A, Lindström MS, Nistér M.	J Neuropathol Exp Neurol. 2010 Feb;69(2):129-38.	J Neuropathol Exp Neurol. 2010	PubMed	citation	PMID:20084020	pubmed	20084020	create date:2010/01/20 | first author:Elsir T
Pericontusion axon sprouting is spatially and temporally consistent with a growth-permissive environment after traumatic brain injury.	/pubmed/20084019	Harris NG, Mironova YA, Hovda DA, Sutton RL.	J Neuropathol Exp Neurol. 2010 Feb;69(2):139-54.	J Neuropathol Exp Neurol. 2010	PubMed	citation	PMID:20084019	pubmed	20084019	create date:2010/01/20 | first author:Harris NG
Oxidative stress in the progression of Alzheimer disease in the frontal cortex.	/pubmed/20084018	Ansari MA, Scheff SW.	J Neuropathol Exp Neurol. 2010 Feb;69(2):155-67.	J Neuropathol Exp Neurol. 2010	PubMed	citation	PMID:20084018	pubmed	20084018	create date:2010/01/20 | first author:Ansari MA
VEGFR-1 signaling regulates the homing of bone marrow-derived cells in a mouse stroke model.	/pubmed/20084017	Beck H, Raab S, Copanaki E, Heil M, Scholz A, Shibuya M, Deller T, Machein M, Plate KH.	J Neuropathol Exp Neurol. 2010 Feb;69(2):168-75.	J Neuropathol Exp Neurol. 2010	PubMed	citation	PMID:20084017	pubmed	20084017	create date:2010/01/20 | first author:Beck H
Neurotoxic species of misfolded SOD1G93A recognized by antibodies against the P2X4 subunit of the ATP receptor accumulate in damaged neurons of transgenic animal models of amyotrophic lateral sclerosis.	/pubmed/20084016	Hernández S, Casanovas A, Piedrafita L, Tarabal O, Esquerda JE.	J Neuropathol Exp Neurol. 2010 Feb;69(2):176-87.	J Neuropathol Exp Neurol. 2010	PubMed	citation	PMID:20084016	pubmed	20084016	create date:2010/01/20 | first author:Hernández S
An optimized mouse model for transient ischemic attack.	/pubmed/20084015	Pedrono E, Durukan A, Strbian D, Marinkovic I, Shekhar S, Pitkonen M, Abo-Ramadan U, Tatlisumak T.	J Neuropathol Exp Neurol. 2010 Feb;69(2):188-95.	J Neuropathol Exp Neurol. 2010	PubMed	citation	PMID:20084015	pubmed	20084015	create date:2010/01/20 | first author:Pedrono E
The connexin43 C-terminal region mediates neuroprotection during stroke.	/pubmed/20084014	Kozoriz MG, Bechberger JF, Bechberger GR, Suen MW, Moreno AP, Maass K, Willecke K, Naus CC.	J Neuropathol Exp Neurol. 2010 Feb;69(2):196-206.	J Neuropathol Exp Neurol. 2010	PubMed	citation	PMID:20084014	pubmed	20084014	create date:2010/01/20 | first author:Kozoriz MG
Satisfactions and uncertainties that frequent an extended life.	/pubmed/20084013	Vogel FS.	J Neuropathol Exp Neurol. 2010 Feb;69(2):207-13. No abstract available.	J Neuropathol Exp Neurol. 2010	PubMed	citation	PMID:20084013	pubmed	20084013	create date:2010/01/20 | first author:Vogel FS
Evolution of inflammation and white matter injury in a model of transient focal ischemia.	/pubmed/20010307	Moxon-Emre I, Schlichter LC.	J Neuropathol Exp Neurol. 2010 Jan;69(1):1-15.	J Neuropathol Exp Neurol. 2010	PubMed	citation	PMID:20010307	pubmed	20010307	create date:2009/12/17 | first author:Moxon-Emre I
TP53 mutation analysis of malignant peripheral nerve sheath tumors.	/pubmed/20010306	Verdijk RM, den Bakker MA, Dubbink HJ, Hop WC, Dinjens WN, Kros JM.	J Neuropathol Exp Neurol. 2010 Jan;69(1):16-26.	J Neuropathol Exp Neurol. 2010	PubMed	citation	PMID:20010306	pubmed	20010306	create date:2009/12/17 | first author:Verdijk RM
Schwann cells producing matrix metalloproteinases under Mycobacterium leprae stimulation may play a role in the outcome of leprous neuropathy.	/pubmed/20010305	Oliveira AL, Antunes SL, Teles RM, Costa da Silva AC, Silva TP, Brandão Teles R, Ferreira Medeiros M, Britto C, Jardim MR, Pereira Sampaio E, Nunes Sarno E.	J Neuropathol Exp Neurol. 2010 Jan;69(1):27-39.	J Neuropathol Exp Neurol. 2010	PubMed	citation	PMID:20010305	pubmed	20010305	create date:2009/12/17 | first author:Oliveira AL
The effect of prolonged fixation time on immunohistochemical staining of common neurodegenerative disease markers.	/pubmed/20010304	Pikkarainen M, Martikainen P, Alafuzoff I.	J Neuropathol Exp Neurol. 2010 Jan;69(1):40-52.	J Neuropathol Exp Neurol. 2010	PubMed	citation	PMID:20010304	pubmed	20010304	create date:2009/12/17 | first author:Pikkarainen M
Clinical, neuropathologic, and biochemical profile of the amyloid precursor protein I716F mutation.	/pubmed/20010303	Guardia-Laguarta C, Pera M, Clarimón J, Molinuevo JL, Sánchez-Valle R, Lladó A, Coma M, Gómez-Isla T, Blesa R, Ferrer I, Lleó A.	J Neuropathol Exp Neurol. 2010 Jan;69(1):53-9.	J Neuropathol Exp Neurol. 2010	PubMed	citation	PMID:20010303	pubmed	20010303	create date:2009/12/17 | first author:Guardia-Laguarta C
Differential expression of CCN1/CYR61, CCN3/NOV, CCN4/WISP1, and CCN5/WISP2 in neurofibromatosis type 1 tumorigenesis.	/pubmed/20010302	Pasmant E, Ortonne N, Rittié L, Laurendeau I, Lévy P, Lazar V, Parfait B, Leroy K, Dessen P, Valeyrie-Allanore L, Perbal B, Wolkenstein P, Vidaud M, Vidaud D, Bièche I.	J Neuropathol Exp Neurol. 2010 Jan;69(1):60-9.	J Neuropathol Exp Neurol. 2010	PubMed	citation	PMID:20010302	pubmed	20010302	create date:2009/12/17 | first author:Pasmant E
Effects of antemortem and postmortem variables on human brain mRNA quality: a BrainNet Europe study.	/pubmed/20010301	Durrenberger PF, Fernando S, Kashefi SN, Ferrer I, Hauw JJ, Seilhean D, Smith C, Walker R, Al-Sarraj S, Troakes C, Palkovits M, Kasztner M, Huitinga I, Arzberger T, Dexter DT, Kretzschmar H, Reynolds R.	J Neuropathol Exp Neurol. 2010 Jan;69(1):70-81.	J Neuropathol Exp Neurol. 2010	PubMed	citation	PMID:20010301	pubmed	20010301	create date:2009/12/17 | first author:Durrenberger PF
Development and characterization of a novel human in vitro blood-nerve barrier model using primary endoneurial endothelial cells.	/pubmed/20010300	Yosef N, Xia RH, Ubogu EE.	J Neuropathol Exp Neurol. 2010 Jan;69(1):82-97.	J Neuropathol Exp Neurol. 2010	PubMed	citation	PMID:20010300	pubmed	20010300	create date:2009/12/17 | first author:Yosef N
Amyloid deposition and influx transporter expression at the blood-brain barrier increase in normal aging.	/pubmed/20010299	Silverberg GD, Miller MC, Messier AA, Majmudar S, Machan JT, Donahue JE, Stopa EG, Johanson CE.	J Neuropathol Exp Neurol. 2010 Jan;69(1):98-108.	J Neuropathol Exp Neurol. 2010	PubMed	citation	PMID:20010299	pubmed	20010299	create date:2009/12/17 | first author:Silverberg GD
Genomic profiling of atypical meningiomas associates gain of 1q with poor clinical outcome.	/pubmed/19918127	Gabeau-Lacet D, Engler D, Gupta S, Scangas GA, Betensky RA, Barker FG 2nd, Loeffler JS, Louis DN, Mohapatra G.	J Neuropathol Exp Neurol. 2009 Oct;68(10):1155-65.	J Neuropathol Exp Neurol. 2009	PubMed	citation	PMID:19918127	pubmed	19918127	create date:2009/11/18 | first author:Gabeau-Lacet D
Reduced ratio of afferent to total vascular density in mesial temporal sclerosis.	/pubmed/19918126	Mott RT, Thore CR, Moody DM, Glazier SS, Ellis TL, Brown WR.	J Neuropathol Exp Neurol. 2009 Oct;68(10):1147-54.	J Neuropathol Exp Neurol. 2009	PubMed	citation	PMID:19918126	pubmed	19918126	create date:2009/11/18 | first author:Mott RT
Hamartin variants that are frequent in focal dysplasias and cortical tubers have reduced tuberin binding and aberrant subcellular distribution in vitro.	/pubmed/19918125	Lugnier C, Majores M, Fassunke J, Pernhorst K, Niehusmann P, Simon M, Nellist M, Schoch S, Becker A.	J Neuropathol Exp Neurol. 2009 Oct;68(10):1136-46.	J Neuropathol Exp Neurol. 2009	PubMed	citation	PMID:19918125	pubmed	19918125	create date:2009/11/18 | first author:Lugnier C
Increased proportions of C1 truncated prion protein protect against cellular M1000 prion infection.	/pubmed/19918124	Lewis V, Hill AF, Haigh CL, Klug GM, Masters CL, Lawson VA, Collins SJ.	J Neuropathol Exp Neurol. 2009 Oct;68(10):1125-35.	J Neuropathol Exp Neurol. 2009	PubMed	citation	PMID:19918124	pubmed	19918124	create date:2009/11/18 | first author:Lewis V
Stimulation of Toll-like receptor 9 by chronic intraventricular unmethylated cytosine-guanine DNA infusion causes neuroinflammation and impaired spatial memory.	/pubmed/19918123	Tauber SC, Ebert S, Weishaupt JH, Reich A, Nau R, Gerber J.	J Neuropathol Exp Neurol. 2009 Oct;68(10):1116-24.	J Neuropathol Exp Neurol. 2009	PubMed	citation	PMID:19918123	pubmed	19918123	create date:2009/11/18 | first author:Tauber SC
Glutamatergic reinnervation and assembly of glutamatergic synapses in adult rat skeletal muscle occurs at cholinergic endplates.	/pubmed/19918122	Francolini M, Brunelli G, Cambianica I, Barlati S, Barbon A, La Via L, Guarneri B, Boroni F, Lanzillotta A, Baiguera C, Ettorre M, Buffelli M, Spano P, Clementi F, Pizzi M.	J Neuropathol Exp Neurol. 2009 Oct;68(10):1103-15.	J Neuropathol Exp Neurol. 2009	PubMed	citation	PMID:19918122	pubmed	19918122	create date:2009/11/18 | first author:Francolini M
Kinetics of microglial activation and degeneration of dopamine-containing neurons in a rat model of Parkinson disease induced by 6-hydroxydopamine.	/pubmed/19918121	Henry V, Paillé V, Lelan F, Brachet P, Damier P.	J Neuropathol Exp Neurol. 2009 Oct;68(10):1092-102.	J Neuropathol Exp Neurol. 2009	PubMed	citation	PMID:19918121	pubmed	19918121	create date:2009/11/18 | first author:Henry V
Selective nuclear shrinkage of oligodendrocytes lacking glial cytoplasmic inclusions in multiple system atrophy: a 3-dimensional volumetric study.	/pubmed/19918120	Uyama N, Uchihara T, Mochizuki Y, Nakamura A, Takahashi R, Mizutani T.	J Neuropathol Exp Neurol. 2009 Oct;68(10):1084-91.	J Neuropathol Exp Neurol. 2009	PubMed	citation	PMID:19918120	pubmed	19918120	create date:2009/11/18 | first author:Uyama N
Degeneration in different parkinsonian syndromes relates to astrocyte type and astrocyte protein expression.	/pubmed/19918119	Song YJ, Halliday GM, Holton JL, Lashley T, O'Sullivan SS, McCann H, Lees AJ, Ozawa T, Williams DR, Lockhart PJ, Revesz TR.	J Neuropathol Exp Neurol. 2009 Oct;68(10):1073-83.	J Neuropathol Exp Neurol. 2009	PubMed	citation	PMID:19918119	pubmed	19918119	create date:2009/11/18 | first author:Song YJ
Disrupted glutamate transporter expression in the spinal cord with acute flaccid paralysis caused by West Nile virus infection.	/pubmed/19918118	Blakely PK, Kleinschmidt-DeMasters BK, Tyler KL, Irani DN.	J Neuropathol Exp Neurol. 2009 Oct;68(10):1061-72.	J Neuropathol Exp Neurol. 2009	PubMed	citation	PMID:19918118	pubmed	19918118	create date:2009/11/18 | first author:Blakely PK
West Nile virus infections.	/pubmed/19918117	Gyure KA.	J Neuropathol Exp Neurol. 2009 Oct;68(10):1053-60. Review.	J Neuropathol Exp Neurol. 2009	PubMed	citation	PMID:19918117	pubmed	19918117	create date:2009/11/18 | first author:Gyure KA
Cribriform neuroepithelial tumor (CRINET): a nonrhabdoid ventricular tumor with INI1 loss and relatively favorable prognosis.	/pubmed/19915490	Hasselblatt M, Oyen F, Gesk S, Kordes U, Wrede B, Bergmann M, Schmid H, Frühwald MC, Schneppenheim R, Siebert R, Paulus W.	J Neuropathol Exp Neurol. 2009 Dec;68(12):1249-55.	J Neuropathol Exp Neurol. 2009	PubMed	citation	PMID:19915490	pubmed	19915490	create date:2009/11/17 | first author:Hasselblatt M
A subpopulation of rat muscle fibers maintains an assessable excitation-contraction coupling mechanism after long-standing denervation despite lost contractility.	/pubmed/19915489	Squecco R, Carraro U, Kern H, Pond A, Adami N, Biral D, Vindigni V, Boncompagni S, Pietrangelo T, Bosco G, Fanò G, Marini M, Abruzzo PM, Germinario E, Danieli-Betto D, Protasi F, Francini F, Zampieri S.	J Neuropathol Exp Neurol. 2009 Dec;68(12):1256-68.	J Neuropathol Exp Neurol. 2009	PubMed	citation	PMID:19915489	pubmed	19915489	create date:2009/11/17 | first author:Squecco R
Effects of 4-methylcatechol on skin reinnervation: promotion of cutaneous nerve regeneration after crush injury.	/pubmed/19915488	Hsieh YL, Lin WM, Lue JH, Chang MF, Hsieh ST.	J Neuropathol Exp Neurol. 2009 Dec;68(12):1269-81.	J Neuropathol Exp Neurol. 2009	PubMed	citation	PMID:19915488	pubmed	19915488	create date:2009/11/17 | first author:Hsieh YL
Caspase-6 activation in familial alzheimer disease brains carrying amyloid precursor protein or presenilin i or presenilin II mutations.	/pubmed/19915487	Albrecht S, Bogdanovic N, Ghetti B, Winblad B, LeBlanc AC.	J Neuropathol Exp Neurol. 2009 Dec;68(12):1282-93. Erratum in: J Neuropathol Exp Neurol. 2010 Jan;69(1):110.	J Neuropathol Exp Neurol. 2009	PubMed	citation	PMID:19915487	pubmed	19915487	create date:2009/11/17 | first author:Albrecht S
Chronic spinal injury repair by olfactory bulb ensheathing glia and feasibility for autologous therapy.	/pubmed/19915486	Muñoz-Quiles C, Santos-Benito FF, Llamusí MB, Ramón-Cueto A.	J Neuropathol Exp Neurol. 2009 Dec;68(12):1294-308.	J Neuropathol Exp Neurol. 2009	PubMed	citation	PMID:19915486	pubmed	19915486	create date:2009/11/17 | first author:Muñoz-Quiles C
Increased matrix metalloproteinase 9 activity in mild cognitive impairment.	/pubmed/19915485	Bruno MA, Mufson EJ, Wuu J, Cuello AC.	J Neuropathol Exp Neurol. 2009 Dec;68(12):1309-18.	J Neuropathol Exp Neurol. 2009	PubMed	citation	PMID:19915485	pubmed	19915485	create date:2009/11/17 | first author:Bruno MA
Diagnostic use of IDH1/2 mutation analysis in routine clinical testing of formalin-fixed, paraffin-embedded glioma tissues.	/pubmed/19915484	Horbinski C, Kofler J, Kelly LM, Murdoch GH, Nikiforova MN.	J Neuropathol Exp Neurol. 2009 Dec;68(12):1319-25.	J Neuropathol Exp Neurol. 2009	PubMed	citation	PMID:19915484	pubmed	19915484	create date:2009/11/17 | first author:Horbinski C
bcl-2/Adenovirus E1B 19-kd interacting protein 3 (BNIP3) regulates hypoxia-induced neural precursor cell death.	/pubmed/19915483	Walls KC, Ghosh AP, Ballestas ME, Klocke BJ, Roth KA.	J Neuropathol Exp Neurol. 2009 Dec;68(12):1326-38.	J Neuropathol Exp Neurol. 2009	PubMed	citation	PMID:19915483	pubmed	19915483	create date:2009/11/17 | first author:Walls KC
2009 award recipients--Peter C. Burger, MD, Pierluigi Gambetti, MD, and Nicholas K. Gonatas, MD.	/pubmed/19901633	Crain BJ, Terry RD, Perry G.	J Neuropathol Exp Neurol. 2009 Nov;68(11):1244-6. No abstract available.	J Neuropathol Exp Neurol. 2009	PubMed	citation	PMID:19901633	pubmed	19901633	create date:2009/11/11 | first author:Crain BJ
Transactivation response DNA-binding protein 43 microvasculopathy in frontotemporal degeneration and familial Lewy body disease.	/pubmed/19816201	Lin WL, Castanedes-Casey M, Dickson DW.	J Neuropathol Exp Neurol. 2009 Nov;68(11):1167-76.	J Neuropathol Exp Neurol. 2009	PubMed	citation	PMID:19816201	pubmed	19816201	create date:2009/10/10 | first author:Lin WL
Bone morphogenetic protein 4 and its receptors are expressed in the leptomeninges and meningiomas and signal via the Smad pathway.	/pubmed/19816200	Johnson MD, O'Connell MJ, Vito F, Pilcher W.	J Neuropathol Exp Neurol. 2009 Nov;68(11):1177-83.	J Neuropathol Exp Neurol. 2009	PubMed	citation	PMID:19816200	pubmed	19816200	create date:2009/10/10 | first author:Johnson MD
Nuclear contour irregularity and abnormal transporter protein distribution in anterior horn cells in amyotrophic lateral sclerosis.	/pubmed/19816199	Kinoshita Y, Ito H, Hirano A, Fujita K, Wate R, Nakamura M, Kaneko S, Nakano S, Kusaka H.	J Neuropathol Exp Neurol. 2009 Nov;68(11):1184-92.	J Neuropathol Exp Neurol. 2009	PubMed	citation	PMID:19816199	pubmed	19816199	create date:2009/10/10 | first author:Kinoshita Y
Mitochondrial ferritin in the substantia nigra in restless legs syndrome.	/pubmed/19816198	Snyder AM, Wang X, Patton SM, Arosio P, Levi S, Earley CJ, Allen RP, Connor JR.	J Neuropathol Exp Neurol. 2009 Nov;68(11):1193-9.	J Neuropathol Exp Neurol. 2009	PubMed	citation	PMID:19816198	pubmed	19816198	create date:2009/10/10 | first author:Snyder AM
Decreased cystatin C immunoreactivity in spinal motor neurons and astrocytes in amyotrophic lateral sclerosis.	/pubmed/19816197	Mori F, Tanji K, Miki Y, Wakabayashi K.	J Neuropathol Exp Neurol. 2009 Nov;68(11):1200-6.	J Neuropathol Exp Neurol. 2009	PubMed	citation	PMID:19816197	pubmed	19816197	create date:2009/10/10 | first author:Mori F
A novel Caspr mutation causes the shambling mouse phenotype by disrupting axoglial interactions of myelinated nerves.	/pubmed/19816196	Sun XY, Takagishi Y, Okabe E, Chishima Y, Kanou Y, Murase S, Mizumura K, Inaba M, Komatsu Y, Hayashi Y, Peles E, Oda S, Murata Y.	J Neuropathol Exp Neurol. 2009 Nov;68(11):1207-18.	J Neuropathol Exp Neurol. 2009	PubMed	citation	PMID:19816196	pubmed	19816196	create date:2009/10/10 | first author:Sun XY
Novel molecular stereotactic biopsy procedures reveal intratumoral homogeneity of loss of heterozygosity of 1p/19q and TP53 mutations in World Health Organization grade II gliomas.	/pubmed/19816195	Thon N, Eigenbrod S, Grasbon-Frodl EM, Ruiter M, Mehrkens JH, Kreth S, Tonn JC, Kretzschmar HA, Kreth FW.	J Neuropathol Exp Neurol. 2009 Nov;68(11):1219-28.	J Neuropathol Exp Neurol. 2009	PubMed	citation	PMID:19816195	pubmed	19816195	create date:2009/10/10 | first author:Thon N
Nerve growth factor mediates mechanical allodynia in a mouse model of type 2 diabetes.	/pubmed/19816194	Cheng HT, Dauch JR, Hayes JM, Hong Y, Feldman EL.	J Neuropathol Exp Neurol. 2009 Nov;68(11):1229-43.	J Neuropathol Exp Neurol. 2009	PubMed	citation	PMID:19816194	pubmed	19816194	create date:2009/10/10 | first author:Cheng HT
Title	URL	Description	Details	ShortDetails	Resource	Type	Identifiers	Db	EntrezUID	Properties
Mitochondrial morphogenesis, distribution, and Parkinson disease: insights from PINK1.	/pubmed/19680148	Yang Y, Lu B.	J Neuropathol Exp Neurol. 2009 Sep;68(9):953-63. Review.	J Neuropathol Exp Neurol. 2009	PubMed	citation	PMID:19680148	pubmed	19680148	create date:2009/08/15 | first author:Yang Y
c-Jun N-terminal kinase pathway activation in human and experimental cerebral contusion.	/pubmed/19680147	Ortolano F, Colombo A, Zanier ER, Sclip A, Longhi L, Perego C, Stocchetti N, Borsello T, De Simoni MG.	J Neuropathol Exp Neurol. 2009 Sep;68(9):964-71.	J Neuropathol Exp Neurol. 2009	PubMed	citation	PMID:19680147	pubmed	19680147	create date:2009/08/15 | first author:Ortolano F
Preferential expression of truncated isoforms of FOXP1 in primary central nervous system lymphoma.	/pubmed/19680146	Courts C, Brunn A, Montesinos-Rongen M, Siemer D, Hans V, Paulus W, Wiestler OD, Küppers R, Siebert R, Deckert M.	J Neuropathol Exp Neurol. 2009 Sep;68(9):972-6.	J Neuropathol Exp Neurol. 2009	PubMed	citation	PMID:19680146	pubmed	19680146	create date:2009/08/15 | first author:Courts C
Acute and chronic 1-methyl-4-phenyl-1,2,3,6-tetrahydropyridine administrations elicit similar microglial activation in the substantia nigra of monkeys.	/pubmed/19680145	Vázquez-Claverie M, Garrido-Gil P, San Sebastián W, Izal-Azcárate A, Belzunegui S, Marcilla I, López B, Luquin MR.	J Neuropathol Exp Neurol. 2009 Sep;68(9):977-84.	J Neuropathol Exp Neurol. 2009	PubMed	citation	PMID:19680145	pubmed	19680145	create date:2009/08/15 | first author:Vázquez-Claverie M
Peripheral neuropathy in rats exposed to dichloroacetate.	/pubmed/19680144	Calcutt NA, Lopez VL, Bautista AD, Mizisin LM, Torres BR, Shroads AL, Mizisin AP, Stacpoole PW.	J Neuropathol Exp Neurol. 2009 Sep;68(9):985-93.	J Neuropathol Exp Neurol. 2009	PubMed	citation	PMID:19680144	pubmed	19680144	create date:2009/08/15 | first author:Calcutt NA
Abnormal localization of leucine-rich repeat kinase 2 to the endosomal-lysosomal compartment in lewy body disease.	/pubmed/19680143	Higashi S, Moore DJ, Yamamoto R, Minegishi M, Sato K, Togo T, Katsuse O, Uchikado H, Furukawa Y, Hino H, Kosaka K, Emson PC, Wada K, Dawson VL, Dawson TM, Arai H, Iseki E.	J Neuropathol Exp Neurol. 2009 Sep;68(9):994-1005.	J Neuropathol Exp Neurol. 2009	PubMed	citation	PMID:19680143	pubmed	19680143	create date:2009/08/15 | first author:Higashi S
Disruption of the neurogenic niche in the subventricular zone of postnatal hydrocephalic hyh mice.	/pubmed/19680142	Jiménez AJ, García-Verdugo JM, González CA, Bátiz LF, Rodríguez-Pérez LM, Páez P, Soriano-Navarro M, Roales-Buján R, Rivera P, Rodríguez S, Rodríguez EM, Pérez-Fígares JM.	J Neuropathol Exp Neurol. 2009 Sep;68(9):1006-20.	J Neuropathol Exp Neurol. 2009	PubMed	citation	PMID:19680142	pubmed	19680142	create date:2009/08/15 | first author:Jiménez AJ
Meningeal inflammation is not associated with cortical demyelination in chronic multiple sclerosis.	/pubmed/19680141	Kooi EJ, Geurts JJ, van Horssen J, Bø L, van der Valk P.	J Neuropathol Exp Neurol. 2009 Sep;68(9):1021-8.	J Neuropathol Exp Neurol. 2009	PubMed	citation	PMID:19680141	pubmed	19680141	create date:2009/08/15 | first author:Kooi EJ
Selective deposition of 4-repeat tau in cerebral infarcts.	/pubmed/19680140	Ichihara K, Uchihara T, Nakamura A, Suzuki Y, Mizutani T.	J Neuropathol Exp Neurol. 2009 Sep;68(9):1029-36.	J Neuropathol Exp Neurol. 2009	PubMed	citation	PMID:19680140	pubmed	19680140	create date:2009/08/15 | first author:Ichihara K
Demyelinated axons and motor function are protected by genetic deletion of perforin in a mouse model of multiple sclerosis.	/pubmed/19680139	Deb C, Lafrance-Corey RG, Zoecklein L, Papke L, Rodriguez M, Howe CL.	J Neuropathol Exp Neurol. 2009 Sep;68(9):1037-48.	J Neuropathol Exp Neurol. 2009	PubMed	citation	PMID:19680139	pubmed	19680139	create date:2009/08/15 | first author:Deb C
An update on nerve biopsy.	/pubmed/19606069	Vallat JM, Vital A, Magy L, Martin-Negrier ML, Vital C.	J Neuropathol Exp Neurol. 2009 Aug;68(8):833-44. Review.	J Neuropathol Exp Neurol. 2009	PubMed	citation	PMID:19606069	pubmed	19606069	create date:2009/07/17 | first author:Vallat JM
Enhanced microglial clearance of myelin debris in T cell-infiltrated central nervous system.	/pubmed/19606068	Nielsen HH, Ladeby R, Fenger C, Toft-Hansen H, Babcock AA, Owens T, Finsen B.	J Neuropathol Exp Neurol. 2009 Aug;68(8):845-56.	J Neuropathol Exp Neurol. 2009	PubMed	citation	PMID:19606068	pubmed	19606068	create date:2009/07/17 | first author:Nielsen HH
Amyloid beta-induced nerve growth factor dysmetabolism in Alzheimer disease.	/pubmed/19606067	Bruno MA, Leon WC, Fragoso G, Mushynski WE, Almazan G, Cuello AC.	J Neuropathol Exp Neurol. 2009 Aug;68(8):857-69.	J Neuropathol Exp Neurol. 2009	PubMed	citation	PMID:19606067	pubmed	19606067	create date:2009/07/17 | first author:Bruno MA
Reduction of prion infectivity and levels of scrapie prion protein by lithium aluminum hydride: implications for RNA in prion diseases.	/pubmed/19606066	Jeong BH, Kim NH, Jin JK, Choi JK, Lee YJ, Kim JI, Choi EK, Carp RI, Kim YS.	J Neuropathol Exp Neurol. 2009 Aug;68(8):870-9.	J Neuropathol Exp Neurol. 2009	PubMed	citation	PMID:19606066	pubmed	19606066	create date:2009/07/17 | first author:Jeong BH
DNA methylation of Alzheimer disease and tauopathy-related genes in postmortem brain.	/pubmed/19606065	Barrachina M, Ferrer I.	J Neuropathol Exp Neurol. 2009 Aug;68(8):880-91.	J Neuropathol Exp Neurol. 2009	PubMed	citation	PMID:19606065	pubmed	19606065	create date:2009/07/17 | first author:Barrachina M
Loss of cerebellar granule neurons is associated with punctate but not with large focal deposits of prion protein in Creutzfeldt-Jakob disease.	/pubmed/19606064	Faucheux BA, Privat N, Brandel JP, Sazdovitch V, Laplanche JL, Maurage CA, Hauw JJ, Haïk S.	J Neuropathol Exp Neurol. 2009 Aug;68(8):892-901.	J Neuropathol Exp Neurol. 2009	PubMed	citation	PMID:19606064	pubmed	19606064	create date:2009/07/17 | first author:Faucheux BA
Neprilysin and insulin-degrading enzyme levels are increased in Alzheimer disease in relation to disease severity.	/pubmed/19606063	Miners JS, Baig S, Tayler H, Kehoe PG, Love S.	J Neuropathol Exp Neurol. 2009 Aug;68(8):902-14.	J Neuropathol Exp Neurol. 2009	PubMed	citation	PMID:19606063	pubmed	19606063	create date:2009/07/17 | first author:Miners JS
Axonal and cell body protection by nicotinamide adenine dinucleotide in tumor necrosis factor-induced optic neuropathy.	/pubmed/19606062	Kitaoka Y, Hayashi Y, Kumai T, Takeda H, Munemasa Y, Fujino H, Kitaoka Y, Ueno S, Sadun AA, Lam TT.	J Neuropathol Exp Neurol. 2009 Aug;68(8):915-27.	J Neuropathol Exp Neurol. 2009	PubMed	citation	PMID:19606062	pubmed	19606062	create date:2009/07/17 | first author:Kitaoka Y
Temporal lobe sclerosis associated with hippocampal sclerosis in temporal lobe epilepsy: neuropathological features.	/pubmed/19606061	Thom M, Eriksson S, Martinian L, Caboclo LO, McEvoy AW, Duncan JS, Sisodiya SM.	J Neuropathol Exp Neurol. 2009 Aug;68(8):928-38. Review.	J Neuropathol Exp Neurol. 2009	PubMed	citation	PMID:19606061	pubmed	19606061	create date:2009/07/17 | first author:Thom M
Alterations of the microvascular network in sclerotic hippocampi from patients with epilepsy.	/pubmed/19606060	Kastanauskaite A, Alonso-Nanclares L, Blazquez-Llorca L, Pastor J, Sola RG, DeFelipe J.	J Neuropathol Exp Neurol. 2009 Aug;68(8):939-50.	J Neuropathol Exp Neurol. 2009	PubMed	citation	PMID:19606060	pubmed	19606060	create date:2009/07/17 | first author:Kastanauskaite A
Chronic traumatic encephalopathy in athletes: progressive tauopathy after repetitive head injury.	/pubmed/19535999	McKee AC, Cantu RC, Nowinski CJ, Hedley-Whyte ET, Gavett BE, Budson AE, Santini VE, Lee HS, Kubilus CA, Stern RA.	J Neuropathol Exp Neurol. 2009 Jul;68(7):709-35. Review.	J Neuropathol Exp Neurol. 2009	PubMed	citation	PMID:19535999	pubmed	19535999	create date:2009/06/19 | first author:McKee AC
Neurotrophic factors improve motoneuron survival and function of muscle reinnervated by embryonic neurons.	/pubmed/19535998	Grumbles RM, Sesodia S, Wood PM, Thomas CK.	J Neuropathol Exp Neurol. 2009 Jul;68(7):736-46.	J Neuropathol Exp Neurol. 2009	PubMed	citation	PMID:19535998	pubmed	19535998	create date:2009/06/19 | first author:Grumbles RM
The proapoptotic BH3-only, Bcl-2 family member, Puma is critical for acute ethanol-induced neuronal apoptosis.	/pubmed/19535997	Ghosh AP, Walls KC, Klocke BJ, Toms R, Strasser A, Roth KA.	J Neuropathol Exp Neurol. 2009 Jul;68(7):747-56.	J Neuropathol Exp Neurol. 2009	PubMed	citation	PMID:19535997	pubmed	19535997	create date:2009/06/19 | first author:Ghosh AP
Tangle-bearing neurons survive despite disruption of membrane integrity in a mouse model of tauopathy.	/pubmed/19535996	de Calignon A, Spires-Jones TL, Pitstick R, Carlson GA, Hyman BT.	J Neuropathol Exp Neurol. 2009 Jul;68(7):757-61.	J Neuropathol Exp Neurol. 2009	PubMed	citation	PMID:19535996	pubmed	19535996	create date:2009/06/19 | first author:de Calignon A
Endomysial fibrosis in Duchenne muscular dystrophy: a marker of poor outcome associated with macrophage alternative activation.	/pubmed/19535995	Desguerre I, Mayer M, Leturcq F, Barbet JP, Gherardi RK, Christov C.	J Neuropathol Exp Neurol. 2009 Jul;68(7):762-73.	J Neuropathol Exp Neurol. 2009	PubMed	citation	PMID:19535995	pubmed	19535995	create date:2009/06/19 | first author:Desguerre I
Brains with medial temporal lobe neurofibrillary tangles but no neuritic amyloid plaques are a diagnostic dilemma but may have pathogenetic aspects distinct from Alzheimer disease.	/pubmed/19535994	Nelson PT, Abner EL, Schmitt FA, Kryscio RJ, Jicha GA, Santacruz K, Smith CD, Patel E, Markesbery WR.	J Neuropathol Exp Neurol. 2009 Jul;68(7):774-84.	J Neuropathol Exp Neurol. 2009	PubMed	citation	PMID:19535994	pubmed	19535994	create date:2009/06/19 | first author:Nelson PT
Leucine-rich repeat kinase 2 expression leads to aggresome formation that is not associated with alpha-synuclein inclusions.	/pubmed/19535993	Waxman EA, Covy JP, Bukh I, Li X, Dawson TM, Giasson BI.	J Neuropathol Exp Neurol. 2009 Jul;68(7):785-96.	J Neuropathol Exp Neurol. 2009	PubMed	citation	PMID:19535993	pubmed	19535993	create date:2009/06/19 | first author:Waxman EA
Peroxisome proliferator-activated receptor-gamma agonists promote differentiation and antioxidant defenses of oligodendrocyte progenitor cells.	/pubmed/19535992	Bernardo A, Bianchi D, Magnaghi V, Minghetti L.	J Neuropathol Exp Neurol. 2009 Jul;68(7):797-808.	J Neuropathol Exp Neurol. 2009	PubMed	citation	PMID:19535992	pubmed	19535992	create date:2009/06/19 | first author:Bernardo A
The nigrostriatal pathway in Creutzfeldt-Jakob disease.	/pubmed/19535991	Vital A, Fernagut PO, Canron MH, Joux J, Bezard E, Martin-Negrier ML, Vital C, Tison F.	J Neuropathol Exp Neurol. 2009 Jul;68(7):809-15.	J Neuropathol Exp Neurol. 2009	PubMed	citation	PMID:19535991	pubmed	19535991	create date:2009/06/19 | first author:Vital A
Lewy body pathology in normal elderly subjects.	/pubmed/19535990	Markesbery WR, Jicha GA, Liu H, Schmitt FA.	J Neuropathol Exp Neurol. 2009 Jul;68(7):816-22.	J Neuropathol Exp Neurol. 2009	PubMed	citation	PMID:19535990	pubmed	19535990	create date:2009/06/19 | first author:Markesbery WR
Neuroprotection after status epilepticus by targeting protein interactions with postsynaptic density protein 95.	/pubmed/19535989	Dykstra CM, Ratnam M, Gurd JW.	J Neuropathol Exp Neurol. 2009 Jul;68(7):823-31.	J Neuropathol Exp Neurol. 2009	PubMed	citation	PMID:19535989	pubmed	19535989	create date:2009/06/19 | first author:Dykstra CM
Optic nerve dysfunction in a mouse model of neurofibromatosis-1 optic glioma.	/pubmed/19525901	Hegedus B, Hughes FW, Garbow JR, Gianino S, Banerjee D, Kim K, Ellisman MH, Brantley MA Jr, Gutmann DH.	J Neuropathol Exp Neurol. 2009 May;68(5):542-51.	J Neuropathol Exp Neurol. 2009	PubMed	citation	PMID:19525901	pubmed	19525901	create date:2009/06/16 | first author:Hegedus B
Intracerebral interleukin 12 induces glioma rejection in the brain predominantly by CD8+ T cells and independently of interferon-gamma.	/pubmed/19525900	Vetter M, Hofer MJ, Roth E, Pircher HP, Pagenstecher A.	J Neuropathol Exp Neurol. 2009 May;68(5):525-34.	J Neuropathol Exp Neurol. 2009	PubMed	citation	PMID:19525900	pubmed	19525900	create date:2009/06/16 | first author:Vetter M
Alpha-synuclein S129 phosphorylation mutants do not alter nigrostriatal toxicity in a rat model of Parkinson disease.	/pubmed/19525899	McFarland NR, Fan Z, Xu K, Schwarzschild MA, Feany MB, Hyman BT, McLean PJ.	J Neuropathol Exp Neurol. 2009 May;68(5):515-24.	J Neuropathol Exp Neurol. 2009	PubMed	citation	PMID:19525899	pubmed	19525899	create date:2009/06/16 | first author:McFarland NR
Increased association between rough endoplasmic reticulum membranes and mitochondria in transgenic mice that express P301L tau.	/pubmed/19525898	Perreault S, Bousquet O, Lauzon M, Paiement J, Leclerc N.	J Neuropathol Exp Neurol. 2009 May;68(5):503-14.	J Neuropathol Exp Neurol. 2009	PubMed	citation	PMID:19525898	pubmed	19525898	create date:2009/06/16 | first author:Perreault S
Demyelination, inflammation, and neurodegeneration in multiple sclerosis deep gray matter.	/pubmed/19525897	Vercellino M, Masera S, Lorenzatti M, Condello C, Merola A, Mattioda A, Tribolo A, Capello E, Mancardi GL, Mutani R, Giordana MT, Cavalla P.	J Neuropathol Exp Neurol. 2009 May;68(5):489-502.	J Neuropathol Exp Neurol. 2009	PubMed	citation	PMID:19525897	pubmed	19525897	create date:2009/06/16 | first author:Vercellino M
Thyroid transcription factor 1 expression in sellar tumors: a histogenetic marker?	/pubmed/19525896	Lee EB, Tihan T, Scheithauer BW, Zhang PJ, Gonatas NK.	J Neuropathol Exp Neurol. 2009 May;68(5):482-8.	J Neuropathol Exp Neurol. 2009	PubMed	citation	PMID:19525896	pubmed	19525896	create date:2009/06/16 | first author:Lee EB
The developmental pattern of myotubes in spinal muscular atrophy indicates prenatal delay of muscle maturation.	/pubmed/19525895	Martínez-Hernández R, Soler-Botija C, Also E, Alias L, Caselles L, Gich I, Bernal S, Tizzano EF.	J Neuropathol Exp Neurol. 2009 May;68(5):474-81.	J Neuropathol Exp Neurol. 2009	PubMed	citation	PMID:19525895	pubmed	19525895	create date:2009/06/16 | first author:Martínez-Hernández R
A rat model of human immunodeficiency virus 1 encephalopathy using envelope glycoprotein gp120 expression delivered by SV40 vectors.	/pubmed/19525894	Louboutin JP, Agrawal L, Reyes BA, Van Bockstaele EJ, Strayer DS.	J Neuropathol Exp Neurol. 2009 May;68(5):456-73.	J Neuropathol Exp Neurol. 2009	PubMed	citation	PMID:19525894	pubmed	19525894	create date:2009/06/16 | first author:Louboutin JP
Impaired expression of ciliary neurotrophic factor in Charcot-Marie-Tooth type 1A neuropathy.	/pubmed/19525893	Nobbio L, Fiorese F, Vigo T, Cilli M, Gherardi G, Grandis M, Melcangi RC, Mancardi G, Abbruzzese M, Schenone A.	J Neuropathol Exp Neurol. 2009 May;68(5):441-55.	J Neuropathol Exp Neurol. 2009	PubMed	citation	PMID:19525893	pubmed	19525893	create date:2009/06/16 | first author:Nobbio L
Cerebellar development in a baboon model of preterm delivery: impact of specific ventilatory regimes.	/pubmed/19458549	Rees SM, Loeliger MM, Munro KM, Shields A, Dalitz PA, Dieni S, Thomson MA, Coalson J, Inder T.	J Neuropathol Exp Neurol. 2009 Jun;68(6):605-15.	J Neuropathol Exp Neurol. 2009	PubMed	citation	PMID:19458549	pubmed	19458549	create date:2009/05/22 | first author:Rees SM
Quantification of myelin and axon pathology during relapsing progressive experimental autoimmune encephalomyelitis in the Biozzi ABH mouse.	/pubmed/19458548	Jackson SJ, Lee J, Nikodemova M, Fabry Z, Duncan ID.	J Neuropathol Exp Neurol. 2009 Jun;68(6):616-25.	J Neuropathol Exp Neurol. 2009	PubMed	citation	PMID:19458548	pubmed	19458548	create date:2009/05/22 | first author:Jackson SJ
Restoring transcription factor HoxA5 expression inhibits the growth of experimental hemangiomas in the brain.	/pubmed/19458547	Zhu Y, Cuevas IC, Gabriel RA, Su H, Nishimura S, Gao P, Fields A, Hao Q, Young WL, Yang GY, Boudreau NJ.	J Neuropathol Exp Neurol. 2009 Jun;68(6):626-32.	J Neuropathol Exp Neurol. 2009	PubMed	citation	PMID:19458547	pubmed	19458547	create date:2009/05/22 | first author:Zhu Y
Endocan expression and localization in human glioblastomas.	/pubmed/19458546	Maurage CA, Adam E, Minéo JF, Sarrazin S, Debunne M, Siminski RM, Baroncini M, Lassalle P, Blond S, Delehedde M.	J Neuropathol Exp Neurol. 2009 Jun;68(6):633-41.	J Neuropathol Exp Neurol. 2009	PubMed	citation	PMID:19458546	pubmed	19458546	create date:2009/05/22 | first author:Maurage CA
Mitochondrial and axonal abnormalities precede disruption of the neurofilament network in a model of charcot-marie-tooth disease type 2E and are prevented by heat shock proteins in a mutant-specific fashion.	/pubmed/19458545	Tradewell ML, Durham HD, Mushynski WE, Gentil BJ.	J Neuropathol Exp Neurol. 2009 Jun;68(6):642-52.	J Neuropathol Exp Neurol. 2009	PubMed	citation	PMID:19458545	pubmed	19458545	create date:2009/05/22 | first author:Tradewell ML
Sending mixed signals: bone morphogenetic protein in myelination and demyelination.	/pubmed/19458544	See JM, Grinspan JB.	J Neuropathol Exp Neurol. 2009 Jun;68(6):595-604. Review.	J Neuropathol Exp Neurol. 2009	PubMed	citation	PMID:19458544	pubmed	19458544	create date:2009/05/22 | first author:See JM
Hyperphosphorylated tau in the occipital cortex in aged nondemented subjects.	/pubmed/19458543	Pikkarainen M, Kauppinen T, Alafuzoff I.	J Neuropathol Exp Neurol. 2009 Jun;68(6):653-60.	J Neuropathol Exp Neurol. 2009	PubMed	citation	PMID:19458543	pubmed	19458543	create date:2009/05/22 | first author:Pikkarainen M
Systemic polyethylene glycol promotes neurological recovery and tissue sparing in rats after cervical spinal cord injury.	/pubmed/19458542	Baptiste DC, Austin JW, Zhao W, Nahirny A, Sugita S, Fehlings MG.	J Neuropathol Exp Neurol. 2009 Jun;68(6):661-76.	J Neuropathol Exp Neurol. 2009	PubMed	citation	PMID:19458542	pubmed	19458542	create date:2009/05/22 | first author:Baptiste DC
OmpA is the critical component for Escherichia coli invasion-induced astrocyte activation.	/pubmed/19458541	Wu HH, Yang YY, Hsieh WS, Lee CH, Leu SJ, Chen MR.	J Neuropathol Exp Neurol. 2009 Jun;68(6):677-90.	J Neuropathol Exp Neurol. 2009	PubMed	citation	PMID:19458541	pubmed	19458541	create date:2009/05/22 | first author:Wu HH
Nuclear factor-kappaB activation in axons and Schwann cells in experimental sciatic nerve injury and its role in modulating axon regeneration: studies with etanercept.	/pubmed/19458540	Smith D, Tweed C, Fernyhough P, Glazner GW.	J Neuropathol Exp Neurol. 2009 Jun;68(6):691-700.	J Neuropathol Exp Neurol. 2009	PubMed	citation	PMID:19458540	pubmed	19458540	create date:2009/05/22 | first author:Smith D
Title	URL	Description	Details	ShortDetails	Resource	Type	Identifiers	Db	EntrezUID	Properties
Defective myotilin homodimerization caused by a novel mutation in MYOT exon 9 in the first Japanese limb girdle muscular dystrophy 1A patient.	/pubmed/19458539	Shalaby S, Mitsuhashi H, Matsuda C, Minami N, Noguchi S, Nonaka I, Nishino I, Hayashi YK.	J Neuropathol Exp Neurol. 2009 Jun;68(6):701-7.	J Neuropathol Exp Neurol. 2009	PubMed	citation	PMID:19458539	pubmed	19458539	create date:2009/05/22 | first author:Shalaby S
Dephosphorylation of beta-arrestin 1 in glioblastomas.	/pubmed/19404096	Mandell JW, Glass G, Gianchandani EP, Locke CN, Amos S, Bourne TD, Schiff D, Papin JA.	J Neuropathol Exp Neurol. 2009 May;68(5):535-41.	J Neuropathol Exp Neurol. 2009	PubMed	citation	PMID:19404096	pubmed	19404096	create date:2009/05/01 | first author:Mandell JW
Clinical, pathological, and immunologic aspects of the multiple sclerosis model in common marmosets (Callithrix jacchus).	/pubmed/19337065	't Hart BA, Massacesi L.	J Neuropathol Exp Neurol. 2009 Apr;68(4):341-55. Review.	J Neuropathol Exp Neurol. 2009	PubMed	citation	PMID:19337065	pubmed	19337065	create date:2009/04/02 | first author:'t Hart BA
Increased reelin promoter methylation is associated with granule cell dispersion in human temporal lobe epilepsy.	/pubmed/19287316	Kobow K, Jeske I, Hildebrandt M, Hauke J, Hahnen E, Buslei R, Buchfelder M, Weigel D, Stefan H, Kasper B, Pauli E, Blümcke I.	J Neuropathol Exp Neurol. 2009 Apr;68(4):356-64.	J Neuropathol Exp Neurol. 2009	PubMed	citation	PMID:19287316	pubmed	19287316	create date:2009/03/17 | first author:Kobow K
Mitochondrial alterations in transgenic mice with an H46R mutant Cu/Zn superoxide dismutase gene.	/pubmed/19287315	Sasaki S, Aoki M, Nagai M, Kobayashi M, Itoyama Y.	J Neuropathol Exp Neurol. 2009 Apr;68(4):365-73.	J Neuropathol Exp Neurol. 2009	PubMed	citation	PMID:19287315	pubmed	19287315	create date:2009/03/17 | first author:Sasaki S
Metabotropic glutamate receptor II in the brains of Parkinsonian patients.	/pubmed/19287314	Samadi P, Rajput A, Calon F, Grégoire L, Hornykiewicz O, Rajput AH, Di Paolo T.	J Neuropathol Exp Neurol. 2009 Apr;68(4):374-82.	J Neuropathol Exp Neurol. 2009	PubMed	citation	PMID:19287314	pubmed	19287314	create date:2009/03/17 | first author:Samadi P
Sarcolemmal neuronal nitric oxide synthase defect in limb-girdle muscular dystrophy: an adverse modulating factor in the disease course?	/pubmed/19287313	Fanin M, Tasca E, Nascimbeni AC, Angelini C.	J Neuropathol Exp Neurol. 2009 Apr;68(4):383-90.	J Neuropathol Exp Neurol. 2009	PubMed	citation	PMID:19287313	pubmed	19287313	create date:2009/03/17 | first author:Fanin M
Interleukin-10 and interleukin-10 receptor-I are upregulated in glial cells after an excitotoxic injury to the postnatal rat brain.	/pubmed/19287312	Gonzalez P, Burgaya F, Acarin L, Peluffo H, Castellano B, Gonzalez B.	J Neuropathol Exp Neurol. 2009 Apr;68(4):391-403.	J Neuropathol Exp Neurol. 2009	PubMed	citation	PMID:19287312	pubmed	19287312	create date:2009/03/17 | first author:Gonzalez P
Addressing a folate imbalance in fetal cerebrospinal fluid can decrease the incidence of congenital hydrocephalus.	/pubmed/19287311	Cains S, Shepherd A, Nabiuni M, Owen-Lynch PJ, Miyan J.	J Neuropathol Exp Neurol. 2009 Apr;68(4):404-16.	J Neuropathol Exp Neurol. 2009	PubMed	citation	PMID:19287311	pubmed	19287311	create date:2009/03/17 | first author:Cains S
Cerebrovascular smooth muscle actin is increased in nondemented subjects with frequent senile plaques at autopsy: implications for the pathogenesis of Alzheimer disease.	/pubmed/19287310	Hulette CM, Ervin JF, Edmonds Y, Antoine S, Stewart N, Szymanski MH, Hayden KM, Pieper CF, Burke JR, Welsh-Bohmer KA.	J Neuropathol Exp Neurol. 2009 Apr;68(4):417-24.	J Neuropathol Exp Neurol. 2009	PubMed	citation	PMID:19287310	pubmed	19287310	create date:2009/03/17 | first author:Hulette CM
Caveolin 1 expression independently predicts shorter survival in oligodendrogliomas.	/pubmed/19287309	Senetta R, Trevisan E, Rudà R, Maldi E, Molinaro L, Lefranc F, Chiusa L, Lanotte M, Soffietti R, Cassoni P.	J Neuropathol Exp Neurol. 2009 Apr;68(4):425-31.	J Neuropathol Exp Neurol. 2009	PubMed	citation	PMID:19287309	pubmed	19287309	create date:2009/03/17 | first author:Senetta R
Adult cases of leukoencephalopathy, cerebral calcifications, and cysts: expanding the spectrum of the disorder.	/pubmed/19287308	Kleinschmidt-Demasters BK, Cummings TJ, Hulette CM, Morgenlander JC, Corboy JR.	J Neuropathol Exp Neurol. 2009 Apr;68(4):432-9.	J Neuropathol Exp Neurol. 2009	PubMed	citation	PMID:19287308	pubmed	19287308	create date:2009/03/17 | first author:Kleinschmidt-Demasters BK
The multiple roles of the innate immune system in the regulation of apoptosis and inflammation in the brain.	/pubmed/19225414	Griffiths MR, Gasque P, Neal JW.	J Neuropathol Exp Neurol. 2009 Mar;68(3):217-26. Review.	J Neuropathol Exp Neurol. 2009	PubMed	citation	PMID:19225414	pubmed	19225414	create date:2009/02/20 | first author:Griffiths MR
Expression of chemokines and their receptors by human brain endothelium: implications for multiple sclerosis.	/pubmed/19225413	Subileau EA, Rezaie P, Davies HA, Colyer FM, Greenwood J, Male DK, Romero IA.	J Neuropathol Exp Neurol. 2009 Mar;68(3):227-40.	J Neuropathol Exp Neurol. 2009	PubMed	citation	PMID:19225413	pubmed	19225413	create date:2009/02/20 | first author:Subileau EA
Biochemical, structural, and biomarker evidence for calpain-mediated cytoskeletal change after diffuse brain injury uncomplicated by contusion.	/pubmed/19225412	McGinn MJ, Kelley BJ, Akinyi L, Oli MW, Liu MC, Hayes RL, Wang KK, Povlishock JT.	J Neuropathol Exp Neurol. 2009 Mar;68(3):241-9.	J Neuropathol Exp Neurol. 2009	PubMed	citation	PMID:19225412	pubmed	19225412	create date:2009/02/20 | first author:McGinn MJ
Neuroanatomic profile of polyglutamine immunoreactivity in Huntington disease brains.	/pubmed/19225411	Herndon ES, Hladik CL, Shang P, Burns DK, Raisanen J, White CL 3rd.	J Neuropathol Exp Neurol. 2009 Mar;68(3):250-61.	J Neuropathol Exp Neurol. 2009	PubMed	citation	PMID:19225411	pubmed	19225411	create date:2009/02/20 | first author:Herndon ES
TAR DNA-Binding protein 43 accumulation in protein aggregate myopathies.	/pubmed/19225410	Olivé M, Janué A, Moreno D, Gámez J, Torrejón-Escribano B, Ferrer I.	J Neuropathol Exp Neurol. 2009 Mar;68(3):262-73.	J Neuropathol Exp Neurol. 2009	PubMed	citation	PMID:19225410	pubmed	19225410	create date:2009/02/20 | first author:Olivé M
Novel genomic alterations and mechanisms associated with tumor progression in oligodendroglioma and mixed oligoastrocytoma.	/pubmed/19225409	Blesa D, Mollejo M, Ruano Y, de Lope AR, Fiaño C, Ribalta T, García JF, Campos-Martín Y, Hernández-Moneo JL, Cigudosa JC, Meléndez B.	J Neuropathol Exp Neurol. 2009 Mar;68(3):274-85.	J Neuropathol Exp Neurol. 2009	PubMed	citation	PMID:19225409	pubmed	19225409	create date:2009/02/20 | first author:Blesa D
Novel isolated cerebral ALlambda amyloid angiopathy with widespread subcortical distribution and leukoencephalopathy due to atypical monoclonal plasma cell proliferation, and terminal systemic gammopathy.	/pubmed/19225408	Schröder R, Deckert M, Linke RP.	J Neuropathol Exp Neurol. 2009 Mar;68(3):286-99.	J Neuropathol Exp Neurol. 2009	PubMed	citation	PMID:19225408	pubmed	19225408	create date:2009/02/20 | first author:Schröder R
Dendritic cell adhesion to cerebral endothelium: role of endothelial cell adhesion molecules and their ligands.	/pubmed/19225407	Arjmandi A, Liu K, Dorovini-Zis K.	J Neuropathol Exp Neurol. 2009 Mar;68(3):300-13.	J Neuropathol Exp Neurol. 2009	PubMed	citation	PMID:19225407	pubmed	19225407	create date:2009/02/20 | first author:Arjmandi A
Statins reduce the neurofibrillary tangle burden in a mouse model of tauopathy.	/pubmed/19225406	Boimel M, Grigoriadis N, Lourbopoulos A, Touloumi O, Rosenmann D, Abramsky O, Rosenmann H.	J Neuropathol Exp Neurol. 2009 Mar;68(3):314-25.	J Neuropathol Exp Neurol. 2009	PubMed	citation	PMID:19225406	pubmed	19225406	create date:2009/02/20 | first author:Boimel M
Locally synthesized calcitonin gene-related Peptide has a critical role in peripheral nerve regeneration.	/pubmed/19225405	Toth CC, Willis D, Twiss JL, Walsh S, Martinez JA, Liu WQ, Midha R, Zochodne DW.	J Neuropathol Exp Neurol. 2009 Mar;68(3):326-37.	J Neuropathol Exp Neurol. 2009	PubMed	citation	PMID:19225405	pubmed	19225405	create date:2009/02/20 | first author:Toth CC
Neuropathology of the Mcoln1(-/-) knockout mouse model of mucolipidosis type IV.	/pubmed/19151629	Micsenyi MC, Dobrenis K, Stephney G, Pickel J, Vanier MT, Slaugenhaupt SA, Walkley SU.	J Neuropathol Exp Neurol. 2009 Feb;68(2):125-35.	J Neuropathol Exp Neurol. 2009	PubMed	citation	PMID:19151629	pubmed	19151629	create date:2009/01/20 | first author:Micsenyi MC
Hyaline protoplasmic astrocytopathy of neocortex.	/pubmed/19151628	Hedley-Whyte ET, Goldman JE, Nedergaard M, Friedman A, Han X, Schmidt RE, Powers JM.	J Neuropathol Exp Neurol. 2009 Feb;68(2):136-47.	J Neuropathol Exp Neurol. 2009	PubMed	citation	PMID:19151628	pubmed	19151628	create date:2009/01/20 | first author:Hedley-Whyte ET
Immunoglobulin M deposition in cutaneous nerves of anti-myelin-associated glycoprotein polyneuropathy patients correlates with axonal degeneration.	/pubmed/19151627	Stalder AK, Erne B, Reimann R, Renaud S, Fuhr P, Thomann S, Arnold A, Probst A, Schaeren-Wiemers N, Steck AJ.	J Neuropathol Exp Neurol. 2009 Feb;68(2):148-58.	J Neuropathol Exp Neurol. 2009	PubMed	citation	PMID:19151627	pubmed	19151627	create date:2009/01/20 | first author:Stalder AK
Distribution of the immune inhibitory molecules CD200 and CD200R in the normal central nervous system and multiple sclerosis lesions suggests neuron-glia and glia-glia interactions.	/pubmed/19151626	Koning N, Swaab DF, Hoek RM, Huitinga I.	J Neuropathol Exp Neurol. 2009 Feb;68(2):159-67. Erratum in: J Neuropathol Exp Neurol. 2009 May;68(5):594.	J Neuropathol Exp Neurol. 2009	PubMed	citation	PMID:19151626	pubmed	19151626	create date:2009/01/20 | first author:Koning N
Neuropathology of central nervous system arterial syndromes. Part I: the supratentorial circulation.	/pubmed/19151625	De Girolami U, Seilhean D, Hauw JJ.	J Neuropathol Exp Neurol. 2009 Feb;68(2):113-24. Review.	J Neuropathol Exp Neurol. 2009	PubMed	citation	PMID:19151625	pubmed	19151625	create date:2009/01/20 | first author:De Girolami U
Spinal cord injury reduces the efficacy of pseudorabies virus labeling of sympathetic preganglionic neurons.	/pubmed/19151624	Duale H, Hou S, Derbenev AV, Smith BN, Rabchevsky AG.	J Neuropathol Exp Neurol. 2009 Feb;68(2):168-78.	J Neuropathol Exp Neurol. 2009	PubMed	citation	PMID:19151624	pubmed	19151624	create date:2009/01/20 | first author:Duale H
Neuronal phosphorylated RNA-dependent protein kinase in Creutzfeldt-Jakob disease.	/pubmed/19151623	Paquet C, Bose A, Polivka M, Peoc'h K, Brouland JP, Keohane C, Hugon J, Gray F.	J Neuropathol Exp Neurol. 2009 Feb;68(2):190-8.	J Neuropathol Exp Neurol. 2009	PubMed	citation	PMID:19151623	pubmed	19151623	create date:2009/01/20 | first author:Paquet C
Association of alpha-synuclein immunoreactivity with inflammatory activity in multiple sclerosis lesions.	/pubmed/19151622	Lu JQ, Fan Y, Mitha AP, Bell R, Metz L, Moore GR, Yong VW.	J Neuropathol Exp Neurol. 2009 Feb;68(2):179-89.	J Neuropathol Exp Neurol. 2009	PubMed	citation	PMID:19151622	pubmed	19151622	create date:2009/01/20 | first author:Lu JQ
Reduced expression of excitatory amino acid transporter 2 and diffuse microglial activation in the cerebral cortex in AIDS cases with or without HIV encephalitis.	/pubmed/19151621	Xing HQ, Hayakawa H, Gelpi E, Kubota R, Budka H, Izumo S.	J Neuropathol Exp Neurol. 2009 Feb;68(2):199-209.	J Neuropathol Exp Neurol. 2009	PubMed	citation	PMID:19151621	pubmed	19151621	create date:2009/01/20 | first author:Xing HQ
Mutational inactivation of the nijmegen breakage syndrome gene (NBS1) in glioblastomas is associated with multiple TP53 mutations.	/pubmed/19151620	Watanabe T, Nobusawa S, Lu S, Huang J, Mittelbronn M, Ohgaki H.	J Neuropathol Exp Neurol. 2009 Feb;68(2):210-5.	J Neuropathol Exp Neurol. 2009	PubMed	citation	PMID:19151620	pubmed	19151620	create date:2009/01/20 | first author:Watanabe T
Frequent infection of cerebellar granule cell neurons by polyomavirus JC in progressive multifocal leukoencephalopathy.	/pubmed/19104450	Wüthrich C, Cheng YM, Joseph JT, Kesari S, Beckwith C, Stopa E, Bell JE, Koralnik IJ.	J Neuropathol Exp Neurol. 2009 Jan;68(1):15-25.	J Neuropathol Exp Neurol. 2009	PubMed	citation	PMID:19104450	pubmed	19104450	create date:2008/12/24 | first author:Wüthrich C
1-methyl-4-phenyl-1,2,3,6-tetrahydropyridine (MPTP) does not elicit long-lasting increases in cyclooxygenase-2 expression in dopaminergic neurons of monkeys.	/pubmed/19104449	Vázquez-Claverie M, Garrido-Gil P, San Sebastián W, Belzunegui S, Izal-Azcárate A, López B, Marcilla I, Luquin MR.	J Neuropathol Exp Neurol. 2009 Jan;68(1):26-36.	J Neuropathol Exp Neurol. 2009	PubMed	citation	PMID:19104449	pubmed	19104449	create date:2008/12/24 | first author:Vázquez-Claverie M
Neuropathology and cognitive impairment in Alzheimer disease: a complex but coherent relationship.	/pubmed/19104448	Nelson PT, Braak H, Markesbery WR.	J Neuropathol Exp Neurol. 2009 Jan;68(1):1-14. Review.	J Neuropathol Exp Neurol. 2009	PubMed	citation	PMID:19104448	pubmed	19104448	create date:2008/12/24 | first author:Nelson PT
Nuclear TAR DNA binding protein 43 expression in spinal cord neurons correlates with the clinical course in amyotrophic lateral sclerosis.	/pubmed/19104447	Sumi H, Kato S, Mochimaru Y, Fujimura H, Etoh M, Sakoda S.	J Neuropathol Exp Neurol. 2009 Jan;68(1):37-47.	J Neuropathol Exp Neurol. 2009	PubMed	citation	PMID:19104447	pubmed	19104447	create date:2008/12/24 | first author:Sumi H
Sirtuin 1 reduction parallels the accumulation of tau in Alzheimer disease.	/pubmed/19104446	Julien C, Tremblay C, Emond V, Lebbadi M, Salem N Jr, Bennett DA, Calon F.	J Neuropathol Exp Neurol. 2009 Jan;68(1):48-58.	J Neuropathol Exp Neurol. 2009	PubMed	citation	PMID:19104446	pubmed	19104446	create date:2008/12/24 | first author:Julien C
Gene, cell, and axon changes in the familial amyotrophic lateral sclerosis mouse sensorimotor cortex.	/pubmed/19104445	Kassa RM, Mariotti R, Bonaconsa M, Bertini G, Bentivoglio M.	J Neuropathol Exp Neurol. 2009 Jan;68(1):59-72.	J Neuropathol Exp Neurol. 2009	PubMed	citation	PMID:19104445	pubmed	19104445	create date:2008/12/24 | first author:Kassa RM
Early-onset familial lewy body dementia with extensive tauopathy: a clinical, genetic, and neuropathological study.	/pubmed/19104444	Clarimón J, Molina-Porcel L, Gómez-Isla T, Blesa R, Guardia-Laguarta C, González-Neira A, Estorch M, Ma Grau J, Barraquer L, Roig C, Ferrer I, Lleó A.	J Neuropathol Exp Neurol. 2009 Jan;68(1):73-82.	J Neuropathol Exp Neurol. 2009	PubMed	citation	PMID:19104444	pubmed	19104444	create date:2008/12/24 | first author:Clarimón J
Immunocytochemical detection of newly generated neurons in the perilesional area of cortical infarcts after intraventricular application of brain-derived neurotrophic factor.	/pubmed/19104443	Keiner S, Witte OW, Redecker C.	J Neuropathol Exp Neurol. 2009 Jan;68(1):83-93.	J Neuropathol Exp Neurol. 2009	PubMed	citation	PMID:19104443	pubmed	19104443	create date:2008/12/24 | first author:Keiner S
Implantation of neurotrophic factor-treated sensory nerve graft enhances survival and axonal regeneration of motoneurons after spinal root avulsion.	/pubmed/19104442	Chu TH, Li SY, Guo A, Wong WM, Yuan Q, Wu W.	J Neuropathol Exp Neurol. 2009 Jan;68(1):94-101.	J Neuropathol Exp Neurol. 2009	PubMed	citation	PMID:19104442	pubmed	19104442	create date:2008/12/24 | first author:Chu TH
The proapoptotic BCL-2 homology domain 3-only protein Bim is not critical for acute excitotoxic cell death.	/pubmed/19104441	Theofilas P, Bedner P, Hüttmann K, Theis M, Steinhäuser C, Frank S.	J Neuropathol Exp Neurol. 2009 Jan;68(1):102-10.	J Neuropathol Exp Neurol. 2009	PubMed	citation	PMID:19104441	pubmed	19104441	create date:2008/12/24 | first author:Theofilas P
Expression of TWEAK and its receptor Fn14 in the multiple sclerosis brain: implications for inflammatory tissue injury.	/pubmed/19018248	Serafini B, Magliozzi R, Rosicarelli B, Reynolds R, Zheng TS, Aloisi F.	J Neuropathol Exp Neurol. 2008 Dec;67(12):1137-48.	J Neuropathol Exp Neurol. 2008	PubMed	citation	PMID:19018248	pubmed	19018248	create date:2008/11/20 | first author:Serafini B
Type-dependent oxidative damage in frontotemporal lobar degeneration: cortical astrocytes are targets of oxidative damage.	/pubmed/19018247	Martínez A, Carmona M, Portero-Otin M, Naudí A, Pamplona R, Ferrer I.	J Neuropathol Exp Neurol. 2008 Dec;67(12):1122-36. Erratum in: J Neuropathol Exp Neurol. 2009 Jan;68(1):112.	J Neuropathol Exp Neurol. 2008	PubMed	citation	PMID:19018247	pubmed	19018247	create date:2008/11/20 | first author:Martínez A
Targeted overexpression of human alpha-synuclein triggers microglial activation and an adaptive immune response in a mouse model of Parkinson disease.	/pubmed/19018246	Theodore S, Cao S, McLean PJ, Standaert DG.	J Neuropathol Exp Neurol. 2008 Dec;67(12):1149-58.	J Neuropathol Exp Neurol. 2008	PubMed	citation	PMID:19018246	pubmed	19018246	create date:2008/11/20 | first author:Theodore S
Colocalization of transactivation-responsive DNA-binding protein 43 and huntingtin in inclusions of Huntington disease.	/pubmed/19018245	Schwab C, Arai T, Hasegawa M, Yu S, McGeer PL.	J Neuropathol Exp Neurol. 2008 Dec;67(12):1159-65.	J Neuropathol Exp Neurol. 2008	PubMed	citation	PMID:19018245	pubmed	19018245	create date:2008/11/20 | first author:Schwab C
The role of dietary antioxidant insufficiency on the permeability of the blood-brain barrier.	/pubmed/19018244	Mohammed HO, Starkey SR, Stipetic K, Divers TJ, Summers BA, de Lahunta A.	J Neuropathol Exp Neurol. 2008 Dec;67(12):1187-93.	J Neuropathol Exp Neurol. 2008	PubMed	citation	PMID:19018244	pubmed	19018244	create date:2008/11/20 | first author:Mohammed HO
Perivascular spaces and the two steps to neuroinflammation.	/pubmed/19018243	Owens T, Bechmann I, Engelhardt B.	J Neuropathol Exp Neurol. 2008 Dec;67(12):1113-21. Review.	J Neuropathol Exp Neurol. 2008	PubMed	citation	PMID:19018243	pubmed	19018243	create date:2008/11/20 | first author:Owens T
Gene expression profiling of NF-1-associated and sporadic pilocytic astrocytoma identifies aldehyde dehydrogenase 1 family member L1 (ALDH1L1) as an underexpressed candidate biomarker in aggressive subtypes.	/pubmed/19018242	Rodriguez FJ, Giannini C, Asmann YW, Sharma MK, Perry A, Tibbetts KM, Jenkins RB, Scheithauer BW, Anant S, Jenkins S, Eberhart CG, Sarkaria JN, Gutmann DH.	J Neuropathol Exp Neurol. 2008 Dec;67(12):1194-204.	J Neuropathol Exp Neurol. 2008	PubMed	citation	PMID:19018242	pubmed	19018242	create date:2008/11/20 | first author:Rodriguez FJ
Preservation of neuronal number despite age-related cortical brain atrophy in elderly subjects without Alzheimer disease.	/pubmed/19018241	Freeman SH, Kandel R, Cruz L, Rozkalne A, Newell K, Frosch MP, Hedley-Whyte ET, Locascio JJ, Lipsitz LA, Hyman BT.	J Neuropathol Exp Neurol. 2008 Dec;67(12):1205-12.	J Neuropathol Exp Neurol. 2008	PubMed	citation	PMID:19018241	pubmed	19018241	create date:2008/11/20 | first author:Freeman SH
Title	URL	Description	Details	ShortDetails	Resource	Type	Identifiers	Db	EntrezUID	Properties
Synaptic ultrastructural alterations anticipate the development of neuroaxonal dystrophy in sympathetic ganglia of aged and diabetic mice.	/pubmed/19018240	Schmidt RE, Parvin CA, Green KG.	J Neuropathol Exp Neurol. 2008 Dec;67(12):1166-86.	J Neuropathol Exp Neurol. 2008	PubMed	citation	PMID:19018240	pubmed	19018240	create date:2008/11/20 | first author:Schmidt RE
A novel unifying hypothesis of multiple sclerosis.	/pubmed/18978540	Sobel RA.	J Neuropathol Exp Neurol. 2008 Nov;67(11):1032-4. No abstract available.	J Neuropathol Exp Neurol. 2008	PubMed	citation	PMID:18978540	pubmed	18978540	create date:2008/11/04 | first author:Sobel RA
A fragmented memoir.	/pubmed/18978539	Moossy J.	J Neuropathol Exp Neurol. 2008 Nov;67(11):1023-31.	J Neuropathol Exp Neurol. 2008	PubMed	citation	PMID:18978539	pubmed	18978539	create date:2008/11/04 | first author:Moossy J
Misincorporation of the proline analog azetidine-2-carboxylic acid in the pathogenesis of multiple sclerosis: a hypothesis.	/pubmed/18957898	Rubenstein E.	J Neuropathol Exp Neurol. 2008 Nov;67(11):1035-40. Review.	J Neuropathol Exp Neurol. 2008	PubMed	citation	PMID:18957898	pubmed	18957898	create date:2008/10/30 | first author:Rubenstein E
Role of glial cells in the functional expression of LL-37/rat cathelin-related antimicrobial peptide in meningitis.	/pubmed/18957897	Brandenburg LO, Varoga D, Nicolaeva N, Leib SL, Wilms H, Podschun R, Wruck CJ, Schröder JM, Pufe T, Lucius R.	J Neuropathol Exp Neurol. 2008 Nov;67(11):1041-54.	J Neuropathol Exp Neurol. 2008	PubMed	citation	PMID:18957897	pubmed	18957897	create date:2008/10/30 | first author:Brandenburg LO
Nuclear erythroid 2-related factor 2-antioxidative response element signaling pathway in motor cortex and spinal cord in amyotrophic lateral sclerosis.	/pubmed/18957896	Sarlette A, Krampfl K, Grothe C, Neuhoff N, Dengler R, Petri S.	J Neuropathol Exp Neurol. 2008 Nov;67(11):1055-62.	J Neuropathol Exp Neurol. 2008	PubMed	citation	PMID:18957896	pubmed	18957896	create date:2008/10/30 | first author:Sarlette A
Nonviral DNA vaccination augments microglial phagocytosis of beta-amyloid deposits as a major clearance pathway in an Alzheimer disease mouse model.	/pubmed/18957895	Okura Y, Kohyama K, Park IK, Matsumoto Y.	J Neuropathol Exp Neurol. 2008 Nov;67(11):1063-71.	J Neuropathol Exp Neurol. 2008	PubMed	citation	PMID:18957895	pubmed	18957895	create date:2008/10/30 | first author:Okura Y
Incidence and extent of Lewy body-related alpha-synucleinopathy in aging human olfactory bulb.	/pubmed/18957894	Sengoku R, Saito Y, Ikemura M, Hatsuta H, Sakiyama Y, Kanemaru K, Arai T, Sawabe M, Tanaka N, Mochizuki H, Inoue K, Murayama S.	J Neuropathol Exp Neurol. 2008 Nov;67(11):1072-83.	J Neuropathol Exp Neurol. 2008	PubMed	citation	PMID:18957894	pubmed	18957894	create date:2008/10/30 | first author:Sengoku R
Aggregates assembled from overexpression of wild-type alpha-synuclein are not toxic to human neuronal cells.	/pubmed/18957893	Ko LW, Ko HH, Lin WL, Kulathingal JG, Yen SH.	J Neuropathol Exp Neurol. 2008 Nov;67(11):1084-96.	J Neuropathol Exp Neurol. 2008	PubMed	citation	PMID:18957893	pubmed	18957893	create date:2008/10/30 | first author:Ko LW
Histopathological findings in hereditary motor and sensory neuropathy of axonal type with onset in early childhood associated with mitofusin 2 mutations.	/pubmed/18957892	Vallat JM, Ouvrier RA, Pollard JD, Magdelaine C, Zhu D, Nicholson GA, Grew S, Ryan MM, Funalot B.	J Neuropathol Exp Neurol. 2008 Nov;67(11):1097-102.	J Neuropathol Exp Neurol. 2008	PubMed	citation	PMID:18957892	pubmed	18957892	create date:2008/10/30 | first author:Vallat JM
Epstein Barr virus-associated primary CNS lymphomas in elderly patients on immunosuppressive medications.	/pubmed/18957891	Kleinschmidt-DeMasters BK, Damek DM, Lillehei KO, Dogan A, Giannini C.	J Neuropathol Exp Neurol. 2008 Nov;67(11):1103-11.	J Neuropathol Exp Neurol. 2008	PubMed	citation	PMID:18957891	pubmed	18957891	create date:2008/10/30 | first author:Kleinschmidt-DeMasters BK
Proteomics of human neurodegenerative diseases.	/pubmed/18800015	Zhang J, Keene CD, Pan C, Montine KS, Montine TJ.	J Neuropathol Exp Neurol. 2008 Oct;67(10):923-32. Review.	J Neuropathol Exp Neurol. 2008	PubMed	citation	PMID:18800015	pubmed	18800015	create date:2008/09/19 | first author:Zhang J
c-Jun N-terminal kinase mediates lactacystin-induced dopamine neuron degeneration.	/pubmed/18800014	Li X, Du Y, Fan X, Yang D, Luo G, Le W.	J Neuropathol Exp Neurol. 2008 Oct;67(10):933-44.	J Neuropathol Exp Neurol. 2008	PubMed	citation	PMID:18800014	pubmed	18800014	create date:2008/09/19 | first author:Li X
Lewy body pathology involves cutaneous nerves.	/pubmed/18800013	Ikemura M, Saito Y, Sengoku R, Sakiyama Y, Hatsuta H, Kanemaru K, Sawabe M, Arai T, Ito G, Iwatsubo T, Fukayama M, Murayama S.	J Neuropathol Exp Neurol. 2008 Oct;67(10):945-53.	J Neuropathol Exp Neurol. 2008	PubMed	citation	PMID:18800013	pubmed	18800013	create date:2008/09/19 | first author:Ikemura M
Transplantation and magnetic resonance imaging of canine neural progenitor cell grafts in the postnatal dog brain.	/pubmed/18800012	Walton RM, Magnitsky SG, Seiler GS, Poptani H, Wolfe JH.	J Neuropathol Exp Neurol. 2008 Oct;67(10):954-62.	J Neuropathol Exp Neurol. 2008	PubMed	citation	PMID:18800012	pubmed	18800012	create date:2008/09/19 | first author:Walton RM
White matter tauopathy with globular glial inclusions: a distinct sporadic frontotemporal lobar degeneration.	/pubmed/18800011	Kovacs GG, Majtenyi K, Spina S, Murrell JR, Gelpi E, Hoftberger R, Fraser G, Crowther RA, Goedert M, Budka H, Ghetti B.	J Neuropathol Exp Neurol. 2008 Oct;67(10):963-75.	J Neuropathol Exp Neurol. 2008	PubMed	citation	PMID:18800011	pubmed	18800011	create date:2008/09/19 | first author:Kovacs GG
Interleukin 10 protects the brain microcirculation from spirochetal injury.	/pubmed/18800010	Londoño D, Carvajal J, Arguelles-Grande C, Marques A, Cadavid D.	J Neuropathol Exp Neurol. 2008 Oct;67(10):976-83.	J Neuropathol Exp Neurol. 2008	PubMed	citation	PMID:18800010	pubmed	18800010	create date:2008/09/19 | first author:Londoño D
Accumulation of HtrA2/Omi in neuronal and glial inclusions in brains with alpha-synucleinopathies.	/pubmed/18800009	Kawamoto Y, Kobayashi Y, Suzuki Y, Inoue H, Tomimoto H, Akiguchi I, Budka H, Martins LM, Downward J, Takahashi R.	J Neuropathol Exp Neurol. 2008 Oct;67(10):984-93.	J Neuropathol Exp Neurol. 2008	PubMed	citation	PMID:18800009	pubmed	18800009	create date:2008/09/19 | first author:Kawamoto Y
Antenatal bacterial endotoxin sensitizes the immature rat brain to postnatal excitotoxic injury.	/pubmed/18800008	Rousset CI, Kassem J, Olivier P, Chalon S, Gressens P, Saliba E.	J Neuropathol Exp Neurol. 2008 Oct;67(10):994-1000.	J Neuropathol Exp Neurol. 2008	PubMed	citation	PMID:18800008	pubmed	18800008	create date:2008/09/19 | first author:Rousset CI
The positron emission tomography ligand DAA1106 binds with high affinity to activated microglia in human neurological disorders.	/pubmed/18800007	Venneti S, Wang G, Nguyen J, Wiley CA.	J Neuropathol Exp Neurol. 2008 Oct;67(10):1001-10.	J Neuropathol Exp Neurol. 2008	PubMed	citation	PMID:18800007	pubmed	18800007	create date:2008/09/19 | first author:Venneti S
Neurotoxicity of ammodytoxin a in the envenoming bites of Vipera ammodytes ammodytes.	/pubmed/18800006	Logonder U, Krizaj I, Rowan EG, Harris JB.	J Neuropathol Exp Neurol. 2008 Oct;67(10):1011-9.	J Neuropathol Exp Neurol. 2008	PubMed	citation	PMID:18800006	pubmed	18800006	create date:2008/09/19 | first author:Logonder U
Current developments in the genetics of autism: from phenome to genome.	/pubmed/18716561	Losh M, Sullivan PF, Trembath D, Piven J.	J Neuropathol Exp Neurol. 2008 Sep;67(9):829-37. Review.	J Neuropathol Exp Neurol. 2008	PubMed	citation	PMID:18716561	pubmed	18716561	create date:2008/08/22 | first author:Losh M
First report of Creutzfeldt-Jakob disease occurring in 2 siblings unexplained by PRNP mutation.	/pubmed/18716560	Webb TE, Pal S, Siddique D, Heaney DC, Linehan JM, Wadsworth JD, Joiner S, Beck J, Wroe SJ, Stevenson V, Brandner S, Mead S, Collinge J.	J Neuropathol Exp Neurol. 2008 Sep;67(9):838-41.	J Neuropathol Exp Neurol. 2008	PubMed	citation	PMID:18716560	pubmed	18716560	create date:2008/08/22 | first author:Webb TE
Cerebral small vessel disease-induced apolipoprotein E leakage is associated with Alzheimer disease and the accumulation of amyloid beta-protein in perivascular astrocytes.	/pubmed/18716559	Utter S, Tamboli IY, Walter J, Upadhaya AR, Birkenmeier G, Pietrzik CU, Ghebremedhin E, Thal DR.	J Neuropathol Exp Neurol. 2008 Sep;67(9):842-56.	J Neuropathol Exp Neurol. 2008	PubMed	citation	PMID:18716559	pubmed	18716559	create date:2008/08/22 | first author:Utter S
Clonally expanded mitochondrial DNA mutations in epileptic individuals with mutated DNA polymerase gamma.	/pubmed/18716558	Zsurka G, Baron M, Stewart JD, Kornblum C, Bös M, Sassen R, Taylor RW, Elger CE, Chinnery PF, Kunz WS.	J Neuropathol Exp Neurol. 2008 Sep;67(9):857-66.	J Neuropathol Exp Neurol. 2008	PubMed	citation	PMID:18716558	pubmed	18716558	create date:2008/08/22 | first author:Zsurka G
Disease severity and thin filament regulation in M9R TPM3 nemaline myopathy.	/pubmed/18716557	Ilkovski B, Mokbel N, Lewis RA, Walker K, Nowak KJ, Domazetovska A, Laing NG, Fowler VM, North KN, Cooper ST.	J Neuropathol Exp Neurol. 2008 Sep;67(9):867-77.	J Neuropathol Exp Neurol. 2008	PubMed	citation	PMID:18716557	pubmed	18716557	create date:2008/08/22 | first author:Ilkovski B
Frequent gains at chromosome 7q34 involving BRAF in pilocytic astrocytoma.	/pubmed/18716556	Bar EE, Lin A, Tihan T, Burger PC, Eberhart CG.	J Neuropathol Exp Neurol. 2008 Sep;67(9):878-87.	J Neuropathol Exp Neurol. 2008	PubMed	citation	PMID:18716556	pubmed	18716556	create date:2008/08/22 | first author:Bar EE
Elevated matrix metalloproteinase-9 and degradation of perineuronal nets in cerebrocortical multiple sclerosis plaques.	/pubmed/18716555	Gray E, Thomas TL, Betmouni S, Scolding N, Love S.	J Neuropathol Exp Neurol. 2008 Sep;67(9):888-99.	J Neuropathol Exp Neurol. 2008	PubMed	citation	PMID:18716555	pubmed	18716555	create date:2008/08/22 | first author:Gray E
Patterns of brain infiltration and secondary structure formation in supratentorial ependymal tumors.	/pubmed/18716554	Lehman NL.	J Neuropathol Exp Neurol. 2008 Sep;67(9):900-10.	J Neuropathol Exp Neurol. 2008	PubMed	citation	PMID:18716554	pubmed	18716554	create date:2008/08/22 | first author:Lehman NL
Prognostic value of tumor microinvasion and metalloproteinases expression in intracranial pediatric ependymomas.	/pubmed/18716553	Snuderl M, Chi SN, De Santis SM, Stemmer-Rachamimov AO, Betensky RA, De Girolami U, Kieran MW.	J Neuropathol Exp Neurol. 2008 Sep;67(9):911-20.	J Neuropathol Exp Neurol. 2008	PubMed	citation	PMID:18716553	pubmed	18716553	create date:2008/08/22 | first author:Snuderl M
Potential mechanisms of the human polyomavirus JC in neural oncogenesis.	/pubmed/18648329	Del Valle L, White MK, Khalili K.	J Neuropathol Exp Neurol. 2008 Aug;67(8):729-40. Review.	J Neuropathol Exp Neurol. 2008	PubMed	citation	PMID:18648329	pubmed	18648329	create date:2008/07/24 | first author:Del Valle L
Neuropeptide Y receptors in primary human brain tumors: overexpression in high-grade tumors.	/pubmed/18648328	Körner M, Reubi JC.	J Neuropathol Exp Neurol. 2008 Aug;67(8):741-9.	J Neuropathol Exp Neurol. 2008	PubMed	citation	PMID:18648328	pubmed	18648328	create date:2008/07/24 | first author:Körner M
Hydrolethalus syndrome: neuropathology of 21 cases confirmed by HYLS1 gene mutation analysis.	/pubmed/18648327	Paetau A, Honkala H, Salonen R, Ignatius J, Kestilä M, Herva R.	J Neuropathol Exp Neurol. 2008 Aug;67(8):750-62.	J Neuropathol Exp Neurol. 2008	PubMed	citation	PMID:18648327	pubmed	18648327	create date:2008/07/24 | first author:Paetau A
Myotonic dystrophy transgenic mice exhibit pathologic abnormalities in diaphragm neuromuscular junctions and phrenic nerves.	/pubmed/18648326	Panaite PA, Gantelet E, Kraftsik R, Gourdon G, Kuntzer T, Barakat-Walter I.	J Neuropathol Exp Neurol. 2008 Aug;67(8):763-72.	J Neuropathol Exp Neurol. 2008	PubMed	citation	PMID:18648326	pubmed	18648326	create date:2008/07/24 | first author:Panaite PA
Relationships between expression of apolipoprotein E and beta-amyloid precursor protein are altered in proximity to Alzheimer beta-amyloid plaques: potential explanations from cell culture studies.	/pubmed/18648325	Barger SW, DeWall KM, Liu L, Mrak RE, Griffin WS.	J Neuropathol Exp Neurol. 2008 Aug;67(8):773-83.	J Neuropathol Exp Neurol. 2008	PubMed	citation	PMID:18648325	pubmed	18648325	create date:2008/07/24 | first author:Barger SW
Productive simian virus 40 infection of neurons in immunosuppressed Rhesus monkeys.	/pubmed/18648324	Dang X, Wüthrich C, Axthelm MK, Koralnik IJ.	J Neuropathol Exp Neurol. 2008 Aug;67(8):784-92.	J Neuropathol Exp Neurol. 2008	PubMed	citation	PMID:18648324	pubmed	18648324	create date:2008/07/24 | first author:Dang X
Pathologic modifications of alpha-synuclein in 1-methyl-4-phenyl-1,2,3,6-tetrahydropyridine (MPTP)-treated squirrel monkeys.	/pubmed/18648323	McCormack AL, Mak SK, Shenasa M, Langston WJ, Forno LS, Di Monte DA.	J Neuropathol Exp Neurol. 2008 Aug;67(8):793-802.	J Neuropathol Exp Neurol. 2008	PubMed	citation	PMID:18648323	pubmed	18648323	create date:2008/07/24 | first author:McCormack AL
Temporal neuropathologic and behavioral phenotype of 6neo/6neo Pompe disease mice.	/pubmed/18648322	Sidman RL, Taksir T, Fidler J, Zhao M, Dodge JC, Passini MA, Raben N, Thurberg BL, Cheng SH, Shihabuddin LS.	J Neuropathol Exp Neurol. 2008 Aug;67(8):803-18.	J Neuropathol Exp Neurol. 2008	PubMed	citation	PMID:18648322	pubmed	18648322	create date:2008/07/24 | first author:Sidman RL
Immune reconstitution inflammatory syndrome of the brain: case illustrations of a challenging entity.	/pubmed/18648321	Rushing EJ, Liappis A, Smirniotopoulos JD, Smith AB, Henry JM, Man YG, Nelson AM.	J Neuropathol Exp Neurol. 2008 Aug;67(8):819-27.	J Neuropathol Exp Neurol. 2008	PubMed	citation	PMID:18648321	pubmed	18648321	create date:2008/07/24 | first author:Rushing EJ
Update on recent molecular and genetic advances in frontotemporal lobar degeneration.	/pubmed/18596549	Bigio EH.	J Neuropathol Exp Neurol. 2008 Jul;67(7):635-48. Review.	J Neuropathol Exp Neurol. 2008	PubMed	citation	PMID:18596549	pubmed	18596549	create date:2008/07/04 | first author:Bigio EH
Validation of the neuropathologic criteria of the third consortium for dementia with Lewy bodies for prospectively diagnosed cases.	/pubmed/18596548	Fujishiro H, Ferman TJ, Boeve BF, Smith GE, Graff-Radford NR, Uitti RJ, Wszolek ZK, Knopman DS, Petersen RC, Parisi JE, Dickson DW.	J Neuropathol Exp Neurol. 2008 Jul;67(7):649-56.	J Neuropathol Exp Neurol. 2008	PubMed	citation	PMID:18596548	pubmed	18596548	create date:2008/07/04 | first author:Fujishiro H
Hypothalamic hamartomas associated with epilepsy: ultrastructural features.	/pubmed/18596547	Beggs J, Nakada S, Fenoglio K, Wu J, Coons S, Kerrigan JF.	J Neuropathol Exp Neurol. 2008 Jul;67(7):657-68.	J Neuropathol Exp Neurol. 2008	PubMed	citation	PMID:18596547	pubmed	18596547	create date:2008/07/04 | first author:Beggs J
Astrocytic inclusions in epilepsy: expanding the spectrum of filaminopathies.	/pubmed/18596546	Hazrati LN, Kleinschmidt-DeMasters BK, Handler MH, Smith ML, Ochi A, Otsubo H, Rutka JT, Go C, Weiss S, Hawkins CE.	J Neuropathol Exp Neurol. 2008 Jul;67(7):669-76.	J Neuropathol Exp Neurol. 2008	PubMed	citation	PMID:18596546	pubmed	18596546	create date:2008/07/04 | first author:Hazrati LN
Oxidative injury in the cerebral cortex and subplate neurons in periventricular leukomalacia.	/pubmed/18596545	Folkerth RD, Trachtenberg FL, Haynes RL.	J Neuropathol Exp Neurol. 2008 Jul;67(7):677-86.	J Neuropathol Exp Neurol. 2008	PubMed	citation	PMID:18596545	pubmed	18596545	create date:2008/07/04 | first author:Folkerth RD
Proepileptic influence of a focal vascular lesion affecting entorhinal cortex-CA3 connections after status epilepticus.	/pubmed/18596544	Biagini G, Baldelli E, Longo D, Contri MB, Guerrini U, Sironi L, Gelosa P, Zini I, Ragsdale DS, Avoli M.	J Neuropathol Exp Neurol. 2008 Jul;67(7):687-701.	J Neuropathol Exp Neurol. 2008	PubMed	citation	PMID:18596544	pubmed	18596544	create date:2008/07/04 | first author:Biagini G
Impaired prosaposin secretion during nerve regeneration in diabetic rats and protection of nerve regeneration by a prosaposin-derived peptide.	/pubmed/18596543	Jolivalt CG, Vu Y, Mizisin LM, Mizisin AP, Calcutt NA.	J Neuropathol Exp Neurol. 2008 Jul;67(7):702-10.	J Neuropathol Exp Neurol. 2008	PubMed	citation	PMID:18596543	pubmed	18596543	create date:2008/07/04 | first author:Jolivalt CG
Endothelial and myogenic differentiation of hematopoietic progenitor cells in inflammatory myopathies.	/pubmed/18596542	Hollemann D, Budka H, Löscher WN, Yanagida G, Fischer MB, Wanschitz JV.	J Neuropathol Exp Neurol. 2008 Jul;67(7):711-9.	J Neuropathol Exp Neurol. 2008	PubMed	citation	PMID:18596542	pubmed	18596542	create date:2008/07/04 | first author:Hollemann D
Recurrent inactivation of the PRDM1 gene in primary central nervous system lymphoma.	/pubmed/18596541	Courts C, Montesinos-Rongen M, Brunn A, Bug S, Siemer D, Hans V, Blümcke I, Klapper W, Schaller C, Wiestler OD, Küppers R, Siebert R, Deckert M.	J Neuropathol Exp Neurol. 2008 Jul;67(7):720-7.	J Neuropathol Exp Neurol. 2008	PubMed	citation	PMID:18596541	pubmed	18596541	create date:2008/07/04 | first author:Courts C
The kinesin superfamily motor protein KIF4 is associated with immune cell activation in idiopathic inflammatory myopathies.	/pubmed/18520780	Bernasconi P, Cappelletti C, Navone F, Nessi V, Baggi F, Vernos I, Romaggi S, Confalonieri P, Mora M, Morandi L, Mantegazza R.	J Neuropathol Exp Neurol. 2008 Jun;67(6):624-32.	J Neuropathol Exp Neurol. 2008	PubMed	citation	PMID:18520780	pubmed	18520780	create date:2008/06/04 | first author:Bernasconi P
Lithium treatment decreases activities of tau kinases in a murine model of senescence.	/pubmed/18520779	Tajes M, Gutierrez-Cuesta J, Folch J, Ferrer I, Caballero B, Smith MA, Casadesus G, Camins A, Pallás M.	J Neuropathol Exp Neurol. 2008 Jun;67(6):612-23.	J Neuropathol Exp Neurol. 2008	PubMed	citation	PMID:18520779	pubmed	18520779	create date:2008/06/04 | first author:Tajes M
Title	URL	Description	Details	ShortDetails	Resource	Type	Identifiers	Db	EntrezUID	Properties
Impaired astrocytes and diffuse activation of microglia in the cerebral cortex in simian immunodeficiency virus-infected Macaques without simian immunodeficiency virus encephalitis.	/pubmed/18520778	Xing HQ, Mori K, Sugimoto C, Ono F, Izumo K, Kuboda R, Izumo S.	J Neuropathol Exp Neurol. 2008 Jun;67(6):600-11.	J Neuropathol Exp Neurol. 2008	PubMed	citation	PMID:18520778	pubmed	18520778	create date:2008/06/04 | first author:Xing HQ
Innate immune-mediated neuronal injury consequent to loss of astrocytes.	/pubmed/18520777	Darlington PJ, Podjaski C, Horn KE, Costantino S, Blain M, Saikali P, Chen Z, Baker KA, Newcombe J, Freedman M, Wiseman PW, Bar-Or A, Kennedy TE, Antel JP.	J Neuropathol Exp Neurol. 2008 Jun;67(6):590-9.	J Neuropathol Exp Neurol. 2008	PubMed	citation	PMID:18520777	pubmed	18520777	create date:2008/06/04 | first author:Darlington PJ
Neuronal hypertrophy in asymptomatic Alzheimer disease.	/pubmed/18520776	Iacono D, O'Brien R, Resnick SM, Zonderman AB, Pletnikova O, Rudow G, An Y, West MJ, Crain B, Troncoso JC.	J Neuropathol Exp Neurol. 2008 Jun;67(6):578-89.	J Neuropathol Exp Neurol. 2008	PubMed	citation	PMID:18520776	pubmed	18520776	create date:2008/06/04 | first author:Iacono D
Neurologic phenotype of Schimke immuno-osseous dysplasia and neurodevelopmental expression of SMARCAL1.	/pubmed/18520775	Deguchi K, Clewing JM, Elizondo LI, Hirano R, Huang C, Choi K, Sloan EA, Lücke T, Marwedel KM, Powell RD Jr, Santa Cruz K, Willaime-Morawek S, Inoue K, Lou S, Northrop JL, Kanemura Y, van der Kooy D, Okano H, Armstrong DL, Boerkoel CF.	J Neuropathol Exp Neurol. 2008 Jun;67(6):565-77.	J Neuropathol Exp Neurol. 2008	PubMed	citation	PMID:18520775	pubmed	18520775	create date:2008/06/04 | first author:Deguchi K
Concomitant TAR-DNA-binding protein 43 pathology is present in Alzheimer disease and corticobasal degeneration but not in other tauopathies.	/pubmed/18520774	Uryu K, Nakashima-Yasuda H, Forman MS, Kwong LK, Clark CM, Grossman M, Miller BL, Kretzschmar HA, Lee VM, Trojanowski JQ, Neumann M.	J Neuropathol Exp Neurol. 2008 Jun;67(6):555-64.	J Neuropathol Exp Neurol. 2008	PubMed	citation	PMID:18520774	pubmed	18520774	create date:2008/06/04 | first author:Uryu K
The innate immune response to adjuvants dictates the adaptive immune response to autoantigens.	/pubmed/18520773	Staykova MA, Liñares D, Fordham SA, Paridaen JT, Willenborg DO.	J Neuropathol Exp Neurol. 2008 Jun;67(6):543-54.	J Neuropathol Exp Neurol. 2008	PubMed	citation	PMID:18520773	pubmed	18520773	create date:2008/06/04 | first author:Staykova MA
Pathologic characterization of a murine model of human enterovirus 71 encephalomyelitis.	/pubmed/18520772	Ong KC, Badmanathan M, Devi S, Leong KL, Cardosa MJ, Wong KT.	J Neuropathol Exp Neurol. 2008 Jun;67(6):532-42.	J Neuropathol Exp Neurol. 2008	PubMed	citation	PMID:18520772	pubmed	18520772	create date:2008/06/04 | first author:Ong KC
Alzheimer disease pathology as a host response.	/pubmed/18520771	Castellani RJ, Lee HG, Zhu X, Perry G, Smith MA.	J Neuropathol Exp Neurol. 2008 Jun;67(6):523-31. Review.	J Neuropathol Exp Neurol. 2008	PubMed	citation	PMID:18520771	pubmed	18520771	create date:2008/06/04 | first author:Castellani RJ
Striatal beta-amyloid deposition in Parkinson disease with dementia.	/pubmed/18451728	Jellinger KA.	J Neuropathol Exp Neurol. 2008 May;67(5):484; author reply 484-5. No abstract available.	J Neuropathol Exp Neurol. 2008	PubMed	citation	PMID:18451728	pubmed	18451728	create date:2008/05/03 | first author:Jellinger KA
Specificity and regulation of casein kinase-mediated phosphorylation of alpha-synuclein.	/pubmed/18451726	Waxman EA, Giasson BI.	J Neuropathol Exp Neurol. 2008 May;67(5):402-16.	J Neuropathol Exp Neurol. 2008	PubMed	citation	PMID:18451726	pubmed	18451726	create date:2008/05/03 | first author:Waxman EA
DNA damage and repair: relevance to mechanisms of neurodegeneration.	/pubmed/18431258	Martin LJ.	J Neuropathol Exp Neurol. 2008 May;67(5):377-87. Review.	J Neuropathol Exp Neurol. 2008	PubMed	citation	PMID:18431258	pubmed	18431258	create date:2008/04/24 | first author:Martin LJ
Plasmacytoid dendritic cells in multiple sclerosis: intracerebral recruitment and impaired maturation in response to interferon-beta.	/pubmed/18431257	Lande R, Gafa V, Serafini B, Giacomini E, Visconti A, Remoli ME, Severa M, Parmentier M, Ristori G, Salvetti M, Aloisi F, Coccia EM.	J Neuropathol Exp Neurol. 2008 May;67(5):388-401.	J Neuropathol Exp Neurol. 2008	PubMed	citation	PMID:18431257	pubmed	18431257	create date:2008/04/24 | first author:Lande R
Trauma-induced cell swelling in cultured astrocytes.	/pubmed/18431255	Jayakumar AR, Rao KV, Panickar KS, Moriyama M, Reddy PV, Norenberg MD.	J Neuropathol Exp Neurol. 2008 May;67(5):417-27.	J Neuropathol Exp Neurol. 2008	PubMed	citation	PMID:18431255	pubmed	18431255	create date:2008/04/24 | first author:Jayakumar AR
Coenzyme q induces tau aggregation, tau filaments, and Hirano bodies.	/pubmed/18431254	Santa-Mara I, Santpere G, MacDonald MJ, Gomez de Barreda E, Hernandez F, Moreno FJ, Ferrer I, Avila J.	J Neuropathol Exp Neurol. 2008 May;67(5):428-34.	J Neuropathol Exp Neurol. 2008	PubMed	citation	PMID:18431254	pubmed	18431254	create date:2008/04/24 | first author:Santa-Mara I
Endothelial cell barrier impairment induced by glioblastomas and transforming growth factor beta2 involves matrix metalloproteinases and tight junction proteins.	/pubmed/18431253	Ishihara H, Kubota H, Lindberg RL, Leppert D, Gloor SM, Errede M, Virgintino D, Fontana A, Yonekawa Y, Frei K.	J Neuropathol Exp Neurol. 2008 May;67(5):435-48.	J Neuropathol Exp Neurol. 2008	PubMed	citation	PMID:18431253	pubmed	18431253	create date:2008/04/24 | first author:Ishihara H
Activation of the heat shock response in familial amyloidotic polyneuropathy.	/pubmed/18431252	Santos SD, Magalhães J, Saraiva MJ.	J Neuropathol Exp Neurol. 2008 May;67(5):449-55.	J Neuropathol Exp Neurol. 2008	PubMed	citation	PMID:18431252	pubmed	18431252	create date:2008/04/24 | first author:Santos SD
Knocking down galectin 1 in human hs683 glioblastoma cells impairs both angiogenesis and endoplasmic reticulum stress responses.	/pubmed/18431251	Le Mercier M, Mathieu V, Haibe-Kains B, Bontempi G, Mijatovic T, Decaestecker C, Kiss R, Lefranc F.	J Neuropathol Exp Neurol. 2008 May;67(5):456-69.	J Neuropathol Exp Neurol. 2008	PubMed	citation	PMID:18431251	pubmed	18431251	create date:2008/04/24 | first author:Le Mercier M
Accumulation of aspartic acid421- and glutamic acid391-cleaved tau in neurofibrillary tangles correlates with progression in Alzheimer disease.	/pubmed/18431250	Basurto-Islas G, Luna-Muñoz J, Guillozet-Bongaarts AL, Binder LI, Mena R, García-Sierra F.	J Neuropathol Exp Neurol. 2008 May;67(5):470-83.	J Neuropathol Exp Neurol. 2008	PubMed	citation	PMID:18431250	pubmed	18431250	create date:2008/04/24 | first author:Basurto-Islas G
Apolipoprotein E, amyloid-beta, and blood-brain barrier permeability in Alzheimer disease.	/pubmed/18379441	Donahue JE, Johanson CE.	J Neuropathol Exp Neurol. 2008 Apr;67(4):261-70. Review. Erratum in: J Neuropathol Exp Neurol. 2008 Jun;67(6):634.	J Neuropathol Exp Neurol. 2008	PubMed	citation	PMID:18379441	pubmed	18379441	create date:2008/04/02 | first author:Donahue JE
TAR DNA-binding protein 43 immunohistochemistry reveals extensive neuritic pathology in FTLD-U: a midwest-southwest consortium for FTLD study.	/pubmed/18379440	Hatanpaa KJ, Bigio EH, Cairns NJ, Womack KB, Weintraub S, Morris JC, Foong C, Xiao G, Hladik C, Mantanona TY, White CL 3rd.	J Neuropathol Exp Neurol. 2008 Apr;67(4):271-9.	J Neuropathol Exp Neurol. 2008	PubMed	citation	PMID:18379440	pubmed	18379440	create date:2008/04/02 | first author:Hatanpaa KJ
Neuropathologic features of frontotemporal lobar degeneration with ubiquitin-positive inclusions visualized with ubiquitin-binding protein p62 immunohistochemistry.	/pubmed/18379439	Pikkarainen M, Hartikainen P, Alafuzoff I.	J Neuropathol Exp Neurol. 2008 Apr;67(4):280-98.	J Neuropathol Exp Neurol. 2008	PubMed	citation	PMID:18379439	pubmed	18379439	create date:2008/04/02 | first author:Pikkarainen M
Promyelocytic leukemia nuclear bodies provide a scaffold for human polyomavirus JC replication and are disrupted after development of viral inclusions in progressive multifocal leukoencephalopathy.	/pubmed/18379438	Shishido-Hara Y, Higuchi K, Ohara S, Duyckaerts C, Hauw JJ, Uchihara T.	J Neuropathol Exp Neurol. 2008 Apr;67(4):299-308.	J Neuropathol Exp Neurol. 2008	PubMed	citation	PMID:18379438	pubmed	18379438	create date:2008/04/02 | first author:Shishido-Hara Y
Cholinergic neuronal and axonal abnormalities are present early in aging and in Alzheimer disease.	/pubmed/18379437	Geula C, Nagykery N, Nicholas A, Wu CK.	J Neuropathol Exp Neurol. 2008 Apr;67(4):309-18.	J Neuropathol Exp Neurol. 2008	PubMed	citation	PMID:18379437	pubmed	18379437	create date:2008/04/02 | first author:Geula C
Type 2 myotonic dystrophy can be predicted by the combination of type 2 muscle fiber central nucleation and scattered atrophy.	/pubmed/18379436	Bassez G, Chapoy E, Bastuji-Garin S, Radvanyi-Hoffman H, Authier FJ, Pellissier JF, Eymard B, Gherardi RK.	J Neuropathol Exp Neurol. 2008 Apr;67(4):319-25.	J Neuropathol Exp Neurol. 2008	PubMed	citation	PMID:18379436	pubmed	18379436	create date:2008/04/02 | first author:Bassez G
Autoimmunity against myelin oligodendrocyte glycoprotein is dispensable for the initiation although essential for the progression of chronic encephalomyelitis in common marmosets.	/pubmed/18379435	Jagessar SA, Smith PA, Blezer E, Delarasse C, Pham-Dinh D, Laman JD, Bauer J, Amor S, 't Hart B.	J Neuropathol Exp Neurol. 2008 Apr;67(4):326-40.	J Neuropathol Exp Neurol. 2008	PubMed	citation	PMID:18379435	pubmed	18379435	create date:2008/04/02 | first author:Jagessar SA
Class III beta-tubulin is constitutively coexpressed with glial fibrillary acidic protein and nestin in midgestational human fetal astrocytes: implications for phenotypic identity.	/pubmed/18379434	Dráberová E, Del Valle L, Gordon J, Marková V, Smejkalová B, Bertrand L, de Chadarévian JP, Agamanolis DP, Legido A, Khalili K, Dráber P, Katsetos CD.	J Neuropathol Exp Neurol. 2008 Apr;67(4):341-54.	J Neuropathol Exp Neurol. 2008	PubMed	citation	PMID:18379434	pubmed	18379434	create date:2008/04/02 | first author:Dráberová E
Protective effects of interrupting the binding of calmodulin to mutant huntingtin.	/pubmed/18379433	Dudek NL, Dai Y, Muma NA.	J Neuropathol Exp Neurol. 2008 Apr;67(4):355-65.	J Neuropathol Exp Neurol. 2008	PubMed	citation	PMID:18379433	pubmed	18379433	create date:2008/04/02 | first author:Dudek NL
A comparison of huntington disease and huntington disease-like 2 neuropathology.	/pubmed/18379432	Rudnicki DD, Pletnikova O, Vonsattel JP, Ross CA, Margolis RL.	J Neuropathol Exp Neurol. 2008 Apr;67(4):366-74.	J Neuropathol Exp Neurol. 2008	PubMed	citation	PMID:18379432	pubmed	18379432	create date:2008/04/02 | first author:Rudnicki DD
Short-term effects of beta-amyloid25-35 peptide aggregates on transmitter release in neuromuscular synapses.	/pubmed/18344916	Garcia N, Santafé MM, Tomàs M, Lanuza MA, Tomàs J.	J Neuropathol Exp Neurol. 2008 Mar;67(3):250-9.	J Neuropathol Exp Neurol. 2008	PubMed	citation	PMID:18344916	pubmed	18344916	create date:2008/03/18 | first author:Garcia N
Gliomas in neurofibromatosis type 1: a clinicopathologic study of 100 patients.	/pubmed/18344915	Rodriguez FJ, Perry A, Gutmann DH, O'Neill BP, Leonard J, Bryant S, Giannini C.	J Neuropathol Exp Neurol. 2008 Mar;67(3):240-9.	J Neuropathol Exp Neurol. 2008	PubMed	citation	PMID:18344915	pubmed	18344915	create date:2008/03/18 | first author:Rodriguez FJ
Experimental reovirus-induced acute flaccid paralysis and spinal motor neuron cell death.	/pubmed/18344914	Goody RJ, Schittone SA, Tyler KL.	J Neuropathol Exp Neurol. 2008 Mar;67(3):231-9.	J Neuropathol Exp Neurol. 2008	PubMed	citation	PMID:18344914	pubmed	18344914	create date:2008/03/18 | first author:Goody RJ
Hepatic nuclear factor kappa B regulates neutrophil recruitment to the injured brain.	/pubmed/18344913	Campbell SJ, Anthony DC, Oakley F, Carlsen H, Elsharkawy AM, Blomhoff R, Mann DA.	J Neuropathol Exp Neurol. 2008 Mar;67(3):223-30.	J Neuropathol Exp Neurol. 2008	PubMed	citation	PMID:18344913	pubmed	18344913	create date:2008/03/18 | first author:Campbell SJ
Guiding adult Mammalian sensory axons during regeneration.	/pubmed/18344912	Webber CA, Xu Y, Vanneste KJ, Martinez JA, Verge VM, Zochodne DW.	J Neuropathol Exp Neurol. 2008 Mar;67(3):212-22.	J Neuropathol Exp Neurol. 2008	PubMed	citation	PMID:18344912	pubmed	18344912	create date:2008/03/18 | first author:Webber CA
Increased expression of endoplasmic reticulum stress-related signaling pathway molecules in multiple sclerosis lesions.	/pubmed/18344911	Mháille AN, McQuaid S, Windebank A, Cunnea P, McMahon J, Samali A, FitzGerald U.	J Neuropathol Exp Neurol. 2008 Mar;67(3):200-11.	J Neuropathol Exp Neurol. 2008	PubMed	citation	PMID:18344911	pubmed	18344911	create date:2008/03/18 | first author:Mháille AN
Loss of Perineuronal Net in ME7 Prion Disease.	/pubmed/18344910	Franklin SL, Love S, Greene JR, Betmouni S.	J Neuropathol Exp Neurol. 2008 Mar;67(3):189-99.	J Neuropathol Exp Neurol. 2008	PubMed	citation	PMID:18344910	pubmed	18344910	create date:2008/03/18 | first author:Franklin SL
Central nervous system tumors with ependymal features: a broadened spectrum of primarily ependymal differentiation?	/pubmed/18344909	Lehman NL.	J Neuropathol Exp Neurol. 2008 Mar;67(3):177-88. Review.	J Neuropathol Exp Neurol. 2008	PubMed	citation	PMID:18344909	pubmed	18344909	create date:2008/03/18 | first author:Lehman NL
2007 Awards for Meritorious Contributions to Neuropathology.	/pubmed/18344908	Crain BJ.	J Neuropathol Exp Neurol. 2008 Feb;67(2):173-4. No abstract available.	J Neuropathol Exp Neurol. 2008	PubMed	citation	PMID:18344908	pubmed	18344908	create date:2008/03/18 | first author:Crain BJ
2007 Awards for Meritorious Contributions to Neuropathology.	/pubmed/18344907	Hart MN.	J Neuropathol Exp Neurol. 2008 Feb;67(2):172-3. No abstract available.	J Neuropathol Exp Neurol. 2008	PubMed	citation	PMID:18344907	pubmed	18344907	create date:2008/03/18 | first author:Hart MN
Ischemic preconditioning: postischemic structural changes in the brain.	/pubmed/18219260	Sommer C.	J Neuropathol Exp Neurol. 2008 Feb;67(2):85-92. Review.	J Neuropathol Exp Neurol. 2008	PubMed	citation	PMID:18219260	pubmed	18219260	create date:2008/01/26 | first author:Sommer C
Enhancement of cutaneous nerve regeneration by 4-methylcatechol in resiniferatoxin-induced neuropathy.	/pubmed/18219259	Hsieh YL, Chiang H, Tseng TJ, Hsieh ST.	J Neuropathol Exp Neurol. 2008 Feb;67(2):93-104.	J Neuropathol Exp Neurol. 2008	PubMed	citation	PMID:18219259	pubmed	18219259	create date:2008/01/26 | first author:Hsieh YL
Dopaminergic lesion enhances growth factor-induced striatal neuroblast migration.	/pubmed/18219258	Winner B, Couillard-Despres S, Geyer M, Aigner R, Bogdahn U, Aigner L, Kuhn HG, Winkler J.	J Neuropathol Exp Neurol. 2008 Feb;67(2):105-16.	J Neuropathol Exp Neurol. 2008	PubMed	citation	PMID:18219258	pubmed	18219258	create date:2008/01/26 | first author:Winner B
Assessment of alpha-synuclein pathology: a study of the BrainNet Europe Consortium.	/pubmed/18219257	Alafuzoff I, Parkkinen L, Al-Sarraj S, Arzberger T, Bell J, Bodi I, Bogdanovic N, Budka H, Ferrer I, Gelpi E, Gentleman S, Giaccone G, Kamphorst W, King A, Korkolopoulou P, Kovács GG, Larionov S, Meyronet D, Monoranu C, Morris J, Parchi P, Patsouris E, et al.	J Neuropathol Exp Neurol. 2008 Feb;67(2):125-43.	J Neuropathol Exp Neurol. 2008	PubMed	citation	PMID:18219257	pubmed	18219257	create date:2008/01/26 | first author:Alafuzoff I
Mortalin: a protein associated with progression of Parkinson disease?	/pubmed/18219256	Shi M, Jin J, Wang Y, Beyer RP, Kitsou E, Albin RL, Gearing M, Pan C, Zhang J.	J Neuropathol Exp Neurol. 2008 Feb;67(2):117-24.	J Neuropathol Exp Neurol. 2008	PubMed	citation	PMID:18219256	pubmed	18219256	create date:2008/01/26 | first author:Shi M
Muscle interstitial fibroblasts are the main source of collagen VI synthesis in skeletal muscle: implications for congenital muscular dystrophy types Ullrich and Bethlem.	/pubmed/18219255	Zou Y, Zhang RZ, Sabatelli P, Chu ML, Bönnemann CG.	J Neuropathol Exp Neurol. 2008 Feb;67(2):144-54.	J Neuropathol Exp Neurol. 2008	PubMed	citation	PMID:18219255	pubmed	18219255	create date:2008/01/26 | first author:Zou Y
Striatal beta-amyloid deposition in Parkinson disease with dementia.	/pubmed/18219254	Kalaitzakis ME, Graeber MB, Gentleman SM, Pearce RK.	J Neuropathol Exp Neurol. 2008 Feb;67(2):155-61.	J Neuropathol Exp Neurol. 2008	PubMed	citation	PMID:18219254	pubmed	18219254	create date:2008/01/26 | first author:Kalaitzakis ME
The distribution of inflammation and virus in human enterovirus 71 encephalomyelitis suggests possible viral spread by neural pathways.	/pubmed/18219253	Wong KT, Munisamy B, Ong KC, Kojima H, Noriyo N, Chua KB, Ong BB, Nagashima K.	J Neuropathol Exp Neurol. 2008 Feb;67(2):162-9.	J Neuropathol Exp Neurol. 2008	PubMed	citation	PMID:18219253	pubmed	18219253	create date:2008/01/26 | first author:Wong KT
Neurodegeneration in mice resulting from loss of functional selenoprotein P or its receptor apolipoprotein E receptor 2.	/pubmed/18172410	Valentine WM, Abel TW, Hill KE, Austin LM, Burk RF.	J Neuropathol Exp Neurol. 2008 Jan;67(1):68-77.	J Neuropathol Exp Neurol. 2008	PubMed	citation	PMID:18172410	pubmed	18172410	create date:2008/01/04 | first author:Valentine WM
Synaptic changes in the thalamocortical system of cathepsin D-deficient mice: a model of human congenital neuronal ceroid-lipofuscinosis.	/pubmed/18091563	Partanen S, Haapanen A, Kielar C, Pontikis C, Alexander N, Inkinen T, Saftig P, Gillingwater TH, Cooper JD, Tyynelä J.	J Neuropathol Exp Neurol. 2008 Jan;67(1):16-29.	J Neuropathol Exp Neurol. 2008	PubMed	citation	PMID:18091563	pubmed	18091563	create date:2007/12/20 | first author:Partanen S
Inclusion body myositis associated with human T-lymphotropic virus-type I infection: eleven patients from an endemic area in Japan.	/pubmed/18091562	Matsuura E, Umehara F, Nose H, Higuchi I, Matsuoka E, Izumi K, Kubota R, Saito M, Izumo S, Arimura K, Osame M.	J Neuropathol Exp Neurol. 2008 Jan;67(1):41-9.	J Neuropathol Exp Neurol. 2008	PubMed	citation	PMID:18091562	pubmed	18091562	create date:2007/12/20 | first author:Matsuura E
Limited clearance of pre-existing amyloid plaques after intracerebral injection of Abeta antibodies in two mouse models of Alzheimer disease.	/pubmed/18091561	Tucker SM, Borchelt DR, Troncoso JC.	J Neuropathol Exp Neurol. 2008 Jan;67(1):30-40.	J Neuropathol Exp Neurol. 2008	PubMed	citation	PMID:18091561	pubmed	18091561	create date:2007/12/20 | first author:Tucker SM
Title	URL	Description	Details	ShortDetails	Resource	Type	Identifiers	Db	EntrezUID	Properties
Fetal blood-brain barrier P-glycoprotein contributes to brain protection during human development.	/pubmed/18091560	Virgintino D, Errede M, Girolamo F, Capobianco C, Robertson D, Vimercati A, Serio G, Di Benedetto A, Yonekawa Y, Frei K, Roncali L.	J Neuropathol Exp Neurol. 2008 Jan;67(1):50-61.	J Neuropathol Exp Neurol. 2008	PubMed	citation	PMID:18091560	pubmed	18091560	create date:2007/12/20 | first author:Virgintino D
Molecular diagnostic testing in malignant gliomas: a practical update on predictive markers.	/pubmed/18091559	Yip S, Iafrate AJ, Louis DN.	J Neuropathol Exp Neurol. 2008 Jan;67(1):1-15. Review.	J Neuropathol Exp Neurol. 2008	PubMed	citation	PMID:18091559	pubmed	18091559	create date:2007/12/20 | first author:Yip S
TAR-DNA binding protein 43 in Pick disease.	/pubmed/18091558	Freeman SH, Spires-Jones T, Hyman BT, Growdon JH, Frosch MP.	J Neuropathol Exp Neurol. 2008 Jan;67(1):62-7.	J Neuropathol Exp Neurol. 2008	PubMed	citation	PMID:18091558	pubmed	18091558	create date:2007/12/20 | first author:Freeman SH
Failure of neuronal maturation in Alzheimer disease dentate gyrus.	/pubmed/18091557	Li B, Yamamori H, Tatebayashi Y, Shafit-Zagardo B, Tanimukai H, Chen S, Iqbal K, Grundke-Iqbal I.	J Neuropathol Exp Neurol. 2008 Jan;67(1):78-84.	J Neuropathol Exp Neurol. 2008	PubMed	citation	PMID:18091557	pubmed	18091557	create date:2007/12/20 | first author:Li B
Neurodegeneration in Mice Resulting From Loss of Functional Selenoprotein P or Its Receptor Apolipoprotein E Receptor 2.	/pubmed/18091556	Valentine WM, Abel TW, Hill KE, Austin LM, Burk RF.	J Neuropathol Exp Neurol. 2007 Dec 13. [Epub ahead of print]	J Neuropathol Exp Neurol. 2007	PubMed	citation	PMID:18091556	pubmed	18091556	create date:2007/12/20 | first author:Valentine WM
Evidence that TDP-43 is not the major ubiquitinated target within the pathological inclusions of amyotrophic lateral sclerosis.	/pubmed/18090923	Sanelli T, Xiao S, Horne P, Bilbao J, Zinman L, Robertson J.	J Neuropathol Exp Neurol. 2007 Dec;66(12):1147-53.	J Neuropathol Exp Neurol. 2007	PubMed	citation	PMID:18090923	pubmed	18090923	create date:2007/12/20 | first author:Sanelli T
Clinicopathologic correlations in a large Alzheimer disease center autopsy cohort: neuritic plaques and neurofibrillary tangles do count" when staging disease severity."	/pubmed/18090922	Nelson PT, Jicha GA, Schmitt FA, Liu H, Davis DG, Mendiondo MS, Abner EL, Markesbery WR.	J Neuropathol Exp Neurol. 2007 Dec;66(12):1136-46.	J Neuropathol Exp Neurol. 2007	PubMed	citation	PMID:18090922	pubmed	18090922	create date:2007/12/20 | first author:Nelson PT
Oligodendrocyte generation is differentially influenced by toll-like receptor (TLR) 2 and TLR4-mediated intraspinal macrophage activation.	/pubmed/18090921	Schonberg DL, Popovich PG, McTigue DM.	J Neuropathol Exp Neurol. 2007 Dec;66(12):1124-35.	J Neuropathol Exp Neurol. 2007	PubMed	citation	PMID:18090921	pubmed	18090921	create date:2007/12/20 | first author:Schonberg DL
Intratumoral distribution of 1p loss in oligodendroglial tumors.	/pubmed/18090920	Kros JM, van der Weiden M, Zheng PP, Hop WC, van den Bent MJ, Kouwenhoven MC.	J Neuropathol Exp Neurol. 2007 Dec;66(12):1118-23.	J Neuropathol Exp Neurol. 2007	PubMed	citation	PMID:18090920	pubmed	18090920	create date:2007/12/20 | first author:Kros JM
A novel cerebral microangiopathy with endothelial cell atypia and multifocal white matter lesions: a direct mycoplasmal infection?	/pubmed/18090919	Zu-Rhein GM, Lo SC, Hulette CM, Powers JM.	J Neuropathol Exp Neurol. 2007 Dec;66(12):1100-17.	J Neuropathol Exp Neurol. 2007	PubMed	citation	PMID:18090919	pubmed	18090919	create date:2007/12/20 | first author:Zu-Rhein GM
Postmortem delay has minimal effect on brain RNA integrity.	/pubmed/18090918	Ervin JF, Heinzen EL, Cronin KD, Goldstein D, Szymanski MH, Burke JR, Welsh-Bohmer KA, Hulette CM.	J Neuropathol Exp Neurol. 2007 Dec;66(12):1093-9.	J Neuropathol Exp Neurol. 2007	PubMed	citation	PMID:18090918	pubmed	18090918	create date:2007/12/20 | first author:Ervin JF
Patterned neuropathologic events occurring in hyh congenital hydrocephalic mutant mice.	/pubmed/18090917	Páez P, Bátiz LF, Roales-Buján R, Rodríguez-Pérez LM, Rodríguez S, Jiménez AJ, Rodríguez EM, Pérez-Fígares JM.	J Neuropathol Exp Neurol. 2007 Dec;66(12):1082-92.	J Neuropathol Exp Neurol. 2007	PubMed	citation	PMID:18090917	pubmed	18090917	create date:2007/12/20 | first author:Páez P
Predictive and prognostic markers in neuro-oncology.	/pubmed/18090916	van den Bent MJ, Kros JM.	J Neuropathol Exp Neurol. 2007 Dec;66(12):1074-81. Review.	J Neuropathol Exp Neurol. 2007	PubMed	citation	PMID:18090916	pubmed	18090916	create date:2007/12/20 | first author:van den Bent MJ
Assessment of epidermal nerve fibers: a new diagnostic and predictive tool for peripheral neuropathies.	/pubmed/18090915	Ebenezer GJ, Hauer P, Gibbons C, McArthur JC, Polydefkis M.	J Neuropathol Exp Neurol. 2007 Dec;66(12):1059-73. Review.	J Neuropathol Exp Neurol. 2007	PubMed	citation	PMID:18090915	pubmed	18090915	create date:2007/12/20 | first author:Ebenezer GJ
Neuropathology--for the living and the future.	/pubmed/18090914	Sobel RA.	J Neuropathol Exp Neurol. 2007 Dec;66(12):1057-8. No abstract available.	J Neuropathol Exp Neurol. 2007	PubMed	citation	PMID:18090914	pubmed	18090914	create date:2007/12/20 | first author:Sobel RA
An investigation of the expression of G1-phase cell cycle proteins in focal cortical dysplasia type IIB.	/pubmed/17984686	Thom M, Martinian L, Sen A, Squier W, Harding BN, Cross JH, Harkness W, McEvoy A, Sisodiya SM.	J Neuropathol Exp Neurol. 2007 Nov;66(11):1045-55.	J Neuropathol Exp Neurol. 2007	PubMed	citation	PMID:17984686	pubmed	17984686	create date:2007/11/07 | first author:Thom M
Intrathecal delivery of hepatocyte growth factor from amyotrophic lateral sclerosis onset suppresses disease progression in rat amyotrophic lateral sclerosis model.	/pubmed/17984685	Ishigaki A, Aoki M, Nagai M, Warita H, Kato S, Kato M, Nakamura T, Funakoshi H, Itoyama Y.	J Neuropathol Exp Neurol. 2007 Nov;66(11):1037-44.	J Neuropathol Exp Neurol. 2007	PubMed	citation	PMID:17984685	pubmed	17984685	create date:2007/11/07 | first author:Ishigaki A
Nonmyelinating Schwann cell involvement with well-preserved unmyelinated axons in Charcot-Marie-Tooth disease type 1A.	/pubmed/17984684	Koike H, Iijima M, Mori K, Yamamoto M, Hattori N, Katsuno M, Tanaka F, Watanabe H, Doyu M, Yoshikawa H, Sobue G.	J Neuropathol Exp Neurol. 2007 Nov;66(11):1027-36.	J Neuropathol Exp Neurol. 2007	PubMed	citation	PMID:17984684	pubmed	17984684	create date:2007/11/07 | first author:Koike H
Phosphorylated Smad 2/3 colocalizes with phospho-tau inclusions in Pick disease, progressive supranuclear palsy, and corticobasal degeneration but not with alpha-synuclein inclusions in multiple system atrophy or dementia with Lewy bodies.	/pubmed/17984683	Chalmers KA, Love S.	J Neuropathol Exp Neurol. 2007 Nov;66(11):1019-26.	J Neuropathol Exp Neurol. 2007	PubMed	citation	PMID:17984683	pubmed	17984683	create date:2007/11/07 | first author:Chalmers KA
Adult olfactory bulb neural precursor cell grafts provide temporary protection from motor neuron degeneration, improve motor function, and extend survival in amyotrophic lateral sclerosis mice.	/pubmed/17984682	Martin LJ, Liu Z.	J Neuropathol Exp Neurol. 2007 Nov;66(11):1002-18.	J Neuropathol Exp Neurol. 2007	PubMed	citation	PMID:17984682	pubmed	17984682	create date:2007/11/07 | first author:Martin LJ
Neuroinflammatory responses after experimental diffuse traumatic brain injury.	/pubmed/17984681	Kelley BJ, Lifshitz J, Povlishock JT.	J Neuropathol Exp Neurol. 2007 Nov;66(11):989-1001.	J Neuropathol Exp Neurol. 2007	PubMed	citation	PMID:17984681	pubmed	17984681	create date:2007/11/07 | first author:Kelley BJ
Platelet-derived growth factor promotes repair of chronically demyelinated white matter.	/pubmed/17984680	Vana AC, Flint NC, Harwood NE, Le TQ, Fruttiger M, Armstrong RC.	J Neuropathol Exp Neurol. 2007 Nov;66(11):975-88.	J Neuropathol Exp Neurol. 2007	PubMed	citation	PMID:17984680	pubmed	17984680	create date:2007/11/07 | first author:Vana AC
Protein aggregation mechanisms in synucleinopathies: commonalities and differences.	/pubmed/17984679	Beyer K, Ariza A.	J Neuropathol Exp Neurol. 2007 Nov;66(11):965-74. Review.	J Neuropathol Exp Neurol. 2007	PubMed	citation	PMID:17984679	pubmed	17984679	create date:2007/11/07 | first author:Beyer K
PARK10 candidate RNF11 is expressed by vulnerable neurons and localizes to Lewy bodies in Parkinson disease brain.	/pubmed/17917589	Anderson LR, Betarbet R, Gearing M, Gulcher J, Hicks AA, Stefánsson K, Lah JJ, Levey AI.	J Neuropathol Exp Neurol. 2007 Oct;66(10):955-64.	J Neuropathol Exp Neurol. 2007	PubMed	citation	PMID:17917589	pubmed	17917589	create date:2007/10/06 | first author:Anderson LR
Molecular genetic analysis of p53 intratumoral heterogeneity in human astrocytic brain tumors.	/pubmed/17917588	Ren ZP, Olofsson T, Qu M, Hesselager G, Soussi T, Kalimo H, Smits A, Nistér M.	J Neuropathol Exp Neurol. 2007 Oct;66(10):944-54.	J Neuropathol Exp Neurol. 2007	PubMed	citation	PMID:17917588	pubmed	17917588	create date:2007/10/06 | first author:Ren ZP
Annexin A1 reduces inflammatory reaction and tissue damage through inhibition of phospholipase A2 activation in adult rats following spinal cord injury.	/pubmed/17917587	Liu NK, Zhang YP, Han S, Pei J, Xu LY, Lu PH, Shields CB, Xu XM.	J Neuropathol Exp Neurol. 2007 Oct;66(10):932-43.	J Neuropathol Exp Neurol. 2007	PubMed	citation	PMID:17917587	pubmed	17917587	create date:2007/10/06 | first author:Liu NK
Selective induction of cAMP phosphodiesterase PDE4B2 expression in experimental autoimmune encephalomyelitis.	/pubmed/17917586	Reyes-Irisarri E, Sánchez AJ, García-Merino JA, Mengod G.	J Neuropathol Exp Neurol. 2007 Oct;66(10):923-31.	J Neuropathol Exp Neurol. 2007	PubMed	citation	PMID:17917586	pubmed	17917586	create date:2007/10/06 | first author:Reyes-Irisarri E
Vascular endothelial growth factor prevents paralysis and motoneuron death in a rat model of excitotoxic spinal cord neurodegeneration.	/pubmed/17917585	Tovar-Y-Romo LB, Zepeda A, Tapia R.	J Neuropathol Exp Neurol. 2007 Oct;66(10):913-22.	J Neuropathol Exp Neurol. 2007	PubMed	citation	PMID:17917585	pubmed	17917585	create date:2007/10/06 | first author:Tovar-Y-Romo LB
Increased APOBEC3G expression is associated with extensive G-to-A hypermutation in viral DNA in rhesus macaque brain during lentiviral infection.	/pubmed/17917584	Depboylu C, Eiden LE, Weihe E.	J Neuropathol Exp Neurol. 2007 Oct;66(10):901-12. Erratum in: J Neuropathol Exp Neurol. 2007 Dec;66(12):1159.	J Neuropathol Exp Neurol. 2007	PubMed	citation	PMID:17917584	pubmed	17917584	create date:2007/10/06 | first author:Depboylu C
Corticobasal syndrome associated with the A9D Progranulin mutation.	/pubmed/17917583	Spina S, Murrell JR, Huey ED, Wassermann EM, Pietrini P, Grafman J, Ghetti B.	J Neuropathol Exp Neurol. 2007 Oct;66(10):892-900.	J Neuropathol Exp Neurol. 2007	PubMed	citation	PMID:17917583	pubmed	17917583	create date:2007/10/06 | first author:Spina S
A reassessment of the neuropathology of frontotemporal dementia linked to chromosome 3.	/pubmed/17917582	Holm IE, Englund E, Mackenzie IR, Johannsen P, Isaacs AM.	J Neuropathol Exp Neurol. 2007 Oct;66(10):884-91.	J Neuropathol Exp Neurol. 2007	PubMed	citation	PMID:17917582	pubmed	17917582	create date:2007/10/06 | first author:Holm IE
Location, location, location: altered transcription factor trafficking in neurodegeneration.	/pubmed/17917581	Chu CT, Plowey ED, Wang Y, Patel V, Jordan-Sciutto KL.	J Neuropathol Exp Neurol. 2007 Oct;66(10):873-83. Review.	J Neuropathol Exp Neurol. 2007	PubMed	citation	PMID:17917581	pubmed	17917581	create date:2007/10/06 | first author:Chu CT
Abnormalities in neural progenitor cells in a dog model of lysosomal storage disease.	/pubmed/17882020	Walton RM, Wolfe JH.	J Neuropathol Exp Neurol. 2007 Aug;66(8):760-9.	J Neuropathol Exp Neurol. 2007	PubMed	citation	PMID:17882020	pubmed	17882020	create date:2007/09/21 | first author:Walton RM
Telepathology for intraoperative neuropathologic consultations at an academic medical center: a 5-year report.	/pubmed/17882019	Horbinski C, Fine JL, Medina-Flores R, Yagi Y, Wiley CA.	J Neuropathol Exp Neurol. 2007 Aug;66(8):750-9.	J Neuropathol Exp Neurol. 2007	PubMed	citation	PMID:17882019	pubmed	17882019	create date:2007/09/21 | first author:Horbinski C
Unique molecular characteristics of radiation-induced glioblastoma.	/pubmed/17882018	Donson AM, Erwin NS, Kleinschmidt-DeMasters BK, Madden JR, Addo-Yobo SO, Foreman NK.	J Neuropathol Exp Neurol. 2007 Aug;66(8):740-9.	J Neuropathol Exp Neurol. 2007	PubMed	citation	PMID:17882018	pubmed	17882018	create date:2007/09/21 | first author:Donson AM
Altered glutamate reuptake in relapsing-remitting and secondary progressive multiple sclerosis cortex: correlation with microglia infiltration, demyelination, and neuronal and synaptic damage.	/pubmed/17882017	Vercellino M, Merola A, Piacentino C, Votta B, Capello E, Mancardi GL, Mutani R, Giordana MT, Cavalla P.	J Neuropathol Exp Neurol. 2007 Aug;66(8):732-9.	J Neuropathol Exp Neurol. 2007	PubMed	citation	PMID:17882017	pubmed	17882017	create date:2007/09/21 | first author:Vercellino M
Granulocyte colony-stimulating factor attenuates neuronal death and promotes functional recovery after spinal cord injury in mice.	/pubmed/17882016	Nishio Y, Koda M, Kamada T, Someya Y, Kadota R, Mannoji C, Miyashita T, Okada S, Okawa A, Moriya H, Yamazaki M.	J Neuropathol Exp Neurol. 2007 Aug;66(8):724-31.	J Neuropathol Exp Neurol. 2007	PubMed	citation	PMID:17882016	pubmed	17882016	create date:2007/09/21 | first author:Nishio Y
Desmin is oxidized and nitrated in affected muscles in myotilinopathies and desminopathies.	/pubmed/17882015	Janué A, Odena MA, Oliveira E, Olivé M, Ferrer I.	J Neuropathol Exp Neurol. 2007 Aug;66(8):711-23.	J Neuropathol Exp Neurol. 2007	PubMed	citation	PMID:17882015	pubmed	17882015	create date:2007/09/21 | first author:Janué A
Distinct types of microglial activation in white and grey matter of rat lumbosacral cord after mid-thoracic spinal transection.	/pubmed/17882014	McKay SM, Brooks DJ, Hu P, McLachlan EM.	J Neuropathol Exp Neurol. 2007 Aug;66(8):698-710.	J Neuropathol Exp Neurol. 2007	PubMed	citation	PMID:17882014	pubmed	17882014	create date:2007/09/21 | first author:McKay SM
Developmental analysis of CNS pathology in the lysosomal storage disease alpha-mannosidosis.	/pubmed/17882013	Crawley AC, Walkley SU.	J Neuropathol Exp Neurol. 2007 Aug;66(8):687-97.	J Neuropathol Exp Neurol. 2007	PubMed	citation	PMID:17882013	pubmed	17882013	create date:2007/09/21 | first author:Crawley AC
Common inflammatory mechanisms in Lewy body disease and Alzheimer disease.	/pubmed/17882012	Mrak RE, Griffin WS.	J Neuropathol Exp Neurol. 2007 Aug;66(8):683-6. Review.	J Neuropathol Exp Neurol. 2007	PubMed	citation	PMID:17882012	pubmed	17882012	create date:2007/09/21 | first author:Mrak RE
The neuropathology of manganese-induced Parkinsonism.	/pubmed/17882011	Perl DP, Olanow CW.	J Neuropathol Exp Neurol. 2007 Aug;66(8):675-82. Review.	J Neuropathol Exp Neurol. 2007	PubMed	citation	PMID:17882011	pubmed	17882011	create date:2007/09/21 | first author:Perl DP
Preferential loss of the nonimprinted allele for the ZAC1 tumor suppressor gene in human capillary hemangioblastoma.	/pubmed/17805016	Lemeta S, Jarmalaite S, Pylkkänen L, Böhling T, Husgafvel-Pursiainen K.	J Neuropathol Exp Neurol. 2007 Sep;66(9):860-7.	J Neuropathol Exp Neurol. 2007	PubMed	citation	PMID:17805016	pubmed	17805016	create date:2007/09/07 | first author:Lemeta S
Th1 polarization of CD4+ T cells by Toll-like receptor 3-activated human microglia.	/pubmed/17805015	Jack CS, Arbour N, Blain M, Meier UC, Prat A, Antel JP.	J Neuropathol Exp Neurol. 2007 Sep;66(9):848-59.	J Neuropathol Exp Neurol. 2007	PubMed	citation	PMID:17805015	pubmed	17805015	create date:2007/09/07 | first author:Jack CS
Apoptosis-inducing factor deficiency induces early mitochondrial degeneration in brain followed by progressive multifocal neuropathology.	/pubmed/17805014	El Ghouzzi V, Csaba Z, Olivier P, Lelouvier B, Schwendimann L, Dournaud P, Verney C, Rustin P, Gressens P.	J Neuropathol Exp Neurol. 2007 Sep;66(9):838-47.	J Neuropathol Exp Neurol. 2007	PubMed	citation	PMID:17805014	pubmed	17805014	create date:2007/09/07 | first author:El Ghouzzi V
Sodium channel expression within chronic multiple sclerosis plaques.	/pubmed/17805013	Black JA, Newcombe J, Trapp BD, Waxman SG.	J Neuropathol Exp Neurol. 2007 Sep;66(9):828-37.	J Neuropathol Exp Neurol. 2007	PubMed	citation	PMID:17805013	pubmed	17805013	create date:2007/09/07 | first author:Black JA
Extensive hippocampal demyelination in multiple sclerosis.	/pubmed/17805012	Geurts JJ, Bö L, Roosendaal SD, Hazes T, Daniëls R, Barkhof F, Witter MP, Huitinga I, van der Valk P.	J Neuropathol Exp Neurol. 2007 Sep;66(9):819-27.	J Neuropathol Exp Neurol. 2007	PubMed	citation	PMID:17805012	pubmed	17805012	create date:2007/09/07 | first author:Geurts JJ
Induction of activator protein-1 and nuclear factor-kappaB as a prerequisite for disease development in susceptible SJL/J mice after theiler murine encephalomyelitis.	/pubmed/17805011	Gerhauser I, Ulrich R, Alldinger S, Baumgärtner W.	J Neuropathol Exp Neurol. 2007 Sep;66(9):809-18.	J Neuropathol Exp Neurol. 2007	PubMed	citation	PMID:17805011	pubmed	17805011	create date:2007/09/07 | first author:Gerhauser I
Characterization of human immunodeficiency virus (HIV)-infected cells in infiltrates associated with CNS opportunistic infections in patients with HIV clade C infection.	/pubmed/17805010	Mahadevan A, Shankar SK, Satishchandra P, Ranga U, Chickabasaviah YT, Santosh V, Vasanthapuram R, Pardo CA, Nath A, Zink MC.	J Neuropathol Exp Neurol. 2007 Sep;66(9):799-808.	J Neuropathol Exp Neurol. 2007	PubMed	citation	PMID:17805010	pubmed	17805010	create date:2007/09/07 | first author:Mahadevan A
Glycoursodeoxycholic acid and interleukin-10 modulate the reactivity of rat cortical astrocytes to unconjugated bilirubin.	/pubmed/17805009	Fernandes A, Vaz AR, Falcão AS, Silva RF, Brito MA, Brites D.	J Neuropathol Exp Neurol. 2007 Sep;66(9):789-98.	J Neuropathol Exp Neurol. 2007	PubMed	citation	PMID:17805009	pubmed	17805009	create date:2007/09/07 | first author:Fernandes A
Title	URL	Description	Details	ShortDetails	Resource	Type	Identifiers	Db	EntrezUID	Properties
Lysosomal dysfunction produces distinct alterations in synaptic alpha-amino-3-hydroxy-5-methylisoxazolepropionic acid and N-methyl-D-aspartate receptor currents in hippocampus.	/pubmed/17805008	Kanju PM, Parameshwaran K, Vaithianathan T, Sims CM, Huggins K, Bendiske J, Ryzhikov S, Bahr BA, Suppiramaniam V.	J Neuropathol Exp Neurol. 2007 Sep;66(9):779-88.	J Neuropathol Exp Neurol. 2007	PubMed	citation	PMID:17805008	pubmed	17805008	create date:2007/09/07 | first author:Kanju PM
Cytotoxic edema: monitoring its magnitude and contribution to brain swelling.	/pubmed/17805007	Rosenblum WI.	J Neuropathol Exp Neurol. 2007 Sep;66(9):771-8. Review.	J Neuropathol Exp Neurol. 2007	PubMed	citation	PMID:17805007	pubmed	17805007	create date:2007/09/07 | first author:Rosenblum WI
A comparative morphologic analysis of adult onset leukodystrophy with neuroaxonal spheroids and pigmented glia--a role for oxidative damage.	/pubmed/17620991	Ali ZS, Van Der Voorn JP, Powers JM.	J Neuropathol Exp Neurol. 2007 Jul;66(7):660-72.	J Neuropathol Exp Neurol. 2007	PubMed	citation	PMID:17620991	pubmed	17620991	create date:2007/07/11 | first author:Ali ZS
A familial form of pallidoluysionigral degeneration and amyotrophic lateral sclerosis with divergent clinical presentations.	/pubmed/17620990	Portera-Cailliau C, Russ C, Brown RH Jr, Budson AE, Vonsattel JP, Folkerth RD, Corbo JC.	J Neuropathol Exp Neurol. 2007 Jul;66(7):650-9.	J Neuropathol Exp Neurol. 2007	PubMed	citation	PMID:17620990	pubmed	17620990	create date:2007/07/11 | first author:Portera-Cailliau C
Disease progression after bone marrow transplantation in a model of multiple sclerosis is associated with chronic microglial and glial progenitor response.	/pubmed/17620989	Cassiani-Ingoni R, Muraro PA, Magnus T, Reichert-Scrivner S, Schmidt J, Huh J, Quandt JA, Bratincsak A, Shahar T, Eusebi F, Sherman LS, Mattson MP, Martin R, Rao MS.	J Neuropathol Exp Neurol. 2007 Jul;66(7):637-49.	J Neuropathol Exp Neurol. 2007	PubMed	citation	PMID:17620989	pubmed	17620989	create date:2007/07/11 | first author:Cassiani-Ingoni R
Involvement of the endosomal-lysosomal system correlates with regional pathology in Creutzfeldt-Jakob disease.	/pubmed/17620988	Kovács GG, Gelpi E, Ströbel T, Ricken G, Nyengaard JR, Bernheimer H, Budka H.	J Neuropathol Exp Neurol. 2007 Jul;66(7):628-36. Erratum in: J Neuropathol Exp Neurol. 2007 Sep;66(9):870-2.	J Neuropathol Exp Neurol. 2007	PubMed	citation	PMID:17620988	pubmed	17620988	create date:2007/07/11 | first author:Kovács GG
Gene expressions specifically detected in motor neurons (dynactin 1, early growth response 3, acetyl-CoA transporter, death receptor 5, and cyclin C) differentially correlate to pathologic markers in sporadic amyotrophic lateral sclerosis.	/pubmed/17620987	Jiang YM, Yamamoto M, Tanaka F, Ishigaki S, Katsuno M, Adachi H, Niwa J, Doyu M, Yoshida M, Hashizume Y, Sobue G.	J Neuropathol Exp Neurol. 2007 Jul;66(7):617-27.	J Neuropathol Exp Neurol. 2007	PubMed	citation	PMID:17620987	pubmed	17620987	create date:2007/07/11 | first author:Jiang YM
Actin-rich protrusions and nonlocalized GTPase activation in Merlin-deficient schwannomas.	/pubmed/17620986	Flaiz C, Kaempchen K, Matthies C, Hanemann CO.	J Neuropathol Exp Neurol. 2007 Jul;66(7):608-16.	J Neuropathol Exp Neurol. 2007	PubMed	citation	PMID:17620986	pubmed	17620986	create date:2007/07/11 | first author:Flaiz C
Apoptosis in cerebral autosomal-dominant arteriopathy with subcortical infarcts and leukoencephalopathy.	/pubmed/17620985	Gray F, Polivka M, Viswanathan A, Baudrimont M, Bousser MG, Chabriat H.	J Neuropathol Exp Neurol. 2007 Jul;66(7):597-607.	J Neuropathol Exp Neurol. 2007	PubMed	citation	PMID:17620985	pubmed	17620985	create date:2007/07/11 | first author:Gray F
Characterization and survival of long-term implants of human retinal pigment epithelial cells attached to gelatin microcarriers in a model of Parkinson disease.	/pubmed/17620984	Flores J, Cepeda IL, Cornfeldt ML, O'Kusky JR, Doudet DJ.	J Neuropathol Exp Neurol. 2007 Jul;66(7):585-96.	J Neuropathol Exp Neurol. 2007	PubMed	citation	PMID:17620984	pubmed	17620984	create date:2007/07/11 | first author:Flores J
Human retinal pigment epithelial cell implants ameliorate motor deficits in two rat models of Parkinson disease.	/pubmed/17620983	Cepeda IL, Flores J, Cornfeldt ML, O'Kusky JR, Doudet DJ.	J Neuropathol Exp Neurol. 2007 Jul;66(7):576-84.	J Neuropathol Exp Neurol. 2007	PubMed	citation	PMID:17620983	pubmed	17620983	create date:2007/07/11 | first author:Cepeda IL
The morphogen signaling network in forebrain development and holoprosencephaly.	/pubmed/17620982	Monuki ES.	J Neuropathol Exp Neurol. 2007 Jul;66(7):566-75. Review.	J Neuropathol Exp Neurol. 2007	PubMed	citation	PMID:17620982	pubmed	17620982	create date:2007/07/11 | first author:Monuki ES
Dual role of intrauterine immune challenge on neonatal and adult brain vulnerability to hypoxia-ischemia.	/pubmed/17549015	Wang X, Hagberg H, Nie C, Zhu C, Ikeda T, Mallard C.	J Neuropathol Exp Neurol. 2007 Jun;66(6):552-61.	J Neuropathol Exp Neurol. 2007	PubMed	citation	PMID:17549015	pubmed	17549015	create date:2007/06/06 | first author:Wang X
Panel review of anaplastic oligodendroglioma from European Organization For Research and Treatment of Cancer Trial 26951: assessment of consensus in diagnosis, influence of 1p/19q loss, and correlations with outcome.	/pubmed/17549014	Kros JM, Gorlia T, Kouwenhoven MC, Zheng PP, Collins VP, Figarella-Branger D, Giangaspero F, Giannini C, Mokhtari K, Mørk SJ, Paetau A, Reifenberger G, van den Bent MJ.	J Neuropathol Exp Neurol. 2007 Jun;66(6):545-51.	J Neuropathol Exp Neurol. 2007	PubMed	citation	PMID:17549014	pubmed	17549014	create date:2007/06/06 | first author:Kros JM
Neuroprotective interventions targeting detrimental host immune responses protect mice from fatal alphavirus encephalitis.	/pubmed/17549013	Irani DN, Prow NA.	J Neuropathol Exp Neurol. 2007 Jun;66(6):533-44.	J Neuropathol Exp Neurol. 2007	PubMed	citation	PMID:17549013	pubmed	17549013	create date:2007/06/06 | first author:Irani DN
Autophagocytosis of mitochondria is prominent in Alzheimer disease.	/pubmed/17549012	Moreira PI, Siedlak SL, Wang X, Santos MS, Oliveira CR, Tabaton M, Nunomura A, Szweda LI, Aliev G, Smith MA, Zhu X, Perry G.	J Neuropathol Exp Neurol. 2007 Jun;66(6):525-32. Erratum in: J Neuropathol Exp Neurol. 2007 Jul;66(7):674.	J Neuropathol Exp Neurol. 2007	PubMed	citation	PMID:17549012	pubmed	17549012	create date:2007/06/06 | first author:Moreira PI
Motor neuron disease in transgenic mice with an H46R mutant SOD1 gene.	/pubmed/17549011	Sasaki S, Nagai M, Aoki M, Komori T, Itoyama Y, Iwata M.	J Neuropathol Exp Neurol. 2007 Jun;66(6):517-24.	J Neuropathol Exp Neurol. 2007	PubMed	citation	PMID:17549011	pubmed	17549011	create date:2007/06/06 | first author:Sasaki S
Identification of novel biomarkers in pediatric primitive neuroectodermal tumors and ependymomas by proteome-wide analysis.	/pubmed/17549010	de Bont JM, den Boer ML, Kros JM, Passier MM, Reddingius RE, Smitt PA, Luider TM, Pieters R.	J Neuropathol Exp Neurol. 2007 Jun;66(6):505-16.	J Neuropathol Exp Neurol. 2007	PubMed	citation	PMID:17549010	pubmed	17549010	create date:2007/06/06 | first author:de Bont JM
Cytomegalic interneurons: a new abnormal cell type in severe pediatric cortical dysplasia.	/pubmed/17549009	André VM, Wu N, Yamazaki I, Nguyen ST, Fisher RS, Vinters HV, Mathern GW, Levine MS, Cepeda C.	J Neuropathol Exp Neurol. 2007 Jun;66(6):491-504.	J Neuropathol Exp Neurol. 2007	PubMed	citation	PMID:17549009	pubmed	17549009	create date:2007/06/06 | first author:André VM
Bilateral changes after neonatal ischemia in the P7 rat brain.	/pubmed/17549008	Spiegler M, Villapol S, Biran V, Goyenvalle C, Mariani J, Renolleau S, Charriaut-Marlangue C.	J Neuropathol Exp Neurol. 2007 Jun;66(6):481-90. Erratum in: J Neuropathol Exp Neurol. 2007 Jul;66(7):673.	J Neuropathol Exp Neurol. 2007	PubMed	citation	PMID:17549008	pubmed	17549008	create date:2007/06/06 | first author:Spiegler M
Hematopoietic prostaglandin D synthase and DP1 receptor are selectively upregulated in microglia and astrocytes within senile plaques from human patients and in a mouse model of Alzheimer disease.	/pubmed/17549007	Mohri I, Kadoyama K, Kanekiyo T, Sato Y, Kagitani-Shimono K, Saito Y, Suzuki K, Kudo T, Takeda M, Urade Y, Murayama S, Taniike M.	J Neuropathol Exp Neurol. 2007 Jun;66(6):469-80.	J Neuropathol Exp Neurol. 2007	PubMed	citation	PMID:17549007	pubmed	17549007	create date:2007/06/06 | first author:Mohri I
RNA in brain disease: no longer just the messenger in the middle"."	/pubmed/17549006	Nelson PT, Keller JN.	J Neuropathol Exp Neurol. 2007 Jun;66(6):461-8. Review.	J Neuropathol Exp Neurol. 2007	PubMed	citation	PMID:17549006	pubmed	17549006	create date:2007/06/06 | first author:Nelson PT
IQGAP1 and IGFBP2: valuable biomarkers for determining prognosis in glioma patients.	/pubmed/17483698	McDonald KL, O'Sullivan MG, Parkinson JF, Shaw JM, Payne CA, Brewer JM, Young L, Reader DJ, Wheeler HT, Cook RJ, Biggs MT, Little NS, Teo C, Stone G, Robinson BG.	J Neuropathol Exp Neurol. 2007 May;66(5):405-17.	J Neuropathol Exp Neurol. 2007	PubMed	citation	PMID:17483698	pubmed	17483698	create date:2007/05/08 | first author:McDonald KL
Muscarinic receptors in the thalamus in progressive supranuclear palsy and other neurodegenerative disorders.	/pubmed/17483697	Warren NM, Piggott MA, Lees AJ, Burn DJ.	J Neuropathol Exp Neurol. 2007 May;66(5):399-404.	J Neuropathol Exp Neurol. 2007	PubMed	citation	PMID:17483697	pubmed	17483697	create date:2007/05/08 | first author:Warren NM
Brain erythropoietin receptor expression in Alzheimer disease and mild cognitive impairment.	/pubmed/17483696	Assaraf MI, Diaz Z, Liberman A, Miller WH Jr, Arvanitakis Z, Li Y, Bennett DA, Schipper HM.	J Neuropathol Exp Neurol. 2007 May;66(5):389-98.	J Neuropathol Exp Neurol. 2007	PubMed	citation	PMID:17483696	pubmed	17483696	create date:2007/05/08 | first author:Assaraf MI
Locomotion is increased in a11-lesioned mice with iron deprivation: a possible animal model for restless legs syndrome.	/pubmed/17483695	Qu S, Le W, Zhang X, Xie W, Zhang A, Ondo WG.	J Neuropathol Exp Neurol. 2007 May;66(5):383-8.	J Neuropathol Exp Neurol. 2007	PubMed	citation	PMID:17483695	pubmed	17483695	create date:2007/05/08 | first author:Qu S
Entry and distribution of microglial cells in human embryonic and fetal cerebral cortex.	/pubmed/17483694	Monier A, Adle-Biassette H, Delezoide AL, Evrard P, Gressens P, Verney C.	J Neuropathol Exp Neurol. 2007 May;66(5):372-82.	J Neuropathol Exp Neurol. 2007	PubMed	citation	PMID:17483694	pubmed	17483694	create date:2007/05/08 | first author:Monier A
Effects of the adenosine A2A receptor antagonist SCH 58621 on cyclooxygenase-2 expression, glial activation, and brain-derived neurotrophic factor availability in a rat model of striatal neurodegeneration.	/pubmed/17483693	Minghetti L, Greco A, Potenza RL, Pezzola A, Blum D, Bantubungi K, Popoli P.	J Neuropathol Exp Neurol. 2007 May;66(5):363-71.	J Neuropathol Exp Neurol. 2007	PubMed	citation	PMID:17483693	pubmed	17483693	create date:2007/05/08 | first author:Minghetti L
Analysis of the adrenal gland is useful for evaluating pathology of the peripheral autonomic nervous system in lewy body disease.	/pubmed/17483692	Fumimura Y, Ikemura M, Saito Y, Sengoku R, Kanemaru K, Sawabe M, Arai T, Ito G, Iwatsubo T, Fukayama M, Mizusawa H, Murayama S.	J Neuropathol Exp Neurol. 2007 May;66(5):354-62.	J Neuropathol Exp Neurol. 2007	PubMed	citation	PMID:17483692	pubmed	17483692	create date:2007/05/08 | first author:Fumimura Y
Multifocal atrophy of cerebellar internal granular neurons in lesch-nyhan disease: case reports and review.	/pubmed/17483691	Del Bigio MR, Halliday WC.	J Neuropathol Exp Neurol. 2007 May;66(5):346-53. Review.	J Neuropathol Exp Neurol. 2007	PubMed	citation	PMID:17483691	pubmed	17483691	create date:2007/05/08 | first author:Del Bigio MR
Morphometric analysis of arteriolar tortuosity in human cerebral white matter of preterm, young, and aged subjects.	/pubmed/17483690	Thore CR, Anstrom JA, Moody DM, Challa VR, Marion MC, Brown WR.	J Neuropathol Exp Neurol. 2007 May;66(5):337-45.	J Neuropathol Exp Neurol. 2007	PubMed	citation	PMID:17483690	pubmed	17483690	create date:2007/05/08 | first author:Thore CR
The etiopathogenesis of Parkinson disease and suggestions for future research. Part II.	/pubmed/17483689	Litvan I, Chesselet MF, Gasser T, Di Monte DA, Parker D Jr, Hagg T, Hardy J, Jenner P, Myers RH, Price D, Hallett M, Langston WJ, Lang AE, Halliday G, Rocca W, Duyckaerts C, Dickson DW, Ben-Shlomo Y, Goetz CG, Melamed E.	J Neuropathol Exp Neurol. 2007 May;66(5):329-36. Review.	J Neuropathol Exp Neurol. 2007	PubMed	citation	PMID:17483689	pubmed	17483689	create date:2007/05/08 | first author:Litvan I
The blood-brain barrier in cortical multiple sclerosis lesions.	/pubmed/17413323	van Horssen J, Brink BP, de Vries HE, van der Valk P, Bø L.	J Neuropathol Exp Neurol. 2007 Apr;66(4):321-8.	J Neuropathol Exp Neurol. 2007	PubMed	citation	PMID:17413323	pubmed	17413323	create date:2007/04/07 | first author:van Horssen J
Characterization of huntingtin pathologic fragments in human Huntington disease, transgenic mice, and cell models.	/pubmed/17413322	Schilling G, Klevytska A, Tebbenkamp AT, Juenemann K, Cooper J, Gonzales V, Slunt H, Poirer M, Ross CA, Borchelt DR.	J Neuropathol Exp Neurol. 2007 Apr;66(4):313-20.	J Neuropathol Exp Neurol. 2007	PubMed	citation	PMID:17413322	pubmed	17413322	create date:2007/04/07 | first author:Schilling G
Role of nitric oxide as mediator of nerve injury in inflammatory neuropathies.	/pubmed/17413321	Lehmann HC, Köhne A, Meyer zu Hörste G, Dehmel T, Kiehl O, Hartung HP, Kastenbauer S, Kieseier BC.	J Neuropathol Exp Neurol. 2007 Apr;66(4):305-12.	J Neuropathol Exp Neurol. 2007	PubMed	citation	PMID:17413321	pubmed	17413321	create date:2007/04/07 | first author:Lehmann HC
Immunization with neurofilament light protein induces spastic paresis and axonal degeneration in Biozzi ABH mice.	/pubmed/17413320	Huizinga R, Heijmans N, Schubert P, Gschmeissner S, 't Hart BA, Herrmann H, Amor S.	J Neuropathol Exp Neurol. 2007 Apr;66(4):295-304.	J Neuropathol Exp Neurol. 2007	PubMed	citation	PMID:17413320	pubmed	17413320	create date:2007/04/07 | first author:Huizinga R
Mycobacterium leprae in neurons of the medulla oblongata and spinal cord in leprosy.	/pubmed/17413319	Aung T, Kitajima S, Nomoto M, En J, Yonezawa S, Arikawa I, Goto M.	J Neuropathol Exp Neurol. 2007 Apr;66(4):284-94.	J Neuropathol Exp Neurol. 2007	PubMed	citation	PMID:17413319	pubmed	17413319	create date:2007/04/07 | first author:Aung T
Nitric oxide synthase 3-mediated neurodegeneration after intracerebral gene delivery.	/pubmed/17413318	de la Monte SM, Jhaveri A, Maron BA, Wands JR.	J Neuropathol Exp Neurol. 2007 Apr;66(4):272-83.	J Neuropathol Exp Neurol. 2007	PubMed	citation	PMID:17413318	pubmed	17413318	create date:2007/04/07 | first author:de la Monte SM
Plasma Abeta levels do not reflect brain Abeta levels.	/pubmed/17413317	Freeman SH, Raju S, Hyman BT, Frosch MP, Irizarry MC.	J Neuropathol Exp Neurol. 2007 Apr;66(4):264-71.	J Neuropathol Exp Neurol. 2007	PubMed	citation	PMID:17413317	pubmed	17413317	create date:2007/04/07 | first author:Freeman SH
Transglutaminase is linked to neurodegenerative diseases.	/pubmed/17413316	Muma NA.	J Neuropathol Exp Neurol. 2007 Apr;66(4):258-63. Review.	J Neuropathol Exp Neurol. 2007	PubMed	citation	PMID:17413316	pubmed	17413316	create date:2007/04/07 | first author:Muma NA
The etiopathogenesis of Parkinson disease and suggestions for future research. Part I.	/pubmed/17413315	Litvan I, Halliday G, Hallett M, Goetz CG, Rocca W, Duyckaerts C, Ben-Shlomo Y, Dickson DW, Lang AE, Chesselet MF, Langston WJ, Di Monte DA, Gasser T, Hagg T, Hardy J, Jenner P, Melamed E, Myers RH, Parker D Jr, Price DL.	J Neuropathol Exp Neurol. 2007 Apr;66(4):251-7. Review. No abstract available.	J Neuropathol Exp Neurol. 2007	PubMed	citation	PMID:17413315	pubmed	17413315	create date:2007/04/07 | first author:Litvan I
Re: A possible cellular mechanism of neuronal loss in the dorsal root ganglia of dystonia musculorum (dt) mice"."	/pubmed/17356386	Young KG, De Repentigny Y, Kothary R.	J Neuropathol Exp Neurol. 2007 Mar;66(3):248-9; author reply 249. No abstract available.	J Neuropathol Exp Neurol. 2007	PubMed	citation	PMID:17356386	pubmed	17356386	create date:2007/03/16 | first author:Young KG
Nogo-A is a reliable oligodendroglial marker in adult human and mouse CNS and in demyelinated lesions.	/pubmed/17356385	Kuhlmann T, Remington L, Maruschak B, Owens T, Brück W.	J Neuropathol Exp Neurol. 2007 Mar;66(3):238-46.	J Neuropathol Exp Neurol. 2007	PubMed	citation	PMID:17356385	pubmed	17356385	create date:2007/03/16 | first author:Kuhlmann T
Transcriptional profiling of the nuclear factor-kappaB pathway identifies a subgroup of primary lymphoma of the central nervous system with low BCL10 expression.	/pubmed/17356384	Courts C, Montesinos-Rongen M, Martin-Subero JI, Brunn A, Siemer D, Zühlke-Jenisch R, Pels H, Jürgens A, Schlegel U, Schmidt-Wolf IG, Schaller C, Reifenberger G, Sabel M, Warnecke-Eberz U, Wiestler OD, Küppers R, Siebert R, Deckert M.	J Neuropathol Exp Neurol. 2007 Mar;66(3):230-7.	J Neuropathol Exp Neurol. 2007	PubMed	citation	PMID:17356384	pubmed	17356384	create date:2007/03/16 | first author:Courts C
Perisomatic thalamic axotomy after diffuse traumatic brain injury is associated with atrophy rather than cell death.	/pubmed/17356383	Lifshitz J, Kelley BJ, Povlishock JT.	J Neuropathol Exp Neurol. 2007 Mar;66(3):218-29. Erratum in: J Neuropathol Exp Neurol. 2007 Jul;66(7):673.	J Neuropathol Exp Neurol. 2007	PubMed	citation	PMID:17356383	pubmed	17356383	create date:2007/03/16 | first author:Lifshitz J
High production of CXCL13 in blood and brain during persistent infection with the relapsing fever spirochete Borrelia turicatae.	/pubmed/17356382	Gelderblom H, Londoño D, Bai Y, Cabral ES, Quandt J, Hornung R, Martin R, Marques A, Cadavid D.	J Neuropathol Exp Neurol. 2007 Mar;66(3):208-17.	J Neuropathol Exp Neurol. 2007	PubMed	citation	PMID:17356382	pubmed	17356382	create date:2007/03/16 | first author:Gelderblom H
Changes in the expression pattern of the nitrergic system of ovine cerebellum affected by scrapie.	/pubmed/17356381	Fernández AP, Serrano J, Rodrigo J, Monleón E, Monzón M, Vargas A, Badiola JJ, Martínez-Murillo R, Martínez A.	J Neuropathol Exp Neurol. 2007 Mar;66(3):196-207.	J Neuropathol Exp Neurol. 2007	PubMed	citation	PMID:17356381	pubmed	17356381	create date:2007/03/16 | first author:Fernández AP
Characterization of the early neuroinflammation after spinal cord injury in mice.	/pubmed/17356380	Rice T, Larsen J, Rivest S, Yong VW.	J Neuropathol Exp Neurol. 2007 Mar;66(3):184-95.	J Neuropathol Exp Neurol. 2007	PubMed	citation	PMID:17356380	pubmed	17356380	create date:2007/03/16 | first author:Rice T
TDP-43-positive white matter pathology in frontotemporal lobar degeneration with ubiquitin-positive inclusions.	/pubmed/17356379	Neumann M, Kwong LK, Truax AC, Vanmassenhove B, Kretzschmar HA, Van Deerlin VM, Clark CM, Grossman M, Miller BL, Trojanowski JQ, Lee VM.	J Neuropathol Exp Neurol. 2007 Mar;66(3):177-83.	J Neuropathol Exp Neurol. 2007	PubMed	citation	PMID:17356379	pubmed	17356379	create date:2007/03/16 | first author:Neumann M
Molecular mechanisms of astrogliosis: new approaches with mouse genetics.	/pubmed/17356378	Correa-Cerro LS, Mandell JW.	J Neuropathol Exp Neurol. 2007 Mar;66(3):169-76. Review.	J Neuropathol Exp Neurol. 2007	PubMed	citation	PMID:17356378	pubmed	17356378	create date:2007/03/16 | first author:Correa-Cerro LS
Title	URL	Description	Details	ShortDetails	Resource	Type	Identifiers	Db	EntrezUID	Properties
Neurofibrillary tangles may interfere with Smad 2/3 signaling in neurons.	/pubmed/17279001	Chalmers KA, Love S.	J Neuropathol Exp Neurol. 2007 Feb;66(2):158-67.	J Neuropathol Exp Neurol. 2007	PubMed	citation	PMID:17279001	pubmed	17279001	create date:2007/02/07 | first author:Chalmers KA
TDP-43 in the ubiquitin pathology of frontotemporal dementia with VCP gene mutations.	/pubmed/17279000	Neumann M, Mackenzie IR, Cairns NJ, Boyer PJ, Markesbery WR, Smith CD, Taylor JP, Kretzschmar HA, Kimonis VE, Forman MS.	J Neuropathol Exp Neurol. 2007 Feb;66(2):152-7.	J Neuropathol Exp Neurol. 2007	PubMed	citation	PMID:17279000	pubmed	17279000	create date:2007/02/07 | first author:Neumann M
Neuropathologic features of frontotemporal lobar degeneration with ubiquitin-positive inclusions with progranulin gene (PGRN) mutations.	/pubmed/17278999	Josephs KA, Ahmed Z, Katsuse O, Parisi JF, Boeve BF, Knopman DS, Petersen RC, Davies P, Duara R, Graff-Radford NR, Uitti RJ, Rademakers R, Adamson J, Baker M, Hutton ML, Dickson DW.	J Neuropathol Exp Neurol. 2007 Feb;66(2):142-51.	J Neuropathol Exp Neurol. 2007	PubMed	citation	PMID:17278999	pubmed	17278999	create date:2007/02/07 | first author:Josephs KA
The histopathology of hypothalamic hamartomas: study of 57 cases.	/pubmed/17278998	Coons SW, Rekate HL, Prenger EC, Wang N, Drees C, Ng YT, Chung SS, Kerrigan JF.	J Neuropathol Exp Neurol. 2007 Feb;66(2):131-41.	J Neuropathol Exp Neurol. 2007	PubMed	citation	PMID:17278998	pubmed	17278998	create date:2007/02/07 | first author:Coons SW
The epsilon isoform of 14-3-3 protein is a component of the prion protein amyloid deposits of Gerstmann-Sträussler-Scheinker disease.	/pubmed/17278997	Di Fede G, Giaccone G, Limido L, Mangieri M, Suardi S, Puoti G, Morbin M, Mazzoleni G, Ghetti B, Tagliavini F.	J Neuropathol Exp Neurol. 2007 Feb;66(2):124-30.	J Neuropathol Exp Neurol. 2007	PubMed	citation	PMID:17278997	pubmed	17278997	create date:2007/02/07 | first author:Di Fede G
Methyl CpG-binding protein 2 (a mutation of which causes Rett syndrome) directly regulates insulin-like growth factor binding protein 3 in mouse and human brains.	/pubmed/17278996	Itoh M, Ide S, Takashima S, Kudo S, Nomura Y, Segawa M, Kubota T, Mori H, Tanaka S, Horie H, Tanabe Y, Goto Y.	J Neuropathol Exp Neurol. 2007 Feb;66(2):117-23.	J Neuropathol Exp Neurol. 2007	PubMed	citation	PMID:17278996	pubmed	17278996	create date:2007/02/07 | first author:Itoh M
Detection of bone marrow-derived cells expressing a neural phenotype in the human brain.	/pubmed/17278995	Sostak P, Theil D, Stepp H, Roeber S, Kretzschmar HA, Straube A.	J Neuropathol Exp Neurol. 2007 Feb;66(2):110-6.	J Neuropathol Exp Neurol. 2007	PubMed	citation	PMID:17278995	pubmed	17278995	create date:2007/02/07 | first author:Sostak P
Layer-specific markers as probes for neuron type identity in human neocortex and malformations of cortical development.	/pubmed/17278994	Hevner RF.	J Neuropathol Exp Neurol. 2007 Feb;66(2):101-9. Review.	J Neuropathol Exp Neurol. 2007	PubMed	citation	PMID:17278994	pubmed	17278994	create date:2007/02/07 | first author:Hevner RF
Upregulation of hypoxia-inducible factor (HIF)-1alpha and HIF-2alpha in leptomeningeal vascular malformations of Sturge-Weber syndrome.	/pubmed/17204940	Comati A, Beck H, Halliday W, Snipes GJ, Plate KH, Acker T.	J Neuropathol Exp Neurol. 2007 Jan;66(1):86-97.	J Neuropathol Exp Neurol. 2007	PubMed	citation	PMID:17204940	pubmed	17204940	create date:2007/01/06 | first author:Comati A
Expression of Nrf2 in neurodegenerative diseases.	/pubmed/17204939	Ramsey CP, Glass CA, Montgomery MB, Lindl KA, Ritson GP, Chia LA, Hamilton RL, Chu CT, Jordan-Sciutto KL.	J Neuropathol Exp Neurol. 2007 Jan;66(1):75-85.	J Neuropathol Exp Neurol. 2007	PubMed	citation	PMID:17204939	pubmed	17204939	create date:2007/01/06 | first author:Ramsey CP
p53 transcription-dependent and -independent regulation of cerebellar neural precursor cell apoptosis.	/pubmed/17204938	Geng Y, Akhtar RS, Shacka JJ, Klocke BJ, Zhang J, Chen X, Roth KA.	J Neuropathol Exp Neurol. 2007 Jan;66(1):66-74.	J Neuropathol Exp Neurol. 2007	PubMed	citation	PMID:17204938	pubmed	17204938	create date:2007/01/06 | first author:Geng Y
Abnormal distribution of calcium-handling proteins: a novel distinctive marker in core myopathies.	/pubmed/17204937	Herasse M, Parain K, Marty I, Monnier N, Kaindl AM, Leroy JP, Richard P, Lunardi J, Romero NB, Ferreiro A.	J Neuropathol Exp Neurol. 2007 Jan;66(1):57-65.	J Neuropathol Exp Neurol. 2007	PubMed	citation	PMID:17204937	pubmed	17204937	create date:2007/01/06 | first author:Herasse M
Downregulation of transforming growth factor-beta2 facilitates inflammation in the central nervous system by reciprocal astrocyte/microglia interactions.	/pubmed/17204936	Siglienti I, Chan A, Kleinschnitz C, Jander S, Toyka KV, Gold R, Stoll G.	J Neuropathol Exp Neurol. 2007 Jan;66(1):47-56.	J Neuropathol Exp Neurol. 2007	PubMed	citation	PMID:17204936	pubmed	17204936	create date:2007/01/06 | first author:Siglienti I
Brain protein preservation largely depends on the postmortem storage temperature: implications for study of proteins in human neurologic diseases and management of brain banks: a BrainNet Europe Study.	/pubmed/17204935	Ferrer I, Santpere G, Arzberger T, Bell J, Blanco R, Boluda S, Budka H, Carmona M, Giaccone G, Krebs B, Limido L, Parchi P, Puig B, Strammiello R, Ströbel T, Kretzschmar H.	J Neuropathol Exp Neurol. 2007 Jan;66(1):35-46.	J Neuropathol Exp Neurol. 2007	PubMed	citation	PMID:17204935	pubmed	17204935	create date:2007/01/06 | first author:Ferrer I
Pathogenesis of simian immunodeficiency virus-induced alterations in macaque trigeminal ganglia.	/pubmed/17204934	Laast VA, Pardo CA, Tarwater PM, Queen SE, Reinhart TA, Ghosh M, Adams RJ, Zink MC, Mankowski JL.	J Neuropathol Exp Neurol. 2007 Jan;66(1):26-34.	J Neuropathol Exp Neurol. 2007	PubMed	citation	PMID:17204934	pubmed	17204934	create date:2007/01/06 | first author:Laast VA
The DeltaK280 mutation in MAP tau favors exon 10 skipping in vivo.	/pubmed/17204933	van Swieten JC, Bronner IF, Azmani A, Severijnen LA, Kamphorst W, Ravid R, Rizzu P, Willemsen R, Heutink P.	J Neuropathol Exp Neurol. 2007 Jan;66(1):17-25.	J Neuropathol Exp Neurol. 2007	PubMed	citation	PMID:17204933	pubmed	17204933	create date:2007/01/06 | first author:van Swieten JC
Mitochondrial alterations in the spinal cord of patients with sporadic amyotrophic lateral sclerosis.	/pubmed/17204932	Sasaki S, Iwata M.	J Neuropathol Exp Neurol. 2007 Jan;66(1):10-6.	J Neuropathol Exp Neurol. 2007	PubMed	citation	PMID:17204932	pubmed	17204932	create date:2007/01/06 | first author:Sasaki S
The evolution of mathematical modeling of glioma proliferation and invasion.	/pubmed/17204931	Harpold HL, Alvord EC Jr, Swanson KR.	J Neuropathol Exp Neurol. 2007 Jan;66(1):1-9. Review.	J Neuropathol Exp Neurol. 2007	PubMed	citation	PMID:17204931	pubmed	17204931	create date:2007/01/06 | first author:Harpold HL
Activation of STAT3, MAPK, and AKT in malignant astrocytic gliomas: correlation with EGFR status, tumor grade, and survival.	/pubmed/17146292	Mizoguchi M, Betensky RA, Batchelor TT, Bernay DC, Louis DN, Nutt CL.	J Neuropathol Exp Neurol. 2006 Dec;65(12):1181-8.	J Neuropathol Exp Neurol. 2006	PubMed	citation	PMID:17146292	pubmed	17146292	create date:2006/12/06 | first author:Mizoguchi M
Fractalkine expression in the rhesus monkey brain during lentivirus infection and its control by 6-chloro-2',3'-dideoxyguanosine.	/pubmed/17146291	Depboylu C, Eiden LE, Schäfer MK, Reinhart TA, Mitsuya H, Schall TJ, Weihe E.	J Neuropathol Exp Neurol. 2006 Dec;65(12):1170-80.	J Neuropathol Exp Neurol. 2006	PubMed	citation	PMID:17146291	pubmed	17146291	create date:2006/12/06 | first author:Depboylu C
Identification of G-protein coupled receptor kinase 2 in paired helical filaments and neurofibrillary tangles.	/pubmed/17146290	Takahashi M, Uchikado H, Caprotti D, Weidenheim KM, Dickson DW, Ksiezak-Reding H, Pasinetti GM.	J Neuropathol Exp Neurol. 2006 Dec;65(12):1157-69. Erratum in: J Neuropathol Exp Neurol. 2007 Jan;66(1):100.	J Neuropathol Exp Neurol. 2006	PubMed	citation	PMID:17146290	pubmed	17146290	create date:2006/12/06 | first author:Takahashi M
Expression of oligodendroglial and astrocytic lineage markers in diffuse gliomas: use of YKL-40, ApoE, ASCL1, and NKX2-2.	/pubmed/17146289	Rousseau A, Nutt CL, Betensky RA, Iafrate AJ, Han M, Ligon KL, Rowitch DH, Louis DN.	J Neuropathol Exp Neurol. 2006 Dec;65(12):1149-56.	J Neuropathol Exp Neurol. 2006	PubMed	citation	PMID:17146289	pubmed	17146289	create date:2006/12/06 | first author:Rousseau A
The prevalence of Alzheimer neuropathologic lesions is similar in blacks and whites.	/pubmed/17146288	Riudavets MA, Rubio A, Cox C, Rudow G, Fowler D, Troncoso JC.	J Neuropathol Exp Neurol. 2006 Dec;65(12):1143-8.	J Neuropathol Exp Neurol. 2006	PubMed	citation	PMID:17146288	pubmed	17146288	create date:2006/12/06 | first author:Riudavets MA
Cortical demyelination can be modeled in specific rat models of autoimmune encephalomyelitis and is major histocompatibility complex (MHC) haplotype-related.	/pubmed/17146287	Storch MK, Bauer J, Linington C, Olsson T, Weissert R, Lassmann H.	J Neuropathol Exp Neurol. 2006 Dec;65(12):1137-42.	J Neuropathol Exp Neurol. 2006	PubMed	citation	PMID:17146287	pubmed	17146287	create date:2006/12/06 | first author:Storch MK
Motor neuron disease in mice expressing the wild type-like D90A mutant superoxide dismutase-1.	/pubmed/17146286	Jonsson PA, Graffmo KS, Brännström T, Nilsson P, Andersen PM, Marklund SL.	J Neuropathol Exp Neurol. 2006 Dec;65(12):1126-36.	J Neuropathol Exp Neurol. 2006	PubMed	citation	PMID:17146286	pubmed	17146286	create date:2006/12/06 | first author:Jonsson PA
Differential neuropathies in hyperglycemic and hypoglycemic diabetic rats.	/pubmed/17146285	Jamali R, Mohseni S.	J Neuropathol Exp Neurol. 2006 Dec;65(12):1118-25.	J Neuropathol Exp Neurol. 2006	PubMed	citation	PMID:17146285	pubmed	17146285	create date:2006/12/06 | first author:Jamali R
Brain tumors in S100beta-v-erbB transgenic rats.	/pubmed/17146284	Ohgaki H, Kita D, Favereaux A, Huang H, Homma T, Dessen P, Weiss WA, Kleihues P, Heppner FL.	J Neuropathol Exp Neurol. 2006 Dec;65(12):1111-7.	J Neuropathol Exp Neurol. 2006	PubMed	citation	PMID:17146284	pubmed	17146284	create date:2006/12/06 | first author:Ohgaki H
Mitochondriopathy in Parkinson disease and amyotrophic lateral sclerosis.	/pubmed/17146283	Martin LJ.	J Neuropathol Exp Neurol. 2006 Dec;65(12):1103-10. Review.	J Neuropathol Exp Neurol. 2006	PubMed	citation	PMID:17146283	pubmed	17146283	create date:2006/12/06 | first author:Martin LJ
Upregulated expression of purinergic P2X(7) receptor in Alzheimer disease and amyloid-beta peptide-treated microglia and in peptide-injected rat hippocampus.	/pubmed/17086106	McLarnon JG, Ryu JK, Walker DG, Choi HB.	J Neuropathol Exp Neurol. 2006 Nov;65(11):1090-7.	J Neuropathol Exp Neurol. 2006	PubMed	citation	PMID:17086106	pubmed	17086106	create date:2006/11/07 | first author:McLarnon JG
Plaque-derived oxidative stress mediates distorted neurite trajectories in the Alzheimer mouse model.	/pubmed/17086105	Garcia-Alloza M, Dodwell SA, Meyer-Luehmann M, Hyman BT, Bacskai BJ.	J Neuropathol Exp Neurol. 2006 Nov;65(11):1082-9.	J Neuropathol Exp Neurol. 2006	PubMed	citation	PMID:17086105	pubmed	17086105	create date:2006/11/07 | first author:Garcia-Alloza M
Effect of selective cholinergic denervation on the serotonergic system: implications for learning and memory.	/pubmed/17086104	Garcia-Alloza M, Zaldua N, Diez-Ariza M, Marcos B, Lasheras B, Javier Gil-Bea F, Ramirez MJ.	J Neuropathol Exp Neurol. 2006 Nov;65(11):1074-81.	J Neuropathol Exp Neurol. 2006	PubMed	citation	PMID:17086104	pubmed	17086104	create date:2006/11/07 | first author:Garcia-Alloza M
Prognostic implications of atypical histologic features in choroid plexus papilloma.	/pubmed/17086103	Jeibmann A, Hasselblatt M, Gerss J, Wrede B, Egensperger R, Beschorner R, Hans VH, Rickert CH, Wolff JE, Paulus W.	J Neuropathol Exp Neurol. 2006 Nov;65(11):1069-73.	J Neuropathol Exp Neurol. 2006	PubMed	citation	PMID:17086103	pubmed	17086103	create date:2006/11/07 | first author:Jeibmann A
The human prion protein residue 129 polymorphism lies within a cluster of epitopes for T cell recognition.	/pubmed/17086102	Isaacs JD, Ingram RJ, Collinge J, Altmann DM, Jackson GS.	J Neuropathol Exp Neurol. 2006 Nov;65(11):1059-68.	J Neuropathol Exp Neurol. 2006	PubMed	citation	PMID:17086102	pubmed	17086102	create date:2006/11/07 | first author:Isaacs JD
Genomic analysis of pilocytic astrocytomas at 0.97 Mb resolution shows an increasing tendency toward chromosomal copy number change with age.	/pubmed/17086101	Jones DT, Ichimura K, Liu L, Pearson DM, Plant K, Collins VP.	J Neuropathol Exp Neurol. 2006 Nov;65(11):1049-58.	J Neuropathol Exp Neurol. 2006	PubMed	citation	PMID:17086101	pubmed	17086101	create date:2006/11/07 | first author:Jones DT
Abeta species removal after abeta42 immunization.	/pubmed/17086100	Nicoll JA, Barton E, Boche D, Neal JW, Ferrer I, Thompson P, Vlachouli C, Wilkinson D, Bayer A, Games D, Seubert P, Schenk D, Holmes C.	J Neuropathol Exp Neurol. 2006 Nov;65(11):1040-8.	J Neuropathol Exp Neurol. 2006	PubMed	citation	PMID:17086100	pubmed	17086100	create date:2006/11/07 | first author:Nicoll JA
The application of microarray technology to neuropathology: cutting edge tool with clinical diagnostics potential or too much information?	/pubmed/17086099	McShea A, Marlatt MW, Lee HG, Tarkowsky SM, Smit M, Smith MA.	J Neuropathol Exp Neurol. 2006 Nov;65(11):1031-9. Review.	J Neuropathol Exp Neurol. 2006	PubMed	citation	PMID:17086099	pubmed	17086099	create date:2006/11/07 | first author:McShea A
Latency of alpha-herpes viruses is accompanied by a chronic inflammation in human trigeminal ganglia but not in dorsal root ganglia.	/pubmed/17021407	Hüfner K, Derfuss T, Herberger S, Sunami K, Russell S, Sinicina I, Arbusow V, Strupp M, Brandt T, Theil D.	J Neuropathol Exp Neurol. 2006 Oct;65(10):1022-30.	J Neuropathol Exp Neurol. 2006	PubMed	citation	PMID:17021407	pubmed	17021407	create date:2006/10/06 | first author:Hüfner K
Decreased expression and activity of neprilysin in Alzheimer disease are associated with cerebral amyloid angiopathy.	/pubmed/17021406	Miners JS, Van Helmond Z, Chalmers K, Wilcock G, Love S, Kehoe PG.	J Neuropathol Exp Neurol. 2006 Oct;65(10):1012-21.	J Neuropathol Exp Neurol. 2006	PubMed	citation	PMID:17021406	pubmed	17021406	create date:2006/10/06 | first author:Miners JS
Prognosis and histopathologic features in papillary tumors of the pineal region: a retrospective multicenter study of 31 cases.	/pubmed/17021405	Fèvre-Montange M, Hasselblatt M, Figarella-Branger D, Chauveinc L, Champier J, Saint-Pierre G, Taillandier L, Coulon A, Paulus W, Fauchon F, Jouvet A.	J Neuropathol Exp Neurol. 2006 Oct;65(10):1004-11.	J Neuropathol Exp Neurol. 2006	PubMed	citation	PMID:17021405	pubmed	17021405	create date:2006/10/06 | first author:Fèvre-Montange M
Limb-girdle muscular dystrophy in the United States.	/pubmed/17021404	Moore SA, Shilling CJ, Westra S, Wall C, Wicklund MP, Stolle C, Brown CA, Michele DE, Piccolo F, Winder TL, Stence A, Barresi R, King N, King W, Florence J, Campbell KP, Fenichel GM, Stedman HH, Kissel JT, Griggs RC, Pandya S, Mathews KD, et al.	J Neuropathol Exp Neurol. 2006 Oct;65(10):995-1003.	J Neuropathol Exp Neurol. 2006	PubMed	citation	PMID:17021404	pubmed	17021404	create date:2006/10/06 | first author:Moore SA
Identification of der(1;19)(q10;p10) in five oligodendrogliomas suggests mechanism of concurrent 1p and 19q loss.	/pubmed/17021403	Griffin CA, Burger P, Morsberger L, Yonescu R, Swierczynski S, Weingart JD, Murphy KM.	J Neuropathol Exp Neurol. 2006 Oct;65(10):988-94.	J Neuropathol Exp Neurol. 2006	PubMed	citation	PMID:17021403	pubmed	17021403	create date:2006/10/06 | first author:Griffin CA
Plaque-associated overexpression of insulin-degrading enzyme in the cerebral cortex of aged transgenic tg2576 mice with Alzheimer pathology.	/pubmed/17021402	Leal MC, Dorfman VB, Gamba AF, Frangione B, Wisniewski T, Castaño EM, Sigurdsson EM, Morelli L.	J Neuropathol Exp Neurol. 2006 Oct;65(10):976-87.	J Neuropathol Exp Neurol. 2006	PubMed	citation	PMID:17021402	pubmed	17021402	create date:2006/10/06 | first author:Leal MC
Adenosine A1 receptor protein levels and activity is increased in the cerebral cortex in Creutzfeldt-Jakob disease and in bovine spongiform encephalopathy-infected bovine-PrP mice.	/pubmed/17021401	Rodríguez A, Martín M, Albasanz JL, Barrachina M, Espinosa JC, Torres JM, Ferrer I.	J Neuropathol Exp Neurol. 2006 Oct;65(10):964-75.	J Neuropathol Exp Neurol. 2006	PubMed	citation	PMID:17021401	pubmed	17021401	create date:2006/10/06 | first author:Rodríguez A
LRRK2 expression in normal and pathologic human brain and in human cell lines.	/pubmed/17021400	Miklossy J, Arai T, Guo JP, Klegeris A, Yu S, McGeer EG, McGeer PL.	J Neuropathol Exp Neurol. 2006 Oct;65(10):953-63.	J Neuropathol Exp Neurol. 2006	PubMed	citation	PMID:17021400	pubmed	17021400	create date:2006/10/06 | first author:Miklossy J
Opioid preconditioning induces opioid receptor-dependent delayed neuroprotection against ischemia in rats.	/pubmed/17021399	Zhao P, Huang Y, Zuo Z.	J Neuropathol Exp Neurol. 2006 Oct;65(10):945-52.	J Neuropathol Exp Neurol. 2006	PubMed	citation	PMID:17021399	pubmed	17021399	create date:2006/10/06 | first author:Zhao P
Immunohistochemical analysis of metastatic neoplasms of the central nervous system.	/pubmed/17021398	Becher MW, Abel TW, Thompson RC, Weaver KD, Davis LE.	J Neuropathol Exp Neurol. 2006 Oct;65(10):935-44. Review.	J Neuropathol Exp Neurol. 2006	PubMed	citation	PMID:17021398	pubmed	17021398	create date:2006/10/06 | first author:Becher MW
Re: Powers JM. p53-Mediated apoptosis, neuroglobin overexpression, and globin deposits in a patient with hereditary ferritinopathy. J Neuropathol Exp Neurol 2006;65:716-21.	/pubmed/16957587	McRonald FE, Shaw RJ, Omar M, Risk JM.	J Neuropathol Exp Neurol. 2006 Sep;65(9):931; author reply 931-2. No abstract available.	J Neuropathol Exp Neurol. 2006	PubMed	citation	PMID:16957587	pubmed	16957587	create date:2006/09/08 | first author:McRonald FE
Leukemia inhibitory factor arrests oligodendrocyte death and demyelination in spinal cord injury.	/pubmed/16957585	Azari MF, Profyris C, Karnezis T, Bernard CC, Small DH, Cheema SS, Ozturk E, Hatzinisiriou I, Petratos S.	J Neuropathol Exp Neurol. 2006 Sep;65(9):914-29.	J Neuropathol Exp Neurol. 2006	PubMed	citation	PMID:16957585	pubmed	16957585	create date:2006/09/08 | first author:Azari MF
Apoptosis and proliferation markers in diffusely infiltrating astrocytomas: profiling of 17 molecules.	/pubmed/16957584	Liu X, Chen N, Wang X, He Y, Chen X, Huang Y, Yin W, Zhou Q.	J Neuropathol Exp Neurol. 2006 Sep;65(9):905-13.	J Neuropathol Exp Neurol. 2006	PubMed	citation	PMID:16957584	pubmed	16957584	create date:2006/09/08 | first author:Liu X
Lipid peroxidation during human cerebral myelination.	/pubmed/16957583	Haynes RL, Folkerth RD, Szweda LI, Volpe JJ, Kinney HC.	J Neuropathol Exp Neurol. 2006 Sep;65(9):894-904.	J Neuropathol Exp Neurol. 2006	PubMed	citation	PMID:16957583	pubmed	16957583	create date:2006/09/08 | first author:Haynes RL
Title	URL	Description	Details	ShortDetails	Resource	Type	Identifiers	Db	EntrezUID	Properties
NMDA receptor composition differs among anatomically diverse malformations of cortical development.	/pubmed/16957582	Finardi A, Gardoni F, Bassanini S, Lasio G, Cossu M, Tassi L, Caccia C, Taroni F, LoRusso G, Di Luca M, Battaglia G.	J Neuropathol Exp Neurol. 2006 Sep;65(9):883-93.	J Neuropathol Exp Neurol. 2006	PubMed	citation	PMID:16957582	pubmed	16957582	create date:2006/09/08 | first author:Finardi A
Evidence of apoptosis in the subventricular zone and rostral migratory stream in the MPTP mouse model of Parkinson disease.	/pubmed/16957581	He XJ, Nakayama H, Dong M, Yamauchi H, Ueno M, Uetsuka K, Doi K.	J Neuropathol Exp Neurol. 2006 Sep;65(9):873-82.	J Neuropathol Exp Neurol. 2006	PubMed	citation	PMID:16957581	pubmed	16957581	create date:2006/09/08 | first author:He XJ
LR11/SorLA expression is reduced in sporadic Alzheimer disease but not in familial Alzheimer disease.	/pubmed/16957580	Dodson SE, Gearing M, Lippa CF, Montine TJ, Levey AI, Lah JJ.	J Neuropathol Exp Neurol. 2006 Sep;65(9):866-72.	J Neuropathol Exp Neurol. 2006	PubMed	citation	PMID:16957580	pubmed	16957580	create date:2006/09/08 | first author:Dodson SE
Dysferlin is a new marker for leaky brain blood vessels in multiple sclerosis.	/pubmed/16957579	Hochmeister S, Grundtner R, Bauer J, Engelhardt B, Lyck R, Gordon G, Korosec T, Kutzelnigg A, Berger JJ, Bradl M, Bittner RE, Lassmann H.	J Neuropathol Exp Neurol. 2006 Sep;65(9):855-65.	J Neuropathol Exp Neurol. 2006	PubMed	citation	PMID:16957579	pubmed	16957579	create date:2006/09/08 | first author:Hochmeister S
Correlation among pathology, genotype, and patient outcomes in glioblastoma.	/pubmed/16957578	Homma T, Fukushima T, Vaccarella S, Yonekawa Y, Di Patre PL, Franceschi S, Ohgaki H.	J Neuropathol Exp Neurol. 2006 Sep;65(9):846-54.	J Neuropathol Exp Neurol. 2006	PubMed	citation	PMID:16957578	pubmed	16957578	create date:2006/09/08 | first author:Homma T
Proteomics in diagnostic neuropathology.	/pubmed/16957577	Johnson MD, Floyd JL, Caprioli RM.	J Neuropathol Exp Neurol. 2006 Sep;65(9):837-45. Review.	J Neuropathol Exp Neurol. 2006	PubMed	citation	PMID:16957577	pubmed	16957577	create date:2006/09/08 | first author:Johnson MD
Proteomic analysis of inclusion body myositis.	/pubmed/16896316	Li J, Yin C, Okamoto H, Jaffe H, Oldfield EH, Zhuang Z, Vortmeyer AO, Rushing EJ.	J Neuropathol Exp Neurol. 2006 Aug;65(8):826-33.	J Neuropathol Exp Neurol. 2006	PubMed	citation	PMID:16896316	pubmed	16896316	create date:2006/08/10 | first author:Li J
Intrathecal upregulation of granulocyte colony stimulating factor and its neuroprotective actions on motor neurons in amyotrophic lateral sclerosis.	/pubmed/16896315	Tanaka M, Kikuchi H, Ishizu T, Minohara M, Osoegawa M, Motomura K, Tateishi T, Ohyagi Y, Kira J.	J Neuropathol Exp Neurol. 2006 Aug;65(8):816-25.	J Neuropathol Exp Neurol. 2006	PubMed	citation	PMID:16896315	pubmed	16896315	create date:2006/08/10 | first author:Tanaka M
Relationship among alpha-synuclein accumulation, dopamine synthesis, and neurodegeneration in Parkinson disease substantia nigra.	/pubmed/16896314	Mori F, Nishie M, Kakita A, Yoshimoto M, Takahashi H, Wakabayashi K.	J Neuropathol Exp Neurol. 2006 Aug;65(8):808-15.	J Neuropathol Exp Neurol. 2006	PubMed	citation	PMID:16896314	pubmed	16896314	create date:2006/08/10 | first author:Mori F
Exploring the distinctive biological characteristics of pilocytic and low-grade diffuse astrocytomas using microarray gene expression profiles.	/pubmed/16896313	Rorive S, Maris C, Debeir O, Sandras F, Vidaud M, Bièche I, Salmon I, Decaestecker C.	J Neuropathol Exp Neurol. 2006 Aug;65(8):794-807.	J Neuropathol Exp Neurol. 2006	PubMed	citation	PMID:16896313	pubmed	16896313	create date:2006/08/10 | first author:Rorive S
MMP-12, MMP-3, and TIMP-1 are markedly upregulated in chronic demyelinating theiler murine encephalomyelitis.	/pubmed/16896312	Ulrich R, Baumgärtner W, Gerhauser I, Seeliger F, Haist V, Deschl U, Alldinger S.	J Neuropathol Exp Neurol. 2006 Aug;65(8):783-93.	J Neuropathol Exp Neurol. 2006	PubMed	citation	PMID:16896312	pubmed	16896312	create date:2006/08/10 | first author:Ulrich R
Chromosomal translocations fusing the BCL6 gene to different partner loci are recurrent in primary central nervous system lymphoma and may be associated with aberrant somatic hypermutation or defective class switch recombination.	/pubmed/16896311	Schwindt H, Akasaka T, Zühlke-Jenisch R, Hans V, Schaller C, Klapper W, Dyer MJ, Siebert R, Deckert M.	J Neuropathol Exp Neurol. 2006 Aug;65(8):776-82.	J Neuropathol Exp Neurol. 2006	PubMed	citation	PMID:16896311	pubmed	16896311	create date:2006/08/10 | first author:Schwindt H
Paired overexpression of ErbB3 and Sox10 in pilocytic astrocytoma.	/pubmed/16896310	Addo-Yobo SO, Straessle J, Anwar A, Donson AM, Kleinschmidt-Demasters BK, Foreman NK.	J Neuropathol Exp Neurol. 2006 Aug;65(8):769-75.	J Neuropathol Exp Neurol. 2006	PubMed	citation	PMID:16896310	pubmed	16896310	create date:2006/08/10 | first author:Addo-Yobo SO
POLG1 mutations associated with progressive encephalopathy in childhood.	/pubmed/16896309	Kollberg G, Moslemi AR, Darin N, Nennesmo I, Bjarnadottir I, Uvebrant P, Holme E, Melberg A, Tulinius M, Oldfors A.	J Neuropathol Exp Neurol. 2006 Aug;65(8):758-68.	J Neuropathol Exp Neurol. 2006	PubMed	citation	PMID:16896309	pubmed	16896309	create date:2006/08/10 | first author:Kollberg G
Interlaboratory comparison of assessments of Alzheimer disease-related lesions: a study of the BrainNet Europe Consortium.	/pubmed/16896308	Alafuzoff I, Pikkarainen M, Al-Sarraj S, Arzberger T, Bell J, Bodi I, Bogdanovic N, Budka H, Bugiani O, Ferrer I, Gelpi E, Giaccone G, Graeber MB, Hauw JJ, Kamphorst W, King A, Kopp N, Korkolopoulou P, Kovács GG, Meyronet D, Parchi P, Patsouris E, et al.	J Neuropathol Exp Neurol. 2006 Aug;65(8):740-57.	J Neuropathol Exp Neurol. 2006	PubMed	citation	PMID:16896308	pubmed	16896308	create date:2006/08/10 | first author:Alafuzoff I
Synaptic vulnerability in neurodegenerative disease.	/pubmed/16896307	Wishart TM, Parson SH, Gillingwater TH.	J Neuropathol Exp Neurol. 2006 Aug;65(8):733-9. Review.	J Neuropathol Exp Neurol. 2006	PubMed	citation	PMID:16896307	pubmed	16896307	create date:2006/08/10 | first author:Wishart TM
Identification of changes in gene expression in dorsal root ganglia in diabetic neuropathy: correlation with functional deficits.	/pubmed/16825959	Price SA, Zeef LA, Wardleworth L, Hayes A, Tomlinson DR.	J Neuropathol Exp Neurol. 2006 Jul;65(7):722-32.	J Neuropathol Exp Neurol. 2006	PubMed	citation	PMID:16825959	pubmed	16825959	create date:2006/07/11 | first author:Price SA
p53-mediated apoptosis, neuroglobin overexpression, and globin deposits in a patient with hereditary ferritinopathy.	/pubmed/16825958	Powers JM.	J Neuropathol Exp Neurol. 2006 Jul;65(7):716-21.	J Neuropathol Exp Neurol. 2006	PubMed	citation	PMID:16825958	pubmed	16825958	create date:2006/07/11 | first author:Powers JM
Glia-specific activation of all pathways of the unfolded protein response in vanishing white matter disease.	/pubmed/16825957	van Kollenburg B, van Dijk J, Garbern J, Thomas AA, Scheper GC, Powers JM, van der Knaap MS.	J Neuropathol Exp Neurol. 2006 Jul;65(7):707-15.	J Neuropathol Exp Neurol. 2006	PubMed	citation	PMID:16825957	pubmed	16825957	create date:2006/07/11 | first author:van Kollenburg B
Immunohistochemical expression of prion protein (PrPC) in the human forebrain during development.	/pubmed/16825956	Adle-Biassette H, Verney C, Peoc'h K, Dauge MC, Razavi F, Choudat L, Gressens P, Budka H, Henin D.	J Neuropathol Exp Neurol. 2006 Jul;65(7):698-706.	J Neuropathol Exp Neurol. 2006	PubMed	citation	PMID:16825956	pubmed	16825956	create date:2006/07/11 | first author:Adle-Biassette H
Alzheimer disease with amygdala Lewy bodies: a distinct form of alpha-synucleinopathy.	/pubmed/16825955	Uchikado H, Lin WL, DeLucia MW, Dickson DW.	J Neuropathol Exp Neurol. 2006 Jul;65(7):685-97.	J Neuropathol Exp Neurol. 2006	PubMed	citation	PMID:16825955	pubmed	16825955	create date:2006/07/11 | first author:Uchikado H
Microarray analysis reveals differential gene expression patterns in tumors of the pineal region.	/pubmed/16825954	Fèvre-Montange M, Champier J, Szathmari A, Wierinckx A, Mottolese C, Guyotat J, Figarella-Branger D, Jouvet A, Lachuer J.	J Neuropathol Exp Neurol. 2006 Jul;65(7):675-84.	J Neuropathol Exp Neurol. 2006	PubMed	citation	PMID:16825954	pubmed	16825954	create date:2006/07/11 | first author:Fèvre-Montange M
Carbonic anhydrase II in the developing and adult human brain.	/pubmed/16825953	Kida E, Palminiello S, Golabek AA, Walus M, Wierzba-Bobrowicz T, Rabe A, Albertini G, Wisniewski KE.	J Neuropathol Exp Neurol. 2006 Jul;65(7):664-74.	J Neuropathol Exp Neurol. 2006	PubMed	citation	PMID:16825953	pubmed	16825953	create date:2006/07/11 | first author:Kida E
Lovastatin modulates increased cholesterol and oxysterol levels and has a neuroprotective effect on rat hippocampal neurons after kainate injury.	/pubmed/16825952	He X, Jenner AM, Ong WY, Farooqui AA, Patel SC.	J Neuropathol Exp Neurol. 2006 Jul;65(7):652-63.	J Neuropathol Exp Neurol. 2006	PubMed	citation	PMID:16825952	pubmed	16825952	create date:2006/07/11 | first author:He X
Gerstmann-Sträussler-Scheinker: a new phenotype with 'curly' PrP deposits.	/pubmed/16825951	Colucci M, Moleres FJ, Xie ZL, Ray-Chaudhury A, Gutti S, Butefisch CM, Cervenakova L, Wang W, Goldfarb LG, Kong Q, Ghetti B, Chen SG, Gambetti P.	J Neuropathol Exp Neurol. 2006 Jul;65(7):642-51.	J Neuropathol Exp Neurol. 2006	PubMed	citation	PMID:16825951	pubmed	16825951	create date:2006/07/11 | first author:Colucci M
Involvement of oxidative stress in Alzheimer disease.	/pubmed/16825950	Nunomura A, Castellani RJ, Zhu X, Moreira PI, Perry G, Smith MA.	J Neuropathol Exp Neurol. 2006 Jul;65(7):631-41. Review.	J Neuropathol Exp Neurol. 2006	PubMed	citation	PMID:16825950	pubmed	16825950	create date:2006/07/11 | first author:Nunomura A
Visual association pathology in preclinical Alzheimer disease.	/pubmed/16783172	McKee AC, Au R, Cabral HJ, Kowall NW, Seshadri S, Kubilus CA, Drake J, Wolf PA.	J Neuropathol Exp Neurol. 2006 Jun;65(6):621-30.	J Neuropathol Exp Neurol. 2006	PubMed	citation	PMID:16783172	pubmed	16783172	create date:2006/06/20 | first author:McKee AC
Effects of anoxia and hypoxia on amyloid precursor protein processing in cerebral microvascular smooth muscle cells.	/pubmed/16783171	Auerbach ID, Vinters HV.	J Neuropathol Exp Neurol. 2006 Jun;65(6):610-20.	J Neuropathol Exp Neurol. 2006	PubMed	citation	PMID:16783171	pubmed	16783171	create date:2006/06/20 | first author:Auerbach ID
Argyrophilic grain disease in demented subjects presenting initially with amnestic mild cognitive impairment.	/pubmed/16783170	Jicha GA, Petersen RC, Knopman DS, Boeve BF, Smith GE, Geda YE, Johnson KA, Cha R, Delucia MW, Braak H, Dickson DW, Parisi JE.	J Neuropathol Exp Neurol. 2006 Jun;65(6):602-9.	J Neuropathol Exp Neurol. 2006	PubMed	citation	PMID:16783170	pubmed	16783170	create date:2006/06/20 | first author:Jicha GA
Differential expression of synaptic proteins in the frontal and temporal cortex of elderly subjects with mild cognitive impairment.	/pubmed/16783169	Counts SE, Nadeem M, Lad SP, Wuu J, Mufson EJ.	J Neuropathol Exp Neurol. 2006 Jun;65(6):592-601.	J Neuropathol Exp Neurol. 2006	PubMed	citation	PMID:16783169	pubmed	16783169	create date:2006/06/20 | first author:Counts SE
Fc receptor-positive cells in remyelinating multiple sclerosis lesions.	/pubmed/16783168	Nakahara J, Aiso S.	J Neuropathol Exp Neurol. 2006 Jun;65(6):582-91.	J Neuropathol Exp Neurol. 2006	PubMed	citation	PMID:16783168	pubmed	16783168	create date:2006/06/20 | first author:Nakahara J
Novel ubiquitin neuropathology in frontotemporal dementia with valosin-containing protein gene mutations.	/pubmed/16783167	Forman MS, Mackenzie IR, Cairns NJ, Swanson E, Boyer PJ, Drachman DA, Jhaveri BS, Karlawish JH, Pestronk A, Smith TW, Tu PH, Watts GD, Markesbery WR, Smith CD, Kimonis VE.	J Neuropathol Exp Neurol. 2006 Jun;65(6):571-81.	J Neuropathol Exp Neurol. 2006	PubMed	citation	PMID:16783167	pubmed	16783167	create date:2006/06/20 | first author:Forman MS
Rats subjected to extended L-tryptophan restriction during early postnatal stage exhibit anxious-depressive features and structural changes.	/pubmed/16783166	Zhang L, Guadarrama L, Corona-Morales AA, Vega-Gonzalez A, Rocha L, Escobar A.	J Neuropathol Exp Neurol. 2006 Jun;65(6):562-70.	J Neuropathol Exp Neurol. 2006	PubMed	citation	PMID:16783166	pubmed	16783166	create date:2006/06/20 | first author:Zhang L
High-resolution array-based comparative genomic hybridization of medulloblastomas and supratentorial primitive neuroectodermal tumors.	/pubmed/16783165	McCabe MG, Ichimura K, Liu L, Plant K, Bäcklund LM, Pearson DM, Collins VP.	J Neuropathol Exp Neurol. 2006 Jun;65(6):549-61.	J Neuropathol Exp Neurol. 2006	PubMed	citation	PMID:16783165	pubmed	16783165	create date:2006/06/20 | first author:McCabe MG
Borrelia burgdorferi Induces TLR1 and TLR2 in human microglia and peripheral blood monocytes but differentially regulates HLA-class II expression.	/pubmed/16783164	Cassiani-Ingoni R, Cabral ES, Lünemann JD, Garza Z, Magnus T, Gelderblom H, Munson PJ, Marques A, Martin R.	J Neuropathol Exp Neurol. 2006 Jun;65(6):540-8.	J Neuropathol Exp Neurol. 2006	PubMed	citation	PMID:16783164	pubmed	16783164	create date:2006/06/20 | first author:Cassiani-Ingoni R
'Pseudopalisading' necrosis in glioblastoma: a familiar morphologic feature that links vascular pathology, hypoxia, and angiogenesis.	/pubmed/16783163	Rong Y, Durden DL, Van Meir EG, Brat DJ.	J Neuropathol Exp Neurol. 2006 Jun;65(6):529-39. Review.	J Neuropathol Exp Neurol. 2006	PubMed	citation	PMID:16783163	pubmed	16783163	create date:2006/06/20 | first author:Rong Y
Metalloproteinase disintegrins ADAM8 and ADAM19 are highly regulated in human primary brain tumors and their expression levels and activities are associated with invasiveness.	/pubmed/16772875	Wildeboer D, Naus S, Amy Sang QX, Bartsch JW, Pagenstecher A.	J Neuropathol Exp Neurol. 2006 May;65(5):516-27.	J Neuropathol Exp Neurol. 2006	PubMed	citation	PMID:16772875	pubmed	16772875	create date:2006/06/15 | first author:Wildeboer D
Coordinated expression of caspase 8, 3 and 7 mRNA in temporal cortex of Alzheimer disease: relationship to formic acid extractable abeta42 levels.	/pubmed/16772874	Matsui T, Ramasamy K, Ingelsson M, Fukumoto H, Conrad C, Frosch MP, Irizarry MC, Yuan J, Hyman BT.	J Neuropathol Exp Neurol. 2006 May;65(5):508-15.	J Neuropathol Exp Neurol. 2006	PubMed	citation	PMID:16772874	pubmed	16772874	create date:2006/06/15 | first author:Matsui T
Contribution of resident endoneurial macrophages to the local cellular response in experimental autoimmune neuritis.	/pubmed/16772873	Müller M, Stenner M, Wacker K, Ringelstein EB, Hickey WF, Kiefer R.	J Neuropathol Exp Neurol. 2006 May;65(5):499-507.	J Neuropathol Exp Neurol. 2006	PubMed	citation	PMID:16772873	pubmed	16772873	create date:2006/06/15 | first author:Müller M
Elevated zinc transporter-6 in mild cognitive impairment, Alzheimer disease, and pick disease.	/pubmed/16772872	Lovell MA, Smith JL, Markesbery WR.	J Neuropathol Exp Neurol. 2006 May;65(5):489-98.	J Neuropathol Exp Neurol. 2006	PubMed	citation	PMID:16772872	pubmed	16772872	create date:2006/06/15 | first author:Lovell MA
Thalamic nuclei after human blunt head injury.	/pubmed/16772871	Maxwell WL, MacKinnon MA, Smith DH, McIntosh TK, Graham DI.	J Neuropathol Exp Neurol. 2006 May;65(5):478-88.	J Neuropathol Exp Neurol. 2006	PubMed	citation	PMID:16772871	pubmed	16772871	create date:2006/06/15 | first author:Maxwell WL
Altered cellular distribution and subcellular sorting of gamma-tubulin in diffuse astrocytic gliomas and human glioblastoma cell lines.	/pubmed/16772870	Katsetos CD, Reddy G, Dráberová E, Smejkalová B, Del Valle L, Ashraf Q, Tadevosyan A, Yelin K, Maraziotis T, Mishra OP, Mörk S, Legido A, Nissanov J, Baas PW, de Chadarévian JP, Dráber P.	J Neuropathol Exp Neurol. 2006 May;65(5):465-77.	J Neuropathol Exp Neurol. 2006	PubMed	citation	PMID:16772870	pubmed	16772870	create date:2006/06/15 | first author:Katsetos CD
Formation of phospho-SAPK/JNK granules in the hippocampus is an early event in Alzheimer disease.	/pubmed/16772869	Lagalwar S, Guillozet-Bongaarts AL, Berry RW, Binder LI.	J Neuropathol Exp Neurol. 2006 May;65(5):455-64.	J Neuropathol Exp Neurol. 2006	PubMed	citation	PMID:16772869	pubmed	16772869	create date:2006/06/15 | first author:Lagalwar S
Microarray-based analysis of spinal versus intracranial meningiomas: different clinical, biological, and genetic characteristics associated with distinct patterns of gene expression.	/pubmed/16772868	Sayagués JM, Tabernero MD, Maíllo A, Trelles O, Espinosa AB, Sarasquete ME, Merino M, Rasillo A, Vera JF, Santos-Briz A, de Alava E, Garcia-Macias MC, Orfao A.	J Neuropathol Exp Neurol. 2006 May;65(5):445-54.	J Neuropathol Exp Neurol. 2006	PubMed	citation	PMID:16772868	pubmed	16772868	create date:2006/06/15 | first author:Sayagués JM
Nogo-A expression in the human hippocampus in normal aging and in Alzheimer disease.	/pubmed/16772867	Gil V, Nicolas O, Mingorance A, Ureña JM, Tang BL, Hirata T, Sáez-Valero J, Ferrer I, Soriano E, del Río JA.	J Neuropathol Exp Neurol. 2006 May;65(5):433-44.	J Neuropathol Exp Neurol. 2006	PubMed	citation	PMID:16772867	pubmed	16772867	create date:2006/06/15 | first author:Gil V
Autophagic stress in neuronal injury and disease.	/pubmed/16772866	Chu CT.	J Neuropathol Exp Neurol. 2006 May;65(5):423-32. Review.	J Neuropathol Exp Neurol. 2006	PubMed	citation	PMID:16772866	pubmed	16772866	create date:2006/06/15 | first author:Chu CT
NG2 colocalizes with axons and is expressed by a mixed cell population in spinal cord lesions.	/pubmed/16691121	McTigue DM, Tripathi R, Wei P.	J Neuropathol Exp Neurol. 2006 Apr;65(4):406-20.	J Neuropathol Exp Neurol. 2006	PubMed	citation	PMID:16691121	pubmed	16691121	create date:2006/05/13 | first author:McTigue DM
Atypical progressive supranuclear palsy with corticospinal tract degeneration.	/pubmed/16691120	Josephs KA, Katsuse O, Beccano-Kelly DA, Lin WL, Uitti RJ, Fujino Y, Boeve BF, Hutton ML, Baker MC, Dickson DW.	J Neuropathol Exp Neurol. 2006 Apr;65(4):396-405.	J Neuropathol Exp Neurol. 2006	PubMed	citation	PMID:16691120	pubmed	16691120	create date:2006/05/13 | first author:Josephs KA
Lewy bodies in progressive supranuclear palsy represent an independent disease process.	/pubmed/16691119	Uchikado H, DelleDonne A, Ahmed Z, Dickson DW.	J Neuropathol Exp Neurol. 2006 Apr;65(4):387-95.	J Neuropathol Exp Neurol. 2006	PubMed	citation	PMID:16691119	pubmed	16691119	create date:2006/05/13 | first author:Uchikado H
Dystrophin expression in muscles of duchenne muscular dystrophy patients after high-density injections of normal myogenic cells.	/pubmed/16691118	Skuk D, Goulet M, Roy B, Chapdelaine P, Bouchard JP, Roy R, Dugré FJ, Sylvain M, Lachance JG, Deschênes L, Senay H, Tremblay JP.	J Neuropathol Exp Neurol. 2006 Apr;65(4):371-86.	J Neuropathol Exp Neurol. 2006	PubMed	citation	PMID:16691118	pubmed	16691118	create date:2006/05/13 | first author:Skuk D
Title	URL	Description	Details	ShortDetails	Resource	Type	Identifiers	Db	EntrezUID	Properties
Transforming growth factor-beta1 is a negative modulator of adult neurogenesis.	/pubmed/16691117	Wachs FP, Winner B, Couillard-Despres S, Schiller T, Aigner R, Winkler J, Bogdahn U, Aigner L.	J Neuropathol Exp Neurol. 2006 Apr;65(4):358-70.	J Neuropathol Exp Neurol. 2006	PubMed	citation	PMID:16691117	pubmed	16691117	create date:2006/05/13 | first author:Wachs FP
Endoplasmic reticulum stress features are prominent in Alzheimer disease but not in prion diseases in vivo.	/pubmed/16691116	Unterberger U, Höftberger R, Gelpi E, Flicker H, Budka H, Voigtländer T.	J Neuropathol Exp Neurol. 2006 Apr;65(4):348-57.	J Neuropathol Exp Neurol. 2006	PubMed	citation	PMID:16691116	pubmed	16691116	create date:2006/05/13 | first author:Unterberger U
A possible cellular mechanism of neuronal loss in the dorsal root ganglia of Dystonia musculorum (dt) mice.	/pubmed/16691115	Tseng KW, Lu KS, Chien CL.	J Neuropathol Exp Neurol. 2006 Apr;65(4):336-47.	J Neuropathol Exp Neurol. 2006	PubMed	citation	PMID:16691115	pubmed	16691115	create date:2006/05/13 | first author:Tseng KW
Atypical protein kinase C in neurodegenerative disease II: PKCiota/lambda in tauopathies and alpha-synucleinopathies.	/pubmed/16691114	Shao CY, Crary JF, Rao C, Sacktor TC, Mirra SS.	J Neuropathol Exp Neurol. 2006 Apr;65(4):327-35.	J Neuropathol Exp Neurol. 2006	PubMed	citation	PMID:16691114	pubmed	16691114	create date:2006/05/13 | first author:Shao CY
Atypical protein kinase C in neurodegenerative disease I: PKMzeta aggregates with limbic neurofibrillary tangles and AMPA receptors in Alzheimer disease.	/pubmed/16691113	Crary JF, Shao CY, Mirra SS, Hernandez AI, Sacktor TC.	J Neuropathol Exp Neurol. 2006 Apr;65(4):319-26.	J Neuropathol Exp Neurol. 2006	PubMed	citation	PMID:16691113	pubmed	16691113	create date:2006/05/13 | first author:Crary JF
The pathogenesis of multiple sclerosis: relating human pathology to experimental studies.	/pubmed/16691112	Ludwin SK.	J Neuropathol Exp Neurol. 2006 Apr;65(4):305-18. Review.	J Neuropathol Exp Neurol. 2006	PubMed	citation	PMID:16691112	pubmed	16691112	create date:2006/05/13 | first author:Ludwin SK
Pitfalls of the morphologic approach.	/pubmed/16651892	Encha-Razavi F, Chelly J.	J Neuropathol Exp Neurol. 2006 Mar;65(3):302; author reply 302-3. No abstract available.	J Neuropathol Exp Neurol. 2006	PubMed	citation	PMID:16651892	pubmed	16651892	create date:2006/05/03 | first author:Encha-Razavi F
Characterization of ubiquitinated intraneuronal inclusions in a novel Belgian frontotemporal lobar degeneration family.	/pubmed/16651890	Pirici D, Vandenberghe R, Rademakers R, Dermaut B, Cruts M, Vennekens K, Cuijt I, Lübke U, Ceuterick C, Martin JJ, Van Broeckhoven C, Kumar-Singh S.	J Neuropathol Exp Neurol. 2006 Mar;65(3):289-301.	J Neuropathol Exp Neurol. 2006	PubMed	citation	PMID:16651890	pubmed	16651890	create date:2006/05/03 | first author:Pirici D
Biochemical staging of synucleinopathy and amyloid deposition in dementia with Lewy bodies.	/pubmed/16651889	Deramecourt V, Bombois S, Maurage CA, Ghestem A, Drobecq H, Vanmechelen E, Lebert F, Pasquier F, Delacourte A.	J Neuropathol Exp Neurol. 2006 Mar;65(3):278-88.	J Neuropathol Exp Neurol. 2006	PubMed	citation	PMID:16651889	pubmed	16651889	create date:2006/05/03 | first author:Deramecourt V
Neuronal-specific roles of the survival motor neuron protein: evidence from survival motor neuron expression patterns in the developing human central nervous system.	/pubmed/16651888	Giavazzi A, Setola V, Simonati A, Battaglia G.	J Neuropathol Exp Neurol. 2006 Mar;65(3):267-77.	J Neuropathol Exp Neurol. 2006	PubMed	citation	PMID:16651888	pubmed	16651888	create date:2006/05/03 | first author:Giavazzi A
Increased metabolic activity in nucleus basalis of Meynert neurons in elderly individuals with mild cognitive impairment as indicated by the size of the Golgi apparatus.	/pubmed/16651887	Dubelaar EJ, Mufson EJ, ter Meulen WG, Van Heerikhuize JJ, Verwer RW, Swaab DF.	J Neuropathol Exp Neurol. 2006 Mar;65(3):257-66.	J Neuropathol Exp Neurol. 2006	PubMed	citation	PMID:16651887	pubmed	16651887	create date:2006/05/03 | first author:Dubelaar EJ
Endogenous cell repair of chronic demyelination.	/pubmed/16651886	Armstrong RC, Le TQ, Flint NC, Vana AC, Zhou YX.	J Neuropathol Exp Neurol. 2006 Mar;65(3):245-56.	J Neuropathol Exp Neurol. 2006	PubMed	citation	PMID:16651886	pubmed	16651886	create date:2006/05/03 | first author:Armstrong RC
Stereologic analysis of microvascular morphology in the elderly: Alzheimer disease pathology and cognitive status.	/pubmed/16651885	Bouras C, Kövari E, Herrmann FR, Rivara CB, Bailey TL, von Gunten A, Hof PR, Giannakopoulos P.	J Neuropathol Exp Neurol. 2006 Mar;65(3):235-44.	J Neuropathol Exp Neurol. 2006	PubMed	citation	PMID:16651885	pubmed	16651885	create date:2006/05/03 | first author:Bouras C
Purkinje cell vulnerability to mild and severe forebrain head trauma.	/pubmed/16651884	Park E, McKnight S, Ai J, Baker AJ.	J Neuropathol Exp Neurol. 2006 Mar;65(3):226-34.	J Neuropathol Exp Neurol. 2006	PubMed	citation	PMID:16651884	pubmed	16651884	create date:2006/05/03 | first author:Park E
Endoplasmic reticulum stress and apoptosis signaling in human temporal lobe epilepsy.	/pubmed/16651883	Yamamoto A, Murphy N, Schindler CK, So NK, Stohr S, Taki W, Prehn JH, Henshall DC.	J Neuropathol Exp Neurol. 2006 Mar;65(3):217-25.	J Neuropathol Exp Neurol. 2006	PubMed	citation	PMID:16651883	pubmed	16651883	create date:2006/05/03 | first author:Yamamoto A
The burden of radiation-induced central nervous system tumors: a single institution s experience.	/pubmed/16651882	Kleinschmidt-Demasters BK, Kang JS, Lillehei KO.	J Neuropathol Exp Neurol. 2006 Mar;65(3):204-16. Review.	J Neuropathol Exp Neurol. 2006	PubMed	citation	PMID:16651882	pubmed	16651882	create date:2006/05/03 | first author:Kleinschmidt-Demasters BK
Microglia in the aging brain.	/pubmed/16651881	Conde JR, Streit WJ.	J Neuropathol Exp Neurol. 2006 Mar;65(3):199-203. Review.	J Neuropathol Exp Neurol. 2006	PubMed	citation	PMID:16651881	pubmed	16651881	create date:2006/05/03 | first author:Conde JR
Brain oxidative stress induced by obstructive jaundice in rats.	/pubmed/16462210	Chroni E, Patsoukis N, Karageorgos N, Konstantinou D, Georgiou C.	J Neuropathol Exp Neurol. 2006 Feb;65(2):193-8.	J Neuropathol Exp Neurol. 2006	PubMed	citation	PMID:16462210	pubmed	16462210	create date:2006/02/08 | first author:Chroni E
Neuro-muscular biopsy in Churg-Strauss syndrome: 24 cases.	/pubmed/16462209	Vital A, Vital C, Viallard JF, Ragnaud JM, Canron MH, Lagueny A.	J Neuropathol Exp Neurol. 2006 Feb;65(2):187-92.	J Neuropathol Exp Neurol. 2006	PubMed	citation	PMID:16462209	pubmed	16462209	create date:2006/02/08 | first author:Vital A
OTX1 and OTX2 expression correlates with the clinicopathologic classification of medulloblastomas.	/pubmed/16462208	de Haas T, Oussoren E, Grajkowska W, Perek-Polnik M, Popovic M, Zadravec-Zaletel L, Perera M, Corte G, Wirths O, van Sluis P, Pietsch T, Troost D, Baas F, Versteeg R, Kool M.	J Neuropathol Exp Neurol. 2006 Feb;65(2):176-86.	J Neuropathol Exp Neurol. 2006	PubMed	citation	PMID:16462208	pubmed	16462208	create date:2006/02/08 | first author:de Haas T
Neuregulin growth factors and their ErbB receptors form a potential signaling network for schwannoma tumorigenesis.	/pubmed/16462207	Stonecypher MS, Chaudhury AR, Byer SJ, Carroll SL.	J Neuropathol Exp Neurol. 2006 Feb;65(2):162-75.	J Neuropathol Exp Neurol. 2006	PubMed	citation	PMID:16462207	pubmed	16462207	create date:2006/02/08 | first author:Stonecypher MS
TRAIL-induced apoptosis in U-1242 MG glioma cells.	/pubmed/16462206	Saqr HE, Omran OM, Oblinger JL, Yates AJ.	J Neuropathol Exp Neurol. 2006 Feb;65(2):152-61.	J Neuropathol Exp Neurol. 2006	PubMed	citation	PMID:16462206	pubmed	16462206	create date:2006/02/08 | first author:Saqr HE
Astroglial activation of extracellular-regulated kinase in early stages of Alzheimer disease.	/pubmed/16462205	Webster B, Hansen L, Adame A, Crews L, Torrance M, Thal L, Masliah E.	J Neuropathol Exp Neurol. 2006 Feb;65(2):142-51.	J Neuropathol Exp Neurol. 2006	PubMed	citation	PMID:16462205	pubmed	16462205	create date:2006/02/08 | first author:Webster B
Dendritic cells in multiple sclerosis lesions: maturation stage, myelin uptake, and interaction with proliferating T cells.	/pubmed/16462204	Serafini B, Rosicarelli B, Magliozzi R, Stigliano E, Capello E, Mancardi GL, Aloisi F.	J Neuropathol Exp Neurol. 2006 Feb;65(2):124-41.	J Neuropathol Exp Neurol. 2006	PubMed	citation	PMID:16462204	pubmed	16462204	create date:2006/02/08 | first author:Serafini B
Relationship of apolipoprotein E and age at onset to Parkinson disease neuropathology.	/pubmed/16462203	Ghebremedhin E, Del Tredici K, Vuksic M, Rüb U, Thal DR, Burbach GJ, Rosenberger A, Bickeböller H, Deller T, de Vos RA, Jansen Steur EN, Braak H.	J Neuropathol Exp Neurol. 2006 Feb;65(2):116-23.	J Neuropathol Exp Neurol. 2006	PubMed	citation	PMID:16462203	pubmed	16462203	create date:2006/02/08 | first author:Ghebremedhin E
High plasma cyst(e)ine level may indicate poor clinical outcome in patients with acute stroke: possible involvement of hydrogen sulfide.	/pubmed/16462202	Wong PT, Qu K, Chimon GN, Seah AB, Chang HM, Wong MC, Ng YK, Rumpel H, Halliwell B, Chen CP.	J Neuropathol Exp Neurol. 2006 Feb;65(2):109-15.	J Neuropathol Exp Neurol. 2006	PubMed	citation	PMID:16462202	pubmed	16462202	create date:2006/02/08 | first author:Wong PT
Molecular neuropathology of epilepsy-associated glioneuronal malformations.	/pubmed/16462201	Becker AJ, Blümcke I, Urbach H, Hans V, Majores M.	J Neuropathol Exp Neurol. 2006 Feb;65(2):99-108. Review.	J Neuropathol Exp Neurol. 2006	PubMed	citation	PMID:16462201	pubmed	16462201	create date:2006/02/08 | first author:Becker AJ
Letter to the editor.	/pubmed/16410754	Cairns NJ, Bigio EH, Mackenzie IR.	J Neuropathol Exp Neurol. 2006 Jan;65(1):97; author reply 97-8. No abstract available.	J Neuropathol Exp Neurol. 2006	PubMed	citation	PMID:16410754	pubmed	16410754	create date:2006/01/18 | first author:Cairns NJ
Ezrin immunoreactivity reveals specific astrocyte activation in cerebral HIV.	/pubmed/16410752	Geiger KD, Stoldt P, Schlote W, Derouiche A.	J Neuropathol Exp Neurol. 2006 Jan;65(1):87-96.	J Neuropathol Exp Neurol. 2006	PubMed	citation	PMID:16410752	pubmed	16410752	create date:2006/01/18 | first author:Geiger KD
Exogenous tissue plasminogen activator enhances peripheral nerve regeneration and functional recovery after injury in mice.	/pubmed/16410751	Zou T, Ling C, Xiao Y, Tao X, Ma D, Chen ZL, Strickland S, Song H.	J Neuropathol Exp Neurol. 2006 Jan;65(1):78-86.	J Neuropathol Exp Neurol. 2006	PubMed	citation	PMID:16410751	pubmed	16410751	create date:2006/01/18 | first author:Zou T
Upregulation of protease-activated receptor-1 in astrocytes in Parkinson disease: astrocyte-mediated neuroprotection through increased levels of glutathione peroxidase.	/pubmed/16410750	Ishida Y, Nagai A, Kobayashi S, Kim SU.	J Neuropathol Exp Neurol. 2006 Jan;65(1):66-77.	J Neuropathol Exp Neurol. 2006	PubMed	citation	PMID:16410750	pubmed	16410750	create date:2006/01/18 | first author:Ishida Y
Deregulation of cdk5 in Hippocampal sclerosis.	/pubmed/16410749	Sen A, Thom M, Martinian L, Jacobs T, Nikolic M, Sisodiya SM.	J Neuropathol Exp Neurol. 2006 Jan;65(1):55-66.	J Neuropathol Exp Neurol. 2006	PubMed	citation	PMID:16410749	pubmed	16410749	create date:2006/01/18 | first author:Sen A
Nuclear pore complex proteins in Alzheimer disease.	/pubmed/16410748	Sheffield LG, Miskiewicz HB, Tannenbaum LB, Mirra SS.	J Neuropathol Exp Neurol. 2006 Jan;65(1):45-54.	J Neuropathol Exp Neurol. 2006	PubMed	citation	PMID:16410748	pubmed	16410748	create date:2006/01/18 | first author:Sheffield LG
Myoinositol administration improves survival and reduces myelinolysis after rapid correction of chronic hyponatremia in rats.	/pubmed/16410747	Silver SM, Schroeder BM, Sterns RH, Rojiani AM.	J Neuropathol Exp Neurol. 2006 Jan;65(1):37-44.	J Neuropathol Exp Neurol. 2006	PubMed	citation	PMID:16410747	pubmed	16410747	create date:2006/01/18 | first author:Silver SM
Expression of vascular endothelial growth factor and its receptors in the central nervous system in amyotrophic lateral sclerosis.	/pubmed/16410746	Brockington A, Wharton SB, Fernando M, Gelsthorpe CH, Baxter L, Ince PG, Lewis CE, Shaw PJ.	J Neuropathol Exp Neurol. 2006 Jan;65(1):26-36.	J Neuropathol Exp Neurol. 2006	PubMed	citation	PMID:16410746	pubmed	16410746	create date:2006/01/18 | first author:Brockington A
Thrombin and prothrombin are expressed by neurons and glial cells and accumulate in neurofibrillary tangles in Alzheimer disease brain.	/pubmed/16410745	Arai T, Miklossy J, Klegeris A, Guo JP, McGeer PL.	J Neuropathol Exp Neurol. 2006 Jan;65(1):19-25.	J Neuropathol Exp Neurol. 2006	PubMed	citation	PMID:16410745	pubmed	16410745	create date:2006/01/18 | first author:Arai T
Genetic alterations in primary glioblastomas in Japan.	/pubmed/16410744	Fukushima T, Favereaux A, Huang H, Shimizu T, Yonekawa Y, Nakazato Y, Ohagki H.	J Neuropathol Exp Neurol. 2006 Jan;65(1):12-8.	J Neuropathol Exp Neurol. 2006	PubMed	citation	PMID:16410744	pubmed	16410744	create date:2006/01/18 | first author:Fukushima T
Central and extrapontine myelinolysis: then...and now.	/pubmed/16410743	Kleinschmidt-Demasters BK, Rojiani AM, Filley CM.	J Neuropathol Exp Neurol. 2006 Jan;65(1):1-11. Review.	J Neuropathol Exp Neurol. 2006	PubMed	citation	PMID:16410743	pubmed	16410743	create date:2006/01/18 | first author:Kleinschmidt-Demasters BK
Unique tauopathy in Fukuyama-type congenital muscular dystrophy.	/pubmed/16319722	Saito Y, Motoyoshi Y, Kashima T, Izumiyama-Shimomura N, Toda T, Nakano I, Hasegawa M, Murayama S.	J Neuropathol Exp Neurol. 2005 Dec;64(12):1118-26.	J Neuropathol Exp Neurol. 2005	PubMed	citation	PMID:16319722	pubmed	16319722	create date:2005/12/02 | first author:Saito Y
Behavioral and histological evaluation of a focal cerebral infarction rat model transplanted with neurons induced from bone marrow stromal cells.	/pubmed/16319721	Mimura T, Dezawa M, Kanno H, Yamamoto I.	J Neuropathol Exp Neurol. 2005 Dec;64(12):1108-17.	J Neuropathol Exp Neurol. 2005	PubMed	citation	PMID:16319721	pubmed	16319721	create date:2005/12/02 | first author:Mimura T
Grey matter pathology in multiple sclerosis.	/pubmed/16319720	Vercellino M, Plano F, Votta B, Mutani R, Giordana MT, Cavalla P.	J Neuropathol Exp Neurol. 2005 Dec;64(12):1101-7.	J Neuropathol Exp Neurol. 2005	PubMed	citation	PMID:16319720	pubmed	16319720	create date:2005/12/02 | first author:Vercellino M
Subventricular zone neuroblasts emigrate toward cortical lesions.	/pubmed/16319719	Sundholm-Peters NL, Yang HK, Goings GE, Walker AS, Szele FG.	J Neuropathol Exp Neurol. 2005 Dec;64(12):1089-100.	J Neuropathol Exp Neurol. 2005	PubMed	citation	PMID:16319719	pubmed	16319719	create date:2005/12/02 | first author:Sundholm-Peters NL
Expression and function of somatostatin receptors in peripheral nerve sheath tumors.	/pubmed/16319718	Mawrin C, Schulz S, Hellwig-Patyk A, Kirches E, Roessner A, Lendeckel U, Firsching R, Vorwerk CK, Keilhoff G, Dietzmann K, Grimm K, Lindberg G, Gutmann DH, Scheithauer BW, Perry A.	J Neuropathol Exp Neurol. 2005 Dec;64(12):1080-8.	J Neuropathol Exp Neurol. 2005	PubMed	citation	PMID:16319718	pubmed	16319718	create date:2005/12/02 | first author:Mawrin C
Adreno-leukodystrophy: oxidative stress of mice and men.	/pubmed/16319717	Powers JM, Pei Z, Heinzer AK, Deering R, Moser AB, Moser HW, Watkins PA, Smith KD.	J Neuropathol Exp Neurol. 2005 Dec;64(12):1067-79.	J Neuropathol Exp Neurol. 2005	PubMed	citation	PMID:16319717	pubmed	16319717	create date:2005/12/02 | first author:Powers JM
Alpha-synuclein and chaperones in dementia with Lewy bodies.	/pubmed/16319716	Cantuti-Castelvetri I, Klucken J, Ingelsson M, Ramasamy K, McLean PJ, Frosch MP, Hyman BT, Standaert DG.	J Neuropathol Exp Neurol. 2005 Dec;64(12):1058-66.	J Neuropathol Exp Neurol. 2005	PubMed	citation	PMID:16319716	pubmed	16319716	create date:2005/12/02 | first author:Cantuti-Castelvetri I
Regulation of the inflammatory response to Staphylococcus aureus-induced brain abscess by interleukin-10.	/pubmed/16319715	Stenzel W, Dahm J, Sanchez-Ruiz M, Miletic H, Hermann M, Courts C, Schwindt H, Utermöhlen O, Schlüter D, Deckert M.	J Neuropathol Exp Neurol. 2005 Dec;64(12):1046-57.	J Neuropathol Exp Neurol. 2005	PubMed	citation	PMID:16319715	pubmed	16319715	create date:2005/12/02 | first author:Stenzel W
HuR mRNA ligands expressed after seizure.	/pubmed/16319714	Westmark CJ, Gourronc FA, Bartleson VB, Sayin U, Bhattacharya S, Sutula T, Malter JS.	J Neuropathol Exp Neurol. 2005 Dec;64(12):1037-45.	J Neuropathol Exp Neurol. 2005	PubMed	citation	PMID:16319714	pubmed	16319714	create date:2005/12/02 | first author:Westmark CJ
Mitogenic signal transduction pathways in meningiomas: novel targets for meningioma chemotherapy?	/pubmed/16319713	Johnson M, Toms S.	J Neuropathol Exp Neurol. 2005 Dec;64(12):1029-36. Review.	J Neuropathol Exp Neurol. 2005	PubMed	citation	PMID:16319713	pubmed	16319713	create date:2005/12/02 | first author:Johnson M
Serotonin transporter abnormality in the dorsal motor nucleus of the vagus in Rett syndrome: potential implications for clinical autonomic dysfunction.	/pubmed/16254496	Paterson DS, Thompson EG, Belliveau RA, Antalffy BA, Trachtenberg FL, Armstrong DD, Kinney HC.	J Neuropathol Exp Neurol. 2005 Nov;64(11):1018-27.	J Neuropathol Exp Neurol. 2005	PubMed	citation	PMID:16254496	pubmed	16254496	create date:2005/10/29 | first author:Paterson DS
Axotomy of sympathetic neurons activates the metalloproteinase-2 enzymatic pathway.	/pubmed/16254495	Leone L, De Stefano ME, Del Signore A, Petrucci TC, Paggi P.	J Neuropathol Exp Neurol. 2005 Nov;64(11):1007-17.	J Neuropathol Exp Neurol. 2005	PubMed	citation	PMID:16254495	pubmed	16254495	create date:2005/10/29 | first author:Leone L
Title	URL	Description	Details	ShortDetails	Resource	Type	Identifiers	Db	EntrezUID	Properties
Prenatal ischemia and white matter damage in rats.	/pubmed/16254494	Olivier P, Baud O, Evrard P, Gressens P, Verney C.	J Neuropathol Exp Neurol. 2005 Nov;64(11):998-1006.	J Neuropathol Exp Neurol. 2005	PubMed	citation	PMID:16254494	pubmed	16254494	create date:2005/10/29 | first author:Olivier P
TLR and NOD2 ligands induce cell proliferation in the rat intact spinal cord.	/pubmed/16254493	Su Y, Zhang Z, Trautmann K, Xu S, Schluesener HJ.	J Neuropathol Exp Neurol. 2005 Nov;64(11):991-7.	J Neuropathol Exp Neurol. 2005	PubMed	citation	PMID:16254493	pubmed	16254493	create date:2005/10/29 | first author:Su Y
Structure and stability of internodal myelin in mouse models of hereditary neuropathy.	/pubmed/16254492	Avila RL, Inouye H, Baek RC, Yin X, Trapp BD, Feltri ML, Wrabetz L, Kirschner DA.	J Neuropathol Exp Neurol. 2005 Nov;64(11):976-90.	J Neuropathol Exp Neurol. 2005	PubMed	citation	PMID:16254492	pubmed	16254492	create date:2005/10/29 | first author:Avila RL
Brain damage after heat stroke.	/pubmed/16254491	Bazille C, Megarbane B, Bensimhon D, Lavergne-Slove A, Baglin AC, Loirat P, Woimant F, Mikol J, Gray F.	J Neuropathol Exp Neurol. 2005 Nov;64(11):970-5.	J Neuropathol Exp Neurol. 2005	PubMed	citation	PMID:16254491	pubmed	16254491	create date:2005/10/29 | first author:Bazille C
Somatostatin receptor type 2 undergoes plastic changes in the human epileptic dentate gyrus.	/pubmed/16254490	Csaba Z, Pirker S, Lelouvier B, Simon A, Videau C, Epelbaum J, Czech T, Baumgartner C, Sperk G, Dournaud P.	J Neuropathol Exp Neurol. 2005 Nov;64(11):956-69.	J Neuropathol Exp Neurol. 2005	PubMed	citation	PMID:16254490	pubmed	16254490	create date:2005/10/29 | first author:Csaba Z
Histology-based expression profiling yields novel prognostic markers in human glioblastoma.	/pubmed/16254489	Dong S, Nutt CL, Betensky RA, Stemmer-Rachamimov AO, Denko NC, Ligon KL, Rowitch DH, Louis DN.	J Neuropathol Exp Neurol. 2005 Nov;64(11):948-55.	J Neuropathol Exp Neurol. 2005	PubMed	citation	PMID:16254489	pubmed	16254489	create date:2005/10/29 | first author:Dong S
Coordinated and spatial upregulation of arc in striatonigral neurons correlates with L-dopa-induced behavioral sensitization in dyskinetic rats.	/pubmed/16254488	Sgambato-Faure V, Buggia V, Gilbert F, Lévesque D, Benabid AL, Berger F.	J Neuropathol Exp Neurol. 2005 Nov;64(11):936-47.	J Neuropathol Exp Neurol. 2005	PubMed	citation	PMID:16254488	pubmed	16254488	create date:2005/10/29 | first author:Sgambato-Faure V
The neuropathology of autism: a review.	/pubmed/16254487	Pickett J, London E.	J Neuropathol Exp Neurol. 2005 Nov;64(11):925-35. Review.	J Neuropathol Exp Neurol. 2005	PubMed	citation	PMID:16254487	pubmed	16254487	create date:2005/10/29 | first author:Pickett J
Pathology of the insular cortex in Alzheimer disease depends on cortical architecture.	/pubmed/16215463	Bonthius DJ, Solodkin A, Van Hoesen GW.	J Neuropathol Exp Neurol. 2005 Oct;64(10):910-22.	J Neuropathol Exp Neurol. 2005	PubMed	citation	PMID:16215463	pubmed	16215463	create date:2005/10/11 | first author:Bonthius DJ
Sporadic Creutzfeldt-Jakob disease: the extent of microglia activation is dependent on the biochemical type of PrPSc.	/pubmed/16215462	Puoti G, Giaccone G, Mangieri M, Limido L, Fociani P, Zerbi P, Suardi S, Rossi G, Iussich S, Capobianco R, Di Fede G, Marcon G, Cotrufo R, Filippini G, Bugiani O, Tagliavini F.	J Neuropathol Exp Neurol. 2005 Oct;64(10):902-9.	J Neuropathol Exp Neurol. 2005	PubMed	citation	PMID:16215462	pubmed	16215462	create date:2005/10/11 | first author:Puoti G
Altered expression of immune defense genes in pilocytic astrocytomas.	/pubmed/16215461	Huang H, Hara A, Homma T, Yonekawa Y, Ohgaki H.	J Neuropathol Exp Neurol. 2005 Oct;64(10):891-901.	J Neuropathol Exp Neurol. 2005	PubMed	citation	PMID:16215461	pubmed	16215461	create date:2005/10/11 | first author:Huang H
Cytokines and Mycobacterium leprae induce apoptosis in human Schwann cells.	/pubmed/16215460	Oliveira RB, Sampaio EP, Aarestrup F, Teles RM, Silva TP, Oliveira AL, Antas PR, Sarno EN.	J Neuropathol Exp Neurol. 2005 Oct;64(10):882-90.	J Neuropathol Exp Neurol. 2005	PubMed	citation	PMID:16215460	pubmed	16215460	create date:2005/10/11 | first author:Oliveira RB
Monomorphous angiocentric glioma: a distinctive epileptogenic neoplasm with features of infiltrating astrocytoma and ependymoma.	/pubmed/16215459	Wang M, Tihan T, Rojiani AM, Bodhireddy SR, Prayson RA, Iacuone JJ, Alles AJ, Donahue DJ, Hessler RB, Kim JH, Haas M, Rosenblum MK, Burger PC.	J Neuropathol Exp Neurol. 2005 Oct;64(10):875-81.	J Neuropathol Exp Neurol. 2005	PubMed	citation	PMID:16215459	pubmed	16215459	create date:2005/10/11 | first author:Wang M
Anaplasia is rare and does not influence prognosis in adult medulloblastoma.	/pubmed/16215458	Giordana MT, D'Agostino C, Pollo B, Silvani A, Ferracini R, Paiolo A, Ghiglione P, Chiò A.	J Neuropathol Exp Neurol. 2005 Oct;64(10):869-74.	J Neuropathol Exp Neurol. 2005	PubMed	citation	PMID:16215458	pubmed	16215458	create date:2005/10/11 | first author:Giordana MT
The 14-3-3 protein forms a molecular complex with heat shock protein Hsp60 and cellular prion protein.	/pubmed/16215457	Satoh J, Onoue H, Arima K, Yamamura T.	J Neuropathol Exp Neurol. 2005 Oct;64(10):858-68.	J Neuropathol Exp Neurol. 2005	PubMed	citation	PMID:16215457	pubmed	16215457	create date:2005/10/11 | first author:Satoh J
Genotypically defined lissencephalies show distinct pathologies.	/pubmed/16215456	Forman MS, Squier W, Dobyns WB, Golden JA.	J Neuropathol Exp Neurol. 2005 Oct;64(10):847-57.	J Neuropathol Exp Neurol. 2005	PubMed	citation	PMID:16215456	pubmed	16215456	create date:2005/10/11 | first author:Forman MS
Tau-positive fine granules in the cerebral white matter: a novel finding among the tauopathies exclusive to parkinsonism-dementia complex of Guam.	/pubmed/16215455	Yamazaki M, Hasegawa M, Mori O, Murayama S, Tsuchiya K, Ikeda K, Chen KM, Katayama Y, Oyanagi K.	J Neuropathol Exp Neurol. 2005 Oct;64(10):839-46.	J Neuropathol Exp Neurol. 2005	PubMed	citation	PMID:16215455	pubmed	16215455	create date:2005/10/11 | first author:Yamazaki M
Spiroplasma as a candidate agent for the transmissible spongiform encephalopathies.	/pubmed/16215454	Bastian FO.	J Neuropathol Exp Neurol. 2005 Oct;64(10):833-8. Review.	J Neuropathol Exp Neurol. 2005	PubMed	citation	PMID:16215454	pubmed	16215454	create date:2005/10/11 | first author:Bastian FO
Evidence of oxidative stress in the neocortex in incidental Lewy body disease.	/pubmed/16141792	Dalfó E, Portero-Otín M, Ayala V, Martínez A, Pamplona R, Ferrer I.	J Neuropathol Exp Neurol. 2005 Sep;64(9):816-30.	J Neuropathol Exp Neurol. 2005	PubMed	citation	PMID:16141792	pubmed	16141792	create date:2005/09/06 | first author:Dalfó E
Increased expression of BDNF and proliferation of dentate granule cells after bacterial meningitis.	/pubmed/16141791	Tauber SC, Stadelmann C, Spreer A, Brück W, Nau R, Gerber J.	J Neuropathol Exp Neurol. 2005 Sep;64(9):806-15.	J Neuropathol Exp Neurol. 2005	PubMed	citation	PMID:16141791	pubmed	16141791	create date:2005/09/06 | first author:Tauber SC
The nonthiazolidinedione PPARgamma agonist L-796,449 is neuroprotective in experimental stroke.	/pubmed/16141790	Pereira MP, Hurtado O, Cárdenas A, Alonso-Escolano D, Boscá L, Vivancos J, Nombela F, Leza JC, Lorenzo P, Lizasoain I, Moro MA.	J Neuropathol Exp Neurol. 2005 Sep;64(9):797-805.	J Neuropathol Exp Neurol. 2005	PubMed	citation	PMID:16141790	pubmed	16141790	create date:2005/09/06 | first author:Pereira MP
Laminin-induced autoimmune myositis in rats.	/pubmed/16141789	Nakano J, Yoshimura T, Okita M, Motomura M, Kamei S, Matsuo H, Eguchi K.	J Neuropathol Exp Neurol. 2005 Sep;64(9):790-6.	J Neuropathol Exp Neurol. 2005	PubMed	citation	PMID:16141789	pubmed	16141789	create date:2005/09/06 | first author:Nakano J
Inhibition of type 1 diabetic hyperalgesia in streptozotocin-induced Wistar versus spontaneous gene-prone BB/Worchester rats: efficacy of a selective bradykinin B1 receptor antagonist.	/pubmed/16141788	Gabra BH, Benrezzak O, Pheng LH, Duta D, Daull P, Sirois P, Nantel F, Battistini B.	J Neuropathol Exp Neurol. 2005 Sep;64(9):782-9.	J Neuropathol Exp Neurol. 2005	PubMed	citation	PMID:16141788	pubmed	16141788	create date:2005/09/06 | first author:Gabra BH
Age-dependent alterations of striatal calretinin interneuron density in a genetic animal model of primary paroxysmal dystonia.	/pubmed/16141787	Hamann M, Sander SE, Richter A.	J Neuropathol Exp Neurol. 2005 Sep;64(9):776-81.	J Neuropathol Exp Neurol. 2005	PubMed	citation	PMID:16141787	pubmed	16141787	create date:2005/09/06 | first author:Hamann M
The unfolded protein response in vanishing white matter disease.	/pubmed/16141786	van der Voorn JP, van Kollenburg B, Bertrand G, Van Haren K, Scheper GC, Powers JM, van der Knaap MS.	J Neuropathol Exp Neurol. 2005 Sep;64(9):770-5.	J Neuropathol Exp Neurol. 2005	PubMed	citation	PMID:16141786	pubmed	16141786	create date:2005/09/06 | first author:van der Voorn JP
G-CSF suppresses edema formation and reduces interleukin-1beta expression after cerebral ischemia in mice.	/pubmed/16141785	Gibson CL, Jones NC, Prior MJ, Bath PM, Murphy SP.	J Neuropathol Exp Neurol. 2005 Sep;64(9):763-9.	J Neuropathol Exp Neurol. 2005	PubMed	citation	PMID:16141785	pubmed	16141785	create date:2005/09/06 | first author:Gibson CL
Microglia stimulate the invasiveness of glioma cells by increasing the activity of metalloprotease-2.	/pubmed/16141784	Markovic DS, Glass R, Synowitz M, Rooijen N, Kettenmann H.	J Neuropathol Exp Neurol. 2005 Sep;64(9):754-62.	J Neuropathol Exp Neurol. 2005	PubMed	citation	PMID:16141784	pubmed	16141784	create date:2005/09/06 | first author:Markovic DS
Dynamic complexity of the microglial activation response in transgenic models of amyloid deposition: implications for Alzheimer therapeutics.	/pubmed/16141783	Morgan D, Gordon MN, Tan J, Wilcock D, Rojiani AM.	J Neuropathol Exp Neurol. 2005 Sep;64(9):743-53. Review.	J Neuropathol Exp Neurol. 2005	PubMed	citation	PMID:16141783	pubmed	16141783	create date:2005/09/06 | first author:Morgan D
Complement as a biomarker in multiple sclerosis.	/pubmed/16106223	Barnum SR, Szalai AJ.	J Neuropathol Exp Neurol. 2005 Aug;64(8):741. No abstract available.	J Neuropathol Exp Neurol. 2005	PubMed	citation	PMID:16106223	pubmed	16106223	create date:2005/08/18 | first author:Barnum SR
Ubiquitin immunohistochemistry suggests classic motor neuron disease, motor neuron disease with dementia, and frontotemporal dementia of the motor neuron disease type represent a clinicopathologic spectrum.	/pubmed/16106222	Mackenzie IR, Feldman HH.	J Neuropathol Exp Neurol. 2005 Aug;64(8):730-9.	J Neuropathol Exp Neurol. 2005	PubMed	citation	PMID:16106222	pubmed	16106222	create date:2005/08/18 | first author:Mackenzie IR
Basement membrane proteins in multiple sclerosis-associated inflammatory cuffs: potential role in influx and transport of leukocytes.	/pubmed/16106221	van Horssen J, Bö L, Vos CM, Virtanen I, de Vries HE.	J Neuropathol Exp Neurol. 2005 Aug;64(8):722-9.	J Neuropathol Exp Neurol. 2005	PubMed	citation	PMID:16106221	pubmed	16106221	create date:2005/08/18 | first author:van Horssen J
Accumulation of prion protein in the peripheral nervous system in human prion diseases.	/pubmed/16106220	Lee CC, Kuo LT, Wang CH, Scaravilli F, An SF.	J Neuropathol Exp Neurol. 2005 Aug;64(8):716-21.	J Neuropathol Exp Neurol. 2005	PubMed	citation	PMID:16106220	pubmed	16106220	create date:2005/08/18 | first author:Lee CC
Astrocytes produce dendritic cell-attracting chemokines in vitro and in multiple sclerosis lesions.	/pubmed/16106219	Ambrosini E, Remoli ME, Giacomini E, Rosicarelli B, Serafini B, Lande R, Aloisi F, Coccia EM.	J Neuropathol Exp Neurol. 2005 Aug;64(8):706-15.	J Neuropathol Exp Neurol. 2005	PubMed	citation	PMID:16106219	pubmed	16106219	create date:2005/08/18 | first author:Ambrosini E
Sphingosine kinase-1 expression correlates with poor survival of patients with glioblastoma multiforme: roles of sphingosine kinase isoforms in growth of glioblastoma cell lines.	/pubmed/16106218	Van Brocklyn JR, Jackson CA, Pearl DK, Kotur MS, Snyder PJ, Prior TW.	J Neuropathol Exp Neurol. 2005 Aug;64(8):695-705.	J Neuropathol Exp Neurol. 2005	PubMed	citation	PMID:16106218	pubmed	16106218	create date:2005/08/18 | first author:Van Brocklyn JR
Subtle autonomic and respiratory dysfunction in sudden infant death syndrome associated with serotonergic brainstem abnormalities: a case report.	/pubmed/16106217	Kinney HC, Myers MM, Belliveau RA, Randall LL, Trachtenberg FL, Fingers ST, Youngman M, Habbe D, Fifer WP.	J Neuropathol Exp Neurol. 2005 Aug;64(8):689-94.	J Neuropathol Exp Neurol. 2005	PubMed	citation	PMID:16106217	pubmed	16106217	create date:2005/08/18 | first author:Kinney HC
Transplantation of human umbilical cord blood-derived adherent progenitors into the developing rodent brain.	/pubmed/16106216	Coenen M, Kögler G, Wernet P, Brüstle O.	J Neuropathol Exp Neurol. 2005 Aug;64(8):681-8.	J Neuropathol Exp Neurol. 2005	PubMed	citation	PMID:16106216	pubmed	16106216	create date:2005/08/18 | first author:Coenen M
Ectopic expression of Musashi-1 in Alzheimer disease and Pick disease.	/pubmed/16106215	Lovell MA, Markesbery WR.	J Neuropathol Exp Neurol. 2005 Aug;64(8):675-80.	J Neuropathol Exp Neurol. 2005	PubMed	citation	PMID:16106215	pubmed	16106215	create date:2005/08/18 | first author:Lovell MA
Visualization of newly deposited tau in neurofibrillary tangles and neuropil threads.	/pubmed/16106214	Miyasaka T, Watanabe A, Saito Y, Murayama S, Mann DM, Yamazaki M, Ravid R, Morishima-Kawashima M, Nagashima K, Ihara Y.	J Neuropathol Exp Neurol. 2005 Aug;64(8):665-74.	J Neuropathol Exp Neurol. 2005	PubMed	citation	PMID:16106214	pubmed	16106214	create date:2005/08/18 | first author:Miyasaka T
The pathobiology of amyotrophic lateral sclerosis: a proteinopathy?	/pubmed/16106213	Strong MJ, Kesavapany S, Pant HC.	J Neuropathol Exp Neurol. 2005 Aug;64(8):649-64. Review.	J Neuropathol Exp Neurol. 2005	PubMed	citation	PMID:16106213	pubmed	16106213	create date:2005/08/18 | first author:Strong MJ
Abnormal group I metabotropic glutamate receptor expression and signaling in the frontal cortex in Pick disease.	/pubmed/16042316	Dalfó E, Albasanz JL, Rodríguez A, Martín M, Ferrer I.	J Neuropathol Exp Neurol. 2005 Jul;64(7):638-47.	J Neuropathol Exp Neurol. 2005	PubMed	citation	PMID:16042316	pubmed	16042316	create date:2005/07/27 | first author:Dalfó E
Distinct allelic variants of TSC1 and TSC2 in epilepsy-associated cortical malformations without balloon cells.	/pubmed/16042315	Majores M, Blümcke I, Urbach H, Meroni A, Hans V, Holthausen H, Elger CE, Schramm J, Galli C, Spreafico R, Wiestler OD, Becker AJ.	J Neuropathol Exp Neurol. 2005 Jul;64(7):629-37.	J Neuropathol Exp Neurol. 2005	PubMed	citation	PMID:16042315	pubmed	16042315	create date:2005/07/27 | first author:Majores M
Staging of sporadic Parkinson disease-related alpha-synuclein pathology: inter- and intra-rater reliability.	/pubmed/16042314	Müller CM, de Vos RA, Maurage CA, Thal DR, Tolnay M, Braak H.	J Neuropathol Exp Neurol. 2005 Jul;64(7):623-8.	J Neuropathol Exp Neurol. 2005	PubMed	citation	PMID:16042314	pubmed	16042314	create date:2005/07/27 | first author:Müller CM
Axon and Schwann cell partnership during nerve regrowth.	/pubmed/16042313	Chen YY, McDonald D, Cheng C, Magnowski B, Durand J, Zochodne DW.	J Neuropathol Exp Neurol. 2005 Jul;64(7):613-22.	J Neuropathol Exp Neurol. 2005	PubMed	citation	PMID:16042313	pubmed	16042313	create date:2005/07/27 | first author:Chen YY
GluR2 deficiency accelerates motor neuron degeneration in a mouse model of amyotrophic lateral sclerosis.	/pubmed/16042312	Van Damme P, Braeken D, Callewaert G, Robberecht W, Van Den Bosch L.	J Neuropathol Exp Neurol. 2005 Jul;64(7):605-12.	J Neuropathol Exp Neurol. 2005	PubMed	citation	PMID:16042312	pubmed	16042312	create date:2005/07/27 | first author:Van Damme P
Ependymal denudation and alterations of the subventricular zone occur in human fetuses with a moderate communicating hydrocephalus.	/pubmed/16042311	Domínguez-Pinos MD, Páez P, Jiménez AJ, Weil B, Arráez MA, Pérez-Fígares JM, Rodríguez EM.	J Neuropathol Exp Neurol. 2005 Jul;64(7):595-604.	J Neuropathol Exp Neurol. 2005	PubMed	citation	PMID:16042311	pubmed	16042311	create date:2005/07/27 | first author:Domínguez-Pinos MD
Progression of cerebral amyloid angiopathy in transgenic mouse models of Alzheimer disease.	/pubmed/16042310	Domnitz SB, Robbins EM, Hoang AW, Garcia-Alloza M, Hyman BT, Rebeck GW, Greenberg SM, Bacskai BJ, Frosch MP.	J Neuropathol Exp Neurol. 2005 Jul;64(7):588-94.	J Neuropathol Exp Neurol. 2005	PubMed	citation	PMID:16042310	pubmed	16042310	create date:2005/07/27 | first author:Domnitz SB
Reinnervation of muscular targets by nerve regeneration through guidance conduits.	/pubmed/16042309	Chiang HY, Chien HF, Shen HH, Yang JD, Chen YH, Chen JH, Hsieh ST.	J Neuropathol Exp Neurol. 2005 Jul;64(7):576-87.	J Neuropathol Exp Neurol. 2005	PubMed	citation	PMID:16042309	pubmed	16042309	create date:2005/07/27 | first author:Chiang HY
Hematopoietic cell transplantation ameliorates clinical phenotype and progression of the CNS pathology in the mouse model of late onset Krabbe disease.	/pubmed/16042308	Yagi T, Matsuda J, Tominaga K, Suzuki K, Suzuki K.	J Neuropathol Exp Neurol. 2005 Jul;64(7):565-75.	J Neuropathol Exp Neurol. 2005	PubMed	citation	PMID:16042308	pubmed	16042308	create date:2005/07/27 | first author:Yagi T
X-linked myotubular and centronuclear myopathies.	/pubmed/16042307	Pierson CR, Tomczak K, Agrawal P, Moghadaszadeh B, Beggs AH.	J Neuropathol Exp Neurol. 2005 Jul;64(7):555-64. Review.	J Neuropathol Exp Neurol. 2005	PubMed	citation	PMID:16042307	pubmed	16042307	create date:2005/07/27 | first author:Pierson CR
Alpha-synuclein lesions in normal aging, Parkinson disease, and Alzheimer disease: evidence from the Baltimore Longitudinal Study of Aging (BLSA).	/pubmed/15977648	Jellinger KA.	J Neuropathol Exp Neurol. 2005 Jun;64(6):554. No abstract available.	J Neuropathol Exp Neurol. 2005	PubMed	citation	PMID:15977648	pubmed	15977648	create date:2005/06/28 | first author:Jellinger KA
Title	URL	Description	Details	ShortDetails	Resource	Type	Identifiers	Db	EntrezUID	Properties
Neuronal intranuclear inclusion disease without polyglutamine inclusions in a child.	/pubmed/15977647	McFadden K, Hamilton RL, Insalaco SJ, Lavine L, Al-Mateen M, Wang G, Wiley CA.	J Neuropathol Exp Neurol. 2005 Jun;64(6):545-52.	J Neuropathol Exp Neurol. 2005	PubMed	citation	PMID:15977647	pubmed	15977647	create date:2005/06/28 | first author:McFadden K
Delayed maturation of neuronal architecture and synaptogenesis in cerebral cortex of Mecp2-deficient mice.	/pubmed/15977646	Fukuda T, Itoh M, Ichikawa T, Washiyama K, Goto Y.	J Neuropathol Exp Neurol. 2005 Jun;64(6):537-44.	J Neuropathol Exp Neurol. 2005	PubMed	citation	PMID:15977646	pubmed	15977646	create date:2005/06/28 | first author:Fukuda T
Influence of HAART on HIV-related CNS disease and neuroinflammation.	/pubmed/15977645	Anthony IC, Ramage SN, Carnie FW, Simmonds P, Bell JE.	J Neuropathol Exp Neurol. 2005 Jun;64(6):529-36.	J Neuropathol Exp Neurol. 2005	PubMed	citation	PMID:15977645	pubmed	15977645	create date:2005/06/28 | first author:Anthony IC
HLA-E protects glioma cells from NKG2D-mediated immune responses in vitro: implications for immune escape in vivo.	/pubmed/15977644	Wischhusen J, Friese MA, Mittelbronn M, Meyermann R, Weller M.	J Neuropathol Exp Neurol. 2005 Jun;64(6):523-8.	J Neuropathol Exp Neurol. 2005	PubMed	citation	PMID:15977644	pubmed	15977644	create date:2005/06/28 | first author:Wischhusen J
Autophagic vacuoles with sarcolemmal features delineate Danon disease and related myopathies.	/pubmed/15977643	Sugie K, Noguchi S, Kozuka Y, Arikawa-Hirasawa E, Tanaka M, Yan C, Saftig P, von Figura K, Hirano M, Ueno S, Nonaka I, Nishino I.	J Neuropathol Exp Neurol. 2005 Jun;64(6):513-22.	J Neuropathol Exp Neurol. 2005	PubMed	citation	PMID:15977643	pubmed	15977643	create date:2005/06/28 | first author:Sugie K
Visualization of Central European tick-borne encephalitis infection in fatal human cases.	/pubmed/15977642	Gelpi E, Preusser M, Garzuly F, Holzmann H, Heinz FX, Budka H.	J Neuropathol Exp Neurol. 2005 Jun;64(6):506-12.	J Neuropathol Exp Neurol. 2005	PubMed	citation	PMID:15977642	pubmed	15977642	create date:2005/06/28 | first author:Gelpi E
HIV-1 gp120 proteins alter tight junction protein expression and brain endothelial cell permeability: implications for the pathogenesis of HIV-associated dementia.	/pubmed/15977641	Kanmogne GD, Primeaux C, Grammas P.	J Neuropathol Exp Neurol. 2005 Jun;64(6):498-505.	J Neuropathol Exp Neurol. 2005	PubMed	citation	PMID:15977641	pubmed	15977641	create date:2005/06/28 | first author:Kanmogne GD
Molecular regulation of acute ethanol-induced neuron apoptosis.	/pubmed/15977640	Nowoslawski L, Klocke BJ, Roth KA.	J Neuropathol Exp Neurol. 2005 Jun;64(6):490-7.	J Neuropathol Exp Neurol. 2005	PubMed	citation	PMID:15977640	pubmed	15977640	create date:2005/06/28 | first author:Nowoslawski L
Population-based studies on incidence, survival rates, and genetic alterations in astrocytic and oligodendroglial gliomas.	/pubmed/15977639	Ohgaki H, Kleihues P.	J Neuropathol Exp Neurol. 2005 Jun;64(6):479-89. Review.	J Neuropathol Exp Neurol. 2005	PubMed	citation	PMID:15977639	pubmed	15977639	create date:2005/06/28 | first author:Ohgaki H
Neuropathologic, biochemical, and molecular characterization of the frontotemporal dementias.	/pubmed/15892300	Mott RT, Dickson DW, Trojanowski JQ, Zhukareva V, Lee VM, Forman M, Van Deerlin V, Ervin JF, Wang DS, Schmechel DE, Hulette CM.	J Neuropathol Exp Neurol. 2005 May;64(5):420-8.	J Neuropathol Exp Neurol. 2005	PubMed	citation	PMID:15892300	pubmed	15892300	create date:2005/05/17 | first author:Mott RT
MLC1: a novel protein in distal astroglial processes.	/pubmed/15892299	Boor PK, de Groot K, Waisfisz Q, Kamphorst W, Oudejans CB, Powers JM, Pronk JC, Scheper GC, van der Knaap MS.	J Neuropathol Exp Neurol. 2005 May;64(5):412-9.	J Neuropathol Exp Neurol. 2005	PubMed	citation	PMID:15892299	pubmed	15892299	create date:2005/05/17 | first author:Boor PK
Differential expression of sonic hedgehog immunoreactivity during lesion evolution in autoimmune encephalomyelitis.	/pubmed/15892298	Seifert T, Bauer J, Weissert R, Fazekas F, Storch MK.	J Neuropathol Exp Neurol. 2005 May;64(5):404-11.	J Neuropathol Exp Neurol. 2005	PubMed	citation	PMID:15892298	pubmed	15892298	create date:2005/05/17 | first author:Seifert T
The p15(INK4b)/p16(INK4a)/RB1 pathway is frequently deregulated in human pituitary adenomas.	/pubmed/15892297	Ogino A, Yoshino A, Katayama Y, Watanabe T, Ota T, Komine C, Yokoyama T, Fukushima T.	J Neuropathol Exp Neurol. 2005 May;64(5):398-403.	J Neuropathol Exp Neurol. 2005	PubMed	citation	PMID:15892297	pubmed	15892297	create date:2005/05/17 | first author:Ogino A
INI1 protein expression distinguishes atypical teratoid/rhabdoid tumor from choroid plexus carcinoma.	/pubmed/15892296	Judkins AR, Burger PC, Hamilton RL, Kleinschmidt-DeMasters B, Perry A, Pomeroy SL, Rosenblum MK, Yachnis AT, Zhou H, Rorke LB, Biegel JA.	J Neuropathol Exp Neurol. 2005 May;64(5):391-7.	J Neuropathol Exp Neurol. 2005	PubMed	citation	PMID:15892296	pubmed	15892296	create date:2005/05/17 | first author:Judkins AR
IgG neuropathy: an immunoelectron microscopic study.	/pubmed/15892295	Vallat JM, Magy L, Sindou P, Magdelaine C, Cros D.	J Neuropathol Exp Neurol. 2005 May;64(5):386-90.	J Neuropathol Exp Neurol. 2005	PubMed	citation	PMID:15892295	pubmed	15892295	create date:2005/05/17 | first author:Vallat JM
Decreased neprilysin immunoreactivity in Alzheimer disease, but not in pathological aging.	/pubmed/15892294	Wang DS, Lipton RB, Katz MJ, Davies P, Buschke H, Kuslansky G, Verghese J, Younkin SG, Eckman C, Dickson DW.	J Neuropathol Exp Neurol. 2005 May;64(5):378-85.	J Neuropathol Exp Neurol. 2005	PubMed	citation	PMID:15892294	pubmed	15892294	create date:2005/05/17 | first author:Wang DS
Spread of T lymphocyte immune responses to myelin epitopes with duration of multiple sclerosis.	/pubmed/15892293	Davies S, Nicholson T, Laura M, Giovannoni G, Altmann DM.	J Neuropathol Exp Neurol. 2005 May;64(5):371-7.	J Neuropathol Exp Neurol. 2005	PubMed	citation	PMID:15892293	pubmed	15892293	create date:2005/05/17 | first author:Davies S
Autosomal-recessive Charcot-Marie-Tooth diseases.	/pubmed/15892292	Vallat JM, Tazir M, Magdelaine C, Sturtz F, Grid D.	J Neuropathol Exp Neurol. 2005 May;64(5):363-70. Review.	J Neuropathol Exp Neurol. 2005	PubMed	citation	PMID:15892292	pubmed	15892292	create date:2005/05/17 | first author:Vallat JM
The syntrophin-dystrobrevin subcomplex in human neuromuscular disorders.	/pubmed/15835271	Compton AG, Cooper ST, Hill PM, Yang N, Froehner SC, North KN.	J Neuropathol Exp Neurol. 2005 Apr;64(4):350-61.	J Neuropathol Exp Neurol. 2005	PubMed	citation	PMID:15835271	pubmed	15835271	create date:2005/04/20 | first author:Compton AG
Lhermitte-Duclos disease: a report of 31 cases with immunohistochemical analysis of the PTEN/AKT/mTOR pathway.	/pubmed/15835270	Abel TW, Baker SJ, Fraser MM, Tihan T, Nelson JS, Yachnis AT, Bouffard JP, Mena H, Burger PC, Eberhart CG.	J Neuropathol Exp Neurol. 2005 Apr;64(4):341-9. Review.	J Neuropathol Exp Neurol. 2005	PubMed	citation	PMID:15835270	pubmed	15835270	create date:2005/04/20 | first author:Abel TW
Dysferlin interacts with affixin (beta-parvin) at the sarcolemma.	/pubmed/15835269	Matsuda C, Kameyama K, Tagawa K, Ogawa M, Suzuki A, Yamaji S, Okamoto H, Nishino I, Hayashi YK.	J Neuropathol Exp Neurol. 2005 Apr;64(4):334-40.	J Neuropathol Exp Neurol. 2005	PubMed	citation	PMID:15835269	pubmed	15835269	create date:2005/04/20 | first author:Matsuda C
Molecular, anatomical, and biochemical events associated with neurodegeneration in mice with Niemann-Pick type C disease.	/pubmed/15835268	Li H, Repa JJ, Valasek MA, Beltroy EP, Turley SD, German DC, Dietschy JM.	J Neuropathol Exp Neurol. 2005 Apr;64(4):323-33.	J Neuropathol Exp Neurol. 2005	PubMed	citation	PMID:15835268	pubmed	15835268	create date:2005/04/20 | first author:Li H
Chromosomal instability in meningiomas.	/pubmed/15835267	van Tilborg AA, Al Allak B, Velthuizen SC, de Vries A, Kros JM, Avezaat CJ, de Klein A, Beverloo HB, Zwarthoff EC.	J Neuropathol Exp Neurol. 2005 Apr;64(4):312-22.	J Neuropathol Exp Neurol. 2005	PubMed	citation	PMID:15835267	pubmed	15835267	create date:2005/04/20 | first author:van Tilborg AA
The FcRgamma chain is not essential for induction of experimental allergic encephalomyelitis (EAE) or anti-myelin antibody-mediated exacerbation of EAE.	/pubmed/15835266	Breij EC, Heijnen P, Vloet R, Saito T, van de Winkel JG, Dijkstra CD, Amor S, Verbeek S.	J Neuropathol Exp Neurol. 2005 Apr;64(4):304-11.	J Neuropathol Exp Neurol. 2005	PubMed	citation	PMID:15835266	pubmed	15835266	create date:2005/04/20 | first author:Breij EC
Progressive loss of motor neuron function in wasted mice: effects of a spontaneous null mutation in the gene for the eEF1 A2 translation factor.	/pubmed/15835265	Newbery HJ, Gillingwater TH, Dharmasaroja P, Peters J, Wharton SB, Thomson D, Ribchester RR, Abbott CM.	J Neuropathol Exp Neurol. 2005 Apr;64(4):295-303.	J Neuropathol Exp Neurol. 2005	PubMed	citation	PMID:15835265	pubmed	15835265	create date:2005/04/20 | first author:Newbery HJ
Hereditary ferritinopathy: a novel mutation, its cellular pathology, and pathogenetic insights.	/pubmed/15835264	Mancuso M, Davidzon G, Kurlan RM, Tawil R, Bonilla E, Di Mauro S, Powers JM.	J Neuropathol Exp Neurol. 2005 Apr;64(4):280-94.	J Neuropathol Exp Neurol. 2005	PubMed	citation	PMID:15835264	pubmed	15835264	create date:2005/04/20 | first author:Mancuso M
Accreditation council for graduate medical education (ACGME) competencies in neuropathology training.	/pubmed/15835263	Crain BJ, Alston SR, Bruch LA, Hamilton RL, McLendon RE, Rhodes CH, Tihan T, Weidenheim KM.	J Neuropathol Exp Neurol. 2005 Apr;64(4):273-9.	J Neuropathol Exp Neurol. 2005	PubMed	citation	PMID:15835263	pubmed	15835263	create date:2005/04/20 | first author:Crain BJ
The role of nerve growth factor receptors in cholinergic basal forebrain degeneration in prodromal Alzheimer disease.	/pubmed/15835262	Counts SE, Mufson EJ.	J Neuropathol Exp Neurol. 2005 Apr;64(4):263-72. Review.	J Neuropathol Exp Neurol. 2005	PubMed	citation	PMID:15835262	pubmed	15835262	create date:2005/04/20 | first author:Counts SE
Inflammatory myofibroblastic tumor of the central nervous system: clinicopathologic analysis of 10 cases.	/pubmed/15804057	Jeon YK, Chang KH, Suh YL, Jung HW, Park SH.	J Neuropathol Exp Neurol. 2005 Mar;64(3):254-9.	J Neuropathol Exp Neurol. 2005	PubMed	citation	PMID:15804057	pubmed	15804057	create date:2005/04/05 | first author:Jeon YK
Tau and alpha-synuclein inclusions in a case of familial frontotemporal dementia and progressive aphasia.	/pubmed/15804056	Yancopoulou D, Xuereb JH, Crowther RA, Hodges JR, Spillantini MG.	J Neuropathol Exp Neurol. 2005 Mar;64(3):245-53.	J Neuropathol Exp Neurol. 2005	PubMed	citation	PMID:15804056	pubmed	15804056	create date:2005/04/05 | first author:Yancopoulou D
Corticospinal regeneration into lumbar grey matter correlates with locomotor recovery after complete spinal cord transection and repair with peripheral nerve grafts, fibroblast growth factor 1, fibrin glue, and spinal fusion.	/pubmed/15804055	Tsai EC, Krassioukov AV, Tator CH.	J Neuropathol Exp Neurol. 2005 Mar;64(3):230-44.	J Neuropathol Exp Neurol. 2005	PubMed	citation	PMID:15804055	pubmed	15804055	create date:2005/04/05 | first author:Tsai EC
Selective neuron loss in the paraventricular nucleus of hypothalamus in patients suffering from major depression and bipolar disorder.	/pubmed/15804054	Manaye KF, Lei DL, Tizabi Y, Dávila-García MI, Mouton PR, Kelly PH.	J Neuropathol Exp Neurol. 2005 Mar;64(3):224-9.	J Neuropathol Exp Neurol. 2005	PubMed	citation	PMID:15804054	pubmed	15804054	create date:2005/04/05 | first author:Manaye KF
Implication of fetal SMN2 expression in type I SMA pathogenesis: protection or pathological gain of function?	/pubmed/15804053	Soler-Botija C, Cuscó I, Caselles L, López E, Baiget M, Tizzano EF.	J Neuropathol Exp Neurol. 2005 Mar;64(3):215-23.	J Neuropathol Exp Neurol. 2005	PubMed	citation	PMID:15804053	pubmed	15804053	create date:2005/04/05 | first author:Soler-Botija C
Increased frequency of argyrophilic grain disease in Alzheimer disease with 4R tau-specific immunohistochemistry.	/pubmed/15804052	Fujino Y, Wang DS, Thomas N, Espinoza M, Davies P, Dickson DW.	J Neuropathol Exp Neurol. 2005 Mar;64(3):209-14.	J Neuropathol Exp Neurol. 2005	PubMed	citation	PMID:15804052	pubmed	15804052	create date:2005/04/05 | first author:Fujino Y
14-3-3 protein in CSF: an early predictor of SIV CNS disease.	/pubmed/15804051	Helke KL, Queen SE, Tarwater PM, Turchan-Cholewo J, Nath A, Zink MC, Irani DN, Mankowski JL.	J Neuropathol Exp Neurol. 2005 Mar;64(3):202-8.	J Neuropathol Exp Neurol. 2005	PubMed	citation	PMID:15804051	pubmed	15804051	create date:2005/04/05 | first author:Helke KL
Cell proliferation and granule cell dispersion in human hippocampal sclerosis.	/pubmed/15804050	Thom M, Martinian L, Williams G, Stoeber K, Sisodiya SM.	J Neuropathol Exp Neurol. 2005 Mar;64(3):194-201.	J Neuropathol Exp Neurol. 2005	PubMed	citation	PMID:15804050	pubmed	15804050	create date:2005/04/05 | first author:Thom M
Diagnostic immunohistology of muscle diseases.	/pubmed/15804049	Vogel H, Zamecnik J.	J Neuropathol Exp Neurol. 2005 Mar;64(3):181-93. Review.	J Neuropathol Exp Neurol. 2005	PubMed	citation	PMID:15804049	pubmed	15804049	create date:2005/04/05 | first author:Vogel H
Recent advances in hereditary spinocerebellar ataxias.	/pubmed/15804048	van de Warrenburg BP, Sinke RJ, Kremer B.	J Neuropathol Exp Neurol. 2005 Mar;64(3):171-80. Review.	J Neuropathol Exp Neurol. 2005	PubMed	citation	PMID:15804048	pubmed	15804048	create date:2005/04/05 | first author:van de Warrenburg BP
Proliferative potential of human astrocytes.	/pubmed/15751231	Colodner KJ, Montana RA, Anthony DC, Folkerth RD, De Girolami U, Feany MB.	J Neuropathol Exp Neurol. 2005 Feb;64(2):163-9.	J Neuropathol Exp Neurol. 2005	PubMed	citation	PMID:15751231	pubmed	15751231	create date:2005/03/09 | first author:Colodner KJ
Alpha-synuclein lesions in normal aging, Parkinson disease, and Alzheimer disease: evidence from the Baltimore Longitudinal Study of Aging (BLSA).	/pubmed/15751230	Mikolaenko I, Pletnikova O, Kawas CH, O'Brien R, Resnick SM, Crain B, Troncoso JC.	J Neuropathol Exp Neurol. 2005 Feb;64(2):156-62.	J Neuropathol Exp Neurol. 2005	PubMed	citation	PMID:15751230	pubmed	15751230	create date:2005/03/09 | first author:Mikolaenko I
The pathology of multiple sclerosis is location-dependent: no significant complement activation is detected in purely cortical lesions.	/pubmed/15751229	Brink BP, Veerhuis R, Breij EC, van der Valk P, Dijkstra CD, Bö L.	J Neuropathol Exp Neurol. 2005 Feb;64(2):147-55.	J Neuropathol Exp Neurol. 2005	PubMed	citation	PMID:15751229	pubmed	15751229	create date:2005/03/09 | first author:Brink BP
Effects of chronic glucocorticoid administration on insulin-degrading enzyme and amyloid-beta peptide in the aged macaque.	/pubmed/15751228	Kulstad JJ, McMillan PJ, Leverenz JB, Cook DG, Green PS, Peskind ER, Wilkinson CW, Farris W, Mehta PD, Craft S.	J Neuropathol Exp Neurol. 2005 Feb;64(2):139-46.	J Neuropathol Exp Neurol. 2005	PubMed	citation	PMID:15751228	pubmed	15751228	create date:2005/03/09 | first author:Kulstad JJ
Nogo-A and nogo receptor expression in demyelinating lesions of multiple sclerosis.	/pubmed/15751227	Satoh J, Onoue H, Arima K, Yamamura T.	J Neuropathol Exp Neurol. 2005 Feb;64(2):129-38.	J Neuropathol Exp Neurol. 2005	PubMed	citation	PMID:15751227	pubmed	15751227	create date:2005/03/09 | first author:Satoh J
Mitochondrial myopathy and rhabdomyolysis associated with a novel nonsense mutation in the gene encoding cytochrome c oxidase subunit I.	/pubmed/15751226	Kollberg G, Moslemi AR, Lindberg C, Holme E, Oldfors A.	J Neuropathol Exp Neurol. 2005 Feb;64(2):123-8.	J Neuropathol Exp Neurol. 2005	PubMed	citation	PMID:15751226	pubmed	15751226	create date:2005/03/09 | first author:Kollberg G
Extensive involvement of autophagy in Alzheimer disease: an immuno-electron microscopy study.	/pubmed/15751225	Nixon RA, Wegiel J, Kumar A, Yu WH, Peterhoff C, Cataldo A, Cuervo AM.	J Neuropathol Exp Neurol. 2005 Feb;64(2):113-22.	J Neuropathol Exp Neurol. 2005	PubMed	citation	PMID:15751225	pubmed	15751225	create date:2005/03/09 | first author:Nixon RA
The role of caspase cleavage of tau in Alzheimer disease neuropathology.	/pubmed/15751224	Cotman CW, Poon WW, Rissman RA, Blurton-Jones M.	J Neuropathol Exp Neurol. 2005 Feb;64(2):104-12. Review.	J Neuropathol Exp Neurol. 2005	PubMed	citation	PMID:15751224	pubmed	15751224	create date:2005/03/09 | first author:Cotman CW
Dysregulation of the hypothalamic-pituitary-gonadal axis with menopause and andropause promotes neurodegenerative senescence.	/pubmed/15751223	Atwood CS, Meethal SV, Liu T, Wilson AC, Gallego M, Smith MA, Bowen RL.	J Neuropathol Exp Neurol. 2005 Feb;64(2):93-103. Review.	J Neuropathol Exp Neurol. 2005	PubMed	citation	PMID:15751223	pubmed	15751223	create date:2005/03/09 | first author:Atwood CS
Extracellular deposits of A beta produced in cultures of Alzheimer disease brain vascular smooth muscle cells.	/pubmed/15715088	Frackowiak J, Potempska A, LeVine H, Haske T, Dickson D, Mazur-Kolecka B.	J Neuropathol Exp Neurol. 2005 Jan;64(1):82-90.	J Neuropathol Exp Neurol. 2005	PubMed	citation	PMID:15715088	pubmed	15715088	create date:2005/02/18 | first author:Frackowiak J
Expression patterns of cell cycle components in sporadic and neurofibromatosis type 1-related malignant peripheral nerve sheath tumors.	/pubmed/15715087	Agesen TH, Flørenes VA, Molenaar WM, Lind GE, Berner JM, Plaat BE, Komdeur R, Myklebost O, van den Berg E, Lothe RA.	J Neuropathol Exp Neurol. 2005 Jan;64(1):74-81.	J Neuropathol Exp Neurol. 2005	PubMed	citation	PMID:15715087	pubmed	15715087	create date:2005/02/18 | first author:Agesen TH
P0(106-125) is a neuritogenic epitope of the peripheral myelin protein P0 and induces autoimmune neuritis in C57BL/6 mice.	/pubmed/15715086	Miletic H, Utermöhlen O, Wedekind C, Hermann M, Stenzel W, Lassmann H, Schlüter D, Deckert M.	J Neuropathol Exp Neurol. 2005 Jan;64(1):66-73.	J Neuropathol Exp Neurol. 2005	PubMed	citation	PMID:15715086	pubmed	15715086	create date:2005/02/18 | first author:Miletic H
Title	URL	Description	Details	ShortDetails	Resource	Type	Identifiers	Db	EntrezUID	Properties
Mutant huntingtin protein: a substrate for transglutaminase 1, 2, and 3.	/pubmed/15715085	Zainelli GM, Dudek NL, Ross CA, Kim SY, Muma NA.	J Neuropathol Exp Neurol. 2005 Jan;64(1):58-65.	J Neuropathol Exp Neurol. 2005	PubMed	citation	PMID:15715085	pubmed	15715085	create date:2005/02/18 | first author:Zainelli GM
Genetically dominant spinal cord repair in a murine model of chronic progressive multiple sclerosis.	/pubmed/15715084	Bieber AJ, Ure DR, Rodriguez M.	J Neuropathol Exp Neurol. 2005 Jan;64(1):46-57.	J Neuropathol Exp Neurol. 2005	PubMed	citation	PMID:15715084	pubmed	15715084	create date:2005/02/18 | first author:Bieber AJ
Transplantation of bone marrow stromal cell-derived Schwann cells promotes axonal regeneration and functional recovery after complete transection of adult rat spinal cord.	/pubmed/15715083	Kamada T, Koda M, Dezawa M, Yoshinaga K, Hashimoto M, Koshizuka S, Nishio Y, Moriya H, Yamazaki M.	J Neuropathol Exp Neurol. 2005 Jan;64(1):37-45.	J Neuropathol Exp Neurol. 2005	PubMed	citation	PMID:15715083	pubmed	15715083	create date:2005/02/18 | first author:Kamada T
An essential role for tumor necrosis factor in the formation of experimental murine Staphylococcus aureus-induced brain abscess and clearance.	/pubmed/15715082	Stenzel W, Soltek S, Miletic H, Hermann MM, Körner H, Sedgwick JD, Schlüter D, Deckert M.	J Neuropathol Exp Neurol. 2005 Jan;64(1):27-36.	J Neuropathol Exp Neurol. 2005	PubMed	citation	PMID:15715082	pubmed	15715082	create date:2005/02/18 | first author:Stenzel W
Calpain inhibitor inhibits p35-p25-Cdk5 activation, decreases tau hyperphosphorylation, and improves neurological function after spinal cord hemisection in rats.	/pubmed/15715081	Hung KS, Hwang SL, Liang CL, Chen YJ, Lee TH, Liu JK, Howng SL, Wang CH.	J Neuropathol Exp Neurol. 2005 Jan;64(1):15-26.	J Neuropathol Exp Neurol. 2005	PubMed	citation	PMID:15715081	pubmed	15715081	create date:2005/02/18 | first author:Hung KS
Molecular genetic analysis of oligodendroglial tumors.	/pubmed/15715080	Hartmann C, Mueller W, Lass U, Kamel-Reid S, von Deimling A.	J Neuropathol Exp Neurol. 2005 Jan;64(1):10-4. Review.	J Neuropathol Exp Neurol. 2005	PubMed	citation	PMID:15715080	pubmed	15715080	create date:2005/02/18 | first author:Hartmann C
Tumor suppressor mutations and growth factor signaling in the pathogenesis of NF1-associated peripheral nerve sheath tumors: II. The role of dysregulated growth factor signaling.	/pubmed/15715079	Carroll SL, Stonecypher MS.	J Neuropathol Exp Neurol. 2005 Jan;64(1):1-9. Review.	J Neuropathol Exp Neurol. 2005	PubMed	citation	PMID:15715079	pubmed	15715079	create date:2005/02/18 | first author:Carroll SL
AANP Award for Meritorious Contributions to Neuropathology presented to Michael Noel Hart, MD.	/pubmed/15624767	Powers JM.	J Neuropathol Exp Neurol. 2004 Dec;63(12):1310-1. No abstract available.	J Neuropathol Exp Neurol. 2004	PubMed	citation	PMID:15624767	pubmed	15624767	create date:2004/12/31 | first author:Powers JM
The pattern of cerebral injury in a primate model of preterm birth and neonatal intensive care.	/pubmed/15624766	Dieni S, Inder T, Yoder B, Briscoe T, Camm E, Egan G, Denton D, Rees S.	J Neuropathol Exp Neurol. 2004 Dec;63(12):1297-309.	J Neuropathol Exp Neurol. 2004	PubMed	citation	PMID:15624766	pubmed	15624766	create date:2004/12/31 | first author:Dieni S
Selective and antigen-dependent effects of myelin degeneration on central nervous system inflammation.	/pubmed/15624765	Aboul-Enein F, Bauer J, Klein M, Schubart A, Flügel A, Ritter T, Kawakami N, Siedler F, Linington C, Wekerle H, Lassmann H, Bradl M.	J Neuropathol Exp Neurol. 2004 Dec;63(12):1284-96.	J Neuropathol Exp Neurol. 2004	PubMed	citation	PMID:15624765	pubmed	15624765	create date:2004/12/31 | first author:Aboul-Enein F
Human endosialin (tumor endothelial marker 1) is abundantly expressed in highly malignant and invasive brain tumors.	/pubmed/15624764	Brady J, Neal J, Sadakar N, Gasque P.	J Neuropathol Exp Neurol. 2004 Dec;63(12):1274-83.	J Neuropathol Exp Neurol. 2004	PubMed	citation	PMID:15624764	pubmed	15624764	create date:2004/12/31 | first author:Brady J
The GABAergic system of the developing neocortex has a reduced capacity to recover from in utero injury in experimental cortical dysplasia.	/pubmed/15624763	Deukmedjian AJ, King MA, Cuda C, Roper SN.	J Neuropathol Exp Neurol. 2004 Dec;63(12):1265-73.	J Neuropathol Exp Neurol. 2004	PubMed	citation	PMID:15624763	pubmed	15624763	create date:2004/12/31 | first author:Deukmedjian AJ
CD163 identifies a unique population of ramified microglia in HIV encephalitis (HIVE).	/pubmed/15624762	Roberts ES, Masliah E, Fox HS.	J Neuropathol Exp Neurol. 2004 Dec;63(12):1255-64.	J Neuropathol Exp Neurol. 2004	PubMed	citation	PMID:15624762	pubmed	15624762	create date:2004/12/31 | first author:Roberts ES
Metabolic alterations in the hypothalamus and basal forebrain in vascular dementia.	/pubmed/15624761	Ishunina TA, Kamphorst W, Swaab DF.	J Neuropathol Exp Neurol. 2004 Dec;63(12):1243-54.	J Neuropathol Exp Neurol. 2004	PubMed	citation	PMID:15624761	pubmed	15624761	create date:2004/12/31 | first author:Ishunina TA
Pathogenesis of tuberous sclerosis subependymal giant cell astrocytomas: biallelic inactivation of TSC1 or TSC2 leads to mTOR activation.	/pubmed/15624760	Chan JA, Zhang H, Roberts PS, Jozwiak S, Wieslawa G, Lewin-Kowalik J, Kotulska K, Kwiatkowski DJ.	J Neuropathol Exp Neurol. 2004 Dec;63(12):1236-42.	J Neuropathol Exp Neurol. 2004	PubMed	citation	PMID:15624760	pubmed	15624760	create date:2004/12/31 | first author:Chan JA
Regional distribution of proteinase K-resistant alpha-synuclein correlates with Lewy body disease stage.	/pubmed/15624759	Neumann M, Müller V, Kretzschmar HA, Haass C, Kahle PJ.	J Neuropathol Exp Neurol. 2004 Dec;63(12):1225-35.	J Neuropathol Exp Neurol. 2004	PubMed	citation	PMID:15624759	pubmed	15624759	create date:2004/12/31 | first author:Neumann M
Prognosis-related molecular markers in pediatric central nervous system tumors.	/pubmed/15624758	Rickert CH.	J Neuropathol Exp Neurol. 2004 Dec;63(12):1211-24. Review.	J Neuropathol Exp Neurol. 2004	PubMed	citation	PMID:15624758	pubmed	15624758	create date:2004/12/31 | first author:Rickert CH
Intranuclear rodlets in the substantia nigra: interactions with marinesco bodies, ubiquitin, and promyelocytic leukemia protein.	/pubmed/15581187	Woulfe J, Gray D, Prichett-Pejic W, Munoz DG, Chretien M.	J Neuropathol Exp Neurol. 2004 Nov;63(11):1200-7.	J Neuropathol Exp Neurol. 2004	PubMed	citation	PMID:15581187	pubmed	15581187	create date:2004/12/08 | first author:Woulfe J
Physiology and gene expression characteristics of carcinogen-initiated and tumor-transformed glial progenitor cells derived from the CNS of methylnitrosourea (MNU)-treated Sprague-Dawley rats.	/pubmed/15581186	Kokkinakis DM, Rushing EJ, Shareef MM, Ahmed MM, Yang S, Singha UK, Luo J.	J Neuropathol Exp Neurol. 2004 Nov;63(11):1182-99.	J Neuropathol Exp Neurol. 2004	PubMed	citation	PMID:15581186	pubmed	15581186	create date:2004/12/08 | first author:Kokkinakis DM
Chronic granulomatous herpes simplex encephalitis in children.	/pubmed/15581185	Love S, Koch P, Urbach H, Dawson TP.	J Neuropathol Exp Neurol. 2004 Nov;63(11):1173-81.	J Neuropathol Exp Neurol. 2004	PubMed	citation	PMID:15581185	pubmed	15581185	create date:2004/12/08 | first author:Love S
Peripheral nerve biopsy study in 19 cases with 17p11.2 deletion.	/pubmed/15581184	Vital A, Vital C, Latour P, Ferrer X, Rouanet-Larivière M, Brechenmacher C, Lagueny A.	J Neuropathol Exp Neurol. 2004 Nov;63(11):1167-72.	J Neuropathol Exp Neurol. 2004	PubMed	citation	PMID:15581184	pubmed	15581184	create date:2004/12/08 | first author:Vital A
Human wild-type alpha-synuclein impairs neurogenesis.	/pubmed/15581183	Winner B, Lie DC, Rockenstein E, Aigner R, Aigner L, Masliah E, Kuhn HG, Winkler J.	J Neuropathol Exp Neurol. 2004 Nov;63(11):1155-66.	J Neuropathol Exp Neurol. 2004	PubMed	citation	PMID:15581183	pubmed	15581183	create date:2004/12/08 | first author:Winner B
Ganglion-specific patterns of diabetes-modulated gene expression are established in prevertebral and paravertebral sympathetic ganglia prior to the development of neuroaxonal dystrophy.	/pubmed/15581182	Carroll SL, Byer SJ, Dorsey DA, Watson MA, Schmidt RE.	J Neuropathol Exp Neurol. 2004 Nov;63(11):1144-54.	J Neuropathol Exp Neurol. 2004	PubMed	citation	PMID:15581182	pubmed	15581182	create date:2004/12/08 | first author:Carroll SL
Effects of exposure to chronic placental insufficiency on the postnatal brain and retina in sheep.	/pubmed/15581181	Duncan JR, Cock ML, Loeliger M, Louey S, Harding R, Rees SM.	J Neuropathol Exp Neurol. 2004 Nov;63(11):1131-43.	J Neuropathol Exp Neurol. 2004	PubMed	citation	PMID:15581181	pubmed	15581181	create date:2004/12/08 | first author:Duncan JR
JC virus early protein detection by immunohistochemistry in progressive multifocal leukoencephalopathy: a comparative study with in situ hybridization and polymerase chain reaction.	/pubmed/15581180	Muñoz-Mármol AM, Mola G, Fernández-Vasalo A, Vela E, Mate JL, Ariza A.	J Neuropathol Exp Neurol. 2004 Nov;63(11):1124-30.	J Neuropathol Exp Neurol. 2004	PubMed	citation	PMID:15581180	pubmed	15581180	create date:2004/12/08 | first author:Muñoz-Mármol AM
Tumor suppressor mutations and growth factor signaling in the pathogenesis of NF1-associated peripheral nerve sheath tumors. I. The role of tumor suppressor mutations.	/pubmed/15581179	Carroll SL, Stonecypher MS.	J Neuropathol Exp Neurol. 2004 Nov;63(11):1115-23. Review.	J Neuropathol Exp Neurol. 2004	PubMed	citation	PMID:15581179	pubmed	15581179	create date:2004/12/08 | first author:Carroll SL
In vivo and in vitro dysferlin expression in human muscle satellite cells.	/pubmed/15535137	De Luna N, Gallardo E, Illa I.	J Neuropathol Exp Neurol. 2004 Oct;63(10):1104-13.	J Neuropathol Exp Neurol. 2004	PubMed	citation	PMID:15535137	pubmed	15535137	create date:2004/11/13 | first author:De Luna N
CGRP peptide and regenerating sensory axons.	/pubmed/15535136	Li XQ, Verge VM, Johnston JM, Zochodne DW.	J Neuropathol Exp Neurol. 2004 Oct;63(10):1092-103.	J Neuropathol Exp Neurol. 2004	PubMed	citation	PMID:15535136	pubmed	15535136	create date:2004/11/13 | first author:Li XQ
Downregulation of protein phosphatase 2A carboxyl methylation and methyltransferase may contribute to Alzheimer disease pathogenesis.	/pubmed/15535135	Sontag E, Hladik C, Montgomery L, Luangpirom A, Mudrak I, Ogris E, White CL 3rd.	J Neuropathol Exp Neurol. 2004 Oct;63(10):1080-91.	J Neuropathol Exp Neurol. 2004	PubMed	citation	PMID:15535135	pubmed	15535135	create date:2004/11/13 | first author:Sontag E
Loss of heterozygosity at 6q is frequent and concurrent with 3p loss in sporadic and familial capillary hemangioblastomas.	/pubmed/15535134	Lemeta S, Pylkkänen L, Sainio M, Niemelä M, Saarikoski S, Husgafvel-Pursiainen K, Böhling T.	J Neuropathol Exp Neurol. 2004 Oct;63(10):1072-9.	J Neuropathol Exp Neurol. 2004	PubMed	citation	PMID:15535134	pubmed	15535134	create date:2004/11/13 | first author:Lemeta S
Expression of excitatory amino acid transporter-1 (EAAT-1) in brain macrophages and microglia of patients with prion diseases.	/pubmed/15535133	Chrétien F, Le Pavec G, Vallat-Decouvelaere AV, Delisle MB, Uro-Coste E, Ironside JW, Gambetti P, Parchi P, Créminon C, Dormont D, Mikol J, Gray F, Gras G.	J Neuropathol Exp Neurol. 2004 Oct;63(10):1058-71.	J Neuropathol Exp Neurol. 2004	PubMed	citation	PMID:15535133	pubmed	15535133	create date:2004/11/13 | first author:Chrétien F
Brainstem and basal ganglia lesions in xeroderma pigmentosum group A.	/pubmed/15535132	Hayashi M, Araki S, Kohyama J, Shioda K, Fukatsu R, Tamagawa K.	J Neuropathol Exp Neurol. 2004 Oct;63(10):1048-57.	J Neuropathol Exp Neurol. 2004	PubMed	citation	PMID:15535132	pubmed	15535132	create date:2004/11/13 | first author:Hayashi M
Altered P-glycoprotein expression in AIDS patients with HIV encephalitis.	/pubmed/15535131	Langford D, Grigorian A, Hurford R, Adame A, Ellis RJ, Hansen L, Masliah E.	J Neuropathol Exp Neurol. 2004 Oct;63(10):1038-47.	J Neuropathol Exp Neurol. 2004	PubMed	citation	PMID:15535131	pubmed	15535131	create date:2004/11/13 | first author:Langford D
Neuropathologic criteria for diagnosing Alzheimer disease in persons with pure dementia of Alzheimer type.	/pubmed/15535130	McKeel DW Jr, Price JL, Miller JP, Grant EA, Xiong C, Berg L, Morris JC.	J Neuropathol Exp Neurol. 2004 Oct;63(10):1028-37.	J Neuropathol Exp Neurol. 2004	PubMed	citation	PMID:15535130	pubmed	15535130	create date:2004/11/13 | first author:McKeel DW Jr
Loss of tumor suppressor in lung cancer-1 (TSLC1) expression in meningioma correlates with increased malignancy grade and reduced patient survival.	/pubmed/15535129	Surace EI, Lusis E, Murakami Y, Scheithauer BW, Perry A, Gutmann DH.	J Neuropathol Exp Neurol. 2004 Oct;63(10):1015-27.	J Neuropathol Exp Neurol. 2004	PubMed	citation	PMID:15535129	pubmed	15535129	create date:2004/11/13 | first author:Surace EI
DNA chip technology in brain banks: confronting a degrading world.	/pubmed/15535128	Buesa C, Maes T, Subirada F, Barrachina M, Ferrer I.	J Neuropathol Exp Neurol. 2004 Oct;63(10):1003-14. Review.	J Neuropathol Exp Neurol. 2004	PubMed	citation	PMID:15535128	pubmed	15535128	create date:2004/11/13 | first author:Buesa C
Developmental lag in superoxide dismutases relative to other antioxidant enzymes in premyelinated human telencephalic white matter.	/pubmed/15453097	Folkerth RD, Haynes RL, Borenstein NS, Belliveau RA, Trachtenberg F, Rosenberg PA, Volpe JJ, Kinney HC.	J Neuropathol Exp Neurol. 2004 Sep;63(9):990-9.	J Neuropathol Exp Neurol. 2004	PubMed	citation	PMID:15453097	pubmed	15453097	create date:2004/09/30 | first author:Folkerth RD
Role of Ang1 and its interaction with VEGF-A in astrocytomas.	/pubmed/15453096	Zadeh G, Koushan K, Pillo L, Shannon P, Guha A.	J Neuropathol Exp Neurol. 2004 Sep;63(9):978-89.	J Neuropathol Exp Neurol. 2004	PubMed	citation	PMID:15453096	pubmed	15453096	create date:2004/09/30 | first author:Zadeh G
Activated microglia initiate motor neuron injury by a nitric oxide and glutamate-mediated mechanism.	/pubmed/15453095	Zhao W, Xie W, Le W, Beers DR, He Y, Henkel JS, Simpson EP, Yen AA, Xiao Q, Appel SH.	J Neuropathol Exp Neurol. 2004 Sep;63(9):964-77.	J Neuropathol Exp Neurol. 2004	PubMed	citation	PMID:15453095	pubmed	15453095	create date:2004/09/30 | first author:Zhao W
Arachidonylethanolamide induces apoptosis of human glioma cells through vanilloid receptor-1.	/pubmed/15453094	Contassot E, Wilmotte R, Tenan M, Belkouch MC, Schnüriger V, de Tribolet N, Burkhardt K, Dietrich PY.	J Neuropathol Exp Neurol. 2004 Sep;63(9):956-63. Erratum in: J Neuropathol Exp Neurol. 2004 Nov;63(11):1114. Bourkhardt, Karim [corrected to Burkhardt, Karim].	J Neuropathol Exp Neurol. 2004	PubMed	citation	PMID:15453094	pubmed	15453094	create date:2004/09/30 | first author:Contassot E
A role for interferon-gamma in focal cerebral ischemia in mice.	/pubmed/15453093	Lambertsen KL, Gregersen R, Meldgaard M, Clausen BH, Heibøl EK, Ladeby R, Knudsen J, Frandsen A, Owens T, Finsen B.	J Neuropathol Exp Neurol. 2004 Sep;63(9):942-55.	J Neuropathol Exp Neurol. 2004	PubMed	citation	PMID:15453093	pubmed	15453093	create date:2004/09/30 | first author:Lambertsen KL
Axon mediated interneuron migration.	/pubmed/15453092	McManus MF, Nasrallah IM, Gopal PP, Baek WS, Golden JA.	J Neuropathol Exp Neurol. 2004 Sep;63(9):932-41.	J Neuropathol Exp Neurol. 2004	PubMed	citation	PMID:15453092	pubmed	15453092	create date:2004/09/30 | first author:McManus MF
Long-term denervation in humans causes degeneration of both contractile and excitation-contraction coupling apparatus, which is reversible by functional electrical stimulation (FES): a role for myofiber regeneration?	/pubmed/15453091	Kern H, Boncompagni S, Rossini K, Mayr W, Fanò G, Zanin ME, Podhorska-Okolow M, Protasi F, Carraro U.	J Neuropathol Exp Neurol. 2004 Sep;63(9):919-31.	J Neuropathol Exp Neurol. 2004	PubMed	citation	PMID:15453091	pubmed	15453091	create date:2004/09/30 | first author:Kern H
Staging of argyrophilic grains: an age-associated tauopathy.	/pubmed/15453090	Saito Y, Ruberu NN, Sawabe M, Arai T, Tanaka N, Kakuta Y, Yamanouchi H, Murayama S.	J Neuropathol Exp Neurol. 2004 Sep;63(9):911-8.	J Neuropathol Exp Neurol. 2004	PubMed	citation	PMID:15453090	pubmed	15453090	create date:2004/09/30 | first author:Saito Y
Cyclooxygenase-2 (COX-2) in inflammatory and degenerative brain diseases.	/pubmed/15453089	Minghetti L.	J Neuropathol Exp Neurol. 2004 Sep;63(9):901-10. Review.	J Neuropathol Exp Neurol. 2004	PubMed	citation	PMID:15453089	pubmed	15453089	create date:2004/09/30 | first author:Minghetti L
The neurodegeneration sequence in prion diseases: evidence from functional, morphological and ultrastructural studies of the GABAergic system.	/pubmed/15330342	Bouzamondo-Bernstein E, Hopkins SD, Spilman P, Uyehara-Lock J, Deering C, Safar J, Prusiner SB, Ralston HJ 3rd, DeArmond SJ.	J Neuropathol Exp Neurol. 2004 Aug;63(8):882-99.	J Neuropathol Exp Neurol. 2004	PubMed	citation	PMID:15330342	pubmed	15330342	create date:2004/08/28 | first author:Bouzamondo-Bernstein E
Mechanism of acute ischemic injury of oligodendroglia in early myelinating white matter: the importance of astrocyte injury and glutamate release.	/pubmed/15330341	Wilke S, Thomas R, Allcock N, Fern R.	J Neuropathol Exp Neurol. 2004 Aug;63(8):872-81.	J Neuropathol Exp Neurol. 2004	PubMed	citation	PMID:15330341	pubmed	15330341	create date:2004/08/28 | first author:Wilke S
Acute ischemic injury of astrocytes is mediated by Na-K-Cl cotransport and not Ca2+ influx at a key point in white matter development.	/pubmed/15330340	Thomas R, Salter MG, Wilke S, Husen A, Allcock N, Nivison M, Nnoli AN, Fern R.	J Neuropathol Exp Neurol. 2004 Aug;63(8):856-71.	J Neuropathol Exp Neurol. 2004	PubMed	citation	PMID:15330340	pubmed	15330340	create date:2004/08/28 | first author:Thomas R
VEGF-A angiogenesis induces a stable neovasculature in adult murine brain.	/pubmed/15330339	Stiver SI, Tan X, Brown LF, Hedley-Whyte ET, Dvorak HF.	J Neuropathol Exp Neurol. 2004 Aug;63(8):841-55.	J Neuropathol Exp Neurol. 2004	PubMed	citation	PMID:15330339	pubmed	15330339	create date:2004/08/28 | first author:Stiver SI
Glial proliferation and metabotropic glutamate receptor expression in amyotrophic lateral sclerosis.	/pubmed/15330338	Anneser JM, Chahli C, Ince PG, Borasio GD, Shaw PJ.	J Neuropathol Exp Neurol. 2004 Aug;63(8):831-40.	J Neuropathol Exp Neurol. 2004	PubMed	citation	PMID:15330338	pubmed	15330338	create date:2004/08/28 | first author:Anneser JM
Title	URL	Description	Details	ShortDetails	Resource	Type	Identifiers	Db	EntrezUID	Properties
Presenilin mutations in familial Alzheimer disease and transgenic mouse models accelerate neuronal lysosomal pathology.	/pubmed/15330337	Cataldo AM, Peterhoff CM, Schmidt SD, Terio NB, Duff K, Beard M, Mathews PM, Nixon RA.	J Neuropathol Exp Neurol. 2004 Aug;63(8):821-30.	J Neuropathol Exp Neurol. 2004	PubMed	citation	PMID:15330337	pubmed	15330337	create date:2004/08/28 | first author:Cataldo AM
Differential expression of phospholipase D isozymes in the hippocampus following kainic acid-induced seizures.	/pubmed/15330336	Kim SY, Min DS, Choi JS, Choi YS, Park HJ, Sung KW, Kim J, Lee MY.	J Neuropathol Exp Neurol. 2004 Aug;63(8):812-20.	J Neuropathol Exp Neurol. 2004	PubMed	citation	PMID:15330336	pubmed	15330336	create date:2004/08/28 | first author:Kim SY
Neuronal ubiquitinated intranuclear inclusions in familial and non-familial frontotemporal dementia of the motor neuron disease type associated with amyotrophic lateral sclerosis.	/pubmed/15330335	Bigio EH, Johnson NA, Rademaker AW, Fung BB, Mesulam MM, Siddique N, Dellefave L, Caliendo J, Freeman S, Siddique T.	J Neuropathol Exp Neurol. 2004 Aug;63(8):801-11.	J Neuropathol Exp Neurol. 2004	PubMed	citation	PMID:15330335	pubmed	15330335	create date:2004/08/28 | first author:Bigio EH
Neurodegeneration caused by proteins with an aberrant carboxyl-terminus.	/pubmed/15330334	Vidal R, Delisle MB, Ghetti B.	J Neuropathol Exp Neurol. 2004 Aug;63(8):787-800. Review.	J Neuropathol Exp Neurol. 2004	PubMed	citation	PMID:15330334	pubmed	15330334	create date:2004/08/28 | first author:Vidal R
Targeting prion amyloid deposits in vivo.	/pubmed/15290902	Sadowski M, Pankiewicz J, Scholtzova H, Tsai J, Li Y, Carp RI, Meeker HC, Gambetti P, Debnath M, Mathis CA, Shao L, Gan WB, Klunk WE, Wisniewski T.	J Neuropathol Exp Neurol. 2004 Jul;63(7):775-84.	J Neuropathol Exp Neurol. 2004	PubMed	citation	PMID:15290902	pubmed	15290902	create date:2004/08/05 | first author:Sadowski M
The G336S variant in the human neurofilament-M gene does not affect its assembly or distribution: importance of the functional analysis of neurofilament variants.	/pubmed/15290901	Perez-Olle R, Lopez-Toledano MA, Liem RK.	J Neuropathol Exp Neurol. 2004 Jul;63(7):759-74.	J Neuropathol Exp Neurol. 2004	PubMed	citation	PMID:15290901	pubmed	15290901	create date:2004/08/05 | first author:Perez-Olle R
Meningoencephalitis and demyelination are pathologic manifestations of primary polyomavirus infection in immunosuppressed rhesus monkeys.	/pubmed/15290900	Axthelm MK, Koralnik IJ, Dang X, Wüthrich C, Rohne D, Stillman IE, Letvin NL.	J Neuropathol Exp Neurol. 2004 Jul;63(7):750-8.	J Neuropathol Exp Neurol. 2004	PubMed	citation	PMID:15290900	pubmed	15290900	create date:2004/08/05 | first author:Axthelm MK
Lewy body-related alpha-synucleinopathy in aging.	/pubmed/15290899	Saito Y, Ruberu NN, Sawabe M, Arai T, Kazama H, Hosoi T, Yamanouchi H, Murayama S.	J Neuropathol Exp Neurol. 2004 Jul;63(7):742-9.	J Neuropathol Exp Neurol. 2004	PubMed	citation	PMID:15290899	pubmed	15290899	create date:2004/08/05 | first author:Saito Y
Vascular smooth muscle actin is reduced in Alzheimer disease brain: a quantitative analysis.	/pubmed/15290898	Ervin JF, Pannell C, Szymanski M, Welsh-Bohmer K, Schmechel DE, Hulette CM.	J Neuropathol Exp Neurol. 2004 Jul;63(7):735-41.	J Neuropathol Exp Neurol. 2004	PubMed	citation	PMID:15290898	pubmed	15290898	create date:2004/08/05 | first author:Ervin JF
Comparative clinico-pathological study of saposin-A-deficient (SAP-A-/-) and Twitcher mice.	/pubmed/15290897	Yagi T, Matsuda J, Takikita S, Mohri I, Suzuki K, Suzuki K.	J Neuropathol Exp Neurol. 2004 Jul;63(7):721-34.	J Neuropathol Exp Neurol. 2004	PubMed	citation	PMID:15290897	pubmed	15290897	create date:2004/08/05 | first author:Yagi T
A detrimental role for nitric oxide synthase-2 in the pathology resulting from acute cerebral injury.	/pubmed/15290896	Jones NC, Constantin D, Gibson CL, Prior MJ, Morris PG, Marsden CA, Murphy S.	J Neuropathol Exp Neurol. 2004 Jul;63(7):708-20.	J Neuropathol Exp Neurol. 2004	PubMed	citation	PMID:15290896	pubmed	15290896	create date:2004/08/05 | first author:Jones NC
Immunohistochemical detection of EGFRvIII in high malignancy grade astrocytomas and evaluation of prognostic significance.	/pubmed/15290895	Aldape KD, Ballman K, Furth A, Buckner JC, Giannini C, Burger PC, Scheithauer BW, Jenkins RB, James CD.	J Neuropathol Exp Neurol. 2004 Jul;63(7):700-7.	J Neuropathol Exp Neurol. 2004	PubMed	citation	PMID:15290895	pubmed	15290895	create date:2004/08/05 | first author:Aldape KD
P2X7 receptor expression after ischemia in the cerebral cortex of rats.	/pubmed/15290894	Franke H, Günther A, Grosche J, Schmidt R, Rossner S, Reinhardt R, Faber-Zuschratter H, Schneider D, Illes P.	J Neuropathol Exp Neurol. 2004 Jul;63(7):686-99.	J Neuropathol Exp Neurol. 2004	PubMed	citation	PMID:15290894	pubmed	15290894	create date:2004/08/05 | first author:Franke H
Trisomy 21 and the brain.	/pubmed/15290893	Mrak RE, Griffin WS.	J Neuropathol Exp Neurol. 2004 Jul;63(7):679-85. Review.	J Neuropathol Exp Neurol. 2004	PubMed	citation	PMID:15290893	pubmed	15290893	create date:2004/08/05 | first author:Mrak RE
A potential iron-based mechanism for enhanced deposition of amyloid plaques due to cognitive stimulation in Alzheimer disease.	/pubmed/15217095	Dobson J, Batich C.	J Neuropathol Exp Neurol. 2004 Jun;63(6):674-5. No abstract available.	J Neuropathol Exp Neurol. 2004	PubMed	citation	PMID:15217095	pubmed	15217095	create date:2004/06/26 | first author:Dobson J
Perturbed myelination process of premyelinating oligodendrocyte in Niemann-Pick type C mouse.	/pubmed/15217094	Takikita S, Fukuda T, Mohri I, Yagi T, Suzuki K.	J Neuropathol Exp Neurol. 2004 Jun;63(6):660-73.	J Neuropathol Exp Neurol. 2004	PubMed	citation	PMID:15217094	pubmed	15217094	create date:2004/06/26 | first author:Takikita S
Insulin-like growth factor I in inclusion-body myositis and human muscle cultures.	/pubmed/15217093	Broccolini A, Ricci E, Pescatori M, Papacci M, Gliubizzi C, D'Amico A, Servidei S, Tonali P, Mirabella M.	J Neuropathol Exp Neurol. 2004 Jun;63(6):650-9.	J Neuropathol Exp Neurol. 2004	PubMed	citation	PMID:15217093	pubmed	15217093	create date:2004/06/26 | first author:Broccolini A
Increased proNGF levels in subjects with mild cognitive impairment and mild Alzheimer disease.	/pubmed/15217092	Peng S, Wuu J, Mufson EJ, Fahnestock M.	J Neuropathol Exp Neurol. 2004 Jun;63(6):641-9.	J Neuropathol Exp Neurol. 2004	PubMed	citation	PMID:15217092	pubmed	15217092	create date:2004/06/26 | first author:Peng S
The intermediate filament GFAP is important for the control of experimental murine Staphylococcus aureus-induced brain abscess and Toxoplasma encephalitis.	/pubmed/15217091	Stenzel W, Soltek S, Schlüter D, Deckert M.	J Neuropathol Exp Neurol. 2004 Jun;63(6):631-40.	J Neuropathol Exp Neurol. 2004	PubMed	citation	PMID:15217091	pubmed	15217091	create date:2004/06/26 | first author:Stenzel W
The life and death of oligodendrocytes in vanishing white matter disease.	/pubmed/15217090	Van Haren K, van der Voorn JP, Peterson DR, van der Knaap MS, Powers JM.	J Neuropathol Exp Neurol. 2004 Jun;63(6):618-30.	J Neuropathol Exp Neurol. 2004	PubMed	citation	PMID:15217090	pubmed	15217090	create date:2004/06/26 | first author:Van Haren K
Apoptosis of hippocampal neurons in organotypic slice culture models: direct effect of bacteria revisited.	/pubmed/15217089	Gianinazzi C, Grandgirard D, Simon F, Imboden H, Joss P, Täuber MG, Leib SL.	J Neuropathol Exp Neurol. 2004 Jun;63(6):610-7.	J Neuropathol Exp Neurol. 2004	PubMed	citation	PMID:15217089	pubmed	15217089	create date:2004/06/26 | first author:Gianinazzi C
Gene expression profiling in the intact and injured brain following environmental enrichment.	/pubmed/15217088	Keyvani K, Sachser N, Witte OW, Paulus W.	J Neuropathol Exp Neurol. 2004 Jun;63(6):598-609.	J Neuropathol Exp Neurol. 2004	PubMed	citation	PMID:15217088	pubmed	15217088	create date:2004/06/26 | first author:Keyvani K
Heme oxygenase in experimental intracerebral hemorrhage: the benefit of tin-mesoporphyrin.	/pubmed/15217087	Koeppen AH, Dickson AC, Smith J.	J Neuropathol Exp Neurol. 2004 Jun;63(6):587-97.	J Neuropathol Exp Neurol. 2004	PubMed	citation	PMID:15217087	pubmed	15217087	create date:2004/06/26 | first author:Koeppen AH
Msx1-deficient mice fail to form prosomere 1 derivatives, subcommissural organ, and posterior commissure and develop hydrocephalus.	/pubmed/15217086	Fernández-Llebrez P, Grondona JM, Pérez J, López-Aranda MF, Estivill-Torrús G, Llebrez-Zayas PF, Soriano E, Ramos C, Lallemand Y, Bach A, Robert B.	J Neuropathol Exp Neurol. 2004 Jun;63(6):574-86.	J Neuropathol Exp Neurol. 2004	PubMed	citation	PMID:15217086	pubmed	15217086	create date:2004/06/26 | first author:Fernández-Llebrez P
Diabetes mellitus and the sensory neuron.	/pubmed/15217085	Toth C, Brussee V, Cheng C, Zochodne DW.	J Neuropathol Exp Neurol. 2004 Jun;63(6):561-73. Review.	J Neuropathol Exp Neurol. 2004	PubMed	citation	PMID:15217085	pubmed	15217085	create date:2004/06/26 | first author:Toth C
The oligodendroglial lineage marker OLIG2 is universally expressed in diffuse gliomas.	/pubmed/15198128	Ligon KL, Alberta JA, Kho AT, Weiss J, Kwaan MR, Nutt CL, Louis DN, Stiles CD, Rowitch DH.	J Neuropathol Exp Neurol. 2004 May;63(5):499-509.	J Neuropathol Exp Neurol. 2004	PubMed	citation	PMID:15198128	pubmed	15198128	create date:2004/06/17 | first author:Ligon KL
Proteasomal expression, induction of immunoproteasome subunits, and local MHC class I presentation in myofibrillar myopathy and inclusion body myositis.	/pubmed/15198127	Ferrer I, Martín B, Castaño JG, Lucas JJ, Moreno D, Olivé M.	J Neuropathol Exp Neurol. 2004 May;63(5):484-98.	J Neuropathol Exp Neurol. 2004	PubMed	citation	PMID:15198127	pubmed	15198127	create date:2004/06/17 | first author:Ferrer I
Intercellular adhesion molecule-1 and blood-spinal cord barrier disruption in central nervous system radiation injury.	/pubmed/15198126	Nordal RA, Wong CS.	J Neuropathol Exp Neurol. 2004 May;63(5):474-83.	J Neuropathol Exp Neurol. 2004	PubMed	citation	PMID:15198126	pubmed	15198126	create date:2004/06/17 | first author:Nordal RA
Neuron-binding human monoclonal antibodies support central nervous system neurite extension.	/pubmed/15198125	Warrington AE, Bieber AJ, Van Keulen V, Ciric B, Pease LR, Rodriguez M.	J Neuropathol Exp Neurol. 2004 May;63(5):461-73.	J Neuropathol Exp Neurol. 2004	PubMed	citation	PMID:15198125	pubmed	15198125	create date:2004/06/17 | first author:Warrington AE
Experimental rat models of types 1 and 2 diabetes differ in sympathetic neuroaxonal dystrophy.	/pubmed/15198124	Schmidt RE, Dorsey DA, Beaudet LN, Parvin CA, Zhang W, Sima AA.	J Neuropathol Exp Neurol. 2004 May;63(5):450-60.	J Neuropathol Exp Neurol. 2004	PubMed	citation	PMID:15198124	pubmed	15198124	create date:2004/06/17 | first author:Schmidt RE
Histopathological and molecular prognostic markers in medulloblastoma: c-myc, N-myc, TrkC, and anaplasia.	/pubmed/15198123	Eberhart CG, Kratz J, Wang Y, Summers K, Stearns D, Cohen K, Dang CV, Burger PC.	J Neuropathol Exp Neurol. 2004 May;63(5):441-9.	J Neuropathol Exp Neurol. 2004	PubMed	citation	PMID:15198123	pubmed	15198123	create date:2004/06/17 | first author:Eberhart CG
Transgenic mouse in vivo library of human Down syndrome critical region 1: association between DYRK1A overexpression, brain development abnormalities, and cell cycle protein alteration.	/pubmed/15198122	Branchi I, Bichler Z, Minghetti L, Delabar JM, Malchiodi-Albedi F, Gonzalez MC, Chettouh Z, Nicolini A, Chabert C, Smith DJ, Rubin EM, Migliore-Samour D, Alleva E.	J Neuropathol Exp Neurol. 2004 May;63(5):429-40.	J Neuropathol Exp Neurol. 2004	PubMed	citation	PMID:15198122	pubmed	15198122	create date:2004/06/17 | first author:Branchi I
Amyloid-beta deposition is associated with decreased hippocampal glucose metabolism and spatial memory impairment in APP/PS1 mice.	/pubmed/15198121	Sadowski M, Pankiewicz J, Scholtzova H, Ji Y, Quartermain D, Jensen CH, Duff K, Nixon RA, Gruen RJ, Wisniewski T.	J Neuropathol Exp Neurol. 2004 May;63(5):418-28.	J Neuropathol Exp Neurol. 2004	PubMed	citation	PMID:15198121	pubmed	15198121	create date:2004/06/17 | first author:Sadowski M
Comparative genomic hybridization in central and peripheral nervous system tumors of childhood and adolescence.	/pubmed/15198120	Rickert CH, Paulus W.	J Neuropathol Exp Neurol. 2004 May;63(5):399-417. Review.	J Neuropathol Exp Neurol. 2004	PubMed	citation	PMID:15198120	pubmed	15198120	create date:2004/06/17 | first author:Rickert CH
IL-1 and TNF-alpha play a pivotal role in the host immune response in a mouse model of Staphylococcus aureus-induced experimental brain abscess.	/pubmed/15099027	Kielian T, Bearden ED, Baldwin AC, Esen N.	J Neuropathol Exp Neurol. 2004 Apr;63(4):381-96.	J Neuropathol Exp Neurol. 2004	PubMed	citation	PMID:15099027	pubmed	15099027	create date:2004/04/22 | first author:Kielian T
Intracellular ferritin accumulation in neural and extraneural tissue characterizes a neurodegenerative disease associated with a mutation in the ferritin light polypeptide gene.	/pubmed/15099026	Vidal R, Ghetti B, Takao M, Brefel-Courbon C, Uro-Coste E, Glazier BS, Siani V, Benson MD, Calvas P, Miravalle L, Rascol O, Delisle MB.	J Neuropathol Exp Neurol. 2004 Apr;63(4):363-80.	J Neuropathol Exp Neurol. 2004	PubMed	citation	PMID:15099026	pubmed	15099026	create date:2004/04/22 | first author:Vidal R
The beta chemokines CCL4 and CCL5 enhance adhesion of specific CD4+ T cell subsets to human brain endothelial cells.	/pubmed/15099025	Quandt J, Dorovini-Zis K.	J Neuropathol Exp Neurol. 2004 Apr;63(4):350-62.	J Neuropathol Exp Neurol. 2004	PubMed	citation	PMID:15099025	pubmed	15099025	create date:2004/04/22 | first author:Quandt J
Activation of matrix metalloproteinase-3 and agrin cleavage in cerebral ischemia/reperfusion.	/pubmed/15099024	Solé S, Petegnief V, Gorina R, Chamorro A, Planas AM.	J Neuropathol Exp Neurol. 2004 Apr;63(4):338-49.	J Neuropathol Exp Neurol. 2004	PubMed	citation	PMID:15099024	pubmed	15099024	create date:2004/04/22 | first author:Solé S
Substantia nigra Marinesco bodies are associated with decreased striatal expression of dopaminergic markers.	/pubmed/15099023	Beach TG, Walker DG, Sue LI, Newell A, Adler CC, Joyce JN.	J Neuropathol Exp Neurol. 2004 Apr;63(4):329-37.	J Neuropathol Exp Neurol. 2004	PubMed	citation	PMID:15099023	pubmed	15099023	create date:2004/04/22 | first author:Beach TG
Aberrant phosphorylation of alpha-synuclein in human Niemann-Pick type C1 disease.	/pubmed/15099022	Saito Y, Suzuki K, Hulette CM, Murayama S.	J Neuropathol Exp Neurol. 2004 Apr;63(4):323-8.	J Neuropathol Exp Neurol. 2004	PubMed	citation	PMID:15099022	pubmed	15099022	create date:2004/04/22 | first author:Saito Y
Prognostic value of 1p, 19q, 9p, 10q, and EGFR-FISH analyses in recurrent oligodendrogliomas.	/pubmed/15099021	Fallon KB, Palmer CA, Roth KA, Nabors LB, Wang W, Carpenter M, Banerjee R, Forsyth P, Rich K, Perry A.	J Neuropathol Exp Neurol. 2004 Apr;63(4):314-22.	J Neuropathol Exp Neurol. 2004	PubMed	citation	PMID:15099021	pubmed	15099021	create date:2004/04/22 | first author:Fallon KB
Abnormal alpha-synuclein interactions with Rab proteins in alpha-synuclein A30P transgenic mice.	/pubmed/15099020	Dalfó E, Gómez-Isla T, Rosa JL, Nieto Bodelón M, Cuadrado Tejedor M, Barrachina M, Ambrosio S, Ferrer I.	J Neuropathol Exp Neurol. 2004 Apr;63(4):302-13.	J Neuropathol Exp Neurol. 2004	PubMed	citation	PMID:15099020	pubmed	15099020	create date:2004/04/22 | first author:Dalfó E
Altered expression levels of the protein phosphatase 2A ABalphaC enzyme are associated with Alzheimer disease pathology.	/pubmed/15099019	Sontag E, Luangpirom A, Hladik C, Mudrak I, Ogris E, Speciale S, White CL 3rd.	J Neuropathol Exp Neurol. 2004 Apr;63(4):287-301.	J Neuropathol Exp Neurol. 2004	PubMed	citation	PMID:15099019	pubmed	15099019	create date:2004/04/22 | first author:Sontag E
Meningioma pathology, genetics, and biology.	/pubmed/15099018	Lamszus K.	J Neuropathol Exp Neurol. 2004 Apr;63(4):275-86. Review.	J Neuropathol Exp Neurol. 2004	PubMed	citation	PMID:15099018	pubmed	15099018	create date:2004/04/22 | first author:Lamszus K
Expression of chemokine receptors CCR1 and CCR5 reflects differential activation of mononuclear phagocytes in pattern II and pattern III multiple sclerosis lesions.	/pubmed/15055450	Mahad DJ, Trebst C, Kivisäkk P, Staugaitis SM, Tucky B, Wei T, Lucchinetti CF, Lassmann H, Ransohoff RM.	J Neuropathol Exp Neurol. 2004 Mar;63(3):262-73.	J Neuropathol Exp Neurol. 2004	PubMed	citation	PMID:15055450	pubmed	15055450	create date:2004/04/02 | first author:Mahad DJ
Amyloid beta peptide-induced cerebral neuronal loss is mediated by caspase-3 in vivo.	/pubmed/15055449	Takuma H, Tomiyama T, Kuida K, Mori H.	J Neuropathol Exp Neurol. 2004 Mar;63(3):255-61.	J Neuropathol Exp Neurol. 2004	PubMed	citation	PMID:15055449	pubmed	15055449	create date:2004/04/02 | first author:Takuma H
C-fiber structure varies with location in peripheral nerve.	/pubmed/15055448	Murinson BB, Griffin JW.	J Neuropathol Exp Neurol. 2004 Mar;63(3):246-54.	J Neuropathol Exp Neurol. 2004	PubMed	citation	PMID:15055448	pubmed	15055448	create date:2004/04/02 | first author:Murinson BB
Motor recovery and anatomical evidence of axonal regrowth in spinal cord-repaired adult rats.	/pubmed/15055447	Lee YS, Lin CY, Robertson RT, Hsiao I, Lin VW.	J Neuropathol Exp Neurol. 2004 Mar;63(3):233-45.	J Neuropathol Exp Neurol. 2004	PubMed	citation	PMID:15055447	pubmed	15055447	create date:2004/04/02 | first author:Lee YS
Regulation of cellular and molecular trafficking across human brain endothelial cells by Th1- and Th2-polarized lymphocytes.	/pubmed/15055446	Biernacki K, Prat A, Blain M, Antel JP.	J Neuropathol Exp Neurol. 2004 Mar;63(3):223-32.	J Neuropathol Exp Neurol. 2004	PubMed	citation	PMID:15055446	pubmed	15055446	create date:2004/04/02 | first author:Biernacki K
Regulators of G-protein signaling 3 and 4 (RGS3, RGS4) are associated with glioma cell motility.	/pubmed/15055445	Tatenhorst L, Senner V, Püttmann S, Paulus W.	J Neuropathol Exp Neurol. 2004 Mar;63(3):210-22.	J Neuropathol Exp Neurol. 2004	PubMed	citation	PMID:15055445	pubmed	15055445	create date:2004/04/02 | first author:Tatenhorst L
Title	URL	Description	Details	ShortDetails	Resource	Type	Identifiers	Db	EntrezUID	Properties
Neuropathological and clinical phenotype of an Italian Alzheimer family with M239V mutation of presenilin 2 gene.	/pubmed/15055444	Marcon G, Giaccone G, Cupidi C, Balestrieri M, Beltrami CA, Finato N, Bergonzi P, Sorbi S, Bugiani O, Tagliavini F.	J Neuropathol Exp Neurol. 2004 Mar;63(3):199-209.	J Neuropathol Exp Neurol. 2004	PubMed	citation	PMID:15055444	pubmed	15055444	create date:2004/04/02 | first author:Marcon G
Quantitative study of spongiform change in putamen of 24 cases of Creutzfeldt-Jakob disease.	/pubmed/15055443	Truchot L, Bencsik A, Perret-Liaudet A, Biacabe AG, Richard M, Ironside J, Kopp N, Streichenberger N.	J Neuropathol Exp Neurol. 2004 Mar;63(3):193-8.	J Neuropathol Exp Neurol. 2004	PubMed	citation	PMID:15055443	pubmed	15055443	create date:2004/04/02 | first author:Truchot L
Emerging tumor entities and variants of CNS neoplasms.	/pubmed/15055442	Cenacchi G, Giangaspero F.	J Neuropathol Exp Neurol. 2004 Mar;63(3):185-92. Review.	J Neuropathol Exp Neurol. 2004	PubMed	citation	PMID:15055442	pubmed	15055442	create date:2004/04/02 | first author:Cenacchi G
From cell death to neuronal regeneration: building a new brain after traumatic brain injury (J Neuropathol Exp Neurol 2003;62:801-11.	/pubmed/14989604	Schwab JM, Brechtel K, Conrad S, Schluesener HJ.	J Neuropathol Exp Neurol. 2004 Feb;63(2):180-1. No abstract available.	J Neuropathol Exp Neurol. 2004	PubMed	citation	PMID:14989604	pubmed	14989604	create date:2004/03/03 | first author:Schwab JM
Immunolocalization of the oligodendrocyte transcription factor 1 (Olig1) in brain tumors.	/pubmed/14989603	Azzarelli B, Miravalle L, Vidal R.	J Neuropathol Exp Neurol. 2004 Feb;63(2):170-9.	J Neuropathol Exp Neurol. 2004	PubMed	citation	PMID:14989603	pubmed	14989603	create date:2004/03/03 | first author:Azzarelli B
ApoE epsilon4 genotype is accompanied by lower metabolic activity in nucleus basalis of Meynert neurons in Alzheimer patients and controls as indicated by the size of the Golgi apparatus.	/pubmed/14989602	Dubelaar EJ, Verwer RW, Hofman MA, Van Heerikhuize JJ, Ravid R, Swaab DE.	J Neuropathol Exp Neurol. 2004 Feb;63(2):159-69.	J Neuropathol Exp Neurol. 2004	PubMed	citation	PMID:14989602	pubmed	14989602	create date:2004/03/03 | first author:Dubelaar EJ
Characterization of the 1p/19q chromosomal loss in oligodendrogliomas using comparative genomic hybridization arrays (CGHa).	/pubmed/14989601	Cowell JK, Barnett GH, Nowak NJ.	J Neuropathol Exp Neurol. 2004 Feb;63(2):151-8.	J Neuropathol Exp Neurol. 2004	PubMed	citation	PMID:14989601	pubmed	14989601	create date:2004/03/03 | first author:Cowell JK
Nicotinic acetylcholine receptor subtypes in the rat sympathetic ganglion: pharmacological characterization, subcellular distribution and effect of pre- and postganglionic nerve crush.	/pubmed/14989600	Del Signore A, Gotti C, Rizzo A, Moretti M, Paggi P.	J Neuropathol Exp Neurol. 2004 Feb;63(2):138-50.	J Neuropathol Exp Neurol. 2004	PubMed	citation	PMID:14989600	pubmed	14989600	create date:2004/03/03 | first author:Del Signore A
Multifocal motor neuropathy: pathologic alterations at the site of conduction block.	/pubmed/14989599	Taylor BV, Dyck PJ, Engelstad J, Gruener G, Grant I, Dyck PJ.	J Neuropathol Exp Neurol. 2004 Feb;63(2):129-37.	J Neuropathol Exp Neurol. 2004	PubMed	citation	PMID:14989599	pubmed	14989599	create date:2004/03/03 | first author:Taylor BV
Increased susceptibility to experimental autoimmune neuritis after upregulation of the autoreactive T cell response to peripheral myelin antigen in apolipoprotein E-deficient mice.	/pubmed/14989598	Yu S, Duan RS, Chen Z, Quezada HC, Bao L, Nennesmo I, Zhu SW, Winblad B, Ljunggren HG, Zhu J.	J Neuropathol Exp Neurol. 2004 Feb;63(2):120-8.	J Neuropathol Exp Neurol. 2004	PubMed	citation	PMID:14989598	pubmed	14989598	create date:2004/03/03 | first author:Yu S
Activated p38MAPK is a novel component of the intracellular inclusions found in human amyotrophic lateral sclerosis and mutant SOD1 transgenic mice.	/pubmed/14989597	Bendotti C, Atzori C, Piva R, Tortarolo M, Strong MJ, DeBiasi S, Migheli A.	J Neuropathol Exp Neurol. 2004 Feb;63(2):113-9.	J Neuropathol Exp Neurol. 2004	PubMed	citation	PMID:14989597	pubmed	14989597	create date:2004/03/03 | first author:Bendotti C
Gamna-Gandy bodies in surgical neuropathology specimens: observations and a historical note.	/pubmed/14989596	Kleinschmidt-DeMasters BK.	J Neuropathol Exp Neurol. 2004 Feb;63(2):106-12. Review.	J Neuropathol Exp Neurol. 2004	PubMed	citation	PMID:14989596	pubmed	14989596	create date:2004/03/03 | first author:Kleinschmidt-DeMasters BK
PKR activation in neurodegenerative disease.	/pubmed/14989595	Peel AL.	J Neuropathol Exp Neurol. 2004 Feb;63(2):97-105. Review.	J Neuropathol Exp Neurol. 2004	PubMed	citation	PMID:14989595	pubmed	14989595	create date:2004/03/03 | first author:Peel AL
SDF-1 (CXCL12) is upregulated in the ischemic penumbra following stroke: association with bone marrow cell homing to injury.	/pubmed/14748564	Hill WD, Hess DC, Martin-Studdard A, Carothers JJ, Zheng J, Hale D, Maeda M, Fagan SC, Carroll JE, Conway SJ.	J Neuropathol Exp Neurol. 2004 Jan;63(1):84-96.	J Neuropathol Exp Neurol. 2004	PubMed	citation	PMID:14748564	pubmed	14748564	create date:2004/01/30 | first author:Hill WD
Increased expression of erythropoietin receptor on blood vessels in the human epileptogenic hippocampus with sclerosis.	/pubmed/14748563	Eid T, Brines ML, Cerami A, Spencer DD, Kim JH, Schweitzer JS, Ottersen OP, de Lanerolle NC.	J Neuropathol Exp Neurol. 2004 Jan;63(1):73-83.	J Neuropathol Exp Neurol. 2004	PubMed	citation	PMID:14748563	pubmed	14748563	create date:2004/01/30 | first author:Eid T
Transplanted hematopoietic stem cells from bone marrow differentiate into neural lineage cells and promote functional recovery after spinal cord injury in mice.	/pubmed/14748562	Koshizuka S, Okada S, Okawa A, Koda M, Murasawa M, Hashimoto M, Kamada T, Yoshinaga K, Murakami M, Moriya H, Yamazaki M.	J Neuropathol Exp Neurol. 2004 Jan;63(1):64-72.	J Neuropathol Exp Neurol. 2004	PubMed	citation	PMID:14748562	pubmed	14748562	create date:2004/01/30 | first author:Koshizuka S
Role of tissue-derived plasminogen activator (t-PA) in an excitotoxic mouse model of neonatal white matter lesions.	/pubmed/14748561	Hennebert O, Marret S, Carmeliet P, Gressens P, Laquerrière A, Leroux P.	J Neuropathol Exp Neurol. 2004 Jan;63(1):53-63.	J Neuropathol Exp Neurol. 2004	PubMed	citation	PMID:14748561	pubmed	14748561	create date:2004/01/30 | first author:Hennebert O
Microglial activation parallels system degeneration in multiple system atrophy.	/pubmed/14748560	Ishizawa K, Komori T, Sasaki S, Arai N, Mizutani T, Hirose T.	J Neuropathol Exp Neurol. 2004 Jan;63(1):43-52.	J Neuropathol Exp Neurol. 2004	PubMed	citation	PMID:14748560	pubmed	14748560	create date:2004/01/30 | first author:Ishizawa K
Immunogold electron microscopy recognizes prion protein-associated particles prepared from scrapie-infected mouse brain.	/pubmed/14748559	Dourmashkin RR, Oxford JS, Bountiff L.	J Neuropathol Exp Neurol. 2004 Jan;63(1):32-42.	J Neuropathol Exp Neurol. 2004	PubMed	citation	PMID:14748559	pubmed	14748559	create date:2004/01/30 | first author:Dourmashkin RR
Intralaminar thalamic nuclei lesions: widespread impact on dopamine denervation-mediated cellular defects in the rat basal ganglia.	/pubmed/14748558	Bacci JJ, Kachidian P, Kerkerian-Le Goff L, Salin P.	J Neuropathol Exp Neurol. 2004 Jan;63(1):20-31.	J Neuropathol Exp Neurol. 2004	PubMed	citation	PMID:14748558	pubmed	14748558	create date:2004/01/30 | first author:Bacci JJ
Differential expression of sst1, sst2A, and sst3 somatostatin receptor proteins in low-grade and high-grade astrocytomas.	/pubmed/14748557	Mawrin C, Schulz S, Pauli SU, Treuheit T, Diete S, Dietzmann K, Firsching R, Schulz S, Höllt V.	J Neuropathol Exp Neurol. 2004 Jan;63(1):13-9.	J Neuropathol Exp Neurol. 2004	PubMed	citation	PMID:14748557	pubmed	14748557	create date:2004/01/30 | first author:Mawrin C
The effects of toluene on the central nervous system.	/pubmed/14748556	Filley CM, Halliday W, Kleinschmidt-DeMasters BK.	J Neuropathol Exp Neurol. 2004 Jan;63(1):1-12. Review.	J Neuropathol Exp Neurol. 2004	PubMed	citation	PMID:14748556	pubmed	14748556	create date:2004/01/30 | first author:Filley CM
AANP award for meritorious service presented to Bernardino Ghetti, MD.	/pubmed/14692705	Terry RD.	J Neuropathol Exp Neurol. 2003 Dec;62(12):1302-3. No abstract available.	J Neuropathol Exp Neurol. 2003	PubMed	citation	PMID:14692705	pubmed	14692705	create date:2003/12/25 | first author:Terry RD
Vascular pathology in Alzheimer disease: correlation of cerebral amyloid angiopathy and arteriosclerosis/lipohyalinosis with cognitive decline.	/pubmed/14692704	Thal DR, Ghebremedhin E, Orantes M, Wiestler OD.	J Neuropathol Exp Neurol. 2003 Dec;62(12):1287-301.	J Neuropathol Exp Neurol. 2003	PubMed	citation	PMID:14692704	pubmed	14692704	create date:2003/12/25 | first author:Thal DR
Focal lesions in the rat central nervous system induced by endothelin-1.	/pubmed/14692703	Hughes PM, Anthony DC, Ruddin M, Botham MS, Rankine EL, Sablone M, Baumann D, Mir AK, Perry VH.	J Neuropathol Exp Neurol. 2003 Dec;62(12):1276-86.	J Neuropathol Exp Neurol. 2003	PubMed	citation	PMID:14692703	pubmed	14692703	create date:2003/12/25 | first author:Hughes PM
Expression and function of the receptor protein tyrosine phosphatase zeta and its ligand pleiotrophin in human astrocytomas.	/pubmed/14692702	Ulbricht U, Brockmann MA, Aigner A, Eckerich C, Müller S, Fillbrandt R, Westphal M, Lamszus K.	J Neuropathol Exp Neurol. 2003 Dec;62(12):1265-75.	J Neuropathol Exp Neurol. 2003	PubMed	citation	PMID:14692702	pubmed	14692702	create date:2003/12/25 | first author:Ulbricht U
Pro-inflammatory cytokines modulate matrix metalloproteinase secretion and organic anion transport at the blood-cerebrospinal fluid barrier.	/pubmed/14692701	Strazielle N, Khuth ST, Murat A, Chalon A, Giraudon P, Belin MF, Ghersi-Egea JF.	J Neuropathol Exp Neurol. 2003 Dec;62(12):1254-64.	J Neuropathol Exp Neurol. 2003	PubMed	citation	PMID:14692701	pubmed	14692701	create date:2003/12/25 | first author:Strazielle N
Morphogenesis of Lewy bodies: dissimilar incorporation of alpha-synuclein, ubiquitin, and p62.	/pubmed/14692700	Kuusisto E, Parkkinen L, Alafuzoff I.	J Neuropathol Exp Neurol. 2003 Dec;62(12):1241-53.	J Neuropathol Exp Neurol. 2003	PubMed	citation	PMID:14692700	pubmed	14692700	create date:2003/12/25 | first author:Kuusisto E
Neurochemical mechanisms induced by high frequency stimulation of the subthalamic nucleus: increase of extracellular striatal glutamate and GABA in normal and hemiparkinsonian rats.	/pubmed/14692699	Bruet N, Windels F, Carcenac C, Feuerstein C, Bertrand A, Poupard A, Savasta M.	J Neuropathol Exp Neurol. 2003 Dec;62(12):1228-40.	J Neuropathol Exp Neurol. 2003	PubMed	citation	PMID:14692699	pubmed	14692699	create date:2003/12/25 | first author:Bruet N
Environmental enrichment exacerbates amyloid plaque formation in a transgenic mouse model of Alzheimer disease.	/pubmed/14692698	Jankowsky JL, Xu G, Fromholt D, Gonzales V, Borchelt DR.	J Neuropathol Exp Neurol. 2003 Dec;62(12):1220-7.	J Neuropathol Exp Neurol. 2003	PubMed	citation	PMID:14692698	pubmed	14692698	create date:2003/12/25 | first author:Jankowsky JL
Stable tubule only polypeptides (STOP) proteins co-aggregate with spheroid neurofilaments in amyotrophic lateral sclerosis.	/pubmed/14692697	Letournel F, Bocquet A, Dubas F, Barthelaix A, Eyer J.	J Neuropathol Exp Neurol. 2003 Dec;62(12):1211-9.	J Neuropathol Exp Neurol. 2003	PubMed	citation	PMID:14692697	pubmed	14692697	create date:2003/12/25 | first author:Letournel F
The molecular era of myology.	/pubmed/14692696	Karpati G, Sinnreich M.	J Neuropathol Exp Neurol. 2003 Dec;62(12):1203-10. Review.	J Neuropathol Exp Neurol. 2003	PubMed	citation	PMID:14692696	pubmed	14692696	create date:2003/12/25 | first author:Karpati G
Epigenetic silencing of the HIC-1 gene in human medulloblastomas.	/pubmed/14656076	Waha A, Waha A, Koch A, Meyer-Puttlitz B, Weggen S, Sörensen N, Tonn JC, Albrecht S, Goodyer CG, Berthold F, Wiestler OD, Pietsch T.	J Neuropathol Exp Neurol. 2003 Nov;62(11):1192-201.	J Neuropathol Exp Neurol. 2003	PubMed	citation	PMID:14656076	pubmed	14656076	create date:2003/12/06 | first author:Waha A
Serotonergic brainstem abnormalities in Northern Plains Indians with the sudden infant death syndrome.	/pubmed/14656075	Kinney HC, Randall LL, Sleeper LA, Willinger M, Belliveau RA, Zec N, Rava LA, Dominici L, Iyasu S, Randall B, Habbe D, Wilson H, Mandell F, McClain M, Welty TK.	J Neuropathol Exp Neurol. 2003 Nov;62(11):1178-91.	J Neuropathol Exp Neurol. 2003	PubMed	citation	PMID:14656075	pubmed	14656075	create date:2003/12/06 | first author:Kinney HC
The cellular and molecular pathology of the motor system in hereditary spastic paraparesis due to mutation of the spastin gene.	/pubmed/14656074	Wharton SB, McDermott CJ, Grierson AJ, Wood JD, Gelsthorpe C, Ince PG, Shaw PJ.	J Neuropathol Exp Neurol. 2003 Nov;62(11):1166-77.	J Neuropathol Exp Neurol. 2003	PubMed	citation	PMID:14656074	pubmed	14656074	create date:2003/12/06 | first author:Wharton SB
Periventricular/intraventricular hemorrhage in neonatal mouse cerebrum.	/pubmed/14656073	Xue M, Balasubramaniam J, Buist RJ, Peeling J, Del Bigio MR.	J Neuropathol Exp Neurol. 2003 Nov;62(11):1154-65.	J Neuropathol Exp Neurol. 2003	PubMed	citation	PMID:14656073	pubmed	14656073	create date:2003/12/06 | first author:Xue M
MPP+ induces the endoplasmic reticulum stress response in rabbit brain involving activation of the ATF-6 and NF-kappaB signaling pathways.	/pubmed/14656072	Ghribi O, Herman MM, Pramoonjago P, Savory J.	J Neuropathol Exp Neurol. 2003 Nov;62(11):1144-53.	J Neuropathol Exp Neurol. 2003	PubMed	citation	PMID:14656072	pubmed	14656072	create date:2003/12/06 | first author:Ghribi O
Altered corticogenesis and neuronal morphology in irradiation-induced cortical dysplasia: a Golgi-Cox study.	/pubmed/14656071	Marín-Padilla M, Tsai RJ, King MA, Roper SN.	J Neuropathol Exp Neurol. 2003 Nov;62(11):1129-43.	J Neuropathol Exp Neurol. 2003	PubMed	citation	PMID:14656071	pubmed	14656071	create date:2003/12/06 | first author:Marín-Padilla M
Clinical utility of fluorescence in situ hybridization (FISH) in morphologically ambiguous gliomas with hybrid oligodendroglial/astrocytic features.	/pubmed/14656070	Fuller CE, Schmidt RE, Roth KA, Burger PC, Scheithauer BW, Banerjee R, Trinkaus K, Lytle R, Perry A.	J Neuropathol Exp Neurol. 2003 Nov;62(11):1118-28.	J Neuropathol Exp Neurol. 2003	PubMed	citation	PMID:14656070	pubmed	14656070	create date:2003/12/06 | first author:Fuller CE
Molecular identification of AMY, an Alzheimer disease amyloid-associated protein.	/pubmed/14656069	Söderberg L, Zhukareva V, Bogdanovic N, Hashimoto T, Winblad B, Iwatsubo T, Lee VM, Trojanowski JQ, Näslund J.	J Neuropathol Exp Neurol. 2003 Nov;62(11):1108-17.	J Neuropathol Exp Neurol. 2003	PubMed	citation	PMID:14656069	pubmed	14656069	create date:2003/12/06 | first author:Söderberg L
Comparison of iNOS inhibition by antisense and pharmacological inhibitors after spinal cord injury.	/pubmed/14656068	Pearse DD, Chatzipanteli K, Marcillo AE, Bunge MB, Dietrich WD.	J Neuropathol Exp Neurol. 2003 Nov;62(11):1096-107.	J Neuropathol Exp Neurol. 2003	PubMed	citation	PMID:14656068	pubmed	14656068	create date:2003/12/06 | first author:Pearse DD
Neuropathology of cognitively normal elderly.	/pubmed/14656067	Knopman DS, Parisi JE, Salviati A, Floriach-Robert M, Boeve BF, Ivnik RJ, Smith GE, Dickson DW, Johnson KA, Petersen LE, McDonald WC, Braak H, Petersen RC.	J Neuropathol Exp Neurol. 2003 Nov;62(11):1087-95.	J Neuropathol Exp Neurol. 2003	PubMed	citation	PMID:14656067	pubmed	14656067	create date:2003/12/06 | first author:Knopman DS
NMDA receptor 1 expression in the brainstem of human infants and its relevance to the sudden infant death syndrome (SIDS).	/pubmed/14575242	Machaalani R, Waters KA.	J Neuropathol Exp Neurol. 2003 Oct;62(10):1076-85.	J Neuropathol Exp Neurol. 2003	PubMed	citation	PMID:14575242	pubmed	14575242	create date:2003/10/25 | first author:Machaalani R
Mapping of rat brain using the Synuclein-1 monoclonal antibody reveals somatodendritic expression of alpha-synuclein in populations of neurons homologous to those vulnerable to Lewy body formation in human synucleopathies.	/pubmed/14575241	Andringa G, Du F, Chase TN, Bennett MC.	J Neuropathol Exp Neurol. 2003 Oct;62(10):1060-75.	J Neuropathol Exp Neurol. 2003	PubMed	citation	PMID:14575241	pubmed	14575241	create date:2003/10/25 | first author:Andringa G
Expression of the oligodendroglial lineage-associated markers Olig1 and Olig2 in different types of human gliomas.	/pubmed/14575240	Ohnishi A, Sawa H, Tsuda M, Sawamura Y, Itoh T, Iwasaki Y, Nagashima K.	J Neuropathol Exp Neurol. 2003 Oct;62(10):1052-9.	J Neuropathol Exp Neurol. 2003	PubMed	citation	PMID:14575240	pubmed	14575240	create date:2003/10/25 | first author:Ohnishi A
Distribution of GABAA receptor mRNA in the motor cortex of ALS patients.	/pubmed/14575239	Petri S, Krampfl K, Hashemi F, Grothe C, Hori A, Dengler R, Bufler J.	J Neuropathol Exp Neurol. 2003 Oct;62(10):1041-51.	J Neuropathol Exp Neurol. 2003	PubMed	citation	PMID:14575239	pubmed	14575239	create date:2003/10/25 | first author:Petri S
Cellular mechanisms involved in the stenosis and obliteration of the cerebral aqueduct of hyh mutant mice developing congenital hydrocephalus.	/pubmed/14575238	Wagner C, Batiz LF, Rodríguez S, Jiménez AJ, Páez P, Tomé M, Pérez-Fígares JM, Rodríguez EM.	J Neuropathol Exp Neurol. 2003 Oct;62(10):1019-40.	J Neuropathol Exp Neurol. 2003	PubMed	citation	PMID:14575238	pubmed	14575238	create date:2003/10/25 | first author:Wagner C
Gene expression profiling in ataxin-3 expressing cell lines reveals distinct effects of normal and mutant ataxin-3.	/pubmed/14575237	Evert BO, Vogt IR, Vieira-Saecker AM, Ozimek L, de Vos RA, Brunt ER, Klockgether T, Wüllner U.	J Neuropathol Exp Neurol. 2003 Oct;62(10):1006-18.	J Neuropathol Exp Neurol. 2003	PubMed	citation	PMID:14575237	pubmed	14575237	create date:2003/10/25 | first author:Evert BO
Lack of association between the levels of the low-density lipoprotein receptor-related protein (LRP) and either Alzheimer dementia or LRP exon 3 genotype.	/pubmed/14575236	Causevic M, Ramoz N, Haroutunian V, Davis KL, Buxbaum JD.	J Neuropathol Exp Neurol. 2003 Oct;62(10):999-1005.	J Neuropathol Exp Neurol. 2003	PubMed	citation	PMID:14575236	pubmed	14575236	create date:2003/10/25 | first author:Causevic M
Neuropathological and ultrastructural features of amebic encephalitis caused by Sappinia diploidea.	/pubmed/14575235	Gelman BB, Popov V, Chaljub G, Nader R, Rauf SJ, Nauta HW, Visvesvara GS.	J Neuropathol Exp Neurol. 2003 Oct;62(10):990-8.	J Neuropathol Exp Neurol. 2003	PubMed	citation	PMID:14575235	pubmed	14575235	create date:2003/10/25 | first author:Gelman BB
Title	URL	Description	Details	ShortDetails	Resource	Type	Identifiers	Db	EntrezUID	Properties
Congenital fiber type disproportion--30 years on.	/pubmed/14575234	Clarke NF, North KN.	J Neuropathol Exp Neurol. 2003 Oct;62(10):977-89. Review.	J Neuropathol Exp Neurol. 2003	PubMed	citation	PMID:14575234	pubmed	14575234	create date:2003/10/25 | first author:Clarke NF
Temporal course of upregulation of Na(v)1.8 in Purkinje neurons parallels the progression of clinical deficit in experimental allergic encephalomyelitis.	/pubmed/14533785	Craner MJ, Kataoka Y, Lo AC, Black JA, Baker D, Waxman SG.	J Neuropathol Exp Neurol. 2003 Sep;62(9):968-75.	J Neuropathol Exp Neurol. 2003	PubMed	citation	PMID:14533785	pubmed	14533785	create date:2003/10/10 | first author:Craner MJ
Resetting the problem of cell death following muscle-derived cell transplantation: detection, dynamics and mechanisms.	/pubmed/14533784	Skuk D, Caron NJ, Goulet M, Roy B, Tremblay JP.	J Neuropathol Exp Neurol. 2003 Sep;62(9):951-67.	J Neuropathol Exp Neurol. 2003	PubMed	citation	PMID:14533784	pubmed	14533784	create date:2003/10/10 | first author:Skuk D
Neurofilament RNA causes neurodegeneration with accumulation of ubiquitinated aggregates in cultured motor neurons.	/pubmed/14533783	Lin H, Zhai J, Nie Z, Wu J, Meinkoth JL, Schlaepfer WW, Cañete-Soler R.	J Neuropathol Exp Neurol. 2003 Sep;62(9):936-50.	J Neuropathol Exp Neurol. 2003	PubMed	citation	PMID:14533783	pubmed	14533783	create date:2003/10/10 | first author:Lin H
Structural genomic abnormalities of chromosomes 9 and 18 in myxopapillary ependymomas.	/pubmed/14533782	Mahler-Araujo MB, Sanoudou D, Tingby O, Liu L, Coleman N, Ichimura K, Collins VP.	J Neuropathol Exp Neurol. 2003 Sep;62(9):927-35.	J Neuropathol Exp Neurol. 2003	PubMed	citation	PMID:14533782	pubmed	14533782	create date:2003/10/10 | first author:Mahler-Araujo MB
Parallel compensatory and pathological events associated with tau pathology in middle aged individuals with Down syndrome.	/pubmed/14533781	Head E, Lott IT, Hof PR, Bouras C, Su JH, Kim R, Haier R, Cotman CW.	J Neuropathol Exp Neurol. 2003 Sep;62(9):917-26.	J Neuropathol Exp Neurol. 2003	PubMed	citation	PMID:14533781	pubmed	14533781	create date:2003/10/10 | first author:Head E
Decline in rate of colonization of oligodendrocyte progenitor cell (OPC)-depleted tissue by adult OPCs with age.	/pubmed/14533780	Chari DM, Crang AJ, Blakemore WF.	J Neuropathol Exp Neurol. 2003 Sep;62(9):908-16.	J Neuropathol Exp Neurol. 2003	PubMed	citation	PMID:14533780	pubmed	14533780	create date:2003/10/10 | first author:Chari DM
CX3CL1 and CX3CR1 expression in human brain tissue: noninflammatory control versus multiple sclerosis.	/pubmed/14533779	Hulshof S, van Haastert ES, Kuipers HF, van den Elsen PJ, De Groot CJ, van der Valk P, Ravid R, Biber K.	J Neuropathol Exp Neurol. 2003 Sep;62(9):899-907.	J Neuropathol Exp Neurol. 2003	PubMed	citation	PMID:14533779	pubmed	14533779	create date:2003/10/10 | first author:Hulshof S
Cerebral amyloid angiopathies: a pathologic, biochemical, and genetic view.	/pubmed/14533778	Revesz T, Ghiso J, Lashley T, Plant G, Rostagno A, Frangione B, Holton JL.	J Neuropathol Exp Neurol. 2003 Sep;62(9):885-98. Review.	J Neuropathol Exp Neurol. 2003	PubMed	citation	PMID:14533778	pubmed	14533778	create date:2003/10/10 | first author:Revesz T
Tau protein in frontotemporal dementia linked to chromosome 3 (FTD-3).	/pubmed/14503643	Yancopoulou D, Crowther RA, Chakrabarti L, Gydesen S, Brown JM, Spillantini MG.	J Neuropathol Exp Neurol. 2003 Aug;62(8):878-82.	J Neuropathol Exp Neurol. 2003	PubMed	citation	PMID:14503643	pubmed	14503643	create date:2003/09/25 | first author:Yancopoulou D
Nitric oxide system and protein nitration are modified by an acute hypobaric hypoxia in the adult rat hippocampus.	/pubmed/14503642	Encinas JM, Serrano J, Bentura ML, Castro-Blanco S, Fernández AP, Rodrigo J.	J Neuropathol Exp Neurol. 2003 Aug;62(8):863-77.	J Neuropathol Exp Neurol. 2003	PubMed	citation	PMID:14503642	pubmed	14503642	create date:2003/09/25 | first author:Encinas JM
Identification of tumor-related proteins by proteomic analysis of cerebrospinal fluid from patients with primary brain tumors.	/pubmed/14503641	Zheng PP, Luider TM, Pieters R, Avezaat CJ, van den Bent MJ, Sillevis Smitt PA, Kros JM.	J Neuropathol Exp Neurol. 2003 Aug;62(8):855-62.	J Neuropathol Exp Neurol. 2003	PubMed	citation	PMID:14503641	pubmed	14503641	create date:2003/09/25 | first author:Zheng PP
Acute down-regulation of antibody production following spinal cord injury: role of systemic catecholamines.	/pubmed/14503640	Vega JL, Ganea D, Jonakait GM.	J Neuropathol Exp Neurol. 2003 Aug;62(8):848-54.	J Neuropathol Exp Neurol. 2003	PubMed	citation	PMID:14503640	pubmed	14503640	create date:2003/09/25 | first author:Vega JL
Disruption of postnatal progenitor migration and consequent abnormal pattern of glial distribution in the cerebrum following administration of methylmercury.	/pubmed/14503639	Kakita A, Inenaga C, Sakamoto M, Takahashi H.	J Neuropathol Exp Neurol. 2003 Aug;62(8):835-47.	J Neuropathol Exp Neurol. 2003	PubMed	citation	PMID:14503639	pubmed	14503639	create date:2003/09/25 | first author:Kakita A
Increased expression of GABA(A) receptor beta-subunits in the hippocampus of patients with temporal lobe epilepsy.	/pubmed/14503638	Pirker S, Schwarzer C, Czech T, Baumgartner C, Pockberger H, Maier H, Hauer B, Sieghart W, Furtinger S, Sperk G.	J Neuropathol Exp Neurol. 2003 Aug;62(8):820-34.	J Neuropathol Exp Neurol. 2003	PubMed	citation	PMID:14503638	pubmed	14503638	create date:2003/09/25 | first author:Pirker S
Alpha-synuclein accumulates in Purkinje cells in Lewy body disease but not in multiple system atrophy.	/pubmed/14503637	Mori F, Piao YS, Hayashi S, Fujiwara H, Hasegawa M, Yoshimoto M, Iwatsubo T, Takahashi H, Wakabayashi K.	J Neuropathol Exp Neurol. 2003 Aug;62(8):812-9.	J Neuropathol Exp Neurol. 2003	PubMed	citation	PMID:14503637	pubmed	14503637	create date:2003/09/25 | first author:Mori F
From cell death to neuronal regeneration: building a new brain after traumatic brain injury.	/pubmed/14503636	Royo NC, Schouten JW, Fulp CT, Shimizu S, Marklund N, Graham DI, McIntosh TK.	J Neuropathol Exp Neurol. 2003 Aug;62(8):801-11. Review.	J Neuropathol Exp Neurol. 2003	PubMed	citation	PMID:14503636	pubmed	14503636	create date:2003/09/25 | first author:Royo NC
Biochemical and ultrastructural study of neurofibrillary tangles in amyotrophic lateral sclerosis/parkinsonism-dementia complex in the Kii peninsula of Japan.	/pubmed/12901704	Itoh N, Ishiguro K, Arai H, Kokubo Y, Sasaki R, Narita Y, Kuzuhara S.	J Neuropathol Exp Neurol. 2003 Jul;62(7):791-8.	J Neuropathol Exp Neurol. 2003	PubMed	citation	PMID:12901704	pubmed	12901704	create date:2003/08/07 | first author:Itoh N
Heparan sulfate proteoglycans modulate monocyte migration across cerebral endothelium.	/pubmed/12901703	Floris S, van den Born J, van der Pol SM, Dijkstra CD, De Vries HE.	J Neuropathol Exp Neurol. 2003 Jul;62(7):780-90.	J Neuropathol Exp Neurol. 2003	PubMed	citation	PMID:12901703	pubmed	12901703	create date:2003/08/07 | first author:Floris S
Proinsulin C-peptide replacement in type 1 diabetic BB/Wor-rats prevents deficits in nerve fiber regeneration.	/pubmed/12901702	Pierson CR, Zhang W, Sima AA.	J Neuropathol Exp Neurol. 2003 Jul;62(7):765-79.	J Neuropathol Exp Neurol. 2003	PubMed	citation	PMID:12901702	pubmed	12901702	create date:2003/08/07 | first author:Pierson CR
Phenotypic differences between peripheral myelin protein-22 (PMP22) and myelin protein zero (P0) mutations associated with Charcot-Marie-Tooth-related diseases.	/pubmed/12901701	Shames I, Fraser A, Colby J, Orfali W, Snipes GJ.	J Neuropathol Exp Neurol. 2003 Jul;62(7):751-64.	J Neuropathol Exp Neurol. 2003	PubMed	citation	PMID:12901701	pubmed	12901701	create date:2003/08/07 | first author:Shames I
GluR2(B) knockdown accelerates CA3 injury after kainate seizures.	/pubmed/12901700	Friedman LK, Velísková J, Kaur J, Magrys BW, Liu H.	J Neuropathol Exp Neurol. 2003 Jul;62(7):733-50.	J Neuropathol Exp Neurol. 2003	PubMed	citation	PMID:12901700	pubmed	12901700	create date:2003/08/07 | first author:Friedman LK
Subpial demyelination in the cerebral cortex of multiple sclerosis patients.	/pubmed/12901699	Bø L, Vedeler CA, Nyland HI, Trapp BD, Mørk SJ.	J Neuropathol Exp Neurol. 2003 Jul;62(7):723-32.	J Neuropathol Exp Neurol. 2003	PubMed	citation	PMID:12901699	pubmed	12901699	create date:2003/08/07 | first author:Bø L
Brain banking in the United States.	/pubmed/12901698	Hulette CM.	J Neuropathol Exp Neurol. 2003 Jul;62(7):715-22. Review.	J Neuropathol Exp Neurol. 2003	PubMed	citation	PMID:12901698	pubmed	12901698	create date:2003/08/07 | first author:Hulette CM
Dominantly inherited peripheral neuropathies.	/pubmed/12901697	Vallat JM.	J Neuropathol Exp Neurol. 2003 Jul;62(7):699-714. Review.	J Neuropathol Exp Neurol. 2003	PubMed	citation	PMID:12901697	pubmed	12901697	create date:2003/08/07 | first author:Vallat JM
Secretion and accumulation of Abeta by brain vascular smooth muscle cells from AbetaPP-Swedish transgenic mice.	/pubmed/12834113	Frackowiak J, Miller DL, Potempska A, Sukontasup T, Mazur-Kolecka B.	J Neuropathol Exp Neurol. 2003 Jun;62(6):685-96.	J Neuropathol Exp Neurol. 2003	PubMed	citation	PMID:12834113	pubmed	12834113	create date:2003/07/02 | first author:Frackowiak J
Reelin and disabled-1 expression in developing and mature human cortical neurons.	/pubmed/12834112	Deguchi K, Inoue K, Avila WE, Lopez-Terrada D, Antalffy BA, Quattrocchi CC, Sheldon M, Mikoshiba K, D'Arcangelo G, Armstrong DL.	J Neuropathol Exp Neurol. 2003 Jun;62(6):676-84.	J Neuropathol Exp Neurol. 2003	PubMed	citation	PMID:12834112	pubmed	12834112	create date:2003/07/02 | first author:Deguchi K
The NMDA receptor complex is altered in an animal model of human cerebral heterotopia.	/pubmed/12834111	Gardoni F, Pagliardini S, Setola V, Bassanini S, Cattabeni F, Battaglia G, Di Luca M.	J Neuropathol Exp Neurol. 2003 Jun;62(6):662-75.	J Neuropathol Exp Neurol. 2003	PubMed	citation	PMID:12834111	pubmed	12834111	create date:2003/07/02 | first author:Gardoni F
A novel concept of glomeruloid body formation in experimental cerebral metastases.	/pubmed/12834110	Döme B, Tímár J, Paku S.	J Neuropathol Exp Neurol. 2003 Jun;62(6):655-61.	J Neuropathol Exp Neurol. 2003	PubMed	citation	PMID:12834110	pubmed	12834110	create date:2003/07/02 | first author:Döme B
Accumulation of phosphorylated alpha-synuclein in aging human brain.	/pubmed/12834109	Saito Y, Kawashima A, Ruberu NN, Fujiwara H, Koyama S, Sawabe M, Arai T, Nagura H, Yamanouchi H, Hasegawa M, Iwatsubo T, Murayama S.	J Neuropathol Exp Neurol. 2003 Jun;62(6):644-54.	J Neuropathol Exp Neurol. 2003	PubMed	citation	PMID:12834109	pubmed	12834109	create date:2003/07/02 | first author:Saito Y
Calpain facilitates the neuron death induced by 3-nitropropionic acid and contributes to the necrotic morphology.	/pubmed/12834108	Pang Z, Bondada V, Sengoku T, Siman R, Geddes JW.	J Neuropathol Exp Neurol. 2003 Jun;62(6):633-43.	J Neuropathol Exp Neurol. 2003	PubMed	citation	PMID:12834108	pubmed	12834108	create date:2003/07/02 | first author:Pang Z
Morphophenotypic variation predicts clinical behavior in childhood non-desmoplastic medulloblastomas.	/pubmed/12834107	McManamy CS, Lamont JM, Taylor RE, Cole M, Pearson AD, Clifford SC, Ellison DW; United Kingdom Children's Cancer Study Group.	J Neuropathol Exp Neurol. 2003 Jun;62(6):627-32.	J Neuropathol Exp Neurol. 2003	PubMed	citation	PMID:12834107	pubmed	12834107	create date:2003/07/02 | first author:McManamy CS
SDF-1alpha is expressed in astrocytes and neurons in the AIDS dementia complex: an in vivo and in vitro study.	/pubmed/12834106	Rostasy K, Egles C, Chauhan A, Kneissl M, Bahrani P, Yiannoutsos C, Hunter DD, Nath A, Hedreen JC, Navia BA.	J Neuropathol Exp Neurol. 2003 Jun;62(6):617-26.	J Neuropathol Exp Neurol. 2003	PubMed	citation	PMID:12834106	pubmed	12834106	create date:2003/07/02 | first author:Rostasy K
Loss of calbindin-D28K from aging human cholinergic basal forebrain: relation to plaques and tangles.	/pubmed/12834105	Geula C, Nagykery N, Wu CK, Bu J.	J Neuropathol Exp Neurol. 2003 Jun;62(6):605-16.	J Neuropathol Exp Neurol. 2003	PubMed	citation	PMID:12834105	pubmed	12834105	create date:2003/07/02 | first author:Geula C
The blood-brain barrier and its role in immune privilege in the central nervous system.	/pubmed/12834104	Pachter JS, de Vries HE, Fabry Z.	J Neuropathol Exp Neurol. 2003 Jun;62(6):593-604. Review.	J Neuropathol Exp Neurol. 2003	PubMed	citation	PMID:12834104	pubmed	12834104	create date:2003/07/02 | first author:Pachter JS
Pediatric oligodendrogliomas: a study of molecular alterations on 1p and 19q using fluorescence in situ hybridization.	/pubmed/12769192	Raghavan R, Balani J, Perry A, Margraf L, Vono MB, Cai DX, Wyatt RE, Rushing EJ, Bowers DC, Hynan LS, White CL 3rd.	J Neuropathol Exp Neurol. 2003 May;62(5):530-7.	J Neuropathol Exp Neurol. 2003	PubMed	citation	PMID:12769192	pubmed	12769192	create date:2003/05/29 | first author:Raghavan R
Lysophosphatidic acid promotes the proliferation of adult Schwann cells isolated from axotomized sciatic nerve.	/pubmed/12769191	Frohnert PW, Stonecypher MS, Carroll SL.	J Neuropathol Exp Neurol. 2003 May;62(5):520-9.	J Neuropathol Exp Neurol. 2003	PubMed	citation	PMID:12769191	pubmed	12769191	create date:2003/05/29 | first author:Frohnert PW
Differential lipid peroxidation, Mn superoxide, and bcl-2 expression contribute to the maturation-dependent vulnerability of oligodendrocytes to oxidative stress.	/pubmed/12769190	Bernardo A, Greco A, Levi G, Minghetti L.	J Neuropathol Exp Neurol. 2003 May;62(5):509-19.	J Neuropathol Exp Neurol. 2003	PubMed	citation	PMID:12769190	pubmed	12769190	create date:2003/05/29 | first author:Bernardo A
Aberrant neuronal migration in the brainstem of fukuyama-type congenital muscular dystrophy.	/pubmed/12769189	Saito Y, Kobayashi M, Itoh M, Saito K, Mizuguchi M, Sasaki H, Arima K, Yamamoto T, Takashima S, Sasaki M, Hayashi K, Osawa M.	J Neuropathol Exp Neurol. 2003 May;62(5):497-508.	J Neuropathol Exp Neurol. 2003	PubMed	citation	PMID:12769189	pubmed	12769189	create date:2003/05/29 | first author:Saito Y
Neurotoxicity of acetaldehyde-derived advanced glycation end products for cultured cortical neurons.	/pubmed/12769188	Takeuchi M, Watai T, Sasaki N, Choei H, Iwaki M, Ashizawa T, Inagaki Y, Yamagishi S, Kikuchi S, Riederer P, Saito T, Bucala R, Kameda Y.	J Neuropathol Exp Neurol. 2003 May;62(5):486-96.	J Neuropathol Exp Neurol. 2003	PubMed	citation	PMID:12769188	pubmed	12769188	create date:2003/05/29 | first author:Takeuchi M
Expression of excitatory amino acid transporter-1 in brain macrophages and microglia of HIV-infected patients. A neuroprotective role for activated microglia?	/pubmed/12769187	Vallat-Decouvelaere AV, Chrétien F, Gras G, Le Pavec G, Dormont D, Gray F.	J Neuropathol Exp Neurol. 2003 May;62(5):475-85.	J Neuropathol Exp Neurol. 2003	PubMed	citation	PMID:12769187	pubmed	12769187	create date:2003/05/29 | first author:Vallat-Decouvelaere AV
Inflammatory myopathy with abundant macrophages (IMAM): a condition sharing similarities with cytophagic histiocytic panniculitis and distinct from macrophagic myofasciitis.	/pubmed/12769186	Bassez G, Authier FJ, Lechapt-Zalcman E, Delfau-Larue MH, Plonquet A, Coquet M, Illa I, Gherardi RK.	J Neuropathol Exp Neurol. 2003 May;62(5):464-74.	J Neuropathol Exp Neurol. 2003	PubMed	citation	PMID:12769186	pubmed	12769186	create date:2003/05/29 | first author:Bassez G
Lysosomal activation is a compensatory response against protein accumulation and associated synaptopathogenesis--an approach for slowing Alzheimer disease?	/pubmed/12769185	Bendiske J, Bahr BA.	J Neuropathol Exp Neurol. 2003 May;62(5):451-63.	J Neuropathol Exp Neurol. 2003	PubMed	citation	PMID:12769185	pubmed	12769185	create date:2003/05/29 | first author:Bendiske J
Nitrosative and oxidative injury to premyelinating oligodendrocytes in periventricular leukomalacia.	/pubmed/12769184	Haynes RL, Folkerth RD, Keefe RJ, Sung I, Swzeda LI, Rosenberg PA, Volpe JJ, Kinney HC.	J Neuropathol Exp Neurol. 2003 May;62(5):441-50.	J Neuropathol Exp Neurol. 2003	PubMed	citation	PMID:12769184	pubmed	12769184	create date:2003/05/29 | first author:Haynes RL
The changing pattern of HIV neuropathology in the HAART era.	/pubmed/12769183	Gray F, Chrétien F, Vallat-Decouvelaere AV, Scaravilli F.	J Neuropathol Exp Neurol. 2003 May;62(5):429-40. Review.	J Neuropathol Exp Neurol. 2003	PubMed	citation	PMID:12769183	pubmed	12769183	create date:2003/05/29 | first author:Gray F
Downregulation of Bcl-2 proteins in type I spinal muscular atrophy motor neurons during fetal development.	/pubmed/12722834	Soler-Botija C, Ferrer I, Alvarez JL, Baiget M, Tizzano EF.	J Neuropathol Exp Neurol. 2003 Apr;62(4):420-6.	J Neuropathol Exp Neurol. 2003	PubMed	citation	PMID:12722834	pubmed	12722834	create date:2003/05/02 | first author:Soler-Botija C
Regulation and functional effects of monocyte migration across human brain-derived endothelial cells.	/pubmed/12722833	Séguin R, Biernacki K, Rotondo RL, Prat A, Antel JP.	J Neuropathol Exp Neurol. 2003 Apr;62(4):412-9.	J Neuropathol Exp Neurol. 2003	PubMed	citation	PMID:12722833	pubmed	12722833	create date:2003/05/02 | first author:Séguin R
Schwann cell apoptosis in the postnatal axotomized sciatic nerve is mediated via NGF through the low-affinity neurotrophin receptor.	/pubmed/12722832	Petratos S, Butzkueven H, Shipham K, Cooper H, Bucci T, Reid K, Lopes E, Emery B, Cheema SS, Kilpatrick TJ.	J Neuropathol Exp Neurol. 2003 Apr;62(4):398-411.	J Neuropathol Exp Neurol. 2003	PubMed	citation	PMID:12722832	pubmed	12722832	create date:2003/05/02 | first author:Petratos S
Colocalization of tau and alpha-synuclein epitopes in Lewy bodies.	/pubmed/12722831	Ishizawa T, Mattila P, Davies P, Wang D, Dickson DW.	J Neuropathol Exp Neurol. 2003 Apr;62(4):389-97.	J Neuropathol Exp Neurol. 2003	PubMed	citation	PMID:12722831	pubmed	12722831	create date:2003/05/02 | first author:Ishizawa T
Hippocampal and entorhinal cortex neurofibrillary tangle formation in Guamanian Chamorros free of overt neurologic dysfunction.	/pubmed/12722830	Perl DP, Hof PR, Purohit DP, Loerzel AJ, Kakulas BA.	J Neuropathol Exp Neurol. 2003 Apr;62(4):381-8.	J Neuropathol Exp Neurol. 2003	PubMed	citation	PMID:12722830	pubmed	12722830	create date:2003/05/02 | first author:Perl DP
Title	URL	Description	Details	ShortDetails	Resource	Type	Identifiers	Db	EntrezUID	Properties
Genetically modified NT2N human neuronal cells mediate long-term gene expression as CNS grafts in vivo and improve functional cognitive outcome following experimental traumatic brain injury.	/pubmed/12722829	Watson DJ, Longhi L, Lee EB, Fulp CT, Fujimoto S, Royo NC, Passini MA, Trojanowski JQ, Lee VM, McIntosh TK, Wolfe JH.	J Neuropathol Exp Neurol. 2003 Apr;62(4):368-80.	J Neuropathol Exp Neurol. 2003	PubMed	citation	PMID:12722829	pubmed	12722829	create date:2003/05/02 | first author:Watson DJ
Regional distribution of alpha-synuclein pathology in unimpaired aging and Alzheimer disease.	/pubmed/12722828	Parkkinen L, Soininen H, Alafuzoff I.	J Neuropathol Exp Neurol. 2003 Apr;62(4):363-7.	J Neuropathol Exp Neurol. 2003	PubMed	citation	PMID:12722828	pubmed	12722828	create date:2003/05/02 | first author:Parkkinen L
Neuron-conditioned media differentially affect the survival of activated or unstimulated microglia: evidence for neuronal control on apoptotic elimination of activated microglia.	/pubmed/12722827	Polazzi E, Contestabile A.	J Neuropathol Exp Neurol. 2003 Apr;62(4):351-62.	J Neuropathol Exp Neurol. 2003	PubMed	citation	PMID:12722827	pubmed	12722827	create date:2003/05/02 | first author:Polazzi E
Neurotrophins and neurodegenerative diseases: receptors stuck in traffic?	/pubmed/12722826	Kruttgen A, Saxena S, Evangelopoulos ME, Weis J.	J Neuropathol Exp Neurol. 2003 Apr;62(4):340-50. Review.	J Neuropathol Exp Neurol. 2003	PubMed	citation	PMID:12722826	pubmed	12722826	create date:2003/05/02 | first author:Kruttgen A
Signaling of cell death and cell survival following focal cerebral ischemia: life and death struggle in the penumbra.	/pubmed/12722825	Ferrer I, Planas AM.	J Neuropathol Exp Neurol. 2003 Apr;62(4):329-39. Review.	J Neuropathol Exp Neurol. 2003	PubMed	citation	PMID:12722825	pubmed	12722825	create date:2003/05/02 | first author:Ferrer I
Metallothionein-I overexpression decreases brain pathology in transgenic mice with astrocyte-targeted expression of interleukin-6.	/pubmed/12638735	Molinero A, Penkowa M, Hernández J, Camats J, Giralt M, Lago N, Carrasco J, Campbell IL, Hidalgo J.	J Neuropathol Exp Neurol. 2003 Mar;62(3):315-28.	J Neuropathol Exp Neurol. 2003	PubMed	citation	PMID:12638735	pubmed	12638735	create date:2003/03/18 | first author:Molinero A
Changes in neuronal migration in neocortex of connexin43 null mutant mice.	/pubmed/12638734	Fushiki S, Perez Velazquez JL, Zhang L, Bechberger JF, Carlen PL, Naus CC.	J Neuropathol Exp Neurol. 2003 Mar;62(3):304-14.	J Neuropathol Exp Neurol. 2003	PubMed	citation	PMID:12638734	pubmed	12638734	create date:2003/03/18 | first author:Fushiki S
Posthemorrhagic ventricular dilation in the neonate: development and characterization of a rat model.	/pubmed/12638733	Cherian SS, Love S, Silver IA, Porter HJ, Whitelaw AG, Thoresen M.	J Neuropathol Exp Neurol. 2003 Mar;62(3):292-303.	J Neuropathol Exp Neurol. 2003	PubMed	citation	PMID:12638733	pubmed	12638733	create date:2003/03/18 | first author:Cherian SS
Increased vulnerability to focal ischemic brain injury in human apolipoprotein E4 knock-in mice.	/pubmed/12638732	Mori T, Kobayashi M, Town T, Fujita SC, Asano T.	J Neuropathol Exp Neurol. 2003 Mar;62(3):280-91.	J Neuropathol Exp Neurol. 2003	PubMed	citation	PMID:12638732	pubmed	12638732	create date:2003/03/18 | first author:Mori T
There is differential loss of pyramidal cells from the human hippocampus with survival after blunt head injury.	/pubmed/12638731	Maxwell WL, Dhillon K, Harper L, Espin J, MacIntosh TK, Smith DH, Graham DI.	J Neuropathol Exp Neurol. 2003 Mar;62(3):272-9.	J Neuropathol Exp Neurol. 2003	PubMed	citation	PMID:12638731	pubmed	12638731	create date:2003/03/18 | first author:Maxwell WL
Insulin deficiency rather than hyperglycemia accounts for impaired neurotrophic responses and nerve fiber regeneration in type 1 diabetic neuropathy.	/pubmed/12638730	Pierson CR, Zhang W, Murakawa Y, Sima AA.	J Neuropathol Exp Neurol. 2003 Mar;62(3):260-71.	J Neuropathol Exp Neurol. 2003	PubMed	citation	PMID:12638730	pubmed	12638730	create date:2003/03/18 | first author:Pierson CR
Beta-amyloid racemized at the Ser26 residue in the brains of patients with Alzheimer disease: implications in the pathogenesis of Alzheimer disease.	/pubmed/12638729	Kubo T, Kumagae Y, Miller CA, Kaneko I.	J Neuropathol Exp Neurol. 2003 Mar;62(3):248-59.	J Neuropathol Exp Neurol. 2003	PubMed	citation	PMID:12638729	pubmed	12638729	create date:2003/03/18 | first author:Kubo T
Beta-amyloid precursor protein staining in nonhomicidal pediatric medicolegal autopsies.	/pubmed/12638728	Reichard RR, White CL 3rd, Hladik CL, Dolinak D.	J Neuropathol Exp Neurol. 2003 Mar;62(3):237-47.	J Neuropathol Exp Neurol. 2003	PubMed	citation	PMID:12638728	pubmed	12638728	create date:2003/03/18 | first author:Reichard RR
The pleiotropic effects of erythropoietin in the central nervous system.	/pubmed/12638727	Buemi M, Cavallaro E, Floccari F, Sturiale A, Aloisi C, Trimarchi M, Corica F, Frisina N.	J Neuropathol Exp Neurol. 2003 Mar;62(3):228-36. Review.	J Neuropathol Exp Neurol. 2003	PubMed	citation	PMID:12638727	pubmed	12638727	create date:2003/03/18 | first author:Buemi M
Mitochondrial encephalomyopathies.	/pubmed/12638726	Oldfors A, Tulinius M.	J Neuropathol Exp Neurol. 2003 Mar;62(3):217-27. Review.	J Neuropathol Exp Neurol. 2003	PubMed	citation	PMID:12638726	pubmed	12638726	create date:2003/03/18 | first author:Oldfors A
Apoptotic PC12 cells exposing phosphatidylserine promote the production of anti-inflammatory and neuroprotective molecules by microglial cells.	/pubmed/12578230	De Simone R, Ajmone-Cat MA, Tirassa P, Minghetti L.	J Neuropathol Exp Neurol. 2003 Feb;62(2):208-16.	J Neuropathol Exp Neurol. 2003	PubMed	citation	PMID:12578230	pubmed	12578230	create date:2003/02/13 | first author:De Simone R
Reversal of thiamine deficiency-induced neurodegeneration.	/pubmed/12578229	Ke ZJ, DeGiorgio LA, Volpe BT, Gibson GE.	J Neuropathol Exp Neurol. 2003 Feb;62(2):195-207.	J Neuropathol Exp Neurol. 2003	PubMed	citation	PMID:12578229	pubmed	12578229	create date:2003/02/13 | first author:Ke ZJ
Ependymal cell reactions in spinal cord segments after compression injury in adult rat.	/pubmed/12578228	Takahashi M, Arai Y, Kurosawa H, Sueyoshi N, Shirai S.	J Neuropathol Exp Neurol. 2003 Feb;62(2):185-94.	J Neuropathol Exp Neurol. 2003	PubMed	citation	PMID:12578228	pubmed	12578228	create date:2003/02/13 | first author:Takahashi M
Transglutaminase activity, protein, and mRNA expression are increased in progressive supranuclear palsy.	/pubmed/12578227	Zemaitaitis MO, Kim SY, Halverson RA, Troncoso JC, Lee JM, Muma NA.	J Neuropathol Exp Neurol. 2003 Feb;62(2):173-84.	J Neuropathol Exp Neurol. 2003	PubMed	citation	PMID:12578227	pubmed	12578227	create date:2003/02/13 | first author:Zemaitaitis MO
Oxidized galectin-1 stimulates the migration of Schwann cells from both proximal and distal stumps of transected nerves and promotes axonal regeneration after peripheral nerve injury.	/pubmed/12578226	Fukaya K, Hasegawa M, Mashitani T, Kadoya T, Horie H, Hayashi Y, Fujisawa H, Tachibana O, Kida S, Yamashita J.	J Neuropathol Exp Neurol. 2003 Feb;62(2):162-72.	J Neuropathol Exp Neurol. 2003	PubMed	citation	PMID:12578226	pubmed	12578226	create date:2003/02/13 | first author:Fukaya K
The microvasculature of the cerebral white matter: arteries of the subcortical white matter.	/pubmed/12578225	Nonaka H, Akima M, Hatori T, Nagayama T, Zhang Z, Ihara F.	J Neuropathol Exp Neurol. 2003 Feb;62(2):154-61.	J Neuropathol Exp Neurol. 2003	PubMed	citation	PMID:12578225	pubmed	12578225	create date:2003/02/13 | first author:Nonaka H
Mercapturate metabolism of 4-hydroxy-2-nonenal in rat and human cerebrum.	/pubmed/12578224	Sidell KR, Montine KS, Picklo MJ Sr, Olsen SJ, Amarnath V, Montine TJ.	J Neuropathol Exp Neurol. 2003 Feb;62(2):146-53.	J Neuropathol Exp Neurol. 2003	PubMed	citation	PMID:12578224	pubmed	12578224	create date:2003/02/13 | first author:Sidell KR
In vivo multiphoton imaging of a transgenic mouse model of Alzheimer disease reveals marked thioflavine-S-associated alterations in neurite trajectories.	/pubmed/12578223	D'Amore JD, Kajdasz ST, McLellan ME, Bacskai BJ, Stern EA, Hyman BT.	J Neuropathol Exp Neurol. 2003 Feb;62(2):137-45.	J Neuropathol Exp Neurol. 2003	PubMed	citation	PMID:12578223	pubmed	12578223	create date:2003/02/13 | first author:D'Amore JD
Inflammatory mechanisms after ischemia and stroke.	/pubmed/12578222	Danton GH, Dietrich WD.	J Neuropathol Exp Neurol. 2003 Feb;62(2):127-36. Review.	J Neuropathol Exp Neurol. 2003	PubMed	citation	PMID:12578222	pubmed	12578222	create date:2003/02/13 | first author:Danton GH
Oligodendroglioma: toward molecular definitions in diagnostic neuro-oncology.	/pubmed/12578221	Reifenberger G, Louis DN.	J Neuropathol Exp Neurol. 2003 Feb;62(2):111-26. Review.	J Neuropathol Exp Neurol. 2003	PubMed	citation	PMID:12578221	pubmed	12578221	create date:2003/02/13 | first author:Reifenberger G
Hypertensive cerebral hemorrhage. Demonstration of the source of bleeding.	/pubmed/12528822	Fisher CM.	J Neuropathol Exp Neurol. 2003 Jan;62(1):104-7. No abstract available.	J Neuropathol Exp Neurol. 2003	PubMed	citation	PMID:12528822	pubmed	12528822	create date:2003/01/17 | first author:Fisher CM
PARP expression is increased in astrocytes but decreased in motor neurons in the spinal cord of sporadic ALS patients.	/pubmed/12528821	Kim SH, Henkel JS, Beers DR, Sengun IS, Simpson EP, Goodman JC, Engelhardt JI, Siklós L, Appel SH.	J Neuropathol Exp Neurol. 2003 Jan;62(1):88-103.	J Neuropathol Exp Neurol. 2003	PubMed	citation	PMID:12528821	pubmed	12528821	create date:2003/01/17 | first author:Kim SH
Axotomized motoneurons can be rescued from cell death by peripheral nerve grafts: the effect of donor age.	/pubmed/12528820	Low HL, Nogradi A, Vrbová G, Greensmith L.	J Neuropathol Exp Neurol. 2003 Jan;62(1):75-87.	J Neuropathol Exp Neurol. 2003	PubMed	citation	PMID:12528820	pubmed	12528820	create date:2003/01/17 | first author:Low HL
Expression patterns of retinoblastoma protein in Parkinson disease.	/pubmed/12528819	Jordan-Sciutto KL, Dorsey R, Chalovich EM, Hammond RR, Achim CL.	J Neuropathol Exp Neurol. 2003 Jan;62(1):68-74.	J Neuropathol Exp Neurol. 2003	PubMed	citation	PMID:12528819	pubmed	12528819	create date:2003/01/17 | first author:Jordan-Sciutto KL
Stereologic evidence for persistence of viable neurons in layer II of the entorhinal cortex and the CA1 field in Alzheimer disease.	/pubmed/12528818	Hof PR, Bussière T, Gold G, Kövari E, Giannakopoulos P, Bouras C, Perl DP, Morrison JH.	J Neuropathol Exp Neurol. 2003 Jan;62(1):55-67.	J Neuropathol Exp Neurol. 2003	PubMed	citation	PMID:12528818	pubmed	12528818	create date:2003/01/17 | first author:Hof PR
Neuregulin-1 and erbB4 immunoreactivity is associated with neuritic plaques in Alzheimer disease brain and in a transgenic model of Alzheimer disease.	/pubmed/12528817	Chaudhury AR, Gerecke KM, Wyss JM, Morgan DG, Gordon MN, Carroll SL.	J Neuropathol Exp Neurol. 2003 Jan;62(1):42-54.	J Neuropathol Exp Neurol. 2003	PubMed	citation	PMID:12528817	pubmed	12528817	create date:2003/01/17 | first author:Chaudhury AR
Characterization of an O-glycosylated plaque-associated protein from Alzheimer disease brain.	/pubmed/12528816	Espinosa B, Guevara J, Hernández P, Slomianny MC, Guzmán A, Martínez-Cairo S, Zenteno E.	J Neuropathol Exp Neurol. 2003 Jan;62(1):34-41.	J Neuropathol Exp Neurol. 2003	PubMed	citation	PMID:12528816	pubmed	12528816	create date:2003/01/17 | first author:Espinosa B
Preferential loss of myelin-associated glycoprotein reflects hypoxia-like white matter damage in stroke and inflammatory brain diseases.	/pubmed/12528815	Aboul-Enein F, Rauschka H, Kornek B, Stadelmann C, Stefferl A, Brück W, Lucchinetti C, Schmidbauer M, Jellinger K, Lassmann H.	J Neuropathol Exp Neurol. 2003 Jan;62(1):25-33.	J Neuropathol Exp Neurol. 2003	PubMed	citation	PMID:12528815	pubmed	12528815	create date:2003/01/17 | first author:Aboul-Enein F
Transglutaminase cross-links in intranuclear inclusions in Huntington disease.	/pubmed/12528814	Zainelli GM, Ross CA, Troncoso JC, Muma NA.	J Neuropathol Exp Neurol. 2003 Jan;62(1):14-24.	J Neuropathol Exp Neurol. 2003	PubMed	citation	PMID:12528814	pubmed	12528814	create date:2003/01/17 | first author:Zainelli GM
The neuronal ceroid-lipofuscinoses.	/pubmed/12528813	Haltia M.	J Neuropathol Exp Neurol. 2003 Jan;62(1):1-13. Review.	J Neuropathol Exp Neurol. 2003	PubMed	citation	PMID:12528813	pubmed	12528813	create date:2003/01/17 | first author:Haltia M
Circulating autoantibodies recognize and bind dying neurons following injury to the brain.	/pubmed/12484573	Stein TD, Fedynyshyn JP, Kalil RE.	J Neuropathol Exp Neurol. 2002 Dec;61(12):1100-8.	J Neuropathol Exp Neurol. 2002	PubMed	citation	PMID:12484573	pubmed	12484573	create date:2002/12/18 | first author:Stein TD
Genetic alterations commonly found in diffusely infiltrating cerebral gliomas are rare or absent in pleomorphic xanthoastrocytomas.	/pubmed/12484572	Kaulich K, Blaschke B, Nümann A, von Deimling A, Wiestler OD, Weber RG, Reifenberger G.	J Neuropathol Exp Neurol. 2002 Dec;61(12):1092-9.	J Neuropathol Exp Neurol. 2002	PubMed	citation	PMID:12484572	pubmed	12484572	create date:2002/12/18 | first author:Kaulich K
Neuropathological changes in a mouse model of progressive myoclonus epilepsy: cystatin B deficiency and Unverricht-Lundborg disease.	/pubmed/12484571	Shannon P, Pennacchio LA, Houseweart MK, Minassian BA, Myers RM.	J Neuropathol Exp Neurol. 2002 Dec;61(12):1085-91.	J Neuropathol Exp Neurol. 2002	PubMed	citation	PMID:12484571	pubmed	12484571	create date:2002/12/18 | first author:Shannon P
High-throughput molecular profiling of high-grade astrocytomas: the utility of fluorescence in situ hybridization on tissue microarrays (TMA-FISH).	/pubmed/12484570	Fuller CE, Wang H, Zhang W, Fuller GN, Perry A.	J Neuropathol Exp Neurol. 2002 Dec;61(12):1078-84.	J Neuropathol Exp Neurol. 2002	PubMed	citation	PMID:12484570	pubmed	12484570	create date:2002/12/18 | first author:Fuller CE
Astrocytic deformity and globular structures are characteristic of the brains of patients with aceruloplasminemia.	/pubmed/12484569	Kaneko K, Yoshida K, Arima K, Ohara S, Miyajima H, Kato T, Ohta M, Ikeda SI.	J Neuropathol Exp Neurol. 2002 Dec;61(12):1069-77.	J Neuropathol Exp Neurol. 2002	PubMed	citation	PMID:12484569	pubmed	12484569	create date:2002/12/18 | first author:Kaneko K
Long-term accumulation of amyloid-beta in axons following brain trauma without persistent upregulation of amyloid precursor protein genes.	/pubmed/12484568	Iwata A, Chen XH, McIntosh TK, Browne KD, Smith DH.	J Neuropathol Exp Neurol. 2002 Dec;61(12):1056-68.	J Neuropathol Exp Neurol. 2002	PubMed	citation	PMID:12484568	pubmed	12484568	create date:2002/12/18 | first author:Iwata A
Immunohistochemical and ultrastructural study of gap junction proteins connexin26 and 43 in human arachnoid villi and meningeal tumors.	/pubmed/12484567	Arishima H, Sato K, Kubota T.	J Neuropathol Exp Neurol. 2002 Dec;61(12):1048-55.	J Neuropathol Exp Neurol. 2002	PubMed	citation	PMID:12484567	pubmed	12484567	create date:2002/12/18 | first author:Arishima H
Selective neurofibrillary degeneration of the hippocampal CA2 sector is associated with four-repeat tauopathies.	/pubmed/12484566	Ishizawa T, Ko LW, Cookson N, Davias P, Espinoza M, Dickson DW.	J Neuropathol Exp Neurol. 2002 Dec;61(12):1040-7.	J Neuropathol Exp Neurol. 2002	PubMed	citation	PMID:12484566	pubmed	12484566	create date:2002/12/18 | first author:Ishizawa T
The Big Eye in the 21st century: the role of electron microscopy in modern diagnostic neuropathology.	/pubmed/12484565	Mrak RE.	J Neuropathol Exp Neurol. 2002 Dec;61(12):1027-39. Review.	J Neuropathol Exp Neurol. 2002	PubMed	citation	PMID:12484565	pubmed	12484565	create date:2002/12/18 | first author:Mrak RE
[truncated: 330 more rows]
