# Supplementary material for: Rising Publication Delays Inflate Journal Impact Factors
Source: PLoS One. 2012 Dec 31;7(12):e53374. doi: 10.1371/journal.pone.0053374 (PMC3534064; doi:10.1371/journal.pone.0053374)
Supplement: Data S1 — Datasets used for the analysis. (ZIP) [file pone.0053374.s005.zip › Journal of Neurophysiology.csv]

Title	URL	Description	Details	ShortDetails	Resource	Type	Identifiers	Db	EntrezUID	Properties
Effect of gravity-like torque on goal-directed arm movements in microgravity.	/pubmed/22298835	Bringoux L, Blouin J, Coyle T, Ruget H, Mouchnino L.	J Neurophysiol. 2012 Feb 1. [Epub ahead of print]	J Neurophysiol. 2012	PubMed	citation	PMID:22298835	pubmed	22298835	create date:2012/02/03 | first author:Bringoux L
Mechanical signals at the base of a rat vibrissa: The effect of intrinsic vibrissa curvature and implications for tactile exploration.	/pubmed/22298834	Quist BW, Hartmann MJ.	J Neurophysiol. 2012 Feb 1. [Epub ahead of print]	J Neurophysiol. 2012	PubMed	citation	PMID:22298834	pubmed	22298834	create date:2012/02/03 | first author:Quist BW
Efficient Generation of Reciprocal Signals by Inhibition.	/pubmed/22298833	Park SM, Tara E, Khodakhah K.	J Neurophysiol. 2012 Feb 1. [Epub ahead of print]	J Neurophysiol. 2012	PubMed	citation	PMID:22298833	pubmed	22298833	create date:2012/02/03 | first author:Park SM
The contribution of vision, proprioception, and efference copy in storing a neural representation for guiding trail leg trajectory over an obstacle.	/pubmed/22298832	Lajoie K, Bloomfield LW, Nelson FJ, Suh JJ, Marigold DS.	J Neurophysiol. 2012 Feb 1. [Epub ahead of print]	J Neurophysiol. 2012	PubMed	citation	PMID:22298832	pubmed	22298832	create date:2012/02/03 | first author:Lajoie K
The Representations of Reach Endpoints in Posterior Parietal Cortex Depend On Which Hand Does the Reaching.	/pubmed/22298831	Chang SW, Snyder LH.	J Neurophysiol. 2012 Feb 1. [Epub ahead of print]	J Neurophysiol. 2012	PubMed	citation	PMID:22298831	pubmed	22298831	create date:2012/02/03 | first author:Chang SW
Sensitivity to temporal modulation rate and spectral bandwidth in the human auditory system: fMRI evidence.	/pubmed/22298830	Overath T, Zhang Y, Sanes DH, Poeppel D.	J Neurophysiol. 2012 Feb 1. [Epub ahead of print]	J Neurophysiol. 2012	PubMed	citation	PMID:22298830	pubmed	22298830	create date:2012/02/03 | first author:Overath T
Fast visual prediction and slow optimization of preferred walking speed.	/pubmed/22298829	Oconnor SM, Donelan JM.	J Neurophysiol. 2012 Feb 1. [Epub ahead of print]	J Neurophysiol. 2012	PubMed	citation	PMID:22298829	pubmed	22298829	create date:2012/02/03 | first author:Oconnor SM
Adaptation of the preferred human bouncing pattern toward the metabolically optimal frequency.	/pubmed/22298828	Merritt KJ, Raburn CE, Dean JC.	J Neurophysiol. 2012 Feb 1. [Epub ahead of print]	J Neurophysiol. 2012	PubMed	citation	PMID:22298828	pubmed	22298828	create date:2012/02/03 | first author:Merritt KJ
Stability of gait and interlimb coordination in older adults.	/pubmed/22298827	Krasovsky T, Baniña MC, Hacmon R, Feldman AG, Lamontagne A, Levin MF.	J Neurophysiol. 2012 Feb 1. [Epub ahead of print]	J Neurophysiol. 2012	PubMed	citation	PMID:22298827	pubmed	22298827	create date:2012/02/03 | first author:Krasovsky T
Functional connectivity of the frontal eye fields in humans and macaque monkeys investigated with resting-state fMRI.	/pubmed/22298826	Hutchison RM, Gallivan JP, Culham JC, Gati JS, Menon RS, Everling S.	J Neurophysiol. 2012 Feb 1. [Epub ahead of print]	J Neurophysiol. 2012	PubMed	citation	PMID:22298826	pubmed	22298826	create date:2012/02/03 | first author:Hutchison RM
Time-frequency analysis of short-lasting modulation of EEG induced by intracortical and transcallosal paired TMS over motor areas.	/pubmed/22298825	Manganotti P, Formaggio E, Storti SF, De Massari D, Zamboni A, Bertoldo A, Fiaschi A, Toffolo GM.	J Neurophysiol. 2012 Feb 1. [Epub ahead of print]	J Neurophysiol. 2012	PubMed	citation	PMID:22298825	pubmed	22298825	create date:2012/02/03 | first author:Manganotti P
A test of spatial temporal decoding mechanisms in the superior colliculus.	/pubmed/22279197	Katnani HA, van Opstal AJ, Gandhi NJ.	J Neurophysiol. 2012 Jan 25. [Epub ahead of print]	J Neurophysiol. 2012	PubMed	citation	PMID:22279197	pubmed	22279197	create date:2012/01/27 | first author:Katnani HA
Crosstalk between synaptic receptors mediates NMDA-induced suppression of inhibition.	/pubmed/22279196	Chisari M, Zorumski CF, Mennerick S.	J Neurophysiol. 2012 Jan 25. [Epub ahead of print]	J Neurophysiol. 2012	PubMed	citation	PMID:22279196	pubmed	22279196	create date:2012/01/27 | first author:Chisari M
Corticomuscular coherence during bilateral isometric arm voluntary contractions in healthy humans.	/pubmed/22279195	Perez MA, Soteropoulos DS, Baker SN.	J Neurophysiol. 2012 Jan 25. [Epub ahead of print]	J Neurophysiol. 2012	PubMed	citation	PMID:22279195	pubmed	22279195	create date:2012/01/27 | first author:Perez MA
The accuracy of membrane potential reconstruction based on spiking receptive fields.	/pubmed/22279194	Mohanty D, Scholl B, Priebe NJ.	J Neurophysiol. 2012 Jan 25. [Epub ahead of print]	J Neurophysiol. 2012	PubMed	citation	PMID:22279194	pubmed	22279194	create date:2012/01/27 | first author:Mohanty D
Determinants of synaptic strength vary across an axon arbor.	/pubmed/22279193	Peng X, Parsons TD, Balice-Gordon RJ.	J Neurophysiol. 2012 Jan 25. [Epub ahead of print]	J Neurophysiol. 2012	PubMed	citation	PMID:22279193	pubmed	22279193	create date:2012/01/27 | first author:Peng X
Mechanisms underlying intensity-dependent changes in cortical selectivity for frequency modulated sweeps.	/pubmed/22279192	Razak KA.	J Neurophysiol. 2012 Jan 25. [Epub ahead of print]	J Neurophysiol. 2012	PubMed	citation	PMID:22279192	pubmed	22279192	create date:2012/01/27 | first author:Razak KA
Reciprocal Cholinergic and GABAergic Modulation of the Small Ventrolateral Pacemaker Neurons of Drosophila's Circadian Clock Neuron Network.	/pubmed/22279191	Lelito KR, Shafer OT 3rd.	J Neurophysiol. 2012 Jan 25. [Epub ahead of print]	J Neurophysiol. 2012	PubMed	citation	PMID:22279191	pubmed	22279191	create date:2012/01/27 | first author:Lelito KR
Robustness of muscle synergies underlying three dimensional force generation at the hand in healthy humans.	/pubmed/22279190	Roh J, Rymer WZ, Beer RF.	J Neurophysiol. 2012 Jan 25. [Epub ahead of print]	J Neurophysiol. 2012	PubMed	citation	PMID:22279190	pubmed	22279190	create date:2012/01/27 | first author:Roh J
Serotonin Modulates Multiple Calcium Current Subtypes in Commissural Interneurons of the Neonatal Mouse.	/pubmed/22279189	Abbinanti MD, Harris-Warrick R.	J Neurophysiol. 2012 Jan 25. [Epub ahead of print]	J Neurophysiol. 2012	PubMed	citation	PMID:22279189	pubmed	22279189	create date:2012/01/27 | first author:Abbinanti MD
Examining protection from anoxic depolarization by the drugs dibucaine and carbetapentane using whole-cell recording from CA1 neurons.	/pubmed/22279188	White SH, Brisson CD, Andrew RD.	J Neurophysiol. 2012 Jan 25. [Epub ahead of print]	J Neurophysiol. 2012	PubMed	citation	PMID:22279188	pubmed	22279188	create date:2012/01/27 | first author:White SH
Cocaine sensitization inhibits the hyperpolarization-activated cation current Ih and reduces cell size in dopamine neurons of the Ventral Tegmental Area.	/pubmed/22262829	Arencibia-Albite F, Vázquez R, Velasquez-Martinez MC, Jimenez-Rivera CA.	J Neurophysiol. 2012 Jan 18. [Epub ahead of print]	J Neurophysiol. 2012	PubMed	citation	PMID:22262829	pubmed	22262829	create date:2012/01/21 | first author:Arencibia-Albite F
Effect of contralateral pure tone stimulation on distortion emissions suggests a frequency specific functioning of the efferent cochlear control.	/pubmed/22262828	Althen H, Wittekindt A, Gaese B, Kössl M, Abel C.	J Neurophysiol. 2012 Jan 18. [Epub ahead of print]	J Neurophysiol. 2012	PubMed	citation	PMID:22262828	pubmed	22262828	create date:2012/01/21 | first author:Althen H
Galvanic Stimulation of the Vestibular Periphery in Guinea Pigs During Passive Whole-Body Rotation and Self-Generated Head Movement.	/pubmed/22262827	Shanidze N, Lim K, Dye J, King WM.	J Neurophysiol. 2012 Jan 18. [Epub ahead of print]	J Neurophysiol. 2012	PubMed	citation	PMID:22262827	pubmed	22262827	create date:2012/01/21 | first author:Shanidze N
Predicting other people's action goals with low-level motor information.	/pubmed/22262826	Falck-Ytter T.	J Neurophysiol. 2012 Jan 18. [Epub ahead of print]	J Neurophysiol. 2012	PubMed	citation	PMID:22262826	pubmed	22262826	create date:2012/01/21 | first author:Falck-Ytter T
Influence Fields: A Quantitative Framework for the Representation and Analysis of Active Dendrites.	/pubmed/22262825	Rathour RK, Narayanan R.	J Neurophysiol. 2012 Jan 18. [Epub ahead of print]	J Neurophysiol. 2012	PubMed	citation	PMID:22262825	pubmed	22262825	create date:2012/01/21 | first author:Rathour RK
What can fMRI tell us about functional variability in the oculomotor system and saccade performance?	/pubmed/22262824	Chan JL, Kucyi A.	J Neurophysiol. 2012 Jan 18. [Epub ahead of print]	J Neurophysiol. 2012	PubMed	citation	PMID:22262824	pubmed	22262824	create date:2012/01/21 | first author:Chan JL
Opposing modulatory effects of D1- and D2-like receptor activation on a spinal central pattern generator.	/pubmed/22262823	Clemens S, Belin-Rauscent A, Simmers J, Combes D.	J Neurophysiol. 2012 Jan 18. [Epub ahead of print]	J Neurophysiol. 2012	PubMed	citation	PMID:22262823	pubmed	22262823	create date:2012/01/21 | first author:Clemens S
Pyramidal tract neurons receptive to different forelimb joints act differently during locomotion.	/pubmed/22236716	Stout EE, Beloozerova IN.	J Neurophysiol. 2012 Jan 11. [Epub ahead of print]	J Neurophysiol. 2012	PubMed	citation	PMID:22236716	pubmed	22236716	create date:2012/01/13 | first author:Stout EE
Stability limits modulate whole-body motor learning.	/pubmed/22236715	Manista GC, Ahmed AA.	J Neurophysiol. 2012 Jan 11. [Epub ahead of print]	J Neurophysiol. 2012	PubMed	citation	PMID:22236715	pubmed	22236715	create date:2012/01/13 | first author:Manista GC
Similarity of Superior Colliculus Involvement in Microsaccade and Saccade Generation.	/pubmed/22236714	Hafed ZM, Krauzlis RJ.	J Neurophysiol. 2012 Jan 11. [Epub ahead of print]	J Neurophysiol. 2012	PubMed	citation	PMID:22236714	pubmed	22236714	create date:2012/01/13 | first author:Hafed ZM
Tonic NMDA Receptor-Mediated Current in Prefrontal Cortical Pyramidal Cells and Fast-spiking Interneurons.	/pubmed/22236713	Povysheva NV, Johnson JW.	J Neurophysiol. 2012 Jan 11. [Epub ahead of print]	J Neurophysiol. 2012	PubMed	citation	PMID:22236713	pubmed	22236713	create date:2012/01/13 | first author:Povysheva NV
Short-interval intracortical inhibition blocks long-term potentiation induced by paired associative stimulation.	/pubmed/22236712	Elahi B, Gunraj C, Chen R.	J Neurophysiol. 2012 Jan 11. [Epub ahead of print]	J Neurophysiol. 2012	PubMed	citation	PMID:22236712	pubmed	22236712	create date:2012/01/13 | first author:Elahi B
Effect of a Nonspiking Neuron on Motor Patterns of the Leech.	/pubmed/22236711	Rodriguez MJ, Alvarez R, Szczupak L.	J Neurophysiol. 2012 Jan 11. [Epub ahead of print]	J Neurophysiol. 2012	PubMed	citation	PMID:22236711	pubmed	22236711	create date:2012/01/13 | first author:Rodriguez MJ
MODULATION OF LTP AT RAT HIPPOCAMPAL CA3-CA1 SYNAPSES BY DIRECT CURRENT STIMULATION.	/pubmed/22236710	Ranieri F, Podda MV, Riccardi E, Frisullo G, Dileone M, Profice P, Pilato F, Di Lazzaro V, Grassi C.	J Neurophysiol. 2012 Jan 11. [Epub ahead of print]	J Neurophysiol. 2012	PubMed	citation	PMID:22236710	pubmed	22236710	create date:2012/01/13 | first author:Ranieri F
Somatosensory Control of Balance During Locomotion in Decerebrated Cat.	/pubmed/22236709	Musienko PE, Courtine G, Tibbs JE, Kilimnik V, Savochin A, Garfinkel A, Roy RR, Edgerton VR, Gerasimenko Y.	J Neurophysiol. 2012 Jan 11. [Epub ahead of print]	J Neurophysiol. 2012	PubMed	citation	PMID:22236709	pubmed	22236709	create date:2012/01/13 | first author:Musienko PE
Selective optogenetic stimulation of cholinergic axons in neocortex.	/pubmed/22236708	Kalmbach A, Hedrick T, Waters J.	J Neurophysiol. 2012 Jan 11. [Epub ahead of print]	J Neurophysiol. 2012	PubMed	citation	PMID:22236708	pubmed	22236708	create date:2012/01/13 | first author:Kalmbach A
Contributions of excitation and suppression in shaping spatial frequency selectivity of V1 neurons as revealed by binocular measurements.	/pubmed/22236707	Ninomiya T, Sanada TM, Ohzawa I.	J Neurophysiol. 2012 Jan 11. [Epub ahead of print]	J Neurophysiol. 2012	PubMed	citation	PMID:22236707	pubmed	22236707	create date:2012/01/13 | first author:Ninomiya T
Detecting event-related changes of multivariate phase coupling in dynamic brain networks.	/pubmed/22236706	Canolty RT, Cadieu CF, Koepsell K, Ganguly K, Knight RT, Carmena JM.	J Neurophysiol. 2012 Jan 11. [Epub ahead of print]	J Neurophysiol. 2012	PubMed	citation	PMID:22236706	pubmed	22236706	create date:2012/01/13 | first author:Canolty RT
Representation of 3D surface orientation by velocity and disparity gradient cues in area MT.	/pubmed/22219031	Sanada TM, Nguyenkim JD, Deangelis GC.	J Neurophysiol. 2012 Jan 4. [Epub ahead of print]	J Neurophysiol. 2012	PubMed	citation	PMID:22219031	pubmed	22219031	create date:2012/01/06 | first author:Sanada TM
Sound sensitivity of neurons in rat hippocampus during performance of a sound-guided task.	/pubmed/22219030	Itskov PM, Vinnik E, Honey C, Schnupp JW, Diamond ME.	J Neurophysiol. 2012 Jan 4. [Epub ahead of print]	J Neurophysiol. 2012	PubMed	citation	PMID:22219030	pubmed	22219030	create date:2012/01/06 | first author:Itskov PM
Midline thalamic paraventricular nucleus neurons display diurnal variation in resting membrane potentials, conductances and firing patterns in vitro.	/pubmed/22219029	Kolaj M, Zhang L, Ronnekleiv OK, Renaud LP.	J Neurophysiol. 2012 Jan 4. [Epub ahead of print]	J Neurophysiol. 2012	PubMed	citation	PMID:22219029	pubmed	22219029	create date:2012/01/06 | first author:Kolaj M
Contribution of axonal orientation to pathway-dependent modulation of excitatory transmission by direct current stimulation in isolated rat hippocampus.	/pubmed/22219028	Kabakov AY, Muller PA, Pascual-Leone A, Jensen FE, Rotenberg A.	J Neurophysiol. 2012 Jan 4. [Epub ahead of print]	J Neurophysiol. 2012	PubMed	citation	PMID:22219028	pubmed	22219028	create date:2012/01/06 | first author:Kabakov AY
Hierarchy of direction-tuned motion adaptation in human visual cortex.	/pubmed/22219027	Lee HA, Lee SH.	J Neurophysiol. 2012 Jan 4. [Epub ahead of print]	J Neurophysiol. 2012	PubMed	citation	PMID:22219027	pubmed	22219027	create date:2012/01/06 | first author:Lee HA
Anion Size Modulates Salt Taste in Rats.	/pubmed/22205652	Breza JM, Contreras RJ.	J Neurophysiol. 2011 Dec 28. [Epub ahead of print]	J Neurophysiol. 2011	PubMed	citation	PMID:22205652	pubmed	22205652	create date:2011/12/30 | first author:Breza JM
Linear and Nonlinear Auditory Response Properties of Interneurons in a High Order Avian Vocal Motor Nucleus During Wakefulness.	/pubmed/22205651	Raksin JN, Glaze CM, Smith S, Schmidt MF.	J Neurophysiol. 2011 Dec 28. [Epub ahead of print]	J Neurophysiol. 2011	PubMed	citation	PMID:22205651	pubmed	22205651	create date:2011/12/30 | first author:Raksin JN
Ifenprodil reduces excitatory synaptic transmission by blocking presynaptic P/Q type calcium channels.	/pubmed/22205650	Delaney AJ, Power JM, Sah P.	J Neurophysiol. 2011 Dec 28. [Epub ahead of print]	J Neurophysiol. 2011	PubMed	citation	PMID:22205650	pubmed	22205650	create date:2011/12/30 | first author:Delaney AJ
Glial-derived adenosine modulates spinal motor networks in mice.	/pubmed/22205649	Witts EC, Panetta KM, Miles GB.	J Neurophysiol. 2011 Dec 28. [Epub ahead of print]	J Neurophysiol. 2011	PubMed	citation	PMID:22205649	pubmed	22205649	create date:2011/12/30 | first author:Witts EC
Synaptic pathways that shape the excitatory drive in an OFF retinal ganglion cell.	/pubmed/22205648	Buldyrev I, Puthussery T, Taylor WR.	J Neurophysiol. 2011 Dec 28. [Epub ahead of print]	J Neurophysiol. 2011	PubMed	citation	PMID:22205648	pubmed	22205648	create date:2011/12/30 | first author:Buldyrev I
Covert Attention Regulates Saccadic Reaction Time by Routing between Different Visual-oculomotor Pathways.	/pubmed/22205647	Guan S, Liu Y, Xia R, Zhang M.	J Neurophysiol. 2011 Dec 28. [Epub ahead of print]	J Neurophysiol. 2011	PubMed	citation	PMID:22205647	pubmed	22205647	create date:2011/12/30 | first author:Guan S
Title	URL	Description	Details	ShortDetails	Resource	Type	Identifiers	Db	EntrezUID	Properties
Distributed sensitivity for movement amplitude in directionally-tuned neuronal populations.	/pubmed/22205646	Fabbri S, Caramazza A, Lingnau A.	J Neurophysiol. 2011 Dec 28. [Epub ahead of print]	J Neurophysiol. 2011	PubMed	citation	PMID:22205646	pubmed	22205646	create date:2011/12/30 | first author:Fabbri S
Domain III regulates N-type (CaV2.2) calcium channel closing kinetics.	/pubmed/22205645	Yarotskyy V, Gao G, Peterson BZ, Elmslie KS.	J Neurophysiol. 2011 Dec 28. [Epub ahead of print]	J Neurophysiol. 2011	PubMed	citation	PMID:22205645	pubmed	22205645	create date:2011/12/30 | first author:Yarotskyy V
Effect of visuomotor-map uncertainty on visuomotor adaptation.	/pubmed/22190631	Saijo N, Gomi H.	J Neurophysiol. 2011 Dec 21. [Epub ahead of print]	J Neurophysiol. 2011	PubMed	citation	PMID:22190631	pubmed	22190631	create date:2011/12/23 | first author:Saijo N
Frequency Tuning of Medial-Olivocochlear-Efferent Acoustic Reflexes in Humans as Functions of Probe Frequency.	/pubmed/22190630	Lilaonitkul W, Guinan JJ Jr.	J Neurophysiol. 2011 Dec 21. [Epub ahead of print]	J Neurophysiol. 2011	PubMed	citation	PMID:22190630	pubmed	22190630	create date:2011/12/23 | first author:Lilaonitkul W
Kinetics of GABAB autoreceptor-mediated suppression of GABA release in rat insular cortex.	/pubmed/22190629	Kobayashi M, Takei H, Yamamoto K, Hatanaka H, Koshikawa N.	J Neurophysiol. 2011 Dec 21. [Epub ahead of print]	J Neurophysiol. 2011	PubMed	citation	PMID:22190629	pubmed	22190629	create date:2011/12/23 | first author:Kobayashi M
Non-homogeneous transfer reveals specificity in speech motor learning.	/pubmed/22190628	Rochet-Capellan A, Richer L, Ostry DJ.	J Neurophysiol. 2011 Dec 21. [Epub ahead of print]	J Neurophysiol. 2011	PubMed	citation	PMID:22190628	pubmed	22190628	create date:2011/12/23 | first author:Rochet-Capellan A
ACTIVATION OF NPY TYPE 5 RECEPTORS INDUCES A LONG-LASTING INCREASE IN SPONTANEOUS GABA RELEASE FROM CEREBELLAR INHIBITORY INTERNEURONS.	/pubmed/22190627	Dubois CJ, Ramamoorthy P, Whim MD, Liu SJ.	J Neurophysiol. 2011 Dec 21. [Epub ahead of print]	J Neurophysiol. 2011	PubMed	citation	PMID:22190627	pubmed	22190627	create date:2011/12/23 | first author:Dubois CJ
Motoneuronal and muscle synergies involved in cat hindlimb control during fictive and real locomotion: a comparison study.	/pubmed/22190626	Markin SN, Lemay MA, Prilutsky BI, Rybak IA.	J Neurophysiol. 2011 Dec 21. [Epub ahead of print]	J Neurophysiol. 2011	PubMed	citation	PMID:22190626	pubmed	22190626	create date:2011/12/23 | first author:Markin SN
Precision Measurement of Electric Organ Discharge Timing from Freely Moving Weakly Electric Fish.	/pubmed/22190625	Jun JJ, Longtin A, Maler L.	J Neurophysiol. 2011 Dec 21. [Epub ahead of print]	J Neurophysiol. 2011	PubMed	citation	PMID:22190625	pubmed	22190625	create date:2011/12/23 | first author:Jun JJ
H-Reflex and Spinal Excitability: Methodological Considerations.	/pubmed/22190624	Grospretre S, Martin A.	J Neurophysiol. 2011 Dec 21. [Epub ahead of print]	J Neurophysiol. 2011	PubMed	citation	PMID:22190624	pubmed	22190624	create date:2011/12/23 | first author:Grospretre S
Recording from the same neurons chronically in motor cortex.	/pubmed/22190623	Fraser GW, Schwartz AB.	J Neurophysiol. 2011 Dec 21. [Epub ahead of print]	J Neurophysiol. 2011	PubMed	citation	PMID:22190623	pubmed	22190623	create date:2011/12/23 | first author:Fraser GW
Animal-to-animal variability of connection strength in the leech heartbeat central pattern generator.	/pubmed/22190622	Roffman RC, Norris BJ, Calabrese RL.	J Neurophysiol. 2011 Dec 21. [Epub ahead of print]	J Neurophysiol. 2011	PubMed	citation	PMID:22190622	pubmed	22190622	create date:2011/12/23 | first author:Roffman RC
Observed-Effector Independent Motor Learning by Observing.	/pubmed/22190621	Williams A, Gribble PL.	J Neurophysiol. 2011 Dec 21. [Epub ahead of print]	J Neurophysiol. 2011	PubMed	citation	PMID:22190621	pubmed	22190621	create date:2011/12/23 | first author:Williams A
Active force perception depends on cerebellar function.	/pubmed/22190620	Bhanpuri NH, Okamura AM, Bastian AJ.	J Neurophysiol. 2011 Dec 21. [Epub ahead of print]	J Neurophysiol. 2011	PubMed	citation	PMID:22190620	pubmed	22190620	create date:2011/12/23 | first author:Bhanpuri NH
Development of hyper-synchrony in the cortical network during chemoconvulsant-induced epileptic seizures in-vivo.	/pubmed/22190619	Cymerblit-Sabba A, Schiller Y.	J Neurophysiol. 2011 Dec 21. [Epub ahead of print]	J Neurophysiol. 2011	PubMed	citation	PMID:22190619	pubmed	22190619	create date:2011/12/23 | first author:Cymerblit-Sabba A
In Vivo Voltammetry Monitoring of Electrically Evoked Extracellular Norepinephrine in Subregions of the Bed Nucleus of the Stria Terminalis.	/pubmed/22190618	Herr NR, Park J, McElligott ZA, Belle AM, Carelli RM, Wightman RM.	J Neurophysiol. 2011 Dec 21. [Epub ahead of print]	J Neurophysiol. 2011	PubMed	citation	PMID:22190618	pubmed	22190618	create date:2011/12/23 | first author:Herr NR
Effects of familial hemiplegic migraine type 1 mutation T666M on voltage-gated calcium channel activities in trigeminal ganglion neurons.	/pubmed/22190617	Tao J, Liu P, Xiao Z, Zhao H, Gerber BR, Cao YQ.	J Neurophysiol. 2011 Dec 21. [Epub ahead of print]	J Neurophysiol. 2011	PubMed	citation	PMID:22190617	pubmed	22190617	create date:2011/12/23 | first author:Tao J
Sex-specific, rapid neuroestrogen fluctuations and neurophysiological actions in the songbird auditory forebrain.	/pubmed/22190616	Remage-Healey L, Dong SM, Chao A, Schlinger BA.	J Neurophysiol. 2011 Dec 21. [Epub ahead of print]	J Neurophysiol. 2011	PubMed	citation	PMID:22190616	pubmed	22190616	create date:2011/12/23 | first author:Remage-Healey L
Fast reconfiguration of high frequency brain networks in response to surprising changes in auditory input.	/pubmed/22170972	Nicol RM, Chapman SC, Vertes PE, Nathan PJ, Smith ML, Shtyrov Y, Bullmore ET.	J Neurophysiol. 2011 Dec 14. [Epub ahead of print]	J Neurophysiol. 2011	PubMed	citation	PMID:22170972	pubmed	22170972	create date:2011/12/16 | first author:Nicol RM
Neural Saccadic Response Estimation During Natural Viewing.	/pubmed/22170971	Dandekar S, Privitera C, Carney T, Klein SA.	J Neurophysiol. 2011 Dec 14. [Epub ahead of print]	J Neurophysiol. 2011	PubMed	citation	PMID:22170971	pubmed	22170971	create date:2011/12/16 | first author:Dandekar S
A system for recording neural activity chronically and simultaneously from multiple cortical and subcortical regions in non-human primates.	/pubmed/22170970	Feingold J, Desrochers TM, Fujii N, Harlan R, Tierney PL, Shimazu H, Amemori KI, Graybiel AM.	J Neurophysiol. 2011 Dec 14. [Epub ahead of print]	J Neurophysiol. 2011	PubMed	citation	PMID:22170970	pubmed	22170970	create date:2011/12/16 | first author:Feingold J
Differential cortical activation during saccadic adaptation.	/pubmed/22170969	Blurton SP, Raabe M, Greenlee MW.	J Neurophysiol. 2011 Dec 14. [Epub ahead of print]	J Neurophysiol. 2011	PubMed	citation	PMID:22170969	pubmed	22170969	create date:2011/12/16 | first author:Blurton SP
Gustatory neural responses to umami stimuli in the parabrachial nucleus of C57BL/6J mice.	/pubmed/22170968	Tokita K, Yamamoto T, Boughter JD Jr.	J Neurophysiol. 2011 Dec 14. [Epub ahead of print]	J Neurophysiol. 2011	PubMed	citation	PMID:22170968	pubmed	22170968	create date:2011/12/16 | first author:Tokita K
Uniform spatial spread of population activity in primate parafoveal V1.	/pubmed/22170967	Palmer CR, Chen Y, Seidemann E.	J Neurophysiol. 2011 Dec 14. [Epub ahead of print]	J Neurophysiol. 2011	PubMed	citation	PMID:22170967	pubmed	22170967	create date:2011/12/16 | first author:Palmer CR
Long-term IL-1β Exposure Causes Subpopulation Dependent Alterations in Rat Dorsal Root Ganglion Neuron Excitability.	/pubmed/22170966	Stemkowski PL, Smith PA.	J Neurophysiol. 2011 Dec 14. [Epub ahead of print]	J Neurophysiol. 2011	PubMed	citation	PMID:22170966	pubmed	22170966	create date:2011/12/16 | first author:Stemkowski PL
Direct injection of noise to the visual cortex decreases accuracy but increases decision confidence.	/pubmed/22170965	Rahnev DA, Maniscalco B, Luber B, Lau H, Lisanby SH.	J Neurophysiol. 2011 Dec 14. [Epub ahead of print]	J Neurophysiol. 2011	PubMed	citation	PMID:22170965	pubmed	22170965	create date:2011/12/16 | first author:Rahnev DA
Recruitment of a contralateral head turning synergy by stimulation of the monkey supplementary eye fields.	/pubmed/22170964	Chapman BB, Pace MA, Cushing SL, Corneil BD.	J Neurophysiol. 2011 Dec 14. [Epub ahead of print]	J Neurophysiol. 2011	PubMed	citation	PMID:22170964	pubmed	22170964	create date:2011/12/16 | first author:Chapman BB
Spatially distinct actions of metabotropic glutamate receptor activation in dorsal lateral geniculate nucleus.	/pubmed/22170963	Govindaiah G, Venktaramani D, Chaki S, Cox CL.	J Neurophysiol. 2011 Dec 14. [Epub ahead of print]	J Neurophysiol. 2011	PubMed	citation	PMID:22170963	pubmed	22170963	create date:2011/12/16 | first author:Govindaiah G
Evidence for a Link between the Experiential Allocation of Saccade Preparation and Visuospatial Attention.	/pubmed/22170962	Kan JY, Niel U, Dorris MC.	J Neurophysiol. 2011 Dec 14. [Epub ahead of print]	J Neurophysiol. 2011	PubMed	citation	PMID:22170962	pubmed	22170962	create date:2011/12/16 | first author:Kan JY
Effect of feature-selective attention on neuronal responses in macaque area MT.	/pubmed/22170961	Chen X, Hoffmann KP, Albright TD, Thiele A.	J Neurophysiol. 2011 Dec 14. [Epub ahead of print]	J Neurophysiol. 2011	PubMed	citation	PMID:22170961	pubmed	22170961	create date:2011/12/16 | first author:Chen X
Electrophysiological recordings in humans reveal reduced location-specific attentional-shift activity prior to re-centering saccades.	/pubmed/22157127	Krebs RM, Boehler CN, Zhang HH, Schoenfeld MA, Woldorff MG.	J Neurophysiol. 2011 Dec 7. [Epub ahead of print]	J Neurophysiol. 2011	PubMed	citation	PMID:22157127	pubmed	22157127	create date:2011/12/14 | first author:Krebs RM
Heterogeneous firing behavior during ictal-like epileptiform activity in vitro.	/pubmed/22157126	Andreasen M, Nedergaard S.	J Neurophysiol. 2011 Dec 7. [Epub ahead of print]	J Neurophysiol. 2011	PubMed	citation	PMID:22157126	pubmed	22157126	create date:2011/12/14 | first author:Andreasen M
Dopaminergic neuromodulation of synaptic transmission between the mitral and granule cells in the teleost olfactory bulb.	/pubmed/22157125	Kawai T, Abe H, Oka Y.	J Neurophysiol. 2011 Dec 7. [Epub ahead of print]	J Neurophysiol. 2011	PubMed	citation	PMID:22157125	pubmed	22157125	create date:2011/12/14 | first author:Kawai T
Task-dependent changes of motor cortical network excitability during precision grip compared to isolated finger contraction.	/pubmed/22157124	Kouchtir-Devanne N, Capaday C, Cassim F, Derambure P, Devanne H.	J Neurophysiol. 2011 Dec 7. [Epub ahead of print]	J Neurophysiol. 2011	PubMed	citation	PMID:22157124	pubmed	22157124	create date:2011/12/14 | first author:Kouchtir-Devanne N
Segmental differences in firing properties and potassium currents in Drosophila larval motoneurons.	/pubmed/22157123	Srinivasan S, Lance K, Levine RB.	J Neurophysiol. 2011 Dec 7. [Epub ahead of print]	J Neurophysiol. 2011	PubMed	citation	PMID:22157123	pubmed	22157123	create date:2011/12/14 | first author:Srinivasan S
Enhanced intrinsic excitability and EPSP-spike coupling accompany enriched environment induced facilitation of LTP in hippocampal CA1 pyramidal neurons.	/pubmed/22157122	Malik R, Chattarji S.	J Neurophysiol. 2011 Dec 7. [Epub ahead of print]	J Neurophysiol. 2011	PubMed	citation	PMID:22157122	pubmed	22157122	create date:2011/12/14 | first author:Malik R
Foot anatomy specialization for postural sensation and control.	/pubmed/22157121	Wright WG, Ivanenko YP, Gurfinkel VS.	J Neurophysiol. 2011 Dec 7. [Epub ahead of print]	J Neurophysiol. 2011	PubMed	citation	PMID:22157121	pubmed	22157121	create date:2011/12/14 | first author:Wright WG
Beside the point: Motor adaptation without feedback-based error correction in task-irrelevant conditions.	/pubmed/22157120	Schaefer SY, Shelly IL, Thoroughman KA.	J Neurophysiol. 2011 Dec 7. [Epub ahead of print]	J Neurophysiol. 2011	PubMed	citation	PMID:22157120	pubmed	22157120	create date:2011/12/14 | first author:Schaefer SY
Spike-field representations in parietal area LIP during coordinated reach and saccade movements.	/pubmed/22157119	Hagan MA, Dean HL, Pesaran B.	J Neurophysiol. 2011 Dec 7. [Epub ahead of print]	J Neurophysiol. 2011	PubMed	citation	PMID:22157119	pubmed	22157119	create date:2011/12/14 | first author:Hagan MA
Preparing for the Unpredictable: Adaptive Feedback enhances the response to unexpected communication signals.	/pubmed/22157118	Marsat G, Maler L.	J Neurophysiol. 2011 Dec 7. [Epub ahead of print]	J Neurophysiol. 2011	PubMed	citation	PMID:22157118	pubmed	22157118	create date:2011/12/14 | first author:Marsat G
What is the role of the medial olivocochlear system in speech-in-noise processing?	/pubmed/22157117	de Boer J, Thornton AR, Krumbholz K.	J Neurophysiol. 2011 Dec 7. [Epub ahead of print]	J Neurophysiol. 2011	PubMed	citation	PMID:22157117	pubmed	22157117	create date:2011/12/14 | first author:de Boer J
Auditory experience refines cortico-basal ganglia inputs to motor cortex via re-mapping of single axons during vocal learning in zebra finches.	/pubmed/22157116	Miller-Sims VC, Bottjer SW.	J Neurophysiol. 2011 Dec 7. [Epub ahead of print]	J Neurophysiol. 2011	PubMed	citation	PMID:22157116	pubmed	22157116	create date:2011/12/14 | first author:Miller-Sims VC
Decoding 3-D reach and grasp from hybrid signals in motor and premotor cortices: spikes, multiunit activity and local field potentials.	/pubmed/22157115	Bansal AK, Truccolo W, Vargas-Irwin CE, Donoghue JP.	J Neurophysiol. 2011 Dec 7. [Epub ahead of print]	J Neurophysiol. 2011	PubMed	citation	PMID:22157115	pubmed	22157115	create date:2011/12/14 | first author:Bansal AK
Causes of social reward differences encoded in human brain.	/pubmed/22157114	Vostroknutov A, Tobler PN, Rustichini A.	J Neurophysiol. 2011 Dec 7. [Epub ahead of print]	J Neurophysiol. 2011	PubMed	citation	PMID:22157114	pubmed	22157114	create date:2011/12/14 | first author:Vostroknutov A
Parameter Extraction and Classification of Three Cortical Neuron Types Reveals Two Distinct Adaptation Mechanisms.	/pubmed/22157113	Mensi S, Naud R, Pozzorini C, Avermann M, Petersen CC, Gerstner W.	J Neurophysiol. 2011 Dec 7. [Epub ahead of print]	J Neurophysiol. 2011	PubMed	citation	PMID:22157113	pubmed	22157113	create date:2011/12/14 | first author:Mensi S
Relationships between spike-free local field potentials and spike timing in human temporal cortex.	/pubmed/22157112	Zanos S, Zanos TP, Marmarellis V, Ojemann GA, Fetz EE.	J Neurophysiol. 2011 Dec 7. [Epub ahead of print]	J Neurophysiol. 2011	PubMed	citation	PMID:22157112	pubmed	22157112	create date:2011/12/14 | first author:Zanos S
Short- and Long-latency Somatosensory Neuronal Responses Reveal Selective Brain Injury and Effect of Hypothermia in Global Hypoxic-Ischemia.	/pubmed/22157111	Wu D, Xiong W, Jia X, Geocadin R, Thakor NV.	J Neurophysiol. 2011 Dec 7. [Epub ahead of print]	J Neurophysiol. 2011	PubMed	citation	PMID:22157111	pubmed	22157111	create date:2011/12/14 | first author:Wu D
Nitric oxide activates hypoglossal motoneurons by cGMP-dependent inhibition of TASK channels and cGMP-independent activation of HCN channels.	/pubmed/22131386	Wenker IC, Benoit JP, Chen X, Liu H, Horner RL, Mulkey DK.	J Neurophysiol. 2011 Nov 30. [Epub ahead of print]	J Neurophysiol. 2011	PubMed	citation	PMID:22131386	pubmed	22131386	create date:2011/12/02 | first author:Wenker IC
Facilitation of learning induced by both random and gradual visuomotor task variation.	/pubmed/22131385	Turnham EJ, Braun DA, Wolpert DM.	J Neurophysiol. 2011 Nov 30. [Epub ahead of print]	J Neurophysiol. 2011	PubMed	citation	PMID:22131385	pubmed	22131385	create date:2011/12/02 | first author:Turnham EJ
mGluR6 deletion renders the TRPM1 channel in retina inactive.	/pubmed/22131384	Xu Y, Dhingra A, Fina ME, Koike C, Furukawa T, Vardi N.	J Neurophysiol. 2012 Feb;107(3):948-57. Epub 2011 Nov 30.	J Neurophysiol. 2012	PubMed	citation	PMID:22131384	pubmed	22131384	create date:2011/12/02 | first author:Xu Y
Title	URL	Description	Details	ShortDetails	Resource	Type	Identifiers	Db	EntrezUID	Properties
Functional localization of neurotransmitter receptors and synaptic inputs to mature neurons of the medial superior olive.	/pubmed/22131383	Couchman K, Grothe B, Felmy F.	J Neurophysiol. 2011 Nov 30. [Epub ahead of print]	J Neurophysiol. 2011	PubMed	citation	PMID:22131383	pubmed	22131383	create date:2011/12/02 | first author:Couchman K
Extrastriatal D2-like receptors modulate basal ganglia pathways in normal and parkinsonian monkeys.	/pubmed/22131382	Hadipour-Niktarash A, Rommelfanger KS, Masilamoni GJ, Smith Y, Wichmann T.	J Neurophysiol. 2011 Nov 30. [Epub ahead of print]	J Neurophysiol. 2011	PubMed	citation	PMID:22131382	pubmed	22131382	create date:2011/12/02 | first author:Hadipour-Niktarash A
Synaptic release and extracellular actions of Zn2+ limit propagation of spreading depression and related events in vitro and in vivo.	/pubmed/22131381	Aiba I, Carlson AP, Sheline CT, Shuttleworth CW.	J Neurophysiol. 2012 Feb;107(3):1032-41. Epub 2011 Nov 30.	J Neurophysiol. 2012	PubMed	citation	PMID:22131381	pubmed	22131381	create date:2011/12/02 | first author:Aiba I
Attentional control of sensory tuning in human visual perception.	/pubmed/22131380	Paltoglou AE, Neri P.	J Neurophysiol. 2011 Nov 30. [Epub ahead of print]	J Neurophysiol. 2011	PubMed	citation	PMID:22131380	pubmed	22131380	create date:2011/12/02 | first author:Paltoglou AE
Closely overlapping responses to tools and hands in left lateral occipitotemporal cortex.	/pubmed/22131379	Bracci S, Cavina-Pratesi C, Ietswaart M, Caramazza A, Peelen MV.	J Neurophysiol. 2011 Nov 30. [Epub ahead of print]	J Neurophysiol. 2011	PubMed	citation	PMID:22131379	pubmed	22131379	create date:2011/12/02 | first author:Bracci S
Stiffness, not inertial coupling, determines path curvature of wrist motions.	/pubmed/22131378	Charles SK, Hogan N.	J Neurophysiol. 2011 Nov 30. [Epub ahead of print]	J Neurophysiol. 2011	PubMed	citation	PMID:22131378	pubmed	22131378	create date:2011/12/02 | first author:Charles SK
Human inferior colliculus activity relates to individual differences in spoken language learning.	/pubmed/22131377	Chandrasekaran B, Kraus N, Wong P.	J Neurophysiol. 2011 Nov 30. [Epub ahead of print]	J Neurophysiol. 2011	PubMed	citation	PMID:22131377	pubmed	22131377	create date:2011/12/02 | first author:Chandrasekaran B
Physical model of coherent potentials measured with different electrode recording site sizes.	/pubmed/22131376	Nelson MJ, Pouget P.	J Neurophysiol. 2011 Nov 30. [Epub ahead of print]	J Neurophysiol. 2011	PubMed	citation	PMID:22131376	pubmed	22131376	create date:2011/12/02 | first author:Nelson MJ
Reorganization in Processing of Spectral and Temporal Input in the Rat Posterior Auditory Field induced by Environmental Enrichment.	/pubmed/22131375	Jakkamsetti V, Chang KQ, Kilgard MP.	J Neurophysiol. 2011 Nov 30. [Epub ahead of print]	J Neurophysiol. 2011	PubMed	citation	PMID:22131375	pubmed	22131375	create date:2011/12/02 | first author:Jakkamsetti V
P2Y1 receptor modulation of Ca2+-activated K+ currents in medium-sized neurons from neonatal rat striatal slices.	/pubmed/22131374	Coppi E, Pedata F, Gibb AJ.	J Neurophysiol. 2012 Feb;107(3):1009-21. Epub 2011 Nov 30.	J Neurophysiol. 2012	PubMed	citation	PMID:22131374	pubmed	22131374	create date:2011/12/02 | first author:Coppi E
Interhemispheric connectivity between distinct motor regions as a window into bimanual coordination.	/pubmed/22131373	Hinder MR.	J Neurophysiol. 2011 Nov 30. [Epub ahead of print]	J Neurophysiol. 2011	PubMed	citation	PMID:22131373	pubmed	22131373	create date:2011/12/02 | first author:Hinder MR
Sound-identity processing in early areas of the auditory ventral stream in the macaque.	/pubmed/22131372	Kusmierek P, Ortiz M, Rauschecker JP.	J Neurophysiol. 2011 Nov 30. [Epub ahead of print]	J Neurophysiol. 2011	PubMed	citation	PMID:22131372	pubmed	22131372	create date:2011/12/02 | first author:Kusmierek P
Late postnatal development of intrinsic and synaptic properties promotes fast and precise signaling in the dorsal nucleus of the lateral lemnisucs.	/pubmed/22131371	Ammer JJ, Grothe B, Felmy F.	J Neurophysiol. 2011 Nov 30. [Epub ahead of print]	J Neurophysiol. 2011	PubMed	citation	PMID:22131371	pubmed	22131371	create date:2011/12/02 | first author:Ammer JJ
Mechanisms underlying rule learning-induced enhancement of excitatory and inhibitory synaptic transmission.	/pubmed/22131370	Saar D, Reuveni I, Barkai E.	J Neurophysiol. 2011 Nov 30. [Epub ahead of print]	J Neurophysiol. 2011	PubMed	citation	PMID:22131370	pubmed	22131370	create date:2011/12/02 | first author:Saar D
Tonic GABAA receptor conductance in medial subnucleus of the tractus solitarius neurons is inhibited by activation of μ-opioid receptors.	/pubmed/22114164	Herman MA, Gillis RA, Vicini S, Dretchen KL, Sahibzada N.	J Neurophysiol. 2012 Feb;107(3):1022-31. Epub 2011 Nov 23.	J Neurophysiol. 2012	PubMed	citation	PMID:22114164	pubmed	22114164	create date:2011/11/25 | first author:Herman MA
Local Sensitivity to Stimulus Orientation and Spatial Frequency within the Receptive Fields of Neurons in Visual Area 2 (V2) of Macaque Monkeys.	/pubmed/22114163	Tao X, Zhang B, Smith EL 3rd, Nishimoto S, Ohzawa I, Chino YM.	J Neurophysiol. 2011 Nov 23. [Epub ahead of print]	J Neurophysiol. 2011	PubMed	citation	PMID:22114163	pubmed	22114163	create date:2011/11/25 | first author:Tao X
Ocular dryness excites two classes of corneal afferent neurons implicated in basal tearing in rats: Involvement of transient receptor potential (TRP) channels.	/pubmed/22114162	Hirata H, Oshinsky ML.	J Neurophysiol. 2011 Nov 23. [Epub ahead of print]	J Neurophysiol. 2011	PubMed	citation	PMID:22114162	pubmed	22114162	create date:2011/11/25 | first author:Hirata H
Impaired and preserved aspects of independent finger control in patients with cerebellar damage.	/pubmed/22114161	Brandauer B, Hermsdörfer J, Geissendoerfer T, Schoch B, Gizewski ER, Timmann D.	J Neurophysiol. 2011 Nov 23. [Epub ahead of print]	J Neurophysiol. 2011	PubMed	citation	PMID:22114161	pubmed	22114161	create date:2011/11/25 | first author:Brandauer B
Impact of Neural Noise on a Sensory-Motor Pathway Signaling Impending Collision.	/pubmed/22114160	Jones PW, Gabbiani F.	J Neurophysiol. 2011 Nov 23. [Epub ahead of print]	J Neurophysiol. 2011	PubMed	citation	PMID:22114160	pubmed	22114160	create date:2011/11/25 | first author:Jones PW
Nonlinearity of two-photon Ca2+ imaging yields distorted measurements of tuning for V1 neuronal populations.	/pubmed/22114159	Nauhaus I, Nielsen KJ, Callaway EM.	J Neurophysiol. 2012 Feb;107(3):923-36. Epub 2011 Nov 23.	J Neurophysiol. 2012	PubMed	citation	PMID:22114159	pubmed	22114159	create date:2011/11/25 | first author:Nauhaus I
Developmental regulation of the late phase of long-term potentiation (L-LTP) and metaplasticity in hippocampal area CA1 of the rat.	/pubmed/22114158	Cao G, Harris KM.	J Neurophysiol. 2012 Feb;107(3):902-12. Epub 2011 Nov 23.	J Neurophysiol. 2012	PubMed	citation	PMID:22114158	pubmed	22114158	create date:2011/11/25 | first author:Cao G
Activity-dependent regulation of synaptic strength by PSD-95 in CA1 neurons.	/pubmed/22114157	Zhang P, Lisman JE.	J Neurophysiol. 2011 Nov 23. [Epub ahead of print]	J Neurophysiol. 2011	PubMed	citation	PMID:22114157	pubmed	22114157	create date:2011/11/25 | first author:Zhang P
Neural correlates of changing intention in the human FEF and IPS.	/pubmed/22114156	Astle DE, Nixon E, Jackson SR, Jackson GM.	J Neurophysiol. 2012 Feb;107(3):859-67. Epub 2011 Nov 23.	J Neurophysiol. 2012	PubMed	citation	PMID:22114156	pubmed	22114156	create date:2011/11/25 | first author:Astle DE
A novel coding mechanism for social vocalizations in the lateral amygdala.	/pubmed/22090463	Gadziola MA, Grimsley JM, Shanbhag SJ, Wenstrup JJ.	J Neurophysiol. 2011 Nov 16. [Epub ahead of print]	J Neurophysiol. 2011	PubMed	citation	PMID:22090463	pubmed	22090463	create date:2011/11/18 | first author:Gadziola MA
Characterization of thalamocortical responses of regular-spiking and fast-spiking neurons of the mouse auditory cortex in vitro and in silico.	/pubmed/22090462	Schiff ML, Reyes AD.	J Neurophysiol. 2011 Nov 16. [Epub ahead of print]	J Neurophysiol. 2011	PubMed	citation	PMID:22090462	pubmed	22090462	create date:2011/11/18 | first author:Schiff ML
Origins of 1/f2 scaling in the power spectrum of intracortical local field potential.	/pubmed/22090461	Baranauskas G, Maggiolini E, Vato A, Angotzi G, Bonfanti A, Zambra G, Spinelli A, Fadiga L.	J Neurophysiol. 2012 Feb;107(3):984-94. Epub 2011 Nov 16.	J Neurophysiol. 2012	PubMed	citation	PMID:22090461	pubmed	22090461	create date:2011/11/18 | first author:Baranauskas G
Defensive peripersonal space: the blink reflex evoked by hand stimulation is increased when the hand is near the face.	/pubmed/22090460	Sambo CF, Liang M, Cruccu G, Iannetti GD.	J Neurophysiol. 2012 Feb;107(3):880-9. Epub 2011 Nov 16.	J Neurophysiol. 2012	PubMed	citation	PMID:22090460	pubmed	22090460	create date:2011/11/18 | first author:Sambo CF
Extracellular pH dynamics of retinal horizontal cells examined using electrochemical and fluorometric methods.	/pubmed/22090459	Jacoby J, Kreitzer MA, Alford S, Qian H, Tchernookova BK, Naylor ER, Malchow RP.	J Neurophysiol. 2012 Feb;107(3):868-79. Epub 2011 Nov 16.	J Neurophysiol. 2012	PubMed	citation	PMID:22090459	pubmed	22090459	create date:2011/11/18 | first author:Jacoby J
Selectivity for three-dimensional contours and surfaces in the anterior intraparietal area.	/pubmed/22090458	Theys T, Srivastava S, van Loon J, Goffin J, Janssen P.	J Neurophysiol. 2012 Feb;107(3):995-1008. Epub 2011 Nov 16.	J Neurophysiol. 2012	PubMed	citation	PMID:22090458	pubmed	22090458	create date:2011/11/18 | first author:Theys T
Age-dependent effect of hearing loss on cortical inhibitory synapse function.	/pubmed/22090457	Takesian AE, Kotak VC, Sanes DH.	J Neurophysiol. 2012 Feb;107(3):937-47. Epub 2011 Nov 16.	J Neurophysiol. 2012	PubMed	citation	PMID:22090457	pubmed	22090457	create date:2011/11/18 | first author:Takesian AE
Neural prediction of complex accelerations for object interception.	/pubmed/22090456	de Rugy A, Marinovic W, Wallis G.	J Neurophysiol. 2012 Feb;107(3):766-71. Epub 2011 Nov 16.	J Neurophysiol. 2012	PubMed	citation	PMID:22090456	pubmed	22090456	create date:2011/11/18 | first author:de Rugy A
Gamma band activity in the developing parafascicular nucleus.	/pubmed/22090455	Kezunovic N, Hyde J, Simon C, Urbano FJ, Williams DK, Garcia-Rill E.	J Neurophysiol. 2012 Feb;107(3):772-84. Epub 2011 Nov 16.	J Neurophysiol. 2012	PubMed	citation	PMID:22090455	pubmed	22090455	create date:2011/11/18 | first author:Kezunovic N
Impact of cortical plasticity on patterns of suprathreshold activity in the cerebral cortex.	/pubmed/22072515	Pita-Almenar JD, Ranganathan GN, Koester HJ.	J Neurophysiol. 2012 Feb;107(3):850-8. Epub 2011 Nov 9.	J Neurophysiol. 2012	PubMed	citation	PMID:22072515	pubmed	22072515	create date:2011/11/11 | first author:Pita-Almenar JD
Task-dependent coordination of rapid bimanual motor responses.	/pubmed/22072514	Dimitriou M, Franklin DW, Wolpert DM.	J Neurophysiol. 2012 Feb;107(3):890-901. Epub 2011 Nov 9.	J Neurophysiol. 2012	PubMed	citation	PMID:22072514	pubmed	22072514	create date:2011/11/11 | first author:Dimitriou M
TRPC1 contributes to light-touch sensation and mechanical responses in low-threshold cutaneous sensory neurons.	/pubmed/22072513	Garrison SR, Dietrich A, Stucky CL.	J Neurophysiol. 2012 Feb;107(3):913-22. Epub 2011 Nov 9.	J Neurophysiol. 2012	PubMed	citation	PMID:22072513	pubmed	22072513	create date:2011/11/11 | first author:Garrison SR
Frequency dependence of vestibuloocular reflex thresholds.	/pubmed/22072512	Haburcakova C, Lewis RF, Merfeld DM.	J Neurophysiol. 2012 Feb;107(3):973-83. Epub 2011 Nov 9.	J Neurophysiol. 2012	PubMed	citation	PMID:22072512	pubmed	22072512	create date:2011/11/11 | first author:Haburcakova C
Spiking and LFP activity in PRR during symbolically instructed reaches.	/pubmed/22072511	Hwang EJ, Andersen RA.	J Neurophysiol. 2012 Feb;107(3):836-49. Epub 2011 Nov 9.	J Neurophysiol. 2012	PubMed	citation	PMID:22072511	pubmed	22072511	create date:2011/11/11 | first author:Hwang EJ
A critical window of CAG repeat-length correlates with phenotype severity in the R6/2 mouse model of Huntington's disease.	/pubmed/22072510	Cummings DM, Alaghband Y, Hickey MA, Joshi PR, Hong SC, Zhu C, Ando TK, André VM, Cepeda C, Watson JB, Levine MS.	J Neurophysiol. 2012 Jan;107(2):677-91. Epub 2011 Nov 9.	J Neurophysiol. 2012	PubMed	citation	PMID:22072510	pubmed	22072510	create date:2011/11/11 | first author:Cummings DM
Parameterization of Transcranial Magnetic Stimulation.	/pubmed/22072509	Rubens MT, Zanto TP.	J Neurophysiol. 2011 Nov 9. [Epub ahead of print]	J Neurophysiol. 2011	PubMed	citation	PMID:22072509	pubmed	22072509	create date:2011/11/11 | first author:Rubens MT
Neural mechanisms of intermuscular coherence: implications for the rectification of surface electromyography.	/pubmed/22072508	Boonstra TW, Breakspear M.	J Neurophysiol. 2012 Feb;107(3):796-807. Epub 2011 Nov 9.	J Neurophysiol. 2012	PubMed	citation	PMID:22072508	pubmed	22072508	create date:2011/11/11 | first author:Boonstra TW
Mitochondria-derived superoxide and voltage-gated sodium channels in baroreceptor neurons from chronic heart-failure rats.	/pubmed/22072507	Tu H, Liu J, Zhu Z, Zhang L, Pipinos II, Li YL.	J Neurophysiol. 2012 Jan;107(2):591-602. Epub 2011 Nov 9.	J Neurophysiol. 2012	PubMed	citation	PMID:22072507	pubmed	22072507	create date:2011/11/11 | first author:Tu H
Single-neuron recordings from unanesthetized mouse dorsal cochlear nucleus.	/pubmed/22072506	Ma WL, Brenowitz SD.	J Neurophysiol. 2012 Feb;107(3):824-35. Epub 2011 Nov 9.	J Neurophysiol. 2012	PubMed	citation	PMID:22072506	pubmed	22072506	create date:2011/11/11 | first author:Ma WL
Glutamate transporter dysfunction associated with nerve injury-induced pain in mice.	/pubmed/22072505	Napier IA, Mohammadi SA, Christie MJ.	J Neurophysiol. 2012 Jan;107(2):649-57. Epub 2011 Nov 9.	J Neurophysiol. 2012	PubMed	citation	PMID:22072505	pubmed	22072505	create date:2011/11/11 | first author:Napier IA
Possible cues driving context-specific adaptation of optocollic reflex in pigeons (Columba livia).	/pubmed/22049337	Gioanni H, Vidal PP.	J Neurophysiol. 2012 Jan;107(2):704-17. Epub 2011 Nov 2.	J Neurophysiol. 2012	PubMed	citation	PMID:22049337	pubmed	22049337	create date:2011/11/04 | first author:Gioanni H
Low-frequency oscillations of the neural drive to the muscle are increased with experimental muscle pain.	/pubmed/22049336	Farina D, Negro F, Gizzi L, Falla D.	J Neurophysiol. 2012 Feb;107(3):958-65. Epub 2011 Nov 2.	J Neurophysiol. 2012	PubMed	citation	PMID:22049336	pubmed	22049336	create date:2011/11/04 | first author:Farina D
D(2)-like dopamine receptors differentially regulate unitary IPSCs depending on presynaptic GABAergic neuron subtypes in rat nucleus accumbens shell.	/pubmed/22049335	Kohnomi S, Koshikawa N, Kobayashi M.	J Neurophysiol. 2012 Jan;107(2):692-703. Epub 2011 Nov 2.	J Neurophysiol. 2012	PubMed	citation	PMID:22049335	pubmed	22049335	create date:2011/11/04 | first author:Kohnomi S
Psychophysical measurement of contrast sensitivity in the behaving mouse.	/pubmed/22049334	Histed MH, Carvalho LA, Maunsell JH.	J Neurophysiol. 2012 Feb;107(3):758-65. Epub 2011 Nov 2.	J Neurophysiol. 2012	PubMed	citation	PMID:22049334	pubmed	22049334	create date:2011/11/04 | first author:Histed MH
Chondroitinase ABC reduces time to muscle reinnervation and improves functional recovery after sciatic nerve transection in rats.	/pubmed/22049333	Sabatier MJ, To BN, Rose S, Nicolini J, English AW.	J Neurophysiol. 2012 Feb;107(3):747-57. Epub 2011 Nov 2.	J Neurophysiol. 2012	PubMed	citation	PMID:22049333	pubmed	22049333	create date:2011/11/04 | first author:Sabatier MJ
Cortical entrainment of human hypoglossal motor unit activities.	/pubmed/22049332	Laine CM, Nickerson LA, Bailey EF.	J Neurophysiol. 2012 Jan;107(1):493-9. Epub 2011 Nov 2.	J Neurophysiol. 2012	PubMed	citation	PMID:22049332	pubmed	22049332	create date:2011/11/04 | first author:Laine CM
Does a pitch center exist in auditory cortex?	/pubmed/22049331	Bendor D.	J Neurophysiol. 2012 Feb;107(3):743-6. Epub 2011 Nov 2.	J Neurophysiol. 2012	PubMed	citation	PMID:22049331	pubmed	22049331	create date:2011/11/04 | first author:Bendor D
Title	URL	Description	Details	ShortDetails	Resource	Type	Identifiers	Db	EntrezUID	Properties
A late phase of LTD in cultured cerebellar Purkinje cells requires persistent dynamin-mediated endocytosis.	/pubmed/22049330	Linden DJ.	J Neurophysiol. 2012 Jan;107(1):448-54. Epub 2011 Nov 2.	J Neurophysiol. 2012	PubMed	citation	PMID:22049330	pubmed	22049330	create date:2011/11/04 | first author:Linden DJ
Surface charge impact in low-magnesium model of seizure in rat hippocampus.	/pubmed/22031777	Isaev D, Ivanchick G, Khmyz V, Isaeva E, Savrasova A, Krishtal O, Holmes GL, Maximyuk O.	J Neurophysiol. 2012 Jan;107(1):417-23. Epub 2011 Oct 26.	J Neurophysiol. 2012	PubMed	citation	PMID:22031777	pubmed	22031777	create date:2011/10/28 | first author:Isaev D
Coding of sound direction in the auditory periphery of the lake sturgeon, Acipenser fulvescens.	/pubmed/22031776	Meyer M, Popper AN, Fay RR.	J Neurophysiol. 2012 Jan;107(2):658-65. Epub 2011 Oct 26.	J Neurophysiol. 2012	PubMed	citation	PMID:22031776	pubmed	22031776	create date:2011/10/28 | first author:Meyer M
Distribution of eye position information in the monkey inferior colliculus.	/pubmed/22031775	Bulkin DA, Groh JM.	J Neurophysiol. 2012 Feb;107(3):785-95. Epub 2011 Oct 26.	J Neurophysiol. 2012	PubMed	citation	PMID:22031775	pubmed	22031775	create date:2011/10/28 | first author:Bulkin DA
Spatiotemporal analysis of electrically evoked activity in the chicken optic tectum: a VSDI study.	/pubmed/22031774	Weigel S, Luksch H.	J Neurophysiol. 2012 Jan;107(2):640-8. Epub 2011 Oct 26.	J Neurophysiol. 2012	PubMed	citation	PMID:22031774	pubmed	22031774	create date:2011/10/28 | first author:Weigel S
Contribution of intrinsic properties and synaptic inputs to motoneuron discharge patterns: a simulation study.	/pubmed/22031773	Powers RK, Elbasiouny SM, Rymer WZ, Heckman CJ.	J Neurophysiol. 2012 Feb;107(3):808-23. Epub 2011 Oct 26.	J Neurophysiol. 2012	PubMed	citation	PMID:22031773	pubmed	22031773	create date:2011/10/28 | first author:Powers RK
Enhanced propriospinal excitation from hand muscles to wrist flexors during reach-to-grasp in humans.	/pubmed/22031772	Giboin LS, Lackmy-Vallée A, Burke D, Marchand-Pauvert V.	J Neurophysiol. 2012 Jan;107(2):532-43. Epub 2011 Oct 26.	J Neurophysiol. 2012	PubMed	citation	PMID:22031772	pubmed	22031772	create date:2011/10/28 | first author:Giboin LS
Two hands, one perception: how bimanual haptic information is combined by the brain.	/pubmed/22031771	Squeri V, Sciutti A, Gori M, Masia L, Sandini G, Konczak J.	J Neurophysiol. 2012 Jan;107(2):544-50. Epub 2011 Oct 26.	J Neurophysiol. 2012	PubMed	citation	PMID:22031771	pubmed	22031771	create date:2011/10/28 | first author:Squeri V
Comparison of the inhibitory response to tendon and cutaneous afferent stimulation in the human lower limb.	/pubmed/22031770	Rogasch NC, Burne JA, Türker KS.	J Neurophysiol. 2012 Jan;107(2):564-72. Epub 2011 Oct 26.	J Neurophysiol. 2012	PubMed	citation	PMID:22031770	pubmed	22031770	create date:2011/10/28 | first author:Rogasch NC
State space analysis of timing: exploiting task redundancy to reduce sensitivity to timing.	/pubmed/22031769	Cohen RG, Sternad D.	J Neurophysiol. 2012 Jan;107(2):618-27. Epub 2011 Oct 26.	J Neurophysiol. 2012	PubMed	citation	PMID:22031769	pubmed	22031769	create date:2011/10/28 | first author:Cohen RG
Phasic basal ganglia activity associated with high-gamma oscillation during sleep in a songbird.	/pubmed/22031768	Yanagihara S, Hessler NA.	J Neurophysiol. 2012 Jan;107(1):424-32. Epub 2011 Oct 26.	J Neurophysiol. 2012	PubMed	citation	PMID:22031768	pubmed	22031768	create date:2011/10/28 | first author:Yanagihara S
Conditional modeling and the jitter method of spike resampling.	/pubmed/22031767	Amarasingham A, Harrison MT, Hatsopoulos NG, Geman S.	J Neurophysiol. 2012 Jan;107(2):517-31. Epub 2011 Oct 26.	J Neurophysiol. 2012	PubMed	citation	PMID:22031767	pubmed	22031767	create date:2011/10/28 | first author:Amarasingham A
An in vitro spinal cord slice preparation for recording from lumbar motoneurons of the adult mouse.	/pubmed/22031766	Mitra P, Brownstone RM.	J Neurophysiol. 2012 Jan;107(2):728-41. Epub 2011 Oct 26.	J Neurophysiol. 2012	PubMed	citation	PMID:22031766	pubmed	22031766	create date:2011/10/28 | first author:Mitra P
Differential modulation of neurons in the rostral ventromedial medulla by neurokinin-1 receptors.	/pubmed/22031765	Brink TS, Pacharinsak C, Khasabov SG, Beitz AJ, Simone DA.	J Neurophysiol. 2011 Oct 26. [Epub ahead of print]	J Neurophysiol. 2011	PubMed	citation	PMID:22031765	pubmed	22031765	create date:2011/10/28 | first author:Brink TS
Speech sounds alter facial skin sensation.	/pubmed/22013241	Ito T, Ostry DJ.	J Neurophysiol. 2012 Jan;107(1):442-7. Epub 2011 Oct 19.	J Neurophysiol. 2012	PubMed	citation	PMID:22013241	pubmed	22013241	create date:2011/10/21 | first author:Ito T
Layer-specific serotonergic facilitation of IPSC in layer 2/3 pyramidal neurons of the visual cortex.	/pubmed/22013240	Jang HJ, Cho KH, Park SW, Kim MJ, Yoon SH, Rhie DJ.	J Neurophysiol. 2012 Jan;107(1):407-16. Epub 2011 Oct 19.	J Neurophysiol. 2012	PubMed	citation	PMID:22013240	pubmed	22013240	create date:2011/10/21 | first author:Jang HJ
Stopping a response has global or nonglobal effects on the motor system depending on preparation.	/pubmed/22013239	Greenhouse I, Oldenkamp CL, Aron AR.	J Neurophysiol. 2012 Jan;107(1):384-92. Epub 2011 Oct 19.	J Neurophysiol. 2012	PubMed	citation	PMID:22013239	pubmed	22013239	create date:2011/10/21 | first author:Greenhouse I
A new measure of cortical inhibition by mechanomyography and paired-pulse transcranial magnetic stimulation in unanesthetized rats.	/pubmed/22013238	Hsieh TH, Dhamne SC, Chen JJ, Pascual-Leone A, Jensen FE, Rotenberg A.	J Neurophysiol. 2012 Feb;107(3):966-72. Epub 2011 Oct 19.	J Neurophysiol. 2012	PubMed	citation	PMID:22013238	pubmed	22013238	create date:2011/10/21 | first author:Hsieh TH
The role of haptic feedback when manipulating nonrigid objects.	/pubmed/22013237	Danion F, Diamond JS, Flanagan JR.	J Neurophysiol. 2012 Jan;107(1):433-41. Epub 2011 Oct 19.	J Neurophysiol. 2012	PubMed	citation	PMID:22013237	pubmed	22013237	create date:2011/10/21 | first author:Danion F
Corticospinal contributions to lower limb muscle activity during cycling in humans.	/pubmed/22013236	Sidhu SK, Hoffman BW, Cresswell AG, Carroll TJ.	J Neurophysiol. 2012 Jan;107(1):306-14. Epub 2011 Oct 19.	J Neurophysiol. 2012	PubMed	citation	PMID:22013236	pubmed	22013236	create date:2011/10/21 | first author:Sidhu SK
Mapping brain activation and information during category-specific visual working memory.	/pubmed/22013235	Linden DE, Oosterhof NN, Klein C, Downing PE.	J Neurophysiol. 2012 Jan;107(2):628-39. Epub 2011 Oct 19.	J Neurophysiol. 2012	PubMed	citation	PMID:22013235	pubmed	22013235	create date:2011/10/21 | first author:Linden DE
Effect of prolonged riluzole exposure on cultured motoneurons in a mouse model of ALS.	/pubmed/22013234	Schuster JE, Fu R, Siddique T, Heckman CJ.	J Neurophysiol. 2012 Jan;107(1):484-92. Epub 2011 Oct 19.	J Neurophysiol. 2012	PubMed	citation	PMID:22013234	pubmed	22013234	create date:2011/10/21 | first author:Schuster JE
Serotonin modulates the population activity profile of olfactory bulb external tufted cells.	/pubmed/22013233	Liu S, Aungst JL, Puche AC, Shipley MT.	J Neurophysiol. 2012 Jan;107(1):473-83. Epub 2011 Oct 19.	J Neurophysiol. 2012	PubMed	citation	PMID:22013233	pubmed	22013233	create date:2011/10/21 | first author:Liu S
Increased nicotinic receptor desensitization in hypoglossal motor neurons following chronic developmental nicotine exposure.	/pubmed/22013232	Pilarski JQ, Wakefield HE, Fuglevand AJ, Levine RB, Fregosi RF.	J Neurophysiol. 2012 Jan;107(1):257-64. Epub 2011 Oct 19.	J Neurophysiol. 2012	PubMed	citation	PMID:22013232	pubmed	22013232	create date:2011/10/21 | first author:Pilarski JQ
Roles of the subthalamic nucleus and subthalamic HCN channels in absence seizures.	/pubmed/22013231	Kase D, Inoue T, Imoto K.	J Neurophysiol. 2012 Jan;107(1):393-406. Epub 2011 Oct 19.	J Neurophysiol. 2012	PubMed	citation	PMID:22013231	pubmed	22013231	create date:2011/10/21 | first author:Kase D
Central chemoreceptor modulation of breathing via multipath tuning in medullary ventrolateral respiratory column circuits.	/pubmed/21994272	Ott MM, Nuding SC, Segers LS, O'Connor R, Morris KF, Lindsey BG.	J Neurophysiol. 2012 Jan;107(2):603-17. Epub 2011 Oct 12.	J Neurophysiol. 2012	PubMed	citation	PMID:21994272	pubmed	21994272	create date:2011/10/14 | first author:Ott MM
Control of reflex reversal in stick insect walking: effects of intersegmental signals, changes in direction, and optomotor-induced turning.	/pubmed/21994271	Hellekes K, Blincow E, Hoffmann J, Büschges A.	J Neurophysiol. 2012 Jan;107(1):239-49. Epub 2011 Oct 12.	J Neurophysiol. 2012	PubMed	citation	PMID:21994271	pubmed	21994271	create date:2011/10/14 | first author:Hellekes K
Cholinergic modulation of response gain in the primary visual cortex of the macaque.	/pubmed/21994270	Soma S, Shimegi S, Osaki H, Sato H.	J Neurophysiol. 2012 Jan;107(1):283-91. Epub 2011 Oct 12.	J Neurophysiol. 2012	PubMed	citation	PMID:21994270	pubmed	21994270	create date:2011/10/14 | first author:Soma S
Cross-validated models of the relationships between neck muscle electromyography and three-dimensional head kinematics during gaze behavior.	/pubmed/21994269	Farshadmanesh F, Byrne P, Keith GP, Wang H, Corneil BD, Crawford JD.	J Neurophysiol. 2012 Jan;107(2):573-90. Epub 2011 Oct 12.	J Neurophysiol. 2012	PubMed	citation	PMID:21994269	pubmed	21994269	create date:2011/10/14 | first author:Farshadmanesh F
In vivo responses of cutaneous C-mechanosensitive neurons in mouse to punctate chemical stimuli that elicit itch and nociceptive sensations in humans.	/pubmed/21994268	Ma C, Nie H, Gu Q, Sikand P, Lamotte RH.	J Neurophysiol. 2012 Jan;107(1):357-63. Epub 2011 Oct 12.	J Neurophysiol. 2012	PubMed	citation	PMID:21994268	pubmed	21994268	create date:2011/10/14 | first author:Ma C
Neuromodulation independently determines correlated channel expression and conductance levels in motor neurons of the stomatogastric ganglion.	/pubmed/21994267	Temporal S, Desai M, Khorkova O, Varghese G, Dai A, Schulz DJ, Golowasch J.	J Neurophysiol. 2012 Jan;107(2):718-27. Epub 2011 Oct 12.	J Neurophysiol. 2012	PubMed	citation	PMID:21994267	pubmed	21994267	create date:2011/10/14 | first author:Temporal S
Knockout of glial channel ACD-1 exacerbates sensory deficits in a C. elegans mutant by regulating calcium levels of sensory neurons.	/pubmed/21994266	Wang Y, D'Urso G, Bianchi L.	J Neurophysiol. 2012 Jan;107(1):148-58. Epub 2011 Oct 12.	J Neurophysiol. 2012	PubMed	citation	PMID:21994266	pubmed	21994266	create date:2011/10/14 | first author:Wang Y
A decerebrate adult mouse model for examining the sensorimotor control of locomotion.	/pubmed/21994265	Nakanishi ST, Whelan PJ.	J Neurophysiol. 2012 Jan;107(1):500-15. Epub 2011 Oct 12.	J Neurophysiol. 2012	PubMed	citation	PMID:21994265	pubmed	21994265	create date:2011/10/14 | first author:Nakanishi ST
Low-threshold calcium currents contribute to locomotor-like activity in neonatal mice.	/pubmed/21994264	Anderson TM, Abbinanti MD, Peck JH, Gilmour M, Brownstone RM, Masino MA.	J Neurophysiol. 2012 Jan;107(1):103-13. Epub 2011 Oct 12.	J Neurophysiol. 2012	PubMed	citation	PMID:21994264	pubmed	21994264	create date:2011/10/14 | first author:Anderson TM
Stimulus features underlying reduced tremor suppression with temporally patterned deep brain stimulation.	/pubmed/21994263	Birdno MJ, Kuncel AM, Dorval AD, Turner DA, Gross RE, Grill WM.	J Neurophysiol. 2012 Jan;107(1):364-83. Epub 2011 Oct 12.	J Neurophysiol. 2012	PubMed	citation	PMID:21994263	pubmed	21994263	create date:2011/10/14 | first author:Birdno MJ
Differential neural correlates of reciprocal activation and cocontraction control in dorsal and ventral premotor cortices.	/pubmed/21994262	Haruno M, Ganesh G, Burdet E, Kawato M.	J Neurophysiol. 2012 Jan;107(1):126-33. Epub 2011 Oct 12.	J Neurophysiol. 2012	PubMed	citation	PMID:21994262	pubmed	21994262	create date:2011/10/14 | first author:Haruno M
Endogenous BDNF regulates inhibitory synaptic transmission in the ventromedial nucleus of the hypothalamus.	/pubmed/21994261	Jo YH.	J Neurophysiol. 2012 Jan;107(1):42-9. Epub 2011 Oct 12.	J Neurophysiol. 2012	PubMed	citation	PMID:21994261	pubmed	21994261	create date:2011/10/14 | first author:Jo YH
Inhibitory responses in Aplysia pleural sensory neurons act to block excitability, transmitter release, and PKC Apl II activation.	/pubmed/21994260	Dunn TW, Farah CA, Sossin WS.	J Neurophysiol. 2012 Jan;107(1):292-305. Epub 2011 Oct 12.	J Neurophysiol. 2012	PubMed	citation	PMID:21994260	pubmed	21994260	create date:2011/10/14 | first author:Dunn TW
Signals from the ventrolateral thalamus to the motor cortex during locomotion.	/pubmed/21994259	Marlinski V, Nilaweera WU, Zelenin PV, Sirota MG, Beloozerova IN.	J Neurophysiol. 2012 Jan;107(1):455-72. Epub 2011 Oct 12.	J Neurophysiol. 2012	PubMed	citation	PMID:21994259	pubmed	21994259	create date:2011/10/14 | first author:Marlinski V
Recruitment of motor units in the medial gastrocnemius muscle during human quiet standing: is recruitment intermittent? What triggers recruitment?	/pubmed/21994258	Vieira TM, Loram ID, Muceli S, Merletti R, Farina D.	J Neurophysiol. 2012 Jan;107(2):666-76. Epub 2011 Oct 12.	J Neurophysiol. 2012	PubMed	citation	PMID:21994258	pubmed	21994258	create date:2011/10/14 | first author:Vieira TM
Vibrissae motor cortex unit activity during whisking.	/pubmed/21994257	Friedman WA, Zeigler HP, Keller A.	J Neurophysiol. 2012 Jan;107(2):551-63. Epub 2011 Oct 12.	J Neurophysiol. 2012	PubMed	citation	PMID:21994257	pubmed	21994257	create date:2011/10/14 | first author:Friedman WA
Nerve growth factor enhances the excitability of rat sensory neurons through activation of the atypical protein kinase C isoform, PKMζ.	/pubmed/21975456	Zhang YH, Kays J, Hodgdon KE, Sacktor TC, Nicol GD.	J Neurophysiol. 2012 Jan;107(1):315-35. Epub 2011 Oct 5.	J Neurophysiol. 2012	PubMed	citation	PMID:21975456	pubmed	21975456	create date:2011/10/07 | first author:Zhang YH
The function of neuromuscular compartments in human shoulder muscles.	/pubmed/21975455	Wickham JB, Brown JM.	J Neurophysiol. 2012 Jan;107(1):336-45. Epub 2011 Oct 5.	J Neurophysiol. 2012	PubMed	citation	PMID:21975455	pubmed	21975455	create date:2011/10/07 | first author:Wickham JB
Features of hand-foot crawling behavior in human adults.	/pubmed/21975454	Maclellan MJ, Ivanenko YP, Cappellini G, Sylos Labini F, Lacquaniti F.	J Neurophysiol. 2012 Jan;107(1):114-25. Epub 2011 Oct 5.	J Neurophysiol. 2012	PubMed	citation	PMID:21975454	pubmed	21975454	create date:2011/10/07 | first author:Maclellan MJ
Theta oscillations reflect a putative neural mechanism for human sensorimotor integration.	/pubmed/21975453	Cruikshank LC, Singhal A, Hueppelsheuser M, Caplan JB.	J Neurophysiol. 2012 Jan;107(1):65-77. Epub 2011 Oct 5.	J Neurophysiol. 2012	PubMed	citation	PMID:21975453	pubmed	21975453	create date:2011/10/07 | first author:Cruikshank LC
Neural coding of continuous speech in auditory cortex during monaural and dichotic listening.	/pubmed/21975452	Ding N, Simon JZ.	J Neurophysiol. 2012 Jan;107(1):78-89. Epub 2011 Oct 5.	J Neurophysiol. 2012	PubMed	citation	PMID:21975452	pubmed	21975452	create date:2011/10/07 | first author:Ding N
Sensitivity to Temporal Modulation Rate and Spectral Bandwidth in the Human Auditory System: MEG Evidence.	/pubmed/21975451	Wang Y, Ding N, Ahmar N, Xiang J, Poeppel D, Simon JZ.	J Neurophysiol. 2011 Oct 5. [Epub ahead of print]	J Neurophysiol. 2011	PubMed	citation	PMID:21975451	pubmed	21975451	create date:2011/10/07 | first author:Wang Y
Contribution of execution noise to arm movement variability in three-dimensional space.	/pubmed/21975450	Apker GA, Buneo CA.	J Neurophysiol. 2012 Jan;107(1):90-102. Epub 2011 Oct 5.	J Neurophysiol. 2012	PubMed	citation	PMID:21975450	pubmed	21975450	create date:2011/10/07 | first author:Apker GA
Assessing the role of inferior olivary sensory signaling in the expression of conditioned eyeblinks using a combined glutamate/GABAA receptor antagonist protocol.	/pubmed/21975449	Zbarska S, Bracha V.	J Neurophysiol. 2012 Jan;107(1):273-82. Epub 2011 Oct 5.	J Neurophysiol. 2012	PubMed	citation	PMID:21975449	pubmed	21975449	create date:2011/10/07 | first author:Zbarska S
Plantarflexor stretch training increases reciprocal inhibition measured during voluntary dorsiflexion.	/pubmed/21975448	Blazevich AJ, Kay AD, Waugh C, Fath F, Miller S, Cannavan D.	J Neurophysiol. 2012 Jan;107(1):250-6. Epub 2011 Oct 5.	J Neurophysiol. 2012	PubMed	citation	PMID:21975448	pubmed	21975448	create date:2011/10/07 | first author:Blazevich AJ
Title	URL	Description	Details	ShortDetails	Resource	Type	Identifiers	Db	EntrezUID	Properties
Hierarchical control of motor units in voluntary contractions.	/pubmed/21975447	De Luca CJ, Contessa P.	J Neurophysiol. 2012 Jan;107(1):178-95. Epub 2011 Oct 5.	J Neurophysiol. 2012	PubMed	citation	PMID:21975447	pubmed	21975447	create date:2011/10/07 | first author:De Luca CJ
Cerebellar regions involved in adaptation to force field and visuomotor perturbation.	/pubmed/21975446	Donchin O, Rabe K, Diedrichsen J, Lally N, Schoch B, Gizewski ER, Timmann D.	J Neurophysiol. 2012 Jan;107(1):134-47. Epub 2011 Oct 5.	J Neurophysiol. 2012	PubMed	citation	PMID:21975446	pubmed	21975446	create date:2011/10/07 | first author:Donchin O
Inhibition of the slow afterhyperpolarization restores the classical spike timing-dependent plasticity rule obeyed in layer 2/3 pyramidal cells of the prefrontal cortex.	/pubmed/21975445	Zaitsev AV, Anwyl R.	J Neurophysiol. 2012 Jan;107(1):205-15. Epub 2011 Oct 5.	J Neurophysiol. 2012	PubMed	citation	PMID:21975445	pubmed	21975445	create date:2011/10/07 | first author:Zaitsev AV
Prestin in HEK cells is an obligate tetramer.	/pubmed/21975444	Hallworth R, Nichols MG.	J Neurophysiol. 2012 Jan;107(1):5-11. Epub 2011 Oct 5.	J Neurophysiol. 2012	PubMed	citation	PMID:21975444	pubmed	21975444	create date:2011/10/07 | first author:Hallworth R
pUNISHER: a high-level expression cassette for use with recombinant viral vectors for rapid and long term in vivo neuronal expression in the CNS.	/pubmed/21957229	Montesinos MS, Chen Z, Young SM Jr.	J Neurophysiol. 2011 Dec;106(6):3230-44. Epub 2011 Sep 28.	J Neurophysiol. 2011	PubMed	citation	PMID:21957229	pubmed	21957229	create date:2011/10/01 | first author:Montesinos MS
Plasticity of spontaneous excitatory and inhibitory synaptic activity in morphologically defined vestibular nuclei neurons during early vestibular compensation.	/pubmed/21957228	Shao M, Hirsch JC, Peusner KD.	J Neurophysiol. 2012 Jan;107(1):29-41. Epub 2011 Sep 28.	J Neurophysiol. 2012	PubMed	citation	PMID:21957228	pubmed	21957228	create date:2011/10/01 | first author:Shao M
Contrasting effects of finger and shoulder interpersonal light touch on standing balance.	/pubmed/21957227	Johannsen L, Wing AM, Hatzitaki V.	J Neurophysiol. 2012 Jan;107(1):216-25. Epub 2011 Sep 28.	J Neurophysiol. 2012	PubMed	citation	PMID:21957227	pubmed	21957227	create date:2011/10/01 | first author:Johannsen L
Activation of GABAA receptors modulates all stages of mechanoreception in spider mechanosensory neurons.	/pubmed/21957226	Pfeiffer K, Torkkeli PH, French AS.	J Neurophysiol. 2012 Jan;107(1):196-204. Epub 2011 Sep 28.	J Neurophysiol. 2012	PubMed	citation	PMID:21957226	pubmed	21957226	create date:2011/10/01 | first author:Pfeiffer K
Plasticity of rat motoneuron rhythmic firing properties with varying levels of afferent and descending inputs.	/pubmed/21957225	MacDonell CW, Button DC, Beaumont E, Cormery B, Gardiner PF.	J Neurophysiol. 2012 Jan;107(1):265-72. Epub 2011 Sep 28.	J Neurophysiol. 2012	PubMed	citation	PMID:21957225	pubmed	21957225	create date:2011/10/01 | first author:MacDonell CW
Alterations to multisensory and unisensory integration by stimulus competition.	/pubmed/21957224	Pluta SR, Rowland BA, Stanford TR, Stein BE.	J Neurophysiol. 2011 Dec;106(6):3091-101. Epub 2011 Sep 28.	J Neurophysiol. 2011	PubMed	citation	PMID:21957224	pubmed	21957224	create date:2011/10/01 | first author:Pluta SR
Natural error patterns enable transfer of motor learning to novel contexts.	/pubmed/21957223	Torres-Oviedo G, Bastian AJ.	J Neurophysiol. 2012 Jan;107(1):346-56. Epub 2011 Sep 28.	J Neurophysiol. 2012	PubMed	citation	PMID:21957223	pubmed	21957223	create date:2011/10/01 | first author:Torres-Oviedo G
Long-term patch recordings from adult spinal neurons herald new era of opportunity.	/pubmed/21957222	Hochman S.	J Neurophysiol. 2011 Dec;106(6):2794-5. Epub 2011 Sep 28.	J Neurophysiol. 2011	PubMed	citation	PMID:21957222	pubmed	21957222	create date:2011/10/01 | first author:Hochman S
Dopaminergic-induced changes in Mauthner cell excitability disrupt prepulse inhibition in the startle circuit of goldfish.	/pubmed/21957221	Medan V, Preuss T.	J Neurophysiol. 2011 Dec;106(6):3195-204. Epub 2011 Sep 28.	J Neurophysiol. 2011	PubMed	citation	PMID:21957221	pubmed	21957221	create date:2011/10/01 | first author:Medan V
Persistent activity in a cortical-to-subcortical circuit: bridging the temporal gap in trace eyelid conditioning.	/pubmed/21957220	Siegel JJ, Kalmbach B, Chitwood RA, Mauk MD.	J Neurophysiol. 2012 Jan;107(1):50-64. Epub 2011 Sep 28.	J Neurophysiol. 2012	PubMed	citation	PMID:21957220	pubmed	21957220	create date:2011/10/01 | first author:Siegel JJ
Task-level feedback can explain temporal recruitment of spatially fixed muscle synergies throughout postural perturbations.	/pubmed/21957219	Safavynia SA, Ting LH.	J Neurophysiol. 2012 Jan;107(1):159-77. Epub 2011 Sep 28.	J Neurophysiol. 2012	PubMed	citation	PMID:21957219	pubmed	21957219	create date:2011/10/01 | first author:Safavynia SA
Sensorimotor integration for multisegmental frontal plane balance control in humans.	/pubmed/21940611	Goodworth AD, Peterka RJ.	J Neurophysiol. 2012 Jan;107(1):12-28. Epub 2011 Sep 21.	J Neurophysiol. 2012	PubMed	citation	PMID:21940611	pubmed	21940611	create date:2011/09/24 | first author:Goodworth AD
Adaptive control of grip force to compensate for static and dynamic torques during object manipulation.	/pubmed/21940610	Crevecoeur F, Giard T, Thonnard JL, Lefèvre P.	J Neurophysiol. 2011 Dec;106(6):2973-81. Epub 2011 Sep 21.	J Neurophysiol. 2011	PubMed	citation	PMID:21940610	pubmed	21940610	create date:2011/09/24 | first author:Crevecoeur F
Sparse and dense coding of natural stimuli by distinct midbrain neuron subpopulations in weakly electric fish.	/pubmed/21940609	Vonderschen K, Chacron MJ.	J Neurophysiol. 2011 Dec;106(6):3102-18. Epub 2011 Sep 21.	J Neurophysiol. 2011	PubMed	citation	PMID:21940609	pubmed	21940609	create date:2011/09/24 | first author:Vonderschen K
Multiple sites of extinction for a single learned response.	/pubmed/21940608	Kalmbach BE, Mauk MD.	J Neurophysiol. 2012 Jan;107(1):226-38. Epub 2011 Sep 21.	J Neurophysiol. 2012	PubMed	citation	PMID:21940608	pubmed	21940608	create date:2011/09/24 | first author:Kalmbach BE
Analyses of the facilitatory effect of orexin on eating and masticatory muscle activity in rats.	/pubmed/21940607	Tsuji T, Yamamoto T, Tanaka S, Bakhshishayan S, Kogo M.	J Neurophysiol. 2011 Dec;106(6):3129-35. Epub 2011 Sep 21.	J Neurophysiol. 2011	PubMed	citation	PMID:21940607	pubmed	21940607	create date:2011/09/24 | first author:Tsuji T
Physiological interactions between Na(v)1.7 and Na(v)1.8 sodium channels: a computer simulation study.	/pubmed/21940606	Choi JS, Waxman SG.	J Neurophysiol. 2011 Dec;106(6):3173-84. Epub 2011 Sep 21.	J Neurophysiol. 2011	PubMed	citation	PMID:21940606	pubmed	21940606	create date:2011/09/24 | first author:Choi JS
Feature integration in visual working memory: parietal gamma activity is related to cognitive coordination.	/pubmed/21940605	Morgan HM, Muthukumaraswamy SD, Hibbs CS, Shapiro KL, Bracewell RM, Singh KD, Linden DE.	J Neurophysiol. 2011 Dec;106(6):3185-94. Epub 2011 Sep 21.	J Neurophysiol. 2011	PubMed	citation	PMID:21940605	pubmed	21940605	create date:2011/09/24 | first author:Morgan HM
Steady-state stiffness of utricular hair cells depends on macular location and hair bundle structure.	/pubmed/21918003	Spoon C, Moravec WJ, Rowe MH, Grant JW, Peterson EH.	J Neurophysiol. 2011 Dec;106(6):2950-63. Epub 2011 Sep 14.	J Neurophysiol. 2011	PubMed	citation	PMID:21918003	pubmed	21918003	create date:2011/09/16 | first author:Spoon C
Differential neural representation of oral ethanol by central taste-sensitive neurons in ethanol-preferring and genetically heterogeneous rats.	/pubmed/21918002	Lemon CH, Wilson DM, Brasser SM.	J Neurophysiol. 2011 Dec;106(6):3145-56. Epub 2011 Sep 14.	J Neurophysiol. 2011	PubMed	citation	PMID:21918002	pubmed	21918002	create date:2011/09/16 | first author:Lemon CH
Generalized vs. stimulus-specific learned fear differentially modifies stimulus encoding in primary sensory cortex of awake rats.	/pubmed/21918001	Chen CF, Barnes DC, Wilson DA.	J Neurophysiol. 2011 Dec;106(6):3136-44. Epub 2011 Sep 14.	J Neurophysiol. 2011	PubMed	citation	PMID:21918001	pubmed	21918001	create date:2011/09/16 | first author:Chen CF
Human proprioceptive adaptations during states of height-induced fear and anxiety.	/pubmed/21918000	Davis JR, Horslen BC, Nishikawa K, Fukushima K, Chua R, Inglis JT, Carpenter MG.	J Neurophysiol. 2011 Dec;106(6):3082-90. Epub 2011 Sep 14.	J Neurophysiol. 2011	PubMed	citation	PMID:21918000	pubmed	21918000	create date:2011/09/16 | first author:Davis JR
Modeling the contribution of neuron-astrocyte cross talk to slow blood oxygenation level-dependent signal oscillations.	/pubmed/21917999	DiNuzzo M, Gili T, Maraviglia B, Giove F.	J Neurophysiol. 2011 Dec;106(6):3010-8. Epub 2011 Sep 14.	J Neurophysiol. 2011	PubMed	citation	PMID:21917999	pubmed	21917999	create date:2011/09/16 | first author:DiNuzzo M
Trial-by-trial analysis of intermanual transfer during visuomotor adaptation.	/pubmed/21917998	Taylor JA, Wojaczynski GJ, Ivry RB.	J Neurophysiol. 2011 Dec;106(6):3157-72. Epub 2011 Sep 14.	J Neurophysiol. 2011	PubMed	citation	PMID:21917998	pubmed	21917998	create date:2011/09/16 | first author:Taylor JA
Characteristics of sodium currents in rat geniculate ganglion neurons.	/pubmed/21917997	Nakamura S, Bradley RM.	J Neurophysiol. 2011 Dec;106(6):2982-91. Epub 2011 Sep 14.	J Neurophysiol. 2011	PubMed	citation	PMID:21917997	pubmed	21917997	create date:2011/09/16 | first author:Nakamura S
Chronic compression of mouse dorsal root ganglion alters voltage-gated sodium and potassium currents in medium-sized dorsal root ganglion neurons.	/pubmed/21917996	Fan N, Donnelly DF, LaMotte RH.	J Neurophysiol. 2011 Dec;106(6):3067-72. Epub 2011 Sep 14.	J Neurophysiol. 2011	PubMed	citation	PMID:21917996	pubmed	21917996	create date:2011/09/16 | first author:Fan N
Endocannabinoids and prostaglandins both contribute to GnRH neuron-GABAergic afferent local feedback circuits.	/pubmed/21917995	Glanowska KM, Moenter SM.	J Neurophysiol. 2011 Dec;106(6):3073-81. Epub 2011 Sep 14.	J Neurophysiol. 2011	PubMed	citation	PMID:21917995	pubmed	21917995	create date:2011/09/16 | first author:Glanowska KM
Duration tuning in the inferior colliculus of the mustached bat.	/pubmed/21917994	Macías S, Mora EC, Hechavarría JC, Kössl M.	J Neurophysiol. 2011 Dec;106(6):3119-28. Epub 2011 Sep 14.	J Neurophysiol. 2011	PubMed	citation	PMID:21917994	pubmed	21917994	create date:2011/09/16 | first author:Macías S
Long-duration perforated patch recordings from spinal interneurons of adult mice.	/pubmed/21900514	Husch A, Cramer N, Harris-Warrick RM.	J Neurophysiol. 2011 Nov;106(5):2783-9. Epub 2011 Sep 7.	J Neurophysiol. 2011	PubMed	citation	PMID:21900514	pubmed	21900514	create date:2011/09/09 | first author:Husch A
Flexible interpretation of a decision rule by supplementary eye field neurons.	/pubmed/21900513	Heinen SJ, Hwang H, Yang SN.	J Neurophysiol. 2011 Dec;106(6):2992-3000. Epub 2011 Sep 7.	J Neurophysiol. 2011	PubMed	citation	PMID:21900513	pubmed	21900513	create date:2011/09/09 | first author:Heinen SJ
Astrocytes promote peripheral nerve injury-induced reactive synaptogenesis in the neonatal CNS.	/pubmed/21900512	Lo FS, Zhao S, Erzurumlu RS.	J Neurophysiol. 2011 Dec;106(6):2876-87. Epub 2011 Sep 7.	J Neurophysiol. 2011	PubMed	citation	PMID:21900512	pubmed	21900512	create date:2011/09/09 | first author:Lo FS
Identification of single neurons in a forebrain network.	/pubmed/21900511	Day NF, Kerrigan SJ, Aoki N, Nick TA.	J Neurophysiol. 2011 Dec;106(6):3205-15. Epub 2011 Sep 7.	J Neurophysiol. 2011	PubMed	citation	PMID:21900511	pubmed	21900511	create date:2011/09/09 | first author:Day NF
Individual and synergistic effects of sniffing frequency and flow rate on olfactory bulb activity.	/pubmed/21900510	Courtiol E, Hegoburu C, Litaudon P, Garcia S, Fourcaud-Trocmé N, Buonviso N.	J Neurophysiol. 2011 Dec;106(6):2813-24. Epub 2011 Sep 7.	J Neurophysiol. 2011	PubMed	citation	PMID:21900510	pubmed	21900510	create date:2011/09/09 | first author:Courtiol E
TRPM8 acute desensitization is mediated by calmodulin and requires PIP(2): distinction from tachyphylaxis.	/pubmed/21900509	Sarria I, Ling J, Zhu MX, Gu JG.	J Neurophysiol. 2011 Dec;106(6):3056-66. Epub 2011 Sep 7.	J Neurophysiol. 2011	PubMed	citation	PMID:21900509	pubmed	21900509	create date:2011/09/09 | first author:Sarria I
Endogenous modulation of low frequency oscillations by temporal expectations.	/pubmed/21900508	Cravo AM, Rohenkohl G, Wyart V, Nobre AC.	J Neurophysiol. 2011 Dec;106(6):2964-72. Epub 2011 Sep 7.	J Neurophysiol. 2011	PubMed	citation	PMID:21900508	pubmed	21900508	create date:2011/09/09 | first author:Cravo AM
Expression and functional properties of TRPM2 channels in dopaminergic neurons of the substantia nigra of the rat.	/pubmed/21900507	Chung KK, Freestone PS, Lipski J.	J Neurophysiol. 2011 Dec;106(6):2865-75. Epub 2011 Sep 7.	J Neurophysiol. 2011	PubMed	citation	PMID:21900507	pubmed	21900507	create date:2011/09/09 | first author:Chung KK
Optogenetic regulation of leg movement in midstage chick embryos through peripheral nerve stimulation.	/pubmed/21880945	Sharp AA, Fromherz S.	J Neurophysiol. 2011 Nov;106(5):2776-82. Epub 2011 Aug 31.	J Neurophysiol. 2011	PubMed	citation	PMID:21880945	pubmed	21880945	create date:2011/09/02 | first author:Sharp AA
The co-occurrence of multisensory facilitation and cross-modal conflict in the human brain.	/pubmed/21880944	Diaconescu AO, Alain C, McIntosh AR.	J Neurophysiol. 2011 Dec;106(6):2896-909. Epub 2011 Aug 31.	J Neurophysiol. 2011	PubMed	citation	PMID:21880944	pubmed	21880944	create date:2011/09/02 | first author:Diaconescu AO
Molecular and functional differences in voltage-activated sodium currents between GABA projection neurons and dopamine neurons in the substantia nigra.	/pubmed/21880943	Ding S, Wei W, Zhou FM.	J Neurophysiol. 2011 Dec;106(6):3019-34. Epub 2011 Aug 31.	J Neurophysiol. 2011	PubMed	citation	PMID:21880943	pubmed	21880943	create date:2011/09/02 | first author:Ding S
Pain-related deactivation of medial prefrontal cortical neurons involves mGluR1 and GABA(A) receptors.	/pubmed/21880942	Ji G, Neugebauer V.	J Neurophysiol. 2011 Nov;106(5):2642-52. Epub 2011 Aug 31.	J Neurophysiol. 2011	PubMed	citation	PMID:21880942	pubmed	21880942	create date:2011/09/02 | first author:Ji G
How reliable are the functional connectivity networks of MEG in resting states?	/pubmed/21880941	Jin SH, Seol J, Kim JS, Chung CK.	J Neurophysiol. 2011 Dec;106(6):2888-95. Epub 2011 Aug 31.	J Neurophysiol. 2011	PubMed	citation	PMID:21880941	pubmed	21880941	create date:2011/09/02 | first author:Jin SH
TMS of the right angular gyrus modulates priming of pop-out in visual search: combined TMS-ERP evidence.	/pubmed/21880940	Taylor PC, Muggleton NG, Kalla R, Walsh V, Eimer M.	J Neurophysiol. 2011 Dec;106(6):3001-9. Epub 2011 Aug 31.	J Neurophysiol. 2011	PubMed	citation	PMID:21880940	pubmed	21880940	create date:2011/09/02 | first author:Taylor PC
Superposition and modulation of muscle synergies for reaching in response to a change in target location.	/pubmed/21880939	d'Avella A, Portone A, Lacquaniti F.	J Neurophysiol. 2011 Dec;106(6):2796-812. Epub 2011 Aug 31.	J Neurophysiol. 2011	PubMed	citation	PMID:21880939	pubmed	21880939	create date:2011/09/02 | first author:d'Avella A
Hand kinematics of piano playing.	/pubmed/21880938	Furuya S, Flanders M, Soechting JF.	J Neurophysiol. 2011 Dec;106(6):2849-64. Epub 2011 Aug 31.	J Neurophysiol. 2011	PubMed	citation	PMID:21880938	pubmed	21880938	create date:2011/09/02 | first author:Furuya S
The ionic mechanism of gamma resonance in rat striatal fast-spiking neurons.	/pubmed/21880937	Sciamanna G, Wilson CJ.	J Neurophysiol. 2011 Dec;106(6):2936-49. Epub 2011 Aug 31.	J Neurophysiol. 2011	PubMed	citation	PMID:21880937	pubmed	21880937	create date:2011/09/02 | first author:Sciamanna G
Taking into account latency, amplitude, and morphology: improved estimation of single-trial ERPs by wavelet filtering and multiple linear regression.	/pubmed/21880936	Hu L, Liang M, Mouraux A, Wise RG, Hu Y, Iannetti GD.	J Neurophysiol. 2011 Dec;106(6):3216-29. Epub 2011 Aug 31.	J Neurophysiol. 2011	PubMed	citation	PMID:21880936	pubmed	21880936	create date:2011/09/02 | first author:Hu L
Title	URL	Description	Details	ShortDetails	Resource	Type	Identifiers	Db	EntrezUID	Properties
Slow and fast rhythms generated in the cerebral cortex of the anesthetized mouse.	/pubmed/21880935	Ruiz-Mejias M, Ciria-Suarez L, Mattia M, Sanchez-Vives MV.	J Neurophysiol. 2011 Dec;106(6):2910-21. Epub 2011 Aug 31.	J Neurophysiol. 2011	PubMed	citation	PMID:21880935	pubmed	21880935	create date:2011/09/02 | first author:Ruiz-Mejias M
Release from the cone ribbon synapse under bright light conditions can be controlled by the opening of only a few Ca(2+) channels.	/pubmed/21880934	Bartoletti TM, Jackman SL, Babai N, Mercer AJ, Kramer RH, Thoreson WB.	J Neurophysiol. 2011 Dec;106(6):2922-35. Epub 2011 Aug 31.	J Neurophysiol. 2011	PubMed	citation	PMID:21880934	pubmed	21880934	create date:2011/09/02 | first author:Bartoletti TM
Functional role of exercise-induced cortical organization of sensorimotor cortex after spinal transection.	/pubmed/21865438	Kao T, Shumsky JS, Knudsen EB, Murray M, Moxon KA.	J Neurophysiol. 2011 Nov;106(5):2662-74. Epub 2011 Aug 24.	J Neurophysiol. 2011	PubMed	citation	PMID:21865438	pubmed	21865438	create date:2011/08/26 | first author:Kao T
Modulation and transmission of peripheral inputs in monkey cuneate and external cuneate nuclei.	/pubmed/21865437	Witham CL, Baker SN.	J Neurophysiol. 2011 Nov;106(5):2764-75. Epub 2011 Aug 24.	J Neurophysiol. 2011	PubMed	citation	PMID:21865437	pubmed	21865437	create date:2011/08/26 | first author:Witham CL
CCL2 has similar excitatory effects to TNF-α in a subgroup of inflamed C-fiber axons.	/pubmed/21865436	Richards N, Batty T, Dilley A.	J Neurophysiol. 2011 Dec;106(6):2838-48. Epub 2011 Aug 24.	J Neurophysiol. 2011	PubMed	citation	PMID:21865436	pubmed	21865436	create date:2011/08/26 | first author:Richards N
A distinctive subpopulation of medial septal slow-firing neurons promote hippocampal activation and theta oscillations.	/pubmed/21865435	Zhang H, Lin SC, Nicolelis MA.	J Neurophysiol. 2011 Nov;106(5):2749-63. Epub 2011 Aug 24.	J Neurophysiol. 2011	PubMed	citation	PMID:21865435	pubmed	21865435	create date:2011/08/26 | first author:Zhang H
Pre- and postnatal differences in membrane, action potential, and ion channel properties of rostral nucleus of the solitary tract neurons.	/pubmed/21865434	Suwabe T, Mistretta CM, Krull C, Bradley RM.	J Neurophysiol. 2011 Nov;106(5):2709-19. Epub 2011 Aug 24.	J Neurophysiol. 2011	PubMed	citation	PMID:21865434	pubmed	21865434	create date:2011/08/26 | first author:Suwabe T
Task goals influence online corrections and adaptation of reaching movements.	/pubmed/21849618	Schlerf JE, Ivry RB.	J Neurophysiol. 2011 Nov;106(5):2622-31. Epub 2011 Aug 17.	J Neurophysiol. 2011	PubMed	citation	PMID:21849618	pubmed	21849618	create date:2011/08/19 | first author:Schlerf JE
Impedance control is selectively tuned to multiple directions of movement.	/pubmed/21849617	Kadiallah A, Liaw G, Kawato M, Franklin DW, Burdet E.	J Neurophysiol. 2011 Nov;106(5):2737-48. Epub 2011 Aug 17.	J Neurophysiol. 2011	PubMed	citation	PMID:21849617	pubmed	21849617	create date:2011/08/19 | first author:Kadiallah A
Stereotypical spatiotemporal activity patterns during slow-wave activity in the neocortex.	/pubmed/21849616	Fucke T, Suchanek D, Nawrot MP, Seamari Y, Heck DH, Aertsen A, Boucsein C.	J Neurophysiol. 2011 Dec;106(6):3035-44. Epub 2011 Aug 17.	J Neurophysiol. 2011	PubMed	citation	PMID:21849616	pubmed	21849616	create date:2011/08/19 | first author:Fucke T
Neural response dynamics of spiking and local field potential activity depend on CRT monitor refresh rate in the tree shrew primary visual cortex.	/pubmed/21849615	Veit J, Bhattacharyya A, Kretz R, Rainer G.	J Neurophysiol. 2011 Nov;106(5):2303-13. Epub 2011 Aug 17.	J Neurophysiol. 2011	PubMed	citation	PMID:21849615	pubmed	21849615	create date:2011/08/19 | first author:Veit J
Strain differences in the neural, behavioral, and molecular correlates of sweet and salty taste in naive, ethanol- and sucrose-exposed P and NP rats.	/pubmed/21849614	Coleman J, Williams A, Phan TH, Mummalaneni S, Melone P, Ren Z, Zhou H, Mahavadi S, Murthy KS, Katsumata T, DeSimone JA, Lyall V.	J Neurophysiol. 2011 Nov;106(5):2606-21. Epub 2011 Aug 17.	J Neurophysiol. 2011	PubMed	citation	PMID:21849614	pubmed	21849614	create date:2011/08/19 | first author:Coleman J
Patterns of hypermetria and terminal cocontraction during point-to-point movements demonstrate independent action of trajectory and postural controllers.	/pubmed/21849613	Scheidt RA, Ghez C, Asnani S.	J Neurophysiol. 2011 Nov;106(5):2368-82. Epub 2011 Aug 17.	J Neurophysiol. 2011	PubMed	citation	PMID:21849613	pubmed	21849613	create date:2011/08/19 | first author:Scheidt RA
Neural correlates of evidence accumulation in a perceptual decision task.	/pubmed/21849612	Liu T, Pleskac TJ.	J Neurophysiol. 2011 Nov;106(5):2383-98. Epub 2011 Aug 17.	J Neurophysiol. 2011	PubMed	citation	PMID:21849612	pubmed	21849612	create date:2011/08/19 | first author:Liu T
Spatial tuning to sound-source azimuth in the inferior colliculus of unanesthetized rabbit.	/pubmed/21849611	Kuwada S, Bishop B, Alex C, Condit DW, Kim DO.	J Neurophysiol. 2011 Nov;106(5):2698-708. Epub 2011 Aug 17.	J Neurophysiol. 2011	PubMed	citation	PMID:21849611	pubmed	21849611	create date:2011/08/19 | first author:Kuwada S
Reward skewness coding in the insula independent of probability and loss.	/pubmed/21849610	Burke CJ, Tobler PN.	J Neurophysiol. 2011 Nov;106(5):2415-22. Epub 2011 Aug 17.	J Neurophysiol. 2011	PubMed	citation	PMID:21849610	pubmed	21849610	create date:2011/08/19 | first author:Burke CJ
Hydrogen peroxide differentially affects activity in the pre-Bötzinger complex and hippocampus.	/pubmed/21849609	Garcia AJ 3rd, Khan SA, Kumar GK, Prabhakar NR, Ramirez JM.	J Neurophysiol. 2011 Dec;106(6):3045-55. Epub 2011 Aug 17.	J Neurophysiol. 2011	PubMed	citation	PMID:21849609	pubmed	21849609	create date:2011/08/19 | first author:Garcia AJ 3rd
Selectivity for the rate of frequency-modulated sweeps in the mouse auditory cortex.	/pubmed/21849608	Trujillo M, Measor K, Carrasco MM, Razak KA.	J Neurophysiol. 2011 Dec;106(6):2825-37. Epub 2011 Aug 17.	J Neurophysiol. 2011	PubMed	citation	PMID:21849608	pubmed	21849608	create date:2011/08/19 | first author:Trujillo M
Rebound excitation triggered by synaptic inhibition in cerebellar nuclear neurons is suppressed by selective T-type calcium channel block.	/pubmed/21849607	Boehme R, Uebele VN, Renger JJ, Pedroarena C.	J Neurophysiol. 2011 Nov;106(5):2653-61. Epub 2011 Aug 17.	J Neurophysiol. 2011	PubMed	citation	PMID:21849607	pubmed	21849607	create date:2011/08/19 | first author:Boehme R
Distributed representation of social odors indicates parallel processing in the antennal lobe of ants.	/pubmed/21849606	Brandstaetter AS, Kleineidam CJ.	J Neurophysiol. 2011 Nov;106(5):2437-49. Epub 2011 Aug 17.	J Neurophysiol. 2011	PubMed	citation	PMID:21849606	pubmed	21849606	create date:2011/08/19 | first author:Brandstaetter AS
Behavioral training restores temporal processing in auditory cortex of long-deaf cats.	/pubmed/21849605	Vollmer M, Beitel RE.	J Neurophysiol. 2011 Nov;106(5):2423-36. Epub 2011 Aug 17.	J Neurophysiol. 2011	PubMed	citation	PMID:21849605	pubmed	21849605	create date:2011/08/19 | first author:Vollmer M
Suppression of smooth pursuit eye movements induced by electrical stimulation of the monkey frontal eye field.	/pubmed/21849604	Izawa Y, Suzuki H, Shinoda Y.	J Neurophysiol. 2011 Nov;106(5):2675-87. Epub 2011 Aug 17.	J Neurophysiol. 2011	PubMed	citation	PMID:21849604	pubmed	21849604	create date:2011/08/19 | first author:Izawa Y
Pre- and postsynaptic properties of glutamatergic transmission in the immature inhibitory MNTB-LSO pathway.	/pubmed/21832038	Case DT, Gillespie DC.	J Neurophysiol. 2011 Nov;106(5):2570-9. Epub 2011 Aug 10.	J Neurophysiol. 2011	PubMed	citation	PMID:21832038	pubmed	21832038	create date:2011/08/13 | first author:Case DT
Network bursts in hippocampal microcultures are terminated by exhaustion of vesicle pools.	/pubmed/21832037	Cohen D, Segal M.	J Neurophysiol. 2011 Nov;106(5):2314-21. Epub 2011 Aug 10.	J Neurophysiol. 2011	PubMed	citation	PMID:21832037	pubmed	21832037	create date:2011/08/13 | first author:Cohen D
Combining transcranial direct current stimulation and neuroimaging: novel insights in understanding neuroplasticity.	/pubmed/21832036	Venkatakrishnan A, Sandrini M.	J Neurophysiol. 2012 Jan;107(1):1-4. Epub 2011 Aug 10.	J Neurophysiol. 2012	PubMed	citation	PMID:21832036	pubmed	21832036	create date:2011/08/13 | first author:Venkatakrishnan A
Permanent central synaptic disconnection of proprioceptors after nerve injury and regeneration. I. Loss of VGLUT1/IA synapses on motoneurons.	/pubmed/21832035	Alvarez FJ, Titus-Mitchell HE, Bullinger KL, Kraszpulski M, Nardelli P, Cope TC.	J Neurophysiol. 2011 Nov;106(5):2450-70. Epub 2011 Aug 10.	J Neurophysiol. 2011	PubMed	citation	PMID:21832035	pubmed	21832035	create date:2011/08/13 | first author:Alvarez FJ
Inhibition of spinal cord dorsal horn neuronal activity by electrical stimulation of the cerebellar cortex.	/pubmed/21832034	Hagains CE, Senapati AK, Huntington PJ, He JW, Peng YB.	J Neurophysiol. 2011 Nov;106(5):2515-22. Epub 2011 Aug 10.	J Neurophysiol. 2011	PubMed	citation	PMID:21832034	pubmed	21832034	create date:2011/08/13 | first author:Hagains CE
Spinal locomotor inputs to individually identified reticulospinal neurons in the lamprey.	/pubmed/21832033	Buchanan JT.	J Neurophysiol. 2011 Nov;106(5):2346-57. Epub 2011 Aug 10.	J Neurophysiol. 2011	PubMed	citation	PMID:21832033	pubmed	21832033	create date:2011/08/13 | first author:Buchanan JT
Subglottal pressure, tracheal airflow, and intrinsic laryngeal muscle activity during rat ultrasound vocalization.	/pubmed/21832032	Riede T.	J Neurophysiol. 2011 Nov;106(5):2580-92. Epub 2011 Aug 10.	J Neurophysiol. 2011	PubMed	citation	PMID:21832032	pubmed	21832032	create date:2011/08/13 | first author:Riede T
Mechanisms of the contextual interference effect in individuals poststroke.	/pubmed/21832031	Schweighofer N, Lee JY, Goh HT, Choi Y, Kim SS, Stewart JC, Lewthwaite R, Winstein CJ.	J Neurophysiol. 2011 Nov;106(5):2632-41. Epub 2011 Aug 10.	J Neurophysiol. 2011	PubMed	citation	PMID:21832031	pubmed	21832031	create date:2011/08/13 | first author:Schweighofer N
Permanent central synaptic disconnection of proprioceptors after nerve injury and regeneration. II. Loss of functional connectivity with motoneurons.	/pubmed/21832030	Bullinger KL, Nardelli P, Pinter MJ, Alvarez FJ, Cope TC.	J Neurophysiol. 2011 Nov;106(5):2471-85. Epub 2011 Aug 10.	J Neurophysiol. 2011	PubMed	citation	PMID:21832030	pubmed	21832030	create date:2011/08/13 | first author:Bullinger KL
Low-magnesium medium induces epileptiform activity in mouse olfactory bulb slices.	/pubmed/21832029	Igelström KM, Shirley CH, Heyward PM.	J Neurophysiol. 2011 Nov;106(5):2593-605. Epub 2011 Aug 10.	J Neurophysiol. 2011	PubMed	citation	PMID:21832029	pubmed	21832029	create date:2011/08/13 | first author:Igelström KM
Effect of sensory feedback from the proximal upper limb on voluntary isometric finger flexion and extension in hemiparetic stroke subjects.	/pubmed/21832028	Hoffmann G, Schmit BD, Kahn JH, Kamper DG.	J Neurophysiol. 2011 Nov;106(5):2546-56. Epub 2011 Aug 10.	J Neurophysiol. 2011	PubMed	citation	PMID:21832028	pubmed	21832028	create date:2011/08/13 | first author:Hoffmann G
The roles of conserved and nonconserved cysteinyl residues in the oligomerization and function of mammalian prestin.	/pubmed/21813750	Currall B, Rossino D, Jensen-Smith H, Hallworth R.	J Neurophysiol. 2011 Nov;106(5):2358-67. Epub 2011 Aug 3.	J Neurophysiol. 2011	PubMed	citation	PMID:21813750	pubmed	21813750	create date:2011/08/05 | first author:Currall B
FM velocity selectivity in the inferior colliculus is inherited from velocity-selective inputs and enhanced by spike threshold.	/pubmed/21813749	Gittelman JX, Li N.	J Neurophysiol. 2011 Nov;106(5):2399-414. Epub 2011 Aug 3.	J Neurophysiol. 2011	PubMed	citation	PMID:21813749	pubmed	21813749	create date:2011/08/05 | first author:Gittelman JX
Effects of dopamine depletion on information flow between the subthalamic nucleus and external globus pallidus.	/pubmed/21813748	Cruz AV, Mallet N, Magill PJ, Brown P, Averbeck BB.	J Neurophysiol. 2011 Oct;106(4):2012-23. Epub 2011 Aug 3.	J Neurophysiol. 2011	PubMed	citation	PMID:21813748	pubmed	21813748	create date:2011/08/05 | first author:Cruz AV
Serotonin regulates voltage-dependent currents in type I(e(A)) and I(i) interneurons of Hermissenda.	/pubmed/21813747	Jin NG, Crow T.	J Neurophysiol. 2011 Nov;106(5):2557-69. Epub 2011 Aug 3.	J Neurophysiol. 2011	PubMed	citation	PMID:21813747	pubmed	21813747	create date:2011/08/05 | first author:Jin NG
Rhythmic movements are larger and faster but with the same frequency on removal of visual feedback.	/pubmed/21813746	Levy-Tzedek S, Ben Tov M, Karniel A.	J Neurophysiol. 2011 Nov;106(5):2120-6. Epub 2011 Aug 3.	J Neurophysiol. 2011	PubMed	citation	PMID:21813746	pubmed	21813746	create date:2011/08/05 | first author:Levy-Tzedek S
Developmental switch in the polarity of experience-dependent synaptic changes in layer 6 of mouse visual cortex.	/pubmed/21813745	Petrus E, Anguh TT, Pho H, Lee A, Gammon N, Lee HK.	J Neurophysiol. 2011 Nov;106(5):2499-505. Epub 2011 Aug 3.	J Neurophysiol. 2011	PubMed	citation	PMID:21813745	pubmed	21813745	create date:2011/08/05 | first author:Petrus E
Neuronal integration and the depolarizing effects of axonal GABA(A) receptors.	/pubmed/21813744	Younts TJ, Makani S.	J Neurophysiol. 2011 Nov;106(5):2105-7. Epub 2011 Aug 3.	J Neurophysiol. 2011	PubMed	citation	PMID:21813744	pubmed	21813744	create date:2011/08/05 | first author:Younts TJ
Inhibition to excitation ratio regulates visual system responses and behavior in vivo.	/pubmed/21795628	Shen W, McKeown CR, Demas JA, Cline HT.	J Neurophysiol. 2011 Nov;106(5):2285-302. Epub 2011 Jul 27.	J Neurophysiol. 2011	PubMed	citation	PMID:21795628	pubmed	21795628	create date:2011/07/29 | first author:Shen W
The organization of the human cerebellum estimated by intrinsic functional connectivity.	/pubmed/21795627	Buckner RL, Krienen FM, Castellanos A, Diaz JC, Yeo BT.	J Neurophysiol. 2011 Nov;106(5):2322-45. Epub 2011 Jul 27.	J Neurophysiol. 2011	PubMed	citation	PMID:21795627	pubmed	21795627	create date:2011/07/29 | first author:Buckner RL
Impaired inhibitory control of cortical synchronization in fragile X syndrome.	/pubmed/21795626	Paluszkiewicz SM, Olmos-Serrano JL, Corbin JG, Huntsman MM.	J Neurophysiol. 2011 Nov;106(5):2264-72. Epub 2011 Jul 27.	J Neurophysiol. 2011	PubMed	citation	PMID:21795626	pubmed	21795626	create date:2011/07/29 | first author:Paluszkiewicz SM
Target modality determines eye-head coordination in nonhuman primates: implications for gaze control.	/pubmed/21795625	Populin LC, Rajala AZ.	J Neurophysiol. 2011 Oct;106(4):2000-11. Epub 2011 Jul 27.	J Neurophysiol. 2011	PubMed	citation	PMID:21795625	pubmed	21795625	create date:2011/07/29 | first author:Populin LC
Decreased hyperpolarization-activated currents in layer 5 pyramidal neurons enhances excitability in focal cortical dysplasia.	/pubmed/21795624	Albertson AJ, Yang J, Hablitz JJ.	J Neurophysiol. 2011 Nov;106(5):2189-200. Epub 2011 Jul 27.	J Neurophysiol. 2011	PubMed	citation	PMID:21795624	pubmed	21795624	create date:2011/07/29 | first author:Albertson AJ
Cholinergic modulation of working memory activity in primate prefrontal cortex.	/pubmed/21795623	Zhou X, Qi XL, Douglas K, Palaninathan K, Kang HS, Buccafusco JJ, Blake DT, Constantinidis C.	J Neurophysiol. 2011 Nov;106(5):2180-8. Epub 2011 Jul 27.	J Neurophysiol. 2011	PubMed	citation	PMID:21795623	pubmed	21795623	create date:2011/07/29 | first author:Zhou X
A history of low back pain associates with altered electromyographic activation patterns in response to perturbations of standing balance.	/pubmed/21795622	Jacobs JV, Henry SM, Jones SL, Hitt JR, Bunn JY.	J Neurophysiol. 2011 Nov;106(5):2506-14. Epub 2011 Jul 27.	J Neurophysiol. 2011	PubMed	citation	PMID:21795622	pubmed	21795622	create date:2011/07/29 | first author:Jacobs JV
Corticospinal-specific HCN expression in mouse motor cortex: I(h)-dependent synaptic integration as a candidate microcircuit mechanism involved in motor control.	/pubmed/21795621	Sheets PL, Suter BA, Kiritani T, Chan CS, Surmeier DJ, Shepherd GM.	J Neurophysiol. 2011 Nov;106(5):2216-31. Epub 2011 Jul 27.	J Neurophysiol. 2011	PubMed	citation	PMID:21795621	pubmed	21795621	create date:2011/07/29 | first author:Sheets PL
Multiple T-type Ca2+ current subtypes in electrophysiologically characterized hamster dorsal horn neurons: possible role in spinal sensory integration.	/pubmed/21795620	Ku WH, Schneider SP.	J Neurophysiol. 2011 Nov;106(5):2486-98. Epub 2011 Jul 27.	J Neurophysiol. 2011	PubMed	citation	PMID:21795620	pubmed	21795620	create date:2011/07/29 | first author:Ku WH
Molecular basis for the high THIP/gaboxadol sensitivity of extrasynaptic GABA(A) receptors.	/pubmed/21795619	Meera P, Wallner M, Otis TS.	J Neurophysiol. 2011 Oct;106(4):2057-64. Epub 2011 Jul 27.	J Neurophysiol. 2011	PubMed	citation	PMID:21795619	pubmed	21795619	create date:2011/07/29 | first author:Meera P
Title	URL	Description	Details	ShortDetails	Resource	Type	Identifiers	Db	EntrezUID	Properties
Eye position effects in saccadic adaptation.	/pubmed/21795618	Havermann K, Zimmermann E, Lappe M.	J Neurophysiol. 2011 Nov;106(5):2536-45. Epub 2011 Jul 27.	J Neurophysiol. 2011	PubMed	citation	PMID:21795618	pubmed	21795618	create date:2011/07/29 | first author:Havermann K
Decorrelation of cortical inputs and motoneuron output.	/pubmed/21795617	Negro F, Farina D.	J Neurophysiol. 2011 Nov;106(5):2688-97. Epub 2011 Jul 27.	J Neurophysiol. 2011	PubMed	citation	PMID:21795617	pubmed	21795617	create date:2011/07/29 | first author:Negro F
Representation of limb kinematics in Purkinje cell simple spike discharge is conserved across multiple tasks.	/pubmed/21795616	Hewitt AL, Popa LS, Pasalar S, Hendrix CM, Ebner TJ.	J Neurophysiol. 2011 Nov;106(5):2232-47. Epub 2011 Jul 27.	J Neurophysiol. 2011	PubMed	citation	PMID:21795616	pubmed	21795616	create date:2011/07/29 | first author:Hewitt AL
Functional magnetic resonance adaptation reveals the involvement of the dorsomedial stream in hand orientation for grasping.	/pubmed/21795615	Monaco S, Cavina-Pratesi C, Sedda A, Fattori P, Galletti C, Culham JC.	J Neurophysiol. 2011 Nov;106(5):2248-63. Epub 2011 Jul 27.	J Neurophysiol. 2011	PubMed	citation	PMID:21795615	pubmed	21795615	create date:2011/07/29 | first author:Monaco S
Temporal processing in the auditory core: transformation or segregation?	/pubmed/21795614	Smith EH.	J Neurophysiol. 2011 Dec;106(6):2791-3. Epub 2011 Jul 27.	J Neurophysiol. 2011	PubMed	citation	PMID:21795614	pubmed	21795614	create date:2011/07/29 | first author:Smith EH
Topological basis of epileptogenesis in a model of severe cortical trauma.	/pubmed/21775725	Volman V, Sejnowski TJ, Bazhenov M.	J Neurophysiol. 2011 Oct;106(4):1933-42. Epub 2011 Jul 20.	J Neurophysiol. 2011	PubMed	citation	PMID:21775725	pubmed	21775725	create date:2011/07/22 | first author:Volman V
Generalization of implicit and explicit adjustments to visuomotor rotations across the workspace in younger and older adults.	/pubmed/21775724	Heuer H, Hegele M.	J Neurophysiol. 2011 Oct;106(4):2078-85. Epub 2011 Jul 20.	J Neurophysiol. 2011	PubMed	citation	PMID:21775724	pubmed	21775724	create date:2011/07/22 | first author:Heuer H
Coding movement direction by burst firing in electrosensory neurons.	/pubmed/21775723	Khosravi-Hashemi N, Fortune ES, Chacron MJ.	J Neurophysiol. 2011 Oct;106(4):1954-68. Epub 2011 Jul 20.	J Neurophysiol. 2011	PubMed	citation	PMID:21775723	pubmed	21775723	create date:2011/07/22 | first author:Khosravi-Hashemi N
Population spatiotemporal dynamics of spinal intermediate zone interneurons during air-stepping in adult spinal cats.	/pubmed/21775722	Auyong N, Ollivier-Lanvin K, Lemay MA.	J Neurophysiol. 2011 Oct;106(4):1943-53. Epub 2011 Jul 20.	J Neurophysiol. 2011	PubMed	citation	PMID:21775722	pubmed	21775722	create date:2011/07/22 | first author:Auyong N
Role of mutual inhibition in binocular rivalry.	/pubmed/21775721	Seely J, Chow CC.	J Neurophysiol. 2011 Nov;106(5):2136-50. Epub 2011 Jul 20.	J Neurophysiol. 2011	PubMed	citation	PMID:21775721	pubmed	21775721	create date:2011/07/22 | first author:Seely J
Cross-orientation suppression in human visual cortex.	/pubmed/21775720	Brouwer GJ, Heeger DJ.	J Neurophysiol. 2011 Nov;106(5):2108-19. Epub 2011 Jul 20.	J Neurophysiol. 2011	PubMed	citation	PMID:21775720	pubmed	21775720	create date:2011/07/22 | first author:Brouwer GJ
Effect of depolarizing GABA(A)-mediated membrane responses on excitability of Cajal-Retzius cells in the immature rat neocortex.	/pubmed/21775719	Kolbaev SN, Achilles K, Luhmann HJ, Kilb W.	J Neurophysiol. 2011 Oct;106(4):2034-44. Epub 2011 Jul 20.	J Neurophysiol. 2011	PubMed	citation	PMID:21775719	pubmed	21775719	create date:2011/07/22 | first author:Kolbaev SN
Robotic-assisted stepping modulates monosynaptic reflexes in forearm muscles in the human.	/pubmed/21775718	Nakajima T, Kitamura T, Kamibayashi K, Komiyama T, Zehr EP, Hundza SR, Nakazawa K.	J Neurophysiol. 2011 Oct;106(4):1679-87. Epub 2011 Jul 20.	J Neurophysiol. 2011	PubMed	citation	PMID:21775718	pubmed	21775718	create date:2011/07/22 | first author:Nakajima T
Recovery of hindlimb locomotion after incomplete spinal cord injury in the cat involves spontaneous compensatory changes within the spinal locomotor circuitry.	/pubmed/21775717	Martinez M, Delivet-Mongrain H, Leblond H, Rossignol S.	J Neurophysiol. 2011 Oct;106(4):1969-84. Epub 2011 Jul 20.	J Neurophysiol. 2011	PubMed	citation	PMID:21775717	pubmed	21775717	create date:2011/07/22 | first author:Martinez M
Revisiting the reticulum: feedforward and feedback contributions to motor program parameters in the crab cardiac ganglion microcircuit.	/pubmed/21775716	García-Crescioni K, Miller MW.	J Neurophysiol. 2011 Oct;106(4):2065-77. Epub 2011 Jul 20.	J Neurophysiol. 2011	PubMed	citation	PMID:21775716	pubmed	21775716	create date:2011/07/22 | first author:García-Crescioni K
Modulation of inhibitory strength and kinetics facilitates regulation of persistent inward currents and motoneuron excitability following spinal cord injury.	/pubmed/21775715	Venugopal S, Hamm TM, Crook SM, Jung R.	J Neurophysiol. 2011 Nov;106(5):2167-79. Epub 2011 Jul 20.	J Neurophysiol. 2011	PubMed	citation	PMID:21775715	pubmed	21775715	create date:2011/07/22 | first author:Venugopal S
Static magnetic field modulates rhythmic activities of a cluster of large local interneurons in Drosophila antennal lobe.	/pubmed/21775714	Yang Y, Yan Y, Zou X, Zhang C, Zhang H, Xu Y, Wang X, Janos P, Yang Z, Gu H.	J Neurophysiol. 2011 Nov;106(5):2127-35. Epub 2011 Jul 20.	J Neurophysiol. 2011	PubMed	citation	PMID:21775714	pubmed	21775714	create date:2011/07/22 | first author:Yang Y
Skilled throwers use physics to time ball release to the nearest millisecond.	/pubmed/21775713	Hore J, Watts S.	J Neurophysiol. 2011 Oct;106(4):2024-33. Epub 2011 Jul 20.	J Neurophysiol. 2011	PubMed	citation	PMID:21775713	pubmed	21775713	create date:2011/07/22 | first author:Hore J
Differential roles of GABAergic and glycinergic input on FM selectivity in the inferior colliculus of the pallid bat.	/pubmed/21775712	Williams AJ, Fuzessery ZM.	J Neurophysiol. 2011 Nov;106(5):2523-35. Epub 2011 Jul 20.	J Neurophysiol. 2011	PubMed	citation	PMID:21775712	pubmed	21775712	create date:2011/07/22 | first author:Williams AJ
Bringing up the rear: new premotor interneurons add regional complexity to a segmentally distributed motor pattern.	/pubmed/21775711	Wenning A, Norris BJ, Doloc-Mihu A, Calabrese RL.	J Neurophysiol. 2011 Nov;106(5):2201-15. Epub 2011 Jul 20.	J Neurophysiol. 2011	PubMed	citation	PMID:21775711	pubmed	21775711	create date:2011/07/22 | first author:Wenning A
Frequency-dependent interaural delays in the medial superior olive: implications for interaural cochlear delays.	/pubmed/21775710	Day ML, Semple MN.	J Neurophysiol. 2011 Oct;106(4):1985-99. Epub 2011 Jul 20.	J Neurophysiol. 2011	PubMed	citation	PMID:21775710	pubmed	21775710	create date:2011/07/22 | first author:Day ML
Neural decoding of treadmill walking from noninvasive electroencephalographic signals.	/pubmed/21768121	Presacco A, Goodman R, Forrester L, Contreras-Vidal JL.	J Neurophysiol. 2011 Oct;106(4):1875-87. Epub 2011 Jul 13.	J Neurophysiol. 2011	PubMed	citation	PMID:21768121	pubmed	21768121	create date:2011/07/20 | first author:Presacco A
Physiological evidence that D-aspartate activates a current distinct from ionotropic glutamate receptor currents in Aplysia californica neurons.	/pubmed/21753031	Carlson SL, Fieber LA.	J Neurophysiol. 2011 Oct;106(4):1629-36. Epub 2011 Jul 13.	J Neurophysiol. 2011	PubMed	citation	PMID:21753031	pubmed	21753031	create date:2011/07/15 | first author:Carlson SL
Context dependence of receptive field remapping in superior colliculus.	/pubmed/21753030	Churan J, Guitton D, Pack CC.	J Neurophysiol. 2011 Oct;106(4):1862-74. Epub 2011 Jul 13.	J Neurophysiol. 2011	PubMed	citation	PMID:21753030	pubmed	21753030	create date:2011/07/15 | first author:Churan J
Bilateral oscillatory hip movements induce windup of multijoint lower extremity spastic reflexes in chronic spinal cord injury.	/pubmed/21753029	Onushko T, Hyngstrom A, Schmit BD.	J Neurophysiol. 2011 Oct;106(4):1652-61. Epub 2011 Jul 13.	J Neurophysiol. 2011	PubMed	citation	PMID:21753029	pubmed	21753029	create date:2011/07/15 | first author:Onushko T
Role of the diaphragm in trunk rotation in humans.	/pubmed/21753028	Hudson AL, Butler JE, Gandevia SC, De Troyer A.	J Neurophysiol. 2011 Oct;106(4):1622-8. Epub 2011 Jul 13.	J Neurophysiol. 2011	PubMed	citation	PMID:21753028	pubmed	21753028	create date:2011/07/15 | first author:Hudson AL
Postnatal maturation of the hyperpolarization-activated cation current, I(h), in trigeminal sensory neurons.	/pubmed/21753027	Cho HJ, Furness JB, Jennings EA.	J Neurophysiol. 2011 Oct;106(4):2045-56. Epub 2011 Jul 13.	J Neurophysiol. 2011	PubMed	citation	PMID:21753027	pubmed	21753027	create date:2011/07/15 | first author:Cho HJ
Neural correlates of spatial orienting in the human superior colliculus.	/pubmed/21753026	Anderson EJ, Rees G.	J Neurophysiol. 2011 Nov;106(5):2273-84. Epub 2011 Jul 13.	J Neurophysiol. 2011	PubMed	citation	PMID:21753026	pubmed	21753026	create date:2011/07/15 | first author:Anderson EJ
Sex differences in the inflammatory mediator-induced sensitization of dural afferents.	/pubmed/21753025	Scheff NN, Gold MS.	J Neurophysiol. 2011 Oct;106(4):1662-8. Epub 2011 Jul 13.	J Neurophysiol. 2011	PubMed	citation	PMID:21753025	pubmed	21753025	create date:2011/07/15 | first author:Scheff NN
Cholecystokinin facilitates neuronal excitability in the entorhinal cortex via activation of TRPC-like channels.	/pubmed/21753024	Wang S, Zhang AP, Kurada L, Matsui T, Lei S.	J Neurophysiol. 2011 Sep;106(3):1515-24. Epub 2011 Jul 13.	J Neurophysiol. 2011	PubMed	citation	PMID:21753024	pubmed	21753024	create date:2011/07/15 | first author:Wang S
Development of cortical orientation selectivity in the absence of visual experience with contour.	/pubmed/21753023	Ohshiro T, Hussain S, Weliky M.	J Neurophysiol. 2011 Oct;106(4):1923-32. Epub 2011 Jul 13.	J Neurophysiol. 2011	PubMed	citation	PMID:21753023	pubmed	21753023	create date:2011/07/15 | first author:Ohshiro T
Diminished capacity to modulate motor activation patterns according to task contributes to thumb deficits following stroke.	/pubmed/21753022	Triandafilou KM, Fischer HC, Towles JD, Kamper DG, Rymer WZ.	J Neurophysiol. 2011 Oct;106(4):1644-51. Epub 2011 Jul 13.	J Neurophysiol. 2011	PubMed	citation	PMID:21753022	pubmed	21753022	create date:2011/07/15 | first author:Triandafilou KM
Contrast sensitivity of MT receptive field centers and surrounds.	/pubmed/21753021	Tsui JM, Pack CC.	J Neurophysiol. 2011 Oct;106(4):1888-900. Epub 2011 Jul 13.	J Neurophysiol. 2011	PubMed	citation	PMID:21753021	pubmed	21753021	create date:2011/07/15 | first author:Tsui JM
Genetic variants of the NMDA receptor influence cortical excitability and plasticity in humans.	/pubmed/21753020	Mori F, Ribolsi M, Kusayanagi H, Siracusano A, Mantovani V, Marasco E, Bernardi G, Centonze D.	J Neurophysiol. 2011 Oct;106(4):1637-43. Epub 2011 Jul 13.	J Neurophysiol. 2011	PubMed	citation	PMID:21753020	pubmed	21753020	create date:2011/07/15 | first author:Mori F
Two-dimensional adaptation in the auditory forebrain.	/pubmed/21753019	Sharpee TO, Nagel KI, Doupe AJ.	J Neurophysiol. 2011 Oct;106(4):1841-61. Epub 2011 Jul 13.	J Neurophysiol. 2011	PubMed	citation	PMID:21753019	pubmed	21753019	create date:2011/07/15 | first author:Sharpee TO
Altered activation patterns by triceps surae stretch reflex pathways in acute and chronic spinal cord injury.	/pubmed/21734111	Frigon A, Johnson MD, Heckman CJ.	J Neurophysiol. 2011 Oct;106(4):1669-78. Epub 2011 Jul 6.	J Neurophysiol. 2011	PubMed	citation	PMID:21734111	pubmed	21734111	create date:2011/07/08 | first author:Frigon A
Mechanisms and time course of vocal learning and consolidation in the adult songbird.	/pubmed/21734110	Warren TL, Tumer EC, Charlesworth JD, Brainard MS.	J Neurophysiol. 2011 Oct;106(4):1806-21. Epub 2011 Jul 6.	J Neurophysiol. 2011	PubMed	citation	PMID:21734110	pubmed	21734110	create date:2011/07/08 | first author:Warren TL
Motor demand-dependent improvement in accuracy following low-frequency transcranial magnetic stimulation of left motor cortex.	/pubmed/21734109	Buetefisch CM, Hines B, Shuster L, Pergami P, Mathes A.	J Neurophysiol. 2011 Oct;106(4):1614-21. Epub 2011 Jul 6.	J Neurophysiol. 2011	PubMed	citation	PMID:21734109	pubmed	21734109	create date:2011/07/08 | first author:Buetefisch CM
Face categorization in visual scenes may start in a higher order area of the right fusiform gyrus: evidence from dynamic visual stimulation in neuroimaging.	/pubmed/21734108	Jiang F, Dricot L, Weber J, Righi G, Tarr MJ, Goebel R, Rossion B.	J Neurophysiol. 2011 Nov;106(5):2720-36. Epub 2011 Jul 6.	J Neurophysiol. 2011	PubMed	citation	PMID:21734108	pubmed	21734108	create date:2011/07/08 | first author:Jiang F
Manifold reaching paradigm: how do we handle target redundancy?	/pubmed/21734107	Berret B, Chiovetto E, Nori F, Pozzo T.	J Neurophysiol. 2011 Oct;106(4):2086-102. Epub 2011 Jul 6.	J Neurophysiol. 2011	PubMed	citation	PMID:21734107	pubmed	21734107	create date:2011/07/08 | first author:Berret B
Expression patterns of nicotinic subunits α2, α7, α8, and β1 affect the kinetics and pharmacology of ACh-induced currents in adult bee olfactory neuropiles.	/pubmed/21734106	Dupuis JP, Gauthier M, Raymond-Delpech V.	J Neurophysiol. 2011 Oct;106(4):1604-13. Epub 2011 Jul 6.	J Neurophysiol. 2011	PubMed	citation	PMID:21734106	pubmed	21734106	create date:2011/07/08 | first author:Dupuis JP
Locomotor-related activity of GABAergic interneurons localized in the ventrolateral region in the isolated spinal cord of neonatal mice.	/pubmed/21734105	Nishimaru H, Sakagami H, Kakizaki M, Yanagawa Y.	J Neurophysiol. 2011 Oct;106(4):1782-92. Epub 2011 Jul 6.	J Neurophysiol. 2011	PubMed	citation	PMID:21734105	pubmed	21734105	create date:2011/07/08 | first author:Nishimaru H
Hydrogen sulfide augments synaptic neurotransmission in the nucleus of the solitary tract.	/pubmed/21734104	Austgen JR, Hermann GE, Dantzler HA, Rogers RC, Kline DD.	J Neurophysiol. 2011 Oct;106(4):1822-32. Epub 2011 Jul 6.	J Neurophysiol. 2011	PubMed	citation	PMID:21734104	pubmed	21734104	create date:2011/07/08 | first author:Austgen JR
Strong interactions between spinal cord networks for locomotion and scratching.	/pubmed/21734103	Hao ZZ, Spardy LE, Nguyen EB, Rubin JE, Berkowitz A.	J Neurophysiol. 2011 Oct;106(4):1766-81. Epub 2011 Jul 6.	J Neurophysiol. 2011	PubMed	citation	PMID:21734103	pubmed	21734103	create date:2011/07/08 | first author:Hao ZZ
Somatic calcium level reports integrated spiking activity of cerebellar interneurons in vitro and in vivo.	/pubmed/21734102	Franconville R, Revet G, Astorga G, Schwaller B, Llano I.	J Neurophysiol. 2011 Oct;106(4):1793-805. Epub 2011 Jul 6.	J Neurophysiol. 2011	PubMed	citation	PMID:21734102	pubmed	21734102	create date:2011/07/08 | first author:Franconville R
GABA(B)-mediated inhibition of multiple modes of glutamate release in the nucleus of the solitary tract.	/pubmed/21734101	Fawley JA, Peters JH, Andresen MC.	J Neurophysiol. 2011 Oct;106(4):1833-40. Epub 2011 Jul 6.	J Neurophysiol. 2011	PubMed	citation	PMID:21734101	pubmed	21734101	create date:2011/07/08 | first author:Fawley JA
Selectivity of pyramidal cells and interneurons in the human medial temporal lobe.	/pubmed/21715671	Ison MJ, Mormann F, Cerf M, Koch C, Fried I, Quiroga RQ.	J Neurophysiol. 2011 Oct;106(4):1713-21. Epub 2011 Jun 29.	J Neurophysiol. 2011	PubMed	citation	PMID:21715671	pubmed	21715671	create date:2011/07/01 | first author:Ison MJ
Evoked potentials in large-scale cortical networks elicited by TMS of the visual cortex.	/pubmed/21715670	Garcia JO, Grossman ED, Srinivasan R.	J Neurophysiol. 2011 Oct;106(4):1734-46. Epub 2011 Jun 29.	J Neurophysiol. 2011	PubMed	citation	PMID:21715670	pubmed	21715670	create date:2011/07/01 | first author:Garcia JO
Quick phases control ocular torsion during smooth pursuit.	/pubmed/21715669	Hess BJ, Thomassen JS.	J Neurophysiol. 2011 Nov;106(5):2151-66. Epub 2011 Jun 29.	J Neurophysiol. 2011	PubMed	citation	PMID:21715669	pubmed	21715669	create date:2011/07/01 | first author:Hess BJ
Phase sensitivities, excitatory summation fields, and silent suppressive receptive fields of single neurons in the parastriate cortex of the cat.	/pubmed/21715668	Romo PA, Wang C, Zeater N, Solomon SG, Dreher B.	J Neurophysiol. 2011 Oct;106(4):1688-712. Epub 2011 Jun 29.	J Neurophysiol. 2011	PubMed	citation	PMID:21715668	pubmed	21715668	create date:2011/07/01 | first author:Romo PA
Title	URL	Description	Details	ShortDetails	Resource	Type	Identifiers	Db	EntrezUID	Properties
Heuristically optimal path scanning for high-speed multiphoton circuit imaging.	/pubmed/21715667	Sadovsky AJ, Kruskal PB, Kimmel JM, Ostmeyer J, Neubauer FB, MacLean JN.	J Neurophysiol. 2011 Sep;106(3):1591-8. Epub 2011 Jun 29.	J Neurophysiol. 2011	PubMed	citation	PMID:21715667	pubmed	21715667	create date:2011/07/01 | first author:Sadovsky AJ
Heteronymous reflex connections in human upper limb muscles in response to stretch of forearm muscles.	/pubmed/21715666	Manning CD, Bawa P.	J Neurophysiol. 2011 Sep;106(3):1489-99. Epub 2011 Jun 29.	J Neurophysiol. 2011	PubMed	citation	PMID:21715666	pubmed	21715666	create date:2011/07/01 | first author:Manning CD
Inhibitory-excitatory synaptic balance is shifted toward increased excitation in magnocellular neurosecretory cells of heart failure rats.	/pubmed/21697450	Potapenko ES, Biancardi VC, Florschutz RM, Ryu PD, Stern JE.	J Neurophysiol. 2011 Sep;106(3):1545-57. Epub 2011 Jun 22.	J Neurophysiol. 2011	PubMed	citation	PMID:21697450	pubmed	21697450	create date:2011/06/24 | first author:Potapenko ES
Comparative posthearing development of inhibitory inputs to the lateral superior olive in gerbils and mice.	/pubmed/21697449	Walcher J, Hassfurth B, Grothe B, Koch U.	J Neurophysiol. 2011 Sep;106(3):1443-53. Epub 2011 Jun 22.	J Neurophysiol. 2011	PubMed	citation	PMID:21697449	pubmed	21697449	create date:2011/06/24 | first author:Walcher J
Neural correlates of cognitive control of reaching movements in the dorsal premotor cortex of rhesus monkeys.	/pubmed/21697448	Mirabella G, Pani P, Ferraina S.	J Neurophysiol. 2011 Sep;106(3):1454-66. Epub 2011 Jun 22.	J Neurophysiol. 2011	PubMed	citation	PMID:21697448	pubmed	21697448	create date:2011/06/24 | first author:Mirabella G
Effects of persistent inward currents, accommodation, and adaptation on motor unit behavior: a simulation study.	/pubmed/21697447	Revill AL, Fuglevand AJ.	J Neurophysiol. 2011 Sep;106(3):1467-79. Epub 2011 Jun 22.	J Neurophysiol. 2011	PubMed	citation	PMID:21697447	pubmed	21697447	create date:2011/06/24 | first author:Revill AL
Contributions of Kv7-mediated potassium current to sub- and suprathreshold responses of rat layer II/III neocortical pyramidal neurons.	/pubmed/21697446	Guan D, Higgs MH, Horton LR, Spain WJ, Foehring RC.	J Neurophysiol. 2011 Oct;106(4):1722-33. Epub 2011 Jun 22.	J Neurophysiol. 2011	PubMed	citation	PMID:21697446	pubmed	21697446	create date:2011/06/24 | first author:Guan D
The mechanism of ethanol action on midbrain dopaminergic neuron firing: a dynamic-clamp study of the role of I(h) and GABAergic synaptic integration.	/pubmed/21697445	Tateno T, Robinson HP.	J Neurophysiol. 2011 Oct;106(4):1901-22. Epub 2011 Jun 22.	J Neurophysiol. 2011	PubMed	citation	PMID:21697445	pubmed	21697445	create date:2011/06/24 | first author:Tateno T
Effects of wrist tendon vibration on arm tracking in people poststroke.	/pubmed/21697444	Conrad MO, Scheidt RA, Schmit BD.	J Neurophysiol. 2011 Sep;106(3):1480-8. Epub 2011 Jun 22.	J Neurophysiol. 2011	PubMed	citation	PMID:21697444	pubmed	21697444	create date:2011/06/24 | first author:Conrad MO
The human prefrontal cortex mediates integration of potential causes behind observed outcomes.	/pubmed/21697443	Wunderlich K, Beierholm UR, Bossaerts P, O'Doherty JP.	J Neurophysiol. 2011 Sep;106(3):1558-69. Epub 2011 Jun 22.	J Neurophysiol. 2011	PubMed	citation	PMID:21697443	pubmed	21697443	create date:2011/06/24 | first author:Wunderlich K
Of mice and intrinsic excitability: genetic background affects the size of the postburst afterhyperpolarization in CA1 pyramidal neurons.	/pubmed/21697442	Moore SJ, Throesch BT, Murphy GG.	J Neurophysiol. 2011 Sep;106(3):1570-80. Epub 2011 Jun 22.	J Neurophysiol. 2011	PubMed	citation	PMID:21697442	pubmed	21697442	create date:2011/06/24 | first author:Moore SJ
Smooth changes in the EMG patterns during gait transitions under body weight unloading.	/pubmed/21697441	Labini FS, Ivanenko YP, Cappellini G, Gravano S, Lacquaniti F.	J Neurophysiol. 2011 Sep;106(3):1525-36. Epub 2011 Jun 22.	J Neurophysiol. 2011	PubMed	citation	PMID:21697441	pubmed	21697441	create date:2011/06/24 | first author:Labini FS
Slow oscillating population activity in developing cortical networks: models and experimental results.	/pubmed/21697440	Baltz T, Herzog A, Voigt T.	J Neurophysiol. 2011 Sep;106(3):1500-14. Epub 2011 Jun 22.	J Neurophysiol. 2011	PubMed	citation	PMID:21697440	pubmed	21697440	create date:2011/06/24 | first author:Baltz T
Nucleus accumbens shell, but not core, tracks motivational value of salt.	/pubmed/21697439	Loriaux AL, Roitman JD, Roitman MF.	J Neurophysiol. 2011 Sep;106(3):1537-44. Epub 2011 Jun 22.	J Neurophysiol. 2011	PubMed	citation	PMID:21697439	pubmed	21697439	create date:2011/06/24 | first author:Loriaux AL
Learning to breathe and sing: development of respiratory-vocal coordination in young songbirds.	/pubmed/21697438	Veit L, Aronov D, Fee MS.	J Neurophysiol. 2011 Oct;106(4):1747-65. Epub 2011 Jun 22.	J Neurophysiol. 2011	PubMed	citation	PMID:21697438	pubmed	21697438	create date:2011/06/24 | first author:Veit L
Distinct functions for direct and transthalamic corticocortical connections.	/pubmed/21676936	Sherman SM, Guillery RW.	J Neurophysiol. 2011 Sep;106(3):1068-77. Epub 2011 Jun 15.	J Neurophysiol. 2011	PubMed	citation	PMID:21676936	pubmed	21676936	create date:2011/06/17 | first author:Sherman SM
Changes in action potential features during focal seizure discharges in the entorhinal cortex of the in vitro isolated guinea pig brain.	/pubmed/21676935	Trombin F, Gnatkovsky V, de Curtis M.	J Neurophysiol. 2011 Sep;106(3):1411-23. Epub 2011 Jun 15.	J Neurophysiol. 2011	PubMed	citation	PMID:21676935	pubmed	21676935	create date:2011/06/17 | first author:Trombin F
Order of operations for decoding superior colliculus activity for saccade generation.	/pubmed/21676934	Katnani HA, Gandhi NJ.	J Neurophysiol. 2011 Sep;106(3):1250-9. Epub 2011 Jun 15.	J Neurophysiol. 2011	PubMed	citation	PMID:21676934	pubmed	21676934	create date:2011/06/17 | first author:Katnani HA
Differences in intersaccadic adaptation transfer between inward and outward adaptation.	/pubmed/21676933	Schnier F, Lappe M.	J Neurophysiol. 2011 Sep;106(3):1399-410. Epub 2011 Jun 15.	J Neurophysiol. 2011	PubMed	citation	PMID:21676933	pubmed	21676933	create date:2011/06/17 | first author:Schnier F
Representation of comparison signals in cortical area MT during a delayed direction discrimination task.	/pubmed/21676932	Lui LL, Pasternak T.	J Neurophysiol. 2011 Sep;106(3):1260-73. Epub 2011 Jun 15.	J Neurophysiol. 2011	PubMed	citation	PMID:21676932	pubmed	21676932	create date:2011/06/17 | first author:Lui LL
Cholinergic microvillous cells in the mouse main olfactory epithelium and effect of acetylcholine on olfactory sensory neurons and supporting cells.	/pubmed/21676931	Ogura T, Szebenyi SA, Krosnowski K, Sathyanesan A, Jackson J, Lin W.	J Neurophysiol. 2011 Sep;106(3):1274-87. Epub 2011 Jun 15.	J Neurophysiol. 2011	PubMed	citation	PMID:21676931	pubmed	21676931	create date:2011/06/17 | first author:Ogura T
Object-level visual information gets through the bottleneck of crowding.	/pubmed/21676930	Fischer J, Whitney D.	J Neurophysiol. 2011 Sep;106(3):1389-98. Epub 2011 Jun 15.	J Neurophysiol. 2011	PubMed	citation	PMID:21676930	pubmed	21676930	create date:2011/06/17 | first author:Fischer J
Dopamine-induced oscillations of the pyloric pacemaker neuron rely on release of calcium from intracellular stores.	/pubmed/21676929	Kadiri LR, Kwan AC, Webb WW, Harris-Warrick RM.	J Neurophysiol. 2011 Sep;106(3):1288-98. Epub 2011 Jun 15.	J Neurophysiol. 2011	PubMed	citation	PMID:21676929	pubmed	21676929	create date:2011/06/17 | first author:Kadiri LR
A watertight acrylic-free titanium recording chamber for electrophysiology in behaving monkeys.	/pubmed/21676928	Adams DL, Economides JR, Jocson CM, Parker JM, Horton JC.	J Neurophysiol. 2011 Sep;106(3):1581-90. Epub 2011 Jun 15.	J Neurophysiol. 2011	PubMed	citation	PMID:21676928	pubmed	21676928	create date:2011/06/17 | first author:Adams DL
Unpredictable elbow joint perturbation during reaching results in multijoint motor equivalence.	/pubmed/21676927	Mattos DJ, Latash ML, Park E, Kuhl J, Scholz JP.	J Neurophysiol. 2011 Sep;106(3):1424-36. Epub 2011 Jun 15.	J Neurophysiol. 2011	PubMed	citation	PMID:21676927	pubmed	21676927	create date:2011/06/17 | first author:Mattos DJ
Spatial structure of multiwhisker receptive fields in the barrel cortex is stimulus dependent.	/pubmed/21653730	Le Cam J, Estebanez L, Jacob V, Shulz DE.	J Neurophysiol. 2011 Aug;106(2):986-98. Epub 2011 Jun 8.	J Neurophysiol. 2011	PubMed	citation	PMID:21653730	pubmed	21653730	create date:2011/06/10 | first author:Le Cam J
Information conveyed by inferior colliculus neurons about stimuli with aligned and misaligned sound localization cues.	/pubmed/21653729	Slee SJ, Young ED.	J Neurophysiol. 2011 Aug;106(2):974-85. Epub 2011 Jun 8.	J Neurophysiol. 2011	PubMed	citation	PMID:21653729	pubmed	21653729	create date:2011/06/10 | first author:Slee SJ
Polysynaptic excitatory postsynaptic potentials that trigger spasms after spinal cord injury in rats are inhibited by 5-HT(1B) and 5-HT(1F) receptors.	/pubmed/21653728	Murray KC, Stephens MJ, Rank M, D'Amico J, Gorassini MA, Bennett DJ.	J Neurophysiol. 2011 Aug;106(2):925-43. Epub 2011 Jun 8.	J Neurophysiol. 2011	PubMed	citation	PMID:21653728	pubmed	21653728	create date:2011/06/10 | first author:Murray KC
Facial injections of pruritogens or algogens elicit distinct behavior responses in rats and excite overlapping populations of primary sensory and trigeminal subnucleus caudalis neurons.	/pubmed/21653727	Klein A, Carstens MI, Carstens E.	J Neurophysiol. 2011 Sep;106(3):1078-88. Epub 2011 Jun 8.	J Neurophysiol. 2011	PubMed	citation	PMID:21653727	pubmed	21653727	create date:2011/06/10 | first author:Klein A
Development of new peptide-based tools for studying synaptic ribbon function.	/pubmed/21653726	Francis AA, Mehta B, Zenisek D.	J Neurophysiol. 2011 Aug;106(2):1028-37. Epub 2011 Jun 8.	J Neurophysiol. 2011	PubMed	citation	PMID:21653726	pubmed	21653726	create date:2011/06/10 | first author:Francis AA
Common muscle synergies for control of center of mass and force in nonstepping and stepping postural behaviors.	/pubmed/21653725	Chvatal SA, Torres-Oviedo G, Safavynia SA, Ting LH.	J Neurophysiol. 2011 Aug;106(2):999-1015. Epub 2011 Jun 8.	J Neurophysiol. 2011	PubMed	citation	PMID:21653725	pubmed	21653725	create date:2011/06/10 | first author:Chvatal SA
Impaired sensory nerve function and axon morphology in mice with diabetic neuropathy.	/pubmed/21653724	Lennertz RC, Medler KA, Bain JL, Wright DE, Stucky CL.	J Neurophysiol. 2011 Aug;106(2):905-14. Epub 2011 Jun 8.	J Neurophysiol. 2011	PubMed	citation	PMID:21653724	pubmed	21653724	create date:2011/06/10 | first author:Lennertz RC
The organization of the human cerebral cortex estimated by intrinsic functional connectivity.	/pubmed/21653723	Yeo BT, Krienen FM, Sepulcre J, Sabuncu MR, Lashkari D, Hollinshead M, Roffman JL, Smoller JW, Zöllei L, Polimeni JR, Fischl B, Liu H, Buckner RL.	J Neurophysiol. 2011 Sep;106(3):1125-65. Epub 2011 Jun 8.	J Neurophysiol. 2011	PubMed	citation	PMID:21653723	pubmed	21653723	create date:2011/06/10 | first author:Yeo BT
Dopamine triggers skeletal muscle tone by activating D1-like receptors on somatic motoneurons.	/pubmed/21653722	Schwarz PB, Peever JH.	J Neurophysiol. 2011 Sep;106(3):1299-309. Epub 2011 Jun 8.	J Neurophysiol. 2011	PubMed	citation	PMID:21653722	pubmed	21653722	create date:2011/06/10 | first author:Schwarz PB
Tetrodotoxin-, dihydropyridine-, and riluzole-resistant persistent inward current: novel sodium channels in rodent spinal neurons.	/pubmed/21653721	Dai Y, Jordan LM.	J Neurophysiol. 2011 Sep;106(3):1322-40. Epub 2011 Jun 8.	J Neurophysiol. 2011	PubMed	citation	PMID:21653721	pubmed	21653721	create date:2011/06/10 | first author:Dai Y
Impact of cortical plasticity on information signaled by populations of neurons in the cerebral cortex.	/pubmed/21653720	Pita-Almenar JD, Ranganathan GN, Koester HJ.	J Neurophysiol. 2011 Sep;106(3):1118-24. Epub 2011 Jun 8.	J Neurophysiol. 2011	PubMed	citation	PMID:21653720	pubmed	21653720	create date:2011/06/10 | first author:Pita-Almenar JD
Sound frequency representation in primary auditory cortex is level tolerant for moderately loud, complex sounds.	/pubmed/21653719	Pienkowski M, Eggermont JJ.	J Neurophysiol. 2011 Aug;106(2):1016-27. Epub 2011 Jun 8.	J Neurophysiol. 2011	PubMed	citation	PMID:21653719	pubmed	21653719	create date:2011/06/10 | first author:Pienkowski M
Evidence for the use of rotational optic flow cues for locomotor steering in healthy older adults.	/pubmed/21653718	Berard JR, Fung J, Lamontagne A.	J Neurophysiol. 2011 Sep;106(3):1089-96. Epub 2011 Jun 8.	J Neurophysiol. 2011	PubMed	citation	PMID:21653718	pubmed	21653718	create date:2011/06/10 | first author:Berard JR
Sensitivity of human visual cortical area V6 to stereoscopic depth gradients associated with self-motion.	/pubmed/21653717	Cardin V, Smith AT.	J Neurophysiol. 2011 Sep;106(3):1240-9. Epub 2011 Jun 8.	J Neurophysiol. 2011	PubMed	citation	PMID:21653717	pubmed	21653717	create date:2011/06/10 | first author:Cardin V
Modules in the brain stem and spinal cord underlying motor behaviors.	/pubmed/21653716	Roh J, Cheung VC, Bizzi E.	J Neurophysiol. 2011 Sep;106(3):1363-78. Epub 2011 Jun 8.	J Neurophysiol. 2011	PubMed	citation	PMID:21653716	pubmed	21653716	create date:2011/06/10 | first author:Roh J
Grasping with the eyes.	/pubmed/21653715	Ambrosini E, Costantini M, Sinigaglia C.	J Neurophysiol. 2011 Sep;106(3):1437-42. Epub 2011 Jun 8.	J Neurophysiol. 2011	PubMed	citation	PMID:21653715	pubmed	21653715	create date:2011/06/10 | first author:Ambrosini E
A new mechanism for antiepileptic drug action: vesicular entry may mediate the effects of levetiracetam.	/pubmed/21653714	Meehan AL, Yang X, McAdams BD, Yuan L, Rothman SM.	J Neurophysiol. 2011 Sep;106(3):1227-39. Epub 2011 Jun 8.	J Neurophysiol. 2011	PubMed	citation	PMID:21653714	pubmed	21653714	create date:2011/06/10 | first author:Meehan AL
Cross talk in implicit assignment of error information during bimanual visuomotor learning.	/pubmed/21653713	Kasuga S, Nozaki D.	J Neurophysiol. 2011 Sep;106(3):1218-26. Epub 2011 Jun 8.	J Neurophysiol. 2011	PubMed	citation	PMID:21653713	pubmed	21653713	create date:2011/06/10 | first author:Kasuga S
Between-subject variance in the magnitude of corticomuscular coherence during tonic isometric contraction of the tibialis anterior muscle in healthy young adults.	/pubmed/21653712	Ushiyama J, Suzuki T, Masakado Y, Hase K, Kimura A, Liu M, Ushiba J.	J Neurophysiol. 2011 Sep;106(3):1379-88. Epub 2011 Jun 8.	J Neurophysiol. 2011	PubMed	citation	PMID:21653712	pubmed	21653712	create date:2011/06/10 | first author:Ushiyama J
Differential activity patterns of putaminal neurons with inputs from the primary motor cortex and supplementary motor area in behaving monkeys.	/pubmed/21653711	Takara S, Hatanaka N, Takada M, Nambu A.	J Neurophysiol. 2011 Sep;106(3):1203-17. Epub 2011 Jun 8.	J Neurophysiol. 2011	PubMed	citation	PMID:21653711	pubmed	21653711	create date:2011/06/10 | first author:Takara S
Nicotine excites hypothalamic arcuate anorexigenic proopiomelanocortin neurons and orexigenic neuropeptide Y neurons: similarities and differences.	/pubmed/21653710	Huang H, Xu Y, van den Pol AN.	J Neurophysiol. 2011 Sep;106(3):1191-202. Epub 2011 Jun 8.	J Neurophysiol. 2011	PubMed	citation	PMID:21653710	pubmed	21653710	create date:2011/06/10 | first author:Huang H
Modulation of shifting receptive field activity in frontal eye field by visual salience.	/pubmed/21653709	Joiner WM, Cavanaugh J, Wurtz RH.	J Neurophysiol. 2011 Sep;106(3):1179-90. Epub 2011 Jun 8.	J Neurophysiol. 2011	PubMed	citation	PMID:21653709	pubmed	21653709	create date:2011/06/10 | first author:Joiner WM
Neuronal activation times to simple, complex, and natural sounds in cat primary and nonprimary auditory cortex.	/pubmed/21653708	Carrasco A, Lomber SG.	J Neurophysiol. 2011 Sep;106(3):1166-78. Epub 2011 Jun 8.	J Neurophysiol. 2011	PubMed	citation	PMID:21653708	pubmed	21653708	create date:2011/06/10 | first author:Carrasco A
Somatosensory response properties of excitatory and inhibitory neurons in rat motor cortex.	/pubmed/21653707	Murray PD, Keller A.	J Neurophysiol. 2011 Sep;106(3):1355-62. Epub 2011 Jun 8.	J Neurophysiol. 2011	PubMed	citation	PMID:21653707	pubmed	21653707	create date:2011/06/10 | first author:Murray PD
Facilitation of postural limb reflexes in spinal rabbits by serotonergic agonist administration, epidural electrical stimulation, and postural training.	/pubmed/21653706	Lyalka VF, Hsu LJ, Karayannidou A, Zelenin PV, Orlovsky GN, Deliagina TG.	J Neurophysiol. 2011 Sep;106(3):1341-54. Epub 2011 Jun 8.	J Neurophysiol. 2011	PubMed	citation	PMID:21653706	pubmed	21653706	create date:2011/06/10 | first author:Lyalka VF
Title	URL	Description	Details	ShortDetails	Resource	Type	Identifiers	Db	EntrezUID	Properties
The impact of brief exposure to high contrast on the contrast response of neurons in primate lateral geniculate nucleus.	/pubmed/21653705	Camp AJ, Cheong SK, Tailby C, Solomon SG.	J Neurophysiol. 2011 Sep;106(3):1310-21. Epub 2011 Jun 8.	J Neurophysiol. 2011	PubMed	citation	PMID:21653705	pubmed	21653705	create date:2011/06/10 | first author:Camp AJ
Probing for hemispheric specialization for motor skill learning: a transcranial direct current stimulation study.	/pubmed/21613597	Schambra HM, Abe M, Luckenbaugh DA, Reis J, Krakauer JW, Cohen LG.	J Neurophysiol. 2011 Aug;106(2):652-61. Epub 2011 May 25.	J Neurophysiol. 2011	PubMed	citation	PMID:21613597	pubmed	21613597	create date:2011/05/27 | first author:Schambra HM
A ketogenic diet reduces long-term potentiation in the dentate gyrus of freely behaving rats.	/pubmed/21613596	Koranda JL, Ruskin DN, Masino SA, Blaise JH.	J Neurophysiol. 2011 Aug;106(2):662-6. Epub 2011 May 25.	J Neurophysiol. 2011	PubMed	citation	PMID:21613596	pubmed	21613596	create date:2011/05/27 | first author:Koranda JL
Distinct maturation profiles of perisomatic and dendritic targeting GABAergic interneurons in the mouse primary visual cortex during the critical period of ocular dominance plasticity.	/pubmed/21613595	Lazarus MS, Huang ZJ.	J Neurophysiol. 2011 Aug;106(2):775-87. Epub 2011 May 25.	J Neurophysiol. 2011	PubMed	citation	PMID:21613595	pubmed	21613595	create date:2011/05/27 | first author:Lazarus MS
Active and passive movement are encoded equally by head direction cells in the anterodorsal thalamus.	/pubmed/21613594	Shinder ME, Taube JS.	J Neurophysiol. 2011 Aug;106(2):788-800. Epub 2011 May 25.	J Neurophysiol. 2011	PubMed	citation	PMID:21613594	pubmed	21613594	create date:2011/05/27 | first author:Shinder ME
Statistical assessment of the stability of neural movement representations.	/pubmed/21613593	Stevenson IH, Cherian A, London BM, Sachs NA, Lindberg E, Reimer J, Slutzky MW, Hatsopoulos NG, Miller LE, Kording KP.	J Neurophysiol. 2011 Aug;106(2):764-74. Epub 2011 May 25.	J Neurophysiol. 2011	PubMed	citation	PMID:21613593	pubmed	21613593	create date:2011/05/27 | first author:Stevenson IH
Click-evoked responses in vestibular afferents in rats.	/pubmed/21613592	Zhu H, Tang X, Wei W, Mustain W, Xu Y, Zhou W.	J Neurophysiol. 2011 Aug;106(2):754-63. Epub 2011 May 25.	J Neurophysiol. 2011	PubMed	citation	PMID:21613592	pubmed	21613592	create date:2011/05/27 | first author:Zhu H
The locomotor central pattern generator of the rat spinal cord in vitro is optimally activated by noisy dorsal root waveforms.	/pubmed/21613591	Taccola G.	J Neurophysiol. 2011 Aug;106(2):872-84. Epub 2011 May 25.	J Neurophysiol. 2011	PubMed	citation	PMID:21613591	pubmed	21613591	create date:2011/05/27 | first author:Taccola G
Prism adaptation and generalization during visually guided locomotor tasks.	/pubmed/21613590	Alexander MS, Flodin BW, Marigold DS.	J Neurophysiol. 2011 Aug;106(2):860-71. Epub 2011 May 25.	J Neurophysiol. 2011	PubMed	citation	PMID:21613590	pubmed	21613590	create date:2011/05/27 | first author:Alexander MS
Fine frequency tuning in monkey auditory cortex and thalamus.	/pubmed/21613589	Bartlett EL, Sadagopan S, Wang X.	J Neurophysiol. 2011 Aug;106(2):849-59. Epub 2011 May 25.	J Neurophysiol. 2011	PubMed	citation	PMID:21613589	pubmed	21613589	create date:2011/05/27 | first author:Bartlett EL
An inexpensive drivable cannulated microelectrode array for simultaneous unit recording and drug infusion in the same brain nucleus of behaving rats.	/pubmed/21613588	du Hoffmann J, Kim JJ, Nicola SM.	J Neurophysiol. 2011 Aug;106(2):1054-64. Epub 2011 May 25.	J Neurophysiol. 2011	PubMed	citation	PMID:21613588	pubmed	21613588	create date:2011/05/27 | first author:du Hoffmann J
Role of local field potentials in encoding hand movement kinematics.	/pubmed/21613587	Witte M.	J Neurophysiol. 2011 Oct;106(4):1601-3. Epub 2011 May 25.	J Neurophysiol. 2011	PubMed	citation	PMID:21613587	pubmed	21613587	create date:2011/05/27 | first author:Witte M
Motor preparation of spatially and temporally defined movements: evidence from startle.	/pubmed/21613586	Maslovat D, Hodges NJ, Chua R, Franks IM.	J Neurophysiol. 2011 Aug;106(2):885-94. Epub 2011 May 25.	J Neurophysiol. 2011	PubMed	citation	PMID:21613586	pubmed	21613586	create date:2011/05/27 | first author:Maslovat D
Attention to baseline: does orienting visuospatial attention really facilitate target detection?	/pubmed/21613585	Albares M, Criaud M, Wardak C, Nguyen SC, Hamed SB, Boulinguez P.	J Neurophysiol. 2011 Aug;106(2):809-16. Epub 2011 May 25.	J Neurophysiol. 2011	PubMed	citation	PMID:21613585	pubmed	21613585	create date:2011/05/27 | first author:Albares M
mGluR1, but not mGluR5, activates feed-forward inhibition in the medial prefrontal cortex to impair decision making.	/pubmed/21613584	Sun H, Neugebauer V.	J Neurophysiol. 2011 Aug;106(2):960-73. Epub 2011 May 25.	J Neurophysiol. 2011	PubMed	citation	PMID:21613584	pubmed	21613584	create date:2011/05/27 | first author:Sun H
Receptive field center size decreases and firing properties mature in ON and OFF retinal ganglion cells after eye opening in the mouse.	/pubmed/21613583	Koehler CL, Akimov NP, Rentería RC.	J Neurophysiol. 2011 Aug;106(2):895-904. Epub 2011 May 25.	J Neurophysiol. 2011	PubMed	citation	PMID:21613583	pubmed	21613583	create date:2011/05/27 | first author:Koehler CL
Optogenetic analysis of GABA(B) receptor signaling in Caenorhabditis elegans motor neurons.	/pubmed/21613582	Schultheis C, Brauner M, Liewald JF, Gottschalk A.	J Neurophysiol. 2011 Aug;106(2):817-27. Epub 2011 May 25.	J Neurophysiol. 2011	PubMed	citation	PMID:21613582	pubmed	21613582	create date:2011/05/27 | first author:Schultheis C
Three-dimensional localization of neurons in cortical tetrode recordings.	/pubmed/21613581	Mechler F, Victor JD, Ohiorhenuan I, Schmid AM, Hu Q.	J Neurophysiol. 2011 Aug;106(2):828-48. Epub 2011 May 25.	J Neurophysiol. 2011	PubMed	citation	PMID:21613581	pubmed	21613581	create date:2011/05/27 | first author:Mechler F
Changes in reward contingency modulate the trial-to-trial variability of hippocampal place cells.	/pubmed/21593397	Wikenheiser AM, Redish AD.	J Neurophysiol. 2011 Aug;106(2):589-98. Epub 2011 May 18.	J Neurophysiol. 2011	PubMed	citation	PMID:21593397	pubmed	21593397	create date:2011/05/20 | first author:Wikenheiser AM
Light exposure induces short- and long-term changes in the excitability of retinorecipient neurons in suprachiasmatic nucleus.	/pubmed/21593396	LeSauter J, Silver R, Cloues R, Witkovsky P.	J Neurophysiol. 2011 Aug;106(2):576-88. Epub 2011 May 18.	J Neurophysiol. 2011	PubMed	citation	PMID:21593396	pubmed	21593396	create date:2011/05/20 | first author:LeSauter J
Opioid receptor modulation of GABAergic and serotonergic spinally projecting neurons of the rostral ventromedial medulla in mice.	/pubmed/21593395	Pedersen NP, Vaughan CW, Christie MJ.	J Neurophysiol. 2011 Aug;106(2):731-40. Epub 2011 May 18.	J Neurophysiol. 2011	PubMed	citation	PMID:21593395	pubmed	21593395	create date:2011/05/20 | first author:Pedersen NP
Effect of presynaptic membrane potential on electrical vs. chemical synaptic transmission.	/pubmed/21593394	Evans CG, Ludwar BCh, Kang T, Cropper EC.	J Neurophysiol. 2011 Aug;106(2):680-9. Epub 2011 May 18.	J Neurophysiol. 2011	PubMed	citation	PMID:21593394	pubmed	21593394	create date:2011/05/20 | first author:Evans CG
Cues to move increase information in superior colliculus tuning curves.	/pubmed/21593393	Li X, Basso MA.	J Neurophysiol. 2011 Aug;106(2):690-703. Epub 2011 May 18.	J Neurophysiol. 2011	PubMed	citation	PMID:21593393	pubmed	21593393	create date:2011/05/20 | first author:Li X
Sensory versus motor loci for integration of multiple motion signals in smooth pursuit eye movements and human motion perception.	/pubmed/21593392	Niu YQ, Lisberger SG.	J Neurophysiol. 2011 Aug;106(2):741-53. Epub 2011 May 18.	J Neurophysiol. 2011	PubMed	citation	PMID:21593392	pubmed	21593392	create date:2011/05/20 | first author:Niu YQ
Nicotinic excitation of serotonergic projections from dorsal raphe to the nucleus accumbens.	/pubmed/21593391	Chang B, Daniele CA, Gallagher K, Madonia M, Mitchum RD, Barrett L, Vezina P, McGehee DS.	J Neurophysiol. 2011 Aug;106(2):801-8. Epub 2011 May 18.	J Neurophysiol. 2011	PubMed	citation	PMID:21593391	pubmed	21593391	create date:2011/05/20 | first author:Chang B
Questioning the depolarizing effects of GABA during early brain development.	/pubmed/21593390	Khakhalin AS.	J Neurophysiol. 2011 Sep;106(3):1065-7. Epub 2011 May 18.	J Neurophysiol. 2011	PubMed	citation	PMID:21593390	pubmed	21593390	create date:2011/05/20 | first author:Khakhalin AS
Dipole source analyses of laser evoked potentials obtained from subdural grid recordings from primary somatic sensory cortex.	/pubmed/21593389	Baumgärtner U, Vogel H, Ohara S, Treede RD, Lenz F.	J Neurophysiol. 2011 Aug;106(2):722-30. Epub 2011 May 18.	J Neurophysiol. 2011	PubMed	citation	PMID:21593389	pubmed	21593389	create date:2011/05/20 | first author:Baumgärtner U
Characterization of postsynaptic Ca(2+) signals at the Drosophila larval NMJ.	/pubmed/21593388	Desai SA, Lnenicka GA.	J Neurophysiol. 2011 Aug;106(2):710-21. Epub 2011 May 18.	J Neurophysiol. 2011	PubMed	citation	PMID:21593388	pubmed	21593388	create date:2011/05/20 | first author:Desai SA
Role of pH in a nitric oxide-dependent increase in cytosolic Cl(-) in retinal amacrine cells.	/pubmed/21593387	McMains E, Gleason E.	J Neurophysiol. 2011 Aug;106(2):641-51. Epub 2011 May 18.	J Neurophysiol. 2011	PubMed	citation	PMID:21593387	pubmed	21593387	create date:2011/05/20 | first author:McMains E
Oxaliplatin neurotoxicity of sensory transduction in rat proprioceptors.	/pubmed/21593386	Bullinger KL, Nardelli P, Wang Q, Rich MM, Cope TC.	J Neurophysiol. 2011 Aug;106(2):704-9. Epub 2011 May 18.	J Neurophysiol. 2011	PubMed	citation	PMID:21593386	pubmed	21593386	create date:2011/05/20 | first author:Bullinger KL
Controlling spike timing and synchrony in oscillatory neurons.	/pubmed/21586672	Stigen T, Danzl P, Moehlis J, Netoff T.	J Neurophysiol. 2011 May;105(5):2074-82.	J Neurophysiol. 2011	PubMed	citation	PMID:21586672	pubmed	21586672	create date:2011/05/19 | first author:Stigen T
Slamdance: seizing a fly model for epilepsy.	/pubmed/21562202	Karunanithi S, van Swinderen B.	J Neurophysiol. 2011 Jul;106(1):15-7. Epub 2011 May 11. No abstract available.	J Neurophysiol. 2011	PubMed	citation	PMID:21562202	pubmed	21562202	create date:2011/05/13 | first author:Karunanithi S
A comparison of sensory-motor activity during speech in first and second languages.	/pubmed/21562201	Simmonds AJ, Wise RJ, Dhanjal NS, Leech R.	J Neurophysiol. 2011 Jul;106(1):470-8. Epub 2011 May 11.	J Neurophysiol. 2011	PubMed	citation	PMID:21562201	pubmed	21562201	create date:2011/05/13 | first author:Simmonds AJ
Statistics of visual responses in primate inferotemporal cortex to object stimuli.	/pubmed/21562200	Lehky SR, Kiani R, Esteky H, Tanaka K.	J Neurophysiol. 2011 Sep;106(3):1097-117. Epub 2011 May 11.	J Neurophysiol. 2011	PubMed	citation	PMID:21562200	pubmed	21562200	create date:2011/05/13 | first author:Lehky SR
NMDA-induced burst firing in a model subthalamic nucleus neuron.	/pubmed/21562199	Kubota S, Rubin JE.	J Neurophysiol. 2011 Aug;106(2):527-37. Epub 2011 May 11.	J Neurophysiol. 2011	PubMed	citation	PMID:21562199	pubmed	21562199	create date:2011/05/13 | first author:Kubota S
Inhibition of Ca2+-activated large-conductance K+ channel activity alters synaptic AMPA receptor phenotype in mouse cerebellar stellate cells.	/pubmed/21562198	Liu Y, Savtchouk I, Acharjee S, Liu SJ.	J Neurophysiol. 2011 Jul;106(1):144-52. Epub 2011 May 11.	J Neurophysiol. 2011	PubMed	citation	PMID:21562198	pubmed	21562198	create date:2011/05/13 | first author:Liu Y
Neuromuscular strategies in the paretic leg during curved walking in individuals post-stroke.	/pubmed/21562197	Duval K, Luttin K, Lam T.	J Neurophysiol. 2011 Jul;106(1):280-90. Epub 2011 May 11.	J Neurophysiol. 2011	PubMed	citation	PMID:21562197	pubmed	21562197	create date:2011/05/13 | first author:Duval K
The extent of interlimb transfer following adaptation to a novel visuomotor condition does not depend on awareness of the condition.	/pubmed/21562196	Wang J, Joshi M, Lei Y.	J Neurophysiol. 2011 Jul;106(1):259-64. Epub 2011 May 11.	J Neurophysiol. 2011	PubMed	citation	PMID:21562196	pubmed	21562196	create date:2011/05/13 | first author:Wang J
Shear mechanical force induces an increase of intracellular Ca2+ in cultured Merkel cells prepared from rat vibrissal hair follicles.	/pubmed/21562195	Cha M, Ling J, Xu GY, Gu JG.	J Neurophysiol. 2011 Jul;106(1):460-9. Epub 2011 May 11.	J Neurophysiol. 2011	PubMed	citation	PMID:21562195	pubmed	21562195	create date:2011/05/13 | first author:Cha M
Contribution of motoneuron intrinsic properties to fictive motor pattern generation.	/pubmed/21562194	Wright TM Jr, Calabrese RL.	J Neurophysiol. 2011 Aug;106(2):538-53. Epub 2011 May 11.	J Neurophysiol. 2011	PubMed	citation	PMID:21562194	pubmed	21562194	create date:2011/05/13 | first author:Wright TM Jr
Sensorimotor adaptation of point-to-point arm movements after spaceflight: the role of internal representation of gravity force in trajectory planning.	/pubmed/21562193	Gaveau J, Paizis C, Berret B, Pozzo T, Papaxanthis C.	J Neurophysiol. 2011 Aug;106(2):620-9. Epub 2011 May 11.	J Neurophysiol. 2011	PubMed	citation	PMID:21562193	pubmed	21562193	create date:2011/05/13 | first author:Gaveau J
Regulation of Na(v)1.6 and Na(v)1.8 peripheral nerve Na(+) channels by auxiliary β-subunits.	/pubmed/21562192	Zhao J, O'Leary ME, Chahine M.	J Neurophysiol. 2011 Aug;106(2):608-19. Epub 2011 May 11.	J Neurophysiol. 2011	PubMed	citation	PMID:21562192	pubmed	21562192	create date:2011/05/13 | first author:Zhao J
Binaural sensitivity changes between cortical on and off responses.	/pubmed/21562191	Hartley DE, Dahmen JC, King AJ, Schnupp JW.	J Neurophysiol. 2011 Jul;106(1):30-43. Epub 2011 May 11.	J Neurophysiol. 2011	PubMed	citation	PMID:21562191	pubmed	21562191	create date:2011/05/13 | first author:Hartley DE
A mutual information analysis of neural coding of speech by low-frequency MEG phase information.	/pubmed/21562190	Cogan GB, Poeppel D.	J Neurophysiol. 2011 Aug;106(2):554-63. Epub 2011 May 11.	J Neurophysiol. 2011	PubMed	citation	PMID:21562190	pubmed	21562190	create date:2011/05/13 | first author:Cogan GB
Behavioral significance of hippocampal theta oscillations: looking elsewhere to find the right answers.	/pubmed/21562189	Young CK.	J Neurophysiol. 2011 Aug;106(2):497-9. Epub 2011 May 11. Review.	J Neurophysiol. 2011	PubMed	citation	PMID:21562189	pubmed	21562189	create date:2011/05/13 | first author:Young CK
Abnormal muscle afferent function in a model of Taxol chemotherapy-induced painful neuropathy.	/pubmed/21562188	Chen X, Green PG, Levine JD.	J Neurophysiol. 2011 Jul;106(1):274-9. Epub 2011 May 11.	J Neurophysiol. 2011	PubMed	citation	PMID:21562188	pubmed	21562188	create date:2011/05/13 | first author:Chen X
Integration of auditory and somatosensory error signals in the neural control of speech movements.	/pubmed/21562187	Feng Y, Gracco VL, Max L.	J Neurophysiol. 2011 Aug;106(2):667-79. Epub 2011 May 11.	J Neurophysiol. 2011	PubMed	citation	PMID:21562187	pubmed	21562187	create date:2011/05/13 | first author:Feng Y
The magnitudes of hyperpolarization-activated and low-voltage-activated potassium currents co-vary in neurons of the ventral cochlear nucleus.	/pubmed/21562186	Cao XJ, Oertel D.	J Neurophysiol. 2011 Aug;106(2):630-40. Epub 2011 May 11.	J Neurophysiol. 2011	PubMed	citation	PMID:21562186	pubmed	21562186	create date:2011/05/13 | first author:Cao XJ
Motor cortical prediction of EMG: evidence that a kinetic brain-machine interface may be robust across altered movement dynamics.	/pubmed/21562185	Cherian A, Krucoff MO, Miller LE.	J Neurophysiol. 2011 Aug;106(2):564-75. Epub 2011 May 11.	J Neurophysiol. 2011	PubMed	citation	PMID:21562185	pubmed	21562185	create date:2011/05/13 | first author:Cherian A
Stimulus-dependent changes in optical responses of the dorsal cochlear nucleus using voltage-sensitive dye.	/pubmed/21543759	Licari FG, Shkoukani M, Kaltenbach JA.	J Neurophysiol. 2011 Jul;106(1):421-36. Epub 2011 May 4.	J Neurophysiol. 2011	PubMed	citation	PMID:21543759	pubmed	21543759	create date:2011/05/06 | first author:Licari FG
Title	URL	Description	Details	ShortDetails	Resource	Type	Identifiers	Db	EntrezUID	Properties
Changes in the neural control of a complex motor sequence during learning.	/pubmed/21543758	Ölveczky BP, Otchy TM, Goldberg JH, Aronov D, Fee MS.	J Neurophysiol. 2011 Jul;106(1):386-97. Epub 2011 May 4.	J Neurophysiol. 2011	PubMed	citation	PMID:21543758	pubmed	21543758	create date:2011/05/06 | first author:Ölveczky BP
Concordance between perceptual and categorical repetition effects in the ventral visual stream.	/pubmed/21543757	Fairhall SL, Anzellotti S, Pajtas PE, Caramazza A.	J Neurophysiol. 2011 Jul;106(1):398-408. Epub 2011 May 4.	J Neurophysiol. 2011	PubMed	citation	PMID:21543757	pubmed	21543757	create date:2011/05/06 | first author:Fairhall SL
The speed of context integration in the visual cortex.	/pubmed/21543756	Sugihara T, Qiu FT, von der Heydt R.	J Neurophysiol. 2011 Jul;106(1):374-85. Epub 2011 May 4.	J Neurophysiol. 2011	PubMed	citation	PMID:21543756	pubmed	21543756	create date:2011/05/06 | first author:Sugihara T
Locomotor adaptations and aftereffects to resistance during walking in individuals with spinal cord injury.	/pubmed/21543755	Houldin A, Luttin K, Lam T.	J Neurophysiol. 2011 Jul;106(1):247-58. Epub 2011 May 4.	J Neurophysiol. 2011	PubMed	citation	PMID:21543755	pubmed	21543755	create date:2011/05/06 | first author:Houldin A
Stability in a frontal plane model of balance requires coupled changes to postural configuration and neural feedback control.	/pubmed/21543754	Bingham JT, Choi JT, Ting LH.	J Neurophysiol. 2011 Jul;106(1):437-48. Epub 2011 May 4.	J Neurophysiol. 2011	PubMed	citation	PMID:21543754	pubmed	21543754	create date:2011/05/06 | first author:Bingham JT
Behavioral training enhances cortical temporal processing in neonatally deafened juvenile cats.	/pubmed/21543753	Beitel RE, Vollmer M, Raggio MW, Schreiner CE.	J Neurophysiol. 2011 Aug;106(2):944-59. Epub 2011 May 4.	J Neurophysiol. 2011	PubMed	citation	PMID:21543753	pubmed	21543753	create date:2011/05/06 | first author:Beitel RE
Anesthetic state modulates excitability but not spectral tuning or neural discrimination in single auditory midbrain neurons.	/pubmed/21543752	Schumacher JW, Schneider DM, Woolley SM.	J Neurophysiol. 2011 Aug;106(2):500-14. Epub 2011 May 4.	J Neurophysiol. 2011	PubMed	citation	PMID:21543752	pubmed	21543752	create date:2011/05/06 | first author:Schumacher JW
The long-latency reflex is composed of at least two functionally independent processes.	/pubmed/21543751	Pruszynski JA, Kurtzer I, Scott SH.	J Neurophysiol. 2011 Jul;106(1):449-59. Epub 2011 May 4.	J Neurophysiol. 2011	PubMed	citation	PMID:21543751	pubmed	21543751	create date:2011/05/06 | first author:Pruszynski JA
Live imaging of bulk endocytosis in frog motor nerve terminals using FM dyes.	/pubmed/21543750	Gaffield MA, Romberg CF, Betz WJ.	J Neurophysiol. 2011 Aug;106(2):599-607. Epub 2011 May 4.	J Neurophysiol. 2011	PubMed	citation	PMID:21543750	pubmed	21543750	create date:2011/05/06 | first author:Gaffield MA
The effect of TMS on visual motion sensitivity: an increase in neural noise or a decrease in signal strength?	/pubmed/21543749	Ruzzoli M, Abrahamyan A, Clifford CW, Marzi CA, Miniussi C, Harris JA.	J Neurophysiol. 2011 Jul;106(1):138-43. Epub 2011 May 4.	J Neurophysiol. 2011	PubMed	citation	PMID:21543749	pubmed	21543749	create date:2011/05/06 | first author:Ruzzoli M
Trial type probability modulates the cost of antisaccades.	/pubmed/21543748	Chiau HY, Tseng P, Su JH, Tzeng OJ, Hung DL, Muggleton NG, Juan CH.	J Neurophysiol. 2011 Aug;106(2):515-26. Epub 2011 May 4.	J Neurophysiol. 2011	PubMed	citation	PMID:21543748	pubmed	21543748	create date:2011/05/06 | first author:Chiau HY
Task- and time-dependent modulation of Ia presynaptic inhibition during fatiguing contractions performed by humans.	/pubmed/21543747	Baudry S, Maerz AH, Gould JR, Enoka RM.	J Neurophysiol. 2011 Jul;106(1):265-73. Epub 2011 May 4.	J Neurophysiol. 2011	PubMed	citation	PMID:21543747	pubmed	21543747	create date:2011/05/06 | first author:Baudry S
Calcium-dependent phosphorylation regulates neuronal stability and plasticity in a highly precise pacemaker nucleus.	/pubmed/21525377	George AA, Macleod GT, Zakon HH.	J Neurophysiol. 2011 Jul;106(1):319-31. Epub 2011 Apr 27.	J Neurophysiol. 2011	PubMed	citation	PMID:21525377	pubmed	21525377	create date:2011/04/29 | first author:George AA
Postural preparation prior to stepping in patients with Parkinson's disease.	/pubmed/21525376	Rogers MW, Kennedy R, Palmer S, Pawar M, Reising M, Martinez KM, Simuni T, Zhang Y, MacKinnon CD.	J Neurophysiol. 2011 Aug;106(2):915-24. Epub 2011 Apr 27.	J Neurophysiol. 2011	PubMed	citation	PMID:21525376	pubmed	21525376	create date:2011/04/29 | first author:Rogers MW
A novel instrumented multipeg running wheel system, Step-Wheel, for monitoring and controlling complex sequential stepping in mice.	/pubmed/21525375	Kitsukawa T, Nagata M, Yanagihara D, Tomioka R, Utsumi H, Kubota Y, Yagi T, Graybiel AM, Yamamori T.	J Neurophysiol. 2011 Jul;106(1):479-87. Epub 2011 Apr 27.	J Neurophysiol. 2011	PubMed	citation	PMID:21525375	pubmed	21525375	create date:2011/04/29 | first author:Kitsukawa T
Regulation of learned vocal behavior by an auditory motor cortical nucleus in juvenile zebra finches.	/pubmed/21525374	Naie K, Hahnloser RH.	J Neurophysiol. 2011 Jul;106(1):291-300. Epub 2011 Apr 27.	J Neurophysiol. 2011	PubMed	citation	PMID:21525374	pubmed	21525374	create date:2011/04/29 | first author:Naie K
Increased Na+ and K+ currents in small mouse dorsal root ganglion neurons after ganglion compression.	/pubmed/21525373	Fan N, Sikand P, Donnelly DF, Ma C, Lamotte RH.	J Neurophysiol. 2011 Jul;106(1):211-8. Epub 2011 Apr 27.	J Neurophysiol. 2011	PubMed	citation	PMID:21525373	pubmed	21525373	create date:2011/04/29 | first author:Fan N
Reduced expression of SynGAP, a neuronal GTPase-activating protein, enhances capsaicin-induced peripheral sensitization.	/pubmed/21525372	Duarte DB, Duan JH, Nicol GD, Vasko MR, Hingtgen CM.	J Neurophysiol. 2011 Jul;106(1):309-18. Epub 2011 Apr 27.	J Neurophysiol. 2011	PubMed	citation	PMID:21525372	pubmed	21525372	create date:2011/04/29 | first author:Duarte DB
Involvement of action-related brain regions in nicotine addiction.	/pubmed/21525371	Yalachkov Y, Naumer MJ.	J Neurophysiol. 2011 Jul;106(1):1-3. Epub 2011 Apr 27.	J Neurophysiol. 2011	PubMed	citation	PMID:21525371	pubmed	21525371	create date:2011/04/29 | first author:Yalachkov Y
Chemosensory burst coding by mouse vomeronasal sensory neurons.	/pubmed/21525370	Arnson HA, Holy TE.	J Neurophysiol. 2011 Jul;106(1):409-20. Epub 2011 Apr 27.	J Neurophysiol. 2011	PubMed	citation	PMID:21525370	pubmed	21525370	create date:2011/04/29 | first author:Arnson HA
Superior colliculus cells sensitive to active touch and texture during whisking.	/pubmed/21525369	Bezdudnaya T, Castro-Alamancos MA.	J Neurophysiol. 2011 Jul;106(1):332-46. Epub 2011 Apr 27.	J Neurophysiol. 2011	PubMed	citation	PMID:21525369	pubmed	21525369	create date:2011/04/29 | first author:Bezdudnaya T
Neuronal plasticity regulated by the insulin-like signaling pathway underlies salt chemotaxis learning in Caenorhabditis elegans.	/pubmed/21525368	Oda S, Tomioka M, Iino Y.	J Neurophysiol. 2011 Jul;106(1):301-8. Epub 2011 Apr 27.	J Neurophysiol. 2011	PubMed	citation	PMID:21525368	pubmed	21525368	create date:2011/04/29 | first author:Oda S
Inhibition in the balance: binaurally coupled inhibitory feedback in sound localization circuitry.	/pubmed/21525367	Burger RM, Fukui I, Ohmori H, Rubel EW.	J Neurophysiol. 2011 Jul;106(1):4-14. Epub 2011 Apr 27. Review.	J Neurophysiol. 2011	PubMed	citation	PMID:21525367	pubmed	21525367	create date:2011/04/29 | first author:Burger RM
Modification of saccadic gain by reinforcement.	/pubmed/21525366	Madelain L, Paeye C, Wallman J.	J Neurophysiol. 2011 Jul;106(1):219-32. Epub 2011 Apr 27.	J Neurophysiol. 2011	PubMed	citation	PMID:21525366	pubmed	21525366	create date:2011/04/29 | first author:Madelain L
Inactivation and stimulation of the frontal pursuit area change pursuit metrics without affecting pursuit target selection.	/pubmed/21525365	Mahaffy S, Krauzlis RJ.	J Neurophysiol. 2011 Jul;106(1):347-60. Epub 2011 Apr 27.	J Neurophysiol. 2011	PubMed	citation	PMID:21525365	pubmed	21525365	create date:2011/04/29 | first author:Mahaffy S
Interspike interval distributions of spiking neurons driven by fluctuating inputs.	/pubmed/21525364	Ostojic S.	J Neurophysiol. 2011 Jul;106(1):361-73. Epub 2011 Apr 27.	J Neurophysiol. 2011	PubMed	citation	PMID:21525364	pubmed	21525364	create date:2011/04/29 | first author:Ostojic S
Optogenetic photochemical control of designer K+ channels in mammalian neurons.	/pubmed/21525363	Fortin DL, Dunn TW, Fedorchak A, Allen D, Montpetit R, Banghart MR, Trauner D, Adelman JP, Kramer RH.	J Neurophysiol. 2011 Jul;106(1):488-96. Epub 2011 Apr 27.	J Neurophysiol. 2011	PubMed	citation	PMID:21525363	pubmed	21525363	create date:2011/04/29 | first author:Fortin DL
Acetylcholine and norepinephrine mediate GABAergic but not glycinergic transmission enhancement by melittin in adult rat substantia gelatinosa neurons.	/pubmed/21525362	Liu T, Fujita T, Kumamoto E.	J Neurophysiol. 2011 Jul;106(1):233-46. Epub 2011 Apr 27.	J Neurophysiol. 2011	PubMed	citation	PMID:21525362	pubmed	21525362	create date:2011/04/29 | first author:Liu T
Selective impact of MeCP2 and associated histone deacetylases on the dynamics of evoked excitatory neurotransmission.	/pubmed/21511710	Nelson ED, Bal M, Kavalali ET, Monteggia LM.	J Neurophysiol. 2011 Jul;106(1):193-201. Epub 2011 Apr 20.	J Neurophysiol. 2011	PubMed	citation	PMID:21511710	pubmed	21511710	create date:2011/04/23 | first author:Nelson ED
Postactivation depression and recovery of reflex transmission during repetitive electrical stimulation of the human tibial nerve.	/pubmed/21511709	Clair JM, Anderson-Reid JM, Graham CM, Collins DF.	J Neurophysiol. 2011 Jul;106(1):184-92. Epub 2011 Apr 20.	J Neurophysiol. 2011	PubMed	citation	PMID:21511709	pubmed	21511709	create date:2011/04/23 | first author:Clair JM
Working memory templates are maintained as feature-specific perceptual codes.	/pubmed/21511708	Sreenivasan KK, Sambhara D, Jha AP.	J Neurophysiol. 2011 Jul;106(1):115-21. Epub 2011 Apr 20.	J Neurophysiol. 2011	PubMed	citation	PMID:21511708	pubmed	21511708	create date:2011/04/23 | first author:Sreenivasan KK
Cathodal transcranial direct current stimulation of the primary motor cortex improves selective muscle activation in the ipsilateral arm.	/pubmed/21511707	McCambridge AB, Bradnam LV, Stinear CM, Byblow WD.	J Neurophysiol. 2011 Jun;105(6):2937-42. Epub 2011 Apr 20.	J Neurophysiol. 2011	PubMed	citation	PMID:21511707	pubmed	21511707	create date:2011/04/23 | first author:McCambridge AB
Motor command for precision grip in the macaque monkey can be mediated by spinal interneurons.	/pubmed/21511706	Alstermark B, Pettersson LG, Nishimura Y, Yoshino-Saito K, Tsuboi F, Takahashi M, Isa T.	J Neurophysiol. 2011 Jul;106(1):122-6. Epub 2011 Apr 20.	J Neurophysiol. 2011	PubMed	citation	PMID:21511706	pubmed	21511706	create date:2011/04/23 | first author:Alstermark B
Impulses of activation but not motor modules are preserved in the locomotion of subacute stroke patients.	/pubmed/21511705	Gizzi L, Nielsen JF, Felici F, Ivanenko YP, Farina D.	J Neurophysiol. 2011 Jul;106(1):202-10. Epub 2011 Apr 20.	J Neurophysiol. 2011	PubMed	citation	PMID:21511705	pubmed	21511705	create date:2011/04/23 | first author:Gizzi L
Designing optimal stimuli to control neuronal spike timing.	/pubmed/21511704	Ahmadian Y, Packer AM, Yuste R, Paninski L.	J Neurophysiol. 2011 Aug;106(2):1038-53. Epub 2011 Apr 20.	J Neurophysiol. 2011	PubMed	citation	PMID:21511704	pubmed	21511704	create date:2011/04/23 | first author:Ahmadian Y
Response variability to high rates of electric stimulation in retinal ganglion cells.	/pubmed/21490287	Cai C, Ren Q, Desai NJ, Rizzo JF 3rd, Fried SI.	J Neurophysiol. 2011 Jul;106(1):153-62. Epub 2011 Apr 13.	J Neurophysiol. 2011	PubMed	citation	PMID:21490287	pubmed	21490287	create date:2011/04/15 | first author:Cai C
Dissociating the contributions of human frontal eye fields and posterior parietal cortex to visual search.	/pubmed/21490286	Muggleton NG, Kalla R, Juan CH, Walsh V.	J Neurophysiol. 2011 Jun;105(6):2891-6. Epub 2011 Apr 13.	J Neurophysiol. 2011	PubMed	citation	PMID:21490286	pubmed	21490286	create date:2011/04/15 | first author:Muggleton NG
Localization and function of Ih channels in a small neural network.	/pubmed/21490285	Goeritz ML, Ouyang Q, Harris-Warrick RM.	J Neurophysiol. 2011 Jul;106(1):44-58. Epub 2011 Apr 13.	J Neurophysiol. 2011	PubMed	citation	PMID:21490285	pubmed	21490285	create date:2011/04/15 | first author:Goeritz ML
Sensory weighting and realignment: independent compensatory processes.	/pubmed/21490284	Block HJ, Bastian AJ.	J Neurophysiol. 2011 Jul;106(1):59-70. Epub 2011 Apr 13.	J Neurophysiol. 2011	PubMed	citation	PMID:21490284	pubmed	21490284	create date:2011/04/15 | first author:Block HJ
High-frequency EEG covaries with spike burst patterns detected in cortical neurons.	/pubmed/21490283	Telenczuk B, Baker SN, Herz AV, Curio G.	J Neurophysiol. 2011 Jun;105(6):2951-9. Epub 2011 Apr 13.	J Neurophysiol. 2011	PubMed	citation	PMID:21490283	pubmed	21490283	create date:2011/04/15 | first author:Telenczuk B
Consistency of muscle synergies during pedaling across different mechanical constraints.	/pubmed/21490282	Hug F, Turpin NA, Couturier A, Dorel S.	J Neurophysiol. 2011 Jul;106(1):91-103. Epub 2011 Apr 13.	J Neurophysiol. 2011	PubMed	citation	PMID:21490282	pubmed	21490282	create date:2011/04/15 | first author:Hug F
Putative lateral inhibition in sensory processing for directional turns.	/pubmed/21490281	Yafremava LS, Gillette R.	J Neurophysiol. 2011 Jun;105(6):2885-90. Epub 2011 Apr 13.	J Neurophysiol. 2011	PubMed	citation	PMID:21490281	pubmed	21490281	create date:2011/04/15 | first author:Yafremava LS
Short-term modulation at synapses between neurons in laminae II-V of the rodent spinal dorsal horn.	/pubmed/21490280	Zhang W, Schneider SP.	J Neurophysiol. 2011 Jun;105(6):2920-30. Epub 2011 Apr 13.	J Neurophysiol. 2011	PubMed	citation	PMID:21490280	pubmed	21490280	create date:2011/04/15 | first author:Zhang W
Measurement of the extraocular spike potential during saccade countermanding.	/pubmed/21490279	Godlove DC, Garr AK, Woodman GF, Schall JD.	J Neurophysiol. 2011 Jul;106(1):104-14. Epub 2011 Apr 13.	J Neurophysiol. 2011	PubMed	citation	PMID:21490279	pubmed	21490279	create date:2011/04/15 | first author:Godlove DC
Colored context cues can facilitate the ability to learn and to switch between multiple dynamical force fields.	/pubmed/21490278	Addou T, Krouchev N, Kalaska JF.	J Neurophysiol. 2011 Jul;106(1):163-83. Epub 2011 Apr 13.	J Neurophysiol. 2011	PubMed	citation	PMID:21490278	pubmed	21490278	create date:2011/04/15 | first author:Addou T
Neurons in the human hippocampus and amygdala respond to both low- and high-level image properties.	/pubmed/21471400	Steinmetz PN, Cabrales E, Wilson MS, Baker CP, Thorp CK, Smith KA, Treiman DM.	J Neurophysiol. 2011 Jun;105(6):2874-84. Epub 2011 Apr 6.	J Neurophysiol. 2011	PubMed	citation	PMID:21471400	pubmed	21471400	create date:2011/04/08 | first author:Steinmetz PN
Ataxia telangiectasia: a disease model" to understand the cerebellar control of vestibular reflexes."	/pubmed/21471399	Shaikh AG, Marti S, Tarnutzer AA, Palla A, Crawford TO, Straumann D, Carey JP, Nguyen KD, Zee DS.	J Neurophysiol. 2011 Jun;105(6):3034-41. Epub 2011 Apr 6.	J Neurophysiol. 2011	PubMed	citation	PMID:21471399	pubmed	21471399	create date:2011/04/08 | first author:Shaikh AG
Integration of sensory and motor representations of single fingers in the human cerebellum.	/pubmed/21471398	Wiestler T, McGonigle DJ, Diedrichsen J.	J Neurophysiol. 2011 Jun;105(6):3042-53. Epub 2011 Apr 6.	J Neurophysiol. 2011	PubMed	citation	PMID:21471398	pubmed	21471398	create date:2011/04/08 | first author:Wiestler T
Altered responses of MeCP2-deficient mouse brain stem to severe hypoxia.	/pubmed/21471397	Kron M, Zimmermann JL, Dutschmann M, Funke F, Müller M.	J Neurophysiol. 2011 Jun;105(6):3067-79. Epub 2011 Apr 6.	J Neurophysiol. 2011	PubMed	citation	PMID:21471397	pubmed	21471397	create date:2011/04/08 | first author:Kron M
Physiological identification and infralimbic responsiveness of rat intercalated amygdala neurons.	/pubmed/21471396	Amir A, Amano T, Pare D.	J Neurophysiol. 2011 Jun;105(6):3054-66. Epub 2011 Apr 6.	J Neurophysiol. 2011	PubMed	citation	PMID:21471396	pubmed	21471396	create date:2011/04/08 | first author:Amir A
Title	URL	Description	Details	ShortDetails	Resource	Type	Identifiers	Db	EntrezUID	Properties
Photon counting, censor corrections, and lifetime imaging for improved detection in two-photon microscopy.	/pubmed/21471395	Driscoll JD, Shih AY, Iyengar S, Field JJ, White GA, Squier JA, Cauwenberghs G, Kleinfeld D.	J Neurophysiol. 2011 Jun;105(6):3106-13. Epub 2011 Apr 6.	J Neurophysiol. 2011	PubMed	citation	PMID:21471395	pubmed	21471395	create date:2011/04/08 | first author:Driscoll JD
Intermittent hypoxia-induced sensitization of central chemoreceptors contributes to sympathetic nerve activity during late expiration in rats.	/pubmed/21471394	Molkov YI, Zoccal DB, Moraes DJ, Paton JF, Machado BH, Rybak IA.	J Neurophysiol. 2011 Jun;105(6):3080-91. Epub 2011 Apr 6.	J Neurophysiol. 2011	PubMed	citation	PMID:21471394	pubmed	21471394	create date:2011/04/08 | first author:Molkov YI
Biphasic action of axonal GABA-A receptors on presynaptic calcium influx.	/pubmed/21471393	Stell BM.	J Neurophysiol. 2011 Jun;105(6):2931-6. Epub 2011 Apr 6.	J Neurophysiol. 2011	PubMed	citation	PMID:21471393	pubmed	21471393	create date:2011/04/08 | first author:Stell BM
NMDA receptor activation enhances inhibitory GABAergic transmission onto hippocampal pyramidal neurons via presynaptic and postsynaptic mechanisms.	/pubmed/21471392	Xue JG, Masuoka T, Gong XD, Chen KS, Yanagawa Y, Law SK, Konishi S.	J Neurophysiol. 2011 Jun;105(6):2897-906. Epub 2011 Apr 6.	J Neurophysiol. 2011	PubMed	citation	PMID:21471392	pubmed	21471392	create date:2011/04/08 | first author:Xue JG
Sparse coding in striate and extrastriate visual cortex.	/pubmed/21471391	Willmore BD, Mazer JA, Gallant JL.	J Neurophysiol. 2011 Jun;105(6):2907-19. Epub 2011 Apr 6.	J Neurophysiol. 2011	PubMed	citation	PMID:21471391	pubmed	21471391	create date:2011/04/08 | first author:Willmore BD
Motor nucleus activity fails to predict extraocular muscle forces in ocular convergence.	/pubmed/21451064	Miller JM, Davison RC, Gamlin PD.	J Neurophysiol. 2011 Jun;105(6):2863-73. Epub 2011 Mar 30.	J Neurophysiol. 2011	PubMed	citation	PMID:21451064	pubmed	21451064	create date:2011/04/01 | first author:Miller JM
Serotonergic modulation of startle-escape plasticity in an African cichlid fish: a single-cell molecular and physiological analysis of a vital neural circuit.	/pubmed/21451063	Whitaker KW, Neumeister H, Huffman LS, Kidd CE, Preuss T, Hofmann HA.	J Neurophysiol. 2011 Jul;106(1):127-37. Epub 2011 Mar 30.	J Neurophysiol. 2011	PubMed	citation	PMID:21451063	pubmed	21451063	create date:2011/04/01 | first author:Whitaker KW
Postnatal development of A-type and Kv1- and Kv2-mediated potassium channel currents in neocortical pyramidal neurons.	/pubmed/21451062	Guan D, Horton LR, Armstrong WE, Foehring RC.	J Neurophysiol. 2011 Jun;105(6):2976-88. Epub 2011 Mar 30.	J Neurophysiol. 2011	PubMed	citation	PMID:21451062	pubmed	21451062	create date:2011/04/01 | first author:Guan D
A new type of recording chamber with an easy-to-exchange microdrive array for chronic recordings in macaque monkeys.	/pubmed/21451061	Galashan FO, Rempel HC, Meyer A, Gruber-Dujardin E, Kreiter AK, Wegener D.	J Neurophysiol. 2011 Jun;105(6):3092-105. Epub 2011 Mar 30.	J Neurophysiol. 2011	PubMed	citation	PMID:21451061	pubmed	21451061	create date:2011/04/01 | first author:Galashan FO
Both visual and idiothetic cues contribute to head direction cell stability during navigation along complex routes.	/pubmed/21451060	Yoder RM, Clark BJ, Brown JE, Lamia MV, Valerio S, Shinder ME, Taube JS.	J Neurophysiol. 2011 Jun;105(6):2989-3001. Epub 2011 Mar 30.	J Neurophysiol. 2011	PubMed	citation	PMID:21451060	pubmed	21451060	create date:2011/04/01 | first author:Yoder RM
Increased persistent Na+ current contributes to seizure in the slamdance bang-sensitive Drosophila mutant.	/pubmed/21451059	Marley R, Baines RA.	J Neurophysiol. 2011 Jul;106(1):18-29. Epub 2011 Mar 30.	J Neurophysiol. 2011	PubMed	citation	PMID:21451059	pubmed	21451059	create date:2011/04/01 | first author:Marley R
Midbrain and medullary control of postinspiratory activity of the crural and costal diaphragm in vivo.	/pubmed/21451058	Subramanian HH, Holstege G.	J Neurophysiol. 2011 Jun;105(6):2852-62. Epub 2011 Mar 30.	J Neurophysiol. 2011	PubMed	citation	PMID:21451058	pubmed	21451058	create date:2011/04/01 | first author:Subramanian HH
Changes of the force-frequency relationship in the rat medial gastrocnemius muscle after total transection and hemisection of the spinal cord.	/pubmed/21451057	Mrówczyński W, Celichowski J, Krutki P, Cabaj A, Slawińska U, Majczyński H.	J Neurophysiol. 2011 Jun;105(6):2943-50. Epub 2011 Mar 30.	J Neurophysiol. 2011	PubMed	citation	PMID:21451057	pubmed	21451057	create date:2011/04/01 | first author:Mrówczyński W
Neurochemical excitation of propriospinal neurons facilitates locomotor command signal transmission in the lesioned spinal cord.	/pubmed/21451056	Zaporozhets E, Cowley KC, Schmidt BJ.	J Neurophysiol. 2011 Jun;105(6):2818-29. Epub 2011 Mar 30.	J Neurophysiol. 2011	PubMed	citation	PMID:21451056	pubmed	21451056	create date:2011/04/01 | first author:Zaporozhets E
The influence of predicted arm biomechanics on decision making.	/pubmed/21451055	Cos I, Bélanger N, Cisek P.	J Neurophysiol. 2011 Jun;105(6):3022-33. Epub 2011 Mar 30.	J Neurophysiol. 2011	PubMed	citation	PMID:21451055	pubmed	21451055	create date:2011/04/01 | first author:Cos I
A spatial explicit strategy reduces error but interferes with sensorimotor adaptation.	/pubmed/21451054	Benson BL, Anguera JA, Seidler RD.	J Neurophysiol. 2011 Jun;105(6):2843-51. Epub 2011 Mar 30.	J Neurophysiol. 2011	PubMed	citation	PMID:21451054	pubmed	21451054	create date:2011/04/01 | first author:Benson BL
Metabotropic glutamate receptor 5 regulates excitability and Kv4.2-containing K⁺ channels primarily in excitatory neurons of the spinal dorsal horn.	/pubmed/21451053	Hu HJ, Gereau RW 4th.	J Neurophysiol. 2011 Jun;105(6):3010-21. Epub 2011 Mar 30.	J Neurophysiol. 2011	PubMed	citation	PMID:21451053	pubmed	21451053	create date:2011/04/01 | first author:Hu HJ
Risk sensitivity in a motor task with speed-accuracy trade-off.	/pubmed/21430284	Nagengast AJ, Braun DA, Wolpert DM.	J Neurophysiol. 2011 Jun;105(6):2668-74. Epub 2011 Mar 23.	J Neurophysiol. 2011	PubMed	citation	PMID:21430284	pubmed	21430284	create date:2011/03/25 | first author:Nagengast AJ
Activity of motor cortex neurons during backward locomotion.	/pubmed/21430283	Zelenin PV, Deliagina TG, Orlovsky GN, Karayannidou A, Stout EE, Sirota MG, Beloozerova IN.	J Neurophysiol. 2011 Jun;105(6):2698-714. Epub 2011 Mar 23.	J Neurophysiol. 2011	PubMed	citation	PMID:21430283	pubmed	21430283	create date:2011/03/25 | first author:Zelenin PV
GABAB receptor-mediated tonic inhibition of noradrenergic A7 neurons in the rat.	/pubmed/21430282	Wu Y, Wang HY, Lin CC, Lu HC, Cheng SJ, Chen CC, Yang HW, Min MY.	J Neurophysiol. 2011 Jun;105(6):2715-28. Epub 2011 Mar 23.	J Neurophysiol. 2011	PubMed	citation	PMID:21430282	pubmed	21430282	create date:2011/03/25 | first author:Wu Y
Functional selectivity in sensory-deprived cortices.	/pubmed/21430281	Dormal G, Collignon O.	J Neurophysiol. 2011 Jun;105(6):2627-30. Epub 2011 Mar 23.	J Neurophysiol. 2011	PubMed	citation	PMID:21430281	pubmed	21430281	create date:2011/03/25 | first author:Dormal G
Riluzole decreases flexion withdrawal reflex but not voluntary ankle torque in human chronic spinal cord injury.	/pubmed/21430280	Theiss RD, Hornby TG, Rymer WZ, Schmit BD.	J Neurophysiol. 2011 Jun;105(6):2781-90. Epub 2011 Mar 23.	J Neurophysiol. 2011	PubMed	citation	PMID:21430280	pubmed	21430280	create date:2011/03/25 | first author:Theiss RD
Unlocking the role of the superior temporal gyrus for speech sound categorization.	/pubmed/21430279	Steinschneider M.	J Neurophysiol. 2011 Jun;105(6):2631-3. Epub 2011 Mar 23. No abstract available.	J Neurophysiol. 2011	PubMed	citation	PMID:21430279	pubmed	21430279	create date:2011/03/25 | first author:Steinschneider M
Brain activity at rest: a multiscale hierarchical functional organization.	/pubmed/21430278	Doucet G, Naveau M, Petit L, Delcroix N, Zago L, Crivello F, Jobard G, Tzourio-Mazoyer N, Mazoyer B, Mellet E, Joliot M.	J Neurophysiol. 2011 Jun;105(6):2753-63. Epub 2011 Mar 23.	J Neurophysiol. 2011	PubMed	citation	PMID:21430278	pubmed	21430278	create date:2011/03/25 | first author:Doucet G
Own-species bias in the representations of monkey and human face categories in the primate temporal lobe.	/pubmed/21430277	Sigala R, Logothetis NK, Rainer G.	J Neurophysiol. 2011 Jun;105(6):2740-52. Epub 2011 Mar 23.	J Neurophysiol. 2011	PubMed	citation	PMID:21430277	pubmed	21430277	create date:2011/03/25 | first author:Sigala R
Vocal babbling in songbirds requires the basal ganglia-recipient motor thalamus but not the basal ganglia.	/pubmed/21430276	Goldberg JH, Fee MS.	J Neurophysiol. 2011 Jun;105(6):2729-39. Epub 2011 Mar 23.	J Neurophysiol. 2011	PubMed	citation	PMID:21430276	pubmed	21430276	create date:2011/03/25 | first author:Goldberg JH
Transcranial direct current stimulation effects on I-wave activity in humans.	/pubmed/21430275	Lang N, Nitsche MA, Dileone M, Mazzone P, De Andrés-Arés J, Diaz-Jara L, Paulus W, Di Lazzaro V, Oliviero A.	J Neurophysiol. 2011 Jun;105(6):2802-10. Epub 2011 Mar 23.	J Neurophysiol. 2011	PubMed	citation	PMID:21430275	pubmed	21430275	create date:2011/03/25 | first author:Lang N
Involvement of TRP channels in the CO₂ chemosensitivity of locus coeruleus neurons.	/pubmed/21430274	Cui N, Zhang X, Tadepalli JS, Yu L, Gai H, Petit J, Pamulapati RT, Jin X, Jiang C.	J Neurophysiol. 2011 Jun;105(6):2791-801. Epub 2011 Mar 23.	J Neurophysiol. 2011	PubMed	citation	PMID:21430274	pubmed	21430274	create date:2011/03/25 | first author:Cui N
Enhanced responses of lumbar superficial dorsal horn neurons to intradermal PAR-2 agonist but not histamine in a mouse hindpaw dry skin itch model.	/pubmed/21430273	Akiyama T, Carstens MI, Carstens E.	J Neurophysiol. 2011 Jun;105(6):2811-7. Epub 2011 Mar 23.	J Neurophysiol. 2011	PubMed	citation	PMID:21430273	pubmed	21430273	create date:2011/03/25 | first author:Akiyama T
Robotic assistance that encourages the generation of stepping rather than fully assisting movements is best for learning to step in spinally contused rats.	/pubmed/21430272	Lee C, Won D, Cantoria MJ, Hamlin M, de Leon RD.	J Neurophysiol. 2011 Jun;105(6):2764-71. Epub 2011 Mar 23.	J Neurophysiol. 2011	PubMed	citation	PMID:21430272	pubmed	21430272	create date:2011/03/25 | first author:Lee C
Relationship between size and latency of action potentials in human muscle sympathetic nerve activity.	/pubmed/21430271	Salmanpour A, Brown LJ, Steinback CD, Usselman CW, Goswami R, Shoemaker JK.	J Neurophysiol. 2011 Jun;105(6):2830-42. Epub 2011 Mar 23.	J Neurophysiol. 2011	PubMed	citation	PMID:21430271	pubmed	21430271	create date:2011/03/25 | first author:Salmanpour A
Kv1.3 channels regulate synaptic transmission in the nucleus of solitary tract.	/pubmed/21430270	Ramirez-Navarro A, Glazebrook PA, Kane-Sutton M, Padro C, Kline DD, Kunze DL.	J Neurophysiol. 2011 Jun;105(6):2772-80. Epub 2011 Mar 23.	J Neurophysiol. 2011	PubMed	citation	PMID:21430270	pubmed	21430270	create date:2011/03/25 | first author:Ramirez-Navarro A
Biphasic modulation by galanin of excitatory synaptic transmission in substantia gelatinosa neurons of adult rat spinal cord slices.	/pubmed/21411568	Yue HY, Fujita T, Kumamoto E.	J Neurophysiol. 2011 May;105(5):2337-49. Epub 2011 Mar 16.	J Neurophysiol. 2011	PubMed	citation	PMID:21411568	pubmed	21411568	create date:2011/03/18 | first author:Yue HY
Pulmonary stretch receptor spike time precision increases with lung inflation amplitude and airway smooth muscle tension.	/pubmed/21411567	Chen Y, Marchenko V, Rogers RF.	J Neurophysiol. 2011 May;105(5):2590-600. Epub 2011 Mar 16.	J Neurophysiol. 2011	PubMed	citation	PMID:21411567	pubmed	21411567	create date:2011/03/18 | first author:Chen Y
Statistical characterization of social interactions and collective behavior in medicinal leeches.	/pubmed/21411566	Bisson G, Torre V.	J Neurophysiol. 2011 Jul;106(1):78-90. Epub 2011 Mar 16.	J Neurophysiol. 2011	PubMed	citation	PMID:21411566	pubmed	21411566	create date:2011/03/18 | first author:Bisson G
Contribution of cells in the posterior parietal cortex to the planning of visually guided locomotion in the cat: effects of temporary visual interruption.	/pubmed/21411565	Marigold DS, Drew T.	J Neurophysiol. 2011 May;105(5):2457-70. Epub 2011 Mar 16.	J Neurophysiol. 2011	PubMed	citation	PMID:21411565	pubmed	21411565	create date:2011/03/18 | first author:Marigold DS
Correlation of neural response properties with auditory thalamus subdivisions in the awake marmoset.	/pubmed/21411564	Bartlett EL, Wang X.	J Neurophysiol. 2011 Jun;105(6):2647-67. Epub 2011 Mar 16.	J Neurophysiol. 2011	PubMed	citation	PMID:21411564	pubmed	21411564	create date:2011/03/18 | first author:Bartlett EL
EphA activation overrides the presynaptic actions of BDNF.	/pubmed/21411563	Bi C, Yue X, Zhou R, Plummer MR.	J Neurophysiol. 2011 May;105(5):2364-74. Epub 2011 Mar 16.	J Neurophysiol. 2011	PubMed	citation	PMID:21411563	pubmed	21411563	create date:2011/03/18 | first author:Bi C
Septotemporal variation in dynamics of theta: speed and habituation.	/pubmed/21411562	Hinman JR, Penley SC, Long LL, Escabí MA, Chrobak JJ.	J Neurophysiol. 2011 Jun;105(6):2675-86. Epub 2011 Mar 16.	J Neurophysiol. 2011	PubMed	citation	PMID:21411562	pubmed	21411562	create date:2011/03/18 | first author:Hinman JR
Both electrical stimulation thresholds and SMI-32-immunoreactive retinal ganglion cell density correlate with age in S334ter line 3 rat retina.	/pubmed/21411561	Chan LL, Lee EJ, Humayun MS, Weiland JD.	J Neurophysiol. 2011 Jun;105(6):2687-97. Epub 2011 Mar 16.	J Neurophysiol. 2011	PubMed	citation	PMID:21411561	pubmed	21411561	create date:2011/03/18 | first author:Chan LL
Relation of ordinal position signals to the expectation of reward and passage of time in four areas of the macaque frontal cortex.	/pubmed/21389312	Berdyyeva TK, Olson CR.	J Neurophysiol. 2011 May;105(5):2547-59. Epub 2011 Mar 9.	J Neurophysiol. 2011	PubMed	citation	PMID:21389312	pubmed	21389312	create date:2011/03/11 | first author:Berdyyeva TK
Cerebellar inactivation impairs memory of learned prism gaze-reach calibrations.	/pubmed/21389311	Norris SA, Hathaway EN, Taylor JA, Thach WT.	J Neurophysiol. 2011 May;105(5):2248-59. Epub 2011 Mar 9.	J Neurophysiol. 2011	PubMed	citation	PMID:21389311	pubmed	21389311	create date:2011/03/11 | first author:Norris SA
Ventrolateral medullary functional connectivity and the respiratory and central chemoreceptor-evoked modulation of retrotrapezoid-parafacial neurons.	/pubmed/21389310	Ott MM, Nuding SC, Segers LS, Lindsey BG, Morris KF.	J Neurophysiol. 2011 Jun;105(6):2960-75. Epub 2011 Mar 9.	J Neurophysiol. 2011	PubMed	citation	PMID:21389310	pubmed	21389310	create date:2011/03/11 | first author:Ott MM
Repeated whisker stimulation evokes invariant neuronal responses in the dorsolateral striatum of anesthetized rats: a potential correlate of sensorimotor habits.	/pubmed/21389309	Mowery TM, Harrold JB, Alloway KD.	J Neurophysiol. 2011 May;105(5):2225-38. Epub 2011 Mar 9.	J Neurophysiol. 2011	PubMed	citation	PMID:21389309	pubmed	21389309	create date:2011/03/11 | first author:Mowery TM
Electrical stimulation of the sural cutaneous afferent nerve controls the amplitude and onset of the swing phase of locomotion in the spinal cat.	/pubmed/21389308	Ollivier-Lanvin K, Krupka AJ, AuYong N, Miller K, Prilutsky BI, Lemay MA.	J Neurophysiol. 2011 May;105(5):2297-308. Epub 2011 Mar 9.	J Neurophysiol. 2011	PubMed	citation	PMID:21389308	pubmed	21389308	create date:2011/03/11 | first author:Ollivier-Lanvin K
Vasoactive intestinal polypeptide requires parallel changes in adenylate cyclase and phospholipase C to entrain circadian rhythms to a predictable phase.	/pubmed/21389307	An S, Irwin RP, Allen CN, Tsai C, Herzog ED.	J Neurophysiol. 2011 May;105(5):2289-96. Epub 2011 Mar 9.	J Neurophysiol. 2011	PubMed	citation	PMID:21389307	pubmed	21389307	create date:2011/03/11 | first author:An S
Responses of spinal dorsal horn neurons to foot movements in rats with a sprained ankle.	/pubmed/21389306	Kim JH, Kim HY, Chung K, Chung JM.	J Neurophysiol. 2011 May;105(5):2043-9. Epub 2011 Mar 9.	J Neurophysiol. 2011	PubMed	citation	PMID:21389306	pubmed	21389306	create date:2011/03/11 | first author:Kim JH
Two aspects of feedforward postural control: anticipatory postural adjustments and anticipatory synergy adjustments.	/pubmed/21389305	Klous M, Mikulic P, Latash ML.	J Neurophysiol. 2011 May;105(5):2275-88. Epub 2011 Mar 9.	J Neurophysiol. 2011	PubMed	citation	PMID:21389305	pubmed	21389305	create date:2011/03/11 | first author:Klous M
Changes in physiological properties of rat ganglion cells during retinal degeneration.	/pubmed/21389304	Sekirnjak C, Jepson LH, Hottowy P, Sher A, Dabrowski W, Litke AM, Chichilnisky EJ.	J Neurophysiol. 2011 May;105(5):2560-71. Epub 2011 Mar 9.	J Neurophysiol. 2011	PubMed	citation	PMID:21389304	pubmed	21389304	create date:2011/03/11 | first author:Sekirnjak C
The cortical response to the oral perception of fat emulsions and the effect of taster status.	/pubmed/21389303	Eldeghaidy S, Marciani L, McGlone F, Hollowood T, Hort J, Head K, Taylor AJ, Busch J, Spiller RC, Gowland PA, Francis ST.	J Neurophysiol. 2011 May;105(5):2572-81. Epub 2011 Mar 9.	J Neurophysiol. 2011	PubMed	citation	PMID:21389303	pubmed	21389303	create date:2011/03/11 | first author:Eldeghaidy S
Title	URL	Description	Details	ShortDetails	Resource	Type	Identifiers	Db	EntrezUID	Properties
Mesopic background lights enhance dark-adapted cone ERG flash responses in the intact mouse retina: a possible role for gap junctional decoupling.	/pubmed/21389302	Heikkinen H, Vinberg F, Nymark S, Koskelainen A.	J Neurophysiol. 2011 May;105(5):2309-18. Epub 2011 Mar 9.	J Neurophysiol. 2011	PubMed	citation	PMID:21389302	pubmed	21389302	create date:2011/03/11 | first author:Heikkinen H
Electroacupuncture reduces the evoked responses of the spinal dorsal horn neurons in ankle-sprained rats.	/pubmed/21389301	Kim JH, Kim HY, Chung K, Chung JM.	J Neurophysiol. 2011 May;105(5):2050-7. Epub 2011 Mar 9.	J Neurophysiol. 2011	PubMed	citation	PMID:21389301	pubmed	21389301	create date:2011/03/11 | first author:Kim JH
Developmental time course distinguishes changes in spontaneous and light-evoked retinal ganglion cell activity in rd1 and rd10 mice.	/pubmed/21389300	Stasheff SF, Shankar M, Andrews MP.	J Neurophysiol. 2011 Jun;105(6):3002-9. Epub 2011 Mar 9.	J Neurophysiol. 2011	PubMed	citation	PMID:21389300	pubmed	21389300	create date:2011/03/11 | first author:Stasheff SF
Cathodal transcranial direct current stimulation suppresses ipsilateral projections to presumed propriospinal neurons of the proximal upper limb.	/pubmed/21389299	Bradnam LV, Stinear CM, Byblow WD.	J Neurophysiol. 2011 May;105(5):2582-9. Epub 2011 Mar 9.	J Neurophysiol. 2011	PubMed	citation	PMID:21389299	pubmed	21389299	create date:2011/03/11 | first author:Bradnam LV
Upregulation of D2-class signaling in dopamine-denervated striatum is in part mediated by D3 receptors acting on Ca V 2.1 channels via PIP2 depletion.	/pubmed/21389298	Prieto GA, Perez-Burgos A, Palomero-Rivero M, Galarraga E, Drucker-Colin R, Bargas J.	J Neurophysiol. 2011 May;105(5):2260-74. Epub 2011 Mar 9.	J Neurophysiol. 2011	PubMed	citation	PMID:21389298	pubmed	21389298	create date:2011/03/11 | first author:Prieto GA
Early life exposure to noise alters the representation of auditory localization cues in the auditory space map of the barn owl.	/pubmed/21368005	Efrati A, Gutfreund Y.	J Neurophysiol. 2011 May;105(5):2522-35. Epub 2011 Mar 2.	J Neurophysiol. 2011	PubMed	citation	PMID:21368005	pubmed	21368005	create date:2011/03/04 | first author:Efrati A
Influence of aging on human sound localization.	/pubmed/21368004	Dobreva MS, O'Neill WE, Paige GD.	J Neurophysiol. 2011 May;105(5):2471-86. Epub 2011 Mar 2.	J Neurophysiol. 2011	PubMed	citation	PMID:21368004	pubmed	21368004	create date:2011/03/04 | first author:Dobreva MS
Basolateral amygdala responds robustly to social calls: spiking characteristics of single unit activity.	/pubmed/21368003	Naumann RT, Kanwal JS.	J Neurophysiol. 2011 May;105(5):2389-404. Epub 2011 Mar 2.	J Neurophysiol. 2011	PubMed	citation	PMID:21368003	pubmed	21368003	create date:2011/03/04 | first author:Naumann RT
GABAergic and glycinergic inhibition modulate monaural auditory response properties in the avian superior olivary nucleus.	/pubmed/21368002	Coleman WL, Fischl MJ, Weimann SR, Burger RM.	J Neurophysiol. 2011 May;105(5):2405-20. Epub 2011 Mar 2.	J Neurophysiol. 2011	PubMed	citation	PMID:21368002	pubmed	21368002	create date:2011/03/04 | first author:Coleman WL
Unique characteristics of motor adaptation during walking in young children.	/pubmed/21368001	Musselman KE, Patrick SK, Vasudevan EV, Bastian AJ, Yang JF.	J Neurophysiol. 2011 May;105(5):2195-203. Epub 2011 Mar 2.	J Neurophysiol. 2011	PubMed	citation	PMID:21368001	pubmed	21368001	create date:2011/03/04 | first author:Musselman KE
Spatially selective enhancement of proprioceptive acuity following motor learning.	/pubmed/21368000	Wong JD, Wilson ET, Gribble PL.	J Neurophysiol. 2011 May;105(5):2512-21. Epub 2011 Mar 2.	J Neurophysiol. 2011	PubMed	citation	PMID:21368000	pubmed	21368000	create date:2011/03/04 | first author:Wong JD
High-frequency, short-latency disinhibition bursting of midbrain dopaminergic neurons.	/pubmed/21367999	Lobb CJ, Wilson CJ, Paladini CA.	J Neurophysiol. 2011 May;105(5):2501-11. Epub 2011 Mar 2.	J Neurophysiol. 2011	PubMed	citation	PMID:21367999	pubmed	21367999	create date:2011/03/04 | first author:Lobb CJ
Evidence for context sensitivity of grasp representations in human parietal and premotor cortices.	/pubmed/21367998	Marangon M, Jacobs S, Frey SH.	J Neurophysiol. 2011 May;105(5):2536-46. Epub 2011 Mar 2.	J Neurophysiol. 2011	PubMed	citation	PMID:21367998	pubmed	21367998	create date:2011/03/04 | first author:Marangon M
Leg muscle vibration modulates bodily self-consciousness: integration of proprioceptive, visual, and tactile signals.	/pubmed/21367997	Palluel E, Aspell JE, Blanke O.	J Neurophysiol. 2011 May;105(5):2239-47. Epub 2011 Mar 2.	J Neurophysiol. 2011	PubMed	citation	PMID:21367997	pubmed	21367997	create date:2011/03/04 | first author:Palluel E
Neural correlates of inter- and intra-individual saccadic reaction time differences in the gap/overlap paradigm.	/pubmed/21346217	Ozyurt J, Greenlee MW.	J Neurophysiol. 2011 May;105(5):2438-47. Epub 2011 Feb 23.	J Neurophysiol. 2011	PubMed	citation	PMID:21346217	pubmed	21346217	create date:2011/02/25 | first author:Ozyurt J
Responses of developing pedunculopontine neurons to glutamate receptor agonists.	/pubmed/21346216	Simon C, Hayar A, Garcia-Rill E.	J Neurophysiol. 2011 Apr;105(4):1918-31. Epub 2011 Feb 23.	J Neurophysiol. 2011	PubMed	citation	PMID:21346216	pubmed	21346216	create date:2011/02/25 | first author:Simon C
Measurement of passive ankle stiffness in subjects with chronic hemiparesis using a novel ankle robot.	/pubmed/21346215	Roy A, Krebs HI, Bever CT, Forrester LW, Macko RF, Hogan N.	J Neurophysiol. 2011 May;105(5):2132-49. Epub 2011 Feb 23.	J Neurophysiol. 2011	PubMed	citation	PMID:21346215	pubmed	21346215	create date:2011/02/25 | first author:Roy A
Excitatory synaptic transmission and network activity are depressed following mechanical injury in cortical neurons.	/pubmed/21346214	Goforth PB, Ren J, Schwartz BS, Satin LS.	J Neurophysiol. 2011 May;105(5):2350-63. Epub 2011 Feb 23.	J Neurophysiol. 2011	PubMed	citation	PMID:21346214	pubmed	21346214	create date:2011/02/25 | first author:Goforth PB
Modulation of motor cortex neuronal networks by rTMS: comparison of local and remote effects of six different protocols of stimulation.	/pubmed/21346213	Di Lazzaro V, Dileone M, Pilato F, Capone F, Musumeci G, Ranieri F, Ricci V, Bria P, Di Iorio R, de Waure C, Pasqualetti P, Profice P.	J Neurophysiol. 2011 May;105(5):2150-6. Epub 2011 Feb 23.	J Neurophysiol. 2011	PubMed	citation	PMID:21346213	pubmed	21346213	create date:2011/02/25 | first author:Di Lazzaro V
Deficits in task-specific modulation of anticipatory postural adjustments in individuals with spastic diplegic cerebral palsy.	/pubmed/21346212	Tomita H, Fukaya Y, Ueda T, Honma S, Yamashita E, Yamamoto Y, Mori E, Shionoya K.	J Neurophysiol. 2011 May;105(5):2157-68. Epub 2011 Feb 23.	J Neurophysiol. 2011	PubMed	citation	PMID:21346212	pubmed	21346212	create date:2011/02/25 | first author:Tomita H
Activation of group I metabotropic glutamate receptors modulates locomotor-related motoneuron output in mice.	/pubmed/21346211	Iwagaki N, Miles GB.	J Neurophysiol. 2011 May;105(5):2108-20. Epub 2011 Feb 23.	J Neurophysiol. 2011	PubMed	citation	PMID:21346211	pubmed	21346211	create date:2011/02/25 | first author:Iwagaki N
Postural adjustments for online corrections of arm movements in standing humans.	/pubmed/21346210	Leonard JA, Gritsenko V, Ouckama R, Stapley PJ.	J Neurophysiol. 2011 May;105(5):2375-88. Epub 2011 Feb 23.	J Neurophysiol. 2011	PubMed	citation	PMID:21346210	pubmed	21346210	create date:2011/02/25 | first author:Leonard JA
Representation of speech categories in the primate auditory cortex.	/pubmed/21346209	Tsunada J, Lee JH, Cohen YE.	J Neurophysiol. 2011 Jun;105(6):2634-46. Epub 2011 Feb 23.	J Neurophysiol. 2011	PubMed	citation	PMID:21346209	pubmed	21346209	create date:2011/02/25 | first author:Tsunada J
Contextual cuing contributes to the independent modification of multiple internal models for vocal control.	/pubmed/21346208	Keough D, Jones JA.	J Neurophysiol. 2011 May;105(5):2448-56. Epub 2011 Feb 23.	J Neurophysiol. 2011	PubMed	citation	PMID:21346208	pubmed	21346208	create date:2011/02/25 | first author:Keough D
Human primary visual cortex (V1) is selective for second-order spatial frequency.	/pubmed/21346207	Hallum LE, Landy MS, Heeger DJ.	J Neurophysiol. 2011 May;105(5):2121-31. Epub 2011 Feb 23.	J Neurophysiol. 2011	PubMed	citation	PMID:21346207	pubmed	21346207	create date:2011/02/25 | first author:Hallum LE
Processing of species-specific auditory patterns in the cricket brain by ascending, local, and descending neurons during standing and walking.	/pubmed/21346206	Zorović M, Hedwig B.	J Neurophysiol. 2011 May;105(5):2181-94. Epub 2011 Feb 23.	J Neurophysiol. 2011	PubMed	citation	PMID:21346206	pubmed	21346206	create date:2011/02/25 | first author:Zorović M
Bulk electroporation and population calcium imaging in the adult mammalian retina.	/pubmed/21346205	Briggman KL, Euler T.	J Neurophysiol. 2011 May;105(5):2601-9. Epub 2011 Feb 23.	J Neurophysiol. 2011	PubMed	citation	PMID:21346205	pubmed	21346205	create date:2011/02/25 | first author:Briggman KL
Pharmacology of currents underlying the different firing patterns of spinal sensory neurons and interneurons identified in vivo using multivariate analysis.	/pubmed/21346204	Winlove CI, Roberts A.	J Neurophysiol. 2011 May;105(5):2487-500. Epub 2011 Feb 23.	J Neurophysiol. 2011	PubMed	citation	PMID:21346204	pubmed	21346204	create date:2011/02/25 | first author:Winlove CI
Modeling constraints to redundancy in bimanual force coordination.	/pubmed/21346203	Hu X, Newell KM.	J Neurophysiol. 2011 May;105(5):2169-80. Epub 2011 Feb 23.	J Neurophysiol. 2011	PubMed	citation	PMID:21346203	pubmed	21346203	create date:2011/02/25 | first author:Hu X
Developmental profile of slow hand movement oscillation coupling in humans.	/pubmed/21346202	Deutsch KM, Stephens JA, Farmer SF.	J Neurophysiol. 2011 May;105(5):2204-12. Epub 2011 Feb 23.	J Neurophysiol. 2011	PubMed	citation	PMID:21346202	pubmed	21346202	create date:2011/02/25 | first author:Deutsch KM
The time course of the tonic oculomotor proprioceptive signal in area 3a of somatosensory cortex.	/pubmed/21346201	Xu Y, Wang X, Peck C, Goldberg ME.	J Neurophysiol. 2011 Jul;106(1):71-7. Epub 2011 Feb 23.	J Neurophysiol. 2011	PubMed	citation	PMID:21346201	pubmed	21346201	create date:2011/02/25 | first author:Xu Y
Eyeblink conditioning contingent on hippocampal theta enhances hippocampal and medial prefrontal responses.	/pubmed/21346200	Darling RD, Takatsuki K, Griffin AL, Berry SD.	J Neurophysiol. 2011 May;105(5):2213-24. Epub 2011 Feb 23.	J Neurophysiol. 2011	PubMed	citation	PMID:21346200	pubmed	21346200	create date:2011/02/25 | first author:Darling RD
Gastric and pyloric motor pattern control by a modulatory projection neuron in the intact crab Cancer pagurus.	/pubmed/21325688	Hedrich UB, Diehl F, Stein W.	J Neurophysiol. 2011 Apr;105(4):1671-80. Epub 2011 Feb 16.	J Neurophysiol. 2011	PubMed	citation	PMID:21325688	pubmed	21325688	create date:2011/02/18 | first author:Hedrich UB
Synaptic transmission and plasticity are modulated by nonmuscle myosin II at the neuromuscular junction of Drosophila.	/pubmed/21325687	Seabrooke S, Stewart BA.	J Neurophysiol. 2011 May;105(5):1966-76. Epub 2011 Feb 16.	J Neurophysiol. 2011	PubMed	citation	PMID:21325687	pubmed	21325687	create date:2011/02/18 | first author:Seabrooke S
Deletion of Dlx1 results in reduced glutamatergic input to hippocampal interneurons.	/pubmed/21325686	Jones DL, Howard MA, Stanco A, Rubenstein JL, Baraban SC.	J Neurophysiol. 2011 May;105(5):1984-91. Epub 2011 Feb 16.	J Neurophysiol. 2011	PubMed	citation	PMID:21325686	pubmed	21325686	create date:2011/02/18 | first author:Jones DL
Transient bold activity locked to perceptual reversals of auditory streaming in human auditory cortex and inferior colliculus.	/pubmed/21325685	Schadwinkel S, Gutschalk A.	J Neurophysiol. 2011 May;105(5):1977-83. Epub 2011 Feb 16.	J Neurophysiol. 2011	PubMed	citation	PMID:21325685	pubmed	21325685	create date:2011/02/18 | first author:Schadwinkel S
Separability of stimulus parameter encoding by on-off directionally selective rabbit retinal ganglion cells.	/pubmed/21325684	Nowak P, Dobbins AC, Gawne TJ, Grzywacz NM, Amthor FR.	J Neurophysiol. 2011 May;105(5):2083-99. Epub 2011 Feb 16.	J Neurophysiol. 2011	PubMed	citation	PMID:21325684	pubmed	21325684	create date:2011/02/18 | first author:Nowak P
Impaired prehension is associated with lesions of the superior and inferior hand representation within the human cerebellum.	/pubmed/21325683	Küper M, Brandauer B, Thürling M, Schoch B, Gizewski ER, Timmann D, Hermsdörfer J.	J Neurophysiol. 2011 May;105(5):2018-29. Epub 2011 Feb 16.	J Neurophysiol. 2011	PubMed	citation	PMID:21325683	pubmed	21325683	create date:2011/02/18 | first author:Küper M
Synchronization between the end stages of the dorsal and the ventral visual stream.	/pubmed/21325682	Verhoef BE, Vogels R, Janssen P.	J Neurophysiol. 2011 May;105(5):2030-42. Epub 2011 Feb 16.	J Neurophysiol. 2011	PubMed	citation	PMID:21325682	pubmed	21325682	create date:2011/02/18 | first author:Verhoef BE
Space coding by gamma oscillations in the barn owl optic tectum.	/pubmed/21325681	Sridharan D, Boahen K, Knudsen EI.	J Neurophysiol. 2011 May;105(5):2005-17. Epub 2011 Feb 16.	J Neurophysiol. 2011	PubMed	citation	PMID:21325681	pubmed	21325681	create date:2011/02/18 | first author:Sridharan D
Contributors to excess antagonist activity during movement in children with secondary dystonia due to cerebral palsy.	/pubmed/21325680	Kukke SN, Sanger TD.	J Neurophysiol. 2011 May;105(5):2100-7. Epub 2011 Feb 16.	J Neurophysiol. 2011	PubMed	citation	PMID:21325680	pubmed	21325680	create date:2011/02/18 | first author:Kukke SN
Binaural processing by the gecko auditory periphery.	/pubmed/21325679	Christensen-Dalsgaard J, Tang Y, Carr CE.	J Neurophysiol. 2011 May;105(5):1992-2004. Epub 2011 Feb 16.	J Neurophysiol. 2011	PubMed	citation	PMID:21325679	pubmed	21325679	create date:2011/02/18 | first author:Christensen-Dalsgaard J
Receptor saturation controls short-term synaptic plasticity at corticothalamic synapses.	/pubmed/21325678	Sun YG, Beierlein M.	J Neurophysiol. 2011 May;105(5):2319-29. Epub 2011 Feb 16.	J Neurophysiol. 2011	PubMed	citation	PMID:21325678	pubmed	21325678	create date:2011/02/18 | first author:Sun YG
Comprehensive mapping of whisker-evoked responses reveals broad, sharply tuned thalamocortical input to layer 4 of barrel cortex.	/pubmed/21325677	Roy NC, Bessaih T, Contreras D.	J Neurophysiol. 2011 May;105(5):2421-37. Epub 2011 Feb 16.	J Neurophysiol. 2011	PubMed	citation	PMID:21325677	pubmed	21325677	create date:2011/02/18 | first author:Roy NC
Using computer simulations to determine the limitations of dynamic clamp stimuli applied at the soma in mimicking distributed conductance sources.	/pubmed/21325676	Lin RJ, Jaeger D.	J Neurophysiol. 2011 May;105(5):2610-24. Epub 2011 Feb 16.	J Neurophysiol. 2011	PubMed	citation	PMID:21325676	pubmed	21325676	create date:2011/02/18 | first author:Lin RJ
State-dependent sensorimotor processing: gaze and posture stability during simulated flight in birds.	/pubmed/21307332	McArthur KL, Dickman JD.	J Neurophysiol. 2011 Apr;105(4):1689-700. Epub 2011 Feb 9.	J Neurophysiol. 2011	PubMed	citation	PMID:21307332	pubmed	21307332	create date:2011/02/11 | first author:McArthur KL
Peripheral nerve damage does not alter release properties of developing central trigeminal afferents.	/pubmed/21307331	Lo FS, Erzurumlu RS.	J Neurophysiol. 2011 Apr;105(4):1681-8. Epub 2011 Feb 9.	J Neurophysiol. 2011	PubMed	citation	PMID:21307331	pubmed	21307331	create date:2011/02/11 | first author:Lo FS
AMPA receptor subunit GluR1 (GluA1) serine-845 site is involved in synaptic depression but not in spine shrinkage associated with chemical long-term depression.	/pubmed/21307330	He K, Lee A, Song L, Kanold PO, Lee HK.	J Neurophysiol. 2011 Apr;105(4):1897-907. Epub 2011 Feb 9.	J Neurophysiol. 2011	PubMed	citation	PMID:21307330	pubmed	21307330	create date:2011/02/11 | first author:He K
Information transmission and detection thresholds in the vestibular nuclei: single neurons vs. population encoding.	/pubmed/21307329	Massot C, Chacron MJ, Cullen KE.	J Neurophysiol. 2011 Apr;105(4):1798-814. Epub 2011 Feb 9.	J Neurophysiol. 2011	PubMed	citation	PMID:21307329	pubmed	21307329	create date:2011/02/11 | first author:Massot C
Systematic mapping of the monkey inferior colliculus reveals enhanced low frequency sound representation.	/pubmed/21307328	Bulkin DA, Groh JM.	J Neurophysiol. 2011 Apr;105(4):1785-97. Epub 2011 Feb 9.	J Neurophysiol. 2011	PubMed	citation	PMID:21307328	pubmed	21307328	create date:2011/02/11 | first author:Bulkin DA
Title	URL	Description	Details	ShortDetails	Resource	Type	Identifiers	Db	EntrezUID	Properties
Network hyperexcitability in hippocampal slices from Mecp2 mutant mice revealed by voltage-sensitive dye imaging.	/pubmed/21307327	Calfa G, Hablitz JJ, Pozzo-Miller L.	J Neurophysiol. 2011 Apr;105(4):1768-84. Epub 2011 Feb 9.	J Neurophysiol. 2011	PubMed	citation	PMID:21307327	pubmed	21307327	create date:2011/02/11 | first author:Calfa G
Unsupervised quantification of whisking and head movement in freely moving rodents.	/pubmed/21307326	Perkon I, Kosir A, Itskov PM, Tasic J, Diamond ME.	J Neurophysiol. 2011 Apr;105(4):1950-62. Epub 2011 Feb 9.	J Neurophysiol. 2011	PubMed	citation	PMID:21307326	pubmed	21307326	create date:2011/02/11 | first author:Perkon I
Effects of visual stimulation on LFPs, spikes, and LFP-spike relations in PRR.	/pubmed/21307325	Hwang EJ, Andersen RA.	J Neurophysiol. 2011 Apr;105(4):1850-60. Epub 2011 Feb 9.	J Neurophysiol. 2011	PubMed	citation	PMID:21307325	pubmed	21307325	create date:2011/02/11 | first author:Hwang EJ
Locomotor-activated neurons of the cat. II. Noradrenergic innervation and colocalization with NEα 1a or NEα 2b receptors in the thoraco-lumbar spinal cord.	/pubmed/21307324	Noga BR, Johnson DM, Riesgo MI, Pinzon A.	J Neurophysiol. 2011 Apr;105(4):1835-49. Epub 2011 Feb 9.	J Neurophysiol. 2011	PubMed	citation	PMID:21307324	pubmed	21307324	create date:2011/02/11 | first author:Noga BR
Impaired muscle phasing systematically adapts to varied relative angular relationships during locomotion in people poststroke.	/pubmed/21307323	Alibiglou L, Brown DA.	J Neurophysiol. 2011 Apr;105(4):1660-70. Epub 2011 Feb 9.	J Neurophysiol. 2011	PubMed	citation	PMID:21307323	pubmed	21307323	create date:2011/02/11 | first author:Alibiglou L
Impact of visual motion adaptation on neural responses to objects and its dependence on the temporal characteristics of optic flow.	/pubmed/21307322	Liang P, Kern R, Kurtz R, Egelhaaf M.	J Neurophysiol. 2011 Apr;105(4):1825-34. Epub 2011 Feb 9.	J Neurophysiol. 2011	PubMed	citation	PMID:21307322	pubmed	21307322	create date:2011/02/11 | first author:Liang P
Bidirectional control of BK channel open probability by CAMKII and PKC in medial vestibular nucleus neurons.	/pubmed/21307321	van Welie I, du Lac S.	J Neurophysiol. 2011 Apr;105(4):1651-9. Epub 2011 Feb 9.	J Neurophysiol. 2011	PubMed	citation	PMID:21307321	pubmed	21307321	create date:2011/02/11 | first author:van Welie I
Improved stimulus representation by short interspike intervals in primary auditory cortex.	/pubmed/21307320	Shih JY, Atencio CA, Schreiner CE.	J Neurophysiol. 2011 Apr;105(4):1908-17. Epub 2011 Feb 9.	J Neurophysiol. 2011	PubMed	citation	PMID:21307320	pubmed	21307320	create date:2011/02/11 | first author:Shih JY
Synchronization of presynaptic input to motor units of tongue, inspiratory intercostal, and diaphragm muscles.	/pubmed/21307319	Rice A, Fuglevand AJ, Laine CM, Fregosi RF.	J Neurophysiol. 2011 May;105(5):2330-6. Epub 2011 Feb 9.	J Neurophysiol. 2011	PubMed	citation	PMID:21307319	pubmed	21307319	create date:2011/02/11 | first author:Rice A
Mechano- and thermosensitivity of injured muscle afferents.	/pubmed/21307318	Kirillova I, Rausch VH, Tode J, Baron R, Jänig W.	J Neurophysiol. 2011 May;105(5):2058-73. Epub 2011 Feb 9.	J Neurophysiol. 2011	PubMed	citation	PMID:21307318	pubmed	21307318	create date:2011/02/11 | first author:Kirillova I
Advance cueing produces enhanced action-boundary patterns of spike activity in the sensorimotor striatum.	/pubmed/21307317	Barnes TD, Mao JB, Hu D, Kubota Y, Dreyer AA, Stamoulis C, Brown EN, Graybiel AM.	J Neurophysiol. 2011 Apr;105(4):1861-78. Epub 2011 Feb 9.	J Neurophysiol. 2011	PubMed	citation	PMID:21307317	pubmed	21307317	create date:2011/02/11 | first author:Barnes TD
Temporal coding of taste in the parabrachial nucleus of the pons of the rat.	/pubmed/21307316	Rosen AM, Victor JD, Di Lorenzo PM.	J Neurophysiol. 2011 Apr;105(4):1889-96. Epub 2011 Feb 9.	J Neurophysiol. 2011	PubMed	citation	PMID:21307316	pubmed	21307316	create date:2011/02/11 | first author:Rosen AM
Contributions of skin and muscle afferent input to movement sense in the human hand.	/pubmed/21307315	Cordo PJ, Horn JL, Künster D, Cherry A, Bratt A, Gurfinkel V.	J Neurophysiol. 2011 Apr;105(4):1879-88. Epub 2011 Feb 9.	J Neurophysiol. 2011	PubMed	citation	PMID:21307315	pubmed	21307315	create date:2011/02/11 | first author:Cordo PJ
Surface EMG decomposition requires an appropriate validation.	/pubmed/21304161	Farina D, Enoka RM.	J Neurophysiol. 2011 Feb;105(2):981-2; author reply 983-4. No abstract available.	J Neurophysiol. 2011	PubMed	citation	PMID:21304161	pubmed	21304161	create date:2011/02/10 | first author:Farina D
Path shape impacts the extent of CA1 pattern recurrence both within and across environments.	/pubmed/21289139	Nitz DA.	J Neurophysiol. 2011 Apr;105(4):1815-24. Epub 2011 Feb 2.	J Neurophysiol. 2011	PubMed	citation	PMID:21289139	pubmed	21289139	create date:2011/02/04 | first author:Nitz DA
Parasagittally aligned, mGluR1-dependent patches are evoked at long latencies by parallel fiber stimulation in the mouse cerebellar cortex in vivo.	/pubmed/21289138	Wang X, Chen G, Gao W, Ebner TJ.	J Neurophysiol. 2011 Apr;105(4):1732-46. Epub 2011 Feb 2.	J Neurophysiol. 2011	PubMed	citation	PMID:21289138	pubmed	21289138	create date:2011/02/04 | first author:Wang X
Kinetic modeling of Nav1.7 provides insight into erythromelalgia-associated F1449V mutation.	/pubmed/21289137	Gurkiewicz M, Korngreen A, Waxman SG, Lampert A.	J Neurophysiol. 2011 Apr;105(4):1546-57. Epub 2011 Feb 2.	J Neurophysiol. 2011	PubMed	citation	PMID:21289137	pubmed	21289137	create date:2011/02/04 | first author:Gurkiewicz M
Behavioral correlates of human hippocampal delta and theta oscillations during navigation.	/pubmed/21289136	Watrous AJ, Fried I, Ekstrom AD.	J Neurophysiol. 2011 Apr;105(4):1747-55. Epub 2011 Feb 2.	J Neurophysiol. 2011	PubMed	citation	PMID:21289136	pubmed	21289136	create date:2011/02/04 | first author:Watrous AJ
Keep your eyes on the ball: smooth pursuit eye movements enhance prediction of visual motion.	/pubmed/21289135	Spering M, Schütz AC, Braun DI, Gegenfurtner KR.	J Neurophysiol. 2011 Apr;105(4):1756-67. Epub 2011 Feb 2.	J Neurophysiol. 2011	PubMed	citation	PMID:21289135	pubmed	21289135	create date:2011/02/04 | first author:Spering M
Specializations of a pheromonal glomerulus in the Drosophila olfactory system.	/pubmed/21289134	Agarwal G, Isacoff E.	J Neurophysiol. 2011 Apr;105(4):1711-21. Epub 2011 Feb 2.	J Neurophysiol. 2011	PubMed	citation	PMID:21289134	pubmed	21289134	create date:2011/02/04 | first author:Agarwal G
Muscle short-range stiffness can be used to estimate the endpoint stiffness of the human arm.	/pubmed/21289133	Hu X, Murray WM, Perreault EJ.	J Neurophysiol. 2011 Apr;105(4):1633-41. Epub 2011 Feb 2.	J Neurophysiol. 2011	PubMed	citation	PMID:21289133	pubmed	21289133	create date:2011/02/04 | first author:Hu X
Temporally selective processing of communication signals by auditory midbrain neurons.	/pubmed/21289132	Elliott TM, Christensen-Dalsgaard J, Kelley DB.	J Neurophysiol. 2011 Apr;105(4):1620-32. Epub 2011 Feb 2.	J Neurophysiol. 2011	PubMed	citation	PMID:21289132	pubmed	21289132	create date:2011/02/04 | first author:Elliott TM
Separate representations of dynamics in rhythmic and discrete movements: evidence from motor learning.	/pubmed/21273324	Howard IS, Ingram JN, Wolpert DM.	J Neurophysiol. 2011 Apr;105(4):1722-31. Epub 2011 Jan 27.	J Neurophysiol. 2011	PubMed	citation	PMID:21273324	pubmed	21273324	create date:2011/01/29 | first author:Howard IS
Nonlinear effects of noradrenergic modulation of olfactory bulb function in adult rodents.	/pubmed/21273323	Linster C, Nai Q, Ennis M.	J Neurophysiol. 2011 Apr;105(4):1432-43. Epub 2011 Jan 27. Review.	J Neurophysiol. 2011	PubMed	citation	PMID:21273323	pubmed	21273323	create date:2011/01/29 | first author:Linster C
A tingling sanshool derivative excites primary sensory neurons and elicits nocifensive behavior in rats.	/pubmed/21273322	Klein AH, Sawyer CM, Zanotto KL, Ivanov MA, Cheung S, Carstens MI, Furrer S, Simons CT, Slack JP, Carstens E.	J Neurophysiol. 2011 Apr;105(4):1701-10. Epub 2011 Jan 27.	J Neurophysiol. 2011	PubMed	citation	PMID:21273322	pubmed	21273322	create date:2011/01/29 | first author:Klein AH
Competition and convergence between auditory and cross-modal visual inputs to primary auditory cortical areas.	/pubmed/21273321	Mao YT, Hua TM, Pallas SL.	J Neurophysiol. 2011 Apr;105(4):1558-73. Epub 2011 Jan 27.	J Neurophysiol. 2011	PubMed	citation	PMID:21273321	pubmed	21273321	create date:2011/01/29 | first author:Mao YT
L-arginine via nitric oxide is an inhibitory feedback modulator of Aplysia feeding.	/pubmed/21273320	Miller N, Saada R, Markovich S, Hurwitz I, Susswein AJ.	J Neurophysiol. 2011 Apr;105(4):1642-50. Epub 2011 Jan 27.	J Neurophysiol. 2011	PubMed	citation	PMID:21273320	pubmed	21273320	create date:2011/01/29 | first author:Miller N
Developmental plasticity of descending motor pathways.	/pubmed/21273319	Li HL, Asante CO.	J Neurophysiol. 2011 May;105(5):1963-5. Epub 2011 Jan 27. Review.	J Neurophysiol. 2011	PubMed	citation	PMID:21273319	pubmed	21273319	create date:2011/01/29 | first author:Li HL
Glucose-dependent insulinotropic polypeptide receptor knockout mice are impaired in learning, synaptic plasticity, and neurogenesis.	/pubmed/21273318	Faivre E, Gault VA, Thorens B, Hölscher C.	J Neurophysiol. 2011 Apr;105(4):1574-80. Epub 2011 Jan 27.	J Neurophysiol. 2011	PubMed	citation	PMID:21273318	pubmed	21273318	create date:2011/01/29 | first author:Faivre E
Controlling Spike Timing and Synchrony in Oscillatory Neurons.	/pubmed/21273317	Stigen T, Danzl P, Moehlis J, Netoff T.	J Neurophysiol. 2011 Jan 27. [Epub ahead of print]	J Neurophysiol. 2011	PubMed	citation	PMID:21273317	pubmed	21273317	create date:2011/01/29 | first author:Stigen T
Physiological clustering of visual channels in the mouse retina.	/pubmed/21273316	Farrow K, Masland RH.	J Neurophysiol. 2011 Apr;105(4):1516-30. Epub 2011 Jan 27.	J Neurophysiol. 2011	PubMed	citation	PMID:21273316	pubmed	21273316	create date:2011/01/29 | first author:Farrow K
Physiological changes underlying bilateral isometric arm voluntary contractions in healthy humans.	/pubmed/21273315	Soteropoulos DS, Perez MA.	J Neurophysiol. 2011 Apr;105(4):1594-602. Epub 2011 Jan 27.	J Neurophysiol. 2011	PubMed	citation	PMID:21273315	pubmed	21273315	create date:2011/01/29 | first author:Soteropoulos DS
Direction and speed tuning to visual motion in cortical areas MT and MSTd during smooth pursuit eye movements.	/pubmed/21273314	Inaba N, Miura K, Kawano K.	J Neurophysiol. 2011 Apr;105(4):1531-45. Epub 2011 Jan 27.	J Neurophysiol. 2011	PubMed	citation	PMID:21273314	pubmed	21273314	create date:2011/01/29 | first author:Inaba N
Relationships among low-frequency local field potentials, spiking activity, and three-dimensional reach and grasp kinematics in primary motor and ventral premotor cortices.	/pubmed/21273313	Bansal AK, Vargas-Irwin CE, Truccolo W, Donoghue JP.	J Neurophysiol. 2011 Apr;105(4):1603-19. Epub 2011 Jan 27. Erratum in: J Neurophysiol. 2011 Sep;106(3):1599.	J Neurophysiol. 2011	PubMed	citation	PMID:21273313	pubmed	21273313	create date:2011/01/29 | first author:Bansal AK
Cc2d1a, a C2 domain containing protein linked to nonsyndromic mental retardation, controls functional maturation of central synapses.	/pubmed/21273312	Zhao M, Raingo J, Chen ZJ, Kavalali ET.	J Neurophysiol. 2011 Apr;105(4):1506-15. Epub 2011 Jan 27.	J Neurophysiol. 2011	PubMed	citation	PMID:21273312	pubmed	21273312	create date:2011/01/29 | first author:Zhao M
Effects of cortical activation on sensory responses in barrel cortex.	/pubmed/21273311	Hirata A, Castro-Alamancos MA.	J Neurophysiol. 2011 Apr;105(4):1495-505. Epub 2011 Jan 27.	J Neurophysiol. 2011	PubMed	citation	PMID:21273311	pubmed	21273311	create date:2011/01/29 | first author:Hirata A
The motor system plays the violin: a musical metaphor inferred from the oscillatory activity of the α-motoneuron pools during locomotion.	/pubmed/21273310	Chiovetto E.	J Neurophysiol. 2011 Apr;105(4):1429-31. Epub 2011 Jan 27.	J Neurophysiol. 2011	PubMed	citation	PMID:21273310	pubmed	21273310	create date:2011/01/29 | first author:Chiovetto E
Network recruitment to coherent oscillations in a hippocampal computer model.	/pubmed/21273309	Stacey WC, Krieger A, Litt B.	J Neurophysiol. 2011 Apr;105(4):1464-81. Epub 2011 Jan 27.	J Neurophysiol. 2011	PubMed	citation	PMID:21273309	pubmed	21273309	create date:2011/01/29 | first author:Stacey WC
Do premotor interneurons act in parallel on spinal motoneurons and on dorsal horn spinocerebellar and spinocervical tract neurons in the cat?	/pubmed/21273308	Krutki P, Jelen S, Jankowska E.	J Neurophysiol. 2011 Apr;105(4):1581-93. Epub 2011 Jan 27.	J Neurophysiol. 2011	PubMed	citation	PMID:21273308	pubmed	21273308	create date:2011/01/29 | first author:Krutki P
Potent inhibition of anoxic depolarization by the sodium channel blocker dibucaine.	/pubmed/21273307	Douglas HA, Callaway JK, Sword J, Kirov SA, Andrew RD.	J Neurophysiol. 2011 Apr;105(4):1482-94. Epub 2011 Jan 27.	J Neurophysiol. 2011	PubMed	citation	PMID:21273307	pubmed	21273307	create date:2011/01/29 | first author:Douglas HA
Adaptations in biceps brachii motor unit activity after repeated bouts of eccentric exercise in elbow flexor muscles.	/pubmed/21248060	Dartnall TJ, Nordstrom MA, Semmler JG.	J Neurophysiol. 2011 Mar;105(3):1225-35. Epub 2011 Jan 19.	J Neurophysiol. 2011	PubMed	citation	PMID:21248060	pubmed	21248060	create date:2011/01/21 | first author:Dartnall TJ
Neocortical layer 4 as a pluripotent function linearizer.	/pubmed/21248059	Favorov OV, Kursun O.	J Neurophysiol. 2011 Mar;105(3):1342-60. Epub 2011 Jan 19.	J Neurophysiol. 2011	PubMed	citation	PMID:21248059	pubmed	21248059	create date:2011/01/21 | first author:Favorov OV
The timing of associative memory formation: frontal lobe and anterior medial temporal lobe activity at associative binding predicts memory.	/pubmed/21248058	Hales JB, Brewer JB.	J Neurophysiol. 2011 Apr;105(4):1454-63. Epub 2011 Jan 19.	J Neurophysiol. 2011	PubMed	citation	PMID:21248058	pubmed	21248058	create date:2011/01/21 | first author:Hales JB
Reticulospinal neurons controlling forward and backward swimming in the lamprey.	/pubmed/21248057	Zelenin PV.	J Neurophysiol. 2011 Mar;105(3):1361-71. Epub 2011 Jan 19.	J Neurophysiol. 2011	PubMed	citation	PMID:21248057	pubmed	21248057	create date:2011/01/21 | first author:Zelenin PV
Imidazoleacetic acid-ribotide induces depression of synaptic responses in hippocampus through activation of imidazoline receptors.	/pubmed/21228308	Bozdagi O, Wang XB, Martinelli GP, Prell G, Friedrich VL Jr, Huntley GW, Holstein GR.	J Neurophysiol. 2011 Mar;105(3):1266-75. Epub 2011 Jan 12.	J Neurophysiol. 2011	PubMed	citation	PMID:21228308	pubmed	21228308	create date:2011/01/14 | first author:Bozdagi O
Ultrasmall and customizable multichannel electrodes for extracellular recordings.	/pubmed/21228307	Piironen A, Weckström M, Vähäsöyrinki M.	J Neurophysiol. 2011 Mar;105(3):1416-21. Epub 2011 Jan 12.	J Neurophysiol. 2011	PubMed	citation	PMID:21228307	pubmed	21228307	create date:2011/01/14 | first author:Piironen A
Object-based attention to one of two superimposed surfaces alters responses in human early visual cortex.	/pubmed/21228306	Ciaramitaro VM, Mitchell JF, Stoner GR, Reynolds JH, Boynton GM.	J Neurophysiol. 2011 Mar;105(3):1258-65. Epub 2011 Jan 12.	J Neurophysiol. 2011	PubMed	citation	PMID:21228306	pubmed	21228306	create date:2011/01/14 | first author:Ciaramitaro VM
5-HT and dopamine modulates CaV1.3 calcium channels involved in postinhibitory rebound in the spinal network for locomotion in lamprey.	/pubmed/21228305	Wang D, Grillner S, Wallén P.	J Neurophysiol. 2011 Mar;105(3):1212-24. Epub 2011 Jan 12.	J Neurophysiol. 2011	PubMed	citation	PMID:21228305	pubmed	21228305	create date:2011/01/14 | first author:Wang D
Indexing the graded allocation of visuospatial attention using anticipatory alpha oscillations.	/pubmed/21228304	Gould IC, Rushworth MF, Nobre AC.	J Neurophysiol. 2011 Mar;105(3):1318-26. Epub 2011 Jan 12.	J Neurophysiol. 2011	PubMed	citation	PMID:21228304	pubmed	21228304	create date:2011/01/14 | first author:Gould IC
Current source density correlates of cerebellar Golgi and Purkinje cell responses to tactile input.	/pubmed/21228303	Tahon K, Wijnants M, De Schutter E, Maex R.	J Neurophysiol. 2011 Mar;105(3):1327-41. Epub 2011 Jan 12.	J Neurophysiol. 2011	PubMed	citation	PMID:21228303	pubmed	21228303	create date:2011/01/14 | first author:Tahon K
Title	URL	Description	Details	ShortDetails	Resource	Type	Identifiers	Db	EntrezUID	Properties
Dynamics of extraclassical surround modulation in three types of V1 neurons.	/pubmed/21228302	Liu YJ, Hashemi-Nezhad M, Lyon DC.	J Neurophysiol. 2011 Mar;105(3):1306-17. Epub 2011 Jan 12.	J Neurophysiol. 2011	PubMed	citation	PMID:21228302	pubmed	21228302	create date:2011/01/14 | first author:Liu YJ
Controlling instabilities in manipulation requires specific cortical-striatal-cerebellar networks.	/pubmed/21228301	Mosier K, Lau C, Wang Y, Venkadesan M, Valero-Cuevas FJ.	J Neurophysiol. 2011 Mar;105(3):1295-305. Epub 2011 Jan 12.	J Neurophysiol. 2011	PubMed	citation	PMID:21228301	pubmed	21228301	create date:2011/01/14 | first author:Mosier K
Distance- and activity-dependent modulation of spike back-propagation in layer V pyramidal neurons of the medial entorhinal cortex.	/pubmed/21209358	Gasparini S.	J Neurophysiol. 2011 Mar;105(3):1372-9. Epub 2011 Jan 5.	J Neurophysiol. 2011	PubMed	citation	PMID:21209358	pubmed	21209358	create date:2011/01/07 | first author:Gasparini S
Inhibition of SK and M channel-mediated currents by 5-HT enables parallel processing by bursts and isolated spikes.	/pubmed/21209357	Deemyad T, Maler L, Chacron MJ.	J Neurophysiol. 2011 Mar;105(3):1276-94. Epub 2011 Jan 5.	J Neurophysiol. 2011	PubMed	citation	PMID:21209357	pubmed	21209357	create date:2011/01/07 | first author:Deemyad T
Internal curvature signal and noise in low- and high-level vision.	/pubmed/21209356	Sweeny TD, Grabowecky M, Kim YJ, Suzuki S.	J Neurophysiol. 2011 Mar;105(3):1236-57. Epub 2011 Jan 5.	J Neurophysiol. 2011	PubMed	citation	PMID:21209356	pubmed	21209356	create date:2011/01/07 | first author:Sweeny TD
Elevated potassium elicits recurrent surges of large GABAA-receptor-mediated post-synaptic currents in hippocampal CA3 pyramidal neurons.	/pubmed/21209355	Shin DS, Yu W, Sutton A, Calos M, Carlen PL.	J Neurophysiol. 2011 Mar;105(3):1185-98. Epub 2011 Jan 5.	J Neurophysiol. 2011	PubMed	citation	PMID:21209355	pubmed	21209355	create date:2011/01/07 | first author:Shin DS
Misperceptions of speed are accounted for by the responses of neurons in macaque cortical area MT.	/pubmed/21191092	Boyraz P, Treue S.	J Neurophysiol. 2011 Mar;105(3):1199-211. Epub 2010 Dec 29.	J Neurophysiol. 2011	PubMed	citation	PMID:21191092	pubmed	21191092	create date:2010/12/31 | first author:Boyraz P
The dynamics of somatic input processing in spinal motoneurons in vivo.	/pubmed/21191091	Mitchell CS, Lee RH.	J Neurophysiol. 2011 Mar;105(3):1170-8. Epub 2010 Dec 29.	J Neurophysiol. 2011	PubMed	citation	PMID:21191091	pubmed	21191091	create date:2010/12/31 | first author:Mitchell CS
GIRK channel-mediated inhibition of melanin-concentrating hormone neurons by nociceptin/orphanin FQ.	/pubmed/21191090	Parsons MP, Hirasawa M.	J Neurophysiol. 2011 Mar;105(3):1179-84. Epub 2010 Dec 29.	J Neurophysiol. 2011	PubMed	citation	PMID:21191090	pubmed	21191090	create date:2010/12/31 | first author:Parsons MP
Somatosensory context alters auditory responses in the cochlear nucleus.	/pubmed/21178001	Kanold PO, Davis KA, Young ED.	J Neurophysiol. 2011 Mar;105(3):1063-70. Epub 2010 Dec 22.	J Neurophysiol. 2011	PubMed	citation	PMID:21178001	pubmed	21178001	create date:2010/12/24 | first author:Kanold PO
A novel path for rapid transverse communication of vestibular signals in turtle cerebellum.	/pubmed/21178000	Brown ME, Martin JR, Rosenbluth J, Ariel M.	J Neurophysiol. 2011 Mar;105(3):1071-88. Epub 2010 Dec 22.	J Neurophysiol. 2011	PubMed	citation	PMID:21178000	pubmed	21178000	create date:2010/12/24 | first author:Brown ME
The extent and strength of electrical coupling between inferior olivary neurons is heterogeneous.	/pubmed/21177999	Hoge GJ, Davidson KG, Yasumura T, Castillo PE, Rash JE, Pereda AE.	J Neurophysiol. 2011 Mar;105(3):1089-101. Epub 2010 Dec 22.	J Neurophysiol. 2011	PubMed	citation	PMID:21177999	pubmed	21177999	create date:2010/12/24 | first author:Hoge GJ
Modulation of synaptic transmission from primary afferents to spinal substantia gelatinosa neurons by group III mGluRs in GAD65-EGFP transgenic mice.	/pubmed/21177998	Cui L, Kim YR, Kim HY, Lee SC, Shin HS, Szabó G, Erdélyi F, Kim J, Kim SJ.	J Neurophysiol. 2011 Mar;105(3):1102-11. Epub 2010 Dec 22.	J Neurophysiol. 2011	PubMed	citation	PMID:21177998	pubmed	21177998	create date:2010/12/24 | first author:Cui L
Endocannabinoids mediate synaptic plasticity at glutamatergic synapses on spiny neurons within a basal ganglia nucleus necessary for song learning.	/pubmed/21177997	Thompson JA, Perkel DJ.	J Neurophysiol. 2011 Mar;105(3):1159-69. Epub 2010 Dec 22.	J Neurophysiol. 2011	PubMed	citation	PMID:21177997	pubmed	21177997	create date:2010/12/24 | first author:Thompson JA
Activation of subthalamic neurons by contralateral subthalamic deep brain stimulation in Parkinson disease.	/pubmed/21177996	Walker HC, Watts RL, Schrandt CJ, Huang H, Guthrie SL, Guthrie BL, Montgomery EB Jr.	J Neurophysiol. 2011 Mar;105(3):1112-21. Epub 2010 Dec 22.	J Neurophysiol. 2011	PubMed	citation	PMID:21177996	pubmed	21177996	create date:2010/12/24 | first author:Walker HC
Spatial summation in macaque parietal area 7a follows a winner-take-all rule.	/pubmed/21177995	Oleksiak A, Klink PC, Postma A, van der Ham IJ, Lankheet MJ, van Wezel RJ.	J Neurophysiol. 2011 Mar;105(3):1150-8. Epub 2010 Dec 22.	J Neurophysiol. 2011	PubMed	citation	PMID:21177995	pubmed	21177995	create date:2010/12/24 | first author:Oleksiak A
Time course of the induction of homeostatic plasticity generated by repeated transcranial direct current stimulation of the human motor cortex.	/pubmed/21177994	Fricke K, Seeber AA, Thirugnanasambandam N, Paulus W, Nitsche MA, Rothwell JC.	J Neurophysiol. 2011 Mar;105(3):1141-9. Epub 2010 Dec 22.	J Neurophysiol. 2011	PubMed	citation	PMID:21177994	pubmed	21177994	create date:2010/12/24 | first author:Fricke K
Alterations of action potentials and the localization of Nav1.6 sodium channels in spared axons after hemisection injury of the spinal cord in adult rats.	/pubmed/21177993	Hunanyan AS, Alessi V, Patel S, Pearse DD, Matthews G, Arvanian VL.	J Neurophysiol. 2011 Mar;105(3):1033-44. Epub 2010 Dec 22.	J Neurophysiol. 2011	PubMed	citation	PMID:21177993	pubmed	21177993	create date:2010/12/24 | first author:Hunanyan AS
Reversal of the late phase of spike frequency adaptation in cat spinal motoneurons during fictive locomotion.	/pubmed/21177992	Brownstone RM, Krawitz S, Jordan LM.	J Neurophysiol. 2011 Mar;105(3):1045-50. Epub 2010 Dec 22.	J Neurophysiol. 2011	PubMed	citation	PMID:21177992	pubmed	21177992	create date:2010/12/24 | first author:Brownstone RM
Role of the vesicular transporter VGLUT3 in retrograde release of glutamate by cerebellar Purkinje cells.	/pubmed/21177991	Crépel F, Galante M, Habbas S, McLean H, Daniel H.	J Neurophysiol. 2011 Mar;105(3):1023-32. Epub 2010 Dec 22.	J Neurophysiol. 2011	PubMed	citation	PMID:21177991	pubmed	21177991	create date:2010/12/24 | first author:Crépel F
Reverse propagation of sounds in the intact cochlea.	/pubmed/21160019	Ren T, Porsov E.	J Neurophysiol. 2010 Dec;104(6):3732; author reply 3733. No abstract available.	J Neurophysiol. 2010	PubMed	citation	PMID:21160019	pubmed	21160019	create date:2010/12/17 | first author:Ren T
Mapping brain networks in awake mice using combined optical neural control and fMRI.	/pubmed/21160013	Desai M, Kahn I, Knoblich U, Bernstein J, Atallah H, Yang A, Kopell N, Buckner RL, Graybiel AM, Moore CI, Boyden ES.	J Neurophysiol. 2011 Mar;105(3):1393-405. Epub 2010 Dec 15.	J Neurophysiol. 2011	PubMed	citation	PMID:21160013	pubmed	21160013	create date:2010/12/17 | first author:Desai M
Effects of vision restoration training on early visual cortex in patients with cerebral blindness investigated with functional magnetic resonance imaging.	/pubmed/21160012	Raemaekers M, Bergsma DP, van Wezel RJ, van der Wildt GJ, van den Berg AV.	J Neurophysiol. 2011 Feb;105(2):872-82. Epub 2010 Dec 15.	J Neurophysiol. 2011	PubMed	citation	PMID:21160012	pubmed	21160012	create date:2010/12/17 | first author:Raemaekers M
Measures of cortical inhibition by paired-pulse transcranial magnetic stimulation in anesthetized rats.	/pubmed/21160011	Vahabzadeh-Hagh AM, Muller PA, Pascual-Leone A, Jensen FE, Rotenberg A.	J Neurophysiol. 2011 Feb;105(2):615-24. Epub 2010 Dec 15.	J Neurophysiol. 2011	PubMed	citation	PMID:21160011	pubmed	21160011	create date:2010/12/17 | first author:Vahabzadeh-Hagh AM
Encoding of eye position in the goldfish horizontal oculomotor neural integrator.	/pubmed/21160010	Debowy O, Baker R.	J Neurophysiol. 2011 Feb;105(2):896-909. Epub 2010 Dec 15.	J Neurophysiol. 2011	PubMed	citation	PMID:21160010	pubmed	21160010	create date:2010/12/17 | first author:Debowy O
Functional asymmetries in cockroach ON and OFF olfactory receptor neurons.	/pubmed/21160009	Burgstaller M, Tichy H.	J Neurophysiol. 2011 Feb;105(2):834-45. Epub 2010 Dec 15.	J Neurophysiol. 2011	PubMed	citation	PMID:21160009	pubmed	21160009	create date:2010/12/17 | first author:Burgstaller M
Recurrent antitopographic inhibition mediates competitive stimulus selection in an attention network.	/pubmed/21160008	Lai D, Brandt S, Luksch H, Wessel R.	J Neurophysiol. 2011 Feb;105(2):793-805. Epub 2010 Dec 15.	J Neurophysiol. 2011	PubMed	citation	PMID:21160008	pubmed	21160008	create date:2010/12/17 | first author:Lai D
Saccadic foveation of a moving visual target in the rhesus monkey.	/pubmed/21160007	Fleuriet J, Hugues S, Perrinet L, Goffart L.	J Neurophysiol. 2011 Feb;105(2):883-95. Epub 2010 Dec 15.	J Neurophysiol. 2011	PubMed	citation	PMID:21160007	pubmed	21160007	create date:2010/12/17 | first author:Fleuriet J
Voluntary breathing influences corticospinal excitability of nonrespiratory finger muscles.	/pubmed/21160006	Li S, Rymer WZ.	J Neurophysiol. 2011 Feb;105(2):512-21. Epub 2010 Dec 15.	J Neurophysiol. 2011	PubMed	citation	PMID:21160006	pubmed	21160006	create date:2010/12/17 | first author:Li S
The role of online visual feedback for the control of target-directed and allocentric hand movements.	/pubmed/21160005	Thaler L, Goodale MA.	J Neurophysiol. 2011 Feb;105(2):846-59. Epub 2010 Dec 15.	J Neurophysiol. 2011	PubMed	citation	PMID:21160005	pubmed	21160005	create date:2010/12/17 | first author:Thaler L
Kv3-like potassium channels are required for sustained high-frequency firing in basal ganglia output neurons.	/pubmed/21160004	Ding S, Matta SG, Zhou FM.	J Neurophysiol. 2011 Feb;105(2):554-70. Epub 2010 Dec 15.	J Neurophysiol. 2011	PubMed	citation	PMID:21160004	pubmed	21160004	create date:2010/12/17 | first author:Ding S
Incomplete inactivation and rapid recovery of voltage-dependent sodium channels during high-frequency firing in cerebellar Purkinje neurons.	/pubmed/21160003	Carter BC, Bean BP.	J Neurophysiol. 2011 Feb;105(2):860-71. Epub 2010 Dec 15.	J Neurophysiol. 2011	PubMed	citation	PMID:21160003	pubmed	21160003	create date:2010/12/17 | first author:Carter BC
Neural compensation within the human triceps surae during prolonged walking.	/pubmed/21160002	Cronin NJ, Peltonen J, Sinkjaer T, Avela J.	J Neurophysiol. 2011 Feb;105(2):548-53. Epub 2010 Dec 15.	J Neurophysiol. 2011	PubMed	citation	PMID:21160002	pubmed	21160002	create date:2010/12/17 | first author:Cronin NJ
M1 and M4 receptors modulate hippocampal pyramidal neurons.	/pubmed/21160001	Dasari S, Gulledge AT.	J Neurophysiol. 2011 Feb;105(2):779-92. Epub 2010 Dec 15.	J Neurophysiol. 2011	PubMed	citation	PMID:21160001	pubmed	21160001	create date:2010/12/17 | first author:Dasari S
Discharge characteristics of biceps brachii motor units at recruitment when older adults sustained an isometric contraction.	/pubmed/21160000	Pascoe MA, Holmes MR, Enoka RM.	J Neurophysiol. 2011 Feb;105(2):571-81. Epub 2010 Dec 15.	J Neurophysiol. 2011	PubMed	citation	PMID:21160000	pubmed	21160000	create date:2010/12/17 | first author:Pascoe MA
Transcranial magnetic stimulation in different current directions activates separate cortical circuits.	/pubmed/21148098	Ni Z, Charab S, Gunraj C, Nelson AJ, Udupa K, Yeh IJ, Chen R.	J Neurophysiol. 2011 Feb;105(2):749-56. Epub 2010 Dec 8.	J Neurophysiol. 2011	PubMed	citation	PMID:21148098	pubmed	21148098	create date:2010/12/15 | first author:Ni Z
Contribution of fast and slow conducting myelinated axons to single-peak compound action potentials in rat spinal cord white matter preparations.	/pubmed/21148097	Velumian AA, Wan Y, Samoilova M, Fehlings MG.	J Neurophysiol. 2011 Feb;105(2):929-41. Epub 2010 Dec 8.	J Neurophysiol. 2011	PubMed	citation	PMID:21148097	pubmed	21148097	create date:2010/12/15 | first author:Velumian AA
Multimodal integration after unilateral labyrinthine lesion: single vestibular nuclei neuron responses and implications for postural compensation.	/pubmed/21148096	Sadeghi SG, Minor LB, Cullen KE.	J Neurophysiol. 2011 Feb;105(2):661-73. Epub 2010 Dec 8.	J Neurophysiol. 2011	PubMed	citation	PMID:21148096	pubmed	21148096	create date:2010/12/15 | first author:Sadeghi SG
Disrupted thalamic T-type Ca2+ channel expression and function during ethanol exposure and withdrawal.	/pubmed/21148095	Graef JD, Huitt TW, Nordskog BK, Hammarback JH, Godwin DW.	J Neurophysiol. 2011 Feb;105(2):528-40. Epub 2010 Dec 8.	J Neurophysiol. 2011	PubMed	citation	PMID:21148095	pubmed	21148095	create date:2010/12/15 | first author:Graef JD
Repetitive perforant-path stimulation induces epileptiform bursts in minislices of dentate gyrus from rats with kainate-induced epilepsy.	/pubmed/21148094	Shao LR, Dudek FE.	J Neurophysiol. 2011 Feb;105(2):522-7. Epub 2010 Dec 8.	J Neurophysiol. 2011	PubMed	citation	PMID:21148094	pubmed	21148094	create date:2010/12/15 | first author:Shao LR
Coding of amplitude modulation in primary auditory cortex.	/pubmed/21148093	Yin P, Johnson JS, O'Connor KN, Sutter ML.	J Neurophysiol. 2011 Feb;105(2):582-600. Epub 2010 Dec 8.	J Neurophysiol. 2011	PubMed	citation	PMID:21148093	pubmed	21148093	create date:2010/12/15 | first author:Yin P
Vocal pathway degradation in gonadectomized Xenopus laevis adults.	/pubmed/21148092	Zornik E, Yamaguchi A.	J Neurophysiol. 2011 Feb;105(2):601-14. Epub 2010 Dec 8.	J Neurophysiol. 2011	PubMed	citation	PMID:21148092	pubmed	21148092	create date:2010/12/15 | first author:Zornik E
Integration of visual and tactile signals from the hand in the human brain: an FMRI study.	/pubmed/21148091	Gentile G, Petkova VI, Ehrsson HH.	J Neurophysiol. 2011 Feb;105(2):910-22. Epub 2010 Dec 8.	J Neurophysiol. 2011	PubMed	citation	PMID:21148091	pubmed	21148091	create date:2010/12/15 | first author:Gentile G
Subliminal gamma flicker draws attention even in the absence of transition-flash cues.	/pubmed/21148090	Cheadle SW, Parton A, Müller HJ, Usher M.	J Neurophysiol. 2011 Feb;105(2):827-33. Epub 2010 Dec 8.	J Neurophysiol. 2011	PubMed	citation	PMID:21148090	pubmed	21148090	create date:2010/12/15 | first author:Cheadle SW
Dynamics of within-, inter-, and cross-modal attentional modulation.	/pubmed/21148089	Kida T, Inui K, Tanaka E, Kakigi R.	J Neurophysiol. 2011 Feb;105(2):674-86. Epub 2010 Dec 8.	J Neurophysiol. 2011	PubMed	citation	PMID:21148089	pubmed	21148089	create date:2010/12/15 | first author:Kida T
Sensorimotor adaptation error signals are derived from realistic predictions of movement outcomes.	/pubmed/21123665	Wong AL, Shelhamer M.	J Neurophysiol. 2011 Mar;105(3):1130-40. Epub 2010 Dec 1.	J Neurophysiol. 2011	PubMed	citation	PMID:21123665	pubmed	21123665	create date:2010/12/03 | first author:Wong AL
A new approach for detecting and analyzing cutaneous reflexes during locomotion.	/pubmed/21123664	Bagna M, Bouyer LJ.	J Neurophysiol. 2011 Mar;105(3):1406-15. Epub 2010 Dec 1.	J Neurophysiol. 2011	PubMed	citation	PMID:21123664	pubmed	21123664	create date:2010/12/03 | first author:Bagna M
Membrane and synaptic properties of pyramidal neurons in the anterior olfactory nucleus.	/pubmed/21123663	McGinley MJ, Westbrook GL.	J Neurophysiol. 2011 Apr;105(4):1444-53. Epub 2010 Dec 1.	J Neurophysiol. 2011	PubMed	citation	PMID:21123663	pubmed	21123663	create date:2010/12/03 | first author:McGinley MJ
In vivo visualization of single-unit recording sites using MRI-detectable elgiloy deposit marking.	/pubmed/21123662	Koyano KW, Machino A, Takeda M, Matsui T, Fujimichi R, Ohashi Y, Miyashita Y.	J Neurophysiol. 2011 Mar;105(3):1380-92. Epub 2010 Dec 1.	J Neurophysiol. 2011	PubMed	citation	PMID:21123662	pubmed	21123662	create date:2010/12/03 | first author:Koyano KW
Corticospinal excitability during preparation for an anticipatory action is modulated by the availability of visual information.	/pubmed/21123661	Marinovic W, Reid CS, Plooy AM, Riek S, Tresilian JR.	J Neurophysiol. 2011 Mar;105(3):1122-9. Epub 2010 Dec 1.	J Neurophysiol. 2011	PubMed	citation	PMID:21123661	pubmed	21123661	create date:2010/12/03 | first author:Marinovic W
Title	URL	Description	Details	ShortDetails	Resource	Type	Identifiers	Db	EntrezUID	Properties
CB1 modulation of temporally distinct synaptic facilitation among local circuit interneurons mediated by N-type calcium channels in CA1.	/pubmed/21123660	Ali AB.	J Neurophysiol. 2011 Mar;105(3):1051-62. Epub 2010 Dec 1.	J Neurophysiol. 2011	PubMed	citation	PMID:21123660	pubmed	21123660	create date:2010/12/03 | first author:Ali AB
Interregional synaptic competition in neurons with multiple STDP-inducing signals.	/pubmed/21123659	Bar Ilan L, Gidon A, Segev I.	J Neurophysiol. 2011 Mar;105(3):989-98. Epub 2010 Dec 1.	J Neurophysiol. 2011	PubMed	citation	PMID:21123659	pubmed	21123659	create date:2010/12/03 | first author:Bar Ilan L
The role of intrinsic factors in control of arm movement direction: implications from directional preferences.	/pubmed/21123658	Dounskaia N, Goble JA, Wang W.	J Neurophysiol. 2011 Mar;105(3):999-1010. Epub 2010 Dec 1.	J Neurophysiol. 2011	PubMed	citation	PMID:21123658	pubmed	21123658	create date:2010/12/03 | first author:Dounskaia N
Revealing the kinematics of the oculomotor plant with tertiary eye positions and ocular counterroll.	/pubmed/21106901	Klier EM, Meng H, Angelaki DE.	J Neurophysiol. 2011 Feb;105(2):640-9. Epub 2010 Nov 24.	J Neurophysiol. 2011	PubMed	citation	PMID:21106901	pubmed	21106901	create date:2010/11/26 | first author:Klier EM
Electrophysiological and morphological characterization of propriospinal interneurons in the thoracic spinal cord.	/pubmed/21106900	Saywell SA, Ford TW, Meehan CF, Todd AJ, Kirkwood PA.	J Neurophysiol. 2011 Feb;105(2):806-26. Epub 2010 Nov 24.	J Neurophysiol. 2011	PubMed	citation	PMID:21106900	pubmed	21106900	create date:2010/11/26 | first author:Saywell SA
Temporal coding of intensity of NaCl and HCl in the nucleus of the solitary tract of the rat.	/pubmed/21106899	Chen JY, Victor JD, Di Lorenzo PM.	J Neurophysiol. 2011 Feb;105(2):697-711. Epub 2010 Nov 24.	J Neurophysiol. 2011	PubMed	citation	PMID:21106899	pubmed	21106899	create date:2010/11/26 | first author:Chen JY
Statistical comparison of spike responses to natural stimuli in monkey area V1 with simulated responses of a detailed laminar network model for a patch of V1.	/pubmed/21106898	Rasch MJ, Schuch K, Logothetis NK, Maass W.	J Neurophysiol. 2011 Feb;105(2):757-78. Epub 2010 Nov 24.	J Neurophysiol. 2011	PubMed	citation	PMID:21106898	pubmed	21106898	create date:2010/11/26 | first author:Rasch MJ
Human ability to discriminate direction of three-dimensional force stimuli applied to the finger pad.	/pubmed/21106897	Panarese A, Edin BB.	J Neurophysiol. 2011 Feb;105(2):541-7. Epub 2010 Nov 24.	J Neurophysiol. 2011	PubMed	citation	PMID:21106897	pubmed	21106897	create date:2010/11/26 | first author:Panarese A
Transformation of temporal processing across auditory cortex of awake macaques.	/pubmed/21106896	Scott BH, Malone BJ, Semple MN.	J Neurophysiol. 2011 Feb;105(2):712-30. Epub 2010 Nov 24.	J Neurophysiol. 2011	PubMed	citation	PMID:21106896	pubmed	21106896	create date:2010/11/26 | first author:Scott BH
Phase modulation of the short-latency crossed spinal response in the human soleus muscle.	/pubmed/21106895	Stubbs PW, Nielsen JF, Sinkjær T, Mrachacz-Kersting N.	J Neurophysiol. 2011 Feb;105(2):503-11. Epub 2010 Nov 24. Erratum in: J Neurophysiol. 2011 Sep;106(3):1600.	J Neurophysiol. 2011	PubMed	citation	PMID:21106895	pubmed	21106895	create date:2010/11/26 | first author:Stubbs PW
Graded reductions in oxygenation evoke graded reconfiguration of the isolated respiratory network.	/pubmed/21084689	Hill AA, Garcia AJ 3rd, Zanella S, Upadhyaya R, Ramirez JM.	J Neurophysiol. 2011 Feb;105(2):625-39. Epub 2010 Nov 17.	J Neurophysiol. 2011	PubMed	citation	PMID:21084689	pubmed	21084689	create date:2010/11/19 | first author:Hill AA
Synaptic interactions underlying synchronized inhibition in the basal amygdala: evidence for existence of two types of projection cells.	/pubmed/21084688	Popescu AT, Paré D.	J Neurophysiol. 2011 Feb;105(2):687-96. Epub 2010 Nov 17.	J Neurophysiol. 2011	PubMed	citation	PMID:21084688	pubmed	21084688	create date:2010/11/19 | first author:Popescu AT
Location of release sites and calcium-activated chloride channels relative to calcium channels at the photoreceptor ribbon synapse.	/pubmed/21084687	Mercer AJ, Rabl K, Riccardi GE, Brecha NC, Stella SL Jr, Thoreson WB.	J Neurophysiol. 2011 Jan;105(1):321-35. Epub 2010 Nov 17.	J Neurophysiol. 2011	PubMed	citation	PMID:21084687	pubmed	21084687	create date:2010/11/19 | first author:Mercer AJ
Regression-based identification of behavior-encoding neurons during large-scale optical imaging of neural activity at cellular resolution.	/pubmed/21084686	Miri A, Daie K, Burdine RD, Aksay E, Tank DW.	J Neurophysiol. 2011 Feb;105(2):964-80. Epub 2010 Nov 17.	J Neurophysiol. 2011	PubMed	citation	PMID:21084686	pubmed	21084686	create date:2010/11/19 | first author:Miri A
Presynaptic CB1 receptors regulate synaptic plasticity at cerebellar parallel fiber synapses.	/pubmed/21084685	Carey MR, Myoga MH, McDaniels KR, Marsicano G, Lutz B, Mackie K, Regehr WG.	J Neurophysiol. 2011 Feb;105(2):958-63. Epub 2010 Nov 17.	J Neurophysiol. 2011	PubMed	citation	PMID:21084685	pubmed	21084685	create date:2010/11/19 | first author:Carey MR
Common synaptic input to the human hypoglossal motor nucleus.	/pubmed/21084684	Laine CM, Bailey EF.	J Neurophysiol. 2011 Jan;105(1):380-7. Epub 2010 Nov 17.	J Neurophysiol. 2011	PubMed	citation	PMID:21084684	pubmed	21084684	create date:2010/11/19 | first author:Laine CM
Preferred locomotor phase of activity of lumbar interneurons during air-stepping in subchronic spinal cats.	/pubmed/21084683	AuYong N, Ollivier-Lanvin K, Lemay MA.	J Neurophysiol. 2011 Mar;105(3):1011-22. Epub 2010 Nov 17.	J Neurophysiol. 2011	PubMed	citation	PMID:21084683	pubmed	21084683	create date:2010/11/19 | first author:AuYong N
Neuronal sodium leak channel is responsible for the detection of sodium in the rat median preoptic nucleus.	/pubmed/21084682	Tremblay C, Berret E, Henry M, Nehmé B, Nadeau L, Mouginot D.	J Neurophysiol. 2011 Feb;105(2):650-60. Epub 2010 Nov 17.	J Neurophysiol. 2011	PubMed	citation	PMID:21084682	pubmed	21084682	create date:2010/11/19 | first author:Tremblay C
Visual suppression in the superior colliculus around the time of microsaccades.	/pubmed/21084681	Rolfs M, Ohl S.	J Neurophysiol. 2011 Jan;105(1):1-3. Epub 2010 Nov 17.	J Neurophysiol. 2011	PubMed	citation	PMID:21084681	pubmed	21084681	create date:2010/11/19 | first author:Rolfs M
Removal of spurious correlations between spikes and local field potentials.	/pubmed/21068271	Zanos TP, Mineault PJ, Pack CC.	J Neurophysiol. 2011 Jan;105(1):474-86. Epub 2010 Nov 10.	J Neurophysiol. 2011	PubMed	citation	PMID:21068271	pubmed	21068271	create date:2010/11/12 | first author:Zanos TP
Neural correlates of auditory streaming of harmonic complex sounds with different phase relations in the songbird forebrain.	/pubmed/21068270	Itatani N, Klump GM.	J Neurophysiol. 2011 Jan;105(1):188-99. Epub 2010 Nov 10.	J Neurophysiol. 2011	PubMed	citation	PMID:21068270	pubmed	21068270	create date:2010/11/12 | first author:Itatani N
Organization of the macaque extrastriate visual cortex re-examined using the principle of spatial continuity of function.	/pubmed/21068269	Aflalo TN, Graziano MS.	J Neurophysiol. 2011 Jan;105(1):305-20. Epub 2010 Nov 10.	J Neurophysiol. 2011	PubMed	citation	PMID:21068269	pubmed	21068269	create date:2010/11/12 | first author:Aflalo TN
Population anisotropy in area MT explains a perceptual difference between near and far disparity motion segmentation.	/pubmed/21068268	Calabro FJ, Vaina LM.	J Neurophysiol. 2011 Jan;105(1):200-8. Epub 2010 Nov 10.	J Neurophysiol. 2011	PubMed	citation	PMID:21068268	pubmed	21068268	create date:2010/11/12 | first author:Calabro FJ
Asymmetric temporal integration of layer 4 and layer 2/3 inputs in visual cortex.	/pubmed/21068267	Hang GB, Dan Y.	J Neurophysiol. 2011 Jan;105(1):347-55. Epub 2010 Nov 10.	J Neurophysiol. 2011	PubMed	citation	PMID:21068267	pubmed	21068267	create date:2010/11/12 | first author:Hang GB
Velocity storage contribution to vestibular self-motion perception in healthy human subjects.	/pubmed/21068266	Bertolini G, Ramat S, Laurens J, Bockisch CJ, Marti S, Straumann D, Palla A.	J Neurophysiol. 2011 Jan;105(1):209-23. Epub 2010 Nov 10.	J Neurophysiol. 2011	PubMed	citation	PMID:21068266	pubmed	21068266	create date:2010/11/12 | first author:Bertolini G
Characteristics of calcium currents in rat geniculate ganglion neurons.	/pubmed/21068265	Nakamura S, Bradley RM.	J Neurophysiol. 2011 Jan;105(1):224-34. Epub 2010 Nov 10.	J Neurophysiol. 2011	PubMed	citation	PMID:21068265	pubmed	21068265	create date:2010/11/12 | first author:Nakamura S
Differential effects of axon initial segment and somatodendritic GABAA receptors on excitability measures in rat dentate granule neurons.	/pubmed/21068264	Rojas P, Akrouh A, Eisenman LN, Mennerick S.	J Neurophysiol. 2011 Jan;105(1):366-79. Epub 2010 Nov 10.	J Neurophysiol. 2011	PubMed	citation	PMID:21068264	pubmed	21068264	create date:2010/11/12 | first author:Rojas P
In vivo mapping of microstructural somatotopies in the human corticospinal pathways.	/pubmed/21068263	Verstynen T, Jarbo K, Pathak S, Schneider W.	J Neurophysiol. 2011 Jan;105(1):336-46. Epub 2010 Nov 10.	J Neurophysiol. 2011	PubMed	citation	PMID:21068263	pubmed	21068263	create date:2010/11/12 | first author:Verstynen T
A comparison of neuronal and behavioral detection and discrimination performances in rat whisker system.	/pubmed/21068262	Adibi M, Arabzadeh E.	J Neurophysiol. 2011 Jan;105(1):356-65. Epub 2010 Nov 10.	J Neurophysiol. 2011	PubMed	citation	PMID:21068262	pubmed	21068262	create date:2010/11/12 | first author:Adibi M
Developmental nicotine exposure alters neurotransmission and excitability in hypoglossal motoneurons.	/pubmed/21068261	Pilarski JQ, Wakefield HE, Fuglevand AJ, Levine RB, Fregosi RF.	J Neurophysiol. 2011 Jan;105(1):423-33. Epub 2010 Nov 10.	J Neurophysiol. 2011	PubMed	citation	PMID:21068261	pubmed	21068261	create date:2010/11/12 | first author:Pilarski JQ
Sequential activation of motor cortical neurons contributes to intralimb coordination during reaching in the cat by modulating muscle synergies.	/pubmed/21068260	Yakovenko S, Krouchev N, Drew T.	J Neurophysiol. 2011 Jan;105(1):388-409. Epub 2010 Nov 10.	J Neurophysiol. 2011	PubMed	citation	PMID:21068260	pubmed	21068260	create date:2010/11/12 | first author:Yakovenko S
Lengthening but not shortening history of paraspinal muscle spindles in the low back alters their dynamic sensitivity.	/pubmed/21047939	Cao DY, Pickar JG.	J Neurophysiol. 2011 Jan;105(1):434-41. Epub 2010 Nov 3.	J Neurophysiol. 2011	PubMed	citation	PMID:21047939	pubmed	21047939	create date:2010/11/05 | first author:Cao DY
Differential modulation of synaptic strength and timing regulate synaptic efficacy in a motor network.	/pubmed/21047938	Johnson BR, Brown JM, Kvarta MD, Lu JY, Schneider LR, Nadim F, Harris-Warrick RM.	J Neurophysiol. 2011 Jan;105(1):293-304. Epub 2010 Nov 3.	J Neurophysiol. 2011	PubMed	citation	PMID:21047938	pubmed	21047938	create date:2010/11/05 | first author:Johnson BR
Synaptic properties of thalamic input to layers 2/3 and 4 of primary somatosensory and auditory cortices.	/pubmed/21047937	Viaene AN, Petrof I, Sherman SM.	J Neurophysiol. 2011 Jan;105(1):279-92. Epub 2010 Nov 3.	J Neurophysiol. 2011	PubMed	citation	PMID:21047937	pubmed	21047937	create date:2010/11/05 | first author:Viaene AN
Adrenergic receptors modulate motoneuron excitability, sensory synaptic transmission and muscle spasms after chronic spinal cord injury.	/pubmed/21047936	Rank MM, Murray KC, Stephens MJ, D'Amico J, Gorassini MA, Bennett DJ.	J Neurophysiol. 2011 Jan;105(1):410-22. Epub 2010 Nov 3.	J Neurophysiol. 2011	PubMed	citation	PMID:21047936	pubmed	21047936	create date:2010/11/05 | first author:Rank MM
Double-dissociation of the catecholaminergic modulation of synaptic transmission in the oval bed nucleus of the stria terminalis.	/pubmed/21047935	Krawczyk M, Georges F, Sharma R, Mason X, Berthet A, Bézard E, Dumont EC.	J Neurophysiol. 2011 Jan;105(1):145-53. Epub 2010 Nov 3.	J Neurophysiol. 2011	PubMed	citation	PMID:21047935	pubmed	21047935	create date:2010/11/05 | first author:Krawczyk M
Temporal evolution of oscillatory activity predicts performance in a choice-reaction time reaching task.	/pubmed/21047934	Perfetti B, Moisello C, Landsness EC, Kvint S, Pruski A, Onofrj M, Tononi G, Ghilardi MF.	J Neurophysiol. 2011 Jan;105(1):18-27. Epub 2010 Nov 3.	J Neurophysiol. 2011	PubMed	citation	PMID:21047934	pubmed	21047934	create date:2010/11/05 | first author:Perfetti B
From zebrafish to mammal: functional evolution of prestin, the motor protein of cochlear outer hair cells.	/pubmed/21047933	Tan X, Pecka JL, Tang J, Okoruwa OE, Zhang Q, Beisel KW, He DZ.	J Neurophysiol. 2011 Jan;105(1):36-44. Epub 2010 Nov 3.	J Neurophysiol. 2011	PubMed	citation	PMID:21047933	pubmed	21047933	create date:2010/11/05 | first author:Tan X
GAD67-GFP+ neurons in the Nucleus of Roller: a possible source of inhibitory input to hypoglossal motoneurons. I. Morphology and firing properties.	/pubmed/21047932	van Brederode JF, Yanagawa Y, Berger AJ.	J Neurophysiol. 2011 Jan;105(1):235-48. Epub 2010 Nov 3.	J Neurophysiol. 2011	PubMed	citation	PMID:21047932	pubmed	21047932	create date:2010/11/05 | first author:van Brederode JF
GAD67-GFP+ neurons in the Nucleus of Roller. II. Subthreshold and firing resonance properties.	/pubmed/21047931	van Brederode JF, Berger AJ.	J Neurophysiol. 2011 Jan;105(1):249-78. Epub 2010 Nov 3.	J Neurophysiol. 2011	PubMed	citation	PMID:21047931	pubmed	21047931	create date:2010/11/05 | first author:van Brederode JF
Linear versus nonlinear signal transmission in neuron models with adaptation currents or dynamic thresholds.	/pubmed/21045213	Benda J, Maler L, Longtin A.	J Neurophysiol. 2010 Nov;104(5):2806-20.	J Neurophysiol. 2010	PubMed	citation	PMID:21045213	pubmed	21045213	create date:2010/11/04 | first author:Benda J
Potentiation of synaptic AMPA receptors induced by the deletion of NMDA receptors requires the GluA2 subunit.	/pubmed/20980546	Lu W, Gray JA, Granger AJ, During MJ, Nicoll RA.	J Neurophysiol. 2011 Feb;105(2):923-8. Epub 2010 Oct 27.	J Neurophysiol. 2011	PubMed	citation	PMID:20980546	pubmed	20980546	create date:2010/10/29 | first author:Lu W
Area MSTd neurons encode visual stimuli in eye coordinates during fixation and pursuit.	/pubmed/20980545	Lee B, Pesaran B, Andersen RA.	J Neurophysiol. 2011 Jan;105(1):60-8. Epub 2010 Oct 27.	J Neurophysiol. 2011	PubMed	citation	PMID:20980545	pubmed	20980545	create date:2010/10/29 | first author:Lee B
The pedunculopontine tegmental nucleus: a second cholinergic source for frequency-specific auditory plasticity.	/pubmed/20980544	Luo F, Liu X, Wang C, Yan J.	J Neurophysiol. 2011 Jan;105(1):107-16. Epub 2010 Oct 27.	J Neurophysiol. 2011	PubMed	citation	PMID:20980544	pubmed	20980544	create date:2010/10/29 | first author:Luo F
An increase in persistent sodium current contributes to intrinsic neuronal bursting after status epilepticus.	/pubmed/20980543	Chen S, Su H, Yue C, Remy S, Royeck M, Sochivko D, Opitz T, Beck H, Yaari Y.	J Neurophysiol. 2011 Jan;105(1):117-29. Epub 2010 Oct 27.	J Neurophysiol. 2011	PubMed	citation	PMID:20980543	pubmed	20980543	create date:2010/10/29 | first author:Chen S
Phasic and tonic patterns of locus coeruleus output differentially modulate sensory network function in the awake rat.	/pubmed/20980542	Devilbiss DM, Waterhouse BD.	J Neurophysiol. 2011 Jan;105(1):69-87. Epub 2010 Oct 27.	J Neurophysiol. 2011	PubMed	citation	PMID:20980542	pubmed	20980542	create date:2010/10/29 | first author:Devilbiss DM
Reorganization of finger coordination patterns during adaptation to rotation and scaling of a newly learned sensorimotor transformation.	/pubmed/20980541	Liu X, Mosier KM, Mussa-Ivaldi FA, Casadio M, Scheidt RA.	J Neurophysiol. 2011 Jan;105(1):454-73. Epub 2010 Oct 27.	J Neurophysiol. 2011	PubMed	citation	PMID:20980541	pubmed	20980541	create date:2010/10/29 | first author:Liu X
Local-distributed integration by a novel neuron ensures rapid initiation of animal locomotion.	/pubmed/20980540	Mullins OJ, Hackett JT, Friesen WO.	J Neurophysiol. 2011 Jan;105(1):130-44. Epub 2010 Oct 27.	J Neurophysiol. 2011	PubMed	citation	PMID:20980540	pubmed	20980540	create date:2010/10/29 | first author:Mullins OJ
Dynamic regulation of NMDA receptor transmission.	/pubmed/20980539	Gambrill AC, Storey GP, Barria A.	J Neurophysiol. 2011 Jan;105(1):162-71. Epub 2010 Oct 27.	J Neurophysiol. 2011	PubMed	citation	PMID:20980539	pubmed	20980539	create date:2010/10/29 | first author:Gambrill AC
TNFα mechanically sensitizes masseter muscle nociceptors by increasing prostaglandin E2 levels.	/pubmed/20980538	Hakim AW, Dong X, Cairns BE.	J Neurophysiol. 2011 Jan;105(1):154-61. Epub 2010 Oct 27.	J Neurophysiol. 2011	PubMed	citation	PMID:20980538	pubmed	20980538	create date:2010/10/29 | first author:Hakim AW
Title	URL	Description	Details	ShortDetails	Resource	Type	Identifiers	Db	EntrezUID	Properties
Motoneuron excitability and muscle spasms are regulated by 5-HT2B and 5-HT2C receptor activity.	/pubmed/20980537	Murray KC, Stephens MJ, Ballou EW, Heckman CJ, Bennett DJ.	J Neurophysiol. 2011 Feb;105(2):731-48. Epub 2010 Oct 27.	J Neurophysiol. 2011	PubMed	citation	PMID:20980537	pubmed	20980537	create date:2010/10/29 | first author:Murray KC
Inhibition dominates the early phase of up-states in the basolateral amygdala.	/pubmed/20962075	Windels F, Crane JW, Sah P.	J Neurophysiol. 2010 Dec;104(6):3433-8. Epub 2010 Oct 20.	J Neurophysiol. 2010	PubMed	citation	PMID:20962075	pubmed	20962075	create date:2010/10/22 | first author:Windels F
Electrophysiological analysis of the inhibitory effects of FMRFamide-like peptides on the pacemaker activity of gonadotropin-releasing hormone neurons.	/pubmed/20962074	Saito TH, Nakane R, Akazome Y, Abe H, Oka Y.	J Neurophysiol. 2010 Dec;104(6):3518-29. Epub 2010 Oct 20.	J Neurophysiol. 2010	PubMed	citation	PMID:20962074	pubmed	20962074	create date:2010/10/22 | first author:Saito TH
A within-trial measure of the stop signal reaction time in a head-unrestrained oculomotor countermanding task.	/pubmed/20962073	Goonetilleke SC, Doherty TJ, Corneil BD.	J Neurophysiol. 2010 Dec;104(6):3677-90. Epub 2010 Oct 20.	J Neurophysiol. 2010	PubMed	citation	PMID:20962073	pubmed	20962073	create date:2010/10/22 | first author:Goonetilleke SC
Contributions of altered stretch reflex coordination to arm impairments following stroke.	/pubmed/20962072	Trumbower RD, Ravichandran VJ, Krutky MA, Perreault EJ.	J Neurophysiol. 2010 Dec;104(6):3612-24. Epub 2010 Oct 20.	J Neurophysiol. 2010	PubMed	citation	PMID:20962072	pubmed	20962072	create date:2010/10/22 | first author:Trumbower RD
Neuromodulatory effect of GnRH on the synaptic transmission of the olfactory bulbar neural circuit in goldfish, Carassius auratus.	/pubmed/20962071	Kawai T, Abe H, Akazome Y, Oka Y.	J Neurophysiol. 2010 Dec;104(6):3540-50. Epub 2010 Oct 20.	J Neurophysiol. 2010	PubMed	citation	PMID:20962071	pubmed	20962071	create date:2010/10/22 | first author:Kawai T
Identification and modulation of voltage-gated Ca2+ currents in zebrafish Rohon-Beard neurons.	/pubmed/20962070	Won YJ, Ono F, Ikeda SR.	J Neurophysiol. 2011 Jan;105(1):442-53. Epub 2010 Oct 20.	J Neurophysiol. 2011	PubMed	citation	PMID:20962070	pubmed	20962070	create date:2010/10/22 | first author:Won YJ
Behavior of the oculomotor vermis for five different types of saccade.	/pubmed/20962069	Kojima Y, Soetedjo R, Fuchs AF.	J Neurophysiol. 2010 Dec;104(6):3667-76. Epub 2010 Oct 20. Erratum in: J Neurophysiol. 2011 Mar;105(3):1426.	J Neurophysiol. 2010	PubMed	citation	PMID:20962069	pubmed	20962069	create date:2010/10/22 | first author:Kojima Y
Conditional perception under stimulus ambiguity: polarization- and azimuth-sensitive neurons in the locust brain are inhibited by low degrees of polarization.	/pubmed/20962068	Pfeiffer K, Negrello M, Homberg U.	J Neurophysiol. 2011 Jan;105(1):28-35. Epub 2010 Oct 20.	J Neurophysiol. 2011	PubMed	citation	PMID:20962068	pubmed	20962068	create date:2010/10/22 | first author:Pfeiffer K
Oscillatory entrainment of thalamic neurons by theta rhythm in freely moving rats.	/pubmed/20962067	Tsanov M, Chah E, Wright N, Vann SD, Reilly R, Erichsen JT, Aggleton JP, O'Mara SM.	J Neurophysiol. 2011 Jan;105(1):4-17. Epub 2010 Oct 20.	J Neurophysiol. 2011	PubMed	citation	PMID:20962067	pubmed	20962067	create date:2010/10/22 | first author:Tsanov M
Inhibitory and disinhibitory effects on I-wave facilitation in motor cortex.	/pubmed/20943947	Cash RF, Ziemann U, Thickbroom GW.	J Neurophysiol. 2011 Jan;105(1):100-6. Epub 2010 Oct 13.	J Neurophysiol. 2011	PubMed	citation	PMID:20943947	pubmed	20943947	create date:2010/10/15 | first author:Cash RF
Subset of thin spike cortical neurons preserve the peripheral encoding of stimulus onsets.	/pubmed/20943946	Lin FG, Liu RC.	J Neurophysiol. 2010 Dec;104(6):3588-99. Epub 2010 Oct 13.	J Neurophysiol. 2010	PubMed	citation	PMID:20943946	pubmed	20943946	create date:2010/10/15 | first author:Lin FG
A closed-loop human simulator for investigating the role of feedback control in brain-machine interfaces.	/pubmed/20943945	Cunningham JP, Nuyujukian P, Gilja V, Chestek CA, Ryu SI, Shenoy KV.	J Neurophysiol. 2011 Apr;105(4):1932-49. Epub 2010 Oct 13.	J Neurophysiol. 2011	PubMed	citation	PMID:20943945	pubmed	20943945	create date:2010/10/15 | first author:Cunningham JP
Handedness, dexterity, and motor cortical representations.	/pubmed/20943944	Bernard JA, Taylor SF, Seidler RD.	J Neurophysiol. 2011 Jan;105(1):88-99. Epub 2010 Oct 13.	J Neurophysiol. 2011	PubMed	citation	PMID:20943944	pubmed	20943944	create date:2010/10/15 | first author:Bernard JA
Time course of information representation of macaque AIP neurons in hand manipulation task revealed by information analysis.	/pubmed/20943943	Sakaguchi Y, Ishida F, Shimizu T, Murata A.	J Neurophysiol. 2010 Dec;104(6):3625-43. Epub 2010 Oct 13.	J Neurophysiol. 2010	PubMed	citation	PMID:20943943	pubmed	20943943	create date:2010/10/15 | first author:Sakaguchi Y
Bilateral adaptation during locomotion following a unilaterally applied resistance to swing in nondisabled adults.	/pubmed/20943942	Savin DN, Tseng SC, Morton SM.	J Neurophysiol. 2010 Dec;104(6):3600-11. Epub 2010 Oct 13.	J Neurophysiol. 2010	PubMed	citation	PMID:20943942	pubmed	20943942	create date:2010/10/15 | first author:Savin DN
Role of neuronal synchrony in the generation of evoked EEG/MEG responses.	/pubmed/20943941	Telenczuk B, Nikulin VV, Curio G.	J Neurophysiol. 2010 Dec;104(6):3557-67. Epub 2010 Oct 13. Erratum in: J Neurophysiol. 2011 Mar;105(3):1422-3.	J Neurophysiol. 2010	PubMed	citation	PMID:20943941	pubmed	20943941	create date:2010/10/15 | first author:Telenczuk B
Neuronal gap junctions are required for NMDA receptor-mediated excitotoxicity: implications in ischemic stroke.	/pubmed/20943940	Wang Y, Denisova JV, Kang KS, Fontes JD, Zhu BT, Belousov AB.	J Neurophysiol. 2010 Dec;104(6):3551-6. Epub 2010 Oct 13.	J Neurophysiol. 2010	PubMed	citation	PMID:20943940	pubmed	20943940	create date:2010/10/15 | first author:Wang Y
Sleep and synaptic renormalization: a computational study.	/pubmed/20926617	Olcese U, Esser SK, Tononi G.	J Neurophysiol. 2010 Dec;104(6):3476-93. Epub 2010 Oct 6.	J Neurophysiol. 2010	PubMed	citation	PMID:20926617	pubmed	20926617	create date:2010/10/12 | first author:Olcese U
Physiological basis for inhibition of morphine and improgan antinociception by CC12, a P450 epoxygenase inhibitor.	/pubmed/20926616	Heinricher MM, Maire JJ, Lee D, Nalwalk JW, Hough LB.	J Neurophysiol. 2010 Dec;104(6):3222-30. Epub 2010 Oct 6.	J Neurophysiol. 2010	PubMed	citation	PMID:20926616	pubmed	20926616	create date:2010/10/12 | first author:Heinricher MM
The episodic nature of spike trains in the early visual pathway.	/pubmed/20926615	Butts DA, Desbordes G, Weng C, Jin J, Alonso JM, Stanley GB.	J Neurophysiol. 2010 Dec;104(6):3371-87. Epub 2010 Oct 6.	J Neurophysiol. 2010	PubMed	citation	PMID:20926615	pubmed	20926615	create date:2010/10/12 | first author:Butts DA
Topographic organization of excitatory and inhibitory commissural connections in the superior colliculi and their functional roles in saccade generation.	/pubmed/20926614	Takahashi M, Sugiuchi Y, Shinoda Y.	J Neurophysiol. 2010 Dec;104(6):3146-67. Epub 2010 Oct 6.	J Neurophysiol. 2010	PubMed	citation	PMID:20926614	pubmed	20926614	create date:2010/10/12 | first author:Takahashi M
Astrocytes in the retrotrapezoid nucleus sense H+ by inhibition of a Kir4.1-Kir5.1-like current and may contribute to chemoreception by a purinergic mechanism.	/pubmed/20926613	Wenker IC, Kréneisz O, Nishiyama A, Mulkey DK.	J Neurophysiol. 2010 Dec;104(6):3042-52. Epub 2010 Oct 6.	J Neurophysiol. 2010	PubMed	citation	PMID:20926613	pubmed	20926613	create date:2010/10/12 | first author:Wenker IC
Social and ecological regulation of a decision-making circuit.	/pubmed/20926612	Neumeister H, Whitaker KW, Hofmann HA, Preuss T.	J Neurophysiol. 2010 Dec;104(6):3180-8. Epub 2010 Oct 6.	J Neurophysiol. 2010	PubMed	citation	PMID:20926612	pubmed	20926612	create date:2010/10/12 | first author:Neumeister H
Hyperexcitable substantia nigra dopamine neurons in PINK1- and HtrA2/Omi-deficient mice.	/pubmed/20926611	Bishop MW, Chakraborty S, Matthews GA, Dougalis A, Wood NW, Festenstein R, Ungless MA.	J Neurophysiol. 2010 Dec;104(6):3009-20. Epub 2010 Oct 6.	J Neurophysiol. 2010	PubMed	citation	PMID:20926611	pubmed	20926611	create date:2010/10/12 | first author:Bishop MW
Synchrony in normal and focal epileptic brain: the seizure onset zone is functionally disconnected.	/pubmed/20926610	Warren CP, Hu S, Stead M, Brinkmann BH, Bower MR, Worrell GA.	J Neurophysiol. 2010 Dec;104(6):3530-9. Epub 2010 Oct 6.	J Neurophysiol. 2010	PubMed	citation	PMID:20926610	pubmed	20926610	create date:2010/10/12 | first author:Warren CP
Influence of fatigue on hand muscle coordination and EMG-EMG coherence during three-digit grasping.	/pubmed/20926609	Danna-Dos Santos A, Poston B, Jesunathadas M, Bobich LR, Hamm TM, Santello M.	J Neurophysiol. 2010 Dec;104(6):3576-87. Epub 2010 Oct 6.	J Neurophysiol. 2010	PubMed	citation	PMID:20926609	pubmed	20926609	create date:2010/10/12 | first author:Danna-Dos Santos A
Differing neurophysiologic mechanosensory input from glabrous and hairy skin in juvenile rats.	/pubmed/20926608	Boada MD, Houle TT, Eisenach JC, Ririe DG.	J Neurophysiol. 2010 Dec;104(6):3568-75. Epub 2010 Oct 6.	J Neurophysiol. 2010	PubMed	citation	PMID:20926608	pubmed	20926608	create date:2010/10/12 | first author:Boada MD
Examining the auditory nerve fiber response to high rate cochlear implant stimulation: chronic sensorineural hearing loss and facilitation.	/pubmed/20926607	Heffer LF, Sly DJ, Fallon JB, White MW, Shepherd RK, O'Leary SJ.	J Neurophysiol. 2010 Dec;104(6):3124-35. Epub 2010 Oct 6.	J Neurophysiol. 2010	PubMed	citation	PMID:20926607	pubmed	20926607	create date:2010/10/12 | first author:Heffer LF
The bidirectionality of motor learning in the vestibulo-ocular reflex is a function of cerebellar mGluR1 receptors.	/pubmed/20926606	Titley HK, Heskin-Sweezie R, Broussard DM.	J Neurophysiol. 2010 Dec;104(6):3657-66. Epub 2010 Oct 6.	J Neurophysiol. 2010	PubMed	citation	PMID:20926606	pubmed	20926606	create date:2010/10/12 | first author:Titley HK
Modular processing in the hand representation of primate primary somatosensory cortex coexists with widespread activation.	/pubmed/20926605	Reed JL, Qi HX, Pouget P, Burish MJ, Bonds AB, Kaas JH.	J Neurophysiol. 2010 Dec;104(6):3136-45. Epub 2010 Oct 6.	J Neurophysiol. 2010	PubMed	citation	PMID:20926605	pubmed	20926605	create date:2010/10/12 | first author:Reed JL
A likelihood method for computing selection times in spiking and local field potential activity.	/pubmed/20884767	Banerjee A, Dean HL, Pesaran B.	J Neurophysiol. 2010 Dec;104(6):3705-20. Epub 2010 Sep 8.	J Neurophysiol. 2010	PubMed	citation	PMID:20884767	pubmed	20884767	create date:2010/10/05 | first author:Banerjee A
Evoked potentials in motor cortical local field potentials reflect task timing and behavioral performance.	/pubmed/20884766	Kilavik BE, Confais J, Ponce-Alvarez A, Diesmann M, Riehle A.	J Neurophysiol. 2010 Nov;104(5):2338-51. Epub 2010 Sep 8. Erratum in: J Neurophysiol. 2011 Jan; 105(1):501.	J Neurophysiol. 2010	PubMed	citation	PMID:20884766	pubmed	20884766	create date:2010/10/05 | first author:Kilavik BE
Learning on multiple timescales in smooth pursuit eye movements.	/pubmed/20884765	Yang Y, Lisberger SG.	J Neurophysiol. 2010 Nov;104(5):2850-62. Epub 2010 Sep 8.	J Neurophysiol. 2010	PubMed	citation	PMID:20884765	pubmed	20884765	create date:2010/10/05 | first author:Yang Y
Late-expiratory activity: emergence and interactions with the respiratory CpG.	/pubmed/20884764	Molkov YI, Abdala AP, Bacak BJ, Smith JC, Paton JF, Rybak IA.	J Neurophysiol. 2010 Nov;104(5):2713-29. Epub 2010 Sep 8.	J Neurophysiol. 2010	PubMed	citation	PMID:20884764	pubmed	20884764	create date:2010/10/05 | first author:Molkov YI
Activity in a cortical-basal ganglia circuit for song is required for social context-dependent vocal variability.	/pubmed/20884763	Stepanek L, Doupe AJ.	J Neurophysiol. 2010 Nov;104(5):2474-86. Epub 2010 Sep 8.	J Neurophysiol. 2010	PubMed	citation	PMID:20884763	pubmed	20884763	create date:2010/10/05 | first author:Stepanek L
Functional properties of human primary motor cortex gamma oscillations.	/pubmed/20884762	Muthukumaraswamy SD.	J Neurophysiol. 2010 Nov;104(5):2873-85. Epub 2010 Sep 8.	J Neurophysiol. 2010	PubMed	citation	PMID:20884762	pubmed	20884762	create date:2010/10/05 | first author:Muthukumaraswamy SD
Endocannabinoid-dependent LTD in a nociceptive synapse requires activation of a presynaptic TRPV-like receptor.	/pubmed/20884761	Yuan S, Burrell BD.	J Neurophysiol. 2010 Nov;104(5):2766-77. Epub 2010 Sep 8.	J Neurophysiol. 2010	PubMed	citation	PMID:20884761	pubmed	20884761	create date:2010/10/05 | first author:Yuan S
Hearing loss alters serotonergic modulation of intrinsic excitability in auditory cortex.	/pubmed/20884760	Rao D, Basura GJ, Roche J, Daniels S, Mancilla JG, Manis PB.	J Neurophysiol. 2010 Nov;104(5):2693-703. Epub 2010 Sep 8.	J Neurophysiol. 2010	PubMed	citation	PMID:20884760	pubmed	20884760	create date:2010/10/05 | first author:Rao D
Redox sensitive calcium stores underlie enhanced after hyperpolarization of aged neurons: role for ryanodine receptor mediated calcium signaling.	/pubmed/20884759	Bodhinathan K, Kumar A, Foster TC.	J Neurophysiol. 2010 Nov;104(5):2586-93. Epub 2010 Sep 8.	J Neurophysiol. 2010	PubMed	citation	PMID:20884759	pubmed	20884759	create date:2010/10/05 | first author:Bodhinathan K
Regulation of inhibitory synapses by presynaptic D₄ dopamine receptors in thalamus.	/pubmed/20884758	Govindaiah G, Wang T, Gillette MU, Crandall SR, Cox CL.	J Neurophysiol. 2010 Nov;104(5):2757-65. Epub 2010 Sep 8.	J Neurophysiol. 2010	PubMed	citation	PMID:20884758	pubmed	20884758	create date:2010/10/05 | first author:Govindaiah G
The central nervous system does not minimize energy cost in arm movements.	/pubmed/20884757	Kistemaker DA, Wong JD, Gribble PL.	J Neurophysiol. 2010 Dec;104(6):2985-94. Epub 2010 Sep 8.	J Neurophysiol. 2010	PubMed	citation	PMID:20884757	pubmed	20884757	create date:2010/10/05 | first author:Kistemaker DA
Voluntary activation of the different compartments of the flexor digitorum profundus.	/pubmed/20881206	van Duinen H, Gandevia SC, Taylor JL.	J Neurophysiol. 2010 Dec;104(6):3213-21. Epub 2010 Sep 29.	J Neurophysiol. 2010	PubMed	citation	PMID:20881206	pubmed	20881206	create date:2010/10/01 | first author:van Duinen H
Cortical control of adaptive locomotion in wild-type mice and mutant mice lacking the ephrin-Eph effector protein alpha2-chimaerin.	/pubmed/20881205	Asante CO, Chu A, Fisher M, Benson L, Beg A, Scheiffele P, Martin J.	J Neurophysiol. 2010 Dec;104(6):3189-202. Epub 2010 Sep 29.	J Neurophysiol. 2010	PubMed	citation	PMID:20881205	pubmed	20881205	create date:2010/10/01 | first author:Asante CO
Migration of motor pool activity in the spinal cord reflects body mechanics in human locomotion.	/pubmed/20881204	Cappellini G, Ivanenko YP, Dominici N, Poppele RE, Lacquaniti F.	J Neurophysiol. 2010 Dec;104(6):3064-73. Epub 2010 Sep 29.	J Neurophysiol. 2010	PubMed	citation	PMID:20881204	pubmed	20881204	create date:2010/10/01 | first author:Cappellini G
Visuomotor learning generalizes between bilateral and unilateral conditions despite varying degrees of bilateral interference.	/pubmed/20881203	Wang J, Mordkoff JT, Sainburg RL.	J Neurophysiol. 2010 Dec;104(6):2913-21. Epub 2010 Sep 29.	J Neurophysiol. 2010	PubMed	citation	PMID:20881203	pubmed	20881203	create date:2010/10/01 | first author:Wang J
Spatial asymmetry in the mechanosensory phenotypes of the C. elegans DEG/ENaC gene mec-10.	/pubmed/20881202	Chatzigeorgiou M, Grundy L, Kindt KS, Lee WH, Driscoll M, Schafer WR.	J Neurophysiol. 2010 Dec;104(6):3334-44. Epub 2010 Sep 29.	J Neurophysiol. 2010	PubMed	citation	PMID:20881202	pubmed	20881202	create date:2010/10/01 | first author:Chatzigeorgiou M
Speed and eccentricity tuning reveal a central role for the velocity-based cue to 3D visual motion.	/pubmed/20881201	Czuba TB, Rokers B, Huk AC, Cormack LK.	J Neurophysiol. 2010 Nov;104(5):2886-99. Epub 2010 Sep 29.	J Neurophysiol. 2010	PubMed	citation	PMID:20881201	pubmed	20881201	create date:2010/10/01 | first author:Czuba TB
Dynamics of stimulus-evoked spike timing correlations in the cat lateral geniculate nucleus.	/pubmed/20881200	Ito H, Maldonado PE, Gray CM.	J Neurophysiol. 2010 Dec;104(6):3276-92. Epub 2010 Sep 29.	J Neurophysiol. 2010	PubMed	citation	PMID:20881200	pubmed	20881200	create date:2010/10/01 | first author:Ito H
Partial disinhibition is required for transition of stimulus-induced sharp wave-ripple complexes into recurrent epileptiform discharges in rat hippocampal slices.	/pubmed/20881199	Liotta A, Caliskan G, ul Haq R, Hollnagel JO, Rösler A, Heinemann U, Behrens CJ.	J Neurophysiol. 2011 Jan;105(1):172-87. Epub 2010 Sep 29.	J Neurophysiol. 2011	PubMed	citation	PMID:20881199	pubmed	20881199	create date:2010/10/01 | first author:Liotta A
Title	URL	Description	Details	ShortDetails	Resource	Type	Identifiers	Db	EntrezUID	Properties
Electrical stimulation of the frontal eye fields in the head-free macaque evokes kinematically normal 3D gaze shifts.	/pubmed/20881198	Monteon JA, Constantin AG, Wang H, Martinez-Trujillo J, Crawford JD.	J Neurophysiol. 2010 Dec;104(6):3462-75. Epub 2010 Sep 29.	J Neurophysiol. 2010	PubMed	citation	PMID:20881198	pubmed	20881198	create date:2010/10/01 | first author:Monteon JA
Linear hypergeneralization of learned dynamics across movement speeds reveals anisotropic, gain-encoding primitives for motor adaptation.	/pubmed/20881197	Joiner WM, Ajayi O, Sing GC, Smith MA.	J Neurophysiol. 2011 Jan;105(1):45-59. Epub 2010 Sep 29.	J Neurophysiol. 2011	PubMed	citation	PMID:20881197	pubmed	20881197	create date:2010/10/01 | first author:Joiner WM
Tinnitus, diminished sound-level tolerance, and elevated auditory activity in humans with clinically normal hearing sensitivity.	/pubmed/20881196	Gu JW, Halpin CF, Nam EC, Levine RA, Melcher JR.	J Neurophysiol. 2010 Dec;104(6):3361-70. Epub 2010 Sep 29.	J Neurophysiol. 2010	PubMed	citation	PMID:20881196	pubmed	20881196	create date:2010/10/01 | first author:Gu JW
High ratio of synaptic excitation to synaptic inhibition in hilar ectopic granule cells of pilocarpine-treated rats.	/pubmed/20881195	Zhan RZ, Timofeeva O, Nadler JV.	J Neurophysiol. 2010 Dec;104(6):3293-304. Epub 2010 Sep 29.	J Neurophysiol. 2010	PubMed	citation	PMID:20881195	pubmed	20881195	create date:2010/10/01 | first author:Zhan RZ
Chronic dysfunction of astrocytic inwardly rectifying K+ channels specific to the neocortical epileptic focus after fluid percussion injury in the rat.	/pubmed/20861444	Stewart TH, Eastman CL, Groblewski PA, Fender JS, Verley DR, Cook DG, D'Ambrosio R.	J Neurophysiol. 2010 Dec;104(6):3345-60. Epub 2010 Sep 22.	J Neurophysiol. 2010	PubMed	citation	PMID:20861444	pubmed	20861444	create date:2010/09/24 | first author:Stewart TH
Origins of spontaneous firing of motor units in the spastic-paretic biceps brachii muscle of stroke survivors.	/pubmed/20861443	Mottram CJ, Wallace CL, Chikando CN, Rymer WZ.	J Neurophysiol. 2010 Dec;104(6):3168-79. Epub 2010 Sep 22.	J Neurophysiol. 2010	PubMed	citation	PMID:20861443	pubmed	20861443	create date:2010/09/24 | first author:Mottram CJ
Spatiotemporal dynamics of rhythmic spinal interneurons measured with two-photon calcium imaging and coherence analysis.	/pubmed/20861442	Kwan AC, Dietz SB, Zhong G, Harris-Warrick RM, Webb WW.	J Neurophysiol. 2010 Dec;104(6):3323-33. Epub 2010 Sep 22.	J Neurophysiol. 2010	PubMed	citation	PMID:20861442	pubmed	20861442	create date:2010/09/24 | first author:Kwan AC
Validation of independent component analysis for rapid spike sorting of optical recording data.	/pubmed/20861441	Hill ES, Moore-Kochlacs C, Vasireddi SK, Sejnowski TJ, Frost WN.	J Neurophysiol. 2010 Dec;104(6):3721-31. Epub 2010 Sep 22.	J Neurophysiol. 2010	PubMed	citation	PMID:20861441	pubmed	20861441	create date:2010/09/24 | first author:Hill ES
Sleep-like states modulate functional connectivity in the rat olfactory system.	/pubmed/20861440	Wilson DA, Yan X.	J Neurophysiol. 2010 Dec;104(6):3231-9. Epub 2010 Sep 22.	J Neurophysiol. 2010	PubMed	citation	PMID:20861440	pubmed	20861440	create date:2010/09/24 | first author:Wilson DA
Visual stimulation decorrelates neuronal activity.	/pubmed/20861439	Oram MW.	J Neurophysiol. 2011 Feb;105(2):942-57. Epub 2010 Sep 22. Erratum in: J Neurophysiol. 2011 May;105(5):2625.	J Neurophysiol. 2011	PubMed	citation	PMID:20861439	pubmed	20861439	create date:2010/09/24 | first author:Oram MW
Cholinergic modulation of neuronal excitability in the accessory olfactory bulb.	/pubmed/20861438	Smith RS, Araneda RC.	J Neurophysiol. 2010 Dec;104(6):2963-74. Epub 2010 Sep 22.	J Neurophysiol. 2010	PubMed	citation	PMID:20861438	pubmed	20861438	create date:2010/09/24 | first author:Smith RS
Changes in the estimated time course of the motoneuron afterhyperpolarization induced by tendon vibration.	/pubmed/20861437	MacDonell CW, Ivanova TD, Garland SJ.	J Neurophysiol. 2010 Dec;104(6):3240-9. Epub 2010 Sep 22.	J Neurophysiol. 2010	PubMed	citation	PMID:20861437	pubmed	20861437	create date:2010/09/24 | first author:MacDonell CW
Locomotion after spinal cord injury depends on constitutive activity in serotonin receptors.	/pubmed/20861436	Fouad K, Rank MM, Vavrek R, Murray KC, Sanelli L, Bennett DJ.	J Neurophysiol. 2010 Dec;104(6):2975-84. Epub 2010 Sep 22.	J Neurophysiol. 2010	PubMed	citation	PMID:20861436	pubmed	20861436	create date:2010/09/24 | first author:Fouad K
Topography of covert visual attention in human superior colliculus.	/pubmed/20861435	Katyal S, Zughni S, Greene C, Ress D.	J Neurophysiol. 2010 Dec;104(6):3074-83. Epub 2010 Sep 22.	J Neurophysiol. 2010	PubMed	citation	PMID:20861435	pubmed	20861435	create date:2010/09/24 | first author:Katyal S
cAMP modulates intracellular Ca2+ sensitivity of fast-releasing synaptic vesicles at the calyx of Held synapse.	/pubmed/20861434	Yao L, Sakaba T.	J Neurophysiol. 2010 Dec;104(6):3250-60. Epub 2010 Sep 22.	J Neurophysiol. 2010	PubMed	citation	PMID:20861434	pubmed	20861434	create date:2010/09/24 | first author:Yao L
Altered purinergic signaling in colorectal dorsal root ganglion neurons contributes to colorectal hypersensitivity.	/pubmed/20861433	Shinoda M, La JH, Bielefeldt K, Gebhart GF.	J Neurophysiol. 2010 Dec;104(6):3113-23. Epub 2010 Sep 22.	J Neurophysiol. 2010	PubMed	citation	PMID:20861433	pubmed	20861433	create date:2010/09/24 | first author:Shinoda M
Orientation selectivity of motion-boundary responses in human visual cortex.	/pubmed/20861432	Larsson J, Heeger DJ, Landy MS.	J Neurophysiol. 2010 Dec;104(6):2940-50. Epub 2010 Sep 22.	J Neurophysiol. 2010	PubMed	citation	PMID:20861432	pubmed	20861432	create date:2010/09/24 | first author:Larsson J
Reward magnitude coding in primate amygdala neurons.	/pubmed/20861431	Bermudez MA, Schultz W.	J Neurophysiol. 2010 Dec;104(6):3424-32. Epub 2010 Sep 22.	J Neurophysiol. 2010	PubMed	citation	PMID:20861431	pubmed	20861431	create date:2010/09/24 | first author:Bermudez MA
Dipole source analyses of early median nerve SEP components obtained from subdural grid recordings.	/pubmed/20861430	Baumgärtner U, Vogel H, Ohara S, Treede RD, Lenz FA.	J Neurophysiol. 2010 Dec;104(6):3029-41. Epub 2010 Sep 22.	J Neurophysiol. 2010	PubMed	citation	PMID:20861430	pubmed	20861430	create date:2010/09/24 | first author:Baumgärtner U
Long-term depression at parallel fiber to Golgi cell synapses.	/pubmed/20861429	Robberechts Q, Wijnants M, Giugliano M, De Schutter E.	J Neurophysiol. 2010 Dec;104(6):3413-23. Epub 2010 Sep 22.	J Neurophysiol. 2010	PubMed	citation	PMID:20861429	pubmed	20861429	create date:2010/09/24 | first author:Robberechts Q
Microstimulation of posterior parietal cortex biases the selection of eye movement goals during search.	/pubmed/20861428	Mirpour K, Ong WS, Bisley JW.	J Neurophysiol. 2010 Dec;104(6):3021-8. Epub 2010 Sep 22.	J Neurophysiol. 2010	PubMed	citation	PMID:20861428	pubmed	20861428	create date:2010/09/24 | first author:Mirpour K
The nervous system uses nonspecific motor learning in response to random perturbations of varying nature.	/pubmed/20861427	Wei K, Wert D, Körding K.	J Neurophysiol. 2010 Dec;104(6):3053-63. Epub 2010 Sep 22.	J Neurophysiol. 2010	PubMed	citation	PMID:20861427	pubmed	20861427	create date:2010/09/24 | first author:Wei K
Orientation-specific modulation of rat retinal ganglion cell responses and its dependence on relative orientations of the center and surround gratings.	/pubmed/20861426	Girman S, Lund R.	J Neurophysiol. 2010 Dec;104(6):2951-62. Epub 2010 Sep 22.	J Neurophysiol. 2010	PubMed	citation	PMID:20861426	pubmed	20861426	create date:2010/09/24 | first author:Girman S
Loss of leptin receptors on hypothalamic POMC neurons alters synaptic inhibition.	/pubmed/20844117	Chun SK, Jo YH.	J Neurophysiol. 2010 Nov;104(5):2321-8. Epub 2010 Sep 15.	J Neurophysiol. 2010	PubMed	citation	PMID:20844117	pubmed	20844117	create date:2010/09/17 | first author:Chun SK
Brain noise is task dependent and region specific.	/pubmed/20844116	Misić B, Mills T, Taylor MJ, McIntosh AR.	J Neurophysiol. 2010 Nov;104(5):2667-76. Epub 2010 Sep 15.	J Neurophysiol. 2010	PubMed	citation	PMID:20844116	pubmed	20844116	create date:2010/09/17 | first author:Misić B
Contribution of the premotor cortex to consolidation of motor sequence learning in humans during sleep.	/pubmed/20844115	Nitsche MA, Jakoubkova M, Thirugnanasambandam N, Schmalfuss L, Hullemann S, Sonka K, Paulus W, Trenkwalder C, Happe S.	J Neurophysiol. 2010 Nov;104(5):2603-14. Epub 2010 Sep 15.	J Neurophysiol. 2010	PubMed	citation	PMID:20844115	pubmed	20844115	create date:2010/09/17 | first author:Nitsche MA
Irritancy expectancy alters odor perception: evidence from olfactory event-related potential research.	/pubmed/20844114	Bulsing PJ, Smeets MA, Gemeinhardt C, Laverman M, Schuster B, Van den Hout MA, Hummel T.	J Neurophysiol. 2010 Nov;104(5):2749-56. Epub 2010 Sep 15.	J Neurophysiol. 2010	PubMed	citation	PMID:20844114	pubmed	20844114	create date:2010/09/17 | first author:Bulsing PJ
Spatially distributed encoding of covert attentional shifts in human thalamus.	/pubmed/20844113	Hulme OJ, Whiteley L, Shipp S.	J Neurophysiol. 2010 Dec;104(6):3644-56. Epub 2010 Sep 15.	J Neurophysiol. 2010	PubMed	citation	PMID:20844113	pubmed	20844113	create date:2010/09/17 | first author:Hulme OJ
Depolarization-induced Ca2+ entry preferentially evokes release of large quanta in the developing Xenopus neuromuscular junction.	/pubmed/20844112	Sun XP, Chen BM, Sand O, Kidokoro Y, Grinnell AD.	J Neurophysiol. 2010 Nov;104(5):2730-40. Epub 2010 Sep 15.	J Neurophysiol. 2010	PubMed	citation	PMID:20844112	pubmed	20844112	create date:2010/09/17 | first author:Sun XP
Inhibition of steady-state smooth pursuit and catch-up saccades by abrupt visual and auditory onsets.	/pubmed/20844111	Kerzel D, Born S, Souto D.	J Neurophysiol. 2010 Nov;104(5):2573-85. Epub 2010 Sep 15.	J Neurophysiol. 2010	PubMed	citation	PMID:20844111	pubmed	20844111	create date:2010/09/17 | first author:Kerzel D
Stiffness control of balance during quiet standing and dual task in older adults: the MOBILIZE Boston Study.	/pubmed/20844110	Kang HG, Lipsitz LA.	J Neurophysiol. 2010 Dec;104(6):3510-7. Epub 2010 Sep 15.	J Neurophysiol. 2010	PubMed	citation	PMID:20844110	pubmed	20844110	create date:2010/09/17 | first author:Kang HG
Theta burst stimulation of human primary motor cortex degrades selective muscle activation in the ipsilateral arm.	/pubmed/20844109	Bradnam LV, Stinear CM, Byblow WD.	J Neurophysiol. 2010 Nov;104(5):2594-602. Epub 2010 Sep 15.	J Neurophysiol. 2010	PubMed	citation	PMID:20844109	pubmed	20844109	create date:2010/09/17 | first author:Bradnam LV
Interacting noise sources shape patterns of arm movement variability in three-dimensional space.	/pubmed/20844108	Apker GA, Darling TK, Buneo CA.	J Neurophysiol. 2010 Nov;104(5):2654-66. Epub 2010 Sep 15.	J Neurophysiol. 2010	PubMed	citation	PMID:20844108	pubmed	20844108	create date:2010/09/17 | first author:Apker GA
The sphingosine 1-phosphate receptor, S1PR₁, plays a prominent but not exclusive role in enhancing the excitability of sensory neurons.	/pubmed/20844107	Chi XX, Nicol GD.	J Neurophysiol. 2010 Nov;104(5):2741-8. Epub 2010 Sep 15.	J Neurophysiol. 2010	PubMed	citation	PMID:20844107	pubmed	20844107	create date:2010/09/17 | first author:Chi XX
Rapid online correction is selectively suppressed during movement with a visuomotor transformation.	/pubmed/20844106	Gritsenko V, Kalaska JF.	J Neurophysiol. 2010 Dec;104(6):3084-104. Epub 2010 Sep 15.	J Neurophysiol. 2010	PubMed	citation	PMID:20844106	pubmed	20844106	create date:2010/09/17 | first author:Gritsenko V
Cannabinoids reveal separate controls for whisking amplitude and timing in rats.	/pubmed/20844105	Pietr MD, Knutsen PM, Shore DI, Ahissar E, Vogel Z.	J Neurophysiol. 2010 Nov;104(5):2532-42. Epub 2010 Sep 15.	J Neurophysiol. 2010	PubMed	citation	PMID:20844105	pubmed	20844105	create date:2010/09/17 | first author:Pietr MD
Neural representation during visually guided reaching in macaque posterior parietal cortex.	/pubmed/20844104	Heider B, Karnik A, Ramalingam N, Siegel RM.	J Neurophysiol. 2010 Dec;104(6):3494-509. Epub 2010 Sep 15.	J Neurophysiol. 2010	PubMed	citation	PMID:20844104	pubmed	20844104	create date:2010/09/17 | first author:Heider B
Trial-to-trial variability of spike response of V1 and saccadic response time.	/pubmed/20810695	Lee J, Kim HR, Lee C.	J Neurophysiol. 2010 Nov;104(5):2556-72. Epub 2010 Sep 1.	J Neurophysiol. 2010	PubMed	citation	PMID:20810695	pubmed	20810695	create date:2010/09/03 | first author:Lee J
Unsupervised classification of high-frequency oscillations in human neocortical epilepsy and control patients.	/pubmed/20810694	Blanco JA, Stead M, Krieger A, Viventi J, Marsh WR, Lee KH, Worrell GA, Litt B.	J Neurophysiol. 2010 Nov;104(5):2900-12. Epub 2010 Sep 1.	J Neurophysiol. 2010	PubMed	citation	PMID:20810694	pubmed	20810694	create date:2010/09/03 | first author:Blanco JA
Reflexive limb selection and control of reach direction to moving targets in cats, monkeys, and humans.	/pubmed/20810693	Perfiliev S, Isa T, Johnels B, Steg G, Wessberg J.	J Neurophysiol. 2010 Nov;104(5):2423-32. Epub 2010 Sep 1.	J Neurophysiol. 2010	PubMed	citation	PMID:20810693	pubmed	20810693	create date:2010/09/03 | first author:Perfiliev S
Neural correlates of correct and errant attentional selection revealed through N2pc and frontal eye field activity.	/pubmed/20810692	Heitz RP, Cohen JY, Woodman GF, Schall JD.	J Neurophysiol. 2010 Nov;104(5):2433-41. Epub 2010 Sep 1. Erratum in: J Neurophysiol. 2011 Mar;105(3):1425.	J Neurophysiol. 2010	PubMed	citation	PMID:20810692	pubmed	20810692	create date:2010/09/03 | first author:Heitz RP
Variations in the TNF-α gene (TNF-α -308G→A) affect attention and action selection mechanisms in a dissociated fashion.	/pubmed/20810691	Beste C, Baune BT, Falkenstein M, Konrad C.	J Neurophysiol. 2010 Nov;104(5):2523-31. Epub 2010 Sep 1.	J Neurophysiol. 2010	PubMed	citation	PMID:20810691	pubmed	20810691	create date:2010/09/03 | first author:Beste C
Exploratory movements determine cue weighting in haptic length perception of handheld rods.	/pubmed/20810690	Debats NB, van de Langenberg RW, Kingma I, Smeets JB, Beek PJ.	J Neurophysiol. 2010 Nov;104(5):2821-30. Epub 2010 Sep 1.	J Neurophysiol. 2010	PubMed	citation	PMID:20810690	pubmed	20810690	create date:2010/09/03 | first author:Debats NB
Collision-sensitive neurons in the optic tectum of the bullfrog, Rana catesbeiana.	/pubmed/20810689	Nakagawa H, Hongjian K.	J Neurophysiol. 2010 Nov;104(5):2487-99. Epub 2010 Sep 1.	J Neurophysiol. 2010	PubMed	citation	PMID:20810689	pubmed	20810689	create date:2010/09/03 | first author:Nakagawa H
First trial postural reactions to unexpected balance disturbances: a comparison with the acoustic startle reaction.	/pubmed/20810688	Oude Nijhuis LB, Allum JH, Valls-Solé J, Overeem S, Bloem BR.	J Neurophysiol. 2010 Nov;104(5):2704-12. Epub 2010 Sep 1.	J Neurophysiol. 2010	PubMed	citation	PMID:20810688	pubmed	20810688	create date:2010/09/03 | first author:Oude Nijhuis LB
Segmental oscillators in axial motor circuits of the salamander: distribution and bursting mechanisms.	/pubmed/20810687	Ryczko D, Charrier V, Ijspeert A, Cabelguen JM.	J Neurophysiol. 2010 Nov;104(5):2677-92. Epub 2010 Sep 1.	J Neurophysiol. 2010	PubMed	citation	PMID:20810687	pubmed	20810687	create date:2010/09/03 | first author:Ryczko D
Sensory-spatial transformations in the left posterior parietal cortex may contribute to reach timing.	/pubmed/20810686	Torres EB, Raymer A, Gonzalez Rothi LJ, Heilman KM, Poizner H.	J Neurophysiol. 2010 Nov;104(5):2375-88. Epub 2010 Sep 1.	J Neurophysiol. 2010	PubMed	citation	PMID:20810686	pubmed	20810686	create date:2010/09/03 | first author:Torres EB
Decision-making, errors, and confidence in the brain.	/pubmed/20810685	Rolls ET, Grabenhorst F, Deco G.	J Neurophysiol. 2010 Nov;104(5):2359-74. Epub 2010 Sep 1.	J Neurophysiol. 2010	PubMed	citation	PMID:20810685	pubmed	20810685	create date:2010/09/03 | first author:Rolls ET
Changes in membrane potential and the intracellular calcium concentration during CSD and OGD in layer V and layer II/III mouse cortical neurons.	/pubmed/20810684	Gniel HM, Martin RL.	J Neurophysiol. 2010 Dec;104(6):3203-12. Epub 2010 Sep 1.	J Neurophysiol. 2010	PubMed	citation	PMID:20810684	pubmed	20810684	create date:2010/09/03 | first author:Gniel HM
Selective activation of neuronal targets with sinusoidal electric stimulation.	/pubmed/20810683	Freeman DK, Eddington DK, Rizzo JF 3rd, Fried SI.	J Neurophysiol. 2010 Nov;104(5):2778-91. Epub 2010 Sep 1.	J Neurophysiol. 2010	PubMed	citation	PMID:20810683	pubmed	20810683	create date:2010/09/03 | first author:Freeman DK
Title	URL	Description	Details	ShortDetails	Resource	Type	Identifiers	Db	EntrezUID	Properties
An evaluation of the conductivity profile in the somatosensory barrel cortex of Wistar rats.	/pubmed/20810682	Goto T, Hatanaka R, Ogawa T, Sumiyoshi A, Riera J, Kawashima R.	J Neurophysiol. 2010 Dec;104(6):3388-412. Epub 2010 Sep 1.	J Neurophysiol. 2010	PubMed	citation	PMID:20810682	pubmed	20810682	create date:2010/09/03 | first author:Goto T
Temporal shift from velocity to position proprioceptive feedback control during reaching movements.	/pubmed/20739602	Niu CM, Corcos DM, Shapiro MB.	J Neurophysiol. 2010 Nov;104(5):2512-22. Epub 2010 Aug 25.	J Neurophysiol. 2010	PubMed	citation	PMID:20739602	pubmed	20739602	create date:2010/08/27 | first author:Niu CM
Facial injections of pruritogens and algogens excite partly overlapping populations of primary and second-order trigeminal neurons in mice.	/pubmed/20739601	Akiyama T, Carstens MI, Carstens E.	J Neurophysiol. 2010 Nov;104(5):2442-50. Epub 2010 Aug 25.	J Neurophysiol. 2010	PubMed	citation	PMID:20739601	pubmed	20739601	create date:2010/08/27 | first author:Akiyama T
Auditory nerve fibers excite targets through synapses that vary in convergence, strength, and short-term plasticity.	/pubmed/20739600	Cao XJ, Oertel D.	J Neurophysiol. 2010 Nov;104(5):2308-20. Epub 2010 Aug 25.	J Neurophysiol. 2010	PubMed	citation	PMID:20739600	pubmed	20739600	create date:2010/08/27 | first author:Cao XJ
Decoding and cortical source localization for intended movement direction with MEG.	/pubmed/20739599	Wang W, Sudre GP, Xu Y, Kass RE, Collinger JL, Degenhart AD, Bagic AI, Weber DJ.	J Neurophysiol. 2010 Nov;104(5):2451-61. Epub 2010 Aug 25.	J Neurophysiol. 2010	PubMed	citation	PMID:20739599	pubmed	20739599	create date:2010/08/27 | first author:Wang W
Modulation of firing rate by background synaptic noise statistics in rat visual cortical neurons.	/pubmed/20739598	Sceniak MP, Sabo SL.	J Neurophysiol. 2010 Nov;104(5):2792-805. Epub 2010 Aug 25.	J Neurophysiol. 2010	PubMed	citation	PMID:20739598	pubmed	20739598	create date:2010/08/27 | first author:Sceniak MP
Multiple somatotopic representations of heat and mechanical pain in the operculo-insular cortex: a high-resolution fMRI study.	/pubmed/20739597	Baumgärtner U, Iannetti GD, Zambreanu L, Stoeter P, Treede RD, Tracey I.	J Neurophysiol. 2010 Nov;104(5):2863-72. Epub 2010 Aug 25.	J Neurophysiol. 2010	PubMed	citation	PMID:20739597	pubmed	20739597	create date:2010/08/27 | first author:Baumgärtner U
Supplementary eye field encodes option and action value for saccades with variable reward.	/pubmed/20739596	So NY, Stuphorn V.	J Neurophysiol. 2010 Nov;104(5):2634-53. Epub 2010 Aug 25.	J Neurophysiol. 2010	PubMed	citation	PMID:20739596	pubmed	20739596	create date:2010/08/27 | first author:So NY
Mechanisms of direction selectivity in cat primary visual cortex as revealed by visual adaptation.	/pubmed/20739595	Priebe NJ, Lampl I, Ferster D.	J Neurophysiol. 2010 Nov;104(5):2615-23. Epub 2010 Aug 25.	J Neurophysiol. 2010	PubMed	citation	PMID:20739595	pubmed	20739595	create date:2010/08/27 | first author:Priebe NJ
A neural representation of sequential states within an instructed task.	/pubmed/20739594	Campos M, Breznen B, Andersen RA.	J Neurophysiol. 2010 Nov;104(5):2831-49. Epub 2010 Aug 25.	J Neurophysiol. 2010	PubMed	citation	PMID:20739594	pubmed	20739594	create date:2010/08/27 | first author:Campos M
Activity-dependent regulation of the binomial parameters p and n at the mouse neuromuscular junction in vivo.	/pubmed/20739593	Wang X, Wang Q, Engisch KL, Rich MM.	J Neurophysiol. 2010 Nov;104(5):2352-8. Epub 2010 Aug 25.	J Neurophysiol. 2010	PubMed	citation	PMID:20739593	pubmed	20739593	create date:2010/08/27 | first author:Wang X
Differential contributions of thalamic nuclei in the generation of antisaccades.	/pubmed/20739592	Cameron IG, Watanabe M.	J Neurophysiol. 2010 Nov;104(5):2305-7. Epub 2010 Aug 25.	J Neurophysiol. 2010	PubMed	citation	PMID:20739592	pubmed	20739592	create date:2010/08/27 | first author:Cameron IG
BDNF evokes release of endogenous cannabinoids at layer 2/3 inhibitory synapses in the neocortex.	/pubmed/20719932	Lemtiri-Chlieh F, Levine ES.	J Neurophysiol. 2010 Oct;104(4):1923-32. Epub 2010 Aug 18.	J Neurophysiol. 2010	PubMed	citation	PMID:20719932	pubmed	20719932	create date:2010/08/20 | first author:Lemtiri-Chlieh F
Hypertension induced by angiotensin II and a high salt diet involves reduced SK current and increased excitability of RVLM projecting PVN neurons.	/pubmed/20719931	Chen QH, Andrade MA, Calderon AS, Toney GM.	J Neurophysiol. 2010 Nov;104(5):2329-37. Epub 2010 Aug 18. Erratum in: J Neurophysiol. 2011 Feb;105(2):987.	J Neurophysiol. 2010	PubMed	citation	PMID:20719931	pubmed	20719931	create date:2010/08/20 | first author:Chen QH
Visuomotor velocity transformations for smooth pursuit eye movements.	/pubmed/20719930	Blohm G, Lefèvre P.	J Neurophysiol. 2010 Oct;104(4):2103-15. Epub 2010 Aug 18.	J Neurophysiol. 2010	PubMed	citation	PMID:20719930	pubmed	20719930	create date:2010/08/20 | first author:Blohm G
Ca2+-dependent and Na+-dependent K+ conductances contribute to a slow AHP in thalamic paraventricular nucleus neurons: a novel target for orexin receptors.	/pubmed/20719929	Zhang L, Kolaj M, Renaud LP.	J Neurophysiol. 2010 Oct;104(4):2052-62. Epub 2010 Aug 18.	J Neurophysiol. 2010	PubMed	citation	PMID:20719929	pubmed	20719929	create date:2010/08/20 | first author:Zhang L
Estimating network parameters from combined dynamics of firing rate and irregularity of single neurons.	/pubmed/20719928	Hamaguchi K, Riehle A, Brunel N.	J Neurophysiol. 2011 Jan;105(1):487-500. Epub 2010 Aug 18.	J Neurophysiol. 2011	PubMed	citation	PMID:20719928	pubmed	20719928	create date:2010/08/20 | first author:Hamaguchi K
Endogenous inhibition of the trigeminally evoked neurotransmission to cardiac vagal neurons by muscarinic acetylcholine receptors.	/pubmed/20719927	Gorini C, Philbin K, Bateman R, Mendelowitz D.	J Neurophysiol. 2010 Oct;104(4):1841-8. Epub 2010 Aug 18.	J Neurophysiol. 2010	PubMed	citation	PMID:20719927	pubmed	20719927	create date:2010/08/20 | first author:Gorini C
Representation of eye position in the human parietal cortex.	/pubmed/20719926	Williams AL, Smith AT.	J Neurophysiol. 2010 Oct;104(4):2169-77. Epub 2010 Aug 18.	J Neurophysiol. 2010	PubMed	citation	PMID:20719926	pubmed	20719926	create date:2010/08/20 | first author:Williams AL
Short-duration epileptic discharges show a distinct phase preference during ongoing hippocampal slow oscillations.	/pubmed/20719925	de Guzman PH, Nazer F, Dickson CT.	J Neurophysiol. 2010 Oct;104(4):2194-202. Epub 2010 Aug 18.	J Neurophysiol. 2010	PubMed	citation	PMID:20719925	pubmed	20719925	create date:2010/08/20 | first author:de Guzman PH
Neural substrate of an increase in sensory sampling triggered by a motor command in a gymnotid fish.	/pubmed/20719924	Comas V, Borde M.	J Neurophysiol. 2010 Oct;104(4):2147-57. Epub 2010 Aug 18.	J Neurophysiol. 2010	PubMed	citation	PMID:20719924	pubmed	20719924	create date:2010/08/20 | first author:Comas V
Equal degrees of object selectivity for upper and lower visual field stimuli.	/pubmed/20719923	Strother L, Aldcroft A, Lavell C, Vilis T.	J Neurophysiol. 2010 Oct;104(4):2075-81. Epub 2010 Aug 18.	J Neurophysiol. 2010	PubMed	citation	PMID:20719923	pubmed	20719923	create date:2010/08/20 | first author:Strother L
Molecular layer inhibitory interneurons provide feedforward and lateral inhibition in the dorsal cochlear nucleus.	/pubmed/20719922	Roberts MT, Trussell LO.	J Neurophysiol. 2010 Nov;104(5):2462-73. Epub 2010 Aug 18.	J Neurophysiol. 2010	PubMed	citation	PMID:20719922	pubmed	20719922	create date:2010/08/20 | first author:Roberts MT
Phosphorylation-state-dependent regulation of NMDA receptor short-term plasticity modifies hippocampal dendritic Ca2+ transients.	/pubmed/20719921	Chatterjea D, Hamid E, Leonard JP, Alford S.	J Neurophysiol. 2010 Oct;104(4):2203-13. Epub 2010 Aug 18.	J Neurophysiol. 2010	PubMed	citation	PMID:20719921	pubmed	20719921	create date:2010/08/20 | first author:Chatterjea D
Neuromodulation by GABA converts a relay into a coincidence detector.	/pubmed/20702743	Chanda S, Xu-Friedman MA.	J Neurophysiol. 2010 Oct;104(4):2063-74. Epub 2010 Aug 11.	J Neurophysiol. 2010	PubMed	citation	PMID:20702743	pubmed	20702743	create date:2010/08/13 | first author:Chanda S
Influence of near threshold visual distractors on perceptual detection and reaching movements.	/pubmed/20702742	Deplancke A, Madelain L, Chauvin A, Cardoso-Leite P, Gorea A, Coello Y.	J Neurophysiol. 2010 Oct;104(4):2249-56. Epub 2010 Aug 11.	J Neurophysiol. 2010	PubMed	citation	PMID:20702742	pubmed	20702742	create date:2010/08/13 | first author:Deplancke A
Adaptation and reintegration of proprioceptive information in young and older adults' postural control.	/pubmed/20702741	Doumas M, Krampe RT.	J Neurophysiol. 2010 Oct;104(4):1969-77. Epub 2010 Aug 11.	J Neurophysiol. 2010	PubMed	citation	PMID:20702741	pubmed	20702741	create date:2010/08/13 | first author:Doumas M
Strength-duration relationship for extracellular neural stimulation: numerical and analytical models.	/pubmed/20702740	Boinagrov D, Loudin J, Palanker D.	J Neurophysiol. 2010 Oct;104(4):2236-48. Epub 2010 Aug 11. Erratum in: J Neurophysiol. 2010 Dec;104(6):3734.	J Neurophysiol. 2010	PubMed	citation	PMID:20702740	pubmed	20702740	create date:2010/08/13 | first author:Boinagrov D
Evidence for opponent-channel coding of interaural time differences in human auditory cortex.	/pubmed/20702739	Magezi DA, Krumbholz K.	J Neurophysiol. 2010 Oct;104(4):1997-2007. Epub 2010 Aug 11.	J Neurophysiol. 2010	PubMed	citation	PMID:20702739	pubmed	20702739	create date:2010/08/13 | first author:Magezi DA
Level-dependent latency shifts quantified through binaural processing.	/pubmed/20702738	Siveke I, Leibold C, Kaiser K, Grothe B, Wiegrebe L.	J Neurophysiol. 2010 Oct;104(4):2224-35. Epub 2010 Aug 11.	J Neurophysiol. 2010	PubMed	citation	PMID:20702738	pubmed	20702738	create date:2010/08/13 | first author:Siveke I
Collateral actions of premotor interneurons on ventral spinocerebellar tract neurons in the cat.	/pubmed/20702737	Jankowska E, Krutki P, Hammar I.	J Neurophysiol. 2010 Oct;104(4):1872-83. Epub 2010 Aug 11.	J Neurophysiol. 2010	PubMed	citation	PMID:20702737	pubmed	20702737	create date:2010/08/13 | first author:Jankowska E
Estimated cochlear delays in low best-frequency neurons in the barn owl cannot explain coding of interaural time difference.	/pubmed/20702736	Singheiser M, Fischer BJ, Wagner H.	J Neurophysiol. 2010 Oct;104(4):1946-54. Epub 2010 Aug 11.	J Neurophysiol. 2010	PubMed	citation	PMID:20702736	pubmed	20702736	create date:2010/08/13 | first author:Singheiser M
Intrinsic constraint of asymmetry acting as a control parameter on rapid, rhythmic bimanual coordination: a study of professional drummers and nondrummers.	/pubmed/20702735	Fujii S, Kudo K, Ohtsuki T, Oda S.	J Neurophysiol. 2010 Oct;104(4):2178-86. Epub 2010 Aug 11.	J Neurophysiol. 2010	PubMed	citation	PMID:20702735	pubmed	20702735	create date:2010/08/13 | first author:Fujii S
Distinct AMPA-type glutamatergic synapses in developing rat CA1 hippocampus.	/pubmed/20685930	Stubblefield EA, Benke TA.	J Neurophysiol. 2010 Oct;104(4):1899-912. Epub 2010 Aug 4.	J Neurophysiol. 2010	PubMed	citation	PMID:20685930	pubmed	20685930	create date:2010/08/06 | first author:Stubblefield EA
Multiple Ca2+-dependent mechanisms regulate L-type Ca2+ current in retinal amacrine cells.	/pubmed/20685929	Tekmen M, Gleason E.	J Neurophysiol. 2010 Oct;104(4):1849-66. Epub 2010 Aug 4.	J Neurophysiol. 2010	PubMed	citation	PMID:20685929	pubmed	20685929	create date:2010/08/06 | first author:Tekmen M
Coding of stimuli by ampullary afferents in Gnathonemus petersii.	/pubmed/20685928	Engelmann J, Gertz S, Goulet J, Schuh A, von der Emde G.	J Neurophysiol. 2010 Oct;104(4):1955-68. Epub 2010 Aug 4.	J Neurophysiol. 2010	PubMed	citation	PMID:20685928	pubmed	20685928	create date:2010/08/06 | first author:Engelmann J
Context-dependent partitioning of motor learning in bimanual movements.	/pubmed/20685927	Howard IS, Ingram JN, Wolpert DM.	J Neurophysiol. 2010 Oct;104(4):2082-91. Epub 2010 Aug 4.	J Neurophysiol. 2010	PubMed	citation	PMID:20685927	pubmed	20685927	create date:2010/08/06 | first author:Howard IS
On the origin of the extracellular field potential in the nucleus laminaris of the barn owl (Tyto alba).	/pubmed/20685926	Kuokkanen PT, Wagner H, Ashida G, Carr CE, Kempter R.	J Neurophysiol. 2010 Oct;104(4):2274-90. Epub 2010 Aug 4. Erratum in: J Neurophysiol. 2011 Feb;105(2):988.	J Neurophysiol. 2010	PubMed	citation	PMID:20685926	pubmed	20685926	create date:2010/08/06 | first author:Kuokkanen PT
Linear and nonlinear contributions to the visual sensitivity of neurons in primate lateral geniculate nucleus.	/pubmed/20685925	Solomon SG, Tailby C, Cheong SK, Camp AJ.	J Neurophysiol. 2010 Oct;104(4):1884-98. Epub 2010 Aug 4.	J Neurophysiol. 2010	PubMed	citation	PMID:20685925	pubmed	20685925	create date:2010/08/06 | first author:Solomon SG
Age-related modifications of muscle synergies and spinal cord activity during locomotion.	/pubmed/20685924	Monaco V, Ghionzoli A, Micera S.	J Neurophysiol. 2010 Oct;104(4):2092-102. Epub 2010 Aug 4.	J Neurophysiol. 2010	PubMed	citation	PMID:20685924	pubmed	20685924	create date:2010/08/06 | first author:Monaco V
Motor resonance may originate from sensorimotor experience.	/pubmed/20685923	Petroni A, Baguear F, Della-Maggiore V.	J Neurophysiol. 2010 Oct;104(4):1867-71. Epub 2010 Aug 4.	J Neurophysiol. 2010	PubMed	citation	PMID:20685923	pubmed	20685923	create date:2010/08/06 | first author:Petroni A
Regulation of AMPA receptor currents by mitochondrial ATP-sensitive K+ channels in anoxic turtle neurons.	/pubmed/20685922	Zivkovic G, Buck LT.	J Neurophysiol. 2010 Oct;104(4):1913-22. Epub 2010 Aug 4.	J Neurophysiol. 2010	PubMed	citation	PMID:20685922	pubmed	20685922	create date:2010/08/06 | first author:Zivkovic G
Postsynaptic cell type-dependent cholinergic regulation of GABAergic synaptic transmission in rat insular cortex.	/pubmed/20685921	Yamamoto K, Koyanagi Y, Koshikawa N, Kobayashi M.	J Neurophysiol. 2010 Oct;104(4):1933-45. Epub 2010 Aug 4.	J Neurophysiol. 2010	PubMed	citation	PMID:20685921	pubmed	20685921	create date:2010/08/06 | first author:Yamamoto K
Optogenetic fMRI sheds light on the neural basis of the BOLD signal.	/pubmed/20685920	Palmer HS.	J Neurophysiol. 2010 Oct;104(4):1838-40. Epub 2010 Aug 4. Review.	J Neurophysiol. 2010	PubMed	citation	PMID:20685920	pubmed	20685920	create date:2010/08/06 | first author:Palmer HS
Behavioral response and transmitter release during atonia elicited by medial medullary stimulation.	/pubmed/20668280	Lai YY, Kodama T, Schenkel E, Siegel JM.	J Neurophysiol. 2010 Oct;104(4):2024-33. Epub 2010 Jul 28.	J Neurophysiol. 2010	PubMed	citation	PMID:20668280	pubmed	20668280	create date:2010/07/30 | first author:Lai YY
Multiple firing patterns in deep dorsal horn neurons of the spinal cord: computational analysis of mechanisms and functional implications.	/pubmed/20668279	Le Franc Y, Le Masson G.	J Neurophysiol. 2010 Oct;104(4):1978-96. Epub 2010 Jul 28.	J Neurophysiol. 2010	PubMed	citation	PMID:20668279	pubmed	20668279	create date:2010/07/30 | first author:Le Franc Y
Development of glutamatergic synaptic transmission in binaural auditory neurons.	/pubmed/20668278	Sanchez JT, Wang Y, Rubel EW, Barria A.	J Neurophysiol. 2010 Sep;104(3):1774-89. Epub 2010 Jul 28.	J Neurophysiol. 2010	PubMed	citation	PMID:20668278	pubmed	20668278	create date:2010/07/30 | first author:Sanchez JT
Consistency of angular tuning in the rat vibrissa system.	/pubmed/20668277	Hemelt ME, Kwegyir-Afful EE, Bruno RM, Simons DJ, Keller A.	J Neurophysiol. 2010 Dec;104(6):3105-12. Epub 2010 Jul 28.	J Neurophysiol. 2010	PubMed	citation	PMID:20668277	pubmed	20668277	create date:2010/07/30 | first author:Hemelt ME
The effect of bilateral isometric forces in different directions on motor cortical function in humans.	/pubmed/20668276	Yedimenko JA, Perez MA.	J Neurophysiol. 2010 Dec;104(6):2922-31. Epub 2010 Jul 28.	J Neurophysiol. 2010	PubMed	citation	PMID:20668276	pubmed	20668276	create date:2010/07/30 | first author:Yedimenko JA
Brain activations in response to vibrotactile tooth stimulation: a psychophysical and fMRI study.	/pubmed/20668275	Trulsson M, Francis ST, Bowtell R, McGlone F.	J Neurophysiol. 2010 Oct;104(4):2257-65. Epub 2010 Jul 28.	J Neurophysiol. 2010	PubMed	citation	PMID:20668275	pubmed	20668275	create date:2010/07/30 | first author:Trulsson M
Title	URL	Description	Details	ShortDetails	Resource	Type	Identifiers	Db	EntrezUID	Properties
BDNF and NT-3 increase velocity of activity front propagation in unidimensional hippocampal cultures.	/pubmed/20668274	Jacobi S, Soriano J, Moses E.	J Neurophysiol. 2010 Dec;104(6):2932-9. Epub 2010 Jul 28.	J Neurophysiol. 2010	PubMed	citation	PMID:20668274	pubmed	20668274	create date:2010/07/30 | first author:Jacobi S
Activity patterns and timing of muscle activity in the forward walking and backward walking stick insect Carausius morosus.	/pubmed/20668273	Rosenbaum P, Wosnitza A, Büschges A, Gruhn M.	J Neurophysiol. 2010 Sep;104(3):1681-95. Epub 2010 Jul 28.	J Neurophysiol. 2010	PubMed	citation	PMID:20668273	pubmed	20668273	create date:2010/07/30 | first author:Rosenbaum P
Mechanisms of cross-modal plasticity in early-blind subjects.	/pubmed/20668272	Lewis LB, Saenz M, Fine I.	J Neurophysiol. 2010 Dec;104(6):2995-3008. Epub 2010 Jul 28.	J Neurophysiol. 2010	PubMed	citation	PMID:20668272	pubmed	20668272	create date:2010/07/30 | first author:Lewis LB
Cortical organization in the Etruscan shrew (Suncus etruscus).	/pubmed/20668271	Roth-Alpermann C, Anjum F, Naumann R, Brecht M.	J Neurophysiol. 2010 Nov;104(5):2389-406. Epub 2010 Jul 28.	J Neurophysiol. 2010	PubMed	citation	PMID:20668271	pubmed	20668271	create date:2010/07/30 | first author:Roth-Alpermann C
Lack of hypertonia in thumb muscles after stroke.	/pubmed/20668270	Towles JD, Kamper DG, Rymer WZ.	J Neurophysiol. 2010 Oct;104(4):2139-46. Epub 2010 Jul 28.	J Neurophysiol. 2010	PubMed	citation	PMID:20668270	pubmed	20668270	create date:2010/07/30 | first author:Towles JD
Maternal diabetes increases small conductance Ca2+-activated K+ (SK) currents that alter action potential properties and excitability of cardiac motoneurons in the nucleus ambiguus.	/pubmed/20668269	Lin M, Chen QH, Wurster RD, Hatcher JT, Liu YQ, Li L, Harden SW, Cheng ZJ.	J Neurophysiol. 2010 Oct;104(4):2125-38. Epub 2010 Jul 28.	J Neurophysiol. 2010	PubMed	citation	PMID:20668269	pubmed	20668269	create date:2010/07/30 | first author:Lin M
Manual skill generalization enhanced by negative viscosity.	/pubmed/20660429	Huang FC, Patton JL, Mussa-Ivaldi FA.	J Neurophysiol. 2010 Oct;104(4):2008-19. Epub 2010 Jul 21.	J Neurophysiol. 2010	PubMed	citation	PMID:20660429	pubmed	20660429	create date:2010/07/28 | first author:Huang FC
How global are olfactory bulb oscillations?	/pubmed/20660428	Kay LM, Lazzara P.	J Neurophysiol. 2010 Sep;104(3):1768-73. Epub 2010 Jul 21.	J Neurophysiol. 2010	PubMed	citation	PMID:20660428	pubmed	20660428	create date:2010/07/28 | first author:Kay LM
Representation of the ipsilateral visual field by neurons in the macaque lateral intraparietal cortex depends on the forebrain commissures.	/pubmed/20660427	Dunn CA, Colby CL.	J Neurophysiol. 2010 Nov;104(5):2624-33. Epub 2010 Jul 21.	J Neurophysiol. 2010	PubMed	citation	PMID:20660427	pubmed	20660427	create date:2010/07/28 | first author:Dunn CA
Kainate receptor-induced ectopic spiking of CA3 pyramidal neurons initiates network bursts in neonatal hippocampus.	/pubmed/20660426	Juuri J, Clarke VR, Lauri SE, Taira T.	J Neurophysiol. 2010 Sep;104(3):1696-706. Epub 2010 Jul 21.	J Neurophysiol. 2010	PubMed	citation	PMID:20660426	pubmed	20660426	create date:2010/07/28 | first author:Juuri J
Frequency-dependent release of substance P mediates heterosynaptic potentiation of glutamatergic synaptic responses in the rat visual thalamus.	/pubmed/20660425	Masterson SP, Li J, Bickford ME.	J Neurophysiol. 2010 Sep;104(3):1758-67. Epub 2010 Jul 21.	J Neurophysiol. 2010	PubMed	citation	PMID:20660425	pubmed	20660425	create date:2010/07/28 | first author:Masterson SP
Pharmacological modulation of the gating properties of small conductance Ca2+-activated K+ channels alters the firing pattern of dopamine neurons in vivo.	/pubmed/20660424	Herrik KF, Christophersen P, Shepard PD.	J Neurophysiol. 2010 Sep;104(3):1726-35. Epub 2010 Jul 21.	J Neurophysiol. 2010	PubMed	citation	PMID:20660424	pubmed	20660424	create date:2010/07/28 | first author:Herrik KF
Performance monitoring local field potentials in the medial frontal cortex of primates: supplementary eye field.	/pubmed/20660423	Emeric EE, Leslie M, Pouget P, Schall JD.	J Neurophysiol. 2010 Sep;104(3):1523-37. Epub 2010 Jul 21.	J Neurophysiol. 2010	PubMed	citation	PMID:20660423	pubmed	20660423	create date:2010/07/28 | first author:Emeric EE
Ion channels set spike timing regularity of mammalian vestibular afferent neurons.	/pubmed/20660422	Kalluri R, Xue J, Eatock RA.	J Neurophysiol. 2010 Oct;104(4):2034-51. Epub 2010 Jul 21.	J Neurophysiol. 2010	PubMed	citation	PMID:20660422	pubmed	20660422	create date:2010/07/28 | first author:Kalluri R
Postmovement changes in the frequency and amplitude of physiological tremor despite unchanged neural output.	/pubmed/20660421	Reynolds R, Lakie M.	J Neurophysiol. 2010 Oct;104(4):2020-3. Epub 2010 Jul 21.	J Neurophysiol. 2010	PubMed	citation	PMID:20660421	pubmed	20660421	create date:2010/07/28 | first author:Reynolds R
Inactivation of primate superior colliculus biases target choice for smooth pursuit, saccades, and button press responses.	/pubmed/20660420	Nummela SU, Krauzlis RJ.	J Neurophysiol. 2010 Sep;104(3):1538-48. Epub 2010 Jul 21.	J Neurophysiol. 2010	PubMed	citation	PMID:20660420	pubmed	20660420	create date:2010/07/28 | first author:Nummela SU
Rewarding feedback after correct visual discriminations has both general and specific influences on visual cortex.	/pubmed/20660419	Weil RS, Furl N, Ruff CC, Symmonds M, Flandin G, Dolan RJ, Driver J, Rees G.	J Neurophysiol. 2010 Sep;104(3):1746-57. Epub 2010 Jul 21.	J Neurophysiol. 2010	PubMed	citation	PMID:20660419	pubmed	20660419	create date:2010/07/28 | first author:Weil RS
Neural correlates of color-selective metacontrast in human early retinotopic areas.	/pubmed/20660418	Maeda K, Yamamoto H, Fukunaga M, Umeda M, Tanaka C, Ejima Y.	J Neurophysiol. 2010 Oct;104(4):2291-301. Epub 2010 Jul 21.	J Neurophysiol. 2010	PubMed	citation	PMID:20660418	pubmed	20660418	create date:2010/07/28 | first author:Maeda K
Abnormal activity of primary somatosensory cortex in central pain syndrome.	/pubmed/20660417	Quiton RL, Masri R, Thompson SM, Keller A.	J Neurophysiol. 2010 Sep;104(3):1717-25. Epub 2010 Jul 21.	J Neurophysiol. 2010	PubMed	citation	PMID:20660417	pubmed	20660417	create date:2010/07/28 | first author:Quiton RL
Reference frames for reach planning in human parietofrontal cortex.	/pubmed/20660416	Beurze SM, Toni I, Pisella L, Medendorp WP.	J Neurophysiol. 2010 Sep;104(3):1736-45. Epub 2010 Jul 21.	J Neurophysiol. 2010	PubMed	citation	PMID:20660416	pubmed	20660416	create date:2010/07/28 | first author:Beurze SM
Formation of descending pathways mediating cortical command to forelimb motoneurons in neonatally hemidecorticated rats.	/pubmed/20660415	Umeda T, Takahashi M, Isa K, Isa T.	J Neurophysiol. 2010 Sep;104(3):1707-16. Epub 2010 Jul 21.	J Neurophysiol. 2010	PubMed	citation	PMID:20660415	pubmed	20660415	create date:2010/07/28 | first author:Umeda T
Specificity of intramuscular activation during rhythms produced by spinal patterning systems in the in vitro neonatal rat with hindlimb attached preparation.	/pubmed/20660414	Klein DA, Tresch MC.	J Neurophysiol. 2010 Oct;104(4):2158-68. Epub 2010 Jul 21.	J Neurophysiol. 2010	PubMed	citation	PMID:20660414	pubmed	20660414	create date:2010/07/28 | first author:Klein DA
Learning to discriminate face views.	/pubmed/20631223	Bi T, Chen N, Weng Q, He D, Fang F.	J Neurophysiol. 2010 Dec;104(6):3305-11. Epub 2010 Jul 14.	J Neurophysiol. 2010	PubMed	citation	PMID:20631223	pubmed	20631223	create date:2010/07/16 | first author:Bi T
Severe and progressive neurotransmitter release aberrations in familial hemiplegic migraine type 1 Cacna1a S218L knock-in mice.	/pubmed/20631222	Kaja S, Van de Ven RC, Broos LA, Frants RR, Ferrari MD, Van den Maagdenberg AM, Plomp JJ.	J Neurophysiol. 2010 Sep;104(3):1445-55. Epub 2010 Jul 14.	J Neurophysiol. 2010	PubMed	citation	PMID:20631222	pubmed	20631222	create date:2010/07/16 | first author:Kaja S
Neuronal avalanches in spontaneous activity in vivo.	/pubmed/20631221	Hahn G, Petermann T, Havenith MN, Yu S, Singer W, Plenz D, Nikolic D.	J Neurophysiol. 2010 Dec;104(6):3312-22. Epub 2010 Jul 14.	J Neurophysiol. 2010	PubMed	citation	PMID:20631221	pubmed	20631221	create date:2010/07/16 | first author:Hahn G
Neural heterogeneity and efficient population codes for communication signals.	/pubmed/20631220	Marsat G, Maler L.	J Neurophysiol. 2010 Nov;104(5):2543-55. Epub 2010 Jul 14.	J Neurophysiol. 2010	PubMed	citation	PMID:20631220	pubmed	20631220	create date:2010/07/16 | first author:Marsat G
Isolating event-related neuronal responses by deconvolution.	/pubmed/20631219	Ghazizadeh A, Fields HL, Ambroggi F.	J Neurophysiol. 2010 Sep;104(3):1790-802. Epub 2010 Jul 14.	J Neurophysiol. 2010	PubMed	citation	PMID:20631219	pubmed	20631219	create date:2010/07/16 | first author:Ghazizadeh A
Potentiation of short-latency cortical responses by high-frequency repetitive transcranial magnetic stimulation.	/pubmed/20631218	Veniero D, Maioli C, Miniussi C.	J Neurophysiol. 2010 Sep;104(3):1578-88. Epub 2010 Jul 14.	J Neurophysiol. 2010	PubMed	citation	PMID:20631218	pubmed	20631218	create date:2010/07/16 | first author:Veniero D
Barium plateau potentials of CA1 pyramidal neurons elicit all-or-none extracellular alkaline shifts via the plasma membrane calcium ATPase.	/pubmed/20631217	Makani S, Chesler M.	J Neurophysiol. 2010 Sep;104(3):1438-44. Epub 2010 Jul 14.	J Neurophysiol. 2010	PubMed	citation	PMID:20631217	pubmed	20631217	create date:2010/07/16 | first author:Makani S
Excitatory input onto hilar somatostatin interneurons is increased in a chronic model of epilepsy.	/pubmed/20631216	Halabisky B, Parada I, Buckmaster PS, Prince DA.	J Neurophysiol. 2010 Oct;104(4):2214-23. Epub 2010 Jul 14.	J Neurophysiol. 2010	PubMed	citation	PMID:20631216	pubmed	20631216	create date:2010/07/16 | first author:Halabisky B
Endogenous peripheral neuromodulators of the mammalian taste bud.	/pubmed/20631215	Dando R.	J Neurophysiol. 2010 Oct;104(4):1835-7. Epub 2010 Jul 14. Review.	J Neurophysiol. 2010	PubMed	citation	PMID:20631215	pubmed	20631215	create date:2010/07/16 | first author:Dando R
Effect of trial order and error magnitude on motor learning by observing.	/pubmed/20631214	Brown LE, Wilson ET, Obhi SS, Gribble PL.	J Neurophysiol. 2010 Sep;104(3):1409-16. Epub 2010 Jul 14.	J Neurophysiol. 2010	PubMed	citation	PMID:20631214	pubmed	20631214	create date:2010/07/16 | first author:Brown LE
Facilitatory mechanisms shape selectivity for the rate and direction of FM sweeps in the inferior colliculus of the pallid bat.	/pubmed/20631213	Williams AJ, Fuzessery ZM.	J Neurophysiol. 2010 Sep;104(3):1456-71. Epub 2010 Jul 14.	J Neurophysiol. 2010	PubMed	citation	PMID:20631213	pubmed	20631213	create date:2010/07/16 | first author:Williams AJ
Spatiotemporal properties of vestibular responses in area MSTd.	/pubmed/20631212	Fetsch CR, Rajguru SM, Karunaratne A, Gu Y, Angelaki DE, Deangelis GC.	J Neurophysiol. 2010 Sep;104(3):1506-22. Epub 2010 Jul 14.	J Neurophysiol. 2010	PubMed	citation	PMID:20631212	pubmed	20631212	create date:2010/07/16 | first author:Fetsch CR
Putative pyramidal neurons and interneurons in the monkey parietal cortex make different contributions to the performance of a visual grouping task.	/pubmed/20631211	Yokoi I, Komatsu H.	J Neurophysiol. 2010 Sep;104(3):1603-11. Epub 2010 Jul 14.	J Neurophysiol. 2010	PubMed	citation	PMID:20631211	pubmed	20631211	create date:2010/07/16 | first author:Yokoi I
Attentional modulation of affective versus sensory processing: functional connectivity and a top-down biased activation theory of selective attention.	/pubmed/20631210	Grabenhorst F, Rolls ET.	J Neurophysiol. 2010 Sep;104(3):1649-60. Epub 2010 Jul 14.	J Neurophysiol. 2010	PubMed	citation	PMID:20631210	pubmed	20631210	create date:2010/07/16 | first author:Grabenhorst F
Basing perceptual decisions on the most informative sensory neurons.	/pubmed/20631209	Scolari M, Serences JT.	J Neurophysiol. 2010 Oct;104(4):2266-73. Epub 2010 Jul 14.	J Neurophysiol. 2010	PubMed	citation	PMID:20631209	pubmed	20631209	create date:2010/07/16 | first author:Scolari M
The nature of periodic input to the muscles.	/pubmed/20610794	Boonstra TW.	J Neurophysiol. 2010 Jul;104(1):576; author reply 577. No abstract available.	J Neurophysiol. 2010	PubMed	citation	PMID:20610794	pubmed	20610794	create date:2010/07/09 | first author:Boonstra TW
Spatial updating in monkey superior colliculus in the absence of the forebrain commissures: dissociation between superficial and intermediate layers.	/pubmed/20610793	Dunn CA, Hall NJ, Colby CL.	J Neurophysiol. 2010 Sep;104(3):1267-85. Epub 2010 Jul 7.	J Neurophysiol. 2010	PubMed	citation	PMID:20610793	pubmed	20610793	create date:2010/07/09 | first author:Dunn CA
Automatic identification of fluorescently labeled brain cells for rapid functional imaging.	/pubmed/20610792	Valmianski I, Shih AY, Driscoll JD, Matthews DW, Freund Y, Kleinfeld D.	J Neurophysiol. 2010 Sep;104(3):1803-11. Epub 2010 Jul 7.	J Neurophysiol. 2010	PubMed	citation	PMID:20610792	pubmed	20610792	create date:2010/07/09 | first author:Valmianski I
Optical recording of neuronal spiking activity from unbiased populations of neurons with high spike detection efficiency and high temporal precision.	/pubmed/20610791	Ranganathan GN, Koester HJ.	J Neurophysiol. 2010 Sep;104(3):1812-24. Epub 2010 Jul 7.	J Neurophysiol. 2010	PubMed	citation	PMID:20610791	pubmed	20610791	create date:2010/07/09 | first author:Ranganathan GN
Activity in V4 reflects the direction, but not the latency, of saccades during visual search.	/pubmed/20610790	Gee AL, Ipata AE, Goldberg ME.	J Neurophysiol. 2010 Oct;104(4):2187-93. Epub 2010 Jul 7.	J Neurophysiol. 2010	PubMed	citation	PMID:20610790	pubmed	20610790	create date:2010/07/09 | first author:Gee AL
High resolution electroencephalography in freely moving mice.	/pubmed/20610789	Choi JH, Koch KP, Poppendieck W, Lee M, Shin HS.	J Neurophysiol. 2010 Sep;104(3):1825-34. Epub 2010 Jul 7.	J Neurophysiol. 2010	PubMed	citation	PMID:20610789	pubmed	20610789	create date:2010/07/09 | first author:Choi JH
Nonvisual motor learning improves visual motion perception: evidence from violating the two-thirds power law.	/pubmed/20610788	Beets IA, Rösler F, Fiehler K.	J Neurophysiol. 2010 Sep;104(3):1612-24. Epub 2010 Jul 7.	J Neurophysiol. 2010	PubMed	citation	PMID:20610788	pubmed	20610788	create date:2010/07/09 | first author:Beets IA
Plastic changes in hand proprioception following force-field motor learning.	/pubmed/20610787	Goble DJ, Anguera JA.	J Neurophysiol. 2010 Sep;104(3):1213-5. Epub 2010 Jul 7. Review.	J Neurophysiol. 2010	PubMed	citation	PMID:20610787	pubmed	20610787	create date:2010/07/09 | first author:Goble DJ
Spectral responses in zebrafish horizontal cells include a tetraphasic response and a novel UV-dominated triphasic response.	/pubmed/20610786	Connaughton VP, Nelson R.	J Neurophysiol. 2010 Nov;104(5):2407-22. Epub 2010 Jul 7.	J Neurophysiol. 2010	PubMed	citation	PMID:20610786	pubmed	20610786	create date:2010/07/09 | first author:Connaughton VP
Modulation of neuronal activity in the monkey putamen associated with changes in the habitual order of sequential movements.	/pubmed/20610785	Deffains M, Legallet E, Apicella P.	J Neurophysiol. 2010 Sep;104(3):1355-69. Epub 2010 Jul 7.	J Neurophysiol. 2010	PubMed	citation	PMID:20610785	pubmed	20610785	create date:2010/07/09 | first author:Deffains M
Predicting the timing of spikes evoked by tactile stimulation of the hand.	/pubmed/20610784	Kim SS, Sripati AP, Bensmaia SJ.	J Neurophysiol. 2010 Sep;104(3):1484-96. Epub 2010 Jul 7.	J Neurophysiol. 2010	PubMed	citation	PMID:20610784	pubmed	20610784	create date:2010/07/09 | first author:Kim SS
Behavioral state dependency of neural activity and sensory (whisker) responses in superior colliculus.	/pubmed/20610783	Cohen JD, Castro-Alamancos MA.	J Neurophysiol. 2010 Sep;104(3):1661-72. Epub 2010 Jul 7.	J Neurophysiol. 2010	PubMed	citation	PMID:20610783	pubmed	20610783	create date:2010/07/09 | first author:Cohen JD
An active role for astrocytes in synaptic plasticity?	/pubmed/20610782	Wenker I.	J Neurophysiol. 2010 Sep;104(3):1216-8. Epub 2010 Jul 7. Review.	J Neurophysiol. 2010	PubMed	citation	PMID:20610782	pubmed	20610782	create date:2010/07/09 | first author:Wenker I
Title	URL	Description	Details	ShortDetails	Resource	Type	Identifiers	Db	EntrezUID	Properties
Differential influence of frequency, timing, and intensity cues in a complex acoustic categorization task.	/pubmed/20610781	Nagel KI, McLendon HM, Doupe AJ.	J Neurophysiol. 2010 Sep;104(3):1426-37. Epub 2010 Jul 7.	J Neurophysiol. 2010	PubMed	citation	PMID:20610781	pubmed	20610781	create date:2010/07/09 | first author:Nagel KI
Processing of angular motion and gravity information through an internal model.	/pubmed/20610780	Laurens J, Straumann D, Hess BJ.	J Neurophysiol. 2010 Sep;104(3):1370-81. Epub 2010 Jul 7.	J Neurophysiol. 2010	PubMed	citation	PMID:20610780	pubmed	20610780	create date:2010/07/09 | first author:Laurens J
Mechanisms of sustained high firing rates in two classes of vestibular nucleus neurons: differential contributions of resurgent Na, Kv3, and BK currents.	/pubmed/20592126	Gittis AH, Moghadam SH, du Lac S.	J Neurophysiol. 2010 Sep;104(3):1625-34. Epub 2010 Jun 30.	J Neurophysiol. 2010	PubMed	citation	PMID:20592126	pubmed	20592126	create date:2010/07/02 | first author:Gittis AH
Short-term effects of single repetitive TMS sessions on auditory evoked activity in patients with chronic tinnitus.	/pubmed/20592125	Lorenz I, Müller N, Schlee W, Langguth B, Weisz N.	J Neurophysiol. 2010 Sep;104(3):1497-505. Epub 2010 Jun 30.	J Neurophysiol. 2010	PubMed	citation	PMID:20592125	pubmed	20592125	create date:2010/07/02 | first author:Lorenz I
Repetition suppression dissociates spatial frames of reference in human saccade generation.	/pubmed/20592124	Van Pelt S, Toni I, Diedrichsen J, Medendorp WP.	J Neurophysiol. 2010 Sep;104(3):1239-48. Epub 2010 Jun 30.	J Neurophysiol. 2010	PubMed	citation	PMID:20592124	pubmed	20592124	create date:2010/07/02 | first author:Van Pelt S
Stimulus novelty, and not neural refractoriness, explains the repetition suppression of laser-evoked potentials.	/pubmed/20592123	Wang AL, Mouraux A, Liang M, Iannetti GD.	J Neurophysiol. 2010 Oct;104(4):2116-24. Epub 2010 Jun 30.	J Neurophysiol. 2010	PubMed	citation	PMID:20592123	pubmed	20592123	create date:2010/07/02 | first author:Wang AL
Paired-pulse transcranial magnetic stimulation during preparation for simple and choice reaction time tasks.	/pubmed/20592122	Soto O, Valls-Solé J, Kumru H.	J Neurophysiol. 2010 Sep;104(3):1392-400. Epub 2010 Jun 30.	J Neurophysiol. 2010	PubMed	citation	PMID:20592122	pubmed	20592122	create date:2010/07/02 | first author:Soto O
Somatosensory contribution to motor learning due to facial skin deformation.	/pubmed/20592121	Ito T, Ostry DJ.	J Neurophysiol. 2010 Sep;104(3):1230-8. Epub 2010 Jun 30.	J Neurophysiol. 2010	PubMed	citation	PMID:20592121	pubmed	20592121	create date:2010/07/02 | first author:Ito T
Interspike interval analyses reveal irregular firing patterns at short, but not long, intervals in rat head direction cells.	/pubmed/20592120	Taube JS.	J Neurophysiol. 2010 Sep;104(3):1635-48. Epub 2010 Jun 30.	J Neurophysiol. 2010	PubMed	citation	PMID:20592120	pubmed	20592120	create date:2010/07/02 | first author:Taube JS
Characteristics and organization of discharge properties in rat hindlimb motoneurons.	/pubmed/20592119	Turkin VV, O'Neill D, Jung R, Iarkov A, Hamm TM.	J Neurophysiol. 2010 Sep;104(3):1549-65. Epub 2010 Jun 30.	J Neurophysiol. 2010	PubMed	citation	PMID:20592119	pubmed	20592119	create date:2010/07/02 | first author:Turkin VV
Bicuculline-induced chorea manifests in focal rather than globalized abnormalities in the activation of the external and internal globus pallidus.	/pubmed/20592118	Bronfeld M, Belelovsky K, Erez Y, Bugaysen J, Korngreen A, Bar-Gad I.	J Neurophysiol. 2010 Dec;104(6):3261-75. Epub 2010 Jun 30.	J Neurophysiol. 2010	PubMed	citation	PMID:20592118	pubmed	20592118	create date:2010/07/02 | first author:Bronfeld M
Persistent currents and discharge patterns in rat hindlimb motoneurons.	/pubmed/20592117	Hamm TM, Turkin VV, Bandekar NK, O'Neill D, Jung R.	J Neurophysiol. 2010 Sep;104(3):1566-77. Epub 2010 Jun 30.	J Neurophysiol. 2010	PubMed	citation	PMID:20592117	pubmed	20592117	create date:2010/07/02 | first author:Hamm TM
Generation and preservation of the slow underlying membrane potential oscillation in model bursting neurons.	/pubmed/20592116	Franklin CC, Ball JM, Schulz DJ, Nair SS.	J Neurophysiol. 2010 Sep;104(3):1589-602. Epub 2010 Jun 30.	J Neurophysiol. 2010	PubMed	citation	PMID:20592116	pubmed	20592116	create date:2010/07/02 | first author:Franklin CC
Major impairments of glutamatergic transmission and long-term synaptic plasticity in the hippocampus of mice lacking the melanin-concentrating hormone receptor-1.	/pubmed/20592115	Pachoud B, Adamantidis A, Ravassard P, Luppi PH, Grisar T, Lakaye B, Salin PA.	J Neurophysiol. 2010 Sep;104(3):1417-25. Epub 2010 Jun 30.	J Neurophysiol. 2010	PubMed	citation	PMID:20592115	pubmed	20592115	create date:2010/07/02 | first author:Pachoud B
External urethral sphincter motoneuron properties in adult female rats studied in vitro.	/pubmed/20573976	Carp JS, Tennissen AM, Liebschutz JE, Chen XY, Wolpaw JR.	J Neurophysiol. 2010 Sep;104(3):1286-300. Epub 2010 Jun 23.	J Neurophysiol. 2010	PubMed	citation	PMID:20573976	pubmed	20573976	create date:2010/06/25 | first author:Carp JS
Sensorimotor mapping for anticipatory grip force modulation.	/pubmed/20573975	Crevecoeur F, Thonnard JL, Lefèvre P.	J Neurophysiol. 2010 Sep;104(3):1401-8. Epub 2010 Jun 23.	J Neurophysiol. 2010	PubMed	citation	PMID:20573975	pubmed	20573975	create date:2010/06/25 | first author:Crevecoeur F
Dissociating bottom-up and top-down processes in a manual stimulus-response compatibility task.	/pubmed/20573974	Cieslik EC, Zilles K, Kurth F, Eickhoff SB.	J Neurophysiol. 2010 Sep;104(3):1472-83. Epub 2010 Jun 23.	J Neurophysiol. 2010	PubMed	citation	PMID:20573974	pubmed	20573974	create date:2010/06/25 | first author:Cieslik EC
Sensory learning differentially affects GABAergic tonic currents in excitatory neurons and fast spiking interneurons in layer 4 of mouse barrel cortex.	/pubmed/20573973	Urban-Ciecko J, Kossut M, Mozrzymas JW.	J Neurophysiol. 2010 Aug;104(2):746-54. Epub 2010 Jun 23.	J Neurophysiol. 2010	PubMed	citation	PMID:20573973	pubmed	20573973	create date:2010/06/25 | first author:Urban-Ciecko J
Reliability of long-interval cortical inhibition in healthy human subjects: a TMS-EEG study.	/pubmed/20573972	Farzan F, Barr MS, Levinson AJ, Chen R, Wong W, Fitzgerald PB, Daskalakis ZJ.	J Neurophysiol. 2010 Sep;104(3):1339-46. Epub 2010 Jun 23.	J Neurophysiol. 2010	PubMed	citation	PMID:20573972	pubmed	20573972	create date:2010/06/25 | first author:Farzan F
Dual spinal lesion paradigm in the cat: evolution of the kinematic locomotor pattern.	/pubmed/20573971	Barrière G, Frigon A, Leblond H, Provencher J, Rossignol S.	J Neurophysiol. 2010 Aug;104(2):1119-33. Epub 2010 Jun 23.	J Neurophysiol. 2010	PubMed	citation	PMID:20573971	pubmed	20573971	create date:2010/06/25 | first author:Barrière G
Feedback and feedforward locomotor adaptations to ankle-foot load in people with incomplete spinal cord injury.	/pubmed/20573970	Gordon KE, Wu M, Kahn JH, Schmit BD.	J Neurophysiol. 2010 Sep;104(3):1325-38. Epub 2010 Jun 23.	J Neurophysiol. 2010	PubMed	citation	PMID:20573970	pubmed	20573970	create date:2010/06/25 | first author:Gordon KE
Role of intrinsic properties in Drosophila motoneuron recruitment during fictive crawling.	/pubmed/20573969	Schaefer JE, Worrell JW, Levine RB.	J Neurophysiol. 2010 Sep;104(3):1257-66. Epub 2010 Jun 23.	J Neurophysiol. 2010	PubMed	citation	PMID:20573969	pubmed	20573969	create date:2010/06/25 | first author:Schaefer JE
Detection of minute temperature transients by thermosensitive neurons in ants.	/pubmed/20573968	Ruchty M, Roces F, Kleineidam CJ.	J Neurophysiol. 2010 Sep;104(3):1249-56. Epub 2010 Jun 23.	J Neurophysiol. 2010	PubMed	citation	PMID:20573968	pubmed	20573968	create date:2010/06/25 | first author:Ruchty M
Modulation of voltage-gated ion channels in rat retinal ganglion cells mediated by somatostatin receptor subtype 4.	/pubmed/20573967	Farrell SR, Raymond ID, Foote M, Brecha NC, Barnes S.	J Neurophysiol. 2010 Sep;104(3):1347-54. Epub 2010 Jun 23.	J Neurophysiol. 2010	PubMed	citation	PMID:20573967	pubmed	20573967	create date:2010/06/25 | first author:Farrell SR
Electrophysiological and chemical properties in subclassified acutely dissociated cells of rat trigeminal ganglion by current signatures.	/pubmed/20573966	Xu S, Ono K, Inenaga K.	J Neurophysiol. 2010 Dec;104(6):3451-61. Epub 2010 Jun 23.	J Neurophysiol. 2010	PubMed	citation	PMID:20573966	pubmed	20573966	create date:2010/06/25 | first author:Xu S
Movement stability under uncertain internal models of dynamics.	/pubmed/20554851	Crevecoeur F, McIntyre J, Thonnard JL, Lefèvre P.	J Neurophysiol. 2010 Sep;104(3):1301-13. Epub 2010 Jun 16.	J Neurophysiol. 2010	PubMed	citation	PMID:20554851	pubmed	20554851	create date:2010/06/18 | first author:Crevecoeur F
Neuronal density determines network connectivity and spontaneous activity in cultured hippocampus.	/pubmed/20554850	Ivenshitz M, Segal M.	J Neurophysiol. 2010 Aug;104(2):1052-60. Epub 2010 Jun 16.	J Neurophysiol. 2010	PubMed	citation	PMID:20554850	pubmed	20554850	create date:2010/06/18 | first author:Ivenshitz M
All that glitters ... dissociating attention and outcome expectancy from prediction errors signals.	/pubmed/20554849	Roesch MR, Calu DJ, Esber GR, Schoenbaum G.	J Neurophysiol. 2010 Aug;104(2):587-95. Epub 2010 Jun 16. Review.	J Neurophysiol. 2010	PubMed	citation	PMID:20554849	pubmed	20554849	create date:2010/06/18 | first author:Roesch MR
Acquisition of an acoustic template leads to refinement of song motor gestures.	/pubmed/20554848	Méndez JM, Dall'Asén AG, Cooper BG, Goller F.	J Neurophysiol. 2010 Aug;104(2):984-93. Epub 2010 Jun 16.	J Neurophysiol. 2010	PubMed	citation	PMID:20554848	pubmed	20554848	create date:2010/06/18 | first author:Méndez JM
The role of anterior insula and anterior cingulate in empathy for pain.	/pubmed/20554847	Valentini E.	J Neurophysiol. 2010 Aug;104(2):584-6. Epub 2010 Jun 16.	J Neurophysiol. 2010	PubMed	citation	PMID:20554847	pubmed	20554847	create date:2010/06/18 | first author:Valentini E
Bidirectional neuron-glia interactions triggered by deficiency of glutamate uptake at spinal sensory synapses.	/pubmed/20554846	Nie H, Zhang H, Weng HR.	J Neurophysiol. 2010 Aug;104(2):713-25. Epub 2010 Jun 16.	J Neurophysiol. 2010	PubMed	citation	PMID:20554846	pubmed	20554846	create date:2010/06/18 | first author:Nie H
Sensitization of rapid dopamine signaling in the nucleus accumbens core and shell after repeated cocaine in rats.	/pubmed/20554845	Addy NA, Daberkow DP, Ford JN, Garris PA, Wightman RM.	J Neurophysiol. 2010 Aug;104(2):922-31. Epub 2010 Jun 16.	J Neurophysiol. 2010	PubMed	citation	PMID:20554845	pubmed	20554845	create date:2010/06/18 | first author:Addy NA
Subtype-specific dendritic Ca(2+) dynamics of inhibitory interneurons in the rat visual cortex.	/pubmed/20554844	Cho KH, Jang JH, Jang HJ, Kim MJ, Yoon SH, Fukuda T, Tennigkeit F, Singer W, Rhie DJ.	J Neurophysiol. 2010 Aug;104(2):840-53. Epub 2010 Jun 16.	J Neurophysiol. 2010	PubMed	citation	PMID:20554844	pubmed	20554844	create date:2010/06/18 | first author:Cho KH
Canal-otolith interactions and detection thresholds of linear and angular components during curved-path self-motion.	/pubmed/20554843	MacNeilage PR, Turner AH, Angelaki DE.	J Neurophysiol. 2010 Aug;104(2):765-73. Epub 2010 Jun 16.	J Neurophysiol. 2010	PubMed	citation	PMID:20554843	pubmed	20554843	create date:2010/06/18 | first author:MacNeilage PR
Role of the zebra finch auditory thalamus in generating complex representations for natural sounds.	/pubmed/20554842	Amin N, Gill P, Theunissen FE.	J Neurophysiol. 2010 Aug;104(2):784-98. Epub 2010 Jun 16.	J Neurophysiol. 2010	PubMed	citation	PMID:20554842	pubmed	20554842	create date:2010/06/18 | first author:Amin N
Regulation of cellular calcium in vestibular supporting cells by otopetrin 1.	/pubmed/20554841	Kim E, Hyrc KL, Speck J, Lundberg YW, Salles FT, Kachar B, Goldberg MP, Warchol ME, Ornitz DM.	J Neurophysiol. 2010 Dec;104(6):3439-50. Epub 2010 Jun 16.	J Neurophysiol. 2010	PubMed	citation	PMID:20554841	pubmed	20554841	create date:2010/06/18 | first author:Kim E
Loss of the fragile X mental retardation protein decouples metabotropic glutamate receptor dependent priming of long-term potentiation from protein synthesis.	/pubmed/20554840	Auerbach BD, Bear MF.	J Neurophysiol. 2010 Aug;104(2):1047-51. Epub 2010 Jun 16.	J Neurophysiol. 2010	PubMed	citation	PMID:20554840	pubmed	20554840	create date:2010/06/18 | first author:Auerbach BD
Impaired transmission in the corticospinal tract and gait disability in spinal cord injured persons.	/pubmed/20554839	Barthélemy D, Willerslev-Olsen M, Lundell H, Conway BA, Knudsen H, Biering-Sørensen F, Nielsen JB.	J Neurophysiol. 2010 Aug;104(2):1167-76. Epub 2010 Jun 16.	J Neurophysiol. 2010	PubMed	citation	PMID:20554839	pubmed	20554839	create date:2010/06/18 | first author:Barthélemy D
Relationship between firing rate and recruitment threshold of motoneurons in voluntary isometric contractions.	/pubmed/20554838	De Luca CJ, Hostage EC.	J Neurophysiol. 2010 Aug;104(2):1034-46. Epub 2010 Jun 16.	J Neurophysiol. 2010	PubMed	citation	PMID:20554838	pubmed	20554838	create date:2010/06/18 | first author:De Luca CJ
Postural constraints on movement variability.	/pubmed/20554837	Lametti DR, Ostry DJ.	J Neurophysiol. 2010 Aug;104(2):1061-7. Epub 2010 Jun 16.	J Neurophysiol. 2010	PubMed	citation	PMID:20554837	pubmed	20554837	create date:2010/06/18 | first author:Lametti DR
Facilitation of corticostriatal plasticity by the amygdala requires Ca2+-induced Ca2+ release in the ventral striatum.	/pubmed/20554836	Popescu AT, Saghyan AA, Nagy FZ, Paré D.	J Neurophysiol. 2010 Sep;104(3):1673-80. Epub 2010 Jun 16.	J Neurophysiol. 2010	PubMed	citation	PMID:20554836	pubmed	20554836	create date:2010/06/18 | first author:Popescu AT
Inhibitory modulation of cortical up states.	/pubmed/20554835	Sanchez-Vives MV, Mattia M, Compte A, Perez-Zabalza M, Winograd M, Descalzo VF, Reig R.	J Neurophysiol. 2010 Sep;104(3):1314-24. Epub 2010 Jun 16. Erratum in: J Neurophysiol. 2011 Feb;105(2):986.	J Neurophysiol. 2010	PubMed	citation	PMID:20554835	pubmed	20554835	create date:2010/06/18 | first author:Sanchez-Vives MV
Fast nonnegative deconvolution for spike train inference from population calcium imaging.	/pubmed/20554834	Vogelstein JT, Packer AM, Machado TA, Sippy T, Babadi B, Yuste R, Paninski L.	J Neurophysiol. 2010 Dec;104(6):3691-704. Epub 2010 Jun 16.	J Neurophysiol. 2010	PubMed	citation	PMID:20554834	pubmed	20554834	create date:2010/06/18 | first author:Vogelstein JT
NMDA channels together with L-type calcium currents and calcium-activated nonspecific cationic currents are sufficient to generate windup in WDR neurons.	/pubmed/20554833	Aguiar P, Sousa M, Lima D.	J Neurophysiol. 2010 Aug;104(2):1155-66. Epub 2010 Jun 16.	J Neurophysiol. 2010	PubMed	citation	PMID:20554833	pubmed	20554833	create date:2010/06/18 | first author:Aguiar P
The h current is a candidate mechanism for regulating the sliding modification threshold in a BCM-like synaptic learning rule.	/pubmed/20554832	Narayanan R, Johnston D.	J Neurophysiol. 2010 Aug;104(2):1020-33. Epub 2010 Jun 16.	J Neurophysiol. 2010	PubMed	citation	PMID:20554832	pubmed	20554832	create date:2010/06/18 | first author:Narayanan R
Roles of monkey premotor neuron classes in movement preparation and execution.	/pubmed/20538784	Kaufman MT, Churchland MM, Santhanam G, Yu BM, Afshar A, Ryu SI, Shenoy KV.	J Neurophysiol. 2010 Aug;104(2):799-810. Epub 2010 Jun 10.	J Neurophysiol. 2010	PubMed	citation	PMID:20538784	pubmed	20538784	create date:2010/06/12 | first author:Kaufman MT
Neural and temporal dynamics underlying visual selection for action.	/pubmed/20538783	van Elk M, van Schie HT, Neggers SF, Bekkering H.	J Neurophysiol. 2010 Aug;104(2):972-83. Epub 2010 Jun 10.	J Neurophysiol. 2010	PubMed	citation	PMID:20538783	pubmed	20538783	create date:2010/06/12 | first author:van Elk M
Predicting any arm movement feedback to induce three-dimensional illusory movements in humans.	/pubmed/20538782	Thyrion C, Roll JP.	J Neurophysiol. 2010 Aug;104(2):949-59. Epub 2010 Jun 10.	J Neurophysiol. 2010	PubMed	citation	PMID:20538782	pubmed	20538782	create date:2010/06/12 | first author:Thyrion C
Adrenergic receptor-mediated disinhibition of mitral cells triggers long-term enhancement of synchronized oscillations in the olfactory bulb.	/pubmed/20538781	Pandipati S, Gire DH, Schoppa NE.	J Neurophysiol. 2010 Aug;104(2):665-74. Epub 2010 Jun 10.	J Neurophysiol. 2010	PubMed	citation	PMID:20538781	pubmed	20538781	create date:2010/06/12 | first author:Pandipati S
The effect of attention on neuronal responses to high and low contrast stimuli.	/pubmed/20538780	Lee J, Maunsell JH.	J Neurophysiol. 2010 Aug;104(2):960-71. Epub 2010 Jun 10.	J Neurophysiol. 2010	PubMed	citation	PMID:20538780	pubmed	20538780	create date:2010/06/12 | first author:Lee J
Title	URL	Description	Details	ShortDetails	Resource	Type	Identifiers	Db	EntrezUID	Properties
Substance P modulation of hypoglossal motoneuron excitability during development: changing balance between conductances.	/pubmed/20538779	Adachi T, Huxtable AG, Fang X, Funk GD.	J Neurophysiol. 2010 Aug;104(2):854-72. Epub 2010 Jun 10.	J Neurophysiol. 2010	PubMed	citation	PMID:20538779	pubmed	20538779	create date:2010/06/12 | first author:Adachi T
A beta oscillation network in the rat olfactory system during a 2-alternative choice odor discrimination task.	/pubmed/20538778	Kay LM, Beshel J.	J Neurophysiol. 2010 Aug;104(2):829-39. Epub 2010 Jun 10.	J Neurophysiol. 2010	PubMed	citation	PMID:20538778	pubmed	20538778	create date:2010/06/12 | first author:Kay LM
Anodal transcranial direct current stimulation enhances procedural consolidation.	/pubmed/20538777	Tecchio F, Zappasodi F, Assenza G, Tombini M, Vollaro S, Barbati G, Rossini PM.	J Neurophysiol. 2010 Aug;104(2):1134-40. Epub 2010 Jun 10.	J Neurophysiol. 2010	PubMed	citation	PMID:20538777	pubmed	20538777	create date:2010/06/12 | first author:Tecchio F
In vivo dynamic clamp study of I(h) in the mouse inferior colliculus.	/pubmed/20538776	Nagtegaal AP, Borst JG.	J Neurophysiol. 2010 Aug;104(2):940-8. Epub 2010 Jun 10.	J Neurophysiol. 2010	PubMed	citation	PMID:20538776	pubmed	20538776	create date:2010/06/12 | first author:Nagtegaal AP
A comparison of sleeplike slow oscillations in the hippocampus under ketamine and urethane anesthesia.	/pubmed/20538775	Sharma AV, Wolansky T, Dickson CT.	J Neurophysiol. 2010 Aug;104(2):932-9. Epub 2010 Jun 10.	J Neurophysiol. 2010	PubMed	citation	PMID:20538775	pubmed	20538775	create date:2010/06/12 | first author:Sharma AV
Delayed visual feedback affects both manual tracking and grip force control when transporting a handheld object.	/pubmed/20538774	Sarlegna FR, Baud-Bovy G, Danion F.	J Neurophysiol. 2010 Aug;104(2):641-53. Epub 2010 Jun 10.	J Neurophysiol. 2010	PubMed	citation	PMID:20538774	pubmed	20538774	create date:2010/06/12 | first author:Sarlegna FR
Active control of bias for the control of posture and movement.	/pubmed/20538773	Guigon E.	J Neurophysiol. 2010 Aug;104(2):1090-102. Epub 2010 Jun 10.	J Neurophysiol. 2010	PubMed	citation	PMID:20538773	pubmed	20538773	create date:2010/06/12 | first author:Guigon E
Surface-based information mapping reveals crossmodal vision-action representations in human parietal and occipitotemporal cortex.	/pubmed/20538772	Oosterhof NN, Wiggett AJ, Diedrichsen J, Tipper SP, Downing PE.	J Neurophysiol. 2010 Aug;104(2):1077-89. Epub 2010 Jun 10.	J Neurophysiol. 2010	PubMed	citation	PMID:20538772	pubmed	20538772	create date:2010/06/12 | first author:Oosterhof NN
Retinal ganglion cell adaptation to small luminance fluctuations.	/pubmed/20538771	Freeman DK, Graña G, Passaglia CL.	J Neurophysiol. 2010 Aug;104(2):704-12. Epub 2010 Jun 10.	J Neurophysiol. 2010	PubMed	citation	PMID:20538771	pubmed	20538771	create date:2010/06/12 | first author:Freeman DK
A pallidus-habenula-dopamine pathway signals inferred stimulus values.	/pubmed/20538770	Bromberg-Martin ES, Matsumoto M, Hong S, Hikosaka O.	J Neurophysiol. 2010 Aug;104(2):1068-76. Epub 2010 Jun 10.	J Neurophysiol. 2010	PubMed	citation	PMID:20538770	pubmed	20538770	create date:2010/06/12 | first author:Bromberg-Martin ES
A critique of the critical cochlea: Hopf--a bifurcation--is better than none.	/pubmed/20538769	Hudspeth AJ, Jülicher F, Martin P.	J Neurophysiol. 2010 Sep;104(3):1219-29. Epub 2010 Jun 10. Review.	J Neurophysiol. 2010	PubMed	citation	PMID:20538769	pubmed	20538769	create date:2010/06/12 | first author:Hudspeth AJ
Paired associative stimulation induces change in presynaptic inhibition of Ia terminals in wrist flexors in humans.	/pubmed/20538768	Lamy JC, Russmann H, Shamim EA, Meunier S, Hallett M.	J Neurophysiol. 2010 Aug;104(2):755-64. Epub 2010 Jun 10.	J Neurophysiol. 2010	PubMed	citation	PMID:20538768	pubmed	20538768	create date:2010/06/12 | first author:Lamy JC
The roles of somatostatin-expressing (GIN) and fast-spiking inhibitory interneurons in UP-DOWN states of mouse neocortex.	/pubmed/20538767	Fanselow EE, Connors BW.	J Neurophysiol. 2010 Aug;104(2):596-606. Epub 2010 Jun 10.	J Neurophysiol. 2010	PubMed	citation	PMID:20538767	pubmed	20538767	create date:2010/06/12 | first author:Fanselow EE
Motor learning without doing: trial-by-trial improvement in motor performance during mental training.	/pubmed/20538766	Gentili R, Han CE, Schweighofer N, Papaxanthis C.	J Neurophysiol. 2010 Aug;104(2):774-83. Epub 2010 Jun 10.	J Neurophysiol. 2010	PubMed	citation	PMID:20538766	pubmed	20538766	create date:2010/06/12 | first author:Gentili R
On the need for rectification of surface EMG.	/pubmed/20530508	Halliday DM, Farmer SF.	J Neurophysiol. 2010 Jun;103(6):3547; author reply 3548-9. No abstract available.	J Neurophysiol. 2010	PubMed	citation	PMID:20530508	pubmed	20530508	create date:2010/06/10 | first author:Halliday DM
Hormonal modulation of two coordinated rhythmic motor patterns.	/pubmed/20522781	Wood DE, Varrecchia M, Papernov M, Cook D, Crawford DC.	J Neurophysiol. 2010 Aug;104(2):654-64. Epub 2010 Jun 2.	J Neurophysiol. 2010	PubMed	citation	PMID:20522781	pubmed	20522781	create date:2010/06/05 | first author:Wood DE
Action potential-enhanced ATP release from taste cells through hemichannels.	/pubmed/20519578	Murata Y, Yasuo T, Yoshida R, Obata K, Yanagawa Y, Margolskee RF, Ninomiya Y.	J Neurophysiol. 2010 Aug;104(2):896-901. Epub 2010 Jun 2.	J Neurophysiol. 2010	PubMed	citation	PMID:20519578	pubmed	20519578	create date:2010/06/04 | first author:Murata Y
Amygdalofugal influence on processing of taste information in the nucleus of the solitary tract of the rat.	/pubmed/20519577	Kang Y, Lundy RF.	J Neurophysiol. 2010 Aug;104(2):726-41. Epub 2010 Jun 2.	J Neurophysiol. 2010	PubMed	citation	PMID:20519577	pubmed	20519577	create date:2010/06/04 | first author:Kang Y
Cell specific dopamine modulation of the transient potassium current in the pyloric network by the canonical D1 receptor signal transduction cascade.	/pubmed/20519576	Zhang H, Rodgers EW, Krenz WD, Clark MC, Baro DJ.	J Neurophysiol. 2010 Aug;104(2):873-84. Epub 2010 Jun 2.	J Neurophysiol. 2010	PubMed	citation	PMID:20519576	pubmed	20519576	create date:2010/06/04 | first author:Zhang H
Sensory activation and receptive field organization of the lateral giant escape neurons in crayfish.	/pubmed/20505133	Liu YC, Herberholz J.	J Neurophysiol. 2010 Aug;104(2):675-84. Epub 2010 May 26.	J Neurophysiol. 2010	PubMed	citation	PMID:20505133	pubmed	20505133	create date:2010/05/28 | first author:Liu YC
Temporal selectivity in midbrain electrosensory neurons identified by modal variation in active sensing.	/pubmed/20505132	Pluta SR, Kawasaki M.	J Neurophysiol. 2010 Jul;104(1):498-507. Epub 2010 May 26.	J Neurophysiol. 2010	PubMed	citation	PMID:20505132	pubmed	20505132	create date:2010/05/28 | first author:Pluta SR
Matching the oculomotor drive during head-restrained and head-unrestrained gaze shifts in monkey.	/pubmed/20505131	Bechara BP, Gandhi NJ.	J Neurophysiol. 2010 Aug;104(2):811-28. Epub 2010 May 26.	J Neurophysiol. 2010	PubMed	citation	PMID:20505131	pubmed	20505131	create date:2010/05/28 | first author:Bechara BP
Theta modulation in the medial and the lateral entorhinal cortices.	/pubmed/20505130	Deshmukh SS, Yoganarasimha D, Voicu H, Knierim JJ.	J Neurophysiol. 2010 Aug;104(2):994-1006. Epub 2010 May 26.	J Neurophysiol. 2010	PubMed	citation	PMID:20505130	pubmed	20505130	create date:2010/05/28 | first author:Deshmukh SS
Carbachol-induced long-term synaptic depression is enhanced during senescence at hippocampal CA3-CA1 synapses.	/pubmed/20505129	Kumar A.	J Neurophysiol. 2010 Aug;104(2):607-16. Epub 2010 May 26.	J Neurophysiol. 2010	PubMed	citation	PMID:20505129	pubmed	20505129	create date:2010/05/28 | first author:Kumar A
Deficits in action selection based on numerical information after inactivation of the posterior parietal cortex in monkeys.	/pubmed/20505128	Sawamura H, Shima K, Tanji J.	J Neurophysiol. 2010 Aug;104(2):902-10. Epub 2010 May 26.	J Neurophysiol. 2010	PubMed	citation	PMID:20505128	pubmed	20505128	create date:2010/05/28 | first author:Sawamura H
Influence of short-interval intracortical inhibition on short-interval intracortical facilitation in human primary motor cortex.	/pubmed/20505127	Shirota Y, Hamada M, Terao Y, Matsumoto H, Ohminami S, Furubayashi T, Nakatani-Enomoto S, Ugawa Y, Hanajima R.	J Neurophysiol. 2010 Sep;104(3):1382-91. Epub 2010 May 26.	J Neurophysiol. 2010	PubMed	citation	PMID:20505127	pubmed	20505127	create date:2010/05/28 | first author:Shirota Y
Neural tuning for face wholes and parts in human fusiform gyrus revealed by FMRI adaptation.	/pubmed/20505126	Harris A, Aguirre GK.	J Neurophysiol. 2010 Jul;104(1):336-45. Epub 2010 May 26.	J Neurophysiol. 2010	PubMed	citation	PMID:20505126	pubmed	20505126	create date:2010/05/28 | first author:Harris A
Deep brain stimulation alleviates parkinsonian bradykinesia by regularizing pallidal activity.	/pubmed/20505125	Dorval AD, Kuncel AM, Birdno MJ, Turner DA, Grill WM.	J Neurophysiol. 2010 Aug;104(2):911-21. Epub 2010 May 26.	J Neurophysiol. 2010	PubMed	citation	PMID:20505125	pubmed	20505125	create date:2010/05/28 | first author:Dorval AD
Physiological and morphological characterization of local interneurons in the Drosophila antennal lobe.	/pubmed/20505124	Seki Y, Rybak J, Wicher D, Sachse S, Hansson BS.	J Neurophysiol. 2010 Aug;104(2):1007-19. Epub 2010 May 26.	J Neurophysiol. 2010	PubMed	citation	PMID:20505124	pubmed	20505124	create date:2010/05/28 | first author:Seki Y
Force-independent distribution of correlated neural inputs to hand muscles during three-digit grasping.	/pubmed/20505123	Poston B, Danna-Dos Santos A, Jesunathadas M, Hamm TM, Santello M.	J Neurophysiol. 2010 Aug;104(2):1141-54. Epub 2010 May 26.	J Neurophysiol. 2010	PubMed	citation	PMID:20505123	pubmed	20505123	create date:2010/05/28 | first author:Poston B
Presynaptic inhibitory terminals are functionally abnormal in a rat model of posttraumatic epilepsy.	/pubmed/20484536	Faria LC, Prince DA.	J Neurophysiol. 2010 Jul;104(1):280-90. Epub 2010 May 19.	J Neurophysiol. 2010	PubMed	citation	PMID:20484536	pubmed	20484536	create date:2010/05/21 | first author:Faria LC
The lateral paragigantocellular nucleus modulates parasympathetic cardiac neurons: a mechanism for rapid eye movement sleep-dependent changes in heart rate.	/pubmed/20484535	Dergacheva O, Wang X, Lovett-Barr MR, Jameson H, Mendelowitz D.	J Neurophysiol. 2010 Aug;104(2):685-94. Epub 2010 May 19.	J Neurophysiol. 2010	PubMed	citation	PMID:20484535	pubmed	20484535	create date:2010/05/21 | first author:Dergacheva O
Temporal patterns of inputs to cerebellum necessary and sufficient for trace eyelid conditioning.	/pubmed/20484534	Kalmbach BE, Ohyama T, Mauk MD.	J Neurophysiol. 2010 Aug;104(2):627-40. Epub 2010 May 19.	J Neurophysiol. 2010	PubMed	citation	PMID:20484534	pubmed	20484534	create date:2010/05/21 | first author:Kalmbach BE
Motor memory and local minimization of error and effort, not global optimization, determine motor behavior.	/pubmed/20484533	Ganesh G, Haruno M, Kawato M, Burdet E.	J Neurophysiol. 2010 Jul;104(1):382-90. Epub 2010 May 19.	J Neurophysiol. 2010	PubMed	citation	PMID:20484533	pubmed	20484533	create date:2010/05/21 | first author:Ganesh G
GABAergic interneurons in the mouse lateral amygdala: a classification study.	/pubmed/20484532	Sosulina L, Graebenitz S, Pape HC.	J Neurophysiol. 2010 Aug;104(2):617-26. Epub 2010 May 19.	J Neurophysiol. 2010	PubMed	citation	PMID:20484532	pubmed	20484532	create date:2010/05/21 | first author:Sosulina L
Gain of function in FHM-1 Ca(V)2.1 knock-in mice is related to the shape of the action potential.	/pubmed/20484531	Inchauspe CG, Urbano FJ, Di Guilmi MN, Forsythe ID, Ferrari MD, van den Maagdenberg AM, Uchitel OD.	J Neurophysiol. 2010 Jul;104(1):291-9. Epub 2010 May 19.	J Neurophysiol. 2010	PubMed	citation	PMID:20484531	pubmed	20484531	create date:2010/05/21 | first author:Inchauspe CG
Discrimination of speech stimuli based on neuronal response phase patterns depends on acoustics but not comprehension.	/pubmed/20484530	Howard MF, Poeppel D.	J Neurophysiol. 2010 Nov;104(5):2500-11. Epub 2010 May 19.	J Neurophysiol. 2010	PubMed	citation	PMID:20484530	pubmed	20484530	create date:2010/05/21 | first author:Howard MF
Correcting the bias of spike field coherence estimators due to a finite number of spikes.	/pubmed/20484529	Grasse DW, Moxon KA.	J Neurophysiol. 2010 Jul;104(1):548-58. Epub 2010 May 19.	J Neurophysiol. 2010	PubMed	citation	PMID:20484529	pubmed	20484529	create date:2010/05/21 | first author:Grasse DW
Responsiveness of C neurons in rat dorsal root ganglion to 5-hydroxytryptamine-induced pruritic stimuli in vivo.	/pubmed/20484528	Hachisuka J, Furue H, Furue M, Yoshimura M.	J Neurophysiol. 2010 Jul;104(1):271-9. Epub 2010 May 19.	J Neurophysiol. 2010	PubMed	citation	PMID:20484528	pubmed	20484528	create date:2010/05/21 | first author:Hachisuka J
Light-evoked responses of the retinal pigment epithelium: changes accompanying photoreceptor loss in the mouse.	/pubmed/20484527	Samuels IS, Sturgill GM, Grossman GH, Rayborn ME, Hollyfield JG, Peachey NS.	J Neurophysiol. 2010 Jul;104(1):391-402. Epub 2010 May 19.	J Neurophysiol. 2010	PubMed	citation	PMID:20484527	pubmed	20484527	create date:2010/05/21 | first author:Samuels IS
Nitric oxide potentiates cAMP-gated cation current by intracellular acidification in feeding neurons of pleurobranchaea.	/pubmed/20484526	Potgieter K, Hatcher NG, Gillette R, McCrohan CR.	J Neurophysiol. 2010 Aug;104(2):742-5. Epub 2010 May 19.	J Neurophysiol. 2010	PubMed	citation	PMID:20484526	pubmed	20484526	create date:2010/05/21 | first author:Potgieter K
Spatial attention improves the quality of population codes in human visual cortex.	/pubmed/20484525	Saproo S, Serences JT.	J Neurophysiol. 2010 Aug;104(2):885-95. Epub 2010 May 19.	J Neurophysiol. 2010	PubMed	citation	PMID:20484525	pubmed	20484525	create date:2010/05/21 | first author:Saproo S
GABA shapes a systematic map of binaural sensitivity in the auditory cortex.	/pubmed/20484524	Razak KA, Fuzessery ZM.	J Neurophysiol. 2010 Jul;104(1):517-28. Epub 2010 May 19.	J Neurophysiol. 2010	PubMed	citation	PMID:20484524	pubmed	20484524	create date:2010/05/21 | first author:Razak KA
Measuring phase-amplitude coupling between neuronal oscillations of different frequencies.	/pubmed/20463205	Tort AB, Komorowski R, Eichenbaum H, Kopell N.	J Neurophysiol. 2010 Aug;104(2):1195-210. Epub 2010 May 12. Erratum in: J Neurophysiol. 2010 Oct;104(4):2302.	J Neurophysiol. 2010	PubMed	citation	PMID:20463205	pubmed	20463205	create date:2010/05/14 | first author:Tort AB
Choosing to make an effort: the role of striatum in signaling physical effort of a chosen action.	/pubmed/20463204	Kurniawan IT, Seymour B, Talmi D, Yoshida W, Chater N, Dolan RJ.	J Neurophysiol. 2010 Jul;104(1):313-21. Epub 2010 May 12.	J Neurophysiol. 2010	PubMed	citation	PMID:20463204	pubmed	20463204	create date:2010/05/14 | first author:Kurniawan IT
Sodium/calcium exchangers selectively regulate calcium signaling in mouse taste receptor cells.	/pubmed/20463203	Szebenyi SA, Laskowski AI, Medler KF.	J Neurophysiol. 2010 Jul;104(1):529-38. Epub 2010 May 12.	J Neurophysiol. 2010	PubMed	citation	PMID:20463203	pubmed	20463203	create date:2010/05/14 | first author:Szebenyi SA
Minor contribution of principal excitatory pathways to hippocampal LFPs in the anesthetized rat: a combined independent component and current source density study.	/pubmed/20463202	Korovaichuk A, Makarova J, Makarov VA, Benito N, Herreras O.	J Neurophysiol. 2010 Jul;104(1):484-97. Epub 2010 May 12.	J Neurophysiol. 2010	PubMed	citation	PMID:20463202	pubmed	20463202	create date:2010/05/14 | first author:Korovaichuk A
Evidence for the default network's role in spontaneous cognition.	/pubmed/20463201	Andrews-Hanna JR, Reidler JS, Huang C, Buckner RL.	J Neurophysiol. 2010 Jul;104(1):322-35. Epub 2010 May 12.	J Neurophysiol. 2010	PubMed	citation	PMID:20463201	pubmed	20463201	create date:2010/05/14 | first author:Andrews-Hanna JR
Generalization of dynamics learning across changes in movement amplitude.	/pubmed/20463200	Mattar AA, Ostry DJ.	J Neurophysiol. 2010 Jul;104(1):426-38. Epub 2010 May 12.	J Neurophysiol. 2010	PubMed	citation	PMID:20463200	pubmed	20463200	create date:2010/05/14 | first author:Mattar AA
Impaired interlimb coordination of voluntary leg movements in poststroke hemiparesis.	/pubmed/20463199	Tseng SC, Morton SM.	J Neurophysiol. 2010 Jul;104(1):248-57. Epub 2010 May 12.	J Neurophysiol. 2010	PubMed	citation	PMID:20463199	pubmed	20463199	create date:2010/05/14 | first author:Tseng SC
Title	URL	Description	Details	ShortDetails	Resource	Type	Identifiers	Db	EntrezUID	Properties
Differential control of spontaneous and evoked GABA release by presynaptic L-type Ca(2+) channels in the rat medial preoptic nucleus.	/pubmed/20463198	Malinina E, Druzin M, Johansson S.	J Neurophysiol. 2010 Jul;104(1):200-9. Epub 2010 May 12.	J Neurophysiol. 2010	PubMed	citation	PMID:20463198	pubmed	20463198	create date:2010/05/14 | first author:Malinina E
Neurometabolic coupling in the lateral geniculate nucleus changes with extended age.	/pubmed/20463197	Li B, Freeman RD.	J Neurophysiol. 2010 Jul;104(1):414-25. Epub 2010 May 12.	J Neurophysiol. 2010	PubMed	citation	PMID:20463197	pubmed	20463197	create date:2010/05/14 | first author:Li B
Gamma band unit activity and population responses in the pedunculopontine nucleus.	/pubmed/20463196	Simon C, Kezunovic N, Ye M, Hyde J, Hayar A, Williams DK, Garcia-Rill E.	J Neurophysiol. 2010 Jul;104(1):463-74. Epub 2010 May 12.	J Neurophysiol. 2010	PubMed	citation	PMID:20463196	pubmed	20463196	create date:2010/05/14 | first author:Simon C
Modulation of cutaneous reflexes from the foot during gait in Parkinson's disease.	/pubmed/20463195	Duysens J, Van Wezel BM, Smits-Engelsman B.	J Neurophysiol. 2010 Jul;104(1):230-8. Epub 2010 May 12.	J Neurophysiol. 2010	PubMed	citation	PMID:20463195	pubmed	20463195	create date:2010/05/14 | first author:Duysens J
Reactive oxygen species are involved in group I mGluR-mediated facilitation of nociceptive processing in amygdala neurons.	/pubmed/20463194	Ji G, Neugebauer V.	J Neurophysiol. 2010 Jul;104(1):218-29. Epub 2010 May 12.	J Neurophysiol. 2010	PubMed	citation	PMID:20463194	pubmed	20463194	create date:2010/05/14 | first author:Ji G
The amblyopic deficit and its relationship to geniculo-cortical processing streams.	/pubmed/20463193	Hess RF, Thompson B, Gole GA, Mullen KT.	J Neurophysiol. 2010 Jul;104(1):475-83. Epub 2010 May 12.	J Neurophysiol. 2010	PubMed	citation	PMID:20463193	pubmed	20463193	create date:2010/05/14 | first author:Hess RF
Venus fly trap domain of mGluR1 functions as a dominant negative against group I mGluR signaling.	/pubmed/20463192	Beqollari D, Kammermeier PJ.	J Neurophysiol. 2010 Jul;104(1):439-48. Epub 2010 May 12.	J Neurophysiol. 2010	PubMed	citation	PMID:20463192	pubmed	20463192	create date:2010/05/14 | first author:Beqollari D
Compensatory motor control after stroke: an alternative joint strategy for object-dependent shaping of hand posture.	/pubmed/20457866	Raghavan P, Santello M, Gordon AM, Krakauer JW.	J Neurophysiol. 2010 Jun;103(6):3034-43. Epub 2010 Mar 24.	J Neurophysiol. 2010	PubMed	citation	PMID:20457866	pubmed	20457866	create date:2010/05/12 | first author:Raghavan P
Presynaptic interneuron subtype- and age-dependent modulation of GABAergic synaptic transmission by beta-adrenoceptors in rat insular cortex.	/pubmed/20457865	Koyanagi Y, Yamamoto K, Oi Y, Koshikawa N, Kobayashi M.	J Neurophysiol. 2010 May;103(5):2876-88. Epub 2010 Mar 24.	J Neurophysiol. 2010	PubMed	citation	PMID:20457865	pubmed	20457865	create date:2010/05/12 | first author:Koyanagi Y
Retinal synaptic pathways underlying the response of the rabbit local edge detector.	/pubmed/20457864	Russell TL, Werblin FS.	J Neurophysiol. 2010 May;103(5):2757-69. Epub 2010 Mar 24.	J Neurophysiol. 2010	PubMed	citation	PMID:20457864	pubmed	20457864	create date:2010/05/12 | first author:Russell TL
Convergence of pyramidal and medial brain stem descending pathways onto macaque cervical spinal interneurons.	/pubmed/20457863	Riddle CN, Baker SN.	J Neurophysiol. 2010 May;103(5):2821-32. Epub 2010 Mar 24.	J Neurophysiol. 2010	PubMed	citation	PMID:20457863	pubmed	20457863	create date:2010/05/12 | first author:Riddle CN
Advance planning in sequential pick-and-place tasks.	/pubmed/20457862	Hesse C, Deubel H.	J Neurophysiol. 2010 Jul;104(1):508-16. Epub 2010 Mar 24.	J Neurophysiol. 2010	PubMed	citation	PMID:20457862	pubmed	20457862	create date:2010/05/12 | first author:Hesse C
Carving the clock at its component joints: neural bases for interval timing.	/pubmed/20457861	Wencil EB, Coslett HB, Aguirre GK, Chatterjee A.	J Neurophysiol. 2010 Jul;104(1):160-8. Epub 2010 Mar 24.	J Neurophysiol. 2010	PubMed	citation	PMID:20457861	pubmed	20457861	create date:2010/05/12 | first author:Wencil EB
The role of V1 surround suppression in MT motion integration.	/pubmed/20457860	Tsui JM, Hunter JN, Born RT, Pack CC.	J Neurophysiol. 2010 Jun;103(6):3123-38. Epub 2010 Mar 24.	J Neurophysiol. 2010	PubMed	citation	PMID:20457860	pubmed	20457860	create date:2010/05/12 | first author:Tsui JM
Co-induction of LTP and LTD and its regulation by protein kinases and phosphatases.	/pubmed/20457859	Grey KB, Burrell BD.	J Neurophysiol. 2010 May;103(5):2737-46. Epub 2010 Mar 24.	J Neurophysiol. 2010	PubMed	citation	PMID:20457859	pubmed	20457859	create date:2010/05/12 | first author:Grey KB
Cue reliability and a landmark stability heuristic determine relative weighting between egocentric and allocentric visual information in memory-guided reach.	/pubmed/20457858	Byrne PA, Crawford JD.	J Neurophysiol. 2010 Jun;103(6):3054-69. Epub 2010 Mar 24.	J Neurophysiol. 2010	PubMed	citation	PMID:20457858	pubmed	20457858	create date:2010/05/12 | first author:Byrne PA
Spontaneous ryanodine-receptor-dependent Ca2+-activated K+ currents and hyperpolarizations in rat medial preoptic neurons.	/pubmed/20457857	Klement G, Druzin M, Haage D, Malinina E, Arhem P, Johansson S.	J Neurophysiol. 2010 May;103(5):2900-11. Epub 2010 Mar 24.	J Neurophysiol. 2010	PubMed	citation	PMID:20457857	pubmed	20457857	create date:2010/05/12 | first author:Klement G
Diversification of intrinsic motoneuron electrical properties during normal development and botulinum toxin-induced muscle paralysis in early postnatal mice.	/pubmed/20457856	Nakanishi ST, Whelan PJ.	J Neurophysiol. 2010 May;103(5):2833-45.	J Neurophysiol. 2010	PubMed	citation	PMID:20457856	pubmed	20457856	create date:2010/05/12 | first author:Nakanishi ST
Receptive field dynamics underlying MST neuronal optic flow selectivity.	/pubmed/20457855	Yu CP, Page WK, Gaborski R, Duffy CJ.	J Neurophysiol. 2010 May;103(5):2794-807. Epub 2010 Mar 24.	J Neurophysiol. 2010	PubMed	citation	PMID:20457855	pubmed	20457855	create date:2010/05/12 | first author:Yu CP
Computational analysis of the impact of chronic stress on intrinsic and synaptic excitability in the hippocampus.	/pubmed/20457854	Narayanan R, Chattarji S.	J Neurophysiol. 2010 Jun;103(6):3070-83. Epub 2010 Mar 24.	J Neurophysiol. 2010	PubMed	citation	PMID:20457854	pubmed	20457854	create date:2010/05/12 | first author:Narayanan R
The neural mechanisms of the effects of transcranial magnetic stimulation on perception.	/pubmed/20457853	Ruzzoli M, Marzi CA, Miniussi C.	J Neurophysiol. 2010 Jun;103(6):2982-9. Epub 2010 Mar 24.	J Neurophysiol. 2010	PubMed	citation	PMID:20457853	pubmed	20457853	create date:2010/05/12 | first author:Ruzzoli M
Activation of NMDA receptors is necessary for the recovery of cortical binocularity.	/pubmed/20457852	Krahe TE, Medina AE.	J Neurophysiol. 2010 May;103(5):2700-6. Epub 2010 Mar 24.	J Neurophysiol. 2010	PubMed	citation	PMID:20457852	pubmed	20457852	create date:2010/05/12 | first author:Krahe TE
Investigation of linear coupling between single-event blood flow responses and interictal discharges in a model of experimental epilepsy.	/pubmed/20457851	Vanzetta I, Flynn C, Ivanov AI, Bernard C, Bénar CG.	J Neurophysiol. 2010 Jun;103(6):3139-52. Epub 2010 Mar 24.	J Neurophysiol. 2010	PubMed	citation	PMID:20457851	pubmed	20457851	create date:2010/05/12 | first author:Vanzetta I
Long-latency and voluntary responses to an arm displacement can be rapidly attenuated by perturbation offset.	/pubmed/20457850	Kurtzer I, Pruszynski JA, Scott SH.	J Neurophysiol. 2010 Jun;103(6):3195-204. Epub 2010 Mar 24.	J Neurophysiol. 2010	PubMed	citation	PMID:20457850	pubmed	20457850	create date:2010/05/12 | first author:Kurtzer I
Visual error signals from the pretectal nucleus of the optic tract guide motor learning for smooth pursuit.	/pubmed/20457849	Ono S, Mustari MJ.	J Neurophysiol. 2010 May;103(5):2889-99.	J Neurophysiol. 2010	PubMed	citation	PMID:20457849	pubmed	20457849	create date:2010/05/12 | first author:Ono S
Comparing tactile pattern and vibrotactile frequency discrimination: a human FMRI study.	/pubmed/20457848	Li Hegner Y, Lee Y, Grodd W, Braun C.	J Neurophysiol. 2010 Jun;103(6):3115-22. Epub 2010 Mar 24.	J Neurophysiol. 2010	PubMed	citation	PMID:20457848	pubmed	20457848	create date:2010/05/12 | first author:Li Hegner Y
Effects of leg pedaling on early latency cutaneous reflexes in upper limb muscles.	/pubmed/20445040	Sasada S, Tazoe T, Nakajima T, Zehr EP, Komiyama T.	J Neurophysiol. 2010 Jul;104(1):210-7. Epub 2010 May 5.	J Neurophysiol. 2010	PubMed	citation	PMID:20445040	pubmed	20445040	create date:2010/05/07 | first author:Sasada S
Coding observed motor acts: different organizational principles in the parietal and premotor cortex of humans.	/pubmed/20445039	Jastorff J, Begliomini C, Fabbri-Destro M, Rizzolatti G, Orban GA.	J Neurophysiol. 2010 Jul;104(1):128-40. Epub 2010 May 5.	J Neurophysiol. 2010	PubMed	citation	PMID:20445039	pubmed	20445039	create date:2010/05/07 | first author:Jastorff J
Polyethylene glycol rapidly restores axonal integrity and improves the rate of motor behavior recovery after sciatic nerve crush injury.	/pubmed/20445038	Britt JM, Kane JR, Spaeth CS, Zuzek A, Robinson GL, Gbanaglo MY, Estler CJ, Boydston EA, Schallert T, Bittner GD.	J Neurophysiol. 2010 Aug;104(2):695-703. Epub 2010 May 5.	J Neurophysiol. 2010	PubMed	citation	PMID:20445038	pubmed	20445038	create date:2010/05/07 | first author:Britt JM
Rank signals in four areas of macaque frontal cortex during selection of actions and objects in serial order.	/pubmed/20445037	Berdyyeva TK, Olson CR.	J Neurophysiol. 2010 Jul;104(1):141-59. Epub 2010 May 5.	J Neurophysiol. 2010	PubMed	citation	PMID:20445037	pubmed	20445037	create date:2010/05/07 | first author:Berdyyeva TK
Taste-specific cell assemblies in a biologically informed model of the nucleus of the solitary tract.	/pubmed/20445036	Rosen AM, Sichtig H, Schaffer JD, Di Lorenzo PM.	J Neurophysiol. 2010 Jul;104(1):4-17. Epub 2010 May 5.	J Neurophysiol. 2010	PubMed	citation	PMID:20445036	pubmed	20445036	create date:2010/05/07 | first author:Rosen AM
A dynamic role for GABA receptors on the firing pattern of midbrain dopaminergic neurons.	/pubmed/20445035	Lobb CJ, Wilson CJ, Paladini CA.	J Neurophysiol. 2010 Jul;104(1):403-13. Epub 2010 May 5.	J Neurophysiol. 2010	PubMed	citation	PMID:20445035	pubmed	20445035	create date:2010/05/07 | first author:Lobb CJ
Response competition in the primary motor cortex: corticospinal excitability reflects response replacement during simple decisions.	/pubmed/20445034	Michelet T, Duncan GH, Cisek P.	J Neurophysiol. 2010 Jul;104(1):119-27. Epub 2010 May 5.	J Neurophysiol. 2010	PubMed	citation	PMID:20445034	pubmed	20445034	create date:2010/05/07 | first author:Michelet T
Changes in S1 neural responses during tactile discrimination learning.	/pubmed/20445033	Wiest MC, Thomson E, Pantoja J, Nicolelis MA.	J Neurophysiol. 2010 Jul;104(1):300-12. Epub 2010 May 5.	J Neurophysiol. 2010	PubMed	citation	PMID:20445033	pubmed	20445033	create date:2010/05/07 | first author:Wiest MC
Reward, addiction, and emotion regulation systems associated with rejection in love.	/pubmed/20445032	Fisher HE, Brown LL, Aron A, Strong G, Mashek D.	J Neurophysiol. 2010 Jul;104(1):51-60. Epub 2010 May 5.	J Neurophysiol. 2010	PubMed	citation	PMID:20445032	pubmed	20445032	create date:2010/05/07 | first author:Fisher HE
The spatial profile of macaque MT neurons is consistent with Gaussian sampling of logarithmically coordinated visual representation.	/pubmed/20445031	Kumano H, Uka T.	J Neurophysiol. 2010 Jul;104(1):61-75. Epub 2010 May 5.	J Neurophysiol. 2010	PubMed	citation	PMID:20445031	pubmed	20445031	create date:2010/05/07 | first author:Kumano H
Cholinergic modulation of the resonance properties of stellate cells in layer II of medial entorhinal cortex.	/pubmed/20445030	Heys JG, Giocomo LM, Hasselmo ME.	J Neurophysiol. 2010 Jul;104(1):258-70. Epub 2010 May 5.	J Neurophysiol. 2010	PubMed	citation	PMID:20445030	pubmed	20445030	create date:2010/05/07 | first author:Heys JG
Attractor-map versus autoassociation based attractor dynamics in the hippocampal network.	/pubmed/20445029	Colgin LL, Leutgeb S, Jezek K, Leutgeb JK, Moser EI, McNaughton BL, Moser MB.	J Neurophysiol. 2010 Jul;104(1):35-50. Epub 2010 May 5.	J Neurophysiol. 2010	PubMed	citation	PMID:20445029	pubmed	20445029	create date:2010/05/07 | first author:Colgin LL
Subthreshold membrane conductances enhance directional selectivity in vertebrate sensory neurons.	/pubmed/20445028	Chacron MJ, Fortune ES.	J Neurophysiol. 2010 Jul;104(1):449-62. Epub 2010 May 5.	J Neurophysiol. 2010	PubMed	citation	PMID:20445028	pubmed	20445028	create date:2010/05/07 | first author:Chacron MJ
Neural modulation by binocular disparity greatest in human dorsal visual stream.	/pubmed/20445027	Minini L, Parker AJ, Bridge H.	J Neurophysiol. 2010 Jul;104(1):169-78. Epub 2010 May 5.	J Neurophysiol. 2010	PubMed	citation	PMID:20445027	pubmed	20445027	create date:2010/05/07 | first author:Minini L
Calcium balance and mechanotransduction in rat cochlear hair cells.	/pubmed/20427623	Beurg M, Nam JH, Chen Q, Fettiplace R.	J Neurophysiol. 2010 Jul;104(1):18-34. Epub 2010 Apr 28.	J Neurophysiol. 2010	PubMed	citation	PMID:20427623	pubmed	20427623	create date:2010/04/30 | first author:Beurg M
Investigating neural correlates of behavior in freely behaving rodents using inertial sensors.	/pubmed/20427622	Venkatraman S, Jin X, Costa RM, Carmena JM.	J Neurophysiol. 2010 Jul;104(1):569-75. Epub 2010 Apr 28.	J Neurophysiol. 2010	PubMed	citation	PMID:20427622	pubmed	20427622	create date:2010/04/30 | first author:Venkatraman S
Neonatal sensory deprivation and the development of cortical function: unilateral and bilateral sensory deprivation result in different functional outcomes.	/pubmed/20427621	Popescu MV, Ebner FF.	J Neurophysiol. 2010 Jul;104(1):98-107. Epub 2010 Apr 28.	J Neurophysiol. 2010	PubMed	citation	PMID:20427621	pubmed	20427621	create date:2010/04/30 | first author:Popescu MV
Long-term, multisite, parallel, in-cell recording and stimulation by an array of extracellular microelectrodes.	/pubmed/20427620	Hai A, Shappir J, Spira ME.	J Neurophysiol. 2010 Jul;104(1):559-68. Epub 2010 Apr 28. Erratum in: J Neurophysiol. 2011 Feb;105(2):985.	J Neurophysiol. 2010	PubMed	citation	PMID:20427620	pubmed	20427620	create date:2010/04/30 | first author:Hai A
The time course of binaural masking in the inferior colliculus of guinea pig does not account for binaural sluggishness.	/pubmed/20427619	Shackleton TM, Palmer AR.	J Neurophysiol. 2010 Jul;104(1):189-99. Epub 2010 Apr 28.	J Neurophysiol. 2010	PubMed	citation	PMID:20427619	pubmed	20427619	create date:2010/04/30 | first author:Shackleton TM
Extrastriate area MST and parietal area VIP similarly represent forward headings.	/pubmed/20427618	Maciokas JB, Britten KH.	J Neurophysiol. 2010 Jul;104(1):239-47. Epub 2010 Apr 28.	J Neurophysiol. 2010	PubMed	citation	PMID:20427618	pubmed	20427618	create date:2010/04/30 | first author:Maciokas JB
Multiple manifestations of microstimulation in the optic tectum: eye movements, pupil dilations, and sensory priming.	/pubmed/20427617	Netser S, Ohayon S, Gutfreund Y.	J Neurophysiol. 2010 Jul;104(1):108-18. Epub 2010 Apr 28.	J Neurophysiol. 2010	PubMed	citation	PMID:20427617	pubmed	20427617	create date:2010/04/30 | first author:Netser S
Influence of stance width on frontal plane postural dynamics and coordination in human balance control.	/pubmed/20427616	Goodworth AD, Peterka RJ.	J Neurophysiol. 2010 Aug;104(2):1103-18. Epub 2010 Apr 28.	J Neurophysiol. 2010	PubMed	citation	PMID:20427616	pubmed	20427616	create date:2010/04/30 | first author:Goodworth AD
Magnetoencephalography demonstrates multiple asynchronous generators during human sleep spindles.	/pubmed/20427615	Dehghani N, Cash SS, Rossetti AO, Chen CC, Halgren E.	J Neurophysiol. 2010 Jul;104(1):179-88. Epub 2010 Apr 28.	J Neurophysiol. 2010	PubMed	citation	PMID:20427615	pubmed	20427615	create date:2010/04/30 | first author:Dehghani N
Removal of movement artifact from high-density EEG recorded during walking and running.	/pubmed/20410364	Gwin JT, Gramann K, Makeig S, Ferris DP.	J Neurophysiol. 2010 Jun;103(6):3526-34. Epub 2010 Apr 21.	J Neurophysiol. 2010	PubMed	citation	PMID:20410364	pubmed	20410364	create date:2010/04/23 | first author:Gwin JT
Title	URL	Description	Details	ShortDetails	Resource	Type	Identifiers	Db	EntrezUID	Properties
New method for fMRI investigations of language: defining ROIs functionally in individual subjects.	/pubmed/20410363	Fedorenko E, Hsieh PJ, Nieto-Castañón A, Whitfield-Gabrieli S, Kanwisher N.	J Neurophysiol. 2010 Aug;104(2):1177-94. Epub 2010 Apr 21.	J Neurophysiol. 2010	PubMed	citation	PMID:20410363	pubmed	20410363	create date:2010/04/23 | first author:Fedorenko E
Stoichiometry of N-methyl-D-aspartate receptors within the suprachiasmatic nucleus.	/pubmed/20410362	Clark JP 3rd, Kofuji P.	J Neurophysiol. 2010 Jun;103(6):3448-64. Epub 2010 Apr 21.	J Neurophysiol. 2010	PubMed	citation	PMID:20410362	pubmed	20410362	create date:2010/04/23 | first author:Clark JP 3rd
Cross-category adaptation reveals tight coupling of face and body perception.	/pubmed/20410361	Weigelt S, Koldewyn K, Doehrmann O.	J Neurophysiol. 2010 Aug;104(2):581-3. Epub 2010 Apr 21.	J Neurophysiol. 2010	PubMed	citation	PMID:20410361	pubmed	20410361	create date:2010/04/23 | first author:Weigelt S
Population response profiles in early visual cortex are biased in favor of more valuable stimuli.	/pubmed/20410360	Serences JT, Saproo S.	J Neurophysiol. 2010 Jul;104(1):76-87. Epub 2010 Apr 21.	J Neurophysiol. 2010	PubMed	citation	PMID:20410360	pubmed	20410360	create date:2010/04/23 | first author:Serences JT
Functional networks in the anesthetized rat brain revealed by independent component analysis of resting-state FMRI.	/pubmed/20410359	Hutchison RM, Mirsattari SM, Jones CK, Gati JS, Leung LS.	J Neurophysiol. 2010 Jun;103(6):3398-406. Epub 2010 Apr 21.	J Neurophysiol. 2010	PubMed	citation	PMID:20410359	pubmed	20410359	create date:2010/04/23 | first author:Hutchison RM
Orientation anisotropies in human visual cortex.	/pubmed/20410358	Mannion DJ, McDonald JS, Clifford CW.	J Neurophysiol. 2010 Jun;103(6):3465-71. Epub 2010 Apr 21.	J Neurophysiol. 2010	PubMed	citation	PMID:20410358	pubmed	20410358	create date:2010/04/23 | first author:Mannion DJ
Inhibitory synaptic modulation of renshaw cell activity in the lumbar spinal cord of neonatal mice.	/pubmed/20410357	Nishimaru H, Koganezawa T, Kakizaki M, Ebihara T, Yanagawa Y.	J Neurophysiol. 2010 Jun;103(6):3437-47. Epub 2010 Apr 21.	J Neurophysiol. 2010	PubMed	citation	PMID:20410357	pubmed	20410357	create date:2010/04/23 | first author:Nishimaru H
Cooccupancy of the outer vestibule of voltage-gated sodium channels by micro-conotoxin KIIIA and saxitoxin or tetrodotoxin.	/pubmed/20410356	Zhang MM, Gruszczynski P, Walewska A, Bulaj G, Olivera BM, Yoshikami D.	J Neurophysiol. 2010 Jul;104(1):88-97. Epub 2010 Apr 21.	J Neurophysiol. 2010	PubMed	citation	PMID:20410356	pubmed	20410356	create date:2010/04/23 | first author:Zhang MM
Behavioral characteristics, associative learning capabilities, and dynamic association mapping in an animal model of cerebellar degeneration.	/pubmed/20410355	Porras-García E, Sánchez-Campusano R, Martínez-Vargas D, Domínguez-del-Toro E, Cendelín J, Vozeh F, Delgado-García JM.	J Neurophysiol. 2010 Jul;104(1):346-65. Epub 2010 Apr 21.	J Neurophysiol. 2010	PubMed	citation	PMID:20410355	pubmed	20410355	create date:2010/04/23 | first author:Porras-García E
Subject-specific muscle synergies in human balance control are consistent across different biomechanical contexts.	/pubmed/20393070	Torres-Oviedo G, Ting LH.	J Neurophysiol. 2010 Jun;103(6):3084-98. Epub 2010 Apr 14.	J Neurophysiol. 2010	PubMed	citation	PMID:20393070	pubmed	20393070	create date:2010/04/16 | first author:Torres-Oviedo G
Sensory modulation of locomotor-like membrane oscillations in Hb9-expressing interneurons.	/pubmed/20393069	Hinckley CA, Wiesner EP, Mentis GZ, Titus DJ, Ziskind-Conhaim L.	J Neurophysiol. 2010 Jun;103(6):3407-23. Epub 2010 Apr 14.	J Neurophysiol. 2010	PubMed	citation	PMID:20393069	pubmed	20393069	create date:2010/04/16 | first author:Hinckley CA
The regularity of sustained firing reveals two populations of slowly adapting touch receptors in mouse hairy skin.	/pubmed/20393068	Wellnitz SA, Lesniak DR, Gerling GJ, Lumpkin EA.	J Neurophysiol. 2010 Jun;103(6):3378-88. Epub 2010 Apr 14.	J Neurophysiol. 2010	PubMed	citation	PMID:20393068	pubmed	20393068	create date:2010/04/16 | first author:Wellnitz SA
The influence of the consistency of postsaccadic visual errors on saccadic adaptation.	/pubmed/20393067	Havermann K, Lappe M.	J Neurophysiol. 2010 Jun;103(6):3302-10. Epub 2010 Apr 14.	J Neurophysiol. 2010	PubMed	citation	PMID:20393067	pubmed	20393067	create date:2010/04/16 | first author:Havermann K
Dissociable neural responses to hands and non-hand body parts in human left extrastriate visual cortex.	/pubmed/20393066	Bracci S, Ietswaart M, Peelen MV, Cavina-Pratesi C.	J Neurophysiol. 2010 Jun;103(6):3389-97. Epub 2010 Apr 14.	J Neurophysiol. 2010	PubMed	citation	PMID:20393066	pubmed	20393066	create date:2010/04/16 | first author:Bracci S
Extraction of individual muscle mechanical action from endpoint force.	/pubmed/20393065	Kutch JJ, Kuo AD, Rymer WZ.	J Neurophysiol. 2010 Jun;103(6):3535-46. Epub 2010 Apr 14.	J Neurophysiol. 2010	PubMed	citation	PMID:20393065	pubmed	20393065	create date:2010/04/16 | first author:Kutch JJ
NMDAR-dependent control of call duration in Xenopus laevis.	/pubmed/20393064	Zornik E, Katzen AW, Rhodes HJ, Yamaguchi A.	J Neurophysiol. 2010 Jun;103(6):3501-15. Epub 2010 Apr 14.	J Neurophysiol. 2010	PubMed	citation	PMID:20393064	pubmed	20393064	create date:2010/04/16 | first author:Zornik E
The slack sodium-activated potassium channel provides a major outward current in olfactory neurons of Kv1.3-/- super-smeller mice.	/pubmed/20393063	Lu S, Das P, Fadool DA, Kaczmarek LK.	J Neurophysiol. 2010 Jun;103(6):3311-9. Epub 2010 Apr 14.	J Neurophysiol. 2010	PubMed	citation	PMID:20393063	pubmed	20393063	create date:2010/04/16 | first author:Lu S
Confidence-related decision making.	/pubmed/20393062	Insabato A, Pannunzi M, Rolls ET, Deco G.	J Neurophysiol. 2010 Jul;104(1):539-47. Epub 2010 Apr 14.	J Neurophysiol. 2010	PubMed	citation	PMID:20393062	pubmed	20393062	create date:2010/04/16 | first author:Insabato A
Spatiotemporal frequency tuning dynamics of neurons in the owl visual wulst.	/pubmed/20393061	Pinto L, Baron J.	J Neurophysiol. 2010 Jun;103(6):3424-36. Epub 2010 Apr 14.	J Neurophysiol. 2010	PubMed	citation	PMID:20393061	pubmed	20393061	create date:2010/04/16 | first author:Pinto L
Characterization of voltage-gated K+ currents contributing to subthreshold membrane potential oscillations in hippocampal CA1 interneurons.	/pubmed/20393060	Morin F, Haufler D, Skinner FK, Lacaille JC.	J Neurophysiol. 2010 Jun;103(6):3472-89. Epub 2010 Apr 14.	J Neurophysiol. 2010	PubMed	citation	PMID:20393060	pubmed	20393060	create date:2010/04/16 | first author:Morin F
Multiple effects of serotonin and acetylcholine on hyperpolarization-activated inward current in locomotor activity-related neurons in Cfos-EGFP mice.	/pubmed/20393059	Dai Y, Jordan LM.	J Neurophysiol. 2010 Jul;104(1):366-81. Epub 2010 Apr 14.	J Neurophysiol. 2010	PubMed	citation	PMID:20393059	pubmed	20393059	create date:2010/04/16 | first author:Dai Y
Spatial arrangement of glomerular molecular-feature clusters in the odorant-receptor class domains of the mouse olfactory bulb.	/pubmed/20393058	Matsumoto H, Kobayakawa K, Kobayakawa R, Tashiro T, Mori K, Sakano H, Mori K.	J Neurophysiol. 2010 Jun;103(6):3490-500. Epub 2010 Apr 14.	J Neurophysiol. 2010	PubMed	citation	PMID:20393058	pubmed	20393058	create date:2010/04/16 | first author:Matsumoto H
Altered plasticity in hippocampal CA1, but not dentate gyrus, following long-term environmental enrichment.	/pubmed/20393057	Eckert MJ, Bilkey DK, Abraham WC.	J Neurophysiol. 2010 Jun;103(6):3320-9. Epub 2010 Apr 14.	J Neurophysiol. 2010	PubMed	citation	PMID:20393057	pubmed	20393057	create date:2010/04/16 | first author:Eckert MJ
Probing with and into fingerprints.	/pubmed/20393056	Dahiya RS, Gori M.	J Neurophysiol. 2010 Jul;104(1):1-3. Epub 2010 Apr 14.	J Neurophysiol. 2010	PubMed	citation	PMID:20393056	pubmed	20393056	create date:2010/04/16 | first author:Dahiya RS
Evidence of a novel somatopic map in the human neocerebellum during complex actions.	/pubmed/20393055	Schlerf JE, Verstynen TD, Ivry RB, Spencer RM.	J Neurophysiol. 2010 Jun;103(6):3330-6. Epub 2010 Apr 14.	J Neurophysiol. 2010	PubMed	citation	PMID:20393055	pubmed	20393055	create date:2010/04/16 | first author:Schlerf JE
Inhibition of action potential backpropagation during postnatal development of the hippocampus.	/pubmed/20386042	Meredith RM, Groen MR.	J Neurophysiol. 2010 Apr;103(4):2313; author reply 2314. No abstract available.	J Neurophysiol. 2010	PubMed	citation	PMID:20386042	pubmed	20386042	create date:2010/04/14 | first author:Meredith RM
Neurons in area 5 of the posterior parietal cortex in the cat contribute to interlimb coordination during visually guided locomotion: a role in working memory.	/pubmed/20386041	Lajoie K, Andujar JE, Pearson K, Drew T.	J Neurophysiol. 2010 Apr;103(4):2234-54.	J Neurophysiol. 2010	PubMed	citation	PMID:20386041	pubmed	20386041	create date:2010/04/14 | first author:Lajoie K
fMRI-adaptation and category selectivity in human ventral temporal cortex: regional differences across time scales.	/pubmed/20375251	Weiner KS, Sayres R, Vinberg J, Grill-Spector K.	J Neurophysiol. 2010 Jun;103(6):3349-65. Epub 2010 Apr 7.	J Neurophysiol. 2010	PubMed	citation	PMID:20375251	pubmed	20375251	create date:2010/04/09 | first author:Weiner KS
Neural substrates of graphomotor sequence learning: a combined FMRI and kinematic study.	/pubmed/20375250	Swett BA, Contreras-Vidal JL, Birn R, Braun A.	J Neurophysiol. 2010 Jun;103(6):3366-77. Epub 2010 Apr 7.	J Neurophysiol. 2010	PubMed	citation	PMID:20375250	pubmed	20375250	create date:2010/04/09 | first author:Swett BA
Insect hygroreceptor responses to continuous changes in humidity and air pressure.	/pubmed/20375249	Tichy H, Kallina W.	J Neurophysiol. 2010 Jun;103(6):3274-86. Epub 2010 Apr 7.	J Neurophysiol. 2010	PubMed	citation	PMID:20375249	pubmed	20375249	create date:2010/04/09 | first author:Tichy H
Response sensitivity of barrel neuron subpopulations to simulated thalamic input.	/pubmed/20375248	Pesavento MJ, Rittenhouse CD, Pinto DJ.	J Neurophysiol. 2010 Jun;103(6):3001-16. Epub 2010 Apr 7.	J Neurophysiol. 2010	PubMed	citation	PMID:20375248	pubmed	20375248	create date:2010/04/09 | first author:Pesavento MJ
Adult neurogenesis supports short-term olfactory memory.	/pubmed/20375247	Arenkiel BR.	J Neurophysiol. 2010 Jun;103(6):2935-7. Epub 2010 Apr 7.	J Neurophysiol. 2010	PubMed	citation	PMID:20375247	pubmed	20375247	create date:2010/04/09 | first author:Arenkiel BR
Properties of GABAergic neurons in the rostral solitary tract nucleus in mice.	/pubmed/20375246	Wang M, Bradley RM.	J Neurophysiol. 2010 Jun;103(6):3205-18. Epub 2010 Apr 7.	J Neurophysiol. 2010	PubMed	citation	PMID:20375246	pubmed	20375246	create date:2010/04/09 | first author:Wang M
Frequency-dependent spatiotemporal tuning properties of non-eye movement related vestibular neurons to three-dimensional translations in squirrel monkeys.	/pubmed/20375245	Chen-Huang C, Peterson BW.	J Neurophysiol. 2010 Jun;103(6):3219-37. Epub 2010 Apr 7.	J Neurophysiol. 2010	PubMed	citation	PMID:20375245	pubmed	20375245	create date:2010/04/09 | first author:Chen-Huang C
Phase-dependent modulation of percutaneously elicited multisegmental muscle responses after spinal cord injury.	/pubmed/20357075	Dy CJ, Gerasimenko YP, Edgerton VR, Dyhre-Poulsen P, Courtine G, Harkema SJ.	J Neurophysiol. 2010 May;103(5):2808-20.	J Neurophysiol. 2010	PubMed	citation	PMID:20357075	pubmed	20357075	create date:2010/04/02 | first author:Dy CJ
Role of the rostral superior colliculus in gaze anchoring during reach movements.	/pubmed/20357074	Reyes-Puerta V, Philipp R, Lindner W, Hoffmann KP.	J Neurophysiol. 2010 Jun;103(6):3153-66. Epub 2010 Mar 31.	J Neurophysiol. 2010	PubMed	citation	PMID:20357074	pubmed	20357074	create date:2010/04/02 | first author:Reyes-Puerta V
Dendritic Kv3.3 potassium channels in cerebellar purkinje cells regulate generation and spatial dynamics of dendritic Ca2+ spikes.	/pubmed/20357073	Zagha E, Manita S, Ross WN, Rudy B.	J Neurophysiol. 2010 Jun;103(6):3516-25. Epub 2010 Mar 31.	J Neurophysiol. 2010	PubMed	citation	PMID:20357073	pubmed	20357073	create date:2010/04/02 | first author:Zagha E
Expression of neuronal nitric oxide synthase in rabbit carotid body glomus cells regulates large-conductance Ca2+-activated potassium currents.	/pubmed/20357072	Li YL, Zheng H, Ding Y, Schultz HD.	J Neurophysiol. 2010 Jun;103(6):3027-33. Epub 2010 Mar 31.	J Neurophysiol. 2010	PubMed	citation	PMID:20357072	pubmed	20357072	create date:2010/04/02 | first author:Li YL
Effects of category-specific costs on neural systems for perceptual decision-making.	/pubmed/20357071	Fleming SM, Whiteley L, Hulme OJ, Sahani M, Dolan RJ.	J Neurophysiol. 2010 Jun;103(6):3238-47. Epub 2010 Mar 31.	J Neurophysiol. 2010	PubMed	citation	PMID:20357071	pubmed	20357071	create date:2010/04/02 | first author:Fleming SM
Differences in Na+ conductance density and Na+ channel functional properties between dopamine and GABA neurons of the rat substantia nigra.	/pubmed/20357070	Seutin V, Engel D.	J Neurophysiol. 2010 Jun;103(6):3099-114. Epub 2010 Mar 31.	J Neurophysiol. 2010	PubMed	citation	PMID:20357070	pubmed	20357070	create date:2010/04/02 | first author:Seutin V
Hebbian analysis of the transformation of medial entorhinal grid-cell inputs to hippocampal place fields.	/pubmed/20357069	Savelli F, Knierim JJ.	J Neurophysiol. 2010 Jun;103(6):3167-83. Epub 2010 Mar 31.	J Neurophysiol. 2010	PubMed	citation	PMID:20357069	pubmed	20357069	create date:2010/04/02 | first author:Savelli F
Learning not to generalize: modular adaptation of visuomotor gain.	/pubmed/20357068	Pearson TS, Krakauer JW, Mazzoni P.	J Neurophysiol. 2010 Jun;103(6):2938-52. Epub 2010 Mar 31.	J Neurophysiol. 2010	PubMed	citation	PMID:20357068	pubmed	20357068	create date:2010/04/02 | first author:Pearson TS
Nociceptive processing by anterior cingulate pyramidal neurons.	/pubmed/20357067	Shyu BC, Sikes RW, Vogt LJ, Vogt BA.	J Neurophysiol. 2010 Jun;103(6):3287-301. Epub 2010 Mar 31.	J Neurophysiol. 2010	PubMed	citation	PMID:20357067	pubmed	20357067	create date:2010/04/02 | first author:Shyu BC
Proximodistal gradient in the perception of delayed stiffness.	/pubmed/20357066	Nisky I, Baraduc P, Karniel A.	J Neurophysiol. 2010 Jun;103(6):3017-26. Epub 2010 Mar 31.	J Neurophysiol. 2010	PubMed	citation	PMID:20357066	pubmed	20357066	create date:2010/04/02 | first author:Nisky I
Kinetics of fast short-term depression are matched to spike train statistics to reduce noise.	/pubmed/20357065	Khanbabaie R, Nesse WH, Longtin A, Maler L.	J Neurophysiol. 2010 Jun;103(6):3337-48. Epub 2010 Mar 31.	J Neurophysiol. 2010	PubMed	citation	PMID:20357065	pubmed	20357065	create date:2010/04/02 | first author:Khanbabaie R
Manipulation after object rotation reveals independent sensorimotor memory representations of digit positions and forces.	/pubmed/20357064	Zhang W, Gordon AM, Fu Q, Santello M.	J Neurophysiol. 2010 Jun;103(6):2953-64. Epub 2010 Mar 31.	J Neurophysiol. 2010	PubMed	citation	PMID:20357064	pubmed	20357064	create date:2010/04/02 | first author:Zhang W
Abnormal anterior pretectal nucleus activity contributes to central pain syndrome.	/pubmed/20357063	Murray PD, Masri R, Keller A.	J Neurophysiol. 2010 Jun;103(6):3044-53. Epub 2010 Mar 31.	J Neurophysiol. 2010	PubMed	citation	PMID:20357063	pubmed	20357063	create date:2010/04/02 | first author:Murray PD
Discrimination of communication vocalizations by single neurons and groups of neurons in the auditory midbrain.	/pubmed/20357062	Schneider DM, Woolley SM.	J Neurophysiol. 2010 Jun;103(6):3248-65. Epub 2010 Mar 31.	J Neurophysiol. 2010	PubMed	citation	PMID:20357062	pubmed	20357062	create date:2010/04/02 | first author:Schneider DM
Heterogeneous response dynamics in retinal ganglion cells: the interplay of predictive coding and adaptation.	/pubmed/20357061	Nirenberg S, Bomash I, Pillow JW, Victor JD.	J Neurophysiol. 2010 Jun;103(6):3184-94. Epub 2010 Mar 31.	J Neurophysiol. 2010	PubMed	citation	PMID:20357061	pubmed	20357061	create date:2010/04/02 | first author:Nirenberg S
Fatigue and motor redundancy: adaptive increase in finger force variance in multi-finger tasks.	/pubmed/20357060	Singh T, Varadhan SK, Zatsiorsky VM, Latash ML.	J Neurophysiol. 2010 Jun;103(6):2990-3000. Epub 2010 Mar 31.	J Neurophysiol. 2010	PubMed	citation	PMID:20357060	pubmed	20357060	create date:2010/04/02 | first author:Singh T
Title	URL	Description	Details	ShortDetails	Resource	Type	Identifiers	Db	EntrezUID	Properties
Changes in spinal reflex excitability associated with motor sequence learning.	/pubmed/20237314	Lungu O, Frigon A, Piché M, Rainville P, Rossignol S, Doyon J.	J Neurophysiol. 2010 May;103(5):2675-83. Epub 2010 Mar 17.	J Neurophysiol. 2010	PubMed	citation	PMID:20237314	pubmed	20237314	create date:2010/03/20 | first author:Lungu O
Load rather than length sensitive feedback contributes to soleus muscle activity during human treadmill walking.	/pubmed/20237313	af Klint R, Mazzaro N, Nielsen JB, Sinkjaer T, Grey MJ.	J Neurophysiol. 2010 May;103(5):2747-56. Epub 2010 Mar 17.	J Neurophysiol. 2010	PubMed	citation	PMID:20237313	pubmed	20237313	create date:2010/03/20 | first author:af Klint R
Cholinergic currents in leg motoneurons of Carausius morosus.	/pubmed/20237312	Oliveira EE, Pippow A, Salgado VL, Büschges A, Schmidt J, Kloppenburg P.	J Neurophysiol. 2010 May;103(5):2770-82. Epub 2010 Mar 17.	J Neurophysiol. 2010	PubMed	citation	PMID:20237312	pubmed	20237312	create date:2010/03/20 | first author:Oliveira EE
Increased intrinsic excitability of lateral wing serotonin neurons of the dorsal raphe: a mechanism for selective activation in stress circuits.	/pubmed/20237311	Crawford LK, Craige CP, Beck SG.	J Neurophysiol. 2010 May;103(5):2652-63. Epub 2010 Mar 17.	J Neurophysiol. 2010	PubMed	citation	PMID:20237311	pubmed	20237311	create date:2010/03/20 | first author:Crawford LK
Spatial coincidence of intentional actions modulates an implicit visuomotor control.	/pubmed/20237310	Abekawa N, Gomi H.	J Neurophysiol. 2010 May;103(5):2717-27. Epub 2010 Mar 17.	J Neurophysiol. 2010	PubMed	citation	PMID:20237310	pubmed	20237310	create date:2010/03/20 | first author:Abekawa N
Impaired glial glutamate uptake induces extrasynaptic glutamate spillover in the spinal sensory synapses of neuropathic rats.	/pubmed/20220084	Nie H, Weng HR.	J Neurophysiol. 2010 May;103(5):2570-80. Epub 2010 Mar 10.	J Neurophysiol. 2010	PubMed	citation	PMID:20220084	pubmed	20220084	create date:2010/03/12 | first author:Nie H
Release and elementary mechanisms of nitric oxide in hair cells.	/pubmed/20220083	Lv P, Rodriguez-Contreras A, Kim HJ, Zhu J, Wei D, Choong-Ryoul S, Eastwood E, Mu K, Levic S, Song H, Yevgeniy PY, Smith PJ, Yamoah EN.	J Neurophysiol. 2010 May;103(5):2494-505. Epub 2010 Mar 10.	J Neurophysiol. 2010	PubMed	citation	PMID:20220083	pubmed	20220083	create date:2010/03/12 | first author:Lv P
Functional roles of high-affinity glutamate transporters in cochlear afferent synaptic transmission in the mouse.	/pubmed/20220082	Chen Z, Kujawa SG, Sewell WF.	J Neurophysiol. 2010 May;103(5):2581-6. Epub 2010 Mar 10.	J Neurophysiol. 2010	PubMed	citation	PMID:20220082	pubmed	20220082	create date:2010/03/12 | first author:Chen Z
Do electrode properties create a problem in interpreting local field potential recordings?	/pubmed/20220081	Nelson MJ, Pouget P.	J Neurophysiol. 2010 May;103(5):2315-7. Epub 2010 Mar 10. No abstract available.	J Neurophysiol. 2010	PubMed	citation	PMID:20220081	pubmed	20220081	create date:2010/03/12 | first author:Nelson MJ
Dendritic HCN channels shape excitatory postsynaptic potentials at the inner hair cell afferent synapse in the mammalian cochlea.	/pubmed/20220080	Yi E, Roux I, Glowatzki E.	J Neurophysiol. 2010 May;103(5):2532-43. Epub 2010 Mar 10.	J Neurophysiol. 2010	PubMed	citation	PMID:20220080	pubmed	20220080	create date:2010/03/12 | first author:Yi E
Tonotopic tuning in a sound localization circuit.	/pubmed/20220079	Slee SJ, Higgs MH, Fairhall AL, Spain WJ.	J Neurophysiol. 2010 May;103(5):2857-75. Epub 2010 Mar 10.	J Neurophysiol. 2010	PubMed	citation	PMID:20220079	pubmed	20220079	create date:2010/03/12 | first author:Slee SJ
Retinohypothalamic tract synapses in the rat suprachiasmatic nucleus demonstrate short-term synaptic plasticity.	/pubmed/20220078	Moldavan MG, Allen CN.	J Neurophysiol. 2010 May;103(5):2390-9. Epub 2010 Mar 10.	J Neurophysiol. 2010	PubMed	citation	PMID:20220078	pubmed	20220078	create date:2010/03/12 | first author:Moldavan MG
Brief sounds evoke prolonged responses in anesthetized ferret auditory cortex.	/pubmed/20220077	Campbell RA, Schulz AL, King AJ, Schnupp JW.	J Neurophysiol. 2010 May;103(5):2783-93. Epub 2010 Mar 10.	J Neurophysiol. 2010	PubMed	citation	PMID:20220077	pubmed	20220077	create date:2010/03/12 | first author:Campbell RA
Independent epileptiform discharge patterns in the olfactory and limbic areas of the in vitro isolated Guinea pig brain during 4-aminopyridine treatment.	/pubmed/20220076	Carriero G, Uva L, Gnatkovsky V, Avoli M, de Curtis M.	J Neurophysiol. 2010 May;103(5):2728-36. Epub 2010 Mar 10.	J Neurophysiol. 2010	PubMed	citation	PMID:20220076	pubmed	20220076	create date:2010/03/12 | first author:Carriero G
Central gustatory neurons integrate taste quality information from four appendages in the moth Heliothis virescens.	/pubmed/20220075	Kvello P, Jørgensen K, Mustaparta H.	J Neurophysiol. 2010 Jun;103(6):2965-81. Epub 2010 Mar 10.	J Neurophysiol. 2010	PubMed	citation	PMID:20220075	pubmed	20220075	create date:2010/03/12 | first author:Kvello P
Generation of sustained field potentials by gradients of polarization within single neurons: a macroscopic model of spreading depression.	/pubmed/20220074	Makarova J, Makarov VA, Herreras O.	J Neurophysiol. 2010 May;103(5):2446-57. Epub 2010 Mar 10.	J Neurophysiol. 2010	PubMed	citation	PMID:20220074	pubmed	20220074	create date:2010/03/12 | first author:Makarova J
Task-dependent modulation of inputs to proximal upper limb following transcranial direct current stimulation of primary motor cortex.	/pubmed/20220073	Bradnam LV, Stinear CM, Lewis GN, Byblow WD.	J Neurophysiol. 2010 May;103(5):2382-9. Epub 2010 Mar 10.	J Neurophysiol. 2010	PubMed	citation	PMID:20220073	pubmed	20220073	create date:2010/03/12 | first author:Bradnam LV
Differential temporal storage capacity in the baseline activity of neurons in macaque frontal eye field and area V4.	/pubmed/20220072	Ogawa T, Komatsu H.	J Neurophysiol. 2010 May;103(5):2433-45. Epub 2010 Mar 10.	J Neurophysiol. 2010	PubMed	citation	PMID:20220072	pubmed	20220072	create date:2010/03/12 | first author:Ogawa T
Three forms of spatial temporal feedforward inhibition are common to different ganglion cell types in rabbit retina.	/pubmed/20220071	Chen X, Hsueh HA, Greenberg K, Werblin FS.	J Neurophysiol. 2010 May;103(5):2618-32. Epub 2010 Mar 10.	J Neurophysiol. 2010	PubMed	citation	PMID:20220071	pubmed	20220071	create date:2010/03/12 | first author:Chen X
Activity-dependent release of endogenous BDNF from mossy fibers evokes a TRPC3 current and Ca2+ elevations in CA3 pyramidal neurons.	/pubmed/20220070	Li Y, Calfa G, Inoue T, Amaral MD, Pozzo-Miller L.	J Neurophysiol. 2010 May;103(5):2846-56. Epub 2010 Mar 10.	J Neurophysiol. 2010	PubMed	citation	PMID:20220070	pubmed	20220070	create date:2010/03/12 | first author:Li Y
Cys-loop ligand-gated chloride channels in dorsal unpaired median neurons of Locusta migratoria.	/pubmed/20200125	Janssen D, Derst C, Rigo JM, Van Kerkhove E.	J Neurophysiol. 2010 May;103(5):2587-98. Epub 2010 Mar 3.	J Neurophysiol. 2010	PubMed	citation	PMID:20200125	pubmed	20200125	create date:2010/03/05 | first author:Janssen D
MeCP2 is required for normal development of GABAergic circuits in the thalamus.	/pubmed/20200124	Zhang ZW, Zak JD, Liu H.	J Neurophysiol. 2010 May;103(5):2470-81. Epub 2010 Mar 3.	J Neurophysiol. 2010	PubMed	citation	PMID:20200124	pubmed	20200124	create date:2010/03/05 | first author:Zhang ZW
Pulsed noise experience disrupts complex sound representations.	/pubmed/20200123	Insanally MN, Albanna BF, Bao S.	J Neurophysiol. 2010 May;103(5):2611-7. Epub 2010 Mar 3.	J Neurophysiol. 2010	PubMed	citation	PMID:20200123	pubmed	20200123	create date:2010/03/05 | first author:Insanally MN
Control of the firing patterns of vibrissa motoneurons by modulatory and phasic synaptic inputs: a modeling study.	/pubmed/20200122	Harish O, Golomb D.	J Neurophysiol. 2010 May;103(5):2684-99. Epub 2010 Mar 3.	J Neurophysiol. 2010	PubMed	citation	PMID:20200122	pubmed	20200122	create date:2010/03/05 | first author:Harish O
Human medial orbitofrontal cortex is recruited during experience of imagined and real rewards.	/pubmed/20200121	Bray S, Shimojo S, O'Doherty JP.	J Neurophysiol. 2010 May;103(5):2506-12. Epub 2010 Mar 3.	J Neurophysiol. 2010	PubMed	citation	PMID:20200121	pubmed	20200121	create date:2010/03/05 | first author:Bray S
An as soon as possible" effect in human intertemporal decision making: behavioral evidence and neural mechanisms."	/pubmed/20181737	Kable JW, Glimcher PW.	J Neurophysiol. 2010 May;103(5):2513-31. Epub 2010 Feb 24.	J Neurophysiol. 2010	PubMed	citation	PMID:20181737	pubmed	20181737	create date:2010/02/26 | first author:Kable JW
Antennal lobe processing increases separability of odor mixture representations in the honeybee.	/pubmed/20181736	Deisig N, Giurfa M, Sandoz JC.	J Neurophysiol. 2010 Apr;103(4):2185-94. Epub 2010 Feb 24.	J Neurophysiol. 2010	PubMed	citation	PMID:20181736	pubmed	20181736	create date:2010/02/26 | first author:Deisig N
Postnatal maturation of primary auditory cortex in the mustached bat, Pteronotus parnellii.	/pubmed/20181735	Vater M, Foeller E, Mora EC, Coro F, Russell IJ, Kössl M.	J Neurophysiol. 2010 May;103(5):2339-54. Epub 2010 Feb 24.	J Neurophysiol. 2010	PubMed	citation	PMID:20181735	pubmed	20181735	create date:2010/02/26 | first author:Vater M
Fine temporal structure of beta oscillations synchronization in subthalamic nucleus in Parkinson's disease.	/pubmed/20181734	Park C, Worth RM, Rubchinsky LL.	J Neurophysiol. 2010 May;103(5):2707-16. Epub 2010 Feb 24.	J Neurophysiol. 2010	PubMed	citation	PMID:20181734	pubmed	20181734	create date:2010/02/26 | first author:Park C
Afferent regulation of leg motor cortex excitability after incomplete spinal cord injury.	/pubmed/20181733	Roy FD, Yang JF, Gorassini MA.	J Neurophysiol. 2010 Apr;103(4):2222-33. Epub 2010 Feb 24.	J Neurophysiol. 2010	PubMed	citation	PMID:20181733	pubmed	20181733	create date:2010/02/26 | first author:Roy FD
[truncated: 6,754 more rows]
[truncated: 4 more columns]
