# Supplementary material for: Rising Publication Delays Inflate Journal Impact Factors
Source: PLoS One. 2012 Dec 31;7(12):e53374. doi: 10.1371/journal.pone.0053374 (PMC3534064; doi:10.1371/journal.pone.0053374)
Supplement: Data S1 — Datasets used for the analysis. (ZIP) [file pone.0053374.s005.zip › Journal of Neuroscience.csv]

Title	URL	Description	Details	ShortDetails	Resource	Type	Identifiers	Db	EntrezUID	Properties
Specialized cortical subnetworks differentially connect frontal cortex to parahippocampal areas.	/pubmed/22302828	Hirai Y, Morishima M, Karube F, Kawaguchi Y.	J Neurosci. 2012 Feb 1;32(5):1898-913.	J Neurosci. 2012	PubMed	citation	PMID:22302828	pubmed	22302828	create date:2012/02/04 | first author:Hirai Y
Gene coexpression networks in human brain identify epigenetic modifications in alcohol dependence.	/pubmed/22302827	Ponomarev I, Wang S, Zhang L, Harris RA, Mayfield RD.	J Neurosci. 2012 Feb 1;32(5):1884-97.	J Neurosci. 2012	PubMed	citation	PMID:22302827	pubmed	22302827	create date:2012/02/04 | first author:Ponomarev I
μ- and δ-Opioid-Related Processes in the Accumbens Core and Shell Differentially Mediate the Influence of Reward-Guided and Stimulus-Guided Decisions on Choice.	/pubmed/22302826	Laurent V, Leung B, Maidment N, Balleine BW.	J Neurosci. 2012 Feb 1;32(5):1875-83.	J Neurosci. 2012	PubMed	citation	PMID:22302826	pubmed	22302826	create date:2012/02/04 | first author:Laurent V
Independent Vesicle Pools Underlie Different Modes of Release during Neuronal Development.	/pubmed/22302825	Andreae LC, Ben Fredj N, Burrone J.	J Neurosci. 2012 Feb 1;32(5):1867-74.	J Neurosci. 2012	PubMed	citation	PMID:22302825	pubmed	22302825	create date:2012/02/04 | first author:Andreae LC
Electrical brain stimulation improves cognitive performance by modulating functional connectivity and task-specific activation.	/pubmed/22302824	Meinzer M, Antonenko D, Lindenberg R, Hetzer S, Ulm L, Avirame K, Flaisch T, Flöel A.	J Neurosci. 2012 Feb 1;32(5):1859-66.	J Neurosci. 2012	PubMed	citation	PMID:22302824	pubmed	22302824	create date:2012/02/04 | first author:Meinzer M
Calpains Are Downstream Effectors of bax-Dependent Excitotoxic Apoptosis.	/pubmed/22302823	D'Orsi B, Bonner H, Tuffy LP, Düssmann H, Woods I, Courtney MJ, Ward MW, Prehn JH.	J Neurosci. 2012 Feb 1;32(5):1847-58.	J Neurosci. 2012	PubMed	citation	PMID:22302823	pubmed	22302823	create date:2012/02/04 | first author:D'Orsi B
JNK1 Inhibits GluR1 Expression and GluR1-Mediated Calcium Influx through Phosphorylation and Stabilization of Hes-1.	/pubmed/22302822	Lin CH, Lee EH.	J Neurosci. 2012 Feb 1;32(5):1826-46.	J Neurosci. 2012	PubMed	citation	PMID:22302822	pubmed	22302822	create date:2012/02/04 | first author:Lin CH
Arrest of Myelination and Reduced Axon Growth When Schwann Cells Lack mTOR.	/pubmed/22302821	Sherman DL, Krols M, Wu LM, Grove M, Nave KA, Gangloff YG, Brophy PJ.	J Neurosci. 2012 Feb 1;32(5):1817-25.	J Neurosci. 2012	PubMed	citation	PMID:22302821	pubmed	22302821	create date:2012/02/04 | first author:Sherman DL
Increased Excitability of Somatosensory Cortex in Aged Humans is Associated with Impaired Tactile Acuity.	/pubmed/22302820	Lenz M, Tegenthoff M, Kohlhaas K, Stude P, Höffken O, Gatica Tossi MA, Kalisch T, Dinse HR.	J Neurosci. 2012 Feb 1;32(5):1811-6.	J Neurosci. 2012	PubMed	citation	PMID:22302820	pubmed	22302820	create date:2012/02/04 | first author:Lenz M
A TrkB Small Molecule Partial Agonist Rescues TrkB Phosphorylation Deficits and Improves Respiratory Function in a Mouse Model of Rett Syndrome.	/pubmed/22302819	Schmid DA, Yang T, Ogier M, Adams I, Mirakhur Y, Wang Q, Massa SM, Longo FM, Katz DM.	J Neurosci. 2012 Feb 1;32(5):1803-10.	J Neurosci. 2012	PubMed	citation	PMID:22302819	pubmed	22302819	create date:2012/02/04 | first author:Schmid DA
Internalized timing of isochronous sounds is represented in neuromagnetic Beta oscillations.	/pubmed/22302818	Fujioka T, Trainor LJ, Large EW, Ross B.	J Neurosci. 2012 Feb 1;32(5):1791-802.	J Neurosci. 2012	PubMed	citation	PMID:22302818	pubmed	22302818	create date:2012/02/04 | first author:Fujioka T
Neural correlates of humor detection and appreciation in children.	/pubmed/22302817	Neely MN, Walter E, Black JM, Reiss AL.	J Neurosci. 2012 Feb 1;32(5):1784-90.	J Neurosci. 2012	PubMed	citation	PMID:22302817	pubmed	22302817	create date:2012/02/04 | first author:Neely MN
Generation of multiple classes of v0 neurons in zebrafish spinal cord: progenitor heterogeneity and temporal control of neuronal diversity.	/pubmed/22302816	Satou C, Kimura Y, Higashijima S.	J Neurosci. 2012 Feb 1;32(5):1771-83.	J Neurosci. 2012	PubMed	citation	PMID:22302816	pubmed	22302816	create date:2012/02/04 | first author:Satou C
The Loop Diuretic Bumetanide Blocks Posttraumatic p75NTR Upregulation and Rescues Injured Neurons.	/pubmed/22302815	Shulga A, Magalhães AC, Autio H, Plantman S, di Lieto A, Nykjær A, Carlstedt T, Risling M, Arumäe U, Castrén E, Rivera C.	J Neurosci. 2012 Feb 1;32(5):1757-1770.	J Neurosci. 2012	PubMed	citation	PMID:22302815	pubmed	22302815	create date:2012/02/04 | first author:Shulga A
Psychophysiological analyses demonstrate the importance of neural envelope coding for speech perception in noise.	/pubmed/22302814	Swaminathan J, Heinz MG.	J Neurosci. 2012 Feb 1;32(5):1747-56.	J Neurosci. 2012	PubMed	citation	PMID:22302814	pubmed	22302814	create date:2012/02/04 | first author:Swaminathan J
Differentiated participation of thalamocortical subnetworks in slow/spindle waves and desynchronization.	/pubmed/22302813	Ushimaru M, Ueta Y, Kawaguchi Y.	J Neurosci. 2012 Feb 1;32(5):1730-46.	J Neurosci. 2012	PubMed	citation	PMID:22302813	pubmed	22302813	create date:2012/02/04 | first author:Ushimaru M
Novel GαS-Protein Signaling Associated with Membrane-Tethered Amyloid Precursor Protein Intracellular Domain.	/pubmed/22302812	Deyts C, Vetrivel KS, Das S, Shepherd YM, Dupré DJ, Thinakaran G, Parent AT.	J Neurosci. 2012 Feb 1;32(5):1714-29.	J Neurosci. 2012	PubMed	citation	PMID:22302812	pubmed	22302812	create date:2012/02/04 | first author:Deyts C
Contrast-Enhanced Magnetic Resonance Microangiography Reveals Remodeling of the Cerebral Microvasculature in Transgenic ArcAβ Mice.	/pubmed/22302811	Klohs J, Baltes C, Princz-Kranz F, Ratering D, Nitsch RM, Knuesel I, Rudin M.	J Neurosci. 2012 Feb 1;32(5):1705-13.	J Neurosci. 2012	PubMed	citation	PMID:22302811	pubmed	22302811	create date:2012/02/04 | first author:Klohs J
Astrocytes Control the Development of the Migration-Promoting Vasculature Scaffold in the Postnatal Brain via VEGF Signaling.	/pubmed/22302810	Bozoyan L, Khlghatyan J, Saghatelyan A.	J Neurosci. 2012 Feb 1;32(5):1687-704.	J Neurosci. 2012	PubMed	citation	PMID:22302810	pubmed	22302810	create date:2012/02/04 | first author:Bozoyan L
Neuronal Responses in the Nucleus Accumbens Shell during Sexual Behavior in Male Rats.	/pubmed/22302809	Matsumoto J, Urakawa S, Hori E, de Araujo MF, Sakuma Y, Ono T, Nishijo H.	J Neurosci. 2012 Feb 1;32(5):1672-86.	J Neurosci. 2012	PubMed	citation	PMID:22302809	pubmed	22302809	create date:2012/02/04 | first author:Matsumoto J
Noise overexposure alters long-term somatosensory-auditory processing in the dorsal cochlear nucleus--possible basis for tinnitus-related hyperactivity?	/pubmed/22302808	Dehmel S, Pradhan S, Koehler S, Bledsoe S, Shore S.	J Neurosci. 2012 Feb 1;32(5):1660-71.	J Neurosci. 2012	PubMed	citation	PMID:22302808	pubmed	22302808	create date:2012/02/04 | first author:Dehmel S
Dynamic Correlation between Whisking and Breathing Rhythms in Mice.	/pubmed/22302807	Cao Y, Roy S, Sachdev RN, Heck DH.	J Neurosci. 2012 Feb 1;32(5):1653-9.	J Neurosci. 2012	PubMed	citation	PMID:22302807	pubmed	22302807	create date:2012/02/04 | first author:Cao Y
PTEN Regulation of Local and Long-Range Connections in Mouse Auditory Cortex.	/pubmed/22302806	Xiong Q, Oviedo HV, Trotman LC, Zador AM.	J Neurosci. 2012 Feb 1;32(5):1643-52.	J Neurosci. 2012	PubMed	citation	PMID:22302806	pubmed	22302806	create date:2012/02/04 | first author:Xiong Q
Bimodal optomotor response to plaids in blowflies: mechanisms of component selectivity and evidence for pattern selectivity.	/pubmed/22302805	Saleem AB, Longden KD, Schwyn DA, Krapp HG, Schultz SR.	J Neurosci. 2012 Feb 1;32(5):1634-42.	J Neurosci. 2012	PubMed	citation	PMID:22302805	pubmed	22302805	create date:2012/02/04 | first author:Saleem AB
5-HT1A Receptor-Responsive Pedunculopontine Tegmental Neurons Suppress REM Sleep and Respiratory Motor Activity.	/pubmed/22302804	Grace KP, Liu H, Horner RL.	J Neurosci. 2012 Feb 1;32(5):1622-33.	J Neurosci. 2012	PubMed	citation	PMID:22302804	pubmed	22302804	create date:2012/02/04 | first author:Grace KP
Organization of vomeronasal sensory coding revealed by fast volumetric calcium imaging.	/pubmed/22302803	Turaga D, Holy TE.	J Neurosci. 2012 Feb 1;32(5):1612-21.	J Neurosci. 2012	PubMed	citation	PMID:22302803	pubmed	22302803	create date:2012/02/04 | first author:Turaga D
LRRK2 Inhibition Attenuates Microglial Inflammatory Responses.	/pubmed/22302802	Moehle MS, Webber PJ, Tse T, Sukar N, Standaert DG, Desilva TM, Cowell RM, West AB.	J Neurosci. 2012 Feb 1;32(5):1602-11.	J Neurosci. 2012	PubMed	citation	PMID:22302802	pubmed	22302802	create date:2012/02/04 | first author:Moehle MS
Changing microcircuits in the subplate of the developing cortex.	/pubmed/22302801	Viswanathan S, Bandyopadhyay S, Kao JP, Kanold PO.	J Neurosci. 2012 Feb 1;32(5):1589-601.	J Neurosci. 2012	PubMed	citation	PMID:22302801	pubmed	22302801	create date:2012/02/04 | first author:Viswanathan S
Differential DNA methylation patterns define status epilepticus and epileptic tolerance.	/pubmed/22302800	Miller-Delaney SF, Das S, Sano T, Jimenez-Mateos EM, Bryan K, Buckley PG, Stallings RL, Henshall DC.	J Neurosci. 2012 Feb 1;32(5):1577-88.	J Neurosci. 2012	PubMed	citation	PMID:22302800	pubmed	22302800	create date:2012/02/04 | first author:Miller-Delaney SF
Natural versus Synthetic Stimuli for Estimating Receptive Field Models: A Comparison of Predictive Robustness.	/pubmed/22302799	Talebi V, Baker CL Jr.	J Neurosci. 2012 Feb 1;32(5):1560-76.	J Neurosci. 2012	PubMed	citation	PMID:22302799	pubmed	22302799	create date:2012/02/04 | first author:Talebi V
Inflammatory Effects of Highly Pathogenic H5N1 Influenza Virus Infection in the CNS of Mice.	/pubmed/22302798	Jang H, Boltz D, McClaren J, Pani AK, Smeyne M, Korff A, Webster R, Smeyne RJ.	J Neurosci. 2012 Feb 1;32(5):1545-59.	J Neurosci. 2012	PubMed	citation	PMID:22302798	pubmed	22302798	create date:2012/02/04 | first author:Jang H
Mimicking Phosphorylation at Serine 87 Inhibits the Aggregation of Human α-Synuclein and Protects against Its Toxicity in a Rat Model of Parkinson's Disease.	/pubmed/22302797	Oueslati A, Paleologou KE, Schneider BL, Aebischer P, Lashuel HA.	J Neurosci. 2012 Feb 1;32(5):1536-44.	J Neurosci. 2012	PubMed	citation	PMID:22302797	pubmed	22302797	create date:2012/02/04 | first author:Oueslati A
Neuronal glutamate transporters regulate glial excitatory transmission.	/pubmed/22302796	Tsai MC, Tanaka K, Overstreet-Wadiche L, Wadiche JI.	J Neurosci. 2012 Feb 1;32(5):1528-35.	J Neurosci. 2012	PubMed	citation	PMID:22302796	pubmed	22302796	create date:2012/02/04 | first author:Tsai MC
The Nucleosome Remodeling and Deacetylase Chromatin Remodeling (NuRD) Complex Is Required for Peripheral Nerve Myelination.	/pubmed/22302795	Hung H, Kohnken R, Svaren J.	J Neurosci. 2012 Feb 1;32(5):1517-27.	J Neurosci. 2012	PubMed	citation	PMID:22302795	pubmed	22302795	create date:2012/02/04 | first author:Hung H
Using interocular suppression and EEG to study semantic processing.	/pubmed/22302794	Heyman T, Moors P.	J Neurosci. 2012 Feb 1;32(5):1515-6. No abstract available.	J Neurosci. 2012	PubMed	citation	PMID:22302794	pubmed	22302794	create date:2012/02/04 | first author:Heyman T
The frequency of visually induced gamma-band oscillations depends on the size of early human visual cortex.	/pubmed/22279235	Schwarzkopf DS, Robertson DJ, Song C, Barnes GR, Rees G.	J Neurosci. 2012 Jan 25;32(4):1507-12.	J Neurosci. 2012	PubMed	citation	PMID:22279235	pubmed	22279235	create date:2012/01/27 | first author:Schwarzkopf DS
Concentration-dependent requirement for local protein synthesis in motor neuron subtype-specific response to axon guidance cues.	/pubmed/22279234	Nédelec S, Peljto M, Shi P, Amoroso MW, Kam LC, Wichterle H.	J Neurosci. 2012 Jan 25;32(4):1496-506.	J Neurosci. 2012	PubMed	citation	PMID:22279234	pubmed	22279234	create date:2012/01/27 | first author:Nédelec S
Stress-Induced Activation of the Dynorphin/κ-Opioid Receptor System in the Amygdala Potentiates Nicotine Conditioned Place Preference.	/pubmed/22279233	Smith JS, Schindler AG, Martinelli E, Gustin RM, Bruchas MR, Chavkin C.	J Neurosci. 2012 Jan 25;32(4):1488-95.	J Neurosci. 2012	PubMed	citation	PMID:22279233	pubmed	22279233	create date:2012/01/27 | first author:Smith JS
Event-related nociceptive arousal enhances memory consolidation for neutral scenes.	/pubmed/22279232	Schwarze U, Bingel U, Sommer T.	J Neurosci. 2012 Jan 25;32(4):1481-7.	J Neurosci. 2012	PubMed	citation	PMID:22279232	pubmed	22279232	create date:2012/01/27 | first author:Schwarze U
Retromer Binds the FANSHY Sorting Motif in SorLA to Regulate Amyloid Precursor Protein Sorting and Processing.	/pubmed/22279231	Fjorback AW, Seaman M, Gustafsen C, Mehmedbasic A, Gokool S, Wu C, Militz D, Schmidt V, Madsen P, Nyengaard JR, Willnow TE, Christensen EI, Mobley WB, Nykjær A, Andersen OM.	J Neurosci. 2012 Jan 25;32(4):1467-1480.	J Neurosci. 2012	PubMed	citation	PMID:22279231	pubmed	22279231	create date:2012/01/27 | first author:Fjorback AW
NP1 Regulates Neuronal Activity-Dependent Accumulation of BAX in Mitochondria and Mitochondrial Dynamics.	/pubmed/22279230	Clayton KB, Podlesniy P, Figueiro-Silva J, López-Doménech G, Benitez L, Enguita M, Abad MA, Soriano E, Trullas R.	J Neurosci. 2012 Jan 25;32(4):1453-66.	J Neurosci. 2012	PubMed	citation	PMID:22279230	pubmed	22279230	create date:2012/01/27 | first author:Clayton KB
Novelty detection in the human auditory brainstem.	/pubmed/22279229	Slabu L, Grimm S, Escera C.	J Neurosci. 2012 Jan 25;32(4):1447-52.	J Neurosci. 2012	PubMed	citation	PMID:22279229	pubmed	22279229	create date:2012/01/27 | first author:Slabu L
Wandering neuronal migration in the postnatal vertebrate forebrain.	/pubmed/22279228	Scott BB, Gardner T, Ji N, Fee MS, Lois C.	J Neurosci. 2012 Jan 25;32(4):1436-46.	J Neurosci. 2012	PubMed	citation	PMID:22279228	pubmed	22279228	create date:2012/01/27 | first author:Scott BB
Gustatory receptors required for avoiding the insecticide L-canavanine.	/pubmed/22279227	Lee Y, Kang MJ, Shim J, Cheong CU, Moon SJ, Montell C.	J Neurosci. 2012 Jan 25;32(4):1429-35.	J Neurosci. 2012	PubMed	citation	PMID:22279227	pubmed	22279227	create date:2012/01/27 | first author:Lee Y
Single neuron firing properties impact correlation-based population coding.	/pubmed/22279226	Hong S, Ratté S, Prescott SA, De Schutter E.	J Neurosci. 2012 Jan 25;32(4):1413-28.	J Neurosci. 2012	PubMed	citation	PMID:22279226	pubmed	22279226	create date:2012/01/27 | first author:Hong S
The head of the table: marking the front" of an object is tightly linked with selection."	/pubmed/22279225	Xu Y, Franconeri SL.	J Neurosci. 2012 Jan 25;32(4):1408-12.	J Neurosci. 2012	PubMed	citation	PMID:22279225	pubmed	22279225	create date:2012/01/27 | first author:Xu Y
The Amplitude and Timing of the BOLD Signal Reflects the Relationship between Local Field Potential Power at Different Frequencies.	/pubmed/22279224	Magri C, Schridde U, Murayama Y, Panzeri S, Logothetis NK.	J Neurosci. 2012 Jan 25;32(4):1395-407.	J Neurosci. 2012	PubMed	citation	PMID:22279224	pubmed	22279224	create date:2012/01/27 | first author:Magri C
Time of day regulates subcellular trafficking, tripartite synaptic localization, and polyadenylation of the astrocytic fabp7 mRNA.	/pubmed/22279223	Gerstner JR, Vanderheyden WM, Lavaute T, Westmark CJ, Rouhana L, Pack AI, Wickens M, Landry CF.	J Neurosci. 2012 Jan 25;32(4):1383-94.	J Neurosci. 2012	PubMed	citation	PMID:22279223	pubmed	22279223	create date:2012/01/27 | first author:Gerstner JR
Early exposure to alcohol leads to permanent impairment of dendritic excitability in neocortical pyramidal neurons.	/pubmed/22279222	Granato A, Palmer LM, De Giorgio A, Tavian D, Larkum ME.	J Neurosci. 2012 Jan 25;32(4):1377-82.	J Neurosci. 2012	PubMed	citation	PMID:22279222	pubmed	22279222	create date:2012/01/27 | first author:Granato A
Saccular-specific hair cell addition correlates with reproductive state-dependent changes in the auditory saccular sensitivity of a vocal fish.	/pubmed/22279221	Coffin AB, Mohr RA, Sisneros JA.	J Neurosci. 2012 Jan 25;32(4):1366-76.	J Neurosci. 2012	PubMed	citation	PMID:22279221	pubmed	22279221	create date:2012/01/27 | first author:Coffin AB
Title	URL	Description	Details	ShortDetails	Resource	Type	Identifiers	Db	EntrezUID	Properties
Phosphorylation of CRMP2 (Collapsin Response Mediator Protein 2) Is Involved in Proper Dendritic Field Organization.	/pubmed/22279220	Yamashita N, Ohshima T, Nakamura F, Kolattukudy P, Honnorat J, Mikoshiba K, Goshima Y.	J Neurosci. 2012 Jan 25;32(4):1360-1365.	J Neurosci. 2012	PubMed	citation	PMID:22279220	pubmed	22279220	create date:2012/01/27 | first author:Yamashita N
Higher Binding of the Dopamine D3 Receptor-Preferring Ligand [11C]-(+)-Propyl-Hexahydro-Naphtho-Oxazin in Methamphetamine Polydrug Users: A Positron Emission Tomography Study.	/pubmed/22279219	Boileau I, Payer D, Houle S, Behzadi A, Rusjan PM, Tong J, Wilkins D, Selby P, George TP, Zack M, Furukawa Y, McCluskey T, Wilson AA, Kish SJ.	J Neurosci. 2012 Jan 25;32(4):1353-9.	J Neurosci. 2012	PubMed	citation	PMID:22279219	pubmed	22279219	create date:2012/01/27 | first author:Boileau I
The α1K276E Startle Disease Mutation Reveals Multiple Intermediate States in the Gating of Glycine Receptors.	/pubmed/22279218	Lape R, Plested AJ, Moroni M, Colquhoun D, Sivilotti LG.	J Neurosci. 2012 Jan 25;32(4):1336-52.	J Neurosci. 2012	PubMed	citation	PMID:22279218	pubmed	22279218	create date:2012/01/27 | first author:Lape R
Modulation of Frontostriatal Interaction Aligns with Reduced Primary Reward Processing under Serotonergic Drugs.	/pubmed/22279217	Abler B, Grön G, Hartmann A, Metzger C, Walter M.	J Neurosci. 2012 Jan 25;32(4):1329-35.	J Neurosci. 2012	PubMed	citation	PMID:22279217	pubmed	22279217	create date:2012/01/27 | first author:Abler B
Cav2.1 in Cerebellar Purkinje Cells Regulates Competitive Excitatory Synaptic Wiring, Cell Survival, and Cerebellar Biochemical Compartmentalization.	/pubmed/22279216	Miyazaki T, Yamasaki M, Hashimoto K, Yamazaki M, Abe M, Usui H, Kano M, Sakimura K, Watanabe M.	J Neurosci. 2012 Jan 25;32(4):1311-1328.	J Neurosci. 2012	PubMed	citation	PMID:22279216	pubmed	22279216	create date:2012/01/27 | first author:Miyazaki T
Kainate receptor-induced retrograde inhibition of glutamatergic transmission in vasopressin neurons.	/pubmed/22279215	Bonfardin VD, Theodosis DT, Konnerth A, Oliet SH.	J Neurosci. 2012 Jan 25;32(4):1301-10.	J Neurosci. 2012	PubMed	citation	PMID:22279215	pubmed	22279215	create date:2012/01/27 | first author:Bonfardin VD
Human motor plasticity induced by mirror visual feedback.	/pubmed/22279214	Nojima I, Mima T, Koganemaru S, Thabit MN, Fukuyama H, Kawamata T.	J Neurosci. 2012 Jan 25;32(4):1293-300.	J Neurosci. 2012	PubMed	citation	PMID:22279214	pubmed	22279214	create date:2012/01/27 | first author:Nojima I
Causal interactions in attention networks predict behavioral performance.	/pubmed/22279213	Wen X, Yao L, Liu Y, Ding M.	J Neurosci. 2012 Jan 25;32(4):1284-92.	J Neurosci. 2012	PubMed	citation	PMID:22279213	pubmed	22279213	create date:2012/01/27 | first author:Wen X
Transgenic Expression of Intraneuronal Aβ42 But Not Aβ40 Leads to Cellular Aβ Lesions, Degeneration, and Functional Impairment without Typical Alzheimer's Disease Pathology.	/pubmed/22279212	Abramowski D, Rabe S, Upadhaya AR, Reichwald J, Danner S, Staab D, Capetillo-Zarate E, Yamaguchi H, Saido TC, Wiederhold KH, Thal DR, Staufenbiel M.	J Neurosci. 2012 Jan 25;32(4):1273-83.	J Neurosci. 2012	PubMed	citation	PMID:22279212	pubmed	22279212	create date:2012/01/27 | first author:Abramowski D
Similar intracellular Ca2+ requirements for inactivation and facilitation of voltage-gated Ca2+ channels in a glutamatergic Mammalian nerve terminal.	/pubmed/22279211	Lin KH, Erazo-Fischer E, Taschenberger H.	J Neurosci. 2012 Jan 25;32(4):1261-72.	J Neurosci. 2012	PubMed	citation	PMID:22279211	pubmed	22279211	create date:2012/01/27 | first author:Lin KH
Calcium Binding by Synaptotagmin's C2A Domain is an Essential Element of the Electrostatic Switch That Triggers Synchronous Synaptic Transmission.	/pubmed/22279210	Striegel AR, Biela LM, Evans CS, Wang Z, Delehoy JB, Sutton RB, Chapman ER, Reist NE.	J Neurosci. 2012 Jan 25;32(4):1253-60.	J Neurosci. 2012	PubMed	citation	PMID:22279210	pubmed	22279210	create date:2012/01/27 | first author:Striegel AR
Distinct roles for specific leptin receptor signals in the development of hypothalamic feeding circuits.	/pubmed/22279209	Bouret SG, Bates SH, Chen S, Myers MG Jr, Simerly RB.	J Neurosci. 2012 Jan 25;32(4):1244-52.	J Neurosci. 2012	PubMed	citation	PMID:22279209	pubmed	22279209	create date:2012/01/27 | first author:Bouret SG
Cytosolic calcium coordinates mitochondrial energy metabolism with presynaptic activity.	/pubmed/22279208	Chouhan AK, Ivannikov MV, Lu Z, Sugimori M, Llinas RR, Macleod GT.	J Neurosci. 2012 Jan 25;32(4):1233-43.	J Neurosci. 2012	PubMed	citation	PMID:22279208	pubmed	22279208	create date:2012/01/27 | first author:Chouhan AK
Encoding of coordinated reach and grasp trajectories in primary motor cortex.	/pubmed/22279207	Saleh M, Takahashi K, Hatsopoulos NG.	J Neurosci. 2012 Jan 25;32(4):1220-32.	J Neurosci. 2012	PubMed	citation	PMID:22279207	pubmed	22279207	create date:2012/01/27 | first author:Saleh M
α4* Nicotinic Acetylcholine Receptors Modulate Experience-Based Cortical Depression in the Adult Mouse Somatosensory Cortex.	/pubmed/22279206	Brown CE, Sweetnam D, Beange M, Nahirney PC, Nashmi R.	J Neurosci. 2012 Jan 25;32(4):1207-19.	J Neurosci. 2012	PubMed	citation	PMID:22279206	pubmed	22279206	create date:2012/01/27 | first author:Brown CE
Defective Retinal Vascular Endothelial Cell Development As a Consequence of Impaired Integrin αVβ8-Mediated Activation of Transforming Growth Factor-β.	/pubmed/22279205	Arnold TD, Ferrero GM, Qiu H, Phan IT, Akhurst RJ, Huang EJ, Reichardt LF.	J Neurosci. 2012 Jan 25;32(4):1197-206.	J Neurosci. 2012	PubMed	citation	PMID:22279205	pubmed	22279205	create date:2012/01/27 | first author:Arnold TD
Increased Excitatory Synaptic Input to Granule Cells from Hilar and CA3 Regions in a Rat Model of Temporal Lobe Epilepsy.	/pubmed/22279204	Zhang W, Huguenard JR, Buckmaster PS.	J Neurosci. 2012 Jan 25;32(4):1183-96.	J Neurosci. 2012	PubMed	citation	PMID:22279204	pubmed	22279204	create date:2012/01/27 | first author:Zhang W
Looming Signals Reveal Synergistic Principles of Multisensory Integration.	/pubmed/22279203	Cappe C, Thelen A, Romei V, Thut G, Murray MM.	J Neurosci. 2012 Jan 25;32(4):1171-1182.	J Neurosci. 2012	PubMed	citation	PMID:22279203	pubmed	22279203	create date:2012/01/27 | first author:Cappe C
Renshaw Cells and Ia Inhibitory Interneurons Are Generated at Different Times from p1 Progenitors and Differentiate Shortly after Exiting the Cell Cycle.	/pubmed/22279202	Benito-Gonzalez A, Alvarez FJ.	J Neurosci. 2012 Jan 25;32(4):1156-70.	J Neurosci. 2012	PubMed	citation	PMID:22279202	pubmed	22279202	create date:2012/01/27 | first author:Benito-Gonzalez A
Interleukin-17A Increases Neurite Outgrowth from Adult Postganglionic Sympathetic Neurons.	/pubmed/22279201	Chisholm SP, Cervi AL, Nagpal S, Lomax AE.	J Neurosci. 2012 Jan 25;32(4):1146-55.	J Neurosci. 2012	PubMed	citation	PMID:22279201	pubmed	22279201	create date:2012/01/27 | first author:Chisholm SP
Examining the expectation deficit in normal aging.	/pubmed/22279200	Pincham HL, Killikelly C, Vuillier L, Power AJ.	J Neurosci. 2012 Jan 25;32(4):1143-5. No abstract available.	J Neurosci. 2012	PubMed	citation	PMID:22279200	pubmed	22279200	create date:2012/01/27 | first author:Pincham HL
Reduced Activity of AMP-Activated Protein Kinase Protects against Genetic Models of Motor Neuron Disease.	/pubmed/22262909	Lim MA, Selak MA, Xiang Z, Krainc D, Neve RL, Kraemer BC, Watts JL, Kalb RG.	J Neurosci. 2012 Jan 18;32(3):1123-1141.	J Neurosci. 2012	PubMed	citation	PMID:22262909	pubmed	22262909	create date:2012/01/21 | first author:Lim MA
Attentional capture? Synchronized feedback signals from the isthmi boost retinal signals to higher visual areas.	/pubmed/22262908	Marín GJ, Durán E, Morales C, González-Cabrera C, Sentis E, Mpodozis J, Letelier JC.	J Neurosci. 2012 Jan 18;32(3):1110-22.	J Neurosci. 2012	PubMed	citation	PMID:22262908	pubmed	22262908	create date:2012/01/21 | first author:Marín GJ
Injury-Dependent Muller Glia and Ganglion Cell Reprogramming during Tissue Regeneration Requires Apobec2a and Apobec2b.	/pubmed/22262907	Powell C, Elsaeidi F, Goldman D.	J Neurosci. 2012 Jan 18;32(3):1096-109.	J Neurosci. 2012	PubMed	citation	PMID:22262907	pubmed	22262907	create date:2012/01/21 | first author:Powell C
Predicting Aversive Events and Terminating Fear in the Mouse Anterior Cingulate Cortex during Trace Fear Conditioning.	/pubmed/22262906	Steenland HW, Li XY, Zhuo M.	J Neurosci. 2012 Jan 18;32(3):1082-95.	J Neurosci. 2012	PubMed	citation	PMID:22262906	pubmed	22262906	create date:2012/01/21 | first author:Steenland HW
Amygdala central nucleus interacts with dorsolateral striatum to regulate the acquisition of habits.	/pubmed/22262905	Lingawi NW, Balleine BW.	J Neurosci. 2012 Jan 18;32(3):1073-81.	J Neurosci. 2012	PubMed	citation	PMID:22262905	pubmed	22262905	create date:2012/01/21 | first author:Lingawi NW
Maximal variability of phase synchrony in cortical networks with neuronal avalanches.	/pubmed/22262904	Yang H, Shew WL, Roy R, Plenz D.	J Neurosci. 2012 Jan 18;32(3):1061-72.	J Neurosci. 2012	PubMed	citation	PMID:22262904	pubmed	22262904	create date:2012/01/21 | first author:Yang H
Optimal encoding of interval timing in expert percussionists.	/pubmed/22262903	Cicchini GM, Arrighi R, Cecchetti L, Giusti M, Burr DC.	J Neurosci. 2012 Jan 18;32(3):1056-60.	J Neurosci. 2012	PubMed	citation	PMID:22262903	pubmed	22262903	create date:2012/01/21 | first author:Cicchini GM
Cortactin-binding protein 2 modulates the mobility of cortactin and regulates dendritic spine formation and maintenance.	/pubmed/22262902	Chen YK, Hsueh YP.	J Neurosci. 2012 Jan 18;32(3):1043-55.	J Neurosci. 2012	PubMed	citation	PMID:22262902	pubmed	22262902	create date:2012/01/21 | first author:Chen YK
Processing of Emotional Reactivity and Emotional Memory over Sleep.	/pubmed/22262901	Baran B, Pace-Schott EF, Ericson C, Spencer RM.	J Neurosci. 2012 Jan 18;32(3):1035-42.	J Neurosci. 2012	PubMed	citation	PMID:22262901	pubmed	22262901	create date:2012/01/21 | first author:Baran B
Cdk5/p25-Induced Cytosolic PLA2-Mediated Lysophosphatidylcholine Production Regulates Neuroinflammation and Triggers Neurodegeneration.	/pubmed/22262900	Sundaram JR, Chan ES, Poore CP, Pareek TK, Cheong WF, Shui G, Tang N, Low CM, Wenk MR, Kesavapany S.	J Neurosci. 2012 Jan 18;32(3):1020-34.	J Neurosci. 2012	PubMed	citation	PMID:22262900	pubmed	22262900	create date:2012/01/21 | first author:Sundaram JR
Scaling of Movement Is Related to Pallidal γ Oscillations in Patients with Dystonia.	/pubmed/22262899	Brücke C, Huebl J, Schönecker T, Neumann WJ, Yarrow K, Kupsch A, Blahak C, Lütjens G, Brown P, Krauss JK, Schneider GH, Kühn AA.	J Neurosci. 2012 Jan 18;32(3):1008-19.	J Neurosci. 2012	PubMed	citation	PMID:22262899	pubmed	22262899	create date:2012/01/21 | first author:Brücke C
Combinatorial expression of brn3 transcription factors in somatosensory neurons: genetic and morphologic analysis.	/pubmed/22262898	Badea TC, Williams J, Smallwood P, Shi M, Motajo O, Nathans J.	J Neurosci. 2012 Jan 18;32(3):995-1007.	J Neurosci. 2012	PubMed	citation	PMID:22262898	pubmed	22262898	create date:2012/01/21 | first author:Badea TC
The Rett Syndrome Protein MeCP2 Regulates Synaptic Scaling.	/pubmed/22262897	Qiu Z, Sylwestrak EL, Lieberman DN, Zhang Y, Liu XY, Ghosh A.	J Neurosci. 2012 Jan 18;32(3):989-94.	J Neurosci. 2012	PubMed	citation	PMID:22262897	pubmed	22262897	create date:2012/01/21 | first author:Qiu Z
Short-Term Plasticity of Unitary Inhibitory-to-Inhibitory Synapses Depends on the Presynaptic Interneuron Subtype.	/pubmed/22262896	Ma Y, Hu H, Agmon A.	J Neurosci. 2012 Jan 18;32(3):983-8.	J Neurosci. 2012	PubMed	citation	PMID:22262896	pubmed	22262896	create date:2012/01/21 | first author:Ma Y
Becoming consistent: developmental reductions in intraindividual variability in reaction time are related to white matter integrity.	/pubmed/22262895	Tamnes CK, Fjell AM, Westlye LT, Ostby Y, Walhovd KB.	J Neurosci. 2012 Jan 18;32(3):972-82.	J Neurosci. 2012	PubMed	citation	PMID:22262895	pubmed	22262895	create date:2012/01/21 | first author:Tamnes CK
Human ROBO1 Regulates Interaural Interaction in Auditory Pathways.	/pubmed/22262894	Lamminmäki S, Massinen S, Nopola-Hemmi J, Kere J, Hari R.	J Neurosci. 2012 Jan 18;32(3):966-971.	J Neurosci. 2012	PubMed	citation	PMID:22262894	pubmed	22262894	create date:2012/01/21 | first author:Lamminmäki S
Cervicolumbar coordination in Mammalian quadrupedal locomotion: role of spinal thoracic circuitry and limb sensory inputs.	/pubmed/22262893	Juvin L, Le Gal JP, Simmers J, Morin D.	J Neurosci. 2012 Jan 18;32(3):953-65.	J Neurosci. 2012	PubMed	citation	PMID:22262893	pubmed	22262893	create date:2012/01/21 | first author:Juvin L
Sialic Acid on the neuronal glycocalyx prevents complement c1 binding and complement receptor-3-mediated removal by microglia.	/pubmed/22262892	Linnartz B, Kopatz J, Tenner AJ, Neumann H.	J Neurosci. 2012 Jan 18;32(3):946-52.	J Neurosci. 2012	PubMed	citation	PMID:22262892	pubmed	22262892	create date:2012/01/21 | first author:Linnartz B
Kisspeptin-GPR54 Signaling in Mouse NO-Synthesizing Neurons Participates in the Hypothalamic Control of Ovulation.	/pubmed/22262891	Hanchate NK, Parkash J, Bellefontaine N, Mazur D, Colledge WH, d'Anglemont de Tassigny X, Prevot V.	J Neurosci. 2012 Jan 18;32(3):932-45.	J Neurosci. 2012	PubMed	citation	PMID:22262891	pubmed	22262891	create date:2012/01/21 | first author:Hanchate NK
Microcircuits mediating feedforward and feedback synaptic inhibition in the piriform cortex.	/pubmed/22262890	Suzuki N, Bekkers JM.	J Neurosci. 2012 Jan 18;32(3):919-31.	J Neurosci. 2012	PubMed	citation	PMID:22262890	pubmed	22262890	create date:2012/01/21 | first author:Suzuki N
Neural activity and neurotransmission regulate the maturation of the innervation field of cortical GABAergic interneurons in an age-dependent manner.	/pubmed/22262889	Baho E, Di Cristo G.	J Neurosci. 2012 Jan 18;32(3):911-8.	J Neurosci. 2012	PubMed	citation	PMID:22262889	pubmed	22262889	create date:2012/01/21 | first author:Baho E
Epilepsy Gene LGI1 Regulates Postnatal Developmental Remodeling of Retinogeniculate Synapses.	/pubmed/22262888	Zhou YD, Zhang D, Ozkaynak E, Wang X, Kasper EM, Leguern E, Baulac S, Anderson MP.	J Neurosci. 2012 Jan 18;32(3):903-910.	J Neurosci. 2012	PubMed	citation	PMID:22262888	pubmed	22262888	create date:2012/01/21 | first author:Zhou YD
Gating of Sensory Input at Spinal and Cortical Levels during Preparation and Execution of Voluntary Movement.	/pubmed/22262887	Seki K, Fetz EE.	J Neurosci. 2012 Jan 18;32(3):890-902.	J Neurosci. 2012	PubMed	citation	PMID:22262887	pubmed	22262887	create date:2012/01/21 | first author:Seki K
Command and compensation in a neuromodulatory decision network.	/pubmed/22262886	Luan H, Diao F, Peabody NC, White BH.	J Neurosci. 2012 Jan 18;32(3):880-9.	J Neurosci. 2012	PubMed	citation	PMID:22262886	pubmed	22262886	create date:2012/01/21 | first author:Luan H
TRPV1 Channels Regulate Cortical Excitability in Humans.	/pubmed/22262885	Mori F, Ribolsi M, Kusayanagi H, Monteleone F, Mantovani V, Buttari F, Marasco E, Bernardi G, Maccarrone M, Centonze D.	J Neurosci. 2012 Jan 18;32(3):873-9.	J Neurosci. 2012	PubMed	citation	PMID:22262885	pubmed	22262885	create date:2012/01/21 | first author:Mori F
GDNF Is Predominantly Expressed in the PV+ Neostriatal Interneuronal Ensemble in Normal Mouse and after Injury of the Nigrostriatal Pathway.	/pubmed/22262884	Hidalgo-Figueroa M, Bonilla S, Gutiérrez F, Pascual A, López-Barneo J.	J Neurosci. 2012 Jan 18;32(3):864-72.	J Neurosci. 2012	PubMed	citation	PMID:22262884	pubmed	22262884	create date:2012/01/21 | first author:Hidalgo-Figueroa M
Cellular mechanisms underlying spatiotemporal features of cholinergic retinal waves.	/pubmed/22262883	Ford KJ, Félix AL, Feller MB.	J Neurosci. 2012 Jan 18;32(3):850-63.	J Neurosci. 2012	PubMed	citation	PMID:22262883	pubmed	22262883	create date:2012/01/21 | first author:Ford KJ
Methylphenidate-Elicited Dopamine Increases in Ventral Striatum Are Associated with Long-Term Symptom Improvement in Adults with Attention Deficit Hyperactivity Disorder.	/pubmed/22262882	Volkow ND, Wang GJ, Tomasi D, Kollins SH, Wigal TL, Newcorn JH, Telang FW, Fowler JS, Logan J, Wong CT, Swanson JM.	J Neurosci. 2012 Jan 18;32(3):841-849.	J Neurosci. 2012	PubMed	citation	PMID:22262882	pubmed	22262882	create date:2012/01/21 | first author:Volkow ND
Disparity-specific spatial interactions: evidence from EEG source imaging.	/pubmed/22262881	Cottereau BR, McKee SP, Ales JM, Norcia AM.	J Neurosci. 2012 Jan 18;32(3):826-40.	J Neurosci. 2012	PubMed	citation	PMID:22262881	pubmed	22262881	create date:2012/01/21 | first author:Cottereau BR
Title	URL	Description	Details	ShortDetails	Resource	Type	Identifiers	Db	EntrezUID	Properties
Genetic Variants of FOXP2 and KIAA0319/TTRAP/THEM2 Locus Are Associated with Altered Brain Activation in Distinct Language-Related Regions.	/pubmed/22262880	Pinel P, Fauchereau F, Moreno A, Barbot A, Lathrop M, Zelenika D, Le Bihan D, Poline JB, Bourgeron T, Dehaene S.	J Neurosci. 2012 Jan 18;32(3):817-825.	J Neurosci. 2012	PubMed	citation	PMID:22262880	pubmed	22262880	create date:2012/01/21 | first author:Pinel P
Dissociating the Role of Prefrontal and Premotor Cortices in Controlling Inhibitory Mechanisms during Motor Preparation.	/pubmed/22262879	Duque J, Labruna L, Verset S, Olivier E, Ivry RB.	J Neurosci. 2012 Jan 18;32(3):806-16.	J Neurosci. 2012	PubMed	citation	PMID:22262879	pubmed	22262879	create date:2012/01/21 | first author:Duque J
Recurrent neural processing and somatosensory awareness.	/pubmed/22262878	Auksztulewicz R, Spitzer B, Blankenburg F.	J Neurosci. 2012 Jan 18;32(3):799-805.	J Neurosci. 2012	PubMed	citation	PMID:22262878	pubmed	22262878	create date:2012/01/21 | first author:Auksztulewicz R
Neural representations of courtship song in the Drosophila brain.	/pubmed/22262877	Tootoonian S, Coen P, Kawai R, Murthy M.	J Neurosci. 2012 Jan 18;32(3):787-98.	J Neurosci. 2012	PubMed	citation	PMID:22262877	pubmed	22262877	create date:2012/01/21 | first author:Tootoonian S
Learning acts on distinct processes for visual form perception in the human brain.	/pubmed/22262876	Mayhew SD, Li S, Kourtzi Z.	J Neurosci. 2012 Jan 18;32(3):775-86.	J Neurosci. 2012	PubMed	citation	PMID:22262876	pubmed	22262876	create date:2012/01/21 | first author:Mayhew SD
The zebra finch paradox: song is little changed, but number of neurons doubles.	/pubmed/22262875	Walton C, Pariser E, Nottebohm F.	J Neurosci. 2012 Jan 18;32(3):761-74.	J Neurosci. 2012	PubMed	citation	PMID:22262875	pubmed	22262875	create date:2012/01/21 | first author:Walton C
Visuomotor Representations within the Human Primary Motor Cortex: The Elusive Markers of Visuomotor Associative Learning.	/pubmed/22262874	Taschereau-Dumouchel V, Hétu S.	J Neurosci. 2012 Jan 18;32(3):759-60. No abstract available.	J Neurosci. 2012	PubMed	citation	PMID:22262874	pubmed	22262874	create date:2012/01/21 | first author:Taschereau-Dumouchel V
Axonal transport of neurofilaments: a single population of intermittently moving polymers.	/pubmed/22238110	Li Y, Jung P, Brown A.	J Neurosci. 2012 Jan 11;32(2):746-58.	J Neurosci. 2012	PubMed	citation	PMID:22238110	pubmed	22238110	create date:2012/01/13 | first author:Li Y
Disrupted-in-Schizophrenia 1 (DISC1) Is Necessary for the Correct Migration of Cortical Interneurons.	/pubmed/22238109	Steinecke A, Gampe C, Valkova C, Kaether C, Bolz J.	J Neurosci. 2012 Jan 11;32(2):738-45.	J Neurosci. 2012	PubMed	citation	PMID:22238109	pubmed	22238109	create date:2012/01/13 | first author:Steinecke A
Prefrontal cortex mediates extinction of responding by two distinct neural mechanisms in accumbens shell.	/pubmed/22238108	Ghazizadeh A, Ambroggi F, Odean N, Fields HL.	J Neurosci. 2012 Jan 11;32(2):726-37.	J Neurosci. 2012	PubMed	citation	PMID:22238108	pubmed	22238108	create date:2012/01/13 | first author:Ghazizadeh A
Neuronal Gap Junction Coupling Is Regulated by Glutamate and Plays Critical Role in Cell Death during Neuronal Injury.	/pubmed/22238107	Wang Y, Song JH, Denisova JV, Park WM, Fontes JD, Belousov AB.	J Neurosci. 2012 Jan 11;32(2):713-25.	J Neurosci. 2012	PubMed	citation	PMID:22238107	pubmed	22238107	create date:2012/01/13 | first author:Wang Y
Matrix Metalloproteinase-7 Regulates Cleavage of Pro-Nerve Growth Factor and Is Neuroprotective following Kainic Acid-Induced Seizures.	/pubmed/22238106	Le AP, Friedman WJ.	J Neurosci. 2012 Jan 11;32(2):703-12.	J Neurosci. 2012	PubMed	citation	PMID:22238106	pubmed	22238106	create date:2012/01/13 | first author:Le AP
Subplate neurons promote spindle bursts and thalamocortical patterning in the neonatal rat somatosensory cortex.	/pubmed/22238105	Tolner EA, Sheikh A, Yukin AY, Kaila K, Kanold PO.	J Neurosci. 2012 Jan 11;32(2):692-702.	J Neurosci. 2012	PubMed	citation	PMID:22238105	pubmed	22238105	create date:2012/01/13 | first author:Tolner EA
L-DOPA Impairs Proteasome Activity in Parkinsonism through D1 Dopamine Receptor.	/pubmed/22238104	Berthet A, Bezard E, Porras G, Fasano S, Barroso-Chinea P, Dehay B, Martinez A, Thiolat ML, Nosten-Bertrand M, Giros B, Baufreton J, Li Q, Bloch B, Martin-Negrier ML.	J Neurosci. 2012 Jan 11;32(2):681-91.	J Neurosci. 2012	PubMed	citation	PMID:22238104	pubmed	22238104	create date:2012/01/13 | first author:Berthet A
Fetal Testosterone Influences Sexually Dimorphic Gray Matter in the Human Brain.	/pubmed/22238103	Lombardo MV, Ashwin E, Auyeung B, Chakrabarti B, Taylor K, Hackett G, Bullmore ET, Baron-Cohen S.	J Neurosci. 2012 Jan 11;32(2):674-680.	J Neurosci. 2012	PubMed	citation	PMID:22238103	pubmed	22238103	create date:2012/01/13 | first author:Lombardo MV
Subsynaptic AMPA receptor distribution is acutely regulated by actin-driven reorganization of the postsynaptic density.	/pubmed/22238102	Kerr JM, Blanpied TA.	J Neurosci. 2012 Jan 11;32(2):658-73.	J Neurosci. 2012	PubMed	citation	PMID:22238102	pubmed	22238102	create date:2012/01/13 | first author:Kerr JM
Intermittent visual feedback can boost motor learning of rhythmic movements: evidence for error feedback beyond cycles.	/pubmed/22238101	Ikegami T, Hirashima M, Osu R, Nozaki D.	J Neurosci. 2012 Jan 11;32(2):653-7.	J Neurosci. 2012	PubMed	citation	PMID:22238101	pubmed	22238101	create date:2012/01/13 | first author:Ikegami T
Vision Modulates Corticospinal Suppression in a Functionally Specific Manner during Movement of the Opposite Limb.	/pubmed/22238100	Carson RG, Ruddy KL.	J Neurosci. 2012 Jan 11;32(2):646-52.	J Neurosci. 2012	PubMed	citation	PMID:22238100	pubmed	22238100	create date:2012/01/13 | first author:Carson RG
Disruption of NMDA Receptors in Oligodendroglial Lineage Cells Does Not Alter Their Susceptibility to Experimental Autoimmune Encephalomyelitis or Their Normal Development.	/pubmed/22238099	Guo F, Maeda Y, Ko EM, Delgado M, Horiuchi M, Soulika A, Miers L, Burns T, Itoh T, Shen H, Lee E, Sohn J, Pleasure D.	J Neurosci. 2012 Jan 11;32(2):639-45.	J Neurosci. 2012	PubMed	citation	PMID:22238099	pubmed	22238099	create date:2012/01/13 | first author:Guo F
Why do axons differ in caliber?	/pubmed/22238098	Perge JA, Niven JE, Mugnaini E, Balasubramanian V, Sterling P.	J Neurosci. 2012 Jan 11;32(2):626-38.	J Neurosci. 2012	PubMed	citation	PMID:22238098	pubmed	22238098	create date:2012/01/13 | first author:Perge JA
Tune It Down to Live It Up? Rapid, Nongenomic Effects of Cortisol on the Human Brain.	/pubmed/22238097	Strelzyk F, Hermes M, Naumann E, Oitzl M, Walter C, Busch HP, Richter S, Schächinger H.	J Neurosci. 2012 Jan 11;32(2):616-625.	J Neurosci. 2012	PubMed	citation	PMID:22238097	pubmed	22238097	create date:2012/01/13 | first author:Strelzyk F
A Conditioning Lesion Protects Axons from Degeneration via the Wallenda/DLK MAP Kinase Signaling Cascade.	/pubmed/22238096	Xiong X, Collins CA.	J Neurosci. 2012 Jan 11;32(2):610-5.	J Neurosci. 2012	PubMed	citation	PMID:22238096	pubmed	22238096	create date:2012/01/13 | first author:Xiong X
RNA binding proteins accumulate at the postsynaptic density with synaptic activity.	/pubmed/22238095	Zhang G, Neubert TA, Jordan BA.	J Neurosci. 2012 Jan 11;32(2):599-609.	J Neurosci. 2012	PubMed	citation	PMID:22238095	pubmed	22238095	create date:2012/01/13 | first author:Zhang G
Kinases SPAK and OSR1 Are Upregulated by Estradiol and Activate NKCC1 in the Developing Hypothalamus.	/pubmed/22238094	Nugent BM, Valenzuela CV, Simons TJ, McCarthy MM.	J Neurosci. 2012 Jan 11;32(2):593-8.	J Neurosci. 2012	PubMed	citation	PMID:22238094	pubmed	22238094	create date:2012/01/13 | first author:Nugent BM
Prohibitin reduces mitochondrial free radical production and protects brain cells from different injury modalities.	/pubmed/22238093	Zhou P, Qian L, D'Aurelio M, Cho S, Wang G, Manfredi G, Pickel V, Iadecola C.	J Neurosci. 2012 Jan 11;32(2):583-92.	J Neurosci. 2012	PubMed	citation	PMID:22238093	pubmed	22238093	create date:2012/01/13 | first author:Zhou P
GABA Is Excitatory in Adult Vasopressinergic Neuroendocrine Cells.	/pubmed/22238092	Haam J, Popescu IR, Morton LA, Halmos KC, Teruyama R, Ueta Y, Tasker JG.	J Neurosci. 2012 Jan 11;32(2):572-82.	J Neurosci. 2012	PubMed	citation	PMID:22238092	pubmed	22238092	create date:2012/01/13 | first author:Haam J
Improved Outcome after Peripheral Nerve Injury in Mice with Increased Levels of Endogenous Omega-3 Polyunsaturated Fatty Acids.	/pubmed/22238091	Gladman SJ, Huang W, Lim SN, Dyall SC, Boddy S, Kang JX, Knight MM, Priestley JV, Michael-Titus AT.	J Neurosci. 2012 Jan 11;32(2):563-571.	J Neurosci. 2012	PubMed	citation	PMID:22238091	pubmed	22238091	create date:2012/01/13 | first author:Gladman SJ
Neural prediction errors reveal a risk-sensitive reinforcement-learning process in the human brain.	/pubmed/22238090	Niv Y, Edlund JA, Dayan P, O'Doherty JP.	J Neurosci. 2012 Jan 11;32(2):551-62.	J Neurosci. 2012	PubMed	citation	PMID:22238090	pubmed	22238090	create date:2012/01/13 | first author:Niv Y
Action reprogramming in Parkinson's disease: response to prediction error is modulated by levels of dopamine.	/pubmed/22238089	Galea JM, Bestmann S, Beigi M, Jahanshahi M, Rothwell JC.	J Neurosci. 2012 Jan 11;32(2):542-50.	J Neurosci. 2012	PubMed	citation	PMID:22238089	pubmed	22238089	create date:2012/01/13 | first author:Galea JM
Preservation of Cone Photoreceptors after a Rapid yet Transient Degeneration and Remodeling in Cone-Only Nrl-/- Mouse Retina.	/pubmed/22238088	Roger JE, Ranganath K, Zhao L, Cojocaru RI, Brooks M, Gotoh N, Veleri S, Hiriyanna A, Rachel RA, Campos MM, Fariss RN, Wong WT, Swaroop A.	J Neurosci. 2012 Jan 11;32(2):528-41.	J Neurosci. 2012	PubMed	citation	PMID:22238088	pubmed	22238088	create date:2012/01/13 | first author:Roger JE
Alteration of Synaptic Network Dynamics by the Intellectual Disability Protein PAK3.	/pubmed/22238087	Dubos A, Combeau G, Bernardinelli Y, Barnier JV, Hartley O, Gaertner H, Boda B, Muller D.	J Neurosci. 2012 Jan 11;32(2):519-27.	J Neurosci. 2012	PubMed	citation	PMID:22238087	pubmed	22238087	create date:2012/01/13 | first author:Dubos A
Neural correlation is stimulus modulated by feedforward inhibitory circuitry.	/pubmed/22238086	Middleton JW, Omar C, Doiron B, Simons DJ.	J Neurosci. 2012 Jan 11;32(2):506-18.	J Neurosci. 2012	PubMed	citation	PMID:22238086	pubmed	22238086	create date:2012/01/13 | first author:Middleton JW
Catenin-dependent cadherin function drives divisional segregation of spinal motor neurons.	/pubmed/22238085	Bello SM, Millo H, Rajebhosale M, Price SR.	J Neurosci. 2012 Jan 11;32(2):490-505.	J Neurosci. 2012	PubMed	citation	PMID:22238085	pubmed	22238085	create date:2012/01/13 | first author:Bello SM
Predicting conceptual processing capacity from spontaneous neuronal activity of the left middle temporal gyrus.	/pubmed/22238084	Wei T, Liang X, He Y, Zang Y, Han Z, Caramazza A, Bi Y.	J Neurosci. 2012 Jan 11;32(2):481-9.	J Neurosci. 2012	PubMed	citation	PMID:22238084	pubmed	22238084	create date:2012/01/13 | first author:Wei T
Perceptual learning reduces crowding in amblyopia and in the normal periphery.	/pubmed/22238083	Hussain Z, Webb BS, Astle AT, McGraw PV.	J Neurosci. 2012 Jan 11;32(2):474-80.	J Neurosci. 2012	PubMed	citation	PMID:22238083	pubmed	22238083	create date:2012/01/13 | first author:Hussain Z
Adaptation of binaural processing in the adult brainstem induced by ambient noise.	/pubmed/22238082	Siveke I, Leibold C, Schiller E, Grothe B.	J Neurosci. 2012 Jan 11;32(2):462-73.	J Neurosci. 2012	PubMed	citation	PMID:22238082	pubmed	22238082	create date:2012/01/13 | first author:Siveke I
Saccadic interception of a moving visual target after a spatiotemporal perturbation.	/pubmed/22238081	Fleuriet J, Goffart L.	J Neurosci. 2012 Jan 11;32(2):452-61.	J Neurosci. 2012	PubMed	citation	PMID:22238081	pubmed	22238081	create date:2012/01/13 | first author:Fleuriet J
Prenatal immune activation interacts with genetic nurr1 deficiency in the development of attentional impairments.	/pubmed/22238080	Vuillermot S, Joodmardi E, Perlmann T, Ove Ögren S, Feldon J, Meyer U.	J Neurosci. 2012 Jan 11;32(2):436-51.	J Neurosci. 2012	PubMed	citation	PMID:22238080	pubmed	22238080	create date:2012/01/13 | first author:Vuillermot S
Cross-Frequency Phase-Phase Coupling between Theta and Gamma Oscillations in the Hippocampus.	/pubmed/22238079	Belluscio MA, Mizuseki K, Schmidt R, Kempter R, Buzsáki G.	J Neurosci. 2012 Jan 11;32(2):423-35.	J Neurosci. 2012	PubMed	citation	PMID:22238079	pubmed	22238079	create date:2012/01/13 | first author:Belluscio MA
Central Adaptation to Odorants Depends on PI3K Levels in Local Interneurons of the Antennal Lobe.	/pubmed/22238078	Acebes A, Devaud JM, Arnés M, Ferrús A.	J Neurosci. 2012 Jan 11;32(2):417-22.	J Neurosci. 2012	PubMed	citation	PMID:22238078	pubmed	22238078	create date:2012/01/13 | first author:Acebes A
Genetic Analysis of DSCAM's Role as a Netrin-1 Receptor in Vertebrates.	/pubmed/22238077	Palmesino E, Haddick PC, Tessier-Lavigne M, Kania A.	J Neurosci. 2012 Jan 11;32(2):411-6.	J Neurosci. 2012	PubMed	citation	PMID:22238077	pubmed	22238077	create date:2012/01/13 | first author:Palmesino E
Inner hair cells are not required for survival of spiral ganglion neurons in the adult cochlea.	/pubmed/22238076	Zilberstein Y, Liberman MC, Corfas G.	J Neurosci. 2012 Jan 11;32(2):405-10.	J Neurosci. 2012	PubMed	citation	PMID:22238076	pubmed	22238076	create date:2012/01/13 | first author:Zilberstein Y
The role of Beta-frequency neural oscillations in motor control.	/pubmed/22238075	Davis NJ, Tomlinson SP, Morgan HM.	J Neurosci. 2012 Jan 11;32(2):403-4. No abstract available.	J Neurosci. 2012	PubMed	citation	PMID:22238075	pubmed	22238075	create date:2012/01/13 | first author:Davis NJ
Dihydromyricetin as a novel anti-alcohol intoxication medication.	/pubmed/22219299	Shen Y, Lindemeyer AK, Gonzalez C, Shao XM, Spigelman I, Olsen RW, Liang J.	J Neurosci. 2012 Jan 4;32(1):390-401.	J Neurosci. 2012	PubMed	citation	PMID:22219299	pubmed	22219299	create date:2012/01/06 | first author:Shen Y
Impairment of catecholamine systems during induction of long-term potentiation at hippocampal CA1 synapses in HPC-1/syntaxin 1A knock-out mice.	/pubmed/22219298	Mishima T, Fujiwara T, Kofuji T, Akagawa K.	J Neurosci. 2012 Jan 4;32(1):381-9.	J Neurosci. 2012	PubMed	citation	PMID:22219298	pubmed	22219298	create date:2012/01/06 | first author:Mishima T
Switch to glutamate receptor 2-lacking AMPA receptors increases neuronal excitability in hypothalamus and sympathetic drive in hypertension.	/pubmed/22219297	Li DP, Byan HS, Pan HL.	J Neurosci. 2012 Jan 4;32(1):372-80.	J Neurosci. 2012	PubMed	citation	PMID:22219297	pubmed	22219297	create date:2012/01/06 | first author:Li DP
The energetics of CNS white matter.	/pubmed/22219296	Harris JJ, Attwell D.	J Neurosci. 2012 Jan 4;32(1):356-71.	J Neurosci. 2012	PubMed	citation	PMID:22219296	pubmed	22219296	create date:2012/01/06 | first author:Harris JJ
Dopaminergic signaling in the cochlea: receptor expression patterns and deletion phenotypes.	/pubmed/22219295	Maison SF, Liu XP, Eatock RA, Sibley DR, Grandy DK, Liberman MC.	J Neurosci. 2012 Jan 4;32(1):344-55.	J Neurosci. 2012	PubMed	citation	PMID:22219295	pubmed	22219295	create date:2012/01/06 | first author:Maison SF
GABA signaling promotes synapse elimination and axon pruning in developing cortical inhibitory interneurons.	/pubmed/22219294	Wu X, Fu Y, Knott G, Lu J, Di Cristo G, Huang ZJ.	J Neurosci. 2012 Jan 4;32(1):331-43.	J Neurosci. 2012	PubMed	citation	PMID:22219294	pubmed	22219294	create date:2012/01/06 | first author:Wu X
Adenosine enhances sweet taste through A2B receptors in the taste bud.	/pubmed/22219293	Dando R, Dvoryanchikov G, Pereira E, Chaudhari N, Roper SD.	J Neurosci. 2012 Jan 4;32(1):322-30.	J Neurosci. 2012	PubMed	citation	PMID:22219293	pubmed	22219293	create date:2012/01/06 | first author:Dando R
Title	URL	Description	Details	ShortDetails	Resource	Type	Identifiers	Db	EntrezUID	Properties
Strong recurrent networks compute the orientation tuning of surround modulation in the primate primary visual cortex.	/pubmed/22219292	Shushruth S, Mangapathy P, Ichida JM, Bressloff PC, Schwabe L, Angelucci A.	J Neurosci. 2012 Jan 4;32(1):308-21.	J Neurosci. 2012	PubMed	citation	PMID:22219292	pubmed	22219292	create date:2012/01/06 | first author:Shushruth S
A mammalian retinal bipolar cell uses both graded changes in membrane voltage and all-or-nothing Na+ spikes to encode light.	/pubmed/22219291	Saszik S, DeVries SH.	J Neurosci. 2012 Jan 4;32(1):297-307.	J Neurosci. 2012	PubMed	citation	PMID:22219291	pubmed	22219291	create date:2012/01/06 | first author:Saszik S
Activation of ezrin/radixin/moesin mediates attractive growth cone guidance through regulation of growth cone actin and adhesion receptors.	/pubmed/22219290	Marsick BM, San Miguel-Ruiz JE, Letourneau PC.	J Neurosci. 2012 Jan 4;32(1):282-96.	J Neurosci. 2012	PubMed	citation	PMID:22219290	pubmed	22219290	create date:2012/01/06 | first author:Marsick BM
Brain-speech alignment enhances auditory cortical responses and speech perception.	/pubmed/22219289	Saoud H, Josse G, Bertasi E, Truy E, Chait M, Giraud AL.	J Neurosci. 2012 Jan 4;32(1):275-81.	J Neurosci. 2012	PubMed	citation	PMID:22219289	pubmed	22219289	create date:2012/01/06 | first author:Saoud H
Dock3 stimulates axonal outgrowth via GSK-3β-mediated microtubule assembly.	/pubmed/22219288	Namekata K, Harada C, Guo X, Kimura A, Kittaka D, Watanabe H, Harada T.	J Neurosci. 2012 Jan 4;32(1):264-74.	J Neurosci. 2012	PubMed	citation	PMID:22219288	pubmed	22219288	create date:2012/01/06 | first author:Namekata K
Micro-positron emission tomography imaging of rat brain metabolism during expression of contextual conditioning.	/pubmed/22219287	Luyten L, Casteels C, Vansteenwegen D, van Kuyck K, Koole M, Van Laere K, Nuttin B.	J Neurosci. 2012 Jan 4;32(1):254-63.	J Neurosci. 2012	PubMed	citation	PMID:22219287	pubmed	22219287	create date:2012/01/06 | first author:Luyten L
EEG-guided transcranial magnetic stimulation reveals rapid shifts in motor cortical excitability during the human sleep slow oscillation.	/pubmed/22219286	Bergmann TO, Mölle M, Schmidt MA, Lindner C, Marshall L, Born J, Siebner HR.	J Neurosci. 2012 Jan 4;32(1):243-53.	J Neurosci. 2012	PubMed	citation	PMID:22219286	pubmed	22219286	create date:2012/01/06 | first author:Bergmann TO
Mitochondrial dynamics and bioenergetic dysfunction is associated with synaptic alterations in mutant SOD1 motor neurons.	/pubmed/22219285	Magrané J, Sahawneh MA, Przedborski S, Estévez ÁG, Manfredi G.	J Neurosci. 2012 Jan 4;32(1):229-42.	J Neurosci. 2012	PubMed	citation	PMID:22219285	pubmed	22219285	create date:2012/01/06 | first author:Magrané J
Slit1b-Robo3 signaling and N-cadherin regulate apical process retraction in developing retinal ganglion cells.	/pubmed/22219284	Wong GK, Baudet ML, Norden C, Leung L, Harris WA.	J Neurosci. 2012 Jan 4;32(1):223-8.	J Neurosci. 2012	PubMed	citation	PMID:22219284	pubmed	22219284	create date:2012/01/06 | first author:Wong GK
Echoes of the brain within the posterior cingulate cortex.	/pubmed/22219283	Leech R, Braga R, Sharp DJ.	J Neurosci. 2012 Jan 4;32(1):215-22.	J Neurosci. 2012	PubMed	citation	PMID:22219283	pubmed	22219283	create date:2012/01/06 | first author:Leech R
Stable learning in stochastic network states.	/pubmed/22219282	El Boustani S, Yger P, Frégnac Y, Destexhe A.	J Neurosci. 2012 Jan 4;32(1):194-214.	J Neurosci. 2012	PubMed	citation	PMID:22219282	pubmed	22219282	create date:2012/01/06 | first author:El Boustani S
Transgenic mouse model expressing the caspase 6 fragment of mutant huntingtin.	/pubmed/22219281	Waldron-Roby E, Ratovitski T, Wang X, Jiang M, Watkin E, Arbez N, Graham RK, Hayden MR, Hou Z, Mori S, Swing D, Pletnikov M, Duan W, Tessarollo L, Ross CA.	J Neurosci. 2012 Jan 4;32(1):183-93.	J Neurosci. 2012	PubMed	citation	PMID:22219281	pubmed	22219281	create date:2012/01/06 | first author:Waldron-Roby E
Constitutive activation of Ca2+/calmodulin-dependent protein kinase II during development impairs central cholinergic transmission in a circuit underlying escape behavior in Drosophila.	/pubmed/22219280	Kadas D, Tzortzopoulos A, Skoulakis EM, Consoulas C.	J Neurosci. 2012 Jan 4;32(1):170-82.	J Neurosci. 2012	PubMed	citation	PMID:22219280	pubmed	22219280	create date:2012/01/06 | first author:Kadas D
Eye position encoding in three-dimensional space: integration of version and vergence signals in the medial posterior parietal cortex.	/pubmed/22219279	Breveglieri R, Hadjidimitrakis K, Bosco A, Sabatini SP, Galletti C, Fattori P.	J Neurosci. 2012 Jan 4;32(1):159-69.	J Neurosci. 2012	PubMed	citation	PMID:22219279	pubmed	22219279	create date:2012/01/06 | first author:Breveglieri R
Initiation and propagation of action potentials in gonadotropin-releasing hormone neuron dendrites.	/pubmed/22219278	Iremonger KJ, Herbison AE.	J Neurosci. 2012 Jan 4;32(1):151-8.	J Neurosci. 2012	PubMed	citation	PMID:22219278	pubmed	22219278	create date:2012/01/06 | first author:Iremonger KJ
HIV-1 Tat triggers nuclear localization of ZO-1 via Rho signaling and cAMP response element-binding protein activation.	/pubmed/22219277	Zhong Y, Zhang B, Eum SY, Toborek M.	J Neurosci. 2012 Jan 4;32(1):143-50.	J Neurosci. 2012	PubMed	citation	PMID:22219277	pubmed	22219277	create date:2012/01/06 | first author:Zhong Y
Bone marrow transplantation confers modest benefits in mouse models of Huntington's disease.	/pubmed/22219276	Kwan W, Magnusson A, Chou A, Adame A, Carson MJ, Kohsaka S, Masliah E, Möller T, Ransohoff R, Tabrizi SJ, Björkqvist M, Muchowski PJ.	J Neurosci. 2012 Jan 4;32(1):133-42.	J Neurosci. 2012	PubMed	citation	PMID:22219276	pubmed	22219276	create date:2012/01/06 | first author:Kwan W
SIRT1 protects against α-synuclein aggregation by activating molecular chaperones.	/pubmed/22219275	Donmez G, Arun A, Chung CY, McLean PJ, Lindquist S, Guarente L.	J Neurosci. 2012 Jan 4;32(1):124-32.	J Neurosci. 2012	PubMed	citation	PMID:22219275	pubmed	22219275	create date:2012/01/06 | first author:Donmez G
Phase-amplitude coupling in human electrocorticography is spatially distributed and phase diverse.	/pubmed/22219274	van der Meij R, Kahana M, Maris E.	J Neurosci. 2012 Jan 4;32(1):111-23.	J Neurosci. 2012	PubMed	citation	PMID:22219274	pubmed	22219274	create date:2012/01/06 | first author:van der Meij R
Afadin, a Ras/Rap effector that controls cadherin function, promotes spine and excitatory synapse density in the hippocampus.	/pubmed/22219273	Beaudoin GM 3rd, Schofield CM, Nuwal T, Zang K, Ullian EM, Huang B, Reichardt LF.	J Neurosci. 2012 Jan 4;32(1):99-110.	J Neurosci. 2012	PubMed	citation	PMID:22219273	pubmed	22219273	create date:2012/01/06 | first author:Beaudoin GM 3rd
Respiration drives network activity and modulates synaptic and circuit processing of lateral inhibition in the olfactory bulb.	/pubmed/22219272	Phillips ME, Sachdev RN, Willhite DC, Shepherd GM.	J Neurosci. 2012 Jan 4;32(1):85-98.	J Neurosci. 2012	PubMed	citation	PMID:22219272	pubmed	22219272	create date:2012/01/06 | first author:Phillips ME
Endogenous Rho-kinase signaling maintains synaptic strength by stabilizing the size of the readily releasable pool of synaptic vesicles.	/pubmed/22219271	González-Forero D, Montero F, García-Morales V, Domínguez G, Gómez-Pérez L, García-Verdugo JM, Moreno-López B.	J Neurosci. 2012 Jan 4;32(1):68-84.	J Neurosci. 2012	PubMed	citation	PMID:22219271	pubmed	22219271	create date:2012/01/06 | first author:González-Forero D
GABA is depolarizing in hippocampal dentate granule cells of the adolescent and adult rats.	/pubmed/22219270	Chiang PH, Wu PY, Kuo TW, Liu YC, Chan CF, Chien TC, Cheng JK, Huang YY, Chiu CD, Lien CC.	J Neurosci. 2012 Jan 4;32(1):62-7.	J Neurosci. 2012	PubMed	citation	PMID:22219270	pubmed	22219270	create date:2012/01/06 | first author:Chiang PH
Differentiation and functional incorporation of embryonic stem cell-derived GABAergic interneurons in the dentate gyrus of mice with temporal lobe epilepsy.	/pubmed/22219269	Maisano X, Litvina E, Tagliatela S, Aaron GB, Grabel LB, Naegele JR.	J Neurosci. 2012 Jan 4;32(1):46-61.	J Neurosci. 2012	PubMed	citation	PMID:22219269	pubmed	22219269	create date:2012/01/06 | first author:Maisano X
Comprehensive gene expression profiling in the prefrontal cortex links immune activation and neutrophil infiltration to antinociception.	/pubmed/22219268	Poh KW, Yeo JF, Stohler CS, Ong WY.	J Neurosci. 2012 Jan 4;32(1):35-45.	J Neurosci. 2012	PubMed	citation	PMID:22219268	pubmed	22219268	create date:2012/01/06 | first author:Poh KW
Transformation-tolerant object recognition in rats revealed by visual priming.	/pubmed/22219267	Tafazoli S, Di Filippo A, Zoccolan D.	J Neurosci. 2012 Jan 4;32(1):21-34.	J Neurosci. 2012	PubMed	citation	PMID:22219267	pubmed	22219267	create date:2012/01/06 | first author:Tafazoli S
Reduced prefrontal-parietal effective connectivity and working memory deficits in schizophrenia.	/pubmed/22219266	Deserno L, Sterzer P, Wüstenberg T, Heinz A, Schlagenhauf F.	J Neurosci. 2012 Jan 4;32(1):12-20.	J Neurosci. 2012	PubMed	citation	PMID:22219266	pubmed	22219266	create date:2012/01/06 | first author:Deserno L
Topographic contribution of early visual cortex to short-term memory consolidation: a transcranial magnetic stimulation study.	/pubmed/22219265	van de Ven V, Jacobs C, Sack AT.	J Neurosci. 2012 Jan 4;32(1):4-11.	J Neurosci. 2012	PubMed	citation	PMID:22219265	pubmed	22219265	create date:2012/01/06 | first author:van de Ven V
Structural basis for degeneracy among thermosensory neurons in Caenorhabditis elegans.	/pubmed/22219264	Ma X, Shen Y.	J Neurosci. 2012 Jan 4;32(1):1-3. No abstract available.	J Neurosci. 2012	PubMed	citation	PMID:22219264	pubmed	22219264	create date:2012/01/06 | first author:Ma X
RPE65 is present in human green/red cones and promotes photopigment regeneration in an in vitro cone cell model.	/pubmed/22171060	Tang PH, Buhusi MC, Ma JX, Crouch RK.	J Neurosci. 2011 Dec 14;31(50):18618-26.	J Neurosci. 2011	PubMed	citation	PMID:22171060	pubmed	22171060	create date:2011/12/16 | first author:Tang PH
Specific protein kinase C isoforms are required for rod photoreceptor differentiation.	/pubmed/22171059	Pinzon-Guzman C, Zhang SS, Barnstable CJ.	J Neurosci. 2011 Dec 14;31(50):18606-17.	J Neurosci. 2011	PubMed	citation	PMID:22171059	pubmed	22171059	create date:2011/12/16 | first author:Pinzon-Guzman C
Adaptations in glutamate and glycine content within the lumbar spinal cord are associated with the generation of novel gait patterns in rats following neonatal spinal cord transection.	/pubmed/22171058	Cantoria MJ, See PA, Singh H, de Leon RD.	J Neurosci. 2011 Dec 14;31(50):18598-605.	J Neurosci. 2011	PubMed	citation	PMID:22171058	pubmed	22171058	create date:2011/12/16 | first author:Cantoria MJ
Interactions between what" and "when" in the auditory system: temporal predictability enhances repetition suppression."	/pubmed/22171057	Costa-Faidella J, Baldeweg T, Grimm S, Escera C.	J Neurosci. 2011 Dec 14;31(50):18590-7.	J Neurosci. 2011	PubMed	citation	PMID:22171057	pubmed	22171057	create date:2011/12/16 | first author:Costa-Faidella J
Dynamic reconfiguration of structural and functional connectivity across core neurocognitive brain networks with development.	/pubmed/22171056	Uddin LQ, Supekar KS, Ryali S, Menon V.	J Neurosci. 2011 Dec 14;31(50):18578-89.	J Neurosci. 2011	PubMed	citation	PMID:22171056	pubmed	22171056	create date:2011/12/16 | first author:Uddin LQ
Ceruloplasmin oxidation, a feature of Parkinson's disease CSF, inhibits ferroxidase activity and promotes cellular iron retention.	/pubmed/22171055	Olivieri S, Conti A, Iannaccone S, Cannistraci CV, Campanella A, Barbariga M, Codazzi F, Pelizzoni I, Magnani G, Pesca M, Franciotta D, Cappa SF, Alessio M.	J Neurosci. 2011 Dec 14;31(50):18568-77.	J Neurosci. 2011	PubMed	citation	PMID:22171055	pubmed	22171055	create date:2011/12/16 | first author:Olivieri S
Oscillatory sensory selection mechanisms during intersensory attention to rhythmic auditory and visual inputs: a human electrocorticographic investigation.	/pubmed/22171054	Gomez-Ramirez M, Kelly SP, Molholm S, Sehatpour P, Schwartz TH, Foxe JJ.	J Neurosci. 2011 Dec 14;31(50):18556-67.	J Neurosci. 2011	PubMed	citation	PMID:22171054	pubmed	22171054	create date:2011/12/16 | first author:Gomez-Ramirez M
Conduction failure following spinal cord injury: functional and anatomical changes from acute to chronic stages.	/pubmed/22171053	James ND, Bartus K, Grist J, Bennett DL, McMahon SB, Bradbury EJ.	J Neurosci. 2011 Dec 14;31(50):18543-55.	J Neurosci. 2011	PubMed	citation	PMID:22171053	pubmed	22171053	create date:2011/12/16 | first author:James ND
Periodic organization of a major subtype of pyramidal neurons in neocortical layer V.	/pubmed/22171052	Maruoka H, Kubota K, Kurokawa R, Tsuruno S, Hosoya T.	J Neurosci. 2011 Dec 14;31(50):18522-42.	J Neurosci. 2011	PubMed	citation	PMID:22171052	pubmed	22171052	create date:2011/12/16 | first author:Maruoka H
Local diversity and fine-scale organization of receptive fields in mouse visual cortex.	/pubmed/22171051	Bonin V, Histed MH, Yurgenson S, Reid RC.	J Neurosci. 2011 Dec 14;31(50):18506-21.	J Neurosci. 2011	PubMed	citation	PMID:22171051	pubmed	22171051	create date:2011/12/16 | first author:Bonin V
Constitutive upregulation of chaperone-mediated autophagy in Huntington's disease.	/pubmed/22171050	Koga H, Martinez-Vicente M, Arias E, Kaushik S, Sulzer D, Cuervo AM.	J Neurosci. 2011 Dec 14;31(50):18492-505.	J Neurosci. 2011	PubMed	citation	PMID:22171050	pubmed	22171050	create date:2011/12/16 | first author:Koga H
MAP kinases couple hindbrain-derived catecholamine signals to hypothalamic adrenocortical control mechanisms during glycemia-related challenges.	/pubmed/22171049	Khan AM, Kaminski KL, Sanchez-Watts G, Ponzio TA, Kuzmiski JB, Bains JS, Watts AG.	J Neurosci. 2011 Dec 14;31(50):18479-91.	J Neurosci. 2011	PubMed	citation	PMID:22171049	pubmed	22171049	create date:2011/12/16 | first author:Khan AM
Induction of activity-dependent LTD requires muscarinic receptor activation in medial prefrontal cortex.	/pubmed/22171048	Caruana DA, Warburton EC, Bashir ZI.	J Neurosci. 2011 Dec 14;31(50):18464-78.	J Neurosci. 2011	PubMed	citation	PMID:22171048	pubmed	22171048	create date:2011/12/16 | first author:Caruana DA
Searching for presynaptic NMDA receptors in the nucleus accumbens.	/pubmed/22171047	Huang YH, Ishikawa M, Lee BR, Nakanishi N, Schlüter OM, Dong Y.	J Neurosci. 2011 Dec 14;31(50):18453-63.	J Neurosci. 2011	PubMed	citation	PMID:22171047	pubmed	22171047	create date:2011/12/16 | first author:Huang YH
Promotion of non-rapid eye movement sleep and activation of reticular thalamic neurons by a novel MT2 melatonin receptor ligand.	/pubmed/22171046	Ochoa-Sanchez R, Comai S, Lacoste B, Bambico FR, Dominguez-Lopez S, Spadoni G, Rivara S, Bedini A, Angeloni D, Fraschini F, Mor M, Tarzia G, Descarries L, Gobbi G.	J Neurosci. 2011 Dec 14;31(50):18439-52.	J Neurosci. 2011	PubMed	citation	PMID:22171046	pubmed	22171046	create date:2011/12/16 | first author:Ochoa-Sanchez R
Resolvin D2 is a potent endogenous inhibitor for transient receptor potential subtype V1/A1, inflammatory pain, and spinal cord synaptic plasticity in mice: distinct roles of resolvin D1, D2, and E1.	/pubmed/22171045	Park CK, Xu ZZ, Liu T, Lü N, Serhan CN, Ji RR.	J Neurosci. 2011 Dec 14;31(50):18433-8.	J Neurosci. 2011	PubMed	citation	PMID:22171045	pubmed	22171045	create date:2011/12/16 | first author:Park CK
Saccades during object viewing modulate oscillatory phase in the superior temporal sulcus.	/pubmed/22171044	Bartlett AM, Ovaysikia S, Logothetis NK, Hoffman KL.	J Neurosci. 2011 Dec 14;31(50):18423-32.	J Neurosci. 2011	PubMed	citation	PMID:22171044	pubmed	22171044	create date:2011/12/16 | first author:Bartlett AM
Optimizing the decoding of movement goals from local field potentials in macaque cortex.	/pubmed/22171043	Markowitz DA, Wong YT, Gray CM, Pesaran B.	J Neurosci. 2011 Dec 14;31(50):18412-22.	J Neurosci. 2011	PubMed	citation	PMID:22171043	pubmed	22171043	create date:2011/12/16 | first author:Markowitz DA
Serotonin-mediated synapsin expression is necessary for long-term facilitation of the Aplysia sensorimotor synapse.	/pubmed/22171042	Hart AK, Fioravante D, Liu RY, Phares GA, Cleary LJ, Byrne JH.	J Neurosci. 2011 Dec 14;31(50):18401-11.	J Neurosci. 2011	PubMed	citation	PMID:22171042	pubmed	22171042	create date:2011/12/16 | first author:Hart AK
The BMP coreceptor RGMb promotes while the endogenous BMP antagonist noggin reduces neurite outgrowth and peripheral nerve regeneration by modulating BMP signaling.	/pubmed/22171041	Ma CH, Brenner GJ, Omura T, Samad OA, Costigan M, Inquimbert P, Niederkofler V, Salie R, Sun CC, Lin HY, Arber S, Coppola G, Woolf CJ, Samad TA.	J Neurosci. 2011 Dec 14;31(50):18391-400.	J Neurosci. 2011	PubMed	citation	PMID:22171041	pubmed	22171041	create date:2011/12/16 | first author:Ma CH
The chemokine CCL2 increases Nav1.8 sodium channel activity in primary sensory neurons through a Gβγ-dependent mechanism.	/pubmed/22171040	Belkouch M, Dansereau MA, Réaux-Le Goazigo A, Van Steenwinckel J, Beaudet N, Chraibi A, Melik-Parsadaniantz S, Sarret P.	J Neurosci. 2011 Dec 14;31(50):18381-90.	J Neurosci. 2011	PubMed	citation	PMID:22171040	pubmed	22171040	create date:2011/12/16 | first author:Belkouch M
Title	URL	Description	Details	ShortDetails	Resource	Type	Identifiers	Db	EntrezUID	Properties
Bidirectional ephrinB3/EphA4 signaling mediates the segregation of medial ganglionic eminence- and preoptic area-derived interneurons in the deep and superficial migratory stream.	/pubmed/22171039	Zimmer G, Rudolph J, Landmann J, Gerstmann K, Steinecke A, Gampe C, Bolz J.	J Neurosci. 2011 Dec 14;31(50):18364-80.	J Neurosci. 2011	PubMed	citation	PMID:22171039	pubmed	22171039	create date:2011/12/16 | first author:Zimmer G
Correlated variations in the parameters that regulate dendritic calcium signaling in mouse retinal ganglion cells.	/pubmed/22171038	Gartland AJ, Detwiler PB.	J Neurosci. 2011 Dec 14;31(50):18353-63.	J Neurosci. 2011	PubMed	citation	PMID:22171038	pubmed	22171038	create date:2011/12/16 | first author:Gartland AJ
Role of the glyoxalase system in astrocyte-mediated neuroprotection.	/pubmed/22171037	Bélanger M, Yang J, Petit JM, Laroche T, Magistretti PJ, Allaman I.	J Neurosci. 2011 Dec 14;31(50):18338-52.	J Neurosci. 2011	PubMed	citation	PMID:22171037	pubmed	22171037	create date:2011/12/16 | first author:Bélanger M
Activity-dependent increases in local oxygen consumption correlate with postsynaptic currents in the mouse cerebellum in vivo.	/pubmed/22171036	Mathiesen C, Caesar K, Thomsen K, Hoogland TM, Witgen BM, Brazhe A, Lauritzen M.	J Neurosci. 2011 Dec 14;31(50):18327-37.	J Neurosci. 2011	PubMed	citation	PMID:22171036	pubmed	22171036	create date:2011/12/16 | first author:Mathiesen C
Intrinsic reference frames of superior colliculus visuomotor receptive fields during head-unrestrained gaze shifts.	/pubmed/22171035	DeSouza JF, Keith GP, Yan X, Blohm G, Wang H, Crawford JD.	J Neurosci. 2011 Dec 14;31(50):18313-26.	J Neurosci. 2011	PubMed	citation	PMID:22171035	pubmed	22171035	create date:2011/12/16 | first author:DeSouza JF
Essential role for phosphatidylinositol 4,5-bisphosphate in the expression, regulation, and gating of the slow afterhyperpolarization current in the cerebral cortex.	/pubmed/22171034	Villalobos C, Foehring RC, Lee JC, Andrade R.	J Neurosci. 2011 Dec 14;31(50):18303-12.	J Neurosci. 2011	PubMed	citation	PMID:22171034	pubmed	22171034	create date:2011/12/16 | first author:Villalobos C
Active action potential propagation but not initiation in thalamic interneuron dendrites.	/pubmed/22171033	Casale AE, McCormick DA.	J Neurosci. 2011 Dec 14;31(50):18289-302.	J Neurosci. 2011	PubMed	citation	PMID:22171033	pubmed	22171033	create date:2011/12/16 | first author:Casale AE
Co-compartmentalization of the astroglial glutamate transporter, GLT-1, with glycolytic enzymes and mitochondria.	/pubmed/22171032	Genda EN, Jackson JG, Sheldon AL, Locke SF, Greco TM, O'Donnell JC, Spruce LA, Xiao R, Guo W, Putt M, Seeholzer S, Ischiropoulos H, Robinson MB.	J Neurosci. 2011 Dec 14;31(50):18275-88.	J Neurosci. 2011	PubMed	citation	PMID:22171032	pubmed	22171032	create date:2011/12/16 | first author:Genda EN
Attention for learning signals in anterior cingulate cortex.	/pubmed/22171031	Bryden DW, Johnson EE, Tobia SC, Kashtelyan V, Roesch MR.	J Neurosci. 2011 Dec 14;31(50):18266-74.	J Neurosci. 2011	PubMed	citation	PMID:22171031	pubmed	22171031	create date:2011/12/16 | first author:Bryden DW
Vesicular zinc regulates the Ca2+ sensitivity of a subpopulation of presynaptic vesicles at hippocampal mossy fiber terminals.	/pubmed/22171030	Lavoie N, Jeyaraju DV, Peralta MR 3rd, Seress L, Pellegrini L, Tóth K.	J Neurosci. 2011 Dec 14;31(50):18251-65.	J Neurosci. 2011	PubMed	citation	PMID:22171030	pubmed	22171030	create date:2011/12/16 | first author:Lavoie N
cAMP response element-binding protein is a primary hub of activity-driven neuronal gene expression.	/pubmed/22171029	Benito E, Valor LM, Jimenez-Minchan M, Huber W, Barco A.	J Neurosci. 2011 Dec 14;31(50):18237-50.	J Neurosci. 2011	PubMed	citation	PMID:22171029	pubmed	22171029	create date:2011/12/16 | first author:Benito E
Local connections of excitatory neurons to corticothalamic neurons in the rat barrel cortex.	/pubmed/22171028	Tanaka YR, Tanaka YH, Konno M, Fujiyama F, Sonomura T, Okamoto-Furuta K, Kameda H, Hioki H, Furuta T, Nakamura KC, Kaneko T.	J Neurosci. 2011 Dec 14;31(50):18223-36.	J Neurosci. 2011	PubMed	citation	PMID:22171028	pubmed	22171028	create date:2011/12/16 | first author:Tanaka YR
Hypoxia-induced neonatal seizures diminish silent synapses and long-term potentiation in hippocampal CA1 neurons.	/pubmed/22171027	Zhou C, Lippman JJ, Sun H, Jensen FE.	J Neurosci. 2011 Dec 14;31(50):18211-22.	J Neurosci. 2011	PubMed	citation	PMID:22171027	pubmed	22171027	create date:2011/12/16 | first author:Zhou C
Neurosteroidogenesis is required for the physiological response to stress: role of neurosteroid-sensitive GABAA receptors.	/pubmed/22171026	Sarkar J, Wakefield S, MacKenzie G, Moss SJ, Maguire J.	J Neurosci. 2011 Dec 14;31(50):18198-210.	J Neurosci. 2011	PubMed	citation	PMID:22171026	pubmed	22171026	create date:2011/12/16 | first author:Sarkar J
Shedding light on the role of ventral tegmental area dopamine in reward.	/pubmed/22171025	Saunders BT, Richard JM.	J Neurosci. 2011 Dec 14;31(50):18195-7. No abstract available.	J Neurosci. 2011	PubMed	citation	PMID:22171025	pubmed	22171025	create date:2011/12/16 | first author:Saunders BT
Rapid disruption of axon-glial integrity in response to mild cerebral hypoperfusion.	/pubmed/22159130	Reimer MM, McQueen J, Searcy L, Scullion G, Zonta B, Desmazieres A, Holland PR, Smith J, Gliddon C, Wood ER, Herzyk P, Brophy PJ, McCulloch J, Horsburgh K.	J Neurosci. 2011 Dec 7;31(49):18185-94.	J Neurosci. 2011	PubMed	citation	PMID:22159130	pubmed	22159130	create date:2011/12/14 | first author:Reimer MM
Hippocampal function in healthy carriers of the CLU Alzheimer's disease risk variant.	/pubmed/22159129	Erk S, Meyer-Lindenberg A, Opitz von Boberfeld C, Esslinger C, Schnell K, Kirsch P, Mattheisen M, Mühleisen TW, Cichon S, Witt SH, Rietschel M, Nöthen MM, Walter H.	J Neurosci. 2011 Dec 7;31(49):18180-4.	J Neurosci. 2011	PubMed	citation	PMID:22159129	pubmed	22159129	create date:2011/12/14 | first author:Erk S
Regulation of hypothalamic signaling by tuberoinfundibular peptide of 39 residues is critical for the response to cold: a novel peptidergic mechanism of thermoregulation.	/pubmed/22159128	Dimitrov EL, Kim YY, Usdin TB.	J Neurosci. 2011 Dec 7;31(49):18166-79.	J Neurosci. 2011	PubMed	citation	PMID:22159128	pubmed	22159128	create date:2011/12/14 | first author:Dimitrov EL
Astrocyte calcium signaling transforms cholinergic modulation to cortical plasticity in vivo.	/pubmed/22159127	Takata N, Mishima T, Hisatsune C, Nagai T, Ebisui E, Mikoshiba K, Hirase H.	J Neurosci. 2011 Dec 7;31(49):18155-65.	J Neurosci. 2011	PubMed	citation	PMID:22159127	pubmed	22159127	create date:2011/12/14 | first author:Takata N
Synapsin I senses membrane curvature by an amphipathic lipid packing sensor motif.	/pubmed/22159126	Krabben L, Fassio A, Bhatia VK, Pechstein A, Onofri F, Fadda M, Messa M, Rao Y, Shupliakov O, Stamou D, Benfenati F, Haucke V.	J Neurosci. 2011 Dec 7;31(49):18149-54.	J Neurosci. 2011	PubMed	citation	PMID:22159126	pubmed	22159126	create date:2011/12/14 | first author:Krabben L
Downregulation of parvalbumin at cortical GABA synapses reduces network gamma oscillatory activity.	/pubmed/22159125	Volman V, Behrens MM, Sejnowski TJ.	J Neurosci. 2011 Dec 7;31(49):18137-48.	J Neurosci. 2011	PubMed	citation	PMID:22159125	pubmed	22159125	create date:2011/12/14 | first author:Volman V
Different representations of potential and selected motor plans by distinct parietal areas.	/pubmed/22159124	Cui H, Andersen RA.	J Neurosci. 2011 Dec 7;31(49):18130-6.	J Neurosci. 2011	PubMed	citation	PMID:22159124	pubmed	22159124	create date:2011/12/14 | first author:Cui H
First-pass selectivity for semantic categories in human anteroventral temporal lobe.	/pubmed/22159123	Chan AM, Baker JM, Eskandar E, Schomer D, Ulbert I, Marinkovic K, Cash SS, Halgren E.	J Neurosci. 2011 Dec 7;31(49):18119-29.	J Neurosci. 2011	PubMed	citation	PMID:22159123	pubmed	22159123	create date:2011/12/14 | first author:Chan AM
Insulin-like growth factor signaling regulates the timing of sensory cell differentiation in the mouse cochlea.	/pubmed/22159122	Okano T, Xuan S, Kelley MW.	J Neurosci. 2011 Dec 7;31(49):18104-18.	J Neurosci. 2011	PubMed	citation	PMID:22159122	pubmed	22159122	create date:2011/12/14 | first author:Okano T
Involvement of NOX1/NADPH oxidase in morphine-induced analgesia and tolerance.	/pubmed/22159121	Ibi M, Matsuno K, Matsumoto M, Sasaki M, Nakagawa T, Katsuyama M, Iwata K, Zhang J, Kaneko S, Yabe-Nishimura C.	J Neurosci. 2011 Dec 7;31(49):18094-103.	J Neurosci. 2011	PubMed	citation	PMID:22159121	pubmed	22159121	create date:2011/12/14 | first author:Ibi M
Terminal field and firing selectivity of cholecystokinin-expressing interneurons in the hippocampal CA3 area.	/pubmed/22159120	Lasztóczi B, Tukker JJ, Somogyi P, Klausberger T.	J Neurosci. 2011 Dec 7;31(49):18073-93.	J Neurosci. 2011	PubMed	citation	PMID:22159120	pubmed	22159120	create date:2011/12/14 | first author:Lasztóczi B
Reduced white matter integrity is related to cognitive instability.	/pubmed/22159119	Fjell AM, Westlye LT, Amlien IK, Walhovd KB.	J Neurosci. 2011 Dec 7;31(49):18060-72.	J Neurosci. 2011	PubMed	citation	PMID:22159119	pubmed	22159119	create date:2011/12/14 | first author:Fjell AM
Neuron-specific effects of interleukin-1β are mediated by a novel isoform of the IL-1 receptor accessory protein.	/pubmed/22159118	Huang Y, Smith DE, Ibáñez-Sandoval O, Sims JE, Friedman WJ.	J Neurosci. 2011 Dec 7;31(49):18048-59.	J Neurosci. 2011	PubMed	citation	PMID:22159118	pubmed	22159118	create date:2011/12/14 | first author:Huang Y
Early improved and late defective cognition is reflected by dendritic spines in Tau.P301L mice.	/pubmed/22159117	Kremer A, Maurin H, Demedts D, Devijver H, Borghgraef P, Van Leuven F.	J Neurosci. 2011 Dec 7;31(49):18036-47.	J Neurosci. 2011	PubMed	citation	PMID:22159117	pubmed	22159117	create date:2011/12/14 | first author:Kremer A
Contextual knowledge configures attentional control networks.	/pubmed/22159116	DiQuattro NE, Geng JJ.	J Neurosci. 2011 Dec 7;31(49):18026-35.	J Neurosci. 2011	PubMed	citation	PMID:22159116	pubmed	22159116	create date:2011/12/14 | first author:DiQuattro NE
Prion protein promotes growth cone development through reggie/flotillin-dependent N-cadherin trafficking.	/pubmed/22159115	Bodrikov V, Solis GP, Stuermer CA.	J Neurosci. 2011 Dec 7;31(49):18013-25.	J Neurosci. 2011	PubMed	citation	PMID:22159115	pubmed	22159115	create date:2011/12/14 | first author:Bodrikov V
Haploinsufficiency of human APOE reduces amyloid deposition in a mouse model of amyloid-β amyloidosis.	/pubmed/22159114	Kim J, Jiang H, Park S, Eltorai AE, Stewart FR, Yoon H, Basak JM, Finn MB, Holtzman DM.	J Neurosci. 2011 Dec 7;31(49):18007-12.	J Neurosci. 2011	PubMed	citation	PMID:22159114	pubmed	22159114	create date:2011/12/14 | first author:Kim J
Felt and seen pain evoke the same local patterns of cortical activity in insular and cingulate cortex.	/pubmed/22159113	Corradi-Dell'Acqua C, Hofstetter C, Vuilleumier P.	J Neurosci. 2011 Dec 7;31(49):17996-8006.	J Neurosci. 2011	PubMed	citation	PMID:22159113	pubmed	22159113	create date:2011/12/14 | first author:Corradi-Dell'Acqua C
Iron and iron regulatory proteins in amoeboid microglial cells are linked to oligodendrocyte death in hypoxic neonatal rat periventricular white matter through production of proinflammatory cytokines and reactive oxygen/nitrogen species.	/pubmed/22159112	Rathnasamy G, Ling EA, Kaur C.	J Neurosci. 2011 Dec 7;31(49):17982-95.	J Neurosci. 2011	PubMed	citation	PMID:22159112	pubmed	22159112	create date:2011/12/14 | first author:Rathnasamy G
Noise in brain activity engenders perception and influences discrimination sensitivity.	/pubmed/22159111	Bernasconi F, De Lucia M, Tzovara A, Manuel AL, Murray MM, Spierer L.	J Neurosci. 2011 Dec 7;31(49):17971-81.	J Neurosci. 2011	PubMed	citation	PMID:22159111	pubmed	22159111	create date:2011/12/14 | first author:Bernasconi F
Cholinergic control in developing prefrontal-hippocampal networks.	/pubmed/22159110	Janiesch PC, Krüger HS, Pöschel B, Hanganu-Opatz IL.	J Neurosci. 2011 Dec 7;31(49):17955-70.	J Neurosci. 2011	PubMed	citation	PMID:22159110	pubmed	22159110	create date:2011/12/14 | first author:Janiesch PC
Age-related changes in right middle frontal gyrus volume correlate with altered episodic retrieval activity.	/pubmed/22159109	Rajah MN, Languay R, Grady CL.	J Neurosci. 2011 Dec 7;31(49):17941-54.	J Neurosci. 2011	PubMed	citation	PMID:22159109	pubmed	22159109	create date:2011/12/14 | first author:Rajah MN
Regional and temporal specificity of intrinsic plasticity mechanisms in rodent primary visual cortex.	/pubmed/22159108	Nataraj K, Turrigiano G.	J Neurosci. 2011 Dec 7;31(49):17932-40.	J Neurosci. 2011	PubMed	citation	PMID:22159108	pubmed	22159108	create date:2011/12/14 | first author:Nataraj K
Altered brain activation during visuomotor integration in chronic active cannabis users: relationship to cortisol levels.	/pubmed/22159107	King GR, Ernst T, Deng W, Stenger A, Gonzales RM, Nakama H, Chang L.	J Neurosci. 2011 Dec 7;31(49):17923-31.	J Neurosci. 2011	PubMed	citation	PMID:22159107	pubmed	22159107	create date:2011/12/14 | first author:King GR
Satiating effects of cocaine are controlled by dopamine actions in the nucleus accumbens core.	/pubmed/22159106	Suto N, Wise RA.	J Neurosci. 2011 Dec 7;31(49):17917-22.	J Neurosci. 2011	PubMed	citation	PMID:22159106	pubmed	22159106	create date:2011/12/14 | first author:Suto N
Binocular disparity tuning and visual-vestibular congruency of multisensory neurons in macaque parietal cortex.	/pubmed/22159105	Yang Y, Liu S, Chowdhury SA, DeAngelis GC, Angelaki DE.	J Neurosci. 2011 Dec 7;31(49):17905-16.	J Neurosci. 2011	PubMed	citation	PMID:22159105	pubmed	22159105	create date:2011/12/14 | first author:Yang Y
Neurons in dorsal visual area V5/MT signal relative disparity.	/pubmed/22159104	Krug K, Parker AJ.	J Neurosci. 2011 Dec 7;31(49):17892-904.	J Neurosci. 2011	PubMed	citation	PMID:22159104	pubmed	22159104	create date:2011/12/14 | first author:Krug K
Anticipatory saccade target processing and the presaccadic transfer of visual features.	/pubmed/22159103	Zirnsak M, Gerhards RG, Kiani R, Lappe M, Hamker FH.	J Neurosci. 2011 Dec 7;31(49):17887-91.	J Neurosci. 2011	PubMed	citation	PMID:22159103	pubmed	22159103	create date:2011/12/14 | first author:Zirnsak M
State-dependent function of neocortical chandelier cells.	/pubmed/22159102	Woodruff AR, McGarry LM, Vogels TP, Inan M, Anderson SA, Yuste R.	J Neurosci. 2011 Dec 7;31(49):17872-86.	J Neurosci. 2011	PubMed	citation	PMID:22159102	pubmed	22159102	create date:2011/12/14 | first author:Woodruff AR
Chronic perinatal hypoxia reduces glutamate-aspartate transporter function in astrocytes through the Janus kinase/signal transducer and activator of transcription pathway.	/pubmed/22159101	Raymond M, Li P, Mangin JM, Huntsman M, Gallo V.	J Neurosci. 2011 Dec 7;31(49):17864-71.	J Neurosci. 2011	PubMed	citation	PMID:22159101	pubmed	22159101	create date:2011/12/14 | first author:Raymond M
Impaired endogenously evoked automated reaching in Parkinson's disease.	/pubmed/22159100	Torres EB, Heilman KM, Poizner H.	J Neurosci. 2011 Dec 7;31(49):17848-63.	J Neurosci. 2011	PubMed	citation	PMID:22159100	pubmed	22159100	create date:2011/12/14 | first author:Torres EB
Early-life experience decreases drug-induced reinstatement of morphine CPP in adulthood via microglial-specific epigenetic programming of anti-inflammatory IL-10 expression.	/pubmed/22159099	Schwarz JM, Hutchinson MR, Bilbo SD.	J Neurosci. 2011 Dec 7;31(49):17835-47.	J Neurosci. 2011	PubMed	citation	PMID:22159099	pubmed	22159099	create date:2011/12/14 | first author:Schwarz JM
Sleep spindles in humans: insights from intracranial EEG and unit recordings.	/pubmed/22159098	Andrillon T, Nir Y, Staba RJ, Ferrarelli F, Cirelli C, Tononi G, Fried I.	J Neurosci. 2011 Dec 7;31(49):17821-34.	J Neurosci. 2011	PubMed	citation	PMID:22159098	pubmed	22159098	create date:2011/12/14 | first author:Andrillon T
Stimulus-specific adaptation: can it be a neural correlate of behavioral habituation?	/pubmed/22159097	Netser S, Zahar Y, Gutfreund Y.	J Neurosci. 2011 Dec 7;31(49):17811-20.	J Neurosci. 2011	PubMed	citation	PMID:22159097	pubmed	22159097	create date:2011/12/14 | first author:Netser S
Epigenetic enhancement of BDNF signaling rescues synaptic plasticity in aging.	/pubmed/22159096	Zeng Y, Tan M, Kohyama J, Sneddon M, Watson JB, Sun YE, Xie CW.	J Neurosci. 2011 Dec 7;31(49):17800-10.	J Neurosci. 2011	PubMed	citation	PMID:22159096	pubmed	22159096	create date:2011/12/14 | first author:Zeng Y
Title	URL	Description	Details	ShortDetails	Resource	Type	Identifiers	Db	EntrezUID	Properties
Chondroitinase ABC combined with neurotrophin NT-3 secretion and NR2D expression promotes axonal plasticity and functional recovery in rats with lateral hemisection of the spinal cord.	/pubmed/22159095	García-Alías G, Petrosyan HA, Schnell L, Horner PJ, Bowers WJ, Mendell LM, Fawcett JW, Arvanian VL.	J Neurosci. 2011 Dec 7;31(49):17788-99.	J Neurosci. 2011	PubMed	citation	PMID:22159095	pubmed	22159095	create date:2011/12/14 | first author:García-Alías G
Encoding of both positive and negative reward prediction errors by neurons of the primate lateral prefrontal cortex and caudate nucleus.	/pubmed/22159094	Asaad WF, Eskandar EN.	J Neurosci. 2011 Dec 7;31(49):17772-87.	J Neurosci. 2011	PubMed	citation	PMID:22159094	pubmed	22159094	create date:2011/12/14 | first author:Asaad WF
Decrease in calcium concentration triggers neuronal retinoic acid synthesis during homeostatic synaptic plasticity.	/pubmed/22159093	Wang HL, Zhang Z, Hintze M, Chen L.	J Neurosci. 2011 Dec 7;31(49):17764-71.	J Neurosci. 2011	PubMed	citation	PMID:22159093	pubmed	22159093	create date:2011/12/14 | first author:Wang HL
Molecular switches in the development and fate specification of vomeronasal neurons.	/pubmed/22159092	Suárez R.	J Neurosci. 2011 Dec 7;31(49):17761-3. No abstract available.	J Neurosci. 2011	PubMed	citation	PMID:22159092	pubmed	22159092	create date:2011/12/14 | first author:Suárez R
The role of gap junctions in Charcot-Marie-Tooth disease.	/pubmed/22159091	Kleopa KA.	J Neurosci. 2011 Dec 7;31(49):17753-60. No abstract available.	J Neurosci. 2011	PubMed	citation	PMID:22159091	pubmed	22159091	create date:2011/12/14 | first author:Kleopa KA
Congenital CNS hypomyelination in the Fig4 null mouse is rescued by neuronal expression of the PI(3,5)P(2) phosphatase Fig4.	/pubmed/22131434	Winters JJ, Ferguson CJ, Lenk GM, Giger-Mateeva VI, Shrager P, Meisler MH, Giger RJ.	J Neurosci. 2011 Nov 30;31(48):17736-51.	J Neurosci. 2011	PubMed	citation	PMID:22131434	pubmed	22131434	create date:2011/12/02 | first author:Winters JJ
Opioid-sensitive GABA inputs from rostromedial tegmental nucleus synapse onto midbrain dopamine neurons.	/pubmed/22131433	Matsui A, Williams JT.	J Neurosci. 2011 Nov 30;31(48):17729-35.	J Neurosci. 2011	PubMed	citation	PMID:22131433	pubmed	22131433	create date:2011/12/02 | first author:Matsui A
On the dynamic nature of the engram: evidence for circuit-level reorganization of object memory traces following reactivation.	/pubmed/22131432	Winters BD, Tucci MC, Jacklin DL, Reid JM, Newsome J.	J Neurosci. 2011 Nov 30;31(48):17719-28.	J Neurosci. 2011	PubMed	citation	PMID:22131432	pubmed	22131432	create date:2011/12/02 | first author:Winters BD
Perceiving the tree in the woods: segregating brain responses to stimuli constituting natural scenes.	/pubmed/22131431	Martens U, Trujillo-Barreto N, Gruber T.	J Neurosci. 2011 Nov 30;31(48):17713-8.	J Neurosci. 2011	PubMed	citation	PMID:22131431	pubmed	22131431	create date:2011/12/02 | first author:Martens U
Homeostatic strengthening of inhibitory synapses is mediated by the accumulation of GABA(A) receptors.	/pubmed/22131430	Rannals MD, Kapur J.	J Neurosci. 2011 Nov 30;31(48):17701-12.	J Neurosci. 2011	PubMed	citation	PMID:22131430	pubmed	22131430	create date:2011/12/02 | first author:Rannals MD
Highwire regulates guidance of sister axons in the Drosophila mushroom body.	/pubmed/22131429	Shin JE, DiAntonio A.	J Neurosci. 2011 Nov 30;31(48):17689-700.	J Neurosci. 2011	PubMed	citation	PMID:22131429	pubmed	22131429	create date:2011/12/02 | first author:Shin JE
Hippocampal hyperactivation associated with cortical thinning in Alzheimer's disease signature regions in non-demented elderly adults.	/pubmed/22131428	Putcha D, Brickhouse M, O'Keefe K, Sullivan C, Rentz D, Marshall G, Dickerson B, Sperling R.	J Neurosci. 2011 Nov 30;31(48):17680-8.	J Neurosci. 2011	PubMed	citation	PMID:22131428	pubmed	22131428	create date:2011/12/02 | first author:Putcha D
Noninvasive associative plasticity induction in a corticocortical pathway of the human brain.	/pubmed/22131427	Buch ER, Johnen VM, Nelissen N, O'Shea J, Rushworth MF.	J Neurosci. 2011 Nov 30;31(48):17669-79.	J Neurosci. 2011	PubMed	citation	PMID:22131427	pubmed	22131427	create date:2011/12/02 | first author:Buch ER
Visual pathway for the optokinetic reflex in infant macaque monkeys.	/pubmed/22131426	Distler C, Hoffmann KP.	J Neurosci. 2011 Nov 30;31(48):17659-68.	J Neurosci. 2011	PubMed	citation	PMID:22131426	pubmed	22131426	create date:2011/12/02 | first author:Distler C
Striatal dysfunctions associated with mitochondrial DNA damage in dopaminergic neurons in a mouse model of Parkinson's disease.	/pubmed/22131425	Pickrell AM, Pinto M, Hida A, Moraes CT.	J Neurosci. 2011 Nov 30;31(48):17649-58.	J Neurosci. 2011	PubMed	citation	PMID:22131425	pubmed	22131425	create date:2011/12/02 | first author:Pickrell AM
Alterations in intrinsic membrane properties and the axon initial segment in a mouse model of Angelman syndrome.	/pubmed/22131424	Kaphzan H, Buffington SA, Jung JI, Rasband MN, Klann E.	J Neurosci. 2011 Nov 30;31(48):17637-48.	J Neurosci. 2011	PubMed	citation	PMID:22131424	pubmed	22131424	create date:2011/12/02 | first author:Kaphzan H
Attentional modulation of neuromagnetic evoked responses in early human visual cortex and parietal lobe following a rank-order rule.	/pubmed/22131423	Lennert T, Cipriani R, Jolicoeur P, Cheyne D, Martinez-Trujillo JC.	J Neurosci. 2011 Nov 30;31(48):17622-36.	J Neurosci. 2011	PubMed	citation	PMID:22131423	pubmed	22131423	create date:2011/12/02 | first author:Lennert T
CCAAT/enhancer binding protein-δ expression by dendritic cells regulates CNS autoimmune inflammatory disease.	/pubmed/22131422	Tsai VW, Mohammad MG, Tolhurst O, Breit SN, Sawchenko PE, Brown DA.	J Neurosci. 2011 Nov 30;31(48):17612-21.	J Neurosci. 2011	PubMed	citation	PMID:22131422	pubmed	22131422	create date:2011/12/02 | first author:Tsai VW
Perceptual constancy of texture roughness in the tactile system.	/pubmed/22131421	Yoshioka T, Craig JC, Beck GC, Hsiao SS.	J Neurosci. 2011 Nov 30;31(48):17603-11.	J Neurosci. 2011	PubMed	citation	PMID:22131421	pubmed	22131421	create date:2011/12/02 | first author:Yoshioka T
Syntaxin1A lateral diffusion reveals transient and local SNARE interactions.	/pubmed/22131420	Ribrault C, Reingruber J, Petković M, Galli T, Ziv NE, Holcman D, Triller A.	J Neurosci. 2011 Nov 30;31(48):17590-602.	J Neurosci. 2011	PubMed	citation	PMID:22131420	pubmed	22131420	create date:2011/12/02 | first author:Ribrault C
Membrane-initiated estradiol signaling induces spinogenesis required for female sexual receptivity.	/pubmed/22131419	Christensen A, Dewing P, Micevych P.	J Neurosci. 2011 Nov 30;31(48):17583-9.	J Neurosci. 2011	PubMed	citation	PMID:22131419	pubmed	22131419	create date:2011/12/02 | first author:Christensen A
Parietal cortex and insula relate to evidence seeking relevant to reward-related decisions.	/pubmed/22131418	Furl N, Averbeck BB.	J Neurosci. 2011 Nov 30;31(48):17572-82.	J Neurosci. 2011	PubMed	citation	PMID:22131418	pubmed	22131418	create date:2011/12/02 | first author:Furl N
Patterns of presynaptic activity and synaptic strength interact to produce motor output.	/pubmed/22131417	Wright TM Jr, Calabrese RL.	J Neurosci. 2011 Nov 30;31(48):17555-71.	J Neurosci. 2011	PubMed	citation	PMID:22131417	pubmed	22131417	create date:2011/12/02 | first author:Wright TM Jr
Event-related repetitive transcranial magnetic stimulation of posterior superior temporal sulcus improves the detection of threatening postural changes in human bodies.	/pubmed/22131416	Candidi M, Stienen BM, Aglioti SM, de Gelder B.	J Neurosci. 2011 Nov 30;31(48):17547-54.	J Neurosci. 2011	PubMed	citation	PMID:22131416	pubmed	22131416	create date:2011/12/02 | first author:Candidi M
Synaptic stimulation of mTOR is mediated by Wnt signaling and regulation of glycogen synthetase kinase-3.	/pubmed/22131415	Ma T, Tzavaras N, Tsokas P, Landau EM, Blitzer RD.	J Neurosci. 2011 Nov 30;31(48):17537-46.	J Neurosci. 2011	PubMed	citation	PMID:22131415	pubmed	22131415	create date:2011/12/02 | first author:Ma T
Chronic morphine treatment switches the effect of dopamine on excitatory synaptic transmission from inhibition to excitation in pyramidal cells of the basolateral amygdala.	/pubmed/22131414	Li Z, Luan W, Chen Y, Chen M, Dong Y, Lai B, Ma L, Zheng P.	J Neurosci. 2011 Nov 30;31(48):17527-36.	J Neurosci. 2011	PubMed	citation	PMID:22131414	pubmed	22131414	create date:2011/12/02 | first author:Li Z
Higher-order interactions characterized in cortical activity.	/pubmed/22131413	Yu S, Yang H, Nakahara H, Santos GS, Nikolić D, Plenz D.	J Neurosci. 2011 Nov 30;31(48):17514-26.	J Neurosci. 2011	PubMed	citation	PMID:22131413	pubmed	22131413	create date:2011/12/02 | first author:Yu S
Ubiquitin homeostasis is critical for synaptic development and function.	/pubmed/22131412	Chen PC, Bhattacharyya BJ, Hanna J, Minkel H, Wilson JA, Finley D, Miller RJ, Wilson SM.	J Neurosci. 2011 Nov 30;31(48):17505-13.	J Neurosci. 2011	PubMed	citation	PMID:22131412	pubmed	22131412	create date:2011/12/02 | first author:Chen PC
Influence of static eye and head position on tone-evoked gaze shifts.	/pubmed/22131411	Van Grootel TJ, Van Wanrooij MM, Van Opstal AJ.	J Neurosci. 2011 Nov 30;31(48):17496-504.	J Neurosci. 2011	PubMed	citation	PMID:22131411	pubmed	22131411	create date:2011/12/02 | first author:Van Grootel TJ
Neural correlates of trial-to-trial fluctuations in response caution.	/pubmed/22131410	van Maanen L, Brown SD, Eichele T, Wagenmakers EJ, Ho T, Serences J, Forstmann BU.	J Neurosci. 2011 Nov 30;31(48):17488-95.	J Neurosci. 2011	PubMed	citation	PMID:22131410	pubmed	22131410	create date:2011/12/02 | first author:van Maanen L
Getting drowsy? Alert/nonalert transitions and visual thalamocortical network dynamics.	/pubmed/22131409	Bereshpolova Y, Stoelzel CR, Zhuang J, Amitai Y, Alonso JM, Swadlow HA.	J Neurosci. 2011 Nov 30;31(48):17480-7.	J Neurosci. 2011	PubMed	citation	PMID:22131409	pubmed	22131409	create date:2011/12/02 | first author:Bereshpolova Y
Faster thalamocortical processing for dark than light visual targets.	/pubmed/22131408	Jin J, Wang Y, Lashgari R, Swadlow HA, Alonso JM.	J Neurosci. 2011 Nov 30;31(48):17471-9.	J Neurosci. 2011	PubMed	citation	PMID:22131408	pubmed	22131408	create date:2011/12/02 | first author:Jin J
Dopaminergic modulation of risky decision-making.	/pubmed/22131407	Simon NW, Montgomery KS, Beas BS, Mitchell MR, LaSarge CL, Mendez IA, Bañuelos C, Vokes CM, Taylor AB, Haberman RP, Bizon JL, Setlow B.	J Neurosci. 2011 Nov 30;31(48):17460-70.	J Neurosci. 2011	PubMed	citation	PMID:22131407	pubmed	22131407	create date:2011/12/02 | first author:Simon NW
Mechanism of accelerated current decay caused by an episodic ataxia type-1-associated mutant in a potassium channel pore.	/pubmed/22131406	Peters CJ, Werry D, Gill HS, Accili EA, Fedida D.	J Neurosci. 2011 Nov 30;31(48):17449-59.	J Neurosci. 2011	PubMed	citation	PMID:22131406	pubmed	22131406	create date:2011/12/02 | first author:Peters CJ
Morphologically distinct classes of relay cells exhibit regional preferences in the dorsal lateral geniculate nucleus of the mouse.	/pubmed/22131405	Krahe TE, El-Danaf RN, Dilger EK, Henderson SC, Guido W.	J Neurosci. 2011 Nov 30;31(48):17437-48.	J Neurosci. 2011	PubMed	citation	PMID:22131405	pubmed	22131405	create date:2011/12/02 | first author:Krahe TE
SIRT1 modulates aggregation and toxicity through deacetylation of the androgen receptor in cell models of SBMA.	/pubmed/22131404	Montie HL, Pestell RG, Merry DE.	J Neurosci. 2011 Nov 30;31(48):17425-36.	J Neurosci. 2011	PubMed	citation	PMID:22131404	pubmed	22131404	create date:2011/12/02 | first author:Montie HL
An anxiolytic role for CRF receptor type 1 in the globus pallidus.	/pubmed/22131403	Sztainberg Y, Kuperman Y, Justice N, Chen A.	J Neurosci. 2011 Nov 30;31(48):17416-24.	J Neurosci. 2011	PubMed	citation	PMID:22131403	pubmed	22131403	create date:2011/12/02 | first author:Sztainberg Y
Identifying specific light inputs for each subgroup of brain clock neurons in Drosophila larvae.	/pubmed/22131402	Klarsfeld A, Picot M, Vias C, Chélot E, Rouyer F.	J Neurosci. 2011 Nov 30;31(48):17406-15.	J Neurosci. 2011	PubMed	citation	PMID:22131402	pubmed	22131402	create date:2011/12/02 | first author:Klarsfeld A
A computational model for the influence of corollary discharge and proprioception on the perisaccadic mislocalization of briefly presented stimuli in complete darkness.	/pubmed/22131401	Ziesche A, Hamker FH.	J Neurosci. 2011 Nov 30;31(48):17392-405.	J Neurosci. 2011	PubMed	citation	PMID:22131401	pubmed	22131401	create date:2011/12/02 | first author:Ziesche A
Heterosynaptic long-term potentiation at GABAergic synapses of spinal lamina I neurons.	/pubmed/22131400	Fenselau H, Heinke B, Sandkühler J.	J Neurosci. 2011 Nov 30;31(48):17383-91.	J Neurosci. 2011	PubMed	citation	PMID:22131400	pubmed	22131400	create date:2011/12/02 | first author:Fenselau H
Microglial Ca(2+)-activated K(+) channels are possible molecular targets for the analgesic effects of S-ketamine on neuropathic pain.	/pubmed/22131399	Hayashi Y, Kawaji K, Sun L, Zhang X, Koyano K, Yokoyama T, Kohsaka S, Inoue K, Nakanishi H.	J Neurosci. 2011 Nov 30;31(48):17370-82.	J Neurosci. 2011	PubMed	citation	PMID:22131399	pubmed	22131399	create date:2011/12/02 | first author:Hayashi Y
MicroRNAs modulate Schwann cell response to nerve injury by reinforcing transcriptional silencing of dedifferentiation-related genes.	/pubmed/22131398	Viader A, Chang LW, Fahrner T, Nagarajan R, Milbrandt J.	J Neurosci. 2011 Nov 30;31(48):17358-69.	J Neurosci. 2011	PubMed	citation	PMID:22131398	pubmed	22131398	create date:2011/12/02 | first author:Viader A
Reduced prefrontal connectivity in psychopathy.	/pubmed/22131397	Motzkin JC, Newman JP, Kiehl KA, Koenigs M.	J Neurosci. 2011 Nov 30;31(48):17348-57.	J Neurosci. 2011	PubMed	citation	PMID:22131397	pubmed	22131397	create date:2011/12/02 | first author:Motzkin JC
Dystrobrevin controls neurotransmitter release and muscle Ca(2+) transients by localizing BK channels in Caenorhabditis elegans.	/pubmed/22131396	Chen B, Liu P, Zhan H, Wang ZW.	J Neurosci. 2011 Nov 30;31(48):17338-47.	J Neurosci. 2011	PubMed	citation	PMID:22131396	pubmed	22131396	create date:2011/12/02 | first author:Chen B
Recessive loss-of-function mutation in the pacemaker HCN2 channel causing increased neuronal excitability in a patient with idiopathic generalized epilepsy.	/pubmed/22131395	DiFrancesco JC, Barbuti A, Milanesi R, Coco S, Bucchi A, Bottelli G, Ferrarese C, Franceschetti S, Terragni B, Baruscotti M, DiFrancesco D.	J Neurosci. 2011 Nov 30;31(48):17327-37.	J Neurosci. 2011	PubMed	citation	PMID:22131395	pubmed	22131395	create date:2011/12/02 | first author:DiFrancesco JC
Preventing the stress-induced shift from goal-directed to habit action with a β-adrenergic antagonist.	/pubmed/22114298	Schwabe L, Höffken O, Tegenthoff M, Wolf OT.	J Neurosci. 2011 Nov 23;31(47):17317-25.	J Neurosci. 2011	PubMed	citation	PMID:22114298	pubmed	22114298	create date:2011/11/25 | first author:Schwabe L
Effect of auditory cortex deactivation on stimulus-specific adaptation in the medial geniculate body.	/pubmed/22114297	Antunes FM, Malmierca MS.	J Neurosci. 2011 Nov 23;31(47):17306-16.	J Neurosci. 2011	PubMed	citation	PMID:22114297	pubmed	22114297	create date:2011/11/25 | first author:Antunes FM
Separate inhibitory and excitatory components underlying receptive field organization in superficial medullary dorsal horn neurons.	/pubmed/22114296	Kato G, Kosugi M, Mizuno M, Strassman AM.	J Neurosci. 2011 Nov 23;31(47):17300-5.	J Neurosci. 2011	PubMed	citation	PMID:22114296	pubmed	22114296	create date:2011/11/25 | first author:Kato G
Thalamic burst firing propensity: a comparison of the dorsal lateral geniculate and pulvinar nuclei in the tree shrew.	/pubmed/22114295	Wei H, Bonjean M, Petry HM, Sejnowski TJ, Bickford ME.	J Neurosci. 2011 Nov 23;31(47):17287-99.	J Neurosci. 2011	PubMed	citation	PMID:22114295	pubmed	22114295	create date:2011/11/25 | first author:Wei H
Prefrontal-occipitoparietal coupling underlies late latency human neuronal responses to emotion.	/pubmed/22114294	Moratti S, Saugar C, Strange BA.	J Neurosci. 2011 Nov 23;31(47):17278-86.	J Neurosci. 2011	PubMed	citation	PMID:22114294	pubmed	22114294	create date:2011/11/25 | first author:Moratti S
Title	URL	Description	Details	ShortDetails	Resource	Type	Identifiers	Db	EntrezUID	Properties
Hippocampal and prefrontal projections to the basal amygdala mediate contextual regulation of fear after extinction.	/pubmed/22114293	Orsini CA, Kim JH, Knapska E, Maren S.	J Neurosci. 2011 Nov 23;31(47):17269-77.	J Neurosci. 2011	PubMed	citation	PMID:22114293	pubmed	22114293	create date:2011/11/25 | first author:Orsini CA
Increased functional selectivity over development in rostrolateral prefrontal cortex.	/pubmed/22114292	Wendelken C, O'Hare ED, Whitaker KJ, Ferrer E, Bunge SA.	J Neurosci. 2011 Nov 23;31(47):17260-8.	J Neurosci. 2011	PubMed	citation	PMID:22114292	pubmed	22114292	create date:2011/11/25 | first author:Wendelken C
Hydrodynamic cellular volume changes enable glioma cell invasion.	/pubmed/22114291	Watkins S, Sontheimer H.	J Neurosci. 2011 Nov 23;31(47):17250-9.	J Neurosci. 2011	PubMed	citation	PMID:22114291	pubmed	22114291	create date:2011/11/25 | first author:Watkins S
The speed-accuracy tradeoff in the elderly brain: a structural model-based approach.	/pubmed/22114290	Forstmann BU, Tittgemeyer M, Wagenmakers EJ, Derrfuss J, Imperati D, Brown S.	J Neurosci. 2011 Nov 23;31(47):17242-9.	J Neurosci. 2011	PubMed	citation	PMID:22114290	pubmed	22114290	create date:2011/11/25 | first author:Forstmann BU
PALS1 is essential for retinal pigment epithelium structure and neural retina stratification.	/pubmed/22114289	Park B, Alves CH, Lundvig DM, Tanimoto N, Beck SC, Huber G, Richard F, Klooster J, Andlauer TF, Swindell EC, Jamrich M, Le Bivic A, Seeliger MW, Wijnholds J.	J Neurosci. 2011 Nov 23;31(47):17230-41.	J Neurosci. 2011	PubMed	citation	PMID:22114289	pubmed	22114289	create date:2011/11/25 | first author:Park B
Iterative Bayesian estimation as an explanation for range and regression effects: a study on human path integration.	/pubmed/22114288	Petzschner FH, Glasauer S.	J Neurosci. 2011 Nov 23;31(47):17220-9.	J Neurosci. 2011	PubMed	citation	PMID:22114288	pubmed	22114288	create date:2011/11/25 | first author:Petzschner FH
A Cdk5-dependent switch regulates Lis1/Ndel1/dynein-driven organelle transport in adult axons.	/pubmed/22114287	Pandey JP, Smith DS.	J Neurosci. 2011 Nov 23;31(47):17207-19.	J Neurosci. 2011	PubMed	citation	PMID:22114287	pubmed	22114287	create date:2011/11/25 | first author:Pandey JP
Sensitivity of noisy neurons to coincident inputs.	/pubmed/22114286	Rossant C, Leijon S, Magnusson AK, Brette R.	J Neurosci. 2011 Nov 23;31(47):17193-206.	J Neurosci. 2011	PubMed	citation	PMID:22114286	pubmed	22114286	create date:2011/11/25 | first author:Rossant C
Sodium-dependent vitamin C transporter 2 deficiency causes hypomyelination and extracellular matrix defects in the peripheral nervous system.	/pubmed/22114285	Gess B, Röhr D, Fledrich R, Sereda MW, Kleffner I, Humberg A, Nowitzki J, Strecker JK, Halfter H, Young P.	J Neurosci. 2011 Nov 23;31(47):17180-92.	J Neurosci. 2011	PubMed	citation	PMID:22114285	pubmed	22114285	create date:2011/11/25 | first author:Gess B
Selective neural pathway targeting reveals key roles of thalamostriatal projection in the control of visual discrimination.	/pubmed/22114284	Kato S, Kuramochi M, Kobayashi K, Fukabori R, Okada K, Uchigashima M, Watanabe M, Tsutsui Y, Kobayashi K.	J Neurosci. 2011 Nov 23;31(47):17169-79.	J Neurosci. 2011	PubMed	citation	PMID:22114284	pubmed	22114284	create date:2011/11/25 | first author:Kato S
Decoding effector-dependent and effector-independent movement intentions from human parieto-frontal brain activity.	/pubmed/22114283	Gallivan JP, McLean DA, Smith FW, Culham JC.	J Neurosci. 2011 Nov 23;31(47):17149-68.	J Neurosci. 2011	PubMed	citation	PMID:22114283	pubmed	22114283	create date:2011/11/25 | first author:Gallivan JP
Layer- and cell-type-specific subthreshold and suprathreshold effects of long-term monocular deprivation in rat visual cortex.	/pubmed/22114282	Medini P.	J Neurosci. 2011 Nov 23;31(47):17134-48.	J Neurosci. 2011	PubMed	citation	PMID:22114282	pubmed	22114282	create date:2011/11/25 | first author:Medini P
β-Pix modulates actin-mediated recruitment of synaptic vesicles to synapses.	/pubmed/22114281	Sun Y, Bamji SX.	J Neurosci. 2011 Nov 23;31(47):17123-33.	J Neurosci. 2011	PubMed	citation	PMID:22114281	pubmed	22114281	create date:2011/11/25 | first author:Sun Y
Distinct functional roles of subunits within the heteromeric kainate receptor.	/pubmed/22114280	Fisher JL, Mott DD.	J Neurosci. 2011 Nov 23;31(47):17113-22.	J Neurosci. 2011	PubMed	citation	PMID:22114280	pubmed	22114280	create date:2011/11/25 | first author:Fisher JL
Attenuating GABA(A) receptor signaling in dopamine neurons selectively enhances reward learning and alters risk preference in mice.	/pubmed/22114279	Parker JG, Wanat MJ, Soden ME, Ahmad K, Zweifel LS, Bamford NS, Palmiter RD.	J Neurosci. 2011 Nov 23;31(47):17103-12.	J Neurosci. 2011	PubMed	citation	PMID:22114279	pubmed	22114279	create date:2011/11/25 | first author:Parker JG
Keratan sulfate restricts neural plasticity after spinal cord injury.	/pubmed/22114278	Imagama S, Sakamoto K, Tauchi R, Shinjo R, Ohgomori T, Ito Z, Zhang H, Nishida Y, Asami N, Takeshita S, Sugiura N, Watanabe H, Yamashita T, Ishiguro N, Matsuyama Y, Kadomatsu K.	J Neurosci. 2011 Nov 23;31(47):17091-102.	J Neurosci. 2011	PubMed	citation	PMID:22114278	pubmed	22114278	create date:2011/11/25 | first author:Imagama S
The human immunodeficiency virus coat protein gp120 promotes forward trafficking and surface clustering of NMDA receptors in membrane microdomains.	/pubmed/22114277	Xu H, Bae M, Tovar-y-Romo LB, Patel N, Bandaru VV, Pomerantz D, Steiner JP, Haughey NJ.	J Neurosci. 2011 Nov 23;31(47):17074-90.	J Neurosci. 2011	PubMed	citation	PMID:22114277	pubmed	22114277	create date:2011/11/25 | first author:Xu H
Binocular eye movements evoked by self-induced motion parallax.	/pubmed/22114276	Frey J, Ringach DL.	J Neurosci. 2011 Nov 23;31(47):17069-73.	J Neurosci. 2011	PubMed	citation	PMID:22114276	pubmed	22114276	create date:2011/11/25 | first author:Frey J
Gain field encoding of the kinematics of both arms in the internal model enables flexible bimanual action.	/pubmed/22114275	Yokoi A, Hirashima M, Nozaki D.	J Neurosci. 2011 Nov 23;31(47):17058-68.	J Neurosci. 2011	PubMed	citation	PMID:22114275	pubmed	22114275	create date:2011/11/25 | first author:Yokoi A
Scene identification and emotional response: which spatial frequencies are critical?	/pubmed/22114274	De Cesarei A, Codispoti M.	J Neurosci. 2011 Nov 23;31(47):17052-7.	J Neurosci. 2011	PubMed	citation	PMID:22114274	pubmed	22114274	create date:2011/11/25 | first author:De Cesarei A
Dual γ rhythm generators control interlaminar synchrony in auditory cortex.	/pubmed/22114273	Ainsworth M, Lee S, Cunningham MO, Roopun AK, Traub RD, Kopell NJ, Whittington MA.	J Neurosci. 2011 Nov 23;31(47):17040-51.	J Neurosci. 2011	PubMed	citation	PMID:22114273	pubmed	22114273	create date:2011/11/25 | first author:Ainsworth M
Neuronal loss in the rostral ventromedial medulla in a rat model of neuropathic pain.	/pubmed/22114272	Leong ML, Gu M, Speltz-Paiz R, Stahura EI, Mottey N, Steer CJ, Wessendorf M.	J Neurosci. 2011 Nov 23;31(47):17028-39.	J Neurosci. 2011	PubMed	citation	PMID:22114272	pubmed	22114272	create date:2011/11/25 | first author:Leong ML
Convergent local identity and topographic projection of sensory neurons.	/pubmed/22114271	Karim MR, Moore AW.	J Neurosci. 2011 Nov 23;31(47):17017-27.	J Neurosci. 2011	PubMed	citation	PMID:22114271	pubmed	22114271	create date:2011/11/25 | first author:Karim MR
Calcium/calmodulin kinase II in the pedunculopontine tegmental nucleus modulates the initiation and maintenance of wakefulness.	/pubmed/22114270	Datta S, O'Malley MW, Patterson EH.	J Neurosci. 2011 Nov 23;31(47):17007-16.	J Neurosci. 2011	PubMed	citation	PMID:22114270	pubmed	22114270	create date:2011/11/25 | first author:Datta S
Neural correlates of object-in-place learning in hippocampus and prefrontal cortex.	/pubmed/22114269	Kim J, Delcasso S, Lee I.	J Neurosci. 2011 Nov 23;31(47):16991-7006.	J Neurosci. 2011	PubMed	citation	PMID:22114269	pubmed	22114269	create date:2011/11/25 | first author:Kim J
Organized representation of spectrotemporal features in songbird auditory forebrain.	/pubmed/22114268	Kim G, Doupe A.	J Neurosci. 2011 Nov 23;31(47):16977-90.	J Neurosci. 2011	PubMed	citation	PMID:22114268	pubmed	22114268	create date:2011/11/25 | first author:Kim G
The loss of c-Jun N-terminal protein kinase activity prevents the amyloidogenic cleavage of amyloid precursor protein and the formation of amyloid plaques in vivo.	/pubmed/22114267	Mazzitelli S, Xu P, Ferrer I, Davis RJ, Tournier C.	J Neurosci. 2011 Nov 23;31(47):16969-76.	J Neurosci. 2011	PubMed	citation	PMID:22114267	pubmed	22114267	create date:2011/11/25 | first author:Mazzitelli S
Adult neuron addition to the zebra finch song motor pathway correlates with the rate and extent of recovery from botox-induced paralysis of the vocal muscles.	/pubmed/22114266	Pytte C, Yu YL, Wildstein S, George S, Kirn JR.	J Neurosci. 2011 Nov 23;31(47):16958-68.	J Neurosci. 2011	PubMed	citation	PMID:22114266	pubmed	22114266	create date:2011/11/25 | first author:Pytte C
Dynamic processing in the human language system: synergy between the arcuate fascicle and extreme capsule.	/pubmed/22114265	Rolheiser T, Stamatakis EA, Tyler LK.	J Neurosci. 2011 Nov 23;31(47):16949-57.	J Neurosci. 2011	PubMed	citation	PMID:22114265	pubmed	22114265	create date:2011/11/25 | first author:Rolheiser T
CBP in the nucleus accumbens regulates cocaine-induced histone acetylation and is critical for cocaine-associated behaviors.	/pubmed/22114264	Malvaez M, Mhillaj E, Matheos DP, Palmery M, Wood MA.	J Neurosci. 2011 Nov 23;31(47):16941-8.	J Neurosci. 2011	PubMed	citation	PMID:22114264	pubmed	22114264	create date:2011/11/25 | first author:Malvaez M
Genetic deletion of trace amine 1 receptors reveals their role in auto-inhibiting the actions of ecstasy (MDMA).	/pubmed/22114263	Di Cara B, Maggio R, Aloisi G, Rivet JM, Lundius EG, Yoshitake T, Svenningsson P, Brocco M, Gobert A, De Groote L, Cistarelli L, Veiga S, De Montrion C, Rodriguez M, Galizzi JP, Lockhart BP, Cogé F, Boutin JA, Vayer P, Verdouw PM, Groenink L, Millan MJ.	J Neurosci. 2011 Nov 23;31(47):16928-40.	J Neurosci. 2011	PubMed	citation	PMID:22114263	pubmed	22114263	create date:2011/11/25 | first author:Di Cara B
Developmental switching of perisomatic innervation from climbing fibers to basket cell fibers in cerebellar Purkinje cells.	/pubmed/22114262	Ichikawa R, Yamasaki M, Miyazaki T, Konno K, Hashimoto K, Tatsumi H, Inoue Y, Kano M, Watanabe M.	J Neurosci. 2011 Nov 23;31(47):16916-27.	J Neurosci. 2011	PubMed	citation	PMID:22114262	pubmed	22114262	create date:2011/11/25 | first author:Ichikawa R
Functionally specific changes in resting-state sensorimotor networks after motor learning.	/pubmed/22114261	Vahdat S, Darainy M, Milner TE, Ostry DJ.	J Neurosci. 2011 Nov 23;31(47):16907-15.	J Neurosci. 2011	PubMed	citation	PMID:22114261	pubmed	22114261	create date:2011/11/25 | first author:Vahdat S
A novel form of low-frequency hippocampal mossy fiber plasticity induced by bimodal mGlu1 receptor signaling.	/pubmed/22114260	Frausto SF, Ito K, Marszalec W, Swanson GT.	J Neurosci. 2011 Nov 23;31(47):16897-906.	J Neurosci. 2011	PubMed	citation	PMID:22114260	pubmed	22114260	create date:2011/11/25 | first author:Frausto SF
Chess expertise and the fusiform face area: why it matters.	/pubmed/22114259	Boggan AL, Huang CM.	J Neurosci. 2011 Nov 23;31(47):16895-6. No abstract available.	J Neurosci. 2011	PubMed	citation	PMID:22114259	pubmed	22114259	create date:2011/11/25 | first author:Boggan AL
Addendum: Kremer et al., Late emergence of the vibrissa direction selectivity map in the rat barrel cortex.	/pubmed/22102999	[No authors listed]	J Neurosci. 2011 Oct 12;31(41):14831. No abstract available.	J Neurosci. 2011	PubMed	citation	PMID:22102999	pubmed	22102999	create date:2011/11/22
Authentically phosphorylated α-synuclein at Ser129 accelerates neurodegeneration in a rat model of familial Parkinson's disease.	/pubmed/22090514	Sato H, Arawaka S, Hara S, Fukushima S, Koga K, Koyama S, Kato T.	J Neurosci. 2011 Nov 16;31(46):16884-94.	J Neurosci. 2011	PubMed	citation	PMID:22090514	pubmed	22090514	create date:2011/11/18 | first author:Sato H
Stress-activated protein kinase MKK7 regulates axon elongation in the developing cerebral cortex.	/pubmed/22090513	Yamasaki T, Kawasaki H, Arakawa S, Shimizu K, Shimizu S, Reiner O, Okano H, Nishina S, Azuma N, Penninger JM, Katada T, Nishina H.	J Neurosci. 2011 Nov 16;31(46):16872-83.	J Neurosci. 2011	PubMed	citation	PMID:22090513	pubmed	22090513	create date:2011/11/18 | first author:Yamasaki T
Multiple reference frames in cortical oscillatory activity during tactile remapping for saccades.	/pubmed/22090512	Buchholz VN, Jensen O, Medendorp WP.	J Neurosci. 2011 Nov 16;31(46):16864-71.	J Neurosci. 2011	PubMed	citation	PMID:22090512	pubmed	22090512	create date:2011/11/18 | first author:Buchholz VN
Fast-activating voltage- and calcium-dependent potassium (BK) conductance promotes bursting in pituitary cells: a dynamic clamp study.	/pubmed/22090511	Tabak J, Tomaiuolo M, Gonzalez-Iglesias AE, Milescu LS, Bertram R.	J Neurosci. 2011 Nov 16;31(46):16855-63.	J Neurosci. 2011	PubMed	citation	PMID:22090511	pubmed	22090511	create date:2011/11/18 | first author:Tabak J
5-HT(3A) receptor-bearing white matter interstitial GABAergic interneurons are functionally integrated into cortical and subcortical networks.	/pubmed/22090510	von Engelhardt J, Khrulev S, Eliava M, Wahlster S, Monyer H.	J Neurosci. 2011 Nov 16;31(46):16844-54.	J Neurosci. 2011	PubMed	citation	PMID:22090510	pubmed	22090510	create date:2011/11/18 | first author:von Engelhardt J
A distinct contribution of short-wavelength-sensitive cones to light-evoked activity in the mouse pretectal olivary nucleus.	/pubmed/22090509	Allen AE, Brown TM, Lucas RJ.	J Neurosci. 2011 Nov 16;31(46):16833-43.	J Neurosci. 2011	PubMed	citation	PMID:22090509	pubmed	22090509	create date:2011/11/18 | first author:Allen AE
Multimodal quantitative magnetic resonance imaging of thalamic development and aging across the human lifespan: implications to neurodegeneration in multiple sclerosis.	/pubmed/22090508	Hasan KM, Walimuni IS, Abid H, Frye RE, Ewing-Cobbs L, Wolinsky JS, Narayana PA.	J Neurosci. 2011 Nov 16;31(46):16826-32.	J Neurosci. 2011	PubMed	citation	PMID:22090508	pubmed	22090508	create date:2011/11/18 | first author:Hasan KM
HCN channels expressed in the inner ear are necessary for normal balance function.	/pubmed/22090507	Horwitz GC, Risner-Janiczek JR, Jones SM, Holt JR.	J Neurosci. 2011 Nov 16;31(46):16814-25.	J Neurosci. 2011	PubMed	citation	PMID:22090507	pubmed	22090507	create date:2011/11/18 | first author:Horwitz GC
Lifelong bilingualism maintains white matter integrity in older adults.	/pubmed/22090506	Luk G, Bialystok E, Craik FI, Grady CL.	J Neurosci. 2011 Nov 16;31(46):16808-13.	J Neurosci. 2011	PubMed	citation	PMID:22090506	pubmed	22090506	create date:2011/11/18 | first author:Luk G
An essential role for RAX homeoprotein and NOTCH-HES signaling in Otx2 expression in embryonic retinal photoreceptor cell fate determination.	/pubmed/22090505	Muranishi Y, Terada K, Inoue T, Katoh K, Tsujii T, Sanuki R, Kurokawa D, Aizawa S, Tamaki Y, Furukawa T.	J Neurosci. 2011 Nov 16;31(46):16792-807.	J Neurosci. 2011	PubMed	citation	PMID:22090505	pubmed	22090505	create date:2011/11/18 | first author:Muranishi Y
CRP1, a protein localized in filopodia of growth cones, is involved in dendritic growth.	/pubmed/22090504	Ma L, Greenwood JA, Schachner M.	J Neurosci. 2011 Nov 16;31(46):16781-91.	J Neurosci. 2011	PubMed	citation	PMID:22090504	pubmed	22090504	create date:2011/11/18 | first author:Ma L
Use dependence of presynaptic tenacity.	/pubmed/22090503	Fisher-Lavie A, Zeidan A, Stern M, Garner CC, Ziv NE.	J Neurosci. 2011 Nov 16;31(46):16770-80.	J Neurosci. 2011	PubMed	citation	PMID:22090503	pubmed	22090503	create date:2011/11/18 | first author:Fisher-Lavie A
A novel functionally distinct subtype of striatal neuropeptide Y interneuron.	/pubmed/22090502	Ibáñez-Sandoval O, Tecuapetla F, Unal B, Shah F, Koós T, Tepper JM.	J Neurosci. 2011 Nov 16;31(46):16757-69.	J Neurosci. 2011	PubMed	citation	PMID:22090502	pubmed	22090502	create date:2011/11/18 | first author:Ibáñez-Sandoval O
Distinct mechanisms underlying pronociceptive effects of opioids.	/pubmed/22090501	Heinl C, Drdla-Schutting R, Xanthos DN, Sandkühler J.	J Neurosci. 2011 Nov 16;31(46):16748-56.	J Neurosci. 2011	PubMed	citation	PMID:22090501	pubmed	22090501	create date:2011/11/18 | first author:Heinl C
Title	URL	Description	Details	ShortDetails	Resource	Type	Identifiers	Db	EntrezUID	Properties
Small axonless neurons": postnatally generated neocortical interneurons with delayed functional maturation."	/pubmed/22090500	Le Magueresse C, Alfonso J, Khodosevich K, Arroyo Martín AA, Bark C, Monyer H.	J Neurosci. 2011 Nov 16;31(46):16731-47.	J Neurosci. 2011	PubMed	citation	PMID:22090500	pubmed	22090500	create date:2011/11/18 | first author:Le Magueresse C
Neuronal P2X2 receptors are mobile ATP sensors that explore the plasma membrane when activated.	/pubmed/22090499	Richler E, Shigetomi E, Khakh BS.	J Neurosci. 2011 Nov 16;31(46):16716-30.	J Neurosci. 2011	PubMed	citation	PMID:22090499	pubmed	22090499	create date:2011/11/18 | first author:Richler E
Perinatal citalopram exposure selectively increases locus ceruleus circuit function in male rats.	/pubmed/22090498	Darling RD, Alzghoul L, Zhang J, Khatri N, Paul IA, Simpson KL, Lin RC.	J Neurosci. 2011 Nov 16;31(46):16709-15.	J Neurosci. 2011	PubMed	citation	PMID:22090498	pubmed	22090498	create date:2011/11/18 | first author:Darling RD
Behavioral state modulates the activity of brainstem sensorimotor neurons.	/pubmed/22090497	McArthur KL, Dickman JD.	J Neurosci. 2011 Nov 16;31(46):16700-8.	J Neurosci. 2011	PubMed	citation	PMID:22090497	pubmed	22090497	create date:2011/11/18 | first author:McArthur KL
One action system or two? Evidence for common central preparatory mechanisms in voluntary and stimulus-driven actions.	/pubmed/22090496	Hughes G, Schütz-Bosbach S, Waszak F.	J Neurosci. 2011 Nov 16;31(46):16692-9.	J Neurosci. 2011	PubMed	citation	PMID:22090496	pubmed	22090496	create date:2011/11/18 | first author:Hughes G
Sapap3 deletion causes mGluR5-dependent silencing of AMPAR synapses.	/pubmed/22090495	Wan Y, Feng G, Calakos N.	J Neurosci. 2011 Nov 16;31(46):16685-91.	J Neurosci. 2011	PubMed	citation	PMID:22090495	pubmed	22090495	create date:2011/11/18 | first author:Wan Y
Elimination of redundant synaptic inputs in the absence of synaptic strengthening.	/pubmed/22090494	Wang H, Liu H, Zhang ZW.	J Neurosci. 2011 Nov 16;31(46):16675-84.	J Neurosci. 2011	PubMed	citation	PMID:22090494	pubmed	22090494	create date:2011/11/18 | first author:Wang H
Diverse precerebellar neurons share similar intrinsic excitability.	/pubmed/22090493	Kolkman KE, McElvain LE, du Lac S.	J Neurosci. 2011 Nov 16;31(46):16665-74.	J Neurosci. 2011	PubMed	citation	PMID:22090493	pubmed	22090493	create date:2011/11/18 | first author:Kolkman KE
Serum response factor is required for cortical axon growth but is dispensable for neurogenesis and neocortical lamination.	/pubmed/22090492	Lu PP, Ramanan N.	J Neurosci. 2011 Nov 16;31(46):16651-64.	J Neurosci. 2011	PubMed	citation	PMID:22090492	pubmed	22090492	create date:2011/11/18 | first author:Lu PP
Sharp Ca²⁺ nanodomains beneath the ribbon promote highly synchronous multivesicular release at hair cell synapses.	/pubmed/22090491	Graydon CW, Cho S, Li GL, Kachar B, von Gersdorff H.	J Neurosci. 2011 Nov 16;31(46):16637-50.	J Neurosci. 2011	PubMed	citation	PMID:22090491	pubmed	22090491	create date:2011/11/18 | first author:Graydon CW
Epigenetic regulation of motor neuron cell death through DNA methylation.	/pubmed/22090490	Chestnut BA, Chang Q, Price A, Lesuisse C, Wong M, Martin LJ.	J Neurosci. 2011 Nov 16;31(46):16619-36.	J Neurosci. 2011	PubMed	citation	PMID:22090490	pubmed	22090490	create date:2011/11/18 | first author:Chestnut BA
The sound of consciousness: neural underpinnings of auditory perception.	/pubmed/22090489	Brancucci A, Franciotti R, D'Anselmo A, Della Penna S, Tommasi L.	J Neurosci. 2011 Nov 16;31(46):16611-8.	J Neurosci. 2011	PubMed	citation	PMID:22090489	pubmed	22090489	create date:2011/11/18 | first author:Brancucci A
A seven-transmembrane receptor that mediates avoidance response to dihydrocaffeic acid, a water-soluble repellent in Caenorhabditis elegans.	/pubmed/22090488	Aoki R, Yagami T, Sasakura H, Ogura K, Kajihara Y, Ibi M, Miyamae T, Nakamura F, Asakura T, Kanai Y, Misu Y, Iino Y, Ezcurra M, Schafer WR, Mori I, Goshima Y.	J Neurosci. 2011 Nov 16;31(46):16603-10.	J Neurosci. 2011	PubMed	citation	PMID:22090488	pubmed	22090488	create date:2011/11/18 | first author:Aoki R
Amping up effort: effects of d-amphetamine on human effort-based decision-making.	/pubmed/22090487	Wardle MC, Treadway MT, Mayo LM, Zald DH, de Wit H.	J Neurosci. 2011 Nov 16;31(46):16597-602.	J Neurosci. 2011	PubMed	citation	PMID:22090487	pubmed	22090487	create date:2011/11/18 | first author:Wardle MC
State-dependent, bidirectional modulation of neural network activity by endocannabinoids.	/pubmed/22090486	Piet R, Garenne A, Farrugia F, Le Masson G, Marsicano G, Chavis P, Manzoni OJ.	J Neurosci. 2011 Nov 16;31(46):16591-6.	J Neurosci. 2011	PubMed	citation	PMID:22090486	pubmed	22090486	create date:2011/11/18 | first author:Piet R
β-III spectrin is critical for development of purkinje cell dendritic tree and spine morphogenesis.	/pubmed/22090485	Gao Y, Perkins EM, Clarkson YL, Tobia S, Lyndon AR, Jackson M, Rothstein JD.	J Neurosci. 2011 Nov 16;31(46):16581-90.	J Neurosci. 2011	PubMed	citation	PMID:22090485	pubmed	22090485	create date:2011/11/18 | first author:Gao Y
A wide diversity of cortical GABAergic interneurons derives from the embryonic preoptic area.	/pubmed/22090484	Gelman D, Griveau A, Dehorter N, Teissier A, Varela C, Pla R, Pierani A, Marín O.	J Neurosci. 2011 Nov 16;31(46):16570-80.	J Neurosci. 2011	PubMed	citation	PMID:22090484	pubmed	22090484	create date:2011/11/18 | first author:Gelman D
Representation of perceptually invisible image motion in extrastriate visual area MT of macaque monkeys.	/pubmed/22090483	Hohl SS, Lisberger SG.	J Neurosci. 2011 Nov 16;31(46):16561-9.	J Neurosci. 2011	PubMed	citation	PMID:22090483	pubmed	22090483	create date:2011/11/18 | first author:Hohl SS
Regionally specific human GABA concentration correlates with tactile discrimination thresholds.	/pubmed/22090482	Puts NA, Edden RA, Evans CJ, McGlone F, McGonigle DJ.	J Neurosci. 2011 Nov 16;31(46):16556-60.	J Neurosci. 2011	PubMed	citation	PMID:22090482	pubmed	22090482	create date:2011/11/18 | first author:Puts NA
NMDA receptor agonists fail to alter release from cerebellar basket cells.	/pubmed/22090481	Pugh JR, Jahr CE.	J Neurosci. 2011 Nov 16;31(46):16550-5.	J Neurosci. 2011	PubMed	citation	PMID:22090481	pubmed	22090481	create date:2011/11/18 | first author:Pugh JR
Critical roles of transitional cells and Na/K-ATPase in the formation of vestibular endolymph.	/pubmed/22090480	Bartolami S, Gaboyard S, Quentin J, Travo C, Cavalier M, Barhanin J, Chabbert C.	J Neurosci. 2011 Nov 16;31(46):16541-9.	J Neurosci. 2011	PubMed	citation	PMID:22090480	pubmed	22090480	create date:2011/11/18 | first author:Bartolami S
Selectivity for spectral motion as a neural computation for encoding natural communication signals in bat inferior colliculus.	/pubmed/22090479	Andoni S, Pollak GD.	J Neurosci. 2011 Nov 16;31(46):16529-40.	J Neurosci. 2011	PubMed	citation	PMID:22090479	pubmed	22090479	create date:2011/11/18 | first author:Andoni S
Disrupting effect of drug-induced reward on spatial but not cue-guided learning: implication of the striatal protein kinase A/cAMP response element-binding protein pathway.	/pubmed/22090478	Baudonnat M, Guillou JL, Husson M, Vandesquille M, Corio M, Decorte L, Faugère A, Porte Y, Mons N, David V.	J Neurosci. 2011 Nov 16;31(46):16517-28.	J Neurosci. 2011	PubMed	citation	PMID:22090478	pubmed	22090478	create date:2011/11/18 | first author:Baudonnat M
Robust central reduction of amyloid-β in humans with an orally available, non-peptidic β-secretase inhibitor.	/pubmed/22090477	May PC, Dean RA, Lowe SL, Martenyi F, Sheehan SM, Boggs LN, Monk SA, Mathes BM, Mergott DJ, Watson BM, Stout SL, Timm DE, Smith Labell E, Gonzales CR, Nakano M, Jhee SS, Yen M, Ereshefsky L, Lindstrom TD, Calligaro DO, Cocke PJ, Greg Hall D, et al.	J Neurosci. 2011 Nov 16;31(46):16507-16.	J Neurosci. 2011	PubMed	citation	PMID:22090477	pubmed	22090477	create date:2011/11/18 | first author:May PC
Synaptic properties of corticocortical connections between the primary and secondary visual cortical areas in the mouse.	/pubmed/22090476	De Pasquale R, Sherman SM.	J Neurosci. 2011 Nov 16;31(46):16494-506.	J Neurosci. 2011	PubMed	citation	PMID:22090476	pubmed	22090476	create date:2011/11/18 | first author:De Pasquale R
Decoding action intentions in parietofrontal circuits.	/pubmed/22090475	Vesia M, Davare M.	J Neurosci. 2011 Nov 16;31(46):16491-3. No abstract available.	J Neurosci. 2011	PubMed	citation	PMID:22090475	pubmed	22090475	create date:2011/11/18 | first author:Vesia M
Focal manipulations of formant trajectories reveal a role of auditory feedback in the online control of both within-syllable and between-syllable speech timing.	/pubmed/22072698	Cai S, Ghosh SS, Guenther FH, Perkell JS.	J Neurosci. 2011 Nov 9;31(45):16483-90.	J Neurosci. 2011	PubMed	citation	PMID:22072698	pubmed	22072698	create date:2011/11/11 | first author:Cai S
Concurrent exposure to methamphetamine and sexual behavior enhances subsequent drug reward and causes compulsive sexual behavior in male rats.	/pubmed/22072697	Frohmader KS, Lehman MN, Laviolette SR, Coolen LM.	J Neurosci. 2011 Nov 9;31(45):16473-82.	J Neurosci. 2011	PubMed	citation	PMID:22072697	pubmed	22072697	create date:2011/11/11 | first author:Frohmader KS
Increase in cortical pyramidal cell excitability accompanies depression-like behavior in mice: a transcranial magnetic stimulation study.	/pubmed/22072696	Sun P, Wang F, Wang L, Zhang Y, Yamamoto R, Sugai T, Zhang Q, Wang Z, Kato N.	J Neurosci. 2011 Nov 9;31(45):16464-72.	J Neurosci. 2011	PubMed	citation	PMID:22072696	pubmed	22072696	create date:2011/11/11 | first author:Sun P
Plasticity of prefrontal attention circuitry: upregulated muscarinic excitability in response to decreased nicotinic signaling following deletion of α5 or β2 subunits.	/pubmed/22072695	Tian MK, Bailey CD, De Biasi M, Picciotto MR, Lambe EK.	J Neurosci. 2011 Nov 9;31(45):16458-63.	J Neurosci. 2011	PubMed	citation	PMID:22072695	pubmed	22072695	create date:2011/11/11 | first author:Tian MK
Overexpression of CREB in the nucleus accumbens shell increases cocaine reinforcement in self-administering rats.	/pubmed/22072694	Larson EB, Graham DL, Arzaga RR, Buzin N, Webb J, Green TA, Bass CE, Neve RL, Terwilliger EF, Nestler EJ, Self DW.	J Neurosci. 2011 Nov 9;31(45):16447-57.	J Neurosci. 2011	PubMed	citation	PMID:22072694	pubmed	22072694	create date:2011/11/11 | first author:Larson EB
Glutamate spillover promotes the generation of NMDA spikes.	/pubmed/22072693	Chalifoux JR, Carter AG.	J Neurosci. 2011 Nov 9;31(45):16435-46.	J Neurosci. 2011	PubMed	citation	PMID:22072693	pubmed	22072693	create date:2011/11/11 | first author:Chalifoux JR
The anticonvulsant response to valproate in kindled rats is correlated with its effect on neuronal firing in the substantia nigra pars reticulata: a new mechanism of pharmacoresistance.	/pubmed/22072692	Töllner K, Wolf S, Löscher W, Gernert M.	J Neurosci. 2011 Nov 9;31(45):16423-34.	J Neurosci. 2011	PubMed	citation	PMID:22072692	pubmed	22072692	create date:2011/11/11 | first author:Töllner K
Phox2b-expressing neurons of the parafacial region regulate breathing rate, inspiration, and expiration in conscious rats.	/pubmed/22072691	Abbott SB, Stornetta RL, Coates MB, Guyenet PG.	J Neurosci. 2011 Nov 9;31(45):16410-22.	J Neurosci. 2011	PubMed	citation	PMID:22072691	pubmed	22072691	create date:2011/11/11 | first author:Abbott SB
Measuring the quality of neuronal identification in ensemble recordings.	/pubmed/22072690	Neymotin SA, Lytton WW, Olypher AV, Fenton AA.	J Neurosci. 2011 Nov 9;31(45):16398-409.	J Neurosci. 2011	PubMed	citation	PMID:22072690	pubmed	22072690	create date:2011/11/11 | first author:Neymotin SA
Tonic nanomolar dopamine enables an activity-dependent phase recovery mechanism that persistently alters the maximal conductance of the hyperpolarization-activated current in a rhythmically active neuron.	/pubmed/22072689	Rodgers EW, Fu JJ, Krenz WD, Baro DJ.	J Neurosci. 2011 Nov 9;31(45):16387-97.	J Neurosci. 2011	PubMed	citation	PMID:22072689	pubmed	22072689	create date:2011/11/11 | first author:Rodgers EW
Quantitative and integrative proteome analysis of peripheral nerve myelin identifies novel myelin proteins and candidate neuropathy loci.	/pubmed/22072688	Patzig J, Jahn O, Tenzer S, Wichert SP, de Monasterio-Schrader P, Rosfa S, Kuharev J, Yan K, Bormuth I, Bremer J, Aguzzi A, Orfaniotou F, Hesse D, Schwab MH, Möbius W, Nave KA, Werner HB.	J Neurosci. 2011 Nov 9;31(45):16369-86.	J Neurosci. 2011	PubMed	citation	PMID:22072688	pubmed	22072688	create date:2011/11/11 | first author:Patzig J
Two distinct modes of forebrain circuit dynamics underlie temporal patterning in the vocalizations of young songbirds.	/pubmed/22072687	Aronov D, Veit L, Goldberg JH, Fee MS.	J Neurosci. 2011 Nov 9;31(45):16353-68.	J Neurosci. 2011	PubMed	citation	PMID:22072687	pubmed	22072687	create date:2011/11/11 | first author:Aronov D
Brain activity during ankle proprioceptive stimulation predicts balance performance in young and older adults.	/pubmed/22072686	Goble DJ, Coxon JP, Van Impe A, Geurts M, Doumas M, Wenderoth N, Swinnen SP.	J Neurosci. 2011 Nov 9;31(45):16344-52.	J Neurosci. 2011	PubMed	citation	PMID:22072686	pubmed	22072686	create date:2011/11/11 | first author:Goble DJ
Perirhinal cortex removal dissociates two memory systems in matching-to-sample performance in rhesus monkeys.	/pubmed/22072685	Tu HW, Hampton RR, Murray EA.	J Neurosci. 2011 Nov 9;31(45):16336-43.	J Neurosci. 2011	PubMed	citation	PMID:22072685	pubmed	22072685	create date:2011/11/11 | first author:Tu HW
CX3CL1 is neuroprotective in permanent focal cerebral ischemia in rodents.	/pubmed/22072684	Cipriani R, Villa P, Chece G, Lauro C, Paladini A, Micotti E, Perego C, De Simoni MG, Fredholm BB, Eusebi F, Limatola C.	J Neurosci. 2011 Nov 9;31(45):16327-35.	J Neurosci. 2011	PubMed	citation	PMID:22072684	pubmed	22072684	create date:2011/11/11 | first author:Cipriani R
Ca²⁺ influx slows single synaptic vesicle endocytosis.	/pubmed/22072683	Leitz J, Kavalali ET.	J Neurosci. 2011 Nov 9;31(45):16318-26.	J Neurosci. 2011	PubMed	citation	PMID:22072683	pubmed	22072683	create date:2011/11/11 | first author:Leitz J
Real-time functional magnetic resonance imaging neurofeedback for treatment of Parkinson's disease.	/pubmed/22072682	Subramanian L, Hindle JV, Johnston S, Roberts MV, Husain M, Goebel R, Linden D.	J Neurosci. 2011 Nov 9;31(45):16309-17.	J Neurosci. 2011	PubMed	citation	PMID:22072682	pubmed	22072682	create date:2011/11/11 | first author:Subramanian L
Inhibition of the Ca²⁺-dependent K⁺ channel, KCNN4/KCa3.1, improves tissue protection and locomotor recovery after spinal cord injury.	/pubmed/22072681	Bouhy D, Ghasemlou N, Lively S, Redensek A, Rathore KI, Schlichter LC, David S.	J Neurosci. 2011 Nov 9;31(45):16298-308.	J Neurosci. 2011	PubMed	citation	PMID:22072681	pubmed	22072681	create date:2011/11/11 | first author:Bouhy D
Aβ inhibition of ionic conductance in mouse basal forebrain neurons is dependent upon the cellular prion protein PrPC.	/pubmed/22072680	Alier K, Ma L, Yang J, Westaway D, Jhamandas JH.	J Neurosci. 2011 Nov 9;31(45):16292-7.	J Neurosci. 2011	PubMed	citation	PMID:22072680	pubmed	22072680	create date:2011/11/11 | first author:Alier K
Hippocampal GluA1-containing AMPA receptors mediate context-dependent sensitization to morphine.	/pubmed/22072679	Xia Y, Portugal GS, Fakira AK, Melyan Z, Neve R, Lee HT, Russo SJ, Liu J, Morón JA.	J Neurosci. 2011 Nov 9;31(45):16279-91.	J Neurosci. 2011	PubMed	citation	PMID:22072679	pubmed	22072679	create date:2011/11/11 | first author:Xia Y
Spinocerebellar ataxia type 7 cerebellar disease requires the coordinated action of mutant ataxin-7 in neurons and glia, and displays non-cell-autonomous bergmann glia degeneration.	/pubmed/22072678	Furrer SA, Mohanachandran MS, Waldherr SM, Chang C, Damian VA, Sopher BL, Garden GA, La Spada AR.	J Neurosci. 2011 Nov 9;31(45):16269-78.	J Neurosci. 2011	PubMed	citation	PMID:22072678	pubmed	22072678	create date:2011/11/11 | first author:Furrer SA
The Liprin homology domain is essential for the homomeric interaction of SYD-2/Liprin-α protein in presynaptic assembly.	/pubmed/22072677	Taru H, Jin Y.	J Neurosci. 2011 Nov 9;31(45):16261-8.	J Neurosci. 2011	PubMed	citation	PMID:22072677	pubmed	22072677	create date:2011/11/11 | first author:Taru H
Segregation and pathfinding of callosal axons through EphA3 signaling.	/pubmed/22072676	Nishikimi M, Oishi K, Tabata H, Torii K, Nakajima K.	J Neurosci. 2011 Nov 9;31(45):16251-60.	J Neurosci. 2011	PubMed	citation	PMID:22072676	pubmed	22072676	create date:2011/11/11 | first author:Nishikimi M
CX3CR1 deficiency leads to impairment of hippocampal cognitive function and synaptic plasticity.	/pubmed/22072675	Rogers JT, Morganti JM, Bachstetter AD, Hudson CE, Peters MM, Grimmig BA, Weeber EJ, Bickford PC, Gemma C.	J Neurosci. 2011 Nov 9;31(45):16241-50.	J Neurosci. 2011	PubMed	citation	PMID:22072675	pubmed	22072675	create date:2011/11/11 | first author:Rogers JT
Title	URL	Description	Details	ShortDetails	Resource	Type	Identifiers	Db	EntrezUID	Properties
Morphine protects against intracellular amyloid toxicity by inducing estradiol release and upregulation of Hsp70.	/pubmed/22072674	Cui J, Wang Y, Dong Q, Wu S, Xiao X, Hu J, Chai Z, Zhang Y.	J Neurosci. 2011 Nov 9;31(45):16227-40.	J Neurosci. 2011	PubMed	citation	PMID:22072674	pubmed	22072674	create date:2011/11/11 | first author:Cui J
On the distribution of firing rates in networks of cortical neurons.	/pubmed/22072673	Roxin A, Brunel N, Hansel D, Mongillo G, van Vreeswijk C.	J Neurosci. 2011 Nov 9;31(45):16217-26.	J Neurosci. 2011	PubMed	citation	PMID:22072673	pubmed	22072673	create date:2011/11/11 | first author:Roxin A
Adaptation to conflict via context-driven anticipatory signals in the dorsomedial prefrontal cortex.	/pubmed/22072672	Horga G, Maia TV, Wang P, Wang Z, Marsh R, Peterson BS.	J Neurosci. 2011 Nov 9;31(45):16208-16.	J Neurosci. 2011	PubMed	citation	PMID:22072672	pubmed	22072672	create date:2011/11/11 | first author:Horga G
Deletion of densin-180 results in abnormal behaviors associated with mental illness and reduces mGluR5 and DISC1 in the postsynaptic density fraction.	/pubmed/22072671	Carlisle HJ, Luong TN, Medina-Marino A, Schenker L, Khorosheva E, Indersmitten T, Gunapala KM, Steele AD, O'Dell TJ, Patterson PH, Kennedy MB.	J Neurosci. 2011 Nov 9;31(45):16194-207.	J Neurosci. 2011	PubMed	citation	PMID:22072671	pubmed	22072671	create date:2011/11/11 | first author:Carlisle HJ
Optimal control of natural eye-head movements minimizes the impact of noise.	/pubmed/22072670	Saglam M, Lehnen N, Glasauer S.	J Neurosci. 2011 Nov 9;31(45):16185-93.	J Neurosci. 2011	PubMed	citation	PMID:22072670	pubmed	22072670	create date:2011/11/11 | first author:Saglam M
Integrins modulate relapse to cocaine-seeking.	/pubmed/22072669	Wiggins A, Smith RJ, Shen HW, Kalivas PW.	J Neurosci. 2011 Nov 9;31(45):16177-84.	J Neurosci. 2011	PubMed	citation	PMID:22072669	pubmed	22072669	create date:2011/11/11 | first author:Wiggins A
Cosine directional tuning of theta cell burst frequencies: evidence for spatial coding by oscillatory interference.	/pubmed/22072668	Welday AC, Shlifer IG, Bloom ML, Zhang K, Blair HT.	J Neurosci. 2011 Nov 9;31(45):16157-76.	J Neurosci. 2011	PubMed	citation	PMID:22072668	pubmed	22072668	create date:2011/11/11 | first author:Welday AC
Dendritic spine dynamics regulate the long-term stability of synaptic plasticity.	/pubmed/22072667	O'Donnell C, Nolan MF, van Rossum MC.	J Neurosci. 2011 Nov 9;31(45):16142-56.	J Neurosci. 2011	PubMed	citation	PMID:22072667	pubmed	22072667	create date:2011/11/11 | first author:O'Donnell C
Toward a neurobiological model of cue-induced self-control in decision making: relevance to addiction and obesity.	/pubmed/22072666	Jasinska AJ, Ramamoorthy A, Crew CM.	J Neurosci. 2011 Nov 9;31(45):16139-41. No abstract available.	J Neurosci. 2011	PubMed	citation	PMID:22072666	pubmed	22072666	create date:2011/11/11 | first author:Jasinska AJ
Large-scale automated histology in the pursuit of connectomes.	/pubmed/22072665	Kleinfeld D, Bharioke A, Blinder P, Bock DD, Briggman KL, Chklovskii DB, Denk W, Helmstaedter M, Kaufhold JP, Lee WC, Meyer HS, Micheva KD, Oberlaender M, Prohaska S, Reid RC, Smith SJ, Takemura S, Tsai PS, Sakmann B.	J Neurosci. 2011 Nov 9;31(45):16125-38. Review.	J Neurosci. 2011	PubMed	citation	PMID:22072665	pubmed	22072665	create date:2011/11/11 | first author:Kleinfeld D
The placebo effect: advances from different methodological approaches.	/pubmed/22072664	Meissner K, Bingel U, Colloca L, Wager TD, Watson A, Flaten MA.	J Neurosci. 2011 Nov 9;31(45):16117-24. Review.	J Neurosci. 2011	PubMed	citation	PMID:22072664	pubmed	22072664	create date:2011/11/11 | first author:Meissner K
Sleep, rhythms, and the endocrine brain: influence of sex and gonadal hormones.	/pubmed/22072663	Mong JA, Baker FC, Mahoney MM, Paul KN, Schwartz MD, Semba K, Silver R.	J Neurosci. 2011 Nov 9;31(45):16107-16. Review.	J Neurosci. 2011	PubMed	citation	PMID:22072663	pubmed	22072663	create date:2011/11/11 | first author:Mong JA
Thalamic contributions to Basal Ganglia-related behavioral switching and reinforcement.	/pubmed/22072662	Smith Y, Surmeier DJ, Redgrave P, Kimura M.	J Neurosci. 2011 Nov 9;31(45):16102-6. Review.	J Neurosci. 2011	PubMed	citation	PMID:22072662	pubmed	22072662	create date:2011/11/11 | first author:Smith Y
Melanopsin-positive intrinsically photosensitive retinal ganglion cells: from form to function.	/pubmed/22072661	Schmidt TM, Do MT, Dacey D, Lucas R, Hattar S, Matynia A.	J Neurosci. 2011 Nov 9;31(45):16094-101. Review.	J Neurosci. 2011	PubMed	citation	PMID:22072661	pubmed	22072661	create date:2011/11/11 | first author:Schmidt TM
Local RNA translation at the synapse and in disease.	/pubmed/22072660	Liu-Yesucevitz L, Bassell GJ, Gitler AD, Hart AC, Klann E, Richter JD, Warren ST, Wolozin B.	J Neurosci. 2011 Nov 9;31(45):16086-93. Review.	J Neurosci. 2011	PubMed	citation	PMID:22072660	pubmed	22072660	create date:2011/11/11 | first author:Liu-Yesucevitz L
The neurophysiology and pathology of brain zinc.	/pubmed/22072659	Sensi SL, Paoletti P, Koh JY, Aizenman E, Bush AI, Hershfinkel M.	J Neurosci. 2011 Nov 9;31(45):16076-85. Review.	J Neurosci. 2011	PubMed	citation	PMID:22072659	pubmed	22072659	create date:2011/11/11 | first author:Sensi SL
Cellular reprogramming: recent advances in modeling neurological diseases.	/pubmed/22072658	Ming GL, Brüstle O, Muotri A, Studer L, Wernig M, Christian KM.	J Neurosci. 2011 Nov 9;31(45):16070-5. Review.	J Neurosci. 2011	PubMed	citation	PMID:22072658	pubmed	22072658	create date:2011/11/11 | first author:Ming GL
The role of microglia in the healthy brain.	/pubmed/22072657	Tremblay MÈ, Stevens B, Sierra A, Wake H, Bessis A, Nimmerjahn A.	J Neurosci. 2011 Nov 9;31(45):16064-9. Review.	J Neurosci. 2011	PubMed	citation	PMID:22072657	pubmed	22072657	create date:2011/11/11 | first author:Tremblay MÈ
Rapid estrogen signaling in the brain: implications for the fine-tuning of neuronal circuitry.	/pubmed/22072656	Srivastava DP, Waters EM, Mermelstein PG, Kramár EA, Shors TJ, Liu F.	J Neurosci. 2011 Nov 9;31(45):16056-63. Review.	J Neurosci. 2011	PubMed	citation	PMID:22072656	pubmed	22072656	create date:2011/11/11 | first author:Srivastava DP
Short- and long-term plasticity at the axon initial segment.	/pubmed/22072655	Grubb MS, Shu Y, Kuba H, Rasband MN, Wimmer VC, Bender KJ.	J Neurosci. 2011 Nov 9;31(45):16049-55. Review.	J Neurosci. 2011	PubMed	citation	PMID:22072655	pubmed	22072655	create date:2011/11/11 | first author:Grubb MS
From synapse to nucleus and back again--communication over distance within neurons.	/pubmed/22072654	Fainzilber M, Budnik V, Segal RA, Kreutz MR.	J Neurosci. 2011 Nov 9;31(45):16045-8.	J Neurosci. 2011	PubMed	citation	PMID:22072654	pubmed	22072654	create date:2011/11/11 | first author:Fainzilber M
Age-related alterations in neurons of the mouse retina.	/pubmed/22049445	Samuel MA, Zhang Y, Meister M, Sanes JR.	J Neurosci. 2011 Nov 2;31(44):16033-44.	J Neurosci. 2011	PubMed	citation	PMID:22049445	pubmed	22049445	create date:2011/11/04 | first author:Samuel MA
Medial temporal lobe function and recognition memory: a novel approach to separating the contribution of recollection and familiarity.	/pubmed/22049444	Song Z, Jeneson A, Squire LR.	J Neurosci. 2011 Nov 2;31(44):16026-32.	J Neurosci. 2011	PubMed	citation	PMID:22049444	pubmed	22049444	create date:2011/11/04 | first author:Song Z
Presynaptic gating of postsynaptically expressed plasticity at mature thalamocortical synapses.	/pubmed/22049443	Blundon JA, Bayazitov IT, Zakharenko SS.	J Neurosci. 2011 Nov 2;31(44):16012-25.	J Neurosci. 2011	PubMed	citation	PMID:22049443	pubmed	22049443	create date:2011/11/04 | first author:Blundon JA
The synaptic ribbon is a site of phosphatidic acid generation in ribbon synapses.	/pubmed/22049442	Schwarz K, Natarajan S, Kassas N, Vitale N, Schmitz F.	J Neurosci. 2011 Nov 2;31(44):15996-6011.	J Neurosci. 2011	PubMed	citation	PMID:22049442	pubmed	22049442	create date:2011/11/04 | first author:Schwarz K
Opposing roles of voltage-gated Ca2+ channels in neuronal control of regenerative patterning.	/pubmed/22049441	Zhang D, Chan JD, Nogi T, Marchant JS.	J Neurosci. 2011 Nov 2;31(44):15983-95.	J Neurosci. 2011	PubMed	citation	PMID:22049441	pubmed	22049441	create date:2011/11/04 | first author:Zhang D
Untuned suppression makes a major contribution to the enhancement of orientation selectivity in macaque v1.	/pubmed/22049440	Xing D, Ringach DL, Hawken MJ, Shapley RM.	J Neurosci. 2011 Nov 2;31(44):15972-82.	J Neurosci. 2011	PubMed	citation	PMID:22049440	pubmed	22049440	create date:2011/11/04 | first author:Xing D
Sensory network dysfunction, behavioral impairments, and their reversibility in an Alzheimer's β-amyloidosis mouse model.	/pubmed/22049439	Wesson DW, Borkowski AH, Landreth GE, Nixon RA, Levy E, Wilson DA.	J Neurosci. 2011 Nov 2;31(44):15962-71.	J Neurosci. 2011	PubMed	citation	PMID:22049439	pubmed	22049439	create date:2011/11/04 | first author:Wesson DW
The effects of prefrontal cortex inactivation on object responses of single neurons in the inferotemporal cortex during visual search.	/pubmed/22049438	Monosov IE, Sheinberg DL, Thompson KG.	J Neurosci. 2011 Nov 2;31(44):15956-61.	J Neurosci. 2011	PubMed	citation	PMID:22049438	pubmed	22049438	create date:2011/11/04 | first author:Monosov IE
An orexinergic projection from perifornical hypothalamus to raphe pallidus increases rat brown adipose tissue thermogenesis.	/pubmed/22049437	Tupone D, Madden CJ, Cano G, Morrison SF.	J Neurosci. 2011 Nov 2;31(44):15944-55.	J Neurosci. 2011	PubMed	citation	PMID:22049437	pubmed	22049437	create date:2011/11/04 | first author:Tupone D
GABAergic synaptic plasticity during a developmentally regulated sleep-like state in C. elegans.	/pubmed/22049436	Dabbish NS, Raizen DM.	J Neurosci. 2011 Nov 2;31(44):15932-43.	J Neurosci. 2011	PubMed	citation	PMID:22049436	pubmed	22049436	create date:2011/11/04 | first author:Dabbish NS
Gamma responses correlate with temporal expectation in monkey primary visual cortex.	/pubmed/22049435	Lima B, Singer W, Neuenschwander S.	J Neurosci. 2011 Nov 2;31(44):15919-31. Erratum in: J Neurosci. 2011 Nov 30;31(48):17752.	J Neurosci. 2011	PubMed	citation	PMID:22049435	pubmed	22049435	create date:2011/11/04 | first author:Lima B
Attentional bias to briefly presented emotional distractors follows a slow time course in visual cortex.	/pubmed/22049434	Müller MM, Andersen SK, Hindi Attar C.	J Neurosci. 2011 Nov 2;31(44):15914-8.	J Neurosci. 2011	PubMed	citation	PMID:22049434	pubmed	22049434	create date:2011/11/04 | first author:Müller MM
Visual selection and the human frontal eye fields: effects of frontal transcranial magnetic stimulation on partial report analyzed by Bundesen's theory of visual attention.	/pubmed/22049433	Hung J, Driver J, Walsh V.	J Neurosci. 2011 Nov 2;31(44):15904-13.	J Neurosci. 2011	PubMed	citation	PMID:22049433	pubmed	22049433	create date:2011/11/04 | first author:Hung J
Matrix metalloproteinase-9 and stromal cell-derived factor-1 act synergistically to support migration of blood-borne monocytes into the injured spinal cord.	/pubmed/22049432	Zhang H, Trivedi A, Lee JU, Lohela M, Lee SM, Fandel TM, Werb Z, Noble-Haeusslein LJ.	J Neurosci. 2011 Nov 2;31(44):15894-903.	J Neurosci. 2011	PubMed	citation	PMID:22049432	pubmed	22049432	create date:2011/11/04 | first author:Zhang H
Light-evoked lateral GABAergic inhibition at single bipolar cell synaptic terminals is driven by distinct retinal microcircuits.	/pubmed/22049431	Vigh J, Vickers E, von Gersdorff H.	J Neurosci. 2011 Nov 2;31(44):15884-93.	J Neurosci. 2011	PubMed	citation	PMID:22049431	pubmed	22049431	create date:2011/11/04 | first author:Vigh J
Morphological characterization of the entire interneuron population reveals principles of neuromere organization in the ventral nerve cord of Drosophila.	/pubmed/22049430	Rickert C, Kunz T, Harris KL, Whitington PM, Technau GM.	J Neurosci. 2011 Nov 2;31(44):15870-83.	J Neurosci. 2011	PubMed	citation	PMID:22049430	pubmed	22049430	create date:2011/11/04 | first author:Rickert C
Dynamic analysis of amyloid β-protein in behaving mice reveals opposing changes in ISF versus parenchymal Aβ during age-related plaque formation.	/pubmed/22049429	Hong S, Quintero-Monzon O, Ostaszewski BL, Podlisny DR, Cavanaugh WT, Yang T, Holtzman DM, Cirrito JR, Selkoe DJ.	J Neurosci. 2011 Nov 2;31(44):15861-9.	J Neurosci. 2011	PubMed	citation	PMID:22049429	pubmed	22049429	create date:2011/11/04 | first author:Hong S
Natural movies evoke spike trains with low spike time variability in cat primary visual cortex.	/pubmed/22049428	Herikstad R, Baker J, Lachaux JP, Gray CM, Yen SC.	J Neurosci. 2011 Nov 2;31(44):15844-60.	J Neurosci. 2011	PubMed	citation	PMID:22049428	pubmed	22049428	create date:2011/11/04 | first author:Herikstad R
ClC-2 channels regulate neuronal excitability, not intracellular chloride levels.	/pubmed/22049427	Ratté S, Prescott SA.	J Neurosci. 2011 Nov 2;31(44):15838-43.	J Neurosci. 2011	PubMed	citation	PMID:22049427	pubmed	22049427	create date:2011/11/04 | first author:Ratté S
In vivo pathogenic role of mutant SOD1 localized in the mitochondrial intermembrane space.	/pubmed/22049426	Igoudjil A, Magrané J, Fischer LR, Kim HJ, Hervias I, Dumont M, Cortez C, Glass JD, Starkov AA, Manfredi G.	J Neurosci. 2011 Nov 2;31(44):15826-37.	J Neurosci. 2011	PubMed	citation	PMID:22049426	pubmed	22049426	create date:2011/11/04 | first author:Igoudjil A
Dopamine effects on human error processing depend on catechol-O-methyltransferase VAL158MET genotype.	/pubmed/22049425	Mueller EM, Makeig S, Stemmler G, Hennig J, Wacker J.	J Neurosci. 2011 Nov 2;31(44):15818-25.	J Neurosci. 2011	PubMed	citation	PMID:22049425	pubmed	22049425	create date:2011/11/04 | first author:Mueller EM
Sustained firing of cartwheel cells in the dorsal cochlear nucleus evokes endocannabinoid release and retrograde suppression of parallel fiber synapses.	/pubmed/22049424	Sedlacek M, Tipton PW, Brenowitz SD.	J Neurosci. 2011 Nov 2;31(44):15807-17.	J Neurosci. 2011	PubMed	citation	PMID:22049424	pubmed	22049424	create date:2011/11/04 | first author:Sedlacek M
When attention wanders: how uncontrolled fluctuations in attention affect performance.	/pubmed/22049423	Cohen MR, Maunsell JH.	J Neurosci. 2011 Nov 2;31(44):15802-6.	J Neurosci. 2011	PubMed	citation	PMID:22049423	pubmed	22049423	create date:2011/11/04 | first author:Cohen MR
The laminar and temporal structure of stimulus information in the phase of field potentials of auditory cortex.	/pubmed/22049422	Szymanski FD, Rabinowitz NC, Magri C, Panzeri S, Schnupp JW.	J Neurosci. 2011 Nov 2;31(44):15787-801.	J Neurosci. 2011	PubMed	citation	PMID:22049422	pubmed	22049422	create date:2011/11/04 | first author:Szymanski FD
Rich-club organization of the human connectome.	/pubmed/22049421	van den Heuvel MP, Sporns O.	J Neurosci. 2011 Nov 2;31(44):15775-86.	J Neurosci. 2011	PubMed	citation	PMID:22049421	pubmed	22049421	create date:2011/11/04 | first author:van den Heuvel MP
Diminished top-down control underlies a visual imagery deficit in normal aging.	/pubmed/22049420	Kalkstein J, Checksfield K, Bollinger J, Gazzaley A.	J Neurosci. 2011 Nov 2;31(44):15768-74.	J Neurosci. 2011	PubMed	citation	PMID:22049420	pubmed	22049420	create date:2011/11/04 | first author:Kalkstein J
Emergence of persistent networks in long-term intracranial EEG recordings.	/pubmed/22049419	Kramer MA, Eden UT, Lepage KQ, Kolaczyk ED, Bianchi MT, Cash SS.	J Neurosci. 2011 Nov 2;31(44):15757-67.	J Neurosci. 2011	PubMed	citation	PMID:22049419	pubmed	22049419	create date:2011/11/04 | first author:Kramer MA
Synaptic deficits are rescued in the p25/Cdk5 model of neurodegeneration by the reduction of β-secretase (BACE1).	/pubmed/22049418	Giusti-Rodríguez P, Gao J, Gräff J, Rei D, Soda T, Tsai LH.	J Neurosci. 2011 Nov 2;31(44):15751-6.	J Neurosci. 2011	PubMed	citation	PMID:22049418	pubmed	22049418	create date:2011/11/04 | first author:Giusti-Rodríguez P
Chronic 5-HT transporter blockade reduces DA signaling to elicit basal ganglia dysfunction.	/pubmed/22049417	Morelli E, Moore H, Rebello TJ, Gray N, Steele K, Esposito E, Gingrich JA, Ansorge MS.	J Neurosci. 2011 Nov 2;31(44):15742-50.	J Neurosci. 2011	PubMed	citation	PMID:22049417	pubmed	22049417	create date:2011/11/04 | first author:Morelli E
Title	URL	Description	Details	ShortDetails	Resource	Type	Identifiers	Db	EntrezUID	Properties
Synergy from silence in a combinatorial neural code.	/pubmed/22049416	Schneidman E, Puchalla JL, Segev R, Harris RA, Bialek W, Berry MJ 2nd.	J Neurosci. 2011 Nov 2;31(44):15732-41.	J Neurosci. 2011	PubMed	citation	PMID:22049416	pubmed	22049416	create date:2011/11/04 | first author:Schneidman E
Selective inhibition of striatal fast-spiking interneurons causes dyskinesias.	/pubmed/22049415	Gittis AH, Leventhal DK, Fensterheim BA, Pettibone JR, Berke JD, Kreitzer AC.	J Neurosci. 2011 Nov 2;31(44):15727-31.	J Neurosci. 2011	PubMed	citation	PMID:22049415	pubmed	22049415	create date:2011/11/04 | first author:Gittis AH
PKA/AKAP1 and PP2A/Bβ2 regulate neuronal morphogenesis via Drp1 phosphorylation and mitochondrial bioenergetics.	/pubmed/22049414	Dickey AS, Strack S.	J Neurosci. 2011 Nov 2;31(44):15716-26.	J Neurosci. 2011	PubMed	citation	PMID:22049414	pubmed	22049414	create date:2011/11/04 | first author:Dickey AS
The mitochondria-targeted antioxidant MitoQ prevents loss of spatial memory retention and early neuropathology in a transgenic mouse model of Alzheimer's disease.	/pubmed/22049413	McManus MJ, Murphy MP, Franklin JL.	J Neurosci. 2011 Nov 2;31(44):15703-15.	J Neurosci. 2011	PubMed	citation	PMID:22049413	pubmed	22049413	create date:2011/11/04 | first author:McManus MJ
The hippocampus supports both recollection and familiarity when memories are strong.	/pubmed/22049412	Smith CN, Wixted JT, Squire LR.	J Neurosci. 2011 Nov 2;31(44):15693-702.	J Neurosci. 2011	PubMed	citation	PMID:22049412	pubmed	22049412	create date:2011/11/04 | first author:Smith CN
Geometric cues influence head direction cells only weakly in nondisoriented rats.	/pubmed/22049411	Knight R, Hayman R, Lin Ginzberg L, Jeffery K.	J Neurosci. 2011 Nov 2;31(44):15681-92.	J Neurosci. 2011	PubMed	citation	PMID:22049411	pubmed	22049411	create date:2011/11/04 | first author:Knight R
The relationship between brain oscillations and BOLD signal during memory formation: a combined EEG-fMRI study.	/pubmed/22049410	Hanslmayr S, Volberg G, Wimber M, Raabe M, Greenlee MW, Bäuml KH.	J Neurosci. 2011 Nov 2;31(44):15674-80.	J Neurosci. 2011	PubMed	citation	PMID:22049410	pubmed	22049410	create date:2011/11/04 | first author:Hanslmayr S
A new Prospero and microRNA-279 pathway restricts CO2 receptor neuron formation.	/pubmed/22049409	Hartl M, Loschek LF, Stephan D, Siju KP, Knappmeyer C, Kadow IC.	J Neurosci. 2011 Nov 2;31(44):15660-73. Erratum in: J Neurosci. 2011 Dec 14;31(50):18627.	J Neurosci. 2011	PubMed	citation	PMID:22049409	pubmed	22049409	create date:2011/11/04 | first author:Hartl M
Evidence for anterograde transport and transcytosis of botulinum neurotoxin A (BoNT/A).	/pubmed/22049408	Restani L, Antonucci F, Gianfranceschi L, Rossi C, Rossetto O, Caleo M.	J Neurosci. 2011 Nov 2;31(44):15650-9.	J Neurosci. 2011	PubMed	citation	PMID:22049408	pubmed	22049408	create date:2011/11/04 | first author:Restani L
Event-related potentials elicited by errors during the stop-signal task. I. Macaque monkeys.	/pubmed/22049407	Godlove DC, Emeric EE, Segovis CM, Young MS, Schall JD, Woodman GF.	J Neurosci. 2011 Nov 2;31(44):15640-9.	J Neurosci. 2011	PubMed	citation	PMID:22049407	pubmed	22049407	create date:2011/11/04 | first author:Godlove DC
Modulation of GABA transport by adenosine A1R-A2AR heteromers, which are coupled to both Gs- and G(i/o)-proteins.	/pubmed/22049406	Cristóvão-Ferreira S, Navarro G, Brugarolas M, Pérez-Capote K, Vaz SH, Fattorini G, Conti F, Lluis C, Ribeiro JA, McCormick PJ, Casadó V, Franco R, Sebastião AM.	J Neurosci. 2011 Nov 2;31(44):15629-39.	J Neurosci. 2011	PubMed	citation	PMID:22049406	pubmed	22049406	create date:2011/11/04 | first author:Cristóvão-Ferreira S
The sonar aperture and its neural representation in bats.	/pubmed/22031907	Heinrich M, Warmbold A, Hoffmann S, Firzlaff U, Wiegrebe L.	J Neurosci. 2011 Oct 26;31(43):15618-27.	J Neurosci. 2011	PubMed	citation	PMID:22031907	pubmed	22031907	create date:2011/10/28 | first author:Heinrich M
FGF signaling expands embryonic cortical surface area by regulating Notch-dependent neurogenesis.	/pubmed/22031906	Rash BG, Lim HD, Breunig JJ, Vaccarino FM.	J Neurosci. 2011 Oct 26;31(43):15604-17.	J Neurosci. 2011	PubMed	citation	PMID:22031906	pubmed	22031906	create date:2011/10/28 | first author:Rash BG
BDNF-induced increase of PSD-95 in dendritic spines requires dynamic microtubule invasions.	/pubmed/22031905	Hu X, Ballo L, Pietila L, Viesselmann C, Ballweg J, Lumbard D, Stevenson M, Merriam E, Dent EW.	J Neurosci. 2011 Oct 26;31(43):15597-603.	J Neurosci. 2011	PubMed	citation	PMID:22031905	pubmed	22031905	create date:2011/10/28 | first author:Hu X
Nicotinic acetylcholine receptor stability at the NMJ deficient in α-syntrophin in vivo.	/pubmed/22031904	Martinez-Pena y Valenzuela I, Mouslim C, Pires-Oliveira M, Adams ME, Froehner SC, Akaaboune M.	J Neurosci. 2011 Oct 26;31(43):15586-96.	J Neurosci. 2011	PubMed	citation	PMID:22031904	pubmed	22031904	create date:2011/10/28 | first author:Martinez-Pena y Valenzuela I
The role of attenuated astrocyte activation in infantile neuronal ceroid lipofuscinosis.	/pubmed/22031903	Macauley SL, Pekny M, Sands MS.	J Neurosci. 2011 Oct 26;31(43):15575-85.	J Neurosci. 2011	PubMed	citation	PMID:22031903	pubmed	22031903	create date:2011/10/28 | first author:Macauley SL
Responding to unfair offers made by a friend: neuroelectrical activity changes in the anterior medial prefrontal cortex.	/pubmed/22031902	Campanhã C, Minati L, Fregni F, Boggio PS.	J Neurosci. 2011 Oct 26;31(43):15569-74.	J Neurosci. 2011	PubMed	citation	PMID:22031902	pubmed	22031902	create date:2011/10/28 | first author:Campanhã C
Dysfunctional prefrontal cortical network activity and interactions following cannabinoid receptor activation.	/pubmed/22031901	Kucewicz MT, Tricklebank MD, Bogacz R, Jones MW.	J Neurosci. 2011 Oct 26;31(43):15560-8.	J Neurosci. 2011	PubMed	citation	PMID:22031901	pubmed	22031901	create date:2011/10/28 | first author:Kucewicz MT
In vivo imaging of intersynaptic vesicle exchange using VGLUT1 Venus knock-in mice.	/pubmed/22031900	Herzog E, Nadrigny F, Silm K, Biesemann C, Helling I, Bersot T, Steffens H, Schwartzmann R, Nägerl UV, El Mestikawy S, Rhee J, Kirchhoff F, Brose N.	J Neurosci. 2011 Oct 26;31(43):15544-59.	J Neurosci. 2011	PubMed	citation	PMID:22031900	pubmed	22031900	create date:2011/10/28 | first author:Herzog E
Spatiotemporal variation of multiple neurophysiological signals in the primary motor cortex during dexterous reach-to-grasp movements.	/pubmed/22031899	Mollazadeh M, Aggarwal V, Davidson AG, Law AJ, Thakor NV, Schieber MH.	J Neurosci. 2011 Oct 26;31(43):15531-43.	J Neurosci. 2011	PubMed	citation	PMID:22031899	pubmed	22031899	create date:2011/10/28 | first author:Mollazadeh M
Neuron and sensory epithelial cell fate is sequentially determined by Notch signaling in zebrafish lateral line development.	/pubmed/22031898	Mizoguchi T, Togawa S, Kawakami K, Itoh M.	J Neurosci. 2011 Oct 26;31(43):15522-30.	J Neurosci. 2011	PubMed	citation	PMID:22031898	pubmed	22031898	create date:2011/10/28 | first author:Mizoguchi T
Microglia and memory: modulation by early-life infection.	/pubmed/22031897	Williamson LL, Sholar PW, Mistry RS, Smith SH, Bilbo SD.	J Neurosci. 2011 Oct 26;31(43):15511-21.	J Neurosci. 2011	PubMed	citation	PMID:22031897	pubmed	22031897	create date:2011/10/28 | first author:Williamson LL
Expansion of MT neurons excitatory receptive fields during covert attentive tracking.	/pubmed/22031896	Niebergall R, Khayat PS, Treue S, Martinez-Trujillo JC.	J Neurosci. 2011 Oct 26;31(43):15499-510.	J Neurosci. 2011	PubMed	citation	PMID:22031896	pubmed	22031896	create date:2011/10/28 | first author:Niebergall R
Somatic membrane potential and Kv1 channels control spike repolarization in cortical axon collaterals and presynaptic boutons.	/pubmed/22031895	Foust AJ, Yu Y, Popovic M, Zecevic D, McCormick DA.	J Neurosci. 2011 Oct 26;31(43):15490-8.	J Neurosci. 2011	PubMed	citation	PMID:22031895	pubmed	22031895	create date:2011/10/28 | first author:Foust AJ
The fear circuit revisited: contributions of the basal amygdala nuclei to conditioned fear.	/pubmed/22031894	Amano T, Duvarci S, Popa D, Paré D.	J Neurosci. 2011 Oct 26;31(43):15481-9.	J Neurosci. 2011	PubMed	citation	PMID:22031894	pubmed	22031894	create date:2011/10/28 | first author:Amano T
The role of PSD-95 and cypin in morphological changes in dendrites following sublethal NMDA exposure.	/pubmed/22031893	Tseng CY, Firestein BL.	J Neurosci. 2011 Oct 26;31(43):15468-80.	J Neurosci. 2011	PubMed	citation	PMID:22031893	pubmed	22031893	create date:2011/10/28 | first author:Tseng CY
Highly specific role of hypocretin (orexin) neurons: differential activation as a function of diurnal phase, operant reinforcement versus operant avoidance and light level.	/pubmed/22031892	McGregor R, Wu MF, Barber G, Ramanathan L, Siegel JM.	J Neurosci. 2011 Oct 26;31(43):15455-67.	J Neurosci. 2011	PubMed	citation	PMID:22031892	pubmed	22031892	create date:2011/10/28 | first author:McGregor R
Spinal cord Toll-like receptor 4 mediates inflammatory and neuropathic hypersensitivity in male but not female mice.	/pubmed/22031891	Sorge RE, LaCroix-Fralish ML, Tuttle AH, Sotocinal SG, Austin JS, Ritchie J, Chanda ML, Graham AC, Topham L, Beggs S, Salter MW, Mogil JS.	J Neurosci. 2011 Oct 26;31(43):15450-4.	J Neurosci. 2011	PubMed	citation	PMID:22031891	pubmed	22031891	create date:2011/10/28 | first author:Sorge RE
Coordination of distinct motor structures through remote axonal coupling of projection interneurons.	/pubmed/22031890	Jing J, Sasaki K, Perkins MH, Siniscalchi MJ, Ludwar BC, Cropper EC, Weiss KR.	J Neurosci. 2011 Oct 26;31(43):15438-49.	J Neurosci. 2011	PubMed	citation	PMID:22031890	pubmed	22031890	create date:2011/10/28 | first author:Jing J
An improved model for the rate-level functions of auditory-nerve fibers.	/pubmed/22031889	Heil P, Neubauer H, Irvine DR.	J Neurosci. 2011 Oct 26;31(43):15424-37. Erratum in: J Neurosci. 2011 Nov 23;31(47):17326.	J Neurosci. 2011	PubMed	citation	PMID:22031889	pubmed	22031889	create date:2011/10/28 | first author:Heil P
Random noise stimulation improves neuroplasticity in perceptual learning.	/pubmed/22031888	Fertonani A, Pirulli C, Miniussi C.	J Neurosci. 2011 Oct 26;31(43):15416-23.	J Neurosci. 2011	PubMed	citation	PMID:22031888	pubmed	22031888	create date:2011/10/28 | first author:Fertonani A
A Shh/miR-206/BDNF cascade coordinates innervation and formation of airway smooth muscle.	/pubmed/22031887	Radzikinas K, Aven L, Jiang Z, Tran T, Paez-Cortez J, Boppidi K, Lu J, Fine A, Ai X.	J Neurosci. 2011 Oct 26;31(43):15407-15.	J Neurosci. 2011	PubMed	citation	PMID:22031887	pubmed	22031887	create date:2011/10/28 | first author:Radzikinas K
Enhanced oscillatory activity in the hippocampal-prefrontal network is related to short-term memory function after early-life seizures.	/pubmed/22031886	Kleen JK, Wu EX, Holmes GL, Scott RC, Lenck-Santini PP.	J Neurosci. 2011 Oct 26;31(43):15397-406.	J Neurosci. 2011	PubMed	citation	PMID:22031886	pubmed	22031886	create date:2011/10/28 | first author:Kleen JK
Bmal1 in the nervous system is essential for normal adaptation of circadian locomotor activity and food intake to periodic feeding.	/pubmed/22031885	Mieda M, Sakurai T.	J Neurosci. 2011 Oct 26;31(43):15391-6.	J Neurosci. 2011	PubMed	citation	PMID:22031885	pubmed	22031885	create date:2011/10/28 | first author:Mieda M
Impaired β-amyloid secretion in Alzheimer's disease pathogenesis.	/pubmed/22031884	Tampellini D, Rahman N, Lin MT, Capetillo-Zarate E, Gouras GK.	J Neurosci. 2011 Oct 26;31(43):15384-90.	J Neurosci. 2011	PubMed	citation	PMID:22031884	pubmed	22031884	create date:2011/10/28 | first author:Tampellini D
State-dependent and timing-dependent bidirectional associative plasticity in the human SMA-M1 network.	/pubmed/22031883	Arai N, Müller-Dahlhaus F, Murakami T, Bliem B, Lu MK, Ugawa Y, Ziemann U.	J Neurosci. 2011 Oct 26;31(43):15376-83.	J Neurosci. 2011	PubMed	citation	PMID:22031883	pubmed	22031883	create date:2011/10/28 | first author:Arai N
A transcriptional program promotes remodeling of GABAergic synapses in Caenorhabditis elegans.	/pubmed/22031882	Petersen SC, Watson JD, Richmond JE, Sarov M, Walthall WW, Miller DM 3rd.	J Neurosci. 2011 Oct 26;31(43):15362-75.	J Neurosci. 2011	PubMed	citation	PMID:22031882	pubmed	22031882	create date:2011/10/28 | first author:Petersen SC
Early emergence of neural activity in the developing mouse enteric nervous system.	/pubmed/22031881	Hao MM, Boesmans W, Van den Abbeel V, Jennings EA, Bornstein JC, Young HM, Vanden Berghe P.	J Neurosci. 2011 Oct 26;31(43):15352-61.	J Neurosci. 2011	PubMed	citation	PMID:22031881	pubmed	22031881	create date:2011/10/28 | first author:Hao MM
Differential modulation of excitatory and inhibitory striatal synaptic transmission by histamine.	/pubmed/22031880	Ellender TJ, Huerta-Ocampo I, Deisseroth K, Capogna M, Bolam JP.	J Neurosci. 2011 Oct 26;31(43):15340-51.	J Neurosci. 2011	PubMed	citation	PMID:22031880	pubmed	22031880	create date:2011/10/28 | first author:Ellender TJ
Inhibition of Notch activity promotes nonmitotic regeneration of hair cells in the adult mouse utricles.	/pubmed/22031879	Lin V, Golub JS, Nguyen TB, Hume CR, Oesterle EC, Stone JS.	J Neurosci. 2011 Oct 26;31(43):15329-39.	J Neurosci. 2011	PubMed	citation	PMID:22031879	pubmed	22031879	create date:2011/10/28 | first author:Lin V
Small heat-shock protein HSPB1 mutants stabilize microtubules in Charcot-Marie-Tooth neuropathy.	/pubmed/22031878	Almeida-Souza L, Asselbergh B, d'Ydewalle C, Moonens K, Goethals S, de Winter V, Azmi A, Irobi J, Timmermans JP, Gevaert K, Remaut H, Van Den Bosch L, Timmerman V, Janssens S.	J Neurosci. 2011 Oct 26;31(43):15320-8.	J Neurosci. 2011	PubMed	citation	PMID:22031878	pubmed	22031878	create date:2011/10/28 | first author:Almeida-Souza L
Marginalization in neural circuits with divisive normalization.	/pubmed/22031877	Beck JM, Latham PE, Pouget A.	J Neurosci. 2011 Oct 26;31(43):15310-9.	J Neurosci. 2011	PubMed	citation	PMID:22031877	pubmed	22031877	create date:2011/10/28 | first author:Beck JM
Molecular and cellular organization of the taste system in the Drosophila larva.	/pubmed/22031876	Kwon JY, Dahanukar A, Weiss LA, Carlson JR.	J Neurosci. 2011 Oct 26;31(43):15300-9.	J Neurosci. 2011	PubMed	citation	PMID:22031876	pubmed	22031876	create date:2011/10/28 | first author:Kwon JY
Change in microRNAs associated with neuronal adaptive responses in the nucleus accumbens under neuropathic pain.	/pubmed/22031875	Imai S, Saeki M, Yanase M, Horiuchi H, Abe M, Narita M, Kuzumaki N, Suzuki T, Narita M.	J Neurosci. 2011 Oct 26;31(43):15294-9.	J Neurosci. 2011	PubMed	citation	PMID:22031875	pubmed	22031875	create date:2011/10/28 | first author:Imai S
Prefrontal transcranial direct current stimulation changes connectivity of resting-state networks during fMRI.	/pubmed/22031874	Keeser D, Meindl T, Bor J, Palm U, Pogarell O, Mulert C, Brunelin J, Möller HJ, Reiser M, Padberg F.	J Neurosci. 2011 Oct 26;31(43):15284-93.	J Neurosci. 2011	PubMed	citation	PMID:22031874	pubmed	22031874	create date:2011/10/28 | first author:Keeser D
Skeletal muscle IP3R1 receptors amplify physiological and pathological synaptic calcium signals.	/pubmed/22031873	Zhu H, Bhattacharyya BJ, Lin H, Gomez CM.	J Neurosci. 2011 Oct 26;31(43):15269-83.	J Neurosci. 2011	PubMed	citation	PMID:22031873	pubmed	22031873	create date:2011/10/28 | first author:Zhu H
Cognitive mappers to creatures of habit: differential engagement of place and response learning mechanisms predicts human navigational behavior.	/pubmed/22031872	Marchette SA, Bakker A, Shelton AL.	J Neurosci. 2011 Oct 26;31(43):15264-8.	J Neurosci. 2011	PubMed	citation	PMID:22031872	pubmed	22031872	create date:2011/10/28 | first author:Marchette SA
Individual differences in verbal abilities associated with regional blurring of the left gray and white matter boundary.	/pubmed/22031871	Blackmon K, Halgren E, Barr WB, Carlson C, Devinsky O, DuBois J, Quinn BT, French J, Kuzniecky R, Thesen T.	J Neurosci. 2011 Oct 26;31(43):15257-63.	J Neurosci. 2011	PubMed	citation	PMID:22031871	pubmed	22031871	create date:2011/10/28 | first author:Blackmon K
Computation of interaural time difference in the owl's coincidence detector neurons.	/pubmed/22031870	Funabiki K, Ashida G, Konishi M.	J Neurosci. 2011 Oct 26;31(43):15245-56.	J Neurosci. 2011	PubMed	citation	PMID:22031870	pubmed	22031870	create date:2011/10/28 | first author:Funabiki K
Caltubin, a novel molluscan tubulin-interacting protein, promotes axonal growth and attenuates axonal degeneration of rodent neurons.	/pubmed/22031869	Nejatbakhsh N, Guo CH, Lu TZ, Pei L, Smit AB, Sun HS, van Kesteren RE, Feng ZP.	J Neurosci. 2011 Oct 26;31(43):15231-44.	J Neurosci. 2011	PubMed	citation	PMID:22031869	pubmed	22031869	create date:2011/10/28 | first author:Nejatbakhsh N
Title	URL	Description	Details	ShortDetails	Resource	Type	Identifiers	Db	EntrezUID	Properties
Modulation of microsaccades in monkey during a covert visual attention task.	/pubmed/22031868	Hafed ZM, Lovejoy LP, Krauzlis RJ.	J Neurosci. 2011 Oct 26;31(43):15219-30.	J Neurosci. 2011	PubMed	citation	PMID:22031868	pubmed	22031868	create date:2011/10/28 | first author:Hafed ZM
Different effects of bromodeoxyuridine and [3H]thymidine incorporation into DNA on cell proliferation, position, and fate.	/pubmed/22016554	Duque A, Rakic P.	J Neurosci. 2011 Oct 19;31(42):15205-17.	J Neurosci. 2011	PubMed	citation	PMID:22016554	pubmed	22016554	create date:2011/10/22 | first author:Duque A
Glutaminase dysregulation in HIV-1-infected human microglia mediates neurotoxicity: relevant to HIV-1-associated neurocognitive disorders.	/pubmed/22016553	Huang Y, Zhao L, Jia B, Wu L, Li Y, Curthoys N, Zheng JC.	J Neurosci. 2011 Oct 19;31(42):15195-204.	J Neurosci. 2011	PubMed	citation	PMID:22016553	pubmed	22016553	create date:2011/10/22 | first author:Huang Y
Adult mouse motor units develop almost all of their force in the subprimary range: a new all-or-none strategy for force recruitment?	/pubmed/22016552	Manuel M, Heckman CJ.	J Neurosci. 2011 Oct 19;31(42):15188-94.	J Neurosci. 2011	PubMed	citation	PMID:22016552	pubmed	22016552	create date:2011/10/22 | first author:Manuel M
Transforming growth factor α transforms astrocytes to a growth-supportive phenotype after spinal cord injury.	/pubmed/22016551	White RE, Rao M, Gensel JC, McTigue DM, Kaspar BK, Jakeman LB.	J Neurosci. 2011 Oct 19;31(42):15173-87.	J Neurosci. 2011	PubMed	citation	PMID:22016551	pubmed	22016551	create date:2011/10/22 | first author:White RE
Activation of Rho GTPases triggers structural remodeling and functional plasticity in the adult rat visual cortex.	/pubmed/22016550	Cerri C, Fabbri A, Vannini E, Spolidoro M, Costa M, Maffei L, Fiorentini C, Caleo M.	J Neurosci. 2011 Oct 19;31(42):15163-72.	J Neurosci. 2011	PubMed	citation	PMID:22016550	pubmed	22016550	create date:2011/10/22 | first author:Cerri C
Intact bilateral resting-state networks in the absence of the corpus callosum.	/pubmed/22016549	Tyszka JM, Kennedy DP, Adolphs R, Paul LK.	J Neurosci. 2011 Oct 19;31(42):15154-62.	J Neurosci. 2011	PubMed	citation	PMID:22016549	pubmed	22016549	create date:2011/10/22 | first author:Tyszka JM
Identification of neural feedback for upright stance in humans: stabilization rather than sway minimization.	/pubmed/22016548	Kiemel T, Zhang Y, Jeka JJ.	J Neurosci. 2011 Oct 19;31(42):15144-53.	J Neurosci. 2011	PubMed	citation	PMID:22016548	pubmed	22016548	create date:2011/10/22 | first author:Kiemel T
Motor adaptation training for faster relearning.	/pubmed/22016547	Malone LA, Vasudevan EV, Bastian AJ.	J Neurosci. 2011 Oct 19;31(42):15136-43.	J Neurosci. 2011	PubMed	citation	PMID:22016547	pubmed	22016547	create date:2011/10/22 | first author:Malone LA
Transient inactivation of orbitofrontal cortex blocks reinforcer devaluation in macaques.	/pubmed/22016546	West EA, DesJardin JT, Gale K, Malkova L.	J Neurosci. 2011 Oct 19;31(42):15128-35.	J Neurosci. 2011	PubMed	citation	PMID:22016546	pubmed	22016546	create date:2011/10/22 | first author:West EA
Posttraining ablation of adult-generated neurons degrades previously acquired memories.	/pubmed/22016545	Arruda-Carvalho M, Sakaguchi M, Akers KG, Josselyn SA, Frankland PW.	J Neurosci. 2011 Oct 19;31(42):15113-27.	J Neurosci. 2011	PubMed	citation	PMID:22016545	pubmed	22016545	create date:2011/10/22 | first author:Arruda-Carvalho M
Nonlinear interactions between excitatory and inhibitory retinal synapses control visual output.	/pubmed/22016544	Sagdullaev BT, Eggers ED, Purgert R, Lukasiewicz PD.	J Neurosci. 2011 Oct 19;31(42):15102-12.	J Neurosci. 2011	PubMed	citation	PMID:22016544	pubmed	22016544	create date:2011/10/22 | first author:Sagdullaev BT
Onset of cholinergic efferent synaptic function in sensory hair cells of the rat cochlea.	/pubmed/22016543	Roux I, Wersinger E, McIntosh JM, Fuchs PA, Glowatzki E.	J Neurosci. 2011 Oct 19;31(42):15092-101.	J Neurosci. 2011	PubMed	citation	PMID:22016543	pubmed	22016543	create date:2011/10/22 | first author:Roux I
Characterization of the functional MRI response temporal linearity via optical control of neocortical pyramidal neurons.	/pubmed/22016542	Kahn I, Desai M, Knoblich U, Bernstein J, Henninger M, Graybiel AM, Boyden ES, Buckner RL, Moore CI.	J Neurosci. 2011 Oct 19;31(42):15086-91.	J Neurosci. 2011	PubMed	citation	PMID:22016542	pubmed	22016542	create date:2011/10/22 | first author:Kahn I
Resolving TRPV1- and TNF-α-mediated spinal cord synaptic plasticity and inflammatory pain with neuroprotectin D1.	/pubmed/22016541	Park CK, Lü N, Xu ZZ, Liu T, Serhan CN, Ji RR.	J Neurosci. 2011 Oct 19;31(42):15072-85.	J Neurosci. 2011	PubMed	citation	PMID:22016541	pubmed	22016541	create date:2011/10/22 | first author:Park CK
Focal pontine lesions provide evidence that intrinsic functional connectivity reflects polysynaptic anatomical pathways.	/pubmed/22016540	Lu J, Liu H, Zhang M, Wang D, Cao Y, Ma Q, Rong D, Wang X, Buckner RL, Li K.	J Neurosci. 2011 Oct 19;31(42):15065-71.	J Neurosci. 2011	PubMed	citation	PMID:22016540	pubmed	22016540	create date:2011/10/22 | first author:Lu J
Where fMRI and electrophysiology agree to disagree: corticothalamic and striatal activity patterns in the WAG/Rij rat.	/pubmed/22016539	Mishra AM, Ellens DJ, Schridde U, Motelow JE, Purcaro MJ, DeSalvo MN, Enev M, Sanganahalli BG, Hyder F, Blumenfeld H.	J Neurosci. 2011 Oct 19;31(42):15053-64.	J Neurosci. 2011	PubMed	citation	PMID:22016539	pubmed	22016539	create date:2011/10/22 | first author:Mishra AM
Double dissociation of stimulus-value and action-value learning in humans with orbitofrontal or anterior cingulate cortex damage.	/pubmed/22016538	Camille N, Tsuchida A, Fellows LK.	J Neurosci. 2011 Oct 19;31(42):15048-52.	J Neurosci. 2011	PubMed	citation	PMID:22016538	pubmed	22016538	create date:2011/10/22 | first author:Camille N
An olfactory circuit increases the fidelity of visual behavior.	/pubmed/22016537	Chow DM, Theobald JC, Frye MA.	J Neurosci. 2011 Oct 19;31(42):15035-47.	J Neurosci. 2011	PubMed	citation	PMID:22016537	pubmed	22016537	create date:2011/10/22 | first author:Chow DM
Stathmin is required for stability of the Drosophila neuromuscular junction.	/pubmed/22016536	Graf ER, Heerssen HM, Wright CM, Davis GW, DiAntonio A.	J Neurosci. 2011 Oct 19;31(42):15026-34.	J Neurosci. 2011	PubMed	citation	PMID:22016536	pubmed	22016536	create date:2011/10/22 | first author:Graf ER
Multiple adaptable mechanisms early in the primate visual pathway.	/pubmed/22016535	Dhruv NT, Tailby C, Sokol SH, Lennie P.	J Neurosci. 2011 Oct 19;31(42):15016-25.	J Neurosci. 2011	PubMed	citation	PMID:22016535	pubmed	22016535	create date:2011/10/22 | first author:Dhruv NT
Blood-borne angiotensin II acts in the brain to influence behavioral and endocrine responses to psychogenic stress.	/pubmed/22016534	Krause EG, de Kloet AD, Scott KA, Flak JN, Jones K, Smeltzer MD, Ulrich-Lai YM, Woods SC, Wilson SP, Reagan LP, Herman JP, Sakai RR.	J Neurosci. 2011 Oct 19;31(42):15009-15.	J Neurosci. 2011	PubMed	citation	PMID:22016534	pubmed	22016534	create date:2011/10/22 | first author:Krause EG
Properties of slow oscillation during slow-wave sleep and anesthesia in cats.	/pubmed/22016533	Chauvette S, Crochet S, Volgushev M, Timofeev I.	J Neurosci. 2011 Oct 19;31(42):14998-5008.	J Neurosci. 2011	PubMed	citation	PMID:22016533	pubmed	22016533	create date:2011/10/22 | first author:Chauvette S
Substrate-induced internalization of the high-affinity choline transporter.	/pubmed/22016532	Okuda T, Konishi A, Misawa H, Haga T.	J Neurosci. 2011 Oct 19;31(42):14989-97.	J Neurosci. 2011	PubMed	citation	PMID:22016532	pubmed	22016532	create date:2011/10/22 | first author:Okuda T
Lateralized theta wave connectivity and language performance in 2- to 5-year-old children.	/pubmed/22016531	Kikuchi M, Shitamichi K, Yoshimura Y, Ueno S, Remijn GB, Hirosawa T, Munesue T, Tsubokawa T, Haruta Y, Oi M, Higashida H, Minabe Y.	J Neurosci. 2011 Oct 19;31(42):14984-8.	J Neurosci. 2011	PubMed	citation	PMID:22016531	pubmed	22016531	create date:2011/10/22 | first author:Kikuchi M
Dopaminergic modulation of the striatal microcircuit: receptor-specific configuration of cell assemblies.	/pubmed/22016530	Carrillo-Reid L, Hernández-López S, Tapia D, Galarraga E, Bargas J.	J Neurosci. 2011 Oct 19;31(42):14972-83.	J Neurosci. 2011	PubMed	citation	PMID:22016530	pubmed	22016530	create date:2011/10/22 | first author:Carrillo-Reid L
Misalignment of PLP/DM20 transmembrane domains determines protein misfolding in Pelizaeus-Merzbacher disease.	/pubmed/22016529	Dhaunchak AS, Colman DR, Nave KA.	J Neurosci. 2011 Oct 19;31(42):14961-71.	J Neurosci. 2011	PubMed	citation	PMID:22016529	pubmed	22016529	create date:2011/10/22 | first author:Dhaunchak AS
Biasing perception by spatial long-term memory.	/pubmed/22016528	Summerfield JJ, Rao A, Garside N, Nobre AC.	J Neurosci. 2011 Oct 19;31(42):14952-60.	J Neurosci. 2011	PubMed	citation	PMID:22016528	pubmed	22016528	create date:2011/10/22 | first author:Summerfield JJ
Time-limited consolidation and task interference: no direct link.	/pubmed/22016527	Been M, Jans B, De Weerd P.	J Neurosci. 2011 Oct 19;31(42):14944-51.	J Neurosci. 2011	PubMed	citation	PMID:22016527	pubmed	22016527	create date:2011/10/22 | first author:Been M
Axonal regrowth after spinal cord injury via chondroitinase and the tissue plasminogen activator (tPA)/plasmin system.	/pubmed/22016526	Bukhari N, Torres L, Robinson JK, Tsirka SE.	J Neurosci. 2011 Oct 19;31(42):14931-43.	J Neurosci. 2011	PubMed	citation	PMID:22016526	pubmed	22016526	create date:2011/10/22 | first author:Bukhari N
α7-Containing and non-α7-containing nicotinic receptors respond differently to spillover of acetylcholine.	/pubmed/22016525	Stanchev D, Sargent PB.	J Neurosci. 2011 Oct 19;31(42):14920-30.	J Neurosci. 2011	PubMed	citation	PMID:22016525	pubmed	22016525	create date:2011/10/22 | first author:Stanchev D
Changes in aging mouse neuromuscular junctions are explained by degeneration and regeneration of muscle fiber segments at the synapse.	/pubmed/22016524	Li Y, Lee Y, Thompson WJ.	J Neurosci. 2011 Oct 19;31(42):14910-9.	J Neurosci. 2011	PubMed	citation	PMID:22016524	pubmed	22016524	create date:2011/10/22 | first author:Li Y
FGF-2 and Anosmin-1 are selectively expressed in different types of multiple sclerosis lesions.	/pubmed/22016523	Clemente D, Ortega MC, Arenzana FJ, de Castro F.	J Neurosci. 2011 Oct 19;31(42):14899-909.	J Neurosci. 2011	PubMed	citation	PMID:22016523	pubmed	22016523	create date:2011/10/22 | first author:Clemente D
Newborn neurons in the olfactory bulb selected for long-term survival through olfactory learning are prematurely suppressed when the olfactory memory is erased.	/pubmed/22016522	Sultan S, Rey N, Sacquet J, Mandairon N, Didier A.	J Neurosci. 2011 Oct 19;31(42):14893-8.	J Neurosci. 2011	PubMed	citation	PMID:22016522	pubmed	22016522	create date:2011/10/22 | first author:Sultan S
Oligomeric-induced activity by thienyl pyrimidine compounds traps prion infectivity.	/pubmed/22016521	Ayrolles-Torro A, Imberdis T, Torrent J, Toupet K, Baskakov IV, Poncet-Montange G, Grégoire C, Roquet-Baneres F, Lehmann S, Rognan D, Pugnière M, Verdier JM, Perrier V.	J Neurosci. 2011 Oct 19;31(42):14882-92.	J Neurosci. 2011	PubMed	citation	PMID:22016521	pubmed	22016521	create date:2011/10/22 | first author:Ayrolles-Torro A
Effects of elevation of brain magnesium on fear conditioning, fear extinction, and synaptic plasticity in the infralimbic prefrontal cortex and lateral amygdala.	/pubmed/22016520	Abumaria N, Yin B, Zhang L, Li XY, Chen T, Descalzi G, Zhao L, Ahn M, Luo L, Ran C, Zhuo M, Liu G.	J Neurosci. 2011 Oct 19;31(42):14871-81.	J Neurosci. 2011	PubMed	citation	PMID:22016520	pubmed	22016520	create date:2011/10/22 | first author:Abumaria N
Ivy and neurogliaform interneurons are a major target of μ-opioid receptor modulation.	/pubmed/22016519	Krook-Magnuson E, Luu L, Lee SH, Varga C, Soltesz I.	J Neurosci. 2011 Oct 19;31(42):14861-70.	J Neurosci. 2011	PubMed	citation	PMID:22016519	pubmed	22016519	create date:2011/10/22 | first author:Krook-Magnuson E
Ablation of cyclooxygenase-2 in forebrain neurons is neuroprotective and dampens brain inflammation after status epilepticus.	/pubmed/22016518	Serrano GE, Lelutiu N, Rojas A, Cochi S, Shaw R, Makinson CD, Wang D, FitzGerald GA, Dingledine R.	J Neurosci. 2011 Oct 19;31(42):14850-60.	J Neurosci. 2011	PubMed	citation	PMID:22016518	pubmed	22016518	create date:2011/10/22 | first author:Serrano GE
A role for nociceptive, myelinated nerve fibers in itch sensation.	/pubmed/22016517	Ringkamp M, Schepers RJ, Shimada SG, Johanek LM, Hartke TV, Borzan J, Shim B, LaMotte RH, Meyer RA.	J Neurosci. 2011 Oct 19;31(42):14841-9.	J Neurosci. 2011	PubMed	citation	PMID:22016517	pubmed	22016517	create date:2011/10/22 | first author:Ringkamp M
The metabolic regulator PGC-1α directly controls the expression of the hypothalamic neuropeptide oxytocin.	/pubmed/22016516	Blechman J, Amir-Zilberstein L, Gutnick A, Ben-Dor S, Levkowitz G.	J Neurosci. 2011 Oct 19;31(42):14835-40.	J Neurosci. 2011	PubMed	citation	PMID:22016516	pubmed	22016516	create date:2011/10/22 | first author:Blechman J
Alcohol reward, dopamine depletion, and GDNF.	/pubmed/22016515	Pickens CL, Calu DJ.	J Neurosci. 2011 Oct 19;31(42):14833-4. No abstract available.	J Neurosci. 2011	PubMed	citation	PMID:22016515	pubmed	22016515	create date:2011/10/22 | first author:Pickens CL
MicroRNA-137/181c regulates serine palmitoyltransferase and in turn amyloid β, novel targets in sporadic Alzheimer's disease.	/pubmed/21994399	Geekiyanage H, Chan C.	J Neurosci. 2011 Oct 12;31(41):14820-30.	J Neurosci. 2011	PubMed	citation	PMID:21994399	pubmed	21994399	create date:2011/10/14 | first author:Geekiyanage H
Modulation of gamma and theta spectral amplitude and phase synchronization is associated with the development of visuo-motor learning.	/pubmed/21994398	Perfetti B, Moisello C, Landsness EC, Kvint S, Lanzafame S, Onofrj M, Di Rocco A, Tononi G, Ghilardi MF.	J Neurosci. 2011 Oct 12;31(41):14810-9.	J Neurosci. 2011	PubMed	citation	PMID:21994398	pubmed	21994398	create date:2011/10/14 | first author:Perfetti B
Short-term plasticity optimizes synaptic information transmission.	/pubmed/21994397	Rotman Z, Deng PY, Klyachko VA.	J Neurosci. 2011 Oct 12;31(41):14800-9.	J Neurosci. 2011	PubMed	citation	PMID:21994397	pubmed	21994397	create date:2011/10/14 | first author:Rotman Z
Spatial and temporal requirements for huntingtin (Htt) in neuronal migration and survival during brain development.	/pubmed/21994396	Tong Y, Ha TJ, Liu L, Nishimoto A, Reiner A, Goldowitz D.	J Neurosci. 2011 Oct 12;31(41):14794-9.	J Neurosci. 2011	PubMed	citation	PMID:21994396	pubmed	21994396	create date:2011/10/14 | first author:Tong Y
Classical conditioning analog enhanced acetylcholine responses but reduced excitability of an identified neuron.	/pubmed/21994395	Lorenzetti FD, Baxter DA, Byrne JH.	J Neurosci. 2011 Oct 12;31(41):14789-93.	J Neurosci. 2011	PubMed	citation	PMID:21994395	pubmed	21994395	create date:2011/10/14 | first author:Lorenzetti FD
Cell type-dependent trafficking of neuropeptide Y-containing dense core granules in CNS neurons.	/pubmed/21994394	Ramamoorthy P, Wang Q, Whim MD.	J Neurosci. 2011 Oct 12;31(41):14783-8.	J Neurosci. 2011	PubMed	citation	PMID:21994394	pubmed	21994394	create date:2011/10/14 | first author:Ramamoorthy P
Receptor agonism and antagonism of dietary bitter compounds.	/pubmed/21994393	Brockhoff A, Behrens M, Roudnitzky N, Appendino G, Avonto C, Meyerhof W.	J Neurosci. 2011 Oct 12;31(41):14775-82.	J Neurosci. 2011	PubMed	citation	PMID:21994393	pubmed	21994393	create date:2011/10/14 | first author:Brockhoff A
Short-term synaptic plasticity regulates the level of olivocochlear inhibition to auditory hair cells.	/pubmed/21994392	Ballestero J, Zorrilla de San Martín J, Goutman J, Elgoyhen AB, Fuchs PA, Katz E.	J Neurosci. 2011 Oct 12;31(41):14763-74.	J Neurosci. 2011	PubMed	citation	PMID:21994392	pubmed	21994392	create date:2011/10/14 | first author:Ballestero J
Postsynaptic TRPC1 function contributes to BDNF-induced synaptic potentiation at the developing neuromuscular junction.	/pubmed/21994391	McGurk JS, Shim S, Kim JY, Wen Z, Song H, Ming GL.	J Neurosci. 2011 Oct 12;31(41):14754-62.	J Neurosci. 2011	PubMed	citation	PMID:21994391	pubmed	21994391	create date:2011/10/14 | first author:McGurk JS
Title	URL	Description	Details	ShortDetails	Resource	Type	Identifiers	Db	EntrezUID	Properties
Explaining left lateralization for words in the ventral occipitotemporal cortex.	/pubmed/21994390	Seghier ML, Price CJ.	J Neurosci. 2011 Oct 12;31(41):14745-53.	J Neurosci. 2011	PubMed	citation	PMID:21994390	pubmed	21994390	create date:2011/10/14 | first author:Seghier ML
The anterior insular cortex represents breaches of taste identity expectation.	/pubmed/21994389	Veldhuizen MG, Douglas D, Aschenbrenner K, Gitelman DR, Small DM.	J Neurosci. 2011 Oct 12;31(41):14735-44.	J Neurosci. 2011	PubMed	citation	PMID:21994389	pubmed	21994389	create date:2011/10/14 | first author:Veldhuizen MG
A diversity of synaptic filters are created by temporal summation of excitation and inhibition.	/pubmed/21994388	George AA, Lyons-Warren AM, Ma X, Carlson BA.	J Neurosci. 2011 Oct 12;31(41):14721-34.	J Neurosci. 2011	PubMed	citation	PMID:21994388	pubmed	21994388	create date:2011/10/14 | first author:George AA
Synaptic action of the olivocerebellar system on cerebellar nuclear spike activity.	/pubmed/21994387	Blenkinsop TA, Lang EJ.	J Neurosci. 2011 Oct 12;31(41):14708-20.	J Neurosci. 2011	PubMed	citation	PMID:21994387	pubmed	21994387	create date:2011/10/14 | first author:Blenkinsop TA
Comparing apples and oranges: using reward-specific and reward-general subjective value representation in the brain.	/pubmed/21994386	Levy DJ, Glimcher PW.	J Neurosci. 2011 Oct 12;31(41):14693-707.	J Neurosci. 2011	PubMed	citation	PMID:21994386	pubmed	21994386	create date:2011/10/14 | first author:Levy DJ
Adjustments of response threshold during task switching: a model-based functional magnetic resonance imaging study.	/pubmed/21994385	Mansfield EL, Karayanidis F, Jamadar S, Heathcote A, Forstmann BU.	J Neurosci. 2011 Oct 12;31(41):14688-92.	J Neurosci. 2011	PubMed	citation	PMID:21994385	pubmed	21994385	create date:2011/10/14 | first author:Mansfield EL
The residence time of GABA(A)Rs at inhibitory synapses is determined by direct binding of the receptor α1 subunit to gephyrin.	/pubmed/21994384	Mukherjee J, Kretschmannova K, Gouzer G, Maric HM, Ramsden S, Tretter V, Harvey K, Davies PA, Triller A, Schindelin H, Moss SJ.	J Neurosci. 2011 Oct 12;31(41):14677-87.	J Neurosci. 2011	PubMed	citation	PMID:21994384	pubmed	21994384	create date:2011/10/14 | first author:Mukherjee J
Hypertonicity sensing in organum vasculosum lamina terminalis neurons: a mechanical process involving TRPV1 but not TRPV4.	/pubmed/21994383	Ciura S, Liedtke W, Bourque CW.	J Neurosci. 2011 Oct 12;31(41):14669-76.	J Neurosci. 2011	PubMed	citation	PMID:21994383	pubmed	21994383	create date:2011/10/14 | first author:Ciura S
Membrane attachment is key to protecting transducin GTPase-activating complex from intracellular proteolysis in photoreceptors.	/pubmed/21994382	Gospe SM 3rd, Baker SA, Kessler C, Brucato MF, Winter JR, Burns ME, Arshavsky VY.	J Neurosci. 2011 Oct 12;31(41):14660-8.	J Neurosci. 2011	PubMed	citation	PMID:21994382	pubmed	21994382	create date:2011/10/14 | first author:Gospe SM 3rd
Action potential generation at an axon initial segment-like process in the axonless retinal AII amacrine cell.	/pubmed/21994381	Wu C, Ivanova E, Cui J, Lu Q, Pan ZH.	J Neurosci. 2011 Oct 12;31(41):14654-9.	J Neurosci. 2011	PubMed	citation	PMID:21994381	pubmed	21994381	create date:2011/10/14 | first author:Wu C
Large-scale heterogeneous representation of sound attributes in rat primary auditory cortex: from unit activity to population dynamics.	/pubmed/21994380	Ogawa T, Riera J, Goto T, Sumiyoshi A, Nonaka H, Jerbi K, Bertrand O, Kawashima R.	J Neurosci. 2011 Oct 12;31(41):14639-53.	J Neurosci. 2011	PubMed	citation	PMID:21994380	pubmed	21994380	create date:2011/10/14 | first author:Ogawa T
An investigation of twenty/20 vision in reading.	/pubmed/21994379	Hellyer PJ, Woodhead ZV, Leech R, Wise RJ.	J Neurosci. 2011 Oct 12;31(41):14631-8.	J Neurosci. 2011	PubMed	citation	PMID:21994379	pubmed	21994379	create date:2011/10/14 | first author:Hellyer PJ
Decoding the formation of reward predictions across learning.	/pubmed/21994378	Kahnt T, Heinzle J, Park SQ, Haynes JD.	J Neurosci. 2011 Oct 12;31(41):14624-30.	J Neurosci. 2011	PubMed	citation	PMID:21994378	pubmed	21994378	create date:2011/10/14 | first author:Kahnt T
A perimotor framework reveals functional segmentation in the motoneuronal network controlling locomotion in Caenorhabditis elegans.	/pubmed/21994377	Haspel G, O'Donovan MJ.	J Neurosci. 2011 Oct 12;31(41):14611-23.	J Neurosci. 2011	PubMed	citation	PMID:21994377	pubmed	21994377	create date:2011/10/14 | first author:Haspel G
Activation of orexin 1 receptors in the periaqueductal gray of male rats leads to antinociception via retrograde endocannabinoid (2-arachidonoylglycerol)-induced disinhibition.	/pubmed/21994376	Ho YC, Lee HJ, Tung LW, Liao YY, Fu SY, Teng SF, Liao HT, Mackie K, Chiou LC.	J Neurosci. 2011 Oct 12;31(41):14600-10.	J Neurosci. 2011	PubMed	citation	PMID:21994376	pubmed	21994376	create date:2011/10/14 | first author:Ho YC
Adaptive coding of task-relevant information in human frontoparietal cortex.	/pubmed/21994375	Woolgar A, Hampshire A, Thompson R, Duncan J.	J Neurosci. 2011 Oct 12;31(41):14592-9.	J Neurosci. 2011	PubMed	citation	PMID:21994375	pubmed	21994375	create date:2011/10/14 | first author:Woolgar A
Voltage-gated Na+ channel β1B: a secreted cell adhesion molecule involved in human epilepsy.	/pubmed/21994374	Patino GA, Brackenbury WJ, Bao Y, Lopez-Santiago LF, O'Malley HA, Chen C, Calhoun JD, Lafrenière RG, Cossette P, Rouleau GA, Isom LL.	J Neurosci. 2011 Oct 12;31(41):14577-91.	J Neurosci. 2011	PubMed	citation	PMID:21994374	pubmed	21994374	create date:2011/10/14 | first author:Patino GA
Multiplexed and robust representations of sound features in auditory cortex.	/pubmed/21994373	Walker KM, Bizley JK, King AJ, Schnupp JW.	J Neurosci. 2011 Oct 12;31(41):14565-76.	J Neurosci. 2011	PubMed	citation	PMID:21994373	pubmed	21994373	create date:2011/10/14 | first author:Walker KM
A three-dimensional spatiotemporal receptive field model explains responses of area MT neurons to naturalistic movies.	/pubmed/21994372	Nishimoto S, Gallant JL.	J Neurosci. 2011 Oct 12;31(41):14551-64.	J Neurosci. 2011	PubMed	citation	PMID:21994372	pubmed	21994372	create date:2011/10/14 | first author:Nishimoto S
Emotional facial expressions modulate pain-induced beta and gamma oscillations in sensorimotor cortex.	/pubmed/21994371	Senkowski D, Kautz J, Hauck M, Zimmermann R, Engel AK.	J Neurosci. 2011 Oct 12;31(41):14542-50.	J Neurosci. 2011	PubMed	citation	PMID:21994371	pubmed	21994371	create date:2011/10/14 | first author:Senkowski D
Group I mGluR activation reverses cocaine-induced accumulation of calcium-permeable AMPA receptors in nucleus accumbens synapses via a protein kinase C-dependent mechanism.	/pubmed/21994370	McCutcheon JE, Loweth JA, Ford KA, Marinelli M, Wolf ME, Tseng KY.	J Neurosci. 2011 Oct 12;31(41):14536-41.	J Neurosci. 2011	PubMed	citation	PMID:21994370	pubmed	21994370	create date:2011/10/14 | first author:McCutcheon JE
Resonating with others: the effects of self-construal type on motor cortical output.	/pubmed/21994369	Obhi SS, Hogeveen J, Pascual-Leone A.	J Neurosci. 2011 Oct 12;31(41):14531-5.	J Neurosci. 2011	PubMed	citation	PMID:21994369	pubmed	21994369	create date:2011/10/14 | first author:Obhi SS
Transient suppression of broadband gamma power in the default-mode network is correlated with task complexity and subject performance.	/pubmed/21994368	Ossandón T, Jerbi K, Vidal JR, Bayle DJ, Henaff MA, Jung J, Minotti L, Bertrand O, Kahane P, Lachaux JP.	J Neurosci. 2011 Oct 12;31(41):14521-30.	J Neurosci. 2011	PubMed	citation	PMID:21994368	pubmed	21994368	create date:2011/10/14 | first author:Ossandón T
Distinct roles in vivo for the ubiquitin-proteasome system and the autophagy-lysosomal pathway in the degradation of α-synuclein.	/pubmed/21994367	Ebrahimi-Fakhari D, Cantuti-Castelvetri I, Fan Z, Rockenstein E, Masliah E, Hyman BT, McLean PJ, Unni VK.	J Neurosci. 2011 Oct 12;31(41):14508-20.	J Neurosci. 2011	PubMed	citation	PMID:21994367	pubmed	21994367	create date:2011/10/14 | first author:Ebrahimi-Fakhari D
The melatonin MT1 receptor axis modulates mutant Huntingtin-mediated toxicity.	/pubmed/21994366	Wang X, Sirianni A, Pei Z, Cormier K, Smith K, Jiang J, Zhou S, Wang H, Zhao R, Yano H, Kim JE, Li W, Kristal BS, Ferrante RJ, Friedlander RM.	J Neurosci. 2011 Oct 12;31(41):14496-507.	J Neurosci. 2011	PubMed	citation	PMID:21994366	pubmed	21994366	create date:2011/10/14 | first author:Wang X
Soluble Aβ seeds are potent inducers of cerebral β-amyloid deposition.	/pubmed/21994365	Langer F, Eisele YS, Fritschi SK, Staufenbiel M, Walker LC, Jucker M.	J Neurosci. 2011 Oct 12;31(41):14488-95.	J Neurosci. 2011	PubMed	citation	PMID:21994365	pubmed	21994365	create date:2011/10/14 | first author:Langer F
Axonal Localization of transgene mRNA in mature PNS and CNS neurons.	/pubmed/21994364	Willis DE, Xu M, Donnelly CJ, Tep C, Kendall M, Erenstheyn M, English AW, Schanen NC, Kirn-Safran CB, Yoon SO, Bassell GJ, Twiss JL.	J Neurosci. 2011 Oct 12;31(41):14481-7.	J Neurosci. 2011	PubMed	citation	PMID:21994364	pubmed	21994364	create date:2011/10/14 | first author:Willis DE
A signaling mechanism coupling netrin-1/deleted in colorectal cancer chemoattraction to SNARE-mediated exocytosis in axonal growth cones.	/pubmed/21994363	Cotrufo T, Pérez-Brangulí F, Muhaisen A, Ros O, Andrés R, Baeriswyl T, Fuschini G, Tarrago T, Pascual M, Ureña J, Blasi J, Giralt E, Stoeckli ET, Soriano E.	J Neurosci. 2011 Oct 12;31(41):14463-80.	J Neurosci. 2011	PubMed	citation	PMID:21994363	pubmed	21994363	create date:2011/10/14 | first author:Cotrufo T
Dopaminergic striatal innervation predicts interlimb transfer of a visuomotor skill.	/pubmed/21994362	Isaias IU, Moisello C, Marotta G, Schiavella M, Canesi M, Perfetti B, Cavallari P, Pezzoli G, Ghilardi MF.	J Neurosci. 2011 Oct 12;31(41):14458-62.	J Neurosci. 2011	PubMed	citation	PMID:21994362	pubmed	21994362	create date:2011/10/14 | first author:Isaias IU
Glucagon-like peptide 1 receptors in nucleus accumbens affect food intake.	/pubmed/21994361	Dossat AM, Lilly N, Kay K, Williams DL.	J Neurosci. 2011 Oct 12;31(41):14453-7.	J Neurosci. 2011	PubMed	citation	PMID:21994361	pubmed	21994361	create date:2011/10/14 | first author:Dossat AM
The (non)automaticity of amygdala responses to threat: on the issue of fast signals and slow measures.	/pubmed/21994360	Brosch T, Wieser MJ.	J Neurosci. 2011 Oct 12;31(41):14451-2. No abstract available.	J Neurosci. 2011	PubMed	citation	PMID:21994360	pubmed	21994360	create date:2011/10/14 | first author:Brosch T
Chronic stress exacerbates tau pathology, neurodegeneration, and cognitive performance through a corticotropin-releasing factor receptor-dependent mechanism in a transgenic mouse model of tauopathy.	/pubmed/21976528	Carroll JC, Iba M, Bangasser DA, Valentino RJ, James MJ, Brunden KR, Lee VM, Trojanowski JQ.	J Neurosci. 2011 Oct 5;31(40):14436-49.	J Neurosci. 2011	PubMed	citation	PMID:21976528	pubmed	21976528	create date:2011/10/07 | first author:Carroll JC
Circuitry underlying spectrotemporal integration in the auditory midbrain.	/pubmed/21976527	Yavuzoglu A, Schofield BR, Wenstrup JJ.	J Neurosci. 2011 Oct 5;31(40):14424-35.	J Neurosci. 2011	PubMed	citation	PMID:21976527	pubmed	21976527	create date:2011/10/07 | first author:Yavuzoglu A
ApoER2 function in the establishment and maintenance of retinal synaptic connectivity.	/pubmed/21976526	Trotter JH, Klein M, Jinwal UK, Abisambra JF, Dickey CA, Tharkur J, Masiulis I, Ding J, Locke KG, Rickman CB, Birch DG, Weeber EJ, Herz J.	J Neurosci. 2011 Oct 5;31(40):14413-23.	J Neurosci. 2011	PubMed	citation	PMID:21976526	pubmed	21976526	create date:2011/10/07 | first author:Trotter JH
Distinct roles of three frontal cortical areas in reward-guided behavior.	/pubmed/21976525	Noonan MP, Mars RB, Rushworth MF.	J Neurosci. 2011 Oct 5;31(40):14399-412.	J Neurosci. 2011	PubMed	citation	PMID:21976525	pubmed	21976525	create date:2011/10/07 | first author:Noonan MP
Grasp movement decoding from premotor and parietal cortex.	/pubmed/21976524	Townsend BR, Subasi E, Scherberger H.	J Neurosci. 2011 Oct 5;31(40):14386-98.	J Neurosci. 2011	PubMed	citation	PMID:21976524	pubmed	21976524	create date:2011/10/07 | first author:Townsend BR
Effective connectivity during processing of facial affect: evidence for multiple parallel pathways.	/pubmed/21976523	Dima D, Stephan KE, Roiser JP, Friston KJ, Frangou S.	J Neurosci. 2011 Oct 5;31(40):14378-85.	J Neurosci. 2011	PubMed	citation	PMID:21976523	pubmed	21976523	create date:2011/10/07 | first author:Dima D
Heightened nicotinic regulation of auditory cortex during adolescence.	/pubmed/21976522	Kawai HD, Kang HA, Metherate R.	J Neurosci. 2011 Oct 5;31(40):14367-77.	J Neurosci. 2011	PubMed	citation	PMID:21976522	pubmed	21976522	create date:2011/10/07 | first author:Kawai HD
Metabolic dysfunction associated with adiponectin deficiency enhances kainic acid-induced seizure severity.	/pubmed/21976521	Lee EB, Warmann G, Dhir R, Ahima RS.	J Neurosci. 2011 Oct 5;31(40):14361-6.	J Neurosci. 2011	PubMed	citation	PMID:21976521	pubmed	21976521	create date:2011/10/07 | first author:Lee EB
Annexin A2 promotes glioma cell invasion and tumor progression.	/pubmed/21976520	Zhai H, Acharya S, Gravanis I, Mehmood S, Seidman RJ, Shroyer KR, Hajjar KA, Tsirka SE.	J Neurosci. 2011 Oct 5;31(40):14346-60.	J Neurosci. 2011	PubMed	citation	PMID:21976520	pubmed	21976520	create date:2011/10/07 | first author:Zhai H
Affiliative behavior requires juvenile, but not adult neurogenesis.	/pubmed/21976519	Wei L, Meaney MJ, Duman RS, Kaffman A.	J Neurosci. 2011 Oct 5;31(40):14335-45.	J Neurosci. 2011	PubMed	citation	PMID:21976519	pubmed	21976519	create date:2011/10/07 | first author:Wei L
Mutant PKCγ in spinocerebellar ataxia type 14 disrupts synapse elimination and long-term depression in Purkinje cells in vivo.	/pubmed/21976518	Shuvaev AN, Horiuchi H, Seki T, Goenawan H, Irie T, Iizuka A, Sakai N, Hirai H.	J Neurosci. 2011 Oct 5;31(40):14324-34.	J Neurosci. 2011	PubMed	citation	PMID:21976518	pubmed	21976518	create date:2011/10/07 | first author:Shuvaev AN
Cell-autonomous and non-cell-autonomous neuroprotective functions of RORα in neurons and astrocytes during hypoxia.	/pubmed/21976517	Jolly S, Journiac N, Naudet F, Gautheron V, Mariani J, Vernet-der Garabedian B.	J Neurosci. 2011 Oct 5;31(40):14314-23.	J Neurosci. 2011	PubMed	citation	PMID:21976517	pubmed	21976517	create date:2011/10/07 | first author:Jolly S
A specific brain structural basis for individual differences in reality monitoring.	/pubmed/21976516	Buda M, Fornito A, Bergström ZM, Simons JS.	J Neurosci. 2011 Oct 5;31(40):14308-13.	J Neurosci. 2011	PubMed	citation	PMID:21976516	pubmed	21976516	create date:2011/10/07 | first author:Buda M
Alterations of molecular and behavioral responses to cocaine by selective inhibition of Elk-1 phosphorylation.	/pubmed/21976515	Besnard A, Bouveyron N, Kappes V, Pascoli V, Pagès C, Heck N, Vanhoutte P, Caboche J.	J Neurosci. 2011 Oct 5;31(40):14296-307.	J Neurosci. 2011	PubMed	citation	PMID:21976515	pubmed	21976515	create date:2011/10/07 | first author:Besnard A
Rapid loss of dendritic HCN channel expression in hippocampal pyramidal neurons following status epilepticus.	/pubmed/21976514	Jung S, Warner LN, Pitsch J, Becker AJ, Poolos NP.	J Neurosci. 2011 Oct 5;31(40):14291-5.	J Neurosci. 2011	PubMed	citation	PMID:21976514	pubmed	21976514	create date:2011/10/07 | first author:Jung S
Caudate dopamine D1 receptor density is associated with individual differences in frontoparietal connectivity during working memory.	/pubmed/21976513	Rieckmann A, Karlsson S, Fischer H, Bäckman L.	J Neurosci. 2011 Oct 5;31(40):14284-90.	J Neurosci. 2011	PubMed	citation	PMID:21976513	pubmed	21976513	create date:2011/10/07 | first author:Rieckmann A
The effect of noise correlations in populations of diversely tuned neurons.	/pubmed/21976512	Ecker AS, Berens P, Tolias AS, Bethge M.	J Neurosci. 2011 Oct 5;31(40):14272-83.	J Neurosci. 2011	PubMed	citation	PMID:21976512	pubmed	21976512	create date:2011/10/07 | first author:Ecker AS
NBCe1 mediates the acute stimulation of astrocytic glycolysis by extracellular K+.	/pubmed/21976511	Ruminot I, Gutiérrez R, Peña-Münzenmayer G, Añazco C, Sotelo-Hitschfeld T, Lerchundi R, Niemeyer MI, Shull GE, Barros LF.	J Neurosci. 2011 Oct 5;31(40):14264-71.	J Neurosci. 2011	PubMed	citation	PMID:21976511	pubmed	21976511	create date:2011/10/07 | first author:Ruminot I
Piccolo regulates the dynamic assembly of presynaptic F-actin.	/pubmed/21976510	Waites CL, Leal-Ortiz SA, Andlauer TF, Sigrist SJ, Garner CC.	J Neurosci. 2011 Oct 5;31(40):14250-63.	J Neurosci. 2011	PubMed	citation	PMID:21976510	pubmed	21976510	create date:2011/10/07 | first author:Waites CL
Title	URL	Description	Details	ShortDetails	Resource	Type	Identifiers	Db	EntrezUID	Properties
μ-suppression during action observation and execution correlates with BOLD in dorsal premotor, inferior parietal, and SI cortices.	/pubmed/21976509	Arnstein D, Cui F, Keysers C, Maurits NM, Gazzola V.	J Neurosci. 2011 Oct 5;31(40):14243-9.	J Neurosci. 2011	PubMed	citation	PMID:21976509	pubmed	21976509	create date:2011/10/07 | first author:Arnstein D
Large identified pyramidal cells in macaque motor and premotor cortex exhibit thin spikes": implications for cell type classification."	/pubmed/21976508	Vigneswaran G, Kraskov A, Lemon RN.	J Neurosci. 2011 Oct 5;31(40):14235-42.	J Neurosci. 2011	PubMed	citation	PMID:21976508	pubmed	21976508	create date:2011/10/07 | first author:Vigneswaran G
Altered neocortical rhythmic activity states in Fmr1 KO mice are due to enhanced mGluR5 signaling and involve changes in excitatory circuitry.	/pubmed/21976507	Hays SA, Huber KM, Gibson JR.	J Neurosci. 2011 Oct 5;31(40):14223-34.	J Neurosci. 2011	PubMed	citation	PMID:21976507	pubmed	21976507	create date:2011/10/07 | first author:Hays SA
KIBRA polymorphism is related to enhanced memory and elevated hippocampal processing.	/pubmed/21976506	Kauppi K, Nilsson LG, Adolfsson R, Eriksson E, Nyberg L.	J Neurosci. 2011 Oct 5;31(40):14218-22.	J Neurosci. 2011	PubMed	citation	PMID:21976506	pubmed	21976506	create date:2011/10/07 | first author:Kauppi K
Cortical projections of functionally identified thalamic trigeminovascular neurons: implications for migraine headache and its associated symptoms.	/pubmed/21976505	Noseda R, Jakubowski M, Kainz V, Borsook D, Burstein R.	J Neurosci. 2011 Oct 5;31(40):14204-17.	J Neurosci. 2011	PubMed	citation	PMID:21976505	pubmed	21976505	create date:2011/10/07 | first author:Noseda R
MicroRNA as repressors of stress-induced anxiety: the case of amygdalar miR-34.	/pubmed/21976504	Haramati S, Navon I, Issler O, Ezra-Nevo G, Gil S, Zwang R, Hornstein E, Chen A.	J Neurosci. 2011 Oct 5;31(40):14191-203.	J Neurosci. 2011	PubMed	citation	PMID:21976504	pubmed	21976504	create date:2011/10/07 | first author:Haramati S
Levels of BDNF impact oligodendrocyte lineage cells following a cuprizone lesion.	/pubmed/21976503	VonDran MW, Singh H, Honeywell JZ, Dreyfus CF.	J Neurosci. 2011 Oct 5;31(40):14182-90.	J Neurosci. 2011	PubMed	citation	PMID:21976503	pubmed	21976503	create date:2011/10/07 | first author:VonDran MW
Stress and glucocorticoids impair memory retrieval via β2-adrenergic, Gi/o-coupled suppression of cAMP signaling.	/pubmed/21976502	Schutsky K, Ouyang M, Castelino CB, Zhang L, Thomas SA.	J Neurosci. 2011 Oct 5;31(40):14172-81.	J Neurosci. 2011	PubMed	citation	PMID:21976502	pubmed	21976502	create date:2011/10/07 | first author:Schutsky K
Regulation of neuronal M-channel gating in an isoform-specific manner: functional interplay between calmodulin and syntaxin 1A.	/pubmed/21976501	Etzioni A, Siloni S, Chikvashvilli D, Strulovich R, Sachyani D, Regev N, Greitzer-Antes D, Hirsch JA, Lotan I.	J Neurosci. 2011 Oct 5;31(40):14158-71.	J Neurosci. 2011	PubMed	citation	PMID:21976501	pubmed	21976501	create date:2011/10/07 | first author:Etzioni A
Intraamygdala infusion of fibroblast growth factor 2 enhances extinction and reduces renewal and reinstatement in adult rats.	/pubmed/21976500	Graham BM, Richardson R.	J Neurosci. 2011 Oct 5;31(40):14151-7.	J Neurosci. 2011	PubMed	citation	PMID:21976500	pubmed	21976500	create date:2011/10/07 | first author:Graham BM
Multiple arithmetic operations in a single neuron: the recruitment of adaptation processes in the cricket auditory pathway depends on sensory context.	/pubmed/21976499	Hildebrandt KJ, Benda J, Hennig RM.	J Neurosci. 2011 Oct 5;31(40):14142-50.	J Neurosci. 2011	PubMed	citation	PMID:21976499	pubmed	21976499	create date:2011/10/07 | first author:Hildebrandt KJ
Alk is a transcriptional target of LMO4 and ERα that promotes cocaine sensitization and reward.	/pubmed/21976498	Lasek AW, Gesch J, Giorgetti F, Kharazia V, Heberlein U.	J Neurosci. 2011 Oct 5;31(40):14134-41.	J Neurosci. 2011	PubMed	citation	PMID:21976498	pubmed	21976498	create date:2011/10/07 | first author:Lasek AW
Homotypic regulation of neuronal morphology and connectivity in the mouse retina.	/pubmed/21976497	Lee SC, Cowgill EJ, Al-Nabulsi A, Quinn EJ, Evans SM, Reese BE.	J Neurosci. 2011 Oct 5;31(40):14126-33.	J Neurosci. 2011	PubMed	citation	PMID:21976497	pubmed	21976497	create date:2011/10/07 | first author:Lee SC
GABAergic precursor transplantation into the prefrontal cortex prevents phencyclidine-induced cognitive deficits.	/pubmed/21976496	Tanaka DH, Toriumi K, Kubo K, Nabeshima T, Nakajima K.	J Neurosci. 2011 Oct 5;31(40):14116-25.	J Neurosci. 2011	PubMed	citation	PMID:21976496	pubmed	21976496	create date:2011/10/07 | first author:Tanaka DH
Uncontrollable, but not controllable, stress desensitizes 5-HT1A receptors in the dorsal raphe nucleus.	/pubmed/21976495	Rozeske RR, Evans AK, Frank MG, Watkins LR, Lowry CA, Maier SF.	J Neurosci. 2011 Oct 5;31(40):14107-15.	J Neurosci. 2011	PubMed	citation	PMID:21976495	pubmed	21976495	create date:2011/10/07 | first author:Rozeske RR
Chloride ions in the pore of glycine and GABA channels shape the time course and voltage dependence of agonist currents.	/pubmed/21976494	Moroni M, Biro I, Giugliano M, Vijayan R, Biggin PC, Beato M, Sivilotti LG.	J Neurosci. 2011 Oct 5;31(40):14095-106.	J Neurosci. 2011	PubMed	citation	PMID:21976494	pubmed	21976494	create date:2011/10/07 | first author:Moroni M
Cortical excitation and inhibition following focal traumatic brain injury.	/pubmed/21976493	Ding MC, Wang Q, Lo EH, Stanley GB.	J Neurosci. 2011 Oct 5;31(40):14085-94.	J Neurosci. 2011	PubMed	citation	PMID:21976493	pubmed	21976493	create date:2011/10/07 | first author:Ding MC
α oscillations related to anticipatory attention follow temporal expectations.	/pubmed/21976492	Rohenkohl G, Nobre AC.	J Neurosci. 2011 Oct 5;31(40):14076-84.	J Neurosci. 2011	PubMed	citation	PMID:21976492	pubmed	21976492	create date:2011/10/07 | first author:Rohenkohl G
Human primary auditory cortex follows the shape of Heschl's gyrus.	/pubmed/21976491	Da Costa S, van der Zwaag W, Marques JP, Frackowiak RS, Clarke S, Saenz M.	J Neurosci. 2011 Oct 5;31(40):14067-75.	J Neurosci. 2011	PubMed	citation	PMID:21976491	pubmed	21976491	create date:2011/10/07 | first author:Da Costa S
Leukocyte common antigen-related phosphatase is a functional receptor for chondroitin sulfate proteoglycan axon growth inhibitors.	/pubmed/21976490	Fisher D, Xing B, Dill J, Li H, Hoang HH, Zhao Z, Yang XL, Bachoo R, Cannon S, Longo FM, Sheng M, Silver J, Li S.	J Neurosci. 2011 Oct 5;31(40):14051-66.	J Neurosci. 2011	PubMed	citation	PMID:21976490	pubmed	21976490	create date:2011/10/07 | first author:Fisher D
The role of dorsal striatal D2-like receptors in reversal learning: a reinforcement learning viewpoint.	/pubmed/21976489	Piray P.	J Neurosci. 2011 Oct 5;31(40):14049-50. Review. No abstract available.	J Neurosci. 2011	PubMed	citation	PMID:21976489	pubmed	21976489	create date:2011/10/07 | first author:Piray P
Retraction for Guo et al., Lmx1b-controlled isthmic organizer is essential for development of midbrain dopaminergic neurons.	/pubmed/21957266	[No authors listed]	J Neurosci. 2011 Sep 28;31(39):14047. No abstract available.	J Neurosci. 2011	PubMed	citation	PMID:21957266	pubmed	21957266	create date:2011/10/01
Vagal afferent stimulation activates astrocytes in the nucleus of the solitary tract via AMPA receptors: evidence of an atypical neural-glial interaction in the brainstem.	/pubmed/21957265	McDougal DH, Hermann GE, Rogers RC.	J Neurosci. 2011 Sep 28;31(39):14037-45.	J Neurosci. 2011	PubMed	citation	PMID:21957265	pubmed	21957265	create date:2011/10/01 | first author:McDougal DH
Synaptophysin is required for synaptobrevin retrieval during synaptic vesicle endocytosis.	/pubmed/21957264	Gordon SL, Leube RE, Cousin MA.	J Neurosci. 2011 Sep 28;31(39):14032-6.	J Neurosci. 2011	PubMed	citation	PMID:21957264	pubmed	21957264	create date:2011/10/01 | first author:Gordon SL
Functional plasticity of central TRPV1 receptors in brainstem dorsal vagal complex circuits of streptozotocin-treated hyperglycemic mice.	/pubmed/21957263	Zsombok A, Bhaskaran MD, Gao H, Derbenev AV, Smith BN.	J Neurosci. 2011 Sep 28;31(39):14024-31.	J Neurosci. 2011	PubMed	citation	PMID:21957263	pubmed	21957263	create date:2011/10/01 | first author:Zsombok A
Draxin inhibits axonal outgrowth through the netrin receptor DCC.	/pubmed/21957262	Ahmed G, Shinmyo Y, Ohta K, Islam SM, Hossain M, Naser IB, Riyadh MA, Su Y, Zhang S, Tessier-Lavigne M, Tanaka H.	J Neurosci. 2011 Sep 28;31(39):14018-23.	J Neurosci. 2011	PubMed	citation	PMID:21957262	pubmed	21957262	create date:2011/10/01 | first author:Ahmed G
A nine amino acid domain is essential for mutant prion protein toxicity.	/pubmed/21957261	Westergard L, Turnbaugh JA, Harris DA.	J Neurosci. 2011 Sep 28;31(39):14005-17.	J Neurosci. 2011	PubMed	citation	PMID:21957261	pubmed	21957261	create date:2011/10/01 | first author:Westergard L
Peptide neuromodulation of synaptic dynamics in an oscillatory network.	/pubmed/21957260	Zhao S, Sheibanie AF, Oh M, Rabbah P, Nadim F.	J Neurosci. 2011 Sep 28;31(39):13991-4004.	J Neurosci. 2011	PubMed	citation	PMID:21957260	pubmed	21957260	create date:2011/10/01 | first author:Zhao S
The cortical rhythms of chronic back pain.	/pubmed/21957259	Baliki MN, Baria AT, Apkarian AV.	J Neurosci. 2011 Sep 28;31(39):13981-90.	J Neurosci. 2011	PubMed	citation	PMID:21957259	pubmed	21957259	create date:2011/10/01 | first author:Baliki MN
Regulation of synaptic vesicle budding and dynamin function by an EHD ATPase.	/pubmed/21957258	Jakobsson J, Ackermann F, Andersson F, Larhammar D, Löw P, Brodin L.	J Neurosci. 2011 Sep 28;31(39):13972-80.	J Neurosci. 2011	PubMed	citation	PMID:21957258	pubmed	21957258	create date:2011/10/01 | first author:Jakobsson J
Neural correlates of interindividual differences in children's audiovisual speech perception.	/pubmed/21957257	Nath AR, Fava EE, Beauchamp MS.	J Neurosci. 2011 Sep 28;31(39):13963-71.	J Neurosci. 2011	PubMed	citation	PMID:21957257	pubmed	21957257	create date:2011/10/01 | first author:Nath AR
Multisensory calibration is independent of cue reliability.	/pubmed/21957256	Zaidel A, Turner AH, Angelaki DE.	J Neurosci. 2011 Sep 28;31(39):13949-62.	J Neurosci. 2011	PubMed	citation	PMID:21957256	pubmed	21957256	create date:2011/10/01 | first author:Zaidel A
Short bouts of vocalization induce long-lasting fast γ oscillations in a sensorimotor nucleus.	/pubmed/21957255	Lewandowski BC, Schmidt M.	J Neurosci. 2011 Sep 28;31(39):13936-48.	J Neurosci. 2011	PubMed	citation	PMID:21957255	pubmed	21957255	create date:2011/10/01 | first author:Lewandowski BC
SRY-box containing gene 17 regulates the Wnt/β-catenin signaling pathway in oligodendrocyte progenitor cells.	/pubmed/21957254	Chew LJ, Shen W, Ming X, Senatorov VV Jr, Chen HL, Cheng Y, Hong E, Knoblach S, Gallo V.	J Neurosci. 2011 Sep 28;31(39):13921-35.	J Neurosci. 2011	PubMed	citation	PMID:21957254	pubmed	21957254	create date:2011/10/01 | first author:Chew LJ
Altered visual experience induces instructive changes of orientation preference in mouse visual cortex.	/pubmed/21957253	Kreile AK, Bonhoeffer T, Hübener M.	J Neurosci. 2011 Sep 28;31(39):13911-20.	J Neurosci. 2011	PubMed	citation	PMID:21957253	pubmed	21957253	create date:2011/10/01 | first author:Kreile AK
The Drosophila SK channel (dSK) contributes to photoreceptor performance by mediating sensitivity control at the first visual network.	/pubmed/21957252	Abou Tayoun AN, Li X, Chu B, Hardie RC, Juusola M, Dolph PJ.	J Neurosci. 2011 Sep 28;31(39):13897-910.	J Neurosci. 2011	PubMed	citation	PMID:21957252	pubmed	21957252	create date:2011/10/01 | first author:Abou Tayoun AN
Analgesic tolerance to high-efficacy agonists but not to morphine is diminished in phosphorylation-deficient S375A μ-opioid receptor knock-in mice.	/pubmed/21957251	Grecksch G, Just S, Pierstorff C, Imhof AK, Glück L, Doll C, Lupp A, Becker A, Koch T, Stumm R, Höllt V, Schulz S.	J Neurosci. 2011 Sep 28;31(39):13890-6.	J Neurosci. 2011	PubMed	citation	PMID:21957251	pubmed	21957251	create date:2011/10/01 | first author:Grecksch G
Dynamic activation of frontal, parietal, and sensory regions underlying anticipatory visual spatial attention.	/pubmed/21957250	Simpson GV, Weber DL, Dale CL, Pantazis D, Bressler SL, Leahy RM, Luks TL.	J Neurosci. 2011 Sep 28;31(39):13880-9.	J Neurosci. 2011	PubMed	citation	PMID:21957250	pubmed	21957250	create date:2011/10/01 | first author:Simpson GV
Single-channel and structural foundations of neuronal α7 acetylcholine receptor potentiation.	/pubmed/21957249	daCosta CJ, Free CR, Corradi J, Bouzat C, Sine SM.	J Neurosci. 2011 Sep 28;31(39):13870-9.	J Neurosci. 2011	PubMed	citation	PMID:21957249	pubmed	21957249	create date:2011/10/01 | first author:daCosta CJ
Rapid dopamine signaling differentially modulates distinct microcircuits within the nucleus accumbens during sucrose-directed behavior.	/pubmed/21957248	Cacciapaglia F, Wightman RM, Carelli RM.	J Neurosci. 2011 Sep 28;31(39):13860-9.	J Neurosci. 2011	PubMed	citation	PMID:21957248	pubmed	21957248	create date:2011/10/01 | first author:Cacciapaglia F
Systematic representation of sound locations in the primary auditory cortex.	/pubmed/21957247	Razak KA.	J Neurosci. 2011 Sep 28;31(39):13848-59.	J Neurosci. 2011	PubMed	citation	PMID:21957247	pubmed	21957247	create date:2011/10/01 | first author:Razak KA
Spongiform encephalopathy in transgenic mice expressing a point mutation in the β2-α2 loop of the prion protein.	/pubmed/21957246	Sigurdson CJ, Joshi-Barr S, Bett C, Winson O, Manco G, Schwarz P, Rülicke T, Nilsson KP, Margalith I, Raeber A, Peretz D, Hornemann S, Wüthrich K, Aguzzi A.	J Neurosci. 2011 Sep 28;31(39):13840-7.	J Neurosci. 2011	PubMed	citation	PMID:21957246	pubmed	21957246	create date:2011/10/01 | first author:Sigurdson CJ
Protection and expression of human motor memories.	/pubmed/21957245	Pekny SE, Criscimagna-Hemminger SE, Shadmehr R.	J Neurosci. 2011 Sep 28;31(39):13829-39.	J Neurosci. 2011	PubMed	citation	PMID:21957245	pubmed	21957245	create date:2011/10/01 | first author:Pekny SE
Activation of postnatal neural stem cells requires nuclear receptor TLX.	/pubmed/21957244	Niu W, Zou Y, Shen C, Zhang CL.	J Neurosci. 2011 Sep 28;31(39):13816-28.	J Neurosci. 2011	PubMed	citation	PMID:21957244	pubmed	21957244	create date:2011/10/01 | first author:Niu W
Serotonin, via HTR2 receptors, excites neurons in a cortical-like premotor nucleus necessary for song learning and production.	/pubmed/21957243	Wood WE, Lovell PV, Mello CV, Perkel DJ.	J Neurosci. 2011 Sep 28;31(39):13808-15. Erratum in: J Neurosci. 2011 Nov 23;31(47):17326.	J Neurosci. 2011	PubMed	citation	PMID:21957243	pubmed	21957243	create date:2011/10/01 | first author:Wood WE
Modulation of Fgfr1a signaling in zebrafish reveals a genetic basis for the aggression-boldness syndrome.	/pubmed/21957242	Norton WH, Stumpenhorst K, Faus-Kessler T, Folchert A, Rohner N, Harris MP, Callebert J, Bally-Cuif L.	J Neurosci. 2011 Sep 28;31(39):13796-807.	J Neurosci. 2011	PubMed	citation	PMID:21957242	pubmed	21957242	create date:2011/10/01 | first author:Norton WH
Scale-free properties of the functional magnetic resonance imaging signal during rest and task.	/pubmed/21957241	He BJ.	J Neurosci. 2011 Sep 28;31(39):13786-95.	J Neurosci. 2011	PubMed	citation	PMID:21957241	pubmed	21957241	create date:2011/10/01 | first author:He BJ
Scene-selective cortical regions in human and nonhuman primates.	/pubmed/21957240	Nasr S, Liu N, Devaney KJ, Yue X, Rajimehr R, Ungerleider LG, Tootell RB.	J Neurosci. 2011 Sep 28;31(39):13771-85.	J Neurosci. 2011	PubMed	citation	PMID:21957240	pubmed	21957240	create date:2011/10/01 | first author:Nasr S
The plasma membrane-associated GTPase Rin interacts with the dopamine transporter and is required for protein kinase C-regulated dopamine transporter trafficking.	/pubmed/21957239	Navaroli DM, Stevens ZH, Uzelac Z, Gabriel L, King MJ, Lifshitz LM, Sitte HH, Melikian HE.	J Neurosci. 2011 Sep 28;31(39):13758-70.	J Neurosci. 2011	PubMed	citation	PMID:21957239	pubmed	21957239	create date:2011/10/01 | first author:Navaroli DM
Homeodomain interacting protein kinase 2 regulates postnatal development of enteric dopaminergic neurons and glia via BMP signaling.	/pubmed/21957238	Chalazonitis A, Tang AA, Shang Y, Pham TD, Hsieh I, Setlik W, Gershon MD, Huang EJ.	J Neurosci. 2011 Sep 28;31(39):13746-57.	J Neurosci. 2011	PubMed	citation	PMID:21957238	pubmed	21957238	create date:2011/10/01 | first author:Chalazonitis A
Title	URL	Description	Details	ShortDetails	Resource	Type	Identifiers	Db	EntrezUID	Properties
Functional dissociation of hippocampal mechanism during implicit learning based on the domain of associations.	/pubmed/21957237	Rose M, Haider H, Salari N, Büchel C.	J Neurosci. 2011 Sep 28;31(39):13739-45.	J Neurosci. 2011	PubMed	citation	PMID:21957237	pubmed	21957237	create date:2011/10/01 | first author:Rose M
Vitamin D deficiency promotes skeletal muscle hypersensitivity and sensory hyperinnervation.	/pubmed/21957236	Tague SE, Clarke GL, Winter MK, McCarson KE, Wright DE, Smith PG.	J Neurosci. 2011 Sep 28;31(39):13728-38.	J Neurosci. 2011	PubMed	citation	PMID:21957236	pubmed	21957236	create date:2011/10/01 | first author:Tague SE
Homeostatic interactions at the front of migration control the integrity and the efficiency of a migratory glial chain.	/pubmed/21957235	Berzsenyi S, Kumar A, Giangrande A.	J Neurosci. 2011 Sep 28;31(39):13722-7.	J Neurosci. 2011	PubMed	citation	PMID:21957235	pubmed	21957235	create date:2011/10/01 | first author:Berzsenyi S
Synaptic and extrasynaptic NMDA receptors differentially modulate neuronal cyclooxygenase-2 function, lipid peroxidation, and neuroprotection.	/pubmed/21957234	Stark DT, Bazan NG.	J Neurosci. 2011 Sep 28;31(39):13710-21.	J Neurosci. 2011	PubMed	citation	PMID:21957234	pubmed	21957234	create date:2011/10/01 | first author:Stark DT
FXR1P but not FMRP regulates the levels of mammalian brain-specific microRNA-9 and microRNA-124.	/pubmed/21957233	Xu XL, Zong R, Li Z, Biswas MH, Fang Z, Nelson DL, Gao FB.	J Neurosci. 2011 Sep 28;31(39):13705-9.	J Neurosci. 2011	PubMed	citation	PMID:21957233	pubmed	21957233	create date:2011/10/01 | first author:Xu XL
In vivo olfactory model of APP-induced neurodegeneration reveals a reversible cell-autonomous function.	/pubmed/21957232	Cheng N, Cai H, Belluscio L.	J Neurosci. 2011 Sep 28;31(39):13699-704.	J Neurosci. 2011	PubMed	citation	PMID:21957232	pubmed	21957232	create date:2011/10/01 | first author:Cheng N
Time-dependent influence of prior probability: a problem for the drift-diffusion model?	/pubmed/21957231	O'Reilly JX.	J Neurosci. 2011 Sep 28;31(39):13697-8. No abstract available.	J Neurosci. 2011	PubMed	citation	PMID:21957231	pubmed	21957231	create date:2011/10/01 | first author:O'Reilly JX
Surface traffic of dendritic CaV1.2 calcium channels in hippocampal neurons.	/pubmed/21940459	Di Biase V, Tuluc P, Campiglio M, Obermair GJ, Heine M, Flucher BE.	J Neurosci. 2011 Sep 21;31(38):13682-94.	J Neurosci. 2011	PubMed	citation	PMID:21940459	pubmed	21940459	create date:2011/09/24 | first author:Di Biase V
Overshoot" of O₂ is required to maintain baseline tissue oxygenation at locations distal to blood vessels."	/pubmed/21940458	Devor A, Sakadzic S, Saisan PA, Yaseen MA, Roussakis E, Srinivasan VJ, Vinogradov SA, Rosen BR, Buxton RB, Dale AM, Boas DA.	J Neurosci. 2011 Sep 21;31(38):13676-81.	J Neurosci. 2011	PubMed	citation	PMID:21940458	pubmed	21940458	create date:2011/09/24 | first author:Devor A
Reorganization of somatosensory cortical areas 3b and 1 after unilateral section of dorsal columns of the spinal cord in squirrel monkeys.	/pubmed/21940457	Qi HX, Chen LM, Kaas JH.	J Neurosci. 2011 Sep 21;31(38):13662-75.	J Neurosci. 2011	PubMed	citation	PMID:21940457	pubmed	21940457	create date:2011/09/24 | first author:Qi HX
Knocking out P2X receptors reduces transmitter secretion in taste buds.	/pubmed/21940456	Huang YA, Stone LM, Pereira E, Yang R, Kinnamon JC, Dvoryanchikov G, Chaudhari N, Finger TE, Kinnamon SC, Roper SD.	J Neurosci. 2011 Sep 21;31(38):13654-61.	J Neurosci. 2011	PubMed	citation	PMID:21940456	pubmed	21940456	create date:2011/09/24 | first author:Huang YA
Differentially organized top-down modulation of prepulse inhibition of startle.	/pubmed/21940455	Du Y, Wu X, Li L.	J Neurosci. 2011 Sep 21;31(38):13644-53.	J Neurosci. 2011	PubMed	citation	PMID:21940455	pubmed	21940455	create date:2011/09/24 | first author:Du Y
Supramodal representation of emotions.	/pubmed/21940454	Klasen M, Kenworthy CA, Mathiak KA, Kircher TT, Mathiak K.	J Neurosci. 2011 Sep 21;31(38):13635-43. Erratum in: J Neurosci. 2011 Oct 19;31(42):15218.	J Neurosci. 2011	PubMed	citation	PMID:21940454	pubmed	21940454	create date:2011/09/24 | first author:Klasen M
Forebrain CRF₁ modulates early-life stress-programmed cognitive deficits.	/pubmed/21940453	Wang XD, Rammes G, Kraev I, Wolf M, Liebl C, Scharf SH, Rice CJ, Wurst W, Holsboer F, Deussing JM, Baram TZ, Stewart MG, Müller MB, Schmidt MV.	J Neurosci. 2011 Sep 21;31(38):13625-34.	J Neurosci. 2011	PubMed	citation	PMID:21940453	pubmed	21940453	create date:2011/09/24 | first author:Wang XD
Cdk5-mediated phosphorylation of Axin directs axon formation during cerebral cortex development.	/pubmed/21940452	Fang WQ, Ip JP, Li R, Ng YP, Lin SC, Chen Y, Fu AK, Ip NY.	J Neurosci. 2011 Sep 21;31(38):13613-24.	J Neurosci. 2011	PubMed	citation	PMID:21940452	pubmed	21940452	create date:2011/09/24 | first author:Fang WQ
The relationship between cortical magnification factor and population receptive field size in human visual cortex: constancies in cortical architecture.	/pubmed/21940451	Harvey BM, Dumoulin SO.	J Neurosci. 2011 Sep 21;31(38):13604-12.	J Neurosci. 2011	PubMed	citation	PMID:21940451	pubmed	21940451	create date:2011/09/24 | first author:Harvey BM
Relief of Mg²⁺-dependent inhibition of TRPM1 by PKCα at the rod bipolar cell synapse.	/pubmed/21940450	Rampino MA, Nawy SA.	J Neurosci. 2011 Sep 21;31(38):13596-603.	J Neurosci. 2011	PubMed	citation	PMID:21940450	pubmed	21940450	create date:2011/09/24 | first author:Rampino MA
Focal adhesion kinase promotes integrin adhesion dynamics necessary for chemotropic turning of nerve growth cones.	/pubmed/21940449	Myers JP, Gomez TM.	J Neurosci. 2011 Sep 21;31(38):13585-95.	J Neurosci. 2011	PubMed	citation	PMID:21940449	pubmed	21940449	create date:2011/09/24 | first author:Myers JP
Transfer of learned manipulation following changes in degrees of freedom.	/pubmed/21940448	Fu Q, Hasan Z, Santello M.	J Neurosci. 2011 Sep 21;31(38):13576-84.	J Neurosci. 2011	PubMed	citation	PMID:21940448	pubmed	21940448	create date:2011/09/24 | first author:Fu Q
Cav1.2 L-type Ca²⁺ channels mediate cocaine-induced GluA1 trafficking in the nucleus accumbens, a long-term adaptation dependent on ventral tegmental area Ca(v)1.3 channels.	/pubmed/21940447	Schierberl K, Hao J, Tropea TF, Ra S, Giordano TP, Xu Q, Garraway SM, Hofmann F, Moosmang S, Striessnig J, Inturrisi CE, Rajadhyaksha AM.	J Neurosci. 2011 Sep 21;31(38):13562-75.	J Neurosci. 2011	PubMed	citation	PMID:21940447	pubmed	21940447	create date:2011/09/24 | first author:Schierberl K
Nerve terminal nicotinic acetylcholine receptors initiate quantal GABA release from perisomatic interneurons by activating axonal T-type (Cav3) Ca²⁺ channels and Ca²⁺ release from stores.	/pubmed/21940446	Tang AH, Karson MA, Nagode DA, McIntosh JM, Uebele VN, Renger JJ, Klugmann M, Milner TA, Alger BE.	J Neurosci. 2011 Sep 21;31(38):13546-61.	J Neurosci. 2011	PubMed	citation	PMID:21940446	pubmed	21940446	create date:2011/09/24 | first author:Tang AH
Semantic analysis does not occur in the absence of awareness induced by interocular suppression.	/pubmed/21940445	Kang MS, Blake R, Woodman GF.	J Neurosci. 2011 Sep 21;31(38):13535-45.	J Neurosci. 2011	PubMed	citation	PMID:21940445	pubmed	21940445	create date:2011/09/24 | first author:Kang MS
Behavioral evidence for a glucose polymer taste receptor that is independent of the T1R2+3 heterodimer in a mouse model.	/pubmed/21940444	Treesukosol Y, Smith KR, Spector AC.	J Neurosci. 2011 Sep 21;31(38):13527-34.	J Neurosci. 2011	PubMed	citation	PMID:21940444	pubmed	21940444	create date:2011/09/24 | first author:Treesukosol Y
An autocrine neuronal interleukin-6 loop mediates chloride accumulation and NKCC1 phosphorylation in axotomized sensory neurons.	/pubmed/21940443	Pieraut S, Lucas O, Sangari S, Sar C, Boudes M, Bouffi C, Noel D, Scamps F.	J Neurosci. 2011 Sep 21;31(38):13516-26.	J Neurosci. 2011	PubMed	citation	PMID:21940443	pubmed	21940443	create date:2011/09/24 | first author:Pieraut S
Neurexin-neuroligin adhesions capture surface-diffusing AMPA receptors through PSD-95 scaffolds.	/pubmed/21940442	Mondin M, Labrousse V, Hosy E, Heine M, Tessier B, Levet F, Poujol C, Blanchet C, Choquet D, Thoumine O.	J Neurosci. 2011 Sep 21;31(38):13500-15.	J Neurosci. 2011	PubMed	citation	PMID:21940442	pubmed	21940442	create date:2011/09/24 | first author:Mondin M
IL-1 receptor accessory protein-like 1 associated with mental retardation and autism mediates synapse formation by trans-synaptic interaction with protein tyrosine phosphatase δ.	/pubmed/21940441	Yoshida T, Yasumura M, Uemura T, Lee SJ, Ra M, Taguchi R, Iwakura Y, Mishina M.	J Neurosci. 2011 Sep 21;31(38):13485-99.	J Neurosci. 2011	PubMed	citation	PMID:21940441	pubmed	21940441	create date:2011/09/24 | first author:Yoshida T
Stimulation of entorhinal cortex promotes adult neurogenesis and facilitates spatial memory.	/pubmed/21940440	Stone SS, Teixeira CM, Devito LM, Zaslavsky K, Josselyn SA, Lozano AM, Frankland PW.	J Neurosci. 2011 Sep 21;31(38):13469-84.	J Neurosci. 2011	PubMed	citation	PMID:21940440	pubmed	21940440	create date:2011/09/24 | first author:Stone SS
The functional link between area MT neural fluctuations and detection of a brief motion stimulus.	/pubmed/21940439	Smith JE, Zhan CA, Cook EP.	J Neurosci. 2011 Sep 21;31(38):13458-68.	J Neurosci. 2011	PubMed	citation	PMID:21940439	pubmed	21940439	create date:2011/09/24 | first author:Smith JE
Tinnitus with a normal audiogram: physiological evidence for hidden hearing loss and computational model.	/pubmed/21940438	Schaette R, McAlpine D.	J Neurosci. 2011 Sep 21;31(38):13452-7.	J Neurosci. 2011	PubMed	citation	PMID:21940438	pubmed	21940438	create date:2011/09/24 | first author:Schaette R
Default mode network connectivity predicts sustained attention deficits after traumatic brain injury.	/pubmed/21940437	Bonnelle V, Leech R, Kinnunen KM, Ham TE, Beckmann CF, De Boissezon X, Greenwood RJ, Sharp DJ.	J Neurosci. 2011 Sep 21;31(38):13442-51.	J Neurosci. 2011	PubMed	citation	PMID:21940437	pubmed	21940437	create date:2011/09/24 | first author:Bonnelle V
Glutamate spillover between mammalian cone photoreceptors.	/pubmed/21940436	Szmajda BA, Devries SH.	J Neurosci. 2011 Sep 21;31(38):13431-41.	J Neurosci. 2011	PubMed	citation	PMID:21940436	pubmed	21940436	create date:2011/09/24 | first author:Szmajda BA
Alterations of endocannabinoid signaling, synaptic plasticity, learning, and memory in monoacylglycerol lipase knock-out mice.	/pubmed/21940435	Pan B, Wang W, Zhong P, Blankman JL, Cravatt BF, Liu QS.	J Neurosci. 2011 Sep 21;31(38):13420-30.	J Neurosci. 2011	PubMed	citation	PMID:21940435	pubmed	21940435	create date:2011/09/24 | first author:Pan B
Lipocalin 2 plays an immunomodulatory role and has detrimental effects after spinal cord injury.	/pubmed/21940434	Rathore KI, Berard JL, Redensek A, Chierzi S, Lopez-Vales R, Santos M, Akira S, David S.	J Neurosci. 2011 Sep 21;31(38):13412-9.	J Neurosci. 2011	PubMed	citation	PMID:21940434	pubmed	21940434	create date:2011/09/24 | first author:Rathore KI
Cocaine alters BDNF expression and neuronal migration in the embryonic mouse forebrain.	/pubmed/21940433	McCarthy DM, Zhang X, Darnell SB, Sangrey GR, Yanagawa Y, Sadri-Vakili G, Bhide PG.	J Neurosci. 2011 Sep 21;31(38):13400-11.	J Neurosci. 2011	PubMed	citation	PMID:21940433	pubmed	21940433	create date:2011/09/24 | first author:McCarthy DM
Morphological and functional continuum underlying heterogeneity in the spiking fidelity at the calyx of Held synapse in vitro.	/pubmed/21940432	Grande G, Wang LY.	J Neurosci. 2011 Sep 21;31(38):13386-99.	J Neurosci. 2011	PubMed	citation	PMID:21940432	pubmed	21940432	create date:2011/09/24 | first author:Grande G
The unfolded protein response is a major mechanism by which LRP1 regulates Schwann cell survival after injury.	/pubmed/21940431	Mantuano E, Henry K, Yamauchi T, Hiramatsu N, Yamauchi K, Orita S, Takahashi K, Lin JH, Gonias SL, Campana WM.	J Neurosci. 2011 Sep 21;31(38):13376-85.	J Neurosci. 2011	PubMed	citation	PMID:21940431	pubmed	21940431	create date:2011/09/24 | first author:Mantuano E
Complementary function and integrated wiring of the evolutionarily distinct Drosophila olfactory subsystems.	/pubmed/21940430	Silbering AF, Rytz R, Grosjean Y, Abuin L, Ramdya P, Jefferis GS, Benton R.	J Neurosci. 2011 Sep 21;31(38):13357-75.	J Neurosci. 2011	PubMed	citation	PMID:21940430	pubmed	21940430	create date:2011/09/24 | first author:Silbering AF
Opioidergic interactions between striatal projection neurons.	/pubmed/21940429	Blomeley CP, Bracci E.	J Neurosci. 2011 Sep 21;31(38):13346-56.	J Neurosci. 2011	PubMed	citation	PMID:21940429	pubmed	21940429	create date:2011/09/24 | first author:Blomeley CP
Nociceptive memory in the brain: cortical mechanisms of chronic pain.	/pubmed/21940428	Yi M, Zhang H.	J Neurosci. 2011 Sep 21;31(38):13343-5. No abstract available.	J Neurosci. 2011	PubMed	citation	PMID:21940428	pubmed	21940428	create date:2011/09/24 | first author:Yi M
Functional networks of parvalbumin-immunoreactive neurons in cat auditory cortex.	/pubmed/21917816	Yuan K, Shih JY, Winer JA, Schreiner CE.	J Neurosci. 2011 Sep 14;31(37):13333-42.	J Neurosci. 2011	PubMed	citation	PMID:21917816	pubmed	21917816	create date:2011/09/16 | first author:Yuan K
Identification of a cholinergic modulatory and rhythmogenic mechanism within the lamprey respiratory network.	/pubmed/21917815	Mutolo D, Cinelli E, Bongianni F, Pantaleo T.	J Neurosci. 2011 Sep 14;31(37):13323-32.	J Neurosci. 2011	PubMed	citation	PMID:21917815	pubmed	21917815	create date:2011/09/16 | first author:Mutolo D
Chronic hyperosmotic stress converts GABAergic inhibition into excitation in vasopressin and oxytocin neurons in the rat.	/pubmed/21917814	Kim JS, Kim WB, Kim YB, Lee Y, Kim YS, Shen FY, Lee SW, Park D, Choi HJ, Hur J, Park JJ, Han HC, Colwell CS, Cho YW, Kim YI.	J Neurosci. 2011 Sep 14;31(37):13312-22.	J Neurosci. 2011	PubMed	citation	PMID:21917814	pubmed	21917814	create date:2011/09/16 | first author:Kim JS
Iron efflux from oligodendrocytes is differentially regulated in gray and white matter.	/pubmed/21917813	Schulz K, Vulpe CD, Harris LZ, David S.	J Neurosci. 2011 Sep 14;31(37):13301-11.	J Neurosci. 2011	PubMed	citation	PMID:21917813	pubmed	21917813	create date:2011/09/16 | first author:Schulz K
Preictal and ictal neurovascular and metabolic coupling surrounding a seizure focus.	/pubmed/21917812	Zhao M, Nguyen J, Ma H, Nishimura N, Schaffer CB, Schwartz TH.	J Neurosci. 2011 Sep 14;31(37):13292-300.	J Neurosci. 2011	PubMed	citation	PMID:21917812	pubmed	21917812	create date:2011/09/16 | first author:Zhao M
The Wnt/beta-catenin asymmetry pathway patterns the atonal ortholog lin-32 to diversify cell fate in a Caenorhabditis elegans sensory lineage.	/pubmed/21917811	Miller RM, Portman DS.	J Neurosci. 2011 Sep 14;31(37):13281-91.	J Neurosci. 2011	PubMed	citation	PMID:21917811	pubmed	21917811	create date:2011/09/16 | first author:Miller RM
Adenosine receptor signaling modulates permeability of the blood-brain barrier.	/pubmed/21917810	Carman AJ, Mills JH, Krenz A, Kim DG, Bynoe MS.	J Neurosci. 2011 Sep 14;31(37):13272-80.	J Neurosci. 2011	PubMed	citation	PMID:21917810	pubmed	21917810	create date:2011/09/16 | first author:Carman AJ
Dense, unspecific connectivity of neocortical parvalbumin-positive interneurons: a canonical microcircuit for inhibition?	/pubmed/21917809	Packer AM, Yuste R.	J Neurosci. 2011 Sep 14;31(37):13260-71.	J Neurosci. 2011	PubMed	citation	PMID:21917809	pubmed	21917809	create date:2011/09/16 | first author:Packer AM
X chromosome dosage and the response to cerebral ischemia.	/pubmed/21917808	Turtzo LC, Siegel C, McCullough LD.	J Neurosci. 2011 Sep 14;31(37):13255-9.	J Neurosci. 2011	PubMed	citation	PMID:21917808	pubmed	21917808	create date:2011/09/16 | first author:Turtzo LC
Corticotropin-releasing hormone receptor type 1 (CRHR1) genetic variation and stress interact to influence reward learning.	/pubmed/21917807	Bogdan R, Santesso DL, Fagerness J, Perlis RH, Pizzagalli DA.	J Neurosci. 2011 Sep 14;31(37):13246-54.	J Neurosci. 2011	PubMed	citation	PMID:21917807	pubmed	21917807	create date:2011/09/16 | first author:Bogdan R
Frontotemporal connections in episodic memory and aging: a diffusion MRI tractography study.	/pubmed/21917806	Metzler-Baddeley C, Jones DK, Belaroussi B, Aggleton JP, O'Sullivan MJ.	J Neurosci. 2011 Sep 14;31(37):13236-45.	J Neurosci. 2011	PubMed	citation	PMID:21917806	pubmed	21917806	create date:2011/09/16 | first author:Metzler-Baddeley C
Title	URL	Description	Details	ShortDetails	Resource	Type	Identifiers	Db	EntrezUID	Properties
Subunit-dependent axonal trafficking of distinct alpha heteromeric potassium channel complexes.	/pubmed/21917805	Jenkins PM, McIntyre JC, Zhang L, Anantharam A, Vesely ED, Arendt KL, Carruthers CJ, Kerppola TK, Iñiguez-Lluhí JA, Holz RW, Sutton MA, Martens JR.	J Neurosci. 2011 Sep 14;31(37):13224-35.	J Neurosci. 2011	PubMed	citation	PMID:21917805	pubmed	21917805	create date:2011/09/16 | first author:Jenkins PM
The decision value computations in the vmPFC and striatum use a relative value code that is guided by visual attention.	/pubmed/21917804	Lim SL, O'Doherty JP, Rangel A.	J Neurosci. 2011 Sep 14;31(37):13214-23.	J Neurosci. 2011	PubMed	citation	PMID:21917804	pubmed	21917804	create date:2011/09/16 | first author:Lim SL
Adaptive changes in neuronal synchronization in macaque V4.	/pubmed/21917803	Wang Y, Iliescu BF, Ma J, Josić K, Dragoi V.	J Neurosci. 2011 Sep 14;31(37):13204-13.	J Neurosci. 2011	PubMed	citation	PMID:21917803	pubmed	21917803	create date:2011/09/16 | first author:Wang Y
Nerve terminal growth remodels neuromuscular synapses in mice following regeneration of the postsynaptic muscle fiber.	/pubmed/21917802	Li Y, Thompson WJ.	J Neurosci. 2011 Sep 14;31(37):13191-203.	J Neurosci. 2011	PubMed	citation	PMID:21917802	pubmed	21917802	create date:2011/09/16 | first author:Li Y
Acute cocaine induces fast activation of D1 receptor and progressive deactivation of D2 receptor striatal neurons: in vivo optical microprobe [Ca2+]i imaging.	/pubmed/21917801	Luo Z, Volkow ND, Heintz N, Pan Y, Du C.	J Neurosci. 2011 Sep 14;31(37):13180-90.	J Neurosci. 2011	PubMed	citation	PMID:21917801	pubmed	21917801	create date:2011/09/16 | first author:Luo Z
Hippocampal polysynaptic computation.	/pubmed/21917800	Kimura R, Kang S, Takahashi N, Usami A, Matsuki N, Fukai T, Ikegaya Y.	J Neurosci. 2011 Sep 14;31(37):13168-79.	J Neurosci. 2011	PubMed	citation	PMID:21917800	pubmed	21917800	create date:2011/09/16 | first author:Kimura R
Feedback timing modulates brain systems for learning in humans.	/pubmed/21917799	Foerde K, Shohamy D.	J Neurosci. 2011 Sep 14;31(37):13157-67.	J Neurosci. 2011	PubMed	citation	PMID:21917799	pubmed	21917799	create date:2011/09/16 | first author:Foerde K
The acute effects of leptin require PI3K signaling in the hypothalamic ventral premammillary nucleus.	/pubmed/21917798	Williams KW, Sohn JW, Donato J Jr, Lee CE, Zhao JJ, Elmquist JK, Elias CF.	J Neurosci. 2011 Sep 14;31(37):13147-56.	J Neurosci. 2011	PubMed	citation	PMID:21917798	pubmed	21917798	create date:2011/09/16 | first author:Williams KW
Pan-neuronal knockdown of calcineurin reduces sleep in the fruit fly, Drosophila melanogaster.	/pubmed/21917797	Tomita J, Mitsuyoshi M, Ueno T, Aso Y, Tanimoto H, Nakai Y, Aigaki T, Kume S, Kume K.	J Neurosci. 2011 Sep 14;31(37):13137-46.	J Neurosci. 2011	PubMed	citation	PMID:21917797	pubmed	21917797	create date:2011/09/16 | first author:Tomita J
Scale-free modulation of resting-state neuronal oscillations reflects prolonged brain maturation in humans.	/pubmed/21917796	Smit DJ, de Geus EJ, van de Nieuwenhuijzen ME, van Beijsterveldt CE, van Baal GC, Mansvelder HD, Boomsma DI, Linkenkaer-Hansen K.	J Neurosci. 2011 Sep 14;31(37):13128-36.	J Neurosci. 2011	PubMed	citation	PMID:21917796	pubmed	21917796	create date:2011/09/16 | first author:Smit DJ
Vsx1 regulates terminal differentiation of type 7 ON bipolar cells.	/pubmed/21917795	Shi Z, Trenholm S, Zhu M, Buddingh S, Star EN, Awatramani GB, Chow RL.	J Neurosci. 2011 Sep 14;31(37):13118-27.	J Neurosci. 2011	PubMed	citation	PMID:21917795	pubmed	21917795	create date:2011/09/16 | first author:Shi Z
In vivo microdialysis reveals age-dependent decrease of brain interstitial fluid tau levels in P301S human tau transgenic mice.	/pubmed/21917794	Yamada K, Cirrito JR, Stewart FR, Jiang H, Finn MB, Holmes BB, Binder LI, Mandelkow EM, Diamond MI, Lee VM, Holtzman DM.	J Neurosci. 2011 Sep 14;31(37):13110-7.	J Neurosci. 2011	PubMed	citation	PMID:21917794	pubmed	21917794	create date:2011/09/16 | first author:Yamada K
Synaptic and intrinsic balancing during postnatal development in rat pups exposed to valproic acid in utero.	/pubmed/21917793	Walcott EC, Higgins EA, Desai NS.	J Neurosci. 2011 Sep 14;31(37):13097-109.	J Neurosci. 2011	PubMed	citation	PMID:21917793	pubmed	21917793	create date:2011/09/16 | first author:Walcott EC
Hijacking cortical motor output with repetitive microstimulation.	/pubmed/21917792	Griffin DM, Hudson HM, Belhaj-Saïf A, Cheney PD.	J Neurosci. 2011 Sep 14;31(37):13088-96.	J Neurosci. 2011	PubMed	citation	PMID:21917792	pubmed	21917792	create date:2011/09/16 | first author:Griffin DM
Midbrain dopamine neurons associated with reward processing innervate the neurogenic subventricular zone.	/pubmed/21917791	Lennington JB, Pope S, Goodheart AE, Drozdowicz L, Daniels SB, Salamone JD, Conover JC.	J Neurosci. 2011 Sep 14;31(37):13078-87.	J Neurosci. 2011	PubMed	citation	PMID:21917791	pubmed	21917791	create date:2011/09/16 | first author:Lennington JB
Activation of spinal mu- and delta-opioid receptors potently inhibits substance P release induced by peripheral noxious stimuli.	/pubmed/21917790	Beaudry H, Dubois D, Gendron L.	J Neurosci. 2011 Sep 14;31(37):13068-77.	J Neurosci. 2011	PubMed	citation	PMID:21917790	pubmed	21917790	create date:2011/09/16 | first author:Beaudry H
Wnt signaling in amygdala-dependent learning and memory.	/pubmed/21917789	Maguschak KA, Ressler KJ.	J Neurosci. 2011 Sep 14;31(37):13057-67.	J Neurosci. 2011	PubMed	citation	PMID:21917789	pubmed	21917789	create date:2011/09/16 | first author:Maguschak KA
Tonic dopamine induces persistent changes in the transient potassium current through translational regulation.	/pubmed/21917788	Rodgers EW, Krenz WD, Baro DJ.	J Neurosci. 2011 Sep 14;31(37):13046-56.	J Neurosci. 2011	PubMed	citation	PMID:21917788	pubmed	21917788	create date:2011/09/16 | first author:Rodgers EW
Behavioral and neural properties of social reinforcement learning.	/pubmed/21917787	Jones RM, Somerville LH, Li J, Ruberry EJ, Libby V, Glover G, Voss HU, Ballon DJ, Casey BJ.	J Neurosci. 2011 Sep 14;31(37):13039-45.	J Neurosci. 2011	PubMed	citation	PMID:21917787	pubmed	21917787	create date:2011/09/16 | first author:Jones RM
Functional duality of astrocytes in myelination.	/pubmed/21917786	Nash B, Thomson CE, Linington C, Arthur AT, McClure JD, McBride MW, Barnett SC.	J Neurosci. 2011 Sep 14;31(37):13028-38.	J Neurosci. 2011	PubMed	citation	PMID:21917786	pubmed	21917786	create date:2011/09/16 | first author:Nash B
The expression pattern of TRPV1 in brain.	/pubmed/21917785	Menigoz A, Boudes M.	J Neurosci. 2011 Sep 14;31(37):13025-7. No abstract available.	J Neurosci. 2011	PubMed	citation	PMID:21917785	pubmed	21917785	create date:2011/09/16 | first author:Menigoz A
A Ca(2+) threshold for induction of spike-timing-dependent depression in the mouse striatum.	/pubmed/21900580	Shindou T, Ochi-Shindou M, Wickens JR.	J Neurosci. 2011 Sep 7;31(36):13015-22.	J Neurosci. 2011	PubMed	citation	PMID:21900580	pubmed	21900580	create date:2011/09/09 | first author:Shindou T
Early changes in cerebellar physiology accompany motor dysfunction in the polyglutamine disease spinocerebellar ataxia type 3.	/pubmed/21900579	Shakkottai VG, do Carmo Costa M, Dell'Orco JM, Sankaranarayanan A, Wulff H, Paulson HL.	J Neurosci. 2011 Sep 7;31(36):13002-14.	J Neurosci. 2011	PubMed	citation	PMID:21900579	pubmed	21900579	create date:2011/09/09 | first author:Shakkottai VG
Microglial cells contribute to endogenous brain defenses after acute neonatal focal stroke.	/pubmed/21900578	Faustino JV, Wang X, Johnson CE, Klibanov A, Derugin N, Wendland MF, Vexler ZS.	J Neurosci. 2011 Sep 7;31(36):12992-3001.	J Neurosci. 2011	PubMed	citation	PMID:21900578	pubmed	21900578	create date:2011/09/09 | first author:Faustino JV
Mitochondrial Ca(2+) uptake is essential for synaptic plasticity in pain.	/pubmed/21900577	Kim HY, Lee KY, Lu Y, Wang J, Cui L, Kim SJ, Chung JM, Chung K.	J Neurosci. 2011 Sep 7;31(36):12982-91.	J Neurosci. 2011	PubMed	citation	PMID:21900577	pubmed	21900577	create date:2011/09/09 | first author:Kim HY
Global functional connectivity deficits in schizophrenia depend on behavioral state.	/pubmed/21900576	Salomon R, Bleich-Cohen M, Hahamy-Dubossarsky A, Dinstien I, Weizman R, Poyurovsky M, Kupchik M, Kotler M, Hendler T, Malach R.	J Neurosci. 2011 Sep 7;31(36):12972-81.	J Neurosci. 2011	PubMed	citation	PMID:21900576	pubmed	21900576	create date:2011/09/09 | first author:Salomon R
Matrix metalloproteinase-9 contributes to kindled seizure development in pentylenetetrazole-treated mice by converting pro-BDNF to mature BDNF in the hippocampus.	/pubmed/21900575	Mizoguchi H, Nakade J, Tachibana M, Ibi D, Someya E, Koike H, Kamei H, Nabeshima T, Itohara S, Takuma K, Sawada M, Sato J, Yamada K.	J Neurosci. 2011 Sep 7;31(36):12963-71.	J Neurosci. 2011	PubMed	citation	PMID:21900575	pubmed	21900575	create date:2011/09/09 | first author:Mizoguchi H
Default mode of brain function in monkeys.	/pubmed/21900574	Mantini D, Gerits A, Nelissen K, Durand JB, Joly O, Simone L, Sawamura H, Wardak C, Orban GA, Buckner RL, Vanduffel W.	J Neurosci. 2011 Sep 7;31(36):12954-62. Review.	J Neurosci. 2011	PubMed	citation	PMID:21900574	pubmed	21900574	create date:2011/09/09 | first author:Mantini D
Carbon nanotube scaffolds tune synaptic strength in cultured neural circuits: novel frontiers in nanomaterial-tissue interactions.	/pubmed/21900573	Cellot G, Toma FM, Varley ZK, Laishram J, Villari A, Quintana M, Cipollone S, Prato M, Ballerini L.	J Neurosci. 2011 Sep 7;31(36):12945-53.	J Neurosci. 2011	PubMed	citation	PMID:21900573	pubmed	21900573	create date:2011/09/09 | first author:Cellot G
Differential BOLD activity associated with subjective and objective reports during blindsight" in normal observers."	/pubmed/21900572	Hesselmann G, Hebart M, Malach R.	J Neurosci. 2011 Sep 7;31(36):12936-44.	J Neurosci. 2011	PubMed	citation	PMID:21900572	pubmed	21900572	create date:2011/09/09 | first author:Hesselmann G
Fukutin-related protein alters the deposition of laminin in the eye and brain.	/pubmed/21900571	Ackroyd MR, Whitmore C, Prior S, Kaluarachchi M, Nikolic M, Mayer U, Muntoni F, Brown SC.	J Neurosci. 2011 Sep 7;31(36):12927-35.	J Neurosci. 2011	PubMed	citation	PMID:21900571	pubmed	21900571	create date:2011/09/09 | first author:Ackroyd MR
Upregulation of KCC2 activity by zinc-mediated neurotransmission via the mZnR/GPR39 receptor.	/pubmed/21900570	Chorin E, Vinograd O, Fleidervish I, Gilad D, Herrmann S, Sekler I, Aizenman E, Hershfinkel M.	J Neurosci. 2011 Sep 7;31(36):12916-26.	J Neurosci. 2011	PubMed	citation	PMID:21900570	pubmed	21900570	create date:2011/09/09 | first author:Chorin E
Direct structural connections between voice- and face-recognition areas.	/pubmed/21900569	Blank H, Anwander A, von Kriegstein K.	J Neurosci. 2011 Sep 7;31(36):12906-15.	J Neurosci. 2011	PubMed	citation	PMID:21900569	pubmed	21900569	create date:2011/09/09 | first author:Blank H
Attentional modulation of fMRI responses in human V1 is consistent with distinct spatial maps for chromatically defined orientation and contrast.	/pubmed/21900568	Song JH, Rowland J, McPeek RM, Wade AR.	J Neurosci. 2011 Sep 7;31(36):12900-5.	J Neurosci. 2011	PubMed	citation	PMID:21900568	pubmed	21900568	create date:2011/09/09 | first author:Song JH
Vulnerability to depression: from brain neuroplasticity to identification of biomarkers.	/pubmed/21900567	Blugeot A, Rivat C, Bouvier E, Molet J, Mouchard A, Zeau B, Bernard C, Benoliel JJ, Becker C.	J Neurosci. 2011 Sep 7;31(36):12889-99.	J Neurosci. 2011	PubMed	citation	PMID:21900567	pubmed	21900567	create date:2011/09/09 | first author:Blugeot A
Breathing without CO(2) chemosensitivity in conditional Phox2b mutants.	/pubmed/21900566	Ramanantsoa N, Hirsch MR, Thoby-Brisson M, Dubreuil V, Bouvier J, Ruffault PL, Matrot B, Fortin G, Brunet JF, Gallego J, Goridis C.	J Neurosci. 2011 Sep 7;31(36):12880-8.	J Neurosci. 2011	PubMed	citation	PMID:21900566	pubmed	21900566	create date:2011/09/09 | first author:Ramanantsoa N
Nucleus accumbens dopamine/glutamate interaction switches modes to generate desire versus dread: D(1) alone for appetitive eating but D(1) and D(2) together for fear.	/pubmed/21900565	Richard JM, Berridge KC.	J Neurosci. 2011 Sep 7;31(36):12866-79.	J Neurosci. 2011	PubMed	citation	PMID:21900565	pubmed	21900565	create date:2011/09/09 | first author:Richard JM
Variability of the relationship between electrophysiology and BOLD-fMRI across cortical regions in humans.	/pubmed/21900564	Conner CR, Ellmore TM, Pieters TA, DiSano MA, Tandon N.	J Neurosci. 2011 Sep 7;31(36):12855-65.	J Neurosci. 2011	PubMed	citation	PMID:21900564	pubmed	21900564	create date:2011/09/09 | first author:Conner CR
The neural and cognitive time course of theory of mind.	/pubmed/21900563	McCleery JP, Surtees AD, Graham KA, Richards JE, Apperly IA.	J Neurosci. 2011 Sep 7;31(36):12849-54.	J Neurosci. 2011	PubMed	citation	PMID:21900563	pubmed	21900563	create date:2011/09/09 | first author:McCleery JP
Depth-dependent temporal response properties in core auditory cortex.	/pubmed/21900562	Christianson GB, Sahani M, Linden JF.	J Neurosci. 2011 Sep 7;31(36):12837-48.	J Neurosci. 2011	PubMed	citation	PMID:21900562	pubmed	21900562	create date:2011/09/09 | first author:Christianson GB
Spinal 5-HT(3) receptor activation induces behavioral hypersensitivity via a neuronal-glial-neuronal signaling cascade.	/pubmed/21900561	Gu M, Miyoshi K, Dubner R, Guo W, Zou S, Ren K, Noguchi K, Wei F.	J Neurosci. 2011 Sep 7;31(36):12823-36.	J Neurosci. 2011	PubMed	citation	PMID:21900561	pubmed	21900561	create date:2011/09/09 | first author:Gu M
Contextual novelty modulates the neural dynamics of reward anticipation.	/pubmed/21900560	Bunzeck N, Guitart-Masip M, Dolan RJ, Düzel E.	J Neurosci. 2011 Sep 7;31(36):12816-22.	J Neurosci. 2011	PubMed	citation	PMID:21900560	pubmed	21900560	create date:2011/09/09 | first author:Bunzeck N
Pitx3 is a critical mediator of GDNF-induced BDNF expression in nigrostriatal dopaminergic neurons.	/pubmed/21900559	Peng C, Aron L, Klein R, Li M, Wurst W, Prakash N, Le W.	J Neurosci. 2011 Sep 7;31(36):12802-15.	J Neurosci. 2011	PubMed	citation	PMID:21900559	pubmed	21900559	create date:2011/09/09 | first author:Peng C
Selective hippocampal neurodegeneration in transgenic mice expressing small amounts of truncated Aβ is induced by pyroglutamate-Aβ formation.	/pubmed/21900558	Alexandru A, Jagla W, Graubner S, Becker A, Bäuscher C, Kohlmann S, Sedlmeier R, Raber KA, Cynis H, Rönicke R, Reymann KG, Petrasch-Parwez E, Hartlage-Rübsamen M, Waniek A, Rossner S, Schilling S, Osmand AP, Demuth HU, von Hörsten S.	J Neurosci. 2011 Sep 7;31(36):12790-801.	J Neurosci. 2011	PubMed	citation	PMID:21900558	pubmed	21900558	create date:2011/09/09 | first author:Alexandru A
Abnormalities in the climbing fiber-Purkinje cell circuitry contribute to neuronal dysfunction in ATXN1[82Q] mice.	/pubmed/21900557	Barnes JA, Ebner BA, Duvick LA, Gao W, Chen G, Orr HT, Ebner TJ.	J Neurosci. 2011 Sep 7;31(36):12778-89.	J Neurosci. 2011	PubMed	citation	PMID:21900557	pubmed	21900557	create date:2011/09/09 | first author:Barnes JA
Dynamics of population response to changes of motion direction in primary visual cortex.	/pubmed/21900556	Wu W, Tiesinga PH, Tucker TR, Mitroff SR, Fitzpatrick D.	J Neurosci. 2011 Sep 7;31(36):12767-77.	J Neurosci. 2011	PubMed	citation	PMID:21900556	pubmed	21900556	create date:2011/09/09 | first author:Wu W
Calcineurin and its regulator sra/DSCR1 are essential for sleep in Drosophila.	/pubmed/21900555	Nakai Y, Horiuchi J, Tsuda M, Takeo S, Akahori S, Matsuo T, Kume K, Aigaki T.	J Neurosci. 2011 Sep 7;31(36):12759-66.	J Neurosci. 2011	PubMed	citation	PMID:21900555	pubmed	21900555	create date:2011/09/09 | first author:Nakai Y
Gamma-band activation predicts both associative memory and cortical plasticity.	/pubmed/21900554	Headley DB, Weinberger NM.	J Neurosci. 2011 Sep 7;31(36):12748-58.	J Neurosci. 2011	PubMed	citation	PMID:21900554	pubmed	21900554	create date:2011/09/09 | first author:Headley DB
Synaptic properties of thalamic input to the subgranular layers of primary somatosensory and auditory cortices in the mouse.	/pubmed/21900553	Viaene AN, Petrof I, Sherman SM.	J Neurosci. 2011 Sep 7;31(36):12738-47.	J Neurosci. 2011	PubMed	citation	PMID:21900553	pubmed	21900553	create date:2011/09/09 | first author:Viaene AN
Group II/III metabotropic glutamate receptors exert endogenous activity-dependent modulation of TRPV1 receptors on peripheral nociceptors.	/pubmed/21900552	Carlton SM, Zhou S, Govea R, Du J.	J Neurosci. 2011 Sep 7;31(36):12727-37.	J Neurosci. 2011	PubMed	citation	PMID:21900552	pubmed	21900552	create date:2011/09/09 | first author:Carlton SM
Title	URL	Description	Details	ShortDetails	Resource	Type	Identifiers	Db	EntrezUID	Properties
Acquisition of neural learning in cerebellum and cerebral cortex for smooth pursuit eye movements.	/pubmed/21900551	Li JX, Medina JF, Frank LM, Lisberger SG.	J Neurosci. 2011 Sep 7;31(36):12716-26.	J Neurosci. 2011	PubMed	citation	PMID:21900551	pubmed	21900551	create date:2011/09/09 | first author:Li JX
Transsynaptic activity-dependent regulation of axon branching and neurotrophin expression in vivo.	/pubmed/21900550	Calinescu AA, Liu T, Wang MM, Borjigin J.	J Neurosci. 2011 Sep 7;31(36):12708-15.	J Neurosci. 2011	PubMed	citation	PMID:21900550	pubmed	21900550	create date:2011/09/09 | first author:Calinescu AA
Does meditation reduce pain through a unique neural mechanism?	/pubmed/21900549	Salomons TV, Kucyi A.	J Neurosci. 2011 Sep 7;31(36):12705-7. No abstract available.	J Neurosci. 2011	PubMed	citation	PMID:21900549	pubmed	21900549	create date:2011/09/09 | first author:Salomons TV
The DEG/ENaC protein MEC-10 regulates the transduction channel complex in Caenorhabditis elegans touch receptor neurons.	/pubmed/21880930	Arnadóttir J, O'Hagan R, Chen Y, Goodman MB, Chalfie M.	J Neurosci. 2011 Aug 31;31(35):12695-704.	J Neurosci. 2011	PubMed	citation	PMID:21880930	pubmed	21880930	create date:2011/09/02 | first author:Arnadóttir J
Frequency of subthreshold oscillations at different membrane potential voltages in neurons at different anatomical positions on the dorsoventral axis in the rat medial entorhinal cortex.	/pubmed/21880929	Yoshida M, Giocomo LM, Boardman I, Hasselmo ME.	J Neurosci. 2011 Aug 31;31(35):12683-94.	J Neurosci. 2011	PubMed	citation	PMID:21880929	pubmed	21880929	create date:2011/09/02 | first author:Yoshida M
Network rhythms influence the relationship between spike-triggered local field potential and functional connectivity.	/pubmed/21880928	Ray S, Maunsell JH.	J Neurosci. 2011 Aug 31;31(35):12674-82.	J Neurosci. 2011	PubMed	citation	PMID:21880928	pubmed	21880928	create date:2011/09/02 | first author:Ray S
Overexpression of neurotrophin-3 stimulates a second wave of dopaminergic amacrine cell genesis after birth in the mouse retina.	/pubmed/21880927	Yoshida M, Feng L, Grimbert F, Rangarajan KV, Buggele W, Copenhagen DR, Cang J, Liu X.	J Neurosci. 2011 Aug 31;31(35):12663-73.	J Neurosci. 2011	PubMed	citation	PMID:21880927	pubmed	21880927	create date:2011/09/02 | first author:Yoshida M
NMDA receptor signaling in oligodendrocyte progenitors is not required for oligodendrogenesis and myelination.	/pubmed/21880926	De Biase LM, Kang SH, Baxi EG, Fukaya M, Pucak ML, Mishina M, Calabresi PA, Bergles DE.	J Neurosci. 2011 Aug 31;31(35):12650-62.	J Neurosci. 2011	PubMed	citation	PMID:21880926	pubmed	21880926	create date:2011/09/02 | first author:De Biase LM
Distinct mechanisms for size tuning in primate visual cortex.	/pubmed/21880925	Briggs F, Usrey WM.	J Neurosci. 2011 Aug 31;31(35):12644-9.	J Neurosci. 2011	PubMed	citation	PMID:21880925	pubmed	21880925	create date:2011/09/02 | first author:Briggs F
Hearing loss in older adults affects neural systems supporting speech comprehension.	/pubmed/21880924	Peelle JE, Troiani V, Grossman M, Wingfield A.	J Neurosci. 2011 Aug 31;31(35):12638-43.	J Neurosci. 2011	PubMed	citation	PMID:21880924	pubmed	21880924	create date:2011/09/02 | first author:Peelle JE
Loss of Mecp2 in substantia nigra dopamine neurons compromises the nigrostriatal pathway.	/pubmed/21880923	Gantz SC, Ford CP, Neve KA, Williams JT.	J Neurosci. 2011 Aug 31;31(35):12629-37.	J Neurosci. 2011	PubMed	citation	PMID:21880923	pubmed	21880923	create date:2011/09/02 | first author:Gantz SC
Dissociable effects of top-down and bottom-up attention during episodic encoding.	/pubmed/21880922	Uncapher MR, Hutchinson JB, Wagner AD.	J Neurosci. 2011 Aug 31;31(35):12613-28.	J Neurosci. 2011	PubMed	citation	PMID:21880922	pubmed	21880922	create date:2011/09/02 | first author:Uncapher MR
Neural basis of adaptive response time adjustment during saccade countermanding.	/pubmed/21880921	Pouget P, Logan GD, Palmeri TJ, Boucher L, Paré M, Schall JD.	J Neurosci. 2011 Aug 31;31(35):12604-12.	J Neurosci. 2011	PubMed	citation	PMID:21880921	pubmed	21880921	create date:2011/09/02 | first author:Pouget P
Enhanced sucrose and cocaine self-administration and cue-induced drug seeking after loss of VGLUT2 in midbrain dopamine neurons in mice.	/pubmed/21880920	Alsiö J, Nordenankar K, Arvidsson E, Birgner C, Mahmoudi S, Halbout B, Smith C, Fortin GM, Olson L, Descarries L, Trudeau LÉ, Kullander K, Lévesque D, Wallén-Mackenzie A.	J Neurosci. 2011 Aug 31;31(35):12593-603.	J Neurosci. 2011	PubMed	citation	PMID:21880920	pubmed	21880920	create date:2011/09/02 | first author:Alsiö J
The atypical Guanine-nucleotide exchange factor, dock7, negatively regulates schwann cell differentiation and myelination.	/pubmed/21880919	Yamauchi J, Miyamoto Y, Hamasaki H, Sanbe A, Kusakawa S, Nakamura A, Tsumura H, Maeda M, Nemoto N, Kawahara K, Torii T, Tanoue A.	J Neurosci. 2011 Aug 31;31(35):12579-92.	J Neurosci. 2011	PubMed	citation	PMID:21880919	pubmed	21880919	create date:2011/09/02 | first author:Yamauchi J
Sound rhythms are encoded by postinhibitory rebound spiking in the superior paraolivary nucleus.	/pubmed/21880918	Felix RA 2nd, Fridberger A, Leijon S, Berrebi AS, Magnusson AK.	J Neurosci. 2011 Aug 31;31(35):12566-78.	J Neurosci. 2011	PubMed	citation	PMID:21880918	pubmed	21880918	create date:2011/09/02 | first author:Felix RA 2nd
Kalirin binds the NR2B subunit of the NMDA receptor, altering its synaptic localization and function.	/pubmed/21880917	Kiraly DD, Lemtiri-Chlieh F, Levine ES, Mains RE, Eipper BA.	J Neurosci. 2011 Aug 31;31(35):12554-65.	J Neurosci. 2011	PubMed	citation	PMID:21880917	pubmed	21880917	create date:2011/09/02 | first author:Kiraly DD
Accelerated age-related cognitive decline and neurodegeneration, caused by deficient DNA repair.	/pubmed/21880916	Borgesius NZ, de Waard MC, van der Pluijm I, Omrani A, Zondag GC, van der Horst GT, Melton DW, Hoeijmakers JH, Jaarsma D, Elgersma Y.	J Neurosci. 2011 Aug 31;31(35):12543-53.	J Neurosci. 2011	PubMed	citation	PMID:21880916	pubmed	21880916	create date:2011/09/02 | first author:Borgesius NZ
Functional recovery after peripheral nerve injury is dependent on the pro-inflammatory cytokines IL-1β and TNF: implications for neuropathic pain.	/pubmed/21880915	Nadeau S, Filali M, Zhang J, Kerr BJ, Rivest S, Soulet D, Iwakura Y, de Rivero Vaccari JP, Keane RW, Lacroix S.	J Neurosci. 2011 Aug 31;31(35):12533-42.	J Neurosci. 2011	PubMed	citation	PMID:21880915	pubmed	21880915	create date:2011/09/02 | first author:Nadeau S
Compartmentalization of the GABAB receptor signaling complex is required for presynaptic inhibition at hippocampal synapses.	/pubmed/21880914	Laviv T, Vertkin I, Berdichevsky Y, Fogel H, Riven I, Bettler B, Slesinger PA, Slutsky I.	J Neurosci. 2011 Aug 31;31(35):12523-32.	J Neurosci. 2011	PubMed	citation	PMID:21880914	pubmed	21880914	create date:2011/09/02 | first author:Laviv T
Dopamine-dependent long-term depression is expressed in striatal spiny neurons of both direct and indirect pathways: implications for Parkinson's disease.	/pubmed/21880913	Bagetta V, Picconi B, Marinucci S, Sgobio C, Pendolino V, Ghiglieri V, Fusco FR, Giampà C, Calabresi P.	J Neurosci. 2011 Aug 31;31(35):12513-22.	J Neurosci. 2011	PubMed	citation	PMID:21880913	pubmed	21880913	create date:2011/09/02 | first author:Bagetta V
Saccadic inhibition reveals the timing of automatic and voluntary signals in the human brain.	/pubmed/21880912	Bompas A, Sumner P.	J Neurosci. 2011 Aug 31;31(35):12501-12.	J Neurosci. 2011	PubMed	citation	PMID:21880912	pubmed	21880912	create date:2011/09/02 | first author:Bompas A
Corticotropin-releasing factor receptor 1 antagonist alters regional activation and effective connectivity in an emotional-arousal circuit during expectation of abdominal pain.	/pubmed/21880911	Hubbard CS, Labus JS, Bueller J, Stains J, Suyenobu B, Dukes GE, Kelleher DL, Tillisch K, Naliboff BD, Mayer EA.	J Neurosci. 2011 Aug 31;31(35):12491-500.	J Neurosci. 2011	PubMed	citation	PMID:21880911	pubmed	21880911	create date:2011/09/02 | first author:Hubbard CS
Neuronal production of transthyretin in human and murine Alzheimer's disease: is it protective?	/pubmed/21880910	Li X, Masliah E, Reixach N, Buxbaum JN.	J Neurosci. 2011 Aug 31;31(35):12483-90.	J Neurosci. 2011	PubMed	citation	PMID:21880910	pubmed	21880910	create date:2011/09/02 | first author:Li X
Genetic deletion of cdc42 reveals a crucial role for astrocyte recruitment to the injury site in vitro and in vivo.	/pubmed/21880909	Robel S, Bardehle S, Lepier A, Brakebusch C, Götz M.	J Neurosci. 2011 Aug 31;31(35):12471-82.	J Neurosci. 2011	PubMed	citation	PMID:21880909	pubmed	21880909	create date:2011/09/02 | first author:Robel S
Age-related changes in orienting attention in time.	/pubmed/21880908	Zanto TP, Pan P, Liu H, Bollinger J, Nobre AC, Gazzaley A.	J Neurosci. 2011 Aug 31;31(35):12461-70.	J Neurosci. 2011	PubMed	citation	PMID:21880908	pubmed	21880908	create date:2011/09/02 | first author:Zanto TP
Involvement of newborn neurons in olfactory associative learning? The operant or non-operant component of the task makes all the difference.	/pubmed/21880907	Mandairon N, Sultan S, Nouvian M, Sacquet J, Didier A.	J Neurosci. 2011 Aug 31;31(35):12455-60.	J Neurosci. 2011	PubMed	citation	PMID:21880907	pubmed	21880907	create date:2011/09/02 | first author:Mandairon N
Platelet-derived growth factor B chain is a novel target gene of cocaine-mediated Notch1 signaling: implications for HIV-associated neurological disorders.	/pubmed/21880906	Yao H, Duan M, Hu G, Buch S.	J Neurosci. 2011 Aug 31;31(35):12449-54.	J Neurosci. 2011	PubMed	citation	PMID:21880906	pubmed	21880906	create date:2011/09/02 | first author:Yao H
Training-induced neural plasticity in golf novices.	/pubmed/21880905	Bezzola L, Mérillat S, Gaser C, Jäncke L.	J Neurosci. 2011 Aug 31;31(35):12444-8.	J Neurosci. 2011	PubMed	citation	PMID:21880905	pubmed	21880905	create date:2011/09/02 | first author:Bezzola L
Inhibitory dendrite dynamics as a general feature of the adult cortical microcircuit.	/pubmed/21880904	Chen JL, Flanders GH, Lee WC, Lin WC, Nedivi E.	J Neurosci. 2011 Aug 31;31(35):12437-43.	J Neurosci. 2011	PubMed	citation	PMID:21880904	pubmed	21880904	create date:2011/09/02 | first author:Chen JL
Essential role for vav Guanine nucleotide exchange factors in brain-derived neurotrophic factor-induced dendritic spine growth and synapse plasticity.	/pubmed/21880903	Hale CF, Dietz KC, Varela JA, Wood CB, Zirlin BC, Leverich LS, Greene RW, Cowan CW.	J Neurosci. 2011 Aug 31;31(35):12426-36.	J Neurosci. 2011	PubMed	citation	PMID:21880903	pubmed	21880903	create date:2011/09/02 | first author:Hale CF
Lmx1a and lmx1b function cooperatively to regulate proliferation, specification, and differentiation of midbrain dopaminergic progenitors.	/pubmed/21880902	Yan CH, Levesque M, Claxton S, Johnson RL, Ang SL.	J Neurosci. 2011 Aug 31;31(35):12413-25.	J Neurosci. 2011	PubMed	citation	PMID:21880902	pubmed	21880902	create date:2011/09/02 | first author:Yan CH
Equiluminance cells in visual cortical area v4.	/pubmed/21880901	Bushnell BN, Harding PJ, Kosai Y, Bair W, Pasupathy A.	J Neurosci. 2011 Aug 31;31(35):12398-412.	J Neurosci. 2011	PubMed	citation	PMID:21880901	pubmed	21880901	create date:2011/09/02 | first author:Bushnell BN
Making sense of gray matter abnormalities in chronic orofacial pain--synthesizing divergent findings.	/pubmed/21880900	Moayedi M, Desouza D, Erpelding N.	J Neurosci. 2011 Aug 31;31(35):12396-7. No abstract available.	J Neurosci. 2011	PubMed	citation	PMID:21880900	pubmed	21880900	create date:2011/09/02 | first author:Moayedi M
Neurobiology of tourette syndrome: current status and need for further investigation.	/pubmed/21880899	Felling RJ, Singer HS.	J Neurosci. 2011 Aug 31;31(35):12387-95.	J Neurosci. 2011	PubMed	citation	PMID:21880899	pubmed	21880899	create date:2011/09/02 | first author:Felling RJ
The representation of visual and motor aspects of reaching movements in the human motor cortex.	/pubmed/21865480	Eisenberg M, Shmuelof L, Vaadia E, Zohary E.	J Neurosci. 2011 Aug 24;31(34):12377-84. Erratum in: J Neurosci. 2011 Sep 28;31(39):14046.	J Neurosci. 2011	PubMed	citation	PMID:21865480	pubmed	21865480	create date:2011/08/26 | first author:Eisenberg M
Two amino acid residues contribute to a cation-π binding interaction in the binding site of an insect GABA receptor.	/pubmed/21865479	Lummis SC, McGonigle I, Ashby JA, Dougherty DA.	J Neurosci. 2011 Aug 24;31(34):12371-6.	J Neurosci. 2011	PubMed	citation	PMID:21865479	pubmed	21865479	create date:2011/08/26 | first author:Lummis SC
Sex differences in the use of anticipatory brain activity to encode emotional events.	/pubmed/21865478	Galli G, Wolpe N, Otten LJ.	J Neurosci. 2011 Aug 24;31(34):12364-70.	J Neurosci. 2011	PubMed	citation	PMID:21865478	pubmed	21865478	create date:2011/08/26 | first author:Galli G
Anatomical evidence for the involvement of the macaque ventrolateral prefrontal area 12r in controlling goal-directed actions.	/pubmed/21865477	Borra E, Gerbella M, Rozzi S, Luppino G.	J Neurosci. 2011 Aug 24;31(34):12351-63.	J Neurosci. 2011	PubMed	citation	PMID:21865477	pubmed	21865477	create date:2011/08/26 | first author:Borra E
Orientation selectivity of synaptic input to neurons in mouse and cat primary visual cortex.	/pubmed/21865476	Tan AY, Brown BD, Scholl B, Mohanty D, Priebe NJ.	J Neurosci. 2011 Aug 24;31(34):12339-50. Erratum in: J Neurosci. 2011 Oct 12;31(41):14832.	J Neurosci. 2011	PubMed	citation	PMID:21865476	pubmed	21865476	create date:2011/08/26 | first author:Tan AY
Antipsychotic drugs rapidly induce dopamine neuron depolarization block in a developmental rat model of schizophrenia.	/pubmed/21865475	Valenti O, Cifelli P, Gill KM, Grace AA.	J Neurosci. 2011 Aug 24;31(34):12330-8.	J Neurosci. 2011	PubMed	citation	PMID:21865475	pubmed	21865475	create date:2011/08/26 | first author:Valenti O
Endogenous brain-derived neurotrophic factor in the nucleus tractus solitarius tonically regulates synaptic and autonomic function.	/pubmed/21865474	Clark CG, Hasser EM, Kunze DL, Katz DM, Kline DD.	J Neurosci. 2011 Aug 24;31(34):12318-29.	J Neurosci. 2011	PubMed	citation	PMID:21865474	pubmed	21865474	create date:2011/08/26 | first author:Clark CG
Functional heterogeneity of macaque lateral intraparietal neurons.	/pubmed/21865473	Premereur E, Vanduffel W, Janssen P.	J Neurosci. 2011 Aug 24;31(34):12307-17.	J Neurosci. 2011	PubMed	citation	PMID:21865473	pubmed	21865473	create date:2011/08/26 | first author:Premereur E
Single synapse information coding in intraburst spike patterns of central pattern generator motor neurons.	/pubmed/21865472	Brochini L, Carelli PV, Pinto RD.	J Neurosci. 2011 Aug 24;31(34):12297-306.	J Neurosci. 2011	PubMed	citation	PMID:21865472	pubmed	21865472	create date:2011/08/26 | first author:Brochini L
A model of intracellular θ phase precession dependent on intrinsic subthreshold membrane currents.	/pubmed/21865471	Leung LS.	J Neurosci. 2011 Aug 24;31(34):12282-96.	J Neurosci. 2011	PubMed	citation	PMID:21865471	pubmed	21865471	create date:2011/08/26 | first author:Leung LS
Memory-guided learning: CA1 and CA3 neuronal ensembles differentially encode the commonalities and differences between situations.	/pubmed/21865470	Bahar AS, Shirvalkar PR, Shapiro ML.	J Neurosci. 2011 Aug 24;31(34):12270-81.	J Neurosci. 2011	PubMed	citation	PMID:21865470	pubmed	21865470	create date:2011/08/26 | first author:Bahar AS
Hippocampal telomerase is involved in the modulation of depressive behaviors.	/pubmed/21865469	Zhou QG, Hu Y, Wu DL, Zhu LJ, Chen C, Jin X, Luo CX, Wu HY, Zhang J, Zhu DY.	J Neurosci. 2011 Aug 24;31(34):12258-69.	J Neurosci. 2011	PubMed	citation	PMID:21865469	pubmed	21865469	create date:2011/08/26 | first author:Zhou QG
Acute cocaine exposure weakens GABA(B) receptor-dependent G-protein-gated inwardly rectifying K+ signaling in dopamine neurons of the ventral tegmental area.	/pubmed/21865468	Arora D, Hearing M, Haluk DM, Mirkovic K, Fajardo-Serrano A, Wessendorf MW, Watanabe M, Luján R, Wickman K.	J Neurosci. 2011 Aug 24;31(34):12251-7.	J Neurosci. 2011	PubMed	citation	PMID:21865468	pubmed	21865468	create date:2011/08/26 | first author:Arora D
Polycystin-1 is required for stereocilia structure but not for mechanotransduction in inner ear hair cells.	/pubmed/21865467	Steigelman KA, Lelli A, Wu X, Gao J, Lin S, Piontek K, Wodarczyk C, Boletta A, Kim H, Qian F, Germino G, Géléoc GS, Holt JR, Zuo J.	J Neurosci. 2011 Aug 24;31(34):12241-50.	J Neurosci. 2011	PubMed	citation	PMID:21865467	pubmed	21865467	create date:2011/08/26 | first author:Steigelman KA
Relationship between functional magnetic resonance imaging-identified regions and neuronal category selectivity.	/pubmed/21865466	Bell AH, Malecek NJ, Morin EL, Hadj-Bouziane F, Tootell RB, Ungerleider LG.	J Neurosci. 2011 Aug 24;31(34):12229-40.	J Neurosci. 2011	PubMed	citation	PMID:21865466	pubmed	21865466	create date:2011/08/26 | first author:Bell AH
Title	URL	Description	Details	ShortDetails	Resource	Type	Identifiers	Db	EntrezUID	Properties
Electrical synaptic input to ganglion cells underlies differences in the output and absolute sensitivity of parallel retinal circuits.	/pubmed/21865465	Murphy GJ, Rieke F.	J Neurosci. 2011 Aug 24;31(34):12218-28.	J Neurosci. 2011	PubMed	citation	PMID:21865465	pubmed	21865465	create date:2011/08/26 | first author:Murphy GJ
MMP2-9 cleavage of dystroglycan alters the size and molecular composition of Schwann cell domains.	/pubmed/21865464	Court FA, Zambroni D, Pavoni E, Colombelli C, Baragli C, Figlia G, Sorokin L, Ching W, Salzer JL, Wrabetz L, Feltri ML.	J Neurosci. 2011 Aug 24;31(34):12208-17.	J Neurosci. 2011	PubMed	citation	PMID:21865464	pubmed	21865464	create date:2011/08/26 | first author:Court FA
Adaptation changes stereoscopic depth selectivity in visual cortex.	/pubmed/21865463	Duong T, Moore BD 4th, Freeman RD.	J Neurosci. 2011 Aug 24;31(34):12198-207.	J Neurosci. 2011	PubMed	citation	PMID:21865463	pubmed	21865463	create date:2011/08/26 | first author:Duong T
Leptin action in the dorsomedial hypothalamus increases sympathetic tone to brown adipose tissue in spite of systemic leptin resistance.	/pubmed/21865462	Enriori PJ, Sinnayah P, Simonds SE, Garcia Rudaz C, Cowley MA.	J Neurosci. 2011 Aug 24;31(34):12189-97.	J Neurosci. 2011	PubMed	citation	PMID:21865462	pubmed	21865462	create date:2011/08/26 | first author:Enriori PJ
Counting ion and water molecules in a streaming file through the open-filter structure of the K channel.	/pubmed/21865461	Iwamoto M, Oiki S.	J Neurosci. 2011 Aug 24;31(34):12180-8.	J Neurosci. 2011	PubMed	citation	PMID:21865461	pubmed	21865461	create date:2011/08/26 | first author:Iwamoto M
Ultrafast population encoding by cortical neurons.	/pubmed/21865460	Tchumatchenko T, Malyshev A, Wolf F, Volgushev M.	J Neurosci. 2011 Aug 24;31(34):12171-9.	J Neurosci. 2011	PubMed	citation	PMID:21865460	pubmed	21865460	create date:2011/08/26 | first author:Tchumatchenko T
Frequency-dependent tuning of the human motor system induced by transcranial oscillatory potentials.	/pubmed/21865459	Feurra M, Bianco G, Santarnecchi E, Del Testa M, Rossi A, Rossi S.	J Neurosci. 2011 Aug 24;31(34):12165-70.	J Neurosci. 2011	PubMed	citation	PMID:21865459	pubmed	21865459	create date:2011/08/26 | first author:Feurra M
Age-dependent homeostatic plasticity of GABAergic signaling in developing retinal networks.	/pubmed/21865458	Hennig MH, Grady J, van Coppenhagen J, Sernagor E.	J Neurosci. 2011 Aug 24;31(34):12159-64.	J Neurosci. 2011	PubMed	citation	PMID:21865458	pubmed	21865458	create date:2011/08/26 | first author:Hennig MH
Complementary sensory and associative microcircuitry in primary olfactory cortex.	/pubmed/21865457	Wiegand HF, Beed P, Bendels MH, Leibold C, Schmitz D, Johenning FW.	J Neurosci. 2011 Aug 24;31(34):12149-58.	J Neurosci. 2011	PubMed	citation	PMID:21865457	pubmed	21865457	create date:2011/08/26 | first author:Wiegand HF
Effects of training of processing speed on neural systems.	/pubmed/21865456	Takeuchi H, Taki Y, Hashizume H, Sassa Y, Nagase T, Nouchi R, Kawashima R.	J Neurosci. 2011 Aug 24;31(34):12139-48.	J Neurosci. 2011	PubMed	citation	PMID:21865456	pubmed	21865456	create date:2011/08/26 | first author:Takeuchi H
Loss of PSD-95 enrichment is not a prerequisite for spine retraction.	/pubmed/21865455	Woods GF, Oh WC, Boudewyn LC, Mikula SK, Zito K.	J Neurosci. 2011 Aug 24;31(34):12129-38.	J Neurosci. 2011	PubMed	citation	PMID:21865455	pubmed	21865455	create date:2011/08/26 | first author:Woods GF
Cyclin B1 expression regulated by cytoplasmic polyadenylation element binding protein in astrocytes.	/pubmed/21865454	Kim KC, Oh WJ, Ko KH, Shin CY, Wells DG.	J Neurosci. 2011 Aug 24;31(34):12118-28.	J Neurosci. 2011	PubMed	citation	PMID:21865454	pubmed	21865454	create date:2011/08/26 | first author:Kim KC
Fast and slow γ rhythms are intrinsically and independently generated in the subiculum.	/pubmed/21865453	Jackson J, Goutagny R, Williams S.	J Neurosci. 2011 Aug 24;31(34):12104-17.	J Neurosci. 2011	PubMed	citation	PMID:21865453	pubmed	21865453	create date:2011/08/26 | first author:Jackson J
Maintenance of dendritic spine morphology by partitioning-defective 1b through regulation of microtubule growth.	/pubmed/21865452	Hayashi K, Suzuki A, Hirai S, Kurihara Y, Hoogenraad CC, Ohno S.	J Neurosci. 2011 Aug 24;31(34):12094-103.	J Neurosci. 2011	PubMed	citation	PMID:21865452	pubmed	21865452	create date:2011/08/26 | first author:Hayashi K
Synaptic autoregulation by metalloproteases and γ-secretase.	/pubmed/21865451	Restituito S, Khatri L, Ninan I, Mathews PM, Liu X, Weinberg RJ, Ziff EB.	J Neurosci. 2011 Aug 24;31(34):12083-93. Erratum in: J Neurosci. 2011 Sep 21;31(38):13695.	J Neurosci. 2011	PubMed	citation	PMID:21865451	pubmed	21865451	create date:2011/08/26 | first author:Restituito S
Bone morphogenetic protein inhibition promotes neurological recovery after intraventricular hemorrhage.	/pubmed/21865450	Dummula K, Vinukonda G, Chu P, Xing Y, Hu F, Mailk S, Csiszar A, Chua C, Mouton P, Kayton RJ, Brumberg JC, Bansal R, Ballabh P.	J Neurosci. 2011 Aug 24;31(34):12068-82.	J Neurosci. 2011	PubMed	citation	PMID:21865450	pubmed	21865450	create date:2011/08/26 | first author:Dummula K
p38α and p38β mitogen-activated protein kinases determine cholinergic transdifferentiation of sympathetic neurons.	/pubmed/21865449	Loy B, Apostolova G, Dorn R, McGuire VA, Arthur JS, Dechant G.	J Neurosci. 2011 Aug 24;31(34):12059-67.	J Neurosci. 2011	PubMed	citation	PMID:21865449	pubmed	21865449	create date:2011/08/26 | first author:Loy B
Munc13-1 is required for presynaptic long-term potentiation.	/pubmed/21849565	Yang Y, Calakos N.	J Neurosci. 2011 Aug 17;31(33):12053-7.	J Neurosci. 2011	PubMed	citation	PMID:21849565	pubmed	21849565	create date:2011/08/19 | first author:Yang Y
Representation of vestibular and visual cues to self-motion in ventral intraparietal cortex.	/pubmed/21849564	Chen A, DeAngelis GC, Angelaki DE.	J Neurosci. 2011 Aug 17;31(33):12036-52.	J Neurosci. 2011	PubMed	citation	PMID:21849564	pubmed	21849564	create date:2011/08/19 | first author:Chen A
Cyclin-dependent kinase 5 regulates PSD-95 ubiquitination in neurons.	/pubmed/21849563	Bianchetta MJ, Lam TT, Jones SN, Morabito MA.	J Neurosci. 2011 Aug 17;31(33):12029-35.	J Neurosci. 2011	PubMed	citation	PMID:21849563	pubmed	21849563	create date:2011/08/19 | first author:Bianchetta MJ
Associative learning increases trial-by-trial similarity of BOLD-MRI patterns.	/pubmed/21849562	Visser RM, Scholte HS, Kindt M.	J Neurosci. 2011 Aug 17;31(33):12021-8.	J Neurosci. 2011	PubMed	citation	PMID:21849562	pubmed	21849562	create date:2011/08/19 | first author:Visser RM
Dual regulation of anterograde and retrograde transmission by endocannabinoids.	/pubmed/21849561	Iremonger KJ, Kuzmiski JB, Baimoukhametova DV, Bains JS.	J Neurosci. 2011 Aug 17;31(33):12011-20.	J Neurosci. 2011	PubMed	citation	PMID:21849561	pubmed	21849561	create date:2011/08/19 | first author:Iremonger KJ
The control of mimicry by eye contact is mediated by medial prefrontal cortex.	/pubmed/21849560	Wang Y, Ramsey R, de C Hamilton AF.	J Neurosci. 2011 Aug 17;31(33):12001-10.	J Neurosci. 2011	PubMed	citation	PMID:21849560	pubmed	21849560	create date:2011/08/19 | first author:Wang Y
Small heat shock proteins induce a cerebral inflammatory reaction.	/pubmed/21849559	Bruinsma IB, de Jager M, Carrano A, Versleijen AA, Veerhuis R, Boelens W, Rozemuller AJ, de Waal RM, Verbeek MM.	J Neurosci. 2011 Aug 17;31(33):11992-2000.	J Neurosci. 2011	PubMed	citation	PMID:21849559	pubmed	21849559	create date:2011/08/19 | first author:Bruinsma IB
Palmitoyl acyltransferase zD17 mediates neuronal responses in acute ischemic brain injury by regulating JNK activation in a signaling module.	/pubmed/21849558	Yang G, Cynader MS.	J Neurosci. 2011 Aug 17;31(33):11980-91.	J Neurosci. 2011	PubMed	citation	PMID:21849558	pubmed	21849558	create date:2011/08/19 | first author:Yang G
Descending corticospinal control of intersegmental dynamics.	/pubmed/21849557	Gritsenko V, Kalaska JF, Cisek P.	J Neurosci. 2011 Aug 17;31(33):11968-79.	J Neurosci. 2011	PubMed	citation	PMID:21849557	pubmed	21849557	create date:2011/08/19 | first author:Gritsenko V
ERK2 contributes to the control of social behaviors in mice.	/pubmed/21849556	Satoh Y, Endo S, Nakata T, Kobayashi Y, Yamada K, Ikeda T, Takeuchi A, Hiramoto T, Watanabe Y, Kazama T.	J Neurosci. 2011 Aug 17;31(33):11953-67.	J Neurosci. 2011	PubMed	citation	PMID:21849556	pubmed	21849556	create date:2011/08/19 | first author:Satoh Y
Oxygen/glucose deprivation induces a reduction in synaptic AMPA receptors on hippocampal CA3 neurons mediated by mGluR1 and adenosine A3 receptors.	/pubmed/21849555	Dennis SH, Jaafari N, Cimarosti H, Hanley JG, Henley JM, Mellor JR.	J Neurosci. 2011 Aug 17;31(33):11941-52.	J Neurosci. 2011	PubMed	citation	PMID:21849555	pubmed	21849555	create date:2011/08/19 | first author:Dennis SH
Downregulation of the posterior medial frontal cortex prevents social conformity.	/pubmed/21849554	Klucharev V, Munneke MA, Smidts A, Fernández G.	J Neurosci. 2011 Aug 17;31(33):11934-40.	J Neurosci. 2011	PubMed	citation	PMID:21849554	pubmed	21849554	create date:2011/08/19 | first author:Klucharev V
Dynamics of executive control and motor deficits in parkinsonian rats.	/pubmed/21849553	Courtière A, Hardouin J, Burle B, Vidal F, Turle-Lorenzo N, Amalric M, Hasbroucq T.	J Neurosci. 2011 Aug 17;31(33):11929-33.	J Neurosci. 2011	PubMed	citation	PMID:21849553	pubmed	21849553	create date:2011/08/19 | first author:Courtière A
Macroglial plasticity and the origins of reactive astroglia in experimental autoimmune encephalomyelitis.	/pubmed/21849552	Guo F, Maeda Y, Ma J, Delgado M, Sohn J, Miers L, Ko EM, Bannerman P, Xu J, Wang Y, Zhou C, Takebayashi H, Pleasure D.	J Neurosci. 2011 Aug 17;31(33):11914-28.	J Neurosci. 2011	PubMed	citation	PMID:21849552	pubmed	21849552	create date:2011/08/19 | first author:Guo F
Fas-associated factor 1 as a regulator of olfactory axon guidance.	/pubmed/21849551	Cheng K, Bai L, Belluscio L.	J Neurosci. 2011 Aug 17;31(33):11905-13.	J Neurosci. 2011	PubMed	citation	PMID:21849551	pubmed	21849551	create date:2011/08/19 | first author:Cheng K
TrkB and protein kinase Mζ regulate synaptic localization of PSD-95 in developing cortex.	/pubmed/21849550	Yoshii A, Murata Y, Kim J, Zhang C, Shokat KM, Constantine-Paton M.	J Neurosci. 2011 Aug 17;31(33):11894-904.	J Neurosci. 2011	PubMed	citation	PMID:21849550	pubmed	21849550	create date:2011/08/19 | first author:Yoshii A
The phase of ongoing oscillations mediates the causal relation between brain excitation and visual perception.	/pubmed/21849549	Dugué L, Marque P, VanRullen R.	J Neurosci. 2011 Aug 17;31(33):11889-93.	J Neurosci. 2011	PubMed	citation	PMID:21849549	pubmed	21849549	create date:2011/08/19 | first author:Dugué L
Regulator of G-protein signaling-10 negatively regulates NF-κB in microglia and neuroprotects dopaminergic neurons in hemiparkinsonian rats.	/pubmed/21849548	Lee JK, Chung J, McAlpine FE, Tansey MG.	J Neurosci. 2011 Aug 17;31(33):11879-88.	J Neurosci. 2011	PubMed	citation	PMID:21849548	pubmed	21849548	create date:2011/08/19 | first author:Lee JK
Extra-classical tuning predicts stimulus-dependent receptive fields in auditory neurons.	/pubmed/21849547	Schneider DM, Woolley SM.	J Neurosci. 2011 Aug 17;31(33):11867-78.	J Neurosci. 2011	PubMed	citation	PMID:21849547	pubmed	21849547	create date:2011/08/19 | first author:Schneider DM
The postnatal accumulation of junctional E-cadherin is inversely correlated with the capacity for supporting cells to convert directly into sensory hair cells in mammalian balance organs.	/pubmed/21849546	Collado MS, Thiede BR, Baker W, Askew C, Igbani LM, Corwin JT.	J Neurosci. 2011 Aug 17;31(33):11855-66.	J Neurosci. 2011	PubMed	citation	PMID:21849546	pubmed	21849546	create date:2011/08/19 | first author:Collado MS
Determination of transmembrane water fluxes in neurons elicited by glutamate ionotropic receptors and by the cotransporters KCC2 and NKCC1: a digital holographic microscopy study.	/pubmed/21849545	Jourdain P, Pavillon N, Moratal C, Boss D, Rappaz B, Depeursinge C, Marquet P, Magistretti PJ.	J Neurosci. 2011 Aug 17;31(33):11846-54.	J Neurosci. 2011	PubMed	citation	PMID:21849545	pubmed	21849545	create date:2011/08/19 | first author:Jourdain P
Spinal synthesis of estrogen and concomitant signaling by membrane estrogen receptors regulate spinal κ- and μ-opioid receptor heterodimerization and female-specific spinal morphine antinociception.	/pubmed/21849544	Liu NJ, Chakrabarti S, Schnell S, Wessendorf M, Gintzler AR.	J Neurosci. 2011 Aug 17;31(33):11836-45. Erratum in: J Neurosci. 2011 Nov 30;31(48):17752.	J Neurosci. 2011	PubMed	citation	PMID:21849544	pubmed	21849544	create date:2011/08/19 | first author:Liu NJ
Fasting and 17β-estradiol differentially modulate the M-current in neuropeptide Y neurons.	/pubmed/21849543	Roepke TA, Qiu J, Smith AW, Rønnekleiv OK, Kelly MJ.	J Neurosci. 2011 Aug 17;31(33):11825-35.	J Neurosci. 2011	PubMed	citation	PMID:21849543	pubmed	21849543	create date:2011/08/19 | first author:Roepke TA
Regulation of temporal and spatial organization of newborn GnRH neurons by IGF signaling in zebrafish.	/pubmed/21849542	Onuma TA, Ding Y, Abraham E, Zohar Y, Ando H, Duan C.	J Neurosci. 2011 Aug 17;31(33):11814-24.	J Neurosci. 2011	PubMed	citation	PMID:21849542	pubmed	21849542	create date:2011/08/19 | first author:Onuma TA
One week of motor adaptation induces structural changes in primary motor cortex that predict long-term memory one year later.	/pubmed/21849541	Landi SM, Baguear F, Della-Maggiore V.	J Neurosci. 2011 Aug 17;31(33):11808-13.	J Neurosci. 2011	PubMed	citation	PMID:21849541	pubmed	21849541	create date:2011/08/19 | first author:Landi SM
Aminopyridines correct early dysfunction and delay neurodegeneration in a mouse model of spinocerebellar ataxia type 1.	/pubmed/21849540	Hourez R, Servais L, Orduz D, Gall D, Millard I, de Kerchove d'Exaerde A, Cheron G, Orr HT, Pandolfo M, Schiffmann SN.	J Neurosci. 2011 Aug 17;31(33):11795-807.	J Neurosci. 2011	PubMed	citation	PMID:21849540	pubmed	21849540	create date:2011/08/19 | first author:Hourez R
The general and outcome-specific forms of Pavlovian-instrumental transfer are differentially mediated by the nucleus accumbens core and shell.	/pubmed/21849539	Corbit LH, Balleine BW.	J Neurosci. 2011 Aug 17;31(33):11786-94.	J Neurosci. 2011	PubMed	citation	PMID:21849539	pubmed	21849539	create date:2011/08/19 | first author:Corbit LH
Cellular-resolution population imaging reveals robust sparse coding in the Drosophila mushroom body.	/pubmed/21849538	Honegger KS, Campbell RA, Turner GC.	J Neurosci. 2011 Aug 17;31(33):11772-85.	J Neurosci. 2011	PubMed	citation	PMID:21849538	pubmed	21849538	create date:2011/08/19 | first author:Honegger KS
TrkB as a potential synaptic and behavioral tag.	/pubmed/21849537	Lu Y, Ji Y, Ganesan S, Schloesser R, Martinowich K, Sun M, Mei F, Chao MV, Lu B.	J Neurosci. 2011 Aug 17;31(33):11762-71.	J Neurosci. 2011	PubMed	citation	PMID:21849537	pubmed	21849537	create date:2011/08/19 | first author:Lu Y
APP is phosphorylated by TrkA and regulates NGF/TrkA signaling.	/pubmed/21849536	Matrone C, Barbagallo AP, La Rosa LR, Florenzano F, Ciotti MT, Mercanti D, Chao MV, Calissano P, D'Adamio L.	J Neurosci. 2011 Aug 17;31(33):11756-61.	J Neurosci. 2011	PubMed	citation	PMID:21849536	pubmed	21849536	create date:2011/08/19 | first author:Matrone C
Early prenatal stress epigenetically programs dysmasculinization in second-generation offspring via the paternal lineage.	/pubmed/21849535	Morgan CP, Bale TL.	J Neurosci. 2011 Aug 17;31(33):11748-55.	J Neurosci. 2011	PubMed	citation	PMID:21849535	pubmed	21849535	create date:2011/08/19 | first author:Morgan CP
Superior tactile abilities in the blind: is blindness required?	/pubmed/21849534	Voss P.	J Neurosci. 2011 Aug 17;31(33):11745-7. No abstract available.	J Neurosci. 2011	PubMed	citation	PMID:21849534	pubmed	21849534	create date:2011/08/19 | first author:Voss P
Ketamine disrupts θ modulation of γ in a computer model of hippocampus.	/pubmed/21832203	Neymotin SA, Lazarewicz MT, Sherif M, Contreras D, Finkel LH, Lytton WW.	J Neurosci. 2011 Aug 10;31(32):11733-43.	J Neurosci. 2011	PubMed	citation	PMID:21832203	pubmed	21832203	create date:2011/08/13 | first author:Neymotin SA
Title	URL	Description	Details	ShortDetails	Resource	Type	Identifiers	Db	EntrezUID	Properties
Quasi-periodic fluctuations in default mode network electrophysiology.	/pubmed/21832202	Ko AL, Darvas F, Poliakov A, Ojemann J, Sorensen LB.	J Neurosci. 2011 Aug 10;31(32):11728-32.	J Neurosci. 2011	PubMed	citation	PMID:21832202	pubmed	21832202	create date:2011/08/13 | first author:Ko AL
Degeneracy and neuromodulation among thermosensory neurons contribute to robust thermosensory behaviors in Caenorhabditis elegans.	/pubmed/21832201	Beverly M, Anbil S, Sengupta P.	J Neurosci. 2011 Aug 10;31(32):11718-27.	J Neurosci. 2011	PubMed	citation	PMID:21832201	pubmed	21832201	create date:2011/08/13 | first author:Beverly M
Developmental changes in short-term plasticity at the rat calyx of Held synapse.	/pubmed/21832200	Crins TT, Rusu SI, Rodríguez-Contreras A, Borst JG.	J Neurosci. 2011 Aug 10;31(32):11706-17.	J Neurosci. 2011	PubMed	citation	PMID:21832200	pubmed	21832200	create date:2011/08/13 | first author:Crins TT
Nuclear factor κB-dependent neurite remodeling is mediated by Notch pathway.	/pubmed/21832199	Bonini SA, Ferrari-Toninelli G, Uberti D, Montinaro M, Buizza L, Lanni C, Grilli M, Memo M.	J Neurosci. 2011 Aug 10;31(32):11697-705.	J Neurosci. 2011	PubMed	citation	PMID:21832199	pubmed	21832199	create date:2011/08/13 | first author:Bonini SA
Neural development of binaural tuning through Hebbian learning predicts frequency-dependent best delays.	/pubmed/21832198	Fontaine B, Brette R.	J Neurosci. 2011 Aug 10;31(32):11692-6.	J Neurosci. 2011	PubMed	citation	PMID:21832198	pubmed	21832198	create date:2011/08/13 | first author:Fontaine B
Focal adhesion kinase modulates radial glia-dependent neuronal migration through connexin-26.	/pubmed/21832197	Valiente M, Ciceri G, Rico B, Marín O.	J Neurosci. 2011 Aug 10;31(32):11678-91.	J Neurosci. 2011	PubMed	citation	PMID:21832197	pubmed	21832197	create date:2011/08/13 | first author:Valiente M
Multiple parietal-frontal pathways mediate grasping in macaque monkeys.	/pubmed/21832196	Gharbawie OA, Stepniewska I, Qi H, Kaas JH.	J Neurosci. 2011 Aug 10;31(32):11660-77.	J Neurosci. 2011	PubMed	citation	PMID:21832196	pubmed	21832196	create date:2011/08/13 | first author:Gharbawie OA
NMDA receptors in retrosplenial cortex are necessary for retrieval of recent and remote context fear memory.	/pubmed/21832195	Corcoran KA, Donnan MD, Tronson NC, Guzmán YF, Gao C, Jovasevic V, Guedea AL, Radulovic J.	J Neurosci. 2011 Aug 10;31(32):11655-9.	J Neurosci. 2011	PubMed	citation	PMID:21832195	pubmed	21832195	create date:2011/08/13 | first author:Corcoran KA
Endocytosis of the glutamate receptor subunit GluK3 controls polarized trafficking.	/pubmed/21832194	Huyghe D, Veran J, Labrousse VF, Perrais D, Mulle C, Coussen F.	J Neurosci. 2011 Aug 10;31(32):11645-54. Erratum in: J Neurosci. 2011 Oct 5;31(40):14450.	J Neurosci. 2011	PubMed	citation	PMID:21832194	pubmed	21832194	create date:2011/08/13 | first author:Huyghe D
TRPM7 is required within zebrafish sensory neurons for the activation of touch-evoked escape behaviors.	/pubmed/21832193	Low SE, Amburgey K, Horstick E, Linsley J, Sprague SM, Cui WW, Zhou W, Hirata H, Saint-Amant L, Hume RI, Kuwada JY.	J Neurosci. 2011 Aug 10;31(32):11633-44.	J Neurosci. 2011	PubMed	citation	PMID:21832193	pubmed	21832193	create date:2011/08/13 | first author:Low SE
Genetic association of ErbB4 and human cortical GABA levels in vivo.	/pubmed/21832192	Marenco S, Geramita M, van der Veen JW, Barnett AS, Kolachana B, Shen J, Weinberger DR, Law AJ.	J Neurosci. 2011 Aug 10;31(32):11628-32.	J Neurosci. 2011	PubMed	citation	PMID:21832192	pubmed	21832192	create date:2011/08/13 | first author:Marenco S
Convergence of vestibular and visual self-motion signals in an area of the posterior sylvian fissure.	/pubmed/21832191	Chen A, DeAngelis GC, Angelaki DE.	J Neurosci. 2011 Aug 10;31(32):11617-27.	J Neurosci. 2011	PubMed	citation	PMID:21832191	pubmed	21832191	create date:2011/08/13 | first author:Chen A
Mapping human cortical areas in vivo based on myelin content as revealed by T1- and T2-weighted MRI.	/pubmed/21832190	Glasser MF, Van Essen DC.	J Neurosci. 2011 Aug 10;31(32):11597-616.	J Neurosci. 2011	PubMed	citation	PMID:21832190	pubmed	21832190	create date:2011/08/13 | first author:Glasser MF
Sensory input regulates spatial and subtype-specific patterns of neuronal turnover in the adult olfactory bulb.	/pubmed/21832189	Sawada M, Kaneko N, Inada H, Wake H, Kato Y, Yanagawa Y, Kobayashi K, Nemoto T, Nabekura J, Sawamoto K.	J Neurosci. 2011 Aug 10;31(32):11587-96.	J Neurosci. 2011	PubMed	citation	PMID:21832189	pubmed	21832189	create date:2011/08/13 | first author:Sawada M
Little exercise, big effects: reversing aging and infection-induced memory deficits, and underlying processes.	/pubmed/21832188	Barrientos RM, Frank MG, Crysdale NY, Chapman TR, Ahrendsen JT, Day HE, Campeau S, Watkins LR, Patterson SL, Maier SF.	J Neurosci. 2011 Aug 10;31(32):11578-86.	J Neurosci. 2011	PubMed	citation	PMID:21832188	pubmed	21832188	create date:2011/08/13 | first author:Barrientos RM
A new kinetic framework for synaptic vesicle trafficking tested in synapsin knock-outs.	/pubmed/21832187	Gabriel T, García-Pérez E, Mahfooz K, Goñi J, Martínez-Turrillas R, Pérez-Otaño I, Lo DC, Wesseling JF.	J Neurosci. 2011 Aug 10;31(32):11563-77.	J Neurosci. 2011	PubMed	citation	PMID:21832187	pubmed	21832187	create date:2011/08/13 | first author:Gabriel T
AGS-3 alters Caenorhabditis elegans behavior after food deprivation via RIC-8 activation of the neural G protein G αo.	/pubmed/21832186	Hofler C, Koelle MR.	J Neurosci. 2011 Aug 10;31(32):11553-62.	J Neurosci. 2011	PubMed	citation	PMID:21832186	pubmed	21832186	create date:2011/08/13 | first author:Hofler C
Nestin is not essential for development of the CNS but required for dispersion of acetylcholine receptor clusters at the area of neuromuscular junctions.	/pubmed/21832185	Mohseni P, Sung HK, Murphy AJ, Laliberte CL, Pallari HM, Henkelman M, Georgiou J, Xie G, Quaggin SE, Thorner PS, Eriksson JE, Nagy A.	J Neurosci. 2011 Aug 10;31(32):11547-52.	J Neurosci. 2011	PubMed	citation	PMID:21832185	pubmed	21832185	create date:2011/08/13 | first author:Mohseni P
TMS perturbs saccade trajectories and unmasks an internal feedback controller for saccades.	/pubmed/21832184	Xu-Wilson M, Tian J, Shadmehr R, Zee DS.	J Neurosci. 2011 Aug 10;31(32):11537-46.	J Neurosci. 2011	PubMed	citation	PMID:21832184	pubmed	21832184	create date:2011/08/13 | first author:Xu-Wilson M
Cross-species conservation of open-channel block by Na channel β4 peptides reveals structural features required for resurgent Na current.	/pubmed/21832183	Lewis AH, Raman IM.	J Neurosci. 2011 Aug 10;31(32):11527-36.	J Neurosci. 2011	PubMed	citation	PMID:21832183	pubmed	21832183	create date:2011/08/13 | first author:Lewis AH
TRPM1 forms complexes with nyctalopin in vivo and accumulates in postsynaptic compartment of ON-bipolar neurons in mGluR6-dependent manner.	/pubmed/21832182	Cao Y, Posokhova E, Martemyanov KA.	J Neurosci. 2011 Aug 10;31(32):11521-6.	J Neurosci. 2011	PubMed	citation	PMID:21832182	pubmed	21832182	create date:2011/08/13 | first author:Cao Y
Movement observation improves early consolidation of motor memory.	/pubmed/21832181	Zhang X, de Beukelaar TT, Possel J, Olaerts M, Swinnen SP, Woolley DG, Wenderoth N.	J Neurosci. 2011 Aug 10;31(32):11515-20.	J Neurosci. 2011	PubMed	citation	PMID:21832181	pubmed	21832181	create date:2011/08/13 | first author:Zhang X
Prenatal stress inhibits neuronal maturation through downregulation of mineralocorticoid receptors.	/pubmed/21832180	Tamura M, Sajo M, Kakita A, Matsuki N, Koyama R.	J Neurosci. 2011 Aug 10;31(32):11505-14.	J Neurosci. 2011	PubMed	citation	PMID:21832180	pubmed	21832180	create date:2011/08/13 | first author:Tamura M
Mild sensory stimulation reestablishes cortical function during the acute phase of ischemia.	/pubmed/21832179	Lay CC, Davis MF, Chen-Bee CH, Frostig RD.	J Neurosci. 2011 Aug 10;31(32):11495-504.	J Neurosci. 2011	PubMed	citation	PMID:21832179	pubmed	21832179	create date:2011/08/13 | first author:Lay CC
The same core rhythm generator underlies different rhythmic motor patterns.	/pubmed/21832178	White RS, Nusbaum MP.	J Neurosci. 2011 Aug 10;31(32):11484-94.	J Neurosci. 2011	PubMed	citation	PMID:21832178	pubmed	21832178	create date:2011/08/13 | first author:White RS
EphB2 tyrosine kinase-dependent forward signaling in migration of neuronal progenitors that populate and form a distinct region of the dentate niche.	/pubmed/21832177	Catchpole T, Henkemeyer M.	J Neurosci. 2011 Aug 10;31(32):11472-83.	J Neurosci. 2011	PubMed	citation	PMID:21832177	pubmed	21832177	create date:2011/08/13 | first author:Catchpole T
Negative reward signals from the lateral habenula to dopamine neurons are mediated by rostromedial tegmental nucleus in primates.	/pubmed/21832176	Hong S, Jhou TC, Smith M, Saleem KS, Hikosaka O.	J Neurosci. 2011 Aug 10;31(32):11457-71.	J Neurosci. 2011	PubMed	citation	PMID:21832176	pubmed	21832176	create date:2011/08/13 | first author:Hong S
Neural organization and visual processing in the anterior optic tubercle of the honeybee brain.	/pubmed/21832175	Mota T, Yamagata N, Giurfa M, Gronenberg W, Sandoz JC.	J Neurosci. 2011 Aug 10;31(32):11443-56.	J Neurosci. 2011	PubMed	citation	PMID:21832175	pubmed	21832175	create date:2011/08/13 | first author:Mota T
Regulation of MET by FOXP2, genes implicated in higher cognitive dysfunction and autism risk.	/pubmed/21832174	Mukamel Z, Konopka G, Wexler E, Osborn GE, Dong H, Bergman MY, Levitt P, Geschwind DH.	J Neurosci. 2011 Aug 10;31(32):11437-42.	J Neurosci. 2011	PubMed	citation	PMID:21832174	pubmed	21832174	create date:2011/08/13 | first author:Mukamel Z
TRP vanilloid 2 knock-out mice are susceptible to perinatal lethality but display normal thermal and mechanical nociception.	/pubmed/21832173	Park U, Vastani N, Guan Y, Raja SN, Koltzenburg M, Caterina MJ.	J Neurosci. 2011 Aug 10;31(32):11425-36.	J Neurosci. 2011	PubMed	citation	PMID:21832173	pubmed	21832173	create date:2011/08/13 | first author:Park U
Modeling the physiological mechanisms of multistability in spontaneous corticothalamic dynamics.	/pubmed/21832172	Maier JX, Hindriks R.	J Neurosci. 2011 Aug 10;31(32):11423-4. No abstract available.	J Neurosci. 2011	PubMed	citation	PMID:21832172	pubmed	21832172	create date:2011/08/13 | first author:Maier JX
Neuroaxonal dystrophy in calcium-independent phospholipase A2β deficiency results from insufficient remodeling and degeneration of mitochondrial and presynaptic membranes.	/pubmed/21813701	Beck G, Sugiura Y, Shinzawa K, Kato S, Setou M, Tsujimoto Y, Sakoda S, Sumi-Akamaru H.	J Neurosci. 2011 Aug 3;31(31):11411-20.	J Neurosci. 2011	PubMed	citation	PMID:21813701	pubmed	21813701	create date:2011/08/05 | first author:Beck G
Role of Drp1, a key mitochondrial fission protein, in neuropathic pain.	/pubmed/21813700	Ferrari LF, Chum A, Bogen O, Reichling DB, Levine JD.	J Neurosci. 2011 Aug 3;31(31):11404-10.	J Neurosci. 2011	PubMed	citation	PMID:21813700	pubmed	21813700	create date:2011/08/05 | first author:Ferrari LF
Augmented cocaine seeking in response to stress or CRF delivered into the ventral tegmental area following long-access self-administration is mediated by CRF receptor type 1 but not CRF receptor type 2.	/pubmed/21813699	Blacktop JM, Seubert C, Baker DA, Ferda N, Lee G, Graf EN, Mantsch JR.	J Neurosci. 2011 Aug 3;31(31):11396-403.	J Neurosci. 2011	PubMed	citation	PMID:21813699	pubmed	21813699	create date:2011/08/05 | first author:Blacktop JM
Drosophila QVR/SSS modulates the activation and C-type inactivation kinetics of Shaker K(+) channels.	/pubmed/21813698	Dean T, Xu R, Joiner W, Sehgal A, Hoshi T.	J Neurosci. 2011 Aug 3;31(31):11387-95.	J Neurosci. 2011	PubMed	citation	PMID:21813698	pubmed	21813698	create date:2011/08/05 | first author:Dean T
Inflammation-induced lethargy is mediated by suppression of orexin neuron activity.	/pubmed/21813697	Grossberg AJ, Zhu X, Leinninger GM, Levasseur PR, Braun TP, Myers MG Jr, Marks DL.	J Neurosci. 2011 Aug 3;31(31):11376-86.	J Neurosci. 2011	PubMed	citation	PMID:21813697	pubmed	21813697	create date:2011/08/05 | first author:Grossberg AJ
Operant conditioning of rat soleus H-reflex oppositely affects another H-reflex and changes locomotor kinematics.	/pubmed/21813696	Chen Y, Chen L, Wang Y, Wolpaw JR, Chen XY.	J Neurosci. 2011 Aug 3;31(31):11370-5.	J Neurosci. 2011	PubMed	citation	PMID:21813696	pubmed	21813696	create date:2011/08/05 | first author:Chen Y
The contribution of NMDA receptor signaling in the corticobasal ganglia reward network to appetitive Pavlovian learning.	/pubmed/21813695	Parker JG, Beutler LR, Palmiter RD.	J Neurosci. 2011 Aug 3;31(31):11362-9.	J Neurosci. 2011	PubMed	citation	PMID:21813695	pubmed	21813695	create date:2011/08/05 | first author:Parker JG
The detection of visual contrast in the behaving mouse.	/pubmed/21813694	Busse L, Ayaz A, Dhruv NT, Katzner S, Saleem AB, Schölvinck ML, Zaharia AD, Carandini M.	J Neurosci. 2011 Aug 3;31(31):11351-61.	J Neurosci. 2011	PubMed	citation	PMID:21813694	pubmed	21813694	create date:2011/08/05 | first author:Busse L
Physical and perceptual factors shape the neural mechanisms that integrate audiovisual signals in speech comprehension.	/pubmed/21813693	Lee H, Noppeney U.	J Neurosci. 2011 Aug 3;31(31):11338-50.	J Neurosci. 2011	PubMed	citation	PMID:21813693	pubmed	21813693	create date:2011/08/05 | first author:Lee H
Opposing synaptic regulation of amyloid-β metabolism by NMDA receptors in vivo.	/pubmed/21813692	Verges DK, Restivo JL, Goebel WD, Holtzman DM, Cirrito JR.	J Neurosci. 2011 Aug 3;31(31):11328-37.	J Neurosci. 2011	PubMed	citation	PMID:21813692	pubmed	21813692	create date:2011/08/05 | first author:Verges DK
Temporal precision in the visual pathway through the interplay of excitation and stimulus-driven suppression.	/pubmed/21813691	Butts DA, Weng C, Jin J, Alonso JM, Paninski L.	J Neurosci. 2011 Aug 3;31(31):11313-27.	J Neurosci. 2011	PubMed	citation	PMID:21813691	pubmed	21813691	create date:2011/08/05 | first author:Butts DA
Mirror-image sensitivity and invariance in object and scene processing pathways.	/pubmed/21813690	Dilks DD, Julian JB, Kubilius J, Spelke ES, Kanwisher N.	J Neurosci. 2011 Aug 3;31(31):11305-12.	J Neurosci. 2011	PubMed	citation	PMID:21813690	pubmed	21813690	create date:2011/08/05 | first author:Dilks DD
Arrangement of subunits in functional NMDA receptors.	/pubmed/21813689	Salussolia CL, Prodromou ML, Borker P, Wollmuth LP.	J Neurosci. 2011 Aug 3;31(31):11295-304.	J Neurosci. 2011	PubMed	citation	PMID:21813689	pubmed	21813689	create date:2011/08/05 | first author:Salussolia CL
Repeated amphetamine exposure disrupts dopaminergic modulation of amygdala-prefrontal circuitry and cognitive/emotional functioning.	/pubmed/21813688	Tse MT, Cantor A, Floresco SB.	J Neurosci. 2011 Aug 3;31(31):11282-94.	J Neurosci. 2011	PubMed	citation	PMID:21813688	pubmed	21813688	create date:2011/08/05 | first author:Tse MT
Single-pixel optical fluctuation analysis of calcium channel function in active zones of motor nerve terminals.	/pubmed/21813687	Luo F, Dittrich M, Stiles JR, Meriney SD.	J Neurosci. 2011 Aug 3;31(31):11268-81.	J Neurosci. 2011	PubMed	citation	PMID:21813687	pubmed	21813687	create date:2011/08/05 | first author:Luo F
Characterizing the spontaneous blink generator: an animal model.	/pubmed/21813686	Kaminer J, Powers AS, Horn KG, Hui C, Evinger C.	J Neurosci. 2011 Aug 3;31(31):11256-67.	J Neurosci. 2011	PubMed	citation	PMID:21813686	pubmed	21813686	create date:2011/08/05 | first author:Kaminer J
Extracellular signal-regulated kinase signaling in the ventral tegmental area mediates cocaine-induced synaptic plasticity and rewarding effects.	/pubmed/21813685	Pan B, Zhong P, Sun D, Liu QS.	J Neurosci. 2011 Aug 3;31(31):11244-55.	J Neurosci. 2011	PubMed	citation	PMID:21813685	pubmed	21813685	create date:2011/08/05 | first author:Pan B
In situ visualization of protein interactions in sensory neurons: glutamic acid-rich proteins (GARPs) play differential roles for photoreceptor outer segment scaffolding.	/pubmed/21813684	Ritter LM, Khattree N, Tam B, Moritz OL, Schmitz F, Goldberg AF.	J Neurosci. 2011 Aug 3;31(31):11231-43.	J Neurosci. 2011	PubMed	citation	PMID:21813684	pubmed	21813684	create date:2011/08/05 | first author:Ritter LM
Experience-dependent plasticity acts via GluR1 and a novel neuronal nitric oxide synthase-dependent synaptic mechanism in adult cortex.	/pubmed/21813683	Dachtler J, Hardingham NR, Glazewski S, Wright NF, Blain EJ, Fox K.	J Neurosci. 2011 Aug 3;31(31):11220-30.	J Neurosci. 2011	PubMed	citation	PMID:21813683	pubmed	21813683	create date:2011/08/05 | first author:Dachtler J
Title	URL	Description	Details	ShortDetails	Resource	Type	Identifiers	Db	EntrezUID	Properties
Lack of evidence for direct corticospinal contributions to control of the ipsilateral forelimb in monkey.	/pubmed/21813682	Soteropoulos DS, Edgley SA, Baker SN.	J Neurosci. 2011 Aug 3;31(31):11208-19.	J Neurosci. 2011	PubMed	citation	PMID:21813682	pubmed	21813682	create date:2011/08/05 | first author:Soteropoulos DS
The importance of having Arc: expression of the immediate-early gene Arc is required for hippocampus-dependent fear conditioning and blocked by NMDA receptor antagonism.	/pubmed/21813681	Czerniawski J, Ree F, Chia C, Ramamoorthi K, Kumata Y, Otto TA.	J Neurosci. 2011 Aug 3;31(31):11200-7.	J Neurosci. 2011	PubMed	citation	PMID:21813681	pubmed	21813681	create date:2011/08/05 | first author:Czerniawski J
Effects of brain amyloid deposition and reduced glucose metabolism on the default mode of brain function in normal aging.	/pubmed/21813680	Kikuchi M, Hirosawa T, Yokokura M, Yagi S, Mori N, Yoshikawa E, Yoshihara Y, Sugihara G, Takebayashi K, Iwata Y, Suzuki K, Nakamura K, Ueki T, Minabe Y, Ouchi Y.	J Neurosci. 2011 Aug 3;31(31):11193-9.	J Neurosci. 2011	PubMed	citation	PMID:21813680	pubmed	21813680	create date:2011/08/05 | first author:Kikuchi M
CNGA3: a target of spinal nitric oxide/cGMP signaling and modulator of inflammatory pain hypersensitivity.	/pubmed/21813679	Heine S, Michalakis S, Kallenborn-Gerhardt W, Lu R, Lim HY, Weiland J, Del Turco D, Deller T, Tegeder I, Biel M, Geisslinger G, Schmidtko A.	J Neurosci. 2011 Aug 3;31(31):11184-92.	J Neurosci. 2011	PubMed	citation	PMID:21813679	pubmed	21813679	create date:2011/08/05 | first author:Heine S
Identification of a dopamine receptor-mediated opiate reward memory switch in the basolateral amygdala-nucleus accumbens circuit.	/pubmed/21813678	Lintas A, Chi N, Lauzon NM, Bishop SF, Gholizadeh S, Sun N, Tan H, Laviolette SR.	J Neurosci. 2011 Aug 3;31(31):11172-83.	J Neurosci. 2011	PubMed	citation	PMID:21813678	pubmed	21813678	create date:2011/08/05 | first author:Lintas A
Distinct and non-redundant roles of microglia and myeloid subsets in mouse models of Alzheimer's disease.	/pubmed/21813677	Mildner A, Schlevogt B, Kierdorf K, Böttcher C, Erny D, Kummer MP, Quinn M, Brück W, Bechmann I, Heneka MT, Priller J, Prinz M.	J Neurosci. 2011 Aug 3;31(31):11159-71.	J Neurosci. 2011	PubMed	citation	PMID:21813677	pubmed	21813677	create date:2011/08/05 | first author:Mildner A
Pool-specific regulation of motor neuron survival by neurotrophic support.	/pubmed/21813676	Lamballe F, Genestine M, Caruso N, Arce V, Richelme S, Helmbacher F, Maina F.	J Neurosci. 2011 Aug 3;31(31):11144-58.	J Neurosci. 2011	PubMed	citation	PMID:21813676	pubmed	21813676	create date:2011/08/05 | first author:Lamballe F
Visual-induced excitation leads to firing pauses in striatal cholinergic interneurons.	/pubmed/21813675	Schulz JM, Oswald MJ, Reynolds JN.	J Neurosci. 2011 Aug 3;31(31):11133-43.	J Neurosci. 2011	PubMed	citation	PMID:21813675	pubmed	21813675	create date:2011/08/05 | first author:Schulz JM
Progranulin deficiency decreases gross neural connectivity but enhances transmission at individual synapses.	/pubmed/21813674	Tapia L, Milnerwood A, Guo A, Mills F, Yoshida E, Vasuta C, Mackenzie IR, Raymond L, Cynader M, Jia W, Bamji SX.	J Neurosci. 2011 Aug 3;31(31):11126-32.	J Neurosci. 2011	PubMed	citation	PMID:21813674	pubmed	21813674	create date:2011/08/05 | first author:Tapia L
Two transcription factors can direct three photoreceptor outcomes from rod precursor cells in mouse retinal development.	/pubmed/21813673	Ng L, Lu A, Swaroop A, Sharlin DS, Swaroop A, Forrest D.	J Neurosci. 2011 Aug 3;31(31):11118-25.	J Neurosci. 2011	PubMed	citation	PMID:21813673	pubmed	21813673	create date:2011/08/05 | first author:Ng L
Coordination of high gamma activity in anterior cingulate and lateral prefrontal cortical areas during adaptation.	/pubmed/21813672	Rothé M, Quilodran R, Sallet J, Procyk E.	J Neurosci. 2011 Aug 3;31(31):11110-7.	J Neurosci. 2011	PubMed	citation	PMID:21813672	pubmed	21813672	create date:2011/08/05 | first author:Rothé M
Suppression of a neocortical potassium channel activity by intracellular amyloid-β and its rescue with Homer1a.	/pubmed/21813671	Yamamoto K, Ueta Y, Wang L, Yamamoto R, Inoue N, Inokuchi K, Aiba A, Yonekura H, Kato N.	J Neurosci. 2011 Aug 3;31(31):11100-9.	J Neurosci. 2011	PubMed	citation	PMID:21813671	pubmed	21813671	create date:2011/08/05 | first author:Yamamoto K
Homeostatic plasticity of neurotransmitter release probability is determined by presynaptic calcium influx.	/pubmed/21813670	Subramanian J.	J Neurosci. 2011 Aug 3;31(31):11097-9. No abstract available.	J Neurosci. 2011	PubMed	citation	PMID:21813670	pubmed	21813670	create date:2011/08/05 | first author:Subramanian J
Expression of GABA signaling molecules KCC2, NKCC1, and GAD1 in cortical development and schizophrenia.	/pubmed/21795557	Hyde TM, Lipska BK, Ali T, Mathew SV, Law AJ, Metitiri OE, Straub RE, Ye T, Colantuoni C, Herman MM, Bigelow LB, Weinberger DR, Kleinman JE.	J Neurosci. 2011 Jul 27;31(30):11088-95.	J Neurosci. 2011	PubMed	citation	PMID:21795557	pubmed	21795557	create date:2011/07/29 | first author:Hyde TM
Focusing attention on the health aspects of foods changes value signals in vmPFC and improves dietary choice.	/pubmed/21795556	Hare TA, Malmaud J, Rangel A.	J Neurosci. 2011 Jul 27;31(30):11077-87.	J Neurosci. 2011	PubMed	citation	PMID:21795556	pubmed	21795556	create date:2011/07/29 | first author:Hare TA
Molecular mechanism of species-dependent sweet taste toward artificial sweeteners.	/pubmed/21795555	Liu B, Ha M, Meng XY, Kaur T, Khaleduzzaman M, Zhang Z, Jiang P, Li X, Cui M.	J Neurosci. 2011 Jul 27;31(30):11070-6.	J Neurosci. 2011	PubMed	citation	PMID:21795555	pubmed	21795555	create date:2011/07/29 | first author:Liu B
Ascl1 genetics reveals insights into cerebellum local circuit assembly.	/pubmed/21795554	Sudarov A, Turnbull RK, Kim EJ, Lebel-Potter M, Guillemot F, Joyner AL.	J Neurosci. 2011 Jul 27;31(30):11055-69.	J Neurosci. 2011	PubMed	citation	PMID:21795554	pubmed	21795554	create date:2011/07/29 | first author:Sudarov A
Repetitive transcranial magnetic stimulation enhances BDNF-TrkB signaling in both brain and lymphocyte.	/pubmed/21795553	Wang HY, Crupi D, Liu J, Stucky A, Cruciata G, Di Rocco A, Friedman E, Quartarone A, Ghilardi MF.	J Neurosci. 2011 Jul 27;31(30):11044-54.	J Neurosci. 2011	PubMed	citation	PMID:21795553	pubmed	21795553	create date:2011/07/29 | first author:Wang HY
Effect of holding potential on the dynamics of homosynaptic facilitation.	/pubmed/21795552	Evans CG, Ludwar BCh, Askanas J, Cropper EC.	J Neurosci. 2011 Jul 27;31(30):11039-43.	J Neurosci. 2011	PubMed	citation	PMID:21795552	pubmed	21795552	create date:2011/07/29 | first author:Evans CG
Frequency-tuned cerebellar channels and burst-induced LTD lead to the cancellation of redundant sensory inputs.	/pubmed/21795551	Bol K, Marsat G, Harvey-Girard E, Longtin A, Maler L.	J Neurosci. 2011 Jul 27;31(30):11028-38.	J Neurosci. 2011	PubMed	citation	PMID:21795551	pubmed	21795551	create date:2011/07/29 | first author:Bol K
How ongoing neuronal oscillations account for evoked fMRI variability.	/pubmed/21795550	Becker R, Reinacher M, Freyer F, Villringer A, Ritter P.	J Neurosci. 2011 Jul 27;31(30):11016-27.	J Neurosci. 2011	PubMed	citation	PMID:21795550	pubmed	21795550	create date:2011/07/29 | first author:Becker R
A synaptic mechanism for retinal adaptation to luminance and contrast.	/pubmed/21795549	Jarsky T, Cembrowski M, Logan SM, Kath WL, Riecke H, Demb JB, Singer JH.	J Neurosci. 2011 Jul 27;31(30):11003-15.	J Neurosci. 2011	PubMed	citation	PMID:21795549	pubmed	21795549	create date:2011/07/29 | first author:Jarsky T
Cell-type-specific CCK2 receptor signaling underlies the cholecystokinin-mediated selective excitation of hippocampal parvalbumin-positive fast-spiking basket cells.	/pubmed/21795548	Lee SY, Földy C, Szabadics J, Soltesz I.	J Neurosci. 2011 Jul 27;31(30):10993-1002.	J Neurosci. 2011	PubMed	citation	PMID:21795548	pubmed	21795548	create date:2011/07/29 | first author:Lee SY
Attentional modulation of firing rate varies with burstiness across putative pyramidal neurons in macaque visual area V4.	/pubmed/21795547	Anderson EB, Mitchell JF, Reynolds JH.	J Neurosci. 2011 Jul 27;31(30):10983-92.	J Neurosci. 2011	PubMed	citation	PMID:21795547	pubmed	21795547	create date:2011/07/29 | first author:Anderson EB
Abnormal presynaptic short-term plasticity and information processing in a mouse model of fragile X syndrome.	/pubmed/21795546	Deng PY, Sojka D, Klyachko VA.	J Neurosci. 2011 Jul 27;31(30):10971-82.	J Neurosci. 2011	PubMed	citation	PMID:21795546	pubmed	21795546	create date:2011/07/29 | first author:Deng PY
A blueprint for the spatiotemporal origins of mouse hippocampal interneuron diversity.	/pubmed/21795545	Tricoire L, Pelkey KA, Erkkila BE, Jeffries BW, Yuan X, McBain CJ.	J Neurosci. 2011 Jul 27;31(30):10948-70.	J Neurosci. 2011	PubMed	citation	PMID:21795545	pubmed	21795545	create date:2011/07/29 | first author:Tricoire L
Longitudinal development of human brain wiring continues from childhood into adulthood.	/pubmed/21795544	Lebel C, Beaulieu C.	J Neurosci. 2011 Jul 27;31(30):10937-47.	J Neurosci. 2011	PubMed	citation	PMID:21795544	pubmed	21795544	create date:2011/07/29 | first author:Lebel C
Dendritic sodium channels promote active decorrelation and reduce phase locking to parkinsonian input oscillations in model globus pallidus neurons.	/pubmed/21795543	Edgerton JR, Jaeger D.	J Neurosci. 2011 Jul 27;31(30):10919-36.	J Neurosci. 2011	PubMed	citation	PMID:21795543	pubmed	21795543	create date:2011/07/29 | first author:Edgerton JR
Developmental profiling of spiral ganglion neurons reveals insights into auditory circuit assembly.	/pubmed/21795542	Lu CC, Appler JM, Houseman EA, Goodrich LV.	J Neurosci. 2011 Jul 27;31(30):10903-18.	J Neurosci. 2011	PubMed	citation	PMID:21795542	pubmed	21795542	create date:2011/07/29 | first author:Lu CC
α4β2 nicotinic acetylcholine receptors on dopaminergic neurons mediate nicotine reward and anxiety relief.	/pubmed/21795541	McGranahan TM, Patzlaff NE, Grady SR, Heinemann SF, Booker TK.	J Neurosci. 2011 Jul 27;31(30):10891-902.	J Neurosci. 2011	PubMed	citation	PMID:21795541	pubmed	21795541	create date:2011/07/29 | first author:McGranahan TM
Heritability of working memory brain activation.	/pubmed/21795540	Blokland GA, McMahon KL, Thompson PM, Martin NG, de Zubicaray GI, Wright MJ.	J Neurosci. 2011 Jul 27;31(30):10882-90.	J Neurosci. 2011	PubMed	citation	PMID:21795540	pubmed	21795540	create date:2011/07/29 | first author:Blokland GA
Pathways of attention: synaptic relationships of frontal eye field to V4, lateral intraparietal cortex, and area 46 in macaque monkey.	/pubmed/21795539	Anderson JC, Kennedy H, Martin KA.	J Neurosci. 2011 Jul 27;31(30):10872-81.	J Neurosci. 2011	PubMed	citation	PMID:21795539	pubmed	21795539	create date:2011/07/29 | first author:Anderson JC
In vivo neuronal subtype-specific targets of Atoh1 (Math1) in dorsal spinal cord.	/pubmed/21795538	Lai HC, Klisch TJ, Roberts R, Zoghbi HY, Johnson JE.	J Neurosci. 2011 Jul 27;31(30):10859-71.	J Neurosci. 2011	PubMed	citation	PMID:21795538	pubmed	21795538	create date:2011/07/29 | first author:Lai HC
Dendritic calcium signaling triggered by spontaneous and sensory-evoked climbing fiber input to cerebellar Purkinje cells in vivo.	/pubmed/21795537	Kitamura K, Häusser M.	J Neurosci. 2011 Jul 27;31(30):10847-58.	J Neurosci. 2011	PubMed	citation	PMID:21795537	pubmed	21795537	create date:2011/07/29 | first author:Kitamura K
LRAD3, a novel low-density lipoprotein receptor family member that modulates amyloid precursor protein trafficking.	/pubmed/21795536	Ranganathan S, Noyes NC, Migliorini M, Winkles JA, Battey FD, Hyman BT, Smith E, Yepes M, Mikhailenko I, Strickland DK.	J Neurosci. 2011 Jul 27;31(30):10836-46.	J Neurosci. 2011	PubMed	citation	PMID:21795536	pubmed	21795536	create date:2011/07/29 | first author:Ranganathan S
Optogenetic interrogation of dopaminergic modulation of the multiple phases of reward-seeking behavior.	/pubmed/21795535	Adamantidis AR, Tsai HC, Boutrel B, Zhang F, Stuber GD, Budygin EA, Touriño C, Bonci A, Deisseroth K, de Lecea L.	J Neurosci. 2011 Jul 27;31(30):10829-35.	J Neurosci. 2011	PubMed	citation	PMID:21795535	pubmed	21795535	create date:2011/07/29 | first author:Adamantidis AR
Peripheral nerve injury alters blood-spinal cord barrier functional and molecular integrity through a selective inflammatory pathway.	/pubmed/21795534	Echeverry S, Shi XQ, Rivest S, Zhang J.	J Neurosci. 2011 Jul 27;31(30):10819-28.	J Neurosci. 2011	PubMed	citation	PMID:21795534	pubmed	21795534	create date:2011/07/29 | first author:Echeverry S
Synaptic kainate receptors in interplay with INaP shift the sparse firing of dentate granule cells to a sustained rhythmic mode in temporal lobe epilepsy.	/pubmed/21795533	Artinian J, Peret A, Marti G, Epsztein J, Crépel V.	J Neurosci. 2011 Jul 27;31(30):10811-8.	J Neurosci. 2011	PubMed	citation	PMID:21795533	pubmed	21795533	create date:2011/07/29 | first author:Artinian J
Neural oscillations associated with item and temporal order maintenance in working memory.	/pubmed/21795532	Hsieh LT, Ekstrom AD, Ranganath C.	J Neurosci. 2011 Jul 27;31(30):10803-10.	J Neurosci. 2011	PubMed	citation	PMID:21795532	pubmed	21795532	create date:2011/07/29 | first author:Hsieh LT
Branch-specific plasticity enables self-organization of nonlinear computation in single neurons.	/pubmed/21795531	Legenstein R, Maass W.	J Neurosci. 2011 Jul 27;31(30):10787-802.	J Neurosci. 2011	PubMed	citation	PMID:21795531	pubmed	21795531	create date:2011/07/29 | first author:Legenstein R
Multiple types of cerebellar target neurons and their circuitry in the vestibulo-ocular reflex.	/pubmed/21795530	Shin M, Moghadam SH, Sekirnjak C, Bagnall MW, Kolkman KE, Jacobs R, Faulstich M, du Lac S.	J Neurosci. 2011 Jul 27;31(30):10776-86.	J Neurosci. 2011	PubMed	citation	PMID:21795530	pubmed	21795530	create date:2011/07/29 | first author:Shin M
Synaptogenesis of electrical and GABAergic synapses of fast-spiking inhibitory neurons in the neocortex.	/pubmed/21795529	Pangratz-Fuehrer S, Hestrin S.	J Neurosci. 2011 Jul 27;31(30):10767-75.	J Neurosci. 2011	PubMed	citation	PMID:21795529	pubmed	21795529	create date:2011/07/29 | first author:Pangratz-Fuehrer S
Unraveling the high- and low-sensitivity agonist responses of nicotinic acetylcholine receptors.	/pubmed/21795528	Harpsøe K, Ahring PK, Christensen JK, Jensen ML, Peters D, Balle T.	J Neurosci. 2011 Jul 27;31(30):10759-66.	J Neurosci. 2011	PubMed	citation	PMID:21795528	pubmed	21795528	create date:2011/07/29 | first author:Harpsøe K
Season primes the brain in an arctic hibernator to facilitate entrance into torpor mediated by adenosine A(1) receptors.	/pubmed/21795527	Jinka TR, Tøien Ø, Drew KL.	J Neurosci. 2011 Jul 27;31(30):10752-8.	J Neurosci. 2011	PubMed	citation	PMID:21795527	pubmed	21795527	create date:2011/07/29 | first author:Jinka TR
Building and breaking interfaces: how a receptor takes shape.	/pubmed/21795526	Chaudhry C, Scimemi A, Kumar J.	J Neurosci. 2011 Jul 27;31(30):10749-51. No abstract available.	J Neurosci. 2011	PubMed	citation	PMID:21795526	pubmed	21795526	create date:2011/07/29 | first author:Chaudhry C
Prior expectation modulates the interaction between sensory and prefrontal regions in the human brain.	/pubmed/21775617	Rahnev D, Lau H, de Lange FP.	J Neurosci. 2011 Jul 20;31(29):10741-8.	J Neurosci. 2011	PubMed	citation	PMID:21775617	pubmed	21775617	create date:2011/07/22 | first author:Rahnev D
The right posterior paravermis and the control of language interference.	/pubmed/21775616	Filippi R, Richardson FM, Dick F, Leech R, Green DW, Thomas MS, Price CJ.	J Neurosci. 2011 Jul 20;31(29):10732-40.	J Neurosci. 2011	PubMed	citation	PMID:21775616	pubmed	21775616	create date:2011/07/22 | first author:Filippi R
When is the hippocampus involved in recognition memory?	/pubmed/21775615	Barker GR, Warburton EC.	J Neurosci. 2011 Jul 20;31(29):10721-31.	J Neurosci. 2011	PubMed	citation	PMID:21775615	pubmed	21775615	create date:2011/07/22 | first author:Barker GR
Muscle fatigue affects mental simulation of action.	/pubmed/21775614	Demougeot L, Papaxanthis C.	J Neurosci. 2011 Jul 20;31(29):10712-20.	J Neurosci. 2011	PubMed	citation	PMID:21775614	pubmed	21775614	create date:2011/07/22 | first author:Demougeot L
Functional connectivity of the striatum links motivation to action control in humans.	/pubmed/21775613	Harsay HA, Cohen MX, Oosterhof NN, Forstmann BU, Mars RB, Ridderinkhof KR.	J Neurosci. 2011 Jul 20;31(29):10701-11.	J Neurosci. 2011	PubMed	citation	PMID:21775613	pubmed	21775613	create date:2011/07/22 | first author:Harsay HA
Title	URL	Description	Details	ShortDetails	Resource	Type	Identifiers	Db	EntrezUID	Properties
Late emergence of the vibrissa direction selectivity map in the rat barrel cortex.	/pubmed/21775612	Kremer Y, Léger JF, Goodman D, Brette R, Bourdieu L.	J Neurosci. 2011 Jul 20;31(29):10689-700. Erratum in: J Neurosci. 2011 Oct 12;31(41):14831.	J Neurosci. 2011	PubMed	citation	PMID:21775612	pubmed	21775612	create date:2011/07/22 | first author:Kremer Y
Epileptiform activity induces vascular remodeling and zonula occludens 1 downregulation in organotypic hippocampal cultures: role of VEGF signaling pathways.	/pubmed/21775611	Morin-Brureau M, Lebrun A, Rousset MC, Fagni L, Bockaert J, de Bock F, Lerner-Natoli M.	J Neurosci. 2011 Jul 20;31(29):10677-88.	J Neurosci. 2011	PubMed	citation	PMID:21775611	pubmed	21775611	create date:2011/07/22 | first author:Morin-Brureau M
Dopamine acts as a partial agonist for α2A adrenoceptor in melanin-concentrating hormone neurons.	/pubmed/21775610	Alberto CO, Trask RB, Hirasawa M.	J Neurosci. 2011 Jul 20;31(29):10671-6. Erratum in: J Neurosci. 2011 Sep 7;31(36):13023.	J Neurosci. 2011	PubMed	citation	PMID:21775610	pubmed	21775610	create date:2011/07/22 | first author:Alberto CO
Vascular endothelial growth factor regulates the migration of oligodendrocyte precursor cells.	/pubmed/21775609	Hayakawa K, Pham LD, Som AT, Lee BJ, Guo S, Lo EH, Arai K.	J Neurosci. 2011 Jul 20;31(29):10666-70.	J Neurosci. 2011	PubMed	citation	PMID:21775609	pubmed	21775609	create date:2011/07/22 | first author:Hayakawa K
Development of multidimensional representations of task phases in the lateral prefrontal cortex.	/pubmed/21775608	Saga Y, Iba M, Tanji J, Hoshi E.	J Neurosci. 2011 Jul 20;31(29):10648-65.	J Neurosci. 2011	PubMed	citation	PMID:21775608	pubmed	21775608	create date:2011/07/22 | first author:Saga Y
The diurnal oscillation of MAP (mitogen-activated protein) kinase and adenylyl cyclase activities in the hippocampus depends on the suprachiasmatic nucleus.	/pubmed/21775607	Phan TX, Chan GC, Sindreu CB, Eckel-Mahan KL, Storm DR.	J Neurosci. 2011 Jul 20;31(29):10640-7. Erratum in: J Neurosci. 2011 Aug 10;31(32):11744. Phan, Trongha H [corrected to Phan, Trongha X].	J Neurosci. 2011	PubMed	citation	PMID:21775607	pubmed	21775607	create date:2011/07/22 | first author:Phan TX
Reward value-based gain control: divisive normalization in parietal cortex.	/pubmed/21775606	Louie K, Grattan LE, Glimcher PW.	J Neurosci. 2011 Jul 20;31(29):10627-39.	J Neurosci. 2011	PubMed	citation	PMID:21775606	pubmed	21775606	create date:2011/07/22 | first author:Louie K
Effect of sniffing on the temporal structure of mitral/tufted cell output from the olfactory bulb.	/pubmed/21775605	Carey RM, Wachowiak M.	J Neurosci. 2011 Jul 20;31(29):10615-26.	J Neurosci. 2011	PubMed	citation	PMID:21775605	pubmed	21775605	create date:2011/07/22 | first author:Carey RM
JIP3 mediates TrkB axonal anterograde transport and enhances BDNF signaling by directly bridging TrkB with kinesin-1.	/pubmed/21775604	Huang SH, Duan S, Sun T, Wang J, Zhao L, Geng Z, Yan J, Sun HJ, Chen ZY.	J Neurosci. 2011 Jul 20;31(29):10602-14.	J Neurosci. 2011	PubMed	citation	PMID:21775604	pubmed	21775604	create date:2011/07/22 | first author:Huang SH
Calcium triggers exocytosis from two types of organelles in a single astrocyte.	/pubmed/21775603	Liu T, Sun L, Xiong Y, Shang S, Guo N, Teng S, Wang Y, Liu B, Wang C, Wang L, Zheng L, Zhang CX, Han W, Zhou Z.	J Neurosci. 2011 Jul 20;31(29):10593-601.	J Neurosci. 2011	PubMed	citation	PMID:21775603	pubmed	21775603	create date:2011/07/22 | first author:Liu T
Combined LTP and LTD of modulatory inputs controls neuronal processing of primary sensory inputs.	/pubmed/21775602	Doiron B, Zhao Y, Tzounopoulos T.	J Neurosci. 2011 Jul 20;31(29):10579-92.	J Neurosci. 2011	PubMed	citation	PMID:21775602	pubmed	21775602	create date:2011/07/22 | first author:Doiron B
Dissociable effects of subtotal lesions within the macaque orbital prefrontal cortex on reward-guided behavior.	/pubmed/21775601	Rudebeck PH, Murray EA.	J Neurosci. 2011 Jul 20;31(29):10569-78.	J Neurosci. 2011	PubMed	citation	PMID:21775601	pubmed	21775601	create date:2011/07/22 | first author:Rudebeck PH
Absence of spatial updating when the visuomotor system is unsure about stimulus motion.	/pubmed/21775600	Van Barneveld DC, Kiemeneij AC, Van Opstal AJ.	J Neurosci. 2011 Jul 20;31(29):10558-68.	J Neurosci. 2011	PubMed	citation	PMID:21775600	pubmed	21775600	create date:2011/07/22 | first author:Van Barneveld DC
Compensation of depleted neuronal subsets by new neurons in a local area of the adult olfactory bulb.	/pubmed/21775599	Murata K, Imai M, Nakanishi S, Watanabe D, Pastan I, Kobayashi K, Nihira T, Mochizuki H, Yamada S, Mori K, Yamaguchi M.	J Neurosci. 2011 Jul 20;31(29):10540-57.	J Neurosci. 2011	PubMed	citation	PMID:21775599	pubmed	21775599	create date:2011/07/22 | first author:Murata K
Acute optogenetic silencing of orexin/hypocretin neurons induces slow-wave sleep in mice.	/pubmed/21775598	Tsunematsu T, Kilduff TS, Boyden ES, Takahashi S, Tominaga M, Yamanaka A.	J Neurosci. 2011 Jul 20;31(29):10529-39.	J Neurosci. 2011	PubMed	citation	PMID:21775598	pubmed	21775598	create date:2011/07/22 | first author:Tsunematsu T
TRPV1 and TRPA1 function and modulation are target tissue dependent.	/pubmed/21775597	Malin S, Molliver D, Christianson JA, Schwartz ES, Cornuet P, Albers KM, Davis BM.	J Neurosci. 2011 Jul 20;31(29):10516-28.	J Neurosci. 2011	PubMed	citation	PMID:21775597	pubmed	21775597	create date:2011/07/22 | first author:Malin S
Recruitment of prefrontal cortical endocannabinoid signaling by glucocorticoids contributes to termination of the stress response.	/pubmed/21775596	Hill MN, McLaughlin RJ, Pan B, Fitzgerald ML, Roberts CJ, Lee TT, Karatsoreos IN, Mackie K, Viau V, Pickel VM, McEwen BS, Liu QS, Gorzalka BB, Hillard CJ.	J Neurosci. 2011 Jul 20;31(29):10506-15.	J Neurosci. 2011	PubMed	citation	PMID:21775596	pubmed	21775596	create date:2011/07/22 | first author:Hill MN
Involvement of caspase-6 and caspase-8 in neuronal apoptosis and the regenerative failure of injured retinal ganglion cells.	/pubmed/21775595	Monnier PP, D'Onofrio PM, Magharious M, Hollander AC, Tassew N, Szydlowska K, Tymianski M, Koeberle PD.	J Neurosci. 2011 Jul 20;31(29):10494-505.	J Neurosci. 2011	PubMed	citation	PMID:21775595	pubmed	21775595	create date:2011/07/22 | first author:Monnier PP
Inhibitory synapse dynamics: coordinated presynaptic and postsynaptic mobility and the major contribution of recycled vesicles to new synapse formation.	/pubmed/21775594	Dobie FA, Craig AM.	J Neurosci. 2011 Jul 20;31(29):10481-93.	J Neurosci. 2011	PubMed	citation	PMID:21775594	pubmed	21775594	create date:2011/07/22 | first author:Dobie FA
Electroencephalographic topography measures of experienced utility.	/pubmed/21775593	Pedroni A, Langer N, Koenig T, Allemand M, Jäncke L.	J Neurosci. 2011 Jul 20;31(29):10474-80.	J Neurosci. 2011	PubMed	citation	PMID:21775593	pubmed	21775593	create date:2011/07/22 | first author:Pedroni A
The role of interneurons in shaping Purkinje cell responses in the cerebellar cortex.	/pubmed/21775592	Dizon MJ, Khodakhah K.	J Neurosci. 2011 Jul 20;31(29):10463-73.	J Neurosci. 2011	PubMed	citation	PMID:21775592	pubmed	21775592	create date:2011/07/22 | first author:Dizon MJ
Cdk5 regulates the size of an axon initial segment-like compartment in mushroom body neurons of the Drosophila central brain.	/pubmed/21775591	Trunova S, Baek B, Giniger E.	J Neurosci. 2011 Jul 20;31(29):10451-62.	J Neurosci. 2011	PubMed	citation	PMID:21775591	pubmed	21775591	create date:2011/07/22 | first author:Trunova S
Endogenous patterns of activity are required for the maturation of a motor network.	/pubmed/21775590	Crisp SJ, Evers JF, Bate M.	J Neurosci. 2011 Jul 20;31(29):10445-50.	J Neurosci. 2011	PubMed	citation	PMID:21775590	pubmed	21775590	create date:2011/07/22 | first author:Crisp SJ
Receptive field positions in area MT during slow eye movements.	/pubmed/21775589	Hartmann TS, Bremmer F, Albright TD, Krekelberg B.	J Neurosci. 2011 Jul 20;31(29):10437-44.	J Neurosci. 2011	PubMed	citation	PMID:21775589	pubmed	21775589	create date:2011/07/22 | first author:Hartmann TS
A lack of anticipatory remapping of retinotopic receptive fields in the middle temporal area.	/pubmed/21775588	Ong WS, Bisley JW.	J Neurosci. 2011 Jul 20;31(29):10432-6. Erratum in: J Neurosci. 2011 Oct 12;31(41):14832.	J Neurosci. 2011	PubMed	citation	PMID:21775588	pubmed	21775588	create date:2011/07/22 | first author:Ong WS
Ablation of cellular prion protein does not ameliorate abnormal neural network activity or cognitive dysfunction in the J20 line of human amyloid precursor protein transgenic mice.	/pubmed/21775587	Cissé M, Sanchez PE, Kim DH, Ho K, Yu GQ, Mucke L.	J Neurosci. 2011 Jul 20;31(29):10427-31. Erratum in: J Neurosci. 2011 Sep 28;31(39):14046.	J Neurosci. 2011	PubMed	citation	PMID:21775587	pubmed	21775587	create date:2011/07/22 | first author:Cissé M
Phase or amplitude? The relationship between ongoing and evoked neural activity.	/pubmed/21775586	Qian C, Di X.	J Neurosci. 2011 Jul 20;31(29):10425-6. No abstract available.	J Neurosci. 2011	PubMed	citation	PMID:21775586	pubmed	21775586	create date:2011/07/22 | first author:Qian C
PIP2-mediated HCN3 channel gating is crucial for rhythmic burst firing in thalamic intergeniculate leaflet neurons.	/pubmed/21753018	Ying SW, Tibbs GR, Picollo A, Abbas SY, Sanford RL, Accardi A, Hofmann F, Ludwig A, Goldstein PA.	J Neurosci. 2011 Jul 13;31(28):10412-23.	J Neurosci. 2011	PubMed	citation	PMID:21753018	pubmed	21753018	create date:2011/07/15 | first author:Ying SW
Regeneration of photopigment is enhanced in mouse cone photoreceptors expressing RPE65 protein.	/pubmed/21753017	Tang PH, Wheless L, Crouch RK.	J Neurosci. 2011 Jul 13;31(28):10403-11.	J Neurosci. 2011	PubMed	citation	PMID:21753017	pubmed	21753017	create date:2011/07/15 | first author:Tang PH
Rules ventral prefrontal cortical axons use to reach their targets: implications for diffusion tensor imaging tractography and deep brain stimulation for psychiatric illness.	/pubmed/21753016	Lehman JF, Greenberg BD, McIntyre CC, Rasmussen SA, Haber SN.	J Neurosci. 2011 Jul 13;31(28):10392-402.	J Neurosci. 2011	PubMed	citation	PMID:21753016	pubmed	21753016	create date:2011/07/15 | first author:Lehman JF
Highly differentiated projection-specific cortical subnetworks.	/pubmed/21753015	Morishima M, Morita K, Kubota Y, Kawaguchi Y.	J Neurosci. 2011 Jul 13;31(28):10380-91.	J Neurosci. 2011	PubMed	citation	PMID:21753015	pubmed	21753015	create date:2011/07/15 | first author:Morishima M
Reference frames for spatial frequency in face representation differ in the temporal visual cortex and amygdala.	/pubmed/21753014	Inagaki M, Fujita I.	J Neurosci. 2011 Jul 13;31(28):10371-9.	J Neurosci. 2011	PubMed	citation	PMID:21753014	pubmed	21753014	create date:2011/07/15 | first author:Inagaki M
MeCP2 is critical within HoxB1-derived tissues of mice for normal lifespan.	/pubmed/21753013	Ward CS, Arvide EM, Huang TW, Yoo J, Noebels JL, Neul JL.	J Neurosci. 2011 Jul 13;31(28):10359-70.	J Neurosci. 2011	PubMed	citation	PMID:21753013	pubmed	21753013	create date:2011/07/15 | first author:Ward CS
Juvenile administration of concomitant methylphenidate and fluoxetine alters behavioral reactivity to reward- and mood-related stimuli and disrupts ventral tegmental area gene expression in adulthood.	/pubmed/21753012	Warren BL, Iñiguez SD, Alcantara LF, Wright KN, Parise EM, Weakley SK, Bolaños-Guzmán CA.	J Neurosci. 2011 Jul 13;31(28):10347-58.	J Neurosci. 2011	PubMed	citation	PMID:21753012	pubmed	21753012	create date:2011/07/15 | first author:Warren BL
Dorsolateral prefrontal cortex drives mesolimbic dopaminergic regions to initiate motivated behavior.	/pubmed/21753011	Ballard IC, Murty VP, Carter RM, MacInnes JJ, Huettel SA, Adcock RA.	J Neurosci. 2011 Jul 13;31(28):10340-6.	J Neurosci. 2011	PubMed	citation	PMID:21753011	pubmed	21753011	create date:2011/07/15 | first author:Ballard IC
Sleep spindles and hippocampal functional connectivity in human NREM sleep.	/pubmed/21753010	Andrade KC, Spoormaker VI, Dresler M, Wehrle R, Holsboer F, Sämann PG, Czisch M.	J Neurosci. 2011 Jul 13;31(28):10331-9.	J Neurosci. 2011	PubMed	citation	PMID:21753010	pubmed	21753010	create date:2011/07/15 | first author:Andrade KC
Resting-state neural activity across face-selective cortical regions is behaviorally relevant.	/pubmed/21753009	Zhu Q, Zhang J, Luo YL, Dilks DD, Liu J.	J Neurosci. 2011 Jul 13;31(28):10323-30.	J Neurosci. 2011	PubMed	citation	PMID:21753009	pubmed	21753009	create date:2011/07/15 | first author:Zhu Q
Cortical stimulation evokes abnormal responses in the dopamine-depleted rat basal ganglia.	/pubmed/21753008	Kita H, Kita T.	J Neurosci. 2011 Jul 13;31(28):10311-22.	J Neurosci. 2011	PubMed	citation	PMID:21753008	pubmed	21753008	create date:2011/07/15 | first author:Kita H
Genetic dissection of EphA receptor signaling dynamics during retinotopic mapping.	/pubmed/21753007	Bevins N, Lemke G, Reber M.	J Neurosci. 2011 Jul 13;31(28):10302-10.	J Neurosci. 2011	PubMed	citation	PMID:21753007	pubmed	21753007	create date:2011/07/15 | first author:Bevins N
The role of frontal and parietal brain areas in bistable perception.	/pubmed/21753006	Knapen T, Brascamp J, Pearson J, van Ee R, Blake R.	J Neurosci. 2011 Jul 13;31(28):10293-301.	J Neurosci. 2011	PubMed	citation	PMID:21753006	pubmed	21753006	create date:2011/07/15 | first author:Knapen T
Prolonged postinhibitory rebound firing in the cerebellar nuclei mediated by group I metabotropic glutamate receptor potentiation of L-type calcium currents.	/pubmed/21753005	Zheng N, Raman IM.	J Neurosci. 2011 Jul 13;31(28):10283-92.	J Neurosci. 2011	PubMed	citation	PMID:21753005	pubmed	21753005	create date:2011/07/15 | first author:Zheng N
Coding of stereoscopic depth information in visual areas V3 and V3A.	/pubmed/21753004	Anzai A, Chowdhury SA, DeAngelis GC.	J Neurosci. 2011 Jul 13;31(28):10270-82.	J Neurosci. 2011	PubMed	citation	PMID:21753004	pubmed	21753004	create date:2011/07/15 | first author:Anzai A
Medial temporal lobe damage causes deficits in episodic memory and episodic future thinking not attributable to deficits in narrative construction.	/pubmed/21753003	Race E, Keane MM, Verfaellie M.	J Neurosci. 2011 Jul 13;31(28):10262-9.	J Neurosci. 2011	PubMed	citation	PMID:21753003	pubmed	21753003	create date:2011/07/15 | first author:Race E
Parkin interacts with Ambra1 to induce mitophagy.	/pubmed/21753002	Van Humbeeck C, Cornelissen T, Hofkens H, Mandemakers W, Gevaert K, De Strooper B, Vandenberghe W.	J Neurosci. 2011 Jul 13;31(28):10249-61.	J Neurosci. 2011	PubMed	citation	PMID:21753002	pubmed	21753002	create date:2011/07/15 | first author:Van Humbeeck C
Monocarboxylate transporter 2 and stroke severity in a rodent model of sleep apnea.	/pubmed/21753001	Wang Y, Guo SZ, Bonen A, Li RC, Kheirandish-Gozal L, Zhang SX, Brittian KR, Gozal D.	J Neurosci. 2011 Jul 13;31(28):10241-8.	J Neurosci. 2011	PubMed	citation	PMID:21753001	pubmed	21753001	create date:2011/07/15 | first author:Wang Y
Tagging the neuronal entrainment to beat and meter.	/pubmed/21753000	Nozaradan S, Peretz I, Missal M, Mouraux A.	J Neurosci. 2011 Jul 13;31(28):10234-40.	J Neurosci. 2011	PubMed	citation	PMID:21753000	pubmed	21753000	create date:2011/07/15 | first author:Nozaradan S
Actin capping protein is required for dendritic spine development and synapse formation.	/pubmed/21752999	Fan Y, Tang X, Vitriol E, Chen G, Zheng JQ.	J Neurosci. 2011 Jul 13;31(28):10228-33.	J Neurosci. 2011	PubMed	citation	PMID:21752999	pubmed	21752999	create date:2011/07/15 | first author:Fan Y
Dissociable effects of natural image structure and color on LFP and spiking activity in the lateral prefrontal cortex and extrastriate visual area V4.	/pubmed/21752998	Liebe S, Logothetis NK, Rainer G.	J Neurosci. 2011 Jul 13;31(28):10215-27.	J Neurosci. 2011	PubMed	citation	PMID:21752998	pubmed	21752998	create date:2011/07/15 | first author:Liebe S
Many faces of expertise: fusiform face area in chess experts and novices.	/pubmed/21752997	Bilalić M, Langner R, Ulrich R, Grodd W.	J Neurosci. 2011 Jul 13;31(28):10206-14.	J Neurosci. 2011	PubMed	citation	PMID:21752997	pubmed	21752997	create date:2011/07/15 | first author:Bilalić M
Age-related decline in circadian output.	/pubmed/21752996	Nakamura TJ, Nakamura W, Yamazaki S, Kudo T, Cutler T, Colwell CS, Block GD.	J Neurosci. 2011 Jul 13;31(28):10201-5.	J Neurosci. 2011	PubMed	citation	PMID:21752996	pubmed	21752996	create date:2011/07/15 | first author:Nakamura TJ
Title	URL	Description	Details	ShortDetails	Resource	Type	Identifiers	Db	EntrezUID	Properties
Extensive remodeling of the presynaptic cytomatrix upon homeostatic adaptation to network activity silencing.	/pubmed/21752995	Lazarevic V, Schöne C, Heine M, Gundelfinger ED, Fejtova A.	J Neurosci. 2011 Jul 13;31(28):10189-200.	J Neurosci. 2011	PubMed	citation	PMID:21752995	pubmed	21752995	create date:2011/07/15 | first author:Lazarevic V
Primary afferent terminals acting as excitatory interneurons contribute to spontaneous motor activities in the immature spinal cord.	/pubmed/21752994	Bos R, Brocard F, Vinay L.	J Neurosci. 2011 Jul 13;31(28):10184-8.	J Neurosci. 2011	PubMed	citation	PMID:21752994	pubmed	21752994	create date:2011/07/15 | first author:Bos R
Bidirectional synaptic plasticity and spatial memory flexibility require Ca2+-stimulated adenylyl cyclases.	/pubmed/21752993	Zhang M, Storm DR, Wang H.	J Neurosci. 2011 Jul 13;31(28):10174-83.	J Neurosci. 2011	PubMed	citation	PMID:21752993	pubmed	21752993	create date:2011/07/15 | first author:Zhang M
Bcl11b/Ctip2 controls the differentiation of vomeronasal sensory neurons in mice.	/pubmed/21752992	Enomoto T, Ohmoto M, Iwata T, Uno A, Saitou M, Yamaguchi T, Kominami R, Matsumoto I, Hirota J.	J Neurosci. 2011 Jul 13;31(28):10159-73.	J Neurosci. 2011	PubMed	citation	PMID:21752992	pubmed	21752992	create date:2011/07/15 | first author:Enomoto T
Copper reduces Aβ oligomeric species and ameliorates neuromuscular synaptic defects in a C. elegans model of inclusion body myositis.	/pubmed/21752991	Rebolledo DL, Aldunate R, Kohn R, Neira I, Minniti AN, Inestrosa NC.	J Neurosci. 2011 Jul 13;31(28):10149-58.	J Neurosci. 2011	PubMed	citation	PMID:21752991	pubmed	21752991	create date:2011/07/15 | first author:Rebolledo DL
βCaMKII plays a nonenzymatic role in hippocampal synaptic plasticity and learning by targeting αCaMKII to synapses.	/pubmed/21752990	Borgesius NZ, van Woerden GM, Buitendijk GH, Keijzer N, Jaarsma D, Hoogenraad CC, Elgersma Y.	J Neurosci. 2011 Jul 13;31(28):10141-8.	J Neurosci. 2011	PubMed	citation	PMID:21752990	pubmed	21752990	create date:2011/07/15 | first author:Borgesius NZ
Schwann cell mitochondrial metabolism supports long-term axonal survival and peripheral nerve function.	/pubmed/21752989	Viader A, Golden JP, Baloh RH, Schmidt RE, Hunter DA, Milbrandt J.	J Neurosci. 2011 Jul 13;31(28):10128-40.	J Neurosci. 2011	PubMed	citation	PMID:21752989	pubmed	21752989	create date:2011/07/15 | first author:Viader A
Restriction of transient receptor potential vanilloid-1 to the peptidergic subset of primary afferent neurons follows its developmental downregulation in nonpeptidergic neurons.	/pubmed/21752988	Cavanaugh DJ, Chesler AT, Bráz JM, Shah NM, Julius D, Basbaum AI.	J Neurosci. 2011 Jul 13;31(28):10119-27.	J Neurosci. 2011	PubMed	citation	PMID:21752988	pubmed	21752988	create date:2011/07/15 | first author:Cavanaugh DJ
Unblocking the neural substrates of model-based value.	/pubmed/21752987	Bornstein AM, Nylen EL, Steele SA.	J Neurosci. 2011 Jul 13;31(28):10117-8. No abstract available.	J Neurosci. 2011	PubMed	citation	PMID:21752987	pubmed	21752987	create date:2011/07/15 | first author:Bornstein AM
Molecular microdomains in a sensory terminal, the vestibular calyx ending.	/pubmed/21734302	Lysakowski A, Gaboyard-Niay S, Calin-Jageman I, Chatlani S, Price SD, Eatock RA.	J Neurosci. 2011 Jul 6;31(27):10101-14.	J Neurosci. 2011	PubMed	citation	PMID:21734302	pubmed	21734302	create date:2011/07/08 | first author:Lysakowski A
Requirement for DNA ligase IV during embryonic neuronal development.	/pubmed/21734301	Gatz SA, Ju L, Gruber R, Hoffmann E, Carr AM, Wang ZQ, Liu C, Jeggo PA.	J Neurosci. 2011 Jul 6;31(27):10088-100. Erratum in: J Neurosci. 2011 Sep 21;31(38):13695.	J Neurosci. 2011	PubMed	citation	PMID:21734301	pubmed	21734301	create date:2011/07/08 | first author:Gatz SA
α-Syn suppression reverses synaptic and memory defects in a mouse model of dementia with Lewy bodies.	/pubmed/21734300	Lim Y, Kehm VM, Lee EB, Soper JH, Li C, Trojanowski JQ, Lee VM.	J Neurosci. 2011 Jul 6;31(27):10076-87.	J Neurosci. 2011	PubMed	citation	PMID:21734300	pubmed	21734300	create date:2011/07/08 | first author:Lim Y
Arousal effect of caffeine depends on adenosine A2A receptors in the shell of the nucleus accumbens.	/pubmed/21734299	Lazarus M, Shen HY, Cherasse Y, Qu WM, Huang ZL, Bass CE, Winsky-Sommerer R, Semba K, Fredholm BB, Boison D, Hayaishi O, Urade Y, Chen JF.	J Neurosci. 2011 Jul 6;31(27):10067-75.	J Neurosci. 2011	PubMed	citation	PMID:21734299	pubmed	21734299	create date:2011/07/08 | first author:Lazarus M
A role for nyctalopin, a small leucine-rich repeat protein, in localizing the TRP melastatin 1 channel to retinal depolarizing bipolar cell dendrites.	/pubmed/21734298	Pearring JN, Bojang P Jr, Shen Y, Koike C, Furukawa T, Nawy S, Gregg RG.	J Neurosci. 2011 Jul 6;31(27):10060-6.	J Neurosci. 2011	PubMed	citation	PMID:21734298	pubmed	21734298	create date:2011/07/08 | first author:Pearring JN
How each movement changes the next: an experimental and theoretical study of fast adaptive priors in reaching.	/pubmed/21734297	Verstynen T, Sabes PN.	J Neurosci. 2011 Jul 6;31(27):10050-9.	J Neurosci. 2011	PubMed	citation	PMID:21734297	pubmed	21734297	create date:2011/07/08 | first author:Verstynen T
Optimal and suboptimal use of postsaccadic vision in sequences of saccades.	/pubmed/21734296	Morel P, Deneve S, Baraduc P.	J Neurosci. 2011 Jul 6;31(27):10039-49.	J Neurosci. 2011	PubMed	citation	PMID:21734296	pubmed	21734296	create date:2011/07/08 | first author:Morel P
Presynaptic control of rapid estrogen fluctuations in the songbird auditory forebrain.	/pubmed/21734295	Remage-Healey L, Dong S, Maidment NT, Schlinger BA.	J Neurosci. 2011 Jul 6;31(27):10034-8.	J Neurosci. 2011	PubMed	citation	PMID:21734295	pubmed	21734295	create date:2011/07/08 | first author:Remage-Healey L
Neural coding of syntactic structure in learned vocalizations in the songbird.	/pubmed/21734294	Fujimoto H, Hasegawa T, Watanabe D.	J Neurosci. 2011 Jul 6;31(27):10023-33.	J Neurosci. 2011	PubMed	citation	PMID:21734294	pubmed	21734294	create date:2011/07/08 | first author:Fujimoto H
Predicting future sensorimotor states influences current temporal decision making.	/pubmed/21734293	Hermosillo R, Ritterband-Rosenbaum A, van Donkelaar P.	J Neurosci. 2011 Jul 6;31(27):10019-22.	J Neurosci. 2011	PubMed	citation	PMID:21734293	pubmed	21734293	create date:2011/07/08 | first author:Hermosillo R
Neto1 is an auxiliary subunit of native synaptic kainate receptors.	/pubmed/21734292	Tang M, Pelkey KA, Ng D, Ivakine E, McBain CJ, Salter MW, McInnes RR.	J Neurosci. 2011 Jul 6;31(27):10009-18.	J Neurosci. 2011	PubMed	citation	PMID:21734292	pubmed	21734292	create date:2011/07/08 | first author:Tang M
The role of neuronal connexins 36 and 45 in shaping spontaneous firing patterns in the developing retina.	/pubmed/21734291	Blankenship AG, Hamby AM, Firl A, Vyas S, Maxeiner S, Willecke K, Feller MB.	J Neurosci. 2011 Jul 6;31(27):9998-10008.	J Neurosci. 2011	PubMed	citation	PMID:21734291	pubmed	21734291	create date:2011/07/08 | first author:Blankenship AG
Dynamic cyclovergence during vertical translation in humans.	/pubmed/21734290	Olasagasti I, Bockisch CJ, Zee DS, Straumann D.	J Neurosci. 2011 Jul 6;31(27):9991-7.	J Neurosci. 2011	PubMed	citation	PMID:21734290	pubmed	21734290	create date:2011/07/08 | first author:Olasagasti I
Post-translational regulation and nuclear entry of TIMELESS and PERIOD are affected in new timeless mutant.	/pubmed/21734289	Hara T, Koh K, Combs DJ, Sehgal A.	J Neurosci. 2011 Jul 6;31(27):9982-90.	J Neurosci. 2011	PubMed	citation	PMID:21734289	pubmed	21734289	create date:2011/07/08 | first author:Hara T
Ready, set, reset: stimulus-locked periodicity in behavioral performance demonstrates the consequences of cross-sensory phase reset.	/pubmed/21734288	Fiebelkorn IC, Foxe JJ, Butler JS, Mercier MR, Snyder AC, Molholm S.	J Neurosci. 2011 Jul 6;31(27):9971-81.	J Neurosci. 2011	PubMed	citation	PMID:21734288	pubmed	21734288	create date:2011/07/08 | first author:Fiebelkorn IC
Impaired auditory temporal selectivity in the inferior colliculus of aged Mongolian gerbils.	/pubmed/21734287	Khouri L, Lesica NA, Grothe B.	J Neurosci. 2011 Jul 6;31(27):9958-70.	J Neurosci. 2011	PubMed	citation	PMID:21734287	pubmed	21734287	create date:2011/07/08 | first author:Khouri L
Bone marrow transplantation augments the effect of brain- and spinal cord-directed adeno-associated virus 2/5 gene therapy by altering inflammation in the murine model of globoid-cell leukodystrophy.	/pubmed/21734286	Reddy AS, Kim JH, Hawkins-Salsbury JA, Macauley SL, Tracy ET, Vogler CA, Han X, Song SK, Wozniak DF, Fowler SC, Klein RS, Sands MS.	J Neurosci. 2011 Jul 6;31(27):9945-57.	J Neurosci. 2011	PubMed	citation	PMID:21734286	pubmed	21734286	create date:2011/07/08 | first author:Reddy AS
Primary cilia regulate proliferation of amplifying progenitors in adult hippocampus: implications for learning and memory.	/pubmed/21734285	Amador-Arjona A, Elliott J, Miller A, Ginbey A, Pazour GJ, Enikolopov G, Roberts AJ, Terskikh AV.	J Neurosci. 2011 Jul 6;31(27):9933-44.	J Neurosci. 2011	PubMed	citation	PMID:21734285	pubmed	21734285	create date:2011/07/08 | first author:Amador-Arjona A
Oscillatory alpha-band mechanisms and the deployment of spatial attention to anticipated auditory and visual target locations: supramodal or sensory-specific control mechanisms?	/pubmed/21734284	Banerjee S, Snyder AC, Molholm S, Foxe JJ.	J Neurosci. 2011 Jul 6;31(27):9923-32.	J Neurosci. 2011	PubMed	citation	PMID:21734284	pubmed	21734284	create date:2011/07/08 | first author:Banerjee S
Deficient CX3CR1 signaling promotes recovery after mouse spinal cord injury by limiting the recruitment and activation of Ly6Clo/iNOS+ macrophages.	/pubmed/21734283	Donnelly DJ, Longbrake EE, Shawler TM, Kigerl KA, Lai W, Tovar CA, Ransohoff RM, Popovich PG.	J Neurosci. 2011 Jul 6;31(27):9910-22.	J Neurosci. 2011	PubMed	citation	PMID:21734283	pubmed	21734283	create date:2011/07/08 | first author:Donnelly DJ
Ethanol enhances neurosteroidogenesis in hippocampal pyramidal neurons by paradoxical NMDA receptor activation.	/pubmed/21734282	Tokuda K, Izumi Y, Zorumski CF.	J Neurosci. 2011 Jul 6;31(27):9905-9.	J Neurosci. 2011	PubMed	citation	PMID:21734282	pubmed	21734282	create date:2011/07/08 | first author:Tokuda K
The striatum is highly susceptible to mitochondrial oxidative phosphorylation dysfunctions.	/pubmed/21734281	Pickrell AM, Fukui H, Wang X, Pinto M, Moraes CT.	J Neurosci. 2011 Jul 6;31(27):9895-904.	J Neurosci. 2011	PubMed	citation	PMID:21734281	pubmed	21734281	create date:2011/07/08 | first author:Pickrell AM
Glial cell line-derived neurotrophic factor reverses alcohol-induced allostasis of the mesolimbic dopaminergic system: implications for alcohol reward and seeking.	/pubmed/21734280	Barak S, Carnicella S, Yowell QV, Ron D.	J Neurosci. 2011 Jul 6;31(27):9885-94.	J Neurosci. 2011	PubMed	citation	PMID:21734280	pubmed	21734280	create date:2011/07/08 | first author:Barak S
Effective connectivity determines the nature of subjective experience in grapheme-color synesthesia.	/pubmed/21734279	van Leeuwen TM, den Ouden HE, Hagoort P.	J Neurosci. 2011 Jul 6;31(27):9879-84.	J Neurosci. 2011	PubMed	citation	PMID:21734279	pubmed	21734279	create date:2011/07/08 | first author:van Leeuwen TM
Asymmetric inhibition of Ulk2 causes left-right differences in habenular neuropil formation.	/pubmed/21734278	Taylor RW, Qi JY, Talaga AK, Ma TP, Pan L, Bartholomew CR, Klionsky DJ, Moens CB, Gamse JT.	J Neurosci. 2011 Jul 6;31(27):9869-78.	J Neurosci. 2011	PubMed	citation	PMID:21734278	pubmed	21734278	create date:2011/07/08 | first author:Taylor RW
Pathogenic forms of tau inhibit kinesin-dependent axonal transport through a mechanism involving activation of axonal phosphotransferases.	/pubmed/21734277	Kanaan NM, Morfini GA, LaPointe NE, Pigino GF, Patterson KR, Song Y, Andreadis A, Fu Y, Brady ST, Binder LI.	J Neurosci. 2011 Jul 6;31(27):9858-68.	J Neurosci. 2011	PubMed	citation	PMID:21734277	pubmed	21734277	create date:2011/07/08 | first author:Kanaan NM
Escalated or suppressed cocaine reward, tegmental BDNF, and accumbal dopamine caused by episodic versus continuous social stress in rats.	/pubmed/21734276	Miczek KA, Nikulina EM, Shimamoto A, Covington HE 3rd.	J Neurosci. 2011 Jul 6;31(27):9848-57.	J Neurosci. 2011	PubMed	citation	PMID:21734276	pubmed	21734276	create date:2011/07/08 | first author:Miczek KA
Pyramidal neurons are neurogenic hubs" in the neurovascular coupling response to whisker stimulation."	/pubmed/21734275	Lecrux C, Toussay X, Kocharyan A, Fernandes P, Neupane S, Lévesque M, Plaisier F, Shmuel A, Cauli B, Hamel E.	J Neurosci. 2011 Jul 6;31(27):9836-47.	J Neurosci. 2011	PubMed	citation	PMID:21734275	pubmed	21734275	create date:2011/07/08 | first author:Lecrux C
Microlesions of the inferior olive reduce vestibular modulation of Purkinje cell complex and simple spikes in mouse cerebellum.	/pubmed/21734274	Barmack NH, Yakhnitsa V.	J Neurosci. 2011 Jul 6;31(27):9824-35.	J Neurosci. 2011	PubMed	citation	PMID:21734274	pubmed	21734274	create date:2011/07/08 | first author:Barmack NH
Movement initiation-locked activity of the anterior putamen predicts future movement instability in periodic bimanual movement.	/pubmed/21734273	Aramaki Y, Haruno M, Osu R, Sadato N.	J Neurosci. 2011 Jul 6;31(27):9819-23.	J Neurosci. 2011	PubMed	citation	PMID:21734273	pubmed	21734273	create date:2011/07/08 | first author:Aramaki Y
Human stereopsis is not limited by the optics of the well-focused eye.	/pubmed/21734272	Vlaskamp BN, Yoon G, Banks MS.	J Neurosci. 2011 Jul 6;31(27):9814-8.	J Neurosci. 2011	PubMed	citation	PMID:21734272	pubmed	21734272	create date:2011/07/08 | first author:Vlaskamp BN
Netrin-1-induced local β-actin synthesis and growth cone guidance requires zipcode binding protein 1.	/pubmed/21734271	Welshhans K, Bassell GJ.	J Neurosci. 2011 Jul 6;31(27):9800-13.	J Neurosci. 2011	PubMed	citation	PMID:21734271	pubmed	21734271	create date:2011/07/08 | first author:Welshhans K
Brn3a and Islet1 act epistatically to regulate the gene expression program of sensory differentiation.	/pubmed/21734270	Dykes IM, Tempest L, Lee SI, Turner EE.	J Neurosci. 2011 Jul 6;31(27):9789-99.	J Neurosci. 2011	PubMed	citation	PMID:21734270	pubmed	21734270	create date:2011/07/08 | first author:Dykes IM
LRRK2: a problem lurking in vesicle trafficking?	/pubmed/21734269	Dihanich S, Manzoni C.	J Neurosci. 2011 Jul 6;31(27):9787-8. No abstract available.	J Neurosci. 2011	PubMed	citation	PMID:21734269	pubmed	21734269	create date:2011/07/08 | first author:Dihanich S
The master negative regulator REST/NRSF controls adult neurogenesis by restraining the neurogenic program in quiescent stem cells.	/pubmed/21715642	Gao Z, Ure K, Ding P, Nashaat M, Yuan L, Ma J, Hammer RE, Hsieh J.	J Neurosci. 2011 Jun 29;31(26):9772-86.	J Neurosci. 2011	PubMed	citation	PMID:21715642	pubmed	21715642	create date:2011/07/01 | first author:Gao Z
Enhanced control of attention by stimulating mesolimbic-corticopetal cholinergic circuitry.	/pubmed/21715641	St Peters M, Demeter E, Lustig C, Bruno JP, Sarter M.	J Neurosci. 2011 Jun 29;31(26):9760-71.	J Neurosci. 2011	PubMed	citation	PMID:21715641	pubmed	21715641	create date:2011/07/01 | first author:St Peters M
The neural underpinnings of how reward associations can both guide and misguide attention.	/pubmed/21715640	Krebs RM, Boehler CN, Egner T, Woldorff MG.	J Neurosci. 2011 Jun 29;31(26):9752-9.	J Neurosci. 2011	PubMed	citation	PMID:21715640	pubmed	21715640	create date:2011/07/01 | first author:Krebs RM
Mitochondrial DNA damage level determines neural stem cell differentiation fate.	/pubmed/21715639	Wang W, Esbensen Y, Kunke D, Suganthan R, Rachek L, Bjørås M, Eide L.	J Neurosci. 2011 Jun 29;31(26):9746-51.	J Neurosci. 2011	PubMed	citation	PMID:21715639	pubmed	21715639	create date:2011/07/01 | first author:Wang W
BDNF-promoted increases in proximal dendrites occur via CREB-dependent transcriptional regulation of cypin.	/pubmed/21715638	Kwon M, Fernández JR, Zegarek GF, Lo SB, Firestein BL.	J Neurosci. 2011 Jun 29;31(26):9735-45.	J Neurosci. 2011	PubMed	citation	PMID:21715638	pubmed	21715638	create date:2011/07/01 | first author:Kwon M
Heteromeric acid-sensing ion channels (ASICs) composed of ASIC2b and ASIC1a display novel channel properties and contribute to acidosis-induced neuronal death.	/pubmed/21715637	Sherwood TW, Lee KG, Gormley MG, Askwith CC.	J Neurosci. 2011 Jun 29;31(26):9723-34.	J Neurosci. 2011	PubMed	citation	PMID:21715637	pubmed	21715637	create date:2011/07/01 | first author:Sherwood TW
Stimulus-specific adaptation in the gerbil primary auditory thalamus is the result of a fast frequency-specific habituation and is regulated by the corticofugal system.	/pubmed/21715636	Bäuerle P, von der Behrens W, Kössl M, Gaese BH.	J Neurosci. 2011 Jun 29;31(26):9708-22.	J Neurosci. 2011	PubMed	citation	PMID:21715636	pubmed	21715636	create date:2011/07/01 | first author:Bäuerle P
Title	URL	Description	Details	ShortDetails	Resource	Type	Identifiers	Db	EntrezUID	Properties
Presynapses in Kenyon cell dendrites in the mushroom body calyx of Drosophila.	/pubmed/21715635	Christiansen F, Zube C, Andlauer TF, Wichmann C, Fouquet W, Owald D, Mertel S, Leiss F, Tavosanis G, Luna AJ, Fiala A, Sigrist SJ.	J Neurosci. 2011 Jun 29;31(26):9696-707.	J Neurosci. 2011	PubMed	citation	PMID:21715635	pubmed	21715635	create date:2011/07/01 | first author:Christiansen F
A common substrate for prefrontal and hippocampal inhibition of the neuroendocrine stress response.	/pubmed/21715634	Radley JJ, Sawchenko PE.	J Neurosci. 2011 Jun 29;31(26):9683-95.	J Neurosci. 2011	PubMed	citation	PMID:21715634	pubmed	21715634	create date:2011/07/01 | first author:Radley JJ
Allosteric modulation of retinal GABA receptors by ascorbic acid.	/pubmed/21715633	Calero CI, Vickers E, Cid GM, Aguayo LG, von Gersdorff H, Calvo DJ.	J Neurosci. 2011 Jun 29;31(26):9672-82.	J Neurosci. 2011	PubMed	citation	PMID:21715633	pubmed	21715633	create date:2011/07/01 | first author:Calero CI
Why clowns taste funny: the relationship between humor and semantic ambiguity.	/pubmed/21715632	Bekinschtein TA, Davis MH, Rodd JM, Owen AM.	J Neurosci. 2011 Jun 29;31(26):9665-71.	J Neurosci. 2011	PubMed	citation	PMID:21715632	pubmed	21715632	create date:2011/07/01 | first author:Bekinschtein TA
Is gamma-band activity in the local field potential of V1 cortex a clock" or filtered noise?"	/pubmed/21715631	Burns SP, Xing D, Shapley RM.	J Neurosci. 2011 Jun 29;31(26):9658-64.	J Neurosci. 2011	PubMed	citation	PMID:21715631	pubmed	21715631	create date:2011/07/01 | first author:Burns SP
Androgens and estrogens synergistically regulate the expression of doublecortin and enhance neuronal recruitment in the song system of adult female canaries.	/pubmed/21715630	Yamamura T, Barker JM, Balthazart J, Ball GF.	J Neurosci. 2011 Jun 29;31(26):9649-57.	J Neurosci. 2011	PubMed	citation	PMID:21715630	pubmed	21715630	create date:2011/07/01 | first author:Yamamura T
Prediction of reading skill several years later depends on age and brain region: implications for developmental models of reading.	/pubmed/21715629	McNorgan C, Alvarez A, Bhullar A, Gayda J, Booth JR.	J Neurosci. 2011 Jun 29;31(26):9641-8.	J Neurosci. 2011	PubMed	citation	PMID:21715629	pubmed	21715629	create date:2011/07/01 | first author:McNorgan C
Critical period of axoglial signaling between neuregulin-1 and brain-derived neurotrophic factor required for early Schwann cell survival and differentiation.	/pubmed/21715628	Ma Z, Wang J, Song F, Loeb JA.	J Neurosci. 2011 Jun 29;31(26):9630-40.	J Neurosci. 2011	PubMed	citation	PMID:21715628	pubmed	21715628	create date:2011/07/01 | first author:Ma Z
Interplay between LXR and Wnt/β-catenin signaling in the negative regulation of peripheral myelin genes by oxysterols.	/pubmed/21715627	Makoukji J, Shackleford G, Meffre D, Grenier J, Liere P, Lobaccaro JM, Schumacher M, Massaad C.	J Neurosci. 2011 Jun 29;31(26):9620-9.	J Neurosci. 2011	PubMed	citation	PMID:21715627	pubmed	21715627	create date:2011/07/01 | first author:Makoukji J
The c-Abl-MST1 signaling pathway mediates oxidative stress-induced neuronal cell death.	/pubmed/21715626	Xiao L, Chen D, Hu P, Wu J, Liu W, Zhao Y, Cao M, Fang Y, Bi W, Zheng Z, Ren J, Ji G, Wang Y, Yuan Z.	J Neurosci. 2011 Jun 29;31(26):9611-9.	J Neurosci. 2011	PubMed	citation	PMID:21715626	pubmed	21715626	create date:2011/07/01 | first author:Xiao L
Decoding action intentions from preparatory brain activity in human parieto-frontal networks.	/pubmed/21715625	Gallivan JP, McLean DA, Valyear KF, Pettypiece CE, Culham JC.	J Neurosci. 2011 Jun 29;31(26):9599-610.	J Neurosci. 2011	PubMed	citation	PMID:21715625	pubmed	21715625	create date:2011/07/01 | first author:Gallivan JP
Visual attention modulates brain activation to angry voices.	/pubmed/21715624	Mothes-Lasch M, Mentzel HJ, Miltner WH, Straube T.	J Neurosci. 2011 Jun 29;31(26):9594-8.	J Neurosci. 2011	PubMed	citation	PMID:21715624	pubmed	21715624	create date:2011/07/01 | first author:Mothes-Lasch M
Differential electrophysiological coupling for positive and negative BOLD responses during unilateral hand movements.	/pubmed/21715623	Yuan H, Perdoni C, Yang L, He B.	J Neurosci. 2011 Jun 29;31(26):9585-93.	J Neurosci. 2011	PubMed	citation	PMID:21715623	pubmed	21715623	create date:2011/07/01 | first author:Yuan H
Functional development of large-scale sensorimotor cortical networks in the brain.	/pubmed/21715622	Quairiaux C, Mégevand P, Kiss JZ, Michel CM.	J Neurosci. 2011 Jun 29;31(26):9574-84.	J Neurosci. 2011	PubMed	citation	PMID:21715622	pubmed	21715622	create date:2011/07/01 | first author:Quairiaux C
Sapap3 deletion anomalously activates short-term endocannabinoid-mediated synaptic plasticity.	/pubmed/21715621	Chen M, Wan Y, Ade K, Ting J, Feng G, Calakos N.	J Neurosci. 2011 Jun 29;31(26):9563-73.	J Neurosci. 2011	PubMed	citation	PMID:21715621	pubmed	21715621	create date:2011/07/01 | first author:Chen M
Vicarious responses to social touch in posterior insular cortex are tuned to pleasant caressing speeds.	/pubmed/21715620	Morrison I, Björnsdotter M, Olausson H.	J Neurosci. 2011 Jun 29;31(26):9554-62.	J Neurosci. 2011	PubMed	citation	PMID:21715620	pubmed	21715620	create date:2011/07/01 | first author:Morrison I
Peroxisome-proliferator-activated receptor gamma coactivator 1 α contributes to dysmyelination in experimental models of Huntington's disease.	/pubmed/21715619	Xiang Z, Valenza M, Cui L, Leoni V, Jeong HK, Brilli E, Zhang J, Peng Q, Duan W, Reeves SA, Cattaneo E, Krainc D.	J Neurosci. 2011 Jun 29;31(26):9544-53.	J Neurosci. 2011	PubMed	citation	PMID:21715619	pubmed	21715619	create date:2011/07/01 | first author:Xiang Z
Sensory-specific associations stored in the lateral amygdala allow for selective alteration of fear memories.	/pubmed/21715618	Díaz-Mataix L, Debiec J, LeDoux JE, Doyère V.	J Neurosci. 2011 Jun 29;31(26):9538-43.	J Neurosci. 2011	PubMed	citation	PMID:21715618	pubmed	21715618	create date:2011/07/01 | first author:Díaz-Mataix L
Postnatal development of intrinsic and synaptic properties transforms signaling in the layer 5 excitatory neural network of the visual cortex.	/pubmed/21715617	Etherington SJ, Williams SR.	J Neurosci. 2011 Jun 29;31(26):9526-37.	J Neurosci. 2011	PubMed	citation	PMID:21715617	pubmed	21715617	create date:2011/07/01 | first author:Etherington SJ
Controlled cortical impact traumatic brain injury in 3xTg-AD mice causes acute intra-axonal amyloid-β accumulation and independently accelerates the development of tau abnormalities.	/pubmed/21715616	Tran HT, LaFerla FM, Holtzman DM, Brody DL.	J Neurosci. 2011 Jun 29;31(26):9513-25.	J Neurosci. 2011	PubMed	citation	PMID:21715616	pubmed	21715616	create date:2011/07/01 | first author:Tran HT
PDGFRα expression distinguishes GFAP-expressing neural stem cells from PDGF-responsive neural precursors in the adult periventricular area.	/pubmed/21715615	Chojnacki A, Mak G, Weiss S.	J Neurosci. 2011 Jun 29;31(26):9503-12.	J Neurosci. 2011	PubMed	citation	PMID:21715615	pubmed	21715615	create date:2011/07/01 | first author:Chojnacki A
Theta-modulated head direction cells in the rat anterior thalamus.	/pubmed/21715614	Tsanov M, Chah E, Vann SD, Reilly RB, Erichsen JT, Aggleton JP, O'Mara SM.	J Neurosci. 2011 Jun 29;31(26):9489-502.	J Neurosci. 2011	PubMed	citation	PMID:21715614	pubmed	21715614	create date:2011/07/01 | first author:Tsanov M
Multiplicative dynamics underlie the emergence of the log-normal distribution of spine sizes in the neocortex in vivo.	/pubmed/21715613	Loewenstein Y, Kuras A, Rumpel S.	J Neurosci. 2011 Jun 29;31(26):9481-8.	J Neurosci. 2011	PubMed	citation	PMID:21715613	pubmed	21715613	create date:2011/07/01 | first author:Loewenstein Y
Reciprocal anatomical relationship between primary sensory and prefrontal cortices in the human brain.	/pubmed/21715612	Song C, Schwarzkopf DS, Kanai R, Rees G.	J Neurosci. 2011 Jun 29;31(26):9472-80.	J Neurosci. 2011	PubMed	citation	PMID:21715612	pubmed	21715612	create date:2011/07/01 | first author:Song C
Regulation of NMDA-receptor synaptic transmission by Wnt signaling.	/pubmed/21715611	Cerpa W, Gambrill A, Inestrosa NC, Barria A.	J Neurosci. 2011 Jun 29;31(26):9466-71.	J Neurosci. 2011	PubMed	citation	PMID:21715611	pubmed	21715611	create date:2011/07/01 | first author:Cerpa W
Human immunodeficiency virus infection of human astrocytes disrupts blood-brain barrier integrity by a gap junction-dependent mechanism.	/pubmed/21715610	Eugenin EA, Clements JE, Zink MC, Berman JW.	J Neurosci. 2011 Jun 29;31(26):9456-65.	J Neurosci. 2011	PubMed	citation	PMID:21715610	pubmed	21715610	create date:2011/07/01 | first author:Eugenin EA
An increase in basal BDNF provokes hyperactivation of the Akt-mammalian target of rapamycin pathway and deregulation of local dendritic translation in a mouse model of Down's syndrome.	/pubmed/21715609	Troca-Marín JA, Alves-Sampaio A, Montesinos ML.	J Neurosci. 2011 Jun 29;31(26):9445-55.	J Neurosci. 2011	PubMed	citation	PMID:21715609	pubmed	21715609	create date:2011/07/01 | first author:Troca-Marín JA
The importance of ventral premotor cortex for body ownership processing.	/pubmed/21715608	Bekrater-Bodmann R, Foell J, Kamping S.	J Neurosci. 2011 Jun 29;31(26):9443-4. No abstract available.	J Neurosci. 2011	PubMed	citation	PMID:21715608	pubmed	21715608	create date:2011/07/01 | first author:Bekrater-Bodmann R
Retraction. Synaptic metaplasticity through NMDA receptor lateral diffusion.	/pubmed/21697393	[No authors listed]	J Neurosci. 2011 Jun 22;31(25):9441. No abstract available.	J Neurosci. 2011	PubMed	citation	PMID:21697393	pubmed	21697393	create date:2011/06/24
The outermost region of the developing cortical plate is crucial for both the switch of the radial migration mode and the Dab1-dependent inside-out" lamination in the neocortex."	/pubmed/21697392	Sekine K, Honda T, Kawauchi T, Kubo K, Nakajima K.	J Neurosci. 2011 Jun 22;31(25):9426-39.	J Neurosci. 2011	PubMed	citation	PMID:21697392	pubmed	21697392	create date:2011/06/24 | first author:Sekine K
Modular realignment of entorhinal grid cell activity as a basis for hippocampal remapping.	/pubmed/21697391	Monaco JD, Abbott LF.	J Neurosci. 2011 Jun 22;31(25):9414-25. Erratum in: J Neurosci. 2011 Jul 27;31(30):11096. Abbott, Larry F [corrected to Abbott, L F].	J Neurosci. 2011	PubMed	citation	PMID:21697391	pubmed	21697391	create date:2011/06/24 | first author:Monaco JD
Unesterified cholesterol accumulation in late endosomes/lysosomes causes neurodegeneration and is prevented by driving cholesterol export from this compartment.	/pubmed/21697390	Aqul A, Liu B, Ramirez CM, Pieper AA, Estill SJ, Burns DK, Liu B, Repa JJ, Turley SD, Dietschy JM.	J Neurosci. 2011 Jun 22;31(25):9404-13.	J Neurosci. 2011	PubMed	citation	PMID:21697390	pubmed	21697390	create date:2011/06/24 | first author:Aqul A
Stimulus selectivity and spatial coherence of gamma components of the local field potential.	/pubmed/21697389	Jia X, Smith MA, Kohn A.	J Neurosci. 2011 Jun 22;31(25):9390-403.	J Neurosci. 2011	PubMed	citation	PMID:21697389	pubmed	21697389	create date:2011/06/24 | first author:Jia X
A stable sparse fear memory trace in human amygdala.	/pubmed/21697388	Bach DR, Weiskopf N, Dolan RJ.	J Neurosci. 2011 Jun 22;31(25):9383-9.	J Neurosci. 2011	PubMed	citation	PMID:21697388	pubmed	21697388	create date:2011/06/24 | first author:Bach DR
Specification of a Foxj1-dependent lineage in the forebrain is required for embryonic-to-postnatal transition of neurogenesis in the olfactory bulb.	/pubmed/21697387	Jacquet BV, Muthusamy N, Sommerville LJ, Xiao G, Liang H, Zhang Y, Holtzman MJ, Ghashghaei HT.	J Neurosci. 2011 Jun 22;31(25):9368-82.	J Neurosci. 2011	PubMed	citation	PMID:21697387	pubmed	21697387	create date:2011/06/24 | first author:Jacquet BV
Not all desensitizations are created equal: physiological evidence that AMPA receptor desensitization differs for kainate and glutamate.	/pubmed/21697386	Levchenko-Lambert Y, Turetsky DM, Patneau DK.	J Neurosci. 2011 Jun 22;31(25):9359-67.	J Neurosci. 2011	PubMed	citation	PMID:21697386	pubmed	21697386	create date:2011/06/24 | first author:Levchenko-Lambert Y
Bulk loading of calcium indicator dyes to study astrocyte physiology: key limitations and improvements using morphological maps.	/pubmed/21697385	Reeves AM, Shigetomi E, Khakh BS.	J Neurosci. 2011 Jun 22;31(25):9353-8.	J Neurosci. 2011	PubMed	citation	PMID:21697385	pubmed	21697385	create date:2011/06/24 | first author:Reeves AM
Functional correlates of the anterolateral processing hierarchy in human auditory cortex.	/pubmed/21697384	Chevillet M, Riesenhuber M, Rauschecker JP.	J Neurosci. 2011 Jun 22;31(25):9345-52.	J Neurosci. 2011	PubMed	citation	PMID:21697384	pubmed	21697384	create date:2011/06/24 | first author:Chevillet M
Chondroitinase combined with rehabilitation promotes recovery of forelimb function in rats with chronic spinal cord injury.	/pubmed/21697383	Wang D, Ichiyama RM, Zhao R, Andrews MR, Fawcett JW.	J Neurosci. 2011 Jun 22;31(25):9332-44.	J Neurosci. 2011	PubMed	citation	PMID:21697383	pubmed	21697383	create date:2011/06/24 | first author:Wang D
The second-generation active Aβ immunotherapy CAD106 reduces amyloid accumulation in APP transgenic mice while minimizing potential side effects.	/pubmed/21697382	Wiessner C, Wiederhold KH, Tissot AC, Frey P, Danner S, Jacobson LH, Jennings GT, Lüönd R, Ortmann R, Reichwald J, Zurini M, Mir A, Bachmann MF, Staufenbiel M.	J Neurosci. 2011 Jun 22;31(25):9323-31.	J Neurosci. 2011	PubMed	citation	PMID:21697382	pubmed	21697382	create date:2011/06/24 | first author:Wiessner C
Attentional templates in visual working memory.	/pubmed/21697381	Carlisle NB, Arita JT, Pardo D, Woodman GF.	J Neurosci. 2011 Jun 22;31(25):9315-22.	J Neurosci. 2011	PubMed	citation	PMID:21697381	pubmed	21697381	create date:2011/06/24 | first author:Carlisle NB
Neurobiology of value integration: when value impacts valuation.	/pubmed/21697380	Park SQ, Kahnt T, Rieskamp J, Heekeren HR.	J Neurosci. 2011 Jun 22;31(25):9307-14.	J Neurosci. 2011	PubMed	citation	PMID:21697380	pubmed	21697380	create date:2011/06/24 | first author:Park SQ
Competition for visual selection in the oculomotor system.	/pubmed/21697379	Markowitz DA, Shewcraft RA, Wong YT, Pesaran B.	J Neurosci. 2011 Jun 22;31(25):9298-306.	J Neurosci. 2011	PubMed	citation	PMID:21697379	pubmed	21697379	create date:2011/06/24 | first author:Markowitz DA
Functional NMDA receptors at axonal growth cones of young hippocampal neurons.	/pubmed/21697378	Wang PY, Petralia RS, Wang YX, Wenthold RJ, Brenowitz SD.	J Neurosci. 2011 Jun 22;31(25):9289-97.	J Neurosci. 2011	PubMed	citation	PMID:21697378	pubmed	21697378	create date:2011/06/24 | first author:Wang PY
Spontaneous age-related neurite branching in Caenorhabditis elegans.	/pubmed/21697377	Tank EM, Rodgers KE, Kenyon C.	J Neurosci. 2011 Jun 22;31(25):9279-88.	J Neurosci. 2011	PubMed	citation	PMID:21697377	pubmed	21697377	create date:2011/06/24 | first author:Tank EM
Controlling specific locomotor behaviors through multidimensional monoaminergic modulation of spinal circuitries.	/pubmed/21697376	Musienko P, van den Brand R, Märzendorfer O, Roy RR, Gerasimenko Y, Edgerton VR, Courtine G.	J Neurosci. 2011 Jun 22;31(25):9264-78.	J Neurosci. 2011	PubMed	citation	PMID:21697376	pubmed	21697376	create date:2011/06/24 | first author:Musienko P
Prefrontal and monoaminergic contributions to stop-signal task performance in rats.	/pubmed/21697375	Bari A, Mar AC, Theobald DE, Elands SA, Oganya KC, Eagle DM, Robbins TW.	J Neurosci. 2011 Jun 22;31(25):9254-63.	J Neurosci. 2011	PubMed	citation	PMID:21697375	pubmed	21697375	create date:2011/06/24 | first author:Bari A
A model of interval timing by neural integration.	/pubmed/21697374	Simen P, Balci F, de Souza L, Cohen JD, Holmes P.	J Neurosci. 2011 Jun 22;31(25):9238-53.	J Neurosci. 2011	PubMed	citation	PMID:21697374	pubmed	21697374	create date:2011/06/24 | first author:Simen P
Flight activity alters velocity tuning of fly motion-sensitive neurons.	/pubmed/21697373	Jung SN, Borst A, Haag J.	J Neurosci. 2011 Jun 22;31(25):9231-7.	J Neurosci. 2011	PubMed	citation	PMID:21697373	pubmed	21697373	create date:2011/06/24 | first author:Jung SN
Target-dependent control of synaptic inhibition by endocannabinoids in the thalamus.	/pubmed/21697372	Sun YG, Wu CS, Lu HC, Beierlein M.	J Neurosci. 2011 Jun 22;31(25):9222-30.	J Neurosci. 2011	PubMed	citation	PMID:21697372	pubmed	21697372	create date:2011/06/24 | first author:Sun YG
Title	URL	Description	Details	ShortDetails	Resource	Type	Identifiers	Db	EntrezUID	Properties
Cortical glial fibrillary acidic protein-positive cells generate neurons after perinatal hypoxic injury.	/pubmed/21697371	Bi B, Salmaso N, Komitova M, Simonini MV, Silbereis J, Cheng E, Kim J, Luft S, Ment LR, Horvath TL, Schwartz ML, Vaccarino FM.	J Neurosci. 2011 Jun 22;31(25):9205-21.	J Neurosci. 2011	PubMed	citation	PMID:21697371	pubmed	21697371	create date:2011/06/24 | first author:Bi B
First spike latency code for interaural phase difference discrimination in the guinea pig inferior colliculus.	/pubmed/21697370	Zohar O, Shackleton TM, Nelken I, Palmer AR, Shamir M.	J Neurosci. 2011 Jun 22;31(25):9192-204.	J Neurosci. 2011	PubMed	citation	PMID:21697370	pubmed	21697370	create date:2011/06/24 | first author:Zohar O
A large-scale analysis of odor coding in the olfactory epithelium.	/pubmed/21697369	Nara K, Saraiva LR, Ye X, Buck LB.	J Neurosci. 2011 Jun 22;31(25):9179-91.	J Neurosci. 2011	PubMed	citation	PMID:21697369	pubmed	21697369	create date:2011/06/24 | first author:Nara K
Role of the CaMKII/NMDA receptor complex in the maintenance of synaptic strength.	/pubmed/21697368	Sanhueza M, Fernandez-Villalobos G, Stein IS, Kasumova G, Zhang P, Bayer KU, Otmakhov N, Hell JW, Lisman J.	J Neurosci. 2011 Jun 22;31(25):9170-8.	J Neurosci. 2011	PubMed	citation	PMID:21697368	pubmed	21697368	create date:2011/06/24 | first author:Sanhueza M
Nuclear factor-κB contributes to neuron-dependent induction of glutamate transporter-1 expression in astrocytes.	/pubmed/21697367	Ghosh M, Yang Y, Rothstein JD, Robinson MB.	J Neurosci. 2011 Jun 22;31(25):9159-69.	J Neurosci. 2011	PubMed	citation	PMID:21697367	pubmed	21697367	create date:2011/06/24 | first author:Ghosh M
The locus ceruleus responds to signaling molecules obtained from the CSF by transfer through tanycytes.	/pubmed/21697366	Feng CY, Wiggins LM, von Bartheld CS.	J Neurosci. 2011 Jun 22;31(25):9147-58.	J Neurosci. 2011	PubMed	citation	PMID:21697366	pubmed	21697366	create date:2011/06/24 | first author:Feng CY
Memory modulates journey-dependent coding in the rat hippocampus.	/pubmed/21697365	Ferbinteanu J, Shirvalkar P, Shapiro ML.	J Neurosci. 2011 Jun 22;31(25):9135-46.	J Neurosci. 2011	PubMed	citation	PMID:21697365	pubmed	21697365	create date:2011/06/24 | first author:Ferbinteanu J
Corticothalamic feedback controls sleep spindle duration in vivo.	/pubmed/21697364	Bonjean M, Baker T, Lemieux M, Timofeev I, Sejnowski T, Bazhenov M.	J Neurosci. 2011 Jun 22;31(25):9124-34.	J Neurosci. 2011	PubMed	citation	PMID:21697364	pubmed	21697364	create date:2011/06/24 | first author:Bonjean M
Prior expectation mediates neural adaptation to repeated sounds in the auditory cortex: an MEG study.	/pubmed/21697363	Todorovic A, van Ede F, Maris E, de Lange FP.	J Neurosci. 2011 Jun 22;31(25):9118-23.	J Neurosci. 2011	PubMed	citation	PMID:21697363	pubmed	21697363	create date:2011/06/24 | first author:Todorovic A
Coordination of uncoupled bimanual movements by strictly timed interhemispheric connectivity.	/pubmed/21697362	Liuzzi G, Hörniss V, Zimerman M, Gerloff C, Hummel FC.	J Neurosci. 2011 Jun 22;31(25):9111-7.	J Neurosci. 2011	PubMed	citation	PMID:21697362	pubmed	21697362	create date:2011/06/24 | first author:Liuzzi G
Central representation of postingestive chemosensory cues in mice that lack the ability to taste.	/pubmed/21697361	Stratford JM, Finger TE.	J Neurosci. 2011 Jun 22;31(25):9101-10.	J Neurosci. 2011	PubMed	citation	PMID:21697361	pubmed	21697361	create date:2011/06/24 | first author:Stratford JM
Differential control of presynaptic CaMKII activation and translocation to active zones.	/pubmed/21697360	Shakiryanova D, Morimoto T, Zhou C, Chouhan AK, Sigrist SJ, Nose A, Macleod GT, Deitcher DL, Levitan ES.	J Neurosci. 2011 Jun 22;31(25):9093-100.	J Neurosci. 2011	PubMed	citation	PMID:21697360	pubmed	21697360	create date:2011/06/24 | first author:Shakiryanova D
A novel role of the WNT-dishevelled-GSK3β signaling cascade in the mouse nucleus accumbens in a social defeat model of depression.	/pubmed/21697359	Wilkinson MB, Dias C, Magida J, Mazei-Robison M, Lobo M, Kennedy P, Dietz D, Covington H 3rd, Russo S, Neve R, Ghose S, Tamminga C, Nestler EJ.	J Neurosci. 2011 Jun 22;31(25):9084-92.	J Neurosci. 2011	PubMed	citation	PMID:21697359	pubmed	21697359	create date:2011/06/24 | first author:Wilkinson MB
Constant darkness induces IL-6-dependent depression-like behavior through the NF-κB signaling pathway.	/pubmed/21697358	Monje FJ, Cabatic M, Divisch I, Kim EJ, Herkner KR, Binder BR, Pollak DD.	J Neurosci. 2011 Jun 22;31(25):9075-83.	J Neurosci. 2011	PubMed	citation	PMID:21697358	pubmed	21697358	create date:2011/06/24 | first author:Monje FJ
Time course of classically conditioned Purkinje cell response is determined by initial part of conditioned stimulus.	/pubmed/21697357	Jirenhed DA, Hesslow G.	J Neurosci. 2011 Jun 22;31(25):9070-4.	J Neurosci. 2011	PubMed	citation	PMID:21697357	pubmed	21697357	create date:2011/06/24 | first author:Jirenhed DA
Characterizing the involvement of rostrolateral prefrontal cortex in prospective memory.	/pubmed/21697356	Rubens MT, Zanto TP.	J Neurosci. 2011 Jun 22;31(25):9067-9. No abstract available.	J Neurosci. 2011	PubMed	citation	PMID:21697356	pubmed	21697356	create date:2011/06/24 | first author:Rubens MT
Munc18-1 tuning of vesicle merger and fusion pore properties.	/pubmed/21677188	Jorgacevski J, Potokar M, Grilc S, Kreft M, Liu W, Barclay JW, Bückers J, Medda R, Hell SW, Parpura V, Burgoyne RD, Zorec R.	J Neurosci. 2011 Jun 15;31(24):9055-66.	J Neurosci. 2011	PubMed	citation	PMID:21677188	pubmed	21677188	create date:2011/06/17 | first author:Jorgacevski J
PKA phosphorylation of NDE1 is DISC1/PDE4 dependent and modulates its interaction with LIS1 and NDEL1.	/pubmed/21677187	Bradshaw NJ, Soares DC, Carlyle BC, Ogawa F, Davidson-Smith H, Christie S, Mackie S, Thomson PA, Porteous DJ, Millar JK.	J Neurosci. 2011 Jun 15;31(24):9043-54.	J Neurosci. 2011	PubMed	citation	PMID:21677187	pubmed	21677187	create date:2011/06/17 | first author:Bradshaw NJ
Constructing realistic engrams: poststimulus activity of hippocampus and dorsal striatum predicts subsequent episodic memory.	/pubmed/21677186	Ben-Yakov A, Dudai Y.	J Neurosci. 2011 Jun 15;31(24):9032-42.	J Neurosci. 2011	PubMed	citation	PMID:21677186	pubmed	21677186	create date:2011/06/17 | first author:Ben-Yakov A
FMRI adaptation reveals a cortical mechanism for the coding of space near the hand.	/pubmed/21677185	Brozzoli C, Gentile G, Petkova VI, Ehrsson HH.	J Neurosci. 2011 Jun 15;31(24):9023-31.	J Neurosci. 2011	PubMed	citation	PMID:21677185	pubmed	21677185	create date:2011/06/17 | first author:Brozzoli C
Pacemaker neurons within newborn spinal pain circuits.	/pubmed/21677184	Li J, Baccei ML.	J Neurosci. 2011 Jun 15;31(24):9010-22.	J Neurosci. 2011	PubMed	citation	PMID:21677184	pubmed	21677184	create date:2011/06/17 | first author:Li J
Essential roles of enteric neuronal serotonin in gastrointestinal motility and the development/survival of enteric dopaminergic neurons.	/pubmed/21677183	Li Z, Chalazonitis A, Huang YY, Mann JJ, Margolis KG, Yang QM, Kim DO, Côté F, Mallet J, Gershon MD.	J Neurosci. 2011 Jun 15;31(24):8998-9009.	J Neurosci. 2011	PubMed	citation	PMID:21677183	pubmed	21677183	create date:2011/06/17 | first author:Li Z
Behavioral and in vivo electrophysiological evidence for presymptomatic alteration of prefrontostriatal processing in the transgenic rat model for huntington disease.	/pubmed/21677182	Höhn S, Dallérac G, Faure A, Urbach YK, Nguyen HP, Riess O, von Hörsten S, Le Blanc P, Desvignes N, El Massioui N, Brown BL, Doyère V.	J Neurosci. 2011 Jun 15;31(24):8986-97.	J Neurosci. 2011	PubMed	citation	PMID:21677182	pubmed	21677182	create date:2011/06/17 | first author:Höhn S
Parallel processing of nociceptive and non-nociceptive somatosensory information in the human primary and secondary somatosensory cortices: evidence from dynamic causal modeling of functional magnetic resonance imaging data.	/pubmed/21677181	Liang M, Mouraux A, Iannetti GD.	J Neurosci. 2011 Jun 15;31(24):8976-85.	J Neurosci. 2011	PubMed	citation	PMID:21677181	pubmed	21677181	create date:2011/06/17 | first author:Liang M
Asymmetry of parietal interhemispheric connections in humans.	/pubmed/21677180	Koch G, Cercignani M, Bonnì S, Giacobbe V, Bucchi G, Versace V, Caltagirone C, Bozzali M.	J Neurosci. 2011 Jun 15;31(24):8967-75.	J Neurosci. 2011	PubMed	citation	PMID:21677180	pubmed	21677180	create date:2011/06/17 | first author:Koch G
Role of cerebellar cortical protein synthesis in transfer of memory trace of cerebellum-dependent motor learning.	/pubmed/21677179	Okamoto T, Endo S, Shirao T, Nagao S.	J Neurosci. 2011 Jun 15;31(24):8958-66.	J Neurosci. 2011	PubMed	citation	PMID:21677179	pubmed	21677179	create date:2011/06/17 | first author:Okamoto T
Regulation of extrasynaptic 5-HT by serotonin reuptake transporter function in 5-HT-absorbing neurons underscores adaptation behavior in Caenorhabditis elegans.	/pubmed/21677178	Jafari G, Xie Y, Kullyev A, Liang B, Sze JY.	J Neurosci. 2011 Jun 15;31(24):8948-57.	J Neurosci. 2011	PubMed	citation	PMID:21677178	pubmed	21677178	create date:2011/06/17 | first author:Jafari G
Dynamic interaction of Ih and IK-LVA during trains of synaptic potentials in principal neurons of the medial superior olive.	/pubmed/21677177	Khurana S, Remme MW, Rinzel J, Golding NL.	J Neurosci. 2011 Jun 15;31(24):8936-47.	J Neurosci. 2011	PubMed	citation	PMID:21677177	pubmed	21677177	create date:2011/06/17 | first author:Khurana S
A switch in the neuromodulatory effects of dopamine in the oval bed nucleus of the stria terminalis associated with cocaine self-administration in rats.	/pubmed/21677176	Krawczyk M, Sharma R, Mason X, Debacker J, Jones AA, Dumont EC.	J Neurosci. 2011 Jun 15;31(24):8928-35.	J Neurosci. 2011	PubMed	citation	PMID:21677176	pubmed	21677176	create date:2011/06/17 | first author:Krawczyk M
Subjective sense of memory strength and the objective amount of information accurately remembered are related to distinct neural correlates at encoding.	/pubmed/21677175	Qin S, van Marle HJ, Hermans EJ, Fernández G.	J Neurosci. 2011 Jun 15;31(24):8920-7.	J Neurosci. 2011	PubMed	citation	PMID:21677175	pubmed	21677175	create date:2011/06/17 | first author:Qin S
Astrocytes display complex and localized calcium responses to single-neuron stimulation in the hippocampus.	/pubmed/21677174	Bernardinelli Y, Salmon C, Jones EV, Farmer WT, Stellwagen D, Murai KK.	J Neurosci. 2011 Jun 15;31(24):8905-19.	J Neurosci. 2011	PubMed	citation	PMID:21677174	pubmed	21677174	create date:2011/06/17 | first author:Bernardinelli Y
Intranasal delivery of caspase-9 inhibitor reduces caspase-6-dependent axon/neuron loss and improves neurological function after stroke.	/pubmed/21677173	Akpan N, Serrano-Saiz E, Zacharia BE, Otten ML, Ducruet AF, Snipas SJ, Liu W, Velloza J, Cohen G, Sosunov SA, Frey WH 2nd, Salvesen GS, Connolly ES Jr, Troy CM.	J Neurosci. 2011 Jun 15;31(24):8894-904.	J Neurosci. 2011	PubMed	citation	PMID:21677173	pubmed	21677173	create date:2011/06/17 | first author:Akpan N
Mature mice lacking Rbl2/p130 gene have supernumerary inner ear hair cells and supporting cells.	/pubmed/21677172	Rocha-Sanchez SM, Scheetz LR, Contreras M, Weston MD, Korte M, McGee J, Walsh EJ.	J Neurosci. 2011 Jun 15;31(24):8883-93.	J Neurosci. 2011	PubMed	citation	PMID:21677172	pubmed	21677172	create date:2011/06/17 | first author:Rocha-Sanchez SM
Ionic dynamics mediate spontaneous termination of seizures and postictal depression state.	/pubmed/21677171	Krishnan GP, Bazhenov M.	J Neurosci. 2011 Jun 15;31(24):8870-82.	J Neurosci. 2011	PubMed	citation	PMID:21677171	pubmed	21677171	create date:2011/06/17 | first author:Krishnan GP
Loss of Tsc1 in vivo impairs hippocampal mGluR-LTD and increases excitatory synaptic function.	/pubmed/21677170	Bateup HS, Takasaki KT, Saulnier JL, Denefrio CL, Sabatini BL.	J Neurosci. 2011 Jun 15;31(24):8862-9.	J Neurosci. 2011	PubMed	citation	PMID:21677170	pubmed	21677170	create date:2011/06/17 | first author:Bateup HS
GABAA receptor endocytosis in the basolateral amygdala is critical to the reinstatement of fear memory measured by fear-potentiated startle.	/pubmed/21677169	Lin HC, Tseng YC, Mao SC, Chen PS, Gean PW.	J Neurosci. 2011 Jun 15;31(24):8851-61.	J Neurosci. 2011	PubMed	citation	PMID:21677169	pubmed	21677169	create date:2011/06/17 | first author:Lin HC
Persistent long-term synaptic plasticity requires activation of a new signaling pathway by additional stimuli.	/pubmed/21677168	Hu JY, Baussi O, Levine A, Chen Y, Schacher S.	J Neurosci. 2011 Jun 15;31(24):8841-50.	J Neurosci. 2011	PubMed	citation	PMID:21677168	pubmed	21677168	create date:2011/06/17 | first author:Hu JY
Artificial CSF motion ensures rhythmic activity in the developing CNS ex vivo: a mechanical source of rhythmogenesis?	/pubmed/21677167	Yvert B, Mazzocco C, Joucla S, Langla A, Meyrand P.	J Neurosci. 2011 Jun 15;31(24):8832-40.	J Neurosci. 2011	PubMed	citation	PMID:21677167	pubmed	21677167	create date:2011/06/17 | first author:Yvert B
The neural correlates of subjective utility of monetary outcome and probability weight in economic and in motor decision under risk.	/pubmed/21677166	Wu SW, Delgado MR, Maloney LT.	J Neurosci. 2011 Jun 15;31(24):8822-31. Erratum in: J Neurosci. 2011 Jul 6;31(27):10115.	J Neurosci. 2011	PubMed	citation	PMID:21677166	pubmed	21677166	create date:2011/06/17 | first author:Wu SW
Ventral premotor-motor cortex interactions in the macaque monkey during grasp: response of single neurons to intracortical microstimulation.	/pubmed/21677165	Kraskov A, Prabhu G, Quallo MM, Lemon RN, Brochier T.	J Neurosci. 2011 Jun 15;31(24):8812-21.	J Neurosci. 2011	PubMed	citation	PMID:21677165	pubmed	21677165	create date:2011/06/17 | first author:Kraskov A
A novel positron emission tomography imaging protocol identifies seizure-induced regional overactivity of P-glycoprotein at the blood-brain barrier.	/pubmed/21677164	Bankstahl JP, Bankstahl M, Kuntner C, Stanek J, Wanek T, Meier M, Ding XQ, Müller M, Langer O, Löscher W.	J Neurosci. 2011 Jun 15;31(24):8803-11.	J Neurosci. 2011	PubMed	citation	PMID:21677164	pubmed	21677164	create date:2011/06/17 | first author:Bankstahl JP
Upregulation of CREB-mediated transcription enhances both short- and long-term memory.	/pubmed/21677163	Suzuki A, Fukushima H, Mukawa T, Toyoda H, Wu LJ, Zhao MG, Xu H, Shang Y, Endoh K, Iwamoto T, Mamiya N, Okano E, Hasegawa S, Mercaldo V, Zhang Y, Maeda R, Ohta M, Josselyn SA, Zhuo M, Kida S.	J Neurosci. 2011 Jun 15;31(24):8786-802.	J Neurosci. 2011	PubMed	citation	PMID:21677163	pubmed	21677163	create date:2011/06/17 | first author:Suzuki A
White matter anisotropy in the ventral language pathway predicts sound-to-word learning success.	/pubmed/21677162	Wong FC, Chandrasekaran B, Garibaldi K, Wong PC.	J Neurosci. 2011 Jun 15;31(24):8780-5.	J Neurosci. 2011	PubMed	citation	PMID:21677162	pubmed	21677162	create date:2011/06/17 | first author:Wong FC
Complex propagation patterns characterize human cortical activity during slow-wave sleep.	/pubmed/21677161	Hangya B, Tihanyi BT, Entz L, Fabó D, Erfss L, Wittner L, Jakus R, Varga V, Freund TF, Ulbert I.	J Neurosci. 2011 Jun 15;31(24):8770-9.	J Neurosci. 2011	PubMed	citation	PMID:21677161	pubmed	21677161	create date:2011/06/17 | first author:Hangya B
Transgenic mice reveal unexpected diversity of on-off direction-selective retinal ganglion cell subtypes and brain structures involved in motion processing.	/pubmed/21677160	Rivlin-Etzion M, Zhou K, Wei W, Elstrott J, Nguyen PL, Barres BA, Huberman AD, Feller MB.	J Neurosci. 2011 Jun 15;31(24):8760-9.	J Neurosci. 2011	PubMed	citation	PMID:21677160	pubmed	21677160	create date:2011/06/17 | first author:Rivlin-Etzion M
DeltaNp63 regulates stem cell dynamics in the mammalian olfactory epithelium.	/pubmed/21677159	Packard A, Schnittke N, Romano RA, Sinha S, Schwob JE.	J Neurosci. 2011 Jun 15;31(24):8748-59.	J Neurosci. 2011	PubMed	citation	PMID:21677159	pubmed	21677159	create date:2011/06/17 | first author:Packard A
Perirhinal and parahippocampal cortices differentially contribute to later recollection of object- and scene-related event details.	/pubmed/21677158	Staresina BP, Duncan KD, Davachi L.	J Neurosci. 2011 Jun 15;31(24):8739-47.	J Neurosci. 2011	PubMed	citation	PMID:21677158	pubmed	21677158	create date:2011/06/17 | first author:Staresina BP
Cerebral regulation of facial expressions of pain.	/pubmed/21677157	Kunz M, Chen JI, Lautenbacher S, Vachon-Presseau E, Rainville P.	J Neurosci. 2011 Jun 15;31(24):8730-8.	J Neurosci. 2011	PubMed	citation	PMID:21677157	pubmed	21677157	create date:2011/06/17 | first author:Kunz M
Monosynaptic and polysynaptic feed-forward inputs to mitral cells from olfactory sensory neurons.	/pubmed/21677156	Najac M, De Saint Jan D, Reguero L, Grandes P, Charpak S.	J Neurosci. 2011 Jun 15;31(24):8722-9.	J Neurosci. 2011	PubMed	citation	PMID:21677156	pubmed	21677156	create date:2011/06/17 | first author:Najac M
Spatial and temporal properties of tic-related neuronal activity in the cortico-basal ganglia loop.	/pubmed/21677155	Bronfeld M, Belelovsky K, Bar-Gad I.	J Neurosci. 2011 Jun 15;31(24):8713-21.	J Neurosci. 2011	PubMed	citation	PMID:21677155	pubmed	21677155	create date:2011/06/17 | first author:Bronfeld M
Title	URL	Description	Details	ShortDetails	Resource	Type	Identifiers	Db	EntrezUID	Properties
Cerebellar-dependent learning in larval zebrafish.	/pubmed/21677154	Aizenberg M, Schuman EM.	J Neurosci. 2011 Jun 15;31(24):8708-12.	J Neurosci. 2011	PubMed	citation	PMID:21677154	pubmed	21677154	create date:2011/06/17 | first author:Aizenberg M
When does the visual system need to look back?	/pubmed/21677153	Crouzet SM, Cauchoix M.	J Neurosci. 2011 Jun 15;31(24):8706-7. No abstract available.	J Neurosci. 2011	PubMed	citation	PMID:21677153	pubmed	21677153	create date:2011/06/17 | first author:Crouzet SM
Quality metrics to accompany spike sorting of extracellular signals.	/pubmed/21677152	Hill DN, Mehta SB, Kleinfeld D.	J Neurosci. 2011 Jun 15;31(24):8699-705. No abstract available.	J Neurosci. 2011	PubMed	citation	PMID:21677152	pubmed	21677152	create date:2011/06/17 | first author:Hill DN
Retraction. Glucagon-like peptide 1 stimulates hypothalamic proopiomelanocortin neurons.	/pubmed/21653875	[No authors listed]	J Neurosci. 2011 Jun 8;31(23):8698. No abstract available.	J Neurosci. 2011	PubMed	citation	PMID:21653875	pubmed	21653875	create date:2011/06/10
Retraction. Activated protein C reduces the severity of compression-induced spinal cord injury in rats by inhibiting activation of leukocytes.	/pubmed/21653874	[No authors listed]	J Neurosci. 2011 Jun 8;31(23):8697. No abstract available.	J Neurosci. 2011	PubMed	citation	PMID:21653874	pubmed	21653874	create date:2011/06/10
Single K ATP channel opening in response to action potential firing in mouse dentate granule neurons.	/pubmed/21653873	Tanner GR, Lutas A, Martínez-François JR, Yellen G.	J Neurosci. 2011 Jun 8;31(23):8689-96.	J Neurosci. 2011	PubMed	citation	PMID:21653873	pubmed	21653873	create date:2011/06/10 | first author:Tanner GR
A-kinase anchoring protein 150 mediates transient receptor potential family V type 1 sensitivity to phosphatidylinositol-4,5-bisphosphate.	/pubmed/21653872	Jeske NA, Por ED, Belugin S, Chaudhury S, Berg KA, Akopian AN, Henry MA, Gomez R.	J Neurosci. 2011 Jun 8;31(23):8681-8.	J Neurosci. 2011	PubMed	citation	PMID:21653872	pubmed	21653872	create date:2011/06/10 | first author:Jeske NA
mGluR control of interneuron output regulates feedforward tonic GABAA inhibition in the visual thalamus.	/pubmed/21653871	Errington AC, Di Giovanni G, Crunelli V, Cope DW.	J Neurosci. 2011 Jun 8;31(23):8669-80.	J Neurosci. 2011	PubMed	citation	PMID:21653871	pubmed	21653871	create date:2011/06/10 | first author:Errington AC
Prefrontal cortex deactivation in macaques alters activity in the superior colliculus and impairs voluntary control of saccades.	/pubmed/21653870	Koval MJ, Lomber SG, Everling S.	J Neurosci. 2011 Jun 8;31(23):8659-68.	J Neurosci. 2011	PubMed	citation	PMID:21653870	pubmed	21653870	create date:2011/06/10 | first author:Koval MJ
Darks are processed faster than lights.	/pubmed/21653869	Komban SJ, Alonso JM, Zaidi Q.	J Neurosci. 2011 Jun 8;31(23):8654-8.	J Neurosci. 2011	PubMed	citation	PMID:21653869	pubmed	21653869	create date:2011/06/10 | first author:Komban SJ
Subcortical mechanisms of feature-based attention.	/pubmed/21653868	Schneider KA.	J Neurosci. 2011 Jun 8;31(23):8643-53.	J Neurosci. 2011	PubMed	citation	PMID:21653868	pubmed	21653868	create date:2011/06/10 | first author:Schneider KA
Transient receptor potential channel type M5 is essential for fat taste.	/pubmed/21653867	Liu P, Shah BP, Croasdell S, Gilbertson TA.	J Neurosci. 2011 Jun 8;31(23):8634-42.	J Neurosci. 2011	PubMed	citation	PMID:21653867	pubmed	21653867	create date:2011/06/10 | first author:Liu P
Dissociable contributions by prefrontal D1 and D2 receptors to risk-based decision making.	/pubmed/21653866	St Onge JR, Abhari H, Floresco SB.	J Neurosci. 2011 Jun 8;31(23):8625-33.	J Neurosci. 2011	PubMed	citation	PMID:21653866	pubmed	21653866	create date:2011/06/10 | first author:St Onge JR
Resting-state functional connectivity indexes reading competence in children and adults.	/pubmed/21653865	Koyama MS, Di Martino A, Zuo XN, Kelly C, Mennes M, Jutagir DR, Castellanos FX, Milham MP.	J Neurosci. 2011 Jun 8;31(23):8617-24.	J Neurosci. 2011	PubMed	citation	PMID:21653865	pubmed	21653865	create date:2011/06/10 | first author:Koyama MS
Relationships between hippocampal sharp waves, ripples, and fast gamma oscillation: influence of dentate and entorhinal cortical activity.	/pubmed/21653864	Sullivan D, Csicsvari J, Mizuseki K, Montgomery S, Diba K, Buzsáki G.	J Neurosci. 2011 Jun 8;31(23):8605-16.	J Neurosci. 2011	PubMed	citation	PMID:21653864	pubmed	21653864	create date:2011/06/10 | first author:Sullivan D
The projective field of a retinal amacrine cell.	/pubmed/21653863	de Vries SE, Baccus SA, Meister M.	J Neurosci. 2011 Jun 8;31(23):8595-604.	J Neurosci. 2011	PubMed	citation	PMID:21653863	pubmed	21653863	create date:2011/06/10 | first author:de Vries SE
Functional dissection of the Oct6 Schwann cell enhancer reveals an essential role for dimeric Sox10 binding.	/pubmed/21653862	Jagalur NB, Ghazvini M, Mandemakers W, Driegen S, Maas A, Jones EA, Jaegle M, Grosveld F, Svaren J, Meijer D.	J Neurosci. 2011 Jun 8;31(23):8585-94.	J Neurosci. 2011	PubMed	citation	PMID:21653862	pubmed	21653862	create date:2011/06/10 | first author:Jagalur NB
Synchrony makes neurons fire in sequence, and stimulus properties determine who is ahead.	/pubmed/21653861	Havenith MN, Yu S, Biederlack J, Chen NH, Singer W, Nikolić D.	J Neurosci. 2011 Jun 8;31(23):8570-84.	J Neurosci. 2011	PubMed	citation	PMID:21653861	pubmed	21653861	create date:2011/06/10 | first author:Havenith MN
Presynaptic induction and expression of timing-dependent long-term depression demonstrated by compartment-specific photorelease of a use-dependent NMDA receptor antagonist.	/pubmed/21653860	Rodríguez-Moreno A, Kohl MM, Reeve JE, Eaton TR, Collins HA, Anderson HL, Paulsen O.	J Neurosci. 2011 Jun 8;31(23):8564-9.	J Neurosci. 2011	PubMed	citation	PMID:21653860	pubmed	21653860	create date:2011/06/10 | first author:Rodríguez-Moreno A
Regulatory B cells limit CNS inflammation and neurologic deficits in murine experimental stroke.	/pubmed/21653859	Ren X, Akiyoshi K, Dziennis S, Vandenbark AA, Herson PS, Hurn PD, Offner H.	J Neurosci. 2011 Jun 8;31(23):8556-63.	J Neurosci. 2011	PubMed	citation	PMID:21653859	pubmed	21653859	create date:2011/06/10 | first author:Ren X
Neuronal responses to texture-defined form in macaque visual area V2.	/pubmed/21653858	El-Shamayleh Y, Movshon JA.	J Neurosci. 2011 Jun 8;31(23):8543-55.	J Neurosci. 2011	PubMed	citation	PMID:21653858	pubmed	21653858	create date:2011/06/10 | first author:El-Shamayleh Y
IQGAP1 regulates NR2A signaling, spine density, and cognitive processes.	/pubmed/21653857	Gao C, Frausto SF, Guedea AL, Tronson NC, Jovasevic V, Leaderbrand K, Corcoran KA, Guzmán YF, Swanson GT, Radulovic J.	J Neurosci. 2011 Jun 8;31(23):8533-42.	J Neurosci. 2011	PubMed	citation	PMID:21653857	pubmed	21653857	create date:2011/06/10 | first author:Gao C
A unifying framework underlying mechanotransduction in the somatosensory system.	/pubmed/21653856	Lottem E, Azouz R.	J Neurosci. 2011 Jun 8;31(23):8520-32.	J Neurosci. 2011	PubMed	citation	PMID:21653856	pubmed	21653856	create date:2011/06/10 | first author:Lottem E
Endophilin drives the fast mode of vesicle retrieval in a ribbon synapse.	/pubmed/21653855	Llobet A, Gallop JL, Burden JJ, Camdere G, Chandra P, Vallis Y, Hopkins CR, Lagnado L, McMahon HT.	J Neurosci. 2011 Jun 8;31(23):8512-9.	J Neurosci. 2011	PubMed	citation	PMID:21653855	pubmed	21653855	create date:2011/06/10 | first author:Llobet A
Dynamic updating of working memory resources for visual objects.	/pubmed/21653854	Gorgoraptis N, Catalao RF, Bays PM, Husain M.	J Neurosci. 2011 Jun 8;31(23):8502-11.	J Neurosci. 2011	PubMed	citation	PMID:21653854	pubmed	21653854	create date:2011/06/10 | first author:Gorgoraptis N
Specific regulation of NRG1 isoform expression by neuronal activity.	/pubmed/21653853	Liu X, Bates R, Yin DM, Shen C, Wang F, Su N, Kirov SA, Luo Y, Wang JZ, Xiong WC, Mei L.	J Neurosci. 2011 Jun 8;31(23):8491-501.	J Neurosci. 2011	PubMed	citation	PMID:21653853	pubmed	21653853	create date:2011/06/10 | first author:Liu X
Mesocorticolimbic glutamatergic pathway.	/pubmed/21653852	Yamaguchi T, Wang HL, Li X, Ng TH, Morales M.	J Neurosci. 2011 Jun 8;31(23):8476-90.	J Neurosci. 2011	PubMed	citation	PMID:21653852	pubmed	21653852	create date:2011/06/10 | first author:Yamaguchi T
Cell-type-specific modulation of feedback inhibition by serotonin in the hippocampus.	/pubmed/21653851	Winterer J, Stempel AV, Dugladze T, Földy C, Maziashvili N, Zivkovic AR, Priller J, Soltesz I, Gloveli T, Schmitz D.	J Neurosci. 2011 Jun 8;31(23):8464-75.	J Neurosci. 2011	PubMed	citation	PMID:21653851	pubmed	21653851	create date:2011/06/10 | first author:Winterer J
Multiple preconditioning paradigms converge on interferon regulatory factor-dependent signaling to promote tolerance to ischemic brain injury.	/pubmed/21653850	Stevens SL, Leung PY, Vartanian KB, Gopalan B, Yang T, Simon RP, Stenzel-Poore MP.	J Neurosci. 2011 Jun 8;31(23):8456-63.	J Neurosci. 2011	PubMed	citation	PMID:21653850	pubmed	21653850	create date:2011/06/10 | first author:Stevens SL
The transcription factor Sp8 is required for the production of parvalbumin-expressing interneurons in the olfactory bulb.	/pubmed/21653849	Li X, Sun C, Lin C, Ma T, Madhavan MC, Campbell K, Yang Z.	J Neurosci. 2011 Jun 8;31(23):8450-5.	J Neurosci. 2011	PubMed	citation	PMID:21653849	pubmed	21653849	create date:2011/06/10 | first author:Li X
Transsynaptic EphB/Ephrin-B signaling regulates growth of presynaptic boutons required for classical conditioning.	/pubmed/21653848	Li W, Zheng Z, Keifer J.	J Neurosci. 2011 Jun 8;31(23):8441-9.	J Neurosci. 2011	PubMed	citation	PMID:21653848	pubmed	21653848	create date:2011/06/10 | first author:Li W
Mitochondrial calcium signaling mediates rhythmic extracellular ATP accumulation in suprachiasmatic nucleus astrocytes.	/pubmed/21653847	Burkeen JF, Womac AD, Earnest DJ, Zoran MJ.	J Neurosci. 2011 Jun 8;31(23):8432-40.	J Neurosci. 2011	PubMed	citation	PMID:21653847	pubmed	21653847	create date:2011/06/10 | first author:Burkeen JF
[truncated: 16,074 more rows]
[truncated: 2 more columns]
