# Supplementary material for: Rising Publication Delays Inflate Journal Impact Factors
Source: PLoS One. 2012 Dec 31;7(12):e53374. doi: 10.1371/journal.pone.0053374 (PMC3534064; doi:10.1371/journal.pone.0053374)
Supplement: Data S1 — Datasets used for the analysis. (ZIP) [file pone.0053374.s005.zip › Journal of Neurotrauma.csv]

Title	URL	Description	Details	ShortDetails	Resource	Type	Identifiers	Db	EntrezUID	Properties
Attenuation of microglial activation with minocycline is not associated with changes in neurogenesis after focal traumatic brain injury in adult mice.	/pubmed/22260446	Ng SY, Semple B, Morganti-Kossmann MC, Bye N.	J Neurotrauma. 2012 Jan 19. [Epub ahead of print]	J Neurotrauma. 2012	PubMed	citation	PMID:22260446	pubmed	22260446	create date:2012/01/21 | first author:Ng SY
Social function in children and adolescents after traumatic brain injury: a systematic review 1989 - 2011.	/pubmed/22260408	Rosema S, Crowe LM, Anderson V.	J Neurotrauma. 2012 Jan 19. [Epub ahead of print]	J Neurotrauma. 2012	PubMed	citation	PMID:22260408	pubmed	22260408	create date:2012/01/21 | first author:Rosema S
SPECTRAL ANALYSES OF CARDIOVASCULAR CONTROL IN RODENTS WITH SPINAL CORD INJURY.	/pubmed/22260380	Inskip JA, Ramer LM, Ramer MS, Krassioukov AV, Claydon VE.	J Neurotrauma. 2012 Jan 19. [Epub ahead of print]	J Neurotrauma. 2012	PubMed	citation	PMID:22260380	pubmed	22260380	create date:2012/01/21 | first author:Inskip JA
Riluzole treatment reduces motoneuron death induced by axotomy in newborn rats.	/pubmed/22260361	Cabaj AM, Sławińska U.	J Neurotrauma. 2012 Jan 19. [Epub ahead of print]	J Neurotrauma. 2012	PubMed	citation	PMID:22260361	pubmed	22260361	create date:2012/01/21 | first author:Cabaj AM
Posterolateral versus posterior interbody fusion in isthmic spondylolisthesis.	/pubmed/22260338	Farrokhi MR, Rahmanian A, Masoudi MS.	J Neurotrauma. 2012 Jan 19. [Epub ahead of print]	J Neurotrauma. 2012	PubMed	citation	PMID:22260338	pubmed	22260338	create date:2012/01/21 | first author:Farrokhi MR
The delayed post-injury administration of soluble Fas receptor attenuates post-traumatic neural degeneration and enhances functional recovery after traumatic cervical spinal cord injury.	/pubmed/22260324	Fehlings M, Robins-Steele S.	J Neurotrauma. 2012 Jan 19. [Epub ahead of print]	J Neurotrauma. 2012	PubMed	citation	PMID:22260324	pubmed	22260324	create date:2012/01/21 | first author:Fehlings M
Disruptions in the Regulation of Extracellular Glutamate by Neurons and Glia in the Rat Striatum Two Days after Diffuse Brain Injury.	/pubmed/22233432	Hinzman J, Thomas TC, Quintero J, Gerhardt G, Lifshitz J.	J Neurotrauma. 2012 Jan 10. [Epub ahead of print]	J Neurotrauma. 2012	PubMed	citation	PMID:22233432	pubmed	22233432	create date:2012/01/12 | first author:Hinzman J
Differential Effects of Voluntary and Forced Exercise after Traumatic Brain injury on Stress Responses.	/pubmed/22233388	Griesbach GS, Tio DL, Vincelli J, McArthur DL, Taylor AN.	J Neurotrauma. 2012 Jan 10. [Epub ahead of print]	J Neurotrauma. 2012	PubMed	citation	PMID:22233388	pubmed	22233388	create date:2012/01/12 | first author:Griesbach GS
Statins improve outcome in murine models of intracranial hemorrhage and traumatic brain injury: A translational approach.	/pubmed/22233347	Indraswari F, Wang H, Lei B, James ML, Kernagis D, Warner DS, Dawson HN, Laskowitz DT.	J Neurotrauma. 2012 Jan 10. [Epub ahead of print]	J Neurotrauma. 2012	PubMed	citation	PMID:22233347	pubmed	22233347	create date:2012/01/12 | first author:Indraswari F
Transplantation of Mesenchymal Stem Cells Promotes the Alternative Pathway of Macrophage Activation and Functional Recovery after Spinal Cord Injury.	/pubmed/22233298	Nakajima H, Uchida K, Rodriguez Guerrero A, Watanabe S, Sugita D, Takeura N, Yoshida A, Long G, Wright K, Johnson E, Baba H.	J Neurotrauma. 2012 Jan 10. [Epub ahead of print]	J Neurotrauma. 2012	PubMed	citation	PMID:22233298	pubmed	22233298	create date:2012/01/12 | first author:Nakajima H
Mild traumatic brain injury is associated with impaired hippocampal spatiotemporal representation in the absence of histological changes.	/pubmed/22229460	Eakin K, Miller JP.	J Neurotrauma. 2012 Jan 9. [Epub ahead of print]	J Neurotrauma. 2012	PubMed	citation	PMID:22229460	pubmed	22229460	create date:2012/01/11 | first author:Eakin K
Validity of a Pediatric Version of the Glasgow Outcome Scale-Extended.	/pubmed/22220819	Beers SR, Wisniewski SR, Garcia-Filion P, Tian Y, Hahner T, Berger RP, Bell MJ, Adelson PD.	J Neurotrauma. 2012 Jan 5. [Epub ahead of print]	J Neurotrauma. 2012	PubMed	citation	PMID:22220819	pubmed	22220819	create date:2012/01/10 | first author:Beers SR
Traumatic brain injury in an aging population.	/pubmed/22220762	Stocchetti N, Paternò R, Citerio G, Beretta L, Colombo A.	J Neurotrauma. 2012 Jan 5. [Epub ahead of print]	J Neurotrauma. 2012	PubMed	citation	PMID:22220762	pubmed	22220762	create date:2012/01/10 | first author:Stocchetti N
Burr-hole Drainage for the Treatment of Acute Epidural Hematoma in Coagulopathic Patients: a report of 8 cases.	/pubmed/22216933	Habibi Z, Meybodi AT, Haji Mirsadeghi SM, Miri SM.	J Neurotrauma. 2012 Jan 4. [Epub ahead of print]	J Neurotrauma. 2012	PubMed	citation	PMID:22216933	pubmed	22216933	create date:2012/01/06 | first author:Habibi Z
ANALGESIA OR ADDICTION: IMPLICATIONS FOR MORPHINE USE AFTER SPINAL CORD INJURY.	/pubmed/22214368	Woller SA, Moreno GL, Hart N, Wellman PJ, Grau JW, Hook MA.	J Neurotrauma. 2012 Jan 4. [Epub ahead of print]	J Neurotrauma. 2012	PubMed	citation	PMID:22214368	pubmed	22214368	create date:2012/01/05 | first author:Woller SA
Nandrolone normalizes determinants of muscle mass and fiber type after SCI.	/pubmed/22208735	Wu Y, Zhao J, Zhao W, Pan J, Bauman WA, Cardozo C.	J Neurotrauma. 2011 Dec 30. [Epub ahead of print]	J Neurotrauma. 2011	PubMed	citation	PMID:22208735	pubmed	22208735	create date:2012/01/03 | first author:Wu Y
Cranioplasty after decompressive craniectomy: The effect of timing on postoperative complications.	/pubmed/22201297	Schuss P, Vatter H, Marquardt G, Imöhl L, Ulrich CT, Seifert V, Güresir E.	J Neurotrauma. 2011 Dec 27. [Epub ahead of print]	J Neurotrauma. 2011	PubMed	citation	PMID:22201297	pubmed	22201297	create date:2011/12/29 | first author:Schuss P
Modulation of Transcription Factor Nrf2 in an In Vitro Model of Traumatic Brain Injury.	/pubmed/22201269	Hatic H, Kane MJ, Saykally JN, Citron BA.	J Neurotrauma. 2011 Dec 27. [Epub ahead of print]	J Neurotrauma. 2011	PubMed	citation	PMID:22201269	pubmed	22201269	create date:2011/12/29 | first author:Hatic H
An Overview of Published Research about the Acute Care and Rehabilitation of Traumatic Brain Injured and Spinal Cord Injured Patients.	/pubmed/22191665	Bragge P, Chau M, Pitt VJ, Bayley M, Eng JJ, Teasell R, Wolfe DL, Gruen RL.	J Neurotrauma. 2011 Dec 22. [Epub ahead of print]	J Neurotrauma. 2011	PubMed	citation	PMID:22191665	pubmed	22191665	create date:2011/12/24 | first author:Bragge P
Post-Traumatic Hypoxia Exacerbates Neuronal Cell Death in the Hippocampus.	/pubmed/22191636	Feng JF, Zhao X, Gurkoff GG, Van KC, Shahlaie K, Lyeth BG.	J Neurotrauma. 2012 Jan 30. [Epub ahead of print]	J Neurotrauma. 2012	PubMed	citation	PMID:22191636	pubmed	22191636	create date:2011/12/24 | first author:Feng JF
Long-Term Clinical and Angiographic Outcomes in Patients with Cervico-Cranial Dissections Treated with Stent Placement: A Meta-Analysis of Case Series.	/pubmed/22188127	Hassan AE, Zacharatos H, Souslian F, Suri MF, Qureshi AI.	J Neurotrauma. 2012 Feb 7. [Epub ahead of print]	J Neurotrauma. 2012	PubMed	citation	PMID:22188127	pubmed	22188127	create date:2011/12/23 | first author:Hassan AE
Polymorphisms in the Brain Derived Neurotrophic Factor (BDNF) Gene Influence Memory and Processing Speed One Month After Brain Injury.	/pubmed/22188054	McAllister T, Tyler AL, Flashman LA, Rhodes CH, McDonald BC, Saykin AJ, Tosteson TD, Tsongalis GJ, Moore JH.	J Neurotrauma. 2011 Dec 21. [Epub ahead of print]	J Neurotrauma. 2011	PubMed	citation	PMID:22188054	pubmed	22188054	create date:2011/12/23 | first author:McAllister T
Cerebral Microdialysis Effects of Propofol versus Midazolam in Severe Traumatic Brain Injury.	/pubmed/22182405	Tanguy M, Seguin P, Laviolle B, Bleichner JP, Morandi X, Malledant Y.	J Neurotrauma. 2012 Feb 3. [Epub ahead of print]	J Neurotrauma. 2012	PubMed	citation	PMID:22182405	pubmed	22182405	create date:2011/12/21 | first author:Tanguy M
Characterization of a novel rat model of penetrating traumatic brain injury.	/pubmed/22181060	Plantman S, Ng KC, Lu J, Davidsson J, Risling M.	J Neurotrauma. 2011 Dec 19. [Epub ahead of print]	J Neurotrauma. 2011	PubMed	citation	PMID:22181060	pubmed	22181060	create date:2011/12/21 | first author:Plantman S
Phosphorylation and cleavage of the family of collapsin response mediator proteins may play a central role in neurodegeneration following CNS trauma.	/pubmed/22181040	Taghian K, Lee JY, Petratos S.	J Neurotrauma. 2011 Dec 19. [Epub ahead of print]	J Neurotrauma. 2011	PubMed	citation	PMID:22181040	pubmed	22181040	create date:2011/12/21 | first author:Taghian K
Bone Loss Following Spinal Cord Injury in a Rat Model.	/pubmed/22181016	Voor MJ, Brown EH, Xu Q, Waddell SW, Burden RL, Burke DA, Magnuson DS.	J Neurotrauma. 2011 Dec 19. [Epub ahead of print]	J Neurotrauma. 2011	PubMed	citation	PMID:22181016	pubmed	22181016	create date:2011/12/21 | first author:Voor MJ
Glial Neuronal Ratio (GNR): a Novel Index for Differentiating Injury Type in Patients with Severe Traumatic Brain Injury.	/pubmed/22165978	Mondello S, Jeromin A, Buki A, Bullock R, Czeiter E, Kovacs N, Barzo P, Schmid K, Tortella FC, Wang KK, Hayes RL.	J Neurotrauma. 2011 Dec 14. [Epub ahead of print]	J Neurotrauma. 2011	PubMed	citation	PMID:22165978	pubmed	22165978	create date:2011/12/15 | first author:Mondello S
The systemic inflammatory response after spinal cord injury in the rat is decreased by alpha4 beta1 integrin blockade.	/pubmed/22150233	Bao F, Omana V, Brown A, Weaver L.	J Neurotrauma. 2011 Dec 9. [Epub ahead of print]	J Neurotrauma. 2011	PubMed	citation	PMID:22150233	pubmed	22150233	create date:2011/12/14 | first author:Bao F
Predicting 14-Day Mortality after Severe Traumatic Brain Injury: Application of the IMPACT Models in the Brain Trauma Foundation TBI-trac(®) New York State Database.	/pubmed/22150207	Roozenbeek B, Chiu YL, Lingsma HF, Gerber LM, Steyerberg EW, Ghajar J, Maas AI.	J Neurotrauma. 2012 Jan 26. [Epub ahead of print]	J Neurotrauma. 2012	PubMed	citation	PMID:22150207	pubmed	22150207	create date:2011/12/14 | first author:Roozenbeek B
Caffeic Acid Phenethyl Ester Protects Blood-Brain Barrier Integrity and Reduces Contusion Volume in Rodent Models of Traumatic Brain Injury.	/pubmed/22150135	Zhao J, Pati S, Redell JB, Zhang M, Moore AN, Dash PK.	J Neurotrauma. 2012 Jan 30. [Epub ahead of print]	J Neurotrauma. 2012	PubMed	citation	PMID:22150135	pubmed	22150135	create date:2011/12/14 | first author:Zhao J
Epidemiological Shifts in Elderly TBI: 18-Year Trends in Pennsylvania.	/pubmed/22150090	Ramanathan DM, McWilliams N, Schatz P, Hillary FG.	J Neurotrauma. 2011 Dec 7. [Epub ahead of print]	J Neurotrauma. 2011	PubMed	citation	PMID:22150090	pubmed	22150090	create date:2011/12/14 | first author:Ramanathan DM
Paroxysmal Sympathetic Hyperactivity after Traumatic Brain Injury: Clinical and prognostic implications.	/pubmed/22150061	Fernández-Ortega JF, Prieto-Palomino MA, Garcia-Caballero M, Galeas-Garcia JL, Quesada-García G, Baguley IJ.	J Neurotrauma. 2011 Dec 7. [Epub ahead of print]	J Neurotrauma. 2011	PubMed	citation	PMID:22150061	pubmed	22150061	create date:2011/12/14 | first author:Fernández-Ortega JF
Chronic cervical spinal cord injury: DTMRI correlates with clinical and electrophysiological measures.	/pubmed/22150011	Petersen JA, Wilm BJ, von Meyenburg J, Schubert M, Seifert B, Najafi Y, Dietz V, Kollias S.	J Neurotrauma. 2011 Dec 7. [Epub ahead of print]	J Neurotrauma. 2011	PubMed	citation	PMID:22150011	pubmed	22150011	create date:2011/12/14 | first author:Petersen JA
Cell-free DNA as a marker for prediction of brain damage in traumatic brain injury in rats.	/pubmed/22149927	Ohayon S, Boyko M, Saad A, Douvdevani A, Gruenbaum BF, Melamed I, Shapira Y, Teichberg VI, Zlotnik A.	J Neurotrauma. 2012 Jan 20;29(2):261-7. Epub 2011 Dec 7.	J Neurotrauma. 2012	PubMed	citation	PMID:22149927	pubmed	22149927	create date:2011/12/14 | first author:Ohayon S
Traumatic brain injury during warfarin anticoagulation - An experimental study in mice.	/pubmed/22142342	Foerch C, You Z, Wang H, Lo EH, Whalen M.	J Neurotrauma. 2011 Dec 6. [Epub ahead of print]	J Neurotrauma. 2011	PubMed	citation	PMID:22142342	pubmed	22142342	create date:2011/12/07 | first author:Foerch C
A systematic review on the effects of pharmacological agents on walking function in people with spinal cord injury.	/pubmed/22142289	Domingo A, Al-Yahya AA, Asiri YA, Eng JJ, Lam T.	J Neurotrauma. 2011 Dec 6. [Epub ahead of print]	J Neurotrauma. 2011	PubMed	citation	PMID:22142289	pubmed	22142289	create date:2011/12/07 | first author:Domingo A
Health Care Costs Associated with Traumatic Brain Injury and Psychiatric Illness in Adults.	/pubmed/22142264	Rockhill CM, Jaffe K, Zhou C, Fan MY, Katon W, Fann JR.	J Neurotrauma. 2012 Jan 13. [Epub ahead of print]	J Neurotrauma. 2012	PubMed	citation	PMID:22142264	pubmed	22142264	create date:2011/12/07 | first author:Rockhill CM
OUTCOME PREDICTION WITHIN TWELVE HOURS AFTER SEVERE TRAUMATIC BRAIN INJURY BY QUANTITATIVE CEREBRAL BLOOD FLOW.	/pubmed/22111910	Kaloostian P, Robertson C, Gopinath SP, Stippler M, King CC, Qualls C, Yonas H, Nemoto EM.	J Neurotrauma. 2011 Nov 23. [Epub ahead of print]	J Neurotrauma. 2011	PubMed	citation	PMID:22111910	pubmed	22111910	create date:2011/11/25 | first author:Kaloostian P
Psychiatric disorders and health-related quality of life after severe traumatic brain injury - a prospective study.	/pubmed/22111890	Diaz AP, Schwarzbold ML, Thais ME, Hohl A, More M, Schmoeller R, Nunes JC, Prediger RD, Linhares MN, Guarnieri R, Walz R.	J Neurotrauma. 2011 Nov 23. [Epub ahead of print]	J Neurotrauma. 2011	PubMed	citation	PMID:22111890	pubmed	22111890	create date:2011/11/25 | first author:Diaz AP
The effects of brain injury on heart rate variability and the innate immune response in critically ill patients.	/pubmed/22111862	Kox M, Vrouwenvelder MQ, Pompe JC, van der Hoeven JG, Pickkers P, Hoedemaekers CW.	J Neurotrauma. 2011 Nov 23. [Epub ahead of print]	J Neurotrauma. 2011	PubMed	citation	PMID:22111862	pubmed	22111862	create date:2011/11/25 | first author:Kox M
Common Data Elements for Pediatric Traumatic Brain Injury: Recommendations from the Biospecimens and Biomarkers Workgroup.	/pubmed/22106839	Berger RP, Beers SR, Papa L, Bell M.	J Neurotrauma. 2011 Nov 22. [Epub ahead of print]	J Neurotrauma. 2011	PubMed	citation	PMID:22106839	pubmed	22106839	create date:2011/11/24 | first author:Berger RP
The Utility of Near Infrared Spectroscopy in Detecting Intracranial Hemorrhage in Children.	/pubmed/22098538	Salonia R, Bell MJ, Kochanek PM, Berger RP.	J Neurotrauma. 2012 Jan 26. [Epub ahead of print]	J Neurotrauma. 2012	PubMed	citation	PMID:22098538	pubmed	22098538	create date:2011/11/22 | first author:Salonia R
Neuro-inflammatory sequelae of minimal trauma in the non-traumatized human brain. A microdialysis study.	/pubmed/22098490	Bouras TI, Gatzonis SS, Georgakoulias N, Karatza M, Sianouni A, Stranjalis G, Boviatsis E, Vasileiou S, Sakas DE.	J Neurotrauma. 2011 Nov 18. [Epub ahead of print]	J Neurotrauma. 2011	PubMed	citation	PMID:22098490	pubmed	22098490	create date:2011/11/22 | first author:Bouras TI
The Essential Role of Psychosocial Risk and Protective Factors in Pediatric TBI Research.	/pubmed/22091875	Gerring JP, Wade S.	J Neurotrauma. 2012 Jan 17. [Epub ahead of print]	J Neurotrauma. 2012	PubMed	citation	PMID:22091875	pubmed	22091875	create date:2011/11/19 | first author:Gerring JP
Common Data Elements for Research on Traumatic Brain Injury: Pediatric Considerations.	/pubmed/22091862	Miller AC, Odenkirchen J, Duhaime AC, Hicks R.	J Neurotrauma. 2012 Jan 4. [Epub ahead of print]	J Neurotrauma. 2012	PubMed	citation	PMID:22091862	pubmed	22091862	create date:2011/11/19 | first author:Miller AC
Overlapping Distribution of Osteopontin and Calcium in the Ischemic Core of Rat Brain after Transient Focal Ischemia.	/pubmed/22087764	Shin YJ, Kim HL, Park JM, Cho JM, Kim CY, Choi KJ, Kweon HS, Cha JH, Lee MY.	J Neurotrauma. 2012 Jan 13. [Epub ahead of print]	J Neurotrauma. 2012	PubMed	citation	PMID:22087764	pubmed	22087764	create date:2011/11/18 | first author:Shin YJ
Blast-induced color change in photonic crystals corresponds with brain pathology.	/pubmed/22082449	Cullen DK, Browne KD, Xu Y, Adeeb S, Wolf JA, McCarron RM, Yang S, Chavko M, Smith DH.	J Neurotrauma. 2011 Nov;28(11):2307-18.	J Neurotrauma. 2011	PubMed	citation	PMID:22082449	pubmed	22082449	create date:2011/11/16 | first author:Cullen DK
Perspectives on the role of bioengineering in neurotrauma research.	/pubmed/22082448	LaPlaca MC, Meaney DF.	J Neurotrauma. 2011 Nov;28(11):2201-2. No abstract available.	J Neurotrauma. 2011	PubMed	citation	PMID:22082448	pubmed	22082448	create date:2011/11/16 | first author:LaPlaca MC
Short-Duration Treatment with the Calpain Inhibitor MDL-28170 Does Not Protect Axonal Transport in an in Vivo Model of Traumatic Axonal Injury.	/pubmed/22077394	Ma M, Li L, Wang X, Bull DL, Shofer FS, Meaney DF, Neumar RW.	J Neurotrauma. 2012 Jan 20;29(2):445-51. Epub 2012 Jan 6.	J Neurotrauma. 2012	PubMed	citation	PMID:22077394	pubmed	22077394	create date:2011/11/15 | first author:Ma M
Molecular Mechanisms Underlying Effects of Neural Stem Cells against Traumatic Axonal Injury.	/pubmed/22077363	Wang E, Gao J, Yang Q, Parsley MO, Dunn TJ, Zhang L, Dewitt DS, Denner L, Prough DS, Wu P.	J Neurotrauma. 2012 Jan 20;29(2):295-312. Epub 2011 Dec 23.	J Neurotrauma. 2012	PubMed	citation	PMID:22077363	pubmed	22077363	create date:2011/11/15 | first author:Wang E
Title	URL	Description	Details	ShortDetails	Resource	Type	Identifiers	Db	EntrezUID	Properties
Histopathological and behavioral effects of immediate and delayed hemorrhagic shock after mild traumatic brain injury in rats.	/pubmed/22077317	Navarro JC, Pillai S, Cherian L, Garcia R, Grill RJ, Robertson CS.	J Neurotrauma. 2012 Jan 20;29(2):322-34. Epub 2012 Jan 6.	J Neurotrauma. 2012	PubMed	citation	PMID:22077317	pubmed	22077317	create date:2011/11/15 | first author:Navarro JC
Cranial Repair: How Complicated is Filling a Hole""	/pubmed/22059899	De Bonis P, Frassanito P, Mangiola A, Nucci CG, Anile C, Pompucci A.	J Neurotrauma. 2012 Jan 13. [Epub ahead of print]	J Neurotrauma. 2012	PubMed	citation	PMID:22059899	pubmed	22059899	create date:2011/11/09 | first author:De Bonis P
Optimizing Suture Middle Cerebral Artery Occlusion Model in C57BL/6 Mice Circumvents Posterior Communicating Artery Dysplasia.	/pubmed/22054164	Yuan F, Tang Y, Lin X, Xi Y, Guan Y, Xiao T, Chen J, Zhang Z, Yang GY, Wang Y.	J Neurotrauma. 2012 Jan 13. [Epub ahead of print]	J Neurotrauma. 2012	PubMed	citation	PMID:22054164	pubmed	22054164	create date:2011/11/08 | first author:Yuan F
CD11d Antibody Treatment Improves Recovery in Spinal Cord-Injured Mice.	/pubmed/22044160	Geremia NM, Bao F, Rosenzweig TE, Hryciw T, Weaver L, Dekaban GA, Brown A.	J Neurotrauma. 2011 Dec 20. [Epub ahead of print]	J Neurotrauma. 2011	PubMed	citation	PMID:22044160	pubmed	22044160	create date:2011/11/03 | first author:Geremia NM
Increased risk of multiple sclerosis after traumatic brain injury: a nationwide population-based study.	/pubmed/22044110	Kang JH, Lin HC.	J Neurotrauma. 2012 Jan 1;29(1):90-5. Epub 2011 Dec 23.	J Neurotrauma. 2012	PubMed	citation	PMID:22044110	pubmed	22044110	create date:2011/11/03 | first author:Kang JH
Default Mode Network in Concussed Individuals in Response to YMCA Physical Stress Test.	/pubmed/22040294	Slobounov S, Zhang K, Johnson BD, Gay M, Sebastianelli W, Hallett M, Horovitz S.	J Neurotrauma. 2011 Oct 31. [Epub ahead of print]	J Neurotrauma. 2011	PubMed	citation	PMID:22040294	pubmed	22040294	create date:2011/11/02 | first author:Slobounov S
Near Infrared Transcranial Laser Therapy Applied at Various Modes to Mice following Traumatic Brain Injury Significantly Reduces Long-Term Neurological Deficits.	/pubmed/22040267	Oron A, Oron U, Streeter J, De Taboada L, Alexandrovich A, Trembovler V, Shohami E.	J Neurotrauma. 2012 Jan 20;29(2):401-7. Epub 2012 Jan 4.	J Neurotrauma. 2012	PubMed	citation	PMID:22040267	pubmed	22040267	create date:2011/11/02 | first author:Oron A
The Neuroprotective Effect of Pyrroloquinoline Quinone on Traumatic Brain Injury.	/pubmed/22040225	Zhang L, Liu J, Cheng C, Yuan Y, Yu B, Shen A, Yan M.	J Neurotrauma. 2011 Dec 20. [Epub ahead of print]	J Neurotrauma. 2011	PubMed	citation	PMID:22040225	pubmed	22040225	create date:2011/11/02 | first author:Zhang L
The longitudinal course, risk factors, and impact of sleep disturbances in children with traumatic brain injury.	/pubmed/22029569	Tham SW, Palermo TM, Vavilala MS, Wang J, Jaffe KM, Koepsell TD, Dorsch A, Temkin N, Durbin D, Rivara FP.	J Neurotrauma. 2012 Jan 1;29(1):154-61.	J Neurotrauma. 2012	PubMed	citation	PMID:22029569	pubmed	22029569	create date:2011/10/28 | first author:Tham SW
Chronic Spinal Compression Model in Minipigs: A Systematic Behavioral, Qualitative, and Quantitative Neuropathological Study.	/pubmed/22029501	Navarro R, Juhas S, Keshavarzi S, Juhasova J, Motlik J, Johe K, Marsala S, Scadeng M, Lazar P, Tomori Z, Schulteis G, Beattie M, Ciacci JD, Marsala M.	J Neurotrauma. 2012 Jan 13. [Epub ahead of print]	J Neurotrauma. 2012	PubMed	citation	PMID:22029501	pubmed	22029501	create date:2011/10/28 | first author:Navarro R
A phase I study of low-pressure hyperbaric oxygen therapy for blast-induced post-concussion syndrome and post-traumatic stress disorder.	/pubmed/22026588	Harch PG, Andrews SR, Fogarty EF, Amen D, Pezzullo JC, Lucarini J, Aubrey C, Taylor DV, Staab PK, Van Meter KW.	J Neurotrauma. 2012 Jan 1;29(1):168-85. Epub 2011 Nov 22.	J Neurotrauma. 2012	PubMed	citation	PMID:22026588	pubmed	22026588	create date:2011/10/27 | first author:Harch PG
Mild hyperthermia worsens the neuropathological damage associated with mild traumatic brain injury in rats.	/pubmed/22026555	Sakurai A, Atkins CM, Alonso OF, Bramlett HM, Dietrich WD.	J Neurotrauma. 2012 Jan 20;29(2):313-21.	J Neurotrauma. 2012	PubMed	citation	PMID:22026555	pubmed	22026555	create date:2011/10/27 | first author:Sakurai A
Functional Recovery, Serotonergic Sprouting, and Endogenous Progenitor Fates in Response to Delayed Environmental Enrichment after Spinal Cord Injury.	/pubmed/22026514	Koopmans GC, Deumens R, Honig WM, Hamers FP, Mey J, Kleef MV, Joosten EA.	J Neurotrauma. 2011 Dec 19. [Epub ahead of print]	J Neurotrauma. 2011	PubMed	citation	PMID:22026514	pubmed	22026514	create date:2011/10/27 | first author:Koopmans GC
Does the extended glasgow outcome scale add value to the conventional glasgow outcome scale?	/pubmed/22026476	Weir J, Steyerberg EW, Butcher I, Lu J, Lingsma HF, McHugh GS, Roozenbeek B, Maas AI, Murray GD.	J Neurotrauma. 2012 Jan 1;29(1):53-8.	J Neurotrauma. 2012	PubMed	citation	PMID:22026476	pubmed	22026476	create date:2011/10/27 | first author:Weir J
Safety of Early Warfarin Resumption following Burr Hole Drainage for Warfarin-Associated Subacute or Chronic Subdural Hemorrhage.	/pubmed/22026446	Yeon JY, Kong DS, Hong SC.	J Neurotrauma. 2012 Jan 26. [Epub ahead of print]	J Neurotrauma. 2012	PubMed	citation	PMID:22026446	pubmed	22026446	create date:2011/10/27 | first author:Yeon JY
Chinese head trauma data bank: effect of hyperthermia on the outcome of acute head trauma patients.	/pubmed/22026424	Li J, Jiang JY.	J Neurotrauma. 2012 Jan 1;29(1):96-100.	J Neurotrauma. 2012	PubMed	citation	PMID:22026424	pubmed	22026424	create date:2011/10/27 | first author:Li J
Development of Post-Traumatic Epilepsy after Controlled Cortical Impact and Lateral Fluid-Percussion-Induced Brain Injury in the Mouse.	/pubmed/22023672	Bolkvadze T, Pitkänen A.	J Neurotrauma. 2012 Jan 4. [Epub ahead of print]	J Neurotrauma. 2012	PubMed	citation	PMID:22023672	pubmed	22023672	create date:2011/10/26 | first author:Bolkvadze T
Trauma-induced plasmalemma disruptions in three-dimensional neural cultures are dependent on strain modality and rate.	/pubmed/22023556	Cullen DK, Vernekar VN, LaPlaca MC.	J Neurotrauma. 2011 Nov;28(11):2219-33.	J Neurotrauma. 2011	PubMed	citation	PMID:22023556	pubmed	22023556	create date:2011/10/26 | first author:Cullen DK
Assessing Forelimb Function after Unilateral Cervical Spinal Cord Injury: Novel Forelimb Tasks Predict Lesion Severity and Recovery.	/pubmed/22022897	Khaing ZZ, Geissler SA, Jiang S, Milman BD, Aguilar SV, Schmidt CE, Schallert T.	J Neurotrauma. 2012 Jan 16. [Epub ahead of print]	J Neurotrauma. 2012	PubMed	citation	PMID:22022897	pubmed	22022897	create date:2011/10/26 | first author:Khaing ZZ
Fibronectin Inhibits Chronic Pain Development after Spinal Cord Injury.	/pubmed/22022865	Lin CY, Lee YS, Lin VW, Silver J.	J Neurotrauma. 2012 Jan 13. [Epub ahead of print]	J Neurotrauma. 2012	PubMed	citation	PMID:22022865	pubmed	22022865	create date:2011/10/26 | first author:Lin CY
Intellectual ability 10 years after traumatic brain injury in infancy and childhood: what predicts outcome?	/pubmed/22022835	Anderson V, Catroppa C, Godfrey C, Rosenfeld JV.	J Neurotrauma. 2012 Jan 1;29(1):143-53.	J Neurotrauma. 2012	PubMed	citation	PMID:22022835	pubmed	22022835	create date:2011/10/26 | first author:Anderson V
Serum Concentrations of Ubiquitin C-Terminal Hydrolase-L1 and αII-Spectrin Breakdown Product 145 kDa Correlate with Outcome after Pediatric TBI.	/pubmed/22022780	Berger RP, Hayes RL, Richichi R, Beers SR, Wang KK.	J Neurotrauma. 2012 Jan 1;29(1):162-7.	J Neurotrauma. 2012	PubMed	citation	PMID:22022780	pubmed	22022780	create date:2011/10/26 | first author:Berger RP
Frontal Cortex Neuropathology in Dementia Pugilistica.	/pubmed/22017610	Saing T, Dick MC, Nelson PT, Kim RC, Cribbs DH, Head E.	J Neurotrauma. 2011 Oct 21. [Epub ahead of print]	J Neurotrauma. 2011	PubMed	citation	PMID:22017610	pubmed	22017610	create date:2011/10/25 | first author:Saing T
Cranioplasty with Customized Titanium and PEEK Implants in a Mechanical Stress Model.	/pubmed/22017579	Lethaus B, Safi Y, Ter Laak-Poort M, Kloss-Brandstätter A, Banki F, Robbenmenke C, Steinseifer U, Kessler P.	J Neurotrauma. 2011 Dec 14. [Epub ahead of print]	J Neurotrauma. 2011	PubMed	citation	PMID:22017579	pubmed	22017579	create date:2011/10/25 | first author:Lethaus B
Minocycline improves functional outcomes, memory deficits, and histopathology after endovascular perforation-induced subarachnoid hemorrhage in rats.	/pubmed/22013966	Sherchan P, Lekic T, Suzuki H, Hasegawa Y, Rolland W, Duris K, Zhan Y, Tang J, Zhang JH.	J Neurotrauma. 2011 Dec;28(12):2503-12. Epub 2011 Oct 20.	J Neurotrauma. 2011	PubMed	citation	PMID:22013966	pubmed	22013966	create date:2011/10/22 | first author:Sherchan P
Traumatic Neuroma in Continuity Injury Model in Rodents.	/pubmed/22011082	Alant JD, Kemp SW, Khu KJ, Kumar R, Webb AA, Midha R.	J Neurotrauma. 2011 Oct 19. [Epub ahead of print]	J Neurotrauma. 2011	PubMed	citation	PMID:22011082	pubmed	22011082	create date:2011/10/21 | first author:Alant JD
The future of decompressive craniectomy for diffuse traumatic brain injury.	/pubmed/22003825	Honeybul S, Ho KM, Lind CR, Gillett GR.	J Neurotrauma. 2011 Oct;28(10):2199-200. No abstract available.	J Neurotrauma. 2011	PubMed	citation	PMID:22003825	pubmed	22003825	create date:2011/10/19 | first author:Honeybul S
Failure of delayed intravenous administration of bone marrow stromal cells after traumatic brain injury.	/pubmed/21999525	Bonilla C, Zurita M, Otero L, Aguayo C, Rico MA, Rodríguez A, Vaquero J.	J Neurotrauma. 2012 Jan 20;29(2):394-400. Epub 2011 Dec 7.	J Neurotrauma. 2012	PubMed	citation	PMID:21999525	pubmed	21999525	create date:2011/10/18 | first author:Bonilla C
Conservatively Treated Ossification of the Posterior Longitudinal Ligament Increases the Risk of Spinal Cord Injury: A Nationwide Cohort Study.	/pubmed/21992063	Wu JC, Chen YC, Liu L, Huang WC, Chen TJ, Lo SS, Thien PF, Cheng H.	J Neurotrauma. 2011 Dec 5. [Epub ahead of print]	J Neurotrauma. 2011	PubMed	citation	PMID:21992063	pubmed	21992063	create date:2011/10/14 | first author:Wu JC
Lasting pituitary hormone deficiency after traumatic brain injury.	/pubmed/21992034	Moreau OK, Yollin E, Merlen E, Daveluy W, Rousseaux M.	J Neurotrauma. 2012 Jan 1;29(1):81-9.	J Neurotrauma. 2012	PubMed	citation	PMID:21992034	pubmed	21992034	create date:2011/10/14 | first author:Moreau OK
A Comprehensive Subaxial Cervical Spine Injury Severity Assessment Model Using Numeric Scores and Its Predictive Value for Surgical Intervention.	/pubmed/21992027	Tsou PM, Daffner SD, Holly LT, Shamie AN, Wang JC.	J Neurotrauma. 2011 Dec 5. [Epub ahead of print]	J Neurotrauma. 2011	PubMed	citation	PMID:21992027	pubmed	21992027	create date:2011/10/14 | first author:Tsou PM
Post-Traumatic Hydrocephalus following Decompressive Craniectomy.	/pubmed/21992009	Takeuchi S, Nawashiro H, Otani N, Shima K.	J Neurotrauma. 2011 Oct 12. [Epub ahead of print] No abstract available.	J Neurotrauma. 2011	PubMed	citation	PMID:21992009	pubmed	21992009	create date:2011/10/14 | first author:Takeuchi S
Hemorrhagic progression of a contusion after traumatic brain injury: a review.	/pubmed/21988198	Kurland D, Hong C, Aarabi B, Gerzanich V, Simard JM.	J Neurotrauma. 2012 Jan 1;29(1):19-31. Epub 2011 Dec 5.	J Neurotrauma. 2012	PubMed	citation	PMID:21988198	pubmed	21988198	create date:2011/10/13 | first author:Kurland D
Paranodal Myelin Damage after Acute Stretch in Guinea Pig Spinal Cord.	/pubmed/21988176	Sun W, Fu Y, Shi Y, Cheng JX, Cao P, Shi R.	J Neurotrauma. 2011 Dec 5. [Epub ahead of print]	J Neurotrauma. 2011	PubMed	citation	PMID:21988176	pubmed	21988176	create date:2011/10/13 | first author:Sun W
A novel animal model of closed-head concussive-induced mild traumatic brain injury: development, implementation, and characterization.	/pubmed/21988140	Chen Z, Leung LY, Mountney A, Liao Z, Yang W, Lu XC, Dave J, Deng-Bryant Y, Wei G, Schmid K, Shear DA, Tortella FC.	J Neurotrauma. 2012 Jan 20;29(2):268-80. Epub 2011 Dec 19.	J Neurotrauma. 2012	PubMed	citation	PMID:21988140	pubmed	21988140	create date:2011/10/13 | first author:Chen Z
Elevated blood pressure aggravates intracerebral hemorrhage-induced brain injury.	/pubmed/21988112	Sang YH, Su HX, Wu WT, So KF, Cheung RT.	J Neurotrauma. 2011 Dec;28(12):2523-34. Epub 2011 Oct 11.	J Neurotrauma. 2011	PubMed	citation	PMID:21988112	pubmed	21988112	create date:2011/10/13 | first author:Sang YH
The Cerebral Extracellular Release of Glycerol, Glutamate, and FGF2 Is Increased in Older Patients following Severe Traumatic Brain Injury.	/pubmed/21988111	Mellergård P, Sjögren F, Hillman J.	J Neurotrauma. 2012 Jan 1;29(1):112-8. Epub 2011 Oct 11.	J Neurotrauma. 2012	PubMed	citation	PMID:21988111	pubmed	21988111	create date:2011/10/13 | first author:Mellergård P
Docosahexaenoic Acid Pretreatment Confers Protection and Functional Improvements after Acute Spinal Cord Injury in Adult Rats.	/pubmed/21970623	Figueroa JD, Cordero K, Baldeosingh K, Torrado AI, Walker RL, Miranda JD, De Leon M.	J Neurotrauma. 2011 Nov 7. [Epub ahead of print]	J Neurotrauma. 2011	PubMed	citation	PMID:21970623	pubmed	21970623	create date:2011/10/06 | first author:Figueroa JD
Sildenafil Improves Epicenter Vascular Perfusion but not Hindlimb Functional Recovery after Contusive Spinal Cord Injury in Mice.	/pubmed/21970599	Myers SA, Devries WH, Gruenthal MJ, Andres KR, Hagg T, Whittemore SR.	J Neurotrauma. 2011 Dec 15. [Epub ahead of print]	J Neurotrauma. 2011	PubMed	citation	PMID:21970599	pubmed	21970599	create date:2011/10/06 | first author:Myers SA
Quantitative CT Improves Outcome Prediction in Acute Traumatic Brain Injury.	/pubmed/21970562	Yuh EL, Cooper SR, Ferguson AR, Manley GT.	J Neurotrauma. 2011 Dec 8. [Epub ahead of print]	J Neurotrauma. 2011	PubMed	citation	PMID:21970562	pubmed	21970562	create date:2011/10/06 | first author:Yuh EL
High-strain-rate brain injury model using submerged acute rat brain tissue slices.	/pubmed/21970544	Sarntinoranont M, Lee SJ, Hong Y, King MA, Subhash G, Kwon J, Moore DF.	J Neurotrauma. 2012 Jan 20;29(2):418-29. Epub 2011 Nov 8.	J Neurotrauma. 2012	PubMed	citation	PMID:21970544	pubmed	21970544	create date:2011/10/06 | first author:Sarntinoranont M
Modulation of inflammatory responses by a cannabinoid-2-selective agonist after spinal cord injury.	/pubmed/21970496	Adhikary S, Li H, Heller J, Skarica M, Zhang M, Ganea D, Tuma RF.	J Neurotrauma. 2011 Dec;28(12):2417-27. Epub 2011 Oct 4.	J Neurotrauma. 2011	PubMed	citation	PMID:21970496	pubmed	21970496	create date:2011/10/06 | first author:Adhikary S
Human traumatic brain injury alters circulating L-arginine and its metabolite levels: possible link to cerebral blood flow, extracellular matrix remodeling, and energy status.	/pubmed/21942884	Jeter CB, Hergenroeder GW, Ward NH, Moore AN, Dash PK.	J Neurotrauma. 2012 Jan 1;29(1):119-27. Epub 2011 Nov 21.	J Neurotrauma. 2012	PubMed	citation	PMID:21942884	pubmed	21942884	create date:2011/09/29 | first author:Jeter CB
Thromboelastometric (ROTEM) findings in patients suffering from isolated severe traumatic brain injury.	/pubmed/21942848	Schöchl H, Solomon C, Traintinger S, Nienaber U, Tacacs-Tolnai A, Windhofer C, Bahrami S, Voelckel W.	J Neurotrauma. 2011 Oct;28(10):2033-41. Epub 2011 Sep 23.	J Neurotrauma. 2011	PubMed	citation	PMID:21942848	pubmed	21942848	create date:2011/09/29 | first author:Schöchl H
Spinal Cord Injury Triggers an Intrinsic Growth-Promoting State in Nociceptors.	/pubmed/21939395	Bedi SS, Lago MT, Masha LI, Crook RJ, Grill RJ, Walters ET.	J Neurotrauma. 2011 Nov 4. [Epub ahead of print]	J Neurotrauma. 2011	PubMed	citation	PMID:21939395	pubmed	21939395	create date:2011/09/24 | first author:Bedi SS
Variability in the Treatment of Acute Spinal Cord Injury in the United Kingdom: Results of a National Survey.	/pubmed/21939394	Werndle MC, Zoumprouli A, Sedgwick P, Papadopoulos MC.	J Neurotrauma. 2011 Oct 26. [Epub ahead of print]	J Neurotrauma. 2011	PubMed	citation	PMID:21939394	pubmed	21939394	create date:2011/09/24 | first author:Werndle MC
Hypersensitive glutamate signaling correlates with the development of late-onset behavioral morbidity in diffuse brain-injured circuitry.	/pubmed/21939393	Thomas TC, Hinzman JM, Gerhardt GA, Lifshitz J.	J Neurotrauma. 2012 Jan 20;29(2):187-200. Epub 2011 Dec 1.	J Neurotrauma. 2012	PubMed	citation	PMID:21939393	pubmed	21939393	create date:2011/09/24 | first author:Thomas TC
Aquaporin-4 Reduces Post-Traumatic Seizure Susceptibility by Promoting Astrocytic Glial Scar Formation in Mice.	/pubmed/21939392	Lu DC, Zador Z, Yao J, Fazlollahi F, Manley GT.	J Neurotrauma. 2011 Sep 22. [Epub ahead of print]	J Neurotrauma. 2011	PubMed	citation	PMID:21939392	pubmed	21939392	create date:2011/09/24 | first author:Lu DC
Ghrelin prevents disruption of the blood-brain barrier after traumatic brain injury.	/pubmed/21939391	Lopez NE, Krzyzaniak MJ, Blow C, Putnam J, Ortiz-Pomales Y, Hageny AM, Eliceiri B, Coimbra R, Bansal V.	J Neurotrauma. 2012 Jan 20;29(2):385-93. Epub 2011 Oct 26.	J Neurotrauma. 2012	PubMed	citation	PMID:21939391	pubmed	21939391	create date:2011/09/24 | first author:Lopez NE
Multicenter Evaluation of the Course of Coagulopathy in Patients with Isolated Traumatic Brain Injury: Relation to CT Characteristics and Outcome.	/pubmed/21939390	Franschman G, Boer C, Andriessen TM, van der Naalt J, Horn J, Haitsma I, Jacobs B, Vos PE.	J Neurotrauma. 2012 Jan 1;29(1):128-36. Epub 2011 Nov 4.	J Neurotrauma. 2012	PubMed	citation	PMID:21939390	pubmed	21939390	create date:2011/09/24 | first author:Franschman G
Title	URL	Description	Details	ShortDetails	Resource	Type	Identifiers	Db	EntrezUID	Properties
Common Data Elements for Pediatric Traumatic Brain Injury: Recommendations from the Working Group on Demographics and Clinical Assessment.	/pubmed/21939389	Adelson PD, Pineda J, Bell MJ, Abend NS, Berger RP, Giza CC, Hotz G, Wainwright MS.	J Neurotrauma. 2011 Nov 7. [Epub ahead of print]	J Neurotrauma. 2011	PubMed	citation	PMID:21939389	pubmed	21939389	create date:2011/09/24 | first author:Adelson PD
Computer Implementation of the International Standards for Neurological Classification of Spinal Cord Injury for Consistent and Efficient Derivation of Its Subscores Including Handling of Data from Not Testable Segments.	/pubmed/21933016	Schuld C, Wiese J, Hug A, Putz C, van Hedel HJ, Spiess MR, Weidner N.	J Neurotrauma. 2011 Nov 7. [Epub ahead of print]	J Neurotrauma. 2011	PubMed	citation	PMID:21933016	pubmed	21933016	create date:2011/09/22 | first author:Schuld C
Blast-induced tinnitus and hearing loss in rats: behavioral and imaging assays.	/pubmed/21933015	Mao JC, Pace E, Pierozynski P, Kou Z, Shen Y, Vandevord P, Haacke EM, Zhang X, Zhang J.	J Neurotrauma. 2012 Jan 20;29(2):430-44. Epub 2011 Nov 22.	J Neurotrauma. 2012	PubMed	citation	PMID:21933015	pubmed	21933015	create date:2011/09/22 | first author:Mao JC
Prospective Independent Validation of IMPACT Modeling as a Prognostic Tool in Severe Traumatic Brain Injury.	/pubmed/21933014	Panczykowski DM, Puccio AM, Scruggs BJ, Bauer JS, Hricik AJ, Beers SR, Okonkwo DO.	J Neurotrauma. 2012 Jan 1;29(1):47-52. Epub 2011 Dec 1.	J Neurotrauma. 2012	PubMed	citation	PMID:21933014	pubmed	21933014	create date:2011/09/22 | first author:Panczykowski DM
Repeated mild lateral fluid percussion brain injury in the rat causes cumulative long-term behavioral impairments, neuroinflammation, and cortical loss in an animal model of repeated concussion.	/pubmed/21933013	Shultz SR, Bao F, Omana V, Chiu C, Brown A, Cain DP.	J Neurotrauma. 2012 Jan 20;29(2):281-94. Epub 2011 Nov 8.	J Neurotrauma. 2012	PubMed	citation	PMID:21933013	pubmed	21933013	create date:2011/09/22 | first author:Shultz SR
Deletion of the Pro-Apoptotic Endoplasmic Reticulum Stress Response Effector CHOP Does Not Result in Improved Locomotor Function after Severe Contusive Spinal Cord Injury.	/pubmed/21933012	Ohri SS, Maddie MA, Zhang Y, Shields CB, Hetman M, Whittemore SR.	J Neurotrauma. 2011 Nov 21. [Epub ahead of print]	J Neurotrauma. 2011	PubMed	citation	PMID:21933012	pubmed	21933012	create date:2011/09/22 | first author:Ohri SS
Social cognition impairments in relation to general cognitive deficits, injury severity, and prefrontal lesions in traumatic brain injury patients.	/pubmed/21933011	Spikman JM, Timmerman ME, Milders MV, Veenstra WS, van der Naalt J.	J Neurotrauma. 2012 Jan 1;29(1):101-11. Epub 2011 Nov 7.	J Neurotrauma. 2012	PubMed	citation	PMID:21933011	pubmed	21933011	create date:2011/09/22 | first author:Spikman JM
Characteristics of Lower Extremity Clonus after Human Cervical Spinal Cord Injury.	/pubmed/21910643	Wallace DM, Ross BH, Thomas CK.	J Neurotrauma. 2011 Dec 1. [Epub ahead of print]	J Neurotrauma. 2011	PubMed	citation	PMID:21910643	pubmed	21910643	create date:2011/09/14 | first author:Wallace DM
Minocycline restores olfactory bulb volume and olfactory behavior after traumatic brain injury in mice.	/pubmed/21910642	Siopi E, Calabria S, Plotkine M, Marchand-Leroux C, Jafarian-Tehrani M.	J Neurotrauma. 2012 Jan 20;29(2):354-61. Epub 2011 Nov 7.	J Neurotrauma. 2012	PubMed	citation	PMID:21910642	pubmed	21910642	create date:2011/09/14 | first author:Siopi E
Ethanol intoxication is associated with a lower incidence of admission coagulopathy in severe traumatic brain injury patients.	/pubmed/21902539	Lustenberger T, Inaba K, Barmparas G, Talving P, Plurad D, Lam L, Konstantinidis A, Demetriades D.	J Neurotrauma. 2011 Sep;28(9):1699-706. Epub 2011 Sep 8.	J Neurotrauma. 2011	PubMed	citation	PMID:21902539	pubmed	21902539	create date:2011/09/10 | first author:Lustenberger T
Gene therapy for traumatic central nervous system injury and stroke using an engineered zinc finger protein that upregulates VEGF-A.	/pubmed/21902538	D'Onofrio PM, Thayapararajah M, Lysko MD, Magharious M, Spratt SK, Lee G, Ando D, Surosky R, Fehlings MG, Koeberle PD.	J Neurotrauma. 2011 Sep;28(9):1863-79. Epub 2011 Sep 8.	J Neurotrauma. 2011	PubMed	citation	PMID:21902538	pubmed	21902538	create date:2011/09/10 | first author:D'Onofrio PM
Insulin-Regulated Aminopeptidase Deficiency Provides Protection against Ischemic Stroke in Mice.	/pubmed/21895534	Pham V, Albiston AL, Downes CE, Wong CH, Diwakarla S, Ng L, Lee S, Crack PJ, Chai SY.	J Neurotrauma. 2011 Dec 5. [Epub ahead of print]	J Neurotrauma. 2011	PubMed	citation	PMID:21895534	pubmed	21895534	create date:2011/09/08 | first author:Pham V
Cyclin D1 Gene Ablation Confers Neuroprotection in Traumatic Brain Injury.	/pubmed/21895533	Kabadi SV, Stoica BA, Loane DJ, Byrnes KR, Hanscom M, Cabatbat RM, Tan MT, Faden AI.	J Neurotrauma. 2012 Jan 13. [Epub ahead of print]	J Neurotrauma. 2012	PubMed	citation	PMID:21895533	pubmed	21895533	create date:2011/09/08 | first author:Kabadi SV
Endogenous GFAP-Positive Neural Stem/Progenitor Cells in the Postnatal Mouse Cortex Are Activated following Traumatic Brain Injury.	/pubmed/21895532	Ahmed AI, Shtaya AB, Zaben MJ, Owens EV, Kiecker C, Gray WP.	J Neurotrauma. 2011 Dec 14. [Epub ahead of print]	J Neurotrauma. 2011	PubMed	citation	PMID:21895532	pubmed	21895532	create date:2011/09/08 | first author:Ahmed AI
Spinal cord injuries sustained in road crashes are not on the decrease in France: A study based on epidemiological trends.	/pubmed/21895531	Lieutaud T, Ndiaye A, Laumon B, Chiron M.	J Neurotrauma. 2011 Sep 6. [Epub ahead of print]	J Neurotrauma. 2011	PubMed	citation	PMID:21895531	pubmed	21895531	create date:2011/09/08 | first author:Lieutaud T
Lithium ameliorates neurodegeneration, suppresses neuroinflammation, and improves behavioral performance in a mouse model of traumatic brain injury.	/pubmed/21895523	Yu F, Wang Z, Tchantchou F, Chiu CT, Zhang Y, Chuang DM.	J Neurotrauma. 2012 Jan 20;29(2):362-74. Epub 2011 Nov 1.	J Neurotrauma. 2012	PubMed	citation	PMID:21895523	pubmed	21895523	create date:2011/09/08 | first author:Yu F
Alterations of a-type potassium channels in hippocampal neurons after traumatic brain injury.	/pubmed/21895522	Lei Z, Deng P, Li J, Xu ZC.	J Neurotrauma. 2012 Jan 20;29(2):235-45. Epub 2011 Nov 4.	J Neurotrauma. 2012	PubMed	citation	PMID:21895522	pubmed	21895522	create date:2011/09/08 | first author:Lei Z
Identification of Plasma Biomarkers of TBI Outcome Using Proteomic Approaches in an APOE Mouse Model.	/pubmed/21895520	Crawford F, Crynen G, Reed J, Mouzon B, Bishop A, Katz B, Ferguson S, Phillips J, Ganapathi V, Mathura V, Roses A, Mullan M.	J Neurotrauma. 2012 Jan 20;29(2):246-60. Epub 2011 Dec 7.	J Neurotrauma. 2012	PubMed	citation	PMID:21895520	pubmed	21895520	create date:2011/09/08 | first author:Crawford F
Mitochondrial Injury after Mechanical Stretch of Cortical Neurons in Vitro: Biomarkers of Apoptosis and Selective Peroxidation of Anionic Phospholipids.	/pubmed/21895519	Ji J, Tyurina YY, Tang M, Feng W, Stolz DB, Clark RS, Meaney DF, Kochanek PM, Kagan VE, Bay R HL.	J Neurotrauma. 2011 Nov 4. [Epub ahead of print]	J Neurotrauma. 2011	PubMed	citation	PMID:21895519	pubmed	21895519	create date:2011/09/08 | first author:Ji J
Continuous Monitoring of the Monro-Kellie Doctrine: Is It Possible?	/pubmed/21895518	Kim DJ, Czosnyka Z, Kasprowicz M, Smieleweski P, Baledent O, Guerguerian AM, Pickard JD, Czosnyka M.	J Neurotrauma. 2011 Nov 4. [Epub ahead of print]	J Neurotrauma. 2011	PubMed	citation	PMID:21895518	pubmed	21895518	create date:2011/09/08 | first author:Kim DJ
Cerebrovascular connexin expression: effects of traumatic brain injury.	/pubmed/21895483	Avila MA, Sell SL, Hawkins BE, Hellmich HL, Boone DR, Crookshanks JM, Prough DS, DeWitt DS.	J Neurotrauma. 2011 Sep;28(9):1803-11. Epub 2011 Sep 6.	J Neurotrauma. 2011	PubMed	citation	PMID:21895483	pubmed	21895483	create date:2011/09/08 | first author:Avila MA
Quantitative relationship between axonal injury and mechanical response in a rodent head impact acceleration model.	/pubmed/21895482	Li Y, Zhang L, Kallakuri S, Zhou R, Cavanaugh JM.	J Neurotrauma. 2011 Sep;28(9):1767-82. Epub 2011 Sep 6.	J Neurotrauma. 2011	PubMed	citation	PMID:21895482	pubmed	21895482	create date:2011/09/08 | first author:Li Y
Correlation of MR diffusion tensor imaging parameters with ASIA motor scores in hemorrhagic and nonhemorrhagic acute spinal cord injury.	/pubmed/21875333	Cheran S, Shanmuganathan K, Zhuo J, Mirvis SE, Aarabi B, Alexander MT, Gullapalli RP.	J Neurotrauma. 2011 Sep;28(9):1881-92. Epub 2011 Aug 29.	J Neurotrauma. 2011	PubMed	citation	PMID:21875333	pubmed	21875333	create date:2011/08/31 | first author:Cheran S
Post-injury administration of the mitochondrial permeability transition pore inhibitor, NIM811, is neuroprotective and improves cognition after traumatic brain injury in rats.	/pubmed/21875332	Readnower RD, Pandya JD, McEwen ML, Pauly JR, Springer JE, Sullivan PG.	J Neurotrauma. 2011 Sep;28(9):1845-53. Epub 2011 Aug 29.	J Neurotrauma. 2011	PubMed	citation	PMID:21875332	pubmed	21875332	create date:2011/08/31 | first author:Readnower RD
Does an early onset and continuous chain of rehabilitation improve the long-term functional outcome of patients with severe traumatic brain injury?	/pubmed/21864138	Andelic N, Bautz-Holter E, Ronning P, Olafsen K, Sigurdardottir S, Schanke AK, Sveen U, Tornas S, Sandhaug M, Roe C.	J Neurotrauma. 2012 Jan 1;29(1):66-74. Epub 2011 Dec 5.	J Neurotrauma. 2012	PubMed	citation	PMID:21864138	pubmed	21864138	create date:2011/08/26 | first author:Andelic N
Acute and chronic changes in diffusivity measures after sports concussion.	/pubmed/21864134	Henry LC, Tremblay J, Tremblay S, Lee A, Brun C, Lepore N, Theoret H, Ellemberg D, Lassonde M.	J Neurotrauma. 2011 Oct;28(10):2049-59. Epub 2011 Oct 4.	J Neurotrauma. 2011	PubMed	citation	PMID:21864134	pubmed	21864134	create date:2011/08/26 | first author:Henry LC
Factors affecting blast traumatic brain injury.	/pubmed/21861635	Kamnaksh A, Kovesdi E, Kwon SK, Wingo D, Ahmed F, Grunberg NE, Long J, Agoston DV.	J Neurotrauma. 2011 Oct;28(10):2145-53.	J Neurotrauma. 2011	PubMed	citation	PMID:21861635	pubmed	21861635	create date:2011/08/25 | first author:Kamnaksh A
Post-injury delivery of rAAV2-CNTF combined with short-term pharmacotherapy is neuroprotective and promotes extensive axonal regeneration after optic nerve trauma.	/pubmed/21861632	Hellström M, Pollett MA, Harvey AR.	J Neurotrauma. 2011 Dec;28(12):2475-83.	J Neurotrauma. 2011	PubMed	citation	PMID:21861632	pubmed	21861632	create date:2011/08/25 | first author:Hellström M
Time and Dose Dependent Neuroprotective Effects of Sex Steroid Hormones on Inflammatory Cytokines after Traumatic Brain Injury.	/pubmed/21851230	Sarkaki AR, Khaksari M, Soltani Z, Shahrokhi N, Mahmoodi M.	J Neurotrauma. 2011 Aug 18. [Epub ahead of print]	J Neurotrauma. 2011	PubMed	citation	PMID:21851230	pubmed	21851230	create date:2011/08/20 | first author:Sarkaki AR
The salutary effects of DHA dietary supplementation on cognition, neuroplasticity, and membrane homeostasis after brain trauma.	/pubmed/21851229	Wu A, Ying Z, Gomez-Pinilla F.	J Neurotrauma. 2011 Oct;28(10):2113-22. Epub 2011 Oct 4.	J Neurotrauma. 2011	PubMed	citation	PMID:21851229	pubmed	21851229	create date:2011/08/20 | first author:Wu A
Low-level laser light therapy improves cognitive deficits and inhibits microglial activation after controlled cortical impact in mice.	/pubmed/21851183	Khuman J, Zhang J, Park J, Carroll JD, Donahue C, Whalen MJ.	J Neurotrauma. 2012 Jan 20;29(2):408-17. Epub 2011 Sep 21.	J Neurotrauma. 2012	PubMed	citation	PMID:21851183	pubmed	21851183	create date:2011/08/20 | first author:Khuman J
Efficacy and safety of dopamine agonists in traumatic brain injury: a systematic review of randomized controlled trials.	/pubmed/21846248	Frenette AJ, Kanji S, Rees L, Williamson DR, Perreault MM, Turgeon AF, Bernard F, Fergusson DA.	J Neurotrauma. 2012 Jan 1;29(1):1-18. Epub 2011 Oct 17.	J Neurotrauma. 2012	PubMed	citation	PMID:21846248	pubmed	21846248	create date:2011/08/19 | first author:Frenette AJ
Early, high quality enteral nutrition significantly improves outcome in head trauma patients.	/pubmed/21846247	Curtis L.	J Neurotrauma. 2011 Oct;28(10):2197-8. No abstract available.	J Neurotrauma. 2011	PubMed	citation	PMID:21846247	pubmed	21846247	create date:2011/08/19 | first author:Curtis L
Mechanisms of dendritic spine remodeling in a rat model of traumatic brain injury.	/pubmed/21838518	Campbell JN, Low B, Kurz JE, Patel SS, Young MT, Churn SB.	J Neurotrauma. 2012 Jan 20;29(2):218-34. Epub 2011 Sep 29.	J Neurotrauma. 2012	PubMed	citation	PMID:21838518	pubmed	21838518	create date:2011/08/16 | first author:Campbell JN
Effects of Nicotine Administration on Striatal Dopamine Signaling after Traumatic Brain Injury in Rats.	/pubmed/21815786	Shin SS, Bray ER, Dixon CE.	J Neurotrauma. 2011 Oct 24. [Epub ahead of print]	J Neurotrauma. 2011	PubMed	citation	PMID:21815786	pubmed	21815786	create date:2011/08/06 | first author:Shin SS
Impact of GOS Misclassification on Ordinal Outcome Analysis of Traumatic Brain Injury Clinical Trials.	/pubmed/21815785	Lu J, Marmarou A, Lapane On Behalf Of The Impact Investigators KL.	J Neurotrauma. 2011 Sep 21. [Epub ahead of print]	J Neurotrauma. 2011	PubMed	citation	PMID:21815785	pubmed	21815785	create date:2011/08/06 | first author:Lu J
Delayed Anti-Nogo-A Antibody Application after Spinal Cord Injury Shows Progressive Loss of Responsiveness.	/pubmed/21815784	Gonzenbach RR, Zoerner B, Schnell L, Weinmann O, Mir AK, Schwab ME.	J Neurotrauma. 2011 Oct 17. [Epub ahead of print]	J Neurotrauma. 2011	PubMed	citation	PMID:21815784	pubmed	21815784	create date:2011/08/06 | first author:Gonzenbach RR
No evidence for a cumulative impact effect on concussion injury threshold.	/pubmed/21815783	Eckner JT, Sabin M, Kutcher JS, Broglio SP.	J Neurotrauma. 2011 Oct;28(10):2079-90. Epub 2011 Sep 21.	J Neurotrauma. 2011	PubMed	citation	PMID:21815783	pubmed	21815783	create date:2011/08/06 | first author:Eckner JT
Diagnostic Accuracy of Clinical Characteristics for Identifying CT Abnormality after Minor Brain Injury: A Systematic Review and Meta-Analysis.	/pubmed/21806474	Pandor A, Harnan S, Goodacre S, Pickering A, Fitzgerald P, Rees A.	J Neurotrauma. 2011 Oct 26. [Epub ahead of print]	J Neurotrauma. 2011	PubMed	citation	PMID:21806474	pubmed	21806474	create date:2011/08/03 | first author:Pandor A
In vivo bioluminescent imaging of a new model of infectious complications in head-injury rats.	/pubmed/21806472	Moinard C, Butel MJ, Bureau MF, Choisy C, Waligora-Dupriet AJ, Moulis J, Marc J, Cynober L, Charrueau C.	J Neurotrauma. 2012 Jan 20;29(2):335-42. Epub 2011 Oct 24.	J Neurotrauma. 2012	PubMed	citation	PMID:21806472	pubmed	21806472	create date:2011/08/03 | first author:Moinard C
Rapamycin Promotes Autophagy and Reduces Neural Tissue Damage and Locomotor Impairment after Spinal Cord Injury in Mice.	/pubmed/21806471	Sekiguchi A, Kanno H, Ozawa H, Yamaya S, Itoi E.	J Neurotrauma. 2011 Sep 21. [Epub ahead of print]	J Neurotrauma. 2011	PubMed	citation	PMID:21806471	pubmed	21806471	create date:2011/08/03 | first author:Sekiguchi A
Activation of the Nuclear Factor E2-Related Factor 2/Antioxidant Response Element Pathway Is Neuroprotective after Spinal Cord Injury.	/pubmed/21806470	Wang X, de Rivero Vaccari JP, Wang H, Diaz P, German R, Marcillo AE, Keane RW.	J Neurotrauma. 2011 Sep 21. [Epub ahead of print]	J Neurotrauma. 2011	PubMed	citation	PMID:21806470	pubmed	21806470	create date:2011/08/03 | first author:Wang X
The Antinociceptive Effect of the Asthma Drug Ibudilast in Rat Models of Peripheral and Central Neuropathic Pain.	/pubmed/21806469	Hama AT, Broadhead A, Lorrain DS, Sagen J.	J Neurotrauma. 2011 Oct 19. [Epub ahead of print]	J Neurotrauma. 2011	PubMed	citation	PMID:21806469	pubmed	21806469	create date:2011/08/03 | first author:Hama AT
Cumulative head impact burden in high school football.	/pubmed/21787201	Broglio SP, Eckner JT, Martini D, Sosnoff JJ, Kutcher JS, Randolph C.	J Neurotrauma. 2011 Oct;28(10):2069-78.	J Neurotrauma. 2011	PubMed	citation	PMID:21787201	pubmed	21787201	create date:2011/07/27 | first author:Broglio SP
Comparison of effects of equiosmolar doses of mannitol and hypertonic saline on cerebral blood flow and metabolism in traumatic brain injury.	/pubmed/21787184	Cottenceau V, Masson F, Mahamid E, Petit L, Shik V, Sztark F, Zaaroor M, Soustiel JF.	J Neurotrauma. 2011 Oct;28(10):2003-12. Epub 2011 Sep 23.	J Neurotrauma. 2011	PubMed	citation	PMID:21787184	pubmed	21787184	create date:2011/07/27 | first author:Cottenceau V
Acetylcholinesterase inhibition and locomotor function after motor-sensory cortex impact injury.	/pubmed/21787180	Holschneider DP, Guo Y, Roch M, Norman KM, Scremin OU.	J Neurotrauma. 2011 Sep;28(9):1909-19. Epub 2011 Sep 6.	J Neurotrauma. 2011	PubMed	citation	PMID:21787180	pubmed	21787180	create date:2011/07/27 | first author:Holschneider DP
Epidemiology, severity classification, and outcome of moderate and severe traumatic brain injury: a prospective multicenter study.	/pubmed/21787177	Andriessen TM, Horn J, Franschman G, van der Naalt J, Haitsma I, Jacobs B, Steyerberg EW, Vos PE.	J Neurotrauma. 2011 Oct;28(10):2019-31. Epub 2011 Sep 27.	J Neurotrauma. 2011	PubMed	citation	PMID:21787177	pubmed	21787177	create date:2011/07/27 | first author:Andriessen TM
Engineering a high throughput axon injury system.	/pubmed/21787172	Magou GC, Guo Y, Choudhury M, Chen L, Hususan N, Masotti S, Pfister BJ.	J Neurotrauma. 2011 Nov;28(11):2203-18. Epub 2011 Oct 12.	J Neurotrauma. 2011	PubMed	citation	PMID:21787172	pubmed	21787172	create date:2011/07/27 | first author:Magou GC
Comparison of acute and chronic traumatic brain injury using semi-automatic multimodal segmentation of MR volumes.	/pubmed/21787171	Irimia A, Chambers MC, Alger JR, Filippou M, Prastawa MW, Wang B, Hovda DA, Gerig G, Toga AW, Kikinis R, Vespa PM, Van Horn JD.	J Neurotrauma. 2011 Nov;28(11):2287-306. Epub 2011 Sep 21.	J Neurotrauma. 2011	PubMed	citation	PMID:21787171	pubmed	21787171	create date:2011/07/27 | first author:Irimia A
MTHFR C677T genotype as a risk factor for epilepsy including post-traumatic epilepsy in a representative military cohort.	/pubmed/21787169	Scher AI, Wu H, Tsao JW, Blom HJ, Feit P, Nevin RL, Schwab KA.	J Neurotrauma. 2011 Sep;28(9):1739-45. Epub 2011 Sep 6.	J Neurotrauma. 2011	PubMed	citation	PMID:21787169	pubmed	21787169	create date:2011/07/27 | first author:Scher AI
Title	URL	Description	Details	ShortDetails	Resource	Type	Identifiers	Db	EntrezUID	Properties
Simvastatin administration ameliorates neurobehavioral consequences of subarachnoid hemorrhage in the rat.	/pubmed/21787168	Merlo L, Cimino F, Scibilia A, Ricciardi E, Chirafisi J, Speciale A, Angileri FF, Raffa G, Priola S, Saija A, Germanò A.	J Neurotrauma. 2011 Dec;28(12):2493-501. Epub 2011 Sep 29.	J Neurotrauma. 2011	PubMed	citation	PMID:21787168	pubmed	21787168	create date:2011/07/27 | first author:Merlo L
Emerging Imaging Tools for Use with Traumatic Brain Injury Research.	/pubmed/21787167	Hunter JV, Wilde EA, Tong KA, Holshouser BA.	J Neurotrauma. 2011 Oct 17. [Epub ahead of print]	J Neurotrauma. 2011	PubMed	citation	PMID:21787167	pubmed	21787167	create date:2011/07/27 | first author:Hunter JV
Schwann cell proliferation and macrophage infiltration are evident at day 14 after painful cervical nerve root compression in the rat.	/pubmed/21787151	Chang YW, Winkelstein BA.	J Neurotrauma. 2011 Dec;28(12):2429-38. Epub 2011 Sep 21.	J Neurotrauma. 2011	PubMed	citation	PMID:21787151	pubmed	21787151	create date:2011/07/27 | first author:Chang YW
Tightly coupled repetitive blast-induced traumatic brain injury: development and characterization in mice.	/pubmed/21770761	Wang Y, Wei Y, Oguntayo S, Wilkins W, Arun P, Valiyaveettil M, Song J, Long JB, Nambiar MP.	J Neurotrauma. 2011 Oct;28(10):2171-83. Epub 2011 Oct 4.	J Neurotrauma. 2011	PubMed	citation	PMID:21770761	pubmed	21770761	create date:2011/07/21 | first author:Wang Y
The effect of progesterone dose on gene expression after traumatic brain injury.	/pubmed/21770760	Anderson GD, Farin FM, Bammler TK, Beyer RP, Swan AA, Wilkerson HW, Kantor ED, Hoane MR.	J Neurotrauma. 2011 Sep;28(9):1827-43. Epub 2011 Sep 8.	J Neurotrauma. 2011	PubMed	citation	PMID:21770760	pubmed	21770760	create date:2011/07/21 | first author:Anderson GD
A voxel-based analysis of FDG-PET in traumatic brain injury: regional metabolism and relationship between the thalamus and cortical areas.	/pubmed/21770759	García-Panach J, Lull N, Lull JJ, Ferri J, Martínez C, Sopena P, Robles M, Chirivella J, Noé E.	J Neurotrauma. 2011 Sep;28(9):1707-17.	J Neurotrauma. 2011	PubMed	citation	PMID:21770759	pubmed	21770759	create date:2011/07/21 | first author:García-Panach J
Visual pursuit: within-day variability in the severe disorder of consciousness.	/pubmed/21770758	Candelieri A, Cortese MD, Dolce G, Riganello F, Sannita WG.	J Neurotrauma. 2011 Oct;28(10):2013-7.	J Neurotrauma. 2011	PubMed	citation	PMID:21770758	pubmed	21770758	create date:2011/07/21 | first author:Candelieri A
Minocycline restores sAPPα levels and reduces the late histopathological consequences of traumatic brain injury in mice.	/pubmed/21770756	Siopi E, Cho AH, Homsi S, Croci N, Plotkine M, Marchand-Leroux C, Jafarian-Tehrani M.	J Neurotrauma. 2011 Oct;28(10):2135-43. Epub 2011 Sep 23.	J Neurotrauma. 2011	PubMed	citation	PMID:21770756	pubmed	21770756	create date:2011/07/21 | first author:Siopi E
Kinematic study of locomotor recovery after spinal cord clip compression injury in rats.	/pubmed/21770755	Alluin O, Karimi-Abdolrezaee S, Delivet-Mongrain H, Leblond H, Fehlings MG, Rossignol S.	J Neurotrauma. 2011 Sep;28(9):1963-81. Epub 2011 Sep 6.	J Neurotrauma. 2011	PubMed	citation	PMID:21770755	pubmed	21770755	create date:2011/07/21 | first author:Alluin O
Neuroprotection and sensorimotor functional improvement by curcumin after intracerebral hemorrhage in mice.	/pubmed/21770745	Sun Y, Dai M, Wang Y, Wang W, Sun Q, Yang GY, Bian L.	J Neurotrauma. 2011 Dec;28(12):2513-21. Epub 2011 Nov 2.	J Neurotrauma. 2011	PubMed	citation	PMID:21770745	pubmed	21770745	create date:2011/07/21 | first author:Sun Y
Early microstructural and metabolic changes following controlled cortical impact injury in rat: a magnetic resonance imaging and spectroscopy study.	/pubmed/21761962	Xu S, Zhuo J, Racz J, Shi D, Roys S, Fiskum G, Gullapalli R.	J Neurotrauma. 2011 Oct;28(10):2091-102. Epub 2011 Sep 29.	J Neurotrauma. 2011	PubMed	citation	PMID:21761962	pubmed	21761962	create date:2011/07/19 | first author:Xu S
Mild traumatic brain injury and diffuse axonal injury in swine.	/pubmed/21740133	Browne KD, Chen XH, Meaney DF, Smith DH.	J Neurotrauma. 2011 Sep;28(9):1747-55. Epub 2011 Sep 6.	J Neurotrauma. 2011	PubMed	citation	PMID:21740133	pubmed	21740133	create date:2011/07/12 | first author:Browne KD
Anti-inflammatory treatments during the chronic phase of spinal cord injury improve locomotor function in adult mice.	/pubmed/21740131	Arnold SA, Hagg T.	J Neurotrauma. 2011 Sep;28(9):1995-2002. Epub 2011 Sep 6.	J Neurotrauma. 2011	PubMed	citation	PMID:21740131	pubmed	21740131	create date:2011/07/12 | first author:Arnold SA
Natural history of headache after traumatic brain injury.	/pubmed/21732765	Hoffman JM, Lucas S, Dikmen S, Braden CA, Brown AW, Brunner R, Diaz-Arrastia R, Walker WC, Watanabe TK, Bell KR.	J Neurotrauma. 2011 Sep;28(9):1719-25. Epub 2011 Aug 29.	J Neurotrauma. 2011	PubMed	citation	PMID:21732765	pubmed	21732765	create date:2011/07/08 | first author:Hoffman JM
Mild stretch-induced injury increases susceptibility to interleukin-1β-induced release of matrix metalloproteinase-9 from astrocytes.	/pubmed/21732764	Ranaivo HR, Zunich SM, Choi N, Hodge JN, Wainwright MS.	J Neurotrauma. 2011 Sep;28(9):1757-66. Epub 2011 Sep 6.	J Neurotrauma. 2011	PubMed	citation	PMID:21732764	pubmed	21732764	create date:2011/07/08 | first author:Ranaivo HR
Free-radical scavenger edaravone treatment confers neuroprotection against traumatic brain injury in rats.	/pubmed/21732763	Wang GH, Jiang ZL, Li YC, Li X, Shi H, Gao YQ, Vosler PS, Chen J.	J Neurotrauma. 2011 Oct;28(10):2123-34. Epub 2011 Sep 27.	J Neurotrauma. 2011	PubMed	citation	PMID:21732763	pubmed	21732763	create date:2011/07/08 | first author:Wang GH
Randall-Selitto Test: A New Approach for the Detection of Neuropathic Pain after Spinal Cord Injury.	/pubmed/21682605	Santos-Nogueira E, Castro ER, Mancuso R, Navarro X.	J Neurotrauma. 2011 Oct 11. [Epub ahead of print]	J Neurotrauma. 2011	PubMed	citation	PMID:21682605	pubmed	21682605	create date:2011/06/21 | first author:Santos-Nogueira E
Altered obstacle negotiation after low thoracic hemisection in the cat.	/pubmed/21682603	Doperalski AE, Tester NJ, Jefferson SC, Howland DR.	J Neurotrauma. 2011 Sep;28(9):1983-93. Epub 2011 Aug 31.	J Neurotrauma. 2011	PubMed	citation	PMID:21682603	pubmed	21682603	create date:2011/06/21 | first author:Doperalski AE
Dynamics of Rabbit Brain Edema in Focal Lesion and Perilesion Area after Traumatic Brain Injury: A MRI Study.	/pubmed/21675826	Wei XE, Zhang YZ, Li YH, Li MH, Li WB.	J Neurotrauma. 2011 Oct 4. [Epub ahead of print]	J Neurotrauma. 2011	PubMed	citation	PMID:21675826	pubmed	21675826	create date:2011/06/17 | first author:Wei XE
Neuropathy-induced spinal GAP-43 expression is not a main player in the onset of mechanical pain hypersensitivity.	/pubmed/21671799	Jaken RJ, van Gorp S, Joosten EA, Losen M, Martínez-Martínez P, De Baets M, Marcus MA, Deumens R.	J Neurotrauma. 2011 Dec;28(12):2463-73. Epub 2011 Oct 20.	J Neurotrauma. 2011	PubMed	citation	PMID:21671799	pubmed	21671799	create date:2011/06/16 | first author:Jaken RJ
Common Data Elements for Neuroimaging of Traumatic Brain Injury: Pediatric Considerations.	/pubmed/21671798	Duhaime AC, Holshouser B, Hunter JV, Tong K.	J Neurotrauma. 2011 Nov 2. [Epub ahead of print]	J Neurotrauma. 2011	PubMed	citation	PMID:21671798	pubmed	21671798	create date:2011/06/16 | first author:Duhaime AC
Structured assessment of hypopituitarism after traumatic brain injury and aneurysmal subarachnoid hemorrhage in 1242 patients: the German interdisciplinary database.	/pubmed/21671796	Schneider HJ, Schneider M, Kreitschmann-Andermahr I, Tuschy U, Wallaschofski H, Fleck S, Faust M, Renner CI, Kopczak A, Saller B, Buchfelder M, Jordan M, Stalla GK.	J Neurotrauma. 2011 Sep;28(9):1693-8. Epub 2011 Aug 29.	J Neurotrauma. 2011	PubMed	citation	PMID:21671796	pubmed	21671796	create date:2011/06/16 | first author:Schneider HJ
Transplanted L1 expressing radial glia and astrocytes enhance recovery after spinal cord injury.	/pubmed/21671795	Xu JC, Bernreuther C, Cui YF, Jakovcevski I, Hargus G, Xiao MF, Schachner M.	J Neurotrauma. 2011 Sep;28(9):1921-37. Epub 2011 Aug 31.	J Neurotrauma. 2011	PubMed	citation	PMID:21671795	pubmed	21671795	create date:2011/06/16 | first author:Xu JC
Longitudinal Outcome of Patients with Disordered Consciousness in the NIDRR TBI Model Systems Programs.	/pubmed/21663544	Nakase-Richardson R, Whyte J, Giacino JT, Pavawalla S, Barnett SD, Yablon SA, Sherer M, Kalmar K, Hammond FM, Greenwald B, Horn LJ, Seel R, McCarthy M, Tran J, Walker WC.	J Neurotrauma. 2012 Jan 1;29(1):59-65. Epub 2011 Aug 4.	J Neurotrauma. 2012	PubMed	citation	PMID:21663544	pubmed	21663544	create date:2011/06/15 | first author:Nakase-Richardson R
Toward a convergence of regenerative medicine, rehabilitation, and neuroprosthetics.	/pubmed/21663399	Aravamudhan S, Bellamkonda RV.	J Neurotrauma. 2011 Nov;28(11):2329-47. Epub 2011 Aug 8.	J Neurotrauma. 2011	PubMed	citation	PMID:21663399	pubmed	21663399	create date:2011/06/15 | first author:Aravamudhan S
Live imaging of axon stretch growth in embryonic and adult neurons.	/pubmed/21663384	Loverde JR, Ozoka VC, Aquino R, Lin L, Pfister BJ.	J Neurotrauma. 2011 Nov;28(11):2389-403. Epub 2011 Aug 29.	J Neurotrauma. 2011	PubMed	citation	PMID:21663384	pubmed	21663384	create date:2011/06/15 | first author:Loverde JR
Prevention of both neutrophil and monocyte recruitment promotes recovery after spinal cord injury.	/pubmed/21657851	Lee SM, Rosen S, Weinstein P, van Rooijen N, Noble-Haeusslein LJ.	J Neurotrauma. 2011 Sep;28(9):1893-907. Epub 2011 Aug 8.	J Neurotrauma. 2011	PubMed	citation	PMID:21657851	pubmed	21657851	create date:2011/06/11 | first author:Lee SM
Intracranial pressure changes following traumatic brain injury in rats: lack of significant change in the absence of mass lesions or hypoxia.	/pubmed/21657835	Gabrielian L, Willshire LW, Helps SC, van den Heuvel C, Mathias J, Vink R.	J Neurotrauma. 2011 Oct;28(10):2103-11. Epub 2011 Jul 27.	J Neurotrauma. 2011	PubMed	citation	PMID:21657835	pubmed	21657835	create date:2011/06/11 | first author:Gabrielian L
Amphetamine-Enhanced Motor Training after Cervical Contusion Injury.	/pubmed/21651384	Krisa L, Frederick KL, Canver JC, Stackhouse SK, Shumsky JS, Murray M.	J Neurotrauma. 2011 Sep 19. [Epub ahead of print]	J Neurotrauma. 2011	PubMed	citation	PMID:21651384	pubmed	21651384	create date:2011/06/10 | first author:Krisa L
Likelihood of Tetraplegia after CT Clearance of the Cervical Spine in Obtunded Blunt Trauma Patients.	/pubmed/21651383	van Middendorp JJ, Schuetz M.	J Neurotrauma. 2011 Dec 20. [Epub ahead of print] No abstract available.	J Neurotrauma. 2011	PubMed	citation	PMID:21651383	pubmed	21651383	create date:2011/06/10 | first author:van Middendorp JJ
A series of systematic reviews on the treatment of acute spinal cord injury: a foundation for best medical practice.	/pubmed/21651382	Fehlings MG, Cadotte DW, Fehlings LN.	J Neurotrauma. 2011 Aug;28(8):1329-33. Epub 2011 Jul 13.	J Neurotrauma. 2011	PubMed	citation	PMID:21651382	pubmed	21651382	create date:2011/06/10 | first author:Fehlings MG
The association between apolipoprotein E and traumatic brain injury severity and functional outcome in a rehabilitation sample.	/pubmed/21651315	Ponsford J, McLaren A, Schönberger M, Burke R, Rudzki D, Olver J, Ponsford M.	J Neurotrauma. 2011 Sep;28(9):1683-92. Epub 2011 Aug 8.	J Neurotrauma. 2011	PubMed	citation	PMID:21651315	pubmed	21651315	create date:2011/06/10 | first author:Ponsford J
Severity profile of penetrating ballistic-like brain injury on neurofunctional outcome, blood-brain barrier permeability, and brain edema formation.	/pubmed/21644814	Shear DA, Lu XC, Pedersen R, Wei G, Chen Z, Davis A, Yao C, Dave J, Tortella FC.	J Neurotrauma. 2011 Oct;28(10):2185-95. Epub 2011 Sep 21.	J Neurotrauma. 2011	PubMed	citation	PMID:21644814	pubmed	21644814	create date:2011/06/08 | first author:Shear DA
Traumatic brain injury in adult rats causes progressive nigrostriatal dopaminergic cell loss and enhanced vulnerability to the pesticide paraquat.	/pubmed/21644813	Hutson CB, Lazo CR, Mortazavi F, Giza CC, Hovda D, Chesselet MF.	J Neurotrauma. 2011 Sep;28(9):1783-801.	J Neurotrauma. 2011	PubMed	citation	PMID:21644813	pubmed	21644813	create date:2011/06/08 | first author:Hutson CB
Post-concussion cognitive declines and symptomatology are not related to concussion biomechanics in high school football players.	/pubmed/21644811	Broglio SP, Eckner JT, Surma T, Kutcher JS.	J Neurotrauma. 2011 Oct;28(10):2061-8. Epub 2011 Aug 29.	J Neurotrauma. 2011	PubMed	citation	PMID:21644811	pubmed	21644811	create date:2011/06/08 | first author:Broglio SP
Recommendations for the Use of Common Outcome Measures in Pediatric Traumatic Brain Injury Research.	/pubmed/21644810	McCauley SR, Wilde EA, Anderson VA, Bedell G, Beers SR, Campbell TF, Chapman SB, Ewing-Cobbs L, Gerring JP, Gioia GA, Levin HS, Michaud LJ, Prasad MR, Swaine BR, Turkstra LS, Wade SL, Yeates KO.	J Neurotrauma. 2011 Aug 24. [Epub ahead of print]	J Neurotrauma. 2011	PubMed	citation	PMID:21644810	pubmed	21644810	create date:2011/06/08 | first author:McCauley SR
Thalamus and Cognitive Impairment in Mild Traumatic Brain Injury: A Diffusional Kurtosis Imaging Study.	/pubmed/21639753	Grossman EJ, Ge Y, Jensen JH, Babb JS, Miles L, Reaume J, Silver JM, Grossman RI, Inglese M.	J Neurotrauma. 2011 Sep 15. [Epub ahead of print]	J Neurotrauma. 2011	PubMed	citation	PMID:21639753	pubmed	21639753	create date:2011/06/07 | first author:Grossman EJ
Interstitial F(2)-Isoprostane 8-Iso-PGF(2α) As a Biomarker of Oxidative Stress after Severe Human Traumatic Brain Injury.	/pubmed/21639729	Clausen F, Marklund N, Lewén A, Enblad P, Basu S, Hillered L.	J Neurotrauma. 2011 Sep 13. [Epub ahead of print]	J Neurotrauma. 2011	PubMed	citation	PMID:21639729	pubmed	21639729	create date:2011/06/07 | first author:Clausen F
Decompressive craniectomy for elderly patients with traumatic brain injury: it's probably not worth the while.	/pubmed/21639728	De Bonis P, Pompucci A, Mangiola A, Paternoster G, Festa R, Nucci CG, Maviglia R, Antonelli M, Anile C.	J Neurotrauma. 2011 Oct;28(10):2043-8. Epub 2011 Aug 29.	J Neurotrauma. 2011	PubMed	citation	PMID:21639728	pubmed	21639728	create date:2011/06/07 | first author:De Bonis P
Detrimental effect of genetic inhibition of B-site APP-cleaving enzyme 1 on functional outcome after controlled cortical impact in young adult mice.	/pubmed/21639727	Mannix RC, Zhang J, Park J, Lee C, Whalen MJ.	J Neurotrauma. 2011 Sep;28(9):1855-61. Epub 2011 Aug 29.	J Neurotrauma. 2011	PubMed	citation	PMID:21639727	pubmed	21639727	create date:2011/06/07 | first author:Mannix RC
Rodent model of direct cranial blast injury.	/pubmed/21639724	Kuehn R, Simard PF, Driscoll I, Keledjian K, Ivanova S, Tosun C, Williams A, Bochicchio G, Gerzanich V, Simard JM.	J Neurotrauma. 2011 Oct;28(10):2155-69. Epub 2011 Aug 8.	J Neurotrauma. 2011	PubMed	citation	PMID:21639724	pubmed	21639724	create date:2011/06/07 | first author:Kuehn R
Effect of Blast Exposure on the Brain Structure and Cognition in Macaca fascicularis.	/pubmed/21639720	Lu J, Ng KC, Ling G, Wu J, Poon DJ, Kan EM, Tan MH, Wu YJ, Li P, Moochhala S, Yap E, Lee LK, Teo M, Yeh IB, Sergio DM, Chua F, Kumar SD, Ling EA.	J Neurotrauma. 2011 Nov 7. [Epub ahead of print]	J Neurotrauma. 2011	PubMed	citation	PMID:21639720	pubmed	21639720	create date:2011/06/07 | first author:Lu J
What is the Pressure in Chronic Subdural Hematomas? A Prospective, Population-Based Study.	/pubmed/21635185	Sundstrøm T, Helland CA, Aarhus M, Wester K.	J Neurotrauma. 2012 Jan 1;29(1):137-42. Epub 2011 Jul 27.	J Neurotrauma. 2012	PubMed	citation	PMID:21635185	pubmed	21635185	create date:2011/06/04 | first author:Sundstrøm T
Ketogenic diet prevents alterations in brain metabolism in young but not adult rats after traumatic brain injury.	/pubmed/21635175	Deng-Bryant Y, Prins ML, Hovda DA, Harris NG.	J Neurotrauma. 2011 Sep;28(9):1813-25. Epub 2011 Aug 4.	J Neurotrauma. 2011	PubMed	citation	PMID:21635175	pubmed	21635175	create date:2011/06/04 | first author:Deng-Bryant Y
Impaired arpeggio movement in skilled reaching by rubrospinal tract lesions in the rat: a behavioral/anatomical fractionation.	/pubmed/21612320	Morris R, Tosolini AP, Goldstein JD, Whishaw IQ.	J Neurotrauma. 2011 Dec;28(12):2439-51. Epub 2011 Aug 12.	J Neurotrauma. 2011	PubMed	citation	PMID:21612320	pubmed	21612320	create date:2011/05/27 | first author:Morris R
Upregulation of RyR2 in Hypoxic/Reperfusion Injury.	/pubmed/21612318	Kesherwani V, Agrawal SK.	J Neurotrauma. 2011 Jul 28. [Epub ahead of print]	J Neurotrauma. 2011	PubMed	citation	PMID:21612318	pubmed	21612318	create date:2011/05/27 | first author:Kesherwani V
Modulation of ischemia-induced NMDAR1 activation by environmental enrichment decreases oxidative damage.	/pubmed/21612313	Briones TL, Rogozinska M, Woods J.	J Neurotrauma. 2011 Dec;28(12):2485-92. Epub 2011 Aug 29.	J Neurotrauma. 2011	PubMed	citation	PMID:21612313	pubmed	21612313	create date:2011/05/27 | first author:Briones TL
Apoptotic Cascades in the Central Auditory Pathway after Noise Exposure.	/pubmed/21612312	Coordes A, Gröschel M, Ernst A, Basta D.	J Neurotrauma. 2011 Oct 4. [Epub ahead of print]	J Neurotrauma. 2011	PubMed	citation	PMID:21612312	pubmed	21612312	create date:2011/05/27 | first author:Coordes A
Human dental pulp cells: a new source of cell therapy in a mouse model of compressive spinal cord injury.	/pubmed/21609310	de Almeida FM, Marques SA, Ramalho Bdos S, Rodrigues RF, Cadilhe DV, Furtado D, Kerkis I, Pereira LV, Rehen SK, Martinez AM.	J Neurotrauma. 2011 Sep;28(9):1939-49. Epub 2011 Aug 8.	J Neurotrauma. 2011	PubMed	citation	PMID:21609310	pubmed	21609310	create date:2011/05/26 | first author:de Almeida FM
Microglial Contribution to Secondary Injury Evaluated in a Large Animal Model of Human Spinal Cord Trauma.	/pubmed/21599492	Boekhoff TM, Ensinger EM, Carlson R, Bock P, Baumgärtner W, Rohn K, Tipold A, Stein VM.	J Neurotrauma. 2011 Sep 15. [Epub ahead of print]	J Neurotrauma. 2011	PubMed	citation	PMID:21599492	pubmed	21599492	create date:2011/05/24 | first author:Boekhoff TM
Title	URL	Description	Details	ShortDetails	Resource	Type	Identifiers	Db	EntrezUID	Properties
Combined VEGF and PDGF Treatment Reduces Secondary Degeneration after Spinal Cord Injury.	/pubmed/21568693	Lutton C, Young YW, Williams R, Meedeniya AC, Mackay-Sim A, Goss B.	J Neurotrauma. 2011 Aug 9. [Epub ahead of print]	J Neurotrauma. 2011	PubMed	citation	PMID:21568693	pubmed	21568693	create date:2011/05/17 | first author:Lutton C
The Graded Redefined Assessment of Strength Sensibility and Prehension (GRASSP): Reliability and Validity.	/pubmed/21568688	Kalsi-Ryan S, Beaton D, Curt A, Duff S, Popovic MR, Rudhe C, Fehlings MG, Verrier MC.	J Neurotrauma. 2011 Aug 12. [Epub ahead of print]	J Neurotrauma. 2011	PubMed	citation	PMID:21568688	pubmed	21568688	create date:2011/05/17 | first author:Kalsi-Ryan S
Spontaneous regeneration of the serotonergic descending innervation in the sea lamprey after spinal cord injury.	/pubmed/21568687	Cornide-Petronio ME, Ruiz MS, Barreiro-Iglesias A, Rodicio MC.	J Neurotrauma. 2011 Dec;28(12):2535-40. Epub 2011 Sep 21.	J Neurotrauma. 2011	PubMed	citation	PMID:21568687	pubmed	21568687	create date:2011/05/17 | first author:Cornide-Petronio ME
Role of spared pathways in locomotor recovery after body-weight-supported treadmill training in contused rats.	/pubmed/21568686	Singh A, Balasubramanian S, Murray M, Lemay M, Houle J.	J Neurotrauma. 2011 Dec;28(12):2405-16. Epub 2011 Aug 8.	J Neurotrauma. 2011	PubMed	citation	PMID:21568686	pubmed	21568686	create date:2011/05/17 | first author:Singh A
Development and Characterization of a Novel Rat Model of Cervical Spondylotic Myelopathy: The Impact of Chronic Cord Compression on Clinical, Neuroanatomical, and Neurophysiological Outcomes.	/pubmed/21561323	Lee J, Satkunendrarajah K, Fehlings MG.	J Neurotrauma. 2011 Aug 29. [Epub ahead of print]	J Neurotrauma. 2011	PubMed	citation	PMID:21561323	pubmed	21561323	create date:2011/05/13 | first author:Lee J
The anti-inflammatory drug carprofen improves long-term outcome and induces gliogenesis after traumatic brain injury.	/pubmed/21561314	Thau-Zuchman O, Shohami E, Alexandrovich AG, Trembovler V, Leker RR.	J Neurotrauma. 2012 Jan 20;29(2):375-84. Epub 2011 Aug 29.	J Neurotrauma. 2012	PubMed	citation	PMID:21561314	pubmed	21561314	create date:2011/05/13 | first author:Thau-Zuchman O
Neuroprotection with an Erythropoietin Mimetic Peptide (pHBSP) in a Model of Mild Traumatic Brain Injury Complicated by Hemorrhagic Shock.	/pubmed/21545288	Robertson CS, Cherian L, Shah M, Garcia R, Navarro JC, Grill RJ, Hand CC, Tian TS, Hannay HJ.	J Neurotrauma. 2011 Jul 27. [Epub ahead of print]	J Neurotrauma. 2011	PubMed	citation	PMID:21545288	pubmed	21545288	create date:2011/05/07 | first author:Robertson CS
Re-orientation of clinical research in traumatic brain injury: report of an international workshop on comparative effectiveness research.	/pubmed/21545277	Maas AI, Menon DK, Lingsma HF, Pineda JA, Sandel ME, Manley GT.	J Neurotrauma. 2012 Jan 1;29(1):32-46. Epub 2011 Aug 29.	J Neurotrauma. 2012	PubMed	citation	PMID:21545277	pubmed	21545277	create date:2011/05/07 | first author:Maas AI
Severity of Locomotor and Cardiovascular Derangements after Experimental High-Thoracic Spinal Cord Injury is Anesthesia Dependent in Rats.	/pubmed/21545262	Nout YS, Beattie MS, Bresnahan JC.	J Neurotrauma. 2011 Aug 8. [Epub ahead of print]	J Neurotrauma. 2011	PubMed	citation	PMID:21545262	pubmed	21545262	create date:2011/05/07 | first author:Nout YS
Intensive insulin therapy in brain injury: a meta-analysis.	/pubmed/21534731	Zafar SN, Iqbal A, Farez MF, Kamatkar S, de Moya MA.	J Neurotrauma. 2011 Jul;28(7):1307-17. Review.	J Neurotrauma. 2011	PubMed	citation	PMID:21534731	pubmed	21534731	create date:2011/05/04 | first author:Zafar SN
Amiloride improves locomotor recovery after spinal cord injury.	/pubmed/21534729	Durham-Lee JC, Mokkapati VU, Johnson KM, Nesic O.	J Neurotrauma. 2011 Jul;28(7):1319-26.	J Neurotrauma. 2011	PubMed	citation	PMID:21534729	pubmed	21534729	create date:2011/05/04 | first author:Durham-Lee JC
Progesterone increases circulating endothelial progenitor cells and induces neural regeneration after traumatic brain injury in aged rats.	/pubmed/21534727	Li Z, Wang B, Kan Z, Zhang B, Yang Z, Chen J, Wang D, Wei H, Zhang JN, Jiang R.	J Neurotrauma. 2012 Jan 20;29(2):343-53. Epub 2011 Jul 27.	J Neurotrauma. 2012	PubMed	citation	PMID:21534727	pubmed	21534727	create date:2011/05/04 | first author:Li Z
Cardiovascular responses to static muscle contraction in patients with brachial plexus injury treated with intercostal nerve transfer.	/pubmed/21534726	Nishimura Y, Mizushima T, Tajima F, Irisawa H, Yamauchi K, Kajihara F, Nagano A.	J Neurotrauma. 2011 Jul;28(7):1289-94.	J Neurotrauma. 2011	PubMed	citation	PMID:21534726	pubmed	21534726	create date:2011/05/04 | first author:Nishimura Y
Early enteral nutrition and clinical outcomes of severe traumatic brain injury patients in acute stage: a multi-center cohort study.	/pubmed/21534720	Chiang YH, Chao DP, Chu SF, Lin HW, Huang SY, Yeh YS, Lui TN, Binns CW, Chiu WT.	J Neurotrauma. 2012 Jan 1;29(1):75-80. Epub 2011 Aug 4.	J Neurotrauma. 2012	PubMed	citation	PMID:21534720	pubmed	21534720	create date:2011/05/04 | first author:Chiang YH
Normobaric hyperoxia in traumatic brain injury: does brain metabolic state influence the response to hyperoxic challenge?	/pubmed/21534719	Vilalta A, Sahuquillo J, Merino MA, Poca MA, Garnacho A, Martínez-Valverde T, Dronavalli M.	J Neurotrauma. 2011 Jul;28(7):1139-48. Epub 2011 Jun 30.	J Neurotrauma. 2011	PubMed	citation	PMID:21534719	pubmed	21534719	create date:2011/05/04 | first author:Vilalta A
Novel model to investigate blast injury in the central nervous system.	/pubmed/21529318	Connell S, Gao J, Chen J, Shi R.	J Neurotrauma. 2011 Jul;28(7):1229-36. Epub 2011 Jun 30.	J Neurotrauma. 2011	PubMed	citation	PMID:21529318	pubmed	21529318	create date:2011/05/03 | first author:Connell S
Curcumin attenuates the expression and secretion of RANTES after spinal cord injury in vivo and lipopolysaccharide-induced astrocyte reactivation in vitro.	/pubmed/21529317	Lin MS, Sun YY, Chiu WT, Hung CC, Chang CY, Shie FS, Tsai SH, Lin JW, Hung KS, Lee YH.	J Neurotrauma. 2011 Jul;28(7):1259-69. Epub 2011 Jun 30.	J Neurotrauma. 2011	PubMed	citation	PMID:21529317	pubmed	21529317	create date:2011/05/03 | first author:Lin MS
The combination of either tempol or FK506 with delayed hypothermia: implications for traumatically induced microvascular and axonal protection.	/pubmed/21521034	Fujita M, Oda Y, Wei EP, Povlishock JT.	J Neurotrauma. 2011 Jul;28(7):1209-18.	J Neurotrauma. 2011	PubMed	citation	PMID:21521034	pubmed	21521034	create date:2011/04/28 | first author:Fujita M
Traumatic Brain Injury Causes an FK506-Sensitive Loss and an Overgrowth of Dendritic Spines in Rat Forebrain.	/pubmed/21517673	Campbell JN, Register D, Churn SB.	J Neurotrauma. 2012 Jan 20;29(2):201-17.	J Neurotrauma. 2012	PubMed	citation	PMID:21517673	pubmed	21517673	create date:2011/04/27 | first author:Campbell JN
Attenuation of astrocyte activation by TAT-mediated delivery of a peptide JNK inhibitor.	/pubmed/21510821	Kang WH, Simon MJ, Gao S, Banta S, Morrison B 3rd.	J Neurotrauma. 2011 Jul;28(7):1219-28.	J Neurotrauma. 2011	PubMed	citation	PMID:21510821	pubmed	21510821	create date:2011/04/23 | first author:Kang WH
Effects of Age, Gender, and Socio-economic Status on the Incidence of Spinal Cord Injury: An Assessment Using the Eleven-Year Comprehensive Nationwide Database of Taiwan.	/pubmed/21510819	Wu JC, Chen YC, Liu L, Chen TJ, Huang WC, Cheng H, Su TP.	J Neurotrauma. 2011 Jul 27. [Epub ahead of print]	J Neurotrauma. 2011	PubMed	citation	PMID:21510819	pubmed	21510819	create date:2011/04/23 | first author:Wu JC
Inhibition of Ras-GTPase farnesylation and the ubiquitin-proteasome system or treatment with angiotensin-(1-7) attenuates spinal cord injury-induced cardiac dysfunction.	/pubmed/21510818	Benter IF, Abul HT, Al-Khaledi G, Renno WM, Canatan H, Akhtar S.	J Neurotrauma. 2011 Jul;28(7):1271-9. Epub 2011 Jun 29.	J Neurotrauma. 2011	PubMed	citation	PMID:21510818	pubmed	21510818	create date:2011/04/23 | first author:Benter IF
Traumatic axonal injury in the optic nerve: evidence for axonal swelling, disconnection, dieback, and reorganization.	/pubmed/21506725	Wang J, Hamm RJ, Povlishock JT.	J Neurotrauma. 2011 Jul;28(7):1185-98. Epub 2011 Jul 12.	J Neurotrauma. 2011	PubMed	citation	PMID:21506725	pubmed	21506725	create date:2011/04/22 | first author:Wang J
Spinal cord injury in the pediatric population: a systematic review of the literature.	/pubmed/21501096	Parent S, Mac-Thiong JM, Roy-Beaudry M, Sosa JF, Labelle H.	J Neurotrauma. 2011 Aug;28(8):1515-24. Epub 2011 Jun 9. Review.	J Neurotrauma. 2011	PubMed	citation	PMID:21501096	pubmed	21501096	create date:2011/04/20 | first author:Parent S
Detecting traumatic brain lesions in children: CT versus MRI versus susceptibility weighted imaging (SWI).	/pubmed/21501069	Beauchamp MH, Ditchfield M, Babl FE, Kean M, Catroppa C, Yeates KO, Anderson V.	J Neurotrauma. 2011 Jun;28(6):915-27. Epub 2011 Jun 9.	J Neurotrauma. 2011	PubMed	citation	PMID:21501069	pubmed	21501069	create date:2011/04/20 | first author:Beauchamp MH
Beta-Trace Protein in Ascites and Pleural Effusions: Limits of CSF Leakage Detection.	/pubmed/21501068	Dietzel J, Krebs A, Böttcher D, Sieb M, Glocker MO, Lüdemann J, Roser M, Dressel A.	J Neurotrauma. 2011 Aug 29. [Epub ahead of print]	J Neurotrauma. 2011	PubMed	citation	PMID:21501068	pubmed	21501068	create date:2011/04/20 | first author:Dietzel J
Pioglitazone reduces secondary brain damage after experimental brain trauma by PPAR-γ-independent mechanisms.	/pubmed/21501066	Thal SC, Heinemann M, Luh C, Pieter D, Werner C, Engelhard K.	J Neurotrauma. 2011 Jun;28(6):983-93.	J Neurotrauma. 2011	PubMed	citation	PMID:21501066	pubmed	21501066	create date:2011/04/20 | first author:Thal SC
Bimanual coordination and corpus callosum microstructure in young adults with traumatic brain injury: a diffusion tensor imaging study.	/pubmed/21501046	Caeyenberghs K, Leemans A, Coxon J, Leunissen I, Drijkoningen D, Geurts M, Gooijers J, Michiels K, Sunaert S, Swinnen SP.	J Neurotrauma. 2011 Jun;28(6):897-913. Epub 2011 Jun 1.	J Neurotrauma. 2011	PubMed	citation	PMID:21501046	pubmed	21501046	create date:2011/04/20 | first author:Caeyenberghs K
Co2-dependent vasomotor reactivity of cerebral arteries in patients with severe traumatic brain injury: time course and effect of augmentation of cardiac output with dobutamine.	/pubmed/21501044	Haenggi M, Andermatt A, Anthamatten C, Galimanis A, Mono ML, Alfieri A, Fung C, Takala J.	J Neurotrauma. 2011 Apr 18. [Epub ahead of print]	J Neurotrauma. 2011	PubMed	citation	PMID:21501044	pubmed	21501044	create date:2011/04/20 | first author:Haenggi M
Acute serum hormone levels: characterization and prognosis after severe traumatic brain injury.	/pubmed/21488721	Wagner AK, McCullough EH, Niyonkuru C, Ozawa H, Loucks TL, Dobos JA, Brett CA, Santarsieri M, Dixon CE, Berga SL, Fabio A.	J Neurotrauma. 2011 Jun;28(6):871-88. Epub 2011 Jun 1.	J Neurotrauma. 2011	PubMed	citation	PMID:21488721	pubmed	21488721	create date:2011/04/15 | first author:Wagner AK
Is There a Cartesian Renaissance of the Mind or Is It Time for a New Taxonomy for Low Responsive States?	/pubmed/21488720	Pistoia F, Sarà M.	J Neurotrauma. 2011 May 25. [Epub ahead of print]	J Neurotrauma. 2011	PubMed	citation	PMID:21488720	pubmed	21488720	create date:2011/04/15 | first author:Pistoia F
Strain-based regional traumatic brain injury intensity in controlled cortical impact: a systematic numerical analysis.	/pubmed/21488718	Mao H, Guan F, Han X, Yang KH.	J Neurotrauma. 2011 Nov;28(11):2263-76. Epub 2011 Jun 30.	J Neurotrauma. 2011	PubMed	citation	PMID:21488718	pubmed	21488718	create date:2011/04/15 | first author:Mao H
Interaction between brain chemistry and physiology after traumatic brain injury: impact of autoregulation and microdialysis catheter location.	/pubmed/21488707	Timofeev I, Czosnyka M, Carpenter KL, Nortje J, Kirkpatrick PJ, Al-Rawi PG, Menon DK, Pickard JD, Gupta AK, Hutchinson PJ.	J Neurotrauma. 2011 Jun;28(6):849-60.	J Neurotrauma. 2011	PubMed	citation	PMID:21488707	pubmed	21488707	create date:2011/04/15 | first author:Timofeev I
Predictive and associated factors of psychiatric disorders after traumatic brain injury: a prospective study.	/pubmed/21476784	Gould KR, Ponsford JL, Johnston L, Schönberger M.	J Neurotrauma. 2011 Jul;28(7):1155-63. Epub 2011 Jun 13.	J Neurotrauma. 2011	PubMed	citation	PMID:21476784	pubmed	21476784	create date:2011/04/12 | first author:Gould KR
Differential effects of low versus high amounts of weight supported treadmill training in spinally transected rats.	/pubmed/21476782	de Leon RD, See PA, Chow CH.	J Neurotrauma. 2011 Jun;28(6):1021-33. Epub 2011 Jun 9.	J Neurotrauma. 2011	PubMed	citation	PMID:21476782	pubmed	21476782	create date:2011/04/12 | first author:de Leon RD
Microfluidic generation of haptotactic gradients through 3D collagen gels for enhanced neurite growth.	/pubmed/21473683	Sundararaghavan HG, Masand SN, Shreiber DI.	J Neurotrauma. 2011 Nov;28(11):2377-87. Epub 2011 Aug 5.	J Neurotrauma. 2011	PubMed	citation	PMID:21473683	pubmed	21473683	create date:2011/04/09 | first author:Sundararaghavan HG
Survival risk assessment for primary blast exposures to the head.	/pubmed/21463161	Rafaels K, Bass CR, Salzar RS, Panzer MB, Woods W, Feldman S, Cummings T, Capehart B.	J Neurotrauma. 2011 Nov;28(11):2319-28. Epub 2011 May 16.	J Neurotrauma. 2011	PubMed	citation	PMID:21463161	pubmed	21463161	create date:2011/04/06 | first author:Rafaels K
Selective brain cooling in rats ameliorates intracerebral hemorrhage and edema caused by penetrating brain injury: possible involvement of heme oxygenase-1 expression.	/pubmed/21463155	Yao C, Wei G, Lu XC, Yang W, Tortella FC, Dave JR.	J Neurotrauma. 2011 Jul;28(7):1237-45.	J Neurotrauma. 2011	PubMed	citation	PMID:21463155	pubmed	21463155	create date:2011/04/06 | first author:Yao C
Imipramine treatment improves cognitive outcome associated with enhanced hippocampal neurogenesis after traumatic brain injury in mice.	/pubmed/21463148	Han X, Tong J, Zhang J, Farahvar A, Wang E, Yang J, Samadani U, Smith DH, Huang JH.	J Neurotrauma. 2011 Jun;28(6):995-1007. Epub 2011 May 12.	J Neurotrauma. 2011	PubMed	citation	PMID:21463148	pubmed	21463148	create date:2011/04/06 | first author:Han X
Contribution of Ih to neuronal damage in the hippocampus after traumatic brain injury in rats.	/pubmed/21463147	Deng P, Xu ZC.	J Neurotrauma. 2011 Jul;28(7):1173-83.	J Neurotrauma. 2011	PubMed	citation	PMID:21463147	pubmed	21463147	create date:2011/04/06 | first author:Deng P
Glycomimetic improves recovery after femoral injury in a non-human primate.	/pubmed/21463132	Irintchev A, Wu MM, Lee HJ, Zhu H, Feng YP, Liu YS, Bernreuther C, Loers G, You SW, Schachner M.	J Neurotrauma. 2011 Jul;28(7):1295-306.	J Neurotrauma. 2011	PubMed	citation	PMID:21463132	pubmed	21463132	create date:2011/04/06 | first author:Irintchev A
Blast exposure in rats with body shielding is characterized primarily by diffuse axonal injury.	/pubmed/21449683	Garman RH, Jenkins LW, Switzer RC 3rd, Bauman RA, Tong LC, Swauger PV, Parks SA, Ritzel DV, Dixon CE, Clark RS, Bayir H, Kagan V, Jackson EK, Kochanek PM.	J Neurotrauma. 2011 Jun;28(6):947-59.	J Neurotrauma. 2011	PubMed	citation	PMID:21449683	pubmed	21449683	create date:2011/04/01 | first author:Garman RH
Cortical excitability changes in patients with sleep-wake disturbances after traumatic brain injury.	/pubmed/21446790	Nardone R, Bergmann J, Kunz A, Caleri F, Seidl M, Tezzon F, Gerstenbrand F, Trinka E, Golaszewski S.	J Neurotrauma. 2011 Jul;28(7):1165-71.	J Neurotrauma. 2011	PubMed	citation	PMID:21446790	pubmed	21446790	create date:2011/03/31 | first author:Nardone R
Post-stroke hypothermia provides neuroprotection through inhibition of AMP-activated protein kinase.	/pubmed/21446786	Li J, Benashski S, McCullough LD.	J Neurotrauma. 2011 Jul;28(7):1281-8. Epub 2011 Jun 1.	J Neurotrauma. 2011	PubMed	citation	PMID:21446786	pubmed	21446786	create date:2011/03/31 | first author:Li J
Delayed intrathecal delivery of RhoA siRNA to the contused spinal cord inhibits allodynia, preserves white matter, and increases serotonergic fiber growth.	/pubmed/21443453	Otsuka S, Adamson C, Sankar V, Gibbs KM, Kane-Goldsmith N, Ayer J, Babiarz J, Kalinski H, Ashush H, Alpert E, Lahav R, Feinstein E, Grumet M.	J Neurotrauma. 2011 Jun;28(6):1063-76.	J Neurotrauma. 2011	PubMed	citation	PMID:21443453	pubmed	21443453	create date:2011/03/30 | first author:Otsuka S
Naturally occurring disk herniation in dogs: an opportunity for pre-clinical spinal cord injury research.	/pubmed/21438715	Levine JM, Levine GJ, Porter BF, Topp K, Noble-Haeusslein LJ.	J Neurotrauma. 2011 Apr;28(4):675-88. Epub 2011 Mar 25. Review.	J Neurotrauma. 2011	PubMed	citation	PMID:21438715	pubmed	21438715	create date:2011/03/29 | first author:Levine JM
Elevated serum ubiquitin carboxy-terminal hydrolase L1 is associated with abnormal blood-brain barrier function after traumatic brain injury.	/pubmed/21428722	Blyth BJ, Farahvar A, He H, Nayak A, Yang C, Shaw G, Bazarian JJ.	J Neurotrauma. 2011 Dec;28(12):2453-62. Epub 2011 Aug 8.	J Neurotrauma. 2011	PubMed	citation	PMID:21428722	pubmed	21428722	create date:2011/03/25 | first author:Blyth BJ
Time-dependent changes in serum biomarker levels after blast traumatic brain injury.	/pubmed/21428721	Gyorgy A, Ling G, Wingo D, Walker J, Tong L, Parks S, Januszkiewicz A, Baumann R, Agoston DV.	J Neurotrauma. 2011 Jun;28(6):1121-6. Epub 2011 May 25.	J Neurotrauma. 2011	PubMed	citation	PMID:21428721	pubmed	21428721	create date:2011/03/25 | first author:Gyorgy A
Objective measures of motor dysfunction after compression spinal cord injury in adult rats: correlations with locomotor rating scores.	/pubmed/21428717	Semler J, Wellmann K, Wirth F, Stein G, Angelova S, Ashrafi M, Schempf G, Ankerne J, Ozsoy O, Ozsoy U, Schönau E, Angelov DN, Irintchev A.	J Neurotrauma. 2011 Jul;28(7):1247-58.	J Neurotrauma. 2011	PubMed	citation	PMID:21428717	pubmed	21428717	create date:2011/03/25 | first author:Semler J
Long-term outcomes after uncomplicated mild traumatic brain injury: a comparison with trauma controls.	/pubmed/21410321	Ponsford J, Cameron P, Fitzgerald M, Grant M, Mikocka-Walus A.	J Neurotrauma. 2011 Jun;28(6):937-46. Epub 2011 May 25.	J Neurotrauma. 2011	PubMed	citation	PMID:21410321	pubmed	21410321	create date:2011/03/18 | first author:Ponsford J
Title	URL	Description	Details	ShortDetails	Resource	Type	Identifiers	Db	EntrezUID	Properties
Intermittent fasting in mice does not improve hindlimb motor performance after spinal cord injury.	/pubmed/21410319	Streijger F, Plunet WT, Plemel JR, Lam CK, Liu J, Tetzlaff W.	J Neurotrauma. 2011 Jun;28(6):1051-61.	J Neurotrauma. 2011	PubMed	citation	PMID:21410319	pubmed	21410319	create date:2011/03/18 | first author:Streijger F
The impact of specialized centers of care for spinal cord injury on length of stay, complications, and mortality: a systematic review of the literature.	/pubmed/21410318	Parent S, Barchi S, LeBreton M, Casha S, Fehlings MG.	J Neurotrauma. 2011 Aug;28(8):1363-70. Epub 2011 May 25. Review.	J Neurotrauma. 2011	PubMed	citation	PMID:21410318	pubmed	21410318	create date:2011/03/18 | first author:Parent S
Findings in the magnetic resonance of paroxysmal sympathetic hyperactivity.	/pubmed/21410317	Fernández-Ortega JF, Prieto-Palomino MA, Quesada-García G, Barrueco-Francioni J.	J Neurotrauma. 2011 Jul;28(7):1327-8. No abstract available.	J Neurotrauma. 2011	PubMed	citation	PMID:21410317	pubmed	21410317	create date:2011/03/18 | first author:Fernández-Ortega JF
Morphological Alteration and Reduction of MAP2-Immunoreactivity in Pyramidal Neurons of Cerebral Cortex in a Rat Model of Focal Cortical Compression.	/pubmed/21401443	Furutani R, Kibayashi K.	J Neurotrauma. 2011 Aug 5. [Epub ahead of print]	J Neurotrauma. 2011	PubMed	citation	PMID:21401443	pubmed	21401443	create date:2011/03/16 | first author:Furutani R
Neuropathological findings in disabled survivors of a head injury.	/pubmed/21401319	Adams JH, Jennett B, Murray LS, Teasdale GM, Gennarelli TA, Graham DI.	J Neurotrauma. 2011 May;28(5):701-9.	J Neurotrauma. 2011	PubMed	citation	PMID:21401319	pubmed	21401319	create date:2011/03/16 | first author:Adams JH
Prognostic value of magnetic resonance imaging in moderate and severe head injury: a prospective study of early MRI findings and one-year outcome.	/pubmed/21401308	Skandsen T, Kvistad KA, Solheim O, Lydersen S, Strand IH, Vik A.	J Neurotrauma. 2011 May;28(5):691-9. Epub 2011 Apr 26.	J Neurotrauma. 2011	PubMed	citation	PMID:21401308	pubmed	21401308	create date:2011/03/16 | first author:Skandsen T
High intracranial pressure effects on cerebral cortical microvascular flow in rats.	/pubmed/21395499	Bragin DE, Bush RC, Müller WS, Nemoto EM.	J Neurotrauma. 2011 May;28(5):775-85. Epub 2011 Apr 21.	J Neurotrauma. 2011	PubMed	citation	PMID:21395499	pubmed	21395499	create date:2011/03/15 | first author:Bragin DE
Engineered in vitro/in silico models to examine neurite target preference.	/pubmed/21391808	Voyiadjis AG, Buettner HM, Shreiber D, Shinbrot T.	J Neurotrauma. 2011 Nov;28(11):2363-75. Epub 2011 Apr 21.	J Neurotrauma. 2011	PubMed	citation	PMID:21391808	pubmed	21391808	create date:2011/03/12 | first author:Voyiadjis AG
Optical imaging of somatosensory evoked potentials in the rat cerebral cortex after spinal cord injury.	/pubmed/21385005	Lee KH, Kim UJ, Park YG, Won R, Lee H, Lee BH.	J Neurotrauma. 2011 May;28(5):797-807. Epub 2011 Apr 12.	J Neurotrauma. 2011	PubMed	citation	PMID:21385005	pubmed	21385005	create date:2011/03/10 | first author:Lee KH
Diffusion tensor imaging of the perforant pathway zone and its relation to memory function in patients with severe traumatic brain injury.	/pubmed/21381986	Christidi F, Bigler ED, McCauley SR, Schnelle KP, Merkley TL, Mors MB, Li X, Macleod M, Chu Z, Hunter JV, Levin HS, Clifton GL, Wilde EA.	J Neurotrauma. 2011 May;28(5):711-25. Epub 2011 Apr 27.	J Neurotrauma. 2011	PubMed	citation	PMID:21381986	pubmed	21381986	create date:2011/03/09 | first author:Christidi F
A phase I/IIa clinical trial of a recombinant Rho protein antagonist in acute spinal cord injury.	/pubmed/21381984	Fehlings MG, Theodore N, Harrop J, Maurais G, Kuntz C, Shaffrey CI, Kwon BK, Chapman J, Yee A, Tighe A, McKerracher L.	J Neurotrauma. 2011 May;28(5):787-96.	J Neurotrauma. 2011	PubMed	citation	PMID:21381984	pubmed	21381984	create date:2011/03/09 | first author:Fehlings MG
Chondroitinase ABC reduces brain tissue swelling in vitro.	/pubmed/21381883	Elkin BS, Shaik MA, Morrison B 3rd.	J Neurotrauma. 2011 Nov;28(11):2277-85. Epub 2011 May 25.	J Neurotrauma. 2011	PubMed	citation	PMID:21381883	pubmed	21381883	create date:2011/03/09 | first author:Elkin BS
Chronic swelling and abnormal myelination during secondary degeneration after partial injury to a central nervous system tract.	/pubmed/21381867	Payne SC, Bartlett CA, Harvey AR, Dunlop SA, Fitzgerald M.	J Neurotrauma. 2011 Jun;28(6):1077-88. Epub 2011 May 5.	J Neurotrauma. 2011	PubMed	citation	PMID:21381867	pubmed	21381867	create date:2011/03/09 | first author:Payne SC
Early post-traumatic seizures in moderate to severe pediatric traumatic brain injury: rates, risk factors, and clinical features.	/pubmed/21381863	Liesemer K, Bratton SL, Zebrack CM, Brockmeyer D, Statler KD.	J Neurotrauma. 2011 May;28(5):755-62. Epub 2011 Apr 21.	J Neurotrauma. 2011	PubMed	citation	PMID:21381863	pubmed	21381863	create date:2011/03/09 | first author:Liesemer K
Glucagon protects against impaired NMDA-mediated cerebrovasodilation and cerebral autoregulation during hypotension after brain injury by activating cAMP protein kinase A and inhibiting upregulation of tPA.	/pubmed/21375400	Armstead WM, Kiessling JW, Cines DB, Higazi AA.	J Neurotrauma. 2011 Mar;28(3):451-7. Epub 2011 Mar 4.	J Neurotrauma. 2011	PubMed	citation	PMID:21375400	pubmed	21375400	create date:2011/03/08 | first author:Armstead WM
Cauda Equina Repair in the Rat: Part 2. Time Course of Ventral Root Conduction Failure.	/pubmed/21361731	Mackenzie SJ, Smirnov I, Calancie B.	J Neurotrauma. 2011 May 5. [Epub ahead of print]	J Neurotrauma. 2011	PubMed	citation	PMID:21361731	pubmed	21361731	create date:2011/03/03 | first author:Mackenzie SJ
Treatment of TBI with collagen scaffolds and human marrow stromal cells increases the expression of tissue plasminogen activator.	/pubmed/21355820	Mahmood A, Qu C, Ning R, Wu H, Goussev A, Xiong Y, Irtenkauf S, Li Y, Chopp M.	J Neurotrauma. 2011 Jul;28(7):1199-207. Epub 2011 May 16.	J Neurotrauma. 2011	PubMed	citation	PMID:21355820	pubmed	21355820	create date:2011/03/02 | first author:Mahmood A
A selective phosphodiesterase-4 inhibitor reduces leukocyte infiltration, oxidative processes, and tissue damage after spinal cord injury.	/pubmed/21355819	Bao F, Fleming JC, Golshani R, Pearse DD, Kasabov L, Brown A, Weaver LC.	J Neurotrauma. 2011 Jun;28(6):1035-49. Epub 2011 May 5.	J Neurotrauma. 2011	PubMed	citation	PMID:21355819	pubmed	21355819	create date:2011/03/02 | first author:Bao F
Rapid increase in hospitalizations resulting from fall-related traumatic head injury in older adults in The Netherlands 1986-2008.	/pubmed/21355818	Hartholt KA, Van Lieshout EM, Polinder S, Panneman MJ, Van der Cammen TJ, Patka P.	J Neurotrauma. 2011 May;28(5):739-44. Epub 2011 Apr 15.	J Neurotrauma. 2011	PubMed	citation	PMID:21355818	pubmed	21355818	create date:2011/03/02 | first author:Hartholt KA
Frequency analysis unveils cardiac autonomic dysfunction after mild traumatic brain injury.	/pubmed/21355816	Hilz MJ, DeFina PA, Anders S, Koehn J, Lang CJ, Pauli E, Flanagan SR, Schwab S, Marthol H.	J Neurotrauma. 2011 Sep;28(9):1727-38. Epub 2011 Apr 21.	J Neurotrauma. 2011	PubMed	citation	PMID:21355816	pubmed	21355816	create date:2011/03/02 | first author:Hilz MJ
A detailed viscoelastic characterization of the P17 and adult rat brain.	/pubmed/21341982	Elkin BS, Ilankovan AI, Morrison B 3rd.	J Neurotrauma. 2011 Nov;28(11):2235-44. Epub 2011 May 25.	J Neurotrauma. 2011	PubMed	citation	PMID:21341982	pubmed	21341982	create date:2011/02/24 | first author:Elkin BS
Rate of neurodegeneration in the mouse controlled cortical impact model is influenced by impactor tip shape: implications for mechanistic and therapeutic studies.	/pubmed/21341976	Pleasant JM, Carlson SW, Mao H, Scheff SW, Yang KH, Saatman KE.	J Neurotrauma. 2011 Nov;28(11):2245-62. Epub 2011 Apr 21.	J Neurotrauma. 2011	PubMed	citation	PMID:21341976	pubmed	21341976	create date:2011/02/24 | first author:Pleasant JM
Acute effects of a selective cannabinoid-2 receptor agonist on neuroinflammation in a model of traumatic brain injury.	/pubmed/21332427	Elliott MB, Tuma RF, Amenta PS, Barbe MF, Jallo JI.	J Neurotrauma. 2011 Jun;28(6):973-81. Epub 2011 Jun 1.	J Neurotrauma. 2011	PubMed	citation	PMID:21332427	pubmed	21332427	create date:2011/02/22 | first author:Elliott MB
Variants of the endothelial nitric oxide gene and cerebral blood flow after severe traumatic brain injury.	/pubmed/21332418	Robertson CS, Gopinath SP, Valadka AB, Van M, Swank PR, Goodman JC.	J Neurotrauma. 2011 May;28(5):727-37. Epub 2011 May 4.	J Neurotrauma. 2011	PubMed	citation	PMID:21332418	pubmed	21332418	create date:2011/02/22 | first author:Robertson CS
Mechanisms of primary blast-induced traumatic brain injury: insights from shock-wave research.	/pubmed/21332411	Nakagawa A, Manley GT, Gean AD, Ohtani K, Armonda R, Tsukamoto A, Yamamoto H, Takayama K, Tominaga T.	J Neurotrauma. 2011 Jun;28(6):1101-19. Epub 2011 May 5. Review.	J Neurotrauma. 2011	PubMed	citation	PMID:21332411	pubmed	21332411	create date:2011/02/22 | first author:Nakagawa A
Rasch measurement analysis of the Mayo-Portland Adaptability Inventory (MPAI-4) in a community-based rehabilitation sample.	/pubmed/21332409	Kean J, Malec JF, Altman IM, Swick S.	J Neurotrauma. 2011 May;28(5):745-53. Epub 2011 Apr 12.	J Neurotrauma. 2011	PubMed	citation	PMID:21332409	pubmed	21332409	create date:2011/02/22 | first author:Kean J
Sustained survival and maturation of adult neural stem/progenitor cells after transplantation into the injured brain.	/pubmed/21332258	Sun D, Gugliotta M, Rolfe A, Reid W, McQuiston AR, Hu W, Young H.	J Neurotrauma. 2011 Jun;28(6):961-72. Epub 2011 May 5.	J Neurotrauma. 2011	PubMed	citation	PMID:21332258	pubmed	21332258	create date:2011/02/22 | first author:Sun D
Sigma receptor agonist 2-(4-morpholinethyl)1 phenylcyclohexanecarboxylate (Pre084) increases GDNF and BiP expression and promotes neuroprotection after root avulsion injury.	/pubmed/21332255	Penas C, Pascual-Font A, Mancuso R, Forés J, Casas C, Navarro X.	J Neurotrauma. 2011 May;28(5):831-40. Epub 2011 Apr 12.	J Neurotrauma. 2011	PubMed	citation	PMID:21332255	pubmed	21332255	create date:2011/02/22 | first author:Penas C
Coagulation disorders in traumatic brain injury.	/pubmed/21309727	Alexiou GA, Pahatouridis D, Voulgaris S.	J Neurotrauma. 2011 Apr;28(4):689. Epub 2011 Mar 24. No abstract available.	J Neurotrauma. 2011	PubMed	citation	PMID:21309727	pubmed	21309727	create date:2011/02/12 | first author:Alexiou GA
Biokinetic analysis of ubiquitin C-terminal hydrolase-L1 (UCH-L1) in severe traumatic brain injury patient biofluids.	/pubmed/21309726	Brophy GM, Mondello S, Papa L, Robicsek SA, Gabrielli A, Tepas J 3rd, Buki A, Robertson C, Tortella FC, Hayes RL, Wang KK.	J Neurotrauma. 2011 Jun;28(6):861-70. Epub 2011 Apr 8.	J Neurotrauma. 2011	PubMed	citation	PMID:21309726	pubmed	21309726	create date:2011/02/12 | first author:Brophy GM
Short-term moderate hypocapnia augments detection of optimal cerebral perfusion pressure.	/pubmed/21309725	Haubrich C, Steiner L, Kasprowicz M, Diedler J, Carrera E, Diehl RR, Smielewski P, Czosnyka M.	J Neurotrauma. 2011 Jul;28(7):1133-7. Epub 2011 Apr 15.	J Neurotrauma. 2011	PubMed	citation	PMID:21309725	pubmed	21309725	create date:2011/02/12 | first author:Haubrich C
Consistent injury to medium spiny neurons and white matter in the mouse striatum after prolonged transient global cerebral ischemia.	/pubmed/21309724	Yoshioka H, Niizuma K, Katsu M, Sakata H, Okami N, Chan PH.	J Neurotrauma. 2011 Apr;28(4):649-60. Epub 2011 Mar 24.	J Neurotrauma. 2011	PubMed	citation	PMID:21309724	pubmed	21309724	create date:2011/02/12 | first author:Yoshioka H
Activation of PI3 kinase/Akt signaling in chronic subdural hematoma outer membranes.	/pubmed/21309701	Funai M, Osuka K, Usuda N, Atsuzawa K, Inukai T, Yasuda M, Watanabe Y, Takayasu M.	J Neurotrauma. 2011 Jun;28(6):1127-31. Epub 2011 May 5.	J Neurotrauma. 2011	PubMed	citation	PMID:21309701	pubmed	21309701	create date:2011/02/12 | first author:Funai M
Reactive astrocytes inhibit the survival and differentiation of oligodendrocyte precursor cells by secreted TNF-α.	/pubmed/21309692	Su Z, Yuan Y, Chen J, Zhu Y, Qiu Y, Zhu F, Huang A, He C.	J Neurotrauma. 2011 Jun;28(6):1089-100. Epub 2011 May 25.	J Neurotrauma. 2011	PubMed	citation	PMID:21309692	pubmed	21309692	create date:2011/02/12 | first author:Su Z
Electrophysiology and functional MRI in post-acute mild traumatic brain injury.	/pubmed/21309680	Gosselin N, Bottari C, Chen JK, Petrides M, Tinawi S, de Guise E, Ptito A.	J Neurotrauma. 2011 Mar;28(3):329-41.	J Neurotrauma. 2011	PubMed	citation	PMID:21309680	pubmed	21309680	create date:2011/02/12 | first author:Gosselin N
Single-walled carbon nanotubes chemically functionalized with polyethylene glycol promote tissue repair in a rat model of spinal cord injury.	/pubmed/21303267	Roman JA, Niedzielko TL, Haddon RC, Parpura V, Floyd CL.	J Neurotrauma. 2011 Nov;28(11):2349-62. Epub 2011 Apr 12.	J Neurotrauma. 2011	PubMed	citation	PMID:21303267	pubmed	21303267	create date:2011/02/10 | first author:Roman JA
Concussive brain trauma in the mouse results in acute cognitive deficits and sustained impairment of axonal function.	/pubmed/21299360	Creed JA, DiLeonardi AM, Fox DP, Tessler AR, Raghupathi R.	J Neurotrauma. 2011 Apr;28(4):547-63.	J Neurotrauma. 2011	PubMed	citation	PMID:21299360	pubmed	21299360	create date:2011/02/09 | first author:Creed JA
Preferential and bidirectional labeling of the rubrospinal tract with adenovirus-GFP for monitoring normal and injured axons.	/pubmed/21299337	Wang X, Smith GM, Xu XM.	J Neurotrauma. 2011 Apr;28(4):635-47. Epub 2011 Mar 24.	J Neurotrauma. 2011	PubMed	citation	PMID:21299337	pubmed	21299337	create date:2011/02/09 | first author:Wang X
Effect of vascular endothelial growth factor treatment in experimental traumatic spinal cord injury: in vivo longitudinal assessment.	/pubmed/21299336	Sundberg LM, Herrera JJ, Narayana PA.	J Neurotrauma. 2011 Apr;28(4):565-78. Epub 2011 Mar 24.	J Neurotrauma. 2011	PubMed	citation	PMID:21299336	pubmed	21299336	create date:2011/02/09 | first author:Sundberg LM
Development of a chronic cervical cord compression model in rat: changes in the neurological behaviors and radiological and pathological findings.	/pubmed/21294701	Kubota M, Kobayashi S, Nonoyama T, Shimada S, Takeno K, Miyazaki T, Guerrero AR, Iwamoto H, Baba H.	J Neurotrauma. 2011 Mar;28(3):459-67.	J Neurotrauma. 2011	PubMed	citation	PMID:21294701	pubmed	21294701	create date:2011/02/08 | first author:Kubota M
Computed tomography and outcome in moderate and severe traumatic brain injury: hematoma volume and midline shift revisited.	/pubmed/21294647	Jacobs B, Beems T, van der Vliet TM, Diaz-Arrastia RR, Borm GF, Vos PE.	J Neurotrauma. 2011 Feb;28(2):203-15. Epub 2011 Feb 5.	J Neurotrauma. 2011	PubMed	citation	PMID:21294647	pubmed	21294647	create date:2011/02/08 | first author:Jacobs B
Transplantation of marrow stromal cells restores cerebral blood flow and reduces cerebral atrophy in rats with traumatic brain injury: in vivo MRI study.	/pubmed/21275806	Li L, Jiang Q, Qu CS, Ding GL, Li QJ, Wang SY, Lee JH, Lu M, Mahmood A, Chopp M.	J Neurotrauma. 2011 Apr;28(4):535-45. Epub 2011 Mar 24.	J Neurotrauma. 2011	PubMed	citation	PMID:21275806	pubmed	21275806	create date:2011/02/01 | first author:Li L
Neurogenesis in Adult Human Brain after Traumatic Brain Injury.	/pubmed/21275797	Zheng W, Zhuge Q, Zhong M, Chen G, Shao B, Wang H, Mao X, Xie L, Jin K.	J Neurotrauma. 2011 Jan 30. [Epub ahead of print]	J Neurotrauma. 2011	PubMed	citation	PMID:21275797	pubmed	21275797	create date:2011/02/01 | first author:Zheng W
Bilateral bulbospinal projections to pudendal motoneuron circuitry after chronic spinal cord hemisection injury as revealed by transsynaptic tracing with pseudorabies virus.	/pubmed/21265606	Johnson RD, Chadha HK, Dugan VP, Gupta DS, Ferrero SL, Hubscher CH.	J Neurotrauma. 2011 Apr;28(4):595-605. Epub 2011 Mar 24.	J Neurotrauma. 2011	PubMed	citation	PMID:21265606	pubmed	21265606	create date:2011/01/27 | first author:Johnson RD
Electrical stimulation accelerates axonal and functional peripheral nerve regeneration across long gaps.	/pubmed/21265597	Haastert-Talini K, Schmitte R, Korte N, Klode D, Ratzka A, Grothe C.	J Neurotrauma. 2011 Apr;28(4):661-74. Epub 2011 Mar 24.	J Neurotrauma. 2011	PubMed	citation	PMID:21265597	pubmed	21265597	create date:2011/01/27 | first author:Haastert-Talini K
Spinal cord injuries induce changes in CB1 cannabinoid receptor and C-C chemokine expression in brain areas underlying circuitry of chronic pain conditions.	/pubmed/21265596	Knerlich-Lukoschus F, Noack M, von der Ropp-Brenner B, Lucius R, Mehdorn HM, Held-Feindt J.	J Neurotrauma. 2011 Apr;28(4):619-34.	J Neurotrauma. 2011	PubMed	citation	PMID:21265596	pubmed	21265596	create date:2011/01/27 | first author:Knerlich-Lukoschus F
Diagnostic value of the Glasgow Coma Scale for traumatic brain injury in 18,002 patients with severe multiple injuries.	/pubmed/21265592	Grote S, Böcker W, Mutschler W, Bouillon B, Lefering R.	J Neurotrauma. 2011 Apr;28(4):527-34. Epub 2011 Mar 9.	J Neurotrauma. 2011	PubMed	citation	PMID:21265592	pubmed	21265592	create date:2011/01/27 | first author:Grote S
Proceedings of the military mTBI Diagnostics Workshop, St. Pete Beach, August 2010.	/pubmed/21265587	Marion DW, Curley KC, Schwab K, Hicks RR; mTBI Diagnostics Workgroup.	J Neurotrauma. 2011 Apr;28(4):517-26. Epub 2011 Mar 24.	J Neurotrauma. 2011	PubMed	citation	PMID:21265587	pubmed	21265587	create date:2011/01/27 | first author:Marion DW
Down-regulation of glial fibrillary acidic protein and vimentin by RNA interference improves acute urinary dysfunction associated with spinal cord injury in rats.	/pubmed/21250919	Toyooka T, Nawashiro H, Shinomiya N, Shima K.	J Neurotrauma. 2011 Apr;28(4):607-18. Epub 2011 Mar 24.	J Neurotrauma. 2011	PubMed	citation	PMID:21250919	pubmed	21250919	create date:2011/01/22 | first author:Toyooka T
Cyclosporin A preserves mitochondrial function after traumatic brain injury in the immature rat and piglet.	/pubmed/21250918	Kilbaugh TJ, Bhandare S, Lorom DH, Saraswati M, Robertson CL, Margulies SS.	J Neurotrauma. 2011 May;28(5):763-74. Epub 2011 Apr 12.	J Neurotrauma. 2011	PubMed	citation	PMID:21250918	pubmed	21250918	create date:2011/01/22 | first author:Kilbaugh TJ
Title	URL	Description	Details	ShortDetails	Resource	Type	Identifiers	Db	EntrezUID	Properties
Diffusion tensor imaging of incentive effects in prospective memory after pediatric traumatic brain injury.	/pubmed/21250917	McCauley SR, Wilde EA, Bigler ED, Chu Z, Yallampalli R, Oni MB, Wu TC, Ramos MA, Pedroza C, Vásquez AC, Hunter JV, Levin HS.	J Neurotrauma. 2011 Apr;28(4):503-16. Epub 2011 Mar 7.	J Neurotrauma. 2011	PubMed	citation	PMID:21250917	pubmed	21250917	create date:2011/01/22 | first author:McCauley SR
Intracanal pressure in compressive spinal cord injury: reduction with hypothermia.	/pubmed/21250916	Batchelor PE, Kerr NF, Gatt AM, Cox SF, Ghasem-Zadeh A, Wills TE, Sidon TK, Howells DW.	J Neurotrauma. 2011 May;28(5):809-20. Epub 2011 Mar 24.	J Neurotrauma. 2011	PubMed	citation	PMID:21250916	pubmed	21250916	create date:2011/01/22 | first author:Batchelor PE
Selective vulnerability of non-myelinated axons to stretch injury in an in vitro co-culture system.	/pubmed/21235329	Staal JA, Vickers JC.	J Neurotrauma. 2011 May;28(5):841-7. Epub 2011 Mar 25.	J Neurotrauma. 2011	PubMed	citation	PMID:21235329	pubmed	21235329	create date:2011/01/18 | first author:Staal JA
Transplantation of human glial restricted progenitors and derived astrocytes into a contusion model of spinal cord injury.	/pubmed/21222572	Jin Y, Neuhuber B, Singh A, Bouyer J, Lepore A, Bonner J, Himes T, Campanelli JT, Fischer I.	J Neurotrauma. 2011 Apr;28(4):579-94. Epub 2011 Mar 24.	J Neurotrauma. 2011	PubMed	citation	PMID:21222572	pubmed	21222572	create date:2011/01/13 | first author:Jin Y
Nerve-evoked constriction of rat tail veins is potentiated and venous diameter is reduced after chronic spinal cord transection.	/pubmed/21222499	Tripovic D, Al Abed A, Rummery NM, Johansen NJ, McLachlan EM, Brock JA.	J Neurotrauma. 2011 May;28(5):821-9. Epub 2011 Mar 9.	J Neurotrauma. 2011	PubMed	citation	PMID:21222499	pubmed	21222499	create date:2011/01/13 | first author:Tripovic D
Evidence for the specificity of intracortical inhibitory dysfunction in asymptomatic concussed athletes.	/pubmed/21219259	Tremblay S, de Beaumont L, Lassonde M, Théoret H.	J Neurotrauma. 2011 Apr;28(4):493-502. Epub 2011 Mar 24.	J Neurotrauma. 2011	PubMed	citation	PMID:21219259	pubmed	21219259	create date:2011/01/12 | first author:Tremblay S
Intermittent fasting improves functional recovery after rat thoracic contusion spinal cord injury.	/pubmed/21219083	Jeong MA, Plunet W, Streijger F, Lee JH, Plemel JR, Park S, Lam CK, Liu J, Tetzlaff W.	J Neurotrauma. 2011 Mar;28(3):479-92.	J Neurotrauma. 2011	PubMed	citation	PMID:21219083	pubmed	21219083	create date:2011/01/12 | first author:Jeong MA
Changes in cerebral compartmental compliances during mild hypocapnia in patients with traumatic brain injury.	/pubmed/21204704	Carrera E, Steiner LA, Castellani G, Smielewski P, Zweifel C, Haubrich C, Pickard JD, Menon DK, Czosnyka M.	J Neurotrauma. 2011 Jun;28(6):889-96. Epub 2011 Apr 12.	J Neurotrauma. 2011	PubMed	citation	PMID:21204704	pubmed	21204704	create date:2011/01/06 | first author:Carrera E
Aquaporin-4 expression in cultured astrocytes after fluid percussion injury.	/pubmed/21204635	Rao KV, Reddy PV, Curtis KM, Norenberg MD.	J Neurotrauma. 2011 Mar;28(3):371-81.	J Neurotrauma. 2011	PubMed	citation	PMID:21204635	pubmed	21204635	create date:2011/01/06 | first author:Rao KV
Craniotomy: true sham for traumatic brain injury, or a sham of a sham?	/pubmed/21190398	Cole JT, Yarnell A, Kean WS, Gold E, Lewis B, Ren M, McMullen DC, Jacobowitz DM, Pollard HB, O'Neill JT, Grunberg NE, Dalgard CL, Frank JA, Watson WD.	J Neurotrauma. 2011 Mar;28(3):359-69.	J Neurotrauma. 2011	PubMed	citation	PMID:21190398	pubmed	21190398	create date:2010/12/31 | first author:Cole JT
Stereology and ultrastructure of chronic phase axonal and cell soma pathology in stretch-injured central nerve fibers.	/pubmed/21190396	Mohammed Sulaiman A, Denman N, Buchanan S, Porter N, Vesi S, Sharpe R, Graham DI, Maxwell WL.	J Neurotrauma. 2011 Mar;28(3):383-400.	J Neurotrauma. 2011	PubMed	citation	PMID:21190396	pubmed	21190396	create date:2010/12/31 | first author:Mohammed Sulaiman A
Incidence of traumatic spinal cord injury in Aragón, Spain (1972-2008).	/pubmed/21190391	Van Den Berg M, Castellote JM, Mahillo-Fernandez I, de Pedro-Cuesta J.	J Neurotrauma. 2011 Mar;28(3):469-77.	J Neurotrauma. 2011	PubMed	citation	PMID:21190391	pubmed	21190391	create date:2010/12/31 | first author:Van Den Berg M
Modulation of ABCA1 by an LXR agonist reduces β-amyloid levels and improves outcome after traumatic brain injury.	/pubmed/21175399	Loane DJ, Washington PM, Vardanian L, Pocivavsek A, Hoe HS, Duff KE, Cernak I, Rebeck GW, Faden AI, Burns MP.	J Neurotrauma. 2011 Feb;28(2):225-36.	J Neurotrauma. 2011	PubMed	citation	PMID:21175399	pubmed	21175399	create date:2010/12/24 | first author:Loane DJ
A substance P antagonist reduces axonal injury and improves neurologic outcome when administered up to 12 hours after traumatic brain injury.	/pubmed/21175297	Donkin JJ, Cernak I, Blumbergs PC, Vink R.	J Neurotrauma. 2011 Feb;28(2):217-24. Epub 2011 Feb 5.	J Neurotrauma. 2011	PubMed	citation	PMID:21175297	pubmed	21175297	create date:2010/12/24 | first author:Donkin JJ
Visual pursuit in the severe disorder of consciousness.	/pubmed/21175278	Dolce G, Lucca LF, Candelieri A, Rogano S, Pignolo L, Sannita WG.	J Neurotrauma. 2011 Jul;28(7):1149-54. Epub 2011 Apr 21.	J Neurotrauma. 2011	PubMed	citation	PMID:21175278	pubmed	21175278	create date:2010/12/24 | first author:Dolce G
Fluoxetine increases hippocampal neurogenesis and induces epigenetic factors but does not improve functional recovery after traumatic brain injury.	/pubmed/21175261	Wang Y, Neumann M, Hansen K, Hong SM, Kim S, Noble-Haeusslein LJ, Liu J.	J Neurotrauma. 2011 Feb;28(2):259-68.	J Neurotrauma. 2011	PubMed	citation	PMID:21175261	pubmed	21175261	create date:2010/12/24 | first author:Wang Y
Training conditions influence walking kinematics and self-selected walking speed in patients with neurological impairments.	/pubmed/21174634	Williams G, Clark R, Schache A, Fini NA, Moore L, Morris ME, McCrory PR.	J Neurotrauma. 2011 Feb;28(2):281-7.	J Neurotrauma. 2011	PubMed	citation	PMID:21174634	pubmed	21174634	create date:2010/12/23 | first author:Williams G
Standardizing data collection in traumatic brain injury.	/pubmed/21162610	Maas AI, Harrison-Felix CL, Menon D, Adelson PD, Balkin T, Bullock R, Engel DC, Gordon W, Langlois-Orman J, Lew HL, Robertson C, Temkin N, Valadka A, Verfaellie M, Wainwright M, Wright DW, Schwab K.	J Neurotrauma. 2011 Feb;28(2):177-87. Epub 2011 Feb 5.	J Neurotrauma. 2011	PubMed	citation	PMID:21162610	pubmed	21162610	create date:2010/12/18 | first author:Maas AI
Human spinal cord injury causes specific increases in surface expression of β integrins on leukocytes.	/pubmed/21142687	Bao F, Bailey CS, Gurr KR, Bailey SI, Rosas-Arellano MP, Brown A, Dekaban GA, Weaver LC.	J Neurotrauma. 2011 Feb;28(2):269-80.	J Neurotrauma. 2011	PubMed	citation	PMID:21142687	pubmed	21142687	create date:2010/12/15 | first author:Bao F
A model of low-level primary blast brain trauma results in cytoskeletal proteolysis and chronic functional impairment in the absence of lung barotrauma.	/pubmed/21142686	Park E, Gottlieb JJ, Cheung B, Shek PN, Baker AJ.	J Neurotrauma. 2011 Mar;28(3):343-57.	J Neurotrauma. 2011	PubMed	citation	PMID:21142686	pubmed	21142686	create date:2010/12/15 | first author:Park E
Therapeutic window analysis of the neuroprotective effects of cyclosporine A after traumatic brain injury.	/pubmed/21142667	Sullivan PG, Sebastian AH, Hall ED.	J Neurotrauma. 2011 Feb;28(2):311-8. Epub 2011 Feb 2.	J Neurotrauma. 2011	PubMed	citation	PMID:21142667	pubmed	21142667	create date:2010/12/15 | first author:Sullivan PG
Effects of continuous intravenous infusion of MCI-186 on functional recovery after spinal cord injury in rats.	/pubmed/21142437	Ohta S, Iwashita Y, Kakinoki R, Noguchi T, Nakamura T.	J Neurotrauma. 2011 Feb;28(2):289-98.	J Neurotrauma. 2011	PubMed	citation	PMID:21142437	pubmed	21142437	create date:2010/12/15 | first author:Ohta S
Focal neuronal damage in patients with neuropsychological impairment after diffuse traumatic brain injury: evaluation using ¹¹C-flumazenil positron emission tomography with statistical image analysis.	/pubmed/21138392	Kawai N, Maeda Y, Kudomi N, Yamamoto Y, Nishiyama Y, Tamiya T.	J Neurotrauma. 2010 Dec;27(12):2131-8.	J Neurotrauma. 2010	PubMed	citation	PMID:21138392	pubmed	21138392	create date:2010/12/09 | first author:Kawai N
The effect of reductive ventricular osmotherapy on the osmolarity of artificial cerebrospinal fluid and the water content of cerebral tissue ex vivo.	/pubmed/21121814	Odland RM, Panter SS, Rockswold GL.	J Neurotrauma. 2011 Jan;28(1):135-42.	J Neurotrauma. 2011	PubMed	citation	PMID:21121814	pubmed	21121814	create date:2010/12/03 | first author:Odland RM
A survey of very-long-term outcomes after traumatic brain injury among members of a population-based incident cohort.	/pubmed/21121813	Brown AW, Moessner AM, Mandrekar J, Diehl NN, Leibson CL, Malec JF.	J Neurotrauma. 2011 Feb;28(2):167-76. Epub 2011 Feb 5.	J Neurotrauma. 2011	PubMed	citation	PMID:21121813	pubmed	21121813	create date:2010/12/03 | first author:Brown AW
Cyclophilin D-sensitive mitochondrial permeability transition in adult human brain and liver mitochondria.	/pubmed/21121808	Hansson MJ, Morota S, Chen L, Matsuyama N, Suzuki Y, Nakajima S, Tanoue T, Omi A, Shibasaki F, Shimazu M, Ikeda Y, Uchino H, Elmér E.	J Neurotrauma. 2011 Jan;28(1):143-53.	J Neurotrauma. 2011	PubMed	citation	PMID:21121808	pubmed	21121808	create date:2010/12/03 | first author:Hansson MJ
A need for improved training interventions for the remediation of impairments in social functioning following brain injury.	/pubmed/21121768	Driscoll DM, Dal Monte O, Grafman J.	J Neurotrauma. 2011 Feb;28(2):319-26. Epub 2011 Jan 31. Review.	J Neurotrauma. 2011	PubMed	citation	PMID:21121768	pubmed	21121768	create date:2010/12/03 | first author:Driscoll DM
Long-term complications of decompressive craniectomy for head injury.	/pubmed/21091342	Honeybul S, Ho KM.	J Neurotrauma. 2011 Jun;28(6):929-35. Epub 2011 Jun 1.	J Neurotrauma. 2011	PubMed	citation	PMID:21091342	pubmed	21091342	create date:2010/11/26 | first author:Honeybul S
Differential effects of injury severity on cognition and cellular pathology after contusive brain trauma in the immature rat.	/pubmed/21091272	Huh JW, Widing AG, Raghupathi R.	J Neurotrauma. 2011 Feb;28(2):245-57. Epub 2011 Jan 27.	J Neurotrauma. 2011	PubMed	citation	PMID:21091272	pubmed	21091272	create date:2010/11/26 | first author:Huh JW
Hippocampal neurogenesis after traumatic brain injury is mediated by vascular endothelial growth factor receptor-2 and the Raf/MEK/ERK cascade.	/pubmed/21091268	Lu KT, Sun CL, Wo PY, Yen HH, Tang TH, Ng MC, Huang ML, Yang YL.	J Neurotrauma. 2011 Mar;28(3):441-50. Epub 2011 Jan 9.	J Neurotrauma. 2011	PubMed	citation	PMID:21091268	pubmed	21091268	create date:2010/11/26 | first author:Lu KT
Intracranial pressure increases during exposure to a shock wave.	/pubmed/21091267	Leonardi AD, Bir CA, Ritzel DV, VandeVord PJ.	J Neurotrauma. 2011 Jan;28(1):85-94.	J Neurotrauma. 2011	PubMed	citation	PMID:21091267	pubmed	21091267	create date:2010/11/26 | first author:Leonardi AD
Characterization of a graded cervical hemicontusion spinal cord injury model in adult male rats.	/pubmed/21087156	Dunham KA, Siriphorn A, Chompoopong S, Floyd CL.	J Neurotrauma. 2010 Nov;27(11):2091-106.	J Neurotrauma. 2010	PubMed	citation	PMID:21087156	pubmed	21087156	create date:2010/11/23 | first author:Dunham KA
Effect of decompressive craniectomy on aquaporin-4 expression after lateral fluid percussion injury in rats.	/pubmed/21083433	Tomura S, Nawashiro H, Otani N, Uozumi Y, Toyooka T, Ohsumi A, Shima K.	J Neurotrauma. 2011 Feb;28(2):237-43.	J Neurotrauma. 2011	PubMed	citation	PMID:21083433	pubmed	21083433	create date:2010/11/19 | first author:Tomura S
Activity-dependent increase in neurotrophic factors is associated with an enhanced modulation of spinal reflexes after spinal cord injury.	/pubmed/21083432	Côté MP, Azzam GA, Lemay MA, Zhukareva V, Houlé JD.	J Neurotrauma. 2011 Feb;28(2):299-309. Epub 2011 Jan 9.	J Neurotrauma. 2011	PubMed	citation	PMID:21083432	pubmed	21083432	create date:2010/11/19 | first author:Côté MP
A multi-mode shock tube for investigation of blast-induced traumatic brain injury.	/pubmed/21083431	Reneer DV, Hisel RD, Hoffman JM, Kryscio RJ, Lusk BT, Geddes JW.	J Neurotrauma. 2011 Jan;28(1):95-104.	J Neurotrauma. 2011	PubMed	citation	PMID:21083431	pubmed	21083431	create date:2010/11/19 | first author:Reneer DV
Identification of potentially neuroprotective genes upregulated by neurotrophin treatment of CA3 neurons in the injured brain.	/pubmed/21083427	Malik SZ, Motamedi S, Royo NC, LeBold D, Watson DJ.	J Neurotrauma. 2011 Mar;28(3):415-30. Epub 2011 Jan 27.	J Neurotrauma. 2011	PubMed	citation	PMID:21083427	pubmed	21083427	create date:2010/11/19 | first author:Malik SZ
Impact of cervical spine management brain injury on functional survival outcomes in comatose, blunt trauma patients with extremity movement and negative cervical spine CT: application of the Monte Carlo simulation.	/pubmed/21083417	Dunham CM, Carter KJ, Castro F, Erickson B.	J Neurotrauma. 2011 Jun;28(6):1009-19. Epub 2011 Jan 9.	J Neurotrauma. 2011	PubMed	citation	PMID:21083417	pubmed	21083417	create date:2010/11/19 | first author:Dunham CM
Preclinical efficacy testing in middle-aged rats: nicotinamide, a novel neuroprotectant, demonstrates diminished preclinical efficacy after controlled cortical impact.	/pubmed/21083416	Swan AA, Chandrashekar R, Beare J, Hoane MR.	J Neurotrauma. 2011 Mar;28(3):431-40. Epub 2011 Jan 9.	J Neurotrauma. 2011	PubMed	citation	PMID:21083416	pubmed	21083416	create date:2010/11/19 | first author:Swan AA
Long-term benefit of human fetal neuronal progenitor cell transplantation in a clinically adapted model after traumatic brain injury.	/pubmed/21083415	Skardelly M, Gaber K, Burdack S, Scheidt F, Hilbig H, Boltze J, Förschler A, Schwarz S, Schwarz J, Meixensberger J, Schuhmann MU.	J Neurotrauma. 2011 Mar;28(3):401-14.	J Neurotrauma. 2011	PubMed	citation	PMID:21083415	pubmed	21083415	create date:2010/11/19 | first author:Skardelly M
A diffusion tensor imaging study on the white matter skeleton in individuals with sports-related concussion.	/pubmed/21083414	Cubon VA, Putukian M, Boyer C, Dettwiler A.	J Neurotrauma. 2011 Feb;28(2):189-201. Epub 2011 Jan 27.	J Neurotrauma. 2011	PubMed	citation	PMID:21083414	pubmed	21083414	create date:2010/11/19 | first author:Cubon VA
A longitudinal proton magnetic resonance spectroscopy study of mild traumatic brain injury.	/pubmed/21054143	Yeo RA, Gasparovic C, Merideth F, Ruhl D, Doezema D, Mayer AR.	J Neurotrauma. 2011 Jan;28(1):1-11.	J Neurotrauma. 2011	PubMed	citation	PMID:21054143	pubmed	21054143	create date:2010/11/09 | first author:Yeo RA
The importance of fluid-structure interaction in spinal trauma models.	/pubmed/21047151	Persson C, Summers J, Hall RM.	J Neurotrauma. 2011 Jan;28(1):113-25. Epub 2010 Dec 27.	J Neurotrauma. 2011	PubMed	citation	PMID:21047151	pubmed	21047151	create date:2010/11/05 | first author:Persson C
Rotational acceleration closed head flexion trauma generates more extensive diffuse brain injury than extension trauma.	/pubmed/21047148	Krave U, Al-Olama M, Hansson HA.	J Neurotrauma. 2011 Jan;28(1):57-70.	J Neurotrauma. 2011	PubMed	citation	PMID:21047148	pubmed	21047148	create date:2010/11/05 | first author:Krave U
Prognostic influence and magnetic resonance imaging findings in paroxysmal sympathetic hyperactivity after severe traumatic brain injury.	/pubmed/21028988	Lv LQ, Hou LJ, Yu MK, Qi XQ, Chen HR, Chen JX, Hu GH, Luo C, Lu YC.	J Neurotrauma. 2010 Nov;27(11):1945-50. Epub 2010 Oct 28.	J Neurotrauma. 2010	PubMed	citation	PMID:21028988	pubmed	21028988	create date:2010/10/30 | first author:Lv LQ
Evaluation of a combined therapeutic regimen of 8-OH-DPAT and environmental enrichment after experimental traumatic brain injury.	/pubmed/21028935	Kline AE, McAloon RL, Henderson KA, Bansal UK, Ganti BM, Ahmed RH, Gibbs RB, Sozda CN.	J Neurotrauma. 2010 Nov;27(11):2021-32. Epub 2010 Oct 28.	J Neurotrauma. 2010	PubMed	citation	PMID:21028935	pubmed	21028935	create date:2010/10/30 | first author:Kline AE
Decompressive craniectomy for severe head injury: does an outcome prediction model influence clinical decision-making?	/pubmed/20979568	Honeybul S, O'Hanlon S, Ho KM.	J Neurotrauma. 2011 Jan;28(1):13-9.	J Neurotrauma. 2011	PubMed	citation	PMID:20979568	pubmed	20979568	create date:2010/10/29 | first author:Honeybul S
Acupressure as a non-pharmacological intervention for traumatic brain injury (TBI).	/pubmed/20979460	McFadden KL, Healy KM, Dettmann ML, Kaye JT, Ito TA, Hernández TD.	J Neurotrauma. 2011 Jan;28(1):21-34. Epub 2010 Dec 27.	J Neurotrauma. 2011	PubMed	citation	PMID:20979460	pubmed	20979460	create date:2010/10/29 | first author:McFadden KL
Phenylephrine infusion prevents impairment of ATP- and calcium-sensitive potassium channel-mediated cerebrovasodilation after brain injury in female, but aggravates impairment in male, piglets through modulation of ERK MAPK upregulation.	/pubmed/20964536	Armstead WM, Kiessling JW, Riley J, Kofke WA, Vavilala MS.	J Neurotrauma. 2011 Jan;28(1):105-11.	J Neurotrauma. 2011	PubMed	citation	PMID:20964536	pubmed	20964536	create date:2010/10/23 | first author:Armstead WM
Electrocortical pathology in a rat model of penetrating ballistic-like brain injury.	/pubmed/20964535	Lu XC, Hartings JA, Si Y, Balbir A, Cao Y, Tortella FC.	J Neurotrauma. 2011 Jan;28(1):71-83. Epub 2010 Dec 18.	J Neurotrauma. 2011	PubMed	citation	PMID:20964535	pubmed	20964535	create date:2010/10/23 | first author:Lu XC
Dilantin therapy in an experimental model of traumatic brain injury: effects of limited versus daily treatment on neurological and behavioral recovery.	/pubmed/20964534	Darrah SD, Chuang J, Mohler LM, Chen X, Cummings EE, Burnett T, Reyes-Littaua MC, Galang GN, Wagner AK.	J Neurotrauma. 2011 Jan;28(1):43-55. Epub 2010 Dec 18. Erratum in: J Neurotrauma. 2011 Feb;28(2):327. Darrah, Shaun H [corrected to Darrah, Shaun D].	J Neurotrauma. 2011	PubMed	citation	PMID:20964534	pubmed	20964534	create date:2010/10/23 | first author:Darrah SD
Title	URL	Description	Details	ShortDetails	Resource	Type	Identifiers	Db	EntrezUID	Properties
Antinociceptive effect of riluzole in rats with neuropathic spinal cord injury pain.	/pubmed/20954888	Hama A, Sagen J.	J Neurotrauma. 2011 Jan;28(1):127-34. Epub 2010 Dec 2.	J Neurotrauma. 2011	PubMed	citation	PMID:20954888	pubmed	20954888	create date:2010/10/20 | first author:Hama A
Anemia in the setting of traumatic brain injury: the arguments for and against liberal transfusion.	/pubmed/20954887	Utter GH, Shahlaie K, Zwienenberg-Lee M, Muizelaar JP.	J Neurotrauma. 2011 Jan;28(1):155-65. Epub 2010 Dec 2. Review.	J Neurotrauma. 2011	PubMed	citation	PMID:20954887	pubmed	20954887	create date:2010/10/20 | first author:Utter GH
Early and Sustained Increase in the Expression of Hippocampal IGF-1, But Not EPO, in a Developmental Rodent Model of Traumatic Brain Injury.	/pubmed/20954842	Schober ME, Block B, Beachy JC, Statler KD, Giza CC, Lane RH.	J Neurotrauma. 2010 Oct 18. [Epub ahead of print]	J Neurotrauma. 2010	PubMed	citation	PMID:20954842	pubmed	20954842	create date:2010/10/20 | first author:Schober ME
Assessing quality of life after traumatic brain injury: examination of the short form 36 health survey.	/pubmed/20939701	Guilfoyle MR, Seeley HM, Corteen E, Harkin C, Richards H, Menon DK, Hutchinson PJ.	J Neurotrauma. 2010 Dec;27(12):2173-81.	J Neurotrauma. 2010	PubMed	citation	PMID:20939701	pubmed	20939701	create date:2010/10/14 | first author:Guilfoyle MR
Acute cerebral perfusion CT abnormalities associated with posttraumatic amnesia in mild head injury.	/pubmed/20939700	Metting Z, Rödiger LA, de Jong BM, Stewart RE, Kremer BP, van der Naalt J.	J Neurotrauma. 2010 Dec;27(12):2183-9.	J Neurotrauma. 2010	PubMed	citation	PMID:20939700	pubmed	20939700	create date:2010/10/14 | first author:Metting Z
Astrocyte oxidative metabolism and metabolite trafficking after fluid percussion brain injury in adult rats.	/pubmed/20939699	Bartnik-Olson BL, Oyoyo U, Hovda DA, Sutton RL.	J Neurotrauma. 2010 Dec;27(12):2191-202. Epub 2010 Nov 23.	J Neurotrauma. 2010	PubMed	citation	PMID:20939699	pubmed	20939699	create date:2010/10/14 | first author:Bartnik-Olson BL
Early venous thromboembolic event prophylaxis in traumatic brain injury with low-molecular-weight heparin: risks and benefits.	/pubmed/20939698	Dudley RR, Aziz I, Bonnici A, Saluja RS, Lamoureux J, Kalmovitch B, Gursahaney A, Razek T, Maleki M, Marcoux J.	J Neurotrauma. 2010 Dec;27(12):2165-72.	J Neurotrauma. 2010	PubMed	citation	PMID:20939698	pubmed	20939698	create date:2010/10/14 | first author:Dudley RR
Increased survival and reinnervation of cervical motoneurons by riluzole after avulsion of the C7 ventral root.	/pubmed/20939695	Pintér S, Gloviczki B, Szabó A, Márton G, Nógrádi A.	J Neurotrauma. 2010 Dec;27(12):2273-82.	J Neurotrauma. 2010	PubMed	citation	PMID:20939695	pubmed	20939695	create date:2010/10/14 | first author:Pintér S
Pharyngeal selective brain cooling is associated with reduced CNS cortical lesion after experimental traumatic brain injury in rats.	/pubmed/20939694	Doll H, Maegele M, Bohl J, Störkel S, Kipfmueller F, Schaefer U, Angelov D, Wirth S, Truebel H.	J Neurotrauma. 2010 Dec;27(12):2245-54.	J Neurotrauma. 2010	PubMed	citation	PMID:20939694	pubmed	20939694	create date:2010/10/14 | first author:Doll H
Injury-induced regulation of steroidogenic gene expression in the cerebellum.	/pubmed/20925573	Mirzatoni A, Spence RD, Naranjo KC, Saldanha CJ, Schlinger BA.	J Neurotrauma. 2010 Oct;27(10):1875-82. Epub 2010 Oct 6.	J Neurotrauma. 2010	PubMed	citation	PMID:20925573	pubmed	20925573	create date:2010/10/12 | first author:Mirzatoni A
Interferon-γ decreases chondroitin sulfate proteoglycan expression and enhances hindlimb function after spinal cord injury in mice.	/pubmed/20925481	Fujiyoshi T, Kubo T, Chan CC, Koda M, Okawa A, Takahashi K, Yamazaki M.	J Neurotrauma. 2010 Dec;27(12):2283-94.	J Neurotrauma. 2010	PubMed	citation	PMID:20925481	pubmed	20925481	create date:2010/10/12 | first author:Fujiyoshi T
Benefits of sports participation for executive function in disabled athletes.	/pubmed/20925480	Di Russo F, Bultrini A, Brunelli S, Delussu AS, Polidori L, Taddei F, Traballesi M, Spinelli D.	J Neurotrauma. 2010 Dec;27(12):2309-19.	J Neurotrauma. 2010	PubMed	citation	PMID:20925480	pubmed	20925480	create date:2010/10/12 | first author:Di Russo F
Metabotropic glutamate receptor-5 and protein kinase C-epsilon increase in dorsal root ganglion neurons and spinal glial activation in an adolescent rat model of painful neck injury.	/pubmed/20925479	Weisshaar CL, Dong L, Bowman AS, Perez FM, Guarino BB, Sweitzer SM, Winkelstein BA.	J Neurotrauma. 2010 Dec;27(12):2261-71.	J Neurotrauma. 2010	PubMed	citation	PMID:20925479	pubmed	20925479	create date:2010/10/12 | first author:Weisshaar CL
Functionally-Detected Cognitive Impairment in High School Football Players Without Clinically-Diagnosed Concussion.	/pubmed/20883154	Talavage TM, Nauman E, Breedlove EL, Yoruk U, Dye AE, Morigaki K, Feuer H, Leverenz LJ.	J Neurotrauma. 2010 Oct 1. [Epub ahead of print]	J Neurotrauma. 2010	PubMed	citation	PMID:20883154	pubmed	20883154	create date:2010/10/05 | first author:Talavage TM
Human traumatic brain injury alters plasma microRNA levels.	/pubmed/20883153	Redell JB, Moore AN, Ward NH 3rd, Hergenroeder GW, Dash PK.	J Neurotrauma. 2010 Dec;27(12):2147-56. Epub 2010 Nov 23.	J Neurotrauma. 2010	PubMed	citation	PMID:20883153	pubmed	20883153	create date:2010/10/05 | first author:Redell JB
A pharmacological analysis of the neuroprotective efficacy of the brain- and cell-permeable calpain inhibitor MDL-28170 in the mouse controlled cortical impact traumatic brain injury model.	/pubmed/20874056	Thompson SN, Carrico KM, Mustafa AG, Bains M, Hall ED.	J Neurotrauma. 2010 Dec;27(12):2233-43.	J Neurotrauma. 2010	PubMed	citation	PMID:20874056	pubmed	20874056	create date:2010/09/30 | first author:Thompson SN
Assessing spatial relationships between axonal integrity, regional brain volumes, and neuropsychological outcomes after traumatic axonal injury.	/pubmed/20874032	Warner MA, Marquez de la Plata C, Spence J, Wang JY, Harper C, Moore C, Devous M, Diaz-Arrastia R.	J Neurotrauma. 2010 Dec;27(12):2121-30. Epub 2010 Nov 22.	J Neurotrauma. 2010	PubMed	citation	PMID:20874032	pubmed	20874032	create date:2010/09/30 | first author:Warner MA
Experience-dependent plasticity and vision restoration in rats after optic nerve crush.	/pubmed/20873959	Prilloff S, Henrich-Noack P, Kropf S, Sabel BA.	J Neurotrauma. 2010 Dec;27(12):2295-307.	J Neurotrauma. 2010	PubMed	citation	PMID:20873959	pubmed	20873959	create date:2010/09/30 | first author:Prilloff S
Reorganization of motor cortex after controlled cortical impact in rats and implications for functional recovery.	/pubmed/20873958	Nishibe M, Barbay S, Guggenmos D, Nudo RJ.	J Neurotrauma. 2010 Dec;27(12):2221-32. Epub 2010 Nov 22.	J Neurotrauma. 2010	PubMed	citation	PMID:20873958	pubmed	20873958	create date:2010/09/30 | first author:Nishibe M
The hormone ghrelin prevents traumatic brain injury induced intestinal dysfunction.	/pubmed/20858122	Bansal V, Ryu SY, Blow C, Costantini T, Loomis W, Eliceiri B, Baird A, Wolf P, Coimbra R.	J Neurotrauma. 2010 Dec;27(12):2255-60. Epub 2010 Nov 2.	J Neurotrauma. 2010	PubMed	citation	PMID:20858122	pubmed	20858122	create date:2010/09/23 | first author:Bansal V
Combining coma score and serum biomarker levels to predict unfavorable outcome following childhood brain trauma.	/pubmed/20858121	Lo TY, Jones PA, Minns RA.	J Neurotrauma. 2010 Dec;27(12):2139-45. Epub 2010 Nov 2.	J Neurotrauma. 2010	PubMed	citation	PMID:20858121	pubmed	20858121	create date:2010/09/23 | first author:Lo TY
Association of chronic vascular changes with functional outcome after traumatic brain injury in rats.	/pubmed/20839948	Hayward NM, Immonen R, Tuunanen PI, Ndode-Ekane XE, Gröhn O, Pitkänen A.	J Neurotrauma. 2010 Dec;27(12):2203-19. Epub 2010 Oct 18.	J Neurotrauma. 2010	PubMed	citation	PMID:20839948	pubmed	20839948	create date:2010/09/16 | first author:Hayward NM
Post-traumatic seizures exacerbate histopathological damage after fluid-percussion brain injury.	/pubmed/20836615	Bao YH, Bramlett HM, Atkins CM, Truettner JS, Lotocki G, Alonso OF, Dietrich WD.	J Neurotrauma. 2011 Jan;28(1):35-42. Epub 2010 Oct 12.	J Neurotrauma. 2011	PubMed	citation	PMID:20836615	pubmed	20836615	create date:2010/09/15 | first author:Bao YH
Post-traumatic hypoxia exacerbates brain tissue damage: analysis of axonal injury and glial responses.	/pubmed/20822466	Hellewell SC, Yan EB, Agyapomaa DA, Bye N, Morganti-Kossmann MC.	J Neurotrauma. 2010 Nov;27(11):1997-2010.	J Neurotrauma. 2010	PubMed	citation	PMID:20822466	pubmed	20822466	create date:2010/09/09 | first author:Hellewell SC
The effect of spontaneous alterations in brain temperature on outcome: a prospective observational cohort study in patients with severe traumatic brain injury.	/pubmed/20822465	Sacho RH, Vail A, Rainey T, King AT, Childs C.	J Neurotrauma. 2010 Dec;27(12):2157-64. Epub 2010 Oct 18.	J Neurotrauma. 2010	PubMed	citation	PMID:20822465	pubmed	20822465	create date:2010/09/09 | first author:Sacho RH
Repetitive intrathecal catheter delivery of bone marrow mesenchymal stromal cells improves functional recovery in a rat model of contusive spinal cord injury.	/pubmed/20822464	Cizkova D, Novotna I, Slovinska L, Vanicky I, Jergova S, Rosocha J, Radonak J.	J Neurotrauma. 2011 Sep;28(9):1951-61. Epub 2011 Sep 6.	J Neurotrauma. 2011	PubMed	citation	PMID:20822464	pubmed	20822464	create date:2010/09/09 | first author:Cizkova D
Sympathetic vasoconstriction is potentiated in arteries caudal but not rostral to a spinal cord transection in rats.	/pubmed/20822463	Rummery NM, Tripovic D, McLachlan EM, Brock JA.	J Neurotrauma. 2010 Nov;27(11):2077-89.	J Neurotrauma. 2010	PubMed	citation	PMID:20822463	pubmed	20822463	create date:2010/09/09 | first author:Rummery NM
Diffusion tensor imaging and fiber tractography of patients with cervical spinal cord injury.	/pubmed/20822462	Chang Y, Jung TD, Yoo DS, Hyun JK.	J Neurotrauma. 2010 Nov;27(11):2033-40.	J Neurotrauma. 2010	PubMed	citation	PMID:20822462	pubmed	20822462	create date:2010/09/09 | first author:Chang Y
Early and sustained increase in the expression of hippocampal IGF-1, but not EPO, in a developmental rodent model of traumatic brain injury.	/pubmed/20822461	Schober ME, Block B, Beachy JC, Statler KD, Giza CC, Lane RH.	J Neurotrauma. 2010 Nov;27(11):2011-20.	J Neurotrauma. 2010	PubMed	citation	PMID:20822461	pubmed	20822461	create date:2010/09/09 | first author:Schober ME
Near infrared light reduces oxidative stress and preserves function in CNS tissue vulnerable to secondary degeneration following partial transection of the optic nerve.	/pubmed/20822460	Fitzgerald M, Bartlett CA, Payne SC, Hart NS, Rodger J, Harvey AR, Dunlop SA.	J Neurotrauma. 2010 Nov;27(11):2107-19.	J Neurotrauma. 2010	PubMed	citation	PMID:20822460	pubmed	20822460	create date:2010/09/09 | first author:Fitzgerald M
Noninvasive monitoring of cerebrovascular reactivity with near infrared spectroscopy in head-injured patients.	/pubmed/20812789	Zweifel C, Castellani G, Czosnyka M, Helmy A, Manktelow A, Carrera E, Brady KM, Hutchinson PJ, Menon DK, Pickard JD, Smielewski P.	J Neurotrauma. 2010 Nov;27(11):1951-8. Epub 2010 Oct 28.	J Neurotrauma. 2010	PubMed	citation	PMID:20812789	pubmed	20812789	create date:2010/09/04 | first author:Zweifel C
Post-traumatic hydrocephalus after decompressive craniectomy: an underestimated risk factor.	/pubmed/20812777	De Bonis P, Pompucci A, Mangiola A, Rigante L, Anile C.	J Neurotrauma. 2010 Nov;27(11):1965-70.	J Neurotrauma. 2010	PubMed	citation	PMID:20812777	pubmed	20812777	create date:2010/09/04 | first author:De Bonis P
Traumatic brain injury exacerbates neurodegenerative pathology: improvement with an apolipoprotein E-based therapeutic.	/pubmed/20812776	Laskowitz DT, Song P, Wang H, Mace B, Sullivan PM, Vitek MP, Dawson HN.	J Neurotrauma. 2010 Nov;27(11):1983-95. Epub 2010 Nov 2.	J Neurotrauma. 2010	PubMed	citation	PMID:20812776	pubmed	20812776	create date:2010/09/04 | first author:Laskowitz DT
Chondroitinase ABC enhances pericontusion axonal sprouting but does not confer robust improvements in behavioral recovery.	/pubmed/20809786	Harris NG, Mironova YA, Hovda DA, Sutton RL.	J Neurotrauma. 2010 Nov;27(11):1971-82. Epub 2010 Oct 20.	J Neurotrauma. 2010	PubMed	citation	PMID:20809786	pubmed	20809786	create date:2010/09/03 | first author:Harris NG
Nogo receptor deletion and multimodal exercise improve distinct aspects of recovery in cervical spinal cord injury.	/pubmed/20809785	Harel NY, Song KH, Tang X, Strittmatter SM.	J Neurotrauma. 2010 Nov;27(11):2055-66.	J Neurotrauma. 2010	PubMed	citation	PMID:20809785	pubmed	20809785	create date:2010/09/03 | first author:Harel NY
Spinal cord blood flow and blood vessel permeability measured by dynamic computed tomography imaging in rats after localized delivery of fibroblast growth factor.	/pubmed/20799884	Kang CE, Clarkson R, Tator CH, Yeung IW, Shoichet MS.	J Neurotrauma. 2010 Nov;27(11):2041-53. Epub 2010 Oct 29.	J Neurotrauma. 2010	PubMed	citation	PMID:20799884	pubmed	20799884	create date:2010/08/31 | first author:Kang CE
Clinical outcome of mild head injury with isolated oculomotor nerve palsy.	/pubmed/20799883	Kuo LT, Huang AP, Yang CC, Tsai SY, Tu YK, Huang SJ.	J Neurotrauma. 2010 Nov;27(11):1959-64.	J Neurotrauma. 2010	PubMed	citation	PMID:20799883	pubmed	20799883	create date:2010/08/31 | first author:Kuo LT
Sustained expression of vascular endothelial growth factor and angiopoietin-1 improves blood-spinal cord barrier integrity and functional recovery after spinal cord injury.	/pubmed/20799882	Herrera JJ, Sundberg LM, Zentilin L, Giacca M, Narayana PA.	J Neurotrauma. 2010 Nov;27(11):2067-76. Epub 2010 Oct 28.	J Neurotrauma. 2010	PubMed	citation	PMID:20799882	pubmed	20799882	create date:2010/08/31 | first author:Herrera JJ
Acute pharmacological DVT prophylaxis after spinal cord injury.	/pubmed/20795870	Christie S, Thibault-Halman G, Casha S.	J Neurotrauma. 2011 Aug;28(8):1509-14. Epub 2010 Aug 26. Review.	J Neurotrauma. 2011	PubMed	citation	PMID:20795870	pubmed	20795870	create date:2010/08/28 | first author:Christie S
Repairing large radial nerve defects by acellular nerve allografts seeded with autologous bone marrow stromal cells in a monkey model.	/pubmed/20701436	Wang D, Liu XL, Zhu JK, Hu J, Jiang L, Zhang Y, Yang LM, Wang HG, Zhu QT, Yi JH, Xi TF.	J Neurotrauma. 2010 Oct;27(10):1935-43.	J Neurotrauma. 2010	PubMed	citation	PMID:20701436	pubmed	20701436	create date:2010/08/13 | first author:Wang D
Repetitive intrathecal VEGF(165) treatment has limited therapeutic effects after spinal cord injury in the rat.	/pubmed/20701430	van Neerven S, Joosten EA, Brook GA, Lambert CA, Mey J, Weis J, Marcus MA, Steinbusch HW, van Kleef M, Patijn J, Deumens R.	J Neurotrauma. 2010 Oct;27(10):1781-91.	J Neurotrauma. 2010	PubMed	citation	PMID:20701430	pubmed	20701430	create date:2010/08/13 | first author:van Neerven S
Changes in the brain after intracerebral implantation of a lead pellet in the rat.	/pubmed/20698761	Nakao K, Kibayashi K, Taki T, Koyama H.	J Neurotrauma. 2010 Oct;27(10):1925-34.	J Neurotrauma. 2010	PubMed	citation	PMID:20698761	pubmed	20698761	create date:2010/08/12 | first author:Nakao K
Neuroproteomics: a biochemical means to discriminate the extent and modality of brain injury.	/pubmed/20698760	Ottens AK, Bustamante L, Golden EC, Yao C, Hayes RL, Wang KK, Tortella FC, Dave JR.	J Neurotrauma. 2010 Oct;27(10):1837-52. Epub 2010 Oct 9.	J Neurotrauma. 2010	PubMed	citation	PMID:20698760	pubmed	20698760	create date:2010/08/12 | first author:Ottens AK
Development of autonomic dysreflexia after spinal cord injury is associated with a lack of serotonergic axons in the intermediolateral cell column.	/pubmed/20698759	Cormier CM, Mukhida K, Walker G, Marsh DR.	J Neurotrauma. 2010 Oct;27(10):1805-18. Epub 2010 Oct 6.	J Neurotrauma. 2010	PubMed	citation	PMID:20698759	pubmed	20698759	create date:2010/08/12 | first author:Cormier CM
Vascular endothelial growth factor and spinal cord injury pain.	/pubmed/20698758	Nesic O, Sundberg LM, Herrera JJ, Mokkapati VU, Lee J, Narayana PA.	J Neurotrauma. 2010 Oct;27(10):1793-803.	J Neurotrauma. 2010	PubMed	citation	PMID:20698758	pubmed	20698758	create date:2010/08/12 | first author:Nesic O
Docosahexaenoic acid prevents white matter damage after spinal cord injury.	/pubmed/20698757	Ward RE, Huang W, Curran OE, Priestley JV, Michael-Titus AT.	J Neurotrauma. 2010 Oct;27(10):1769-80. Epub 2010 Oct 6.	J Neurotrauma. 2010	PubMed	citation	PMID:20698757	pubmed	20698757	create date:2010/08/12 | first author:Ward RE
Brain temperature profiles during epidural cooling with the ChillerPad in a monkey model of traumatic brain injury.	/pubmed/20684677	King C, Robinson T, Dixon CE, Rao GR, Larnard D, Nemoto CE.	J Neurotrauma. 2010 Oct;27(10):1895-903. Epub 2010 Sep 16.	J Neurotrauma. 2010	PubMed	citation	PMID:20684677	pubmed	20684677	create date:2010/08/06 | first author:King C
Longitudinal characterization of motor and cognitive deficits in a model of penetrating ballistic-like brain injury.	/pubmed/20684676	Shear DA, Lu XC, Bombard MC, Pedersen R, Chen Z, Davis A, Tortella FC.	J Neurotrauma. 2010 Oct;27(10):1911-23. Epub 2010 Oct 6.	J Neurotrauma. 2010	PubMed	citation	PMID:20684676	pubmed	20684676	create date:2010/08/06 | first author:Shear DA
Endothelin-1 is increased in cerebrospinal fluid and associated with unfavorable outcomes in children after severe traumatic brain injury.	/pubmed/20684675	Salonia R, Empey PE, Poloyac SM, Wisniewski SR, Klamerus M, Ozawa H, Wagner AK, Ruppel R, Bell MJ, Feldman K, Adelson PD, Clark RS, Kochanek PM.	J Neurotrauma. 2010 Oct;27(10):1819-25. Epub 2010 Sep 17.	J Neurotrauma. 2010	PubMed	citation	PMID:20684675	pubmed	20684675	create date:2010/08/06 | first author:Salonia R
Pituitary function at long-term follow-up of childhood traumatic brain injury.	/pubmed/20684673	Moon RJ, Sutton T, Wilson PM, Kirkham FJ, Davies JH.	J Neurotrauma. 2010 Oct;27(10):1827-35. Epub 2010 Oct 6.	J Neurotrauma. 2010	PubMed	citation	PMID:20684673	pubmed	20684673	create date:2010/08/06 | first author:Moon RJ
Title	URL	Description	Details	ShortDetails	Resource	Type	Identifiers	Db	EntrezUID	Properties
Cerebral hemodynamic effects of acute hyperoxia and hyperventilation after severe traumatic brain injury.	/pubmed/20684672	Rangel-Castilla L, Lara LR, Gopinath S, Swank PR, Valadka A, Robertson C.	J Neurotrauma. 2010 Oct;27(10):1853-63. Epub 2010 Sep 17.	J Neurotrauma. 2010	PubMed	citation	PMID:20684672	pubmed	20684672	create date:2010/08/06 | first author:Rangel-Castilla L
Levodopa-carbidopa may improve vision loss in indirect traumatic optic neuropathy.	/pubmed/20649490	Razeghinejad MR, Rahat F, Bagheri M.	J Neurotrauma. 2010 Oct;27(10):1905-9. Epub 2010 Oct 9.	J Neurotrauma. 2010	PubMed	citation	PMID:20649490	pubmed	20649490	create date:2010/07/24 | first author:Razeghinejad MR
Effects of traumatic brain injury of different severities on emotional, cognitive, and oxidative stress-related parameters in mice.	/pubmed/20649482	Schwarzbold ML, Rial D, De Bem T, Machado DG, Cunha MP, dos Santos AA, dos Santos DB, Figueiredo CP, Farina M, Goldfeder EM, Rodrigues AL, Prediger RD, Walz R.	J Neurotrauma. 2010 Oct;27(10):1883-93.	J Neurotrauma. 2010	PubMed	citation	PMID:20649482	pubmed	20649482	create date:2010/07/24 | first author:Schwarzbold ML
In vivo longitudinal MRI and behavioral studies in experimental spinal cord injury.	/pubmed/20649481	Sundberg LM, Herrera JJ, Narayana PA.	J Neurotrauma. 2010 Oct;27(10):1753-67. Epub 2010 Oct 9.	J Neurotrauma. 2010	PubMed	citation	PMID:20649481	pubmed	20649481	create date:2010/07/24 | first author:Sundberg LM
N-acetylcysteine improves hemodynamics and reduces oxidative stress in the brains of newborn piglets with hypoxia-reoxygenation injury.	/pubmed/20649480	Liu JQ, Lee TF, Chen C, Bagim DL, Cheung PY.	J Neurotrauma. 2010 Oct;27(10):1865-73.	J Neurotrauma. 2010	PubMed	citation	PMID:20649480	pubmed	20649480	create date:2010/07/24 | first author:Liu JQ
Neurophysiological analyses in different color environments of cognitive function in patients with traumatic brain injury.	/pubmed/20649469	Kodama T, Morita K, Doi R, Shoji Y, Shigemori M.	J Neurotrauma. 2010 Sep;27(9):1577-84.	J Neurotrauma. 2010	PubMed	citation	PMID:20649469	pubmed	20649469	create date:2010/07/24 | first author:Kodama T
The treatment of traumatic brain injury with velcade.	/pubmed/20649468	Qu C, Mahmood A, Ning R, Xiong Y, Zhang L, Chen J, Jiang H, Chopp M.	J Neurotrauma. 2010 Sep;27(9):1625-34.	J Neurotrauma. 2010	PubMed	citation	PMID:20649468	pubmed	20649468	create date:2010/07/24 | first author:Qu C
Below level central pain induced by discrete dorsal spinal cord injury.	/pubmed/20649467	Wieseler J, Ellis AL, McFadden A, Brown K, Starnes C, Maier SF, Watkins LR, Falci S.	J Neurotrauma. 2010 Sep;27(9):1697-707.	J Neurotrauma. 2010	PubMed	citation	PMID:20649467	pubmed	20649467	create date:2010/07/24 | first author:Wieseler J
How mild traumatic brain injury may affect declarative memory performance in the post-acute stage.	/pubmed/20629484	Stulemeijer M, Vos PE, van der Werf S, van Dijk G, Rijpkema M, Fernández G.	J Neurotrauma. 2010 Sep;27(9):1585-95.	J Neurotrauma. 2010	PubMed	citation	PMID:20629484	pubmed	20629484	create date:2010/07/16 | first author:Stulemeijer M
Linear ordered collagen scaffolds loaded with collagen-binding neurotrophin-3 promote axonal regeneration and partial functional recovery after complete spinal cord transection.	/pubmed/20597688	Fan J, Xiao Z, Zhang H, Chen B, Tang G, Hou X, Ding W, Wang B, Zhang P, Dai J, Xu R.	J Neurotrauma. 2010 Sep;27(9):1671-83.	J Neurotrauma. 2010	PubMed	citation	PMID:20597688	pubmed	20597688	create date:2010/07/06 | first author:Fan J
Care of rats with complete high-thoracic spinal cord injury.	/pubmed/20597687	Ramsey JB, Ramer LM, Inskip JA, Alan N, Ramer MS, Krassioukov AV.	J Neurotrauma. 2010 Sep;27(9):1709-22.	J Neurotrauma. 2010	PubMed	citation	PMID:20597687	pubmed	20597687	create date:2010/07/06 | first author:Ramsey JB
Hippocampal θ dysfunction after lateral fluid percussion injury.	/pubmed/20597686	Fedor M, Berman RF, Muizelaar JP, Lyeth BG.	J Neurotrauma. 2010 Sep;27(9):1605-15.	J Neurotrauma. 2010	PubMed	citation	PMID:20597686	pubmed	20597686	create date:2010/07/06 | first author:Fedor M
A TrkB antibody agonist promotes plasticity following cervical spinal cord injury in adult rats.	/pubmed/20597685	Fouad K, Vavrek R, Cho S.	J Neurotrauma. 2010 Jul 2. [Epub ahead of print]	J Neurotrauma. 2010	PubMed	citation	PMID:20597685	pubmed	20597685	create date:2010/07/06 | first author:Fouad K
Outcomes of patients with severe traumatic brain injury who have Glasgow Coma Scale scores of 3 or 4 and are over 65 years old.	/pubmed/20597653	Brazinova A, Mauritz W, Leitgeb J, Wilbacher I, Majdan M, Janciak I, Rusnak M.	J Neurotrauma. 2010 Sep;27(9):1549-55.	J Neurotrauma. 2010	PubMed	citation	PMID:20597653	pubmed	20597653	create date:2010/07/06 | first author:Brazinova A
Docosahexaenoic acid reduces traumatic axonal injury in a rodent head injury model.	/pubmed/20597639	Bailes JE, Mills JD.	J Neurotrauma. 2010 Sep;27(9):1617-24.	J Neurotrauma. 2010	PubMed	citation	PMID:20597639	pubmed	20597639	create date:2010/07/06 | first author:Bailes JE
Post-treatment effects of local GDNF administration to the inner ears of deafened guinea pigs.	/pubmed/20597638	Fransson A, Maruyama J, Miller JM, Ulfendahl M.	J Neurotrauma. 2010 Sep;27(9):1745-51.	J Neurotrauma. 2010	PubMed	citation	PMID:20597638	pubmed	20597638	create date:2010/07/06 | first author:Fransson A
The multivariate concentric square field test reveals behavioral profiles of risk taking, exploration, and cognitive impairment in mice subjected to traumatic brain injury.	/pubmed/20578827	Ekmark-Lewén S, Lewén A, Meyerson BJ, Hillered L.	J Neurotrauma. 2010 Sep;27(9):1643-55.	J Neurotrauma. 2010	PubMed	citation	PMID:20578827	pubmed	20578827	create date:2010/06/29 | first author:Ekmark-Lewén S
Attenuation of Heat-induced Hypothalamic Ischemia, Inflammation, and Damage by Hyperbaric Oxygen in Rats.	/pubmed/20578826	Tai PA, Chang CK, Niu KC, Lin MT, Chiu WT, Lin JW.	J Neurotrauma. 2010 Jun 25. [Epub ahead of print]	J Neurotrauma. 2010	PubMed	citation	PMID:20578826	pubmed	20578826	create date:2010/06/29 | first author:Tai PA
Effect of growth hormone replacement therapy on cognition after traumatic brain injury.	/pubmed/20578825	High WM Jr, Briones-Galang M, Clark JA, Gilkison C, Mossberg KA, Zgaljardic DJ, Masel BE, Urban RJ.	J Neurotrauma. 2010 Sep;27(9):1565-75.	J Neurotrauma. 2010	PubMed	citation	PMID:20578825	pubmed	20578825	create date:2010/06/29 | first author:High WM Jr
A calpain inhibitor enhances the survival of Schwann cells in vitro and after transplantation into the injured spinal cord.	/pubmed/20568964	Hill CE, Guller Y, Raffa SJ, Hurtado A, Bunge MB.	J Neurotrauma. 2010 Sep;27(9):1685-95.	J Neurotrauma. 2010	PubMed	citation	PMID:20568964	pubmed	20568964	create date:2010/06/24 | first author:Hill CE
Compression alters kinase and phosphatase activity and tau and MAP2 phosphorylation transiently while inducing the fast adaptive dendritic remodeling of underlying cortical neurons.	/pubmed/20568963	Chen LJ, Wang YJ, Tseng GF.	J Neurotrauma. 2010 Sep;27(9):1657-69.	J Neurotrauma. 2010	PubMed	citation	PMID:20568963	pubmed	20568963	create date:2010/06/24 | first author:Chen LJ
Antagonism of R-type calcium channels significantly improves cerebral blood flow after subarachnoid hemorrhage in rats.	/pubmed/20568961	Wang F, Yin YH, Jia F, Jiang JY.	J Neurotrauma. 2010 Sep;27(9):1723-32.	J Neurotrauma. 2010	PubMed	citation	PMID:20568961	pubmed	20568961	create date:2010/06/24 | first author:Wang F
Intracranial pressure following penetrating ballistic-like brain injury in rats.	/pubmed/20568960	Wei G, Lu XC, Yang X, Tortella FC.	J Neurotrauma. 2010 Sep;27(9):1635-41.	J Neurotrauma. 2010	PubMed	citation	PMID:20568960	pubmed	20568960	create date:2010/06/24 | first author:Wei G
Clinical evaluation of a portable near-infrared device for detection of traumatic intracranial hematomas.	/pubmed/20568959	Robertson CS, Zager EL, Narayan RK, Handly N, Sharma A, Hanley DF, Garza H, Maloney-Wilensky E, Plaum JM, Koenig CH, Johnson A, Morgan T.	J Neurotrauma. 2010 Sep;27(9):1597-604.	J Neurotrauma. 2010	PubMed	citation	PMID:20568959	pubmed	20568959	create date:2010/06/24 | first author:Robertson CS
Neuroprotective effects of hyperbaric oxygen treatment on traumatic brain injury in the rat.	/pubmed/20568957	Wang GH, Zhang XG, Jiang ZL, Li X, Peng LL, Li YC, Wang Y.	J Neurotrauma. 2010 Sep;27(9):1733-43.	J Neurotrauma. 2010	PubMed	citation	PMID:20568957	pubmed	20568957	create date:2010/06/24 | first author:Wang GH
Resveratrol attenuates behavioral impairments and reduces cortical and hippocampal loss in a rat controlled cortical impact model of traumatic brain injury.	/pubmed/20560755	Singleton RH, Yan HQ, Fellows-Mayle W, Dixon CE.	J Neurotrauma. 2010 Jun;27(6):1091-9.	J Neurotrauma. 2010	PubMed	citation	PMID:20560755	pubmed	20560755	create date:2010/06/22 | first author:Singleton RH
Injury severity differentially alters sensitivity to dexamethasone after traumatic brain injury.	/pubmed/20560754	Taylor AN, Rahman SU, Tio DL, Gardner SM, Kim CJ, Sutton RL.	J Neurotrauma. 2010 Jun;27(6):1081-9.	J Neurotrauma. 2010	PubMed	citation	PMID:20560754	pubmed	20560754	create date:2010/06/22 | first author:Taylor AN
Physiological and pathological responses to head rotations in toddler piglets.	/pubmed/20560753	Ibrahim NG, Ralston J, Smith C, Margulies SS.	J Neurotrauma. 2010 Jun;27(6):1021-35.	J Neurotrauma. 2010	PubMed	citation	PMID:20560753	pubmed	20560753	create date:2010/06/22 | first author:Ibrahim NG
Second-impact syndrome and a small subdural hematoma: an uncommon catastrophic result of repetitive head injury with a characteristic imaging appearance.	/pubmed/20536318	Cantu RC, Gean AD.	J Neurotrauma. 2010 Sep;27(9):1557-64.	J Neurotrauma. 2010	PubMed	citation	PMID:20536318	pubmed	20536318	create date:2010/06/12 | first author:Cantu RC
Mild fluid percussion injury in mice produces evolving selective axonal pathology and cognitive deficits relevant to human brain injury.	/pubmed/20528171	Spain A, Daumas S, Lifshitz J, Rhodes J, Andrews PJ, Horsburgh K, Fowler JH.	J Neurotrauma. 2010 Aug;27(8):1429-38.	J Neurotrauma. 2010	PubMed	citation	PMID:20528171	pubmed	20528171	create date:2010/06/10 | first author:Spain A
Noxious colorectal distention in spinalized rats reduces pseudorabies virus labeling of sympathetic neurons.	/pubmed/20528165	Duale H, Lyttle TS, Smith BN, Rabchevsky AG.	J Neurotrauma. 2010 Aug;27(8):1369-78.	J Neurotrauma. 2010	PubMed	citation	PMID:20528165	pubmed	20528165	create date:2010/06/10 | first author:Duale H
Comparison between neurectomy and botulinum toxin A injection for denervated skeletal muscle.	/pubmed/20528164	Tsai FC, Hsieh MS, Chou CM.	J Neurotrauma. 2010 Aug;27(8):1509-16.	J Neurotrauma. 2010	PubMed	citation	PMID:20528164	pubmed	20528164	create date:2010/06/10 | first author:Tsai FC
Resting cerebral blood flow alterations in chronic traumatic brain injury: an arterial spin labeling perfusion FMRI study.	/pubmed/20528163	Kim J, Whyte J, Patel S, Avants B, Europa E, Wang J, Slattery J, Gee JC, Coslett HB, Detre JA.	J Neurotrauma. 2010 Aug;27(8):1399-411.	J Neurotrauma. 2010	PubMed	citation	PMID:20528163	pubmed	20528163	create date:2010/06/10 | first author:Kim J
Secondary damage in the spinal cord after motor cortex injury in rats.	/pubmed/20515316	Weishaupt N, Silasi G, Colbourne F, Fouad K.	J Neurotrauma. 2010 Aug;27(8):1387-97.	J Neurotrauma. 2010	PubMed	citation	PMID:20515316	pubmed	20515316	create date:2010/06/03 | first author:Weishaupt N
A grading system to evaluate objectively the strength of pre-clinical data of acute neuroprotective therapies for clinical translation in spinal cord injury.	/pubmed/20507235	Kwon BK, Okon EB, Tsai E, Beattie MS, Bresnahan JC, Magnuson DK, Reier PJ, McTigue DM, Popovich PG, Blight AR, Oudega M, Guest JD, Weaver LC, Fehlings MG, Tetzlaff W.	J Neurotrauma. 2011 Aug;28(8):1525-43. Epub 2010 Oct 18. Review.	J Neurotrauma. 2011	PubMed	citation	PMID:20507235	pubmed	20507235	create date:2010/05/29 | first author:Kwon BK
Vasopressin amplifies the production of proinflammatory mediators in traumatic brain injury.	/pubmed/20504162	Szmydynger-Chodobska J, Fox LM, Lynch KM, Zink BJ, Chodobski A.	J Neurotrauma. 2010 Aug;27(8):1449-61.	J Neurotrauma. 2010	PubMed	citation	PMID:20504162	pubmed	20504162	create date:2010/05/28 | first author:Szmydynger-Chodobska J
Traumatic brain injury: a disease process, not an event.	/pubmed/20504161	Masel BE, DeWitt DS.	J Neurotrauma. 2010 Aug;27(8):1529-40. Review.	J Neurotrauma. 2010	PubMed	citation	PMID:20504161	pubmed	20504161	create date:2010/05/28 | first author:Masel BE
Glial cell-mediated deterioration and repair of the nervous system after traumatic brain injury in a rat model as assessed by positron emission tomography.	/pubmed/20504160	Yu I, Inaji M, Maeda J, Okauchi T, Nariai T, Ohno K, Higuchi M, Suhara T.	J Neurotrauma. 2010 Aug;27(8):1463-75.	J Neurotrauma. 2010	PubMed	citation	PMID:20504160	pubmed	20504160	create date:2010/05/28 | first author:Yu I
The response of dorsal root ganglion axons to nerve growth factor gradients depends on spinal level.	/pubmed/20504159	Vetter I, Pujic Z, Goodhill GJ.	J Neurotrauma. 2010 Aug;27(8):1379-86.	J Neurotrauma. 2010	PubMed	citation	PMID:20504159	pubmed	20504159	create date:2010/05/28 | first author:Vetter I
Hypothermia prior to decompression: buying time for treatment of acute spinal cord injury.	/pubmed/20504158	Batchelor PE, Kerr NF, Gatt AM, Aleksoska E, Cox SF, Ghasem-Zadeh A, Wills TE, Howells DW.	J Neurotrauma. 2010 Aug;27(8):1357-68.	J Neurotrauma. 2010	PubMed	citation	PMID:20504158	pubmed	20504158	create date:2010/05/28 | first author:Batchelor PE
High blood glucose does not adversely affect outcome in moderately brain-injured rodents.	/pubmed/20504157	Hill J, Zhao J, Dash PK.	J Neurotrauma. 2010 Aug;27(8):1439-48.	J Neurotrauma. 2010	PubMed	citation	PMID:20504157	pubmed	20504157	create date:2010/05/28 | first author:Hill J
Spontaneous epileptiform activity in rat neocortex after controlled cortical impact injury.	/pubmed/20504156	Yang L, Afroz S, Michelson HB, Goodman JH, Valsamis HA, Ling DS.	J Neurotrauma. 2010 Aug;27(8):1541-8.	J Neurotrauma. 2010	PubMed	citation	PMID:20504156	pubmed	20504156	create date:2010/05/28 | first author:Yang L
BCL2 genotypes: functional and neurobehavioral outcomes after severe traumatic brain injury.	/pubmed/20504155	Hoh NZ, Wagner AK, Alexander SA, Clark RB, Beers SR, Okonkwo DO, Ren D, Conley YP.	J Neurotrauma. 2010 Aug;27(8):1413-27.	J Neurotrauma. 2010	PubMed	citation	PMID:20504155	pubmed	20504155	create date:2010/05/28 | first author:Hoh NZ
Differential impact of temporary and permanent noise-induced hearing loss on neuronal cell density in the mouse central auditory pathway.	/pubmed/20504154	Gröschel M, Götze R, Ernst A, Basta D.	J Neurotrauma. 2010 Aug;27(8):1499-507.	J Neurotrauma. 2010	PubMed	citation	PMID:20504154	pubmed	20504154	create date:2010/05/28 | first author:Gröschel M
Survival after spinal cord injury: a systematic review.	/pubmed/20486810	van den Berg ME, Castellote JM, de Pedro-Cuesta J, Mahillo-Fernandez I.	J Neurotrauma. 2010 Aug;27(8):1517-28. Review.	J Neurotrauma. 2010	PubMed	citation	PMID:20486810	pubmed	20486810	create date:2010/05/22 | first author:van den Berg ME
Membrane neovascularization and drainage of subdural hematoma in a rat model.	/pubmed/20486809	Wang D, Jiang R, Liu L, Dong JF, Zhang JN.	J Neurotrauma. 2010 Aug;27(8):1489-98.	J Neurotrauma. 2010	PubMed	citation	PMID:20486809	pubmed	20486809	create date:2010/05/22 | first author:Wang D
Up-regulation of heme oxygenase-1 protects against cold injury-induced brain damage: a laboratory-based study.	/pubmed/20486808	Shih RH, Cheng SE, Tung WH, Yang CM.	J Neurotrauma. 2010 Aug;27(8):1477-87.	J Neurotrauma. 2010	PubMed	citation	PMID:20486808	pubmed	20486808	create date:2010/05/22 | first author:Shih RH
Minozac treatment prevents increased seizure susceptibility in a mouse two-hit" model of closed skull traumatic brain injury and electroconvulsive shock-induced seizures."	/pubmed/20486807	Chrzaszcz M, Venkatesan C, Dragisic T, Watterson DM, Wainwright MS.	J Neurotrauma. 2010 Jul;27(7):1283-95.	J Neurotrauma. 2010	PubMed	citation	PMID:20486807	pubmed	20486807	create date:2010/05/22 | first author:Chrzaszcz M
YKL-40 expression in traumatic brain injury: an initial analysis.	/pubmed/20486806	Bonneh-Barkay D, Zagadailov P, Zou H, Niyonkuru C, Figley M, Starkey A, Wang G, Bissel SJ, Wiley CA, Wagner AK.	J Neurotrauma. 2010 Jul;27(7):1215-23.	J Neurotrauma. 2010	PubMed	citation	PMID:20486806	pubmed	20486806	create date:2010/05/22 | first author:Bonneh-Barkay D
Upregulation of EphA4 on astrocytes potentially mediates astrocytic gliosis after cortical lesion in the marmoset monkey.	/pubmed/20486805	Goldshmit Y, Bourne J.	J Neurotrauma. 2010 Jul;27(7):1321-32.	J Neurotrauma. 2010	PubMed	citation	PMID:20486805	pubmed	20486805	create date:2010/05/22 | first author:Goldshmit Y
Title	URL	Description	Details	ShortDetails	Resource	Type	Identifiers	Db	EntrezUID	Properties
Quantitative MRI analysis of brain volume changes due to controlled cortical impact.	/pubmed/20486804	Colgan NC, Cronin MM, Gobbo OL, O'Mara SM, O'Connor WT, Gilchrist MD.	J Neurotrauma. 2010 Jul;27(7):1265-74.	J Neurotrauma. 2010	PubMed	citation	PMID:20486804	pubmed	20486804	create date:2010/05/22 | first author:Colgan NC
Pyridoxine administration improves behavioral and anatomical outcome after unilateral contusion injury in the rat.	/pubmed/20486803	Kuypers NJ, Hoane MR.	J Neurotrauma. 2010 Jul;27(7):1275-82.	J Neurotrauma. 2010	PubMed	citation	PMID:20486803	pubmed	20486803	create date:2010/05/22 | first author:Kuypers NJ
A model of motor neuron loss: selective deficits after ricin injection.	/pubmed/20486802	Coutts M, Kong LX, Keirstead HS.	J Neurotrauma. 2010 Jul;27(7):1333-42.	J Neurotrauma. 2010	PubMed	citation	PMID:20486802	pubmed	20486802	create date:2010/05/22 | first author:Coutts M
Quality of Life after Brain Injury (QOLIBRI): scale development and metric properties.	/pubmed/20486801	von Steinbüchel N, Wilson L, Gibbons H, Hawthorne G, Höfer S, Schmidt S, Bullinger M, Maas A, Neugebauer E, Powell J, von Wild K, Zitnay G, Bakx W, Christensen AL, Koskinen S, Sarajuuri J, Formisano R, Sasse N, Truelle JL; QOLIBRI Task Force.	J Neurotrauma. 2010 Jul;27(7):1167-85.	J Neurotrauma. 2010	PubMed	citation	PMID:20486801	pubmed	20486801	create date:2010/05/22 | first author:von Steinbüchel N
Genetic deletion and pharmacological inhibition of Nogo-66 receptor impairs cognitive outcome after traumatic brain injury in mice.	/pubmed/20486800	Hånell A, Clausen F, Björk M, Jansson K, Philipson O, Nilsson LN, Hillered L, Weinreb PH, Lee D, McIntosh TK, Gimbel DA, Strittmatter SM, Marklund N.	J Neurotrauma. 2010 Jul;27(7):1297-309.	J Neurotrauma. 2010	PubMed	citation	PMID:20486800	pubmed	20486800	create date:2010/05/22 | first author:Hånell A
Effects of co-administration of clenbuterol and testosterone propionate on skeletal muscle in paraplegic mice.	/pubmed/20482256	Ung RV, Rouleau P, Guertin PA.	J Neurotrauma. 2010 Jun;27(6):1129-42.	J Neurotrauma. 2010	PubMed	citation	PMID:20482256	pubmed	20482256	create date:2010/05/21 | first author:Ung RV
Observed versus predicted outcome for decompressive craniectomy: a population-based study.	/pubmed/20412014	Honeybul S, Ho KM, Lind CR, Gillett GR.	J Neurotrauma. 2010 Jul;27(7):1225-32.	J Neurotrauma. 2010	PubMed	citation	PMID:20412014	pubmed	20412014	create date:2010/04/24 | first author:Honeybul S
Temporal and spatial profile of phosphorylated connexin43 after traumatic brain injury in rats.	/pubmed/20412010	Ohsumi A, Nawashiro H, Otani N, Ooigawa H, Toyooka T, Shima K.	J Neurotrauma. 2010 Jul;27(7):1255-63.	J Neurotrauma. 2010	PubMed	citation	PMID:20412010	pubmed	20412010	create date:2010/04/24 | first author:Ohsumi A
αII-spectrin breakdown products (SBDPs): diagnosis and outcome in severe traumatic brain injury patients.	/pubmed/20408766	Mondello S, Robicsek SA, Gabrielli A, Brophy GM, Papa L, Tepas J, Robertson C, Buki A, Scharf D, Jixiang M, Akinyi L, Muller U, Wang KK, Hayes RL.	J Neurotrauma. 2010 Jul;27(7):1203-13.	J Neurotrauma. 2010	PubMed	citation	PMID:20408766	pubmed	20408766	create date:2010/04/23 | first author:Mondello S
Lipid peroxidation-derived reactive aldehydes directly and differentially impair spinal cord and brain mitochondrial function.	/pubmed/20392143	Vaishnav RA, Singh IN, Miller DM, Hall ED.	J Neurotrauma. 2010 Jul;27(7):1311-20.	J Neurotrauma. 2010	PubMed	citation	PMID:20392143	pubmed	20392143	create date:2010/04/16 | first author:Vaishnav RA
150 years of treating severe traumatic brain injury: a systematic review of progress in mortality.	/pubmed/20392140	Stein SC, Georgoff P, Meghan S, Mizra K, Sonnad SS.	J Neurotrauma. 2010 Jul;27(7):1343-53. Review.	J Neurotrauma. 2010	PubMed	citation	PMID:20392140	pubmed	20392140	create date:2010/04/16 | first author:Stein SC
Strain-related differences after experimental traumatic brain injury in rats.	/pubmed/20392137	Reid WM, Rolfe A, Register D, Levasseur JE, Churn SB, Sun D.	J Neurotrauma. 2010 Jul;27(7):1243-53.	J Neurotrauma. 2010	PubMed	citation	PMID:20392137	pubmed	20392137	create date:2010/04/16 | first author:Reid WM
Reductions of thalamic volume and regional shape changes in the vegetative and the minimally conscious states.	/pubmed/20392136	Fernández-Espejo D, Junque C, Bernabeu M, Roig-Rovira T, Vendrell P, Mercader JM.	J Neurotrauma. 2010 Jul;27(7):1187-93.	J Neurotrauma. 2010	PubMed	citation	PMID:20392136	pubmed	20392136	create date:2010/04/16 | first author:Fernández-Espejo D
The role of magnetic resonance imaging in the management of acute spinal cord injury.	/pubmed/20388006	Bozzo A, Marcoux J, Radhakrishna M, Pelletier J, Goulet B.	J Neurotrauma. 2011 Aug;28(8):1401-11. Epub 2010 Aug 30. Review.	J Neurotrauma. 2011	PubMed	citation	PMID:20388006	pubmed	20388006	create date:2010/04/15 | first author:Bozzo A
Effect of acute poly(ADP-ribose) polymerase inhibition by 3-AB on blood-brain barrier permeability and edema formation after focal traumatic brain injury in rats.	/pubmed/20380552	Lescot T, Fulla-Oller L, Palmier B, Po C, Beziaud T, Puybasset L, Plotkine M, Gillet B, Meric P, Marchand-Leroux C.	J Neurotrauma. 2010 Jun;27(6):1069-79.	J Neurotrauma. 2010	PubMed	citation	PMID:20380552	pubmed	20380552	create date:2010/04/13 | first author:Lescot T
Indices of impaired self-awareness in traumatic brain injury patients with focal frontal lesions and executive deficits: implications for outcome measurement.	/pubmed/20380551	Spikman JM, van der Naalt J.	J Neurotrauma. 2010 Jul;27(7):1195-202.	J Neurotrauma. 2010	PubMed	citation	PMID:20380551	pubmed	20380551	create date:2010/04/13 | first author:Spikman JM
Inappropriate prehospital ventilation in severe traumatic brain injury increases in-hospital mortality.	/pubmed/20373856	Dumont TM, Visioni AJ, Rughani AI, Tranmer BI, Crookes B.	J Neurotrauma. 2010 Jul;27(7):1233-41.	J Neurotrauma. 2010	PubMed	citation	PMID:20373856	pubmed	20373856	create date:2010/04/09 | first author:Dumont TM
Compression induces acute demyelination and potassium channel exposure in spinal cord.	/pubmed/20373847	Ouyang H, Sun W, Fu Y, Li J, Cheng JX, Nauman E, Shi R.	J Neurotrauma. 2010 Jun;27(6):1109-20.	J Neurotrauma. 2010	PubMed	citation	PMID:20373847	pubmed	20373847	create date:2010/04/09 | first author:Ouyang H
Acute management of nutritional demands after spinal cord injury.	/pubmed/20373845	Thibault-Halman G, Casha S, Singer S, Christie S.	J Neurotrauma. 2011 Aug;28(8):1497-507. Epub 2010 Aug 26. Review.	J Neurotrauma. 2011	PubMed	citation	PMID:20373845	pubmed	20373845	create date:2010/04/09 | first author:Thibault-Halman G
Assessment of disability in patients with acute traumatic spinal cord injury: a systematic review of the literature.	/pubmed/20367251	Furlan JC, Noonan V, Singh A, Fehlings MG.	J Neurotrauma. 2011 Aug;28(8):1413-30. Epub 2010 Aug 28. Review.	J Neurotrauma. 2011	PubMed	citation	PMID:20367251	pubmed	20367251	create date:2010/04/07 | first author:Furlan JC
Protective effect of melatonin upon neuropathology, striatal function, and memory ability after intracerebral hemorrhage in rats.	/pubmed/20350200	Lekic T, Hartman R, Rojas H, Manaenko A, Chen W, Ayer R, Tang J, Zhang JH.	J Neurotrauma. 2010 Mar;27(3):627-37.	J Neurotrauma. 2010	PubMed	citation	PMID:20350200	pubmed	20350200	create date:2010/03/31 | first author:Lekic T
Neuroglobin genetic polymorphisms and their relationship to functional outcomes after traumatic brain injury.	/pubmed/20345238	Chuang PY, Conley YP, Poloyac SM, Okonkwo DO, Ren D, Sherwood PR, Hravnak M, Alexander SA.	J Neurotrauma. 2010 Jun;27(6):999-1006.	J Neurotrauma. 2010	PubMed	citation	PMID:20345238	pubmed	20345238	create date:2010/03/30 | first author:Chuang PY
A method for reducing misclassification in the extended Glasgow Outcome Score.	/pubmed/20334503	Lu J, Marmarou A, Lapane K, Turf E, Wilson L; IMPACT Group; American Brain Injury Consortium Study Participation Centers.	J Neurotrauma. 2010 May;27(5):843-52.	J Neurotrauma. 2010	PubMed	citation	PMID:20334503	pubmed	20334503	create date:2010/03/26 | first author:Lu J
Empirical comparison of typical and atypical environmental enrichment paradigms on functional and histological outcome after experimental traumatic brain injury.	/pubmed/20334496	Sozda CN, Hoffman AN, Olsen AS, Cheng JP, Zafonte RD, Kline AE.	J Neurotrauma. 2010 Jun;27(6):1047-57.	J Neurotrauma. 2010	PubMed	citation	PMID:20334496	pubmed	20334496	create date:2010/03/26 | first author:Sozda CN
Attenuating experimental spinal cord injury by hyperbaric oxygen: stimulating production of vasculoendothelial and glial cell line-derived neurotrophic growth factors and interleukin-10.	/pubmed/20334467	Tai PA, Chang CK, Niu KC, Lin MT, Chiu WT, Lin CM.	J Neurotrauma. 2010 Jun;27(6):1121-7.	J Neurotrauma. 2010	PubMed	citation	PMID:20334467	pubmed	20334467	create date:2010/03/26 | first author:Tai PA
Matrix metalloproteinase-9 expression and protein levels after fluid percussion injury in rats: the effect of injury severity and brain temperature.	/pubmed/20233042	Jia F, Pan YH, Mao Q, Liang YM, Jiang JY.	J Neurotrauma. 2010 Jun;27(6):1059-68.	J Neurotrauma. 2010	PubMed	citation	PMID:20233042	pubmed	20233042	create date:2010/03/18 | first author:Jia F
Diffuse brain injury elevates tonic glutamate levels and potassium-evoked glutamate release in discrete brain regions at two days post-injury: an enzyme-based microelectrode array study.	/pubmed/20233041	Hinzman JM, Thomas TC, Burmeister JJ, Quintero JE, Huettl P, Pomerleau F, Gerhardt GA, Lifshitz J.	J Neurotrauma. 2010 May;27(5):889-99.	J Neurotrauma. 2010	PubMed	citation	PMID:20233041	pubmed	20233041	create date:2010/03/18 | first author:Hinzman JM
A 10-year population survey of spinal trauma and spinal cord injuries after road accidents in the Rhône area.	/pubmed/20233040	Lieutaud T, Ndiaye A, Frost F, Chiron M; Registry Group.	J Neurotrauma. 2010 Jun;27(6):1101-7.	J Neurotrauma. 2010	PubMed	citation	PMID:20233040	pubmed	20233040	create date:2010/03/18 | first author:Lieutaud T
Acute gonadotroph and somatotroph hormonal suppression after traumatic brain injury.	/pubmed/20214417	Wagner J, Dusick JR, McArthur DL, Cohan P, Wang C, Swerdloff R, Boscardin WJ, Kelly DF.	J Neurotrauma. 2010 Jun;27(6):1007-19.	J Neurotrauma. 2010	PubMed	citation	PMID:20214417	pubmed	20214417	create date:2010/03/11 | first author:Wagner J
Quality of Life after Brain Injury (QOLIBRI): scale validity and correlates of quality of life.	/pubmed/20210602	von Steinbüchel N, Wilson L, Gibbons H, Hawthorne G, Höfer S, Schmidt S, Bullinger M, Maas A, Neugebauer E, Powell J, von Wild K, Zitnay G, Bakx W, Christensen AL, Koskinen S, Formisano R, Saarajuri J, Sasse N, Truelle JL; QOLIBRI Task Force.	J Neurotrauma. 2010 Jul;27(7):1157-65.	J Neurotrauma. 2010	PubMed	citation	PMID:20210602	pubmed	20210602	create date:2010/03/10 | first author:von Steinbüchel N
The Neurological Outcome Scale for Traumatic Brain Injury (NOS-TBI): II. Reliability and convergent validity.	/pubmed/20210595	McCauley SR, Wilde EA, Kelly TM, Weyand AM, Yallampalli R, Waldron EJ, Pedroza C, Schnelle KP, Boake C, Levin HS, Moretti P.	J Neurotrauma. 2010 Jun;27(6):991-7.	J Neurotrauma. 2010	PubMed	citation	PMID:20210595	pubmed	20210595	create date:2010/03/10 | first author:McCauley SR
The Neurological Outcome Scale for Traumatic Brain Injury (NOS-TBI): I. Construct validity.	/pubmed/20210594	Wilde EA, McCauley SR, Kelly TM, Weyand AM, Pedroza C, Levin HS, Clifton GL, Schnelle KP, Shah MV, Moretti P.	J Neurotrauma. 2010 Jun;27(6):983-9.	J Neurotrauma. 2010	PubMed	citation	PMID:20210594	pubmed	20210594	create date:2010/03/10 | first author:Wilde EA
Feasibility of the Neurological Outcome Scale for Traumatic Brain Injury (NOS-TBI) in adults.	/pubmed/20210593	Wilde EA, McCauley SR, Kelly TM, Levin HS, Pedroza C, Clifton GL, Robertson CS, Valadka AB, Moretti P.	J Neurotrauma. 2010 Jun;27(6):975-81. Erratum in: J Neurotrauma. 2010 Jul;27(7):1355. Valadka, Alex B [added].	J Neurotrauma. 2010	PubMed	citation	PMID:20210593	pubmed	20210593	create date:2010/03/10 | first author:Wilde EA
Genetic analysis of the role of tumor necrosis factor receptors in functional outcome after traumatic brain injury in mice.	/pubmed/20205514	Yang J, You Z, Kim HH, Hwang SK, Khuman J, Guo S, Lo EH, Whalen MJ.	J Neurotrauma. 2010 Jun;27(6):1037-46.	J Neurotrauma. 2010	PubMed	citation	PMID:20205514	pubmed	20205514	create date:2010/03/09 | first author:Yang J
The anti-inflammatory and neuroprotective effects of ghrelin in subarachnoid hemorrhage-induced oxidative brain damage in rats.	/pubmed/20205513	Erşahin M, Toklu HZ, Erzik C, Cetinel S, Akakin D, Velioğlu-Oğünç A, Tetik S, Ozdemir ZN, Sener G, Yeğen BC.	J Neurotrauma. 2010 Jun;27(6):1143-55.	J Neurotrauma. 2010	PubMed	citation	PMID:20205513	pubmed	20205513	create date:2010/03/09 | first author:Erşahin M
Whole-brain proton MR spectroscopic imaging of mild-to-moderate traumatic brain injury and correlation with neuropsychological deficits.	/pubmed/20201668	Govind V, Gold S, Kaliannan K, Saigal G, Falcone S, Arheart KL, Harris L, Jagid J, Maudsley AA.	J Neurotrauma. 2010 Mar;27(3):483-96.	J Neurotrauma. 2010	PubMed	citation	PMID:20201668	pubmed	20201668	create date:2010/03/06 | first author:Govind V
Finite element analysis of controlled cortical impact-induced cell loss.	/pubmed/20199194	Mao H, Jin X, Zhang L, Yang KH, Igarashi T, Noble-Haeusslein LJ, King AI.	J Neurotrauma. 2010 May;27(5):877-88.	J Neurotrauma. 2010	PubMed	citation	PMID:20199194	pubmed	20199194	create date:2010/03/05 | first author:Mao H
Reduced fractional anisotropy does not change the shape of the hemodynamic response in survivors of severe traumatic brain injury.	/pubmed/20199173	Palmer HS, Garzon B, Xu J, Berntsen EM, Skandsen T, Håberg AK.	J Neurotrauma. 2010 May;27(5):853-62.	J Neurotrauma. 2010	PubMed	citation	PMID:20199173	pubmed	20199173	create date:2010/03/05 | first author:Palmer HS
FGF-2-responsive and spinal cord-resident cells improve locomotor function after spinal cord injury.	/pubmed/20199141	Kasai M, Jikoh T, Fukumitsu H, Furukawa S.	J Neurotrauma. 2010 Mar 3. [Epub ahead of print]	J Neurotrauma. 2010	PubMed	citation	PMID:20199141	pubmed	20199141	create date:2010/03/05 | first author:Kasai M
Age-related mitochondrial changes after traumatic brain injury.	/pubmed/20175672	Gilmer LK, Ansari MA, Roberts KN, Scheff SW.	J Neurotrauma. 2010 May;27(5):939-50.	J Neurotrauma. 2010	PubMed	citation	PMID:20175672	pubmed	20175672	create date:2010/02/24 | first author:Gilmer LK
Pre-hospital care management of a potential spinal cord injured patient: a systematic review of the literature and evidence-based guidelines.	/pubmed/20175667	Ahn H, Singh J, Nathens A, MacDonald RD, Travers A, Tallon J, Fehlings MG, Yee A.	J Neurotrauma. 2011 Aug;28(8):1341-61. Epub 2010 Jun 16. Review.	J Neurotrauma. 2011	PubMed	citation	PMID:20175667	pubmed	20175667	create date:2010/02/24 | first author:Ahn H
Adrenomedullin prevents sex-dependent impairment of autoregulation during hypotension after piglet brain injury through inhibition of ERK MAPK upregulation.	/pubmed/20170313	Armstead WM, Kiessling JW, Bdeir K, Kofke WA, Vavilala MS.	J Neurotrauma. 2010 Feb;27(2):391-402.	J Neurotrauma. 2010	PubMed	citation	PMID:20170313	pubmed	20170313	create date:2010/02/23 | first author:Armstead WM
Blockade of acute microglial activation by minocycline promotes neuroprotection and reduces locomotor hyperactivity after closed head injury in mice: a twelve-week follow-up study.	/pubmed/20166806	Homsi S, Piaggio T, Croci N, Noble F, Plotkine M, Marchand-Leroux C, Jafarian-Tehrani M.	J Neurotrauma. 2010 May;27(5):911-21.	J Neurotrauma. 2010	PubMed	citation	PMID:20166806	pubmed	20166806	create date:2010/02/20 | first author:Homsi S
The effect of epidermal growth factor in the injured brain after trauma in rats.	/pubmed/20158379	Sun D, Bullock MR, Altememi N, Zhou Z, Hagood S, Rolfe A, McGinn MJ, Hamm R, Colello RJ.	J Neurotrauma. 2010 May;27(5):923-38.	J Neurotrauma. 2010	PubMed	citation	PMID:20158379	pubmed	20158379	create date:2010/02/18 | first author:Sun D
A systematic review of non-invasive pharmacologic neuroprotective treatments for acute spinal cord injury.	/pubmed/20146558	Kwon BK, Okon E, Hillyer J, Mann C, Baptiste D, Weaver LC, Fehlings MG, Tetzlaff W.	J Neurotrauma. 2011 Aug;28(8):1545-88. Epub 2010 Apr 14. Review.	J Neurotrauma. 2011	PubMed	citation	PMID:20146558	pubmed	20146558	create date:2010/02/12 | first author:Kwon BK
A systematic review of cellular transplantation therapies for spinal cord injury.	/pubmed/20146557	Tetzlaff W, Okon EB, Karimi-Abdolrezaee S, Hill CE, Sparling JS, Plemel JR, Plunet WT, Tsai EC, Baptiste D, Smithson LJ, Kawaja MD, Fehlings MG, Kwon BK.	J Neurotrauma. 2011 Aug;28(8):1611-82. Epub 2010 Apr 20. Review.	J Neurotrauma. 2011	PubMed	citation	PMID:20146557	pubmed	20146557	create date:2010/02/12 | first author:Tetzlaff W
Methodology of systematic reviews and recommendations.	/pubmed/20146555	Furlan JC, Singh J, Hsieh J, Fehlings MG.	J Neurotrauma. 2011 Aug;28(8):1335-9. Epub 2010 Apr 7. Review.	J Neurotrauma. 2011	PubMed	citation	PMID:20146555	pubmed	20146555	create date:2010/02/12 | first author:Furlan JC
Suspension matrices for improved Schwann-cell survival after implantation into the injured rat spinal cord.	/pubmed/20144012	Patel V, Joseph G, Patel A, Patel S, Bustin D, Mawson D, Tuesta LM, Puentes R, Ghosh M, Pearse DD.	J Neurotrauma. 2010 May;27(5):789-801.	J Neurotrauma. 2010	PubMed	citation	PMID:20144012	pubmed	20144012	create date:2010/02/11 | first author:Patel V
What contributes to quality of life in adult survivors of childhood traumatic brain injury?	/pubmed/20144003	Anderson V, Brown S, Newitt H.	J Neurotrauma. 2010 May;27(5):863-70.	J Neurotrauma. 2010	PubMed	citation	PMID:20144003	pubmed	20144003	create date:2010/02/11 | first author:Anderson V
Attitude and opinion of neurosurgeons concerning protective bicycle-helmet use.	/pubmed/20143959	Jung CS, Zweckberger K, Schick U, Unterberg AW.	J Neurotrauma. 2010 May;27(5):871-5.	J Neurotrauma. 2010	PubMed	citation	PMID:20143959	pubmed	20143959	create date:2010/02/11 | first author:Jung CS
Title	URL	Description	Details	ShortDetails	Resource	Type	Identifiers	Db	EntrezUID	Properties
2,4-Dinitrophenol blocks neurodegeneration and preserves sciatic nerve function after trauma.	/pubmed/20143955	da Costa RF, Martinez AM, Ferreira ST.	J Neurotrauma. 2010 May;27(5):829-41.	J Neurotrauma. 2010	PubMed	citation	PMID:20143955	pubmed	20143955	create date:2010/02/11 | first author:da Costa RF
Dynamics of hearing status in closed head injury.	/pubmed/20136520	Munjal SK, Panda NK, Pathak A.	J Neurotrauma. 2010 Feb;27(2):309-16.	J Neurotrauma. 2010	PubMed	citation	PMID:20136520	pubmed	20136520	create date:2010/02/09 | first author:Munjal SK
Lack of effect of moderate hypothermia on brain tissue oxygenation after acute intracranial hypertension in pigs.	/pubmed/20132049	Bao YH, Liang YM, Gao GY, Jiang JY.	J Neurotrauma. 2010 Feb;27(2):433-8.	J Neurotrauma. 2010	PubMed	citation	PMID:20132049	pubmed	20132049	create date:2010/02/06 | first author:Bao YH
Consequences of Neurite Transection In Vitro.	/pubmed/20121423	Cengiz N, Oztürk G, Erdoğan E, Him A, Elif OK.	J Neurotrauma. 2010 Feb 1. [Epub ahead of print]	J Neurotrauma. 2010	PubMed	citation	PMID:20121423	pubmed	20121423	create date:2010/02/04 | first author:Cengiz N
Time-dependent mechanics and measures of glial activation and behavioral sensitivity in a rodent model of radiculopathy.	/pubmed/20121422	Rothman SM, Nicholson KJ, Winkelstein BA.	J Neurotrauma. 2010 May;27(5):803-14.	J Neurotrauma. 2010	PubMed	citation	PMID:20121422	pubmed	20121422	create date:2010/02/04 | first author:Rothman SM
Sensory stimulation prior to spinal cord injury induces post-injury dysesthesia in mice.	/pubmed/20121420	Hoschouer EL, Finseth T, Flinn S, Basso DM, Jakeman LB.	J Neurotrauma. 2010 May;27(5):777-87.	J Neurotrauma. 2010	PubMed	citation	PMID:20121420	pubmed	20121420	create date:2010/02/04 | first author:Hoschouer EL
A novel motion analysis approach reveals late recovery in C57BL/6 mice and deficits in NCAM-deficient mice after sciatic nerve crush.	/pubmed/20121417	Fey A, Schachner M, Irintchev A.	J Neurotrauma. 2010 May;27(5):815-28.	J Neurotrauma. 2010	PubMed	citation	PMID:20121417	pubmed	20121417	create date:2010/02/04 | first author:Fey A
Adenosine A1 receptor activation as a brake on the microglial response after experimental traumatic brain injury in mice.	/pubmed/20121416	Haselkorn ML, Shellington DK, Jackson EK, Vagni VA, Janesko-Feldman K, Dubey RK, Gillespie DG, Cheng D, Bell MJ, Jenkins LW, Homanics GE, Schnermann J, Kochanek PM.	J Neurotrauma. 2010 May;27(5):901-10.	J Neurotrauma. 2010	PubMed	citation	PMID:20121416	pubmed	20121416	create date:2010/02/04 | first author:Haselkorn ML
Neurite outgrowth of neural progenitors in presence of inhibitory proteoglycans.	/pubmed/20102265	See J, Bonner J, Neuhuber B, Fischer I.	J Neurotrauma. 2010 May;27(5):951-7.	J Neurotrauma. 2010	PubMed	citation	PMID:20102265	pubmed	20102265	create date:2010/01/28 | first author:See J
Prokineticin 2 expression is associated with neural repair of injured adult zebrafish telencephalon.	/pubmed/20102264	Ayari B, El Hachimi KH, Yanicostas C, Landoulsi A, Soussi-Yanicostas N.	J Neurotrauma. 2010 May;27(5):959-72.	J Neurotrauma. 2010	PubMed	citation	PMID:20102264	pubmed	20102264	create date:2010/01/28 | first author:Ayari B
Diffusion tensor imaging of mild to moderate blast-related traumatic brain injury and its sequelae.	/pubmed/20088647	Levin HS, Wilde E, Troyanskaya M, Petersen NJ, Scheibel R, Newsome M, Radaideh M, Wu T, Yallampalli R, Chu Z, Li X.	J Neurotrauma. 2010 Apr;27(4):683-94.	J Neurotrauma. 2010	PubMed	citation	PMID:20088647	pubmed	20088647	create date:2010/01/22 | first author:Levin HS
A systematic review of directly applied biologic therapies for acute spinal cord injury.	/pubmed/20082560	Kwon BK, Okon EB, Plunet W, Baptiste D, Fouad K, Hillyer J, Weaver LC, Fehlings MG, Tetzlaff W.	J Neurotrauma. 2011 Aug;28(8):1589-610. Epub 2010 Jun 16. Review.	J Neurotrauma. 2011	PubMed	citation	PMID:20082560	pubmed	20082560	create date:2010/01/20 | first author:Kwon BK
Hyperbaric oxygen preconditioning promotes survival of retinal ganglion cells in a rat model of optic nerve crush.	/pubmed/20070171	Wang R, Xu J, Xie J, Kang Z, Sun X, Chen N, Liu L, Xu J.	J Neurotrauma. 2010 Apr;27(4):763-70.	J Neurotrauma. 2010	PubMed	citation	PMID:20070171	pubmed	20070171	create date:2010/01/15 | first author:Wang R
Novel consensus of management guidelines for severe traumatic brain injury in Asia.	/pubmed/20070158	Chiu WT, Liao KH, Shigemori M, Cho KS, Jiang JY, Lin JW.	J Neurotrauma. 2010 Apr;27(4):775-6. No abstract available.	J Neurotrauma. 2010	PubMed	citation	PMID:20070158	pubmed	20070158	create date:2010/01/15 | first author:Chiu WT
Alterations in excitatory and inhibitory brainstem interneuronal circuits after severe spinal cord injury.	/pubmed/20067395	Kumru H, Vidal J, Kofler M, Portell E, Valls-Solé J.	J Neurotrauma. 2010 Apr;27(4):721-8.	J Neurotrauma. 2010	PubMed	citation	PMID:20067395	pubmed	20067395	create date:2010/01/14 | first author:Kumru H
The whisker nuisance task identifies a late-onset, persistent sensory sensitivity in diffuse brain-injured rats.	/pubmed/20067394	McNamara KC, Lisembee AM, Lifshitz J.	J Neurotrauma. 2010 Apr;27(4):695-706.	J Neurotrauma. 2010	PubMed	citation	PMID:20067394	pubmed	20067394	create date:2010/01/14 | first author:McNamara KC
Hyperoxic reperfusion after global cerebral ischemia promotes inflammation and long-term hippocampal neuronal death.	/pubmed/20059303	Hazelton JL, Balan I, Elmer GI, Kristian T, Rosenthal RE, Krause G, Sanderson TH, Fiskum G.	J Neurotrauma. 2010 Apr;27(4):753-62.	J Neurotrauma. 2010	PubMed	citation	PMID:20059303	pubmed	20059303	create date:2010/01/12 | first author:Hazelton JL
Loss of GABAergic interneurons in laminae I-III of the spinal cord dorsal horn contributes to reduced GABAergic tone and neuropathic pain after spinal cord injury.	/pubmed/20059302	Meisner JG, Marsh AD, Marsh DR.	J Neurotrauma. 2010 Apr;27(4):729-37.	J Neurotrauma. 2010	PubMed	citation	PMID:20059302	pubmed	20059302	create date:2010/01/12 | first author:Meisner JG
A new rat model for diffuse axonal injury using a combination of linear acceleration and angular acceleration.	/pubmed/20039778	Wang HC, Duan ZX, Wu FF, Xie L, Zhang H, Ma YB.	J Neurotrauma. 2010 Apr;27(4):707-19.	J Neurotrauma. 2010	PubMed	citation	PMID:20039778	pubmed	20039778	create date:2009/12/31 | first author:Wang HC
Cerebrospinal fluid inflammatory cytokines and biomarkers of injury severity in acute human spinal cord injury.	/pubmed/20038240	Kwon BK, Stammers AM, Belanger LM, Bernardo A, Chan D, Bishop CM, Slobogean GP, Zhang H, Umedaly H, Giffin M, Street J, Boyd MC, Paquette SJ, Fisher CG, Dvorak MF.	J Neurotrauma. 2010 Apr;27(4):669-82.	J Neurotrauma. 2010	PubMed	citation	PMID:20038240	pubmed	20038240	create date:2009/12/30 | first author:Kwon BK
Separation of the perivascular basement membrane provides a conduit for inflammatory cells in a mouse spinal cord injury model.	/pubmed/20038195	Takigawa T, Yonezawa T, Yoshitaka T, Minaguchi J, Kurosaki M, Tanaka M, Sado Y, Ohtsuka A, Ozaki T, Ninomiya Y.	J Neurotrauma. 2010 Apr;27(4):739-51.	J Neurotrauma. 2010	PubMed	citation	PMID:20038195	pubmed	20038195	create date:2009/12/30 | first author:Takigawa T
Outcome prediction in mild traumatic brain injury: age and clinical variables are stronger predictors than CT abnormalities.	/pubmed/20035619	Jacobs B, Beems T, Stulemeijer M, van Vugt AB, van der Vliet TM, Borm GF, Vos PE.	J Neurotrauma. 2010 Apr;27(4):655-68.	J Neurotrauma. 2010	PubMed	citation	PMID:20035619	pubmed	20035619	create date:2009/12/29 | first author:Jacobs B
In situ detection of inflammatory mediators in post mortem human brain tissue after traumatic injury.	/pubmed/20030565	Frugier T, Morganti-Kossmann MC, O'Reilly D, McLean CA.	J Neurotrauma. 2010 Mar;27(3):497-507.	J Neurotrauma. 2010	PubMed	citation	PMID:20030565	pubmed	20030565	create date:2009/12/25 | first author:Frugier T
Long-term gliosis and molecular changes in the cervical spinal cord of the rhesus monkey after traumatic brain injury.	/pubmed/20030560	Nagamoto-Combs K, Morecraft RJ, Darling WG, Combs CK.	J Neurotrauma. 2010 Mar;27(3):565-85.	J Neurotrauma. 2010	PubMed	citation	PMID:20030560	pubmed	20030560	create date:2009/12/25 | first author:Nagamoto-Combs K
Assessment of impairment in patients with acute traumatic spinal cord injury: a systematic review of the literature.	/pubmed/20030559	Furlan JC, Noonan V, Singh A, Fehlings MG.	J Neurotrauma. 2011 Aug;28(8):1445-77. Epub 2010 Apr 6. Review.	J Neurotrauma. 2011	PubMed	citation	PMID:20030559	pubmed	20030559	create date:2009/12/25 | first author:Furlan JC
A systematic review of intensive cardiopulmonary management after spinal cord injury.	/pubmed/20030558	Casha S, Christie S.	J Neurotrauma. 2011 Aug;28(8):1479-95. Epub 2010 Apr 8. Review.	J Neurotrauma. 2011	PubMed	citation	PMID:20030558	pubmed	20030558	create date:2009/12/25 | first author:Casha S
Timing of decompressive surgery of spinal cord after traumatic spinal cord injury: an evidence-based examination of pre-clinical and clinical studies.	/pubmed/20001726	Furlan JC, Noonan V, Cadotte DW, Fehlings MG.	J Neurotrauma. 2011 Aug;28(8):1371-99. Epub 2010 Mar 4. Review.	J Neurotrauma. 2011	PubMed	citation	PMID:20001726	pubmed	20001726	create date:2009/12/17 | first author:Furlan JC
Effect of endogenous androgens on 17beta-estradiol-mediated protection after spinal cord injury in male rats.	/pubmed/20001688	Kachadroka S, Hall AM, Niedzielko TL, Chongthammakun S, Floyd CL.	J Neurotrauma. 2010 Mar;27(3):611-26.	J Neurotrauma. 2010	PubMed	citation	PMID:20001688	pubmed	20001688	create date:2009/12/17 | first author:Kachadroka S
Vascular endothelial growth factor is involved in mediating increased de novo hippocampal neurogenesis in response to traumatic brain injury.	/pubmed/20001687	Lee C, Agoston DV.	J Neurotrauma. 2010 Mar;27(3):541-53.	J Neurotrauma. 2010	PubMed	citation	PMID:20001687	pubmed	20001687	create date:2009/12/17 | first author:Lee C
Diffusion tensor imaging at 3 hours after traumatic spinal cord injury predicts long-term locomotor recovery.	/pubmed/20001686	Kim JH, Loy DN, Wang Q, Budde MD, Schmidt RE, Trinkaus K, Song SK.	J Neurotrauma. 2010 Mar;27(3):587-98.	J Neurotrauma. 2010	PubMed	citation	PMID:20001686	pubmed	20001686	create date:2009/12/17 | first author:Kim JH
Neuronal and axonal degeneration in experimental spinal cord injury: in vivo proton magnetic resonance spectroscopy and histology.	/pubmed/20001674	Qian J, Herrera JJ, Narayana PA.	J Neurotrauma. 2010 Mar;27(3):599-610.	J Neurotrauma. 2010	PubMed	citation	PMID:20001674	pubmed	20001674	create date:2009/12/17 | first author:Qian J
The influence of alcohol on behavioral recovery after mTBI in mice.	/pubmed/20001584	Baratz R, Rubovitch V, Frenk H, Pick CG.	J Neurotrauma. 2010 Mar;27(3):555-63.	J Neurotrauma. 2010	PubMed	citation	PMID:20001584	pubmed	20001584	create date:2009/12/17 | first author:Baratz R
Polyamine catabolism is enhanced after traumatic brain injury.	/pubmed/19968558	Zahedi K, Huttinger F, Morrison R, Murray-Stewart T, Casero RA, Strauss KI.	J Neurotrauma. 2010 Mar;27(3):515-25.	J Neurotrauma. 2010	PubMed	citation	PMID:19968558	pubmed	19968558	create date:2009/12/09 | first author:Zahedi K
Sex differences in outcome after mild traumatic brain injury.	/pubmed/19938945	Bazarian JJ, Blyth B, Mookerjee S, He H, McDermott MP.	J Neurotrauma. 2010 Mar;27(3):527-39.	J Neurotrauma. 2010	PubMed	citation	PMID:19938945	pubmed	19938945	create date:2009/11/27 | first author:Bazarian JJ
Post-traumatic interpeduncular cistern hemorrhage as a marker for brainstem lesions.	/pubmed/19938944	Beretta L, Anzalone N, Dell'Acqua A, Calvi MR, Gemma M.	J Neurotrauma. 2010 Mar;27(3):509-14.	J Neurotrauma. 2010	PubMed	citation	PMID:19938944	pubmed	19938944	create date:2009/11/27 | first author:Beretta L
Novel model of frontal impact closed head injury in the rat.	/pubmed/19929375	Kilbourne M, Kuehn R, Tosun C, Caridi J, Keledjian K, Bochicchio G, Scalea T, Gerzanich V, Simard JM.	J Neurotrauma. 2009 Dec;26(12):2233-43.	J Neurotrauma. 2009	PubMed	citation	PMID:19929375	pubmed	19929375	create date:2009/11/26 | first author:Kilbourne M
Acute hypoperfusion immediately after subarachnoid hemorrhage: a xenon contrast-enhanced CT study.	/pubmed/19929373	Schubert GA, Seiz M, Hegewald AA, Manville J, Thomé C.	J Neurotrauma. 2009 Dec;26(12):2225-31.	J Neurotrauma. 2009	PubMed	citation	PMID:19929373	pubmed	19929373	create date:2009/11/26 | first author:Schubert GA
Hemodynamic and histological effects of traumatic brain injury in eNOS-deficient mice.	/pubmed/19929218	Lundblad C, Grände PO, Bentzer P.	J Neurotrauma. 2009 Nov;26(11):1953-62.	J Neurotrauma. 2009	PubMed	citation	PMID:19929218	pubmed	19929218	create date:2009/11/26 | first author:Lundblad C
Impact of early administration of sertraline on depressive symptoms in the first year after traumatic brain injury.	/pubmed/19929217	Novack TA, Baños JH, Brunner R, Renfroe S, Meythaler JM.	J Neurotrauma. 2009 Nov;26(11):1921-8.	J Neurotrauma. 2009	PubMed	citation	PMID:19929217	pubmed	19929217	create date:2009/11/26 | first author:Novack TA
Metabolic response and nutritional support in traumatic brain injury: evidence for resistance to renutrition.	/pubmed/19929216	Charrueau C, Belabed L, Besson V, Chaumeil JC, Cynober L, Moinard C.	J Neurotrauma. 2009 Nov;26(11):1911-20.	J Neurotrauma. 2009	PubMed	citation	PMID:19929216	pubmed	19929216	create date:2009/11/26 | first author:Charrueau C
Frontal cerebral vulnerability and executive deficits from raised intracranial pressure in child traumatic brain injury.	/pubmed/19929215	Slawik H, Salmond CH, Taylor-Tavares JV, Williams GB, Sahakian BJ, Tasker RC.	J Neurotrauma. 2009 Nov;26(11):1891-903.	J Neurotrauma. 2009	PubMed	citation	PMID:19929215	pubmed	19929215	create date:2009/11/26 | first author:Slawik H
Flumazenil administration attenuates cognitive impairment in immature rats after controlled cortical impact.	/pubmed/19929186	Ochalski PG, Fellows-Mayle W, Hsieh LB, Srinivas R, Okonkwo DO, Dixon CE, Adelson PD.	J Neurotrauma. 2010 Mar;27(3):647-51.	J Neurotrauma. 2010	PubMed	citation	PMID:19929186	pubmed	19929186	create date:2009/11/26 | first author:Ochalski PG
MPIOs and cellular MRI: the greater the particles, the better?	/pubmed/19929168	Boehm I.	J Neurotrauma. 2010 May;27(5):973. No abstract available.	J Neurotrauma. 2010	PubMed	citation	PMID:19929168	pubmed	19929168	create date:2009/11/26 | first author:Boehm I
Metabolic levels in the corpus callosum and their structural and behavioral correlates after moderate to severe pediatric TBI.	/pubmed/19925210	Babikian T, Marion SD, Copeland S, Alger JR, O'Neill J, Cazalis F, Mink R, Giza CC, Vu JA, Hilleary SM, Kernan CL, Newman N, Asarnow RF.	J Neurotrauma. 2010 Mar;27(3):473-81.	J Neurotrauma. 2010	PubMed	citation	PMID:19925210	pubmed	19925210	create date:2009/11/21 | first author:Babikian T
The microvascular impact of focal nerve trunk injury.	/pubmed/19925209	Xu Q, Midha R, Zochodne DW.	J Neurotrauma. 2010 Mar;27(3):639-46.	J Neurotrauma. 2010	PubMed	citation	PMID:19925209	pubmed	19925209	create date:2009/11/21 | first author:Xu Q
Influence of PARP-1 polymorphisms in patients after traumatic brain injury.	/pubmed/19925161	Sarnaik AA, Conley YP, Okonkwo DO, Barr TL, Fink EL, Szabo C, Kochanek PM, Clark RS.	J Neurotrauma. 2010 Mar;27(3):465-71.	J Neurotrauma. 2010	PubMed	citation	PMID:19925161	pubmed	19925161	create date:2009/11/21 | first author:Sarnaik AA
Transcriptomics of traumatic brain injury: gene expression and molecular pathways of different grades of insult in a rat organotypic hippocampal culture model.	/pubmed/19903084	Di Pietro V, Amin D, Pernagallo S, Lazzarino G, Tavazzi B, Vagnozzi R, Pringle A, Belli A.	J Neurotrauma. 2010 Feb;27(2):349-59.	J Neurotrauma. 2010	PubMed	citation	PMID:19903084	pubmed	19903084	create date:2009/11/12 | first author:Di Pietro V
Interobserver variability in the assessment of CT imaging features of traumatic brain injury.	/pubmed/19895192	Chun KA, Manley GT, Stiver SI, Aiken AH, Phan N, Wang V, Meeker M, Cheng SC, Gean AD, Wintermark M.	J Neurotrauma. 2010 Feb;27(2):325-30.	J Neurotrauma. 2010	PubMed	citation	PMID:19895192	pubmed	19895192	create date:2009/11/10 | first author:Chun KA
Acute and chronic deficits in the urinary bladder after spinal contusion injury in the adult rat.	/pubmed/19891526	Herrera JJ, Haywood-Watson RJ 2nd, Grill RJ.	J Neurotrauma. 2010 Feb;27(2):423-31.	J Neurotrauma. 2010	PubMed	citation	PMID:19891526	pubmed	19891526	create date:2009/11/07 | first author:Herrera JJ
Gait analysis in normal and spinal contused mice using the TreadScan system.	/pubmed/19886808	Beare JE, Morehouse JR, DeVries WH, Enzmann GU, Burke DA, Magnuson DS, Whittemore SR.	J Neurotrauma. 2009 Nov;26(11):2045-56.	J Neurotrauma. 2009	PubMed	citation	PMID:19886808	pubmed	19886808	create date:2009/11/06 | first author:Beare JE
Title	URL	Description	Details	ShortDetails	Resource	Type	Identifiers	Db	EntrezUID	Properties
Human amnion-derived multipotent progenitor cell treatment alleviates traumatic brain injury-induced axonal degeneration.	/pubmed/19886807	Chen Z, Tortella FC, Dave JR, Marshall VS, Clarke DL, Sing G, Du F, Lu XC.	J Neurotrauma. 2009 Nov;26(11):1987-97.	J Neurotrauma. 2009	PubMed	citation	PMID:19886807	pubmed	19886807	create date:2009/11/06 | first author:Chen Z
Injury-related production of cysteinyl leukotrienes contributes to brain damage following experimental traumatic brain injury.	/pubmed/19886806	Farias S, Frey LC, Murphy RC, Heidenreich KA.	J Neurotrauma. 2009 Nov;26(11):1977-86.	J Neurotrauma. 2009	PubMed	citation	PMID:19886806	pubmed	19886806	create date:2009/11/06 | first author:Farias S
Evaluating the relationship between memory functioning and cingulum bundles in acute mild traumatic brain injury using diffusion tensor imaging.	/pubmed/19877826	Wu TC, Wilde EA, Bigler ED, Yallampalli R, McCauley SR, Troyanskaya M, Chu Z, Li X, Hanten G, Hunter JV, Levin HS.	J Neurotrauma. 2010 Feb;27(2):303-7.	J Neurotrauma. 2010	PubMed	citation	PMID:19877826	pubmed	19877826	create date:2009/11/03 | first author:Wu TC
A relationship between p27(kip1) and Skp2 after adult brain injury: implications for glial proliferation.	/pubmed/19852587	Liu Y, Wang Y, Cheng C, Chen Y, Shi S, Qin J, Xiao F, Zhou D, Lu M, Lu Q, Shen A.	J Neurotrauma. 2010 Feb;27(2):361-71.	J Neurotrauma. 2010	PubMed	citation	PMID:19852587	pubmed	19852587	create date:2009/10/27 | first author:Liu Y
What shapes pulse amplitude of intracranial pressure?	/pubmed/19852586	Carrera E, Kim DJ, Castellani G, Zweifel C, Czosnyka Z, Kasparowicz M, Smielewski P, Pickard JD, Czosnyka M.	J Neurotrauma. 2010 Feb;27(2):317-24.	J Neurotrauma. 2010	PubMed	citation	PMID:19852586	pubmed	19852586	create date:2009/10/27 | first author:Carrera E
The status of the fourth ventricle and ambient cisterns predict outcome in moderate and severe traumatic brain injury.	/pubmed/19852584	Jacobs B, Beems T, van der Vliet TM, Borm GF, Vos PE.	J Neurotrauma. 2010 Feb;27(2):331-40.	J Neurotrauma. 2010	PubMed	citation	PMID:19852584	pubmed	19852584	create date:2009/10/27 | first author:Jacobs B
Low-level blast raises intracranial pressure and impairs cognitive function in rats: prophylaxis with processed cereal feed.	/pubmed/19852583	Säljö A, Bolouri H, Mayorga M, Svensson B, Hamberger A.	J Neurotrauma. 2010 Feb;27(2):383-9.	J Neurotrauma. 2010	PubMed	citation	PMID:19852583	pubmed	19852583	create date:2009/10/27 | first author:Säljö A
Early events of secondary degeneration after partial optic nerve transection: an immunohistochemical study.	/pubmed/19852581	Fitzgerald M, Bartlett CA, Harvey AR, Dunlop SA.	J Neurotrauma. 2010 Feb;27(2):439-52.	J Neurotrauma. 2010	PubMed	citation	PMID:19852581	pubmed	19852581	create date:2009/10/27 | first author:Fitzgerald M
Differential alteration of heat shock protein 90 in mice modifies glucocorticoid receptor function and susceptibility to trauma.	/pubmed/19845467	Shen HY, Zhao Y, Chen XY, Xiong RP, Lu JL, Chen JF, Chen LY, Zhou YG.	J Neurotrauma. 2010 Feb;27(2):373-81.	J Neurotrauma. 2010	PubMed	citation	PMID:19845467	pubmed	19845467	create date:2009/10/23 | first author:Shen HY
Taurine reduces inflammatory responses after spinal cord injury.	/pubmed/19831872	Nakajima Y, Osuka K, Seki Y, Gupta RC, Hara M, Takayasu M, Wakabayashi T.	J Neurotrauma. 2010 Feb;27(2):403-10.	J Neurotrauma. 2010	PubMed	citation	PMID:19831872	pubmed	19831872	create date:2009/10/17 | first author:Nakajima Y
Clinical predictors of recovery after blunt spinal cord trauma: systematic review.	/pubmed/19831845	Al-Habib AF, Attabib N, Ball J, Bajammal S, Casha S, Hurlbert RJ.	J Neurotrauma. 2011 Aug;28(8):1431-43. Epub 2010 Apr 8. Review.	J Neurotrauma. 2011	PubMed	citation	PMID:19831845	pubmed	19831845	create date:2009/10/17 | first author:Al-Habib AF
Persistent neuroinflammation may be involved in the pathogenesis of traumatic brain injury (TBI)-induced hypopituitarism: potential genetic and autoimmune factors.	/pubmed/19831821	Tanriverdi F, Unluhizarci K, Kelestrimur F.	J Neurotrauma. 2010 Feb;27(2):301-2. No abstract available.	J Neurotrauma. 2010	PubMed	citation	PMID:19831821	pubmed	19831821	create date:2009/10/17 | first author:Tanriverdi F
Comparison of immunopathology and locomotor recovery in C57BL/6, BUB/BnJ, and NOD-SCID mice after contusion spinal cord injury.	/pubmed/19831737	Luchetti S, Beck KD, Galvan MD, Silva R, Cummings BJ, Anderson AJ.	J Neurotrauma. 2010 Feb;27(2):411-21.	J Neurotrauma. 2010	PubMed	citation	PMID:19831737	pubmed	19831737	create date:2009/10/17 | first author:Luchetti S
The protein kinase C activator phorbol myristate acetate decreases brain edema by aquaporin 4 downregulation after middle cerebral artery occlusion in the rat.	/pubmed/19831719	Fazzina G, Amorini AM, Marmarou CR, Fukui S, Okuno K, Dunbar JG, Glisson R, Marmarou A, Kleindienst A.	J Neurotrauma. 2010 Feb;27(2):453-61.	J Neurotrauma. 2010	PubMed	citation	PMID:19831719	pubmed	19831719	create date:2009/10/17 | first author:Fazzina G
A panel of neuron-enriched proteins as markers for traumatic brain injury in humans.	/pubmed/19811094	Siman R, Toraskar N, Dang A, McNeil E, McGarvey M, Plaum J, Maloney E, Grady MS.	J Neurotrauma. 2009 Nov;26(11):1867-77.	J Neurotrauma. 2009	PubMed	citation	PMID:19811094	pubmed	19811094	create date:2009/10/09 | first author:Siman R
Both hypoxemia and extreme hyperoxemia may be detrimental in patients with severe traumatic brain injury.	/pubmed/19811093	Davis DP, Meade W, Sise MJ, Kennedy F, Simon F, Tominaga G, Steele J, Coimbra R.	J Neurotrauma. 2009 Dec;26(12):2217-23.	J Neurotrauma. 2009	PubMed	citation	PMID:19811093	pubmed	19811093	create date:2009/10/09 | first author:Davis DP
Tumor necrosis factor alpha enhances glutamatergic transmission onto spinal motoneurons.	/pubmed/19811092	Han P, Whelan PJ.	J Neurotrauma. 2010 Jan;27(1):287-92.	J Neurotrauma. 2010	PubMed	citation	PMID:19811092	pubmed	19811092	create date:2009/10/09 | first author:Han P
Brain natriuretic peptide improves long-term functional recovery after acute CNS injury in mice.	/pubmed/19803787	James ML, Wang H, Venkatraman T, Song P, Lascola CD, Laskowitz DT.	J Neurotrauma. 2010 Jan;27(1):217-28.	J Neurotrauma. 2010	PubMed	citation	PMID:19803787	pubmed	19803787	create date:2009/10/07 | first author:James ML
The citicoline brain injury treatment (COBRIT) trial: design and methods.	/pubmed/19803786	Zafonte R, Friedewald WT, Lee SM, Levin B, Diaz-Arrastia R, Ansel B, Eisenberg H, Timmons SD, Temkin N, Novack T, Ricker J, Merchant R, Jallo J.	J Neurotrauma. 2009 Dec;26(12):2207-16.	J Neurotrauma. 2009	PubMed	citation	PMID:19803786	pubmed	19803786	create date:2009/10/07 | first author:Zafonte R
Metabolic acetate therapy for the treatment of traumatic brain injury.	/pubmed/19803785	Arun P, Ariyannur PS, Moffett JR, Xing G, Hamilton K, Grunberg NE, Ives JA, Namboodiri AM.	J Neurotrauma. 2010 Jan;27(1):293-8.	J Neurotrauma. 2010	PubMed	citation	PMID:19803785	pubmed	19803785	create date:2009/10/07 | first author:Arun P
Temporal profile of thrombogenesis in the cerebral microcirculation after traumatic brain injury in mice.	/pubmed/19803784	Schwarzmaier SM, Kim SW, Trabold R, Plesnila N.	J Neurotrauma. 2010 Jan;27(1):121-30.	J Neurotrauma. 2010	PubMed	citation	PMID:19803784	pubmed	19803784	create date:2009/10/07 | first author:Schwarzmaier SM
Promoting axonal myelination for improving neurological recovery in spinal cord injury.	/pubmed/19785544	Wu B, Ren X.	J Neurotrauma. 2009 Oct;26(10):1847-56. Review.	J Neurotrauma. 2009	PubMed	citation	PMID:19785544	pubmed	19785544	create date:2009/09/30 | first author:Wu B
Heat stress preconditioning improves cognitive outcome after diffuse axonal injury in rats.	/pubmed/19785543	Su Z, Han D, Sun B, Qiu J, Li Y, Li M, Zhang T, Yang Z.	J Neurotrauma. 2009 Oct;26(10):1695-706.	J Neurotrauma. 2009	PubMed	citation	PMID:19785543	pubmed	19785543	create date:2009/09/30 | first author:Su Z
Cortisol dynamics in the acute phase of aneurysmal subarachnoid hemorrhage: associations with disease severity and outcome.	/pubmed/19772477	Poll EM, Boström A, Bürgel U, Reinges MH, Hans FJ, Gilsbach JM, Kreitschmann-Andermahr I.	J Neurotrauma. 2010 Jan;27(1):189-95.	J Neurotrauma. 2010	PubMed	citation	PMID:19772477	pubmed	19772477	create date:2009/09/24 | first author:Poll EM
Neuroprotective effects of selective N-type VGCC blockade on stretch-injury-induced calcium dynamics in cortical neurons.	/pubmed/19772476	Shahlaie K, Lyeth BG, Gurkoff GG, Muizelaar JP, Berman RF.	J Neurotrauma. 2010 Jan;27(1):175-87.	J Neurotrauma. 2010	PubMed	citation	PMID:19772476	pubmed	19772476	create date:2009/09/24 | first author:Shahlaie K
Cardiometabolic risk factors in experimental spinal cord injury.	/pubmed/19772460	Inskip J, Plunet W, Ramer L, Ramsey JB, Yung A, Kozlowski P, Ramer M, Krassioukov A.	J Neurotrauma. 2010 Jan;27(1):275-85.	J Neurotrauma. 2010	PubMed	citation	PMID:19772460	pubmed	19772460	create date:2009/09/24 | first author:Inskip J
Simulated whiplash modulates expression of the glutamatergic system in the spinal cord suggesting spinal plasticity is associated with painful dynamic cervical facet loading.	/pubmed/19772459	Dong L, Winkelstein BA.	J Neurotrauma. 2010 Jan;27(1):163-74.	J Neurotrauma. 2010	PubMed	citation	PMID:19772459	pubmed	19772459	create date:2009/09/24 | first author:Dong L
The functional and neuroprotective actions of Neu2000, a dual-acting pharmacological agent, in the treatment of acute spinal cord injury.	/pubmed/19772458	Springer JE, Rao RR, Lim HR, Cho SI, Moon GJ, Lee HY, Park EJ, Noh JS, Gwag BJ.	J Neurotrauma. 2010 Jan;27(1):139-49. Erratum in: J Neurotrauma. 2010 Mar;27(3):653.	J Neurotrauma. 2010	PubMed	citation	PMID:19772458	pubmed	19772458	create date:2009/09/24 | first author:Springer JE
Neurometabolic changes in the acute phase after sports concussions correlate with symptom severity.	/pubmed/19761385	Henry LC, Tremblay S, Boulanger Y, Ellemberg D, Lassonde M.	J Neurotrauma. 2010 Jan;27(1):65-76.	J Neurotrauma. 2010	PubMed	citation	PMID:19761385	pubmed	19761385	create date:2009/09/19 | first author:Henry LC
Pattern of injury with a graded excitotoxic insult and ensuing chronic medial septal damage in the rat brain.	/pubmed/19754248	Rodríguez MJ, Prats A, Malpesa Y, Andrés N, Pugliese M, Batlle M, Mahy N.	J Neurotrauma. 2009 Oct;26(10):1823-34.	J Neurotrauma. 2009	PubMed	citation	PMID:19754248	pubmed	19754248	create date:2009/09/17 | first author:Rodríguez MJ
Temporal and regional changes in IGF-1/IGF-1R signaling in the mouse brain after traumatic brain injury.	/pubmed/19751099	Madathil SK, Evans HN, Saatman KE.	J Neurotrauma. 2010 Jan;27(1):95-107.	J Neurotrauma. 2010	PubMed	citation	PMID:19751099	pubmed	19751099	create date:2009/09/16 | first author:Madathil SK
Translational research in spinal cord injury: a survey of opinion from the SCI community.	/pubmed/19751098	Kwon BK, Hillyer J, Tetzlaff W.	J Neurotrauma. 2010 Jan;27(1):21-33. Review.	J Neurotrauma. 2010	PubMed	citation	PMID:19751098	pubmed	19751098	create date:2009/09/16 | first author:Kwon BK
Expression of protein phosphatase 2B (calcineurin) subunit A isoforms in rat hippocampus after traumatic brain injury.	/pubmed/19751097	Bales JW, Ma X, Yan HQ, Jenkins LW, Dixon CE.	J Neurotrauma. 2010 Jan;27(1):109-20.	J Neurotrauma. 2010	PubMed	citation	PMID:19751097	pubmed	19751097	create date:2009/09/16 | first author:Bales JW
Statistical parametric mapping and cluster counting analysis of [18F] FDG-PET imaging in traumatic brain injury.	/pubmed/19715400	Zhang J, Mitsis EM, Chu K, Newmark RE, Hazlett EA, Buchsbaum MS.	J Neurotrauma. 2010 Jan;27(1):35-49.	J Neurotrauma. 2010	PubMed	citation	PMID:19715400	pubmed	19715400	create date:2009/09/01 | first author:Zhang J
Full tensor diffusion imaging is not required to assess the white-matter integrity in mouse contusion spinal cord injury.	/pubmed/19715399	Tu TW, Kim JH, Wang J, Song SK.	J Neurotrauma. 2010 Jan;27(1):253-62.	J Neurotrauma. 2010	PubMed	citation	PMID:19715399	pubmed	19715399	create date:2009/09/01 | first author:Tu TW
Advances in sport concussion assessment: from behavioral to brain imaging measures.	/pubmed/19715396	Ellemberg D, Henry LC, Macciocchi SN, Guskiewicz KM, Broglio SP.	J Neurotrauma. 2009 Dec;26(12):2365-82. Review.	J Neurotrauma. 2009	PubMed	citation	PMID:19715396	pubmed	19715396	create date:2009/09/01 | first author:Ellemberg D
Bilateral decompressive craniectomy for patients with malignant diffuse brain swelling after severe traumatic brain injury: a 37-case study.	/pubmed/19715392	Bao YH, Liang YM, Gao GY, Pan YH, Luo QZ, Jiang JY.	J Neurotrauma. 2010 Feb;27(2):341-7.	J Neurotrauma. 2010	PubMed	citation	PMID:19715392	pubmed	19715392	create date:2009/09/01 | first author:Bao YH
Erythropoietin improves histological and functional outcomes after traumatic brain injury in mice in the absence of the neural erythropoietin receptor.	/pubmed/19715391	Xiong Y, Mahmood A, Qu C, Kazmi H, Zhang ZG, Noguchi CT, Schallert T, Chopp M.	J Neurotrauma. 2010 Jan;27(1):205-15.	J Neurotrauma. 2010	PubMed	citation	PMID:19715391	pubmed	19715391	create date:2009/09/01 | first author:Xiong Y
Efficacy of various durations of in vitro predegeneration on the cell count and purity of rat Schwann-cell cultures.	/pubmed/19712029	Kraus A, Täger J, Kohler K, Manoli T, Haerle M, Werdin F, Hoffmann J, Schaller HE, Sinis N.	J Neurotrauma. 2010 Jan;27(1):197-203.	J Neurotrauma. 2010	PubMed	citation	PMID:19712029	pubmed	19712029	create date:2009/08/29 | first author:Kraus A
Temporal and regional changes after focal traumatic brain injury.	/pubmed/19705964	Lescot T, Fulla-Oller L, Po C, Chen XR, Puybasset L, Gillet B, Plotkine M, Meric P, Marchand-Leroux C.	J Neurotrauma. 2010 Jan;27(1):85-94. Erratum in: J Neurotrauma. 2010 Feb;27(2):463. Fulla-Oller, Lawrence [corrected to Fulla-Oller, Laurence].	J Neurotrauma. 2010	PubMed	citation	PMID:19705964	pubmed	19705964	create date:2009/08/27 | first author:Lescot T
Effect of secondary insults upon aquaporin-4 water channels following experimental cortical contusion in rats.	/pubmed/19705963	Taya K, Marmarou CR, Okuno K, Prieto R, Marmarou A.	J Neurotrauma. 2010 Jan;27(1):229-39.	J Neurotrauma. 2010	PubMed	citation	PMID:19705963	pubmed	19705963	create date:2009/08/27 | first author:Taya K
Biomaterial design strategies for the treatment of spinal cord injuries.	/pubmed/19698073	Straley KS, Foo CW, Heilshorn SC.	J Neurotrauma. 2010 Jan;27(1):1-19. Review.	J Neurotrauma. 2010	PubMed	citation	PMID:19698073	pubmed	19698073	create date:2009/08/25 | first author:Straley KS
Extended analysis of early computed tomography scans of traumatic brain injured patients and relations to outcome.	/pubmed/19698072	Nelson DW, Nyström H, MacCallum RM, Thornquist B, Lilja A, Bellander BM, Rudehill A, Wanecek M, Weitzberg E.	J Neurotrauma. 2010 Jan;27(1):51-64.	J Neurotrauma. 2010	PubMed	citation	PMID:19698072	pubmed	19698072	create date:2009/08/25 | first author:Nelson DW
Chronic impairment of prospective memory after mild traumatic brain injury.	/pubmed/19698071	Tay SY, Ang BT, Lau XY, Meyyappan A, Collinson SL.	J Neurotrauma. 2010 Jan;27(1):77-83.	J Neurotrauma. 2010	PubMed	citation	PMID:19698071	pubmed	19698071	create date:2009/08/25 | first author:Tay SY
Treatment for depression after traumatic brain injury: a systematic review.	/pubmed/19698070	Fann JR, Hart T, Schomer KG.	J Neurotrauma. 2009 Dec;26(12):2383-402. Review.	J Neurotrauma. 2009	PubMed	citation	PMID:19698070	pubmed	19698070	create date:2009/08/25 | first author:Fann JR
Hemostatic abnormalities in patients with closed head injuries and their role in predicting early mortality.	/pubmed/19697972	Saggar V, Mittal RS, Vyas MC.	J Neurotrauma. 2009 Oct;26(10):1665-8.	J Neurotrauma. 2009	PubMed	citation	PMID:19697972	pubmed	19697972	create date:2009/08/25 | first author:Saggar V
Resuscitation of traumatic brain injury and hemorrhagic shock with polynitroxylated albumin, hextend, hypertonic saline, and lactated Ringer's: Effects on acute hemodynamics, survival, and neuronal death in mice.	/pubmed/19691424	Exo JL, Shellington DK, Bayir H, Vagni VA, Janesco-Feldman K, Ma L, Hsia CJ, Clark RS, Jenkins LW, Dixon CE, Kochanek PM.	J Neurotrauma. 2009 Dec;26(12):2403-8.	J Neurotrauma. 2009	PubMed	citation	PMID:19691424	pubmed	19691424	create date:2009/08/21 | first author:Exo JL
Reliability of diagnosis of traumatic brain injury by computed tomography in the acute phase.	/pubmed/19691423	Laalo JP, Kurki TJ, Sonninen PH, Tenovuo OS.	J Neurotrauma. 2009 Dec;26(12):2169-78.	J Neurotrauma. 2009	PubMed	citation	PMID:19691423	pubmed	19691423	create date:2009/08/21 | first author:Laalo JP
Proteomic and phosphoproteomic analyses of the soluble fraction following acute spinal cord contusion in rats.	/pubmed/19691422	Chen A, McEwen ML, Sun S, Ravikumar R, Springer JE.	J Neurotrauma. 2010 Jan;27(1):263-74.	J Neurotrauma. 2010	PubMed	citation	PMID:19691422	pubmed	19691422	create date:2009/08/21 | first author:Chen A
Polyethylene glycol enhances axolemmal resealing following transection in cultured cells and in ex vivo spinal cord.	/pubmed/19691421	Nehrt A, Hamann K, Ouyang H, Shi R.	J Neurotrauma. 2010 Jan;27(1):151-61.	J Neurotrauma. 2010	PubMed	citation	PMID:19691421	pubmed	19691421	create date:2009/08/21 | first author:Nehrt A
Title	URL	Description	Details	ShortDetails	Resource	Type	Identifiers	Db	EntrezUID	Properties
Magnetic resonance imaging assessment of macrophage accumulation in mouse brain after experimental traumatic brain injury.	/pubmed/19663686	Foley LM, Hitchens TK, Ho C, Janesko-Feldman KL, Melick JA, Bayir H, Kochanek PM.	J Neurotrauma. 2009 Sep;26(9):1509-19.	J Neurotrauma. 2009	PubMed	citation	PMID:19663686	pubmed	19663686	create date:2009/08/12 | first author:Foley LM
Administration of chondroitinase ABC rostral or caudal to a spinal cord injury site promotes anatomical but not functional plasticity.	/pubmed/19659409	Tom VJ, Kadakia R, Santi L, Houlé JD.	J Neurotrauma. 2009 Dec;26(12):2323-33.	J Neurotrauma. 2009	PubMed	citation	PMID:19659409	pubmed	19659409	create date:2009/08/08 | first author:Tom VJ
Methodological challenges in assessment of cognition following mild head injury: response to Malojcic et al. 2008.	/pubmed/19659408	Millis SR.	J Neurotrauma. 2009 Dec;26(12):2409-10. No abstract available.	J Neurotrauma. 2009	PubMed	citation	PMID:19659408	pubmed	19659408	create date:2009/08/08 | first author:Millis SR
Molecular, anatomical, physiological, and behavioral studies of rats treated with buprenorphine after spinal cord injury.	/pubmed/19653810	Santiago JM, Rosas O, Torrado AI, González MM, Kalyan-Masih PO, Miranda JD.	J Neurotrauma. 2009 Oct;26(10):1783-93.	J Neurotrauma. 2009	PubMed	citation	PMID:19653810	pubmed	19653810	create date:2009/08/06 | first author:Santiago JM
Apolipoprotein E4 as a predictor of outcomes in pediatric mild traumatic brain injury.	/pubmed/19645623	Moran LM, Taylor HG, Ganesalingam K, Gastier-Foster JM, Frick J, Bangert B, Dietrich A, Nuss KE, Rusin J, Wright M, Yeates KO.	J Neurotrauma. 2009 Sep;26(9):1489-95.	J Neurotrauma. 2009	PubMed	citation	PMID:19645623	pubmed	19645623	create date:2009/08/04 | first author:Moran LM
Effects of severity of traumatic brain injury and brain reserve on cognitive-control related brain activation.	/pubmed/19645622	Scheibel RS, Newsome MR, Troyanskaya M, Steinberg JL, Goldstein FC, Mao H, Levin HS.	J Neurotrauma. 2009 Sep;26(9):1447-61.	J Neurotrauma. 2009	PubMed	citation	PMID:19645622	pubmed	19645622	create date:2009/08/04 | first author:Scheibel RS
The retrospective application of a prediction model to patients who have had a decompressive craniectomy for trauma.	/pubmed/19645531	Honeybul S, Ho KM, Lind CR, Corcoran T, Gillett GR.	J Neurotrauma. 2009 Dec;26(12):2179-83.	J Neurotrauma. 2009	PubMed	citation	PMID:19645531	pubmed	19645531	create date:2009/08/04 | first author:Honeybul S
Bone marrow stromal cells elicit tissue sparing after acute but not delayed transplantation into the contused adult rat thoracic spinal cord.	/pubmed/19645530	Nandoe Tewarie RD, Hurtado A, Ritfeld GJ, Rahiem ST, Wendell DF, Barroso MM, Grotenhuis JA, Oudega M.	J Neurotrauma. 2009 Dec;26(12):2313-22.	J Neurotrauma. 2009	PubMed	citation	PMID:19645530	pubmed	19645530	create date:2009/08/04 | first author:Nandoe Tewarie RD
An in-vitro traumatic model to evaluate the response of myelinated cultures to sustained hydrostatic compression injury.	/pubmed/19645529	Frieboes LR, Gupta R.	J Neurotrauma. 2009 Dec;26(12):2245-56.	J Neurotrauma. 2009	PubMed	citation	PMID:19645529	pubmed	19645529	create date:2009/08/04 | first author:Frieboes LR
Lack of axonal sprouting of spared propriospinal fibers caudal to spinal contusion injury is attributed to chronic axonopathy.	/pubmed/19645528	Steencken AC, Siebert JR, Stelzner DJ.	J Neurotrauma. 2009 Dec;26(12):2279-97.	J Neurotrauma. 2009	PubMed	citation	PMID:19645528	pubmed	19645528	create date:2009/08/04 | first author:Steencken AC
Clinical algorithm for improved prediction of ambulation and patient stratification after incomplete spinal cord injury.	/pubmed/19645527	Zörner B, Blanckenhorn WU, Dietz V; EM-SCI Study Group, Curt A.	J Neurotrauma. 2010 Jan;27(1):241-52.	J Neurotrauma. 2010	PubMed	citation	PMID:19645527	pubmed	19645527	create date:2009/08/04 | first author:Zörner B
Changes in calcium-binding protein expression in human cortical contusion tissue.	/pubmed/19645526	Buriticá E, Villamil L, Guzmán F, Escobar MI, García-Cairasco N, Pimienta HJ.	J Neurotrauma. 2009 Dec;26(12):2145-55.	J Neurotrauma. 2009	PubMed	citation	PMID:19645526	pubmed	19645526	create date:2009/08/04 | first author:Buriticá E
Resuscitation with hypertonic saline-dextran reduces serum biomarker levels and correlates with outcome in severe traumatic brain injury patients.	/pubmed/19637968	Baker AJ, Rhind SG, Morrison LJ, Black S, Crnko NT, Shek PN, Rizoli SB.	J Neurotrauma. 2009 Aug;26(8):1227-40.	J Neurotrauma. 2009	PubMed	citation	PMID:19637968	pubmed	19637968	create date:2009/07/30 | first author:Baker AJ
Early mitochondrial dysfunction after cortical contusion injury.	/pubmed/19637966	Gilmer LK, Roberts KN, Joy K, Sullivan PG, Scheff SW.	J Neurotrauma. 2009 Aug;26(8):1271-80.	J Neurotrauma. 2009	PubMed	citation	PMID:19637966	pubmed	19637966	create date:2009/07/30 | first author:Gilmer LK
FTY720 reduces inflammation and promotes functional recovery after spinal cord injury.	/pubmed/19624262	Lee KD, Chow WN, Sato-Bigbee C, Graf MR, Graham RS, Colello RJ, Young HF, Mathern BE.	J Neurotrauma. 2009 Dec;26(12):2335-44.	J Neurotrauma. 2009	PubMed	citation	PMID:19624262	pubmed	19624262	create date:2009/07/25 | first author:Lee KD
The Relationship between age, injury severity, and MRI findings after traumatic brain injury.	/pubmed/19624261	Schönberger M, Ponsford J, Reutens D, Beare R, O'Sullivan R.	J Neurotrauma. 2009 Dec;26(12):2157-67.	J Neurotrauma. 2009	PubMed	citation	PMID:19624261	pubmed	19624261	create date:2009/07/25 | first author:Schönberger M
A tribute to Dr. Hubert L. Rosomoff. Proceedings of the 2nd International Brain Hypothermia Symposium. October 2007. Miami Beach, FLorida, USA.	/pubmed/19623677	[No authors listed]	J Neurotrauma. 2009 Mar;26(3):297-467. No abstract available.	J Neurotrauma. 2009	PubMed	citation	PMID:19623677	pubmed	19623677	create date:2009/07/23
Safety and tolerability of cyclosporin a in severe traumatic brain injury patients: results from a prospective randomized trial.	/pubmed/19621985	Mazzeo AT, Brophy GM, Gilman CB, Alves OL, Robles JR, Hayes RL, Povlishock JT, Bullock MR.	J Neurotrauma. 2009 Dec;26(12):2195-206.	J Neurotrauma. 2009	PubMed	citation	PMID:19621985	pubmed	19621985	create date:2009/07/23 | first author:Mazzeo AT
Angiotensin II type 1 receptor blocker telmisartan reduces cerebral infarct volume and peri-infarct cytosolic phospholipase A(2) level in experimental stroke.	/pubmed/19604102	Kobayashi T, Kawamata T, Shibata N, Okada Y, Kobayashi M, Hori T.	J Neurotrauma. 2009 Dec;26(12):2355-64.	J Neurotrauma. 2009	PubMed	citation	PMID:19604102	pubmed	19604102	create date:2009/07/17 | first author:Kobayashi T
Progressive brain changes on serial manganese-enhanced MRI following traumatic brain injury in the rat.	/pubmed/19604101	Bouilleret V, Cardamone L, Liu YR, Fang K, Myers DE, O'Brien TJ.	J Neurotrauma. 2009 Nov;26(11):1999-2013.	J Neurotrauma. 2009	PubMed	citation	PMID:19604101	pubmed	19604101	create date:2009/07/17 | first author:Bouilleret V
Abnormal corticospinal excitability in traumatic diffuse axonal brain injury.	/pubmed/19604100	Bernabeu M, Demirtas-Tatlidede A, Opisso E, Lopez R, Tormos JM, Pascual-Leone A.	J Neurotrauma. 2009 Dec;26(12):2185-93.	J Neurotrauma. 2009	PubMed	citation	PMID:19604100	pubmed	19604100	create date:2009/07/17 | first author:Bernabeu M
Difficulty of elderly SCI subjects to translate motor recovery--body function"--into daily living activities."	/pubmed/19604099	Jakob W, Wirz M, van Hedel HJ, Dietz V; EM-SCI Study Group.	J Neurotrauma. 2009 Nov;26(11):2037-44.	J Neurotrauma. 2009	PubMed	citation	PMID:19604099	pubmed	19604099	create date:2009/07/17 | first author:Jakob W
Recovery of afferent function and synaptic strength in hippocampal CA1 following traumatic brain injury.	/pubmed/19604098	Norris CM, Scheff SW.	J Neurotrauma. 2009 Dec;26(12):2269-78.	J Neurotrauma. 2009	PubMed	citation	PMID:19604098	pubmed	19604098	create date:2009/07/17 | first author:Norris CM
Reorganization and preservation of motor control of the brain in spinal cord injury: a systematic review.	/pubmed/19604097	Kokotilo KJ, Eng JJ, Curt A.	J Neurotrauma. 2009 Nov;26(11):2113-26. Review.	J Neurotrauma. 2009	PubMed	citation	PMID:19604097	pubmed	19604097	create date:2009/07/17 | first author:Kokotilo KJ
Key role of sulfonylurea receptor 1 in progressive secondary hemorrhage after brain contusion.	/pubmed/19604096	Simard JM, Kilbourne M, Tsymbalyuk O, Tosun C, Caridi J, Ivanova S, Keledjian K, Bochicchio G, Gerzanich V.	J Neurotrauma. 2009 Dec;26(12):2257-67.	J Neurotrauma. 2009	PubMed	citation	PMID:19604096	pubmed	19604096	create date:2009/07/17 | first author:Simard JM
Monitoring hippocampus electrical activity in vitro on an elastically deformable microelectrode array.	/pubmed/19594385	Yu Z, Graudejus O, Tsay C, Lacour SP, Wagner S, Morrison B 3rd.	J Neurotrauma. 2009 Jul;26(7):1135-45.	J Neurotrauma. 2009	PubMed	citation	PMID:19594385	pubmed	19594385	create date:2009/07/15 | first author:Yu Z
Metabolic and histologic effects of sodium pyruvate treatment in the rat after cortical contusion injury.	/pubmed/19594384	Fukushima M, Lee SM, Moro N, Hovda DA, Sutton RL.	J Neurotrauma. 2009 Jul;26(7):1095-110.	J Neurotrauma. 2009	PubMed	citation	PMID:19594384	pubmed	19594384	create date:2009/07/15 | first author:Fukushima M
The influence of enrollment criteria on recruitment and outcome distribution in traumatic brain injury studies: results from the impact study.	/pubmed/19594383	Roozenbeek B, Maas AI, Marmarou A, Butcher I, Lingsma HF, Lu J, McHugh GS, Murray GD, Steyerberg EW; IMPACT Study Group.	J Neurotrauma. 2009 Jul;26(7):1069-75.	J Neurotrauma. 2009	PubMed	citation	PMID:19594383	pubmed	19594383	create date:2009/07/15 | first author:Roozenbeek B
A new rating scale for open-field evaluation of behavioral recovery after cervical spinal cord injury in rats.	/pubmed/19594382	Martinez M, Brezun JM, Bonnier L, Xerri C.	J Neurotrauma. 2009 Jul;26(7):1043-53.	J Neurotrauma. 2009	PubMed	citation	PMID:19594382	pubmed	19594382	create date:2009/07/15 | first author:Martinez M
Profiling muscle-specific microRNA expression after peripheral denervation and reinnervation in a rat model.	/pubmed/19586368	Jeng SF, Rau CS, Liliang PC, Wu CJ, Lu TH, Chen YC, Lin CJ, Hsieh CH.	J Neurotrauma. 2009 Dec;26(12):2345-53.	J Neurotrauma. 2009	PubMed	citation	PMID:19586368	pubmed	19586368	create date:2009/07/10 | first author:Jeng SF
Temporospatial expression and cellular localization of oligodendrocyte myelin glycoprotein (OMgp) after traumatic spinal cord injury in adult rats.	/pubmed/19580419	Dou F, Huang L, Yu P, Zhu H, Wang X, Zou J, Lu P, Xu XM.	J Neurotrauma. 2009 Dec;26(12):2299-311.	J Neurotrauma. 2009	PubMed	citation	PMID:19580419	pubmed	19580419	create date:2009/07/08 | first author:Dou F
Alterations in blood-brain barrier permeability to large and small molecules and leukocyte accumulation after traumatic brain injury: effects of post-traumatic hypothermia.	/pubmed/19558276	Lotocki G, Rivero Vaccari JP, Perez ER, Sanchez-Molano J, Furones-Alonso O, Bramlett HM, Dietrich WD.	J Neurotrauma. 2009 Jul;26(7):1123-34.	J Neurotrauma. 2009	PubMed	citation	PMID:19558276	pubmed	19558276	create date:2009/06/30 | first author:Lotocki G
Prior ethanol injection promotes brain edema after traumatic brain injury.	/pubmed/19558208	Katada R, Nishitani Y, Honmou O, Okazaki S, Houkin K, Matsumoto H.	J Neurotrauma. 2009 Nov;26(11):2015-25.	J Neurotrauma. 2009	PubMed	citation	PMID:19558208	pubmed	19558208	create date:2009/06/30 | first author:Katada R
Effects of topic administration of Nimodipine on cerebral blood flow following subarachnoid hemorrhage in pigs.	/pubmed/19558207	Wang F, Yin Y, Pan Y, Jia F, Jiang JY.	J Neurotrauma. 2009 Jun 26. [Epub ahead of print]	J Neurotrauma. 2009	PubMed	citation	PMID:19558207	pubmed	19558207	create date:2009/06/30 | first author:Wang F
Functional recovery after the repair of transected cervical roots in the chronic stage of injury.	/pubmed/19548814	Huang MC, Lo MJ, Lin YL, Chang SE, Huang WC, Kuo WC, Tsai MJ, Kuo HS, Shih YH, Cheng H.	J Neurotrauma. 2009 Oct;26(10):1795-804.	J Neurotrauma. 2009	PubMed	citation	PMID:19548814	pubmed	19548814	create date:2009/06/25 | first author:Huang MC
Electrophysiological and synaptic characterization of transplanted neurons in adult rat motor cortex.	/pubmed/19522680	Santos-Torres J, Heredia M, Riolobos AS, Jiménez-Díaz L, Gómez-Bautista V, de la Fuente A, Criado JM, Navarro-López J, Yajeya J.	J Neurotrauma. 2009 Sep;26(9):1593-607.	J Neurotrauma. 2009	PubMed	citation	PMID:19522680	pubmed	19522680	create date:2009/06/16 | first author:Santos-Torres J
The novel nitric oxide synthase inhibitor 4-amino-tetrahydro-L-biopterine prevents brain edema formation and intracranial hypertension following traumatic brain injury in mice.	/pubmed/19514849	Terpolilli NA, Zweckberger K, Trabold R, Schilling L, Schinzel R, Tegtmeier F, Plesnila N.	J Neurotrauma. 2009 Nov;26(11):1963-75.	J Neurotrauma. 2009	PubMed	citation	PMID:19514849	pubmed	19514849	create date:2009/06/12 | first author:Terpolilli NA
Clinical utility of diffusion tensor imaging for evaluating patients with diffuse axonal injury and cognitive disorders in the chronic stage.	/pubmed/19514848	Sugiyama K, Kondo T, Oouchida Y, Suzukamo Y, Higano S, Endo M, Watanabe H, Shindo K, Izumi S.	J Neurotrauma. 2009 Nov;26(11):1879-90.	J Neurotrauma. 2009	PubMed	citation	PMID:19514848	pubmed	19514848	create date:2009/06/12 | first author:Sugiyama K
A critical problem begging for new insight and new therapies.	/pubmed/19514110	Kochanek PM, Bauman RA, Long JB, Dixon CR, Jenkins LW.	J Neurotrauma. 2009 Jun;26(6):813-4. No abstract available.	J Neurotrauma. 2009	PubMed	citation	PMID:19514110	pubmed	19514110	create date:2009/06/11 | first author:Kochanek PM
Spreading depolarizations and late secondary insults after traumatic brain injury.	/pubmed/19508156	Hartings JA, Strong AJ, Fabricius M, Manning A, Bhatia R, Dreier JP, Mazzeo AT, Tortella FC, Bullock MR; Co-Operative Study of Brain Injury Depolarizations.	J Neurotrauma. 2009 Nov;26(11):1857-66.	J Neurotrauma. 2009	PubMed	citation	PMID:19508156	pubmed	19508156	create date:2009/06/11 | first author:Hartings JA
Therapeutic effects of human mesenchymal stem cells on traumatic brain injury in rats: secretion of neurotrophic factors and inhibition of apoptosis.	/pubmed/19508155	Kim HJ, Lee JH, Kim SH.	J Neurotrauma. 2010 Jan;27(1):131-8.	J Neurotrauma. 2010	PubMed	citation	PMID:19508155	pubmed	19508155	create date:2009/06/11 | first author:Kim HJ
Blast-related brain injury: imaging for clinical and research applications: report of the 2008 st. Louis workshop.	/pubmed/19508154	Benzinger TL, Brody D, Cardin S, Curley KC, Mintun MA, Mun SK, Wong KH, Wrathall JR.	J Neurotrauma. 2009 Dec;26(12):2127-44.	J Neurotrauma. 2009	PubMed	citation	PMID:19508154	pubmed	19508154	create date:2009/06/11 | first author:Benzinger TL
Mortality in late post-traumatic seizures.	/pubmed/19508123	Englander J, Bushnik T, Wright JM, Jamison L, Duong TT.	J Neurotrauma. 2009 Sep;26(9):1471-7.	J Neurotrauma. 2009	PubMed	citation	PMID:19508123	pubmed	19508123	create date:2009/06/11 | first author:Englander J
The future of combinational therapy in the treatment of traumatic brain injury.	/pubmed/19505223	Povlishock JT.	J Neurotrauma. 2009 Jun;26(6):923. No abstract available.	J Neurotrauma. 2009	PubMed	citation	PMID:19505223	pubmed	19505223	create date:2009/06/10 | first author:Povlishock JT
Injury modality, survival interval, and sample region are critical determinants of qRT-PCR reference gene selection during long-term recovery from brain trauma.	/pubmed/19505177	Harris JL, Reeves TM, Phillips LL.	J Neurotrauma. 2009 Oct;26(10):1669-81.	J Neurotrauma. 2009	PubMed	citation	PMID:19505177	pubmed	19505177	create date:2009/06/10 | first author:Harris JL
Cholinergic differentiation of neural progenitors in adult mouse motor facial nucleus.	/pubmed/19505176	Nosjean A, Roux P, Perret E, Bohl D.	J Neurotrauma. 2009 Aug;26(8):1417-27.	J Neurotrauma. 2009	PubMed	citation	PMID:19505176	pubmed	19505176	create date:2009/06/10 | first author:Nosjean A
Effect of short periods of normobaric hyperoxia on local brain tissue oxygenation and cerebrospinal fluid oxidative stress markers in severe traumatic brain injury.	/pubmed/19505175	Puccio AM, Hoffman LA, Bayir H, Zullo TG, Fischer M, Darby J, Alexander S, Dixon CE, Okonkwo DO, Kochanek PM.	J Neurotrauma. 2009 Aug;26(8):1241-9.	J Neurotrauma. 2009	PubMed	citation	PMID:19505175	pubmed	19505175	create date:2009/06/10 | first author:Puccio AM
Forced exercise as a rehabilitation strategy after unilateral cervical spinal cord contusion injury.	/pubmed/19489718	Sandrow-Feinberg HR, Izzi J, Shumsky JS, Zhukareva V, Houle JD.	J Neurotrauma. 2009 May;26(5):721-31.	J Neurotrauma. 2009	PubMed	citation	PMID:19489718	pubmed	19489718	create date:2009/06/06 | first author:Sandrow-Feinberg HR
Aging exacerbates intracerebral hemorrhage-induced brain injury.	/pubmed/19473060	Lee JC, Cho GS, Choi BO, Kim HC, Kim WK.	J Neurotrauma. 2009 Sep;26(9):1567-76.	J Neurotrauma. 2009	PubMed	citation	PMID:19473060	pubmed	19473060	create date:2009/05/29 | first author:Lee JC
Wnt-Ryk signaling mediates axon growth inhibition and limits functional recovery after spinal cord injury.	/pubmed/19473059	Miyashita T, Koda M, Kitajo K, Yamazaki M, Takahashi K, Kikuchi A, Yamashita T.	J Neurotrauma. 2009 Jul;26(7):955-64.	J Neurotrauma. 2009	PubMed	citation	PMID:19473059	pubmed	19473059	create date:2009/05/29 | first author:Miyashita T
Title	URL	Description	Details	ShortDetails	Resource	Type	Identifiers	Db	EntrezUID	Properties
Nitric oxide and superoxide anion differentially activate poly(ADP-ribose) polymerase-1 and Bax to induce nuclear translocation of apoptosis-inducing factor and mitochondrial release of cytochrome c after spinal cord injury.	/pubmed/19473058	Wu KL, Hsu C, Chan JY.	J Neurotrauma. 2009 Jul;26(7):965-77.	J Neurotrauma. 2009	PubMed	citation	PMID:19473058	pubmed	19473058	create date:2009/05/29 | first author:Wu KL
Neuronal apoptosis is inhibited by cord blood stem cells after spinal cord injury.	/pubmed/19469692	Dasari VR, Veeravalli KK, Tsung AJ, Gondi CS, Gujrati M, Dinh DH, Rao JS.	J Neurotrauma. 2009 Nov;26(11):2057-69.	J Neurotrauma. 2009	PubMed	citation	PMID:19469692	pubmed	19469692	create date:2009/05/28 | first author:Dasari VR
Scaled cortical impact in immature swine: effect of age and gender on lesion volume.	/pubmed/19469691	Missios S, Harris BT, Dodge CP, Simoni MK, Costine BA, Lee YL, Quebada PB, Hillier SC, Adams LB, Duhaime AC.	J Neurotrauma. 2009 Nov;26(11):1943-51.	J Neurotrauma. 2009	PubMed	citation	PMID:19469691	pubmed	19469691	create date:2009/05/28 | first author:Missios S
Therapeutic window of selective profound cerebral hypothermia for resuscitation of severe cerebral ischemia in primates.	/pubmed/19469689	Liang YM, Jiang JY, Mao Q, Zhang S, Xu W.	J Neurotrauma. 2009 Nov;26(11):2107-12.	J Neurotrauma. 2009	PubMed	citation	PMID:19469689	pubmed	19469689	create date:2009/05/28 | first author:Liang YM
Enhanced expression of SOCS-2 in the rat hippocampus after transient forebrain ischemia.	/pubmed/19469688	Choi JS, Shin YJ, Lee JY, Choi JY, Cha JH, Chun MH, Lee MY.	J Neurotrauma. 2009 Nov;26(11):2097-106.	J Neurotrauma. 2009	PubMed	citation	PMID:19469688	pubmed	19469688	create date:2009/05/28 | first author:Choi JS
Neuroprotective effects of overexpressing tissue inhibitor of metalloproteinase TIMP-1.	/pubmed/19469687	Tejima E, Guo S, Murata Y, Arai K, Lok J, van Leyen K, Rosell A, Wang X, Lo EH.	J Neurotrauma. 2009 Nov;26(11):1935-41.	J Neurotrauma. 2009	PubMed	citation	PMID:19469687	pubmed	19469687	create date:2009/05/28 | first author:Tejima E
Protective effect of moderate hypothermia on severe traumatic brain injury in children.	/pubmed/19469686	Li H, Lu G, Shi W, Zheng S.	J Neurotrauma. 2009 Nov;26(11):1905-9.	J Neurotrauma. 2009	PubMed	citation	PMID:19469686	pubmed	19469686	create date:2009/05/28 | first author:Li H
Axonal outgrowth and Erk1/2 activation by training after spinal cord injury in rats.	/pubmed/19469685	Oh MJ, Seo TB, Kwon KB, Yoon SJ, Elzi DJ, Kim BG, Namgung U.	J Neurotrauma. 2009 Nov;26(11):2071-82.	J Neurotrauma. 2009	PubMed	citation	PMID:19469685	pubmed	19469685	create date:2009/05/28 | first author:Oh MJ
Neuroendocrine function following traumatic brain injury and subsequent intensive care treatment: a prospective longitudinal evaluation.	/pubmed/19459759	Kleindienst A, Brabant G, Bock C, Maser-Gluth C, Buchfelder M.	J Neurotrauma. 2009 Sep;26(9):1435-46.	J Neurotrauma. 2009	PubMed	citation	PMID:19459759	pubmed	19459759	create date:2009/05/23 | first author:Kleindienst A
Neuropeptide Y modulates c-Fos protein expression in the cuneate nucleus and contributes to mechanical hypersensitivity following rat median nerve injury.	/pubmed/19456245	Tsai YJ, Lin CT, Huang CT, Wang HY, Tien LT, Chen SH, Lue JH.	J Neurotrauma. 2009 Sep;26(9):1609-21.	J Neurotrauma. 2009	PubMed	citation	PMID:19456245	pubmed	19456245	create date:2009/05/22 | first author:Tsai YJ
Glial response and myelin clearance in areas of wallerian degeneration after spinal cord hemisection in the monkey Macaca fascicularis.	/pubmed/19456214	Shi F, Zhu H, Yang S, Liu Y, Feng Y, Shi J, Xu D, Wu W, You S, Ma Z, Zou J, Lu P, Xu XM.	J Neurotrauma. 2009 Nov;26(11):2083-96.	J Neurotrauma. 2009	PubMed	citation	PMID:19456214	pubmed	19456214	create date:2009/05/22 | first author:Shi F
Conversion in ASIA impairment scale during the first year after traumatic spinal cord injury.	/pubmed/19456213	Spiess MR, Müller RM, Rupp R, Schuld C; EM-SCI Study Group, van Hedel HJ.	J Neurotrauma. 2009 Nov;26(11):2027-36.	J Neurotrauma. 2009	PubMed	citation	PMID:19456213	pubmed	19456213	create date:2009/05/22 | first author:Spiess MR
Irrigation with thrombin solution reduces recurrence of chronic subdural hematoma in high-risk patients: preliminary report.	/pubmed/19426108	Shimamura N, Ogasawara Y, Naraoka M, Ohnkuma H.	J Neurotrauma. 2009 Nov;26(11):1929-33.	J Neurotrauma. 2009	PubMed	citation	PMID:19426108	pubmed	19426108	create date:2009/05/12 | first author:Shimamura N
Neocortical post-traumatic epileptogenesis is associated with loss of GABAergic neurons.	/pubmed/19422294	Avramescu S, Nita DA, Timofeev I.	J Neurotrauma. 2009 May;26(5):799-812.	J Neurotrauma. 2009	PubMed	citation	PMID:19422294	pubmed	19422294	create date:2009/05/09 | first author:Avramescu S
Biomarkers of blast-induced neurotrauma: profiling molecular and cellular mechanisms of blast brain injury.	/pubmed/19422293	Svetlov SI, Larner SF, Kirk DR, Atkinson J, Hayes RL, Wang KK.	J Neurotrauma. 2009 Jun;26(6):913-21. Review.	J Neurotrauma. 2009	PubMed	citation	PMID:19422293	pubmed	19422293	create date:2009/05/09 | first author:Svetlov SI
Temporal and spatial dynamics of peroxynitrite-induced oxidative damage after spinal cord contusion injury.	/pubmed/19419247	Carrico KM, Vaishnav R, Hall ED.	J Neurotrauma. 2009 Aug;26(8):1369-78.	J Neurotrauma. 2009	PubMed	citation	PMID:19419247	pubmed	19419247	create date:2009/05/08 | first author:Carrico KM
Disruption of the ubiquitin proteasome system following axonal stretch injury accelerates progression to secondary axotomy.	/pubmed/19416018	Staal JA, Dickson TC, Chung RS, Vickers JC.	J Neurotrauma. 2009 May;26(5):781-8.	J Neurotrauma. 2009	PubMed	citation	PMID:19416018	pubmed	19416018	create date:2009/05/07 | first author:Staal JA
DHAM-BMSC matrix promotes axonal regeneration and functional recovery after spinal cord injury in adult rats.	/pubmed/19413502	Liang H, Liang P, Xu Y, Wu J, Liang T, Xu X.	J Neurotrauma. 2009 Oct;26(10):1745-57.	J Neurotrauma. 2009	PubMed	citation	PMID:19413502	pubmed	19413502	create date:2009/05/06 | first author:Liang H
Axon regeneration through scaffold into distal spinal cord after transection.	/pubmed/19413501	Chen BK, Knight AM, de Ruiter GC, Spinner RJ, Yaszemski MJ, Currier BL, Windebank AJ.	J Neurotrauma. 2009 Oct;26(10):1759-71.	J Neurotrauma. 2009	PubMed	citation	PMID:19413501	pubmed	19413501	create date:2009/05/06 | first author:Chen BK
Glucocorticoid receptor and mitogen-activated protein kinase activity after restraint stress and acoustic trauma.	/pubmed/19413500	Meltser I, Tahera Y, Canlon B.	J Neurotrauma. 2009 Oct;26(10):1835-45.	J Neurotrauma. 2009	PubMed	citation	PMID:19413500	pubmed	19413500	create date:2009/05/06 | first author:Meltser I
The impact of age on mortality, impairment, and disability among adults with acute traumatic spinal cord injury.	/pubmed/19413491	Furlan JC, Fehlings MG.	J Neurotrauma. 2009 Oct;26(10):1707-17.	J Neurotrauma. 2009	PubMed	citation	PMID:19413491	pubmed	19413491	create date:2009/05/06 | first author:Furlan JC
The economic impact of S-100B as a pre-head CT screening test on emergency department management of adult patients with mild traumatic brain injury.	/pubmed/19413465	Ruan S, Noyes K, Bazarian JJ.	J Neurotrauma. 2009 Oct;26(10):1655-64.	J Neurotrauma. 2009	PubMed	citation	PMID:19413465	pubmed	19413465	create date:2009/05/06 | first author:Ruan S
The effect of hypothermia on the expression of TIMP-3 after traumatic brain injury in rats.	/pubmed/19413464	Jia F, Jiang JY, Liang YM, Mao Q.	J Neurotrauma. 2009 May 4. [Epub ahead of print]	J Neurotrauma. 2009	PubMed	citation	PMID:19413464	pubmed	19413464	create date:2009/05/06 | first author:Jia F
Implications of reduced callosal area for social skills after severe traumatic brain injury in children.	/pubmed/19413462	Beauchamp MH, Anderson VA, Catroppa C, Maller JJ, Godfrey C, Rosenfeld JV, Kean M.	J Neurotrauma. 2009 Oct;26(10):1645-54.	J Neurotrauma. 2009	PubMed	citation	PMID:19413462	pubmed	19413462	create date:2009/05/06 | first author:Beauchamp MH
Dose and chemical modification considerations for continuous cyclic AMP analog delivery to the injured CNS.	/pubmed/19397425	Fouad K, Ghosh M, Vavrek R, Tse AD, Pearse DD.	J Neurotrauma. 2009 May;26(5):733-40.	J Neurotrauma. 2009	PubMed	citation	PMID:19397425	pubmed	19397425	create date:2009/04/29 | first author:Fouad K
In-vitro approaches for studying blast-induced traumatic brain injury.	/pubmed/19397424	Chen YC, Smith DH, Meaney DF.	J Neurotrauma. 2009 Jun;26(6):861-76. Review.	J Neurotrauma. 2009	PubMed	citation	PMID:19397424	pubmed	19397424	create date:2009/04/29 | first author:Chen YC
Explosive blast neurotrauma.	/pubmed/19397423	Ling G, Bandak F, Armonda R, Grant G, Ecklund J.	J Neurotrauma. 2009 Jun;26(6):815-25. Review.	J Neurotrauma. 2009	PubMed	citation	PMID:19397423	pubmed	19397423	create date:2009/04/29 | first author:Ling G
Blast overpressure in rats: recreating a battlefield injury in the laboratory.	/pubmed/19397422	Long JB, Bentley TL, Wessner KA, Cerone C, Sweeney S, Bauman RA.	J Neurotrauma. 2009 Jun;26(6):827-40.	J Neurotrauma. 2009	PubMed	citation	PMID:19397422	pubmed	19397422	create date:2009/04/29 | first author:Long JB
Proteomic biomarkers for blast neurotrauma: targeting cerebral edema, inflammation, and neuronal death cascades.	/pubmed/19397421	Agoston DV, Gyorgy A, Eidelman O, Pollard HB.	J Neurotrauma. 2009 Jun;26(6):901-11. Review.	J Neurotrauma. 2009	PubMed	citation	PMID:19397421	pubmed	19397421	create date:2009/04/29 | first author:Agoston DV
In vivo magnetic resonance imaging of spinal cord injury in the mouse.	/pubmed/19397403	Gonzalez-Lara LE, Xu X, Hofstetrova K, Pniak A, Brown A, Foster PJ.	J Neurotrauma. 2009 May;26(5):753-62.	J Neurotrauma. 2009	PubMed	citation	PMID:19397403	pubmed	19397403	create date:2009/04/29 | first author:Gonzalez-Lara LE
Intrathecal morphine attenuates recovery of function after a spinal cord injury.	/pubmed/19388818	Hook MA, Moreno G, Woller S, Puga D, Hoy K Jr, Balden R, Grau JW.	J Neurotrauma. 2009 May;26(5):741-52.	J Neurotrauma. 2009	PubMed	citation	PMID:19388818	pubmed	19388818	create date:2009/04/25 | first author:Hook MA
Integrated imaging approach with MEG and DTI to detect mild traumatic brain injury in military and civilian patients.	/pubmed/19385722	Huang MX, Theilmann RJ, Robb A, Angeles A, Nichols S, Drake A, D'Andrea J, Levy M, Holland M, Song T, Ge S, Hwang E, Yoo K, Cui L, Baker DG, Trauner D, Coimbra R, Lee RR.	J Neurotrauma. 2009 Aug;26(8):1213-26.	J Neurotrauma. 2009	PubMed	citation	PMID:19385722	pubmed	19385722	create date:2009/04/24 | first author:Huang MX
Omega-3 and BDNF regulation: eicosapentaenoic acid may play a key role in limitation of CNS injury.	/pubmed/19378461	Logan AC.	J Neurotrauma. 2008 Dec;25(12):1499. No abstract available.	J Neurotrauma. 2008	PubMed	citation	PMID:19378461	pubmed	19378461	create date:2009/04/21 | first author:Logan AC
Prediction of outcome utilizing both physiological and biochemical parameters in severe head injury.	/pubmed/19371145	Low D, Kuralmani V, Ng SK, Lee KK, Ng I, Ang BT.	J Neurotrauma. 2009 Aug;26(8):1177-82.	J Neurotrauma. 2009	PubMed	citation	PMID:19371145	pubmed	19371145	create date:2009/04/18 | first author:Low D
Arachidonyl trifluoromethyl ketone is neuroprotective after spinal cord injury.	/pubmed/19371144	Huang W, Bhavsar A, Ward RE, Hall JC, Priestley JV, Michael-Titus AT.	J Neurotrauma. 2009 Aug;26(8):1429-34.	J Neurotrauma. 2009	PubMed	citation	PMID:19371144	pubmed	19371144	create date:2009/04/18 | first author:Huang W
Increased cerebral uptake of [18F]fluoro-deoxyglucose but not [1-14C]glucose early following traumatic brain injury in rats.	/pubmed/19355837	Marklund N, Sihver S, Hovda DA, Långström B, Watanabe Y, Ronquist G, Bergström M, Hillered L.	J Neurotrauma. 2009 Aug;26(8):1281-93.	J Neurotrauma. 2009	PubMed	citation	PMID:19355837	pubmed	19355837	create date:2009/04/10 | first author:Marklund N
Neurometabolite concentrations in gray and white matter in mild traumatic brain injury: an 1H-magnetic resonance spectroscopy study.	/pubmed/19355814	Gasparovic C, Yeo R, Mannell M, Ling J, Elgie R, Phillips J, Doezema D, Mayer AR.	J Neurotrauma. 2009 Oct;26(10):1635-43.	J Neurotrauma. 2009	PubMed	citation	PMID:19355814	pubmed	19355814	create date:2009/04/10 | first author:Gasparovic C
Induction of pancreatitis-associated protein (PAP) family members in neurons after traumatic brain injury.	/pubmed/19351265	Ampo K, Suzuki A, Konishi H, Kiyama H.	J Neurotrauma. 2009 Oct;26(10):1683-93.	J Neurotrauma. 2009	PubMed	citation	PMID:19351265	pubmed	19351265	create date:2009/04/09 | first author:Ampo K
Traumatic brain injury and intestinal dysfunction: uncovering the neuro-enteric axis.	/pubmed/19344293	Bansal V, Costantini T, Kroll L, Peterson C, Loomis W, Eliceiri B, Baird A, Wolf P, Coimbra R.	J Neurotrauma. 2009 Aug;26(8):1353-9.	J Neurotrauma. 2009	PubMed	citation	PMID:19344293	pubmed	19344293	create date:2009/04/07 | first author:Bansal V
A novel protein complex in membrane rafts linking the NR2B glutamate receptor and autophagy is disrupted following traumatic brain injury.	/pubmed/19335206	Bigford GE, Alonso OF, Dietrich D, Keane RW.	J Neurotrauma. 2009 May;26(5):703-20.	J Neurotrauma. 2009	PubMed	citation	PMID:19335206	pubmed	19335206	create date:2009/04/02 | first author:Bigford GE
Traumatic brain injury: a review and high-field MRI findings in 100 unarmed combatants using a literature-based checklist approach.	/pubmed/19335205	Orrison WW, Hanson EH, Alamo T, Watson D, Sharma M, Perkins TG, Tandy RD.	J Neurotrauma. 2009 May;26(5):689-701.	J Neurotrauma. 2009	PubMed	citation	PMID:19335205	pubmed	19335205	create date:2009/04/02 | first author:Orrison WW
Cortical activity after emotional visual stimulation in minimally conscious state patients.	/pubmed/19335198	Zhu J, Wu X, Gao L, Mao Y, Zhong P, Tang W, Zhou L.	J Neurotrauma. 2009 May;26(5):677-88.	J Neurotrauma. 2009	PubMed	citation	PMID:19335198	pubmed	19335198	create date:2009/04/02 | first author:Zhu J
Cytoskeletal and activity-related changes in spinal motoneurons after root avulsion.	/pubmed/19331524	Penas C, Casas C, Robert I, Forés J, Navarro X.	J Neurotrauma. 2009 May;26(5):763-79.	J Neurotrauma. 2009	PubMed	citation	PMID:19331524	pubmed	19331524	create date:2009/04/01 | first author:Penas C
Reduction of functional brain connectivity in mild traumatic brain injury during working memory.	/pubmed/19331523	Kumar S, Rao SL, Chandramouli BA, Pillai SV.	J Neurotrauma. 2009 May;26(5):665-75.	J Neurotrauma. 2009	PubMed	citation	PMID:19331523	pubmed	19331523	create date:2009/04/01 | first author:Kumar S
Mechanically induced reactive gliosis causes ATP-mediated alterations in astrocyte stiffness.	/pubmed/19331521	Miller WJ, Leventhal I, Scarsella D, Haydon PG, Janmey P, Meaney DF.	J Neurotrauma. 2009 May;26(5):789-97.	J Neurotrauma. 2009	PubMed	citation	PMID:19331521	pubmed	19331521	create date:2009/04/01 | first author:Miller WJ
The persistent effects of concussion on neuroelectric indices of attention.	/pubmed/19331519	Broglio SP, Pontifex MB, O'Connor P, Hillman CH.	J Neurotrauma. 2009 Sep;26(9):1463-70.	J Neurotrauma. 2009	PubMed	citation	PMID:19331519	pubmed	19331519	create date:2009/04/01 | first author:Broglio SP
Changes in blood flow, oxygen tension, action potentials, and vascular permeability induced by arterial ischemia or venous congestion on the lumbar dorsal root ganglia in dogs.	/pubmed/19331518	Kobayashi S, Mwaka ES, Meir A, Uchida K, Kokubo Y, Takeno K, Miyazaki T, Nakajima H, Kubota M, Shimada S, Baba H.	J Neurotrauma. 2009 Jul;26(7):1167-75.	J Neurotrauma. 2009	PubMed	citation	PMID:19331518	pubmed	19331518	create date:2009/04/01 | first author:Kobayashi S
Traumatic injury activates MAP kinases in astrocytes: mechanisms of hypothermia and hyperthermia.	/pubmed/19331517	Huang T, Solano J, He D, Loutfi M, Dietrich WD, Kuluz JW.	J Neurotrauma. 2009 Sep;26(9):1535-45.	J Neurotrauma. 2009	PubMed	citation	PMID:19331517	pubmed	19331517	create date:2009/04/01 | first author:Huang T
Erythrocyte-bound tissue plasminogen activator is neuroprotective in experimental traumatic brain injury.	/pubmed/19331516	Stein SC, Ganguly K, Belfield CM, Xu X, Swanson EW, Chen XH, Browne KD, Johnson VE, Smith DH, LeBold DG, Cines DB, Muzykantov VR.	J Neurotrauma. 2009 Sep;26(9):1585-92. Erratum in: J Neurotrauma. 2010 Jan;27(1):299. Muzykhantov, Vladimir R [corrected to Muzykantov, Vladimir R].	J Neurotrauma. 2009	PubMed	citation	PMID:19331516	pubmed	19331516	create date:2009/04/01 | first author:Stein SC
Swim training initiated acutely after spinal cord injury is ineffective and induces extravasation in and around the epicenter.	/pubmed/19331515	Smith RR, Brown EH, Shum-Siu A, Whelan A, Burke DA, Benton RL, Magnuson DS.	J Neurotrauma. 2009 Jul;26(7):1017-27.	J Neurotrauma. 2009	PubMed	citation	PMID:19331515	pubmed	19331515	create date:2009/04/01 | first author:Smith RR
Title	URL	Description	Details	ShortDetails	Resource	Type	Identifiers	Db	EntrezUID	Properties
Combination therapies for traumatic brain injury: prospective considerations.	/pubmed/19331514	Margulies S, Hicks R; Combination Therapies for Traumatic Brain Injury Workshop Leaders.	J Neurotrauma. 2009 Jun;26(6):925-39.	J Neurotrauma. 2009	PubMed	citation	PMID:19331514	pubmed	19331514	create date:2009/04/01 | first author:Margulies S
A neprilysin polymorphism and amyloid-beta plaques after traumatic brain injury.	/pubmed/19326964	Johnson VE, Stewart W, Graham DI, Stewart JE, Praestgaard AH, Smith DH.	J Neurotrauma. 2009 Aug;26(8):1197-202.	J Neurotrauma. 2009	PubMed	citation	PMID:19326964	pubmed	19326964	create date:2009/03/31 | first author:Johnson VE
Alteration in functional brain systems after electrical injury.	/pubmed/19323610	Ramati A, Pliskin NH, Keedy S, Erwin RJ, Fink JW, Bodnar EN, Lee RC, Cooper MA, Kelley K, Sweeney JA.	J Neurotrauma. 2009 Oct;26(10):1815-22.	J Neurotrauma. 2009	PubMed	citation	PMID:19323610	pubmed	19323610	create date:2009/03/28 | first author:Ramati A
Defining consciousness: lessons from patients and modern techniques.	/pubmed/19323609	Sarà M, Pistoia F.	J Neurotrauma. 2010 Apr;27(4):771-3. Review. No abstract available.	J Neurotrauma. 2010	PubMed	citation	PMID:19323609	pubmed	19323609	create date:2009/03/28 | first author:Sarà M
Damage of white matter tract correlated with neuropsychological deficits in carbon monoxide intoxication after hyperbaric oxygen therapy.	/pubmed/19317622	Chang CC, Lee YC, Chang WN, Chen SS, Lui CC, Chang HW, Liu WL, Wang YL.	J Neurotrauma. 2009 Aug;26(8):1263-70.	J Neurotrauma. 2009	PubMed	citation	PMID:19317622	pubmed	19317622	create date:2009/03/26 | first author:Chang CC
Closed head injury in a mouse model results in molecular changes indicating inflammatory responses.	/pubmed/19317611	Israelsson C, Wang Y, Kylberg A, Pick CG, Hoffer BJ, Ebendal T.	J Neurotrauma. 2009 Aug;26(8):1307-14.	J Neurotrauma. 2009	PubMed	citation	PMID:19317611	pubmed	19317611	create date:2009/03/26 | first author:Israelsson C
Low-level blasts raise intracranial pressure and impair cognitive function in rats.	/pubmed/19317610	Säljö A, Svensson B, Mayorga M, Hamberger A, Bolouri H.	J Neurotrauma. 2009 Aug;26(8):1345-52.	J Neurotrauma. 2009	PubMed	citation	PMID:19317610	pubmed	19317610	create date:2009/03/26 | first author:Säljö A
Haemostatic Abnormalities in Patients with Closed Head Injuries and their role in Predicting Early Mortality.	/pubmed/19317605	Saggar V, Mittal RS.	J Neurotrauma. 2009 Mar 24. [Epub ahead of print]	J Neurotrauma. 2009	PubMed	citation	PMID:19317605	pubmed	19317605	create date:2009/03/26 | first author:Saggar V
Activity-based therapies to promote forelimb use after a cervical spinal cord injury.	/pubmed/19317604	Dai H, MacArthur L, McAtee M, Hockenbury N, Tidwell JL, McHugh B, Mansfield K, Finn T, Hamers FP, Bregman BS.	J Neurotrauma. 2009 Oct;26(10):1719-32.	J Neurotrauma. 2009	PubMed	citation	PMID:19317604	pubmed	19317604	create date:2009/03/26 | first author:Dai H
P43/pro-EMAPII: a potential biomarker for discriminating traumatic versus ischemic brain injury.	/pubmed/19317603	Yao C, Williams AJ, Ottens AK, Lu XC, Liu MC, Hayes RL, Wang KK, Tortella FC, Dave JR.	J Neurotrauma. 2009 Aug;26(8):1295-305.	J Neurotrauma. 2009	PubMed	citation	PMID:19317603	pubmed	19317603	create date:2009/03/26 | first author:Yao C
Plasma oxidation-reduction potential and protein oxidation in traumatic brain injury.	/pubmed/19317602	Rael LT, Bar-Or R, Mains CW, Slone DS, Levy AS, Bar-Or D.	J Neurotrauma. 2009 Aug;26(8):1203-11.	J Neurotrauma. 2009	PubMed	citation	PMID:19317602	pubmed	19317602	create date:2009/03/26 | first author:Rael LT
Traumatic brain injury causes long-term reduction in serum growth hormone and persistent astrocytosis in the cortico-hypothalamo-pituitary axis of adult male rats.	/pubmed/19317601	Kasturi BS, Stein DG.	J Neurotrauma. 2009 Aug;26(8):1315-24.	J Neurotrauma. 2009	PubMed	citation	PMID:19317601	pubmed	19317601	create date:2009/03/26 | first author:Kasturi BS
Magnesium chloride in a polyethylene glycol formulation as a neuroprotective therapy for acute spinal cord injury: preclinical refinement and optimization.	/pubmed/19317592	Kwon BK, Roy J, Lee JH, Okon E, Zhang H, Marx JC, Kindy MS.	J Neurotrauma. 2009 Aug;26(8):1379-93.	J Neurotrauma. 2009	PubMed	citation	PMID:19317592	pubmed	19317592	create date:2009/03/26 | first author:Kwon BK
Predicting outcomes of traumatic brain injury by imaging modality and injury distribution.	/pubmed/19317591	Chastain CA, Oyoyo UE, Zipperman M, Joo E, Ashwal S, Shutter LA, Tong KA.	J Neurotrauma. 2009 Aug;26(8):1183-96.	J Neurotrauma. 2009	PubMed	citation	PMID:19317591	pubmed	19317591	create date:2009/03/26 | first author:Chastain CA
Traumatic brain injury and long-term quality of life: findings from an Australian study.	/pubmed/19317590	Hawthorne G, Gruen RL, Kaye AH.	J Neurotrauma. 2009 Oct;26(10):1623-33.	J Neurotrauma. 2009	PubMed	citation	PMID:19317590	pubmed	19317590	create date:2009/03/26 | first author:Hawthorne G
Current and future role of therapeutic hypothermia.	/pubmed/19292697	Marion D, Bullock MR.	J Neurotrauma. 2009 Mar;26(3):455-67. Review.	J Neurotrauma. 2009	PubMed	citation	PMID:19292697	pubmed	19292697	create date:2009/03/19 | first author:Marion D
Management of pitfalls for the successful clinical use of hypothermia treatment.	/pubmed/19292696	Hayashi N.	J Neurotrauma. 2009 Mar;26(3):445-53. Review.	J Neurotrauma. 2009	PubMed	citation	PMID:19292696	pubmed	19292696	create date:2009/03/19 | first author:Hayashi N
Posthypothermic rewarming considerations following traumatic brain injury.	/pubmed/19292695	Povlishock JT, Wei EP.	J Neurotrauma. 2009 Mar;26(3):333-40. Review.	J Neurotrauma. 2009	PubMed	citation	PMID:19292695	pubmed	19292695	create date:2009/03/19 | first author:Povlishock JT
A tribute to Dr. Hubert L. Rosomoff: a pioneer in treatment of pain and use of hypothermia.	/pubmed/19292694	Dietrich WD.	J Neurotrauma. 2009 Mar;26(3):299-300. No abstract available.	J Neurotrauma. 2009	PubMed	citation	PMID:19292694	pubmed	19292694	create date:2009/03/19 | first author:Dietrich WD
Hypothermic therapies targeting brain and spinal cord injury. Introduction.	/pubmed/19292693	Dietrich WD, Bullock MR, Kochanek PM.	J Neurotrauma. 2009 Mar;26(3):297-8. No abstract available.	J Neurotrauma. 2009	PubMed	citation	PMID:19292693	pubmed	19292693	create date:2009/03/19 | first author:Dietrich WD
Effects of white, grey, and pia mater properties on tissue level stresses and strains in the compressed spinal cord.	/pubmed/19292657	Sparrey CJ, Manley GT, Keaveny TM.	J Neurotrauma. 2009 Apr;26(4):585-95.	J Neurotrauma. 2009	PubMed	citation	PMID:19292657	pubmed	19292657	create date:2009/03/19 | first author:Sparrey CJ
Cerebral hemodynamic predictors of poor 6-month Glasgow Outcome Score in severe pediatric traumatic brain injury.	/pubmed/19292656	Chaiwat O, Sharma D, Udomphorn Y, Armstead WM, Vavilala MS.	J Neurotrauma. 2009 May;26(5):657-63.	J Neurotrauma. 2009	PubMed	citation	PMID:19292656	pubmed	19292656	create date:2009/03/19 | first author:Chaiwat O
Neonatal encephalopathy: treatment with hypothermia.	/pubmed/19281415	Shankaran S.	J Neurotrauma. 2009 Mar;26(3):437-43. Review.	J Neurotrauma. 2009	PubMed	citation	PMID:19281415	pubmed	19281415	create date:2009/03/14 | first author:Shankaran S
Cerebral autoregulatory response depends on the direction of change in perfusion pressure.	/pubmed/19281414	Schmidt B, Klingelhöfer J, Perkes I, Czosnyka M.	J Neurotrauma. 2009 May;26(5):651-6.	J Neurotrauma. 2009	PubMed	citation	PMID:19281414	pubmed	19281414	create date:2009/03/14 | first author:Schmidt B
Muscle injection of AAV-NT3 promotes anatomical reorganization of CST axons and improves behavioral outcome following SCI.	/pubmed/19275471	Fortun J, Puzis R, Pearse DD, Gage FH, Bunge MB.	J Neurotrauma. 2009 Jul;26(7):941-53.	J Neurotrauma. 2009	PubMed	citation	PMID:19275471	pubmed	19275471	create date:2009/03/12 | first author:Fortun J
The impact of co-morbidities on age-related differences in mortality after acute traumatic spinal cord injury.	/pubmed/19275470	Furlan JC, Kattail D, Fehlings MG.	J Neurotrauma. 2009 Aug;26(8):1361-7.	J Neurotrauma. 2009	PubMed	citation	PMID:19275470	pubmed	19275470	create date:2009/03/12 | first author:Furlan JC
Pediatric brain trauma outcome prediction using paired serum levels of inflammatory mediators and brain-specific proteins.	/pubmed/19275469	Lo TY, Jones PA, Minns RA.	J Neurotrauma. 2009 Sep;26(9):1479-87.	J Neurotrauma. 2009	PubMed	citation	PMID:19275469	pubmed	19275469	create date:2009/03/12 | first author:Lo TY
Repeated traumatic brain injury affects composite cognitive function in piglets.	/pubmed/19275468	Friess SH, Ichord RN, Ralston J, Ryall K, Helfaer MA, Smith C, Margulies SS.	J Neurotrauma. 2009 Jul;26(7):1111-21.	J Neurotrauma. 2009	PubMed	citation	PMID:19275468	pubmed	19275468	create date:2009/03/12 | first author:Friess SH
Mechanistic insight into neurotoxicity of tissue plasminogen activator-induced thrombolysis products in a rat intraluminal middle cerebral artery occlusion model.	/pubmed/19275467	Oka F, Fujisawa H, Nomura S, Kajiwara K, Kato S, Fujii M, Izuma H, Uozumi K, Gondo T, Suzuki M.	J Neurotrauma. 2009 Sep;26(9):1577-84.	J Neurotrauma. 2009	PubMed	citation	PMID:19275467	pubmed	19275467	create date:2009/03/12 | first author:Oka F
Locomotor recovery after spinal cord lesions in the lamprey is associated with functional and ultrastructural changes below lesion sites.	/pubmed/19271969	Cooke RM, Parker D.	J Neurotrauma. 2009 Apr;26(4):597-612.	J Neurotrauma. 2009	PubMed	citation	PMID:19271969	pubmed	19271969	create date:2009/03/11 | first author:Cooke RM
Therapeutic hypothermia: applications in pediatric cardiac arrest.	/pubmed/19271968	Kochanek PM, Fink EL, Bell MJ, Bayir H, Clark RS.	J Neurotrauma. 2009 Mar;26(3):421-7.	J Neurotrauma. 2009	PubMed	citation	PMID:19271968	pubmed	19271968	create date:2009/03/11 | first author:Kochanek PM
Electrical stimulation promotes motor nerve regeneration selectivity regardless of end-organ connection.	/pubmed/19271967	Wang WJ, Zhu H, Li F, Wan LD, Li HC, Ding WL.	J Neurotrauma. 2009 Apr;26(4):641-9.	J Neurotrauma. 2009	PubMed	citation	PMID:19271967	pubmed	19271967	create date:2009/03/11 | first author:Wang WJ
Therapeutic hypothermia: the Safar vision.	/pubmed/19271966	Kochanek PM, Drabek T, Tisherman SA.	J Neurotrauma. 2009 Mar;26(3):417-20.	J Neurotrauma. 2009	PubMed	citation	PMID:19271966	pubmed	19271966	create date:2009/03/11 | first author:Kochanek PM
Hypothermia following pediatric traumatic brain injury.	/pubmed/19271965	Adelson PD.	J Neurotrauma. 2009 Mar;26(3):429-36. Review.	J Neurotrauma. 2009	PubMed	citation	PMID:19271965	pubmed	19271965	create date:2009/03/11 | first author:Adelson PD
Clinical application of modest hypothermia after spinal cord injury.	/pubmed/19271964	Levi AD, Green BA, Wang MY, Dietrich WD, Brindle T, Vanni S, Casella G, Elhammady G, Jagid J.	J Neurotrauma. 2009 Mar;26(3):407-15.	J Neurotrauma. 2009	PubMed	citation	PMID:19271964	pubmed	19271964	create date:2009/03/11 | first author:Levi AD
Environmental experience modulates ischemia-induced amyloidogenesis and enhances functional recovery.	/pubmed/19271963	Briones TL, Rogozinska M, Woods J.	J Neurotrauma. 2009 Apr;26(4):613-25.	J Neurotrauma. 2009	PubMed	citation	PMID:19271963	pubmed	19271963	create date:2009/03/11 | first author:Briones TL
Structural and functional changes in nerve roots due to tension at various strains and strain rates: an in-vivo study.	/pubmed/19271962	Singh A, Kallakuri S, Chen C, Cavanaugh JM.	J Neurotrauma. 2009 Apr;26(4):627-40.	J Neurotrauma. 2009	PubMed	citation	PMID:19271962	pubmed	19271962	create date:2009/03/11 | first author:Singh A
Clinical study of mild hypothermia treatment for severe traumatic brain injury.	/pubmed/19260782	Jiang JY.	J Neurotrauma. 2009 Mar;26(3):399-406. Review.	J Neurotrauma. 2009	PubMed	citation	PMID:19260782	pubmed	19260782	create date:2009/03/06 | first author:Jiang JY
Distribution and localization of 5-HT(1A) receptors in the rat lumbar spinal cord after transection and deafferentation.	/pubmed/19260781	Otoshi CK, Walwyn WM, Tillakaratne NJ, Zhong H, Roy RR, Edgerton VR.	J Neurotrauma. 2009 Apr;26(4):575-84.	J Neurotrauma. 2009	PubMed	citation	PMID:19260781	pubmed	19260781	create date:2009/03/06 | first author:Otoshi CK
Spinal cord contusion causes acute plasma membrane damage.	/pubmed/19260780	Simon CM, Sharif S, Tan RP, LaPlaca MC.	J Neurotrauma. 2009 Apr;26(4):563-74.	J Neurotrauma. 2009	PubMed	citation	PMID:19260780	pubmed	19260780	create date:2009/03/06 | first author:Simon CM
Rapid induction of genes associated with tissue protection and neural development in contused adult spinal cord after radial glial cell transplantation.	/pubmed/19257808	Chang YW, Goff LA, Li H, Kane-Goldsmith N, Tzatzalos E, Hart RP, Young W, Grumet M.	J Neurotrauma. 2009 Jul;26(7):979-93.	J Neurotrauma. 2009	PubMed	citation	PMID:19257808	pubmed	19257808	create date:2009/03/05 | first author:Chang YW
Reduced vascular endothelial growth factor expression in contusive spinal cord injury.	/pubmed/19257807	Herrera JJ, Nesic O, Narayana PA.	J Neurotrauma. 2009 Jul;26(7):995-1003.	J Neurotrauma. 2009	PubMed	citation	PMID:19257807	pubmed	19257807	create date:2009/03/05 | first author:Herrera JJ
CD38 facilitates recovery from traumatic brain injury.	/pubmed/19257806	Levy A, Bercovich-Kinori A, Alexandrovich AG, Tsenter J, Trembovler V, Lund FE, Shohami E, Stein R, Mayo L.	J Neurotrauma. 2009 Sep;26(9):1521-33.	J Neurotrauma. 2009	PubMed	citation	PMID:19257806	pubmed	19257806	create date:2009/03/05 | first author:Levy A
Accuracy of spatiotemporal variables in gait analysis of neurologic dogs.	/pubmed/19257805	Gordon-Evans WJ, Evans RB, Conzemius MG.	J Neurotrauma. 2009 Jul;26(7):1055-60.	J Neurotrauma. 2009	PubMed	citation	PMID:19257805	pubmed	19257805	create date:2009/03/05 | first author:Gordon-Evans WJ
Impact speed does not determine severity of spinal cord injury in mice with fixed impact displacement.	/pubmed/19257804	Kim JH, Tu TW, Bayly PV, Song SK.	J Neurotrauma. 2009 Aug;26(8):1395-404.	J Neurotrauma. 2009	PubMed	citation	PMID:19257804	pubmed	19257804	create date:2009/03/05 | first author:Kim JH
Validation of serum markers for blood-brain barrier disruption in traumatic brain injury.	/pubmed/19257803	Blyth BJ, Farhavar A, Gee C, Hawthorn B, He H, Nayak A, Stöcklein V, Bazarian JJ.	J Neurotrauma. 2009 Sep;26(9):1497-1507.	J Neurotrauma. 2009	PubMed	citation	PMID:19257803	pubmed	19257803	create date:2009/03/05 | first author:Blyth BJ
ERK1/2-mediated Schwann cell proliferation in the regenerating sciatic nerve by treadmill training.	/pubmed/19257802	Seo TB, Oh MJ, You BG, Kwon KB, Chang IA, Yoon JH, Lee CY, Namgung U.	J Neurotrauma. 2009 Oct;26(10):1733-44.	J Neurotrauma. 2009	PubMed	citation	PMID:19257802	pubmed	19257802	create date:2009/03/05 | first author:Seo TB
Systemic sepsis exacerbates mild post-traumatic brain injury in the rat.	/pubmed/19257801	Venturi L, Miranda M, Selmi V, Vitali L, Tani A, Margheri M, De Gaudio AR, Adembri C.	J Neurotrauma. 2009 Sep;26(9):1547-56.	J Neurotrauma. 2009	PubMed	citation	PMID:19257801	pubmed	19257801	create date:2009/03/05 | first author:Venturi L
Protection in animal models of brain and spinal cord injury with mild to moderate hypothermia.	/pubmed/19245308	Dietrich WD, Atkins CM, Bramlett HM.	J Neurotrauma. 2009 Mar;26(3):301-12. Review.	J Neurotrauma. 2009	PubMed	citation	PMID:19245308	pubmed	19245308	create date:2009/02/28 | first author:Dietrich WD
The long-term microvascular and behavioral consequences of experimental traumatic brain injury after hypothermic intervention.	/pubmed/19245307	Wei EP, Hamm RJ, Baranova AI, Povlishock JT.	J Neurotrauma. 2009 Apr;26(4):527-37.	J Neurotrauma. 2009	PubMed	citation	PMID:19245307	pubmed	19245307	create date:2009/02/28 | first author:Wei EP
Title	URL	Description	Details	ShortDetails	Resource	Type	Identifiers	Db	EntrezUID	Properties
Multicenter trial of early hypothermia in severe brain injury.	/pubmed/19245306	Clifton GL, Drever P, Valadka A, Zygun D, Okonkwo D.	J Neurotrauma. 2009 Mar;26(3):393-7.	J Neurotrauma. 2009	PubMed	citation	PMID:19245306	pubmed	19245306	create date:2009/02/28 | first author:Clifton GL
Hypothermia after cardiac arrest: lessons learned from national registries.	/pubmed/19245305	Friberg H, Nielsen N.	J Neurotrauma. 2009 Mar;26(3):365-9. Review.	J Neurotrauma. 2009	PubMed	citation	PMID:19245305	pubmed	19245305	create date:2009/02/28 | first author:Friberg H
Roles of platelet-derived growth factor-B expression in the ventral horn and motor cortex in the spinal cord-hemisected rhesus monkey.	/pubmed/19236168	Xiyang YB, Liu S, Liu J, Hao CG, Wang ZJ, Ni W, Wang XY, Wang TH.	J Neurotrauma. 2009 Feb 11;26(2):275-87.	J Neurotrauma. 2009	PubMed	citation	PMID:19236168	pubmed	19236168	create date:2009/02/25 | first author:Xiyang YB
Linking binge alcohol-induced neurodamage to brain edema and potential aquaporin-4 upregulation: evidence in rat organotypic brain slice cultures and in vivo.	/pubmed/19236167	Sripathirathan K, Brown J 3rd, Neafsey EJ, Collins MA.	J Neurotrauma. 2009 Feb 11;26(2):261-73.	J Neurotrauma. 2009	PubMed	citation	PMID:19236167	pubmed	19236167	create date:2009/02/25 | first author:Sripathirathan K
Glucocorticoids aggravate retrograde memory deficiency associated with traumatic brain injury in rats.	/pubmed/19236166	Chen X, Zhang KL, Yang SY, Dong JF, Zhang JN.	J Neurotrauma. 2009 Feb 11;26(2):253-60.	J Neurotrauma. 2009	PubMed	citation	PMID:19236166	pubmed	19236166	create date:2009/02/25 | first author:Chen X
Effect of post-traumatic mild hypothermia on hippocampal cell death after traumatic brain injury in rats.	/pubmed/19236165	Jia F, Mao Q, Liang YM, Jiang JY.	J Neurotrauma. 2009 Feb 11;26(2):243-52.	J Neurotrauma. 2009	PubMed	citation	PMID:19236165	pubmed	19236165	create date:2009/02/25 | first author:Jia F
The effects of a ketogenic diet on behavioral outcome after controlled cortical impact injury in the juvenile and adult rat.	/pubmed/19231995	Appelberg KS, Hovda DA, Prins ML.	J Neurotrauma. 2009 Apr;26(4):497-506.	J Neurotrauma. 2009	PubMed	citation	PMID:19231995	pubmed	19231995	create date:2009/02/24 | first author:Appelberg KS
Perioperative hypothermia: use and therapeutic implications.	/pubmed/19231924	Mackensen GB, McDonagh DL, Warner DS.	J Neurotrauma. 2009 Mar;26(3):342-58. Review.	J Neurotrauma. 2009	PubMed	citation	PMID:19231924	pubmed	19231924	create date:2009/02/24 | first author:Mackensen GB
Hospital-based use of therapeutic hypothermia after cardiac arrest in adults.	/pubmed/19231920	Sugerman NT, Abella BS.	J Neurotrauma. 2009 Mar;26(3):371-6. Review.	J Neurotrauma. 2009	PubMed	citation	PMID:19231920	pubmed	19231920	create date:2009/02/24 | first author:Sugerman NT
Hypothermia after acute ischemic stroke.	/pubmed/19231919	Hemmen TM, Lyden PD.	J Neurotrauma. 2009 Mar;26(3):387-91. Review.	J Neurotrauma. 2009	PubMed	citation	PMID:19231919	pubmed	19231919	create date:2009/02/24 | first author:Hemmen TM
Hypothermia in focal ischemia: implications of experiments and experience.	/pubmed/19231916	Kollmar R, Schwab S.	J Neurotrauma. 2009 Mar;26(3):377-86. Review.	J Neurotrauma. 2009	PubMed	citation	PMID:19231916	pubmed	19231916	create date:2009/02/24 | first author:Kollmar R
The effects of age and ketogenic diet on local cerebral metabolic rates of glucose after controlled cortical impact injury in rats.	/pubmed/19226210	Prins ML, Hovda DA.	J Neurotrauma. 2009 Jul;26(7):1083-93.	J Neurotrauma. 2009	PubMed	citation	PMID:19226210	pubmed	19226210	create date:2009/02/20 | first author:Prins ML
Correlation of CD34+ cells with tissue angiogenesis after traumatic brain injury in a rat model.	/pubmed/19226208	Guo X, Liu L, Zhang M, Bergeron A, Cui Z, Dong JF, Zhang J.	J Neurotrauma. 2009 Aug;26(8):1337-44.	J Neurotrauma. 2009	PubMed	citation	PMID:19226208	pubmed	19226208	create date:2009/02/20 | first author:Guo X
Effect of VEGF treatment on the blood-spinal cord barrier permeability in experimental spinal cord injury: dynamic contrast-enhanced magnetic resonance imaging.	/pubmed/19226205	Patel CB, Cohen DM, Ahobila-Vajjula P, Sundberg LM, Chacko T, Narayana PA.	J Neurotrauma. 2009 Jul;26(7):1005-16.	J Neurotrauma. 2009	PubMed	citation	PMID:19226205	pubmed	19226205	create date:2009/02/20 | first author:Patel CB
Modification of endothelial nitric oxide synthase through AMPK after experimental subarachnoid hemorrhage.	/pubmed/19226196	Osuka K, Watanabe Y, Usuda N, Atsuzawa K, Yoshida J, Takayasu M.	J Neurotrauma. 2009 Jul;26(7):1157-65.	J Neurotrauma. 2009	PubMed	citation	PMID:19226196	pubmed	19226196	create date:2009/02/20 | first author:Osuka K
Electrical stimulation accelerates motor functional recovery in autograft-repaired 10 mm femoral nerve gap in rats.	/pubmed/19226192	Huang J, Hu X, Lu L, Ye Z, Wang Y, Luo Z.	J Neurotrauma. 2009 Oct;26(10):1805-13.	J Neurotrauma. 2009	PubMed	citation	PMID:19226192	pubmed	19226192	create date:2009/02/20 | first author:Huang J
Prostacyclin treatment in severe traumatic brain injury: a microdialysis and outcome study.	/pubmed/19226191	Olivecrona M, Rodling-Wahlström M, Naredi S, Koskinen LO.	J Neurotrauma. 2009 Aug;26(8):1251-62.	J Neurotrauma. 2009	PubMed	citation	PMID:19226191	pubmed	19226191	create date:2009/02/20 | first author:Olivecrona M
Strain differences in response to traumatic brain injury in Long-Evans compared to Sprague-Dawley rats.	/pubmed/19216636	Tan AA, Quigley A, Smith DC, Hoane MR.	J Neurotrauma. 2009 Apr;26(4):539-48.	J Neurotrauma. 2009	PubMed	citation	PMID:19216636	pubmed	19216636	create date:2009/02/17 | first author:Tan AA
Combination therapy with hypothermia for treatment of cerebral ischemia.	/pubmed/19216635	Tang XN, Liu L, Yenari MA.	J Neurotrauma. 2009 Mar;26(3):325-31. Review.	J Neurotrauma. 2009	PubMed	citation	PMID:19216635	pubmed	19216635	create date:2009/02/17 | first author:Tang XN
Use of prolonged hypothermia to treat ischemic and hemorrhagic stroke.	/pubmed/19216634	MacLellan CL, Clark DL, Silasi G, Colbourne F.	J Neurotrauma. 2009 Mar;26(3):313-23. Review.	J Neurotrauma. 2009	PubMed	citation	PMID:19216634	pubmed	19216634	create date:2009/02/17 | first author:MacLellan CL
An introductory characterization of a combat-casualty-care relevant swine model of closed head injury resulting from exposure to explosive blast.	/pubmed/19215189	Bauman RA, Ling G, Tong L, Januszkiewicz A, Agoston D, Delanerolle N, Kim Y, Ritzel D, Bell R, Ecklund J, Armonda R, Bandak F, Parks S.	J Neurotrauma. 2009 Jun;26(6):841-60.	J Neurotrauma. 2009	PubMed	citation	PMID:19215189	pubmed	19215189	create date:2009/02/14 | first author:Bauman RA
The temporal expression, cellular localization, and inhibition of the chemokines MIP-2 and MCP-1 after traumatic brain injury in the rat.	/pubmed/19210118	Rhodes JK, Sharkey J, Andrews PJ.	J Neurotrauma. 2009 Apr;26(4):507-25.	J Neurotrauma. 2009	PubMed	citation	PMID:19210118	pubmed	19210118	create date:2009/02/13 | first author:Rhodes JK
alphaII-Spectrin breakdown product cerebrospinal fluid exposure metrics suggest differences in cellular injury mechanisms after severe traumatic brain injury.	/pubmed/19206997	Brophy GM, Pineda JA, Papa L, Lewis SB, Valadka AB, Hannay HJ, Heaton SC, Demery JA, Liu MC, Tepas JJ 3rd, Gabrielli A, Robicsek S, Wang KK, Robertson CS, Hayes RL.	J Neurotrauma. 2009 Apr;26(4):471-9.	J Neurotrauma. 2009	PubMed	citation	PMID:19206997	pubmed	19206997	create date:2009/02/12 | first author:Brophy GM
Does traumatic brain injury increase risk for substance abuse?	/pubmed/19203230	Bjork JM, Grant SJ.	J Neurotrauma. 2009 Jul;26(7):1077-82. Review.	J Neurotrauma. 2009	PubMed	citation	PMID:19203230	pubmed	19203230	create date:2009/02/11 | first author:Bjork JM
Rat neurosphere cells protect axotomized rat retinal ganglion cells and facilitate their regeneration.	/pubmed/19203229	Hill AJ, Zwart I, Samaranayake AN, Al-Allaf F, Girdlestone J, Mehmet H, Navarrete R, Navarrete C, Jen LS.	J Neurotrauma. 2009 Jul;26(7):1147-56.	J Neurotrauma. 2009	PubMed	citation	PMID:19203229	pubmed	19203229	create date:2009/02/11 | first author:Hill AJ
Conditional knockout of brain-derived neurotrophic factor in the hippocampus increases death of adult-born immature neurons following traumatic brain injury.	/pubmed/19203227	Gao X, Chen J.	J Neurotrauma. 2009 Aug;26(8):1325-35.	J Neurotrauma. 2009	PubMed	citation	PMID:19203227	pubmed	19203227	create date:2009/02/11 | first author:Gao X
Impaired expression of neuroprotective molecules in the HIF-1alpha pathway following traumatic brain injury in aged mice.	/pubmed/19203226	Anderson J, Sandhir R, Hamilton ES, Berman NE.	J Neurotrauma. 2009 Sep;26(9):1557-66.	J Neurotrauma. 2009	PubMed	citation	PMID:19203226	pubmed	19203226	create date:2009/02/11 | first author:Anderson J
Serial changes in bladder, locomotion, and levels of neurotrophic factors in rats with spinal cord contusion.	/pubmed/19203225	Hyun JK, Lee YI, Son YJ, Park JS.	J Neurotrauma. 2009 Oct;26(10):1773-82.	J Neurotrauma. 2009	PubMed	citation	PMID:19203225	pubmed	19203225	create date:2009/02/11 | first author:Hyun JK
Cauda equina repair in the rat: part 1. Stimulus-evoked EMG for identifying spinal nerves innervating intrinsic tail muscles.	/pubmed/19203211	Blaskiewicz DJ, Smirnov I, Cisu T, DeRuisseau LR, Stelzner DJ, Calancie B.	J Neurotrauma. 2009 Aug;26(8):1405-16.	J Neurotrauma. 2009	PubMed	citation	PMID:19203211	pubmed	19203211	create date:2009/02/11 | first author:Blaskiewicz DJ
Reliability of cutaneous electrical perceptual threshold in the assessment of sensory perception in patients with spinal cord injury.	/pubmed/19203209	King NK, Savic G, Frankel H, Jamous A, Ellaway PH.	J Neurotrauma. 2009 Jul;26(7):1061-8.	J Neurotrauma. 2009	PubMed	citation	PMID:19203209	pubmed	19203209	create date:2009/02/11 | first author:King NK
Neural progenitor cells enhance the survival and axonal regeneration of injured motoneurons after transplantation into the avulsed ventral horn of adult rats.	/pubmed/19196181	Su H, Zhang W, Guo J, Guo A, Yuan Q, Wu W.	J Neurotrauma. 2009 Jan;26(1):67-80.	J Neurotrauma. 2009	PubMed	citation	PMID:19196181	pubmed	19196181	create date:2009/02/07 | first author:Su H
Type I interferon inhibits astrocytic gliosis and promotes functional recovery after spinal cord injury by deactivation of the MEK/ERK pathway.	/pubmed/19196180	Ito M, Natsume A, Takeuchi H, Shimato S, Ohno M, Wakabayashi T, Yoshida J.	J Neurotrauma. 2009 Jan;26(1):41-53.	J Neurotrauma. 2009	PubMed	citation	PMID:19196180	pubmed	19196180	create date:2009/02/07 | first author:Ito M
Characterization of rat forepaw function in two models of cervical dorsal root injury.	/pubmed/19196179	Wu A, Lauschke JL, Morris R, Waite PM.	J Neurotrauma. 2009 Jan;26(1):17-29.	J Neurotrauma. 2009	PubMed	citation	PMID:19196179	pubmed	19196179	create date:2009/02/07 | first author:Wu A
Anatomical and functional outcomes following a precise, graded, dorsal laceration spinal cord injury in C57BL/6 mice.	/pubmed/19196178	Hill RL, Zhang YP, Burke DA, Devries WH, Zhang Y, Magnuson DS, Whittemore SR, Shields CB.	J Neurotrauma. 2009 Jan;26(1):1-15.	J Neurotrauma. 2009	PubMed	citation	PMID:19196178	pubmed	19196178	create date:2009/02/07 | first author:Hill RL
Serial changes in the white matter diffusion tensor imaging metrics in moderate traumatic brain injury and correlation with neuro-cognitive function.	/pubmed/19196176	Kumar R, Husain M, Gupta RK, Hasan KM, Haris M, Agarwal AK, Pandey CM, Narayana PA.	J Neurotrauma. 2009 Apr;26(4):481-95.	J Neurotrauma. 2009	PubMed	citation	PMID:19196176	pubmed	19196176	create date:2009/02/07 | first author:Kumar R
Microdialysis of cytokines: methodological considerations, scanning electron microscopy, and determination of relative recovery.	/pubmed/19196175	Helmy A, Carpenter KL, Skepper JN, Kirkpatrick PJ, Pickard JD, Hutchinson PJ.	J Neurotrauma. 2009 Apr;26(4):549-61.	J Neurotrauma. 2009	PubMed	citation	PMID:19196175	pubmed	19196175	create date:2009/02/07 | first author:Helmy A
Technical strategies to isolate olfactory ensheathing cells for intraspinal implantation.	/pubmed/19196079	Kawaja MD, Boyd JG, Smithson LJ, Jahed A, Doucette R.	J Neurotrauma. 2009 Feb 11;26(2):155-77. Review.	J Neurotrauma. 2009	PubMed	citation	PMID:19196079	pubmed	19196079	create date:2009/02/07 | first author:Kawaja MD
Upregulation in rat spinal cord microglia of the nonintegrin laminin receptor 37 kDa-LRP following activation by a traumatic lesion or peripheral injury.	/pubmed/19196078	Baloui H, Stettler O, Weiss S, Nothias F, von Boxberg Y.	J Neurotrauma. 2009 Feb 11;26(2):195-207.	J Neurotrauma. 2009	PubMed	citation	PMID:19196078	pubmed	19196078	create date:2009/02/07 | first author:Baloui H
FK506 induces changes in muscle properties and promotes metabosensitive nerve fiber regeneration.	/pubmed/19196077	Chabas JF, Alluin O, Rao G, Garcia S, Lavaut MN, Legré R, Magalon G, Marqueste T, Feron F, Decherchi P.	J Neurotrauma. 2009 Jan;26(1):97-108.	J Neurotrauma. 2009	PubMed	citation	PMID:19196077	pubmed	19196077	create date:2009/02/07 | first author:Chabas JF
Hyperbaric oxygen preconditioning attenuates early apoptosis after spinal cord ischemia in rats.	/pubmed/19196076	Wang L, Li W, Kang Z, Liu Y, Deng X, Tao H, Xu W, Li R, Sun X, Zhang JH.	J Neurotrauma. 2009 Jan;26(1):55-66.	J Neurotrauma. 2009	PubMed	citation	PMID:19196076	pubmed	19196076	create date:2009/02/07 | first author:Wang L
Attitudes toward the elderly with CNS trauma: a cross-sectional study of neuroscientists, clinicians, and allied-health professionals.	/pubmed/19196075	Furlan JC, Fehlings MG.	J Neurotrauma. 2009 Feb 11;26(2):209-25.	J Neurotrauma. 2009	PubMed	citation	PMID:19196075	pubmed	19196075	create date:2009/02/07 | first author:Furlan JC
Nonlinear pressure-flow relationship is able to detect asymmetry of brain blood circulation associated with midline shift.	/pubmed/19196074	Hu K, Lo MT, Peng CK, Novak V, Schmidt EA, Kumar A, Czosnyka M.	J Neurotrauma. 2009 Feb 11;26(2):227-33.	J Neurotrauma. 2009	PubMed	citation	PMID:19196074	pubmed	19196074	create date:2009/02/07 | first author:Hu K
Pharyngeal selective brain cooling improves neurofunctional and neurocognitive outcome after fluid percussion brain injury in rats.	/pubmed/19196073	Doll H, Truebel H, Kipfmueller F, Schaefer U, Neugebauer EA, Wirth S, Maegele M.	J Neurotrauma. 2009 Feb 11;26(2):235-42.	J Neurotrauma. 2009	PubMed	citation	PMID:19196073	pubmed	19196073	create date:2009/02/07 | first author:Doll H
Changes of cervical dorsal root ganglia induced by compression injury and decompression procedure: a novel rat model of cervical radiculoneuropathy.	/pubmed/19191544	Tang ZY, Shu B, Cui XJ, Zhou CJ, Shi Q, Holz J, Wang YJ.	J Neurotrauma. 2009 Feb 11;26(2):289-95.	J Neurotrauma. 2009	PubMed	citation	PMID:19191544	pubmed	19191544	create date:2009/02/05 | first author:Tang ZY
Neuropathology and pressure in the pig brain resulting from low-impulse noise exposure.	/pubmed/19146459	Säljö A, Arrhén F, Bolouri H, Mayorga M, Hamberger A.	J Neurotrauma. 2008 Dec;25(12):1397-406.	J Neurotrauma. 2008	PubMed	citation	PMID:19146459	pubmed	19146459	create date:2009/01/17 | first author:Säljö A
Pre-differentiated embryonic stem cells promote neuronal regeneration by cross-coupling of BDNF and IL-6 signaling pathways in the host tissue.	/pubmed/19138107	Glazova M, Pak ES, Moretto J, Hollis S, Brewer KL, Murashov AK.	J Neurotrauma. 2009 Jul;26(7):1029-42.	J Neurotrauma. 2009	PubMed	citation	PMID:19138107	pubmed	19138107	create date:2009/01/14 | first author:Glazova M
Pathology dynamics predict spinal cord injury therapeutic success.	/pubmed/19125684	Mitchell CS, Lee RH.	J Neurotrauma. 2008 Dec;25(12):1483-97.	J Neurotrauma. 2008	PubMed	citation	PMID:19125684	pubmed	19125684	create date:2009/01/08 | first author:Mitchell CS
Role of Nrf2 in protection against traumatic brain injury in mice.	/pubmed/19125683	Jin W, Wang H, Yan W, Zhu L, Hu Z, Ding Y, Tang K.	J Neurotrauma. 2009 Jan;26(1):131-9.	J Neurotrauma. 2009	PubMed	citation	PMID:19125683	pubmed	19125683	create date:2009/01/08 | first author:Jin W
GDNF plasma levels in spina bifida: correlation with severity of spinal damage and motor function.	/pubmed/19125682	Chiaretti A, Rendeli C, Antonelli A, Barone G, Focarelli B, Tabacco F, Massimi L, Ausili E.	J Neurotrauma. 2008 Dec;25(12):1477-81.	J Neurotrauma. 2008	PubMed	citation	PMID:19125682	pubmed	19125682	create date:2009/01/08 | first author:Chiaretti A
Ibuprofen enhances recovery from spinal cord injury by limiting tissue loss and stimulating axonal growth.	/pubmed/19125588	Wang X, Budel S, Baughman K, Gould G, Song KH, Strittmatter SM.	J Neurotrauma. 2009 Jan;26(1):81-95.	J Neurotrauma. 2009	PubMed	citation	PMID:19125588	pubmed	19125588	create date:2009/01/08 | first author:Wang X
Title	URL	Description	Details	ShortDetails	Resource	Type	Identifiers	Db	EntrezUID	Properties
Genetic ablation of transcription repressor Bach1 reduces neural tissue damage and improves locomotor function after spinal cord injury in mice.	/pubmed/19119918	Kanno H, Ozawa H, Dohi Y, Sekiguchi A, Igarashi K, Itoi E.	J Neurotrauma. 2009 Jan;26(1):31-9.	J Neurotrauma. 2009	PubMed	citation	PMID:19119918	pubmed	19119918	create date:2009/01/06 | first author:Kanno H
NNZ-2566, a glypromate analog, improves functional recovery and attenuates apoptosis and inflammation in a rat model of penetrating ballistic-type brain injury.	/pubmed/19119917	Lu XC, Chen RW, Yao C, Wei H, Yang X, Liao Z, Dave JR, Tortella FC.	J Neurotrauma. 2009 Jan;26(1):141-54.	J Neurotrauma. 2009	PubMed	citation	PMID:19119917	pubmed	19119917	create date:2009/01/06 | first author:Lu XC
Spinal hyperexcitability and bladder hyperreflexia during reversible frontal cortical inactivation induced by low-frequency electrical stimulation in the cat.	/pubmed/19119915	Pikov V, McCreery DB.	J Neurotrauma. 2009 Jan;26(1):109-19.	J Neurotrauma. 2009	PubMed	citation	PMID:19119915	pubmed	19119915	create date:2009/01/06 | first author:Pikov V
COG1410 improves cognitive performance and reduces cortical neuronal loss in the traumatically injured brain.	/pubmed/19119914	Hoane MR, Kaufman N, Vitek MP, McKenna SE.	J Neurotrauma. 2009 Jan;26(1):121-9.	J Neurotrauma. 2009	PubMed	citation	PMID:19119914	pubmed	19119914	create date:2009/01/06 | first author:Hoane MR
Proteomic profiling of the insoluble pellets of the transected rat spinal cord.	/pubmed/19119913	Yan X, Liu T, Yang S, Ding Q, Liu Y, Zhang X, Que H, Wei K, Luo Z, Liu S.	J Neurotrauma. 2009 Feb 11;26(2):179-93.	J Neurotrauma. 2009	PubMed	citation	PMID:19119913	pubmed	19119913	create date:2009/01/06 | first author:Yan X
Hypermetabolism following moderate to severe traumatic acute brain injury: a systematic review.	/pubmed/19118457	Foley N, Marshall S, Pikul J, Salter K, Teasell R.	J Neurotrauma. 2008 Dec;25(12):1415-31. Review.	J Neurotrauma. 2008	PubMed	citation	PMID:19118457	pubmed	19118457	create date:2009/01/03 | first author:Foley N
Role of vasopressin V(1a) and V2 receptors for the development of secondary brain damage after traumatic brain injury in mice.	/pubmed/19118456	Trabold R, Krieg S, Schöller K, Plesnila N.	J Neurotrauma. 2008 Dec;25(12):1459-65.	J Neurotrauma. 2008	PubMed	citation	PMID:19118456	pubmed	19118456	create date:2009/01/03 | first author:Trabold R
The nitrone free radical scavenger NXY-059 is neuroprotective when administered after traumatic brain injury in the rat.	/pubmed/19118455	Clausen F, Marklund N, Lewén A, Hillered L.	J Neurotrauma. 2008 Dec;25(12):1449-57.	J Neurotrauma. 2008	PubMed	citation	PMID:19118455	pubmed	19118455	create date:2009/01/03 | first author:Clausen F
Improvements in orthostatic instability with stand locomotor training in individuals with spinal cord injury.	/pubmed/19118454	Harkema SJ, Ferreira CK, van den Brand RJ, Krassioukov AV.	J Neurotrauma. 2008 Dec;25(12):1467-75.	J Neurotrauma. 2008	PubMed	citation	PMID:19118454	pubmed	19118454	create date:2009/01/03 | first author:Harkema SJ
Age-associated increases in poor outcomes after traumatic brain injury: a report from the Japan Neurotrauma Data Bank.	/pubmed/19086809	Tokutomi T, Miyagi T, Ogawa T, Ono J, Kawamata T, Sakamoto T, Shigemori M, Nakamura N.	J Neurotrauma. 2008 Dec;25(12):1407-14.	J Neurotrauma. 2008	PubMed	citation	PMID:19086809	pubmed	19086809	create date:2008/12/18 | first author:Tokutomi T
Cerebral atrophy after traumatic white matter injury: correlation with acute neuroimaging and outcome.	/pubmed/19072588	Ding K, Marquez de la Plata C, Wang JY, Mumphrey M, Moore C, Harper C, Madden CJ, McColl R, Whittemore A, Devous MD, Diaz-Arrastia R.	J Neurotrauma. 2008 Dec;25(12):1433-40.	J Neurotrauma. 2008	PubMed	citation	PMID:19072588	pubmed	19072588	create date:2008/12/17 | first author:Ding K
The use of pre-hospital mild hypothermia after resuscitation from out-of-hospital cardiac arrest.	/pubmed/19072587	Kim F, Olsufka M, Nichol G, Copass MK, Cobb LA.	J Neurotrauma. 2009 Mar;26(3):359-63. Review.	J Neurotrauma. 2009	PubMed	citation	PMID:19072587	pubmed	19072587	create date:2008/12/17 | first author:Kim F
Long-lasting benefits after treatment of traumatic brain injury (TBI) in rats with combination therapy of marrow stromal cells (MSCs) and simvastatin.	/pubmed/19072586	Mahmood A, Goussev A, Lu D, Qu C, Xiong Y, Kazmi H, Chopp M.	J Neurotrauma. 2008 Dec;25(12):1441-7.	J Neurotrauma. 2008	PubMed	citation	PMID:19072586	pubmed	19072586	create date:2008/12/17 | first author:Mahmood A
Capsular ligament involvement in the development of mechanical hyperalgesia after facet joint loading: behavioral and inflammatory outcomes in a rodent model of pain.	/pubmed/19061382	Lee KE, Davis MB, Winkelstein BA.	J Neurotrauma. 2008 Nov;25(11):1383-93.	J Neurotrauma. 2008	PubMed	citation	PMID:19061382	pubmed	19061382	create date:2008/12/09 | first author:Lee KE
Urokinase plasminogen activator impairs SNP and PGE2 cerebrovasodilation after brain injury through activation of LRP and ERK MAPK.	/pubmed/19061381	Armstead WM, Christine AJ, Higazi AA, Cines DB.	J Neurotrauma. 2008 Nov;25(11):1375-81.	J Neurotrauma. 2008	PubMed	citation	PMID:19061381	pubmed	19061381	create date:2008/12/09 | first author:Armstead WM
Experimental traumatic brain injury induces a pervasive hyperanxious phenotype in rats.	/pubmed/19061380	Jones NC, Cardamone L, Williams JP, Salzberg MR, Myers D, O'Brien TJ.	J Neurotrauma. 2008 Nov;25(11):1367-74.	J Neurotrauma. 2008	PubMed	citation	PMID:19061380	pubmed	19061380	create date:2008/12/09 | first author:Jones NC
Dicyclomine, an M1 muscarinic antagonist, reduces biomarker levels, but not neuronal degeneration, in fluid percussion brain injury.	/pubmed/19061379	Cox CD, West EJ, Liu MC, Wang KK, Hayes RL, Lyeth BG.	J Neurotrauma. 2008 Nov;25(11):1355-65.	J Neurotrauma. 2008	PubMed	citation	PMID:19061379	pubmed	19061379	create date:2008/12/09 | first author:Cox CD
Decompressive craniectomy as the primary surgical intervention for hemorrhagic contusion.	/pubmed/19061378	Huang AP, Tu YK, Tsai YH, Chen YS, Hong WC, Yang CC, Kuo LT, Su IC, Huang SH, Huang SJ.	J Neurotrauma. 2008 Nov;25(11):1347-54.	J Neurotrauma. 2008	PubMed	citation	PMID:19061378	pubmed	19061378	create date:2008/12/09 | first author:Huang AP
Diffuse changes in cortical thickness in pediatric moderate-to-severe traumatic brain injury.	/pubmed/19061377	Merkley TL, Bigler ED, Wilde EA, McCauley SR, Hunter JV, Levin HS.	J Neurotrauma. 2008 Nov;25(11):1343-5.	J Neurotrauma. 2008	PubMed	citation	PMID:19061377	pubmed	19061377	create date:2008/12/09 | first author:Merkley TL
Multifocal white matter ultrastructural abnormalities in mild traumatic brain injury with cognitive disability: a voxel-wise analysis of diffusion tensor imaging.	/pubmed/19061376	Lipton ML, Gellella E, Lo C, Gold T, Ardekani BA, Shifteh K, Bello JA, Branch CA.	J Neurotrauma. 2008 Nov;25(11):1335-42.	J Neurotrauma. 2008	PubMed	citation	PMID:19061376	pubmed	19061376	create date:2008/12/09 | first author:Lipton ML
Local inhibition of Rho signaling by cell-permeable recombinant protein BA-210 prevents secondary damage and promotes functional recovery following acute spinal cord injury.	/pubmed/19061375	Lord-Fontaine S, Yang F, Diep Q, Dergham P, Munzer S, Tremblay P, McKerracher L.	J Neurotrauma. 2008 Nov;25(11):1309-22.	J Neurotrauma. 2008	PubMed	citation	PMID:19061375	pubmed	19061375	create date:2008/12/09 | first author:Lord-Fontaine S
Levodopa therapy in incomplete spinal cord injury.	/pubmed/19061374	Maric O, Zörner B, Dietz V.	J Neurotrauma. 2008 Nov;25(11):1303-7.	J Neurotrauma. 2008	PubMed	citation	PMID:19061374	pubmed	19061374	create date:2008/12/09 | first author:Maric O
Motor and sensory assessment of patients in clinical trials for pharmacological therapy of acute spinal cord injury: psychometric properties of the ASIA Standards.	/pubmed/19061373	Furlan JC, Fehlings MG, Tator CH, Davis AM.	J Neurotrauma. 2008 Nov;25(11):1273-301. Review. Erratum in: J Neurotrauma. 2009 Mar;26(3):469.	J Neurotrauma. 2008	PubMed	citation	PMID:19061373	pubmed	19061373	create date:2008/12/09 | first author:Furlan JC
Combined effects of acrobatic exercise and magnetic stimulation on the functional recovery after spinal cord lesions.	/pubmed/18986227	Ahmed Z, Wieraszko A.	J Neurotrauma. 2008 Oct;25(10):1257-69.	J Neurotrauma. 2008	PubMed	citation	PMID:18986227	pubmed	18986227	create date:2008/11/07 | first author:Ahmed Z
Vitamin D2 potentiates axon regeneration.	/pubmed/18986226	Chabas JF, Alluin O, Rao G, Garcia S, Lavaut MN, Risso JJ, Legre R, Magalon G, Khrestchatisky M, Marqueste T, Decherchi P, Feron F.	J Neurotrauma. 2008 Oct;25(10):1247-56.	J Neurotrauma. 2008	PubMed	citation	PMID:18986226	pubmed	18986226	create date:2008/11/07 | first author:Chabas JF
Segmental neuropathic pain does not develop in male rats with complete spinal transections.	/pubmed/18986225	Hubscher CH, Kaddumi EG, Johnson RD.	J Neurotrauma. 2008 Oct;25(10):1241-5.	J Neurotrauma. 2008	PubMed	citation	PMID:18986225	pubmed	18986225	create date:2008/11/07 | first author:Hubscher CH
Spinal cord contusion based on precise vertebral stabilization and tissue displacement measured by combined assessment to discriminate small functional differences.	/pubmed/18986224	Zhang YP, Burke DA, Shields LB, Chekmenev SY, Dincman T, Zhang Y, Zheng Y, Smith RR, Benton RL, DeVries WH, Hu X, Magnuson DS, Whittemore SR, Shields CB.	J Neurotrauma. 2008 Oct;25(10):1227-40.	J Neurotrauma. 2008	PubMed	citation	PMID:18986224	pubmed	18986224	create date:2008/11/07 | first author:Zhang YP
Comparison of inflammation in the brain and spinal cord following mechanical injury.	/pubmed/18986223	Batchelor PE, Tan S, Wills TE, Porritt MJ, Howells DW.	J Neurotrauma. 2008 Oct;25(10):1217-25.	J Neurotrauma. 2008	PubMed	citation	PMID:18986223	pubmed	18986223	create date:2008/11/07 | first author:Batchelor PE
Calcium-permeable AMPA receptors appear in cortical neurons after traumatic mechanical injury and contribute to neuronal fate.	/pubmed/18986222	Spaethling JM, Klein DM, Singh P, Meaney DF.	J Neurotrauma. 2008 Oct;25(10):1207-16.	J Neurotrauma. 2008	PubMed	citation	PMID:18986222	pubmed	18986222	create date:2008/11/07 | first author:Spaethling JM
Computer-aided assessment of head computed tomography (CT) studies in patients with suspected traumatic brain injury.	/pubmed/18986221	Yuh EL, Gean AD, Manley GT, Callen AL, Wintermark M.	J Neurotrauma. 2008 Oct;25(10):1163-72.	J Neurotrauma. 2008	PubMed	citation	PMID:18986221	pubmed	18986221	create date:2008/11/07 | first author:Yuh EL
Journal of neurotrauma. Editorial.	/pubmed/18986220	Povlishock JT.	J Neurotrauma. 2008 Oct;25(10):1133. No abstract available.	J Neurotrauma. 2008	PubMed	citation	PMID:18986220	pubmed	18986220	create date:2008/11/07 | first author:Povlishock JT
Characteristics of mid- to long-latency spinal somatosensory evoked potentials following spinal trauma in the rat.	/pubmed/18976168	Ellingson BM, Kurpad SN, Schmit BD.	J Neurotrauma. 2008 Nov;25(11):1323-34.	J Neurotrauma. 2008	PubMed	citation	PMID:18976168	pubmed	18976168	create date:2008/11/04 | first author:Ellingson BM
Brain tissue oxygen pressure monitoring in awake patients during functional neurosurgery: the assessment of normal values.	/pubmed/18847378	Pennings FA, Schuurman PR, van den Munckhof P, Bouma GJ.	J Neurotrauma. 2008 Oct;25(10):1173-7.	J Neurotrauma. 2008	PubMed	citation	PMID:18847378	pubmed	18847378	create date:2008/10/14 | first author:Pennings FA
CYP4Fs expression in rat brain correlates with changes in LTB4 levels after traumatic brain injury.	/pubmed/18847377	Wang Y, Zhao J, Kalsotra A, Turman CM, Grill RJ, Dash PK, Strobel HW.	J Neurotrauma. 2008 Oct;25(10):1187-94.	J Neurotrauma. 2008	PubMed	citation	PMID:18847377	pubmed	18847377	create date:2008/10/14 | first author:Wang Y
Differential hippocampal protection when blocking intracellular sodium and calcium entry during traumatic brain injury in rats.	/pubmed/18847376	Zhao X, Gorin FA, Berman RF, Lyeth BG.	J Neurotrauma. 2008 Oct;25(10):1195-205.	J Neurotrauma. 2008	PubMed	citation	PMID:18847376	pubmed	18847376	create date:2008/10/14 | first author:Zhao X
Traumatic brain injury research priorities: the Conemaugh International Brain Injury Symposium.	/pubmed/18842105	Zitnay GA, Zitnay KM, Povlishock JT, Hall ED, Marion DW, Trudel T, Zafonte RD, Zasler N, Nidiffer FD, DaVanzo J, Barth JT.	J Neurotrauma. 2008 Oct;25(10):1135-52.	J Neurotrauma. 2008	PubMed	citation	PMID:18842105	pubmed	18842105	create date:2008/10/10 | first author:Zitnay GA
Diffusion-weighted imaging improves outcome prediction in pediatric traumatic brain injury.	/pubmed/18842104	Galloway NR, Tong KA, Ashwal S, Oyoyo U, Obenaus A.	J Neurotrauma. 2008 Oct;25(10):1153-62.	J Neurotrauma. 2008	PubMed	citation	PMID:18842104	pubmed	18842104	create date:2008/10/10 | first author:Galloway NR
Characterization of the pharmacokinetics of human recombinant erythropoietin in blood and brain when administered immediately after lateral fluid percussion brain injury and its pharmacodynamic effects on IL-1beta and MIP-2 in rats.	/pubmed/18842103	Lieutaud T, Andrews PJ, Rhodes JK, Williamson R.	J Neurotrauma. 2008 Oct;25(10):1179-85.	J Neurotrauma. 2008	PubMed	citation	PMID:18842103	pubmed	18842103	create date:2008/10/10 | first author:Lieutaud T
Estrogen-induced Bcl-2 expression after spinal cord injury is mediated through phosphoinositide-3-kinase/Akt-dependent CREB activation.	/pubmed/18785877	Yune TY, Park HG, Lee JY, Oh TH.	J Neurotrauma. 2008 Sep;25(9):1121-31.	J Neurotrauma. 2008	PubMed	citation	PMID:18785877	pubmed	18785877	create date:2008/09/13 | first author:Yune TY
Hemorrhagic shock after experimental traumatic brain injury in mice: effect on neuronal death.	/pubmed/18781889	Dennis AM, Haselkorn ML, Vagni VA, Garman RH, Janesko-Feldman K, Bayir H, Clark RS, Jenkins LW, Dixon CE, Kochanek PM.	J Neurotrauma. 2009 Jun;26(6):889-99.	J Neurotrauma. 2009	PubMed	citation	PMID:18781889	pubmed	18781889	create date:2008/09/11 | first author:Dennis AM
Acute subdural hematoma in pigs: role of volume on multiparametric neuromonitoring and histology.	/pubmed/18771396	Timaru-Kast R, Meissner A, Heimann A, Hoelper B, Kempski O, Alessandri B.	J Neurotrauma. 2008 Sep;25(9):1107-19.	J Neurotrauma. 2008	PubMed	citation	PMID:18771396	pubmed	18771396	create date:2008/09/06 | first author:Timaru-Kast R
Dysautonomia and Clinical Outcome in Vegetative State.	/pubmed/18771395	Dolce G, Quintieri M, Leto E, Milano M, Pileggi A, Lagani V, Pignolo L.	J Neurotrauma. 2008 Sep 4. [Epub ahead of print]	J Neurotrauma. 2008	PubMed	citation	PMID:18771395	pubmed	18771395	create date:2008/09/06 | first author:Dolce G
Magnetic resonance imaging detects and predicts early brain injury after subarachnoid hemorrhage in a canine experimental model.	/pubmed/18729770	Jadhav V, Sugawara T, Zhang J, Jacobson P, Obenaus A.	J Neurotrauma. 2008 Sep;25(9):1099-106.	J Neurotrauma. 2008	PubMed	citation	PMID:18729770	pubmed	18729770	create date:2008/08/30 | first author:Jadhav V
The phosphorylated axonal form of the neurofilament subunit NF-H (pNF-H) as a blood biomarker of traumatic brain injury.	/pubmed/18729720	Anderson KJ, Scheff SW, Miller KM, Roberts KN, Gilmer LK, Yang C, Shaw G.	J Neurotrauma. 2008 Sep;25(9):1079-85.	J Neurotrauma. 2008	PubMed	citation	PMID:18729720	pubmed	18729720	create date:2008/08/30 | first author:Anderson KJ
Cortical injury increases cholesterol 24S hydroxylase (Cyp46) levels in the rat brain.	/pubmed/18729719	Cartagena CM, Ahmed F, Burns MP, Pajoohesh-Ganji A, Pak DT, Faden AI, Rebeck GW.	J Neurotrauma. 2008 Sep;25(9):1087-98.	J Neurotrauma. 2008	PubMed	citation	PMID:18729719	pubmed	18729719	create date:2008/08/30 | first author:Cartagena CM
Simple dual tasking recruits prefrontal cortices in chronic severe traumatic brain injury patients, but not in controls.	/pubmed/18729718	Rasmussen IA, Xu J, Antonsen IK, Brunner J, Skandsen T, Axelson DE, Berntsen EM, Lydersen S, Håberg A.	J Neurotrauma. 2008 Sep;25(9):1057-70.	J Neurotrauma. 2008	PubMed	citation	PMID:18729718	pubmed	18729718	create date:2008/08/30 | first author:Rasmussen IA
Effect of cervical dorsolateral funiculotomy on reach-to-grasp function in the rat.	/pubmed/18721108	Stackhouse SK, Murray M, Shumsky JS.	J Neurotrauma. 2008 Aug;25(8):1039-47.	J Neurotrauma. 2008	PubMed	citation	PMID:18721108	pubmed	18721108	create date:2008/08/30 | first author:Stackhouse SK
Macro-architectures in spinal cord scaffold implants influence regeneration.	/pubmed/18721107	Wong DY, Leveque JC, Brumblay H, Krebsbach PH, Hollister SJ, Lamarca F.	J Neurotrauma. 2008 Aug;25(8):1027-37.	J Neurotrauma. 2008	PubMed	citation	PMID:18721107	pubmed	18721107	create date:2008/08/30 | first author:Wong DY
Inhibition of NR2B phosphorylation restores alterations in NMDA receptor expression and improves functional recovery following traumatic brain injury in mice.	/pubmed/18721106	Schumann J, Alexandrovich GA, Biegon A, Yaka R.	J Neurotrauma. 2008 Aug;25(8):945-57.	J Neurotrauma. 2008	PubMed	citation	PMID:18721106	pubmed	18721106	create date:2008/08/30 | first author:Schumann J
Apolipoprotein E3/E3 genotype decreases the risk of pituitary dysfunction after traumatic brain injury due to various causes: preliminary data.	/pubmed/18707245	Tanriverdi F, Taheri S, Ulutabanca H, Caglayan AO, Ozkul Y, Dundar M, Selcuklu A, Unluhizarci K, Casanueva FF, Kelestimur F.	J Neurotrauma. 2008 Sep;25(9):1071-7.	J Neurotrauma. 2008	PubMed	citation	PMID:18707245	pubmed	18707245	create date:2008/08/19 | first author:Tanriverdi F
Title	URL	Description	Details	ShortDetails	Resource	Type	Identifiers	Db	EntrezUID	Properties
Focal lesions in acute mild traumatic brain injury and neurocognitive outcome: CT versus 3T MRI.	/pubmed/18707244	Lee H, Wintermark M, Gean AD, Ghajar J, Manley GT, Mukherjee P.	J Neurotrauma. 2008 Sep;25(9):1049-56.	J Neurotrauma. 2008	PubMed	citation	PMID:18707244	pubmed	18707244	create date:2008/08/19 | first author:Lee H
The effect of the introduction of the Amsterdam Trauma Workflow Concept on mortality and functional outcome of patients with severe traumatic brain injury.	/pubmed/18699728	Fung Kon Jin PH, Penning N, Joosse P, Hijdra AH, Bouma GJ, Ponsen KJ, Goslings JC.	J Neurotrauma. 2008 Aug;25(8):1003-9.	J Neurotrauma. 2008	PubMed	citation	PMID:18699728	pubmed	18699728	create date:2008/08/14 | first author:Fung Kon Jin PH
Effect of rosuvastatin on amnesia and disorientation after traumatic brain injury (NCT003229758).	/pubmed/18690806	Tapia-Perez JH, Sanchez-Aguilar M, Torres-Corzo JG, Gordillo-Moscoso A, Martinez-Perez P, Madeville P, de la Cruz-Mendoza E, Chalita-Williams J.	J Neurotrauma. 2008 Aug;25(8):1011-7.	J Neurotrauma. 2008	PubMed	citation	PMID:18690806	pubmed	18690806	create date:2008/08/12 | first author:Tapia-Perez JH
Traumatic coagulopathy: the effect of brain injury.	/pubmed/18687038	Halpern CH, Reilly PM, Turtz AR, Stein SC.	J Neurotrauma. 2008 Aug;25(8):997-1001.	J Neurotrauma. 2008	PubMed	citation	PMID:18687038	pubmed	18687038	create date:2008/08/09 | first author:Halpern CH
Assessment of posterior spinal cord function with electrical perception threshold in spinal cord injury.	/pubmed/18687037	Kramer JL, Moss AJ, Taylor P, Curt A.	J Neurotrauma. 2008 Aug;25(8):1019-26.	J Neurotrauma. 2008	PubMed	citation	PMID:18687037	pubmed	18687037	create date:2008/08/09 | first author:Kramer JL
Distinct cellular patterns of upregulated chemokine expression supporting a prominent inflammatory role in traumatic brain injury.	/pubmed/18665806	Israelsson C, Bengtsson H, Kylberg A, Kullander K, Lewén A, Hillered L, Ebendal T.	J Neurotrauma. 2008 Aug;25(8):959-74.	J Neurotrauma. 2008	PubMed	citation	PMID:18665806	pubmed	18665806	create date:2008/07/31 | first author:Israelsson C
Dietary choline supplementation improves behavioral, histological, and neurochemical outcomes in a rat model of traumatic brain injury.	/pubmed/18665805	Guseva MV, Hopkins DM, Scheff SW, Pauly JR.	J Neurotrauma. 2008 Aug;25(8):975-83.	J Neurotrauma. 2008	PubMed	citation	PMID:18665805	pubmed	18665805	create date:2008/07/31 | first author:Guseva MV
Direct isolation of neural stem cells in the adult hippocampus after traumatic brain injury.	/pubmed/18665804	Gao X, Enikolopov G, Chen J.	J Neurotrauma. 2008 Aug;25(8):985-95. Erratum in: J Neurotrauma. 2008 Nov;25(11):1395. Enikolopov, Grigori [added].	J Neurotrauma. 2008	PubMed	citation	PMID:18665804	pubmed	18665804	create date:2008/07/31 | first author:Gao X
Hypothermia reduces cytotoxic edema and metabolic alterations during the acute phase of massive SAH: a diffusion-weighted imaging and spectroscopy study in rats.	/pubmed/18627260	Schubert GA, Poli S, Schilling L, Heiland S, Thomé C.	J Neurotrauma. 2008 Jul;25(7):841-52.	J Neurotrauma. 2008	PubMed	citation	PMID:18627260	pubmed	18627260	create date:2008/07/17 | first author:Schubert GA
Intraspinal MDL28170 microinjection improves functional and pathological outcome following spinal cord injury.	/pubmed/18627259	Yu CG, Joshi A, Geddes JW.	J Neurotrauma. 2008 Jul;25(7):833-40.	J Neurotrauma. 2008	PubMed	citation	PMID:18627259	pubmed	18627259	create date:2008/07/17 | first author:Yu CG
Contrasting biomechanics and neuropathology of spinal cord injury in neonatal and adult rats following vertebral dislocation.	/pubmed/18627258	Clarke EC, Bilston LE.	J Neurotrauma. 2008 Jul;25(7):817-32.	J Neurotrauma. 2008	PubMed	citation	PMID:18627258	pubmed	18627258	create date:2008/07/17 | first author:Clarke EC
Finite element analysis of spinal cord injury in the rat.	/pubmed/18627257	Maikos JT, Qian Z, Metaxas D, Shreiber DI.	J Neurotrauma. 2008 Jul;25(7):795-816.	J Neurotrauma. 2008	PubMed	citation	PMID:18627257	pubmed	18627257	create date:2008/07/17 | first author:Maikos JT
Selection of endogenous control genes for normalization of gene expression analysis after experimental brain trauma in mice.	/pubmed/18627256	Thal SC, Wyschkon S, Pieter D, Engelhard K, Werner C.	J Neurotrauma. 2008 Jul;25(7):785-94.	J Neurotrauma. 2008	PubMed	citation	PMID:18627256	pubmed	18627256	create date:2008/07/17 | first author:Thal SC
Agrin expression during synaptogenesis induced by traumatic brain injury.	/pubmed/18627255	Falo MC, Reeves TM, Phillips LL.	J Neurotrauma. 2008 Jul;25(7):769-83.	J Neurotrauma. 2008	PubMed	citation	PMID:18627255	pubmed	18627255	create date:2008/07/17 | first author:Falo MC
Disruption of Bax protein prevents neuronal cell death but produces cognitive impairment in mice following traumatic brain injury.	/pubmed/18627254	Tehranian R, Rose ME, Vagni V, Pickrell AM, Griffith RP, Liu H, Clark RS, Dixon CE, Kochanek PM, Graham SH.	J Neurotrauma. 2008 Jul;25(7):755-67.	J Neurotrauma. 2008	PubMed	citation	PMID:18627254	pubmed	18627254	create date:2008/07/17 | first author:Tehranian R
Changes of cerebral blood flow during the secondary expansion of a cortical contusion assessed by 14C-iodoantipyrine autoradiography in mice using a non-invasive protocol.	/pubmed/18627253	Engel DC, Mies G, Terpolilli NA, Trabold R, Loch A, De Zeeuw CI, Weber JT, Maas AI, Plesnila N.	J Neurotrauma. 2008 Jul;25(7):739-53.	J Neurotrauma. 2008	PubMed	citation	PMID:18627253	pubmed	18627253	create date:2008/07/17 | first author:Engel DC
Classification of traumatic brain injury for targeted therapies.	/pubmed/18627252	Saatman KE, Duhaime AC, Bullock R, Maas AI, Valadka A, Manley GT; Workshop Scientific Team and Advisory Panel Members.	J Neurotrauma. 2008 Jul;25(7):719-38.	J Neurotrauma. 2008	PubMed	citation	PMID:18627252	pubmed	18627252	create date:2008/07/17 | first author:Saatman KE
The classification of traumatic brain injury (TBI) for targeted therapies.	/pubmed/18627251	Povlishock JT.	J Neurotrauma. 2008 Jul;25(7):717-8. No abstract available.	J Neurotrauma. 2008	PubMed	citation	PMID:18627251	pubmed	18627251	create date:2008/07/17 | first author:Povlishock JT
Recovery from a spinal cord injury: significance of compensation, neural plasticity, and repair.	/pubmed/18578636	Curt A, Van Hedel HJ, Klaus D, Dietz V; EM-SCI Study Group.	J Neurotrauma. 2008 Jun;25(6):677-85.	J Neurotrauma. 2008	PubMed	citation	PMID:18578636	pubmed	18578636	create date:2008/06/27 | first author:Curt A
Characterizing white matter damage in rat spinal cord with quantitative MRI and histology.	/pubmed/18578635	Kozlowski P, Raj D, Liu J, Lam C, Yung AC, Tetzlaff W.	J Neurotrauma. 2008 Jun;25(6):653-76.	J Neurotrauma. 2008	PubMed	citation	PMID:18578635	pubmed	18578635	create date:2008/06/27 | first author:Kozlowski P
Effects of Glasgow Outcome Scale misclassification on traumatic brain injury clinical trials.	/pubmed/18578634	Lu J, Murray GD, Steyerberg EW, Butcher I, McHugh GS, Lingsma H, Mushkudiani N, Choi S, Maas AI, Marmarou A.	J Neurotrauma. 2008 Jun;25(6):641-51.	J Neurotrauma. 2008	PubMed	citation	PMID:18578634	pubmed	18578634	create date:2008/06/27 | first author:Lu J
Fluctuations in cortical synchronization in pediatric traumatic brain injury.	/pubmed/18578633	Nenadovic V, Hutchison JS, Dominguez LG, Otsubo H, Gray MP, Sharma R, Belkas J, Perez Velazquez JL.	J Neurotrauma. 2008 Jun;25(6):615-27.	J Neurotrauma. 2008	PubMed	citation	PMID:18578633	pubmed	18578633	create date:2008/06/27 | first author:Nenadovic V
IL-10 production is reduced by hypothermia but augmented by hyperthermia in rat microglia.	/pubmed/18533891	Matsui T, Kakeda T.	J Neurotrauma. 2008 Jun;25(6):709-15.	J Neurotrauma. 2008	PubMed	citation	PMID:18533891	pubmed	18533891	create date:2008/06/07 | first author:Matsui T
A time course of contusion-induced oxidative stress and synaptic proteins in cortex in a rat model of TBI.	/pubmed/18533843	Ansari MA, Roberts KN, Scheff SW.	J Neurotrauma. 2008 May;25(5):513-26.	J Neurotrauma. 2008	PubMed	citation	PMID:18533843	pubmed	18533843	create date:2008/06/07 | first author:Ansari MA
Progression of traumatic intracerebral hemorrhage: a prospective observational study.	/pubmed/18491950	Narayan RK, Maas AI, Servadei F, Skolnick BE, Tillinger MN, Marshall LF; Traumatic Intracerebral Hemorrhage Study Group.	J Neurotrauma. 2008 Jun;25(6):629-39.	J Neurotrauma. 2008	PubMed	citation	PMID:18491950	pubmed	18491950	create date:2008/05/22 | first author:Narayan RK
Efficacy of progesterone following a moderate unilateral cortical contusion injury.	/pubmed/18476780	Gilmer LK, Roberts KN, Scheff SW.	J Neurotrauma. 2008 Jun;25(6):593-602.	J Neurotrauma. 2008	PubMed	citation	PMID:18476780	pubmed	18476780	create date:2008/05/15 | first author:Gilmer LK
Adaptation of the cervico- and vestibulo-ocular reflex in whiplash injury patients.	/pubmed/18476768	Montfoort I, Van Der Geest JN, Slijper HP, De Zeeuw CI, Frens MA.	J Neurotrauma. 2008 Jun;25(6):687-93.	J Neurotrauma. 2008	PubMed	citation	PMID:18476768	pubmed	18476768	create date:2008/05/15 | first author:Montfoort I
Uridine protects cortical neurons from glucose deprivation-induced death: possible role of uridine phosphorylase.	/pubmed/18457515	Choi JW, Shin CY, Choi MS, Yoon SY, Ryu JH, Lee JC, Kim WK, El Kouni MH, Ko KH.	J Neurotrauma. 2008 Jun;25(6):695-707.	J Neurotrauma. 2008	PubMed	citation	PMID:18457515	pubmed	18457515	create date:2008/05/07 | first author:Choi JW
Early and sustained alterations in cerebral metabolism after traumatic brain injury in immature rats.	/pubmed/18454682	Casey PA, McKenna MC, Fiskum G, Saraswati M, Robertson CL.	J Neurotrauma. 2008 Jun;25(6):603-14.	J Neurotrauma. 2008	PubMed	citation	PMID:18454682	pubmed	18454682	create date:2008/05/06 | first author:Casey PA
Blast-induced brain injury and posttraumatic hypotension and hypoxemia.	/pubmed/18447627	DeWitt DS, Prough DS.	J Neurotrauma. 2009 Jun;26(6):877-87. Review.	J Neurotrauma. 2009	PubMed	citation	PMID:18447627	pubmed	18447627	create date:2008/05/02 | first author:DeWitt DS
Targeting cell death in vivo in experimental traumatic brain injury by a novel molecular probe.	/pubmed/18447626	Reshef A, Shirvan A, Shohami E, Grimberg H, Levin G, Cohen A, Trembovler V, Ziv I.	J Neurotrauma. 2008 Jun;25(6):569-80.	J Neurotrauma. 2008	PubMed	citation	PMID:18447626	pubmed	18447626	create date:2008/05/02 | first author:Reshef A
Extraluminal cooling of bilateral common carotid arteries as a method to achieve selective brain cooling for neuroprotection.	/pubmed/18435596	Wei G, Hartings JA, Yang X, Tortella FC, Lu XC.	J Neurotrauma. 2008 May;25(5):549-59.	J Neurotrauma. 2008	PubMed	citation	PMID:18435596	pubmed	18435596	create date:2008/04/26 | first author:Wei G
Molecular mechanisms of Fas-mediated cell death in oligodendrocytes.	/pubmed/18435595	Austin JW, Fehlings MG.	J Neurotrauma. 2008 May;25(5):411-26.	J Neurotrauma. 2008	PubMed	citation	PMID:18435595	pubmed	18435595	create date:2008/04/26 | first author:Austin JW
Time of hypotension and discharge outcome in children with severe traumatic brain injury.	/pubmed/18419252	Samant UB 4th, Mack CD, Koepsell T, Rivara FP, Vavilala MS.	J Neurotrauma. 2008 May;25(5):495-502.	J Neurotrauma. 2008	PubMed	citation	PMID:18419252	pubmed	18419252	create date:2008/04/19 | first author:Samant UB 4th
Changes in corticospinal function and ankle motor control during recovery from incomplete spinal cord injury.	/pubmed/18419251	Wirth B, Van Hedel HJ, Curt A.	J Neurotrauma. 2008 May;25(5):467-78.	J Neurotrauma. 2008	PubMed	citation	PMID:18419251	pubmed	18419251	create date:2008/04/19 | first author:Wirth B
Androgen regulates neuritin mRNA levels in an in vivo model of steroid-enhanced peripheral nerve regeneration.	/pubmed/18419250	Fargo KN, Alexander TD, Tanzer L, Poletti A, Jones KJ.	J Neurotrauma. 2008 May;25(5):561-6.	J Neurotrauma. 2008	PubMed	citation	PMID:18419250	pubmed	18419250	create date:2008/04/19 | first author:Fargo KN
Functional reinnervation of the canine bladder after spinal root transection and genitofemoral nerve transfer at one and three months after denervation.	/pubmed/18373487	Ruggieri MR, Braverman AS, D'Andrea L, Betz R, Barbe MF.	J Neurotrauma. 2008 Apr;25(4):401-9.	J Neurotrauma. 2008	PubMed	citation	PMID:18373487	pubmed	18373487	create date:2008/04/01 | first author:Ruggieri MR
Single-dose application of CNTF and BDNF improves remyelination of regenerating nerve fibers after C7 ventral root avulsion and replantation.	/pubmed/18373486	Lang EM, Schlegel N, Reiners K, Hofmann GO, Sendtner M, Asan E.	J Neurotrauma. 2008 Apr;25(4):384-400.	J Neurotrauma. 2008	PubMed	citation	PMID:18373486	pubmed	18373486	create date:2008/04/01 | first author:Lang EM
Anterior fracture-dislocation is more severe than lateral: a biomechanical and neuropathological comparison in rat thoracolumbar spine.	/pubmed/18373485	Clarke EC, Choo AM, Liu J, Lam CK, Bilston LE, Tetzlaff W, Oxland TR.	J Neurotrauma. 2008 Apr;25(4):371-83.	J Neurotrauma. 2008	PubMed	citation	PMID:18373485	pubmed	18373485	create date:2008/04/01 | first author:Clarke EC
A graded forceps crush spinal cord injury model in mice.	/pubmed/18373484	Plemel JR, Duncan G, Chen KW, Shannon C, Park S, Sparling JS, Tetzlaff W.	J Neurotrauma. 2008 Apr;25(4):350-70.	J Neurotrauma. 2008	PubMed	citation	PMID:18373484	pubmed	18373484	create date:2008/04/01 | first author:Plemel JR
Single, high-dose intraspinal injection of chondroitinase reduces glycosaminoglycans in injured spinal cord and promotes corticospinal axonal regrowth after hemisection but not contusion.	/pubmed/18373483	Iseda T, Okuda T, Kane-Goldsmith N, Mathew M, Ahmed S, Chang YW, Young W, Grumet M.	J Neurotrauma. 2008 Apr;25(4):334-49.	J Neurotrauma. 2008	PubMed	citation	PMID:18373483	pubmed	18373483	create date:2008/04/01 | first author:Iseda T
Dynamic changes in the recovery after traumatic brain injury in mice: effect of injury severity on T2-weighted MRI abnormalities, and motor and cognitive functions.	/pubmed/18373482	Tsenter J, Beni-Adani L, Assaf Y, Alexandrovich AG, Trembovler V, Shohami E.	J Neurotrauma. 2008 Apr;25(4):324-33.	J Neurotrauma. 2008	PubMed	citation	PMID:18373482	pubmed	18373482	create date:2008/04/01 | first author:Tsenter J
Injury severity differentially affects short- and long-term neuroendocrine outcomes of traumatic brain injury.	/pubmed/18373481	Taylor AN, Rahman SU, Sanders NC, Tio DL, Prolo P, Sutton RL.	J Neurotrauma. 2008 Apr;25(4):311-23.	J Neurotrauma. 2008	PubMed	citation	PMID:18373481	pubmed	18373481	create date:2008/04/01 | first author:Taylor AN
Effect of inducible nitric oxide synthase on cerebral blood flow after experimental traumatic brain injury in mice.	/pubmed/18373480	Foley LM, Hitchens TK, Melick JA, Bayir H, Ho C, Kochanek PM.	J Neurotrauma. 2008 Apr;25(4):299-310.	J Neurotrauma. 2008	PubMed	citation	PMID:18373480	pubmed	18373480	create date:2008/04/01 | first author:Foley LM
Characterizing the dose-response relationship between mannitol and intracranial pressure in traumatic brain injury patients using a high-frequency physiological data collection system.	/pubmed/18373479	Sorani MD, Morabito D, Rosenthal G, Giacomini KM, Manley GT.	J Neurotrauma. 2008 Apr;25(4):291-8.	J Neurotrauma. 2008	PubMed	citation	PMID:18373479	pubmed	18373479	create date:2008/04/01 | first author:Sorani MD
Meta-analysis of APOE4 allele and outcome after traumatic brain injury.	/pubmed/18373478	Zhou W, Xu D, Peng X, Zhang Q, Jia J, Crutcher KA.	J Neurotrauma. 2008 Apr;25(4):279-90. Review.	J Neurotrauma. 2008	PubMed	citation	PMID:18373478	pubmed	18373478	create date:2008/04/01 | first author:Zhou W
Frontal hypoactivation on functional magnetic resonance imaging in working memory after severe diffuse traumatic brain injury.	/pubmed/18363509	Sánchez-Carrión R, Gómez PV, Junqué C, Fernández-Espejo D, Falcon C, Bargalló N, Roig-Rovira T, Enseñat-Cantallops A, Bernabeu M.	J Neurotrauma. 2008 May;25(5):479-94.	J Neurotrauma. 2008	PubMed	citation	PMID:18363509	pubmed	18363509	create date:2008/03/28 | first author:Sánchez-Carrión R
Cerebral apoptosis in severe traumatic brain injury patients: an in vitro, in vivo, and postmortem study.	/pubmed/18363508	Miñambres E, Ballesteros MA, Mayorga M, Marin MJ, Muñoz P, Figols J, López-Hoyos M.	J Neurotrauma. 2008 Jun;25(6):581-91.	J Neurotrauma. 2008	PubMed	citation	PMID:18363508	pubmed	18363508	create date:2008/03/28 | first author:Miñambres E
Validation of brain extracellular glycerol as an indicator of cellular membrane damage due to free radical activity after traumatic brain injury.	/pubmed/18363507	Merenda A, Gugliotta M, Holloway R, Levasseur JE, Alessandri B, Sun D, Bullock MR.	J Neurotrauma. 2008 May;25(5):527-37.	J Neurotrauma. 2008	PubMed	citation	PMID:18363507	pubmed	18363507	create date:2008/03/28 | first author:Merenda A
Activation of JNK in the inner ear following impulse noise exposure.	/pubmed/18355160	Murai N, Kirkegaard M, Järlebark L, Risling M, Suneson A, Ulfendahl M.	J Neurotrauma. 2008 Jan;25(1):72-7.	J Neurotrauma. 2008	PubMed	citation	PMID:18355160	pubmed	18355160	create date:2008/03/22 | first author:Murai N
Title	URL	Description	Details	ShortDetails	Resource	Type	Identifiers	Db	EntrezUID	Properties
Hypothermia treatment for traumatic brain injury: a systematic review and meta-analysis.	/pubmed/18355159	Peterson K, Carson S, Carney N.	J Neurotrauma. 2008 Jan;25(1):62-71. Review.	J Neurotrauma. 2008	PubMed	citation	PMID:18355159	pubmed	18355159	create date:2008/03/22 | first author:Peterson K
Acute effects of calvarial damage on dural mast cells, pial vascular permeability, and cerebral cortical histamine levels in rats and mice.	/pubmed/18355158	Stokely ME, Orr EL.	J Neurotrauma. 2008 Jan;25(1):52-61.	J Neurotrauma. 2008	PubMed	citation	PMID:18355158	pubmed	18355158	create date:2008/03/22 | first author:Stokely ME
Mechanical properties of dura mater from the rat brain and spinal cord.	/pubmed/18355157	Maikos JT, Elias RA, Shreiber DI.	J Neurotrauma. 2008 Jan;25(1):38-51.	J Neurotrauma. 2008	PubMed	citation	PMID:18355157	pubmed	18355157	create date:2008/03/22 | first author:Maikos JT
Consequences of mild traumatic brain injury on information processing assessed with attention and short-term memory tasks.	/pubmed/18355156	Malojcic B, Mubrin Z, Coric B, Susnic M, Spilich GJ.	J Neurotrauma. 2008 Jan;25(1):30-7.	J Neurotrauma. 2008	PubMed	citation	PMID:18355156	pubmed	18355156	create date:2008/03/22 | first author:Malojcic B
Biomechanics of spinal cord injury: a multimodal investigation using ex vivo guinea pig spinal cord white matter.	/pubmed/18355155	Ouyang H, Galle B, Li J, Nauman E, Shi R.	J Neurotrauma. 2008 Jan;25(1):19-29.	J Neurotrauma. 2008	PubMed	citation	PMID:18355155	pubmed	18355155	create date:2008/03/22 | first author:Ouyang H
Longitudinal comparison of two severities of unilateral cervical spinal cord injury using magnetic resonance imaging in rats.	/pubmed/18355154	Mihai G, Nout YS, Tovar CA, Miller BA, Schmalbrock P, Bresnahan JC, Beattie MS.	J Neurotrauma. 2008 Jan;25(1):1-18.	J Neurotrauma. 2008	PubMed	citation	PMID:18355154	pubmed	18355154	create date:2008/03/22 | first author:Mihai G
A new method for measuring motor evoked potentials in the awake rat: effects of anesthetics.	/pubmed/18352840	Oria M, Chatauret N, Raguer N, Córdoba J.	J Neurotrauma. 2008 Mar;25(3):266-75.	J Neurotrauma. 2008	PubMed	citation	PMID:18352840	pubmed	18352840	create date:2008/03/21 | first author:Oria M
Erythropoietin potentiates EDHF-mediated dilations in rat middle cerebral arteries.	/pubmed/18352839	Shafi NI, Andresen J, Marrelli SP, Bryan RM Jr.	J Neurotrauma. 2008 Mar;25(3):257-65.	J Neurotrauma. 2008	PubMed	citation	PMID:18352839	pubmed	18352839	create date:2008/03/21 | first author:Shafi NI
Post-injury atomoxetine treatment improves cognition following experimental traumatic brain injury.	/pubmed/18352838	Reid WM, Hamm RJ.	J Neurotrauma. 2008 Mar;25(3):248-56.	J Neurotrauma. 2008	PubMed	citation	PMID:18352838	pubmed	18352838	create date:2008/03/21 | first author:Reid WM
Evolution of post-traumatic neurodegeneration after controlled cortical impact traumatic brain injury in mice and rats as assessed by the de Olmos silver and fluorojade staining methods.	/pubmed/18352837	Hall ED, Bryant YD, Cho W, Sullivan PG.	J Neurotrauma. 2008 Mar;25(3):235-47.	J Neurotrauma. 2008	PubMed	citation	PMID:18352837	pubmed	18352837	create date:2008/03/21 | first author:Hall ED
Interleukin-6 and nerve growth factor upregulation correlates with improved outcome in children with severe traumatic brain injury.	/pubmed/18352836	Chiaretti A, Antonelli A, Mastrangelo A, Pezzotti P, Tortorolo L, Tosi F, Genovese O.	J Neurotrauma. 2008 Mar;25(3):225-34.	J Neurotrauma. 2008	PubMed	citation	PMID:18352836	pubmed	18352836	create date:2008/03/21 | first author:Chiaretti A
Functional reinnervation of the canine bladder after spinal root transection and immediate somatic nerve transfer.	/pubmed/18352835	Ruggieri MR, Braverman AS, D'Andrea L, McCarthy J, Barbe MF.	J Neurotrauma. 2008 Mar;25(3):214-24.	J Neurotrauma. 2008	PubMed	citation	PMID:18352835	pubmed	18352835	create date:2008/03/21 | first author:Ruggieri MR
Traumatic axonal injury in the spinal cord evoked by traumatic brain injury.	/pubmed/18352834	Czeiter E, Pal J, Kovesdi E, Bukovics P, Luckl J, Doczi T, Buki A.	J Neurotrauma. 2008 Mar;25(3):205-13.	J Neurotrauma. 2008	PubMed	citation	PMID:18352834	pubmed	18352834	create date:2008/03/21 | first author:Czeiter E
Long-distance axonal regeneration in the filum terminale of adult rats is regulated by ependymal cells.	/pubmed/18352833	Kwiecien JM, Avram R.	J Neurotrauma. 2008 Mar;25(3):196-204.	J Neurotrauma. 2008	PubMed	citation	PMID:18352833	pubmed	18352833	create date:2008/03/21 | first author:Kwiecien JM
Induction of mmp-9 expression and endothelial injury by oxidative stress after spinal cord injury.	/pubmed/18352832	Yu F, Kamada H, Niizuma K, Endo H, Chan PH.	J Neurotrauma. 2008 Mar;25(3):184-95.	J Neurotrauma. 2008	PubMed	citation	PMID:18352832	pubmed	18352832	create date:2008/03/21 | first author:Yu F
Laminectomy and fusion after spinal cord injury: national inpatient complications and outcomes.	/pubmed/18352831	Boakye M, Patil CG, Santarelli J, Ho C, Tian W, Lad SP.	J Neurotrauma. 2008 Mar;25(3):173-83.	J Neurotrauma. 2008	PubMed	citation	PMID:18352831	pubmed	18352831	create date:2008/03/21 | first author:Boakye M
Hypothermia reduces early hypoperfusion and metabolic alterations during the acute phase of massive subarachnoid hemorrhage: a laser-Doppler-flowmetry and microdialysis study in rats.	/pubmed/18352824	Schubert GA, Poli S, Mendelowitsch A, Schilling L, Thomé C.	J Neurotrauma. 2008 May;25(5):539-48.	J Neurotrauma. 2008	PubMed	citation	PMID:18352824	pubmed	18352824	create date:2008/03/21 | first author:Schubert GA
Treadmill training after spinal cord hemisection in mice promotes axonal sprouting and synapse formation and improves motor recovery.	/pubmed/18352823	Goldshmit Y, Lythgo N, Galea MP, Turnley AM.	J Neurotrauma. 2008 May;25(5):449-65.	J Neurotrauma. 2008	PubMed	citation	PMID:18352823	pubmed	18352823	create date:2008/03/21 | first author:Goldshmit Y
Post-operative expansion of hemorrhagic contusions after unilateral decompressive hemicraniectomy in severe traumatic brain injury.	/pubmed/18346002	Flint AC, Manley GT, Gean AD, Hemphill JC 3rd, Rosenthal G.	J Neurotrauma. 2008 May;25(5):503-12.	J Neurotrauma. 2008	PubMed	citation	PMID:18346002	pubmed	18346002	create date:2008/03/19 | first author:Flint AC
Force-dependent development of neuropathic central pain and time-related CCL2/CCR2 expression after graded spinal cord contusion injuries of the rat.	/pubmed/18338959	Knerlich-Lukoschus F, Juraschek M, Blömer U, Lucius R, Mehdorn HM, Held-Feindt J.	J Neurotrauma. 2008 May;25(5):427-48.	J Neurotrauma. 2008	PubMed	citation	PMID:18338959	pubmed	18338959	create date:2008/03/15 | first author:Knerlich-Lukoschus F
Detrimental effects of aging on outcome from traumatic brain injury: a behavioral, magnetic resonance imaging, and histological study in mice.	/pubmed/18260798	Onyszchuk G, He YY, Berman NE, Brooks WM.	J Neurotrauma. 2008 Feb;25(2):153-71.	J Neurotrauma. 2008	PubMed	citation	PMID:18260798	pubmed	18260798	create date:2008/02/12 | first author:Onyszchuk G
Nicotinamide treatment provides acute neuroprotection and GFAP regulation following fluid percussion injury.	/pubmed/18260797	Holland MA, Tan AA, Smith DC, Hoane MR.	J Neurotrauma. 2008 Feb;25(2):140-52.	J Neurotrauma. 2008	PubMed	citation	PMID:18260797	pubmed	18260797	create date:2008/02/12 | first author:Holland MA
Simvastatin-mediated upregulation of VEGF and BDNF, activation of the PI3K/Akt pathway, and increase of neurogenesis are associated with therapeutic improvement after traumatic brain injury.	/pubmed/18260796	Wu H, Lu D, Jiang H, Xiong Y, Qu C, Li B, Mahmood A, Zhou D, Chopp M.	J Neurotrauma. 2008 Feb;25(2):130-9.	J Neurotrauma. 2008	PubMed	citation	PMID:18260796	pubmed	18260796	create date:2008/02/12 | first author:Wu H
Evidence for impairment of hepatic energy homeostasis in head-injured rat.	/pubmed/18260795	Moinard C, Gupta S, Besson V, Morio B, Marchand-Leroux C, Chaumeil JC, Cynober L, Charrueau C.	J Neurotrauma. 2008 Feb;25(2):124-9.	J Neurotrauma. 2008	PubMed	citation	PMID:18260795	pubmed	18260795	create date:2008/02/12 | first author:Moinard C
Differential neuroprotective properties of endogenous and exogenous erythropoietin in a mouse model of traumatic brain injury.	/pubmed/18260794	Shein NA, Grigoriadis N, Alexandrovich AG, Simeonidou C, Spandou E, Tsenter J, Yatsiv I, Horowitz M, Shohami E.	J Neurotrauma. 2008 Feb;25(2):112-23.	J Neurotrauma. 2008	PubMed	citation	PMID:18260794	pubmed	18260794	create date:2008/02/12 | first author:Shein NA
Basilar skull fracture: a risk factor for transverse/sigmoid venous sinus obstruction.	/pubmed/18260793	Zhao X, Rizzo A, Malek B, Fakhry S, Watson J.	J Neurotrauma. 2008 Feb;25(2):104-11.	J Neurotrauma. 2008	PubMed	citation	PMID:18260793	pubmed	18260793	create date:2008/02/12 | first author:Zhao X
Late proton magnetic resonance spectroscopy following traumatic brain injury during early childhood: relationship with neurobehavioral outcomes.	/pubmed/18260792	Walz NC, Cecil KM, Wade SL, Michaud LJ.	J Neurotrauma. 2008 Feb;25(2):94-103.	J Neurotrauma. 2008	PubMed	citation	PMID:18260792	pubmed	18260792	create date:2008/02/12 | first author:Walz NC
Identification of serum biomarkers in brain-injured adults: potential for predicting elevated intracranial pressure.	/pubmed/18260791	Hergenroeder G, Redell JB, Moore AN, Dubinsky WP, Funk RT, Crommett J, Clifton GL, Levine R, Valadka A, Dash PK.	J Neurotrauma. 2008 Feb;25(2):79-93.	J Neurotrauma. 2008	PubMed	citation	PMID:18260791	pubmed	18260791	create date:2008/02/12 | first author:Hergenroeder G
Characterization of the induced neuropeptide Y-like immunoreactivity in primary sensory neurons following complete median nerve transection.	/pubmed/18159999	Tsai YJ, Lin CT, Lue JH.	J Neurotrauma. 2007 Dec;24(12):1878-88.	J Neurotrauma. 2007	PubMed	citation	PMID:18159999	pubmed	18159999	create date:2007/12/28 | first author:Tsai YJ
Co-transplantation of neural stem cells and NT-3-overexpressing Schwann cells in transected spinal cord.	/pubmed/18159998	Zhang X, Zeng Y, Zhang W, Wang J, Wu J, Li J.	J Neurotrauma. 2007 Dec;24(12):1863-77.	J Neurotrauma. 2007	PubMed	citation	PMID:18159998	pubmed	18159998	create date:2007/12/28 | first author:Zhang X
L-arginine reverses alterations in drug disposition induced by spinal cord injury by increasing hepatic blood flow.	/pubmed/18159997	Vertiz-Hernandez A, Castaneda-Hernandez G, Martinez-Cruz A, Cruz-Antonio L, Grijalva I, Guizar-Sahagun G.	J Neurotrauma. 2007 Dec;24(12):1855-62.	J Neurotrauma. 2007	PubMed	citation	PMID:18159997	pubmed	18159997	create date:2007/12/28 | first author:Vertiz-Hernandez A
Nitric oxide spin-trapping and NADPH-diaphorase activity in mature rat brain after injury.	/pubmed/18159996	Ziaja M, Pyka J, Machowska A, Maslanka A, Plonka PM.	J Neurotrauma. 2007 Dec;24(12):1845-54.	J Neurotrauma. 2007	PubMed	citation	PMID:18159996	pubmed	18159996	create date:2007/12/28 | first author:Ziaja M
Simultaneous detections of 27 cytokines during cerebral wound healing by multiplexed bead-based immunoassay for wound age estimation.	/pubmed/18159995	Takamiya M, Fujita S, Saigusa K, Aoki Y.	J Neurotrauma. 2007 Dec;24(12):1833-44.	J Neurotrauma. 2007	PubMed	citation	PMID:18159995	pubmed	18159995	create date:2007/12/28 | first author:Takamiya M
Closed head injury causes hyperexcitability in rat hippocampal CA1 but not in CA3 pyramidal cells.	/pubmed/18159994	Griesemer D, Mautes AM.	J Neurotrauma. 2007 Dec;24(12):1823-32.	J Neurotrauma. 2007	PubMed	citation	PMID:18159994	pubmed	18159994	create date:2007/12/28 | first author:Griesemer D
Effect of neuregulin-1 on histopathological and functional outcome after controlled cortical impact in mice.	/pubmed/18159993	Lok J, Wang H, Murata Y, Zhu HH, Qin T, Whalen MJ, Lo EH.	J Neurotrauma. 2007 Dec;24(12):1817-22.	J Neurotrauma. 2007	PubMed	citation	PMID:18159993	pubmed	18159993	create date:2007/12/28 | first author:Lok J
Comparative magnetic resonance imaging at 1.5 and 3 Tesla for the evaluation of traumatic microbleeds.	/pubmed/18159992	Scheid R, Ott DV, Roth H, Schroeter ML, von Cramon DY.	J Neurotrauma. 2007 Dec;24(12):1811-6.	J Neurotrauma. 2007	PubMed	citation	PMID:18159992	pubmed	18159992	create date:2007/12/28 | first author:Scheid R
Correlation between APOE -491AA promoter in epsilon4 carriers and clinical deterioration in early stage of traumatic brain injury.	/pubmed/18159991	Jiang Y, Sun X, Gui L, Xia Y, Tang W, Cao Y, Gu Y.	J Neurotrauma. 2007 Dec;24(12):1802-10.	J Neurotrauma. 2007	PubMed	citation	PMID:18159991	pubmed	18159991	create date:2007/12/28 | first author:Jiang Y
Serum biomarker concentrations and outcome after pediatric traumatic brain injury.	/pubmed/18159990	Berger RP, Beers SR, Richichi R, Wiesman D, Adelson PD.	J Neurotrauma. 2007 Dec;24(12):1793-801.	J Neurotrauma. 2007	PubMed	citation	PMID:18159990	pubmed	18159990	create date:2007/12/28 | first author:Berger RP
Evaluation of olfactory ensheathing and schwann cells after implantation into a dorsal injury of adult rat spinal cord.	/pubmed/18001205	Andrews MR, Stelzner DJ.	J Neurotrauma. 2007 Nov;24(11):1773-92.	J Neurotrauma. 2007	PubMed	citation	PMID:18001205	pubmed	18001205	create date:2007/11/16 | first author:Andrews MR
Social and environmental enrichment improves sensory and motor recovery after severe contusive spinal cord injury in the rat.	/pubmed/18001204	Berrocal Y, Pearse DD, Singh A, Andrade CM, McBroom JS, Puentes R, Eaton MJ.	J Neurotrauma. 2007 Nov;24(11):1761-72.	J Neurotrauma. 2007	PubMed	citation	PMID:18001204	pubmed	18001204	create date:2007/11/16 | first author:Berrocal Y
Chondroitin sulfate proteoglycans in spinal cord contusion injury and the effects of chondroitinase treatment.	/pubmed/18001203	Iaci JF, Vecchione AM, Zimber MP, Caggiano AO.	J Neurotrauma. 2007 Nov;24(11):1743-59.	J Neurotrauma. 2007	PubMed	citation	PMID:18001203	pubmed	18001203	create date:2007/11/16 | first author:Iaci JF
Prolonged microgliosis in the rhesus monkey central nervous system after traumatic brain injury.	/pubmed/18001202	Nagamoto-Combs K, McNeal DW, Morecraft RJ, Combs CK.	J Neurotrauma. 2007 Nov;24(11):1719-42. Erratum in: J Neurotrauma. 2007 Dec;24(12):1889.	J Neurotrauma. 2007	PubMed	citation	PMID:18001202	pubmed	18001202	create date:2007/11/16 | first author:Nagamoto-Combs K
Multiplex assessment of cytokine and chemokine levels in cerebrospinal fluid following severe pediatric traumatic brain injury: effects of moderate hypothermia.	/pubmed/18001201	Buttram SD, Wisniewski SR, Jackson EK, Adelson PD, Feldman K, Bayir H, Berger RP, Clark RS, Kochanek PM.	J Neurotrauma. 2007 Nov;24(11):1707-17.	J Neurotrauma. 2007	PubMed	citation	PMID:18001201	pubmed	18001201	create date:2007/11/16 | first author:Buttram SD
Platelet dysfunction in patients with severe traumatic brain injury.	/pubmed/18001200	Nekludov M, Bellander BM, Blombäck M, Wallen HN.	J Neurotrauma. 2007 Nov;24(11):1699-706.	J Neurotrauma. 2007	PubMed	citation	PMID:18001200	pubmed	18001200	create date:2007/11/16 | first author:Nekludov M
Anterior pituitary function may predict functional and cognitive outcome in patients with traumatic brain injury undergoing rehabilitation.	/pubmed/18001199	Bondanelli M, Ambrosio MR, Cavazzini L, Bertocchi A, Zatelli MC, Carli A, Valle D, Basaglia N, Uberti EC.	J Neurotrauma. 2007 Nov;24(11):1687-97.	J Neurotrauma. 2007	PubMed	citation	PMID:18001199	pubmed	18001199	create date:2007/11/16 | first author:Bondanelli M
Early excision and late excision of heterotopic ossification after traumatic brain injury are equivalent: a systematic review of the literature.	/pubmed/18001198	Chalidis B, Stengel D, Giannoudis PV.	J Neurotrauma. 2007 Nov;24(11):1675-86. Review.	J Neurotrauma. 2007	PubMed	citation	PMID:18001198	pubmed	18001198	create date:2007/11/16 | first author:Chalidis B
Neuronal populations capable of regeneration following a combined treatment in rats with spinal cord transection.	/pubmed/17970629	Vavrek R, Pearse DD, Fouad K.	J Neurotrauma. 2007 Oct;24(10):1667-73.	J Neurotrauma. 2007	PubMed	citation	PMID:17970629	pubmed	17970629	create date:2007/11/01 | first author:Vavrek R
Loss of small fibers in entrapment neuropathy and their regeneration after surgical decompression in a rat model.	/pubmed/17970628	Hsieh CH, Jeng SF, Lu TH, Chen YC, Hsieh MW, Chen SS.	J Neurotrauma. 2007 Oct;24(10):1658-66.	J Neurotrauma. 2007	PubMed	citation	PMID:17970628	pubmed	17970628	create date:2007/11/01 | first author:Hsieh CH
Effects of erythropoietin on posttraumatic place learning in fimbria-fornix transected rats after a 30-day postoperative pause.	/pubmed/17970627	Malá H, Rodriguez Castro M, Dall Jørgensen K, Mogensen J.	J Neurotrauma. 2007 Oct;24(10):1647-57.	J Neurotrauma. 2007	PubMed	citation	PMID:17970627	pubmed	17970627	create date:2007/11/01 | first author:Malá H
The extent of myelin pathology differs following contusion and transection spinal cord injury.	/pubmed/17970626	Siegenthaler MM, Tu MK, Keirstead HS.	J Neurotrauma. 2007 Oct;24(10):1631-46.	J Neurotrauma. 2007	PubMed	citation	PMID:17970626	pubmed	17970626	create date:2007/11/01 | first author:Siegenthaler MM
Title	URL	Description	Details	ShortDetails	Resource	Type	Identifiers	Db	EntrezUID	Properties
Post-treatment with the cyclosporin derivative, NIM811, reduced indices of cell death and increased the volume of spared tissue in the acute period following spinal cord contusion.	/pubmed/17970625	Ravikumar R, McEwen ML, Springer JE.	J Neurotrauma. 2007 Oct;24(10):1618-30.	J Neurotrauma. 2007	PubMed	citation	PMID:17970625	pubmed	17970625	create date:2007/11/01 | first author:Ravikumar R
Effect of penetrating brain injury on aquaporin-4 expression using a rat model.	/pubmed/17970624	Neal CJ, Lee EY, Gyorgy A, Ecklund JM, Agoston DV, Ling GS.	J Neurotrauma. 2007 Oct;24(10):1609-17.	J Neurotrauma. 2007	PubMed	citation	PMID:17970624	pubmed	17970624	create date:2007/11/01 | first author:Neal CJ
Diffuse brain injury in the immature rat: evidence for an age-at-injury effect on cognitive function and histopathologic damage.	/pubmed/17970623	Raghupathi R, Huh JW.	J Neurotrauma. 2007 Oct;24(10):1596-608.	J Neurotrauma. 2007	PubMed	citation	PMID:17970623	pubmed	17970623	create date:2007/11/01 | first author:Raghupathi R
Omega-3 fatty acids supplementation restores mechanisms that maintain brain homeostasis in traumatic brain injury.	/pubmed/17970622	Wu A, Ying Z, Gomez-Pinilla F.	J Neurotrauma. 2007 Oct;24(10):1587-95.	J Neurotrauma. 2007	PubMed	citation	PMID:17970622	pubmed	17970622	create date:2007/11/01 | first author:Wu A
Biomechanics of frontal skull fracture.	/pubmed/17970621	Delye H, Verschueren P, Depreitere B, Verpoest I, Berckmans D, Vander Sloten J, Van Der Perre G, Goffin J.	J Neurotrauma. 2007 Oct;24(10):1576-86.	J Neurotrauma. 2007	PubMed	citation	PMID:17970621	pubmed	17970621	create date:2007/11/01 | first author:Delye H
Intrathecal gadolinium-enhanced magnetic resonance cisternography in cerebrospinal fluid rhinorrhea: road ahead?	/pubmed/17970620	Goel G, Ravishankar S, Jayakumar PN, Vasudev MK, Shivshankar JJ, Rose D, Anandh B.	J Neurotrauma. 2007 Oct;24(10):1570-5.	J Neurotrauma. 2007	PubMed	citation	PMID:17970620	pubmed	17970620	create date:2007/11/01 | first author:Goel G
Diffusion-weighted magnetic resonance imaging improves outcome prediction in adult traumatic brain injury.	/pubmed/17970619	Hou DJ, Tong KA, Ashwal S, Oyoyo U, Joo E, Shutter L, Obenaus A.	J Neurotrauma. 2007 Oct;24(10):1558-69.	J Neurotrauma. 2007	PubMed	citation	PMID:17970619	pubmed	17970619	create date:2007/11/01 | first author:Hou DJ
Inflammation in human brain injury: intracerebral concentrations of IL-1alpha, IL-1beta, and their endogenous inhibitor IL-1ra.	/pubmed/17970618	Hutchinson PJ, O'Connell MT, Rothwell NJ, Hopkins SJ, Nortje J, Carpenter KL, Timofeev I, Al-Rawi PG, Menon DK, Pickard JD.	J Neurotrauma. 2007 Oct;24(10):1545-57.	J Neurotrauma. 2007	PubMed	citation	PMID:17970618	pubmed	17970618	create date:2007/11/01 | first author:Hutchinson PJ
Rhythmic synaptic activity induced by mechanical injury of rat CA3 hippocampal area.	/pubmed/17892414	Abegg MH.	J Neurotrauma. 2007 Sep;24(9):1536-42.	J Neurotrauma. 2007	PubMed	citation	PMID:17892414	pubmed	17892414	create date:2007/09/26 | first author:Abegg MH
Ubiquitin reduces contusion volume after controlled cortical impact injury in rats.	/pubmed/17892413	Griebenow M, Casalis P, Woiciechowsky C, Majetschak M, Thomale UW.	J Neurotrauma. 2007 Sep;24(9):1529-35.	J Neurotrauma. 2007	PubMed	citation	PMID:17892413	pubmed	17892413	create date:2007/09/26 | first author:Griebenow M
Retrograde axonal degeneration dieback" in the corticospinal tract after transection injury of the rat spinal cord: a confocal microscopy study."	/pubmed/17892412	Seif GI, Nomura H, Tator CH.	J Neurotrauma. 2007 Sep;24(9):1513-28.	J Neurotrauma. 2007	PubMed	citation	PMID:17892412	pubmed	17892412	create date:2007/09/26 | first author:Seif GI
Anti-apoptotic effect of insulin in the control of cell death and neurologic deficit after acute spinal cord injury in rats.	/pubmed/17892411	Wu XH, Yang SH, Duan DY, Cheng HH, Bao YT, Zhang Y.	J Neurotrauma. 2007 Sep;24(9):1502-12.	J Neurotrauma. 2007	PubMed	citation	PMID:17892411	pubmed	17892411	create date:2007/09/26 | first author:Wu XH
Low concentration of isoflurane promotes the development of neurogenic pulmonary edema in spinal cord injured rats.	/pubmed/17892410	Sedý J, Urdzíková L, Likavcanová K, Hejcl A, Burian M, Jendelová P, Zicha J, Kunes J, Syková E.	J Neurotrauma. 2007 Sep;24(9):1487-501.	J Neurotrauma. 2007	PubMed	citation	PMID:17892410	pubmed	17892410	create date:2007/09/26 | first author:Sedý J
Progesterone improves acute recovery after traumatic brain injury in the aged rat.	/pubmed/17892409	Cutler SM, Cekic M, Miller DM, Wali B, VanLandingham JW, Stein DG.	J Neurotrauma. 2007 Sep;24(9):1475-86.	J Neurotrauma. 2007	PubMed	citation	PMID:17892409	pubmed	17892409	create date:2007/09/26 | first author:Cutler SM
Chronic cognitive deficits and long-term histopathological alterations following contusive brain injury in the immature rat.	/pubmed/17892408	Huh JW, Raghupathi R.	J Neurotrauma. 2007 Sep;24(9):1460-74.	J Neurotrauma. 2007	PubMed	citation	PMID:17892408	pubmed	17892408	create date:2007/09/26 | first author:Huh JW
Diffusion tensor imaging detects clinically important axonal damage after mild traumatic brain injury: a pilot study.	/pubmed/17892407	Bazarian JJ, Zhong J, Blyth B, Zhu T, Kavcic V, Peterson D.	J Neurotrauma. 2007 Sep;24(9):1447-59.	J Neurotrauma. 2007	PubMed	citation	PMID:17892407	pubmed	17892407	create date:2007/09/26 | first author:Bazarian JJ
Reliability of a telephone-based Glasgow Outcome Scale assessment using a structured interview in a heterogenous population of patients and examiners.	/pubmed/17892406	LeGrand SA, Hindman BJ, Dexter F, Moss LG, Todd MM.	J Neurotrauma. 2007 Sep;24(9):1437-46.	J Neurotrauma. 2007	PubMed	citation	PMID:17892406	pubmed	17892406	create date:2007/09/26 | first author:LeGrand SA
Traumatic brain injuries in a well-defined population: epidemiological aspects and severity.	/pubmed/17892405	Styrke J, Stålnacke BM, Sojka P, Björnstig U.	J Neurotrauma. 2007 Sep;24(9):1425-36.	J Neurotrauma. 2007	PubMed	citation	PMID:17892405	pubmed	17892405	create date:2007/09/26 | first author:Styrke J
The mayo classification system for traumatic brain injury severity.	/pubmed/17892404	Malec JF, Brown AW, Leibson CL, Flaada JT, Mandrekar JN, Diehl NN, Perkins PK.	J Neurotrauma. 2007 Sep;24(9):1417-24.	J Neurotrauma. 2007	PubMed	citation	PMID:17892404	pubmed	17892404	create date:2007/09/26 | first author:Malec JF
Early changes in deep vein diameter and biochemical markers associated with thrombi formation after spinal cord injury in mice.	/pubmed/17711402	Rouleau P, Guertin PA.	J Neurotrauma. 2007 Aug;24(8):1406-14.	J Neurotrauma. 2007	PubMed	citation	PMID:17711402	pubmed	17711402	create date:2007/08/23 | first author:Rouleau P
Local administration of the poly(ADP-ribose) polymerase inhibitor INO-1001 prevents NAD+ depletion and improves water maze performance after traumatic brain injury in mice.	/pubmed/17711401	Clark RS, Vagni VA, Nathaniel PD, Jenkins LW, Dixon CE, Szabó C.	J Neurotrauma. 2007 Aug;24(8):1399-405.	J Neurotrauma. 2007	PubMed	citation	PMID:17711401	pubmed	17711401	create date:2007/08/23 | first author:Clark RS
New rat model for diffuse brain injury using coronal plane angular acceleration.	/pubmed/17711400	Fijalkowski RJ, Stemper BD, Pintar FA, Yoganandan N, Crowe MJ, Gennarelli TA.	J Neurotrauma. 2007 Aug;24(8):1387-98.	J Neurotrauma. 2007	PubMed	citation	PMID:17711400	pubmed	17711400	create date:2007/08/23 | first author:Fijalkowski RJ
Neuroprotective effects of the Ras inhibitor S-trans-trans-farnesylthiosalicylic acid, measured by diffusion-weighted imaging after traumatic brain injury in rats.	/pubmed/17711399	Marciano D, Shohami E, Kloog Y, Alexandrovitch A, Brandeis R, Goelman G.	J Neurotrauma. 2007 Aug;24(8):1378-86.	J Neurotrauma. 2007	PubMed	citation	PMID:17711399	pubmed	17711399	create date:2007/08/23 | first author:Marciano D
Focal photothrombotic lesion of the rat motor cortex increases BDNF levels in motor-sensory cortical areas not accompanied by recovery of forelimb motor skills.	/pubmed/17711398	Sulejczak D, Ziemlińska E, Czarkowska-Bauch J, Nosecka E, Strzalkowski R, Skup M.	J Neurotrauma. 2007 Aug;24(8):1362-77. Erratum in: J Neurotrauma. 2007 Sep;24(9):1543.	J Neurotrauma. 2007	PubMed	citation	PMID:17711398	pubmed	17711398	create date:2007/08/23 | first author:Sulejczak D
Head injury mortality in a geriatric population: differentiating an edge" age group with better potential for benefit than older poor-prognosis patients."	/pubmed/17711397	Bouras T, Stranjalis G, Korfias S, Andrianakis I, Pitaridis M, Sakas DE.	J Neurotrauma. 2007 Aug;24(8):1355-61.	J Neurotrauma. 2007	PubMed	citation	PMID:17711397	pubmed	17711397	create date:2007/08/23 | first author:Bouras T
Serum and cerebrospinal fluid magnesium in severe traumatic brain injury outcome.	/pubmed/17711396	Stippler M, Fischer MR, Puccio AM, Wisniewski SR, Carson-Walter EB, Dixon CE, Walter KA.	J Neurotrauma. 2007 Aug;24(8):1347-54.	J Neurotrauma. 2007	PubMed	citation	PMID:17711396	pubmed	17711396	create date:2007/08/23 | first author:Stippler M
Time course of intracranial hypertension after traumatic brain injury.	/pubmed/17711395	Stocchetti N, Colombo A, Ortolano F, Videtta W, Marchesi R, Longhi L, Zanier ER.	J Neurotrauma. 2007 Aug;24(8):1339-46.	J Neurotrauma. 2007	PubMed	citation	PMID:17711395	pubmed	17711395	create date:2007/08/23 | first author:Stocchetti N
Plasma von Willebrand factor levels correlate with clinical outcome of severe traumatic brain injury.	/pubmed/17711394	De Oliveira CO, Reimer AG, Da Rocha AB, Grivicich I, Schneider RF, Roisenberg I, Regner A, Simon D.	J Neurotrauma. 2007 Aug;24(8):1331-8.	J Neurotrauma. 2007	PubMed	citation	PMID:17711394	pubmed	17711394	create date:2007/08/23 | first author:De Oliveira CO
Perfusional deficit and the dynamics of cerebral edemas in experimental traumatic brain injury using perfusion and diffusion-weighted magnetic resonance imaging.	/pubmed/17711393	Pasco A, Lemaire L, Franconi F, Lefur Y, Noury F, Saint-André JP, Benoit JP, Cozzone PJ, Le Jeune JJ.	J Neurotrauma. 2007 Aug;24(8):1321-30.	J Neurotrauma. 2007	PubMed	citation	PMID:17711393	pubmed	17711393	create date:2007/08/23 | first author:Pasco A
Deficits in novelty exploration after controlled cortical impact.	/pubmed/17711392	Wagner AK, Postal BA, Darrah SD, Chen X, Khan AS.	J Neurotrauma. 2007 Aug;24(8):1308-20.	J Neurotrauma. 2007	PubMed	citation	PMID:17711392	pubmed	17711392	create date:2007/08/23 | first author:Wagner AK
T lymphocyte trafficking: a novel target for neuroprotection in traumatic brain injury.	/pubmed/17711391	Clausen F, Lorant T, Lewén A, Hillered L.	J Neurotrauma. 2007 Aug;24(8):1295-307.	J Neurotrauma. 2007	PubMed	citation	PMID:17711391	pubmed	17711391	create date:2007/08/23 | first author:Clausen F
Urinary bladder irritation alters efficacy of vagal stimulation on rostral medullary neurons in chronic T8 spinalized rats.	/pubmed/17610360	Kaddumi EG, Hubscher CH.	J Neurotrauma. 2007 Jul;24(7):1219-28.	J Neurotrauma. 2007	PubMed	citation	PMID:17610360	pubmed	17610360	create date:2007/07/06 | first author:Kaddumi EG
Overground locomotion after incomplete spinal lesions in the rat: quantitative gait analysis.	/pubmed/17610359	Górska T, Chojnicka-Gittins B, Majczyński H, Zmysłowski W.	J Neurotrauma. 2007 Jul;24(7):1198-218.	J Neurotrauma. 2007	PubMed	citation	PMID:17610359	pubmed	17610359	create date:2007/07/06 | first author:Górska T
Effects of a rural trauma system on traumatic brain injuries.	/pubmed/17610358	Tiesman H, Young T, Torner JC, McMahon M, Peek-Asa C, Fiedler J.	J Neurotrauma. 2007 Jul;24(7):1189-97.	J Neurotrauma. 2007	PubMed	citation	PMID:17610358	pubmed	17610358	create date:2007/07/06 | first author:Tiesman H
Decompressive craniectomy for traumatic brain injury: patient age and outcome.	/pubmed/17610357	Pompucci A, De Bonis P, Pettorini B, Petrella G, Di Chirico A, Anile C.	J Neurotrauma. 2007 Jul;24(7):1182-8.	J Neurotrauma. 2007	PubMed	citation	PMID:17610357	pubmed	17610357	create date:2007/07/06 | first author:Pompucci A
Role of plasma DNA as a predictive marker of fatal outcome following severe head injury in males.	/pubmed/17610356	Campello Yurgel V, Ikuta N, Brondani da Rocha A, Lunge VR, Fett Schneider R, Kazantzi Fonseca AS, Grivicich I, Zanoni C, Regner A.	J Neurotrauma. 2007 Jul;24(7):1172-81.	J Neurotrauma. 2007	PubMed	citation	PMID:17610356	pubmed	17610356	create date:2007/07/06 | first author:Campello Yurgel V
Time window for voluntary exercise-induced increases in hippocampal neuroplasticity molecules after traumatic brain injury is severity dependent.	/pubmed/17610355	Griesbach GS, Gómez-Pinilla F, Hovda DA.	J Neurotrauma. 2007 Jul;24(7):1161-71.	J Neurotrauma. 2007	PubMed	citation	PMID:17610355	pubmed	17610355	create date:2007/07/06 | first author:Griesbach GS
Multi-modal magnetic resonance imaging alterations in two rat models of mild neurotrauma.	/pubmed/17610354	Obenaus A, Robbins M, Blanco G, Galloway NR, Snissarenko E, Gillard E, Lee S, Currás-Collazo M.	J Neurotrauma. 2007 Jul;24(7):1147-60.	J Neurotrauma. 2007	PubMed	citation	PMID:17610354	pubmed	17610354	create date:2007/07/06 | first author:Obenaus A
Statins increase neurogenesis in the dentate gyrus, reduce delayed neuronal death in the hippocampal CA3 region, and improve spatial learning in rat after traumatic brain injury.	/pubmed/17610353	Lu D, Qu C, Goussev A, Jiang H, Lu C, Schallert T, Mahmood A, Chen J, Li Y, Chopp M.	J Neurotrauma. 2007 Jul;24(7):1132-46.	J Neurotrauma. 2007	PubMed	citation	PMID:17610353	pubmed	17610353	create date:2007/07/06 | first author:Lu D
Neurological recovery-promoting, anti-inflammatory, and anti-oxidative effects afforded by fenofibrate, a PPAR alpha agonist, in traumatic brain injury.	/pubmed/17610352	Chen XR, Besson VC, Palmier B, Garcia Y, Plotkine M, Marchand-Leroux C.	J Neurotrauma. 2007 Jul;24(7):1119-31.	J Neurotrauma. 2007	PubMed	citation	PMID:17610352	pubmed	17610352	create date:2007/07/06 | first author:Chen XR
The novel apolipoprotein E-based peptide COG1410 improves sensorimotor performance and reduces injury magnitude following cortical contusion injury.	/pubmed/17610351	Hoane MR, Pierce JL, Holland MA, Birky ND, Dang T, Vitek MP, McKenna SE.	J Neurotrauma. 2007 Jul;24(7):1108-18.	J Neurotrauma. 2007	PubMed	citation	PMID:17610351	pubmed	17610351	create date:2007/07/06 | first author:Hoane MR
COG1410, a novel apolipoprotein E-based peptide, improves functional recovery in a murine model of traumatic brain injury.	/pubmed/17610350	Laskowitz DT, McKenna SE, Song P, Wang H, Durham L, Yeung N, Christensen D, Vitek MP.	J Neurotrauma. 2007 Jul;24(7):1093-107.	J Neurotrauma. 2007	PubMed	citation	PMID:17610350	pubmed	17610350	create date:2007/07/06 | first author:Laskowitz DT
The fate of glucose during the period of decreased metabolism after fluid percussion injury: a 13C NMR study.	/pubmed/17610349	Bartnik BL, Lee SM, Hovda DA, Sutton RL.	J Neurotrauma. 2007 Jul;24(7):1079-92.	J Neurotrauma. 2007	PubMed	citation	PMID:17610349	pubmed	17610349	create date:2007/07/06 | first author:Bartnik BL
Modeling neural injury in organotypic cultures by application of inertia-driven shear strain.	/pubmed/17600521	Bottlang M, Sommers MB, Lusardi TA, Miesch JJ, Simon RP, Xiong ZG.	J Neurotrauma. 2007 Jun;24(6):1068-77.	J Neurotrauma. 2007	PubMed	citation	PMID:17600521	pubmed	17600521	create date:2007/06/30 | first author:Bottlang M
Role of spinal inhibitory mechanisms in whiplash injuries.	/pubmed/17600520	Lo YL, Tan YE, Fook-Chong S, Boolsambatra P, Yue WM, Chan LL, Tan SB.	J Neurotrauma. 2007 Jun;24(6):1055-67.	J Neurotrauma. 2007	PubMed	citation	PMID:17600520	pubmed	17600520	create date:2007/06/30 | first author:Lo YL
Intravenous infusion of dihydroginsenoside Rb1 prevents compressive spinal cord injury and ischemic brain damage through upregulation of VEGF and Bcl-XL.	/pubmed/17600519	Sakanaka M, Zhu P, Zhang B, Wen TC, Cao F, Ma YJ, Samukawa K, Mitsuda N, Tanaka J, Kuramoto M, Uno H, Hata R.	J Neurotrauma. 2007 Jun;24(6):1037-54.	J Neurotrauma. 2007	PubMed	citation	PMID:17600519	pubmed	17600519	create date:2007/06/30 | first author:Sakanaka M
Neuroprotective effect of bone marrow-derived mononuclear cells promoting functional recovery from spinal cord injury.	/pubmed/17600518	Yoshihara T, Ohta M, Itokazu Y, Matsumoto N, Dezawa M, Suzuki Y, Taguchi A, Watanabe Y, Adachi Y, Ikehara S, Sugimoto H, Ide C.	J Neurotrauma. 2007 Jun;24(6):1026-36.	J Neurotrauma. 2007	PubMed	citation	PMID:17600518	pubmed	17600518	create date:2007/06/30 | first author:Yoshihara T
Nkx2.2 expression in differentiation of oligodendrocyte precursor cells and inhibitory factors for differentiation of oligodendrocytes after traumatic spinal cord injury.	/pubmed/17600517	Suyama K, Watanabe M, Sakai D, Osada T, Imai M, Mochida J.	J Neurotrauma. 2007 Jun;24(6):1013-25.	J Neurotrauma. 2007	PubMed	citation	PMID:17600517	pubmed	17600517	create date:2007/06/30 | first author:Suyama K
Locomotor ability in spinal rats is dependent on the amount of activity imposed on the hindlimbs during treadmill training.	/pubmed/17600516	Cha J, Heng C, Reinkensmeyer DJ, Roy RR, Edgerton VR, De Leon RD.	J Neurotrauma. 2007 Jun;24(6):1000-12.	J Neurotrauma. 2007	PubMed	citation	PMID:17600516	pubmed	17600516	create date:2007/06/30 | first author:Cha J
Temporal characterization of mitochondrial bioenergetics after spinal cord injury.	/pubmed/17600515	Sullivan PG, Krishnamurthy S, Patel SP, Pandya JD, Rabchevsky AG.	J Neurotrauma. 2007 Jun;24(6):991-9.	J Neurotrauma. 2007	PubMed	citation	PMID:17600515	pubmed	17600515	create date:2007/06/30 | first author:Sullivan PG
Title	URL	Description	Details	ShortDetails	Resource	Type	Identifiers	Db	EntrezUID	Properties
Diffusion tensor imaging predicts hyperacute spinal cord injury severity.	/pubmed/17600514	Loy DN, Kim JH, Xie M, Schmidt RE, Trinkaus K, Song SK.	J Neurotrauma. 2007 Jun;24(6):979-90.	J Neurotrauma. 2007	PubMed	citation	PMID:17600514	pubmed	17600514	create date:2007/06/30 | first author:Loy DN
Calpain inhibitor MDL-28170 reduces the functional and structural deterioration of corpus callosum following fluid percussion injury.	/pubmed/17600513	Ai J, Liu E, Wang J, Chen Y, Yu J, Baker AJ.	J Neurotrauma. 2007 Jun;24(6):960-78.	J Neurotrauma. 2007	PubMed	citation	PMID:17600513	pubmed	17600513	create date:2007/06/30 | first author:Ai J
Time course of early metabolic changes following diffuse traumatic brain injury in rats as detected by (1)H NMR spectroscopy.	/pubmed/17600512	Pascual JM, Solivera J, Prieto R, Barrios L, López-Larrubia P, Cerdán S, Roda JM.	J Neurotrauma. 2007 Jun;24(6):944-59.	J Neurotrauma. 2007	PubMed	citation	PMID:17600512	pubmed	17600512	create date:2007/06/30 | first author:Pascual JM
Changes in circulating human endothelial progenitor cells after brain injury.	/pubmed/17600511	Liu L, Liu H, Jiao J, Liu H, Bergeron A, Dong JF, Zhang J.	J Neurotrauma. 2007 Jun;24(6):936-43. Erratum in: J Neurotrauma. 2007 Aug;24(8):1415. Jao, Junfeng [corrected to Jiao, Junfeng].	J Neurotrauma. 2007	PubMed	citation	PMID:17600511	pubmed	17600511	create date:2007/06/30 | first author:Liu L
Effective ICP reduction by decompressive craniectomy in patients with severe traumatic brain injury treated by an ICP-targeted therapy.	/pubmed/17600510	Olivecrona M, Rodling-Wahlström M, Naredi S, Koskinen LO.	J Neurotrauma. 2007 Jun;24(6):927-35.	J Neurotrauma. 2007	PubMed	citation	PMID:17600510	pubmed	17600510	create date:2007/06/30 | first author:Olivecrona M
Statistical image analysis of cerebral glucose metabolism in patients with cognitive impairment following diffuse traumatic brain injury.	/pubmed/17600509	Kato T, Nakayama N, Yasokawa Y, Okumura A, Shinoda J, Iwama T.	J Neurotrauma. 2007 Jun;24(6):919-26.	J Neurotrauma. 2007	PubMed	citation	PMID:17600509	pubmed	17600509	create date:2007/06/30 | first author:Kato T
End-to-side nerve repair in peripheral nerve injury.	/pubmed/17518544	Beris A, Lykissas M, Korompilias A, Mitsionis G.	J Neurotrauma. 2007 May;24(5):909-16. Review.	J Neurotrauma. 2007	PubMed	citation	PMID:17518544	pubmed	17518544	create date:2007/05/24 | first author:Beris A
Protective effects of NIM811 in transient focal cerebral ischemia suggest involvement of the mitochondrial permeability transition.	/pubmed/17518543	Korde AS, Pettigrew LC, Craddock SD, Pocernich CB, Waldmeier PC, Maragos WF.	J Neurotrauma. 2007 May;24(5):895-908.	J Neurotrauma. 2007	PubMed	citation	PMID:17518543	pubmed	17518543	create date:2007/05/24 | first author:Korde AS
Aging delays the regeneration process following sciatic nerve injury in rats.	/pubmed/17518542	Wang YJ, Zhou CJ, Shi Q, Smith N, Li TF.	J Neurotrauma. 2007 May;24(5):885-94.	J Neurotrauma. 2007	PubMed	citation	PMID:17518542	pubmed	17518542	create date:2007/05/24 | first author:Wang YJ
Suture of transected nerve suppresses expression of BH3-only protein Noxa in nerve-transected motor neurons of C57BL/6J mouse.	/pubmed/17518541	Gamo K, Kiryu-Seo S, Yoshikawa H, Kiyama H.	J Neurotrauma. 2007 May;24(5):876-84.	J Neurotrauma. 2007	PubMed	citation	PMID:17518541	pubmed	17518541	create date:2007/05/24 | first author:Gamo K
Quantitative characterization of regenerating axons after end-to-side and end-to-end coaptation in a rat brachial plexus model: a retrograde tracer study.	/pubmed/17518540	Sananpanich K, Galea MP, Morrison WA, Messina A.	J Neurotrauma. 2007 May;24(5):864-75.	J Neurotrauma. 2007	PubMed	citation	PMID:17518540	pubmed	17518540	create date:2007/05/24 | first author:Sananpanich K
Simultaneous application of two neurotrophic factors after spinal cord injury.	/pubmed/17518539	Bohnert DM, Purvines S, Shapiro S, Borgens RB.	J Neurotrauma. 2007 May;24(5):846-63.	J Neurotrauma. 2007	PubMed	citation	PMID:17518539	pubmed	17518539	create date:2007/05/24 | first author:Bohnert DM
Transplantation of adult rat spinal cord stem/progenitor cells for spinal cord injury.	/pubmed/17518538	Parr AM, Kulbatski I, Tator CH.	J Neurotrauma. 2007 May;24(5):835-45.	J Neurotrauma. 2007	PubMed	citation	PMID:17518538	pubmed	17518538	create date:2007/05/24 | first author:Parr AM
FasL, Fas, and death-inducing signaling complex (DISC) proteins are recruited to membrane rafts after spinal cord injury.	/pubmed/17518537	Davis AR, Lotocki G, Marcillo AE, Dietrich WD, Keane RW.	J Neurotrauma. 2007 May;24(5):823-34.	J Neurotrauma. 2007	PubMed	citation	PMID:17518537	pubmed	17518537	create date:2007/05/24 | first author:Davis AR
Mechanical heterogeneity of the rat hippocampus measured by atomic force microscope indentation.	/pubmed/17518536	Elkin BS, Azeloglu EU, Costa KD, Morrison B 3rd.	J Neurotrauma. 2007 May;24(5):812-22.	J Neurotrauma. 2007	PubMed	citation	PMID:17518536	pubmed	17518536	create date:2007/05/24 | first author:Elkin BS
Post-Injury Administration of Mitochondrial Uncouplers Increases Tissue Sparing and Improves Behavioral Outcome following Traumatic Brain Injury in Rodents.	/pubmed/17518535	Pandya JD, Pauly JR, Nukala VN, Sebastian AH, Day KM, Korde AS, Maragos WF, Hall ED, Sullivan PG.	J Neurotrauma. 2007 May;24(5):798-811.	J Neurotrauma. 2007	PubMed	citation	PMID:17518535	pubmed	17518535	create date:2007/05/24 | first author:Pandya JD
Apolipoprotein E4 allele presence and functional outcome after severe traumatic brain injury.	/pubmed/17518534	Alexander S, Kerr ME, Kim Y, Kamboh MI, Beers SR, Conley YP.	J Neurotrauma. 2007 May;24(5):790-7.	J Neurotrauma. 2007	PubMed	citation	PMID:17518534	pubmed	17518534	create date:2007/05/24 | first author:Alexander S
Proteomic identification of oxidized mitochondrial proteins following experimental traumatic brain injury.	/pubmed/17518533	Opii WO, Nukala VN, Sultana R, Pandya JD, Day KM, Merchant ML, Klein JB, Sullivan PG, Butterfield DA.	J Neurotrauma. 2007 May;24(5):772-89.	J Neurotrauma. 2007	PubMed	citation	PMID:17518533	pubmed	17518533	create date:2007/05/24 | first author:Opii WO
Longitudinal changes in global brain volume between 79 and 409 days after traumatic brain injury: relationship with duration of coma.	/pubmed/17518532	Trivedi MA, Ward MA, Hess TM, Gale SD, Dempsey RJ, Rowley HA, Johnson SC.	J Neurotrauma. 2007 May;24(5):766-71.	J Neurotrauma. 2007	PubMed	citation	PMID:17518532	pubmed	17518532	create date:2007/05/24 | first author:Trivedi MA
Diffuse axonal injury in severe traumatic brain injury visualized using high-resolution diffusion tensor imaging.	/pubmed/17518531	Xu J, Rasmussen IA, Lagopoulos J, Håberg A.	J Neurotrauma. 2007 May;24(5):753-65.	J Neurotrauma. 2007	PubMed	citation	PMID:17518531	pubmed	17518531	create date:2007/05/24 | first author:Xu J
Guidelines for the management of severe traumatic brain injury. Editor's Commentary.	/pubmed/17511557	Bullock MR, Povlishock JT.	J Neurotrauma. 2007;24 Suppl 1:2 p preceding S1. No abstract available. Erratum in: J Neurotrauma. 2008 Mar;25(3):276-8.	J Neurotrauma. 2007	PubMed	citation	PMID:17511557	pubmed	17511557	create date:2007/05/22 | first author:Bullock MR
Guidelines for the management of severe traumatic brain injury. XV. Steroids.	/pubmed/17511554	Brain Trauma Foundation; American Association of Neurological Surgeons; Congress of Neurological Surgeons; Joint Section on Neurotrauma and Critical Care, AANS/CNS, Bratton SL, Chestnut RM, Ghajar J, McConnell Hammond FF, Harris OA, Hartl R, Manley GT, Nemecek A, Newell DW, Rosenthal G, Schouten J, Shutter L, Timmons SD, Ullman JS, Videtta W, Wilberger JE, Wright DW.	J Neurotrauma. 2007;24 Suppl 1:S91-5. No abstract available. Erratum in: J Neurotrauma. 2008 Mar;25(3):276-8. multiple author names added.	J Neurotrauma. 2007	PubMed	citation	PMID:17511554	pubmed	17511554	create date:2007/05/22 | first author:Brain Trauma Foundation
Guidelines for the management of severe traumatic brain injury. XIV. Hyperventilation.	/pubmed/17511553	Brain Trauma Foundation; American Association of Neurological Surgeons; Congress of Neurological Surgeons; Joint Section on Neurotrauma and Critical Care, AANS/CNS, Bratton SL, Chestnut RM, Ghajar J, McConnell Hammond FF, Harris OA, Hartl R, Manley GT, Nemecek A, Newell DW, Rosenthal G, Schouten J, Shutter L, Timmons SD, Ullman JS, Videtta W, Wilberger JE, Wright DW.	J Neurotrauma. 2007;24 Suppl 1:S87-90. No abstract available. Erratum in: J Neurotrauma. 2008 Mar;25(3):276-8. multiple author names added.	J Neurotrauma. 2007	PubMed	citation	PMID:17511553	pubmed	17511553	create date:2007/05/22 | first author:Brain Trauma Foundation
Guidelines for the management of severe traumatic brain injury. XIII. Antiseizure prophylaxis.	/pubmed/17511552	Brain Trauma Foundation; American Association of Neurological Surgeons; Congress of Neurological Surgeons; Joint Section on Neurotrauma and Critical Care, AANS/CNS, Bratton SL, Chestnut RM, Ghajar J, McConnell Hammond FF, Harris OA, Hartl R, Manley GT, Nemecek A, Newell DW, Rosenthal G, Schouten J, Shutter L, Timmons SD, Ullman JS, Videtta W, Wilberger JE, Wright DW.	J Neurotrauma. 2007;24 Suppl 1:S83-6. No abstract available. Erratum in: J Neurotrauma. 2008 Mar;25(3):276-8. multiple author names added.	J Neurotrauma. 2007	PubMed	citation	PMID:17511552	pubmed	17511552	create date:2007/05/22 | first author:Brain Trauma Foundation
Guidelines for the management of severe traumatic brain injury. XII. Nutrition.	/pubmed/17511551	Brain Trauma Foundation; American Association of Neurological Surgeons; Congress of Neurological Surgeons; Joint Section on Neurotrauma and Critical Care, AANS/CNS, Bratton SL, Chestnut RM, Ghajar J, McConnell Hammond FF, Harris OA, Hartl R, Manley GT, Nemecek A, Newell DW, Rosenthal G, Schouten J, Shutter L, Timmons SD, Ullman JS, Videtta W, Wilberger JE, Wright DW.	J Neurotrauma. 2007;24 Suppl 1:S77-82. No abstract available. Erratum in: J Neurotrauma. 2008 Mar;25(3):276-8. Multiple author names added.	J Neurotrauma. 2007	PubMed	citation	PMID:17511551	pubmed	17511551	create date:2007/05/22 | first author:Brain Trauma Foundation
Guidelines for the management of severe traumatic brain injury. XI. Anesthetics, analgesics, and sedatives.	/pubmed/17511550	Brain Trauma Foundation; American Association of Neurological Surgeons; Congress of Neurological Surgeons; Joint Section on Neurotrauma and Critical Care, AANS/CNS, Bratton SL, Chestnut RM, Ghajar J, McConnell Hammond FF, Harris OA, Hartl R, Manley GT, Nemecek A, Newell DW, Rosenthal G, Schouten J, Shutter L, Timmons SD, Ullman JS, Videtta W, Wilberger JE, Wright DW.	J Neurotrauma. 2007;24 Suppl 1:S71-6. No abstract available. Erratum in: J Neurotrauma. 2008 Mar;25(3):276-8. multiple author names added.	J Neurotrauma. 2007	PubMed	citation	PMID:17511550	pubmed	17511550	create date:2007/05/22 | first author:Brain Trauma Foundation
Guidelines for the management of severe traumatic brain injury. I. Blood pressure and oxygenation.	/pubmed/17511549	Brain Trauma Foundation; American Association of Neurological Surgeons; Congress of Neurological Surgeons; Joint Section on Neurotrauma and Critical Care, AANS/CNS, Bratton SL, Chestnut RM, Ghajar J, McConnell Hammond FF, Harris OA, Hartl R, Manley GT, Nemecek A, Newell DW, Rosenthal G, Schouten J, Shutter L, Timmons SD, Ullman JS, Videtta W, Wilberger JE, Wright DW.	J Neurotrauma. 2007;24 Suppl 1:S7-13. No abstract available. Erratum in: J Neurotrauma. 2008 Mar;25(3):276-8. multiple author names added.	J Neurotrauma. 2007	PubMed	citation	PMID:17511549	pubmed	17511549	create date:2007/05/22 | first author:Brain Trauma Foundation
Guidelines for the management of severe traumatic brain injury. X. Brain oxygen monitoring and thresholds.	/pubmed/17511548	Brain Trauma Foundation; American Association of Neurological Surgeons; Congress of Neurological Surgeons; Joint Section on Neurotrauma and Critical Care, AANS/CNS, Bratton SL, Chestnut RM, Ghajar J, McConnell Hammond FF, Harris OA, Hartl R, Manley GT, Nemecek A, Newell DW, Rosenthal G, Schouten J, Shutter L, Timmons SD, Ullman JS, Videtta W, Wilberger JE, Wright DW.	J Neurotrauma. 2007;24 Suppl 1:S65-70. No abstract available. Erratum in: J Neurotrauma. 2008 Mar;25(3):276-8. multiple author names added.	J Neurotrauma. 2007	PubMed	citation	PMID:17511548	pubmed	17511548	create date:2007/05/22 | first author:Brain Trauma Foundation
Guidelines for the management of severe traumatic brain injury. IX. Cerebral perfusion thresholds.	/pubmed/17511547	Brain Trauma Foundation; American Association of Neurological Surgeons; Congress of Neurological Surgeons; Joint Section on Neurotrauma and Critical Care, AANS/CNS, Bratton SL, Chestnut RM, Ghajar J, McConnell Hammond FF, Harris OA, Hartl R, Manley GT, Nemecek A, Newell DW, Rosenthal G, Schouten J, Shutter L, Timmons SD, Ullman JS, Videtta W, Wilberger JE, Wright DW.	J Neurotrauma. 2007;24 Suppl 1:S59-64. No abstract available. Erratum in: J Neurotrauma. 2008 Mar;25(3):276-8. multiple author names added.	J Neurotrauma. 2007	PubMed	citation	PMID:17511547	pubmed	17511547	create date:2007/05/22 | first author:Brain Trauma Foundation
Guidelines for the management of severe traumatic brain injury. VIII. Intracranial pressure thresholds.	/pubmed/17511546	Brain Trauma Foundation; American Association of Neurological Surgeons; Congress of Neurological Surgeons; Joint Section on Neurotrauma and Critical Care, AANS/CNS, Bratton SL, Chestnut RM, Ghajar J, McConnell Hammond FF, Harris OA, Hartl R, Manley GT, Nemecek A, Newell DW, Rosenthal G, Schouten J, Shutter L, Timmons SD, Ullman JS, Videtta W, Wilberger JE, Wright DW.	J Neurotrauma. 2007;24 Suppl 1:S55-8. No abstract available. Erratum in: J Neurotrauma. 2008 Mar;25(3):276-8. multiple author names added.	J Neurotrauma. 2007	PubMed	citation	PMID:17511546	pubmed	17511546	create date:2007/05/22 | first author:Brain Trauma Foundation
Guidelines for the management of severe traumatic brain injury. VII. Intracranial pressure monitoring technology.	/pubmed/17511545	Brain Trauma Foundation; American Association of Neurological Surgeons; Congress of Neurological Surgeons; Joint Section on Neurotrauma and Critical Care, AANS/CNS, Bratton SL, Chestnut RM, Ghajar J, McConnell Hammond FF, Harris OA, Hartl R, Manley GT, Nemecek A, Newell DW, Rosenthal G, Schouten J, Shutter L, Timmons SD, Ullman JS, Videtta W, Wilberger JE, Wright DW.	J Neurotrauma. 2007;24 Suppl 1:S45-54. No abstract available. Erratum in: J Neurotrauma. 2008 Mar;25(3):276-8. multiple author names added.	J Neurotrauma. 2007	PubMed	citation	PMID:17511545	pubmed	17511545	create date:2007/05/22 | first author:Brain Trauma Foundation
Guidelines for the management of severe traumatic brain injury. VI. Indications for intracranial pressure monitoring.	/pubmed/17511544	Brain Trauma Foundation; American Association of Neurological Surgeons; Congress of Neurological Surgeons; Joint Section on Neurotrauma and Critical Care, AANS/CNS, Bratton SL, Chestnut RM, Ghajar J, McConnell Hammond FF, Harris OA, Hartl R, Manley GT, Nemecek A, Newell DW, Rosenthal G, Schouten J, Shutter L, Timmons SD, Ullman JS, Videtta W, Wilberger JE, Wright DW.	J Neurotrauma. 2007;24 Suppl 1:S37-44. No abstract available. Erratum in: J Neurotrauma. 2008 Mar;25(3):276-8. multiple author names added.	J Neurotrauma. 2007	PubMed	citation	PMID:17511544	pubmed	17511544	create date:2007/05/22 | first author:Brain Trauma Foundation
Guidelines for the management of severe traumatic brain injury. V. Deep vein thrombosis prophylaxis.	/pubmed/17511543	Brain Trauma Foundation; American Association of Neurological Surgeons; Congress of Neurological Surgeons; Joint Section on Neurotrauma and Critical Care, AANS/CNS, Bratton SL, Chestnut RM, Ghajar J, McConnell Hammond FF, Harris OA, Hartl R, Manley GT, Nemecek A, Newell DW, Rosenthal G, Schouten J, Shutter L, Timmons SD, Ullman JS, Videtta W, Wilberger JE, Wright DW.	J Neurotrauma. 2007;24 Suppl 1:S32-6. No abstract available. Erratum in: J Neurotrauma. 2008 Mar;25(3):276-8. multiple author names added.	J Neurotrauma. 2007	PubMed	citation	PMID:17511543	pubmed	17511543	create date:2007/05/22 | first author:Brain Trauma Foundation
Guidelines for the management of severe traumatic brain injury. Methods.	/pubmed/17511542	Brain Trauma Foundation; American Association of Neurological Surgeons; Congress of Neurological Surgeons; Joint Section on Neurotrauma and Critical Care, AANS/CNS, Carney NA.	J Neurotrauma. 2007;24 Suppl 1:S3-6. No abstract available. Erratum in: J Neurotrauma. 2008 Mar;25(3):276-8. Carney, Nancy A [added].	J Neurotrauma. 2007	PubMed	citation	PMID:17511542	pubmed	17511542	create date:2007/05/22 | first author:Brain Trauma Foundation
Guidelines for the management of severe traumatic brain injury. IV. Infection prophylaxis.	/pubmed/17511541	Brain Trauma Foundation; American Association of Neurological Surgeons; Congress of Neurological Surgeons; Joint Section on Neurotrauma and Critical Care, AANS/CNS, Bratton SL, Chestnut RM, Ghajar J, McConnell Hammond FF, Harris OA, Hartl R, Manley GT, Nemecek A, Newell DW, Rosenthal G, Schouten J, Shutter L, Timmons SD, Ullman JS, Videtta W, Wilberger JE, Wright DW.	J Neurotrauma. 2007;24 Suppl 1:S26-31. No abstract available. Erratum in: J Neurotrauma. 2008 Mar;25(3):276-8. multiple author names added.	J Neurotrauma. 2007	PubMed	citation	PMID:17511541	pubmed	17511541	create date:2007/05/22 | first author:Brain Trauma Foundation
Guidelines for the management of severe traumatic brain injury. III. Prophylactic hypothermia.	/pubmed/17511540	Brain Trauma Foundation; American Association of Neurological Surgeons; Congress of Neurological Surgeons; Joint Section on Neurotrauma and Critical Care, AANS/CNS, Bratton SL, Chestnut RM, Ghajar J, McConnell Hammond FF, Harris OA, Hartl R, Manley GT, Nemecek A, Newell DW, Rosenthal G, Schouten J, Shutter L, Timmons SD, Ullman JS, Videtta W, Wilberger JE, Wright DW.	J Neurotrauma. 2007;24 Suppl 1:S21-5. No abstract available. Erratum in: J Neurotrauma. 2008 Mar;25(3):276-8. multiple author names added.	J Neurotrauma. 2007	PubMed	citation	PMID:17511540	pubmed	17511540	create date:2007/05/22 | first author:Brain Trauma Foundation
Guidelines for the management of severe traumatic brain injury. II. Hyperosmolar therapy.	/pubmed/17511539	Brain Trauma Foundation; American Association of Neurological Surgeons; Congress of Neurological Surgeons; Joint Section on Neurotrauma and Critical Care, AANS/CNS, Bratton SL, Chestnut RM, Ghajar J, McConnell Hammond FF, Harris OA, Hartl R, Manley GT, Nemecek A, Newell DW, Rosenthal G, Schouten J, Shutter L, Timmons SD, Ullman JS, Videtta W, Wilberger JE, Wright DW.	J Neurotrauma. 2007;24 Suppl 1:S14-20. No abstract available. Erratum in: J Neurotrauma. 2008 Mar;25(3):276-8. multiple author names added.	J Neurotrauma. 2007	PubMed	citation	PMID:17511539	pubmed	17511539	create date:2007/05/22 | first author:Brain Trauma Foundation
Guidelines for the management of severe traumatic brain injury. Introduction.	/pubmed/17511535	Brain Trauma Foundation; American Association of Neurological Surgeons; Congress of Neurological Surgeons; Joint Section on Neurotrauma and Critical Care, AANS/CNS, Carney NA, Ghajar J.	J Neurotrauma. 2007;24 Suppl 1:S1-2. No abstract available. Erratum in: J Neurotrauma. 2008 Mar;25(3):276-8. Carney, Nancy A [added]; Ghajar, Jamshid [added].	J Neurotrauma. 2007	PubMed	citation	PMID:17511535	pubmed	17511535	create date:2007/05/22 | first author:Brain Trauma Foundation
Guidelines for the management of severe traumatic brain injury.	/pubmed/17511534	Brain Trauma Foundation; American Association of Neurological Surgeons; Congress of Neurological Surgeons.	J Neurotrauma. 2007;24 Suppl 1:S1-106. No abstract available. Erratum in: J Neurotrauma. 2008 Mar;25(3):276-8.	J Neurotrauma. 2007	PubMed	citation	PMID:17511534	pubmed	17511534	create date:2007/05/22 | first author:Brain Trauma Foundation
Neurotoxic effects of exogenous recombinant tissue-type plasminogen activator on the normal rat brain.	/pubmed/17439356	Goto H, Fujisawa H, Oka F, Nomura S, Kajiwara K, Kato S, Fujii M, Maekawa T, Suzuki M.	J Neurotrauma. 2007 Apr;24(4):745-52.	J Neurotrauma. 2007	PubMed	citation	PMID:17439356	pubmed	17439356	create date:2007/04/19 | first author:Goto H
NMDA receptor antagonist felbamate reduces behavioral deficits and blood-brain barrier permeability changes after experimental subarachnoid hemorrhage in the rat.	/pubmed/17439355	Germanò A, Caffo M, Angileri FF, Arcadi F, Newcomb-Fernandez J, Caruso G, Meli F, Pineda JA, Lewis SB, Wang KK, Bramanti P, Costa C, Hayes RL.	J Neurotrauma. 2007 Apr;24(4):732-44.	J Neurotrauma. 2007	PubMed	citation	PMID:17439355	pubmed	17439355	create date:2007/04/19 | first author:Germanò A
CPG15, a new factor upregulated after ischemic brain injury, contributes to neuronal network re-establishment after glutamate-induced injury.	/pubmed/17439354	Han Y, Chen X, Shi F, Li S, Huang J, Xie M, Hu L, Hoidal JR, Xu P.	J Neurotrauma. 2007 Apr;24(4):722-31.	J Neurotrauma. 2007	PubMed	citation	PMID:17439354	pubmed	17439354	create date:2007/04/19 | first author:Han Y
Active range of motion as an indicator for ligament and membrane lesions in the upper cervical spine after a whiplash trauma.	/pubmed/17439353	Kaale BR, Krakenes J, Albrektsen G, Wester K.	J Neurotrauma. 2007 Apr;24(4):713-21.	J Neurotrauma. 2007	PubMed	citation	PMID:17439353	pubmed	17439353	create date:2007/04/19 | first author:Kaale BR
Rescue of rat anterior horn neurons after spinal cord injury by retrograde transfection of adenovirus vector carrying brain-derived neurotrophic factor gene.	/pubmed/17439352	Nakajima H, Uchida K, Kobayashi S, Inukai T, Horiuchi Y, Yayama T, Sato R, Baba H.	J Neurotrauma. 2007 Apr;24(4):703-12.	J Neurotrauma. 2007	PubMed	citation	PMID:17439352	pubmed	17439352	create date:2007/04/19 | first author:Nakajima H
Delayed transplantation with exogenous neurotrophin administration enhances plasticity of corticofugal projections after spinal cord injury.	/pubmed/17439351	Iarikov DE, Kim BG, Dai HN, McAtee M, Kuhn PL, Bregman BS.	J Neurotrauma. 2007 Apr;24(4):690-702.	J Neurotrauma. 2007	PubMed	citation	PMID:17439351	pubmed	17439351	create date:2007/04/19 | first author:Iarikov DE
Behavioral, histological, and ex vivo magnetic resonance imaging assessment of graded contusion spinal cord injury in mice.	/pubmed/17439350	Nishi RA, Liu H, Chu Y, Hamamura M, Su MY, Nalcioglu O, Anderson AJ.	J Neurotrauma. 2007 Apr;24(4):674-89.	J Neurotrauma. 2007	PubMed	citation	PMID:17439350	pubmed	17439350	create date:2007/04/19 | first author:Nishi RA
Electromagnetic controlled cortical impact device for precise, graded experimental traumatic brain injury.	/pubmed/17439349	Brody DL, Mac Donald C, Kessens CC, Yuede C, Parsadanian M, Spinner M, Kim E, Schwetye KE, Holtzman DM, Bayly PV.	J Neurotrauma. 2007 Apr;24(4):657-73.	J Neurotrauma. 2007	PubMed	citation	PMID:17439349	pubmed	17439349	create date:2007/04/19 | first author:Brody DL
low-level laser therapy applied transcranially to mice following traumatic brain injury significantly reduces long-term neurological deficits.	/pubmed/17439348	Oron A, Oron U, Streeter J, de Taboada L, Alexandrovich A, Trembovler V, Shohami E.	J Neurotrauma. 2007 Apr;24(4):651-6.	J Neurotrauma. 2007	PubMed	citation	PMID:17439348	pubmed	17439348	create date:2007/04/19 | first author:Oron A
Phosphorylation of calcium calmodulin-dependent protein kinase II following lateral fluid percussion brain injury in rats.	/pubmed/17439347	Folkerts MM, Parks EA, Dedman JR, Kaetzel MA, Lyeth BG, Berman RF.	J Neurotrauma. 2007 Apr;24(4):638-50.	J Neurotrauma. 2007	PubMed	citation	PMID:17439347	pubmed	17439347	create date:2007/04/19 | first author:Folkerts MM
Trauma-associated inflammatory response impairs embryonic stem cell survival and integration after implantation into injured rat brain.	/pubmed/17439346	Molcanyi M, Riess P, Bentz K, Maegele M, Hescheler J, Schäfke B, Trapp T, Neugebauer E, Klug N, Schäfer U.	J Neurotrauma. 2007 Apr;24(4):625-37.	J Neurotrauma. 2007	PubMed	citation	PMID:17439346	pubmed	17439346	create date:2007/04/19 | first author:Molcanyi M
Title	URL	Description	Details	ShortDetails	Resource	Type	Identifiers	Db	EntrezUID	Properties
Pretreatment with the cyclosporin derivative, NIM811, improves the function of synaptic mitochondria following spinal cord contusion in rats.	/pubmed/17439345	McEwen ML, Sullivan PG, Springer JE.	J Neurotrauma. 2007 Apr;24(4):613-24.	J Neurotrauma. 2007	PubMed	citation	PMID:17439345	pubmed	17439345	create date:2007/04/19 | first author:McEwen ML
Subcellular stress response after traumatic brain injury.	/pubmed/17439344	Truettner JS, Hu B, Alonso OF, Bramlett HM, Kokame K, Dietrich WD.	J Neurotrauma. 2007 Apr;24(4):599-612.	J Neurotrauma. 2007	PubMed	citation	PMID:17439344	pubmed	17439344	create date:2007/04/19 | first author:Truettner JS
Magnetic resonance imaging of diffuse axonal injury: quantitative assessment of white matter lesion volume.	/pubmed/17439343	Marquez de la Plata C, Ardelean A, Koovakkattu D, Srinivasan P, Miller A, Phuong V, Harper C, Moore C, Whittemore A, Madden C, Diaz-Arrastia R, Devous M Sr.	J Neurotrauma. 2007 Apr;24(4):591-8.	J Neurotrauma. 2007	PubMed	citation	PMID:17439343	pubmed	17439343	create date:2007/04/19 | first author:Marquez de la Plata C
Impaired percent alpha variability on continuous electroencephalography is associated with thalamic injury and predicts poor long-term outcome after human traumatic brain injury.	/pubmed/17439342	Hebb MO, McArthur DL, Alger J, Etchepare M, Glenn TC, Bergsneider M, Martin N, Vespa PM.	J Neurotrauma. 2007 Apr;24(4):579-90.	J Neurotrauma. 2007	PubMed	citation	PMID:17439342	pubmed	17439342	create date:2007/04/19 | first author:Hebb MO
Thyroid hormone in biodegradable nerve guides stimulates sciatic nerve regeneration: a potential therapeutic approach for human peripheral nerve injuries.	/pubmed/17402861	Barakat-Walter I, Kraftsik R, Schenker M, Kuntzer T.	J Neurotrauma. 2007 Mar;24(3):567-77. Erratum in: J Neurotrauma. 2007 May;24(5):917. Krafsik, Rudolf [corrected to Kraftsik, Rudolf].	J Neurotrauma. 2007	PubMed	citation	PMID:17402861	pubmed	17402861	create date:2007/04/04 | first author:Barakat-Walter I
Mode changes of cerebrovascular pressure transmission induced by cerebral vasodilation.	/pubmed/17402860	Daley ML, Pourcyrous M, Timmons SD, Leffler CW.	J Neurotrauma. 2007 Mar;24(3):559-66.	J Neurotrauma. 2007	PubMed	citation	PMID:17402860	pubmed	17402860	create date:2007/04/04 | first author:Daley ML
Ischemic vasoconstriction and tissue energy metabolism during global cerebral ischemia in gerbils.	/pubmed/17402859	Li JY, Ueda H, Seiyama A, Seki J, Konaka K, Yanagida T, Sakoda S, Yanagihara T.	J Neurotrauma. 2007 Mar;24(3):547-58.	J Neurotrauma. 2007	PubMed	citation	PMID:17402859	pubmed	17402859	create date:2007/04/04 | first author:Li JY
Diazoxide, as a postconditioning and delayed preconditioning trigger, increases HSP25 and HSP70 in the central nervous system following combined cerebral stroke and hemorrhagic shock.	/pubmed/17402858	O'Sullivan JC, Yao XL, Alam H, McCabe JT.	J Neurotrauma. 2007 Mar;24(3):532-46.	J Neurotrauma. 2007	PubMed	citation	PMID:17402858	pubmed	17402858	create date:2007/04/04 | first author:O'Sullivan JC
Upregulation of vascular endothelial growth factor receptors Flt-1 and Flk-1 in rat hippocampus after transient forebrain ischemia.	/pubmed/17402857	Choi JS, Kim HY, Cha JH, Choi JY, Chun MH, Lee MY.	J Neurotrauma. 2007 Mar;24(3):521-31.	J Neurotrauma. 2007	PubMed	citation	PMID:17402857	pubmed	17402857	create date:2007/04/04 | first author:Choi JS
Mesenchymal stem cells derived from peripheral blood protects against ischemia.	/pubmed/17402856	Ukai R, Honmou O, Harada K, Houkin K, Hamada H, Kocsis JD.	J Neurotrauma. 2007 Mar;24(3):508-20.	J Neurotrauma. 2007	PubMed	citation	PMID:17402856	pubmed	17402856	create date:2007/04/04 | first author:Ukai R
Immediate damage to the blood-spinal cord barrier due to mechanical trauma.	/pubmed/17402855	Maikos JT, Shreiber DI.	J Neurotrauma. 2007 Mar;24(3):492-507.	J Neurotrauma. 2007	PubMed	citation	PMID:17402855	pubmed	17402855	create date:2007/04/04 | first author:Maikos JT
Spatial and temporal damage evolution after hemi-crush injury in rat spinal cord obtained by high b-value q-space diffusion magnetic resonance imaging.	/pubmed/17402854	Nossin-Manor R, Duvdevani R, Cohen Y.	J Neurotrauma. 2007 Mar;24(3):481-91.	J Neurotrauma. 2007	PubMed	citation	PMID:17402854	pubmed	17402854	create date:2007/04/04 | first author:Nossin-Manor R
Gender differences in spinal cord injury are not estrogen-dependent.	/pubmed/17402853	Swartz KR, Fee DB, Joy KM, Roberts KN, Sun S, Scheff NN, Wilson ME, Scheff SW.	J Neurotrauma. 2007 Mar;24(3):473-80.	J Neurotrauma. 2007	PubMed	citation	PMID:17402853	pubmed	17402853	create date:2007/04/04 | first author:Swartz KR
Calpain-mediated collapsin response mediator protein-1, -2, and -4 proteolysis after neurotoxic and traumatic brain injury.	/pubmed/17402852	Zhang Z, Ottens AK, Sadasivan S, Kobeissy FH, Fang T, Hayes RL, Wang KK.	J Neurotrauma. 2007 Mar;24(3):460-72.	J Neurotrauma. 2007	PubMed	citation	PMID:17402852	pubmed	17402852	create date:2007/04/04 | first author:Zhang Z
Global white matter analysis of diffusion tensor images is predictive of injury severity in traumatic brain injury.	/pubmed/17402851	Benson RR, Meda SA, Vasudevan S, Kou Z, Govindarajan KA, Hanks RA, Millis SR, Makki M, Latif Z, Coplin W, Meythaler J, Haacke EM.	J Neurotrauma. 2007 Mar;24(3):446-59.	J Neurotrauma. 2007	PubMed	citation	PMID:17402851	pubmed	17402851	create date:2007/04/04 | first author:Benson RR
Relative risk of mortality after traumatic brain injury: a population-based study of the role of age and injury severity.	/pubmed/17402850	Flaada JT, Leibson CL, Mandrekar JN, Diehl N, Perkins PK, Brown AW, Malec JF.	J Neurotrauma. 2007 Mar;24(3):435-45.	J Neurotrauma. 2007	PubMed	citation	PMID:17402850	pubmed	17402850	create date:2007/04/04 | first author:Flaada JT
In silico modeling of axonal reconnection within a discrete fiber tract after spinal cord injury.	/pubmed/17376004	Woolfe F, Waxman SG, Hains BC.	J Neurotrauma. 2007 Feb;24(2):421-32.	J Neurotrauma. 2007	PubMed	citation	PMID:17376004	pubmed	17376004	create date:2007/03/23 | first author:Woolfe F
Photochemical scar ablation in chronically contused spinal cord of rat.	/pubmed/17376003	Zhang S, Kluge B, Huang F, Nordstrom T, Doolen S, Gross M, Sarmiere P, Holmberg EG.	J Neurotrauma. 2007 Feb;24(2):411-20.	J Neurotrauma. 2007	PubMed	citation	PMID:17376003	pubmed	17376003	create date:2007/03/23 | first author:Zhang S
Axonal remyelination by cord blood stem cells after spinal cord injury.	/pubmed/17376002	Dasari VR, Spomar DG, Gondi CS, Sloffer CA, Saving KL, Gujrati M, Rao JS, Dinh DH.	J Neurotrauma. 2007 Feb;24(2):391-410.	J Neurotrauma. 2007	PubMed	citation	PMID:17376002	pubmed	17376002	create date:2007/03/23 | first author:Dasari VR
Spinal cord transection enhances afferent-evoked inhibition in lamina II neurons and abolishes BDNF-induced facilitation of their sensory input.	/pubmed/17376001	Garraway SM, Mendell LM.	J Neurotrauma. 2007 Feb;24(2):379-90.	J Neurotrauma. 2007	PubMed	citation	PMID:17376001	pubmed	17376001	create date:2007/03/23 | first author:Garraway SM
Hormonal and immunological changes in mice after spinal cord injury.	/pubmed/17376000	Rouleau P, Ung RV, Lapointe NP, Guertin PA.	J Neurotrauma. 2007 Feb;24(2):367-78.	J Neurotrauma. 2007	PubMed	citation	PMID:17376000	pubmed	17376000	create date:2007/03/23 | first author:Rouleau P
Clinical significance of alphaII-spectrin breakdown products in cerebrospinal fluid after severe traumatic brain injury.	/pubmed/17375999	Pineda JA, Lewis SB, Valadka AB, Papa L, Hannay HJ, Heaton SC, Demery JA, Liu MC, Aikman JM, Akle V, Brophy GM, Tepas JJ, Wang KK, Robertson CS, Hayes RL.	J Neurotrauma. 2007 Feb;24(2):354-66.	J Neurotrauma. 2007	PubMed	citation	PMID:17375999	pubmed	17375999	create date:2007/03/23 | first author:Pineda JA
Hypoxia alters the expression of inhibitor of apoptosis proteins after brain trauma in the mouse.	/pubmed/17375998	Mikrogianakis A, Shaye RE, Griffin P, Kawesa S, Lockwood J, Gendron NH, Gaboury I, Merali Z, Mackenzie AE, Hutchison JS.	J Neurotrauma. 2007 Feb;24(2):338-53.	J Neurotrauma. 2007	PubMed	citation	PMID:17375998	pubmed	17375998	create date:2007/03/23 | first author:Mikrogianakis A
Multivariable prognostic analysis in traumatic brain injury: results from the IMPACT study.	/pubmed/17375997	Murray GD, Butcher I, McHugh GS, Lu J, Mushkudiani NA, Maas AI, Marmarou A, Steyerberg EW.	J Neurotrauma. 2007 Feb;24(2):329-37.	J Neurotrauma. 2007	PubMed	citation	PMID:17375997	pubmed	17375997	create date:2007/03/23 | first author:Murray GD
Prognostic value of admission laboratory parameters in traumatic brain injury: results from the IMPACT study.	/pubmed/17375996	Van Beek JG, Mushkudiani NA, Steyerberg EW, Butcher I, McHugh GS, Lu J, Marmarou A, Murray GD, Maas AI.	J Neurotrauma. 2007 Feb;24(2):315-28.	J Neurotrauma. 2007	PubMed	citation	PMID:17375996	pubmed	17375996	create date:2007/03/23 | first author:Van Beek JG
Prognostic value of computerized tomography scan characteristics in traumatic brain injury: results from the IMPACT study.	/pubmed/17375995	Maas AI, Steyerberg EW, Butcher I, Dammers R, Lu J, Marmarou A, Mushkudiani NA, McHugh GS, Murray GD.	J Neurotrauma. 2007 Feb;24(2):303-14.	J Neurotrauma. 2007	PubMed	citation	PMID:17375995	pubmed	17375995	create date:2007/03/23 | first author:Maas AI
Prognostic value of admission blood pressure in traumatic brain injury: results from the IMPACT study.	/pubmed/17375994	Butcher I, Maas AI, Lu J, Marmarou A, Murray GD, Mushkudiani NA, McHugh GS, Steyerberg EW.	J Neurotrauma. 2007 Feb;24(2):294-302.	J Neurotrauma. 2007	PubMed	citation	PMID:17375994	pubmed	17375994	create date:2007/03/23 | first author:Butcher I
Prognostic value of secondary insults in traumatic brain injury: results from the IMPACT study.	/pubmed/17375993	McHugh GS, Engel DC, Butcher I, Steyerberg EW, Lu J, Mushkudiani N, Hernández AV, Marmarou A, Maas AI, Murray GD.	J Neurotrauma. 2007 Feb;24(2):287-93.	J Neurotrauma. 2007	PubMed	citation	PMID:17375993	pubmed	17375993	create date:2007/03/23 | first author:McHugh GS
Prognostic value of cause of injury in traumatic brain injury: results from the IMPACT study.	/pubmed/17375992	Butcher I, McHugh GS, Lu J, Steyerberg EW, Hernández AV, Mushkudiani N, Maas AI, Marmarou A, Murray GD.	J Neurotrauma. 2007 Feb;24(2):281-6.	J Neurotrauma. 2007	PubMed	citation	PMID:17375992	pubmed	17375992	create date:2007/03/23 | first author:Butcher I
Prognostic value of the Glasgow Coma Scale and pupil reactivity in traumatic brain injury assessed pre-hospital and on enrollment: an IMPACT analysis.	/pubmed/17375991	Marmarou A, Lu J, Butcher I, McHugh GS, Murray GD, Steyerberg EW, Mushkudiani NA, Choi S, Maas AI.	J Neurotrauma. 2007 Feb;24(2):270-80.	J Neurotrauma. 2007	PubMed	citation	PMID:17375991	pubmed	17375991	create date:2007/03/23 | first author:Marmarou A
Prognostic value of demographic characteristics in traumatic brain injury: results from the IMPACT study.	/pubmed/17375990	Mushkudiani NA, Engel DC, Steyerberg EW, Butcher I, Lu J, Marmarou A, Slieker F, McHugh GS, Murray GD, Maas AI.	J Neurotrauma. 2007 Feb;24(2):259-69.	J Neurotrauma. 2007	PubMed	citation	PMID:17375990	pubmed	17375990	create date:2007/03/23 | first author:Mushkudiani NA
Statistical approaches to the univariate prognostic analysis of the IMPACT database on traumatic brain injury.	/pubmed/17375989	McHugh GS, Butcher I, Steyerberg EW, Lu J, Mushkudiani N, Marmarou A, Maas AI, Murray GD.	J Neurotrauma. 2007 Feb;24(2):251-8.	J Neurotrauma. 2007	PubMed	citation	PMID:17375989	pubmed	17375989	create date:2007/03/23 | first author:McHugh GS
IMPACT database of traumatic brain injury: design and description.	/pubmed/17375988	Marmarou A, Lu J, Butcher I, McHugh GS, Mushkudiani NA, Murray GD, Steyerberg EW, Maas AI.	J Neurotrauma. 2007 Feb;24(2):239-50.	J Neurotrauma. 2007	PubMed	citation	PMID:17375988	pubmed	17375988	create date:2007/03/23 | first author:Marmarou A
Prognosis and clinical trial design in traumatic brain injury: the IMPACT study.	/pubmed/17375987	Maas AI, Marmarou A, Murray GD, Teasdale SG, Steyerberg EW.	J Neurotrauma. 2007 Feb;24(2):232-8. Review.	J Neurotrauma. 2007	PubMed	citation	PMID:17375987	pubmed	17375987	create date:2007/03/23 | first author:Maas AI
Fibronectin and laminin increase in the mouse brain after controlled cortical impact injury.	/pubmed/17263686	Tate CC, Tate MC, LaPlaca MC.	J Neurotrauma. 2007 Jan;24(1):226-30.	J Neurotrauma. 2007	PubMed	citation	PMID:17263686	pubmed	17263686	create date:2007/02/01 | first author:Tate CC
Embryonic stem cell transplantation after experimental traumatic brain injury dramatically improves neurological outcome, but may cause tumors.	/pubmed/17263685	Riess P, Molcanyi M, Bentz K, Maegele M, Simanski C, Carlitscheck C, Schneider A, Hescheler J, Bouillon B, Schäfer U, Neugebauer E.	J Neurotrauma. 2007 Jan;24(1):216-25. Erratum in: J Neurotrauma. 2007 Feb;24(2):433.	J Neurotrauma. 2007	PubMed	citation	PMID:17263685	pubmed	17263685	create date:2007/02/01 | first author:Riess P
Gender and estrogen manipulation do not affect traumatic brain injury in mice.	/pubmed/17263684	Bruce-Keller AJ, Dimayuga FO, Reed JL, Wang C, Angers R, Wilson ME, Dimayuga VM, Scheff SW.	J Neurotrauma. 2007 Jan;24(1):203-15.	J Neurotrauma. 2007	PubMed	citation	PMID:17263684	pubmed	17263684	create date:2007/02/01 | first author:Bruce-Keller AJ
Effects of crystalloid-colloid solutions on traumatic brain injury.	/pubmed/17263683	Elliott MB, Jallo JJ, Gaughan JP, Tuma RF.	J Neurotrauma. 2007 Jan;24(1):195-202.	J Neurotrauma. 2007	PubMed	citation	PMID:17263683	pubmed	17263683	create date:2007/02/01 | first author:Elliott MB
Glucose metabolism after traumatic brain injury: estimation of pyruvate carboxylase and pyruvate dehydrogenase flux by mass isotopomer analysis.	/pubmed/17263682	Bartnik BL, Hovda DA, Lee PW.	J Neurotrauma. 2007 Jan;24(1):181-94.	J Neurotrauma. 2007	PubMed	citation	PMID:17263682	pubmed	17263682	create date:2007/02/01 | first author:Bartnik BL
Coagulation abnormalities associated with severe isolated traumatic brain injury: cerebral arterio-venous differences in coagulation and inflammatory markers.	/pubmed/17263681	Nekludov M, Antovic J, Bredbacka S, Blombäck M.	J Neurotrauma. 2007 Jan;24(1):174-80.	J Neurotrauma. 2007	PubMed	citation	PMID:17263681	pubmed	17263681	create date:2007/02/01 | first author:Nekludov M
Correlation between diffusion-tensor magnetic resonance imaging and motor-evoked potential in chronic severe diffuse axonal injury.	/pubmed/17263680	Yasokawa YT, Shinoda J, Okumura A, Nakayama N, Miwa K, Iwama T.	J Neurotrauma. 2007 Jan;24(1):163-73.	J Neurotrauma. 2007	PubMed	citation	PMID:17263680	pubmed	17263680	create date:2007/02/01 | first author:Yasokawa YT
Osteoinductive effect of cerebrospinal fluid from brain-injured patients.	/pubmed/17263679	Gautschi OP, Toffoli AM, Joesbury KA, Skirving AP, Filgueira L, Zellweger R.	J Neurotrauma. 2007 Jan;24(1):154-62.	J Neurotrauma. 2007	PubMed	citation	PMID:17263679	pubmed	17263679	create date:2007/02/01 | first author:Gautschi OP
Head injury mortality in the Nordic countries.	/pubmed/17263678	Sundstrøm T, Sollid S, Wentzel-Larsen T, Wester K.	J Neurotrauma. 2007 Jan;24(1):147-53.	J Neurotrauma. 2007	PubMed	citation	PMID:17263678	pubmed	17263678	create date:2007/02/01 | first author:Sundstrøm T
Hybrid outcome prediction model for severe traumatic brain injury.	/pubmed/17263677	Pang BC, Kuralmani V, Joshi R, Hongli Y, Lee KK, Ang BT, Li J, Leong TY, Ng I.	J Neurotrauma. 2007 Jan;24(1):136-46.	J Neurotrauma. 2007	PubMed	citation	PMID:17263677	pubmed	17263677	create date:2007/02/01 | first author:Pang BC
Mechanism-based MRI classification of traumatic brainstem injury and its relationship to outcome.	/pubmed/17263676	Mannion RJ, Cross J, Bradley P, Coles JP, Chatfield D, Carpenter A, Pickard JD, Menon DK, Hutchinson PJ.	J Neurotrauma. 2007 Jan;24(1):128-35.	J Neurotrauma. 2007	PubMed	citation	PMID:17263676	pubmed	17263676	create date:2007/02/01 | first author:Mannion RJ
Abnormalities of pituitary function after traumatic brain injury in children.	/pubmed/17263675	Niederland T, Makovi H, Gál V, Andréka B, Abrahám CS, Kovács J.	J Neurotrauma. 2007 Jan;24(1):119-27.	J Neurotrauma. 2007	PubMed	citation	PMID:17263675	pubmed	17263675	create date:2007/02/01 | first author:Niederland T
Hypoxic-ischemic injury complicates inflicted and accidental traumatic brain injury in young children: the role of diffusion-weighted imaging.	/pubmed/17263674	Ichord RN, Naim M, Pollock AN, Nance ML, Margulies SS, Christian CW.	J Neurotrauma. 2007 Jan;24(1):106-18.	J Neurotrauma. 2007	PubMed	citation	PMID:17263674	pubmed	17263674	create date:2007/02/01 | first author:Ichord RN
Neurocognitive outcome and serum biomarkers in inflicted versus non-inflicted traumatic brain injury in young children.	/pubmed/17263673	Beers SR, Berger RP, Adelson PD.	J Neurotrauma. 2007 Jan;24(1):97-105.	J Neurotrauma. 2007	PubMed	citation	PMID:17263673	pubmed	17263673	create date:2007/02/01 | first author:Beers SR
[truncated: 866 more rows]
