# Supplementary material for: Rising Publication Delays Inflate Journal Impact Factors
Source: PLoS One. 2012 Dec 31;7(12):e53374. doi: 10.1371/journal.pone.0053374 (PMC3534064; doi:10.1371/journal.pone.0053374)
Supplement: Data S1 — Datasets used for the analysis. (ZIP) [file pone.0053374.s005.zip › Journal of Pain.csv]

Title	URL	Description	Details	ShortDetails	Resource	Type	Identifiers	Db	EntrezUID	Properties
The Economic Cost of Chronic Noncancer Pain in Ireland: Results From the PRIME Study, Part 2.	/pubmed/22300900	Raftery MN, Ryan P, Normand C, Murphy AW, de la Harpe D, McGuire BE.	J Pain. 2012 Feb;13(2):139-45.	J Pain. 2012	PubMed	citation	PMID:22300900	pubmed	22300900	create date:2012/02/04 | first author:Raftery MN
Evidence That Spinal Astrocytes but Not Microglia Contribute to the Pathogenesis of Paclitaxel-Induced Painful Neuropathy.	/pubmed/22285612	Zhang H, Yoon SY, Zhang H, Dougherty PM.	J Pain. 2012 Jan 27. [Epub ahead of print]	J Pain. 2012	PubMed	citation	PMID:22285612	pubmed	22285612	create date:2012/01/31 | first author:Zhang H
Concurrent Use of Alcohol and Sedatives Among Persons Prescribed Chronic Opioid Therapy: Prevalence and Risk Factors.	/pubmed/22285611	Saunders KW, Von Korff M, Campbell CI, Banta-Green CJ, Sullivan MD, Merrill JO, Weisner C.	J Pain. 2012 Jan 27. [Epub ahead of print]	J Pain. 2012	PubMed	citation	PMID:22285611	pubmed	22285611	create date:2012/01/31 | first author:Saunders KW
Resolution of Acute Pain Following Discharge From the Emergency Department: The Acute Pain Trajectory.	/pubmed/22285610	Chapman CR, Fosnocht D, Donaldson GW.	J Pain. 2012 Jan 27. [Epub ahead of print]	J Pain. 2012	PubMed	citation	PMID:22285610	pubmed	22285610	create date:2012/01/31 | first author:Chapman CR
Multicomponent Cognitive-Behavioral Group Therapy With Hypnosis for the Treatment of Fibromyalgia: Long-Term Outcome.	/pubmed/22285609	Castel A, Cascón R, Padrol A, Sala J, Rull M.	J Pain. 2012 Jan 27. [Epub ahead of print]	J Pain. 2012	PubMed	citation	PMID:22285609	pubmed	22285609	create date:2012/01/31 | first author:Castel A
Lack of Endogenous Pain Inhibition During Exercise in People With Chronic Whiplash Associated Disorders: An Experimental Study.	/pubmed/22277322	Van Oosterwijck J, Nijs J, Meeus M, Van Loo M, Paul L.	J Pain. 2012 Jan 24. [Epub ahead of print]	J Pain. 2012	PubMed	citation	PMID:22277322	pubmed	22277322	create date:2012/01/27 | first author:Van Oosterwijck J
The association between race and neighborhood socioeconomic status in younger black and white adults with chronic pain.	/pubmed/22248982	Green CR, Hart-Johnson T.	J Pain. 2012 Feb;13(2):176-86. Epub 2012 Jan 15.	J Pain. 2012	PubMed	citation	PMID:22248982	pubmed	22248982	create date:2012/01/18 | first author:Green CR
Craving of prescription opioids in patients with chronic pain: a longitudinal outcomes trial.	/pubmed/22245713	Wasan AD, Ross EL, Michna E, Chibnik L, Greenfield SF, Weiss RD, Jamison RN.	J Pain. 2012 Feb;13(2):146-54. Epub 2012 Jan 14.	J Pain. 2012	PubMed	citation	PMID:22245713	pubmed	22245713	create date:2012/01/17 | first author:Wasan AD
Awareness of Temperature and Pain Sensation.	/pubmed/22245362	Valls-Solé J, Castellote JM, Kofler M, Casanova-Molla J, Kumru H, Schestatsky P.	J Pain. 2012 Jan 12. [Epub ahead of print]	J Pain. 2012	PubMed	citation	PMID:22245362	pubmed	22245362	create date:2012/01/17 | first author:Valls-Solé J
Physical activity, sustained sedentary behavior, and pain modulation in women with fibromyalgia.	/pubmed/22245361	Ellingson LD, Shields MR, Stegner AJ, Cook DB.	J Pain. 2012 Feb;13(2):195-206. Epub 2012 Jan 13.	J Pain. 2012	PubMed	citation	PMID:22245361	pubmed	22245361	create date:2012/01/17 | first author:Ellingson LD
Sex Differences in Reported Pain Across 11,000 Patients Captured in Electronic Medical Records.	/pubmed/22245360	Ruau D, Liu LY, Clark JD, Angst MS, Butte AJ.	J Pain. 2012 Jan 13. [Epub ahead of print]	J Pain. 2012	PubMed	citation	PMID:22245360	pubmed	22245360	create date:2012/01/17 | first author:Ruau D
Muscle pain differentially modulates short interval intracortical inhibition and intracortical facilitation in primary motor cortex.	/pubmed/22227117	Schabrun SM, Hodges PW.	J Pain. 2012 Feb;13(2):187-94. Epub 2012 Jan 9.	J Pain. 2012	PubMed	citation	PMID:22227117	pubmed	22227117	create date:2012/01/10 | first author:Schabrun SM
The Perception of Pain in Others: How Gender, Race, and Age Influence Pain Expectations.	/pubmed/22225969	Wandner LD, Scipio CD, Hirsh AT, Torres CA, Robinson ME.	J Pain. 2012 Jan 5. [Epub ahead of print]	J Pain. 2012	PubMed	citation	PMID:22225969	pubmed	22225969	create date:2012/01/10 | first author:Wandner LD
How do I empathize with you? Let me count the ways: relations between facets of pain-related empathy.	/pubmed/22225968	Issner JB, Cano A, Leonard MT, Williams AM.	J Pain. 2012 Feb;13(2):167-75. Epub 2012 Jan 5.	J Pain. 2012	PubMed	citation	PMID:22225968	pubmed	22225968	create date:2012/01/10 | first author:Issner JB
Repetitive Treatment With Diluted Bee Venom Reduces Neuropathic Pain Via Potentiation of Locus Coeruleus Noradrenergic Neuronal Activity and Modulation of Spinal NR1 Phosphorylation in Rats.	/pubmed/22217441	Kang SY, Roh DH, Yoon SY, Moon JY, Kim HW, Lee HJ, Beitz AJ, Lee JH.	J Pain. 2012 Feb;13(2):155-66. Epub 2012 Jan 3.	J Pain. 2012	PubMed	citation	PMID:22217441	pubmed	22217441	create date:2012/01/06 | first author:Kang SY
The effects of ethanol on the bioavailability of oxymorphone extended-release tablets and oxymorphone crush-resistant extended-release tablets.	/pubmed/22208805	Fiske WD, Jobes J, Xiang Q, Chang SC, Benedek IH.	J Pain. 2012 Jan;13(1):90-9.	J Pain. 2012	PubMed	citation	PMID:22208805	pubmed	22208805	create date:2012/01/03 | first author:Fiske WD
Investigation of central pain processing in shoulder pain: converging results from 2 musculoskeletal pain models.	/pubmed/22208804	Valencia C, Kindler LL, Fillingim RB, George SZ.	J Pain. 2012 Jan;13(1):81-9.	J Pain. 2012	PubMed	citation	PMID:22208804	pubmed	22208804	create date:2012/01/03 | first author:Valencia C
Test order of quantitative sensory testing facilitates mechanical hyperalgesia in healthy volunteers.	/pubmed/22208803	Gröne E, Crispin A, Fleckenstein J, Irnich D, Treede RD, Lang PM.	J Pain. 2012 Jan;13(1):73-80.	J Pain. 2012	PubMed	citation	PMID:22208803	pubmed	22208803	create date:2012/01/03 | first author:Gröne E
Predictors of change in pain and physical functioning among post-menopausal women with recurrent pain conditions in the women's health initiative observational cohort.	/pubmed/22208802	Braden JB, Young A, Sullivan MD, Walitt B, Lacroix AZ, Martin L.	J Pain. 2012 Jan;13(1):64-72.	J Pain. 2012	PubMed	citation	PMID:22208802	pubmed	22208802	create date:2012/01/03 | first author:Braden JB
Effects of yoga interventions on pain and pain-associated disability: a meta-analysis.	/pubmed/22178433	Büssing A, Ostermann T, Lüdtke R, Michalsen A.	J Pain. 2012 Jan;13(1):1-9. Epub 2011 Dec 16.	J Pain. 2012	PubMed	citation	PMID:22178433	pubmed	22178433	create date:2011/12/20 | first author:Büssing A
Sensory pain qualities in neuropathic pain.	/pubmed/22172451	Mackey S, Carroll I, Emir B, Murphy TK, Whalen E, Dumenci L.	J Pain. 2012 Jan;13(1):58-63. Epub 2011 Dec 15.	J Pain. 2012	PubMed	citation	PMID:22172451	pubmed	22172451	create date:2011/12/17 | first author:Mackey S
Changes in plasma cytokines and their soluble receptors in complex regional pain syndrome.	/pubmed/22172450	Alexander GM, Peterlin BL, Perreault MJ, Grothusen JR, Schwartzman RJ.	J Pain. 2012 Jan;13(1):10-20. Epub 2011 Dec 14.	J Pain. 2012	PubMed	citation	PMID:22172450	pubmed	22172450	create date:2011/12/17 | first author:Alexander GM
Depletion of endogenous noradrenaline does not prevent spinal cord plasticity following peripheral nerve injury.	/pubmed/22155404	Hayashida K, Peters CM, Gutierrez S, Eisenach JC.	J Pain. 2012 Jan;13(1):49-57. Epub 2011 Dec 11.	J Pain. 2012	PubMed	citation	PMID:22155404	pubmed	22155404	create date:2011/12/14 | first author:Hayashida K
The antinociceptive activity of intrathecally administered amiloride and its interactions with morphine and clonidine in rats.	/pubmed/22154330	Ouyang H, Bai X, Huang W, Chen D, Dohi S, Zeng W.	J Pain. 2012 Jan;13(1):41-8. Epub 2011 Dec 8.	J Pain. 2012	PubMed	citation	PMID:22154330	pubmed	22154330	create date:2011/12/14 | first author:Ouyang H
Potential genetic risk factors for chronic TMD: genetic associations from the OPPERA case control study.	/pubmed/22074755	Smith SB, Maixner DW, Greenspan JD, Dubner R, Fillingim RB, Ohrbach R, Knott C, Slade GD, Bair E, Gibson DG, Zaykin DV, Weir BS, Maixner W, Diatchenko L.	J Pain. 2011 Nov;12(11 Suppl):T92-101.	J Pain. 2011	PubMed	citation	PMID:22074755	pubmed	22074755	create date:2011/12/07 | first author:Smith SB
Potential autonomic risk factors for chronic TMD: descriptive data and empirically identified domains from the OPPERA case-control study.	/pubmed/22074754	Maixner W, Greenspan JD, Dubner R, Bair E, Mulkey F, Miller V, Knott C, Slade GD, Ohrbach R, Diatchenko L, Fillingim RB.	J Pain. 2011 Nov;12(11 Suppl):T75-91.	J Pain. 2011	PubMed	citation	PMID:22074754	pubmed	22074754	create date:2011/12/07 | first author:Maixner W
Pain sensitivity risk factors for chronic TMD: descriptive data and empirically identified domains from the OPPERA case control study.	/pubmed/22074753	Greenspan JD, Slade GD, Bair E, Dubner R, Fillingim RB, Ohrbach R, Knott C, Mulkey F, Rothwell R, Maixner W.	J Pain. 2011 Nov;12(11 Suppl):T61-74.	J Pain. 2011	PubMed	citation	PMID:22074753	pubmed	22074753	create date:2011/12/07 | first author:Greenspan JD
Potential psychosocial risk factors for chronic TMD: descriptive data and empirically identified domains from the OPPERA case-control study.	/pubmed/22074752	Fillingim RB, Ohrbach R, Greenspan JD, Knott C, Dubner R, Bair E, Baraian C, Slade GD, Maixner W.	J Pain. 2011 Nov;12(11 Suppl):T46-60.	J Pain. 2011	PubMed	citation	PMID:22074752	pubmed	22074752	create date:2011/12/07 | first author:Fillingim RB
Orofacial Pain Prospective Evaluation and Risk Assessment study--the OPPERA study.	/pubmed/22074751	Maixner W, Diatchenko L, Dubner R, Fillingim RB, Greenspan JD, Knott C, Ohrbach R, Weir B, Slade GD.	J Pain. 2011 Nov;12(11 Suppl):T4-11.e1-2. No abstract available.	J Pain. 2011	PubMed	citation	PMID:22074751	pubmed	22074751	create date:2011/12/07 | first author:Maixner W
Clinical findings and pain symptoms as potential risk factors for chronic TMD: descriptive data and empirically identified domains from the OPPERA case-control study.	/pubmed/22074750	Ohrbach R, Fillingim RB, Mulkey F, Gonzalez Y, Gordon S, Gremillion H, Lim PF, Ribeiro-Dasilva M, Greenspan JD, Knott C, Maixner W, Slade G.	J Pain. 2011 Nov;12(11 Suppl):T27-45.	J Pain. 2011	PubMed	citation	PMID:22074750	pubmed	22074750	create date:2011/12/07 | first author:Ohrbach R
Study methods, recruitment, sociodemographic findings, and demographic representativeness in the OPPERA study.	/pubmed/22074749	Slade GD, Bair E, By K, Mulkey F, Baraian C, Rothwell R, Reynolds M, Miller V, Gonzalez Y, Gordon S, Ribeiro-Dasilva M, Lim PF, Greenspan JD, Dubner R, Fillingim RB, Diatchenko L, Maixner W, Dampier D, Knott C, Ohrbach R.	J Pain. 2011 Nov;12(11 Suppl):T12-26.	J Pain. 2011	PubMed	citation	PMID:22074749	pubmed	22074749	create date:2011/12/07 | first author:Slade GD
Summary of findings from the OPPERA baseline case-control study: implications and future directions.	/pubmed/22074748	Fillingim RB, Slade GD, Diatchenko L, Dubner R, Greenspan JD, Knott C, Ohrbach R, Maixner W.	J Pain. 2011 Nov;12(11 Suppl):T102-7. No abstract available.	J Pain. 2011	PubMed	citation	PMID:22074748	pubmed	22074748	create date:2011/12/07 | first author:Fillingim RB
The OPPERA study: act one.	/pubmed/22074747	Dworkin SF.	J Pain. 2011 Nov;12(11 Suppl):T1-3. No abstract available.	J Pain. 2011	PubMed	citation	PMID:22074747	pubmed	22074747	create date:2011/12/07 | first author:Dworkin SF
Training for general practitioners in opioid prescribing for chronic pain based on practice guidelines: a randomized pilot and feasibility trial.	/pubmed/22112421	McCracken LM, Boichat C, Eccleston C.	J Pain. 2012 Jan;13(1):32-40. Epub 2011 Nov 23.	J Pain. 2012	PubMed	citation	PMID:22112421	pubmed	22112421	create date:2011/11/25 | first author:McCracken LM
Time Series Analysis of California's Prescription Monitoring Program: Impact on Prescribing and Multiple Provider Episodes.	/pubmed/22112420	Gilson AM, Fishman SM, Wilsey BL, Casamalhuapa C, Baxi H.	J Pain. 2012 Feb;13(2):103-11. Epub 2011 Nov 23.	J Pain. 2012	PubMed	citation	PMID:22112420	pubmed	22112420	create date:2011/11/25 | first author:Gilson AM
A Pilot Study of the Tolerability and Effects of High-Definition Transcranial Direct Current Stimulation (HD-tDCS) on Pain Perception.	/pubmed/22104190	Borckardt JJ, Bikson M, Frohman H, Reeves ST, Datta A, Bansal V, Madan A, Barth K, George MS.	J Pain. 2012 Feb;13(2):112-20. Epub 2011 Nov 21.	J Pain. 2012	PubMed	citation	PMID:22104190	pubmed	22104190	create date:2011/11/23 | first author:Borckardt JJ
Physical activity and function in adolescents with chronic pain: a controlled study using actigraphy.	/pubmed/22099608	Wilson AC, Palermo TM.	J Pain. 2012 Feb;13(2):121-30. Epub 2011 Nov 17.	J Pain. 2012	PubMed	citation	PMID:22099608	pubmed	22099608	create date:2011/11/22 | first author:Wilson AC
Swearing as a response to pain-effect of daily swearing frequency.	/pubmed/22078790	Stephens R, Umland C.	J Pain. 2011 Dec;12(12):1274-81. Epub 2011 Nov 11.	J Pain. 2011	PubMed	citation	PMID:22078790	pubmed	22078790	create date:2011/11/15 | first author:Stephens R
Latent myofascial trigger points are associated with an increased antagonistic muscle activity during agonist muscle contraction.	/pubmed/22078789	Ibarra JM, Ge HY, Wang C, Martínez Vizcaíno V, Graven-Nielsen T, Arendt-Nielsen L.	J Pain. 2011 Dec;12(12):1282-8. Epub 2011 Nov 11.	J Pain. 2011	PubMed	citation	PMID:22078789	pubmed	22078789	create date:2011/11/15 | first author:Ibarra JM
The interruptive effect of pain in a multitask environment: an experimental investigation.	/pubmed/22071367	Van Ryckeghem DM, Crombez G, Eccleston C, Liefooghe B, Van Damme S.	J Pain. 2012 Feb;13(2):131-8. Epub 2011 Nov 9.	J Pain. 2012	PubMed	citation	PMID:22071367	pubmed	22071367	create date:2011/11/11 | first author:Van Ryckeghem DM
Individual differences in the effects of music engagement on responses to painful stimulation.	/pubmed/22071366	Bradshaw DH, Donaldson GW, Jacobson RC, Nakamura Y, Chapman CR.	J Pain. 2011 Dec;12(12):1262-73. Epub 2011 Nov 9.	J Pain. 2011	PubMed	citation	PMID:22071366	pubmed	22071366	create date:2011/11/11 | first author:Bradshaw DH
Pain relief report commended for highlighting self-management, integrative approaches.	/pubmed/22055433	Glick RM, Feldman JB, Perlman A, Elam R.	J Pain. 2011 Nov;12(11):1197-8. No abstract available.	J Pain. 2011	PubMed	citation	PMID:22055433	pubmed	22055433	create date:2011/11/08 | first author:Glick RM
Feeling more pain, yet showing less: the influence of social threat on pain.	/pubmed/22050970	Peeters PA, Vlaeyen JW.	J Pain. 2011 Dec;12(12):1255-61. Epub 2011 Nov 3.	J Pain. 2011	PubMed	citation	PMID:22050970	pubmed	22050970	create date:2011/11/05 | first author:Peeters PA
Postoperative pain trajectories in chronic pain patients undergoing surgery: the effects of chronic opioid pharmacotherapy on acute pain.	/pubmed/22036517	Chapman CR, Davis J, Donaldson GW, Naylor J, Winchester D.	J Pain. 2011 Dec;12(12):1240-6. Epub 2011 Oct 26.	J Pain. 2011	PubMed	citation	PMID:22036517	pubmed	22036517	create date:2011/11/01 | first author:Chapman CR
Excess risk of temporomandibular disorder associated with cigarette smoking in young adults.	/pubmed/22036516	Sanders AE, Maixner W, Nackley AG, Diatchenko L, By K, Miller VE, Slade GD.	J Pain. 2012 Jan;13(1):21-31. Epub 2011 Oct 26.	J Pain. 2012	PubMed	citation	PMID:22036516	pubmed	22036516	create date:2011/11/01 | first author:Sanders AE
Pain-related fear, perceived harmfulness of activities, and functional limitations in complex regional pain syndrome type I.	/pubmed/22033012	de Jong JR, Vlaeyen JW, de Gelder JM, Patijn J.	J Pain. 2011 Dec;12(12):1209-18. Epub 2011 Oct 26.	J Pain. 2011	PubMed	citation	PMID:22033012	pubmed	22033012	create date:2011/10/29 | first author:de Jong JR
Observational learning and pain-related fear: an experimental study with colored cold pressor tasks.	/pubmed/22019133	Helsen K, Goubert L, Peters ML, Vlaeyen JW.	J Pain. 2011 Dec;12(12):1230-9. Epub 2011 Oct 21.	J Pain. 2011	PubMed	citation	PMID:22019133	pubmed	22019133	create date:2011/10/25 | first author:Helsen K
The psychometric properties of the dot-probe paradigm when used in pain-related attentional bias research.	/pubmed/21982721	Dear BF, Sharpe L, Nicholas MK, Refshauge K.	J Pain. 2011 Dec;12(12):1247-54. Epub 2011 Oct 7.	J Pain. 2011	PubMed	citation	PMID:21982721	pubmed	21982721	create date:2011/10/11 | first author:Dear BF
Understanding and treating opioid addiction in a patient with cancer pain.	/pubmed/21968264	Kircher S, Zacny J, Apfelbaum SM, Passik S, Kirsch K, Burbage M, Lofwall M.	J Pain. 2011 Oct;12(10):1025-31. No abstract available.	J Pain. 2011	PubMed	citation	PMID:21968264	pubmed	21968264	create date:2011/10/05 | first author:Kircher S
Gout: current insights and future perspectives.	/pubmed/21955592	Smith HS, Bracken D, Smith JM.	J Pain. 2011 Nov;12(11):1113-29. Epub 2011 Sep 28.	J Pain. 2011	PubMed	citation	PMID:21955592	pubmed	21955592	create date:2011/10/01 | first author:Smith HS
Title	URL	Description	Details	ShortDetails	Resource	Type	Identifiers	Db	EntrezUID	Properties
Pain education in North American medical schools.	/pubmed/21945594	Mezei L, Murinson BB; Johns Hopkins Pain Curriculum Development Team.	J Pain. 2011 Dec;12(12):1199-208. Epub 2011 Sep 25.	J Pain. 2011	PubMed	citation	PMID:21945594	pubmed	21945594	create date:2011/09/29 | first author:Mezei L
Executive function in chronic pain patients and healthy controls: different cortical activation during response inhibition in fibromyalgia.	/pubmed/21945593	Glass JM, Williams DA, Fernandez-Sanchez ML, Kairys A, Barjola P, Heitzeg MM, Clauw DJ, Schmidt-Wilcke T.	J Pain. 2011 Dec;12(12):1219-29. Epub 2011 Sep 25.	J Pain. 2011	PubMed	citation	PMID:21945593	pubmed	21945593	create date:2011/09/29 | first author:Glass JM
I am touched by your pain: limb-specific modulation of the cortical response to a tactile stimulation during pain observation.	/pubmed/21911315	Voisin JI, Marcoux LA, Canizales DL, Mercier C, Jackson PL.	J Pain. 2011 Nov;12(11):1182-9. Epub 2011 Sep 10.	J Pain. 2011	PubMed	citation	PMID:21911315	pubmed	21911315	create date:2011/09/14 | first author:Voisin JI
Emotional intelligence and acute pain: the mediating effect of negative affect.	/pubmed/21865092	Ruiz-Aranda D, Salguero JM, Fernández-Berrocal P.	J Pain. 2011 Nov;12(11):1190-6. Epub 2011 Aug 23.	J Pain. 2011	PubMed	citation	PMID:21865092	pubmed	21865092	create date:2011/08/26 | first author:Ruiz-Aranda D
A qualitative analysis of a randomized controlled trial comparing a cognitive-behavioral treatment with education.	/pubmed/21839689	Day MA, Thorn BE, Kapoor S.	J Pain. 2011 Sep;12(9):941-52. Epub 2011 Aug 11.	J Pain. 2011	PubMed	citation	PMID:21839689	pubmed	21839689	create date:2011/08/16 | first author:Day MA
He says	she says": a comparison of fathers' and mothers' verbal behavior during child cold pressor pain."	/pubmed/21820970	Moon EC, Chambers CT, McGrath PJ.	J Pain. 2011 Nov;12(11):1174-81. Epub 2011 Aug 5.	J Pain. 2011	PubMed	citation	PMID:21820970	pubmed	21820970	create date:2011/08/09 | first author:Moon EC
Pain acceptance, hope, and optimism: relationships to pain and adjustment in patients with chronic musculoskeletal pain.	/pubmed/21820969	Wright MA, Wren AA, Somers TJ, Goetz MC, Fras AM, Huh BK, Rogers LL, Keefe FJ.	J Pain. 2011 Nov;12(11):1155-62. Epub 2011 Aug 5.	J Pain. 2011	PubMed	citation	PMID:21820969	pubmed	21820969	create date:2011/08/09 | first author:Wright MA
Should the hot-plate test be reincarnated?	/pubmed/21816354	Yezierski RP, Vierck CJ.	J Pain. 2011 Aug;12(8):936-7; author reply 938-9. No abstract available.	J Pain. 2011	PubMed	citation	PMID:21816354	pubmed	21816354	create date:2011/08/06 | first author:Yezierski RP
Factors affecting placebo acceptability: deception, outcome, and disease severity.	/pubmed/21816353	Kisaalita NR, Roditi D, Robinson ME.	J Pain. 2011 Aug;12(8):920-8.	J Pain. 2011	PubMed	citation	PMID:21816353	pubmed	21816353	create date:2011/08/06 | first author:Kisaalita NR
Association of smoking and chronic pain syndromes in Kentucky women.	/pubmed/21816352	Mitchell MD, Mannino DM, Steinke DT, Kryscio RJ, Bush HM, Crofford LJ.	J Pain. 2011 Aug;12(8):892-9.	J Pain. 2011	PubMed	citation	PMID:21816352	pubmed	21816352	create date:2011/08/06 | first author:Mitchell MD
Assessment of the quality of postherpetic neuralgia treatment information on the Internet.	/pubmed/21807567	Hallingbye T, Serafini M.	J Pain. 2011 Nov;12(11):1149-54. Epub 2011 Jul 31.	J Pain. 2011	PubMed	citation	PMID:21807567	pubmed	21807567	create date:2011/08/03 | first author:Hallingbye T
Efficacy and safety of buprenorphine transdermal system (BTDS) for chronic moderate to severe low back pain: a randomized, double-blind study.	/pubmed/21807566	Steiner D, Munera C, Hale M, Ripa S, Landau C.	J Pain. 2011 Nov;12(11):1163-73. Epub 2011 Jul 31.	J Pain. 2011	PubMed	citation	PMID:21807566	pubmed	21807566	create date:2011/08/03 | first author:Steiner D
Predictive value of rTMS in the identification of responders to epidural motor cortex stimulation therapy for pain.	/pubmed/21807565	Lefaucheur JP, Ménard-Lefaucheur I, Goujon C, Keravel Y, Nguyen JP.	J Pain. 2011 Oct;12(10):1102-11. Epub 2011 Jul 31.	J Pain. 2011	PubMed	citation	PMID:21807565	pubmed	21807565	create date:2011/08/03 | first author:Lefaucheur JP
The neuropathic components of chronic low back pain: a prospective multicenter study using the DN4 Questionnaire.	/pubmed/21783428	Attal N, Perrot S, Fermanian J, Bouhassira D.	J Pain. 2011 Oct;12(10):1080-7. Epub 2011 Jul 23.	J Pain. 2011	PubMed	citation	PMID:21783428	pubmed	21783428	create date:2011/07/26 | first author:Attal N
Early improvement in pain predicts pain response at endpoint in patients with fibromyalgia.	/pubmed/21763211	Wang F, Ruberg SJ, Gaynor PJ, Heinloth AN, Arnold LM.	J Pain. 2011 Oct;12(10):1088-94. Epub 2011 Jul 18.	J Pain. 2011	PubMed	citation	PMID:21763211	pubmed	21763211	create date:2011/07/19 | first author:Wang F
Guideline warfare over interventional therapies for low back pain: can we raise the level of discourse?	/pubmed/21742563	Chou R, Atlas SJ, Loeser JD, Rosenquist RW, Stanos SP.	J Pain. 2011 Aug;12(8):833-9. Epub 2011 Jul 13.	J Pain. 2011	PubMed	citation	PMID:21742563	pubmed	21742563	create date:2011/07/12 | first author:Chou R
Impaired hand size estimation in CRPS.	/pubmed/21741321	Peltz E, Seifert F, Lanz S, Müller R, Maihöfner C.	J Pain. 2011 Oct;12(10):1095-101. Epub 2011 Jul 8.	J Pain. 2011	PubMed	citation	PMID:21741321	pubmed	21741321	create date:2011/07/12 | first author:Peltz E
Evaluation of leukemia inhibitory factor (LIF) in a rat model of postoperative pain.	/pubmed/21729793	Spofford CM, Mohan S, Kang S, Jang JH, Brennan TJ.	J Pain. 2011 Jul;12(7):819-32.	J Pain. 2011	PubMed	citation	PMID:21729793	pubmed	21729793	create date:2011/07/07 | first author:Spofford CM
Written emotional disclosure of trauma and trauma history alter pain sensitivity.	/pubmed/21729792	Creech SK, Smith J, Grimes JS, Meagher MW.	J Pain. 2011 Jul;12(7):801-10.	J Pain. 2011	PubMed	citation	PMID:21729792	pubmed	21729792	create date:2011/07/07 | first author:Creech SK
Endogenous opioids released during non-nociceptive environmental stress induce latent pain sensitization Via a NMDA-dependent process.	/pubmed/21723199	Le Roy C, Laboureyras E, Gavello-Baudy S, Chateauraynaud J, Laulin JP, Simonnet G.	J Pain. 2011 Oct;12(10):1069-79. Epub 2011 Jul 1.	J Pain. 2011	PubMed	citation	PMID:21723199	pubmed	21723199	create date:2011/07/05 | first author:Le Roy C
Involvement of NGF in the rat model of persistent muscle pain associated with taut band.	/pubmed/21719352	Hayashi K, Ozaki N, Kawakita K, Itoh K, Mizumura K, Furukawa K, Yasui M, Hori K, Yi SQ, Yamaguchi T, Sugiura Y.	J Pain. 2011 Oct;12(10):1059-68. Epub 2011 Jun 30.	J Pain. 2011	PubMed	citation	PMID:21719352	pubmed	21719352	create date:2011/07/02 | first author:Hayashi K
Association between polymorphisms in serotonin and dopamine-related genes and endogenous pain modulation.	/pubmed/21719351	Treister R, Pud D, Ebstein RP, Laiba E, Raz Y, Gershon E, Haddad M, Eisenberg E.	J Pain. 2011 Aug;12(8):875-83. Epub 2011 Jun 30.	J Pain. 2011	PubMed	citation	PMID:21719351	pubmed	21719351	create date:2011/07/02 | first author:Treister R
Activity patterns in chronic pain: underlying dimensions and associations with disability and depressed mood.	/pubmed/21704568	Kindermans HP, Roelofs J, Goossens ME, Huijnen IP, Verbunt JA, Vlaeyen JW.	J Pain. 2011 Oct;12(10):1049-58. Epub 2011 Jun 25.	J Pain. 2011	PubMed	citation	PMID:21704568	pubmed	21704568	create date:2011/06/28 | first author:Kindermans HP
Sequential and base rate analysis of emotional validation and invalidation in chronic pain couples: patient gender matters.	/pubmed/21703939	Leong LE, Cano A, Johansen AB.	J Pain. 2011 Nov;12(11):1140-8. Epub 2011 Jun 24.	J Pain. 2011	PubMed	citation	PMID:21703939	pubmed	21703939	create date:2011/06/28 | first author:Leong LE
Follow-up psychophysical studies in bortezomib-related chemoneuropathy patients.	/pubmed/21703938	Boyette-Davis JA, Cata JP, Zhang H, Driver LC, Wendelschafer-Crabb G, Kennedy WR, Dougherty PM.	J Pain. 2011 Sep;12(9):1017-24. Epub 2011 Jun 24.	J Pain. 2011	PubMed	citation	PMID:21703938	pubmed	21703938	create date:2011/06/28 | first author:Boyette-Davis JA
The specificity and mechanisms of hemilateral sensory disturbances in complex regional pain syndrome.	/pubmed/21703937	Knudsen L, Finch PM, Drummond PD.	J Pain. 2011 Sep;12(9):985-90. Epub 2011 Jun 24.	J Pain. 2011	PubMed	citation	PMID:21703937	pubmed	21703937	create date:2011/06/28 | first author:Knudsen L
Occurrence and characteristics of chronic pain in a community-based cohort of indigent adults living with HIV infection.	/pubmed/21684218	Miaskowski C, Penko JM, Guzman D, Mattson JE, Bangsberg DR, Kushel MB.	J Pain. 2011 Sep;12(9):1004-16.	J Pain. 2011	PubMed	citation	PMID:21684218	pubmed	21684218	create date:2011/06/21 | first author:Miaskowski C
Chronic pain in adolescents is associated with suicidal thoughts and behaviors.	/pubmed/21684217	van Tilburg MA, Spence NJ, Whitehead WE, Bangdiwala S, Goldston DB.	J Pain. 2011 Oct;12(10):1032-9.	J Pain. 2011	PubMed	citation	PMID:21684217	pubmed	21684217	create date:2011/06/21 | first author:van Tilburg MA
Overexpression of GDNF in the uninjured DRG exerts analgesic effects on neuropathic pain following segmental spinal nerve ligation in mice.	/pubmed/21684216	Takasu K, Sakai A, Hanawa H, Shimada T, Suzuki H.	J Pain. 2011 Nov;12(11):1130-9.	J Pain. 2011	PubMed	citation	PMID:21684216	pubmed	21684216	create date:2011/06/21 | first author:Takasu K
Involvement of spinal neurotrophin-3 in electroacupuncture analgesia and inhibition of spinal glial activation in rat model of monoarthritis.	/pubmed/21680256	Mi WL, Mao-Ying QL, Wang XW, Li X, Yang CJ, Jiang JW, Yu J, Wang J, Liu Q, Wang YQ, Wu GC.	J Pain. 2011 Sep;12(9):974-84. Epub 2011 Jun 15.	J Pain. 2011	PubMed	citation	PMID:21680256	pubmed	21680256	create date:2011/06/18 | first author:Mi WL
Topographical pressure and thermal pain sensitivity mapping in patients with unilateral lateral epicondylalgia.	/pubmed/21680255	Ruiz-Ruiz B, Fernández-de-Las-Peñas C, Ortega-Santiago R, Arendt-Nielsen L, Madeleine P.	J Pain. 2011 Oct;12(10):1040-8. Epub 2011 Jun 16.	J Pain. 2011	PubMed	citation	PMID:21680255	pubmed	21680255	create date:2011/06/18 | first author:Ruiz-Ruiz B
Preservation of acute pain and efferent functions following intrathecal resiniferatoxin-induced analgesia in rats.	/pubmed/21680254	Bishnoi M, Bosgraaf CA, Premkumar LS.	J Pain. 2011 Sep;12(9):991-1003. Epub 2011 Jun 16.	J Pain. 2011	PubMed	citation	PMID:21680254	pubmed	21680254	create date:2011/06/18 | first author:Bishnoi M
Experimental muscle pain challenges the postural stability during quiet stance and unexpected posture perturbation.	/pubmed/21680253	Hirata RP, Ervilha UF, Arendt-Nielsen L, Graven-Nielsen T.	J Pain. 2011 Aug;12(8):911-9. Epub 2011 Jun 16.	J Pain. 2011	PubMed	citation	PMID:21680253	pubmed	21680253	create date:2011/06/18 | first author:Hirata RP
Elevated pain sensitivity in chronic pain patients at risk for opioid misuse.	/pubmed/21680252	Edwards RR, Wasan AD, Michna E, Greenbaum S, Ross E, Jamison RN.	J Pain. 2011 Sep;12(9):953-63. Epub 2011 Jun 16.	J Pain. 2011	PubMed	citation	PMID:21680252	pubmed	21680252	create date:2011/06/18 | first author:Edwards RR
Reciprocal relationship between pain and depression: a 12-month longitudinal analysis in primary care.	/pubmed/21680251	Kroenke K, Wu J, Bair MJ, Krebs EE, Damush TM, Tu W.	J Pain. 2011 Sep;12(9):964-73. Epub 2011 Jun 16.	J Pain. 2011	PubMed	citation	PMID:21680251	pubmed	21680251	create date:2011/06/18 | first author:Kroenke K
Vibration-induced afferent activity augments delayed onset muscle allodynia.	/pubmed/21665552	Ayles S, Graven-Nielsen T, Gibson W.	J Pain. 2011 Aug;12(8):884-91. Epub 2011 Jun 12.	J Pain. 2011	PubMed	citation	PMID:21665552	pubmed	21665552	create date:2011/06/15 | first author:Ayles S
Universal precautions: it's not about the molecule!	/pubmed/21652004	Gourlay DL, Heit HA.	J Pain. 2011 Jun;12(6):722; author reply 723-4. No abstract available.	J Pain. 2011	PubMed	citation	PMID:21652004	pubmed	21652004	create date:2011/06/10 | first author:Gourlay DL
Development and preliminary testing of a scale to assess pain-related fear in children and adolescents.	/pubmed/21601532	Huguet A, McGrath PJ, Pardos J.	J Pain. 2011 Aug;12(8):840-8. Epub 2011 May 20.	J Pain. 2011	PubMed	citation	PMID:21601532	pubmed	21601532	create date:2011/05/24 | first author:Huguet A
Pain in HIV: an evolving epidemic.	/pubmed/21596625	Wiebe LA, Phillips TJ, Li JM, Allen JA, Shetty K.	J Pain. 2011 Jun;12(6):619-24. Epub 2011 May 18. Review. No abstract available.	J Pain. 2011	PubMed	citation	PMID:21596625	pubmed	21596625	create date:2011/05/21 | first author:Wiebe LA
Prevalence and characteristics of pain in patients with chronic obstructive pulmonary disease compared to the Norwegian general population.	/pubmed/21549316	Bentsen SB, Rustøen T, Miaskowski C.	J Pain. 2011 May;12(5):539-45. doi: 10.1016/j.jpain.2010.10.014.	J Pain. 2011	PubMed	citation	PMID:21549316	pubmed	21549316	create date:2011/05/10 | first author:Bentsen SB
Conditioned place preference reveals tonic pain in an animal model of central pain.	/pubmed/21515090	Davoody L, Quiton RL, Lucas JM, Ji Y, Keller A, Masri R.	J Pain. 2011 Aug;12(8):868-74. Epub 2011 Apr 23.	J Pain. 2011	PubMed	citation	PMID:21515090	pubmed	21515090	create date:2011/04/26 | first author:Davoody L
Breast cancer-induced bone remodeling, skeletal pain, and sprouting of sensory nerve fibers.	/pubmed/21497141	Bloom AP, Jimenez-Andrade JM, Taylor RN, Castañeda-Corral G, Kaczmarska MJ, Freeman KT, Coughlin KA, Ghilardi JR, Kuskowski MA, Mantyh PW.	J Pain. 2011 Jun;12(6):698-711. Epub 2011 Apr 15.	J Pain. 2011	PubMed	citation	PMID:21497141	pubmed	21497141	create date:2011/04/19 | first author:Bloom AP
Transcranial DC stimulation in fibromyalgia: optimized cortical target supported by high-resolution computational models.	/pubmed/21497140	Mendonca ME, Santana MB, Baptista AF, Datta A, Bikson M, Fregni F, Araujo CP.	J Pain. 2011 May;12(5):610-7. doi: 10.1016/j.jpain.2010.12.015. Epub 2011 Apr 15.	J Pain. 2011	PubMed	citation	PMID:21497140	pubmed	21497140	create date:2011/04/19 | first author:Mendonca ME
Pain characteristic differences between subacute and chronic back pain.	/pubmed/21497139	Chanda ML, Alvin MD, Schnitzer TJ, Apkarian AV.	J Pain. 2011 Jul;12(7):792-800. Epub 2011 Apr 15.	J Pain. 2011	PubMed	citation	PMID:21497139	pubmed	21497139	create date:2011/04/19 | first author:Chanda ML
Evidence-based pediatric pain management in emergency departments of a rural state.	/pubmed/21486710	Kleiber C, Jennissen C, McCarthy AM, Ansley T.	J Pain. 2011 Aug;12(8):900-10. Epub 2011 Apr 12.	J Pain. 2011	PubMed	citation	PMID:21486710	pubmed	21486710	create date:2011/04/14 | first author:Kleiber C
Reliability and validity of a brief method to assess nociceptive flexion reflex (NFR) threshold.	/pubmed/21481651	Rhudy JL, France CR.	J Pain. 2011 Jul;12(7):782-91. Epub 2011 Apr 9.	J Pain. 2011	PubMed	citation	PMID:21481651	pubmed	21481651	create date:2011/04/13 | first author:Rhudy JL
The contribution of sympathetic mechanisms to postamputation phantom and residual limb pain: a pilot study.	/pubmed/21481650	Cohen SP, Gambel JM, Raja SN, Galvagno S.	J Pain. 2011 Aug;12(8):859-67. Epub 2011 Apr 9.	J Pain. 2011	PubMed	citation	PMID:21481650	pubmed	21481650	create date:2011/04/13 | first author:Cohen SP
Hypoalgesia in response to transcutaneous electrical nerve stimulation (TENS) depends on stimulation intensity.	/pubmed/21481649	Moran F, Leonard T, Hawthorne S, Hughes CM, McCrum-Gardner E, Johnson MI, Rakel BA, Sluka KA, Walsh DM.	J Pain. 2011 Aug;12(8):929-35. Epub 2011 Apr 9.	J Pain. 2011	PubMed	citation	PMID:21481649	pubmed	21481649	create date:2011/04/13 | first author:Moran F
Further validation of a model of fibromyalgia syndrome in the rat.	/pubmed/21481648	Green PG, Alvarez P, Gear RW, Mendoza D, Levine JD.	J Pain. 2011 Jul;12(7):811-8. Epub 2011 Apr 9.	J Pain. 2011	PubMed	citation	PMID:21481648	pubmed	21481648	create date:2011/04/13 | first author:Green PG
Patterns and predictors of health service utilization in adolescents with pain: comparison between a community and a clinical pain sample.	/pubmed/21481647	Toliver-Sokol M, Murray CB, Wilson AC, Lewandowski A, Palermo TM.	J Pain. 2011 Jul;12(7):747-55. Epub 2011 Apr 9.	J Pain. 2011	PubMed	citation	PMID:21481647	pubmed	21481647	create date:2011/04/13 | first author:Toliver-Sokol M
Title	URL	Description	Details	ShortDetails	Resource	Type	Identifiers	Db	EntrezUID	Properties
Sensory focusing versus distraction and pain: moderating effects of anxiety sensitivity in males and females.	/pubmed/21481646	Thompson T, Keogh E, French CC.	J Pain. 2011 Aug;12(8):849-58. Epub 2011 Apr 9.	J Pain. 2011	PubMed	citation	PMID:21481646	pubmed	21481646	create date:2011/04/13 | first author:Thompson T
The orofacial formalin test in mice revisited--effects of formalin concentration, age, morphine and analysis method.	/pubmed/21481645	Bornhof M, Ihmsen H, Schwilden H, Yeomans DC, Tzabazis A.	J Pain. 2011 Jun;12(6):633-9. Epub 2011 Apr 9.	J Pain. 2011	PubMed	citation	PMID:21481645	pubmed	21481645	create date:2011/04/13 | first author:Bornhof M
Topical high-concentration (40%) menthol-somatosensory profile of a human surrogate pain model.	/pubmed/21459681	Binder A, Stengel M, Klebe O, Wasner G, Baron R.	J Pain. 2011 Jul;12(7):764-73. Epub 2011 Apr 2.	J Pain. 2011	PubMed	citation	PMID:21459681	pubmed	21459681	create date:2011/04/05 | first author:Binder A
Efficacy of low-dose celecoxib in patients with acute pain.	/pubmed/21459680	Schachtel BP, McCabe D, Berger M, Zhang R, Sanner KM, Savino L, Rizouk J, Schachtel EP.	J Pain. 2011 Jul;12(7):756-63. Epub 2011 Apr 2.	J Pain. 2011	PubMed	citation	PMID:21459680	pubmed	21459680	create date:2011/04/05 | first author:Schachtel BP
Synergistic interaction between intrathecal ginsenosides and morphine on formalin-induced nociception in rats.	/pubmed/21459679	Yoon MH, Kim KS, Lee HG, Kim CM, Kim WM, Choi JI, Kim YO.	J Pain. 2011 Jul;12(7):774-81. Epub 2011 Apr 2.	J Pain. 2011	PubMed	citation	PMID:21459679	pubmed	21459679	create date:2011/04/05 | first author:Yoon MH
Modulation of conditioned fear, fear-conditioned analgesia, and brain regional c-Fos expression following administration of muscimol into the rat basolateral amygdala.	/pubmed/21459678	Rea K, Roche M, Finn DP.	J Pain. 2011 Jun;12(6):712-21. Epub 2011 Apr 2.	J Pain. 2011	PubMed	citation	PMID:21459678	pubmed	21459678	create date:2011/04/05 | first author:Rea K
Persistent pain after breast cancer treatment: a critical review of risk factors and strategies for prevention.	/pubmed/21435953	Andersen KG, Kehlet H.	J Pain. 2011 Jul;12(7):725-46. Epub 2011 Mar 24. Review.	J Pain. 2011	PubMed	citation	PMID:21435953	pubmed	21435953	create date:2011/03/26 | first author:Andersen KG
Trajectories of pain and analgesics in oncology outpatients with metastatic bone pain during participation in a psychoeducational intervention study to improve pain management.	/pubmed/21429811	Langford DJ, Paul SM, Tripathy D, West C, Dodd MJ, Schumacher K, Miaskowski C.	J Pain. 2011 Jun;12(6):652-66. Epub 2011 Mar 22.	J Pain. 2011	PubMed	citation	PMID:21429811	pubmed	21429811	create date:2011/03/25 | first author:Langford DJ
Adolescent acceptance of pain: confirmatory factor analysis and further validation of the chronic pain acceptance questionnaire, adolescent version.	/pubmed/21429810	Wallace DP, Harbeck-Weber C, Whiteside SP, Harrison TE.	J Pain. 2011 May;12(5):591-9. doi: 10.1016/j.jpain.2010.11.004. Epub 2011 Mar 22.	J Pain. 2011	PubMed	citation	PMID:21429810	pubmed	21429810	create date:2011/03/25 | first author:Wallace DP
Subcutaneous methylnaltrexone for treatment of opioid-induced constipation in patients with chronic, nonmalignant pain: a randomized controlled study.	/pubmed/21429809	Michna E, Blonsky ER, Schulman S, Tzanis E, Manley A, Zhang H, Iyer S, Randazzo B.	J Pain. 2011 May;12(5):554-62. doi: 10.1016/j.jpain.2010.11.008. Epub 2011 Mar 22.	J Pain. 2011	PubMed	citation	PMID:21429809	pubmed	21429809	create date:2011/03/25 | first author:Michna E
Parsimonious collection of pain descriptors: classification and calibration by pain patients.	/pubmed/21411375	Fernandez E, Krusz JC, Hall S.	J Pain. 2011 Apr;12(4):444-50.	J Pain. 2011	PubMed	citation	PMID:21411375	pubmed	21411375	create date:2011/03/18 | first author:Fernandez E
Pain assessment strategies in older patients.	/pubmed/21396599	Herr K.	J Pain. 2011 Mar;12(3 Suppl 1):S3-S13. Review.	J Pain. 2011	PubMed	citation	PMID:21396599	pubmed	21396599	create date:2011/03/15 | first author:Herr K
Pharmacological management of persistent pain in older persons.	/pubmed/21396598	Reisner L.	J Pain. 2011 Mar;12(3 Suppl 1):S21-9. Review.	J Pain. 2011	PubMed	citation	PMID:21396598	pubmed	21396598	create date:2011/03/15 | first author:Reisner L
Effective pain management for older adults: a growing need.	/pubmed/21396597	Miaskowski C.	J Pain. 2011 Mar;12(3 Suppl 1):S1-2. No abstract available.	J Pain. 2011	PubMed	citation	PMID:21396597	pubmed	21396597	create date:2011/03/15 | first author:Miaskowski C
The Fear of Pain Questionnaire (FOPQ): assessment of pain-related fear among children and adolescents with chronic pain.	/pubmed/21354866	Simons LE, Sieberg CB, Carpino E, Logan D, Berde C.	J Pain. 2011 Jun;12(6):677-86. Epub 2011 Feb 26.	J Pain. 2011	PubMed	citation	PMID:21354866	pubmed	21354866	create date:2011/03/01 | first author:Simons LE
Descending facilitatory pathways from the rostroventromedial medulla mediate naloxone-precipitated withdrawal in morphine-dependent rats.	/pubmed/21354865	Vera-Portocarrero LP, Ossipov MH, Lai J, King T, Porreca F.	J Pain. 2011 Jun;12(6):667-76. Epub 2011 Feb 26.	J Pain. 2011	PubMed	citation	PMID:21354865	pubmed	21354865	create date:2011/03/01 | first author:Vera-Portocarrero LP
Blockade of opioid receptors in the medullary reticularis nucleus dorsalis, but not the rostral ventromedial medulla, prevents analgesia produced by Diffuse Noxious Inhibitory Control in rats with muscle inflammation.	/pubmed/21330219	de Resende MA, Silva LF, Sato K, Arendt-Nielsen L, Sluka KA.	J Pain. 2011 Jun;12(6):687-97. Epub 2011 Feb 17.	J Pain. 2011	PubMed	citation	PMID:21330219	pubmed	21330219	create date:2011/02/19 | first author:de Resende MA
The relationship between physical activity and brain responses to pain in fibromyalgia.	/pubmed/21330218	McLoughlin MJ, Stegner AJ, Cook DB.	J Pain. 2011 Jun;12(6):640-51. Epub 2011 Feb 18.	J Pain. 2011	PubMed	citation	PMID:21330218	pubmed	21330218	create date:2011/02/19 | first author:McLoughlin MJ
A review of the experience, epidemiology, and management of pain among American Indian, Alaska Native, and Aboriginal Canadian peoples.	/pubmed/21330217	Jimenez N, Garroutte E, Kundu A, Morales L, Buchwald D.	J Pain. 2011 May;12(5):511-22. doi: 10.1016/j.jpain.2010.12.002. Epub 2011 Feb 18. Review.	J Pain. 2011	PubMed	citation	PMID:21330217	pubmed	21330217	create date:2011/02/19 | first author:Jimenez N
The opioid debate-missing the point.	/pubmed/21315661	Ross E, Jamison R, Edwards R.	J Pain. 2011 Apr;12(4):508. No abstract available.	J Pain. 2011	PubMed	citation	PMID:21315661	pubmed	21315661	create date:2011/02/15 | first author:Ross E
Pain-related attentional biases: the importance of the personal relevance and ecological validity of stimuli.	/pubmed/21310670	Dear BF, Sharpe L, Nicholas MK, Refshauge K.	J Pain. 2011 Jun;12(6):625-32. Epub 2011 Feb 18.	J Pain. 2011	PubMed	citation	PMID:21310670	pubmed	21310670	create date:2011/02/12 | first author:Dear BF
Trajectories of pain and analgesics in oncology outpatients with metastatic bone pain.	/pubmed/21310669	Langford DJ, Tripathy D, Paul SM, West C, Dodd MJ, Schumacher K, Miaskowski C.	J Pain. 2011 Apr;12(4):495-507. Epub 2011 Feb 18.	J Pain. 2011	PubMed	citation	PMID:21310669	pubmed	21310669	create date:2011/02/12 | first author:Langford DJ
Judgments about pain intensity and pain genuineness: the role of pain behavior and judgmental heuristics.	/pubmed/21296030	Martel MO, Thibault P, Sullivan MJ.	J Pain. 2011 Apr;12(4):468-75. Epub 2011 Feb 5.	J Pain. 2011	PubMed	citation	PMID:21296030	pubmed	21296030	create date:2011/02/08 | first author:Martel MO
Enhanced excitability and down-regulated voltage-gated potassium channels in colonic drg neurons from neonatal maternal separation rats.	/pubmed/21296029	Luo JL, Qin HY, Wong CK, Tsang SY, Huang Y, Bian ZX.	J Pain. 2011 May;12(5):600-9. doi: 10.1016/j.jpain.2010.11.005. Epub 2011 Feb 5.	J Pain. 2011	PubMed	citation	PMID:21296029	pubmed	21296029	create date:2011/02/08 | first author:Luo JL
Pharmacological management of persistent pain in older persons: focus on opioids and nonopioids.	/pubmed/21296028	Gloth FM 3rd.	J Pain. 2011 Mar;12(3 Suppl 1):S14-20. Epub 2011 Feb 5. Review.	J Pain. 2011	PubMed	citation	PMID:21296028	pubmed	21296028	create date:2011/02/08 | first author:Gloth FM 3rd
A randomized, placebo-controlled phase 3 trial (Study SB-767905/012) of alvimopan for opioid-induced bowel dysfunction in patients with non-cancer pain.	/pubmed/21292169	Jansen JP, Lorch D, Langan J, Lasko B, Hermanns K, Kleoudis CS, Snidow JW, Pierce A, Wurzelmann J, Mortensen ER.	J Pain. 2011 Feb;12(2):185-93.	J Pain. 2011	PubMed	citation	PMID:21292169	pubmed	21292169	create date:2011/02/05 | first author:Jansen JP
A randomized, placebo-controlled phase 3 trial (Study SB-767905/013) of alvimopan for opioid-induced bowel dysfunction in patients with non-cancer pain.	/pubmed/21292168	Irving G, Pénzes J, Ramjattan B, Cousins M, Rauck R, Spierings EL, Kleoudis CS, Snidow JW, Pierce A, Wurzelmann J, Mortensen ER.	J Pain. 2011 Feb;12(2):175-84.	J Pain. 2011	PubMed	citation	PMID:21292168	pubmed	21292168	create date:2011/02/05 | first author:Irving G
Adjusting pulse amplitude during transcutaneous electrical nerve stimulation (TENS) application produces greater hypoalgesia.	/pubmed/21277840	Pantaleão MA, Laurino MF, Gallego NL, Cabral CM, Rakel B, Vance C, Sluka KA, Walsh DM, Liebano RE.	J Pain. 2011 May;12(5):581-90. doi: 10.1016/j.jpain.2010.11.001. Epub 2011 Feb 1.	J Pain. 2011	PubMed	citation	PMID:21277840	pubmed	21277840	create date:2011/02/01 | first author:Pantaleão MA
Somatization is associated with non-adherence to opioid prescriptions.	/pubmed/21277839	Trafton JA, Cucciare MA, Lewis E, Oser M.	J Pain. 2011 May;12(5):573-80. doi: 10.1016/j.jpain.2010.11.002. Epub 2011 Feb 1.	J Pain. 2011	PubMed	citation	PMID:21277839	pubmed	21277839	create date:2011/02/01 | first author:Trafton JA
Increased clearance of morphine in sickle cell disease: implications for pain management.	/pubmed/21277838	Darbari DS, Neely M, van den Anker J, Rana S.	J Pain. 2011 May;12(5):531-8. doi: 10.1016/j.jpain.2010.10.012. Epub 2011 Feb 1.	J Pain. 2011	PubMed	citation	PMID:21277838	pubmed	21277838	create date:2011/02/01 | first author:Darbari DS
Efficacy and safety of aceclofenac-cr and aceclofenac in the treatment of knee osteoarthritis: a 6-week, comparative, randomized, multicentric, double-blind study.	/pubmed/21277837	Pareek A, Chandurkar N, Gupta A, Sirsikar A, Dalal B, Jesalpura B, Mehrotra A, Mukherjee A.	J Pain. 2011 May;12(5):546-53. doi: 10.1016/j.jpain.2010.10.013. Epub 2011 Feb 1.	J Pain. 2011	PubMed	citation	PMID:21277837	pubmed	21277837	create date:2011/02/01 | first author:Pareek A
Race and sex differences in primary appraisals, catastrophizing, and experimental pain outcomes.	/pubmed/21277836	Forsythe LP, Thorn B, Day M, Shelby G.	J Pain. 2011 May;12(5):563-72. doi: 10.1016/j.jpain.2010.11.003. Epub 2011 Feb 1.	J Pain. 2011	PubMed	citation	PMID:21277836	pubmed	21277836	create date:2011/02/01 | first author:Forsythe LP
Improving individual measurement of postoperative pain: the pain trajectory.	/pubmed/21237721	Chapman CR, Donaldson GW, Davis JJ, Bradshaw DH.	J Pain. 2011 Feb;12(2):257-62. Epub 2011 Jan 15.	J Pain. 2011	PubMed	citation	PMID:21237721	pubmed	21237721	create date:2011/01/18 | first author:Chapman CR
Analgesic prescribing errors and associated medication characteristics.	/pubmed/21187270	Smith HS, Lesar TS.	J Pain. 2011 Jan;12(1):29-40. Epub 2010 Jun 17.	J Pain. 2011	PubMed	citation	PMID:21187270	pubmed	21187270	create date:2010/12/29 | first author:Smith HS
Tradition of excellence continues.	/pubmed/21187269	Jensen MP.	J Pain. 2011 Jan;12(1):1. No abstract available.	J Pain. 2011	PubMed	citation	PMID:21187269	pubmed	21187269	create date:2010/12/29 | first author:Jensen MP
Stimulation-produced analgesia from the occipital or retrosplenial cortex of rats involves serotonergic and opioid mechanisms in the anterior pretectal nucleus.	/pubmed/21167794	Reis GM, Rossaneis AC, Silveira JW, Dias QM, Prado WA.	J Pain. 2011 May;12(5):523-30. doi: 10.1016/j.jpain.2010.10.006. Epub 2010 Dec 17.	J Pain. 2011	PubMed	citation	PMID:21167794	pubmed	21167794	create date:2010/12/21 | first author:Reis GM
Cutaneous limb inflammation produces analgesia to pressure pain in the ipsilateral forehead of healthy volunteers.	/pubmed/21167793	Knudsen L, Drummond PD.	J Pain. 2011 Apr;12(4):451-9. Epub 2010 Dec 17.	J Pain. 2011	PubMed	citation	PMID:21167793	pubmed	21167793	create date:2010/12/21 | first author:Knudsen L
Somatosensory symptoms and signs and conditioned pain modulation in chronic post-stroke shoulder pain.	/pubmed/21167792	Roosink M, Renzenbrink GJ, Buitenweg JR, van Dongen RT, Geurts AC, Ijzerman MJ.	J Pain. 2011 Apr;12(4):476-85. Epub 2010 Dec 17.	J Pain. 2011	PubMed	citation	PMID:21167792	pubmed	21167792	create date:2010/12/21 | first author:Roosink M
Negative emotional constructs relevant to pain: unique variability, content overlap, and interrelations: a comment on Mounce, Keogh, and Eccleston (2010).	/pubmed/21167791	Vancleef LM, Peters ML, Vlaeyen JW.	J Pain. 2011 Feb;12(2):304-5. Epub 2010 Dec 17. No abstract available.	J Pain. 2011	PubMed	citation	PMID:21167791	pubmed	21167791	create date:2010/12/21 | first author:Vancleef LM
Development of a 10-item short form of the parents' postoperative pain measure: the PPPM-SF.	/pubmed/21167790	von Baeyer CL, Chambers CT, Eakins DM.	J Pain. 2011 Mar;12(3):401-6. Epub 2010 Dec 17.	J Pain. 2011	PubMed	citation	PMID:21167790	pubmed	21167790	create date:2010/12/21 | first author:von Baeyer CL
Sex steroids localized to the amygdala increase pain responses to visceral stimulation in rats.	/pubmed/21167789	Myers B, Schulkin J, Greenwood-Van Meerveld B.	J Pain. 2011 Apr;12(4):486-94. Epub 2010 Dec 17.	J Pain. 2011	PubMed	citation	PMID:21167789	pubmed	21167789	create date:2010/12/21 | first author:Myers B
Drug response profiles to experimental pain are opioid and pain modality specific.	/pubmed/21146469	Kindler LL, Sibille KT, Glover TL, Staud R, Riley JL 3rd, Fillingim RB.	J Pain. 2011 Mar;12(3):340-51. Epub 2010 Dec 13.	J Pain. 2011	PubMed	citation	PMID:21146469	pubmed	21146469	create date:2010/12/15 | first author:Kindler LL
Effects of the N-methyl-D-aspartate receptor on temporal summation of second pain (wind-up) in irritable bowel syndrome.	/pubmed/21146468	Zhou Q, Price DD, Callam CS, Woodruff MA, Verne GN.	J Pain. 2011 Feb;12(2):297-303. Epub 2010 Dec 13.	J Pain. 2011	PubMed	citation	PMID:21146468	pubmed	21146468	create date:2010/12/15 | first author:Zhou Q
Formalin-induced c-fos expression in the brain of infant rats.	/pubmed/21146467	Barr GA.	J Pain. 2011 Feb;12(2):263-71. Epub 2010 Dec 13.	J Pain. 2011	PubMed	citation	PMID:21146467	pubmed	21146467	create date:2010/12/15 | first author:Barr GA
Systematic review of the comparative effectiveness of antiepileptic drugs for fibromyalgia.	/pubmed/21146466	Siler AC, Gardner H, Yanit K, Cushman T, McDonagh M.	J Pain. 2011 Apr;12(4):407-15. Epub 2010 Dec 13. Review.	J Pain. 2011	PubMed	citation	PMID:21146466	pubmed	21146466	create date:2010/12/15 | first author:Siler AC
The effects of pain, gender, and age on sleep/wake and circadian rhythm parameters in oncology patients at the initiation of radiation therapy.	/pubmed/21146465	Buffum D, Koetters T, Cho M, Macera L, Paul SM, West C, Aouizerat B, Dunn L, Dodd M, Lee K, Cooper B, Wara W, Swift P, Miaskowski C.	J Pain. 2011 Mar;12(3):390-400. Epub 2010 Dec 13.	J Pain. 2011	PubMed	citation	PMID:21146465	pubmed	21146465	create date:2010/12/15 | first author:Buffum D
Experimental knee pain reduces muscle strength.	/pubmed/21146464	Henriksen M, Rosager S, Aaboe J, Graven-Nielsen T, Bliddal H.	J Pain. 2011 Apr;12(4):460-7. Epub 2010 Dec 13.	J Pain. 2011	PubMed	citation	PMID:21146464	pubmed	21146464	create date:2010/12/15 | first author:Henriksen M
Gray matter volumes of pain-related brain areas are decreased in fibromyalgia syndrome.	/pubmed/21146463	Robinson ME, Craggs JG, Price DD, Perlstein WM, Staud R.	J Pain. 2011 Apr;12(4):436-43. Epub 2010 Dec 13.	J Pain. 2011	PubMed	citation	PMID:21146463	pubmed	21146463	create date:2010/12/15 | first author:Robinson ME
Intra-periaqueductal gray matter microinjection of orexin-A decreases formalin-induced nociceptive behaviors in adult male rats.	/pubmed/21145791	Azhdari Zarmehri H, Semnanian S, Fathollahi Y, Erami E, Khakpay R, Azizi H, Rohampour K.	J Pain. 2011 Feb;12(2):280-7. Epub 2010 Dec 10.	J Pain. 2011	PubMed	citation	PMID:21145791	pubmed	21145791	create date:2010/12/15 | first author:Azhdari Zarmehri H
A randomized clinical trial of acupuncture versus oral steroids for carpal tunnel syndrome: a long-term follow-up.	/pubmed/21111685	Yang CP, Wang NH, Li TC, Hsieh CL, Chang HH, Hwang KL, Ko WS, Chang MH.	J Pain. 2011 Feb;12(2):272-9. Epub 2010 Nov 26.	J Pain. 2011	PubMed	citation	PMID:21111685	pubmed	21111685	create date:2010/11/30 | first author:Yang CP
Title	URL	Description	Details	ShortDetails	Resource	Type	Identifiers	Db	EntrezUID	Properties
A randomized trial of 2 prescription strategies for opioid treatment of chronic nonmalignant pain.	/pubmed/21111684	Naliboff BD, Wu SM, Schieffer B, Bolus R, Pham Q, Baria A, Aragaki D, Van Vort W, Davis F, Shekelle P.	J Pain. 2011 Feb;12(2):288-96. Epub 2010 Nov 26.	J Pain. 2011	PubMed	citation	PMID:21111684	pubmed	21111684	create date:2010/11/30 | first author:Naliboff BD
Association of nociceptive responsivity with clinical pain and the moderating effect of depression.	/pubmed/21111683	Ang DC, Chakr R, France CR, Mazzuca SA, Stump TE, Hilligoss J, Lengerich A.	J Pain. 2011 Mar;12(3):384-9. Epub 2010 Nov 26.	J Pain. 2011	PubMed	citation	PMID:21111683	pubmed	21111683	create date:2010/11/30 | first author:Ang DC
Learning about pain from others: an observational learning account.	/pubmed/21111682	Goubert L, Vlaeyen JW, Crombez G, Craig KD.	J Pain. 2011 Feb;12(2):167-74. Epub 2010 Nov 26. Review.	J Pain. 2011	PubMed	citation	PMID:21111682	pubmed	21111682	create date:2010/11/30 | first author:Goubert L
Acupuncture for carpal tunnel syndrome: a systematic review of randomized controlled trials.	/pubmed/21093382	Sim H, Shin BC, Lee MS, Jung A, Lee H, Ernst E.	J Pain. 2011 Mar;12(3):307-14. Epub 2010 Nov 19. Review.	J Pain. 2011	PubMed	citation	PMID:21093382	pubmed	21093382	create date:2010/11/26 | first author:Sim H
Systematic review of family functioning in families of children and adolescents with chronic pain.	/pubmed/21055709	Lewandowski AS, Palermo TM, Stinson J, Handley S, Chambers CT.	J Pain. 2010 Nov;11(11):1027-38. Review.	J Pain. 2010	PubMed	citation	PMID:21055709	pubmed	21055709	create date:2010/11/09 | first author:Lewandowski AS
Psychometric Properties of the Spanish Version of the Tampa Scale for Kinesiophobia (TSK).	/pubmed/20926355	Gómez-Pérez L, López-Martínez AE, Ruiz-Párraga GT.	J Pain. 2011 Apr;12(4):425-35.	J Pain. 2011	PubMed	citation	PMID:20926355	pubmed	20926355	create date:2010/10/12 | first author:Gómez-Pérez L
Interleukin-17 contributes to neuroinflammation and neuropathic pain following peripheral nerve injury in mice.	/pubmed/20889388	Kim CF, Moalem-Taylor G.	J Pain. 2011 Mar;12(3):370-83.	J Pain. 2011	PubMed	citation	PMID:20889388	pubmed	20889388	create date:2010/10/05 | first author:Kim CF
Effects of lidocaine patch on intradermal capsaicin-induced pain: a double-blind, controlled trial.	/pubmed/20889387	Lam VY, Wallace M, Schulteis G.	J Pain. 2011 Mar;12(3):323-30.	J Pain. 2011	PubMed	citation	PMID:20889387	pubmed	20889387	create date:2010/10/05 | first author:Lam VY
Do informal caregivers consider nonverbal behavior when they assess pain in people with severe dementia?	/pubmed/20880759	Eritz H, Hadjistavropoulos T.	J Pain. 2011 Mar;12(3):331-9. Epub 2010 Sep 29.	J Pain. 2011	PubMed	citation	PMID:20880759	pubmed	20880759	create date:2010/10/01 | first author:Eritz H
Prevalence and characteristics of chronic pain in the general population of Hong Kong.	/pubmed/20875775	Wong WS, Fielding R.	J Pain. 2011 Feb;12(2):236-45. Epub 2010 Sep 27.	J Pain. 2011	PubMed	citation	PMID:20875775	pubmed	20875775	create date:2010/09/30 | first author:Wong WS
Reduced analgesic effect of acupuncture-like TENS but not conventional TENS in opioid-treated patients.	/pubmed/20870464	Léonard G, Cloutier C, Marchand S.	J Pain. 2011 Feb;12(2):213-21. Epub 2010 Sep 27.	J Pain. 2011	PubMed	citation	PMID:20870464	pubmed	20870464	create date:2010/09/28 | first author:Léonard G
Treatment satisfaction in osteoarthritis and chronic low back pain: the role of pain, physical and emotional functioning, sleep, and adverse events.	/pubmed/20869325	Dworkin RH, Jensen MP, Gould E, Jones BA, Xiang Q, Galer BS, Gammaitoni AR.	J Pain. 2011 Apr;12(4):416-24.	J Pain. 2011	PubMed	citation	PMID:20869325	pubmed	20869325	create date:2010/09/28 | first author:Dworkin RH
Enhanced central thermal nociception in mildly depressed nonpatients and transiently sad healthy subjects.	/pubmed/20869324	Piñerua-Shuhaibar L, Villalobos N, Delgado N, Rubio MA, Suarez-Roca H.	J Pain. 2011 Mar;12(3):360-9.	J Pain. 2011	PubMed	citation	PMID:20869324	pubmed	20869324	create date:2010/09/28 | first author:Piñerua-Shuhaibar L
The endogenous opioid system is not involved in modulation of opioid-induced hyperalgesia.	/pubmed/20864417	Chu LF, Dairmont J, Zamora AK, Young CA, Angst MS.	J Pain. 2011 Jan;12(1):108-15.	J Pain. 2011	PubMed	citation	PMID:20864417	pubmed	20864417	create date:2010/09/25 | first author:Chu LF
Combination drug therapy for chronic pain: a call for more clinical studies.	/pubmed/20851058	Mao J, Gold MS, Backonja MM.	J Pain. 2011 Feb;12(2):157-66. Epub 2010 Sep 17. Review.	J Pain. 2011	PubMed	citation	PMID:20851058	pubmed	20851058	create date:2010/09/21 | first author:Mao J
Association between substance use disorder status and pain-related function following 12 months of treatment in primary care patients with musculoskeletal pain.	/pubmed/20851057	Morasco BJ, Corson K, Turk DC, Dobscha SK.	J Pain. 2011 Mar;12(3):352-9. Epub 2010 Sep 20.	J Pain. 2011	PubMed	citation	PMID:20851057	pubmed	20851057	create date:2010/09/21 | first author:Morasco BJ
Radiotelemetric and symptomatic evaluation of pain in the rat after laparotomy: long-term benefits of perioperative ropivacaine care.	/pubmed/20840888	Charlet A, Rodeau JL, Poisbeau P.	J Pain. 2011 Feb;12(2):246-56. Epub 2010 Sep 16.	J Pain. 2011	PubMed	citation	PMID:20840888	pubmed	20840888	create date:2010/09/16 | first author:Charlet A
Peak and end effects in patients' daily recall of pain and fatigue: a within-subjects analysis.	/pubmed/20817615	Schneider S, Stone AA, Schwartz JE, Broderick JE.	J Pain. 2011 Feb;12(2):228-35.	J Pain. 2011	PubMed	citation	PMID:20817615	pubmed	20817615	create date:2010/09/08 | first author:Schneider S
Hiding in plain sight: a case of Tarlov perineural cysts.	/pubmed/20800797	Hiers RH, Long D, North RB, Oaklander AL.	J Pain. 2010 Sep;11(9):833-7. Review. No abstract available.	J Pain. 2010	PubMed	citation	PMID:20800797	pubmed	20800797	create date:2010/08/31 | first author:Hiers RH
The influence of non-nociceptive factors on hot-plate latency in rats.	/pubmed/20797920	Gunn A, Bobeck EN, Weber C, Morgan MM.	J Pain. 2011 Feb;12(2):222-7. Epub 2010 Aug 25.	J Pain. 2011	PubMed	citation	PMID:20797920	pubmed	20797920	create date:2010/08/28 | first author:Gunn A
Median nerve small- and large-fiber damage in carpal tunnel syndrome: a quantitative sensory testing study.	/pubmed/20797919	Tamburin S, Cacciatori C, Praitano ML, Cazzarolli C, Foscato C, Fiaschi A, Zanette G.	J Pain. 2011 Feb;12(2):205-12. Epub 2010 Aug 24.	J Pain. 2011	PubMed	citation	PMID:20797919	pubmed	20797919	create date:2010/08/28 | first author:Tamburin S
Attentional biases toward sensory pain words in acute and chronic pain patients.	/pubmed/20797918	Haggman SP, Sharpe LA, Nicholas MK, Refshauge KM.	J Pain. 2010 Nov;11(11):1136-45. Epub 2010 Aug 24.	J Pain. 2010	PubMed	citation	PMID:20797918	pubmed	20797918	create date:2010/08/28 | first author:Haggman SP
Topical application of compound Ibuprofen suppresses pain by inhibiting sensory neuron hyperexcitability and neuroinflammation in a rat model of intervertebral foramen inflammation.	/pubmed/20797917	Huang ZJ, Hsu E, Li HC, Rosner AL, Rupert RL, Song XJ.	J Pain. 2011 Jan;12(1):141-52. Epub 2010 Aug 24.	J Pain. 2011	PubMed	citation	PMID:20797917	pubmed	20797917	create date:2010/08/28 | first author:Huang ZJ
The prevalence of chronic pain in United States adults: results of an Internet-based survey.	/pubmed/20797916	Johannes CB, Le TK, Zhou X, Johnston JA, Dworkin RH.	J Pain. 2010 Nov;11(11):1230-9. Epub 2010 Aug 25.	J Pain. 2010	PubMed	citation	PMID:20797916	pubmed	20797916	create date:2010/08/28 | first author:Johannes CB
Does chronic pain alter the normal interaction between cardiovascular and pain regulatory systems? Pain modulation in the hypertensive-monoarthritic rat.	/pubmed/20736136	Pinho D, Morato M, Couto MR, Marques-Lopes J, Tavares I, Albino-Teixeira A.	J Pain. 2011 Feb;12(2):194-204. Epub 2010 Aug 23.	J Pain. 2011	PubMed	citation	PMID:20736136	pubmed	20736136	create date:2010/08/26 | first author:Pinho D
The antinociceptive effects of AR-A014418, a selective inhibitor of glycogen synthase kinase-3 beta, in mice.	/pubmed/20705523	Martins DF, Rosa AO, Gadotti VM, Mazzardo-Martins L, Nascimento FP, Egea J, López MG, Santos AR.	J Pain. 2011 Mar;12(3):315-22. Epub 2010 Aug 12.	J Pain. 2011	PubMed	citation	PMID:20705523	pubmed	20705523	create date:2010/08/14 | first author:Martins DF
Suprathreshold heat pain response is associated with clinical pain intensity for patients with shoulder pain.	/pubmed/20692209	Valencia C, Fillingim RB, George SZ.	J Pain. 2011 Jan;12(1):133-40. Epub 2010 Aug 7.	J Pain. 2011	PubMed	citation	PMID:20692209	pubmed	20692209	create date:2010/08/10 | first author:Valencia C
Catechol O-methyltransferase haplotype predicts immediate musculoskeletal neck pain and psychological symptoms after motor vehicle collision.	/pubmed/20688576	McLean SA, Diatchenko L, Lee YM, Swor RA, Domeier RM, Jones JS, Jones CW, Reed C, Harris RE, Maixner W, Clauw DJ, Liberzon I.	J Pain. 2011 Jan;12(1):101-7. Epub 2010 Aug 5.	J Pain. 2011	PubMed	citation	PMID:20688576	pubmed	20688576	create date:2010/08/07 | first author:McLean SA
Varying perceived social threat modulates pain behavior in male mice.	/pubmed/20685172	Langford DJ, Tuttle AH, Briscoe C, Harvey-Lewis C, Baran I, Gleeson P, Fischer DB, Buonora M, Sternberg WF, Mogil JS.	J Pain. 2011 Jan;12(1):125-32. Epub 2010 Aug 4.	J Pain. 2011	PubMed	citation	PMID:20685172	pubmed	20685172	create date:2010/08/06 | first author:Langford DJ
Laser-evoked potentials habituation in fibromyalgia.	/pubmed/20685171	de Tommaso M, Federici A, Santostasi R, Calabrese R, Vecchio E, Lapadula G, Iannone F, Lamberti P, Livrea P.	J Pain. 2011 Jan;12(1):116-24. Epub 2010 Aug 4.	J Pain. 2011	PubMed	citation	PMID:20685171	pubmed	20685171	create date:2010/08/06 | first author:de Tommaso M
Progesterone prevents allodynia after experimental spinal cord injury.	/pubmed/20675200	Coronel MF, Labombarda F, Villar MJ, De Nicola AF, González SL.	J Pain. 2011 Jan;12(1):71-83. Epub 2010 Aug 2.	J Pain. 2011	PubMed	citation	PMID:20675200	pubmed	20675200	create date:2010/08/03 | first author:Coronel MF
Synaptic plasticity and central sensitization: author reply.	/pubmed/20674851	Latremoliere A, Woolf CJ.	J Pain. 2010 Aug;11(8):801-3. No abstract available.	J Pain. 2010	PubMed	citation	PMID:20674851	pubmed	20674851	create date:2010/08/03 | first author:Latremoliere A
Central sensitization versus synaptic long-term potentiation (LTP): a critical comment.	/pubmed/20674850	Sandkühler J.	J Pain. 2010 Aug;11(8):798-800. No abstract available.	J Pain. 2010	PubMed	citation	PMID:20674850	pubmed	20674850	create date:2010/08/03 | first author:Sandkühler J
A multicenter, randomized, double-blind, controlled dose finding study of NGX-4010, a high-concentration capsaicin patch, for the treatment of postherpetic neuralgia.	/pubmed/20655809	Webster LR, Malan TP, Tuchman MM, Mollen MD, Tobias JK, Vanhove GF.	J Pain. 2010 Oct;11(10):972-82. Epub 2010 Jul 24.	J Pain. 2010	PubMed	citation	PMID:20655809	pubmed	20655809	create date:2010/07/27 | first author:Webster LR
The efficacy of Web-based cognitive behavioral interventions for chronic pain: a systematic review and meta-analysis.	/pubmed/20650691	Macea DD, Gajos K, Daglia Calil YA, Fregni F.	J Pain. 2010 Oct;11(10):917-29. Epub 2010 Jul 22. Review.	J Pain. 2010	PubMed	citation	PMID:20650691	pubmed	20650691	create date:2010/07/24 | first author:Macea DD
Is lack of evidence the problem?	/pubmed/20650690	Ballantyne JC.	J Pain. 2010 Sep;11(9):830-2. Epub 2010 Jul 22. No abstract available.	J Pain. 2010	PubMed	citation	PMID:20650690	pubmed	20650690	create date:2010/07/24 | first author:Ballantyne JC
Comparative prospective evaluation of the responsiveness of single-item pediatric pain-intensity self-report scales and their uniqueness from negative affect in a hospital setting.	/pubmed/20646966	Connelly M, Neville K.	J Pain. 2010 Dec;11(12):1451-60. Epub 2010 Jun 20.	J Pain. 2010	PubMed	citation	PMID:20646966	pubmed	20646966	create date:2010/07/22 | first author:Connelly M
Exploring relations among traumatic, posttraumatic, and physical pain experiences in methadone-maintained patients.	/pubmed/20646965	Barry DT, Beitel M, Cutter CJ, Garnet B, Joshi D, Rosenblum A, Schottenfeld RS.	J Pain. 2011 Jan;12(1):22-8. Epub 2010 Jun 20.	J Pain. 2011	PubMed	citation	PMID:20646965	pubmed	20646965	create date:2010/07/22 | first author:Barry DT
A tropomyosine receptor kinase inhibitor blocks spinal neuroplasticity essential for the anti-hypersensitivity effects of gabapentin and clonidine in rats with peripheral nerve injury.	/pubmed/20638911	Hayashida K, Eisenach JC.	J Pain. 2011 Jan;12(1):94-100.	J Pain. 2011	PubMed	citation	PMID:20638911	pubmed	20638911	create date:2010/07/20 | first author:Hayashida K
Complex regional pain syndrome: what's in a name?	/pubmed/20634146	Coderre TJ.	J Pain. 2011 Jan;12(1):2-12. Epub 2010 Jul 15.	J Pain. 2011	PubMed	citation	PMID:20634146	pubmed	20634146	create date:2010/07/17 | first author:Coderre TJ
Maintaining the legacy.	/pubmed/20630354	Jensen MP.	J Pain. 2010 Jul;11(7):601. No abstract available.	J Pain. 2010	PubMed	citation	PMID:20630354	pubmed	20630354	create date:2010/07/16 | first author:Jensen MP
Electroacupuncture increases CB2 receptor expression on keratinocytes and infiltrating inflammatory cells in inflamed skin tissues of rats.	/pubmed/20627823	Zhang J, Chen L, Su T, Cao F, Meng X, Pei L, Shi J, Pan HL, Li M.	J Pain. 2010 Dec;11(12):1250-8. Epub 2010 Jun 2.	J Pain. 2010	PubMed	citation	PMID:20627823	pubmed	20627823	create date:2010/07/16 | first author:Zhang J
Salivary cortisol release and hypothalamic pituitary adrenal axis feedback sensitivity in fibromyalgia is associated with depression but not with pain.	/pubmed/20627822	Wingenfeld K, Nutzinger D, Kauth J, Hellhammer DH, Lautenbacher S.	J Pain. 2010 Nov;11(11):1195-202. Epub 2010 Jun 2.	J Pain. 2010	PubMed	citation	PMID:20627822	pubmed	20627822	create date:2010/07/16 | first author:Wingenfeld K
Assessing pain behaviors in healthy subjects using the Critical-Care Pain Observation Tool (CPOT): a pilot study.	/pubmed/20627821	Tousignant-Laflamme Y, Bourgault P, Gélinas C, Marchand S.	J Pain. 2010 Oct;11(10):983-7. Epub 2010 Jun 2.	J Pain. 2010	PubMed	citation	PMID:20627821	pubmed	20627821	create date:2010/07/16 | first author:Tousignant-Laflamme Y
Skin incision induces expression of axonal regeneration-related genes in adult rat spinal sensory neurons.	/pubmed/20627820	Hill CE, Harrison BJ, Rau KK, Hougland MT, Bunge MB, Mendell LM, Petruska JC.	J Pain. 2010 Nov;11(11):1066-73. Epub 2010 Jun 2.	J Pain. 2010	PubMed	citation	PMID:20627820	pubmed	20627820	create date:2010/07/16 | first author:Hill CE
PROMIS Pediatric Pain Interference Scale: an item response theory analysis of the pediatric pain item bank.	/pubmed/20627819	Varni JW, Stucky BD, Thissen D, Dewitt EM, Irwin DE, Lai JS, Yeatts K, Dewalt DA.	J Pain. 2010 Nov;11(11):1109-19. Epub 2010 Jun 2.	J Pain. 2010	PubMed	citation	PMID:20627819	pubmed	20627819	create date:2010/07/16 | first author:Varni JW
Dispositional optimism predicts placebo analgesia.	/pubmed/20627818	Geers AL, Wellman JA, Fowler SL, Helfer SG, France CR.	J Pain. 2010 Nov;11(11):1165-71. Epub 2010 Jun 2.	J Pain. 2010	PubMed	citation	PMID:20627818	pubmed	20627818	create date:2010/07/16 | first author:Geers AL
Opioids, chronic pain, and addiction in primary care.	/pubmed/20627817	Barry DT, Irwin KS, Jones ES, Becker WC, Tetrault JM, Sullivan LE, Hansen H, O'Connor PG, Schottenfeld RS, Fiellin DA.	J Pain. 2010 Dec;11(12):1442-50. Epub 2010 Jun 2.	J Pain. 2010	PubMed	citation	PMID:20627817	pubmed	20627817	create date:2010/07/16 | first author:Barry DT
The association of single nucleotide polymorphisms in the catechol-O-methyltransferase gene and pain scores in female patients with major depressive disorder.	/pubmed/20627703	Fijal B, Perlis RH, Heinloth AN, Houston JP.	J Pain. 2010 Sep;11(9):910-5, 915.e1-9.	J Pain. 2010	PubMed	citation	PMID:20627703	pubmed	20627703	create date:2010/07/16 | first author:Fijal B
Corticotropin-releasing factor in the rat amygdala differentially influences sensory-discriminative and emotional-like pain response in peripheral neuropathy.	/pubmed/20624690	Bourbia N, Ansah OB, Pertovaara A.	J Pain. 2010 Dec;11(12):1461-71. Epub 2010 Jul 10.	J Pain. 2010	PubMed	citation	PMID:20624690	pubmed	20624690	create date:2010/07/14 | first author:Bourbia N
Title	URL	Description	Details	ShortDetails	Resource	Type	Identifiers	Db	EntrezUID	Properties
Central sensitization in the trigeminal nucleus caudalis produced by a conjugate of substance P and the A subunit of cholera toxin.	/pubmed/20620120	Caudle RM, King C, Nolan TA, Suckow SK, Vierck CJ Jr, Neubert JK.	J Pain. 2010 Sep;11(9):838-46.	J Pain. 2010	PubMed	citation	PMID:20620120	pubmed	20620120	create date:2010/07/14 | first author:Caudle RM
Therapeutic Interactive Voice Response (TIVR) to reduce analgesic medication use for chronic pain management.	/pubmed/20620119	Naylor MR, Naud S, Keefe FJ, Helzer JE.	J Pain. 2010 Dec;11(12):1410-9.	J Pain. 2010	PubMed	citation	PMID:20620119	pubmed	20620119	create date:2010/07/14 | first author:Naylor MR
The challenges of translational research for analgesics: the state of knowledge needs upgrading and some uncomfortable deficiencies remain to be urgently addressed.	/pubmed/20605748	Quessy SN.	J Pain. 2010 Jul;11(7):698-700. Epub 2010 Jun 1. No abstract available.	J Pain. 2010	PubMed	citation	PMID:20605748	pubmed	20605748	create date:2010/07/08 | first author:Quessy SN
Do intensity ratings and skin conductance responses reliably discriminate between different stimulus intensities in experimentally induced pain?	/pubmed/20598647	Breimhorst M, Sandrock S, Fechir M, Hausenblas N, Geber C, Birklein F.	J Pain. 2011 Jan;12(1):61-70. Epub 2010 Jul 2.	J Pain. 2011	PubMed	citation	PMID:20598647	pubmed	20598647	create date:2010/07/06 | first author:Breimhorst M
Sequential analyses of daily symptoms in women with fibromyalgia syndrome.	/pubmed/20591745	Okifuji A, Bradshaw DH, Donaldson GW, Turk DC.	J Pain. 2011 Jan;12(1):84-93. Epub 2010 Jul 1. Erratum in: J Pain. 2011 Apr;12(4):509.	J Pain. 2011	PubMed	citation	PMID:20591745	pubmed	20591745	create date:2010/07/02 | first author:Okifuji A
Assessing pain in older people with persistent pain: the NRS is valid but only provides part of the picture.	/pubmed/20579940	Wood BM, Nicholas MK, Blyth F, Asghari A, Gibson S.	J Pain. 2010 Dec;11(12):1259-66. Epub 2010 Jun 25.	J Pain. 2010	PubMed	citation	PMID:20579940	pubmed	20579940	create date:2010/06/29 | first author:Wood BM
Psychological and sensory predictors of experimental thermal pain: a multifactorial model.	/pubmed/20570569	Starr CJ, Houle TT, Coghill RC.	J Pain. 2010 Dec;11(12):1394-402. Epub 2010 Jun 8.	J Pain. 2010	PubMed	citation	PMID:20570569	pubmed	20570569	create date:2010/06/24 | first author:Starr CJ
The differential effect of methadone dose and of chronic pain on pain perception of former heroin addicts receiving methadone maintenance treatment.	/pubmed/20561825	Peles E, Schreiber S, Hetzroni T, Adelson M, Defrin R.	J Pain. 2011 Jan;12(1):41-50. Epub 2010 Jun 19.	J Pain. 2011	PubMed	citation	PMID:20561825	pubmed	20561825	create date:2010/06/22 | first author:Peles E
Fatty acid amide hydrolase and monoacylglycerol lipase inhibitors produce anti-allodynic effects in mice through distinct cannabinoid receptor mechanisms.	/pubmed/20554481	Kinsey SG, Long JZ, Cravatt BF, Lichtman AH.	J Pain. 2010 Dec;11(12):1420-8. Epub 2010 Jun 16.	J Pain. 2010	PubMed	citation	PMID:20554481	pubmed	20554481	create date:2010/06/18 | first author:Kinsey SG
Analgesia induced by 2- or 100-Hz electroacupuncture in the rat tail-flick test depends on the activation of different descending pain inhibitory mechanisms.	/pubmed/20554480	Silva JR, Silva ML, Prado WA.	J Pain. 2011 Jan;12(1):51-60. Epub 2010 Jun 16.	J Pain. 2011	PubMed	citation	PMID:20554480	pubmed	20554480	create date:2010/06/18 | first author:Silva JR
Are there sex differences in affective modulation of spinal nociception and pain?	/pubmed/20554479	Rhudy JL, Bartley EJ, Williams AE, McCabe KM, Chandler MC, Russell JL, Kerr KL.	J Pain. 2010 Dec;11(12):1429-41. Epub 2010 Jun 16.	J Pain. 2010	PubMed	citation	PMID:20554479	pubmed	20554479	create date:2010/06/18 | first author:Rhudy JL
An educational strategy for treating chronic, noncancer pain with opioids: a pilot test.	/pubmed/20542743	Elhwairis H, Reznich CB.	J Pain. 2010 Dec;11(12):1368-75. Epub 2010 Jun 9.	J Pain. 2010	PubMed	citation	PMID:20542743	pubmed	20542743	create date:2010/06/15 | first author:Elhwairis H
Relationship between fibromyalgia and obesity in pain, function, mood, and sleep.	/pubmed/20542742	Okifuji A, Donaldson GW, Barck L, Fine PG.	J Pain. 2010 Dec;11(12):1329-37. Epub 2010 Jun 9.	J Pain. 2010	PubMed	citation	PMID:20542742	pubmed	20542742	create date:2010/06/15 | first author:Okifuji A
Topical nifedipine for the treatment of localized provoked vulvodynia: a placebo-controlled study.	/pubmed/20537958	Bornstein J, Tuma R, Farajun Y, Azran A, Zarfati D.	J Pain. 2010 Dec;11(12):1403-9. Epub 2010 May 26.	J Pain. 2010	PubMed	citation	PMID:20537958	pubmed	20537958	create date:2010/06/12 | first author:Bornstein J
Initial Psychometric Properties of the Pain Care Quality Survey (PainCQ).	/pubmed/20537957	Beck SL, Towsley GL, Pett MA, Berry PH, Smith EL, Brant JM, Guo JW.	J Pain. 2010 Dec;11(12):1311-9. Epub 2010 May 26.	J Pain. 2010	PubMed	citation	PMID:20537957	pubmed	20537957	create date:2010/06/12 | first author:Beck SL
Spatiotemporal pattern of concurrent spinal and supraspinal NF-κB expression after peripheral nerve injury.	/pubmed/20537956	Chou CW, Wong GT, Lim G, Wang S, Irwin MG, Mao J.	J Pain. 2011 Jan;12(1):13-21. Epub 2010 May 26.	J Pain. 2011	PubMed	citation	PMID:20537956	pubmed	20537956	create date:2010/06/12 | first author:Chou CW
Referred pain from muscle trigger points in the masticatory and neck-shoulder musculature in women with temporomandibular disoders.	/pubmed/20494623	Fernández-de-Las-Peñas C, Galán-Del-Río F, Alonso-Blanco C, Jiménez-García R, Arendt-Nielsen L, Svensson P.	J Pain. 2010 Dec;11(12):1295-304. Epub 2010 May 21.	J Pain. 2010	PubMed	citation	PMID:20494623	pubmed	20494623	create date:2010/05/25 | first author:Fernández-de-Las-Peñas C
High-intensity extended swimming exercise reduces pain-related behavior in mice: involvement of endogenous opioids and the serotonergic system.	/pubmed/20488763	Mazzardo-Martins L, Martins DF, Marcon R, Dos Santos UD, Speckhann B, Gadotti VM, Sigwalt AR, Guglielmo LG, Santos AR.	J Pain. 2010 Dec;11(12):1384-93. Epub 2010 May 20.	J Pain. 2010	PubMed	citation	PMID:20488763	pubmed	20488763	create date:2010/05/22 | first author:Mazzardo-Martins L
Risk factors predicting the development of widespread pain from chronic back or neck pain.	/pubmed/20488762	Kindler LL, Jones KD, Perrin N, Bennett RM.	J Pain. 2010 Dec;11(12):1320-8. Epub 2010 May 21.	J Pain. 2010	PubMed	citation	PMID:20488762	pubmed	20488762	create date:2010/05/22 | first author:Kindler LL
Large and small fiber dysfunction in peripheral nerve injuries with or without spontaneous pain.	/pubmed/20488761	Kleggetveit IP, Jørum E.	J Pain. 2010 Dec;11(12):1305-10. Epub 2010 May 21.	J Pain. 2010	PubMed	citation	PMID:20488761	pubmed	20488761	create date:2010/05/22 | first author:Kleggetveit IP
Changes in situation-specific pain catastrophizing precede changes in pain report during capsaicin pain: a cross-lagged panel analysis among healthy, pain-free participants.	/pubmed/20488760	Campbell CM, Quartana PJ, Buenaver LF, Haythornthwaite JA, Edwards RR.	J Pain. 2010 Sep;11(9):876-84. Epub 2010 May 21.	J Pain. 2010	PubMed	citation	PMID:20488760	pubmed	20488760	create date:2010/05/22 | first author:Campbell CM
Antagonistic effects of ondansetron and tramadol? A randomized placebo and active drug controlled study.	/pubmed/20488759	Rauers NI, Stüber F, Lee EH, Musshoff F, Fimmers R, Barann M, Stamer UM.	J Pain. 2010 Dec;11(12):1274-81. Epub 2010 May 21.	J Pain. 2010	PubMed	citation	PMID:20488759	pubmed	20488759	create date:2010/05/22 | first author:Rauers NI
Peripheral formalin injury induces 2 stages of microglial activation in the spinal cord.	/pubmed/20488758	Li K, Lin T, Cao Y, Light AR, Fu KY.	J Pain. 2010 Nov;11(11):1056-65. Epub 2010 May 20.	J Pain. 2010	PubMed	citation	PMID:20488758	pubmed	20488758	create date:2010/05/22 | first author:Li K
Duloxetine versus placebo in patients with chronic low back pain: a 12-week, fixed-dose, randomized, double-blind trial.	/pubmed/20472510	Skljarevski V, Zhang S, Desaiah D, Alaka KJ, Palacios S, Miazgowski T, Patrick K.	J Pain. 2010 Dec;11(12):1282-90. Epub 2010 May 15.	J Pain. 2010	PubMed	citation	PMID:20472510	pubmed	20472510	create date:2010/05/18 | first author:Skljarevski V
Central sensitization and Ca(V)α₂δ ligands in chronic pain syndromes: pathologic processes and pharmacologic effect.	/pubmed/20472509	Tuchman M, Barrett JA, Donevan S, Hedberg TG, Taylor CP.	J Pain. 2010 Dec;11(12):1241-9. Epub 2010 May 15. Review.	J Pain. 2010	PubMed	citation	PMID:20472509	pubmed	20472509	create date:2010/05/18 | first author:Tuchman M
How do parents of preverbal children with acute otitis media determine how much ear pain their child is having?	/pubmed/20466597	Shaikh N, Kearney DH, Colborn DK, Balentine T, Feng W, Lin Y, Hoberman A.	J Pain. 2010 Dec;11(12):1291-4. Epub 2010 May 13.	J Pain. 2010	PubMed	citation	PMID:20466597	pubmed	20466597	create date:2010/05/15 | first author:Shaikh N
Preference, expectation, and satisfaction in a clinical trial of behavioral interventions for acute and sub-acute low back pain.	/pubmed/20466596	George SZ, Robinson ME.	J Pain. 2010 Nov;11(11):1074-82. Epub 2010 May 13.	J Pain. 2010	PubMed	citation	PMID:20466596	pubmed	20466596	create date:2010/05/15 | first author:George SZ
The effect of fibromyalgia and widespread pain on the clinically significant temporomandibular muscle and joint pain disorders--a prospective 18-month cohort study.	/pubmed/20466595	Velly AM, Look JO, Schiffman E, Lenton PA, Kang W, Messner RP, Holcroft CA, Fricton JR.	J Pain. 2010 Nov;11(11):1155-64. Epub 2010 May 13.	J Pain. 2010	PubMed	citation	PMID:20466595	pubmed	20466595	create date:2010/05/15 | first author:Velly AM
Temporomandibular disorder modifies cortical response to tactile stimulation.	/pubmed/20462805	Nebel MB, Folger S, Tommerdahl M, Hollins M, McGlone F, Essick G.	J Pain. 2010 Nov;11(11):1083-94. Epub 2010 May 11.	J Pain. 2010	PubMed	citation	PMID:20462805	pubmed	20462805	create date:2010/05/14 | first author:Nebel MB
Comparisons of catastrophizing, pain attitudes, and cold-pressor pain experience between Chinese and European Canadian young adults.	/pubmed/20452836	Hsieh AY, Tripp DA, Ji LJ, Sullivan MJ.	J Pain. 2010 Nov;11(11):1187-94. Epub 2010 May 8.	J Pain. 2010	PubMed	citation	PMID:20452836	pubmed	20452836	create date:2010/05/11 | first author:Hsieh AY
Importance of side effects in opioid treatment: a trade-off analysis with patients and physicians.	/pubmed/20452835	Gregorian RS Jr, Gasik A, Kwong WJ, Voeller S, Kavanagh S.	J Pain. 2010 Nov;11(11):1095-108. Epub 2010 May 10.	J Pain. 2010	PubMed	citation	PMID:20452835	pubmed	20452835	create date:2010/05/11 | first author:Gregorian RS Jr
Mammalian target of rapamycin signaling in the spinal cord is required for neuronal plasticity and behavioral hypersensitivity associated with neuropathy in the rat.	/pubmed/20452291	Asante CO, Wallace VC, Dickenson AH.	J Pain. 2010 Dec;11(12):1356-67. Epub 2010 May 8.	J Pain. 2010	PubMed	citation	PMID:20452291	pubmed	20452291	create date:2010/05/11 | first author:Asante CO
Sex differences in the relations of positive and negative daily events and fatigue in adults with rheumatoid arthritis.	/pubmed/20452290	Davis MC, Okun MA, Kruszewski D, Zautra AJ, Tennen H.	J Pain. 2010 Dec;11(12):1338-47. Epub 2010 May 10.	J Pain. 2010	PubMed	citation	PMID:20452290	pubmed	20452290	create date:2010/05/11 | first author:Davis MC
The antinociceptive effect of (-)-linalool in models of chronic inflammatory and neuropathic hypersensitivity in mice.	/pubmed/20452289	Batista PA, Werner MF, Oliveira EC, Burgos L, Pereira P, Brum LF, Story GM, Santos AR.	J Pain. 2010 Nov;11(11):1222-9. Epub 2010 May 8.	J Pain. 2010	PubMed	citation	PMID:20452289	pubmed	20452289	create date:2010/05/11 | first author:Batista PA
Sustained nociceptive mechanical stimulation of latent myofascial trigger point induces central sensitization in healthy subjects.	/pubmed/20451466	Xu YM, Ge HY, Arendt-Nielsen L.	J Pain. 2010 Dec;11(12):1348-55. Epub 2010 May 6.	J Pain. 2010	PubMed	citation	PMID:20451466	pubmed	20451466	create date:2010/05/11 | first author:Xu YM
Pain variability in fibromyalgia is related to activity and rest: role of peripheral tissue impulse input.	/pubmed/20451465	Staud R, Robinson ME, Weyl EE, Price DD.	J Pain. 2010 Dec;11(12):1376-83. Epub 2010 May 7.	J Pain. 2010	PubMed	citation	PMID:20451465	pubmed	20451465	create date:2010/05/11 | first author:Staud R
Approaches to improve pain relief while minimizing opioid abuse liability.	/pubmed/20444651	Webster LR, Fine PG.	J Pain. 2010 Jul;11(7):602-11. Epub 2010 May 4. Review.	J Pain. 2010	PubMed	citation	PMID:20444651	pubmed	20444651	create date:2010/05/07 | first author:Webster LR
Situational versus dispositional measurement of catastrophizing: associations with pain responses in multiple samples.	/pubmed/20439057	Campbell CM, Kronfli T, Buenaver LF, Smith MT, Berna C, Haythornthwaite JA, Edwards RR.	J Pain. 2010 May;11(5):443-453.e2.	J Pain. 2010	PubMed	citation	PMID:20439057	pubmed	20439057	create date:2010/05/05 | first author:Campbell CM
Physician characteristics and variation in treatment outcomes: are better qualified and experienced physicians more successful in treating patients with chronic pain with acupuncture?	/pubmed/20439056	Witt CM, Lüdtke R, Wegscheider K, Willich SN.	J Pain. 2010 May;11(5):431-5.	J Pain. 2010	PubMed	citation	PMID:20439056	pubmed	20439056	create date:2010/05/05 | first author:Witt CM
Bio-psychosocial determinants of persistent pain 6 months after non-life-threatening acute orthopaedic trauma.	/pubmed/20439055	Clay FJ, Newstead SV, Watson WL, Ozanne-Smith J, Guy J, McClure RJ.	J Pain. 2010 May;11(5):420-30.	J Pain. 2010	PubMed	citation	PMID:20439055	pubmed	20439055	create date:2010/05/05 | first author:Clay FJ
Unraveling the secrets to chronic pain and disability: more than meets the eye.	/pubmed/20439054	Jamison RN.	J Pain. 2010 May;11(5):405-7. No abstract available.	J Pain. 2010	PubMed	citation	PMID:20439054	pubmed	20439054	create date:2010/05/05 | first author:Jamison RN
Motor training of the lumbar paraspinal muscles induces immediate changes in motor coordination in patients with recurrent low back pain.	/pubmed/20434958	Tsao H, Druitt TR, Schollum TM, Hodges PW.	J Pain. 2010 Nov;11(11):1120-8.	J Pain. 2010	PubMed	citation	PMID:20434958	pubmed	20434958	create date:2010/05/04 | first author:Tsao H
Predictors of postherpetic neuralgia among patients with herpes zoster: a prospective study.	/pubmed/20434957	Drolet M, Brisson M, Schmader K, Levin M, Johnson R, Oxman M, Patrick D, Camden S, Mansi JA.	J Pain. 2010 Nov;11(11):1211-21.	J Pain. 2010	PubMed	citation	PMID:20434957	pubmed	20434957	create date:2010/05/04 | first author:Drolet M
Pain intensity and duration can be enhanced by prior challenge: initial evidence suggestive of a role of microglial priming.	/pubmed/20434956	Hains LE, Loram LC, Weiseler JL, Frank MG, Bloss EB, Sholar P, Taylor FR, Harrison JA, Martin TJ, Eisenach JC, Maier SF, Watkins LR.	J Pain. 2010 Oct;11(10):1004-14.	J Pain. 2010	PubMed	citation	PMID:20434956	pubmed	20434956	create date:2010/05/04 | first author:Hains LE
Repetitive transcranial magnetic stimulation is efficacious as an add-on to pharmacological therapy in complex regional pain syndrome (CRPS) type I.	/pubmed/20430702	Picarelli H, Teixeira MJ, de Andrade DC, Myczkowski ML, Luvisotto TB, Yeng LT, Fonoff ET, Pridmore S, Marcolin MA.	J Pain. 2010 Nov;11(11):1203-10. Epub 2010 Apr 28.	J Pain. 2010	PubMed	citation	PMID:20430702	pubmed	20430702	create date:2010/05/01 | first author:Picarelli H
Opioid pharmacotherapy for chronic non-cancer pain in the United States: a research guideline for developing an evidence-base.	/pubmed/20430701	Chapman CR, Lipschitz DL, Angst MS, Chou R, Denisco RC, Donaldson GW, Fine PG, Foley KM, Gallagher RM, Gilson AM, Haddox JD, Horn SD, Inturrisi CE, Jick SS, Lipman AG, Loeser JD, Noble M, Porter L, Rowbotham MC, Schoelles KM, Turk DC, Volinn E, et al.	J Pain. 2010 Sep;11(9):807-29. Epub 2010 Apr 28.	J Pain. 2010	PubMed	citation	PMID:20430701	pubmed	20430701	create date:2010/05/01 | first author:Chapman CR
Hyperbaric oxygen treatment induces a 2-phase antinociceptive response of unusually long duration in mice.	/pubmed/20418186	Chung E, Zelinski LM, Ohgami Y, Shirachi DY, Quock RM.	J Pain. 2010 Sep;11(9):847-53. Epub 2010 Apr 24.	J Pain. 2010	PubMed	citation	PMID:20418186	pubmed	20418186	create date:2010/04/27 | first author:Chung E
Pain and functioning of rheumatoid arthritis patients based on marital status: is a distressed marriage preferable to no marriage?	/pubmed/20418185	Reese JB, Somers TJ, Keefe FJ, Mosley-Williams A, Lumley MA.	J Pain. 2010 Oct;11(10):958-64. Epub 2010 Apr 24.	J Pain. 2010	PubMed	citation	PMID:20418185	pubmed	20418185	create date:2010/04/27 | first author:Reese JB
Ginger (Zingiber officinale) reduces muscle pain caused by eccentric exercise.	/pubmed/20418184	Black CD, Herring MP, Hurley DJ, O'Connor PJ.	J Pain. 2010 Sep;11(9):894-903. Epub 2010 Apr 24.	J Pain. 2010	PubMed	citation	PMID:20418184	pubmed	20418184	create date:2010/04/27 | first author:Black CD
Actigraphy-based physical activity monitoring in adolescents with juvenile primary fibromyalgia syndrome.	/pubmed/20418183	Kashikar-Zuck S, Flowers SR, Verkamp E, Ting TV, Lynch-Jordan AM, Graham TB, Passo M, Schikler KN, Hashkes PJ, Spalding S, Banez G, Richards MM, Powers SW, Arnold LM, Lovell D.	J Pain. 2010 Sep;11(9):885-93. Epub 2010 Apr 24.	J Pain. 2010	PubMed	citation	PMID:20418183	pubmed	20418183	create date:2010/04/27 | first author:Kashikar-Zuck S
Title	URL	Description	Details	ShortDetails	Resource	Type	Identifiers	Db	EntrezUID	Properties
Sesamol suppresses neuro-inflammatory cascade in experimental model of diabetic neuropathy.	/pubmed/20418182	Chopra K, Tiwari V, Arora V, Kuhad A.	J Pain. 2010 Oct;11(10):950-7. Epub 2010 Apr 24.	J Pain. 2010	PubMed	citation	PMID:20418182	pubmed	20418182	create date:2010/04/27 | first author:Chopra K
The integration of emotion and reason in caregiver pain assessment.	/pubmed/20418181	van Rysewyk S.	J Pain. 2010 Aug;11(8):804-5. Epub 2010 Apr 24. No abstract available.	J Pain. 2010	PubMed	citation	PMID:20418181	pubmed	20418181	create date:2010/04/27 | first author:van Rysewyk S
Acute pain increases phosphorylation of DCLK-long in the Edinger-Westphal nucleus but not in the hypothalamic paraventricular nucleus of the rat.	/pubmed/20418180	Rouwette TP, Kozicz T, Olde Loohuis NF, Gaszner B, Vreugdenhil E, Scheffer GJ, Roubos EW, Vissers KC, Scheenen WJ.	J Pain. 2010 Oct;11(10):930-40. Epub 2010 Apr 24.	J Pain. 2010	PubMed	citation	PMID:20418180	pubmed	20418180	create date:2010/04/27 | first author:Rouwette TP
A comparison of the DN4 and LANSS questionnaires in the assessment of neuropathic pain: validity and reliability of the Turkish version of DN4.	/pubmed/20418179	Unal-Cevik I, Sarioglu-Ay S, Evcik D.	J Pain. 2010 Nov;11(11):1129-35. Epub 2010 Apr 24.	J Pain. 2010	PubMed	citation	PMID:20418179	pubmed	20418179	create date:2010/04/27 | first author:Unal-Cevik I
Minocycline attenuates mechanical allodynia and central sensitization following peripheral second-degree burn injury.	/pubmed/20418178	Chang YW, Waxman SG.	J Pain. 2010 Nov;11(11):1146-54. Epub 2010 Apr 24.	J Pain. 2010	PubMed	citation	PMID:20418178	pubmed	20418178	create date:2010/04/27 | first author:Chang YW
Antinociceptive effects of (1→3),(1→6)-linked β-glucan isolated from Pleurotus pulmonarius in models of acute and neuropathic pain in mice: evidence for a role for glutamatergic receptors and cytokine pathways.	/pubmed/20418177	Baggio CH, Freitas CS, Martins DF, Mazzardo L, Smiderle FR, Sassaki GL, Iacomini M, Marques MC, Santos AR.	J Pain. 2010 Oct;11(10):965-71. Epub 2010 Apr 24.	J Pain. 2010	PubMed	citation	PMID:20418177	pubmed	20418177	create date:2010/04/27 | first author:Baggio CH
Positive affect mediates the relationship between pain-related coping efficacy and interference in social functioning.	/pubmed/20418176	Park SH, Sonty N.	J Pain. 2010 Dec;11(12):1267-73. Epub 2010 Apr 24.	J Pain. 2010	PubMed	citation	PMID:20418176	pubmed	20418176	create date:2010/04/27 | first author:Park SH
Parental responses to pain in high catastrophizing children: the moderating effect of child attachment.	/pubmed/20418175	Vervoort T, Goubert L, Crombez G.	J Pain. 2010 Aug;11(8):755-63. Epub 2010 Apr 24.	J Pain. 2010	PubMed	citation	PMID:20418175	pubmed	20418175	create date:2010/04/27 | first author:Vervoort T
Antinociceptive effect of stimulating the occipital or retrosplenial cortex in rats.	/pubmed/20418174	Reis GM, Dias QM, Silveira JW, Del Vecchio F, Garcia-Cairasco N, Prado WA.	J Pain. 2010 Oct;11(10):1015-26. Epub 2010 Apr 24.	J Pain. 2010	PubMed	citation	PMID:20418174	pubmed	20418174	create date:2010/04/27 | first author:Reis GM
Comparative efficacy and harms of duloxetine, milnacipran, and pregabalin in fibromyalgia syndrome.	/pubmed/20418173	Häuser W, Petzke F, Sommer C.	J Pain. 2010 Jun;11(6):505-21. Epub 2010 Apr 24. Review.	J Pain. 2010	PubMed	citation	PMID:20418173	pubmed	20418173	create date:2010/04/27 | first author:Häuser W
Pediatric nurses' cognitive representations of children's pain.	/pubmed/20418172	Vincent CV, Wilkie DJ, Szalacha L.	J Pain. 2010 Sep;11(9):854-63. Epub 2010 Apr 24.	J Pain. 2010	PubMed	citation	PMID:20418172	pubmed	20418172	create date:2010/04/27 | first author:Vincent CV
Evaluating a sham-controlled sensory-testing protocol for nonverbal adults with neurodevelopmental disorders: self-injury and gender effects.	/pubmed/20418171	Symons FJ, Harper V, Shinde SK, Clary J, Bodfish JW.	J Pain. 2010 Aug;11(8):773-81. Epub 2010 Apr 24.	J Pain. 2010	PubMed	citation	PMID:20418171	pubmed	20418171	create date:2010/04/27 | first author:Symons FJ
Pain at presentation and survival in hepatocellular carcinoma.	/pubmed/20418170	Carr BI, Pujol L.	J Pain. 2010 Oct;11(10):988-93. Epub 2010 Apr 24.	J Pain. 2010	PubMed	citation	PMID:20418170	pubmed	20418170	create date:2010/04/27 | first author:Carr BI
Revised American Pain Society Patient Outcome Questionnaire (APS-POQ-R) for quality improvement of pain management in hospitalized adults: preliminary psychometric evaluation.	/pubmed/20400379	Gordon DB, Polomano RC, Pellino TA, Turk DC, McCracken LM, Sherwood G, Paice JA, Wallace MS, Strassels SA, Farrar JT.	J Pain. 2010 Nov;11(11):1172-86. Epub 2010 Apr 18.	J Pain. 2010	PubMed	citation	PMID:20400379	pubmed	20400379	create date:2010/04/20 | first author:Gordon DB
The association between incident self-reported fibromyalgia and nonpsychiatric factors: 25-years follow-up of the Adventist Health Study.	/pubmed/20400378	Choi CJ, Knutsen R, Oda K, Fraser GE, Knutsen SF.	J Pain. 2010 Oct;11(10):994-1003. Epub 2010 Apr 18.	J Pain. 2010	PubMed	citation	PMID:20400378	pubmed	20400378	create date:2010/04/20 | first author:Choi CJ
A randomized, controlled, open-label study of the long-term effects of NGX-4010, a high-concentration capsaicin patch, on epidermal nerve fiber density and sensory function in healthy volunteers.	/pubmed/20400377	Kennedy WR, Vanhove GF, Lu SP, Tobias J, Bley KR, Walk D, Wendelschafer-Crabb G, Simone DA, Selim MM.	J Pain. 2010 Jun;11(6):579-87. Epub 2010 Apr 18.	J Pain. 2010	PubMed	citation	PMID:20400377	pubmed	20400377	create date:2010/04/20 | first author:Kennedy WR
The adequacy of chronic pain management prior to presenting at a tertiary care pain center: the role of patient socio-demographic characteristics.	/pubmed/20399710	Green CR, Hart-Johnson T.	J Pain. 2010 Aug;11(8):746-54.	J Pain. 2010	PubMed	citation	PMID:20399710	pubmed	20399710	create date:2010/04/20 | first author:Green CR
Physician race/ethnicity predicts successful emergency department analgesia.	/pubmed/20382572	Heins A, Homel P, Safdar B, Todd K.	J Pain. 2010 Jul;11(7):692-7. Epub 2010 Apr 10.	J Pain. 2010	PubMed	citation	PMID:20382572	pubmed	20382572	create date:2010/04/13 | first author:Heins A
Perioperative perineural infusion of bupivacaine and clonidine following lower extremity amputation.	/pubmed/20369409	[No authors listed]	J Pain. 2010 Apr;11(4):403. No abstract available.	J Pain. 2010	PubMed	citation	PMID:20369409	pubmed	20369409	create date:2010/04/07
Assessing risk factors for the development of CRPS following fasciectomy for Dupuytren's contracture.	/pubmed/20369408	[No authors listed]	J Pain. 2010 Apr;11(4):402. No abstract available.	J Pain. 2010	PubMed	citation	PMID:20369408	pubmed	20369408	create date:2010/04/07
The effect of intraoperative valdecoxib administration on PGE2 levels in the CSF.	/pubmed/20369407	[No authors listed]	J Pain. 2010 Apr;11(4):401. No abstract available.	J Pain. 2010	PubMed	citation	PMID:20369407	pubmed	20369407	create date:2010/04/07
Lower-order pain-related constructs are more predictive of cold pressor pain ratings than higher-order personality traits.	/pubmed/20356801	Lee JE, Watson D, Frey Law LA.	J Pain. 2010 Jul;11(7):681-91. Epub 2010 Mar 31.	J Pain. 2010	PubMed	citation	PMID:20356801	pubmed	20356801	create date:2010/04/02 | first author:Lee JE
Spinal levels of nonprotein thiols are related to nociception in mice.	/pubmed/20356800	Rossato MF, Velloso NA, de Oliveira Ferreira AP, de Mello CF, Ferreira J.	J Pain. 2010 Jun;11(6):545-54. Epub 2010 Mar 31.	J Pain. 2010	PubMed	citation	PMID:20356800	pubmed	20356800	create date:2010/04/02 | first author:Rossato MF
Has the prevalence of invalidating musculoskeletal pain changed over the last 15 years (1993-2006)? A Spanish population-based survey.	/pubmed/20356799	Jiménez-Sánchez S, Jiménez-García R, Hernández-Barrera V, Villanueva-Martínez M, Ríos-Luna A, Fernández-de-las-Peñas C.	J Pain. 2010 Jul;11(7):612-20. Epub 2010 Mar 31.	J Pain. 2010	PubMed	citation	PMID:20356799	pubmed	20356799	create date:2010/04/02 | first author:Jiménez-Sánchez S
How neuroimaging studies have challenged us to rethink: is chronic pain a disease?	/pubmed/20350707	Doleys DM.	J Pain. 2010 Apr;11(4):399-400. No abstract available.	J Pain. 2010	PubMed	citation	PMID:20350707	pubmed	20350707	create date:2010/03/31 | first author:Doleys DM
A novel method to quantify histochemical changes throughout the mediolateral axis of the substantia gelatinosa after spared nerve injury: characterization with TRPV1 and substance P.	/pubmed/20350706	Corder G, Siegel A, Intondi AB, Zhang X, Zadina JE, Taylor BK.	J Pain. 2010 Apr;11(4):388-98.	J Pain. 2010	PubMed	citation	PMID:20350706	pubmed	20350706	create date:2010/03/31 | first author:Corder G
The hazards of war: blast injury headache.	/pubmed/20350705	Walker RL, Clark ME, Nampiaparampil DE, McIlvried L, Gold MS, Okonkwo R, Kerns RD.	J Pain. 2010 Apr;11(4):297-302. Review. No abstract available.	J Pain. 2010	PubMed	citation	PMID:20350705	pubmed	20350705	create date:2010/03/31 | first author:Walker RL
Peripheral acid-sensing ion channels and P2X receptors contribute to mechanical allodynia in a rodent thrombus-induced ischemic pain model.	/pubmed/20338827	Seo HS, Roh DH, Yoon SY, Kang SY, Moon JY, Kim HW, Han HJ, Chung JM, Beitz AJ, Lee JH.	J Pain. 2010 Aug;11(8):718-27. Epub 2010 Mar 24.	J Pain. 2010	PubMed	citation	PMID:20338827	pubmed	20338827	create date:2010/03/27 | first author:Seo HS
Spinal cord injuries containing asymmetrical damage in the ventrolateral funiculus is associated with a higher incidence of at-level allodynia.	/pubmed/20338826	Hall BJ, Lally JE, Vukmanic EV, Armstrong JE, Fell JD, Gupta DS, Hubscher CH.	J Pain. 2010 Sep;11(9):864-75. Epub 2010 Mar 24.	J Pain. 2010	PubMed	citation	PMID:20338826	pubmed	20338826	create date:2010/03/27 | first author:Hall BJ
The determination and application of fixed-dose analgesic combinations for treating multimodal pain.	/pubmed/20338825	Raffa RB, Pergolizzi JV Jr, Tallarida RJ.	J Pain. 2010 Aug;11(8):701-9. Epub 2010 Mar 24. Review.	J Pain. 2010	PubMed	citation	PMID:20338825	pubmed	20338825	create date:2010/03/27 | first author:Raffa RB
Exercise alters pain sensitivity in Gulf War veterans with chronic musculoskeletal pain.	/pubmed/20338824	Cook DB, Stegner AJ, Ellingson LD.	J Pain. 2010 Aug;11(8):764-72. Epub 2010 Mar 24.	J Pain. 2010	PubMed	citation	PMID:20338824	pubmed	20338824	create date:2010/03/27 | first author:Cook DB
LOCF approach to handling missing data overestimates the pain score improvement of drop-outs.	/pubmed/20338823	O'Connor AB.	J Pain. 2010 May;11(5):500-1; author reply 502-3. Epub 2010 Mar 24. No abstract available.	J Pain. 2010	PubMed	citation	PMID:20338823	pubmed	20338823	create date:2010/03/27 | first author:O'Connor AB
Comparison of the cold pressor test and contact thermode-delivered cold stimuli for the assessment of cold pain sensitivity.	/pubmed/20338822	Ruscheweyh R, Stumpenhorst F, Knecht S, Marziniak M.	J Pain. 2010 Aug;11(8):728-36. Epub 2010 Mar 24.	J Pain. 2010	PubMed	citation	PMID:20338822	pubmed	20338822	create date:2010/03/27 | first author:Ruscheweyh R
Pain-related anxiety as a mediator of the effects of mindfulness on physical and psychosocial functioning in chronic pain patients in Korea.	/pubmed/20338821	Cho S, Heiby EM, McCracken LM, Lee SM, Moon DE.	J Pain. 2010 Aug;11(8):789-97. Epub 2010 Mar 24.	J Pain. 2010	PubMed	citation	PMID:20338821	pubmed	20338821	create date:2010/03/27 | first author:Cho S
Changes in pain-related coping strategies and their importance for treatment outcome following multimodal inpatient treatment: does sex matter?	/pubmed/20338820	Hechler T, Kosfelder J, Vocks S, Mönninger T, Blankenburg M, Dobe M, Gerlach AL, Denecke H, Zernikow B.	J Pain. 2010 May;11(5):472-83. Epub 2010 Mar 24.	J Pain. 2010	PubMed	citation	PMID:20338820	pubmed	20338820	create date:2010/03/27 | first author:Hechler T
The nociception induced by glutamate in mice is potentiated by protons released into the solution.	/pubmed/20338819	Meotti FC, Coelho Idos S, Santos AR.	J Pain. 2010 Jun;11(6):570-8. Epub 2010 Mar 24.	J Pain. 2010	PubMed	citation	PMID:20338819	pubmed	20338819	create date:2010/03/27 | first author:Meotti FC
Characterization of Fasudil in preclinical models of pain.	/pubmed/20338818	Boyce-Rustay JM, Simler GH, McGaraughty S, Chu KL, Wensink EJ, Vasudevan A, Honore P.	J Pain. 2010 Oct;11(10):941-9. Epub 2010 Mar 24.	J Pain. 2010	PubMed	citation	PMID:20338818	pubmed	20338818	create date:2010/03/27 | first author:Boyce-Rustay JM
The relationship of changes in pain quality to pain interference and sleep quality.	/pubmed/20338817	Jensen MP, Gould EM, Victor TW, Gammaitoni AR, White RE, Galer BS.	J Pain. 2010 Aug;11(8):782-8. Epub 2010 Mar 24.	J Pain. 2010	PubMed	citation	PMID:20338817	pubmed	20338817	create date:2010/03/27 | first author:Jensen MP
Chronic pain, overweight, and obesity: findings from a community-based twin registry.	/pubmed/20338816	Wright LJ, Schur E, Noonan C, Ahumada S, Buchwald D, Afari N.	J Pain. 2010 Jul;11(7):628-35. Epub 2010 Mar 24.	J Pain. 2010	PubMed	citation	PMID:20338816	pubmed	20338816	create date:2010/03/27 | first author:Wright LJ
Clinical factors associated with prescription drug use disorder in urban primary care patients with chronic pain.	/pubmed/20338815	Liebschutz JM, Saitz R, Weiss RD, Averbuch T, Schwartz S, Meltzer EC, Claggett-Borne E, Cabral H, Samet JH.	J Pain. 2010 Nov;11(11):1047-55. Epub 2010 Mar 24.	J Pain. 2010	PubMed	citation	PMID:20338815	pubmed	20338815	create date:2010/03/27 | first author:Liebschutz JM
Sclerotomes in the thoracic and lumbar spine, pelvis, and hindlimb bones of rats.	/pubmed/20335076	Takahashi Y, Ohtori S, Takahashi K.	J Pain. 2010 Jul;11(7):652-62. Epub 2010 Mar 23.	J Pain. 2010	PubMed	citation	PMID:20335076	pubmed	20335076	create date:2010/03/26 | first author:Takahashi Y
High levels of vicarious exposure bias pain judgments.	/pubmed/20231115	Prkachin KM, Rocha EM.	J Pain. 2010 Sep;11(9):904-9. Epub 2010 Mar 15.	J Pain. 2010	PubMed	citation	PMID:20231115	pubmed	20231115	create date:2010/03/17 | first author:Prkachin KM
Changes in the spatiotemporal expression of local and referred pain following repeated intramuscular injections of hypertonic saline: a longitudinal study.	/pubmed/20227923	Rubin TK, Henderson LA, Macefield VG.	J Pain. 2010 Aug;11(8):737-45. Epub 2010 Mar 15.	J Pain. 2010	PubMed	citation	PMID:20227923	pubmed	20227923	create date:2010/03/17 | first author:Rubin TK
The assessment of pain quality: an item response theory analysis.	/pubmed/20211439	Waterman C, Victor TW, Jensen MP, Gould EM, Gammaitoni AR, Galer BS.	J Pain. 2010 Mar;11(3):273-9.	J Pain. 2010	PubMed	citation	PMID:20211439	pubmed	20211439	create date:2010/03/10 | first author:Waterman C
Effects of cxytocin and prolactin on stress-induced bladder hypersensitivity in female rats.	/pubmed/20152775	Hargreaves KM, Diogenes A.	J Pain. 2010 Feb;11(2):197; author reply 198. No abstract available.	J Pain. 2010	PubMed	citation	PMID:20152775	pubmed	20152775	create date:2010/02/16 | first author:Hargreaves KM
Reconsideration of assessment of the quality of studies on accuracy of screening instruments to identify aberrant drug-related behaviors in patients prescribed opioids.	/pubmed/20152773	Atluri S, Sudarshan G.	J Pain. 2010 Feb;11(2):195; author reply 196. No abstract available.	J Pain. 2010	PubMed	citation	PMID:20152773	pubmed	20152773	create date:2010/02/16 | first author:Atluri S
Taking leave, giving thanks.	/pubmed/20129220	Gebhart GF.	J Pain. 2010 Jan;11(1):1. No abstract available.	J Pain. 2010	PubMed	citation	PMID:20129220	pubmed	20129220	create date:2010/02/05 | first author:Gebhart GF
Depression shows divergent effects on evoked and spontaneous pain behaviors in rats.	/pubmed/20096641	Shi M, Wang JY, Luo F.	J Pain. 2010 Mar;11(3):219-29. Epub 2010 Jan 21.	J Pain. 2010	PubMed	citation	PMID:20096641	pubmed	20096641	create date:2010/01/26 | first author:Shi M
Comparison of pain measures among patients with osteoarthritis.	/pubmed/20096640	Allen KD, Coffman CJ, Golightly YM, Stechuchak KM, Voils CI, Keefe FJ.	J Pain. 2010 Jun;11(6):522-7. Epub 2010 Jan 21.	J Pain. 2010	PubMed	citation	PMID:20096640	pubmed	20096640	create date:2010/01/26 | first author:Allen KD
The impact of placebo, psychopathology, and expectations on the response to acupuncture needling in patients with chronic low back pain.	/pubmed/20075014	Wasan AD, Kong J, Pham LD, Kaptchuk TJ, Edwards R, Gollub RL.	J Pain. 2010 Jun;11(6):555-63. Epub 2010 Jan 13.	J Pain. 2010	PubMed	citation	PMID:20075014	pubmed	20075014	create date:2010/01/16 | first author:Wasan AD
Title	URL	Description	Details	ShortDetails	Resource	Type	Identifiers	Db	EntrezUID	Properties
Perspective on diffuse noxious inhibitory controls as a model of endogenous pain modulation in clinical pain syndromes.	/pubmed/20075013	van Wijk G, Veldhuijzen DS.	J Pain. 2010 May;11(5):408-19. Epub 2010 Jan 13. Review.	J Pain. 2010	PubMed	citation	PMID:20075013	pubmed	20075013	create date:2010/01/16 | first author:van Wijk G
Assessing Aδ fiber function with lidocaine using intraepidermal electrical stimulation.	/pubmed/20075012	Otsuru N, Inui K, Yamashiro K, Miyazaki T, Takeshima Y, Kakigi R.	J Pain. 2010 Jul;11(7):621-7. Epub 2010 Jan 13.	J Pain. 2010	PubMed	citation	PMID:20075012	pubmed	20075012	create date:2010/01/16 | first author:Otsuru N
Endothelin-A receptor antagonism attenuates carcinoma-induced pain through opioids in mice.	/pubmed/20071245	Quang PN, Schmidt BL.	J Pain. 2010 Jul;11(7):663-71. Epub 2010 Jan 13.	J Pain. 2010	PubMed	citation	PMID:20071245	pubmed	20071245	create date:2010/01/15 | first author:Quang PN
Effects of anodal transcranial direct current stimulation on chronic neuropathic pain in patients with multiple sclerosis.	/pubmed/20018567	Mori F, Codecà C, Kusayanagi H, Monteleone F, Buttari F, Fiore S, Bernardi G, Koch G, Centonze D.	J Pain. 2010 May;11(5):436-42. Epub 2009 Dec 16.	J Pain. 2010	PubMed	citation	PMID:20018567	pubmed	20018567	create date:2009/12/19 | first author:Mori F
Pharmacological treatment of neuropathic facial pain in the dutch general population.	/pubmed/20018566	Koopman JS, Huygen FJ, Dieleman JP, de Mos M, Sturkenboom MC.	J Pain. 2010 Mar;11(3):264-72. Epub 2009 Dec 16.	J Pain. 2010	PubMed	citation	PMID:20018566	pubmed	20018566	create date:2009/12/19 | first author:Koopman JS
Translation to Portuguese and validation of the Douleur Neuropathique 4 questionnaire.	/pubmed/20015708	Santos JG, Brito JO, de Andrade DC, Kaziyama VM, Ferreira KA, Souza I, Teixeira MJ, Bouhassira D, Baptista AF.	J Pain. 2010 May;11(5):484-90. Epub 2009 Dec 16.	J Pain. 2010	PubMed	citation	PMID:20015708	pubmed	20015708	create date:2009/12/18 | first author:Santos JG
Thermal nociception is decreased by hypocretin-1 and an adenosine A1 receptor agonist microinjected into the pontine reticular formation of Sprague Dawley rat.	/pubmed/20015707	Watson SL, Watson CJ, Baghdoyan HA, Lydic R.	J Pain. 2010 Jun;11(6):535-44. Epub 2009 Dec 16.	J Pain. 2010	PubMed	citation	PMID:20015707	pubmed	20015707	create date:2009/12/18 | first author:Watson SL
The impact of adolescent chronic pain on functioning: disentangling the complex role of anxiety.	/pubmed/20015706	Cohen LL, Vowles KE, Eccleston C.	J Pain. 2010 Nov;11(11):1039-46. Epub 2009 Dec 16.	J Pain. 2010	PubMed	citation	PMID:20015706	pubmed	20015706	create date:2009/12/18 | first author:Cohen LL
Preliminary psychometric properties of the Chinese version of the Chronic Pain Coping Inventory (ChCPCI) in a Hong Kong Chinese population.	/pubmed/20015705	Wong WS, Jensen MP, Mak KH, Tam BK, Fielding R.	J Pain. 2010 Jul;11(7):672-80. Epub 2009 Dec 16.	J Pain. 2010	PubMed	citation	PMID:20015705	pubmed	20015705	create date:2009/12/18 | first author:Wong WS
Capsaicin-induced central sensitization evokes segmental increases in trigger point sensitivity in humans.	/pubmed/20015704	Srbely JZ, Dickey JP, Bent LR, Lee D, Lowerison M.	J Pain. 2010 Jul;11(7):636-43. Epub 2009 Dec 16.	J Pain. 2010	PubMed	citation	PMID:20015704	pubmed	20015704	create date:2009/12/18 | first author:Srbely JZ
Emotional regulation and acute pain perception in women.	/pubmed/20015703	Ruiz-Aranda D, Salguero JM, Fernández-Berrocal P.	J Pain. 2010 Jun;11(6):564-9. Epub 2009 Dec 16.	J Pain. 2010	PubMed	citation	PMID:20015703	pubmed	20015703	create date:2009/12/18 | first author:Ruiz-Aranda D
Evaluation of nurses' self-insight into their pain assessment and treatment decisions.	/pubmed/20015702	Hirsh AT, Jensen MP, Robinson ME.	J Pain. 2010 May;11(5):454-61. Epub 2009 Dec 16.	J Pain. 2010	PubMed	citation	PMID:20015702	pubmed	20015702	create date:2009/12/18 | first author:Hirsh AT
Tonic pain abolishes cortical habituation of visual evoked potentials in healthy subjects.	/pubmed/20015701	Coppola G, Serrao M, Currà A, Di Lorenzo C, Vatrika M, Parisi V, Pierelli F.	J Pain. 2010 Mar;11(3):291-6. Epub 2009 Dec 16.	J Pain. 2010	PubMed	citation	PMID:20015701	pubmed	20015701	create date:2009/12/18 | first author:Coppola G
ASIC1 and ASIC3 play different roles in the development of Hyperalgesia after inflammatory muscle injury.	/pubmed/20015700	Walder RY, Rasmussen LA, Rainier JD, Light AR, Wemmie JA, Sluka KA.	J Pain. 2010 Mar;11(3):210-8. Epub 2009 Dec 16.	J Pain. 2010	PubMed	citation	PMID:20015700	pubmed	20015700	create date:2009/12/18 | first author:Walder RY
Spinal nerve ligation in mouse upregulates TRPV1 heat function in injured IB4-positive nociceptors.	/pubmed/20015699	Vilceanu D, Honore P, Hogan QH, Stucky CL.	J Pain. 2010 Jun;11(6):588-99. Epub 2009 Dec 16.	J Pain. 2010	PubMed	citation	PMID:20015699	pubmed	20015699	create date:2009/12/18 | first author:Vilceanu D
A principal components analysis of negative affect-related constructs relevant to pain: evidence for a three component structure.	/pubmed/20015698	Mounce C, Keogh E, Eccleston C.	J Pain. 2010 Aug;11(8):710-7. Epub 2009 Dec 16.	J Pain. 2010	PubMed	citation	PMID:20015698	pubmed	20015698	create date:2009/12/18 | first author:Mounce C
Increased trapezius pain sensitivity is not associated with increased tissue hardness.	/pubmed/20015697	Andersen H, Ge HY, Arendt-Nielsen L, Danneskiold-Samsøe B, Graven-Nielsen T.	J Pain. 2010 May;11(5):491-9. Epub 2009 Dec 16.	J Pain. 2010	PubMed	citation	PMID:20015697	pubmed	20015697	create date:2009/12/18 | first author:Andersen H
Smoking status and pain level among head and neck cancer patients.	/pubmed/20015696	Logan HL, Fillingim RB, Bartoshuk LM, Sandow P, Tomar SL, Werning JW, Mendenhall WM.	J Pain. 2010 Jun;11(6):528-34. Epub 2009 Dec 16.	J Pain. 2010	PubMed	citation	PMID:20015696	pubmed	20015696	create date:2009/12/18 | first author:Logan HL
A randomized, controlled trial of oxycodone versus placebo in patients with postherpetic neuralgia and painful diabetic neuropathy treated with pregabalin.	/pubmed/19962354	Zin CS, Nissen LM, O'Callaghan JP, Duffull SB, Smith MT, Moore BJ.	J Pain. 2010 May;11(5):462-71. Epub 2009 Dec 3.	J Pain. 2010	PubMed	citation	PMID:19962354	pubmed	19962354	create date:2009/12/08 | first author:Zin CS
Mechanisms mediating vibration-induced chronic musculoskeletal pain analyzed in the rat.	/pubmed/19962353	Dina OA, Joseph EK, Levine JD, Green PG.	J Pain. 2010 Apr;11(4):369-77. Epub 2009 Dec 3.	J Pain. 2010	PubMed	citation	PMID:19962353	pubmed	19962353	create date:2009/12/08 | first author:Dina OA
Perceiving pain in others: automatic and controlled mechanisms.	/pubmed/19962352	Craig KD, Versloot J, Goubert L, Vervoort T, Crombez G.	J Pain. 2010 Feb;11(2):101-8. Epub 2009 Dec 3. Review.	J Pain. 2010	PubMed	citation	PMID:19962352	pubmed	19962352	create date:2009/12/08 | first author:Craig KD
Learned avoidance from noxious mechanical simulation but not threshold semmes weinstein filament stimulation after nerve injury in rats.	/pubmed/19945356	Wu HE, Gemes G, Zoga V, Kawano T, Hogan QH.	J Pain. 2010 Mar;11(3):280-6. Epub 2009 Nov 27.	J Pain. 2010	PubMed	citation	PMID:19945356	pubmed	19945356	create date:2009/12/01 | first author:Wu HE
Neonatal bladder inflammation produces functional changes and alters neuropeptide content in bladders of adult female rats.	/pubmed/19945355	DeBerry J, Randich A, Shaffer AD, Robbins MT, Ness TJ.	J Pain. 2010 Mar;11(3):247-55. Epub 2009 Nov 27.	J Pain. 2010	PubMed	citation	PMID:19945355	pubmed	19945355	create date:2009/12/01 | first author:DeBerry J
A new transient sham TENS device allows for investigator blinding while delivering a true placebo treatment.	/pubmed/19945354	Rakel B, Cooper N, Adams HJ, Messer BR, Frey Law LA, Dannen DR, Miller CA, Polehna AC, Ruggle RC, Vance CG, Walsh DM, Sluka KA.	J Pain. 2010 Mar;11(3):230-8. Epub 2009 Nov 27.	J Pain. 2010	PubMed	citation	PMID:19945354	pubmed	19945354	create date:2009/12/01 | first author:Rakel B
Heightened flexor withdrawal response in individuals with knee osteoarthritis is modulated by joint compression and joint mobilization.	/pubmed/19945353	Courtney CA, Witte PO, Chmell SJ, Hornby TG.	J Pain. 2010 Feb;11(2):179-85. Epub 2009 Nov 27.	J Pain. 2010	PubMed	citation	PMID:19945353	pubmed	19945353	create date:2009/12/01 | first author:Courtney CA
A prolonged protein kinase C-mediated, opioid-related antinociceptive effect of st John's Wort in mice.	/pubmed/19945352	Galeotti N, Vivoli E, Bilia AR, Bergonzi MC, Bartolini A, Ghelardini C.	J Pain. 2010 Feb;11(2):149-59. Epub 2009 Nov 27.	J Pain. 2010	PubMed	citation	PMID:19945352	pubmed	19945352	create date:2009/12/01 | first author:Galeotti N
Bilateral mechanical-pain sensitivity over the trigeminal region in patients with chronic mechanical neck pain.	/pubmed/19945351	La Touche R, Fernández-de-Las-Peñas C, Fernández-Carnero J, Díaz-Parreño S, Paris-Alemany A, Arendt-Nielsen L.	J Pain. 2010 Mar;11(3):256-63. Epub 2009 Nov 27.	J Pain. 2010	PubMed	citation	PMID:19945351	pubmed	19945351	create date:2009/12/01 | first author:La Touche R
ALO-01 (morphine sulfate and naltrexone hydrochloride) extended-release capsules in the treatment of chronic pain of osteoarthritis of the hip or knee: pharmacokinetics, efficacy, and safety.	/pubmed/19944650	Katz N, Sun S, Johnson F, Stauffer J.	J Pain. 2010 Apr;11(4):303-11. Epub 2009 Nov 27.	J Pain. 2010	PubMed	citation	PMID:19944650	pubmed	19944650	create date:2009/12/01 | first author:Katz N
Increased cold-pain thresholds in major depression.	/pubmed/19944649	Schwier C, Kliem A, Boettger MK, Bär KJ.	J Pain. 2010 Mar;11(3):287-90. Epub 2009 Nov 27.	J Pain. 2010	PubMed	citation	PMID:19944649	pubmed	19944649	create date:2009/12/01 | first author:Schwier C
Gender differences in risk factors for aberrant prescription opioid use.	/pubmed/19944648	Jamison RN, Butler SF, Budman SH, Edwards RR, Wasan AD.	J Pain. 2010 Apr;11(4):312-20. Epub 2009 Nov 27.	J Pain. 2010	PubMed	citation	PMID:19944648	pubmed	19944648	create date:2009/12/01 | first author:Jamison RN
Racial and ethnic disparities in pain: causes and consequences of unequal care.	/pubmed/19944378	Anderson KO, Green CR, Payne R.	J Pain. 2009 Dec;10(12):1187-204. Review.	J Pain. 2009	PubMed	citation	PMID:19944378	pubmed	19944378	create date:2009/12/01 | first author:Anderson KO
The predetermined sites of examination for tender points in fibromyalgia syndrome are frequently associated with myofascial trigger points.	/pubmed/19914876	Ge HY, Wang Y, Danneskiold-Samsøe B, Graven-Nielsen T, Arendt-Nielsen L.	J Pain. 2010 Jul;11(7):644-51. Epub 2009 Nov 14.	J Pain. 2010	PubMed	citation	PMID:19914876	pubmed	19914876	create date:2009/11/17 | first author:Ge HY
Role of NFkappaB in an animal model of complex regional pain syndrome-type I (CRPS-I).	/pubmed/19878863	de Mos M, Laferrière A, Millecamps M, Pilkington M, Sturkenboom MC, Huygen FJ, Coderre TJ.	J Pain. 2009 Nov;10(11):1161-9.	J Pain. 2009	PubMed	citation	PMID:19878863	pubmed	19878863	create date:2009/11/03 | first author:de Mos M
How neuroimaging studies have challenged us to rethink: is chronic pain a disease?	/pubmed/19878862	Tracey I, Bushnell MC.	J Pain. 2009 Nov;10(11):1113-20. Review.	J Pain. 2009	PubMed	citation	PMID:19878862	pubmed	19878862	create date:2009/11/03 | first author:Tracey I
The effects of brief mindfulness meditation training on experimentally induced pain.	/pubmed/19853530	Zeidan F, Gordon NS, Merchant J, Goolkasian P.	J Pain. 2010 Mar;11(3):199-209. Epub 2009 Oct 22.	J Pain. 2010	PubMed	citation	PMID:19853530	pubmed	19853530	create date:2009/10/27 | first author:Zeidan F
Impact of postherpetic neuralgia and painful diabetic peripheral neuropathy on health care costs.	/pubmed/19853529	Dworkin RH, Malone DC, Panarites CJ, Armstrong EP, Pham SV.	J Pain. 2010 Apr;11(4):360-8. Epub 2009 Oct 22.	J Pain. 2010	PubMed	citation	PMID:19853529	pubmed	19853529	create date:2009/10/27 | first author:Dworkin RH
Increased risk of complex regional pain syndrome in siblings of patients?	/pubmed/19853528	de Rooij AM, de Mos M, van Hilten JJ, Sturkenboom MC, Gosso MF, van den Maagdenberg AM, Marinus J.	J Pain. 2009 Dec;10(12):1250-5. Epub 2009 Oct 22.	J Pain. 2009	PubMed	citation	PMID:19853528	pubmed	19853528	create date:2009/10/27 | first author:de Rooij AM
Race, care seeking, and utilization for chronic back and neck pain: population perspectives.	/pubmed/19853527	Carey TS, Freburger JK, Holmes GM, Jackman A, Knauer S, Wallace A, Darter J.	J Pain. 2010 Apr;11(4):343-50. Epub 2009 Oct 22.	J Pain. 2010	PubMed	citation	PMID:19853527	pubmed	19853527	create date:2009/10/27 | first author:Carey TS
Sex differences and hormonal influences on response to mechanical pressure pain in humans.	/pubmed/19853526	Kowalczyk WJ, Sullivan MA, Evans SM, Bisaga AM, Vosburg SK, Comer SD.	J Pain. 2010 Apr;11(4):330-42. Epub 2009 Oct 22.	J Pain. 2010	PubMed	citation	PMID:19853526	pubmed	19853526	create date:2009/10/27 | first author:Kowalczyk WJ
Activation of NMDA receptors in the brainstem, rostral ventromedial medulla, and nucleus reticularis gigantocellularis mediates mechanical hyperalgesia produced by repeated intramuscular injections of acidic saline in rats.	/pubmed/19853525	Da Silva LF, Desantana JM, Sluka KA.	J Pain. 2010 Apr;11(4):378-87. Epub 2009 Oct 22.	J Pain. 2010	PubMed	citation	PMID:19853525	pubmed	19853525	create date:2009/10/27 | first author:Da Silva LF
Relationship of intersession variation in negative pain-related affect and responses to thermally-evoked pain.	/pubmed/19853524	Bishop MD, Craggs JG, Horn ME, George SZ, Robinson ME.	J Pain. 2010 Feb;11(2):172-8. Epub 2009 Oct 22.	J Pain. 2010	PubMed	citation	PMID:19853524	pubmed	19853524	create date:2009/10/27 | first author:Bishop MD
Interaction of morphine with a new alpha2-adrenoceptor agonist in mice.	/pubmed/19853523	Sudo RT, Calasans-Maia JA, Galdino SL, Lima MC, Zapata-Sudo G, Hernandes MZ, Pitta IR.	J Pain. 2010 Jan;11(1):71-8. Epub 2009 Oct 22.	J Pain. 2010	PubMed	citation	PMID:19853523	pubmed	19853523	create date:2009/10/27 | first author:Sudo RT
Attachment and pain outcomes in adolescents: the mediating role of pain catastrophizing and anxiety.	/pubmed/19853522	Tremblay I, Sullivan MJ.	J Pain. 2010 Feb;11(2):160-71. Epub 2009 Oct 22.	J Pain. 2010	PubMed	citation	PMID:19853522	pubmed	19853522	create date:2009/10/27 | first author:Tremblay I
Pain catastrophizing and salivary cortisol responses to laboratory pain testing in temporomandibular disorder and healthy participants.	/pubmed/19853521	Quartana PJ, Buenaver LF, Edwards RR, Klick B, Haythornthwaite JA, Smith MT.	J Pain. 2010 Feb;11(2):186-94. Epub 2009 Oct 22.	J Pain. 2010	PubMed	citation	PMID:19853521	pubmed	19853521	create date:2009/10/27 | first author:Quartana PJ
Differential roles of peripheral metabotropic glutamate receptors in bee venom-induced nociception and inflammation in conscious rats.	/pubmed/19853520	Chen HS, Qu F, He X, Kang SM, Liao D, Lu SJ.	J Pain. 2010 Apr;11(4):321-9. Epub 2009 Oct 22.	J Pain. 2010	PubMed	citation	PMID:19853520	pubmed	19853520	create date:2009/10/27 | first author:Chen HS
Predictability of painful stimulation modulates subjective and physiological responses.	/pubmed/19853519	Oka S, Chapman CR, Kim B, Shimizu O, Noma N, Takeichi O, Imamura Y, Oi Y.	J Pain. 2010 Mar;11(3):239-46. Epub 2009 Oct 22.	J Pain. 2010	PubMed	citation	PMID:19853519	pubmed	19853519	create date:2009/10/27 | first author:Oka S
Feasibility study of Transcutaneous Electrical Nerve Stimulation (TENS) for cancer bone pain.	/pubmed/19853518	Bennett MI, Johnson MI, Brown SR, Radford H, Brown JM, Searle RD.	J Pain. 2010 Apr;11(4):351-9. Epub 2009 Oct 22.	J Pain. 2010	PubMed	citation	PMID:19853518	pubmed	19853518	create date:2009/10/27 | first author:Bennett MI
Associations between race and ethnicity and treatment for chronic pain in the VA.	/pubmed/19800567	Dobscha SK, Soleck GD, Dickinson KC, Burgess DJ, Lasarev MR, Lee ES, McFarland BH.	J Pain. 2009 Oct;10(10):1078-87.	J Pain. 2009	PubMed	citation	PMID:19800567	pubmed	19800567	create date:2009/10/06 | first author:Dobscha SK
An investigation into the effects of frequency-modulated transcutaneous electrical nerve stimulation (TENS) on experimentally-induced pressure pain in healthy human participants.	/pubmed/19800566	Chen CC, Johnson MI.	J Pain. 2009 Oct;10(10):1029-37.	J Pain. 2009	PubMed	citation	PMID:19800566	pubmed	19800566	create date:2009/10/06 | first author:Chen CC
A single nitrous oxide (N2O) exposure leads to persistent alleviation of neuropathic pain in rats.	/pubmed/19783223	Bessière B, Laboureyras E, Chateauraynaud J, Laulin JP, Simonnet G.	J Pain. 2010 Jan;11(1):13-23. Epub 2009 Sep 26.	J Pain. 2010	PubMed	citation	PMID:19783223	pubmed	19783223	create date:2009/09/29 | first author:Bessière B
Title	URL	Description	Details	ShortDetails	Resource	Type	Identifiers	Db	EntrezUID	Properties
Do past pain events systematically impact pain ratings of healthy subjects or fibromyalgia patients?	/pubmed/19783222	Staud R, Robinson ME, Price DD.	J Pain. 2010 Feb;11(2):142-8. Epub 2009 Sep 26.	J Pain. 2010	PubMed	citation	PMID:19783222	pubmed	19783222	create date:2009/09/29 | first author:Staud R
Multi-modal examination of psychological and interpersonal distinctions among MPI coping clusters: a preliminary study.	/pubmed/19783221	Junghaenel DU, Keefe FJ, Broderick JE.	J Pain. 2010 Jan;11(1):87-96. Epub 2009 Sep 26.	J Pain. 2010	PubMed	citation	PMID:19783221	pubmed	19783221	create date:2009/09/29 | first author:Junghaenel DU
Unilateral focal burn injury is followed by long-lasting bilateral allodynia and neuronal hyperexcitability in spinal cord dorsal horn.	/pubmed/19744891	Chang YW, Tan A, Saab C, Waxman S.	J Pain. 2010 Feb;11(2):119-30. Epub 2009 Sep 9.	J Pain. 2010	PubMed	citation	PMID:19744891	pubmed	19744891	create date:2009/09/12 | first author:Chang YW
Sex differences in pain and psychological functioning in persons with limb loss.	/pubmed/19734105	Hirsh AT, Dillworth TM, Ehde DM, Jensen MP.	J Pain. 2010 Jan;11(1):79-86. Epub 2009 Sep 5.	J Pain. 2010	PubMed	citation	PMID:19734105	pubmed	19734105	create date:2009/09/08 | first author:Hirsh AT
Guanosine prevents thermal hyperalgesia in a rat model of peripheral mononeuropathy.	/pubmed/19734104	Schmidt AP, Paniz L, Schallenberger C, Böhmer AE, Wofchuk ST, Elisabetsky E, Portela LV, Souza DO.	J Pain. 2010 Feb;11(2):131-41. Epub 2009 Sep 5.	J Pain. 2010	PubMed	citation	PMID:19734104	pubmed	19734104	create date:2009/09/08 | first author:Schmidt AP
Alterations in extracellular levels of gamma-aminobutyric acid in the rat basolateral amygdala and periaqueductal gray during conditioned fear, persistent pain and fear-conditioned analgesia.	/pubmed/19729347	Rea K, Lang Y, Finn DP.	J Pain. 2009 Oct;10(10):1088-98. Epub 2009 Sep 2.	J Pain. 2009	PubMed	citation	PMID:19729347	pubmed	19729347	create date:2009/09/05 | first author:Rea K
Comparative cognitive and subjective side effects of immediate-release oxycodone in healthy middle-aged and older adults.	/pubmed/19729346	Cherrier MM, Amory JK, Ersek M, Risler L, Shen DD.	J Pain. 2009 Oct;10(10):1038-50. Epub 2009 Sep 2.	J Pain. 2009	PubMed	citation	PMID:19729346	pubmed	19729346	create date:2009/09/05 | first author:Cherrier MM
Self-report of alcohol use for pain in a multi-ethnic community sample.	/pubmed/19712901	Riley JL 3rd, King C.	J Pain. 2009 Sep;10(9):944-52.	J Pain. 2009	PubMed	citation	PMID:19712901	pubmed	19712901	create date:2009/08/29 | first author:Riley JL 3rd
Struck from behind: maintaining quality of life with chronic low back pain.	/pubmed/19712900	Lebovits A, Hainline B, Stone LS, Seminowicz DA, Brunz JT, Rosenquist RW, Cowan P.	J Pain. 2009 Sep;10(9):927-31. No abstract available.	J Pain. 2009	PubMed	citation	PMID:19712900	pubmed	19712900	create date:2009/08/29 | first author:Lebovits A
Central sensitization: a generator of pain hypersensitivity by central neural plasticity.	/pubmed/19712899	Latremoliere A, Woolf CJ.	J Pain. 2009 Sep;10(9):895-926. Review.	J Pain. 2009	PubMed	citation	PMID:19712899	pubmed	19712899	create date:2009/08/29 | first author:Latremoliere A
The clinical importance of changes in the 0 to 10 numeric rating scale for worst, least, and average pain intensity: analyses of data from clinical trials of duloxetine in pain disorders.	/pubmed/19665938	Farrar JT, Pritchett YL, Robinson M, Prakash A, Chappell A.	J Pain. 2010 Feb;11(2):109-18. Epub 2009 Aug 8.	J Pain. 2010	PubMed	citation	PMID:19665938	pubmed	19665938	create date:2009/08/12 | first author:Farrar JT
Tender point count, pain, and mobility in the older population: the mobilize Boston study.	/pubmed/19665937	Eggermont LH, Shmerling RH, Leveille SG.	J Pain. 2010 Jan;11(1):62-70. Epub 2009 Aug 8.	J Pain. 2010	PubMed	citation	PMID:19665937	pubmed	19665937	create date:2009/08/12 | first author:Eggermont LH
An investigation into the hypoalgesic effects of high- and low-frequency transcutaneous electrical nerve stimulation (TENS) on experimentally-induced blunt pressure pain in healthy human participants.	/pubmed/19665936	Chen CC, Johnson MI.	J Pain. 2010 Jan;11(1):53-61. Epub 2009 Aug 8.	J Pain. 2010	PubMed	citation	PMID:19665936	pubmed	19665936	create date:2009/08/12 | first author:Chen CC
Moderate exercise increases expression for sensory, adrenergic, and immune genes in chronic fatigue syndrome patients but not in normal subjects.	/pubmed/19647494	Light AR, White AT, Hughen RW, Light KC.	J Pain. 2009 Oct;10(10):1099-112. Epub 2009 Jul 31.	J Pain. 2009	PubMed	citation	PMID:19647494	pubmed	19647494	create date:2009/08/04 | first author:Light AR
L2 spinal nerve-block effects on acute low back pain from osteoporotic vertebral fracture.	/pubmed/19638331	Ohtori S, Yamashita M, Inoue G, Yamauchi K, Suzuki M, Orita S, Eguchi Y, Ochiai N, Kishida S, Takaso M, Takahashi K.	J Pain. 2009 Aug;10(8):870-5.	J Pain. 2009	PubMed	citation	PMID:19638331	pubmed	19638331	create date:2009/07/30 | first author:Ohtori S
Does pain catastrophizing moderate the relationship between spinal nociceptive processes and pain sensitivity?	/pubmed/19638330	Rhudy JL, France CR, Bartley EJ, Williams AE, McCabe KM, Russell JL.	J Pain. 2009 Aug;10(8):860-9.	J Pain. 2009	PubMed	citation	PMID:19638330	pubmed	19638330	create date:2009/07/30 | first author:Rhudy JL
Cortical reorganization in primary somatosensory cortex in patients with unilateral chronic pain.	/pubmed/19638329	Vartiainen N, Kirveskari E, Kallio-Laine K, Kalso E, Forss N.	J Pain. 2009 Aug;10(8):854-9.	J Pain. 2009	PubMed	citation	PMID:19638329	pubmed	19638329	create date:2009/07/30 | first author:Vartiainen N
Reconstructing the past on the Original Pain Recall Assessment form (OPRA).	/pubmed/19638328	MacDonald S, Linton SJ, Jansson-Fröjmark M.	J Pain. 2009 Aug;10(8):809-17.	J Pain. 2009	PubMed	citation	PMID:19638328	pubmed	19638328	create date:2009/07/30 | first author:MacDonald S
When knee pain becomes severe: a nested case-control analysis in community-dwelling older adults.	/pubmed/19638327	Peat G, Thomas E.	J Pain. 2009 Aug;10(8):798-808.	J Pain. 2009	PubMed	citation	PMID:19638327	pubmed	19638327	create date:2009/07/30 | first author:Peat G
An insatiable itch.	/pubmed/19638326	Wood GJ, Akiyama T, Carstens E, Oaklander AL, Yosipovitch G.	J Pain. 2009 Aug;10(8):792-7. No abstract available.	J Pain. 2009	PubMed	citation	PMID:19638326	pubmed	19638326	create date:2009/07/30 | first author:Wood GJ
Understanding fibromyalgia: lessons from the broader pain research community.	/pubmed/19638325	Williams DA, Clauw DJ.	J Pain. 2009 Aug;10(8):777-91. Review.	J Pain. 2009	PubMed	citation	PMID:19638325	pubmed	19638325	create date:2009/07/30 | first author:Williams DA
Formalin-induced differential activation of nucleus cuneiformis neurons in the rat: an electrophysiological study.	/pubmed/19632161	Haghparast A, Naderi N, Khani A, Lashgari R, Motamedi F.	J Pain. 2010 Jan;11(1):32-43. Epub 2009 Jul 24.	J Pain. 2010	PubMed	citation	PMID:19632161	pubmed	19632161	create date:2009/07/28 | first author:Haghparast A
Experimental assessment of affective processing in fibromyalgia.	/pubmed/19632160	Bartley EJ, Rhudy JL, Williams AE.	J Pain. 2009 Nov;10(11):1151-60. Epub 2009 Jul 24.	J Pain. 2009	PubMed	citation	PMID:19632160	pubmed	19632160	create date:2009/07/28 | first author:Bartley EJ
Structure of posttraumatic stress disorder symptoms in pain and pain-free patients scheduled for major surgery.	/pubmed/19632159	Pagé GM, Kleiman V, Asmundson GJ, Katz J.	J Pain. 2009 Sep;10(9):984-91. Epub 2009 Jul 24.	J Pain. 2009	PubMed	citation	PMID:19632159	pubmed	19632159	create date:2009/07/28 | first author:Pagé GM
Predictors of long-term opioid use among patients with painful lumbar spine conditions.	/pubmed/19628436	Krebs EE, Lurie JD, Fanciullo G, Tosteson TD, Blood EA, Carey TS, Weinstein JN.	J Pain. 2010 Jan;11(1):44-52. Epub 2009 Jul 22.	J Pain. 2010	PubMed	citation	PMID:19628436	pubmed	19628436	create date:2009/07/25 | first author:Krebs EE
Heightened flexor withdrawal responses in subjects with knee osteoarthritis.	/pubmed/19628435	Courtney CA, Lewek MD, Witte PO, Chmell SJ, Hornby TG.	J Pain. 2009 Dec;10(12):1242-9. Epub 2009 Jul 22.	J Pain. 2009	PubMed	citation	PMID:19628435	pubmed	19628435	create date:2009/07/25 | first author:Courtney CA
Genetic enhancement of calcitonin gene-related Peptide-induced central sensitization to mechanical stimuli in mice.	/pubmed/19628434	Marquez de Prado B, Hammond DL, Russo AF.	J Pain. 2009 Sep;10(9):992-1000. Epub 2009 Jul 22.	J Pain. 2009	PubMed	citation	PMID:19628434	pubmed	19628434	create date:2009/07/25 | first author:Marquez de Prado B
Translational pain research: achievements and challenges.	/pubmed/19628433	Mao J.	J Pain. 2009 Oct;10(10):1001-11. Epub 2009 Jul 22. Review.	J Pain. 2009	PubMed	citation	PMID:19628433	pubmed	19628433	create date:2009/07/25 | first author:Mao J
Effects of oxytocin and prolactin on stress-induced bladder hypersensitivity in female rats.	/pubmed/19595642	Black LV, Ness TJ, Robbins MT.	J Pain. 2009 Oct;10(10):1065-72.	J Pain. 2009	PubMed	citation	PMID:19595642	pubmed	19595642	create date:2009/07/15 | first author:Black LV
Continuous buprenorphine delivery effect in streptozotocine-induced painful diabetic neuropathy in rats.	/pubmed/19595641	Canta A, Chiorazzi A, Meregalli C, Carozzi V, Oggioni N, Lauria G, Lombardi R, Bianchi R, Porretta-Serapiglia C, Cavaletti G.	J Pain. 2009 Sep;10(9):961-8.	J Pain. 2009	PubMed	citation	PMID:19595641	pubmed	19595641	create date:2009/07/15 | first author:Canta A
Both happy and sad melodies modulate tonic human heat pain.	/pubmed/19595640	Zhao H, Chen AC.	J Pain. 2009 Sep;10(9):953-60.	J Pain. 2009	PubMed	citation	PMID:19595640	pubmed	19595640	create date:2009/07/15 | first author:Zhao H
Opioid prescribing practices in chronic pain management: guidelines do not sufficiently influence clinical practice.	/pubmed/19595639	Victor TW, Alvarez NA, Gould E.	J Pain. 2009 Oct;10(10):1051-7.	J Pain. 2009	PubMed	citation	PMID:19595639	pubmed	19595639	create date:2009/07/15 | first author:Victor TW
Diagnosis-specific management of somatoform disorders: moving beyond vague complaints of pain"."	/pubmed/19595638	Dohrenwend A, Skillings JL.	J Pain. 2009 Nov;10(11):1128-37.	J Pain. 2009	PubMed	citation	PMID:19595638	pubmed	19595638	create date:2009/07/15 | first author:Dohrenwend A
A neuropsychological model of pain: research and clinical implications.	/pubmed/19595637	Jensen MP.	J Pain. 2010 Jan;11(1):2-12. Review.	J Pain. 2010	PubMed	citation	PMID:19595637	pubmed	19595637	create date:2009/07/15 | first author:Jensen MP
Development and preliminary testing of a computerized adaptive assessment of chronic pain.	/pubmed/19595636	Anatchkova MD, Saris-Baglama RN, Kosinski M, Bjorner JB.	J Pain. 2009 Sep;10(9):932-43.	J Pain. 2009	PubMed	citation	PMID:19595636	pubmed	19595636	create date:2009/07/15 | first author:Anatchkova MD
Pain coping in Latino populations.	/pubmed/19595635	Campbell LC, Andrews N, Scipio C, Flores B, Feliu MH, Keefe FJ.	J Pain. 2009 Oct;10(10):1012-9. Review.	J Pain. 2009	PubMed	citation	PMID:19595635	pubmed	19595635	create date:2009/07/15 | first author:Campbell LC
Chemotherapy-induced peripheral neuropathy as a predictor of neuropathic pain in breast cancer patients previously treated with paclitaxel.	/pubmed/19595634	Reyes-Gibby CC, Morrow PK, Buzdar A, Shete S.	J Pain. 2009 Nov;10(11):1146-50.	J Pain. 2009	PubMed	citation	PMID:19595634	pubmed	19595634	create date:2009/07/15 | first author:Reyes-Gibby CC
A multicenter, open-label, exploratory dose-ranging trial of intranasal hydromorphone for managing acute pain from traumatic injury.	/pubmed/19592310	Wermeling DP, Clinch T, Rudy AC, Dreitlein D, Suner S, Lacouture PG.	J Pain. 2010 Jan;11(1):24-31. Epub 2009 Jul 9.	J Pain. 2010	PubMed	citation	PMID:19592310	pubmed	19592310	create date:2009/07/14 | first author:Wermeling DP
Bilateral widespread mechanical pain sensitivity in women with myofascial temporomandibular disorder: evidence of impairment in central nociceptive processing.	/pubmed/19592309	Fernández-de-las-Peñas C, Galán-del-Río F, Fernández-Carnero J, Pesquera J, Arendt-Nielsen L, Svensson P.	J Pain. 2009 Nov;10(11):1170-8. Epub 2009 Jul 9.	J Pain. 2009	PubMed	citation	PMID:19592309	pubmed	19592309	create date:2009/07/14 | first author:Fernández-de-las-Peñas C
Acidic saline-induced primary and secondary mechanical hyperalgesia in mice.	/pubmed/19592308	Sharma NK, Ryals JM, Liu H, Liu W, Wright DE.	J Pain. 2009 Dec;10(12):1231-41. Epub 2009 Jul 9.	J Pain. 2009	PubMed	citation	PMID:19592308	pubmed	19592308	create date:2009/07/14 | first author:Sharma NK
Exploration of the extent of somato-sensory impairment in patients with unilateral lateral epicondylalgia.	/pubmed/19592307	Fernández-Carnero J, Fernández-de-las-Peñas C, Sterling M, Souvlis T, Arendt-Nielsen L, Vicenzino B.	J Pain. 2009 Nov;10(11):1179-85. Epub 2009 Jul 9.	J Pain. 2009	PubMed	citation	PMID:19592307	pubmed	19592307	create date:2009/07/14 | first author:Fernández-Carnero J
Sound stress-induced long-term enhancement of mechanical hyperalgesia in rats is maintained by sympathoadrenal catecholamines.	/pubmed/19576859	Khasar SG, Dina OA, Green PG, Levine JD.	J Pain. 2009 Oct;10(10):1073-7. Epub 2009 Jul 2.	J Pain. 2009	PubMed	citation	PMID:19576859	pubmed	19576859	create date:2009/07/07 | first author:Khasar SG
Sex differences in prior pain experience.	/pubmed/19560976	Stutts LA, McCulloch RC, Chung K, Robinson ME.	J Pain. 2009 Dec;10(12):1226-30. Epub 2009 Jun 27.	J Pain. 2009	PubMed	citation	PMID:19560976	pubmed	19560976	create date:2009/06/30 | first author:Stutts LA
Internal qigong for pain conditions: a systematic review.	/pubmed/19559656	Lee MS, Pittler MH, Ernst E.	J Pain. 2009 Nov;10(11):1121-1127.e14. Epub 2009 Jun 25. Review.	J Pain. 2009	PubMed	citation	PMID:19559656	pubmed	19559656	create date:2009/06/30 | first author:Lee MS
Methadone for pain: limited evidence, tenuous guidelines.	/pubmed/19559393	Newman RG.	J Pain. 2009 Jul;10(7):774-5; author reply 776. No abstract available.	J Pain. 2009	PubMed	citation	PMID:19559393	pubmed	19559393	create date:2009/06/30 | first author:Newman RG
A candidate gene association study of 77 polymorphisms in migraine.	/pubmed/19559392	Schürks M, Kurth T, Buring JE, Zee RY.	J Pain. 2009 Jul;10(7):759-66.	J Pain. 2009	PubMed	citation	PMID:19559392	pubmed	19559392	create date:2009/06/30 | first author:Schürks M
Sodium channel expression and localization at demyelinated sites in painful human dental pulp.	/pubmed/19559391	Henry MA, Luo S, Foley BD, Rzasa RS, Johnson LR, Levinson SR.	J Pain. 2009 Jul;10(7):750-8.	J Pain. 2009	PubMed	citation	PMID:19559391	pubmed	19559391	create date:2009/06/30 | first author:Henry MA
Early and late contributions of glutamate and CGRP to mechanical sensitization by endothelin-1.	/pubmed/19559390	Khodorova A, Richter J, Vasko MR, Strichartz G.	J Pain. 2009 Jul;10(7):740-9.	J Pain. 2009	PubMed	citation	PMID:19559390	pubmed	19559390	create date:2009/06/30 | first author:Khodorova A
Local antinociception induced by endothelin-1 in the hairy skin of the rat's back.	/pubmed/19559389	Shrestha S, Gracias NG, Mujenda F, Khodorova A, Vasko MR, Strichartz GR.	J Pain. 2009 Jul;10(7):702-14.	J Pain. 2009	PubMed	citation	PMID:19559389	pubmed	19559389	create date:2009/06/30 | first author:Shrestha S
Genetic contributions to clinical pain and analgesia: avoiding pitfalls in genetic research.	/pubmed/19559388	Kim H, Clark D, Dionne RA.	J Pain. 2009 Jul;10(7):663-93. Review.	J Pain. 2009	PubMed	citation	PMID:19559388	pubmed	19559388	create date:2009/06/30 | first author:Kim H
Title	URL	Description	Details	ShortDetails	Resource	Type	Identifiers	Db	EntrezUID	Properties
Minor painful procedures in the NICU: improved care or too soon for cheering?	/pubmed/19559387	van Dijk M, Tibboel D.	J Pain. 2009 Jul;10(7):661-2. No abstract available.	J Pain. 2009	PubMed	citation	PMID:19559387	pubmed	19559387	create date:2009/06/30 | first author:van Dijk M
Attachment relationships shape pain-signaling behavior.	/pubmed/19556169	Kozlowska K.	J Pain. 2009 Oct;10(10):1020-8. Epub 2009 Jun 24. Review.	J Pain. 2009	PubMed	citation	PMID:19556169	pubmed	19556169	create date:2009/06/27 | first author:Kozlowska K
Comparison of health care use and costs in newly diagnosed and established patients with fibromyalgia.	/pubmed/19556168	White LA, Robinson RL, Yu AP, Kaltenboeck A, Samuels S, Mallett D, Birnbaum HG.	J Pain. 2009 Sep;10(9):976-83. Epub 2009 Jun 24.	J Pain. 2009	PubMed	citation	PMID:19556168	pubmed	19556168	create date:2009/06/27 | first author:White LA
Chronic pain in hospitalized infants: health professionals' perspectives.	/pubmed/19541547	Pillai Riddell RR, Stevens BJ, McKeever P, Gibbins S, Asztalos L, Katz J, Ahola S, Din L.	J Pain. 2009 Dec;10(12):1217-25. Epub 2009 Jun 21.	J Pain. 2009	PubMed	citation	PMID:19541547	pubmed	19541547	create date:2009/06/23 | first author:Pillai Riddell RR
Cold pressor pain reduces phobic fear but fear does not reduce pain.	/pubmed/19493699	Hollin GJ, Derbyshire SW.	J Pain. 2009 Oct;10(10):1058-64. Epub 2009 Jun 3.	J Pain. 2009	PubMed	citation	PMID:19493699	pubmed	19493699	create date:2009/06/06 | first author:Hollin GJ
DRD3 Ser9Gly polymorphism is related to thermal pain perception and modulation in chronic widespread pain patients and healthy controls.	/pubmed/19464960	Potvin S, Larouche A, Normand E, de Souza JB, Gaumond I, Grignon S, Marchand S.	J Pain. 2009 Sep;10(9):969-75. Epub 2009 May 23.	J Pain. 2009	PubMed	citation	PMID:19464960	pubmed	19464960	create date:2009/05/26 | first author:Potvin S
rTMS for suppressing neuropathic pain: a meta-analysis.	/pubmed/19464959	Leung A, Donohue M, Xu R, Lee R, Lefaucheur JP, Khedr EM, Saitoh Y, André-Obadia N, Rollnik J, Wallace M, Chen R.	J Pain. 2009 Dec;10(12):1205-16. Epub 2009 May 23. Review.	J Pain. 2009	PubMed	citation	PMID:19464959	pubmed	19464959	create date:2009/05/26 | first author:Leung A
An item response theory-based assessment of the pain assessment checklist for Seniors with Limited Ability to Communicate (PACSLAC).	/pubmed/19464958	van Nispen tot Pannerden SC, Candel MJ, Zwakhalen SM, Hamers JP, Curfs LM, Berger MP.	J Pain. 2009 Aug;10(8):844-53. Epub 2009 May 23.	J Pain. 2009	PubMed	citation	PMID:19464958	pubmed	19464958	create date:2009/05/26 | first author:van Nispen tot Pannerden SC
Adrenergic dysregulation and pain with and without acute beta-blockade in women with fibromyalgia and temporomandibular disorder.	/pubmed/19411061	Light KC, Bragdon EE, Grewen KM, Brownley KA, Girdler SS, Maixner W.	J Pain. 2009 May;10(5):542-52.	J Pain. 2009	PubMed	citation	PMID:19411061	pubmed	19411061	create date:2009/05/05 | first author:Light KC
Estrogen receptor-alpha polymorphisms and predisposition to TMJ disorder.	/pubmed/19411060	Ribeiro-Dasilva MC, Peres Line SR, Leme Godoy dos Santos MC, Arthuri MT, Hou W, Fillingim RB, Rizzatti Barbosa CM.	J Pain. 2009 May;10(5):527-33.	J Pain. 2009	PubMed	citation	PMID:19411060	pubmed	19411060	create date:2009/05/05 | first author:Ribeiro-Dasilva MC
Sex, gender, and pain: a review of recent clinical and experimental findings.	/pubmed/19411059	Fillingim RB, King CD, Ribeiro-Dasilva MC, Rahim-Williams B, Riley JL 3rd.	J Pain. 2009 May;10(5):447-85. Review.	J Pain. 2009	PubMed	citation	PMID:19411059	pubmed	19411059	create date:2009/05/05 | first author:Fillingim RB
Dose-dependent effects of icilin on thermal preference in the hindpaw and face of rats.	/pubmed/19409862	Rossi HL, Vierck CJ Jr, Caudle RM, Yezierski RP, Neubert JK.	J Pain. 2009 Jun;10(6):646-53. Epub 2009 May 5.	J Pain. 2009	PubMed	citation	PMID:19409862	pubmed	19409862	create date:2009/05/05 | first author:Rossi HL
Lacosamide in painful diabetic neuropathy: an 18-week double-blind placebo-controlled trial.	/pubmed/19409861	Shaibani A, Fares S, Selam JL, Arslanian A, Simpson J, Sen D, Bongardt S.	J Pain. 2009 Aug;10(8):818-28. Epub 2009 May 5.	J Pain. 2009	PubMed	citation	PMID:19409861	pubmed	19409861	create date:2009/05/05 | first author:Shaibani A
Differentiating thermal allodynia and hyperalgesia using dynamic hot and cold plate in rodents.	/pubmed/19409860	Yalcin I, Charlet A, Freund-Mercier MJ, Barrot M, Poisbeau P.	J Pain. 2009 Jul;10(7):767-73. Epub 2009 May 5.	J Pain. 2009	PubMed	citation	PMID:19409860	pubmed	19409860	create date:2009/05/05 | first author:Yalcin I
Do incontinence, breathing difficulties, and gastrointestinal symptoms increase the risk of future back pain?	/pubmed/19409859	Smith MD, Russell A, Hodges PW.	J Pain. 2009 Aug;10(8):876-86. Epub 2009 May 5.	J Pain. 2009	PubMed	citation	PMID:19409859	pubmed	19409859	create date:2009/05/05 | first author:Smith MD
A randomized, double-blind, placebo-controlled trial of a selective COX-2 inhibitor, GW406381, in patients with postherpetic neuralgia.	/pubmed/19409858	Shackelford S, Rauck R, Quessy S, Blum D, Hodge R, Philipson R.	J Pain. 2009 Jun;10(6):654-60. Epub 2009 May 5.	J Pain. 2009	PubMed	citation	PMID:19409858	pubmed	19409858	create date:2009/05/05 | first author:Shackelford S
Myofascial referred-pain data provide physiologic evidence of acupuncture meridians.	/pubmed/19409857	Dorsher PT.	J Pain. 2009 Jul;10(7):723-31. Epub 2009 May 5.	J Pain. 2009	PubMed	citation	PMID:19409857	pubmed	19409857	create date:2009/05/05 | first author:Dorsher PT
Endogenous anandamide and cannabinoid receptor-2 contribute to electroacupuncture analgesia in rats.	/pubmed/19409856	Chen L, Zhang J, Li F, Qiu Y, Wang L, Li YH, Shi J, Pan HL, Li M.	J Pain. 2009 Jul;10(7):732-9. Epub 2009 May 5.	J Pain. 2009	PubMed	citation	PMID:19409856	pubmed	19409856	create date:2009/05/05 | first author:Chen L
Personal values and pain tolerance: does a values intervention add to acceptance?	/pubmed/19398384	Branstetter-Rost A, Cushing C, Douleh T.	J Pain. 2009 Aug;10(8):887-92. Epub 2009 Apr 23.	J Pain. 2009	PubMed	citation	PMID:19398384	pubmed	19398384	create date:2009/04/29 | first author:Branstetter-Rost A
Comorbid chronic pain and depression: who is at risk?	/pubmed/19398383	Miller LR, Cano A.	J Pain. 2009 Jun;10(6):619-27. Epub 2009 Apr 23.	J Pain. 2009	PubMed	citation	PMID:19398383	pubmed	19398383	create date:2009/04/29 | first author:Miller LR
Enhanced presurgical pain temporal summation response predicts post-thoracotomy pain intensity during the acute postoperative phase.	/pubmed/19398382	Weissman-Fogel I, Granovsky Y, Crispel Y, Ben-Nun A, Best LA, Yarnitsky D, Granot M.	J Pain. 2009 Jun;10(6):628-36. Epub 2009 Apr 23.	J Pain. 2009	PubMed	citation	PMID:19398382	pubmed	19398382	create date:2009/04/29 | first author:Weissman-Fogel I
Long-term benefits of an educational and physical program on headache, and neck and shoulder pain, in a working community.	/pubmed/19398381	Mongini F, Evangelista A, Rota E, Ferrero L, Ugolini A, Ceccarelli M, Ciccone G, Galassi C.	J Pain. 2009 Nov;10(11):1138-45. Epub 2009 Apr 23.	J Pain. 2009	PubMed	citation	PMID:19398381	pubmed	19398381	create date:2009/04/29 | first author:Mongini F
Increased phosphorylation of extracellular signal-regulated kinase in trigeminal nociceptive neurons following propofol administration in rats.	/pubmed/19398380	Shoda E, Kitagawa J, Suzuki I, Nitta-Kubota I, Miyamoto M, Tsuboi Y, Kondo M, Masuda Y, Oi Y, Ren K, Iwata K.	J Pain. 2009 Jun;10(6):573-85. Epub 2009 Apr 23.	J Pain. 2009	PubMed	citation	PMID:19398380	pubmed	19398380	create date:2009/04/29 | first author:Shoda E
Analgesics administered during minor painful procedures in a cohort of hospitalized infants: a prospective clinical audit.	/pubmed/19398379	Harrison D, Loughnan P, Manias E, Johnston L.	J Pain. 2009 Jul;10(7):715-22. Epub 2009 Apr 23.	J Pain. 2009	PubMed	citation	PMID:19398379	pubmed	19398379	create date:2009/04/29 | first author:Harrison D
An investigation of the hypoalgesic effects of TENS delivered by a glove electrode.	/pubmed/19398378	Cowan S, McKenna J, McCrum-Gardner E, Johnson MI, Sluka KA, Walsh DM.	J Pain. 2009 Jul;10(7):694-701. Epub 2009 Apr 23.	J Pain. 2009	PubMed	citation	PMID:19398378	pubmed	19398378	create date:2009/04/29 | first author:Cowan S
Changes in gray matter density in fibromyalgia: correlation with dopamine metabolism.	/pubmed/19398377	Wood PB, Glabus MF, Simpson R, Patterson JC 2nd.	J Pain. 2009 Jun;10(6):609-18. Epub 2009 Apr 23.	J Pain. 2009	PubMed	citation	PMID:19398377	pubmed	19398377	create date:2009/04/29 | first author:Wood PB
Sex differences in pain intensity in adolescents suffering from cancer: differences in pain memories?	/pubmed/19386554	Hechler T, Chalkiadis GA, Hasan C, Kosfelder J, Meyerhoff U, Vocks S, Zernikow B.	J Pain. 2009 Jun;10(6):586-93. Epub 2009 Apr 21.	J Pain. 2009	PubMed	citation	PMID:19386554	pubmed	19386554	create date:2009/04/24 | first author:Hechler T
Differential effect of capsaicin treatment on pain-related behaviors after plantar incision.	/pubmed/19386553	Hamalainen MM, Subieta A, Arpey C, Brennan TJ.	J Pain. 2009 Jun;10(6):637-45. Epub 2009 Apr 21.	J Pain. 2009	PubMed	citation	PMID:19386553	pubmed	19386553	create date:2009/04/24 | first author:Hamalainen MM
Effects of traditional cupping therapy in patients with carpal tunnel syndrome: a randomized controlled trial.	/pubmed/19380259	Michalsen A, Bock S, Lüdtke R, Rampp T, Baecker M, Bachmann J, Langhorst J, Musial F, Dobos GJ.	J Pain. 2009 Jun;10(6):601-8. Epub 2009 Apr 19.	J Pain. 2009	PubMed	citation	PMID:19380259	pubmed	19380259	create date:2009/04/22 | first author:Michalsen A
Effects of intramuscular anesthesia on the expression of primary and referred pain induced by intramuscular injection of hypertonic saline.	/pubmed/19380258	Rubin TK, Gandevia SC, Henderson LA, Macefield VG.	J Pain. 2009 Aug;10(8):829-35. Epub 2009 Apr 19.	J Pain. 2009	PubMed	citation	PMID:19380258	pubmed	19380258	create date:2009/04/22 | first author:Rubin TK
Testing traditional cupping therapy.	/pubmed/19380257	Ernst E.	J Pain. 2009 Jun;10(6):555. Epub 2009 Apr 19. No abstract available.	J Pain. 2009	PubMed	citation	PMID:19380257	pubmed	19380257	create date:2009/04/22 | first author:Ernst E
Experimental and clinical applications of quantitative sensory testing applied to skin, muscles and viscera.	/pubmed/19380256	Arendt-Nielsen L, Yarnitsky D.	J Pain. 2009 Jun;10(6):556-72. Epub 2009 Apr 19. Review.	J Pain. 2009	PubMed	citation	PMID:19380256	pubmed	19380256	create date:2009/04/22 | first author:Arendt-Nielsen L
Leptin replacement restores supraspinal cholinergic antinociception in leptin-deficient obese mice.	/pubmed/19380255	Wang W, Baghdoyan HA, Lydic R.	J Pain. 2009 Aug;10(8):836-43. Epub 2009 Apr 19.	J Pain. 2009	PubMed	citation	PMID:19380255	pubmed	19380255	create date:2009/04/22 | first author:Wang W
Spouse beliefs about partner chronic pain.	/pubmed/19345155	Cano A, Miller LR, Loree A.	J Pain. 2009 May;10(5):486-92. Epub 2009 Apr 2.	J Pain. 2009	PubMed	citation	PMID:19345155	pubmed	19345155	create date:2009/04/07 | first author:Cano A
Development and test-retest reliability of an extended version of the Nordic Musculoskeletal Questionnaire (NMQ-E): a screening instrument for musculoskeletal pain.	/pubmed/19345154	Dawson AP, Steele EJ, Hodges PW, Stewart S.	J Pain. 2009 May;10(5):517-26. Epub 2009 Apr 2.	J Pain. 2009	PubMed	citation	PMID:19345154	pubmed	19345154	create date:2009/04/07 | first author:Dawson AP
The role of resilience and purpose in life in habituation to heat and cold pain.	/pubmed/19345153	Smith BW, Tooley EM, Montague EQ, Robinson AE, Cosper CJ, Mullins PG.	J Pain. 2009 May;10(5):493-500. Epub 2009 Apr 2.	J Pain. 2009	PubMed	citation	PMID:19345153	pubmed	19345153	create date:2009/04/07 | first author:Smith BW
Joint distraction magnitude is associated with different behavioral outcomes and substance P levels for cervical facet joint loading in the rat.	/pubmed/19327645	Lee KE, Winkelstein BA.	J Pain. 2009 Apr;10(4):436-45.	J Pain. 2009	PubMed	citation	PMID:19327645	pubmed	19327645	create date:2009/03/31 | first author:Lee KE
Peripheral nerve pathways of afferent fibers innervating the lumbar spine in rats.	/pubmed/19327644	Takahashi Y, Ohtori S, Takahashi K.	J Pain. 2009 Apr;10(4):416-25.	J Pain. 2009	PubMed	citation	PMID:19327644	pubmed	19327644	create date:2009/03/31 | first author:Takahashi Y
Acceptance, mindfulness, and values-based action may counteract fear and avoidance of emotions in chronic pain: an analysis of anxiety sensitivity.	/pubmed/19327643	McCracken LM, Keogh E.	J Pain. 2009 Apr;10(4):408-15.	J Pain. 2009	PubMed	citation	PMID:19327643	pubmed	19327643	create date:2009/03/31 | first author:McCracken LM
Methadone antinociception is dependent on peripheral opioid receptors.	/pubmed/19327642	He L, Kim J, Ou C, McFadden W, van Rijn RM, Whistler JL.	J Pain. 2009 Apr;10(4):369-79.	J Pain. 2009	PubMed	citation	PMID:19327642	pubmed	19327642	create date:2009/03/31 | first author:He L
Pain and aging: the emergence of a new subfield of pain research.	/pubmed/19327641	Gagliese L.	J Pain. 2009 Apr;10(4):343-53. Review.	J Pain. 2009	PubMed	citation	PMID:19327641	pubmed	19327641	create date:2009/03/31 | first author:Gagliese L
Attentional biases in chronic pain associated with rheumatoid arthritis: hypervigilance or difficulties disengaging?	/pubmed/19254680	Sharpe L, Dear BF, Schrieber L.	J Pain. 2009 Mar;10(3):329-35.	J Pain. 2009	PubMed	citation	PMID:19254680	pubmed	19254680	create date:2009/03/04 | first author:Sharpe L
Persistent smoking after a diagnosis of lung cancer is associated with higher reported pain levels.	/pubmed/19254679	Daniel M, Keefe FJ, Lyna P, Peterson B, Garst J, Kelley M, Bepler G, Bastian LA.	J Pain. 2009 Mar;10(3):323-8.	J Pain. 2009	PubMed	citation	PMID:19254679	pubmed	19254679	create date:2009/03/04 | first author:Daniel M
Contribution of the periaqueductal gray to the suppression of pain affect produced by administration of morphine into the intralaminar thalamus of rat.	/pubmed/19231299	Munn EM, Harte SE, Lagman A, Borszcz GS.	J Pain. 2009 Apr;10(4):426-35. Epub 2009 Feb 23.	J Pain. 2009	PubMed	citation	PMID:19231299	pubmed	19231299	create date:2009/02/24 | first author:Munn EM
Qigong and exercise therapy for elderly patients with chronic neck pain (QIBANE): a randomized controlled study.	/pubmed/19231298	von Trott P, Wiedemann AM, Lüdtke R, Reishauer A, Willich SN, Witt CM.	J Pain. 2009 May;10(5):501-8. Epub 2009 Feb 23.	J Pain. 2009	PubMed	citation	PMID:19231298	pubmed	19231298	create date:2009/02/24 | first author:von Trott P
Tools for identifying cancer pain of predominantly neuropathic origin and opioid responsiveness in cancer patients.	/pubmed/19231297	Mercadante S, Gebbia V, David F, Aielli F, Verna L, Casuccio A, Porzio G, Mangione S, Ferrera P.	J Pain. 2009 Jun;10(6):594-600. Epub 2009 Feb 23.	J Pain. 2009	PubMed	citation	PMID:19231297	pubmed	19231297	create date:2009/02/24 | first author:Mercadante S
Comparison of oxaliplatin- and cisplatin-induced painful peripheral neuropathy in the rat.	/pubmed/19231296	Joseph EK, Levine JD.	J Pain. 2009 May;10(5):534-41. Epub 2009 Feb 23.	J Pain. 2009	PubMed	citation	PMID:19231296	pubmed	19231296	create date:2009/02/24 | first author:Joseph EK
Sustained efficacy of virtual reality distraction.	/pubmed/19231295	Rutter CE, Dahlquist LM, Weiss KE.	J Pain. 2009 Apr;10(4):391-7. Epub 2009 Feb 23.	J Pain. 2009	PubMed	citation	PMID:19231295	pubmed	19231295	create date:2009/02/24 | first author:Rutter CE
Antinociceptive effects of nociceptin/orphanin FQ administered intrathecally in monkeys.	/pubmed/19231294	Ko MC, Naughton NN.	J Pain. 2009 May;10(5):509-16. Epub 2009 Feb 23.	J Pain. 2009	PubMed	citation	PMID:19231294	pubmed	19231294	create date:2009/02/24 | first author:Ko MC
A modified version of the non-communicating children pain checklist-revised, adapted to adults with intellectual and developmental disabilities: sensitivity to pain and internal consistency.	/pubmed/19201658	Lotan M, Ljunggren EA, Johnsen TB, Defrin R, Pick CG, Strand LI.	J Pain. 2009 Apr;10(4):398-407. Epub 2009 Feb 8.	J Pain. 2009	PubMed	citation	PMID:19201658	pubmed	19201658	create date:2009/02/10 | first author:Lotan M
Title	URL	Description	Details	ShortDetails	Resource	Type	Identifiers	Db	EntrezUID	Properties
Research gaps on use of opioids for chronic noncancer pain: findings from a review of the evidence for an American Pain Society and American Academy of Pain Medicine clinical practice guideline.	/pubmed/19187891	Chou R, Ballantyne JC, Fanciullo GJ, Fine PG, Miaskowski C.	J Pain. 2009 Feb;10(2):147-59. Review.	J Pain. 2009	PubMed	citation	PMID:19187891	pubmed	19187891	create date:2009/02/04 | first author:Chou R
Opioids for chronic noncancer pain: prediction and identification of aberrant drug-related behaviors: a review of the evidence for an American Pain Society and American Academy of Pain Medicine clinical practice guideline.	/pubmed/19187890	Chou R, Fanciullo GJ, Fine PG, Miaskowski C, Passik SD, Portenoy RK.	J Pain. 2009 Feb;10(2):131-46. Review.	J Pain. 2009	PubMed	citation	PMID:19187890	pubmed	19187890	create date:2009/02/04 | first author:Chou R
Clinical guidelines for the use of chronic opioid therapy in chronic noncancer pain.	/pubmed/19187889	Chou R, Fanciullo GJ, Fine PG, Adler JA, Ballantyne JC, Davies P, Donovan MI, Fishbain DA, Foley KM, Fudin J, Gilson AM, Kelter A, Mauskop A, O'Connor PG, Passik SD, Pasternak GW, Portenoy RK, Rich BA, Roberts RG, Todd KH, Miaskowski C; American Pain Society-American Academy of Pain Medicine Opioids Guidelines Panel.	J Pain. 2009 Feb;10(2):113-30.	J Pain. 2009	PubMed	citation	PMID:19187889	pubmed	19187889	create date:2009/02/04 | first author:Chou R
Acid-sensing ion channel 3 expression in mouse knee joint afferents and effects of carrageenan-induced arthritis.	/pubmed/19185546	Ikeuchi M, Kolker SJ, Sluka KA.	J Pain. 2009 Mar;10(3):336-42. Epub 2009 Jan 29.	J Pain. 2009	PubMed	citation	PMID:19185546	pubmed	19185546	create date:2009/02/03 | first author:Ikeuchi M
Individual differences in pain sensitivity: measurement, causation, and consequences.	/pubmed/19185545	Nielsen CS, Staud R, Price DD.	J Pain. 2009 Mar;10(3):231-7. Epub 2009 Jan 29. Review.	J Pain. 2009	PubMed	citation	PMID:19185545	pubmed	19185545	create date:2009/02/03 | first author:Nielsen CS
siRNA-mediated knockdown of the NR1 subunit gene of the NMDA receptor attenuates formalin-induced pain behaviors in adult rats.	/pubmed/19185544	Garraway SM, Xu Q, Inturrisi CE.	J Pain. 2009 Apr;10(4):380-90. Epub 2009 Jan 29.	J Pain. 2009	PubMed	citation	PMID:19185544	pubmed	19185544	create date:2009/02/03 | first author:Garraway SM
Endothelin receptors and pain.	/pubmed/19111868	Khodorova A, Montmayeur JP, Strichartz G.	J Pain. 2009 Jan;10(1):4-28. Review.	J Pain. 2009	PubMed	citation	PMID:19111868	pubmed	19111868	create date:2008/12/30 | first author:Khodorova A
Diagnostic validity of criteria for sacroiliac joint pain: a systematic review.	/pubmed/19101212	Szadek KM, van der Wurff P, van Tulder MW, Zuurmond WW, Perez RS.	J Pain. 2009 Apr;10(4):354-68. Epub 2008 Dec 19. Review.	J Pain. 2009	PubMed	citation	PMID:19101212	pubmed	19101212	create date:2008/12/23 | first author:Szadek KM
Physical pain and emotional suffering: the case for palliative sedation.	/pubmed/19101211	Sanft T, Hauser J, Rosielle D, Weissman D, Elsayem A, Zhukovsky DS, Coyle N.	J Pain. 2009 Mar;10(3):238-42. Epub 2008 Dec 19. No abstract available.	J Pain. 2009	PubMed	citation	PMID:19101211	pubmed	19101211	create date:2008/12/23 | first author:Sanft T
Hyperalgesia in opioid-managed chronic pain and opioid-dependent patients.	/pubmed/19101210	Hay JL, White JM, Bochner F, Somogyi AA, Semple TJ, Rounsefell B.	J Pain. 2009 Mar;10(3):316-22. Epub 2008 Dec 19.	J Pain. 2009	PubMed	citation	PMID:19101210	pubmed	19101210	create date:2008/12/23 | first author:Hay JL
Does the Neonatal Facial Coding System differentiate between infants experiencing pain-related and non-pain-related distress?	/pubmed/19081306	Ahola Kohut S, Pillai Riddell R.	J Pain. 2009 Feb;10(2):214-20. Epub 2008 Dec 10.	J Pain. 2009	PubMed	citation	PMID:19081306	pubmed	19081306	create date:2008/12/17 | first author:Ahola Kohut S
Distraction speeds the decay of shock-induced hypoalgesia: evidence for the contribution of memory systems in affective pain modulation.	/pubmed/19070552	Grimes JS, Creech SK, Young EE, Vichaya EG, Meagher MW.	J Pain. 2009 Mar;10(3):282-92. Epub 2008 Dec 13.	J Pain. 2009	PubMed	citation	PMID:19070552	pubmed	19070552	create date:2008/12/17 | first author:Grimes JS
Psychologic influence on experimental pain sensitivity and clinical pain intensity for patients with shoulder pain.	/pubmed/19070551	George SZ, Hirsh AT.	J Pain. 2009 Mar;10(3):293-9. Epub 2008 Dec 13.	J Pain. 2009	PubMed	citation	PMID:19070551	pubmed	19070551	create date:2008/12/17 | first author:George SZ
Can End-of-day reports replace momentary assessment of pain and fatigue?	/pubmed/19070550	Broderick JE, Schwartz JE, Schneider S, Stone AA.	J Pain. 2009 Mar;10(3):274-81. Epub 2008 Dec 13.	J Pain. 2009	PubMed	citation	PMID:19070550	pubmed	19070550	create date:2008/12/17 | first author:Broderick JE
Patient barriers to pain management may contribute to poor pain control in rheumatoid arthritis.	/pubmed/19070549	Fitzcharles MA, DaCosta D, Ware MA, Shir Y.	J Pain. 2009 Mar;10(3):300-5. Epub 2008 Dec 13.	J Pain. 2009	PubMed	citation	PMID:19070549	pubmed	19070549	create date:2008/12/17 | first author:Fitzcharles MA
Additive antinociceptive effects of the selective Nav1.8 blocker A-803467 and selective TRPV1 antagonists in rat inflammatory and neuropathic pain models.	/pubmed/19070548	Joshi SK, Honore P, Hernandez G, Schmidt R, Gomtsyan A, Scanio M, Kort M, Jarvis MF.	J Pain. 2009 Mar;10(3):306-15. Epub 2008 Dec 13.	J Pain. 2009	PubMed	citation	PMID:19070548	pubmed	19070548	create date:2008/12/17 | first author:Joshi SK
Suicidal thoughts and behavior among adults with self-reported pain conditions in the national comorbidity survey replication.	/pubmed/19038772	Braden JB, Sullivan MD.	J Pain. 2008 Dec;9(12):1106-15.	J Pain. 2008	PubMed	citation	PMID:19038772	pubmed	19038772	create date:2008/11/29 | first author:Braden JB
Effect of morphine and pregabalin compared with diphenhydramine hydrochloride and placebo on hyperalgesia and allodynia induced by intradermal capsaicin in healthy male subjects.	/pubmed/19038771	Wang H, Bolognese J, Calder N, Baxendale J, Kehler A, Cummings C, Connell J, Herman G.	J Pain. 2008 Dec;9(12):1088-95.	J Pain. 2008	PubMed	citation	PMID:19038771	pubmed	19038771	create date:2008/11/29 | first author:Wang H
Trends in funding for research on pain: a report on the National Institutes Of Health grant awards over the years 2003 to 2007.	/pubmed/19038770	Bradshaw DH, Empy C, Davis P, Lipschitz D, Dalton P, Nakamura Y, Chapman CR.	J Pain. 2008 Dec;9(12):1077-87, 1087.e1-8. Erratum in: J Pain. 2010 Sep;11(9):916. Dalton, Peter [added].	J Pain. 2008	PubMed	citation	PMID:19038770	pubmed	19038770	create date:2008/11/29 | first author:Bradshaw DH
Addressing the decline in NIH pain research funding.	/pubmed/19038769	Max MB.	J Pain. 2008 Dec;9(12):1074-6. No abstract available.	J Pain. 2008	PubMed	citation	PMID:19038769	pubmed	19038769	create date:2008/11/29 | first author:Max MB
The healthcare bubble through the lens of pain research, practice, and policy: advice for the new President and Congress.	/pubmed/19038768	Green CR.	J Pain. 2008 Dec;9(12):1071-3. No abstract available.	J Pain. 2008	PubMed	citation	PMID:19038768	pubmed	19038768	create date:2008/11/29 | first author:Green CR
Diclofenac potassium attenuates dysmenorrhea and restores exercise performance in women with primary dysmenorrhea.	/pubmed/19038583	Chantler I, Mitchell D, Fuller A.	J Pain. 2009 Feb;10(2):191-200. Epub 2008 Nov 28.	J Pain. 2009	PubMed	citation	PMID:19038583	pubmed	19038583	create date:2008/11/29 | first author:Chantler I
Differential roles of peripheral mitogen-activated protein kinase signal transduction pathways in bee venom-induced nociception and inflammation in conscious rats.	/pubmed/19038582	Chen HS, He X, Qu F, Kang SM, Yu Y, Liao D, Lu SJ.	J Pain. 2009 Feb;10(2):201-7. Epub 2008 Nov 28.	J Pain. 2009	PubMed	citation	PMID:19038582	pubmed	19038582	create date:2008/11/29 | first author:Chen HS
Preoperative anxiolytic effect of melatonin and clonidine on postoperative pain and morphine consumption in patients undergoing abdominal hysterectomy: a double-blind, randomized, placebo-controlled study.	/pubmed/19010741	Caumo W, Levandovski R, Hidalgo MP.	J Pain. 2009 Jan;10(1):100-8. Epub 2008 Nov 17.	J Pain. 2009	PubMed	citation	PMID:19010741	pubmed	19010741	create date:2008/11/18 | first author:Caumo W
Computer Face Scale for measuring pediatric pain and mood.	/pubmed/19010740	Gulur P, Rodi SW, Washington TA, Cravero JP, Fanciullo GJ, McHugo GJ, Baird JC.	J Pain. 2009 Feb;10(2):173-9. Epub 2008 Nov 17.	J Pain. 2009	PubMed	citation	PMID:19010740	pubmed	19010740	create date:2008/11/18 | first author:Gulur P
Impact of endovascular intervention on pain and sensory thresholds in nondiabetic patients with intermittent claudication: a pilot study.	/pubmed/19010739	Lang PM, Vock G, Schober GM, Kramer S, Abahji T, Crispin A, Irnich D, Hoffmann U.	J Pain. 2009 Mar;10(3):264-73. Epub 2008 Nov 17.	J Pain. 2009	PubMed	citation	PMID:19010739	pubmed	19010739	create date:2008/11/18 | first author:Lang PM
Associations between catastrophizing and endogenous pain-inhibitory processes: sex differences.	/pubmed/19010738	Goodin BR, McGuire L, Allshouse M, Stapleton L, Haythornthwaite JA, Burns N, Mayes LA, Edwards RR.	J Pain. 2009 Feb;10(2):180-90. Epub 2008 Nov 17.	J Pain. 2009	PubMed	citation	PMID:19010738	pubmed	19010738	create date:2008/11/18 | first author:Goodin BR
Acupoint stimulation with diluted bee venom (apipuncture) potentiates the analgesic effect of intrathecal clonidine in the rodent formalin test and in a neuropathic pain model.	/pubmed/19010737	Yoon SY, Roh DH, Kwon YB, Kim HW, Seo HS, Han HJ, Lee HJ, Beitz AJ, Lee JH.	J Pain. 2009 Mar;10(3):253-63. Epub 2008 Nov 17.	J Pain. 2009	PubMed	citation	PMID:19010737	pubmed	19010737	create date:2008/11/18 | first author:Yoon SY
Assessing controlled substance prescribing errors in a pediatric teaching hospital: an analysis of the safety of analgesic prescription practice in the transition from the hospital to home.	/pubmed/19010736	Lee BH, Lehmann CU, Jackson EV, Kost-Byerly S, Rothman S, Kozlowski L, Miller MR, Pronovost PJ, Yaster M.	J Pain. 2009 Feb;10(2):160-6. Epub 2008 Nov 17.	J Pain. 2009	PubMed	citation	PMID:19010736	pubmed	19010736	create date:2008/11/18 | first author:Lee BH
Contralateral high or a combination of high- and low-frequency transcutaneous electrical nerve stimulation reduces mechanical allodynia and alters dorsal horn neurotransmitter content in neuropathic rats.	/pubmed/19010735	Somers DL, Clemente FR.	J Pain. 2009 Feb;10(2):221-9. Epub 2008 Nov 17.	J Pain. 2009	PubMed	citation	PMID:19010735	pubmed	19010735	create date:2008/11/18 | first author:Somers DL
Cognitive expertise, emotional development, and reflective capacity: clinical skills for improved pain care.	/pubmed/18984501	Murinson BB, Agarwal AK, Haythornthwaite JA.	J Pain. 2008 Nov;9(11):975-83. Review.	J Pain. 2008	PubMed	citation	PMID:18984501	pubmed	18984501	create date:2008/11/06 | first author:Murinson BB
Scratching the brain to understand neuropathic itch.	/pubmed/18984500	Carstens E.	J Pain. 2008 Nov;9(11):973-4. No abstract available.	J Pain. 2008	PubMed	citation	PMID:18984500	pubmed	18984500	create date:2008/11/06 | first author:Carstens E
Variants of neural nitric oxide synthase in the spinal cord of neuropathic rats and their effects on nuclear factor-kappaB (NF-kappaB) activity in PC12 cells.	/pubmed/18976964	Jin XG, He SQ, Yan XT, Zhang G, Wan L, Wang J, Li Y, Tian X, Tian Y, Luo A.	J Pain. 2009 Jan;10(1):80-9. Epub 2008 Oct 31.	J Pain. 2009	PubMed	citation	PMID:18976964	pubmed	18976964	create date:2008/11/04 | first author:Jin XG
A prolonged nitric oxide-dependent, opioid-mediated antinociceptive effect of hyperbaric oxygen in mice.	/pubmed/18976963	Zelinski LM, Ohgami Y, Chung E, Shirachi DY, Quock RM.	J Pain. 2009 Feb;10(2):167-72. Epub 2008 Oct 31.	J Pain. 2009	PubMed	citation	PMID:18976963	pubmed	18976963	create date:2008/11/04 | first author:Zelinski LM
A single-blind, placebo run-in study of duloxetine for activity-limiting osteoarthritis pain.	/pubmed/18976962	Sullivan MD, Bentley S, Fan MY, Gardner G.	J Pain. 2009 Feb;10(2):208-13. Epub 2008 Oct 31.	J Pain. 2009	PubMed	citation	PMID:18976962	pubmed	18976962	create date:2008/11/04 | first author:Sullivan MD
Spinal dynorphin and bradykinin receptors maintain inflammatory hyperalgesia.	/pubmed/18976961	Luo MC, Chen Q, Ossipov MH, Rankin DR, Porreca F, Lai J.	J Pain. 2008 Dec;9(12):1096-105. Epub 2008 Oct 31.	J Pain. 2008	PubMed	citation	PMID:18976961	pubmed	18976961	create date:2008/11/04 | first author:Luo MC
A study of clinical, magnetic resonance imaging, and somatosensory-evoked potential in central post-stroke pain.	/pubmed/18848810	Misra UK, Kalita J, Kumar B.	J Pain. 2008 Dec;9(12):1116-22. Epub 2008 Oct 10.	J Pain. 2008	PubMed	citation	PMID:18848810	pubmed	18848810	create date:2008/10/14 | first author:Misra UK
Cytokine mRNA expression in painful radiculopathy.	/pubmed/18848809	Rothman SM, Huang Z, Lee KE, Weisshaar CL, Winkelstein BA.	J Pain. 2009 Jan;10(1):90-9. Epub 2008 Oct 10.	J Pain. 2009	PubMed	citation	PMID:18848809	pubmed	18848809	create date:2008/10/14 | first author:Rothman SM
Body mass index and quality of life: examining blacks and whites with chronic pain.	/pubmed/18799358	Caldwell J, Hart-Johnson T, Green CR.	J Pain. 2009 Jan;10(1):60-7. Epub 2008 Sep 16.	J Pain. 2009	PubMed	citation	PMID:18799358	pubmed	18799358	create date:2008/09/19 | first author:Caldwell J
Functional abdominal pain in adolescence: a biopsychosocial phenomenon.	/pubmed/18799357	Meyer MJ, Goldschneider KR, Bielefeldt K, Zeltzer L, Lackner J, Keefer L.	J Pain. 2008 Nov;9(11):984-90. Epub 2008 Sep 16. No abstract available.	J Pain. 2008	PubMed	citation	PMID:18799357	pubmed	18799357	create date:2008/09/19 | first author:Meyer MJ
A comparison of laboratory measures of escape and avoidance behavior.	/pubmed/18774344	Dannecker EA, George SZ.	J Pain. 2009 Jan;10(1):53-9. Epub 2008 Sep 6.	J Pain. 2009	PubMed	citation	PMID:18774344	pubmed	18774344	create date:2008/09/09 | first author:Dannecker EA
TRPV1 receptor in expression of opioid-induced hyperalgesia.	/pubmed/18774343	Vardanyan A, Wang R, Vanderah TW, Ossipov MH, Lai J, Porreca F, King T.	J Pain. 2009 Mar;10(3):243-52. Epub 2008 Sep 6.	J Pain. 2009	PubMed	citation	PMID:18774343	pubmed	18774343	create date:2008/09/09 | first author:Vardanyan A
The effectiveness of an online mind-body intervention for older adults with chronic pain.	/pubmed/18774342	Berman RL, Iris MA, Bode R, Drengenberg C.	J Pain. 2009 Jan;10(1):68-79. Epub 2008 Sep 5.	J Pain. 2009	PubMed	citation	PMID:18774342	pubmed	18774342	create date:2008/09/09 | first author:Berman RL
Hippocampal metabolite abnormalities in fibromyalgia: correlation with clinical features.	/pubmed/18771960	Wood PB, Ledbetter CR, Glabus MF, Broadwell LK, Patterson JC 2nd.	J Pain. 2009 Jan;10(1):47-52. Epub 2008 Sep 4.	J Pain. 2009	PubMed	citation	PMID:18771960	pubmed	18771960	create date:2008/09/06 | first author:Wood PB
Changes in motor unit firing rate in synergist muscles cannot explain the maintenance of force during constant force painful contractions.	/pubmed/18755636	Hodges PW, Ervilha UF, Graven-Nielsen T.	J Pain. 2008 Dec;9(12):1169-74. Epub 2008 Aug 27.	J Pain. 2008	PubMed	citation	PMID:18755636	pubmed	18755636	create date:2008/08/30 | first author:Hodges PW
Validating PRISM (Pictorial Representation of Illness and Self Measure) as a measure of suffering in chronic non-cancer pain patients.	/pubmed/18755635	Kassardjian CD, Gardner-Nix J, Dupak K, Barbati J, Lam-McCullock J.	J Pain. 2008 Dec;9(12):1135-43. Epub 2008 Aug 28.	J Pain. 2008	PubMed	citation	PMID:18755635	pubmed	18755635	create date:2008/08/30 | first author:Kassardjian CD
Toothache or trigeminal neuralgia: treatment dilemmas.	/pubmed/18722958	Spencer CJ, Neubert JK, Gremillion H, Zakrzewska JM, Ohrbach R.	J Pain. 2008 Sep;9(9):767-70. No abstract available.	J Pain. 2008	PubMed	citation	PMID:18722958	pubmed	18722958	create date:2008/08/30 | first author:Spencer CJ
Reduction of pain-related fear and disability in post-traumatic neck pain: a replicated single-case experimental study of exposure in vivo.	/pubmed/18722818	de Jong JR, Vangronsveld K, Peters ML, Goossens ME, Onghena P, Bulté I, Vlaeyen JW.	J Pain. 2008 Dec;9(12):1123-34. Epub 2008 Aug 23.	J Pain. 2008	PubMed	citation	PMID:18722818	pubmed	18722818	create date:2008/08/30 | first author:de Jong JR
Actigraphy quantifies reduced voluntary physical activity in women with primary dysmenorrhea.	/pubmed/18722817	Chantler I, Mitchell D, Fuller A.	J Pain. 2009 Jan;10(1):38-46. Epub 2008 Aug 23.	J Pain. 2009	PubMed	citation	PMID:18722817	pubmed	18722817	create date:2008/08/30 | first author:Chantler I
Partial infraorbital nerve ligation as a model of trigeminal nerve injury in the mouse: behavioral, neural, and glial reactions.	/pubmed/18708302	Xu M, Aita M, Chavkin C.	J Pain. 2008 Nov;9(11):1036-48. Epub 2008 Aug 16.	J Pain. 2008	PubMed	citation	PMID:18708302	pubmed	18708302	create date:2008/08/19 | first author:Xu M
Title	URL	Description	Details	ShortDetails	Resource	Type	Identifiers	Db	EntrezUID	Properties
The multidimensionality of fear of pain: construct independence for the fear of Pain Questionnaire-Short Form and the Pain Anxiety Symptoms Scale-20.	/pubmed/18708301	Carleton RN, Asmundson GJ.	J Pain. 2009 Jan;10(1):29-37. Epub 2008 Aug 16.	J Pain. 2009	PubMed	citation	PMID:18708301	pubmed	18708301	create date:2008/08/19 | first author:Carleton RN
Analgesic efficacy and safety of oxycodone in combination with naloxone as prolonged release tablets in patients with moderate to severe chronic pain.	/pubmed/18708300	Vondrackova D, Leyendecker P, Meissner W, Hopp M, Szombati I, Hermanns K, Ruckes C, Weber S, Grothe B, Fleischer W, Reimer K.	J Pain. 2008 Dec;9(12):1144-54. Epub 2008 Aug 16.	J Pain. 2008	PubMed	citation	PMID:18708300	pubmed	18708300	create date:2008/08/19 | first author:Vondrackova D
Neurophysiology of the cortical pain network: revisiting the role of S1 in subjective pain perception via standardized low-resolution brain electromagnetic tomography (sLORETA).	/pubmed/18708299	Nir RR, Lev R, Moont R, Granovsky Y, Sprecher E, Yarnitsky D.	J Pain. 2008 Nov;9(11):1058-69. Epub 2008 Aug 16.	J Pain. 2008	PubMed	citation	PMID:18708299	pubmed	18708299	create date:2008/08/19 | first author:Nir RR
Sensitization of primary afferent nociceptors induced by intradermal capsaicin involves the peripheral release of calcitonin gene-related Peptide driven by dorsal root reflexes.	/pubmed/18701354	Li D, Ren Y, Xu X, Zou X, Fang L, Lin Q.	J Pain. 2008 Dec;9(12):1155-68. Epub 2008 Aug 13.	J Pain. 2008	PubMed	citation	PMID:18701354	pubmed	18701354	create date:2008/08/15 | first author:Li D
Chronic pain in women survivors of intimate partner violence.	/pubmed/18701353	Wuest J, Merritt-Gray M, Ford-Gilboe M, Lent B, Varcoe C, Campbell JC.	J Pain. 2008 Nov;9(11):1049-57. Epub 2008 Aug 13.	J Pain. 2008	PubMed	citation	PMID:18701353	pubmed	18701353	create date:2008/08/15 | first author:Wuest J
Trends in use of opioids by noncancer pain type 2000-2005 among Arkansas Medicaid and HealthCore enrollees: results from the TROUP study.	/pubmed/18676205	Braden JB, Fan MY, Edlund MJ, Martin BC, DeVries A, Sullivan MD.	J Pain. 2008 Nov;9(11):1026-35. Epub 2008 Jul 26.	J Pain. 2008	PubMed	citation	PMID:18676205	pubmed	18676205	create date:2008/08/05 | first author:Braden JB
Gender and analgesic use in nursing home residents with dementia.	/pubmed/18674971	Eggermont LH, Scherder EJ.	J Pain. 2008 Oct;9(10):970-1. Epub 2008 Jul 31. No abstract available.	J Pain. 2008	PubMed	citation	PMID:18674971	pubmed	18674971	create date:2008/08/05 | first author:Eggermont LH
Phantom breast and other syndromes after mastectomy: eight breast cancer patients describe their experiences over time: a 2-year follow-up study.	/pubmed/18672402	Björkman B, Arnér S, Hydén LC.	J Pain. 2008 Nov;9(11):1018-25. Epub 2008 Jul 30.	J Pain. 2008	PubMed	citation	PMID:18672402	pubmed	18672402	create date:2008/08/02 | first author:Björkman B
Assessment of movement-evoked pain in osteoarthritis by the knee-bend and CatWalk tests: a clinically relevant study.	/pubmed/18650131	Ferreira-Gomes J, Adães S, Castro-Lopes JM.	J Pain. 2008 Oct;9(10):945-54. Epub 2008 Jul 23.	J Pain. 2008	PubMed	citation	PMID:18650131	pubmed	18650131	create date:2008/07/25 | first author:Ferreira-Gomes J
Can preoperative electrical nociceptive stimulation predict acute pain after groin herniotomy?	/pubmed/18650130	Aasvang EK, Hansen JB, Kehlet H.	J Pain. 2008 Oct;9(10):940-4. Epub 2008 Jul 23.	J Pain. 2008	PubMed	citation	PMID:18650130	pubmed	18650130	create date:2008/07/25 | first author:Aasvang EK
Pregabalin for postherpetic neuralgia: placebo-controlled trial of fixed and flexible dosing regimens on allodynia and time to onset of pain relief.	/pubmed/18640074	Stacey BR, Barrett JA, Whalen E, Phillips KF, Rowbotham MC.	J Pain. 2008 Nov;9(11):1006-17. Epub 2008 Jul 18.	J Pain. 2008	PubMed	citation	PMID:18640074	pubmed	18640074	create date:2008/07/22 | first author:Stacey BR
Sex chromosome complement affects nociception and analgesia in newborn mice.	/pubmed/18635401	Gioiosa L, Chen X, Watkins R, Umeda EA, Arnold AP.	J Pain. 2008 Oct;9(10):962-9. Epub 2008 Jul 17.	J Pain. 2008	PubMed	citation	PMID:18635401	pubmed	18635401	create date:2008/07/19 | first author:Gioiosa L
Validation of the Chronic Pain Acceptance Questionnaire (CPAQ) in Cantonese-speaking Chinese patients.	/pubmed/18632309	Cheung MN, Wong TC, Yap JC, Chen PP.	J Pain. 2008 Sep;9(9):823-32. Epub 2008 Jul 16. Erratum in: J Pain. 2009 Aug;10(8):893. Ning, Michelle Cheung [corrected to Cheung, Michelle N]; Ming, Tony Wong Chi [corrected to Wong, Tony C M]; Mae, Jacqueline Yap Chooi [corrected to Yap, Jacqueline C M]; Ping, Chen Phoon [corrected to Chen, Phoon P].	J Pain. 2008	PubMed	citation	PMID:18632309	pubmed	18632309	create date:2008/07/18 | first author:Cheung MN
Only half of the chronic pain after thoracic surgery shows a neuropathic component.	/pubmed/18632308	Steegers MA, Snik DM, Verhagen AF, van der Drift MA, Wilder-Smith OH.	J Pain. 2008 Oct;9(10):955-61. Epub 2008 Jul 16.	J Pain. 2008	PubMed	citation	PMID:18632308	pubmed	18632308	create date:2008/07/18 | first author:Steegers MA
Footshock-induced urinary bladder hypersensitivity: role of spinal corticotropin-releasing factor receptors.	/pubmed/18632307	Robbins MT, Ness TJ.	J Pain. 2008 Nov;9(11):991-8. Epub 2008 Jul 16.	J Pain. 2008	PubMed	citation	PMID:18632307	pubmed	18632307	create date:2008/07/18 | first author:Robbins MT
Rostral ventral medulla modulation of the visceromotor reflex evoked by urinary bladder distension in female rats.	/pubmed/18619908	Randich A, Mebane H, DeBerry JJ, Ness TJ.	J Pain. 2008 Oct;9(10):920-6. Epub 2008 Jul 10.	J Pain. 2008	PubMed	citation	PMID:18619908	pubmed	18619908	create date:2008/07/16 | first author:Randich A
Cortical alpha rhythms are related to the anticipation of sensorimotor interaction between painful stimuli and movements: a high-resolution EEG study.	/pubmed/18619907	Babiloni C, Capotosto P, Brancucci A, Del Percio C, Petrini L, Buttiglione M, Cibelli G, Romani GL, Rossini PM, Arendt-Nielsen L.	J Pain. 2008 Oct;9(10):902-11. Epub 2008 Jul 10.	J Pain. 2008	PubMed	citation	PMID:18619907	pubmed	18619907	create date:2008/07/16 | first author:Babiloni C
Dermatomal scratching after intramedullary quisqualate injection: correlation with cutaneous denervation.	/pubmed/18619906	Brewer KL, Lee JW, Downs H, Oaklander AL, Yezierski RP.	J Pain. 2008 Nov;9(11):999-1005. Epub 2008 Jul 10.	J Pain. 2008	PubMed	citation	PMID:18619906	pubmed	18619906	create date:2008/07/16 | first author:Brewer KL
Domain specific self-efficacy mediates the impact of pain catastrophizing on pain and disability in overweight and obese osteoarthritis patients.	/pubmed/18602871	Shelby RA, Somers TJ, Keefe FJ, Pells JJ, Dixon KE, Blumenthal JA.	J Pain. 2008 Oct;9(10):912-9. Epub 2008 Jul 7.	J Pain. 2008	PubMed	citation	PMID:18602871	pubmed	18602871	create date:2008/07/08 | first author:Shelby RA
Impact of chronic somatoform and osteoarthritis pain on conscious and preconscious cognitive processing.	/pubmed/18602870	Dohrenbusch R, Buchanan H, Lipka S, Ott R.	J Pain. 2008 Oct;9(10):927-39. Epub 2008 Jul 7.	J Pain. 2008	PubMed	citation	PMID:18602870	pubmed	18602870	create date:2008/07/08 | first author:Dohrenbusch R
Common chronic pain conditions in developed and developing countries: gender and age differences and comorbidity with depression-anxiety disorders.	/pubmed/18602869	Tsang A, Von Korff M, Lee S, Alonso J, Karam E, Angermeyer MC, Borges GL, Bromet EJ, Demytteneare K, de Girolamo G, de Graaf R, Gureje O, Lepine JP, Haro JM, Levinson D, Oakley Browne MA, Posada-Villa J, Seedat S, Watanabe M.	J Pain. 2008 Oct;9(10):883-91. Epub 2008 Jul 7. Erratum in: J Pain. 2009 May;10(5):553. Demytteneare, K [added].	J Pain. 2008	PubMed	citation	PMID:18602869	pubmed	18602869	create date:2008/07/08 | first author:Tsang A
Heat detection without TRPV1.	/pubmed/18589390	Koerber HR, Davis BM.	J Pain. 2008 Jul;9(7):666. No abstract available.	J Pain. 2008	PubMed	citation	PMID:18589390	pubmed	18589390	create date:2008/07/01 | first author:Koerber HR
Effect of axillary lymph node dissection on prevalence and intensity of chronic and phantom pain after breast cancer surgery.	/pubmed/18585963	Steegers MA, Wolters B, Evers AW, Strobbe L, Wilder-Smith OH.	J Pain. 2008 Sep;9(9):813-22. Epub 2008 Jun 30.	J Pain. 2008	PubMed	citation	PMID:18585963	pubmed	18585963	create date:2008/07/01 | first author:Steegers MA
Changes of hypertonic saline-induced masseter muscle pain characteristics, by an infusion of the serotonin receptor type 3 antagonist granisetron.	/pubmed/18585094	Christidis N, Ioannidou K, Milosevic M, Segerdahl M, Ernberg M.	J Pain. 2008 Oct;9(10):892-901. Epub 2008 Jun 27.	J Pain. 2008	PubMed	citation	PMID:18585094	pubmed	18585094	create date:2008/07/01 | first author:Christidis N
Abstracts of the 27th Annual Scientific Meeting of the American Pain Society. May 8-9, 2008.	/pubmed/18578049	[No authors listed]	J Pain. 2008 Apr;9(4 Suppl 2):P1-79. No abstract available.	J Pain. 2008	PubMed	citation	PMID:18578049	pubmed	18578049	create date:2008/06/26
Demographic, clinical, and pain characteristics are associated with average pain severity groups in a sample of oncology outpatients.	/pubmed/18571988	Valeberg BT, Miaskowski C, Hanestad BR, Bjordal K, Paul S, Rustøen T.	J Pain. 2008 Oct;9(10):873-82. Epub 2008 Jun 20.	J Pain. 2008	PubMed	citation	PMID:18571988	pubmed	18571988	create date:2008/06/24 | first author:Valeberg BT
Core outcome domains and measures for pediatric acute and chronic/recurrent pain clinical trials: PedIMMPACT recommendations.	/pubmed/18562251	McGrath PJ, Walco GA, Turk DC, Dworkin RH, Brown MT, Davidson K, Eccleston C, Finley GA, Goldschneider K, Haverkos L, Hertz SH, Ljungman G, Palermo T, Rappaport BA, Rhodes T, Schechter N, Scott J, Sethna N, Svensson OK, Stinson J, von Baeyer CL, Walker L, et al.	J Pain. 2008 Sep;9(9):771-83. Epub 2008 Jun 17.	J Pain. 2008	PubMed	citation	PMID:18562251	pubmed	18562251	create date:2008/06/20 | first author:McGrath PJ
Acute opioid administration improves work-related exercise performance in patients with chronic back pain.	/pubmed/18562250	Gross DP, Bhambhani Y, Haykowsky MJ, Rashiq S.	J Pain. 2008 Sep;9(9):856-62. Epub 2008 Jun 17.	J Pain. 2008	PubMed	citation	PMID:18562250	pubmed	18562250	create date:2008/06/20 | first author:Gross DP
I felt like a new person." the effects of mindfulness meditation on older adults with chronic pain: qualitative narrative analysis of diary entries."	/pubmed/18550444	Morone NE, Lynch CS, Greco CM, Tindle HA, Weiner DK.	J Pain. 2008 Sep;9(9):841-8. Epub 2008 Jun 12.	J Pain. 2008	PubMed	citation	PMID:18550444	pubmed	18550444	create date:2008/06/14 | first author:Morone NE
Daily functioning and quality of life in children with sickle cell disease pain: relationship with family and neighborhood socioeconomic distress.	/pubmed/18550443	Palermo TM, Riley CA, Mitchell BA.	J Pain. 2008 Sep;9(9):833-40. Epub 2008 Jun 12.	J Pain. 2008	PubMed	citation	PMID:18550443	pubmed	18550443	create date:2008/06/14 | first author:Palermo TM
Pain catastrophizing and beliefs predict changes in pain interference and psychological functioning in persons with spinal cord injury.	/pubmed/18550442	Hanley MA, Raichle K, Jensen M, Cardenas DD.	J Pain. 2008 Sep;9(9):863-71. Epub 2008 Jun 12.	J Pain. 2008	PubMed	citation	PMID:18550442	pubmed	18550442	create date:2008/06/14 | first author:Hanley MA
Ethnic differences in pain perception and patient-controlled analgesia usage for postoperative pain.	/pubmed/18550441	Tan EC, Lim Y, Teo YY, Goh R, Law HY, Sia AT.	J Pain. 2008 Sep;9(9):849-55. Epub 2008 Jun 12.	J Pain. 2008	PubMed	citation	PMID:18550441	pubmed	18550441	create date:2008/06/14 | first author:Tan EC
Experimentally induced mood changes preferentially affect pain unpleasantness.	/pubmed/18538637	Loggia ML, Mogil JS, Bushnell MC.	J Pain. 2008 Sep;9(9):784-91. Epub 2008 Jun 6.	J Pain. 2008	PubMed	citation	PMID:18538637	pubmed	18538637	create date:2008/06/10 | first author:Loggia ML
A 14-week, randomized, double-blinded, placebo-controlled monotherapy trial of pregabalin in patients with fibromyalgia.	/pubmed/18524684	Arnold LM, Russell IJ, Diri EW, Duan WR, Young JP Jr, Sharma U, Martin SA, Barrett JA, Haig G.	J Pain. 2008 Sep;9(9):792-805. Epub 2008 Jun 3.	J Pain. 2008	PubMed	citation	PMID:18524684	pubmed	18524684	create date:2008/06/06 | first author:Arnold LM
Nonmedical use of prescription opioids: furthering a meaningful research agenda.	/pubmed/18514135	Fischer B, Rehm J.	J Pain. 2008 Jun;9(6):490-3; discussion 494-6.	J Pain. 2008	PubMed	citation	PMID:18514135	pubmed	18514135	create date:2008/06/03 | first author:Fischer B
Positional cervical spinal cord compression and fibromyalgia: a novel comorbidity with important diagnostic and treatment implications.	/pubmed/18499527	Holman AJ.	J Pain. 2008 Jul;9(7):613-22. Epub 2008 May 22.	J Pain. 2008	PubMed	citation	PMID:18499527	pubmed	18499527	create date:2008/05/24 | first author:Holman AJ
Acupuncture for tension-type headache: a meta-analysis of randomized, controlled trials.	/pubmed/18499526	Davis MA, Kononowech RW, Rolin SA, Spierings EL.	J Pain. 2008 Aug;9(8):667-77. Epub 2008 May 22.	J Pain. 2008	PubMed	citation	PMID:18499526	pubmed	18499526	create date:2008/05/24 | first author:Davis MA
Fear of pain, pain catastrophizing, and acute pain perception: relative prediction and timing of assessment.	/pubmed/18486557	Hirsh AT, George SZ, Bialosky JE, Robinson ME.	J Pain. 2008 Sep;9(9):806-12. Epub 2008 May 16.	J Pain. 2008	PubMed	citation	PMID:18486557	pubmed	18486557	create date:2008/05/20 | first author:Hirsh AT
Sex differences in thermal pain sensitivity and sympathetic reactivity for two strains of rat.	/pubmed/18486556	Vierck CJ, Acosta-Rua AJ, Rossi HL, Neubert JK.	J Pain. 2008 Aug;9(8):739-49. Epub 2008 May 16.	J Pain. 2008	PubMed	citation	PMID:18486556	pubmed	18486556	create date:2008/05/20 | first author:Vierck CJ
Ethnic differences in diffuse noxious inhibitory controls.	/pubmed/18482870	Campbell CM, France CR, Robinson ME, Logan HL, Geffken GR, Fillingim RB.	J Pain. 2008 Aug;9(8):759-66. Epub 2008 May 14.	J Pain. 2008	PubMed	citation	PMID:18482870	pubmed	18482870	create date:2008/05/17 | first author:Campbell CM
A pilot study of potassium supplementation in the treatment of hypokalemic patients with rheumatoid arthritis: a randomized, double-blinded, placebo-controlled trial.	/pubmed/18468955	Rastmanesh R, Abargouei AS, Shadman Z, Ebrahimi AA, Weber CE.	J Pain. 2008 Aug;9(8):722-31. Epub 2008 May 12.	J Pain. 2008	PubMed	citation	PMID:18468955	pubmed	18468955	create date:2008/05/13 | first author:Rastmanesh R
Oxycodone plus ultra-low-dose naltrexone attenuates neuropathic pain and associated mu-opioid receptor-Gs coupling.	/pubmed/18468954	Largent-Milnes TM, Guo W, Wang HY, Burns LH, Vanderah TW.	J Pain. 2008 Aug;9(8):700-13. Epub 2008 May 12.	J Pain. 2008	PubMed	citation	PMID:18468954	pubmed	18468954	create date:2008/05/13 | first author:Largent-Milnes TM
Inflammation-induced shift in the valence of spinal GABA-A receptor-mediated modulation of nociception in the adult rat.	/pubmed/18467182	Anseloni VC, Gold MS.	J Pain. 2008 Aug;9(8):732-8. Epub 2008 May 7.	J Pain. 2008	PubMed	citation	PMID:18467182	pubmed	18467182	create date:2008/05/10 | first author:Anseloni VC
Acculturation and orofacial pain among Hispanic adults.	/pubmed/18456564	Riley JL 3rd, Gibson E, Zsembik BA, Duncan RP, Gilbert GH, Heft MW.	J Pain. 2008 Aug;9(8):750-8. Epub 2008 May 23.	J Pain. 2008	PubMed	citation	PMID:18456564	pubmed	18456564	create date:2008/05/06 | first author:Riley JL 3rd
Illusion of pain: pre-existing knowledge determines brain activation of 'imagined allodynia'.	/pubmed/18455481	Krämer HH, Stenner C, Seddigh S, Bauermann T, Birklein F, Maihöfner C.	J Pain. 2008 Jun;9(6):543-51. Epub 2008 May 2.	J Pain. 2008	PubMed	citation	PMID:18455481	pubmed	18455481	create date:2008/05/06 | first author:Krämer HH
Massage reduces pain perception and hyperalgesia in experimental muscle pain: a randomized, controlled trial.	/pubmed/18455480	Frey Law LA, Evans S, Knudtson J, Nus S, Scholl K, Sluka KA.	J Pain. 2008 Aug;9(8):714-21. Epub 2008 May 2.	J Pain. 2008	PubMed	citation	PMID:18455480	pubmed	18455480	create date:2008/05/06 | first author:Frey Law LA
Neuroimaging of pain: advances and future prospects.	/pubmed/18455479	Stephenson DT, Arneric SP.	J Pain. 2008 Jul;9(7):567-79. Epub 2008 May 2. Review.	J Pain. 2008	PubMed	citation	PMID:18455479	pubmed	18455479	create date:2008/05/06 | first author:Stephenson DT
Involvement of TRPV1 in nociceptive behavior in a rat model of cancer pain.	/pubmed/18455478	Shinoda M, Ogino A, Ozaki N, Urano H, Hironaka K, Yasui M, Sugiura Y.	J Pain. 2008 Aug;9(8):687-99. Epub 2008 May 2.	J Pain. 2008	PubMed	citation	PMID:18455478	pubmed	18455478	create date:2008/05/06 | first author:Shinoda M
Activation of the alpha7-nicotinic acetylcholine receptor reverses complete freund adjuvant-induced mechanical hyperalgesia in the rat via a central site of action.	/pubmed/18420461	Medhurst SJ, Hatcher JP, Hille CJ, Bingham S, Clayton NM, Billinton A, Chessell IP.	J Pain. 2008 Jul;9(7):580-7.	J Pain. 2008	PubMed	citation	PMID:18420461	pubmed	18420461	create date:2008/04/19 | first author:Medhurst SJ
The influence of sex and ovarian hormones on temporomandibular joint nociception in rats.	/pubmed/18420460	Fischer L, Torres-Chávez KE, Clemente-Napimoga JT, Jorge D, Arsati F, de Arruda Veiga MC, Tambeli CH.	J Pain. 2008 Jul;9(7):630-8.	J Pain. 2008	PubMed	citation	PMID:18420460	pubmed	18420460	create date:2008/04/19 | first author:Fischer L
Title	URL	Description	Details	ShortDetails	Resource	Type	Identifiers	Db	EntrezUID	Properties
Widespread unilateral pain associated with herpes simplex virus infections.	/pubmed/18417422	Kallio-Laine K, Seppänen M, Lokki ML, Lappalainen M, Notkola IL, Seppälä I, Koskinen M, Valtonen V, Kalso E.	J Pain. 2008 Jul;9(7):658-65. Epub 2008 Apr 15.	J Pain. 2008	PubMed	citation	PMID:18417422	pubmed	18417422	create date:2008/04/18 | first author:Kallio-Laine K
A randomized, placebo-controlled, crossover trial of cannabis cigarettes in neuropathic pain.	/pubmed/18403272	Wilsey B, Marcotte T, Tsodikov A, Millman J, Bentley H, Gouaux B, Fishman S.	J Pain. 2008 Jun;9(6):506-21. Epub 2008 Apr 10.	J Pain. 2008	PubMed	citation	PMID:18403272	pubmed	18403272	create date:2008/04/12 | first author:Wilsey B
Treatment of patients with complex regional pain syndrome type I with mannitol: a prospective, randomized, placebo-controlled, double-blinded study.	/pubmed/18403271	Perez RS, Pragt E, Geurts J, Zuurmond WW, Patijn J, van Kleef M.	J Pain. 2008 Aug;9(8):678-86. Epub 2008 Apr 10.	J Pain. 2008	PubMed	citation	PMID:18403271	pubmed	18403271	create date:2008/04/12 | first author:Perez RS
Motive for nonmedical use of prescription pain relievers in the national survey on drug use and health.	/pubmed/18403270	Colliver JD, Gfroerer JC.	J Pain. 2008 Jun;9(6):487-9; discussion 494-6. Epub 2008 Apr 10. No abstract available.	J Pain. 2008	PubMed	citation	PMID:18403270	pubmed	18403270	create date:2008/04/12 | first author:Colliver JD
Local and systemic release of cytokines, nerve growth factor, prostaglandin E2, and substance P in incisional wounds and serum following cesarean delivery.	/pubmed/18394968	Carvalho B, Clark DJ, Angst MS.	J Pain. 2008 Jul;9(7):650-7. Epub 2008 Apr 18.	J Pain. 2008	PubMed	citation	PMID:18394968	pubmed	18394968	create date:2008/04/09 | first author:Carvalho B
The analgesic effect of paeoniflorin on neonatal maternal separation-induced visceral hyperalgesia in rats.	/pubmed/18387856	Zhang XJ, Li Z, Leung WM, Liu L, Xu HX, Bian ZX.	J Pain. 2008 Jun;9(6):497-505. Epub 2008 Apr 3.	J Pain. 2008	PubMed	citation	PMID:18387856	pubmed	18387856	create date:2008/04/05 | first author:Zhang XJ
Intrathecal rosiglitazone acts at peroxisome proliferator-activated receptor-gamma to rapidly inhibit neuropathic pain in rats.	/pubmed/18387855	Churi SB, Abdel-Aleem OS, Tumber KK, Scuderi-Porter H, Taylor BK.	J Pain. 2008 Jul;9(7):639-49. Epub 2008 Apr 3.	J Pain. 2008	PubMed	citation	PMID:18387855	pubmed	18387855	create date:2008/04/05 | first author:Churi SB
Hypoalgesic effect of the transcutaneous electrical nerve stimulation following inguinal herniorrhaphy: a randomized, controlled trial.	/pubmed/18387854	DeSantana JM, Santana-Filho VJ, Guerra DR, Sluka KA, Gurgel RQ, da Silva WM Jr.	J Pain. 2008 Jul;9(7):623-9. Epub 2008 Apr 3.	J Pain. 2008	PubMed	citation	PMID:18387854	pubmed	18387854	create date:2008/04/05 | first author:DeSantana JM
Affective analgesia following muscarinic activation of the ventral tegmental area in rats.	/pubmed/18387853	Kender RG, Harte SE, Munn EM, Borszcz GS.	J Pain. 2008 Jul;9(7):597-605. Epub 2008 Apr 3.	J Pain. 2008	PubMed	citation	PMID:18387853	pubmed	18387853	create date:2008/04/05 | first author:Kender RG
What is a polymodal nociceptor?	/pubmed/18374295	Handwerker HO.	J Pain. 2008 Apr;9(4):309-10. No abstract available.	J Pain. 2008	PubMed	citation	PMID:18374295	pubmed	18374295	create date:2008/04/01 | first author:Handwerker HO
A preliminary evaluation of the motivational model of pain self-management in persons with spinal cord injury-related pain.	/pubmed/18359668	Molton IR, Jensen MP, Nielson W, Cardenas D, Ehde DM.	J Pain. 2008 Jul;9(7):606-12. Epub 2008 Mar 24.	J Pain. 2008	PubMed	citation	PMID:18359668	pubmed	18359668	create date:2008/03/25 | first author:Molton IR
Oxaliplatin acts on IB4-positive nociceptors to induce an oxidative stress-dependent acute painful peripheral neuropathy.	/pubmed/18359667	Joseph EK, Chen X, Bogen O, Levine JD.	J Pain. 2008 May;9(5):463-72. Epub 2008 Mar 24.	J Pain. 2008	PubMed	citation	PMID:18359667	pubmed	18359667	create date:2008/03/25 | first author:Joseph EK
Critical role of the rostral ventromedial medulla in early spinal events leading to chronic constriction injury neuropathy in rats.	/pubmed/18343729	Sanoja R, Vanegas H, Tortorici V.	J Pain. 2008 Jun;9(6):532-42. Epub 2008 Mar 17.	J Pain. 2008	PubMed	citation	PMID:18343729	pubmed	18343729	create date:2008/03/18 | first author:Sanoja R
The relation of post-traumatic stress symptoms to depression and pain in patients with accident-related chronic pain.	/pubmed/18343728	Roth RS, Geisser ME, Bates R.	J Pain. 2008 Jul;9(7):588-96. Epub 2008 Mar 17.	J Pain. 2008	PubMed	citation	PMID:18343728	pubmed	18343728	create date:2008/03/18 | first author:Roth RS
Nonmedical use of prescription opioids: motive and ubiquity issues.	/pubmed/18342577	Zacny JP, Lichtor SA.	J Pain. 2008 Jun;9(6):473-86. Epub 2008 Mar 14. Review.	J Pain. 2008	PubMed	citation	PMID:18342577	pubmed	18342577	create date:2008/03/18 | first author:Zacny JP
Muscle inflammation induces a protein kinase Cepsilon-dependent chronic-latent muscle pain.	/pubmed/18342576	Dina OA, Levine JD, Green PG.	J Pain. 2008 May;9(5):457-62. Epub 2008 Mar 14.	J Pain. 2008	PubMed	citation	PMID:18342576	pubmed	18342576	create date:2008/03/18 | first author:Dina OA
Perioperative pain management in the opioid-tolerant individual.	/pubmed/18337186	Gordon D, Inturrisi CE, Greensmith JE, Brennan TJ, Goble L, Kerns RD.	J Pain. 2008 May;9(5):383-7. Epub 2008 Mar 12. Review. No abstract available.	J Pain. 2008	PubMed	citation	PMID:18337186	pubmed	18337186	create date:2008/03/14 | first author:Gordon D
Characterization of a model of chronic orofacial hyperalgesia in the rat: contribution of NA(V) 1.8.	/pubmed/18337185	Morgan JR, Gebhart GF.	J Pain. 2008 Jun;9(6):522-31. Epub 2008 Mar 12.	J Pain. 2008	PubMed	citation	PMID:18337185	pubmed	18337185	create date:2008/03/14 | first author:Morgan JR
Central pituitary adenylate cyclase 1 receptors modulate nociceptive behaviors in both inflammatory and neuropathic pain states.	/pubmed/18337184	Davis-Taber R, Baker S, Lehto SG, Zhong C, Surowy CS, Faltynek CR, Scott VE, Honore P.	J Pain. 2008 May;9(5):449-56. Epub 2008 Mar 12.	J Pain. 2008	PubMed	citation	PMID:18337184	pubmed	18337184	create date:2008/03/14 | first author:Davis-Taber R
Further development of the multidimensional pain readiness to change questionnaire: the MPRCQ2.	/pubmed/18337183	Nielson WR, Jensen MP, Ehde DM, Kerns RD, Molton IR.	J Pain. 2008 Jun;9(6):552-65. Epub 2008 Mar 12.	J Pain. 2008	PubMed	citation	PMID:18337183	pubmed	18337183	create date:2008/03/14 | first author:Nielson WR
Early changes in insulin receptor signaling and pain sensation in streptozotocin-induced diabetic neuropathy in rats.	/pubmed/18331706	Sugimoto K, Rashid IB, Shoji M, Suda T, Yasujima M.	J Pain. 2008 Mar;9(3):237-45. Epub 2007 Dec 3.	J Pain. 2008	PubMed	citation	PMID:18331706	pubmed	18331706	create date:2008/03/12 | first author:Sugimoto K
Voluntary facial displays of pain increase suffering in response to nociceptive stimulation.	/pubmed/18316246	Salomons TV, Coan JA, Hunt SM, Backonja MM, Davidson RJ.	J Pain. 2008 May;9(5):443-8. Epub 2008 Mar 7.	J Pain. 2008	PubMed	citation	PMID:18316246	pubmed	18316246	create date:2008/03/05 | first author:Salomons TV
The mediating role of depression and negative partner responses in chronic low back pain and relationship satisfaction.	/pubmed/18313363	Waxman SE, Tripp DA, Flamenbaum R.	J Pain. 2008 May;9(5):434-42. Epub 2008 Mar 3.	J Pain. 2008	PubMed	citation	PMID:18313363	pubmed	18313363	create date:2008/03/04 | first author:Waxman SE
Resolution of inflammation-induced axonal mechanical sensitivity and conduction slowing in C-fiber nociceptors.	/pubmed/18309534	Dilley A, Bove GM.	J Pain. 2008 Feb;9(2):185-92.	J Pain. 2008	PubMed	citation	PMID:18309534	pubmed	18309534	create date:2008/03/01 | first author:Dilley A
A psychophysical study of auditory and pressure sensitivity in patients with fibromyalgia and healthy controls.	/pubmed/18280211	Geisser ME, Glass JM, Rajcevska LD, Clauw DJ, Williams DA, Kileny PR, Gracely RH.	J Pain. 2008 May;9(5):417-22. Epub 2008 Feb 15.	J Pain. 2008	PubMed	citation	PMID:18280211	pubmed	18280211	create date:2008/02/19 | first author:Geisser ME
Sympathetic vasoconstrictor antagonism and vasodilatation relieve mechanical allodynia in rats with chronic postischemia pain.	/pubmed/18262849	Xanthos DN, Coderre TJ.	J Pain. 2008 May;9(5):423-33. Epub 2008 Feb 11.	J Pain. 2008	PubMed	citation	PMID:18262849	pubmed	18262849	create date:2008/02/12 | first author:Xanthos DN
Practice pearl: a novel use of rifampicin for treatment of carpal tunnel syndrome.	/pubmed/18262848	Namazi H.	J Pain. 2008 Apr;9(4):380-1. Epub 2008 Feb 11. No abstract available.	J Pain. 2008	PubMed	citation	PMID:18262848	pubmed	18262848	create date:2008/02/12 | first author:Namazi H
School impairment in adolescents with chronic pain.	/pubmed/18255341	Logan DE, Simons LE, Stein MJ, Chastain L.	J Pain. 2008 May;9(5):407-16. Epub 2008 Feb 6.	J Pain. 2008	PubMed	citation	PMID:18255341	pubmed	18255341	create date:2008/02/08 | first author:Logan DE
Diagnosis and assessment of pain associated with herpes zoster and postherpetic neuralgia.	/pubmed/18166464	Dworkin RH, Gnann JW Jr, Oaklander AL, Raja SN, Schmader KE, Whitley RJ.	J Pain. 2008 Jan;9(1 Suppl 1):S37-44. Review.	J Pain. 2008	PubMed	citation	PMID:18166464	pubmed	18166464	create date:2008/01/31 | first author:Dworkin RH
Vaccination to prevent herpes zoster in older adults.	/pubmed/18166463	Gnann JW Jr.	J Pain. 2008 Jan;9(1 Suppl 1):S31-6. Review.	J Pain. 2008	PubMed	citation	PMID:18166463	pubmed	18166463	create date:2008/01/31 | first author:Gnann JW Jr
An update on the treatment of postherpetic neuralgia.	/pubmed/18166462	Wu CL, Raja SN.	J Pain. 2008 Jan;9(1 Suppl 1):S19-30. Review.	J Pain. 2008	PubMed	citation	PMID:18166462	pubmed	18166462	create date:2008/01/31 | first author:Wu CL
Mechanisms of pain and itch caused by herpes zoster (shingles).	/pubmed/18166461	Oaklander AL.	J Pain. 2008 Jan;9(1 Suppl 1):S10-8. Review.	J Pain. 2008	PubMed	citation	PMID:18166461	pubmed	18166461	create date:2008/01/31 | first author:Oaklander AL
Natural history and treatment of herpes zoster.	/pubmed/18166460	Schmader KE, Dworkin RH.	J Pain. 2008 Jan;9(1 Suppl 1):S3-9. Review.	J Pain. 2008	PubMed	citation	PMID:18166460	pubmed	18166460	create date:2008/01/31 | first author:Schmader KE
The influence of pain catastrophizing on experimentally induced emotion and emotional modulation of nociception.	/pubmed/18226969	Bartley EJ, Rhudy JL.	J Pain. 2008 May;9(5):388-96. Epub 2008 Jan 28.	J Pain. 2008	PubMed	citation	PMID:18226969	pubmed	18226969	create date:2008/01/30 | first author:Bartley EJ
Bee venom acupuncture for musculoskeletal pain: a review.	/pubmed/18226968	Lee MS, Pittler MH, Shin BC, Kong JC, Ernst E.	J Pain. 2008 Apr;9(4):289-97. Epub 2008 Jan 28. Review.	J Pain. 2008	PubMed	citation	PMID:18226968	pubmed	18226968	create date:2008/01/30 | first author:Lee MS
Memory for pain? A comparison of nonexperiential estimates and patients' reports of the quality and intensity of postoperative pain.	/pubmed/18226967	Terry RH, Niven CA, Brodie EE, Jones RB, Prowse MA.	J Pain. 2008 Apr;9(4):342-9. Epub 2008 Jan 28.	J Pain. 2008	PubMed	citation	PMID:18226967	pubmed	18226967	create date:2008/01/30 | first author:Terry RH
TRPV1 unlike TRPV2 is restricted to a subset of mechanically insensitive cutaneous nociceptors responding to heat.	/pubmed/18226966	Lawson JJ, McIlwrath SL, Woodbury CJ, Davis BM, Koerber HR.	J Pain. 2008 Apr;9(4):298-308. Epub 2008 Jan 28.	J Pain. 2008	PubMed	citation	PMID:18226966	pubmed	18226966	create date:2008/01/30 | first author:Lawson JJ
Differential Changes in TRPV1 expression after trigeminal sensory nerve injury.	/pubmed/18226965	Kim HY, Park CK, Cho IH, Jung SJ, Kim JS, Oh SB.	J Pain. 2008 Mar;9(3):280-8. Epub 2008 Jan 28.	J Pain. 2008	PubMed	citation	PMID:18226965	pubmed	18226965	create date:2008/01/30 | first author:Kim HY
The Catalan version of the Pain Catastrophizing Scale: a useful instrument to assess catastrophic thinking in whiplash patients.	/pubmed/18226964	Miró J, Nieto R, Huguet A.	J Pain. 2008 May;9(5):397-406. Epub 2008 Jan 28.	J Pain. 2008	PubMed	citation	PMID:18226964	pubmed	18226964	create date:2008/01/30 | first author:Miró J
Peripheral nerve injury-induced changes in spinal alpha(2)-adrenoceptor-mediated modulation of mechanically evoked dorsal horn neuronal responses.	/pubmed/18226963	Rahman W, D'Mello R, Dickenson AH.	J Pain. 2008 Apr;9(4):350-9. Epub 2008 Jan 28.	J Pain. 2008	PubMed	citation	PMID:18226963	pubmed	18226963	create date:2008/01/30 | first author:Rahman W
Parental emotional responses to their child's pain: the role of dispositional empathy and catastrophizing about their child's pain.	/pubmed/18206424	Goubert L, Vervoort T, Sullivan MJ, Verhoeven K, Crombez G.	J Pain. 2008 Mar;9(3):272-9. Epub 2008 Feb 21.	J Pain. 2008	PubMed	citation	PMID:18206424	pubmed	18206424	create date:2008/01/22 | first author:Goubert L
Validation of the revised Screener and Opioid Assessment for Patients with Pain (SOAPP-R).	/pubmed/18203666	Butler SF, Fernandez K, Benoit C, Budman SH, Jamison RN.	J Pain. 2008 Apr;9(4):360-72. Epub 2008 Jan 22.	J Pain. 2008	PubMed	citation	PMID:18203666	pubmed	18203666	create date:2008/01/22 | first author:Butler SF
Perceived social support and coping responses are independent variables explaining pain adjustment among chronic pain patients.	/pubmed/18203665	López-Martínez AE, Esteve-Zarazaga R, Ramírez-Maestre C.	J Pain. 2008 Apr;9(4):373-9. Epub 2008 Jan 22.	J Pain. 2008	PubMed	citation	PMID:18203665	pubmed	18203665	create date:2008/01/22 | first author:López-Martínez AE
A subanalgesic dose of morphine eliminates nalbuphine anti-analgesia in postoperative pain.	/pubmed/18201935	Gear RW, Gordon NC, Hossaini-Zadeh M, Lee JS, Miaskowski C, Paul SM, Levine JD.	J Pain. 2008 Apr;9(4):337-41. Epub 2008 Jan 16.	J Pain. 2008	PubMed	citation	PMID:18201935	pubmed	18201935	create date:2008/01/19 | first author:Gear RW
Effect of concomitant ingestion of alcohol on the in vivo pharmacokinetics of KADIAN (morphine sulfate extended-release) capsules.	/pubmed/18201934	Johnson F, Wagner G, Sun S, Stauffer J.	J Pain. 2008 Apr;9(4):330-6. Epub 2008 Jan 16.	J Pain. 2008	PubMed	citation	PMID:18201934	pubmed	18201934	create date:2008/01/19 | first author:Johnson F
The role of child life in pediatric pain management: a survey of child life specialists.	/pubmed/18201933	Bandstra NF, Skinner L, Leblanc C, Chambers CT, Hollon EC, Brennan D, Beaver C.	J Pain. 2008 Apr;9(4):320-9. Epub 2008 Jan 16.	J Pain. 2008	PubMed	citation	PMID:18201933	pubmed	18201933	create date:2008/01/19 | first author:Bandstra NF
Complex regional pain syndrome-a multifaceted disorder requiring multidimensional care: case study.	/pubmed/18166455	Paraskevas KI.	J Pain. 2008 Jan;9(1):95. No abstract available.	J Pain. 2008	PubMed	citation	PMID:18166455	pubmed	18166455	create date:2008/01/02 | first author:Paraskevas KI
Catastrophizing and pain-coping in young adults: associations with depressive symptoms and headache pain.	/pubmed/18165160	Buenaver LF, Edwards RR, Smith MT, Gramling SE, Haythornthwaite JA.	J Pain. 2008 Apr;9(4):311-9. Epub 2007 Dec 31.	J Pain. 2008	PubMed	citation	PMID:18165160	pubmed	18165160	create date:2008/01/01 | first author:Buenaver LF
Applying centrality of event to persistent pain: a preliminary view.	/pubmed/18096438	Perri LM, Keefe FJ.	J Pain. 2008 Mar;9(3):265-71. Epub 2007 Dec 21.	J Pain. 2008	PubMed	citation	PMID:18096438	pubmed	18096438	create date:2007/12/22 | first author:Perri LM
New insights into neuromodulatory approaches for the treatment of pain.	/pubmed/18096437	Jensen MP, Hakimian S, Sherlin LH, Fregni F.	J Pain. 2008 Mar;9(3):193-9. Epub 2007 Dec 21. Review.	J Pain. 2008	PubMed	citation	PMID:18096437	pubmed	18096437	create date:2007/12/22 | first author:Jensen MP
Title	URL	Description	Details	ShortDetails	Resource	Type	Identifiers	Db	EntrezUID	Properties
Hind paw incision in the rat produces long-lasting colon hypersensitivity.	/pubmed/18088562	Cameron DM, Brennan TJ, Gebhart GF.	J Pain. 2008 Mar;9(3):246-53. Epub 2007 Dec 21.	J Pain. 2008	PubMed	citation	PMID:18088562	pubmed	18088562	create date:2007/12/20 | first author:Cameron DM
Pain and stress in a systems perspective: reciprocal neural, endocrine, and immune interactions.	/pubmed/18088561	Chapman CR, Tuckett RP, Song CW.	J Pain. 2008 Feb;9(2):122-45. Epub 2007 Dec 21. Review.	J Pain. 2008	PubMed	citation	PMID:18088561	pubmed	18088561	create date:2007/12/20 | first author:Chapman CR
Efficacy of dronabinol as an adjuvant treatment for chronic pain patients on opioid therapy.	/pubmed/18088560	Narang S, Gibson D, Wasan AD, Ross EL, Michna E, Nedeljkovic SS, Jamison RN.	J Pain. 2008 Mar;9(3):254-64. Epub 2007 Dec 21.	J Pain. 2008	PubMed	citation	PMID:18088560	pubmed	18088560	create date:2007/12/20 | first author:Narang S
Morphine and ABT-594 (a nicotinic acetylcholine agonist) exert centrally mediated antinociception in the rat cyclophosphamide cystitis model of visceral pain.	/pubmed/18088559	Joshi SK, Mikusa JP, Weaver B, Honore P.	J Pain. 2008 Feb;9(2):146-56. Epub 2007 Dec 21.	J Pain. 2008	PubMed	citation	PMID:18088559	pubmed	18088559	create date:2007/12/20 | first author:Joshi SK
The severity of chronic pediatric pain: an epidemiological study.	/pubmed/18088558	Huguet A, Miró J.	J Pain. 2008 Mar;9(3):226-36. Epub 2007 Dec 21.	J Pain. 2008	PubMed	citation	PMID:18088558	pubmed	18088558	create date:2007/12/20 | first author:Huguet A
Modulation of mechanical and thermal nociceptive sensitivity in the laboratory mouse by behavioral state.	/pubmed/18088557	Callahan BL, Gil AS, Levesque A, Mogil JS.	J Pain. 2008 Feb;9(2):174-84. Epub 2007 Dec 21.	J Pain. 2008	PubMed	citation	PMID:18088557	pubmed	18088557	create date:2007/12/20 | first author:Callahan BL
Sex differences in muscle pain: self-care behaviors and effects on daily activities.	/pubmed/18088556	Dannecker EA, Knoll V, Robinson ME.	J Pain. 2008 Mar;9(3):200-9. Epub 2007 Dec 21.	J Pain. 2008	PubMed	citation	PMID:18088556	pubmed	18088556	create date:2007/12/20 | first author:Dannecker EA
Blockade of NMDA receptors prevents analgesic tolerance to repeated transcutaneous electrical nerve stimulation (TENS) in rats.	/pubmed/18061543	Hingne PM, Sluka KA.	J Pain. 2008 Mar;9(3):217-25. Epub 2007 Dec 3.	J Pain. 2008	PubMed	citation	PMID:18061543	pubmed	18061543	create date:2007/12/07 | first author:Hingne PM
Patients' self-criticism is a stronger predictor of physician's evaluation of prognosis than pain diagnosis or severity in chronic pain patients.	/pubmed/18055267	Rudich Z, Lerman SF, Gurevich B, Weksler N, Shahar G.	J Pain. 2008 Mar;9(3):210-6. Epub 2007 Dec 11.	J Pain. 2008	PubMed	citation	PMID:18055267	pubmed	18055267	create date:2007/12/07 | first author:Rudich Z
Interpreting the clinical importance of treatment outcomes in chronic pain clinical trials: IMMPACT recommendations.	/pubmed/18055266	Dworkin RH, Turk DC, Wyrwich KW, Beaton D, Cleeland CS, Farrar JT, Haythornthwaite JA, Jensen MP, Kerns RD, Ader DN, Brandenburg N, Burke LB, Cella D, Chandler J, Cowan P, Dimitrova R, Dionne R, Hertz S, Jadad AR, Katz NP, Kehlet H, Kramer LD, et al.	J Pain. 2008 Feb;9(2):105-21. Epub 2007 Dec 11.	J Pain. 2008	PubMed	citation	PMID:18055266	pubmed	18055266	create date:2007/12/07 | first author:Dworkin RH
Release of endogenous opioids following transcutaneous electric nerve stimulation in an experimental model of acute inflammatory pain.	/pubmed/17988952	Sabino GS, Santos CM, Francischi JN, de Resende MA.	J Pain. 2008 Feb;9(2):157-63. Epub 2007 Nov 7.	J Pain. 2008	PubMed	citation	PMID:17988952	pubmed	17988952	create date:2007/11/09 | first author:Sabino GS
Objective correlate of subjective pain perception by contact heat-evoked potentials.	/pubmed/17988951	Granovsky Y, Granot M, Nir RR, Yarnitsky D.	J Pain. 2008 Jan;9(1):53-63. Epub 2007 Nov 7.	J Pain. 2008	PubMed	citation	PMID:17988951	pubmed	17988951	create date:2007/11/09 | first author:Granovsky Y
A review of objective pain measures for use with critical care adult patients unable to self-report.	/pubmed/17981512	Li D, Puntillo K, Miaskowski C.	J Pain. 2008 Jan;9(1):2-10. Epub 2007 Nov 5. Review.	J Pain. 2008	PubMed	citation	PMID:17981512	pubmed	17981512	create date:2007/11/06 | first author:Li D
Metoclopramide versus hydromorphone for the emergency department treatment of migraine headache.	/pubmed/17981511	Griffith JD, Mycyk MB, Kyriacou DN.	J Pain. 2008 Jan;9(1):88-94. Epub 2007 Nov 5.	J Pain. 2008	PubMed	citation	PMID:17981511	pubmed	17981511	create date:2007/11/06 | first author:Griffith JD
Nabilone for the treatment of pain in fibromyalgia.	/pubmed/17974490	Skrabek RQ, Galimova L, Ethans K, Perry D.	J Pain. 2008 Feb;9(2):164-73. Epub 2007 Nov 5.	J Pain. 2008	PubMed	citation	PMID:17974490	pubmed	17974490	create date:2007/11/03 | first author:Skrabek RQ
Neuromodulation of thoracic intraspinal visceroreceptive transmission by electrical stimulation of spinal dorsal column and somatic afferents in rats.	/pubmed/17974489	Qin C, Farber JP, Linderoth B, Shahid A, Foreman RD.	J Pain. 2008 Jan;9(1):71-8. Epub 2007 Nov 5.	J Pain. 2008	PubMed	citation	PMID:17974489	pubmed	17974489	create date:2007/11/03 | first author:Qin C
The use of electromyography to predict functional outcome following transforaminal epidural spinal injections for lumbar radiculopathy.	/pubmed/17974488	Fish DE, Shirazi EP, Pham Q.	J Pain. 2008 Jan;9(1):64-70. Epub 2007 Nov 5.	J Pain. 2008	PubMed	citation	PMID:17974488	pubmed	17974488	create date:2007/11/03 | first author:Fish DE
The effect of subcutaneous naloxone on experimentally induced pain.	/pubmed/17964860	Robertson LJ, Hammond GR, Drummond PD.	J Pain. 2008 Jan;9(1):79-87. Epub 2007 Oct 29.	J Pain. 2008	PubMed	citation	PMID:17964860	pubmed	17964860	create date:2007/10/30 | first author:Robertson LJ
Decreased substance P and NK1 receptor immunoreactivity and function in the spinal cord dorsal horn of morphine-treated neonatal rats.	/pubmed/17950674	Thomson LM, Terman GW, Zeng J, Lowe J, Chavkin C, Hermes SM, Hegarty DM, Aicher SA.	J Pain. 2008 Jan;9(1):11-9. Epub 2007 Oct 24.	J Pain. 2008	PubMed	citation	PMID:17950674	pubmed	17950674	create date:2007/10/24 | first author:Thomson LM
Effects of a selective cyclooxygenase-2 inhibitor on postoperative inflammatory reaction and pain after total knee replacement.	/pubmed/17950038	Feng Y, Ju H, Yang B, An H.	J Pain. 2008 Jan;9(1):45-52. Epub 2007 Oct 18.	J Pain. 2008	PubMed	citation	PMID:17950038	pubmed	17950038	create date:2007/10/24 | first author:Feng Y
Opioid endocrinopathy in women consuming prescribed sustained-action opioids for control of nonmalignant pain.	/pubmed/17936076	Daniell HW.	J Pain. 2008 Jan;9(1):28-36. Epub 2007 Nov 1.	J Pain. 2008	PubMed	citation	PMID:17936076	pubmed	17936076	create date:2007/10/16 | first author:Daniell HW
Fibromyalgia: combining pharmacological and nonpharmacological approaches to treating the person, not just the pain.	/pubmed/17936075	Turk DC, Vierck CJ, Scarbrough E, Crofford LJ, Rudin NJ.	J Pain. 2008 Feb;9(2):99-104. Epub 2007 Nov 1. Review. No abstract available.	J Pain. 2008	PubMed	citation	PMID:17936075	pubmed	17936075	create date:2007/10/16 | first author:Turk DC
Lumiracoxib 400 mg compared with celecoxib 400 mg and placebo for treating pain following dental surgery: a randomized, controlled trial.	/pubmed/17933588	Fricke J, Davis N, Yu V, Krammer G.	J Pain. 2008 Jan;9(1):20-7. Epub 2007 Oct 15.	J Pain. 2008	PubMed	citation	PMID:17933588	pubmed	17933588	create date:2007/10/16 | first author:Fricke J
Literacy as the foundation of patient responsibility.	/pubmed/17919635	Edwards CL, Rogers L.	J Pain. 2007 Oct;8(10):824-5. No abstract available.	J Pain. 2007	PubMed	citation	PMID:17919635	pubmed	17919635	create date:2007/10/09 | first author:Edwards CL
Antinociceptive synergistic interaction between clonidine and ouabain on thermal nociceptive tests in the rat.	/pubmed/17892975	Zeng W, Chen X, Dohi S.	J Pain. 2007 Dec;8(12):983-8. Epub 2007 Sep 24.	J Pain. 2007	PubMed	citation	PMID:17892975	pubmed	17892975	create date:2007/09/26 | first author:Zeng W
Extended swimming exercise reduces inflammatory and peripheral neuropathic pain in rodents.	/pubmed/17890162	Kuphal KE, Fibuch EE, Taylor BK.	J Pain. 2007 Dec;8(12):989-97. Epub 2007 Sep 24.	J Pain. 2007	PubMed	citation	PMID:17890162	pubmed	17890162	create date:2007/09/25 | first author:Kuphal KE
Does ineffective communication confound multidimensional pain assessment?	/pubmed/17890161	Squire P.	J Pain. 2007 Dec;8(12):903-5. Epub 2007 Sep 24. No abstract available.	J Pain. 2007	PubMed	citation	PMID:17890161	pubmed	17890161	create date:2007/09/25 | first author:Squire P
Associations between arthritis and a broad range of psychiatric disorders: findings from a nationally representative sample.	/pubmed/17890160	McWilliams LA, Clara IP, Murphy PD, Cox BJ, Sareen J.	J Pain. 2008 Jan;9(1):37-44. Epub 2007 Sep 24.	J Pain. 2008	PubMed	citation	PMID:17890160	pubmed	17890160	create date:2007/09/25 | first author:McWilliams LA
Pain draws visual attention to its location: experimental evidence for a threat-related bias.	/pubmed/17822961	Van Damme S, Crombez G, Lorenz J.	J Pain. 2007 Dec;8(12):976-82. Epub 2007 Sep 5.	J Pain. 2007	PubMed	citation	PMID:17822961	pubmed	17822961	create date:2007/09/08 | first author:Van Damme S
Inflammation-induced enhancement of the visceromotor reflex to urinary bladder distention: modulation by endogenous opioids and the effects of early-in-life experience with bladder inflammation.	/pubmed/17704007	DeBerry J, Ness TJ, Robbins MT, Randich A.	J Pain. 2007 Dec;8(12):914-23. Epub 2007 Aug 20.	J Pain. 2007	PubMed	citation	PMID:17704007	pubmed	17704007	create date:2007/08/21 | first author:DeBerry J
Chronic widespread pain in veterans of the first Gulf War: impact of deployment status and associated health effects.	/pubmed/17704006	Forman-Hoffman VL, Peloso PM, Black DW, Woolson RF, Letuchy EM, Doebbeling BN.	J Pain. 2007 Dec;8(12):954-61. Epub 2007 Aug 20.	J Pain. 2007	PubMed	citation	PMID:17704006	pubmed	17704006	create date:2007/08/21 | first author:Forman-Hoffman VL
Lumbar sympathectomy attenuates cold allodynia but not mechanical allodynia and hyperalgesia in rats with spared nerve injury.	/pubmed/17693138	Zhao C, Chen L, Tao YX, Tall JM, Borzan J, Ringkamp M, Meyer RA, Raja SN.	J Pain. 2007 Dec;8(12):931-7. Epub 2007 Aug 13.	J Pain. 2007	PubMed	citation	PMID:17693138	pubmed	17693138	create date:2007/08/19 | first author:Zhao C
A randomized clinical trial of targeted cognitive behavioral treatment to reduce catastrophizing in chronic headache sufferers.	/pubmed/17690017	Thorn BE, Pence LB, Ward LC, Kilgo G, Clements KL, Cross TH, Davis AM, Tsui PW.	J Pain. 2007 Dec;8(12):938-49. Epub 2007 Aug 9.	J Pain. 2007	PubMed	citation	PMID:17690017	pubmed	17690017	create date:2007/08/11 | first author:Thorn BE
An exploration of the psychometric properties of the PASS-20 with a nonclinical sample.	/pubmed/17690016	Abrams MP, Carleton RN, Asmundson GJ.	J Pain. 2007 Nov;8(11):879-86. Epub 2007 Aug 9.	J Pain. 2007	PubMed	citation	PMID:17690016	pubmed	17690016	create date:2007/08/11 | first author:Abrams MP
Contribution of myofascial trigger points to migraine symptoms.	/pubmed/17690015	Giamberardino MA, Tafuri E, Savini A, Fabrizio A, Affaitati G, Lerza R, Di Ianni L, Lapenna D, Mezzetti A.	J Pain. 2007 Nov;8(11):869-78. Epub 2007 Aug 9.	J Pain. 2007	PubMed	citation	PMID:17690015	pubmed	17690015	create date:2007/08/11 | first author:Giamberardino MA
A systematic review of measures used to assess chronic musculoskeletal pain in clinical and randomized controlled clinical trials.	/pubmed/17690014	Litcher-Kelly L, Martino SA, Broderick JE, Stone AA.	J Pain. 2007 Dec;8(12):906-13. Epub 2007 Aug 9. Review.	J Pain. 2007	PubMed	citation	PMID:17690014	pubmed	17690014	create date:2007/08/11 | first author:Litcher-Kelly L
Hyperbaric oxygen treatment is comparable to acetylsalicylic acid treatment in an animal model of arthritis.	/pubmed/17690013	Wilson HD, Toepfer VE, Senapati AK, Wilson JR, Fuchs PN.	J Pain. 2007 Dec;8(12):924-30. Epub 2007 Aug 9.	J Pain. 2007	PubMed	citation	PMID:17690013	pubmed	17690013	create date:2007/08/11 | first author:Wilson HD
External qigong for pain conditions: a systematic review of randomized clinical trials.	/pubmed/17690012	Lee MS, Pittler MH, Ernst E.	J Pain. 2007 Nov;8(11):827-31. Epub 2007 Aug 9. Review.	J Pain. 2007	PubMed	citation	PMID:17690012	pubmed	17690012	create date:2007/08/11 | first author:Lee MS
Re: sequential medication strategies for postherpetic neuralgia: a cost-effectiveness analysis.	/pubmed/17689834	O'Connor AB.	J Pain. 2007 Aug;8(8):674-6. No abstract available.	J Pain. 2007	PubMed	citation	PMID:17689834	pubmed	17689834	create date:2007/08/11 | first author:O'Connor AB
Epidural labor analgesia: continuous infusion versus patient-controlled epidural analgesia with background infusion versus without a background infusion.	/pubmed/17686658	Vallejo MC, Ramesh V, Phelps AL, Sah N.	J Pain. 2007 Dec;8(12):970-5. Epub 2007 Aug 7.	J Pain. 2007	PubMed	citation	PMID:17686658	pubmed	17686658	create date:2007/08/10 | first author:Vallejo MC
Maternal separation leads to persistent reductions in pain sensitivity in female rats.	/pubmed/17686657	Weaver SA, Diorio J, Meaney MJ.	J Pain. 2007 Dec;8(12):962-9. Epub 2007 Aug 7.	J Pain. 2007	PubMed	citation	PMID:17686657	pubmed	17686657	create date:2007/08/10 | first author:Weaver SA
Validation of the University of California San Francisco Oral Cancer Pain Questionnaire.	/pubmed/17686656	Kolokythas A, Connelly ST, Schmidt BL.	J Pain. 2007 Dec;8(12):950-3. Epub 2007 Aug 7.	J Pain. 2007	PubMed	citation	PMID:17686656	pubmed	17686656	create date:2007/08/10 | first author:Kolokythas A
Temporal summation of second pain and its maintenance are useful for characterizing widespread central sensitization of fibromyalgia patients.	/pubmed/17681887	Staud R, Robinson ME, Price DD.	J Pain. 2007 Nov;8(11):893-901. Epub 2007 Aug 3.	J Pain. 2007	PubMed	citation	PMID:17681887	pubmed	17681887	create date:2007/08/08 | first author:Staud R
Contralateral attenuation of pain after short-duration submaximal isometric exercise.	/pubmed/17681886	Koltyn KF, Umeda M.	J Pain. 2007 Nov;8(11):887-92. Epub 2007 Aug 3.	J Pain. 2007	PubMed	citation	PMID:17681886	pubmed	17681886	create date:2007/08/08 | first author:Koltyn KF
Complex regional pain syndrome-a multifaceted disorder requiring multidimensional care: case study.	/pubmed/17652030	Mogilevsky M, Jänig W, Baron R, Harden RN.	J Pain. 2007 Sep;8(9):677-81. Epub 2007 Jul 25. Review. No abstract available.	J Pain. 2007	PubMed	citation	PMID:17652030	pubmed	17652030	create date:2007/07/27 | first author:Mogilevsky M
Specific therapeutic exercise of the neck induces immediate local hypoalgesia.	/pubmed/17644487	O'Leary S, Falla D, Hodges PW, Jull G, Vicenzino B.	J Pain. 2007 Nov;8(11):832-9. Epub 2007 Jul 19.	J Pain. 2007	PubMed	citation	PMID:17644487	pubmed	17644487	create date:2007/07/24 | first author:O'Leary S
Race and histories of mood disorders modulate experimental pain tolerance in women.	/pubmed/17644044	Klatzkin RR, Mechlin B, Bunevicius R, Girdler SS.	J Pain. 2007 Nov;8(11):861-8. Epub 2007 Jul 23.	J Pain. 2007	PubMed	citation	PMID:17644044	pubmed	17644044	create date:2007/07/24 | first author:Klatzkin RR
Significance of cannabinoid CB1 receptors in improgan antinociception.	/pubmed/17644043	Gehani NC, Nalwalk JW, Razdan RK, Martin BR, Sun X, Wentland M, Abood ME, Hough LB.	J Pain. 2007 Nov;8(11):850-60. Epub 2007 Jul 23.	J Pain. 2007	PubMed	citation	PMID:17644043	pubmed	17644043	create date:2007/07/24 | first author:Gehani NC
Measuring perceived harmfulness of physical activities in patients with chronic low back pain: the Photograph Series of Daily Activities--short electronic version.	/pubmed/17632038	Leeuw M, Goossens ME, van Breukelen GJ, Boersma K, Vlaeyen JW.	J Pain. 2007 Nov;8(11):840-9. Epub 2007 Jul 13.	J Pain. 2007	PubMed	citation	PMID:17632038	pubmed	17632038	create date:2007/07/17 | first author:Leeuw M
A prospective study of factors associated with the presence of phantom limb pain six months after major lower limb amputation in patients with peripheral vascular disease.	/pubmed/17631056	Richardson C, Glenn S, Horgan M, Nurmikko T.	J Pain. 2007 Oct;8(10):793-801. Epub 2007 Jul 12. Erratum in: J Pain. 2007 Dec;8(12):998.	J Pain. 2007	PubMed	citation	PMID:17631056	pubmed	17631056	create date:2007/07/17 | first author:Richardson C
Title	URL	Description	Details	ShortDetails	Resource	Type	Identifiers	Db	EntrezUID	Properties
Development and preliminary validation of the child activity limitations questionnaire: flexible and efficient assessment of pain-related functional disability.	/pubmed/17631055	Hainsworth KR, Davies WH, Khan KA, Weisman SJ.	J Pain. 2007 Sep;8(9):746-52. Epub 2007 Jul 12.	J Pain. 2007	PubMed	citation	PMID:17631055	pubmed	17631055	create date:2007/07/17 | first author:Hainsworth KR
The assessment of pain coping and pain-related cognitions in children and adolescents: current methods and further development.	/pubmed/17631054	Hermann C, Hohmeister J, Zohsel K, Ebinger F, Flor H.	J Pain. 2007 Oct;8(10):802-13. Epub 2007 Jul 12.	J Pain. 2007	PubMed	citation	PMID:17631054	pubmed	17631054	create date:2007/07/17 | first author:Hermann C
Muscle fatigue increases the probability of developing hyperalgesia in mice.	/pubmed/17627895	Yokoyama T, Lisi TL, Moore SA, Sluka KA.	J Pain. 2007 Sep;8(9):692-9. Epub 2007 Jul 12.	J Pain. 2007	PubMed	citation	PMID:17627895	pubmed	17627895	create date:2007/07/14 | first author:Yokoyama T
State medical board members' beliefs about pain, addiction, and diversion and abuse: a changing regulatory environment.	/pubmed/17627894	Gilson AM, Maurer MA, Joranson DE.	J Pain. 2007 Sep;8(9):682-91. Epub 2007 Jul 12.	J Pain. 2007	PubMed	citation	PMID:17627894	pubmed	17627894	create date:2007/07/14 | first author:Gilson AM
Predictive factors of chronic pediatric pain and disability: a Delphi poll.	/pubmed/17627893	Miró J, Huguet A, Nieto R.	J Pain. 2007 Oct;8(10):774-92. Epub 2007 Jul 12.	J Pain. 2007	PubMed	citation	PMID:17627893	pubmed	17627893	create date:2007/07/14 | first author:Miró J
Anxiety sensitivity and health-related quality of life in children with chronic pain.	/pubmed/17613277	Tsao JC, Meldrum M, Kim SC, Zeltzer LK.	J Pain. 2007 Oct;8(10):814-23. Epub 2007 Jul 5.	J Pain. 2007	PubMed	citation	PMID:17613277	pubmed	17613277	create date:2007/07/07 | first author:Tsao JC
Coping predictors of children's laboratory-induced pain tolerance, intensity, and unpleasantness.	/pubmed/17611165	Lu Q, Tsao JC, Myers CD, Kim SC, Zeltzer LK.	J Pain. 2007 Sep;8(9):708-17. Epub 2007 Jul 5.	J Pain. 2007	PubMed	citation	PMID:17611165	pubmed	17611165	create date:2007/07/06 | first author:Lu Q
Increased levels of neurotrophins are not specific for chronic migraine: evidence from primary fibromyalgia syndrome.	/pubmed/17611164	Sarchielli P, Mancini ML, Floridi A, Coppola F, Rossi C, Nardi K, Acciarresi M, Pini LA, Calabresi P.	J Pain. 2007 Sep;8(9):737-45. Epub 2007 Jul 5.	J Pain. 2007	PubMed	citation	PMID:17611164	pubmed	17611164	create date:2007/07/06 | first author:Sarchielli P
Cognitions, coping, and social environment predict adjustment to pain in spinal cord injury.	/pubmed/17611163	Raichle KA, Hanley M, Jensen MP, Cardenas DD.	J Pain. 2007 Sep;8(9):718-29. Epub 2007 Jul 5.	J Pain. 2007	PubMed	citation	PMID:17611163	pubmed	17611163	create date:2007/07/06 | first author:Raichle KA
Psychological flexibility and traditional pain management strategies in relation to patient functioning with chronic pain: an examination of a revised instrument.	/pubmed/17611162	McCracken LM, Vowles KE.	J Pain. 2007 Sep;8(9):700-7. Epub 2007 Jul 5.	J Pain. 2007	PubMed	citation	PMID:17611162	pubmed	17611162	create date:2007/07/06 | first author:McCracken LM
People in pain: how do they seek relief?	/pubmed/17586099	Shi Q, Langer G, Cohen J, Cleeland CS.	J Pain. 2007 Aug;8(8):624-36. Epub 2007 Jun 22.	J Pain. 2007	PubMed	citation	PMID:17586099	pubmed	17586099	create date:2007/06/26 | first author:Shi Q
Images of spinal nerves and adjacent structures with optical coherence tomography: preliminary animal studies.	/pubmed/17586098	Raphael DT, Yang C, Tresser N, Wu J, Zhang Y, Rever L.	J Pain. 2007 Oct;8(10):767-73. Epub 2007 Jun 22.	J Pain. 2007	PubMed	citation	PMID:17586098	pubmed	17586098	create date:2007/06/26 | first author:Raphael DT
Development and validation of a low-literacy opioid contract.	/pubmed/17569596	Wallace LS, Keenum AJ, Roskos SE, McDaniel KS.	J Pain. 2007 Oct;8(10):759-66. Epub 2007 Jun 13.	J Pain. 2007	PubMed	citation	PMID:17569596	pubmed	17569596	create date:2007/06/16 | first author:Wallace LS
A cross-cultural study of pain intensity in Egyptian and Dutch women with rheumatoid arthritis.	/pubmed/17569595	Vlaar AP, ten Klooster PM, Taal E, Gheith RE, El-Garf AK, Rasker JJ, van de Laar MA.	J Pain. 2007 Sep;8(9):730-6. Epub 2007 Jun 13.	J Pain. 2007	PubMed	citation	PMID:17569595	pubmed	17569595	create date:2007/06/16 | first author:Vlaar AP
The role of angina pectoris in chronic pain after coronary artery bypass graft surgery.	/pubmed/17569594	Steegers MA, van de Luijtgaarden A, Noyez L, Scheffer GJ, Wilder-Smith OH.	J Pain. 2007 Aug;8(8):667-73. Epub 2007 Jun 13.	J Pain. 2007	PubMed	citation	PMID:17569594	pubmed	17569594	create date:2007/06/16 | first author:Steegers MA
Test-retest reliability of pressure pain threshold measurements of the upper limb and torso in young healthy women.	/pubmed/17553750	Jones DH, Kilgour RD, Comtois AS.	J Pain. 2007 Aug;8(8):650-6. Epub 2007 Jun 5.	J Pain. 2007	PubMed	citation	PMID:17553750	pubmed	17553750	create date:2007/06/08 | first author:Jones DH
Age- and sex-specific nociceptive response to endothelin-1.	/pubmed/17553749	McKelvy AD, Mark TR, Sweitzer SM.	J Pain. 2007 Aug;8(8):657-66. Epub 2007 Jun 5.	J Pain. 2007	PubMed	citation	PMID:17553749	pubmed	17553749	create date:2007/06/08 | first author:McKelvy AD
Chronic pain in multiple sclerosis: prevalence, characteristics, and impact on quality of life in an Australian community cohort.	/pubmed/17543586	Khan F, Pallant J.	J Pain. 2007 Aug;8(8):614-23. Epub 2007 May 31.	J Pain. 2007	PubMed	citation	PMID:17543586	pubmed	17543586	create date:2007/06/05 | first author:Khan F
Abstracts of the 26th Annual Scientific Meeting of the American Pain Society, May 2007.	/pubmed/17536242	[No authors listed]	J Pain. 2007 Apr;8(4 Suppl 1):S1-87. No abstract available.	J Pain. 2007	PubMed	citation	PMID:17536242	pubmed	17536242	create date:2007/05/31
Diabetes-induced chemogenic hypoalgesia is paralleled by attenuated stimulus-induced fos expression in the spinal cord of diabetic mice.	/pubmed/17532267	Johnson MS, Ryals JM, Wright DE.	J Pain. 2007 Aug;8(8):637-49. Epub 2007 May 29.	J Pain. 2007	PubMed	citation	PMID:17532267	pubmed	17532267	create date:2007/05/29 | first author:Johnson MS
The influence of conditioned fear on human pain thresholds: does preparedness play a role?	/pubmed/17524956	Williams AE, Rhudy JL.	J Pain. 2007 Jul;8(7):598-606. Epub 2007 May 23.	J Pain. 2007	PubMed	citation	PMID:17524956	pubmed	17524956	create date:2007/05/26 | first author:Williams AE
Alpha1-adrenergic receptors augment P2X3 receptor-mediated nociceptive responses in the uninjured state.	/pubmed/17512257	Meisner JG, Waldron JB, Sawynok J.	J Pain. 2007 Jul;8(7):556-62. Epub 2007 May 23.	J Pain. 2007	PubMed	citation	PMID:17512257	pubmed	17512257	create date:2007/05/22 | first author:Meisner JG
Phase 1A safety assessment of intravenous amitriptyline.	/pubmed/17512256	Fridrich P, Colvin HP, Zizza A, Wasan AD, Lukanich J, Lirk P, Saria A, Zernig G, Hamp T, Gerner P.	J Pain. 2007 Jul;8(7):549-55. Epub 2007 May 23.	J Pain. 2007	PubMed	citation	PMID:17512256	pubmed	17512256	create date:2007/05/22 | first author:Fridrich P
Substance use disorders in a primary care sample receiving daily opioid therapy.	/pubmed/17499555	Fleming MF, Balousek SL, Klessig CL, Mundt MP, Brown DD.	J Pain. 2007 Jul;8(7):573-82. Epub 2007 May 11.	J Pain. 2007	PubMed	citation	PMID:17499555	pubmed	17499555	create date:2007/05/15 | first author:Fleming MF
Pain in persons with dementia: complex, common, and challenging.	/pubmed/17485039	Shega J, Emanuel L, Vargish L, Levine SK, Bursch H, Herr K, Karp JF, Weiner DK.	J Pain. 2007 May;8(5):373-8. Review. No abstract available.	J Pain. 2007	PubMed	citation	PMID:17485039	pubmed	17485039	create date:2007/05/09 | first author:Shega J
Burden of illness in painful diabetic peripheral neuropathy.	/pubmed/17481958	Giannopoulos S, Pelidou SH, Kyritsis AP, Kosmidou M.	J Pain. 2007 Jun;8(6):530. Epub 2007 May 3. No abstract available.	J Pain. 2007	PubMed	citation	PMID:17481958	pubmed	17481958	create date:2007/05/08 | first author:Giannopoulos S
P2X3 receptor mediates heat hyperalgesia in a rat model of trigeminal neuropathic pain.	/pubmed/17481957	Shinoda M, Kawashima K, Ozaki N, Asai H, Nagamine K, Sugiura Y.	J Pain. 2007 Jul;8(7):588-97. Epub 2007 May 3.	J Pain. 2007	PubMed	citation	PMID:17481957	pubmed	17481957	create date:2007/05/08 | first author:Shinoda M
Understanding the role of injury/illness sensitivity and anxiety sensitivity in (automatic) pain processing: an examination using the extrinsic affective simon task.	/pubmed/17481956	Vancleef LM, Peters ML, Gilissen SM, De Jong PJ.	J Pain. 2007 Jul;8(7):563-72. Epub 2007 May 3.	J Pain. 2007	PubMed	citation	PMID:17481956	pubmed	17481956	create date:2007/05/08 | first author:Vancleef LM
Self-efficacy correlates with leg muscle pain during maximal and submaximal cycling exercise.	/pubmed/17462960	Motl RW, Gliottoni RC, Scott JA.	J Pain. 2007 Jul;8(7):583-7. Epub 2007 Apr 26.	J Pain. 2007	PubMed	citation	PMID:17462960	pubmed	17462960	create date:2007/04/28 | first author:Motl RW
Pain and suffering as viewed by the Hindu religion.	/pubmed/17462959	Whitman SM.	J Pain. 2007 Aug;8(8):607-13. Epub 2007 Apr 26. Review.	J Pain. 2007	PubMed	citation	PMID:17462959	pubmed	17462959	create date:2007/04/28 | first author:Whitman SM
Repetitive transcranial magnetic stimulation (rTMS) in experimentally induced and chronic neuropathic pain: a review.	/pubmed/17434804	Leo RJ, Latif T.	J Pain. 2007 Jun;8(6):453-9. Epub 2007 Apr 16. Review.	J Pain. 2007	PubMed	citation	PMID:17434804	pubmed	17434804	create date:2007/04/17 | first author:Leo RJ
Psychophysics, flare, and neurosecretory function in human pain models: capsaicin versus electrically evoked pain.	/pubmed/17434803	Geber C, Fondel R, Krämer HH, Rolke R, Treede RD, Sommer C, Birklein F.	J Pain. 2007 Jun;8(6):503-14. Epub 2007 Apr 16.	J Pain. 2007	PubMed	citation	PMID:17434803	pubmed	17434803	create date:2007/04/17 | first author:Geber C
Gastrocardiac afferent convergence in upper thoracic spinal neurons: a central mechanism of postprandial angina pectoris.	/pubmed/17434802	Qin C, Farber JP, Foreman RD.	J Pain. 2007 Jun;8(6):522-9. Epub 2007 Apr 16.	J Pain. 2007	PubMed	citation	PMID:17434802	pubmed	17434802	create date:2007/04/17 | first author:Qin C
Ketamine as an adjuvant for treatment of cancer pain in children and adolescents.	/pubmed/17434801	Finkel JC, Pestieau SR, Quezado ZM.	J Pain. 2007 Jun;8(6):515-21. Epub 2007 Apr 16.	J Pain. 2007	PubMed	citation	PMID:17434801	pubmed	17434801	create date:2007/04/17 | first author:Finkel JC
Burn injury pain: the continuing challenge.	/pubmed/17434800	Summer GJ, Puntillo KA, Miaskowski C, Green PG, Levine JD.	J Pain. 2007 Jul;8(7):533-48. Epub 2007 Apr 16. Review.	J Pain. 2007	PubMed	citation	PMID:17434800	pubmed	17434800	create date:2007/04/17 | first author:Summer GJ
When will we ever learn?	/pubmed/17434102	Nelson DV.	J Pain. 2007 Apr;8(4):370; author reply 371-2. No abstract available.	J Pain. 2007	PubMed	citation	PMID:17434102	pubmed	17434102	create date:2007/04/17 | first author:Nelson DV
Estrogen modulation of morphine analgesia of visceral pain in female rats is supraspinally and peripherally mediated.	/pubmed/17383238	Ji Y, Murphy AZ, Traub RJ.	J Pain. 2007 Jun;8(6):494-502. Epub 2007 Mar 26.	J Pain. 2007	PubMed	citation	PMID:17383238	pubmed	17383238	create date:2007/03/27 | first author:Ji Y
Characteristics of sensory dorsal root ganglia neurons innervating the lumbar vertebral body in rats.	/pubmed/17382597	Ohtori S, Inoue G, Koshi T, Ito T, Yamashita M, Yamauchi K, Suzuki M, Doya H, Moriya H, Takahashi Y, Takahashi K.	J Pain. 2007 Jun;8(6):483-8. Epub 2007 Mar 26.	J Pain. 2007	PubMed	citation	PMID:17382597	pubmed	17382597	create date:2007/03/27 | first author:Ohtori S
Literacy demands and formatting characteristics of opioid contracts in chronic nonmalignant pain management.	/pubmed/17382596	Roskos SE, Keenum AJ, Newman LM, Wallace LS.	J Pain. 2007 Oct;8(10):753-8. Epub 2007 Mar 26.	J Pain. 2007	PubMed	citation	PMID:17382596	pubmed	17382596	create date:2007/03/27 | first author:Roskos SE
Naloxone antagonizes the local antihyperalgesic effect of fentanyl in burnt skin of healthy humans.	/pubmed/17368995	Robertson LJ, Drummond PD, Hammond GR.	J Pain. 2007 Jun;8(6):489-93. Epub 2007 Mar 21.	J Pain. 2007	PubMed	citation	PMID:17368995	pubmed	17368995	create date:2007/03/21 | first author:Robertson LJ
Influence and stability of pain scale anchors for an investigation of cold pressor pain tolerance.	/pubmed/17368110	Dannecker EA, George SZ, Robinson ME.	J Pain. 2007 Jun;8(6):476-82. Epub 2007 Mar 23.	J Pain. 2007	PubMed	citation	PMID:17368110	pubmed	17368110	create date:2007/03/21 | first author:Dannecker EA
The protective role of testosterone in the development of temporomandibular joint pain.	/pubmed/17360240	Fischer L, Clemente JT, Tambeli CH.	J Pain. 2007 May;8(5):437-42. Epub 2007 Mar 13.	J Pain. 2007	PubMed	citation	PMID:17360240	pubmed	17360240	create date:2007/03/16 | first author:Fischer L
Transdermal fentanyl in childhood and adolescence: a comprehensive literature review.	/pubmed/17350554	Zernikow B, Michel E, Anderson B.	J Pain. 2007 Mar;8(3):187-207. Review.	J Pain. 2007	PubMed	citation	PMID:17350554	pubmed	17350554	create date:2007/03/14 | first author:Zernikow B
Comorbidity of obesity and pain in a general population: results from the Southern Pain Prevalence Study.	/pubmed/17337251	Hitt HC, McMillen RC, Thornton-Neaves T, Koch K, Cosby AG.	J Pain. 2007 May;8(5):430-6. Epub 2007 Mar 6.	J Pain. 2007	PubMed	citation	PMID:17337251	pubmed	17337251	create date:2007/03/06 | first author:Hitt HC
Potentiation of nociceptive responses to low pH injections in humans by prostaglandin E2.	/pubmed/17337250	Rukwied R, Chizh BA, Lorenz U, Obreja O, Margarit S, Schley M, Schmelz M.	J Pain. 2007 May;8(5):443-51. Epub 2007 Mar 6.	J Pain. 2007	PubMed	citation	PMID:17337250	pubmed	17337250	create date:2007/03/06 | first author:Rukwied R
Exploring the phenomenology of memory for pain: is previously experienced acute pain consciously remembered or simply known?	/pubmed/17306627	Terry R, Brodie EE, Niven CA.	J Pain. 2007 Jun;8(6):467-75. Epub 2007 Feb 15.	J Pain. 2007	PubMed	citation	PMID:17306627	pubmed	17306627	create date:2007/02/20 | first author:Terry R
Pain in the emergency department: results of the pain and emergency medicine initiative (PEMI) multicenter study.	/pubmed/17306626	Todd KH, Ducharme J, Choiniere M, Crandall CS, Fosnocht DE, Homel P, Tanabe P; PEMI Study Group.	J Pain. 2007 Jun;8(6):460-6. Epub 2007 Feb 15.	J Pain. 2007	PubMed	citation	PMID:17306626	pubmed	17306626	create date:2007/02/20 | first author:Todd KH
Pregabalin reduces muscle and cutaneous hyperalgesia in two models of chronic muscle pain in rats.	/pubmed/17293165	Yokoyama T, Maeda Y, Audette KM, Sluka KA.	J Pain. 2007 May;8(5):422-9. Epub 2007 Feb 9.	J Pain. 2007	PubMed	citation	PMID:17293165	pubmed	17293165	create date:2007/02/13 | first author:Yokoyama T
Walker 256 tumor-bearing rats as a model to study cancer pain.	/pubmed/17287145	Brigatte P, Sampaio SC, Gutierrez VP, Guerra JL, Sinhorini IL, Curi R, Cury Y.	J Pain. 2007 May;8(5):412-21. Epub 2007 Feb 6.	J Pain. 2007	PubMed	citation	PMID:17287145	pubmed	17287145	create date:2007/02/09 | first author:Brigatte P
DIRE: a tool to assess risks of maintaining opioid treatment.	/pubmed/17280938	Brennan MJ.	J Pain. 2007 Feb;8(2):185; author reply 186. No abstract available.	J Pain. 2007	PubMed	citation	PMID:17280938	pubmed	17280938	create date:2007/02/07 | first author:Brennan MJ
Title	URL	Description	Details	ShortDetails	Resource	Type	Identifiers	Db	EntrezUID	Properties
Is the latent structure of fear of pain continuous or discontinuous among pain patients? Taxometric analysis of the pain anxiety symptoms scale.	/pubmed/17276144	Asmundson GJ, Collimore KC, Bernstein A, Zvolensky MJ, Hadjistavropoulos HD.	J Pain. 2007 May;8(5):387-95. Epub 2007 Feb 1.	J Pain. 2007	PubMed	citation	PMID:17276144	pubmed	17276144	create date:2007/02/06 | first author:Asmundson GJ
Conflict about expressing emotions and chronic low back pain: associations with pain and anger.	/pubmed/17276143	Carson JW, Keefe FJ, Lowry KP, Porter LS, Goli V, Fras AM.	J Pain. 2007 May;8(5):405-11. Epub 2007 Feb 1.	J Pain. 2007	PubMed	citation	PMID:17276143	pubmed	17276143	create date:2007/02/06 | first author:Carson JW
Adolescent self-perception: associations with chronic musculoskeletal pain and functional disability.	/pubmed/17275417	Guite JW, Logan DE, Sherry DD, Rose JB.	J Pain. 2007 May;8(5):379-86. Epub 2007 Feb 1.	J Pain. 2007	PubMed	citation	PMID:17275417	pubmed	17275417	create date:2007/02/06 | first author:Guite JW
Ethnic differences regarding tactile and pain thresholds in the trigeminal region.	/pubmed/17275416	Komiyama O, Kawara M, De Laat A.	J Pain. 2007 Apr;8(4):363-9. Epub 2007 Feb 1.	J Pain. 2007	PubMed	citation	PMID:17275416	pubmed	17275416	create date:2007/02/06 | first author:Komiyama O
Expression of COX-1 and COX-2 in a clinical model of acute inflammation.	/pubmed/17270500	Khan AA, Iadarola M, Yang HY, Dionne RA.	J Pain. 2007 Apr;8(4):349-54. Epub 2007 Jan 30.	J Pain. 2007	PubMed	citation	PMID:17270500	pubmed	17270500	create date:2007/02/03 | first author:Khan AA
Sequential medication strategies for postherpetic neuralgia: a cost-effectiveness analysis.	/pubmed/17241821	Smith KJ, Roberts MS.	J Pain. 2007 May;8(5):396-404. Epub 2007 Jan 22.	J Pain. 2007	PubMed	citation	PMID:17241821	pubmed	17241821	create date:2007/01/24 | first author:Smith KJ
Assessor status influences pain recall.	/pubmed/17223390	Williams DA, Park KM, Ambrose KR, Clauw DJ.	J Pain. 2007 Apr;8(4):343-8. Epub 2007 Jan 16.	J Pain. 2007	PubMed	citation	PMID:17223390	pubmed	17223390	create date:2007/01/16 | first author:Williams DA
Pressure pain threshold changes after repeated mechano-nociceptive stimulation of the trapezius muscle: possible influence of previous pain experience.	/pubmed/17223389	Sjölund BH, Persson AL.	J Pain. 2007 Apr;8(4):355-62. Epub 2007 Jan 16.	J Pain. 2007	PubMed	citation	PMID:17223389	pubmed	17223389	create date:2007/01/16 | first author:Sjölund BH
Subarachnoid transplant of a human neuronal cell line attenuates chronic allodynia and hyperalgesia after excitotoxic spinal cord injury in the rat.	/pubmed/17207742	Eaton MJ, Wolfe SQ, Martinez M, Hernandez M, Furst C, Huang J, Frydel BR, Gómez-Marín O.	J Pain. 2007 Jan;8(1):33-50.	J Pain. 2007	PubMed	citation	PMID:17207742	pubmed	17207742	create date:2007/01/09 | first author:Eaton MJ
Physician pain reminder as an intervention to enhance analgesia for extremity and clavicle injuries in pediatric emergency.	/pubmed/17207741	Rogovik AL, Rostami M, Hussain S, Goldman RD.	J Pain. 2007 Jan;8(1):26-32.	J Pain. 2007	PubMed	citation	PMID:17207741	pubmed	17207741	create date:2007/01/09 | first author:Rogovik AL
Is high fear of pain associated with attentional biases for pain-related or general threat? A categorical reanalysis.	/pubmed/17207740	Asmundson GJ, Hadjistavropoulos HD.	J Pain. 2007 Jan;8(1):11-8.	J Pain. 2007	PubMed	citation	PMID:17207740	pubmed	17207740	create date:2007/01/09 | first author:Asmundson GJ
Sex and pain-related psychological variables are associated with thermal pain sensitivity for patients with chronic low back pain.	/pubmed/17207739	George SZ, Wittmer VT, Fillingim RB, Robinson ME.	J Pain. 2007 Jan;8(1):2-10.	J Pain. 2007	PubMed	citation	PMID:17207739	pubmed	17207739	create date:2007/01/09 | first author:George SZ
Retrieving autobiographical memories of painful events activates the anterior cingulate cortex and inferior frontal gyrus.	/pubmed/17188577	Kelly S, Lloyd D, Nurmikko T, Roberts N.	J Pain. 2007 Apr;8(4):307-14. Epub 2006 Dec 22.	J Pain. 2007	PubMed	citation	PMID:17188577	pubmed	17188577	create date:2006/12/26 | first author:Kelly S
Sodium channel blockade may contribute to the analgesic efficacy of antidepressants.	/pubmed/17175203	Dick IE, Brochu RM, Purohit Y, Kaczorowski GJ, Martin WJ, Priest BT.	J Pain. 2007 Apr;8(4):315-24. Epub 2006 Dec 15.	J Pain. 2007	PubMed	citation	PMID:17175203	pubmed	17175203	create date:2006/12/19 | first author:Dick IE
Quantitative sensory findings in patients with bortezomib-induced pain.	/pubmed/17175202	Cata JP, Weng HR, Burton AW, Villareal H, Giralt S, Dougherty PM.	J Pain. 2007 Apr;8(4):296-306. Epub 2006 Dec 15.	J Pain. 2007	PubMed	citation	PMID:17175202	pubmed	17175202	create date:2006/12/19 | first author:Cata JP
Factors associated with depressed mood in chronic pain patients: the role of intrapersonal coping resources.	/pubmed/17174608	Cannella DT, Lobel M, Glass P, Lokshina I, Graham JE.	J Pain. 2007 Mar;8(3):256-62. Epub 2006 Dec 14.	J Pain. 2007	PubMed	citation	PMID:17174608	pubmed	17174608	create date:2006/12/19 | first author:Cannella DT
U.S. board-certified pain physician practices: uniformity and census data of their locations.	/pubmed/17169616	Breuer B, Pappagallo M, Tai JY, Portenoy RK.	J Pain. 2007 Mar;8(3):244-50. Epub 2006 Dec 13.	J Pain. 2007	PubMed	citation	PMID:17169616	pubmed	17169616	create date:2006/12/16 | first author:Breuer B
Differences in waveform characteristics have no effect on the anti-hyperalgesia produced by transcutaneous electrical nerve stimulation (TENS) in rats with joint inflammation.	/pubmed/17169615	Hingne PM, Sluka KA.	J Pain. 2007 Mar;8(3):251-5. Epub 2006 Dec 13.	J Pain. 2007	PubMed	citation	PMID:17169615	pubmed	17169615	create date:2006/12/16 | first author:Hingne PM
Caffeine attenuates delayed-onset muscle pain and force loss following eccentric exercise.	/pubmed/17161977	Maridakis V, O'Connor PJ, Dudley GA, McCully KK.	J Pain. 2007 Mar;8(3):237-43. Epub 2006 Dec 11.	J Pain. 2007	PubMed	citation	PMID:17161977	pubmed	17161977	create date:2006/12/13 | first author:Maridakis V
Disability determination: validity with occupational low back pain.	/pubmed/17157782	Tait RC, Chibnall JT, Andresen EM, Hadler NM.	J Pain. 2006 Dec;7(12):951-7.	J Pain. 2006	PubMed	citation	PMID:17157782	pubmed	17157782	create date:2006/12/13 | first author:Tait RC
Impact of outside regulatory investigation on opiate administration in the emergency department.	/pubmed/17157781	McErlean M, Triner W, Young A.	J Pain. 2006 Dec;7(12):947-50.	J Pain. 2006	PubMed	citation	PMID:17157781	pubmed	17157781	create date:2006/12/13 | first author:McErlean M
Oxytrex minimizes physical dependence while providing effective analgesia: a randomized controlled trial in low back pain.	/pubmed/17157780	Webster LR, Butera PG, Moran LV, Wu N, Burns LH, Friedmann N.	J Pain. 2006 Dec;7(12):937-46.	J Pain. 2006	PubMed	citation	PMID:17157780	pubmed	17157780	create date:2006/12/13 | first author:Webster LR
Peripheral sympathetic component of the temporomandibular joint inflammatory pain in rats.	/pubmed/17157779	Rodrigues LL, Oliveira MC, Pelegrini-da-Silva A, de Arruda Veiga MC, Parada CA, Tambeli CH.	J Pain. 2006 Dec;7(12):929-36.	J Pain. 2006	PubMed	citation	PMID:17157779	pubmed	17157779	create date:2006/12/13 | first author:Rodrigues LL
Sex differences in facial encoding of pain.	/pubmed/17157778	Kunz M, Gruber A, Lautenbacher S.	J Pain. 2006 Dec;7(12):915-28.	J Pain. 2006	PubMed	citation	PMID:17157778	pubmed	17157778	create date:2006/12/13 | first author:Kunz M
The orofacial formalin test in the mouse: a behavioral model for studying physiology and modulation of trigeminal nociception.	/pubmed/17157777	Luccarini P, Childeric A, Gaydier AM, Voisin D, Dallel R.	J Pain. 2006 Dec;7(12):908-14.	J Pain. 2006	PubMed	citation	PMID:17157777	pubmed	17157777	create date:2006/12/13 | first author:Luccarini P
DHEAS deficiency during consumption of sustained-action prescribed opioids: evidence for opioid-induced inhibition of adrenal androgen production.	/pubmed/17157776	Daniell HW.	J Pain. 2006 Dec;7(12):901-7.	J Pain. 2006	PubMed	citation	PMID:17157776	pubmed	17157776	create date:2006/12/13 | first author:Daniell HW
Burden of illness in painful diabetic peripheral neuropathy: the patients' perspectives.	/pubmed/17157775	Gore M, Brandenburg NA, Hoffman DL, Tai KS, Stacey B.	J Pain. 2006 Dec;7(12):892-900.	J Pain. 2006	PubMed	citation	PMID:17157775	pubmed	17157775	create date:2006/12/13 | first author:Gore M
TrkA and PKC-epsilon in thermal burn-induced mechanical hyperalgesia in the rat.	/pubmed/17157774	Summer GJ, Puntillo KA, Miaskowski C, Dina OA, Green PG, Levine JD.	J Pain. 2006 Dec;7(12):884-91.	J Pain. 2006	PubMed	citation	PMID:17157774	pubmed	17157774	create date:2006/12/13 | first author:Summer GJ
Effects of topiramate on the chronic constriction injury model in the rat.	/pubmed/17157773	Benoliel R, Tal M, Eliav E.	J Pain. 2006 Dec;7(12):878-83.	J Pain. 2006	PubMed	citation	PMID:17157773	pubmed	17157773	create date:2006/12/13 | first author:Benoliel R
Spinal cord injury.	/pubmed/17157772	Smeal WL, Yezierski RP, Wrigley PJ, Siddall PJ, Jensen MP, Ehde DM.	J Pain. 2006 Dec;7(12):871-7. Review. No abstract available.	J Pain. 2006	PubMed	citation	PMID:17157772	pubmed	17157772	create date:2006/12/13 | first author:Smeal WL
Efficacy and safety of OPANA ER (oxymorphone extended release) for relief of moderate to severe chronic low back pain in opioid-experienced patients: a 12-week, randomized, double-blind, placebo-controlled study.	/pubmed/17145204	Hale ME, Ahdieh H, Ma T, Rauck R; Oxymorphone ER Study Group 1.	J Pain. 2007 Feb;8(2):175-84. Epub 2006 Dec 4.	J Pain. 2007	PubMed	citation	PMID:17145204	pubmed	17145204	create date:2006/12/06 | first author:Hale ME
An illusion of proximal radiation of pain due to distally directed inhibition.	/pubmed/17145203	Quevedo AS, Coghill RC.	J Pain. 2007 Mar;8(3):280-6. Epub 2006 Dec 4.	J Pain. 2007	PubMed	citation	PMID:17145203	pubmed	17145203	create date:2006/12/06 | first author:Quevedo AS
Estradiol replacement in ovariectomized rats is antihyperalgesic in the formalin test.	/pubmed/17140856	Mannino CA, South SM, Quinones-Jenab V, Inturrisi CE.	J Pain. 2007 Apr;8(4):334-42. Epub 2006 Nov 29.	J Pain. 2007	PubMed	citation	PMID:17140856	pubmed	17140856	create date:2006/12/05 | first author:Mannino CA
Does in vivo catastrophizing engage descending modulation of spinal nociception?	/pubmed/17140855	Rhudy JL, Maynard LJ, Russell JL.	J Pain. 2007 Apr;8(4):325-33. Epub 2006 Nov 29.	J Pain. 2007	PubMed	citation	PMID:17140855	pubmed	17140855	create date:2006/12/05 | first author:Rhudy JL
Pre-emptive ring-block with bupivacaine prevents the development of thermal hyperalgesia, but not sustained mechanical hyperalgesia, in rat tails exposed to ultraviolet A light.	/pubmed/17140854	Themistocleous A, Kamerman P, Mitchell D.	J Pain. 2007 Mar;8(3):208-14. Epub 2006 Nov 29.	J Pain. 2007	PubMed	citation	PMID:17140854	pubmed	17140854	create date:2006/12/05 | first author:Themistocleous A
Placebo-controlled comparison of a morphine/dextromethorphan combination with morphine on experimental pain and hyperalgesia in healthy volunteers.	/pubmed/17113353	Frymoyer AR, Rowbotham MC, Petersen KL.	J Pain. 2007 Jan;8(1):19-25. Epub 2006 Nov 16.	J Pain. 2007	PubMed	citation	PMID:17113353	pubmed	17113353	create date:2006/11/23 | first author:Frymoyer AR
Critical evaluation of the colocalization between calcitonin gene-related peptide, substance P, transient receptor potential vanilloid subfamily type 1 immunoreactivities, and isolectin B4 binding in primary afferent neurons of the rat and mouse.	/pubmed/17113352	Price TJ, Flores CM.	J Pain. 2007 Mar;8(3):263-72. Epub 2006 Nov 16.	J Pain. 2007	PubMed	citation	PMID:17113352	pubmed	17113352	create date:2006/11/23 | first author:Price TJ
Relationship between the firing frequency of injured peripheral neurons and inhibition of firing by sodium channel blockers.	/pubmed/17113351	Ritter AM, Ritchie C, Martin WJ.	J Pain. 2007 Apr;8(4):287-95. Epub 2006 Nov 16.	J Pain. 2007	PubMed	citation	PMID:17113351	pubmed	17113351	create date:2006/11/23 | first author:Ritter AM
Pain catastrophizing, response to experimental heat stimuli, and post-cesarean section pain.	/pubmed/17113350	Strulov L, Zimmer EZ, Granot M, Tamir A, Jakobi P, Lowenstein L.	J Pain. 2007 Mar;8(3):273-9. Epub 2006 Nov 16.	J Pain. 2007	PubMed	citation	PMID:17113350	pubmed	17113350	create date:2006/11/23 | first author:Strulov L
Involvement of opioid receptors in oxytocin-induced antinociception in the nucleus accumbens of rats.	/pubmed/17097925	Gu XL, Yu LC.	J Pain. 2007 Jan;8(1):85-90. Epub 2006 Nov 9.	J Pain. 2007	PubMed	citation	PMID:17097925	pubmed	17097925	create date:2006/11/14 | first author:Gu XL
Cost-effectiveness of duloxetine versus routine treatment for U.S. patients with diabetic peripheral neuropathic pain.	/pubmed/17074629	O'Connor AB.	J Pain. 2006 Nov;7(11):867; author reply 867-8. No abstract available.	J Pain. 2006	PubMed	citation	PMID:17074629	pubmed	17074629	create date:2006/11/01 | first author:O'Connor AB
Concerns about reporting pain and using analgesics among taiwanese postoperative patients.	/pubmed/17074628	Tzeng JI, Chou LF, Lin CC.	J Pain. 2006 Nov;7(11):860-6.	J Pain. 2006	PubMed	citation	PMID:17074628	pubmed	17074628	create date:2006/11/01 | first author:Tzeng JI
Sex hormones and pain in regularly menstruating women with fibromyalgia syndrome.	/pubmed/17074627	Okifuji A, Turk DC.	J Pain. 2006 Nov;7(11):851-9.	J Pain. 2006	PubMed	citation	PMID:17074627	pubmed	17074627	create date:2006/11/01 | first author:Okifuji A
Virtual reality helmet display quality influences the magnitude of virtual reality analgesia.	/pubmed/17074626	Hoffman HG, Seibel EJ, Richards TL, Furness TA, Patterson DR, Sharar SR.	J Pain. 2006 Nov;7(11):843-50.	J Pain. 2006	PubMed	citation	PMID:17074626	pubmed	17074626	create date:2006/11/01 | first author:Hoffman HG
Use of the chronic pain coping inventory to assess older adults' pain coping strategies.	/pubmed/17074625	Ersek M, Turner JA, Kemp CA.	J Pain. 2006 Nov;7(11):833-42.	J Pain. 2006	PubMed	citation	PMID:17074625	pubmed	17074625	create date:2006/11/01 | first author:Ersek M
The pain quality assessment scale: assessment of pain quality in carpal tunnel syndrome.	/pubmed/17074624	Jensen MP, Gammaitoni AR, Olaleye DO, Oleka N, Nalamachu SR, Galer BS.	J Pain. 2006 Nov;7(11):823-32.	J Pain. 2006	PubMed	citation	PMID:17074624	pubmed	17074624	create date:2006/11/01 | first author:Jensen MP
Spinal glial activation contributes to postoperative mechanical hypersensitivity in the rat.	/pubmed/17074623	Obata H, Eisenach JC, Hussain H, Bynum T, Vincler M.	J Pain. 2006 Nov;7(11):816-22.	J Pain. 2006	PubMed	citation	PMID:17074623	pubmed	17074623	create date:2006/11/01 | first author:Obata H
Interdisciplinary rehabilitation in fibromyalgia and chronic back pain: a prospective outcome study.	/pubmed/17074622	Angst F, Brioschi R, Main CJ, Lehmann S, Aeschlimann A.	J Pain. 2006 Nov;7(11):807-15.	J Pain. 2006	PubMed	citation	PMID:17074622	pubmed	17074622	create date:2006/11/01 | first author:Angst F
After all, pain is a complex sensory and emotional experience (IASP, 1994). Clinical economics and the treatment of persistent pain.	/pubmed/17074620	Strassels SA.	J Pain. 2006 Nov;7(11):802-3; discussion 804-6. No abstract available.	J Pain. 2006	PubMed	citation	PMID:17074620	pubmed	17074620	create date:2006/11/01 | first author:Strassels SA
Comprehensive pain programs versus other treatments for chronic pain.	/pubmed/17074619	Loeser JD.	J Pain. 2006 Nov;7(11):800-1; discussion 804-6. No abstract available.	J Pain. 2006	PubMed	citation	PMID:17074619	pubmed	17074619	create date:2006/11/01 | first author:Loeser JD
Title	URL	Description	Details	ShortDetails	Resource	Type	Identifiers	Db	EntrezUID	Properties
The allure of a cure.	/pubmed/17074618	Geisser ME, Roth RS, Williams DA.	J Pain. 2006 Nov;7(11):797-9; discussion 804-6. No abstract available.	J Pain. 2006	PubMed	citation	PMID:17074618	pubmed	17074618	create date:2006/11/01 | first author:Geisser ME
Comprehensive pain programs: a treatment approach worth validating.	/pubmed/17074617	Bruehl S.	J Pain. 2006 Nov;7(11):794-6; discussion 804-6. No abstract available.	J Pain. 2006	PubMed	citation	PMID:17074617	pubmed	17074617	create date:2006/11/01 | first author:Bruehl S
Evidence-based scientific data documenting the treatment and cost-effectiveness of comprehensive pain programs for chronic nonmalignant pain.	/pubmed/17074616	Gatchel RJ, Okifuji A.	J Pain. 2006 Nov;7(11):779-93. Review.	J Pain. 2006	PubMed	citation	PMID:17074616	pubmed	17074616	create date:2006/11/01 | first author:Gatchel RJ
Reduced presynaptic dopamine activity in fibromyalgia syndrome demonstrated with positron emission tomography: a pilot study.	/pubmed/17023218	Wood PB, Patterson JC 2nd, Sunderland JJ, Tainter KH, Glabus MF, Lilien DL.	J Pain. 2007 Jan;8(1):51-8. Epub 2006 Oct 4.	J Pain. 2007	PubMed	citation	PMID:17023218	pubmed	17023218	create date:2006/10/07 | first author:Wood PB
The effect of the AMPA/kainate receptor antagonist LY293558 in a rat model of postoperative pain.	/pubmed/17018337	Lee HJ, Pogatzki-Zahn EM, Brennan TJ.	J Pain. 2006 Oct;7(10):768-77.	J Pain. 2006	PubMed	citation	PMID:17018337	pubmed	17018337	create date:2006/10/05 | first author:Lee HJ
Spinal cord glia and interleukin-1 do not appear to mediate persistent allodynia induced by intramuscular acidic saline in rats.	/pubmed/17018336	Ledeboer A, Mahoney JH, Milligan ED, Martin D, Maier SF, Watkins LR.	J Pain. 2006 Oct;7(10):757-67.	J Pain. 2006	PubMed	citation	PMID:17018336	pubmed	17018336	create date:2006/10/05 | first author:Ledeboer A
Central metabotropic glutamate receptors differentially participate in interleukin-1beta-induced mechanical allodynia in the orofacial area of conscious rats.	/pubmed/17018335	Jung CY, Choi HS, Ju JS, Park HS, Kwon TG, Bae YC, Ahn DK.	J Pain. 2006 Oct;7(10):747-56.	J Pain. 2006	PubMed	citation	PMID:17018335	pubmed	17018335	create date:2006/10/05 | first author:Jung CY
Design and characterization of a noncompetitive antagonist of the transient receptor potential vanilloid subunit 1 channel with in vivo analgesic and anti-inflammatory activity.	/pubmed/17018334	García-Martínez C, Fernández-Carvajal A, Valenzuela B, Gomis A, Van Den Nest W, Ferroni S, Carreño C, Belmonte C, Ferrer-Montiel A.	J Pain. 2006 Oct;7(10):735-46.	J Pain. 2006	PubMed	citation	PMID:17018334	pubmed	17018334	create date:2006/10/05 | first author:García-Martínez C
Concerns about medication and medication use in chronic pain.	/pubmed/17018333	McCracken LM, Hoskins J, Eccleston C.	J Pain. 2006 Oct;7(10):726-34.	J Pain. 2006	PubMed	citation	PMID:17018333	pubmed	17018333	create date:2006/10/05 | first author:McCracken LM
Factors associated with early opioid prescription among workers with low back injuries.	/pubmed/17018332	Stover BD, Turner JA, Franklin G, Gluck JV, Fulton-Kehoe D, Sheppard L, Wickizer TM, Kaufman J, Egan K.	J Pain. 2006 Oct;7(10):718-25.	J Pain. 2006	PubMed	citation	PMID:17018332	pubmed	17018332	create date:2006/10/05 | first author:Stover BD
Anticipatory electroencephalography alpha rhythm predicts subjective perception of pain intensity.	/pubmed/17018331	Babiloni C, Brancucci A, Del Percio C, Capotosto P, Arendt-Nielsen L, Chen AC, Rossini PM.	J Pain. 2006 Oct;7(10):709-17.	J Pain. 2006	PubMed	citation	PMID:17018331	pubmed	17018331	create date:2006/10/05 | first author:Babiloni C
Catastrophizing and pain-contingent rest predict patient adjustment in men with chronic prostatitis/chronic pelvic pain syndrome.	/pubmed/17018330	Tripp DA, Nickel JC, Wang Y, Litwin MS, McNaughton-Collins M, Landis JR, Alexander RB, Schaeffer AJ, O'Leary MP, Pontari MA, Fowler JE Jr, Nyberg LM, Kusek JW; National Institutes of Health-Chronic Prostatitis Collaborative Research Network (NIH-CPCRN) Study Group.	J Pain. 2006 Oct;7(10):697-708.	J Pain. 2006	PubMed	citation	PMID:17018330	pubmed	17018330	create date:2006/10/05 | first author:Tripp DA
A series of three sequential, randomized, controlled studies of repeated treatments with botulinum toxin type A for migraine prophylaxis.	/pubmed/17018329	Elkind AH, O'Carroll P, Blumenfeld A, DeGryse R, Dimitrova R; BoNTA-024-026-036 Study Group.	J Pain. 2006 Oct;7(10):688-96.	J Pain. 2006	PubMed	citation	PMID:17018329	pubmed	17018329	create date:2006/10/05 | first author:Elkind AH
Sensory and biomechanical characterization of two painful syndromes in the heel.	/pubmed/17015041	Saggini R, Bellomo RG, Affaitati G, Lapenna D, Giamberardino MA.	J Pain. 2007 Mar;8(3):215-22. Epub 2006 Oct 2.	J Pain. 2007	PubMed	citation	PMID:17015041	pubmed	17015041	create date:2006/10/04 | first author:Saggini R
Expression of neurotrophic factors in neonatal rats after peripheral inflammation.	/pubmed/17010673	Chien CC, Fu WM, Huang HI, Lai YH, Tsai YF, Guo SL, Wu TJ, Ling QD.	J Pain. 2007 Feb;8(2):161-7. Epub 2006 Sep 28.	J Pain. 2007	PubMed	citation	PMID:17010673	pubmed	17010673	create date:2006/10/03 | first author:Chien CC
Predictors of topical anesthetic effectiveness in children.	/pubmed/17010672	Kleiber C, Schutte DL, McCarthy AM, Floria-Santos M, Murray JC, Hanrahan K.	J Pain. 2007 Feb;8(2):168-74. Epub 2006 Sep 28.	J Pain. 2007	PubMed	citation	PMID:17010672	pubmed	17010672	create date:2006/10/03 | first author:Kleiber C
Effect of early administration of the N-methyl-d-aspartate receptor antagonist amantadine on the development of postmastectomy pain syndrome: a prospective pilot study.	/pubmed/16996315	Eisenberg E, Pud D, Koltun L, Loven D.	J Pain. 2007 Mar;8(3):223-9. Epub 2006 Sep 22.	J Pain. 2007	PubMed	citation	PMID:16996315	pubmed	16996315	create date:2006/09/26 | first author:Eisenberg E
A contextual analysis of attention to chronic pain: what the patient does with their pain might be more important than their awareness or vigilance alone.	/pubmed/16979944	McCracken LM.	J Pain. 2007 Mar;8(3):230-6. Epub 2006 Sep 18.	J Pain. 2007	PubMed	citation	PMID:16979944	pubmed	16979944	create date:2006/09/19 | first author:McCracken LM
Musculoskeletal pain in primary health care: subgroups based on pain intensity, disability, self-efficacy, and fear-avoidance variables.	/pubmed/16950657	Denison E, Asenlöf P, Sandborgh M, Lindberg P.	J Pain. 2007 Jan;8(1):67-74. Epub 2006 Sep 1.	J Pain. 2007	PubMed	citation	PMID:16950657	pubmed	16950657	create date:2006/09/05 | first author:Denison E
Parental reassurance and pediatric procedural pain: a linguistic description.	/pubmed/16949882	McMurtry CM, McGrath PJ, Asp E, Chambers CT.	J Pain. 2007 Feb;8(2):95-101. Epub 2006 Sep 1.	J Pain. 2007	PubMed	citation	PMID:16949882	pubmed	16949882	create date:2006/09/05 | first author:McMurtry CM
Lactate concentrations in incisions indicate ischemic-like conditions may contribute to postoperative pain.	/pubmed/16949881	Kim TJ, Freml L, Park SS, Brennan TJ.	J Pain. 2007 Jan;8(1):59-66. Epub 2006 Sep 1.	J Pain. 2007	PubMed	citation	PMID:16949881	pubmed	16949881	create date:2006/09/05 | first author:Kim TJ
Cytokine profiles during carrageenan-induced inflammatory hyperalgesia in rat muscle and hind paw.	/pubmed/16949880	Loram LC, Fuller A, Fick LG, Cartmell T, Poole S, Mitchell D.	J Pain. 2007 Feb;8(2):127-36. Epub 2006 Sep 1.	J Pain. 2007	PubMed	citation	PMID:16949880	pubmed	16949880	create date:2006/09/05 | first author:Loram LC
The EVMS pain education initiative: a multifaceted approach to resident education.	/pubmed/16949879	Chen I, Goodman B 3rd, Galicia-Castillo M, Quidgley-Nevares A, Krebs M, Gliva-McConvey G.	J Pain. 2007 Feb;8(2):152-60. Epub 2006 Sep 1.	J Pain. 2007	PubMed	citation	PMID:16949879	pubmed	16949879	create date:2006/09/05 | first author:Chen I
Symptom profiles differ in patients with neuropathic versus non-neuropathic pain.	/pubmed/16949878	Dworkin RH, Jensen MP, Gammaitoni AR, Olaleye DO, Galer BS.	J Pain. 2007 Feb;8(2):118-26. Epub 2006 Sep 1. Erratum in: J Pain. 2007 Jun;8(6):531.	J Pain. 2007	PubMed	citation	PMID:16949878	pubmed	16949878	create date:2006/09/05 | first author:Dworkin RH
Effects of prolonged wrist flexion on transmission of sensory information in carpal tunnel syndrome.	/pubmed/16949877	Sesek RF, Khalighi M, Bloswick DS, Anderson M, Tuckett RP.	J Pain. 2007 Feb;8(2):137-51. Epub 2006 Sep 1.	J Pain. 2007	PubMed	citation	PMID:16949877	pubmed	16949877	create date:2006/09/05 | first author:Sesek RF
Preamputation pain and acute pain predict chronic pain after lower extremity amputation.	/pubmed/16949876	Hanley MA, Jensen MP, Smith DG, Ehde DM, Edwards WT, Robinson LR.	J Pain. 2007 Feb;8(2):102-9. Epub 2006 Sep 1.	J Pain. 2007	PubMed	citation	PMID:16949876	pubmed	16949876	create date:2006/09/05 | first author:Hanley MA
Peripheral formalin injection induces long-lasting increases in cyclooxygenase 1 expression by microglia in the spinal cord.	/pubmed/16949875	Zhang FY, Wan Y, Zhang ZK, Light AR, Fu KY.	J Pain. 2007 Feb;8(2):110-7. Epub 2006 Sep 1.	J Pain. 2007	PubMed	citation	PMID:16949875	pubmed	16949875	create date:2006/09/05 | first author:Zhang FY
Pain in aging community-dwelling adults in the United States: non-Hispanic whites, non-Hispanic blacks, and Hispanics.	/pubmed/16949874	Reyes-Gibby CC, Aday LA, Todd KH, Cleeland CS, Anderson KO.	J Pain. 2007 Jan;8(1):75-84. Epub 2006 Sep 1.	J Pain. 2007	PubMed	citation	PMID:16949874	pubmed	16949874	create date:2006/09/05 | first author:Reyes-Gibby CC
Factors associated with delay to opiate analgesia in emergency departments.	/pubmed/16942954	Arendts G, Fry M.	J Pain. 2006 Sep;7(9):682-6.	J Pain. 2006	PubMed	citation	PMID:16942954	pubmed	16942954	create date:2006/09/01 | first author:Arendts G
The DIRE score: predicting outcomes of opioid prescribing for chronic pain.	/pubmed/16942953	Belgrade MJ, Schamber CD, Lindgren BR.	J Pain. 2006 Sep;7(9):671-81.	J Pain. 2006	PubMed	citation	PMID:16942953	pubmed	16942953	create date:2006/09/01 | first author:Belgrade MJ
Mechanical allodynia and thermal hyperalgesia induced by experimental squamous cell carcinoma of the lower gingiva in rats.	/pubmed/16942952	Nagamine K, Ozaki N, Shinoda M, Asai H, Nishiguchi H, Mitsudo K, Tohnai I, Ueda M, Sugiura Y.	J Pain. 2006 Sep;7(9):659-70.	J Pain. 2006	PubMed	citation	PMID:16942952	pubmed	16942952	create date:2006/09/01 | first author:Nagamine K
Interleukin-1beta and serotonin transporter gene polymorphisms in burning mouth syndrome patients.	/pubmed/16942951	Guimarães AL, de Sá AR, Victoria JM, de Fátima Correia-Silva J, Gomez MV, Gomez RS.	J Pain. 2006 Sep;7(9):654-8.	J Pain. 2006	PubMed	citation	PMID:16942951	pubmed	16942951	create date:2006/09/01 | first author:Guimarães AL
Do pain qualities and spatial characteristics make independent contributions to interference with physical and emotional functioning?	/pubmed/16942950	Jensen MP, Dworkin RH, Gammaitoni AR, Olaleye DO, Oleka N, Galer BS.	J Pain. 2006 Sep;7(9):644-53.	J Pain. 2006	PubMed	citation	PMID:16942950	pubmed	16942950	create date:2006/09/01 | first author:Jensen MP
Psychological and family functioning among children of parents with recurrent headaches.	/pubmed/16942949	Smith KB, Chambers CT.	J Pain. 2006 Sep;7(9):635-43.	J Pain. 2006	PubMed	citation	PMID:16942949	pubmed	16942949	create date:2006/09/01 | first author:Smith KB
Risk factors for chronic pain following breast cancer surgery: a prospective study.	/pubmed/16942948	Poleshuck EL, Katz J, Andrus CH, Hogan LA, Jung BF, Kulick DI, Dworkin RH.	J Pain. 2006 Sep;7(9):626-34.	J Pain. 2006	PubMed	citation	PMID:16942948	pubmed	16942948	create date:2006/09/01 | first author:Poleshuck EL
A comparison of conventional pain coping skills training and pain coping skills training with a maintenance training component: a daily diary analysis of short- and long-term treatment effects.	/pubmed/16942947	Carson JW, Keefe FJ, Affleck G, Rumble ME, Caldwell DS, Beaupre PM, Kashikar-Zuck S, Sandstrom M, Weisberg JN.	J Pain. 2006 Sep;7(9):615-25.	J Pain. 2006	PubMed	citation	PMID:16942947	pubmed	16942947	create date:2006/09/01 | first author:Carson JW
A reconsideration of the relevance of systemic low-dose ketamine to the pathophysiology of fibromyalgia.	/pubmed/16942946	Wood PB.	J Pain. 2006 Sep;7(9):611-4. Review.	J Pain. 2006	PubMed	citation	PMID:16942946	pubmed	16942946	create date:2006/09/01 | first author:Wood PB
Bevel design and not needle length determines the pain experience in patients receiving injections.	/pubmed/16885018	Omoigui S, Adewumi PA, Do Y, Elenes G.	J Pain. 2006 Aug;7(8):608-9. No abstract available.	J Pain. 2006	PubMed	citation	PMID:16885018	pubmed	16885018	create date:2006/08/04 | first author:Omoigui S
Joint mobilization reduces hyperalgesia associated with chronic muscle and joint inflammation in rats.	/pubmed/16885017	Sluka KA, Skyba DA, Radhakrishnan R, Leeper BJ, Wright A.	J Pain. 2006 Aug;7(8):602-7.	J Pain. 2006	PubMed	citation	PMID:16885017	pubmed	16885017	create date:2006/08/04 | first author:Sluka KA
Evidence for sex differences in the relationships of pain, mood, and disability.	/pubmed/16885016	Hirsh AT, Waxenberg LB, Atchison JW, Gremillion HA, Robinson ME.	J Pain. 2006 Aug;7(8):592-601.	J Pain. 2006	PubMed	citation	PMID:16885016	pubmed	16885016	create date:2006/08/04 | first author:Hirsh AT
Prevalence and characteristics of breakthrough pain in opioid-treated patients with chronic noncancer pain.	/pubmed/16885015	Portenoy RK, Bennett DS, Rauck R, Simon S, Taylor D, Brennan M, Shoemaker S.	J Pain. 2006 Aug;7(8):583-91.	J Pain. 2006	PubMed	citation	PMID:16885015	pubmed	16885015	create date:2006/08/04 | first author:Portenoy RK
Advanced continuous-contact heat pulse design for efficient temporal summation of second pain (windup).	/pubmed/16885014	Staud R, Price DD, Fillingim RB.	J Pain. 2006 Aug;7(8):575-82.	J Pain. 2006	PubMed	citation	PMID:16885014	pubmed	16885014	create date:2006/08/04 | first author:Staud R
CHF3381, a N-methyl-D-aspartate receptor antagonist and monoamine oxidase-A inhibitor, attenuates secondary hyperalgesia in a human pain model.	/pubmed/16885013	Mathiesen O, Imbimbo BP, Hilsted KL, Fabbri L, Dahl JB.	J Pain. 2006 Aug;7(8):565-74.	J Pain. 2006	PubMed	citation	PMID:16885013	pubmed	16885013	create date:2006/08/04 | first author:Mathiesen O
Sex, gender, and age: contributions to laboratory pain responding in children and adolescents.	/pubmed/16885012	Myers CD, Tsao JC, Glover DA, Kim SC, Turk N, Zeltzer LK.	J Pain. 2006 Aug;7(8):556-64.	J Pain. 2006	PubMed	citation	PMID:16885012	pubmed	16885012	create date:2006/08/04 | first author:Myers CD
Persistent pain produces stress-like alterations in hippocampal neurogenesis and gene expression.	/pubmed/16885011	Duric V, McCarson KE.	J Pain. 2006 Aug;7(8):544-55.	J Pain. 2006	PubMed	citation	PMID:16885011	pubmed	16885011	create date:2006/08/04 | first author:Duric V
Commentary on peripheral and central contributions to hyperalgesia in irritable bowel syndrome.	/pubmed/16885009	Mayer EA.	J Pain. 2006 Aug;7(8):539-41; discussion 542-3. Review. No abstract available.	J Pain. 2006	PubMed	citation	PMID:16885009	pubmed	16885009	create date:2006/08/04 | first author:Mayer EA
Hypersensitivity: a complex marker for a complex disease.	/pubmed/16885008	Bouin M.	J Pain. 2006 Aug;7(8):536-8; discussion 542-3. Review. No abstract available.	J Pain. 2006	PubMed	citation	PMID:16885008	pubmed	16885008	create date:2006/08/04 | first author:Bouin M
Peripheral and central contributions to hyperalgesia in irritable bowel syndrome.	/pubmed/16885007	Price DD, Zhou Q, Moshiree B, Robinson ME, Verne GN.	J Pain. 2006 Aug;7(8):529-35. Review.	J Pain. 2006	PubMed	citation	PMID:16885007	pubmed	16885007	create date:2006/08/04 | first author:Price DD
Comparison of clinical and evoked pain measures in fibromyalgia.	/pubmed/16814691	Harris RE, Gracely RH, McLean SA, Williams DA, Giesecke T, Petzke F, Sen A, Clauw DJ.	J Pain. 2006 Jul;7(7):521-7.	J Pain. 2006	PubMed	citation	PMID:16814691	pubmed	16814691	create date:2006/07/04 | first author:Harris RE
Differential blockade of nerve injury-induced shift in weight bearing and thermal and tactile hypersensitivity by milnacipran.	/pubmed/16814690	King T, Rao S, Vanderah T, Chen Q, Vardanyan A, Porreca F.	J Pain. 2006 Jul;7(7):513-20.	J Pain. 2006	PubMed	citation	PMID:16814690	pubmed	16814690	create date:2006/07/04 | first author:King T
Title	URL	Description	Details	ShortDetails	Resource	Type	Identifiers	Db	EntrezUID	Properties
Bee venom injection significantly reduces nociceptive behavior in the mouse formalin test via capsaicin-insensitive afferents.	/pubmed/16814689	Roh DH, Kim HW, Yoon SY, Kang SY, Kwon YB, Cho KH, Han HJ, Ryu YH, Choi SM, Lee HJ, Beitz AJ, Lee JH.	J Pain. 2006 Jul;7(7):500-12.	J Pain. 2006	PubMed	citation	PMID:16814689	pubmed	16814689	create date:2006/07/04 | first author:Roh DH
The effects of pH on beta-endorphin and morphine inhibition of calcium transients in dorsal root ganglion neurons.	/pubmed/16814688	Vetter I, Kapitzke D, Hermanussen S, Monteith GR, Cabot PJ.	J Pain. 2006 Jul;7(7):488-99.	J Pain. 2006	PubMed	citation	PMID:16814688	pubmed	16814688	create date:2006/07/04 | first author:Vetter I
Intensity dependence of auditory-evoked cortical potentials in fibromyalgia patients: a test of the generalized hypervigilance hypothesis.	/pubmed/16814687	Carrillo-de-la-Peña MT, Vallet M, Pérez MI, Gómez-Perretta C.	J Pain. 2006 Jul;7(7):480-7.	J Pain. 2006	PubMed	citation	PMID:16814687	pubmed	16814687	create date:2006/07/04 | first author:Carrillo-de-la-Peña MT
Neonatal urinary bladder inflammation produces adult bladder hypersensitivity.	/pubmed/16814686	Randich A, Uzzell T, DeBerry JJ, Ness TJ.	J Pain. 2006 Jul;7(7):469-79.	J Pain. 2006	PubMed	citation	PMID:16814686	pubmed	16814686	create date:2006/07/04 | first author:Randich A
Coping, pain severity, interference, and disability: the potential mediating and moderating roles of race and education.	/pubmed/16814685	Cano A, Mayo A, Ventimiglia M.	J Pain. 2006 Jul;7(7):459-68. Erratum in: J Pain. 2006 Nov;7(11):869-70.	J Pain. 2006	PubMed	citation	PMID:16814685	pubmed	16814685	create date:2006/07/04 | first author:Cano A
Sickle cell disease related pain: crisis and conflict.	/pubmed/16814684	Todd KH, Green C, Bonham VL Jr, Haywood C Jr, Ivy E.	J Pain. 2006 Jul;7(7):453-8. Review. No abstract available.	J Pain. 2006	PubMed	citation	PMID:16814684	pubmed	16814684	create date:2006/07/04 | first author:Todd KH
Kinesiophobia in migraine.	/pubmed/16750801	Martins IP, Gouveia RG, Parreira E.	J Pain. 2006 Jun;7(6):445-51.	J Pain. 2006	PubMed	citation	PMID:16750801	pubmed	16750801	create date:2006/06/06 | first author:Martins IP
Lack of influence of patient self-report of pain intensity on administration of opioids for suspected long-bone fractures.	/pubmed/16750800	Bijur PE, Bérard A, Esses D, Nestor J, Schechter C, Gallagher EJ.	J Pain. 2006 Jun;7(6):438-44.	J Pain. 2006	PubMed	citation	PMID:16750800	pubmed	16750800	create date:2006/06/06 | first author:Bijur PE
Patients' decision-making strategies for managing postoperative pain.	/pubmed/16750799	Manias E, Botti M, Bucknall T.	J Pain. 2006 Jun;7(6):428-37.	J Pain. 2006	PubMed	citation	PMID:16750799	pubmed	16750799	create date:2006/06/06 | first author:Manias E
Adjustment to chronic pain in back pain patients classified according to the motivational stages of chronic pain management.	/pubmed/16750798	Zenker S, Petraschka M, Schenk M, Reisshauer A, Newie T, Hermanns K, Wernecke KD, Spies C.	J Pain. 2006 Jun;7(6):417-27.	J Pain. 2006	PubMed	citation	PMID:16750798	pubmed	16750798	create date:2006/06/06 | first author:Zenker S
Targeting pain-suppressed behaviors in preclinical assays of pain and analgesia: effects of morphine on acetic acid-suppressed feeding in C57BL/6J mice.	/pubmed/16750797	Stevenson GW, Bilsky EJ, Negus SS.	J Pain. 2006 Jun;7(6):408-16.	J Pain. 2006	PubMed	citation	PMID:16750797	pubmed	16750797	create date:2006/06/06 | first author:Stevenson GW
Cost-effectiveness of duloxetine versus routine treatment for U.S. patients with diabetic peripheral neuropathic pain.	/pubmed/16750796	Wu EQ, Birnbaum HG, Mareva MN, Le TK, Robinson RL, Rosen A, Gelwicks S.	J Pain. 2006 Jun;7(6):399-407.	J Pain. 2006	PubMed	citation	PMID:16750796	pubmed	16750796	create date:2006/06/06 | first author:Wu EQ
The intravenous ketamine test predicts subsequent response to an oral dextromethorphan treatment regimen in fibromyalgia patients.	/pubmed/16750795	Cohen SP, Verdolin MH, Chang AS, Kurihara C, Morlando BJ, Mao J.	J Pain. 2006 Jun;7(6):391-8.	J Pain. 2006	PubMed	citation	PMID:16750795	pubmed	16750795	create date:2006/06/06 | first author:Cohen SP
Chronic pain in a couples context: a review and integration of theoretical models and empirical evidence.	/pubmed/16750794	Leonard MT, Cano A, Johansen AB.	J Pain. 2006 Jun;7(6):377-90. Review.	J Pain. 2006	PubMed	citation	PMID:16750794	pubmed	16750794	create date:2006/06/06 | first author:Leonard MT
Abstracts of the 25th Annual Scientific Meeting of the American Pain Society.	/pubmed/16688891	[No authors listed]	J Pain. 2006 Apr;7(4 Suppl 2):S1-98. No abstract available. Erratum in: J Pain. 2006 Jul;7(7):528. abstract no. 773; 776 only. Retraction in: J Pain. 2010 Apr;11(4):402. abstract no. 707 only. J Pain. 2010 Apr;11(4):403. abstract no. 740 only.	J Pain. 2006	PubMed	citation	PMID:16688891	pubmed	16688891	create date:2006/05/13
The role of sodium channels in chronic inflammatory and neuropathic pain.	/pubmed/16632328	Amir R, Argoff CE, Bennett GJ, Cummins TR, Durieux ME, Gerner P, Gold MS, Porreca F, Strichartz GR.	J Pain. 2006 May;7(5 Suppl 3):S1-29. Review.	J Pain. 2006	PubMed	citation	PMID:16632328	pubmed	16632328	create date:2006/04/25 | first author:Amir R
Pain discomfort and crevicular fluid changes induced by orthodontic elastic separators in children.	/pubmed/16632326	Giannopoulou C, Dudic A, Kiliaridis S.	J Pain. 2006 May;7(5):367-76.	J Pain. 2006	PubMed	citation	PMID:16632326	pubmed	16632326	create date:2006/04/25 | first author:Giannopoulou C
Morphine antinociceptive potency on chemical, mechanical, and thermal nociceptive tests in the rat.	/pubmed/16632325	Morgan MM, Fossum EN, Stalding BM, King MM.	J Pain. 2006 May;7(5):358-66.	J Pain. 2006	PubMed	citation	PMID:16632325	pubmed	16632325	create date:2006/04/25 | first author:Morgan MM
Hypervigilance to learned pain signals: a componential analysis.	/pubmed/16632324	Van Damme S, Crombez G, Eccleston C, Koster EH.	J Pain. 2006 May;7(5):346-57.	J Pain. 2006	PubMed	citation	PMID:16632324	pubmed	16632324	create date:2006/04/25 | first author:Van Damme S
Covariance among age, spinal p38 MAP kinase activation and allodynia.	/pubmed/16632323	Svensson CI, Schäfers M, Jones TL, Yaksh TL, Sorkin LS.	J Pain. 2006 May;7(5):337-45.	J Pain. 2006	PubMed	citation	PMID:16632323	pubmed	16632323	create date:2006/04/25 | first author:Svensson CI
Translation, cross-cultural adaptation, reliability, and validity of the German version of the Coping Strategies Questionnaire (CSQ-D).	/pubmed/16632322	Verra ML, Angst F, Lehmann S, Aeschlimann A.	J Pain. 2006 May;7(5):327-36.	J Pain. 2006	PubMed	citation	PMID:16632322	pubmed	16632322	create date:2006/04/25 | first author:Verra ML
Parent and child anxiety sensitivity: relationship to children's experimental pain responsivity.	/pubmed/16632321	Tsao JC, Lu Q, Myers CD, Kim SC, Turk N, Zeltzer LK.	J Pain. 2006 May;7(5):319-26.	J Pain. 2006	PubMed	citation	PMID:16632321	pubmed	16632321	create date:2006/04/25 | first author:Tsao JC
Biopsychosocial profiles of different pain diagnostic groups.	/pubmed/16632320	Porter-Moffitt S, Gatchel RJ, Robinson RC, Deschner M, Posamentier M, Polatin P, Lou L.	J Pain. 2006 May;7(5):308-18.	J Pain. 2006	PubMed	citation	PMID:16632320	pubmed	16632320	create date:2006/04/25 | first author:Porter-Moffitt S
Does self-efficacy influence leg muscle pain during cycling exercise?	/pubmed/16632319	Motl RW, Konopack JF, Hu L, McAuley E.	J Pain. 2006 May;7(5):301-7.	J Pain. 2006	PubMed	citation	PMID:16632319	pubmed	16632319	create date:2006/04/25 | first author:Motl RW
The prevalence and occurrence of diabetic foot ulcer pain and its impact on health-related quality of life.	/pubmed/16618473	Ribu L, Rustøen T, Birkeland K, Hanestad BR, Paul SM, Miaskowski C.	J Pain. 2006 Apr;7(4):290-9.	J Pain. 2006	PubMed	citation	PMID:16618473	pubmed	16618473	create date:2006/04/19 | first author:Ribu L
The epidemiology of chronic pain of predominantly neuropathic origin. Results from a general population survey.	/pubmed/16618472	Torrance N, Smith BH, Bennett MI, Lee AJ.	J Pain. 2006 Apr;7(4):281-9.	J Pain. 2006	PubMed	citation	PMID:16618472	pubmed	16618472	create date:2006/04/19 | first author:Torrance N
Using the American Pain Society's patient outcome questionnaire to evaluate the quality of postoperative pain management in a sample of Norwegian patients.	/pubmed/16618471	Dihle A, Helseth S, Kongsgaard UE, Paul SM, Miaskowski C.	J Pain. 2006 Apr;7(4):272-80.	J Pain. 2006	PubMed	citation	PMID:16618471	pubmed	16618471	create date:2006/04/19 | first author:Dihle A
Reduction of pain catastrophizing mediates the outcome of both physical and cognitive-behavioral treatment in chronic low back pain.	/pubmed/16618470	Smeets RJ, Vlaeyen JW, Kester AD, Knottnerus JA.	J Pain. 2006 Apr;7(4):261-71.	J Pain. 2006	PubMed	citation	PMID:16618470	pubmed	16618470	create date:2006/04/19 | first author:Smeets RJ
Validating the use of two-item measures of pain beliefs and coping strategies for a veteran population.	/pubmed/16618469	Tan G, Nguyen Q, Cardin SA, Jensen MP.	J Pain. 2006 Apr;7(4):252-60.	J Pain. 2006	PubMed	citation	PMID:16618469	pubmed	16618469	create date:2006/04/19 | first author:Tan G
Psychosocial risks for disability in children with chronic back pain.	/pubmed/16618468	Lynch AM, Kashikar-Zuck S, Goldschneider KR, Jones BA.	J Pain. 2006 Apr;7(4):244-51.	J Pain. 2006	PubMed	citation	PMID:16618468	pubmed	16618468	create date:2006/04/19 | first author:Lynch AM
The relationship between maternal chronic pain and child adjustment: the role of parenting as a mediator.	/pubmed/16618467	Evans S, Shipton EA, Keenan T.	J Pain. 2006 Apr;7(4):236-43.	J Pain. 2006	PubMed	citation	PMID:16618467	pubmed	16618467	create date:2006/04/19 | first author:Evans S
Opioid prescriptions by U.S. primary care physicians from 1992 to 2001.	/pubmed/16618466	Olsen Y, Daumit GL, Ford DE.	J Pain. 2006 Apr;7(4):225-35.	J Pain. 2006	PubMed	citation	PMID:16618466	pubmed	16618466	create date:2006/04/19 | first author:Olsen Y
Characterization of thalamic neuronal responses to urinary bladder distention, including the effect of acute spinal lesions in the rat.	/pubmed/16516828	Robbins MT, Uzzell TW, Aly S, Ness TJ.	J Pain. 2006 Mar;7(3):218-24.	J Pain. 2006	PubMed	citation	PMID:16516828	pubmed	16516828	create date:2006/03/07 | first author:Robbins MT
Gender differences in pain and secondary hyperalgesia after heat/capsaicin sensitization in healthy volunteers.	/pubmed/16516827	Jensen MT, Petersen KL.	J Pain. 2006 Mar;7(3):211-7.	J Pain. 2006	PubMed	citation	PMID:16516827	pubmed	16516827	create date:2006/03/07 | first author:Jensen MT
Open-label pilot study of testosterone patch therapy in men with opioid-induced androgen deficiency.	/pubmed/16516826	Daniell HW, Lentz R, Mazer NA.	J Pain. 2006 Mar;7(3):200-10.	J Pain. 2006	PubMed	citation	PMID:16516826	pubmed	16516826	create date:2006/03/07 | first author:Daniell HW
Pain assessment in patients with low back pain: comparison of weekly recall and momentary electronic data.	/pubmed/16516825	Jamison RN, Raymond SA, Slawsby EA, McHugo GJ, Baird JC.	J Pain. 2006 Mar;7(3):192-9.	J Pain. 2006	PubMed	citation	PMID:16516825	pubmed	16516825	create date:2006/03/07 | first author:Jamison RN
Neuroleptics antagonize nalbuphine antianalgesia.	/pubmed/16516824	Gear RW, Lee JS, Miaskowski C, Gordon NC, Paul SM, Levine JD.	J Pain. 2006 Mar;7(3):187-91.	J Pain. 2006	PubMed	citation	PMID:16516824	pubmed	16516824	create date:2006/03/07 | first author:Gear RW
The reliability and validity of pain interference measures in persons with spinal cord injury.	/pubmed/16516823	Raichle KA, Osborne TL, Jensen MP, Cardenas D.	J Pain. 2006 Mar;7(3):179-86.	J Pain. 2006	PubMed	citation	PMID:16516823	pubmed	16516823	create date:2006/03/07 | first author:Raichle KA
Inflammatory hyperalgesia: a role for the C-fiber sensory neuron cell body?	/pubmed/16516822	Katz EJ, Gold MS.	J Pain. 2006 Mar;7(3):170-8.	J Pain. 2006	PubMed	citation	PMID:16516822	pubmed	16516822	create date:2006/03/07 | first author:Katz EJ
Validation of the Multidimensional Affect and Pain Survey (MAPS).	/pubmed/16516821	Knotkova H, Clark WC, Keohan ML, Kuhl JP, Winer RT, Wharton RN.	J Pain. 2006 Mar;7(3):161-9.	J Pain. 2006	PubMed	citation	PMID:16516821	pubmed	16516821	create date:2006/03/07 | first author:Knotkova H
Sex differences and hormonal influences on response to cold pressor pain in humans.	/pubmed/16516820	Kowalczyk WJ, Evans SM, Bisaga AM, Sullivan MA, Comer SD.	J Pain. 2006 Mar;7(3):151-60.	J Pain. 2006	PubMed	citation	PMID:16516820	pubmed	16516820	create date:2006/03/07 | first author:Kowalczyk WJ
Recalled pain ratings: a complex and poorly defined task.	/pubmed/16459280	Broderick JE, Stone AA, Calvanese P, Schwartz JE, Turk DC.	J Pain. 2006 Feb;7(2):142-9.	J Pain. 2006	PubMed	citation	PMID:16459280	pubmed	16459280	create date:2006/02/07 | first author:Broderick JE
Pain behaviors produced by capsaicin: influence of inflammatory mediators and nerve injury.	/pubmed/16459279	Sawynok J, Reid A, Meisner J.	J Pain. 2006 Feb;7(2):134-41.	J Pain. 2006	PubMed	citation	PMID:16459279	pubmed	16459279	create date:2006/02/07 | first author:Sawynok J
Pain interference in persons with spinal cord injury: classification of mild, moderate, and severe pain.	/pubmed/16459278	Hanley MA, Masedo A, Jensen MP, Cardenas D, Turner JA.	J Pain. 2006 Feb;7(2):129-33.	J Pain. 2006	PubMed	citation	PMID:16459278	pubmed	16459278	create date:2006/02/07 | first author:Hanley MA
Economic evaluation of oral treatments for neuropathic pain.	/pubmed/16459277	Cepeda MS, Farrar JT.	J Pain. 2006 Feb;7(2):119-28.	J Pain. 2006	PubMed	citation	PMID:16459277	pubmed	16459277	create date:2006/02/07 | first author:Cepeda MS
Assessment of visceral pain-related pseudo-affective responses to colorectal distension in mice by intracolonic manometric recordings.	/pubmed/16459276	Arvidsson S, Larsson M, Larsson H, Lindström E, Martinez V.	J Pain. 2006 Feb;7(2):108-18.	J Pain. 2006	PubMed	citation	PMID:16459276	pubmed	16459276	create date:2006/02/07 | first author:Arvidsson S
Formalin injection into knee joints of rats: pharmacologic characterization of a deep somatic nociceptive model.	/pubmed/16459275	Martins MA, de Castro Bastos L, Tonussi CR.	J Pain. 2006 Feb;7(2):100-7.	J Pain. 2006	PubMed	citation	PMID:16459275	pubmed	16459275	create date:2006/02/07 | first author:Martins MA
Partner responses to pain behaviors are associated with depression and activity interference among persons with chronic pain and spinal cord injury.	/pubmed/16459274	Stroud MW, Turner JA, Jensen MP, Cardenas DD.	J Pain. 2006 Feb;7(2):91-9.	J Pain. 2006	PubMed	citation	PMID:16459274	pubmed	16459274	create date:2006/02/07 | first author:Stroud MW
A pain management program for chronic cancer-treatment-related pain: a preliminary study.	/pubmed/16459273	Robb KA, Williams JE, Duvivier V, Newham DJ.	J Pain. 2006 Feb;7(2):82-90.	J Pain. 2006	PubMed	citation	PMID:16459273	pubmed	16459273	create date:2006/02/07 | first author:Robb KA
Intravenous bolus of ultra-low-dose naloxone added to morphine does not enhance analgesia in emergency department patients.	/pubmed/16459272	Bijur PE, Schechter C, Esses D, Chang AK, Gallagher EJ.	J Pain. 2006 Feb;7(2):75-81.	J Pain. 2006	PubMed	citation	PMID:16459272	pubmed	16459272	create date:2006/02/07 | first author:Bijur PE
Title	URL	Description	Details	ShortDetails	Resource	Type	Identifiers	Db	EntrezUID	Properties
Ion channel targets and treatment efficacy in neuropathic pain.	/pubmed/16427000	Markman JD, Dworkin RH.	J Pain. 2006 Jan;7(1 Suppl 1):S38-47. Review.	J Pain. 2006	PubMed	citation	PMID:16427000	pubmed	16427000	create date:2006/01/24 | first author:Markman JD
Translating basic research on sodium channels in human neuropathic pain.	/pubmed/16426999	Attal N, Bouhassira D.	J Pain. 2006 Jan;7(1 Suppl 1):S31-7. Review.	J Pain. 2006	PubMed	citation	PMID:16426999	pubmed	16426999	create date:2006/01/24 | first author:Attal N
Sodium channels and mechanisms of neuropathic pain.	/pubmed/16426998	Devor M.	J Pain. 2006 Jan;7(1 Suppl 1):S3-S12. Review.	J Pain. 2006	PubMed	citation	PMID:16426998	pubmed	16426998	create date:2006/01/24 | first author:Devor M
Calcium channels as therapeutic targets in neuropathic pain.	/pubmed/16426997	Yaksh TL.	J Pain. 2006 Jan;7(1 Suppl 1):S13-30. Review.	J Pain. 2006	PubMed	citation	PMID:16426997	pubmed	16426997	create date:2006/01/24 | first author:Yaksh TL
Effects of focusing and distraction on cold pressor-induced pain in chronic back pain patients and control subjects.	/pubmed/16414557	Nouwen A, Cloutier C, Kappas A, Warbrick T, Sheffield D.	J Pain. 2006 Jan;7(1):62-71.	J Pain. 2006	PubMed	citation	PMID:16414557	pubmed	16414557	create date:2006/01/18 | first author:Nouwen A
Time course and dose-dependence of nerve growth factor-induced secondary hyperalgesia in the mouse.	/pubmed/16414556	Hathway GJ, Fitzgerald M.	J Pain. 2006 Jan;7(1):57-61.	J Pain. 2006	PubMed	citation	PMID:16414556	pubmed	16414556	create date:2006/01/18 | first author:Hathway GJ
Asking the community about cutpoints used to describe mild, moderate, and severe pain.	/pubmed/16414555	Palos GR, Mendoza TR, Mobley GM, Cantor SB, Cleeland CS.	J Pain. 2006 Jan;7(1):49-56.	J Pain. 2006	PubMed	citation	PMID:16414555	pubmed	16414555	create date:2006/01/18 | first author:Palos GR
Opioid tolerance and hyperalgesia in chronic pain patients after one month of oral morphine therapy: a preliminary prospective study.	/pubmed/16414554	Chu LF, Clark DJ, Angst MS.	J Pain. 2006 Jan;7(1):43-8.	J Pain. 2006	PubMed	citation	PMID:16414554	pubmed	16414554	create date:2006/01/18 | first author:Chu LF
Calibrated forceps: a useful tool to study mechanical nociception.	/pubmed/16414553	Hu JW.	J Pain. 2006 Jan;7(1):40-2. No abstract available.	J Pain. 2006	PubMed	citation	PMID:16414553	pubmed	16414553	create date:2006/01/18 | first author:Hu JW
Calibrated forceps: a sensitive and reliable tool for pain and analgesia studies.	/pubmed/16414552	Luis-Delgado OE, Barrot M, Rodeau JL, Schott G, Benbouzid M, Poisbeau P, Freund-Mercier MJ, Lasbennes F.	J Pain. 2006 Jan;7(1):32-9.	J Pain. 2006	PubMed	citation	PMID:16414552	pubmed	16414552	create date:2006/01/18 | first author:Luis-Delgado OE
Pain and attention: a discussion of two studies.	/pubmed/16414551	Veldhuijzen DS.	J Pain. 2006 Jan;7(1):31. No abstract available.	J Pain. 2006	PubMed	citation	PMID:16414551	pubmed	16414551	create date:2006/01/18 | first author:Veldhuijzen DS
Pain catastrophizing, but not injury/illness sensitivity or anxiety sensitivity, enhances attentional interference by pain.	/pubmed/16414550	Vancleef LM, Peters ML.	J Pain. 2006 Jan;7(1):23-30.	J Pain. 2006	PubMed	citation	PMID:16414550	pubmed	16414550	create date:2006/01/18 | first author:Vancleef LM
The interruptive effect of pain on attention.	/pubmed/16414549	Vancleef LM, Peters ML.	J Pain. 2006 Jan;7(1):21-2. No abstract available.	J Pain. 2006	PubMed	citation	PMID:16414549	pubmed	16414549	create date:2006/01/18 | first author:Vancleef LM
Pain and attention: attentional disruption or distraction?	/pubmed/16414548	Veldhuijzen DS, Kenemans JL, de Bruin CM, Olivier B, Volkerts ER.	J Pain. 2006 Jan;7(1):11-20.	J Pain. 2006	PubMed	citation	PMID:16414548	pubmed	16414548	create date:2006/01/18 | first author:Veldhuijzen DS
Peripheral neuropathy in a woman with breast cancer.	/pubmed/16414547	Cianfrocca M, Flatters SJ, Bennett GJ, McNicol E, Relias V, Carr D, Gillis TA.	J Pain. 2006 Jan;7(1):2-10. No abstract available.	J Pain. 2006	PubMed	citation	PMID:16414547	pubmed	16414547	create date:2006/01/18 | first author:Cianfrocca M
Efficacy of chronic morphine in a rat model of cancer-induced bone pain: behavior and in dorsal horn pathophysiology.	/pubmed/16326372	Urch CE, Donovan-Rodriguez T, Gordon-Williams R, Bee LA, Dickenson AH.	J Pain. 2005 Dec;6(12):837-45.	J Pain. 2005	PubMed	citation	PMID:16326372	pubmed	16326372	create date:2005/12/06 | first author:Urch CE
Topiramate in chronic lumbar radicular pain.	/pubmed/16326371	Khoromi S, Patsalides A, Parada S, Salehi V, Meegan JM, Max MB.	J Pain. 2005 Dec;6(12):829-36.	J Pain. 2005	PubMed	citation	PMID:16326371	pubmed	16326371	create date:2005/12/06 | first author:Khoromi S
Patient-physiotherapist agreement in low back pain.	/pubmed/16326370	Perreault K, Dionne CE.	J Pain. 2005 Dec;6(12):817-28.	J Pain. 2005	PubMed	citation	PMID:16326370	pubmed	16326370	create date:2005/12/06 | first author:Perreault K
Pharmacokinetics and effects of 17beta-estradiol and progesterone implants in ovariectomized rats.	/pubmed/16326369	Mannino CA, South SM, Inturrisi CE, Quinones-Jenab V.	J Pain. 2005 Dec;6(12):809-16.	J Pain. 2005	PubMed	citation	PMID:16326369	pubmed	16326369	create date:2005/12/06 | first author:Mannino CA
Neonatal chronic hind paw inflammation alters sensitization to intradermal capsaicin in adult rats: a behavioral and immunocytochemical study.	/pubmed/16326368	Hohmann AG, Neely MH, Piña J, Nackley AG.	J Pain. 2005 Dec;6(12):798-808.	J Pain. 2005	PubMed	citation	PMID:16326368	pubmed	16326368	create date:2005/12/06 | first author:Hohmann AG
Clinical, physiologic, and biologic impact of environmental and behavioral interventions in neonates during a routine nursing procedure.	/pubmed/16326367	Catelin C, Tordjman S, Morin V, Oger E, Sizun J.	J Pain. 2005 Dec;6(12):791-7.	J Pain. 2005	PubMed	citation	PMID:16326367	pubmed	16326367	create date:2005/12/06 | first author:Catelin C
Psychosocial risk factors for postherpetic neuralgia: a prospective study of patients with herpes zoster.	/pubmed/16326366	Katz J, McDermott MP, Cooper EM, Walther RR, Sweeney EW, Dworkin RH.	J Pain. 2005 Dec;6(12):782-90.	J Pain. 2005	PubMed	citation	PMID:16326366	pubmed	16326366	create date:2005/12/06 | first author:Katz J
Tonic, phasic, and integrator components of psychophysical responses to topical capsaicin account for differences of location and sex.	/pubmed/16326365	Lariviere WR, McBurney DH, Frot M, Balaban CD.	J Pain. 2005 Dec;6(12):777-81.	J Pain. 2005	PubMed	citation	PMID:16326365	pubmed	16326365	create date:2005/12/06 | first author:Lariviere WR
Analgesic efficacy of bradykinin B1 antagonists in a murine bone cancer pain model.	/pubmed/16275602	Sevcik MA, Ghilardi JR, Halvorson KG, Lindsay TH, Kubota K, Mantyh PW.	J Pain. 2005 Nov;6(11):771-5.	J Pain. 2005	PubMed	citation	PMID:16275602	pubmed	16275602	create date:2005/11/09 | first author:Sevcik MA
Anger management style and associations with self-efficacy and pain in male veterans.	/pubmed/16275601	Lombardo ER, Tan G, Jensen MP, Anderson KO.	J Pain. 2005 Nov;6(11):765-70.	J Pain. 2005	PubMed	citation	PMID:16275601	pubmed	16275601	create date:2005/11/09 | first author:Lombardo ER
Activation of naloxone-sensitive and -insensitive inhibitory systems in a human pain model.	/pubmed/16275600	Koppert W, Filitz J, Tröster A, Ihmsen H, Angst M, Flor H, Schüttler J, Schmelz M.	J Pain. 2005 Nov;6(11):757-64.	J Pain. 2005	PubMed	citation	PMID:16275600	pubmed	16275600	create date:2005/11/09 | first author:Koppert W
A behavioral model of neuropathic pain induced by ligation of the common peroneal nerve in mice.	/pubmed/16275599	Vadakkan KI, Jia YH, Zhuo M.	J Pain. 2005 Nov;6(11):747-56.	J Pain. 2005	PubMed	citation	PMID:16275599	pubmed	16275599	create date:2005/11/09 | first author:Vadakkan KI
Treatment response in antidepressant-naïve postherpetic neuralgia patients: double-blind, randomized trial.	/pubmed/16275598	Rowbotham MC, Reisner LA, Davies PS, Fields HL.	J Pain. 2005 Nov;6(11):741-6.	J Pain. 2005	PubMed	citation	PMID:16275598	pubmed	16275598	create date:2005/11/09 | first author:Rowbotham MC
Allodynia in relation to lesion site in central post-stroke pain.	/pubmed/16275597	Bowsher D.	J Pain. 2005 Nov;6(11):736-40.	J Pain. 2005	PubMed	citation	PMID:16275597	pubmed	16275597	create date:2005/11/09 | first author:Bowsher D
Evaluation of reliability, validity, and preference for a pain intensity scale for use with the elderly.	/pubmed/16275596	Miró J, Huguet A, Nieto R, Paredes S, Baos J.	J Pain. 2005 Nov;6(11):727-35.	J Pain. 2005	PubMed	citation	PMID:16275596	pubmed	16275596	create date:2005/11/09 | first author:Miró J
A meta-analytic review of surface electromyography among persons with low back pain and normal, healthy controls.	/pubmed/16275595	Geisser ME, Ranavaya M, Haig AJ, Roth RS, Zucker R, Ambroz C, Caruso M.	J Pain. 2005 Nov;6(11):711-26.	J Pain. 2005	PubMed	citation	PMID:16275595	pubmed	16275595	create date:2005/11/09 | first author:Geisser ME
Use of oxcarbazepine to treat a pediatric patient with resistant complex regional pain syndrome.	/pubmed/16202964	Lalwani K, Shoham A, Koh JL, McGraw T.	J Pain. 2005 Oct;6(10):704-6.	J Pain. 2005	PubMed	citation	PMID:16202964	pubmed	16202964	create date:2005/10/06 | first author:Lalwani K
Cervicogenic headache in patients with presumed migraine: missed diagnosis or misdiagnosis?	/pubmed/16202963	Yi X, Cook AJ, Hamill-Ruth RJ, Rowlingson JC.	J Pain. 2005 Oct;6(10):700-3.	J Pain. 2005	PubMed	citation	PMID:16202963	pubmed	16202963	create date:2005/10/06 | first author:Yi X
Differences in prescription opioid analgesic availability: comparing minority and white pharmacies across Michigan.	/pubmed/16202962	Green CR, Ndao-Brumblay SK, West B, Washington T.	J Pain. 2005 Oct;6(10):689-99.	J Pain. 2005	PubMed	citation	PMID:16202962	pubmed	16202962	create date:2005/10/06 | first author:Green CR
Evaluation of the time course of plasma extravasation in the skin by digital image analysis.	/pubmed/16202961	Gonzalez HL, Carmichael N, Dostrovsky JO, Charlton MP.	J Pain. 2005 Oct;6(10):681-8.	J Pain. 2005	PubMed	citation	PMID:16202961	pubmed	16202961	create date:2005/10/06 | first author:Gonzalez HL
Deep tissue afferents, but not cutaneous afferents, mediate transcutaneous electrical nerve stimulation-Induced antihyperalgesia.	/pubmed/16202960	Radhakrishnan R, Sluka KA.	J Pain. 2005 Oct;6(10):673-80.	J Pain. 2005	PubMed	citation	PMID:16202960	pubmed	16202960	create date:2005/10/06 | first author:Radhakrishnan R
Trends in abuse of Oxycontin and other opioid analgesics in the United States: 2002-2004.	/pubmed/16202959	Cicero TJ, Inciardi JA, Muñoz A.	J Pain. 2005 Oct;6(10):662-72.	J Pain. 2005	PubMed	citation	PMID:16202959	pubmed	16202959	create date:2005/10/06 | first author:Cicero TJ
A randomized, placebo-controlled trial of bupropion sustained release in chronic low back pain.	/pubmed/16202958	Katz J, Pennella-Vaughan J, Hetzel RD, Kanazi GE, Dworkin RH.	J Pain. 2005 Oct;6(10):656-61.	J Pain. 2005	PubMed	citation	PMID:16202958	pubmed	16202958	create date:2005/10/06 | first author:Katz J
Pediatric surgeons and pediatric emergency physicians' attitudes towards analgesia and sedation for incarcerated inguinal hernia reduction.	/pubmed/16202957	Goldman RD, Balasubramanian S, Wales P, Mace SE.	J Pain. 2005 Oct;6(10):650-5.	J Pain. 2005	PubMed	citation	PMID:16202957	pubmed	16202957	create date:2005/10/06 | first author:Goldman RD
Topical amitriptyline and ketamine in neuropathic pain syndromes: an open-label study.	/pubmed/16202956	Lynch ME, Clark AJ, Sawynok J, Sullivan MJ.	J Pain. 2005 Oct;6(10):644-9.	J Pain. 2005	PubMed	citation	PMID:16202956	pubmed	16202956	create date:2005/10/06 | first author:Lynch ME
Efficacy and safety of scheduled dosing of opioid analgesics: a quality improvement study.	/pubmed/16202955	Paice JA, Noskin GA, Vanagunas A, Shott S.	J Pain. 2005 Oct;6(10):639-43.	J Pain. 2005	PubMed	citation	PMID:16202955	pubmed	16202955	create date:2005/10/06 | first author:Paice JA
Improving subjective scaling of pain using Rasch analysis.	/pubmed/16139782	Pesudovs K, Noble BA.	J Pain. 2005 Sep;6(9):630-6.	J Pain. 2005	PubMed	citation	PMID:16139782	pubmed	16139782	create date:2005/09/06 | first author:Pesudovs K
Pain medication beliefs and medication misuse in chronic pain.	/pubmed/16139781	Schieffer BM, Pham Q, Labus J, Baria A, Van Vort W, Davis P, Davis F, Naliboff BD.	J Pain. 2005 Sep;6(9):620-9.	J Pain. 2005	PubMed	citation	PMID:16139781	pubmed	16139781	create date:2005/09/06 | first author:Schieffer BM
A psychophysical evaluation of the relationship between trait anxiety, pain perception, and induced state anxiety.	/pubmed/16139780	Tang J, Gibson SJ.	J Pain. 2005 Sep;6(9):612-9.	J Pain. 2005	PubMed	citation	PMID:16139780	pubmed	16139780	create date:2005/09/06 | first author:Tang J
Associations among four modalities of experimental pain in women.	/pubmed/16139779	Bhalang K, Sigurdsson A, Slade GD, Maixner W.	J Pain. 2005 Sep;6(9):604-11.	J Pain. 2005	PubMed	citation	PMID:16139779	pubmed	16139779	create date:2005/09/06 | first author:Bhalang K
Individually tailored treatment targeting activity, motor behavior, and cognition reduces pain-related disability: a randomized controlled trial in patients with musculoskeletal pain.	/pubmed/16139778	Asenlöf P, Denison E, Lindberg P.	J Pain. 2005 Sep;6(9):588-603.	J Pain. 2005	PubMed	citation	PMID:16139778	pubmed	16139778	create date:2005/09/06 | first author:Asenlöf P
Association between regional idiopathic neuropathy and salivary involvement as the possible mechanism for oral sensory complaints.	/pubmed/16139777	Granot M, Nagler RM.	J Pain. 2005 Sep;6(9):581-7.	J Pain. 2005	PubMed	citation	PMID:16139777	pubmed	16139777	create date:2005/09/06 | first author:Granot M
Comparison of Fos expression within the ferret's spinal trigeminal nuclear complex evoked by electrical or noxious-thermal pulpal stimulation.	/pubmed/16139776	Chattipakorn S, Chattipakorn N, Light AR, Narhi M, Maixner W.	J Pain. 2005 Sep;6(9):569-80.	J Pain. 2005	PubMed	citation	PMID:16139776	pubmed	16139776	create date:2005/09/06 | first author:Chattipakorn S
Mechanoreceptive and nociceptive responses in the central nervous system of goldfish (Carassius auratus) and trout (Oncorhynchus mykiss).	/pubmed/16139775	Dunlop R, Laming P.	J Pain. 2005 Sep;6(9):561-8.	J Pain. 2005	PubMed	citation	PMID:16139775	pubmed	16139775	create date:2005/09/06 | first author:Dunlop R
Motor unit synchronization is reduced in anterior knee pain.	/pubmed/16084469	Mellor R, Hodges PW.	J Pain. 2005 Aug;6(8):550-8.	J Pain. 2005	PubMed	citation	PMID:16084469	pubmed	16084469	create date:2005/08/09 | first author:Mellor R
Title	URL	Description	Details	ShortDetails	Resource	Type	Identifiers	Db	EntrezUID	Properties
Ethanol withdrawal-associated allodynia and hyperalgesia: age-dependent regulation by protein kinase C epsilon and gamma isoenzymes.	/pubmed/16084468	Shumilla JA, Liron T, Mochly-Rosen D, Kendig JJ, Sweitzer SM.	J Pain. 2005 Aug;6(8):535-49.	J Pain. 2005	PubMed	citation	PMID:16084468	pubmed	16084468	create date:2005/08/09 | first author:Shumilla JA
Development and validation of the Asian version of the oucher: a pain intensity scale for children.	/pubmed/16084467	Yeh CH.	J Pain. 2005 Aug;6(8):526-34.	J Pain. 2005	PubMed	citation	PMID:16084467	pubmed	16084467	create date:2005/08/09 | first author:Yeh CH
Factors associated with marital satisfaction and mood among spouses of persons with chronic back pain.	/pubmed/16084466	Geisser ME, Cano A, Leonard MT.	J Pain. 2005 Aug;6(8):518-25.	J Pain. 2005	PubMed	citation	PMID:16084466	pubmed	16084466	create date:2005/08/09 | first author:Geisser ME
Bilateral chronic constriction of the sciatic nerve: a model of long-term cold hyperalgesia.	/pubmed/16084465	Vierck CJ, Acosta-Rua AJ, Johnson RD.	J Pain. 2005 Aug;6(8):507-17.	J Pain. 2005	PubMed	citation	PMID:16084465	pubmed	16084465	create date:2005/08/09 | first author:Vierck CJ
Hypervigilance and attentional fixedness in chronic musculoskeletal pain: consistency of findings across modified stroop and dot-probe tasks.	/pubmed/16084464	Asmundson GJ, Wright KD, Hadjistavropoulos HD.	J Pain. 2005 Aug;6(8):497-506.	J Pain. 2005	PubMed	citation	PMID:16084464	pubmed	16084464	create date:2005/08/09 | first author:Asmundson GJ
Intrarectal lidocaine is an effective treatment for abdominal pain associated with diarrhea-predominant irritable bowel syndrome.	/pubmed/16084463	Verne GN, Sen A, Price DD.	J Pain. 2005 Aug;6(8):493-6.	J Pain. 2005	PubMed	citation	PMID:16084463	pubmed	16084463	create date:2005/08/09 | first author:Verne GN
Teaching behavioral pain management to healthcare professionals: a systematic review of research in training programs.	/pubmed/16084462	Maclaren JE, Cohen LL.	J Pain. 2005 Aug;6(8):481-92. Review.	J Pain. 2005	PubMed	citation	PMID:16084462	pubmed	16084462	create date:2005/08/09 | first author:Maclaren JE
Self-efficacy for managing pain is associated with disability, depression, and pain coping among retirement community residents with chronic pain.	/pubmed/15993826	Turner JA, Ersek M, Kemp C.	J Pain. 2005 Jul;6(7):471-9.	J Pain. 2005	PubMed	citation	PMID:15993826	pubmed	15993826	create date:2005/07/05 | first author:Turner JA
Sex differences in the associations among psychological factors and pain report: a novel psychophysical study of patients with chronic low back pain.	/pubmed/15993825	Robinson ME, Dannecker EA, George SZ, Otis J, Atchison JW, Fillingim RB.	J Pain. 2005 Jul;6(7):463-70.	J Pain. 2005	PubMed	citation	PMID:15993825	pubmed	15993825	create date:2005/07/05 | first author:Robinson ME
Statistical modeling of the response characteristics of mechanosensitive stimuli in the human esophagus.	/pubmed/15993824	Drewes AM, Reddy H, Staahl C, Funch-Jensen P, Arendt-Nielsen L, Gregersen H, Lundbye-Christensen S.	J Pain. 2005 Jul;6(7):455-62.	J Pain. 2005	PubMed	citation	PMID:15993824	pubmed	15993824	create date:2005/07/05 | first author:Drewes AM
Remote nerve injection of mu opioid receptor adeno-associated viral vector increases antinociception of intrathecal morphine.	/pubmed/15993823	Gu Y, Xu Y, Li GW, Huang LY.	J Pain. 2005 Jul;6(7):447-54.	J Pain. 2005	PubMed	citation	PMID:15993823	pubmed	15993823	create date:2005/07/05 | first author:Gu Y
Epinephrine-induced excitation and sensitization of rat C-fiber nociceptors.	/pubmed/15993822	Chen X, Levine JD.	J Pain. 2005 Jul;6(7):439-46.	J Pain. 2005	PubMed	citation	PMID:15993822	pubmed	15993822	create date:2005/07/05 | first author:Chen X
Induction of CX3CL1 expression in astrocytes and CX3CR1 in microglia in the spinal cord of a rat model of neuropathic pain.	/pubmed/15993821	Lindia JA, McGowan E, Jochnowitz N, Abbadie C.	J Pain. 2005 Jul;6(7):434-8.	J Pain. 2005	PubMed	citation	PMID:15993821	pubmed	15993821	create date:2005/07/05 | first author:Lindia JA
Effects of N-methyl-D-aspartate receptor antagonists on acute morphine-induced and l-methadone-induced antinociception in mice.	/pubmed/15993820	Fischer BD, Carrigan KA, Dykstra LA.	J Pain. 2005 Jul;6(7):425-33.	J Pain. 2005	PubMed	citation	PMID:15993820	pubmed	15993820	create date:2005/07/05 | first author:Fischer BD
Hyperpolarization-activated, cation-nonselective, cyclic nucleotide-modulated channel blockade alleviates mechanical allodynia and suppresses ectopic discharge in spinal nerve ligated rats.	/pubmed/15993819	Lee DH, Chang L, Sorkin LS, Chaplan SR.	J Pain. 2005 Jul;6(7):417-24.	J Pain. 2005	PubMed	citation	PMID:15993819	pubmed	15993819	create date:2005/07/05 | first author:Lee DH
A new assay of thermal-based avoidance test in freely moving mice.	/pubmed/15993818	Ding HK, Shum FW, Ko SW, Zhuo M.	J Pain. 2005 Jul;6(7):411-6.	J Pain. 2005	PubMed	citation	PMID:15993818	pubmed	15993818	create date:2005/07/05 | first author:Ding HK
In search of pain.	/pubmed/15943963	Dixon KE, Thorn BE, Ward LC.	J Pain. 2005 Jun;6(6):407. No abstract available.	J Pain. 2005	PubMed	citation	PMID:15943963	pubmed	15943963	create date:2005/06/10 | first author:Dixon KE
The meaning of pain relief in a clinical trial.	/pubmed/15943962	Jensen MP, Martin SA, Cheung R.	J Pain. 2005 Jun;6(6):400-6.	J Pain. 2005	PubMed	citation	PMID:15943962	pubmed	15943962	create date:2005/06/10 | first author:Jensen MP
Adding ultralow-dose naltrexone to oxycodone enhances and prolongs analgesia: a randomized, controlled trial of Oxytrex.	/pubmed/15943961	Chindalore VL, Craven RA, Yu KP, Butera PG, Burns LH, Friedmann N.	J Pain. 2005 Jun;6(6):392-9.	J Pain. 2005	PubMed	citation	PMID:15943961	pubmed	15943961	create date:2005/06/10 | first author:Chindalore VL
Fear of movement: factor structure of the tampa scale of kinesiophobia in patients with fibromyalgia syndrome.	/pubmed/15943960	Burwinkle T, Robinson JP, Turk DC.	J Pain. 2005 Jun;6(6):384-91.	J Pain. 2005	PubMed	citation	PMID:15943960	pubmed	15943960	create date:2005/06/10 | first author:Burwinkle T
Influence of estrous cycle and gonadal hormone depletion on nociception and opioid antinociception in female rats of four strains.	/pubmed/15943959	Terner JM, Lomas LM, Picker MJ.	J Pain. 2005 Jun;6(6):372-83.	J Pain. 2005	PubMed	citation	PMID:15943959	pubmed	15943959	create date:2005/06/10 | first author:Terner JM
Medication Quantification Scale Version III: update in medication classes and revised detriment weights by survey of American Pain Society Physicians.	/pubmed/15943958	Harden RN, Weinland SR, Remble TA, Houle TT, Colio S, Steedman S, Kee WG; American Pain Society Physicians.	J Pain. 2005 Jun;6(6):364-71.	J Pain. 2005	PubMed	citation	PMID:15943958	pubmed	15943958	create date:2005/06/10 | first author:Harden RN
Pain, medication use, and health-related quality of life in older persons with postherpetic neuralgia: results from a population-based survey.	/pubmed/15943957	Oster G, Harding G, Dukes E, Edelsberg J, Cleary PD.	J Pain. 2005 Jun;6(6):356-63.	J Pain. 2005	PubMed	citation	PMID:15943957	pubmed	15943957	create date:2005/06/10 | first author:Oster G
Temporal summation of pain evoked by mechanical stimulation in deep and superficial tissue.	/pubmed/15943956	Nie H, Arendt-Nielsen L, Andersen H, Graven-Nielsen T.	J Pain. 2005 Jun;6(6):348-55.	J Pain. 2005	PubMed	citation	PMID:15943956	pubmed	15943956	create date:2005/06/10 | first author:Nie H
Establishing a link between heart rate and pain in healthy subjects: a gender effect.	/pubmed/15943955	Tousignant-Laflamme Y, Rainville P, Marchand S.	J Pain. 2005 Jun;6(6):341-7.	J Pain. 2005	PubMed	citation	PMID:15943955	pubmed	15943955	create date:2005/06/10 | first author:Tousignant-Laflamme Y
Abstracts of the 24th Annual Meeting of the American Pain Society. March 30-April 2, 2005.	/pubmed/15902754	[No authors listed]	J Pain. 2005 Mar;6(3 Suppl 1):S1-87. No abstract available. Retraction in: J Pain. 2010 Apr;11(4):401. abstract no.649 only.	J Pain. 2005	PubMed	citation	PMID:15902754	pubmed	15902754	create date:2005/05/20
Catastrophizing and experimental pain sensitivity: only in vivo reports of catastrophic cognitions correlate with pain responses.	/pubmed/15890636	Edwards RR, Campbell CM, Fillingim RB.	J Pain. 2005 May;6(5):338-9. No abstract available.	J Pain. 2005	PubMed	citation	PMID:15890636	pubmed	15890636	create date:2005/05/14 | first author:Edwards RR
Botulinum toxin a injection of the obturator internus muscle for chronic perineal pain.	/pubmed/15890635	Gajraj NM.	J Pain. 2005 May;6(5):333-7.	J Pain. 2005	PubMed	citation	PMID:15890635	pubmed	15890635	create date:2005/05/14 | first author:Gajraj NM
Effects of the N-methyl-D-aspartate receptor antagonist dextromethorphan on temporal summation of pain are similar in fibromyalgia patients and normal control subjects.	/pubmed/15890634	Staud R, Vierck CJ, Robinson ME, Price DD.	J Pain. 2005 May;6(5):323-32.	J Pain. 2005	PubMed	citation	PMID:15890634	pubmed	15890634	create date:2005/05/14 | first author:Staud R
Three distinct categories of time course of pain produced by oral capsaicin.	/pubmed/15890633	Balaban CD, McBurney DH, Affeltranger MA.	J Pain. 2005 May;6(5):315-22.	J Pain. 2005	PubMed	citation	PMID:15890633	pubmed	15890633	create date:2005/05/14 | first author:Balaban CD
Access to care for chronic pain: racial and ethnic differences.	/pubmed/15890632	Nguyen M, Ugarte C, Fuller I, Haas G, Portenoy RK.	J Pain. 2005 May;6(5):301-14.	J Pain. 2005	PubMed	citation	PMID:15890632	pubmed	15890632	create date:2005/05/14 | first author:Nguyen M
The role of fear of movement and injury in selective attentional processing in patients with chronic low back pain: a dot-probe evaluation.	/pubmed/15890631	Roelofs J, Peters ML, Fassaert T, Vlaeyen JW.	J Pain. 2005 May;6(5):294-300.	J Pain. 2005	PubMed	citation	PMID:15890631	pubmed	15890631	create date:2005/05/14 | first author:Roelofs J
National Institutes of Health grant awards for pain, nausea, and dyspnea research: an assessment of funding patterns in 2003.	/pubmed/15890630	Bradshaw DH, Nakamura Y, Chapman CR.	J Pain. 2005 May;6(5):277-93.	J Pain. 2005	PubMed	citation	PMID:15890630	pubmed	15890630	create date:2005/05/14 | first author:Bradshaw DH
What can be learned by assessing funding patterns for pain research? A commentary on National Institutes of Health grant awards for pain, nausea, and dyspnea research.	/pubmed/15890629	Dubner R.	J Pain. 2005 May;6(5):275-6. No abstract available.	J Pain. 2005	PubMed	citation	PMID:15890629	pubmed	15890629	create date:2005/05/14 | first author:Dubner R
Gonadal hormone modulation of mu, kappa, and delta opioid antinociception in male and female rats.	/pubmed/15820914	Stoffel EC, Ulibarri CM, Folk JE, Rice KC, Craft RM.	J Pain. 2005 Apr;6(4):261-74.	J Pain. 2005	PubMed	citation	PMID:15820914	pubmed	15820914	create date:2005/04/12 | first author:Stoffel EC
Relief of painful diabetic peripheral neuropathy with pregabalin: a randomized, placebo-controlled trial.	/pubmed/15820913	Richter RW, Portenoy R, Sharma U, Lamoreaux L, Bockbrader H, Knapp LE.	J Pain. 2005 Apr;6(4):253-60.	J Pain. 2005	PubMed	citation	PMID:15820913	pubmed	15820913	create date:2005/04/12 | first author:Richter RW
The development and psychometric evaluation of an instrument to assess spouse responses to pain and well behavior in patients with chronic pain: the Spouse Response Inventory.	/pubmed/15820912	Schwartz L, Jensen MP, Romano JM.	J Pain. 2005 Apr;6(4):243-52.	J Pain. 2005	PubMed	citation	PMID:15820912	pubmed	15820912	create date:2005/04/12 | first author:Schwartz L
A controlled trial of placebo versus real acupuncture.	/pubmed/15820911	Goddard G, Shen Y, Steele B, Springer N.	J Pain. 2005 Apr;6(4):237-42.	J Pain. 2005	PubMed	citation	PMID:15820911	pubmed	15820911	create date:2005/04/12 | first author:Goddard G
Gender, interpersonal transactions, and the perception of pain: an experimental analysis.	/pubmed/15820910	Jackson T, Iezzi T, Chen H, Ebnet S, Eglitis K.	J Pain. 2005 Apr;6(4):228-36.	J Pain. 2005	PubMed	citation	PMID:15820910	pubmed	15820910	create date:2005/04/12 | first author:Jackson T
Guidelines for the cold pressor task as an experimental pain stimulus for use with children.	/pubmed/15820909	von Baeyer CL, Piira T, Chambers CT, Trapanotto M, Zeltzer LK.	J Pain. 2005 Apr;6(4):218-27. Review.	J Pain. 2005	PubMed	citation	PMID:15820909	pubmed	15820909	create date:2005/04/12 | first author:von Baeyer CL
APS position statement on the use of placebos in pain management.	/pubmed/15820908	Sullivan M, Terman GW, Peck B, Correll DJ, Rich B, Clark WC, Latta K, Lebovits A, Gebhart G; American Pain Society Ethics Committee.	J Pain. 2005 Apr;6(4):215-7.	J Pain. 2005	PubMed	citation	PMID:15820908	pubmed	15820908	create date:2005/04/12 | first author:Sullivan M
New facts and improved ethical guidelines for placebo analgesia.	/pubmed/15820907	Price DD.	J Pain. 2005 Apr;6(4):213-4. No abstract available.	J Pain. 2005	PubMed	citation	PMID:15820907	pubmed	15820907	create date:2005/04/12 | first author:Price DD
Functional magnetic resonance imaging and diffusion tensor imaging in a case of central poststroke pain.	/pubmed/15772915	Seghier ML, Lazeyras F, Vuilleumier P, Schnider A, Carota A.	J Pain. 2005 Mar;6(3):208-12.	J Pain. 2005	PubMed	citation	PMID:15772915	pubmed	15772915	create date:2005/03/18 | first author:Seghier ML
Subjective sleep disturbances in adolescents with chronic pain: relationship to daily functioning and quality of life.	/pubmed/15772914	Palermo TM, Kiska R.	J Pain. 2005 Mar;6(3):201-7.	J Pain. 2005	PubMed	citation	PMID:15772914	pubmed	15772914	create date:2005/03/18 | first author:Palermo TM
Inhibition of chemical and low-intensity mechanical nociception by activation of histamine H3 receptors.	/pubmed/15772913	Cannon KE, Hough LB.	J Pain. 2005 Mar;6(3):193-200.	J Pain. 2005	PubMed	citation	PMID:15772913	pubmed	15772913	create date:2005/03/18 | first author:Cannon KE
Alvimopan: an oral, peripherally acting, mu-opioid receptor antagonist for the treatment of opioid-induced bowel dysfunction--a 21-day treatment-randomized clinical trial.	/pubmed/15772912	Paulson DM, Kennedy DT, Donovick RA, Carpenter RL, Cherubini M, Techner L, Du W, Ma Y, Schmidt WK, Wallin B, Jackson D.	J Pain. 2005 Mar;6(3):184-92.	J Pain. 2005	PubMed	citation	PMID:15772912	pubmed	15772912	create date:2005/03/18 | first author:Paulson DM
Activation of the spinal cord complement cascade might contribute to mechanical allodynia induced by three animal models of spinal sensitization.	/pubmed/15772911	Twining CM, Sloane EM, Schoeniger DK, Milligan ED, Martin D, Marsh H, Maier SF, Watkins LR.	J Pain. 2005 Mar;6(3):174-83.	J Pain. 2005	PubMed	citation	PMID:15772911	pubmed	15772911	create date:2005/03/18 | first author:Twining CM
Personality traits associated with perception of noxious stimuli in women with vulvar vestibulitis syndrome.	/pubmed/15772910	Granot M.	J Pain. 2005 Mar;6(3):168-73.	J Pain. 2005	PubMed	citation	PMID:15772910	pubmed	15772910	create date:2005/03/18 | first author:Granot M
The A118G single nucleotide polymorphism of the mu-opioid receptor gene (OPRM1) is associated with pressure pain sensitivity in humans.	/pubmed/15772909	Fillingim RB, Kaplan L, Staud R, Ness TJ, Glover TL, Campbell CM, Mogil JS, Wallace MR.	J Pain. 2005 Mar;6(3):159-67.	J Pain. 2005	PubMed	citation	PMID:15772909	pubmed	15772909	create date:2005/03/18 | first author:Fillingim RB
The S-LANSS score for identifying pain of predominantly neuropathic origin: validation for use in clinical and postal research.	/pubmed/15772908	Bennett MI, Smith BH, Torrance N, Potter J.	J Pain. 2005 Mar;6(3):149-58.	J Pain. 2005	PubMed	citation	PMID:15772908	pubmed	15772908	create date:2005/03/18 | first author:Bennett MI
Title	URL	Description	Details	ShortDetails	Resource	Type	Identifiers	Db	EntrezUID	Properties
Treatment of pain in patients with renal insufficiency: the World Health Organization three-step ladder adapted.	/pubmed/15772907	Launay-Vacher V, Karie S, Fau JB, Izzedine H, Deray G.	J Pain. 2005 Mar;6(3):137-48. Review.	J Pain. 2005	PubMed	citation	PMID:15772907	pubmed	15772907	create date:2005/03/18 | first author:Launay-Vacher V
Pain catastrophizing and consequences of musculoskeletal pain: a prospective study in the Dutch community.	/pubmed/15694879	Severeijns R, Vlaeyen JW, van den Hout MA, Picavet HS.	J Pain. 2005 Feb;6(2):125-32.	J Pain. 2005	PubMed	citation	PMID:15694879	pubmed	15694879	create date:2005/02/08 | first author:Severeijns R
Morphine responses and experimental pain: sex differences in side effects and cardiovascular responses but not analgesia.	/pubmed/15694878	Fillingim RB, Ness TJ, Glover TL, Campbell CM, Hastie BA, Price DD, Staud R.	J Pain. 2005 Feb;6(2):116-24.	J Pain. 2005	PubMed	citation	PMID:15694878	pubmed	15694878	create date:2005/02/08 | first author:Fillingim RB
Electronic diary assessment of pain-related variables: is reactivity a problem?	/pubmed/15694877	Aaron LA, Turner JA, Mancl L, Brister H, Sawchuk CN.	J Pain. 2005 Feb;6(2):107-15.	J Pain. 2005	PubMed	citation	PMID:15694877	pubmed	15694877	create date:2005/02/08 | first author:Aaron LA
Assessment of pain quality in chronic neuropathic and nociceptive pain clinical trials with the Neuropathic Pain Scale.	/pubmed/15694876	Jensen MP, Dworkin RH, Gammaitoni AR, Olaleye DO, Oleka N, Galer BS.	J Pain. 2005 Feb;6(2):98-106. Erratum in: J Pain. 2005 Sep;6(9):637.	J Pain. 2005	PubMed	citation	PMID:15694876	pubmed	15694876	create date:2005/02/08 | first author:Jensen MP
Does personality at college entry predict number of reported pain conditions at mid-life? A longitudinal study.	/pubmed/15694875	Applegate KL, Keefe FJ, Siegler IC, Bradley LA, McKee DC, Cooper KS, Riordan P.	J Pain. 2005 Feb;6(2):92-7.	J Pain. 2005	PubMed	citation	PMID:15694875	pubmed	15694875	create date:2005/02/08 | first author:Applegate KL
Forgiveness and chronic low back pain: a preliminary study examining the relationship of forgiveness to pain, anger, and psychological distress.	/pubmed/15694874	Carson JW, Keefe FJ, Goli V, Fras AM, Lynch TR, Thorp SR, Buechler JL.	J Pain. 2005 Feb;6(2):84-91.	J Pain. 2005	PubMed	citation	PMID:15694874	pubmed	15694874	create date:2005/02/08 | first author:Carson JW
Physical and emotional functioning of adult patients with chronic abdominal pain: comparison with patients with chronic back pain.	/pubmed/15694873	Townsend CO, Sletten CD, Bruce BK, Rome JD, Luedtke CA, Hodgson JE.	J Pain. 2005 Feb;6(2):75-83.	J Pain. 2005	PubMed	citation	PMID:15694873	pubmed	15694873	create date:2005/02/08 | first author:Townsend CO
Item analysis of cancer patient responses to the Multidimensional Affect and Pain Survey demonstrates high inter-item consistency and discriminability and determines the content of a short form.	/pubmed/15694872	Griswold GA, Clark WC.	J Pain. 2005 Feb;6(2):67-74.	J Pain. 2005	PubMed	citation	PMID:15694872	pubmed	15694872	create date:2005/02/08 | first author:Griswold GA
Psychophysical outcomes from a randomized pilot study of manual, electro, and sham acupuncture treatment on experimentally induced thermal pain.	/pubmed/15629419	Kong J, Fufa DT, Gerber AJ, Rosman IS, Vangel MG, Gracely RH, Gollub RL.	J Pain. 2005 Jan;6(1):55-64.	J Pain. 2005	PubMed	citation	PMID:15629419	pubmed	15629419	create date:2005/01/05 | first author:Kong J
Preparing for pain management: a pilot study to enhance engagement.	/pubmed/15629418	Habib S, Morrissey S, Helmes E.	J Pain. 2005 Jan;6(1):48-54.	J Pain. 2005	PubMed	citation	PMID:15629418	pubmed	15629418	create date:2005/01/05 | first author:Habib S
Characterization of a method for measuring primary hyperalgesia of deep somatic tissue.	/pubmed/15629417	Skyba DA, Radhakrishnan R, Sluka KA.	J Pain. 2005 Jan;6(1):41-7.	J Pain. 2005	PubMed	citation	PMID:15629417	pubmed	15629417	create date:2005/01/05 | first author:Skyba DA
Further validation of the chronic pain coping inventory.	/pubmed/15629416	Tan G, Nguyen Q, Anderson KO, Jensen M, Thornby J.	J Pain. 2005 Jan;6(1):29-40.	J Pain. 2005	PubMed	citation	PMID:15629416	pubmed	15629416	create date:2005/01/05 | first author:Tan G
Efficacy and safety of oxymorphone extended release in chronic low back pain: results of a randomized, double-blind, placebo- and active-controlled phase III study.	/pubmed/15629415	Hale ME, Dvergsten C, Gimbel J.	J Pain. 2005 Jan;6(1):21-8.	J Pain. 2005	PubMed	citation	PMID:15629415	pubmed	15629415	create date:2005/01/05 | first author:Hale ME
Selective contribution of Egr1 (zif/268) to persistent inflammatory pain.	/pubmed/15629414	Ko SW, Vadakkan KI, Ao H, Gallitano-Mendel A, Wei F, Milbrandt J, Zhuo M.	J Pain. 2005 Jan;6(1):12-20.	J Pain. 2005	PubMed	citation	PMID:15629414	pubmed	15629414	create date:2005/01/05 | first author:Ko SW
Commentary: Empower and educate patients diagnosed with chronic nonmalignant pain.	/pubmed/15629413	Vasudevan SV.	J Pain. 2005 Jan;6(1):10-1. No abstract available.	J Pain. 2005	PubMed	citation	PMID:15629413	pubmed	15629413	create date:2005/01/05 | first author:Vasudevan SV
Ethical challenges in the management of chronic nonmalignant pain: negotiating through the cloud of doubt.	/pubmed/15629412	Sullivan M, Ferrell B.	J Pain. 2005 Jan;6(1):2-9. Review.	J Pain. 2005	PubMed	citation	PMID:15629412	pubmed	15629412	create date:2005/01/05 | first author:Sullivan M
Self-care behaviors for muscle pain.	/pubmed/15556831	Dannecker EA, Gagnon CM, Jump RL, Brown JL, Robinson ME.	J Pain. 2004 Nov;5(9):521-7.	J Pain. 2004	PubMed	citation	PMID:15556831	pubmed	15556831	create date:2004/11/24 | first author:Dannecker EA
Pain management in osteoarthritis: a focus on onset of efficacy--a comparison of rofecoxib, celecoxib, acetaminophen, and nabumetone across four clinical trials.	/pubmed/15556830	Battisti WP, Katz NP, Weaver AL, Matsumoto AK, Kivitz AJ, Polis AB, Geba GP.	J Pain. 2004 Nov;5(9):511-20.	J Pain. 2004	PubMed	citation	PMID:15556830	pubmed	15556830	create date:2004/11/24 | first author:Battisti WP
Evaluation of pain in patients with oral squamous cell carcinoma.	/pubmed/15556829	Connelly ST, Schmidt BL.	J Pain. 2004 Nov;5(9):505-10.	J Pain. 2004	PubMed	citation	PMID:15556829	pubmed	15556829	create date:2004/11/24 | first author:Connelly ST
How do people ease their pain? A population-based study.	/pubmed/15556828	Turunen JH, Mäntyselkä PT, Kumpusalo EA, Ahonen RS.	J Pain. 2004 Nov;5(9):498-504.	J Pain. 2004	PubMed	citation	PMID:15556828	pubmed	15556828	create date:2004/11/24 | first author:Turunen JH
Neuropathic pain symptoms relative to overall pain rating.	/pubmed/15556827	Backonja MM, Stacey B.	J Pain. 2004 Nov;5(9):491-7.	J Pain. 2004	PubMed	citation	PMID:15556827	pubmed	15556827	create date:2004/11/24 | first author:Backonja MM
Prevalence of fear of pain and activity in patients with fibromyalgia syndrome.	/pubmed/15556826	Turk DC, Robinson JP, Burwinkle T.	J Pain. 2004 Nov;5(9):483-90.	J Pain. 2004	PubMed	citation	PMID:15556826	pubmed	15556826	create date:2004/11/24 | first author:Turk DC
Usefulness of pain drawings in identifying real or imagined pain: accuracy of pain professionals, nonprofessionals, and a decision model.	/pubmed/15556825	Jamison RN, Fanciullo GJ, Baird JC.	J Pain. 2004 Nov;5(9):476-82.	J Pain. 2004	PubMed	citation	PMID:15556825	pubmed	15556825	create date:2004/11/24 | first author:Jamison RN
High-dose adenosine infusion provokes oscillations of chest pain without correlation to opioid modulation: a double-blind controlled study.	/pubmed/15556824	Sadigh-Lindell B, Sylvén C, Berglund M, Eriksson BE.	J Pain. 2004 Nov;5(9):469-75.	J Pain. 2004	PubMed	citation	PMID:15556824	pubmed	15556824	create date:2004/11/24 | first author:Sadigh-Lindell B
Fear-induced hypoalgesia in humans: effects on low intensity thermal stimulation and finger temperature.	/pubmed/15501428	Rhudy JL, Grimes JS, Meagher MW.	J Pain. 2004 Oct;5(8):458-68.	J Pain. 2004	PubMed	citation	PMID:15501428	pubmed	15501428	create date:2004/10/27 | first author:Rhudy JL
Sex differences in responses to epidural steroid injection for low back pain.	/pubmed/15501427	Inman SL, Faut-Callahan M, Swanson BA, Fillingim RB.	J Pain. 2004 Oct;5(8):450-7.	J Pain. 2004	PubMed	citation	PMID:15501427	pubmed	15501427	create date:2004/10/27 | first author:Inman SL
Neonatal hind paw injury alters processing of visceral and somatic nociceptive stimuli in the adult rat.	/pubmed/15501426	Wang G, Ji Y, Lidow MS, Traub RJ.	J Pain. 2004 Oct;5(8):440-9.	J Pain. 2004	PubMed	citation	PMID:15501426	pubmed	15501426	create date:2004/10/27 | first author:Wang G
Associations among pain intensity, sensory characteristics, affective qualities, and activity limitations in patients with chronic pain: a momentary, within-person perspective.	/pubmed/15501425	Litcher-Kelly L, Stone AA, Broderick JE, Schwartz JE.	J Pain. 2004 Oct;5(8):433-9.	J Pain. 2004	PubMed	citation	PMID:15501425	pubmed	15501425	create date:2004/10/27 | first author:Litcher-Kelly L
Results of the Leeds assessment of neuropathic symptoms and signs pain scale in Turkey: a validation study.	/pubmed/15501424	Yucel A, Senocak M, Kocasoy Orhan E, Cimen A, Ertas M.	J Pain. 2004 Oct;5(8):427-32.	J Pain. 2004	PubMed	citation	PMID:15501424	pubmed	15501424	create date:2004/10/27 | first author:Yucel A
Nociception and antinociception during the first week of life in mice: sex differences and test dependence.	/pubmed/15501423	Sternberg WF, Smith L, Scorr L.	J Pain. 2004 Oct;5(8):420-6.	J Pain. 2004	PubMed	citation	PMID:15501423	pubmed	15501423	create date:2004/10/27 | first author:Sternberg WF
Indomethacin, alone and combined with prochlorperazine and caffeine, but not sumatriptan, abolishes peripheral and central sensitization in in vivo models of migraine.	/pubmed/15501422	Ghelardini C, Galeotti N, Grazioli I, Uslenghi C.	J Pain. 2004 Oct;5(8):413-9.	J Pain. 2004	PubMed	citation	PMID:15501422	pubmed	15501422	create date:2004/10/27 | first author:Ghelardini C
Sex differences in the long-term stability of forehead cold pressor pain.	/pubmed/15501198	Logan HL, Gedney JJ.	J Pain. 2004 Sep;5(7):406-12.	J Pain. 2004	PubMed	citation	PMID:15501198	pubmed	15501198	create date:2004/10/27 | first author:Logan HL
Spinal gap junctions: potential involvement in pain facilitation.	/pubmed/15501197	Spataro LE, Sloane EM, Milligan ED, Wieseler-Frank J, Schoeniger D, Jekich BM, Barrientos RM, Maier SF, Watkins LR.	J Pain. 2004 Sep;5(7):392-405.	J Pain. 2004	PubMed	citation	PMID:15501197	pubmed	15501197	create date:2004/10/27 | first author:Spataro LE
Spinal neural cyclooxygenase-2 mediates pain caused in a rat model of lumbar disk herniation.	/pubmed/15501196	Ohtori S, Takahashi K, Aoki Y, Doya H, Ozawa T, Saito T, Moriya H.	J Pain. 2004 Sep;5(7):385-91.	J Pain. 2004	PubMed	citation	PMID:15501196	pubmed	15501196	create date:2004/10/27 | first author:Ohtori S
Comparison of experimental and acute clinical pain responses in humans as pain phenotypes.	/pubmed/15501195	Kim H, Neubert JK, Rowan JS, Brahim JS, Iadarola MJ, Dionne RA.	J Pain. 2004 Sep;5(7):377-84.	J Pain. 2004	PubMed	citation	PMID:15501195	pubmed	15501195	create date:2004/10/27 | first author:Kim H
On the relationship between self-report and facial expression of pain.	/pubmed/15501194	Kunz M, Mylius V, Schepelmann K, Lautenbacher S.	J Pain. 2004 Sep;5(7):368-76.	J Pain. 2004	PubMed	citation	PMID:15501194	pubmed	15501194	create date:2004/10/27 | first author:Kunz M
A critical review of the pain readiness to change model.	/pubmed/15501193	Kerns RD, Habib S.	J Pain. 2004 Sep;5(7):357-67. Review.	J Pain. 2004	PubMed	citation	PMID:15501193	pubmed	15501193	create date:2004/10/27 | first author:Kerns RD
Development of a measure of the burden of pain due to herpes zoster and postherpetic neuralgia for prevention trials: adaptation of the brief pain inventory.	/pubmed/15336639	Coplan PM, Schmader K, Nikas A, Chan IS, Choo P, Levin MJ, Johnson G, Bauer M, Williams HM, Kaplan KM, Guess HA, Oxman MN.	J Pain. 2004 Aug;5(6):344-56.	J Pain. 2004	PubMed	citation	PMID:15336639	pubmed	15336639	create date:2004/09/01 | first author:Coplan PM
Body pain area and pain-related negative affect predict clinical pain intensity in patients with fibromyalgia.	/pubmed/15336638	Staud R, Price DD, Robinson ME, Vierck CJ Jr.	J Pain. 2004 Aug;5(6):338-43.	J Pain. 2004	PubMed	citation	PMID:15336638	pubmed	15336638	create date:2004/09/01 | first author:Staud R
Modulation of presynaptic activity by phosphorylation in cultured rat spinal dorsal horn neurons.	/pubmed/15336637	Robinson DA, Zhuo M.	J Pain. 2004 Aug;5(6):329-37.	J Pain. 2004	PubMed	citation	PMID:15336637	pubmed	15336637	create date:2004/09/01 | first author:Robinson DA
Population-based survey of pain in the United States: differences among white, African American, and Hispanic subjects.	/pubmed/15336636	Portenoy RK, Ugarte C, Fuller I, Haas G.	J Pain. 2004 Aug;5(6):317-28.	J Pain. 2004	PubMed	citation	PMID:15336636	pubmed	15336636	create date:2004/09/01 | first author:Portenoy RK
Ethnic differences in pain coping: factor structure of the coping strategies questionnaire and coping strategies questionnaire-revised.	/pubmed/15336635	Hastie BA, Riley JL 3rd, Fillingim RB.	J Pain. 2004 Aug;5(6):304-16.	J Pain. 2004	PubMed	citation	PMID:15336635	pubmed	15336635	create date:2004/09/01 | first author:Hastie BA
Acupoint stimulation with diluted bee venom (apipuncture) alleviates thermal hyperalgesia in a rodent neuropathic pain model: involvement of spinal alpha 2-adrenoceptors.	/pubmed/15336634	Roh DH, Kwon YB, Kim HW, Ham TW, Yoon SY, Kang SY, Han HJ, Lee HJ, Beitz AJ, Lee JH.	J Pain. 2004 Aug;5(6):297-303.	J Pain. 2004	PubMed	citation	PMID:15336634	pubmed	15336634	create date:2004/09/01 | first author:Roh DH
Abstracts of the 2nd Joint Scientific Meeting of the American Pain Society and the Canadian Pain Society. May 2004.	/pubmed/15237501	[No authors listed]	J Pain. 2004 Apr;5(3 Suppl 1):1-142. No abstract available.	J Pain. 2004	PubMed	citation	PMID:15237501	pubmed	15237501	create date:2004/07/09
Chronic pain in individuals with previously undiagnosed autistic spectrum disorders.	/pubmed/15219261	Bursch B, Ingman K, Vitti L, Hyman P, Zeltzer LK.	J Pain. 2004 Jun;5(5):290-5.	J Pain. 2004	PubMed	citation	PMID:15219261	pubmed	15219261	create date:2004/06/29 | first author:Bursch B
Differential blockade of nerve injury-induced thermal and tactile hypersensitivity by systemically administered brain-penetrating and peripherally restricted local anesthetics.	/pubmed/15219260	Chen Q, King T, Vanderah TW, Ossipov MH, Malan TP Jr, Lai J, Porreca F.	J Pain. 2004 Jun;5(5):281-9.	J Pain. 2004	PubMed	citation	PMID:15219260	pubmed	15219260	create date:2004/06/29 | first author:Chen Q
Ibuprofen blocks changes in Na v 1.7 and 1.8 sodium channels associated with complete Freund's adjuvant-induced inflammation in rat.	/pubmed/15219259	Gould HJ 3rd, England JD, Soignier RD, Nolan P, Minor LD, Liu ZP, Levinson SR, Paul D.	J Pain. 2004 Jun;5(5):270-80.	J Pain. 2004	PubMed	citation	PMID:15219259	pubmed	15219259	create date:2004/06/29 | first author:Gould HJ 3rd
Prior pain experience: influence on the observation of experimental pain in men and women.	/pubmed/15219258	Robinson ME, Wise EA.	J Pain. 2004 Jun;5(5):264-9.	J Pain. 2004	PubMed	citation	PMID:15219258	pubmed	15219258	create date:2004/06/29 | first author:Robinson ME
Assessment of self-reported physical activity in patients with chronic pain: development of an abbreviated Roland-Morris disability scale.	/pubmed/15219257	Stroud MW, McKnight PE, Jensen MP.	J Pain. 2004 Jun;5(5):257-63.	J Pain. 2004	PubMed	citation	PMID:15219257	pubmed	15219257	create date:2004/06/29 | first author:Stroud MW
Title	URL	Description	Details	ShortDetails	Resource	Type	Identifiers	Db	EntrezUID	Properties
Does fear of pain moderate the effects of sensory focusing and distraction on cold pressor pain in pain-free individuals?	/pubmed/15219256	Roelofs J, Peters ML, van der Zijden M, Vlaeyen JW.	J Pain. 2004 Jun;5(5):250-6.	J Pain. 2004	PubMed	citation	PMID:15219256	pubmed	15219256	create date:2004/06/29 | first author:Roelofs J
Children's memory for pain: overview and implications for practice.	/pubmed/15219255	von Baeyer CL, Marche TA, Rocha EM, Salmon K.	J Pain. 2004 Jun;5(5):241-9. Review.	J Pain. 2004	PubMed	citation	PMID:15219255	pubmed	15219255	create date:2004/06/29 | first author:von Baeyer CL
Botulinum toxin a for vulvodynia: a case report.	/pubmed/15162347	Gunter J, Brewer A, Tawfik O.	J Pain. 2004 May;5(4):238-40.	J Pain. 2004	PubMed	citation	PMID:15162347	pubmed	15162347	create date:2004/05/27 | first author:Gunter J
Temperature and the cold pressor test.	/pubmed/15162346	Mitchell LA, MacDonald RA, Brodie EE.	J Pain. 2004 May;5(4):233-7.	J Pain. 2004	PubMed	citation	PMID:15162346	pubmed	15162346	create date:2004/05/27 | first author:Mitchell LA
Association between quantitative sensory testing, treatment choice, and subsequent pain reduction in vulvar vestibulitis syndrome.	/pubmed/15162345	Granot M, Zimmer EZ, Friedman M, Lowenstein L, Yarnitsky D.	J Pain. 2004 May;5(4):226-32.	J Pain. 2004	PubMed	citation	PMID:15162345	pubmed	15162345	create date:2004/05/27 | first author:Granot M
Smoking and smokeless tobacco: increased risk for oral pain.	/pubmed/15162344	Riley JL 3rd, Tomar SL, Gilbert GH.	J Pain. 2004 May;5(4):218-25.	J Pain. 2004	PubMed	citation	PMID:15162344	pubmed	15162344	create date:2004/05/27 | first author:Riley JL 3rd
The distribution of hyperaemia induced by skin burn injury is not correlated with the development of secondary punctate hyperalgesia.	/pubmed/15162343	Schulte H, Sollevi A, Segerdahl M.	J Pain. 2004 May;5(4):212-7.	J Pain. 2004	PubMed	citation	PMID:15162343	pubmed	15162343	create date:2004/05/27 | first author:Schulte H
Psychological aspects of persistent pain: current state of the science.	/pubmed/15162342	Keefe FJ, Rumble ME, Scipio CD, Giordano LA, Perri LM.	J Pain. 2004 May;5(4):195-211. Review.	J Pain. 2004	PubMed	citation	PMID:15162342	pubmed	15162342	create date:2004/05/27 | first author:Keefe FJ
Successful use of zonisamide for central poststroke pain.	/pubmed/15106132	Takahashi Y, Hashimoto K, Tsuji S.	J Pain. 2004 Apr;5(3):192-4.	J Pain. 2004	PubMed	citation	PMID:15106132	pubmed	15106132	create date:2004/04/24 | first author:Takahashi Y
Relationship of ethnicity, gender, and ambulatory blood pressure to pain sensitivity: effects of individualized pain rating scales.	/pubmed/15106131	Campbell TS, Hughes JW, Girdler SS, Maixner W, Sherwood A.	J Pain. 2004 Apr;5(3):183-91.	J Pain. 2004	PubMed	citation	PMID:15106131	pubmed	15106131	create date:2004/04/24 | first author:Campbell TS
Race, age, and gender influences among clusters of African American and white patients with chronic pain.	/pubmed/15106130	Green CR, Ndao-Brumblay SK, Nagrant AM, Baker TA, Rothman E.	J Pain. 2004 Apr;5(3):171-82. Erratum in: J Pain. 2005 Oct;6(10):707-9.	J Pain. 2004	PubMed	citation	PMID:15106130	pubmed	15106130	create date:2004/04/24 | first author:Green CR
Catastrophizing predicts changes in thermal pain responses after resolution of acute dental pain.	/pubmed/15106129	Edwards RR, Fillingim RB, Maixner W, Sigurdsson A, Haythornthwaite J.	J Pain. 2004 Apr;5(3):164-70.	J Pain. 2004	PubMed	citation	PMID:15106129	pubmed	15106129	create date:2004/04/24 | first author:Edwards RR
Effect of blockade of nerve growth factor and tumor necrosis factor on pain behaviors after plantar incision.	/pubmed/15106128	Zahn PK, Subieta A, Park SS, Brennan TJ.	J Pain. 2004 Apr;5(3):157-63.	J Pain. 2004	PubMed	citation	PMID:15106128	pubmed	15106128	create date:2004/04/24 | first author:Zahn PK
Increased nerve growth factor expression triggers bladder overactivity.	/pubmed/15106127	Lamb K, Gebhart GF, Bielefeldt K.	J Pain. 2004 Apr;5(3):150-6.	J Pain. 2004	PubMed	citation	PMID:15106127	pubmed	15106127	create date:2004/04/24 | first author:Lamb K
Clinical characteristics and economic costs of patients with painful neuropathic disorders.	/pubmed/15106126	Berger A, Dukes EM, Oster G.	J Pain. 2004 Apr;5(3):143-9.	J Pain. 2004	PubMed	citation	PMID:15106126	pubmed	15106126	create date:2004/04/24 | first author:Berger A
Re: Hord ED et al. The effect of vagus nerve stimulation on migraines. J Pain. 2003 Nov;4(9):530-4.	/pubmed/15042523	Mauskop A.	J Pain. 2004 Mar;5(2):139; author reply 140. No abstract available.	J Pain. 2004	PubMed	citation	PMID:15042523	pubmed	15042523	create date:2004/03/26 | first author:Mauskop A
Re: Rauck et al. Long-term intrathecal opioid therapy with a patient-activated, implanted delivery system for the treatment of refractory cancer pain. J Pain. 2003 Oct;4(8):441-7.	/pubmed/15042522	Mercadante S.	J Pain. 2004 Mar;5(2):138-9. No abstract available.	J Pain. 2004	PubMed	citation	PMID:15042522	pubmed	15042522	create date:2004/03/26 | first author:Mercadante S
Validation of the Brief Pain Inventory for chronic nonmalignant pain.	/pubmed/15042521	Tan G, Jensen MP, Thornby JI, Shanti BF.	J Pain. 2004 Mar;5(2):133-7.	J Pain. 2004	PubMed	citation	PMID:15042521	pubmed	15042521	create date:2004/03/26 | first author:Tan G
Pain management of cancer patients with transdermal fentanyl: a study of 1828 step I, II, & III transfers.	/pubmed/15042520	Mystakidou K, Parpa E, Tsilika E, Katsouda E, Kouloulias V, Kouvaris J, Georgaki S, Vlahos L.	J Pain. 2004 Mar;5(2):119-32. Erratum in: J Pain. 2004 Nov;5(9):528.	J Pain. 2004	PubMed	citation	PMID:15042520	pubmed	15042520	create date:2004/03/26 | first author:Mystakidou K
Muscle pain during exercise in normotensive AfricanAmerican women: effect of parental hypertension history.	/pubmed/15042519	Cook DB, Jackson EM, O'connor PJ, Dishman RK.	J Pain. 2004 Mar;5(2):111-8.	J Pain. 2004	PubMed	citation	PMID:15042519	pubmed	15042519	create date:2004/03/26 | first author:Cook DB
Analgesic effects of a soy-containing diet in three murine bone cancer pain models.	/pubmed/15042518	Zhao C, Wacnik PW, Tall JM, Johns DC, Wilcox GL, Meyer RA, Raja SN.	J Pain. 2004 Mar;5(2):104-10.	J Pain. 2004	PubMed	citation	PMID:15042518	pubmed	15042518	create date:2004/03/26 | first author:Zhao C
Sex differences in thermal nociception and prostaglandin-induced thermal hypersensitivity in rhesus monkeys.	/pubmed/15042517	Negus SS, Wurrey BA, Mello NK.	J Pain. 2004 Mar;5(2):92-103.	J Pain. 2004	PubMed	citation	PMID:15042517	pubmed	15042517	create date:2004/03/26 | first author:Negus SS
Memory for stress-associated acute pain.	/pubmed/15042516	Gedney JJ, Logan H.	J Pain. 2004 Mar;5(2):83-91.	J Pain. 2004	PubMed	citation	PMID:15042516	pubmed	15042516	create date:2004/03/26 | first author:Gedney JJ
Influences of gender role and anxiety on sex differences in temporal summation of pain.	/pubmed/15042515	Robinson ME, Wise EA, Gagnon C, Fillingim RB, Price DD.	J Pain. 2004 Mar;5(2):77-82.	J Pain. 2004	PubMed	citation	PMID:15042515	pubmed	15042515	create date:2004/03/26 | first author:Robinson ME
Neurokinin-1 receptor gene expression in the mouse dorsal horn increases with neuropathic pain.	/pubmed/15042514	Taylor BK, McCarson KE.	J Pain. 2004 Mar;5(2):71-6.	J Pain. 2004	PubMed	citation	PMID:15042514	pubmed	15042514	create date:2004/03/26 | first author:Taylor BK
Intrathecal but not intravenous opioids release adenosine from the spinal cord.	/pubmed/14975380	Eisenach JC, Hood DD, Curry R, Sawynok J, Yaksh TL, Li X.	J Pain. 2004 Feb;5(1):64-8.	J Pain. 2004	PubMed	citation	PMID:14975380	pubmed	14975380	create date:2004/02/21 | first author:Eisenach JC
Sialochemical and gustatory analysis in patients with oral sensory complaints.	/pubmed/14975379	Nagler RM, Hershkovich O.	J Pain. 2004 Feb;5(1):56-63.	J Pain. 2004	PubMed	citation	PMID:14975379	pubmed	14975379	create date:2004/02/21 | first author:Nagler RM
Suramin inhibits spinal cord microglia activation and long-term hyperalgesia induced by formalin injection.	/pubmed/14975378	Wu Y, Willcockson HH, Maixner W, Light AR.	J Pain. 2004 Feb;5(1):48-55.	J Pain. 2004	PubMed	citation	PMID:14975378	pubmed	14975378	create date:2004/02/21 | first author:Wu Y
A polymeric membrane dressing with antinociceptive properties: analysis with a rodent model of stab wound secondary hyperalgesia.	/pubmed/14975377	Beitz AJ, Newman A, Kahn AR, Ruggles T, Eikmeier L.	J Pain. 2004 Feb;5(1):38-47.	J Pain. 2004	PubMed	citation	PMID:14975377	pubmed	14975377	create date:2004/02/21 | first author:Beitz AJ
A new rodent model of hind limb penetrating wound injury characterized by continuous primary and secondary hyperalgesia.	/pubmed/14975376	Beitz AJ, Newman A, Shepard M, Ruggles T, Eikmeier L.	J Pain. 2004 Feb;5(1):26-37.	J Pain. 2004	PubMed	citation	PMID:14975376	pubmed	14975376	create date:2004/02/21 | first author:Beitz AJ
Study on biologic effects of radon and thermal therapy on osteoarthritis.	/pubmed/14975375	Yamaoka K, Mitsunobu F, Hanamoto K, Mori S, Tanizaki Y, Sugita K.	J Pain. 2004 Feb;5(1):20-5.	J Pain. 2004	PubMed	citation	PMID:14975375	pubmed	14975375	create date:2004/02/21 | first author:Yamaoka K
Opioids and renal function.	/pubmed/14975374	Mercadante S, Arcuri E.	J Pain. 2004 Feb;5(1):2-19. Review.	J Pain. 2004	PubMed	citation	PMID:14975374	pubmed	14975374	create date:2004/02/21 | first author:Mercadante S
Affective and evaluative descriptors of pain in the McGill pain questionnaire: reduction and reorganization.	/pubmed/14700025	Fernandez E, Boyle GJ.	J Pain. 2002 Feb;3(1):70-7.	J Pain. 2002	PubMed	citation	PMID:14700025	pubmed	14700025	create date:2004/01/01 | first author:Fernandez E
Abstracts of the 22nd Annual Scientific Meeting of the American Pain Society. March 20-23, 2003.	/pubmed/14650396	[No authors listed]	J Pain. 2003 Mar;4(2 Suppl 1):1-161. No abstract available.	J Pain. 2003	PubMed	citation	PMID:14650396	pubmed	14650396	create date:2003/12/03
The effect of vagus nerve stimulation on migraines.	/pubmed/14636821	Hord ED, Evans MS, Mueed S, Adamolekun B, Naritoku DK.	J Pain. 2003 Nov;4(9):530-4.	J Pain. 2003	PubMed	citation	PMID:14636821	pubmed	14636821	create date:2003/11/26 | first author:Hord ED
Stress influences the level of negative affectivity after forehead cold pressor pain.	/pubmed/14636820	Logan HL, Gedney JJ, Sheffield D, Xiang Y, Starrenburg E.	J Pain. 2003 Nov;4(9):520-9. Erratum in: J Pain. 2004 Mar;5(2):141.	J Pain. 2003	PubMed	citation	PMID:14636820	pubmed	14636820	create date:2003/11/26 | first author:Logan HL
Withdrawal hyperalgesia after acute opioid physical dependence in nonaddicted humans: a preliminary study.	/pubmed/14636819	Compton P, Athanasos P, Elashoff D.	J Pain. 2003 Nov;4(9):511-9.	J Pain. 2003	PubMed	citation	PMID:14636819	pubmed	14636819	create date:2003/11/26 | first author:Compton P
The influence of gender and race on physicians' pain management decisions.	/pubmed/14636818	Weisse CS, Sorum PC, Dominguez RE.	J Pain. 2003 Nov;4(9):505-10.	J Pain. 2003	PubMed	citation	PMID:14636818	pubmed	14636818	create date:2003/11/26 | first author:Weisse CS
Beneficial actions of neurotrophin treatment on diabetes-induced hypoalgesia in mice.	/pubmed/14636817	Christianson JA, Ryals JM, McCarson KE, Wright DE.	J Pain. 2003 Nov;4(9):493-504.	J Pain. 2003	PubMed	citation	PMID:14636817	pubmed	14636817	create date:2003/11/26 | first author:Christianson JA
Toward the development of a motivational model of pain self-management.	/pubmed/14636816	Jensen MP, Nielson WR, Kerns RD.	J Pain. 2003 Nov;4(9):477-92. Review.	J Pain. 2003	PubMed	citation	PMID:14636816	pubmed	14636816	create date:2003/11/26 | first author:Jensen MP
Psychosocial mediators of sex differences in pain responsivity.	/pubmed/14622855	Sanford SD, Kersh BC, Thorn BE, Rich MA, Ward LC.	J Pain. 2002 Feb;3(1):58-64.	J Pain. 2002	PubMed	citation	PMID:14622855	pubmed	14622855	create date:2003/11/19 | first author:Sanford SD
Caregiver report of pain in infants and toddlers with sickle cell disease: reliability and validity of a daily diary.	/pubmed/14622854	Ely B, Dampier C, Gilday M, O'Neal P, Brodecki D.	J Pain. 2002 Feb;3(1):50-7.	J Pain. 2002	PubMed	citation	PMID:14622854	pubmed	14622854	create date:2003/11/19 | first author:Ely B
Mid-axonal tumor necrosis factor-alpha induces ectopic activity in a subset of slowly conducting cutaneous and deep afferent neurons.	/pubmed/14622853	Leem JG, Bove GM.	J Pain. 2002 Feb;3(1):45-9.	J Pain. 2002	PubMed	citation	PMID:14622853	pubmed	14622853	create date:2003/11/19 | first author:Leem JG
A survey of pain-related hospitalizations, emergency department visits, and physician office visits reported by cancer patients with and without history of breakthrough pain.	/pubmed/14622852	Fortner BV, Okon TA, Portenoy RK.	J Pain. 2002 Feb;3(1):38-44.	J Pain. 2002	PubMed	citation	PMID:14622852	pubmed	14622852	create date:2003/11/19 | first author:Fortner BV
Pressure-pain function in desensitized and hypersensitized muscle and skin assessed by cuff algometry.	/pubmed/14622851	Polianskis R, Graven-Nielsen T, Arendt-Nielsen L.	J Pain. 2002 Feb;3(1):28-37.	J Pain. 2002	PubMed	citation	PMID:14622851	pubmed	14622851	create date:2003/11/19 | first author:Polianskis R
The use of botulinum toxin for the treatment of chronic facial pain.	/pubmed/14622850	Borodic GE, Acquadro MA.	J Pain. 2002 Feb;3(1):21-7.	J Pain. 2002	PubMed	citation	PMID:14622850	pubmed	14622850	create date:2003/11/19 | first author:Borodic GE
Oncology outpatients with pain from bone metastasis require more than around-the-clock dosing of analgesics to achieve adequate pain control.	/pubmed/14622849	Miaskowski C, Mack KA, Dodd M, West C, Paul SM, Tripathy D, Koo P, Schumacher K, Facione N.	J Pain. 2002 Feb;3(1):12-20.	J Pain. 2002	PubMed	citation	PMID:14622849	pubmed	14622849	create date:2003/11/19 | first author:Miaskowski C
Activation of lamina I spinal cord neurons that express the substance P receptor in visceral nociception and hyperalgesia.	/pubmed/14622848	Honoré P, Kamp EH, Rogers SD, Gebhart GF, Mantyh PW.	J Pain. 2002 Feb;3(1):3-11.	J Pain. 2002	PubMed	citation	PMID:14622848	pubmed	14622848	create date:2003/11/19 | first author:Honoré P
Botulinum toxin and chronic facial pain.	/pubmed/14622847	Saper JR.	J Pain. 2002 Feb;3(1):2. No abstract available.	J Pain. 2002	PubMed	citation	PMID:14622847	pubmed	14622847	create date:2003/11/19 | first author:Saper JR
Identifying pain genes: bottom-up and top-down approaches.	/pubmed/14622845	Mogil JS, McCarson KE.	J Pain. 2000 Sep;1(3 Suppl):66-80.	J Pain. 2000	PubMed	citation	PMID:14622845	pubmed	14622845	create date:2003/11/19 | first author:Mogil JS
Title	URL	Description	Details	ShortDetails	Resource	Type	Identifiers	Db	EntrezUID	Properties
The contribution of spinal cord neurokinin-1 receptor signaling to pain.	/pubmed/14622844	Trafton JA, Basbaum AI.	J Pain. 2000 Sep;1(3 Suppl):57-65.	J Pain. 2000	PubMed	citation	PMID:14622844	pubmed	14622844	create date:2003/11/19 | first author:Trafton JA
Why is morphine not the ultimate analgesic and what can be done to improve it?	/pubmed/14622843	Stein C, Schäfer M, Machelska H.	J Pain. 2000 Sep;1(3 Suppl):51-6.	J Pain. 2000	PubMed	citation	PMID:14622843	pubmed	14622843	create date:2003/11/19 | first author:Stein C
Opioid receptors: from genes to mice.	/pubmed/14622842	Kieffer BL.	J Pain. 2000 Sep;1(3 Suppl):45-50.	J Pain. 2000	PubMed	citation	PMID:14622842	pubmed	14622842	create date:2003/11/19 | first author:Kieffer BL
Pain: molecular mechanisms.	/pubmed/14622841	Costigan M, Woolf CJ.	J Pain. 2000 Sep;1(3 Suppl):35-44.	J Pain. 2000	PubMed	citation	PMID:14622841	pubmed	14622841	create date:2003/11/19 | first author:Costigan M
Will ion-channel blockers be useful for management of nonneuropathic pain?	/pubmed/14622840	Petersen KL, Rowbotham MC.	J Pain. 2000 Sep;1(3 Suppl):26-34.	J Pain. 2000	PubMed	citation	PMID:14622840	pubmed	14622840	create date:2003/11/19 | first author:Petersen KL
Molecules that specify modality: mechanisms of nociception.	/pubmed/14622839	Wood JN, Heath MJ.	J Pain. 2000 Sep;1(3 Suppl):19-25.	J Pain. 2000	PubMed	citation	PMID:14622839	pubmed	14622839	create date:2003/11/19 | first author:Wood JN
Limitations of NSAIDs for pain management: toxicity or lack of efficacy?	/pubmed/14622838	Payne R.	J Pain. 2000 Sep;1(3 Suppl):14-8.	J Pain. 2000	PubMed	citation	PMID:14622838	pubmed	14622838	create date:2003/11/19 | first author:Payne R
A comparison of the newer COX-2 drugs and older nonnarcotic oral analgesics.	/pubmed/14622837	Sunshine A.	J Pain. 2000 Sep;1(3 Suppl):10-3.	J Pain. 2000	PubMed	citation	PMID:14622837	pubmed	14622837	create date:2003/11/19 | first author:Sunshine A
Is mechanism-based pain treatment attainable? Clinical trial issues.	/pubmed/14622836	Max MB.	J Pain. 2000 Sep;1(3 Suppl):2-9.	J Pain. 2000	PubMed	citation	PMID:14622836	pubmed	14622836	create date:2003/11/19 | first author:Max MB
The effect of varying frequency and intensity of transcutaneous electrical nerve stimulation on secondary mechanical hyperalgesia in an animal model of inflammation.	/pubmed/14622834	King EW, Sluka KA.	J Pain. 2001 Apr;2(2):128-33.	J Pain. 2001	PubMed	citation	PMID:14622834	pubmed	14622834	create date:2003/11/19 | first author:King EW
Intrathecally administered cholera toxin blocks allodynia and hyperalgesia in persistent pain models.	/pubmed/14622833	Caudle RM, Mannes AJ, Benoliel R, Eliav E, Iadarola MJ.	J Pain. 2001 Apr;2(2):118-27.	J Pain. 2001	PubMed	citation	PMID:14622833	pubmed	14622833	create date:2003/11/19 | first author:Caudle RM
Electro-acupuncture attenuates behavioral hyperalgesia and selectively reduces spinal Fos protein expression in rats with persistent inflammation.	/pubmed/14622832	Lao L, Zhang G, Wei F, Berman BM, Ren K.	J Pain. 2001 Apr;2(2):111-7.	J Pain. 2001	PubMed	citation	PMID:14622832	pubmed	14622832	create date:2003/11/19 | first author:Lao L
Living with rheumatoid arthritis: the role of daily spirituality and daily religious and spiritual coping.	/pubmed/14622831	Keefe FJ, Affleck G, Lefebvre J, Underwood L, Caldwell DS, Drew J, Egert J, Gibson J, Pargament K.	J Pain. 2001 Apr;2(2):101-10.	J Pain. 2001	PubMed	citation	PMID:14622831	pubmed	14622831	create date:2003/11/19 | first author:Keefe FJ
Gender and gonadal hormone effects on vagal modulation of tonic nociception.	/pubmed/14622830	Khasar SG, Isenberg WM, Miao FJ, Gear RW, Green PG, Levine JD.	J Pain. 2001 Apr;2(2):91-100.	J Pain. 2001	PubMed	citation	PMID:14622830	pubmed	14622830	create date:2003/11/19 | first author:Khasar SG
Effects of systemic morphine on escape latency and a hindlimb reflex response in the rat.	/pubmed/14622829	Vincler M, Maixner W, Vierck CJ Jr, Light AR.	J Pain. 2001 Apr;2(2):83-90.	J Pain. 2001	PubMed	citation	PMID:14622829	pubmed	14622829	create date:2003/11/19 | first author:Vincler M
Pain expectancy and work disability in patients with acute and chronic pain: a test of the fear avoidance hypothesis.	/pubmed/14622828	Ciccone DS, Just N.	J Pain. 2001 Jun;2(3):181-94.	J Pain. 2001	PubMed	citation	PMID:14622828	pubmed	14622828	create date:2003/11/19 | first author:Ciccone DS
Ethical dilemmas in pain management.	/pubmed/14622827	Ferrell BR, Novy D, Sullivan MD, Banja J, Dubois MY, Gitlin MC, Hamaty D, Lebovits A, Lipman AG, Lippe PM, Livovich J; American Pain Society/American Academy of Pain Ethics Task Force.	J Pain. 2001 Jun;2(3):171-80.	J Pain. 2001	PubMed	citation	PMID:14622827	pubmed	14622827	create date:2003/11/19 | first author:Ferrell BR
Effects of stress and relaxation on capsaicin-induced pain.	/pubmed/14622826	Logan H, Lutgendorf S, Rainville P, Sheffield D, Iverson K, Lubaroff D.	J Pain. 2001 Jun;2(3):160-70.	J Pain. 2001	PubMed	citation	PMID:14622826	pubmed	14622826	create date:2003/11/19 | first author:Logan H
The effect of electroacupuncture on pain behaviors and noxious stimulus-evoked Fos expression in a rat model of neuropathic pain.	/pubmed/14622825	Dai Y, Kondo E, Fukuoka T, Tokunaga A, Miki K, Noguchi K.	J Pain. 2001 Jun;2(3):151-9.	J Pain. 2001	PubMed	citation	PMID:14622825	pubmed	14622825	create date:2003/11/19 | first author:Dai Y
Rapid onset pain induced by intravenous streptozotocin in the rat.	/pubmed/14622824	Aley KO, Levine JD.	J Pain. 2001 Jun;2(3):146-50.	J Pain. 2001	PubMed	citation	PMID:14622824	pubmed	14622824	create date:2003/11/19 | first author:Aley KO
The effect of musculoskeletal pain on motor activity and control.	/pubmed/14622823	Sterling M, Jull G, Wright A.	J Pain. 2001 Jun;2(3):135-45.	J Pain. 2001	PubMed	citation	PMID:14622823	pubmed	14622823	create date:2003/11/19 | first author:Sterling M
Allodynia and hyperalgesia produced by specific inhibition of spinal c-fos expression: lack of correlation with dynorphin content.	/pubmed/14622822	Ibrahim MM, Mata HP, Chawla M, Lai J, Porreca F, Malan TP Jr.	J Pain. 2001 Aug;2(4):241-9.	J Pain. 2001	PubMed	citation	PMID:14622822	pubmed	14622822	create date:2003/11/19 | first author:Ibrahim MM
Conditions affecting the onset, severity, and progression of a spontaneous pain-like behavior after excitotoxic spinal cord injury.	/pubmed/14622821	Gorman AL, Yu CG, Ruenes GR, Daniels L, Yezierski RP.	J Pain. 2001 Aug;2(4):229-40.	J Pain. 2001	PubMed	citation	PMID:14622821	pubmed	14622821	create date:2003/11/19 | first author:Gorman AL
Immediate reorganization of the rat somatosensory thalamus after partial ligation of sciatic nerve.	/pubmed/14622820	Brüggemann J, Galhardo V, Apkarian AV.	J Pain. 2001 Aug;2(4):220-8.	J Pain. 2001	PubMed	citation	PMID:14622820	pubmed	14622820	create date:2003/11/19 | first author:Brüggemann J
Large-fiber mechanoreceptors contribute to muscle soreness after eccentric exercise.	/pubmed/14622819	Weerakkody NS, Whitehead NP, Canny BJ, Gregory JE, Proske U.	J Pain. 2001 Aug;2(4):209-19.	J Pain. 2001	PubMed	citation	PMID:14622819	pubmed	14622819	create date:2003/11/19 | first author:Weerakkody NS
Pain management techniques used by patients with multiple sclerosis.	/pubmed/14622818	Heckman-Stone C, Stone C.	J Pain. 2001 Aug;2(4):205-8.	J Pain. 2001	PubMed	citation	PMID:14622818	pubmed	14622818	create date:2003/11/19 | first author:Heckman-Stone C
Evaluation of long-term efficacy and safety of transdermal fentanyl in the treatment of chronic noncancer pain.	/pubmed/14622817	Milligan K, Lanteri-Minet M, Borchert K, Helmers H, Donald R, Kress HG, Adriaensen H, Moulin D, Järvimäki V, Haazen L.	J Pain. 2001 Aug;2(4):197-204.	J Pain. 2001	PubMed	citation	PMID:14622817	pubmed	14622817	create date:2003/11/19 | first author:Milligan K
Opioid selection: plaudits, pitfalls, and possibilities.	/pubmed/14622816	Fine PG.	J Pain. 2001 Aug;2(4):195-6. No abstract available.	J Pain. 2001	PubMed	citation	PMID:14622816	pubmed	14622816	create date:2003/11/19 | first author:Fine PG
Sex differences in negative emotional responses to chronic pain.	/pubmed/14622815	Riley JL, Robinson ME, Wade JB, Myers CD, Price DD.	J Pain. 2001 Dec;2(6):354-9.	J Pain. 2001	PubMed	citation	PMID:14622815	pubmed	14622815	create date:2003/11/19 | first author:Riley JL
The effects of noxious dental heating on the jaw-opening reflex and trigeminal Fos expression in the ferret.	/pubmed/14622814	Chattipakorn SC, Light AR, Narhi M, Maixner W.	J Pain. 2001 Dec;2(6):345-53.	J Pain. 2001	PubMed	citation	PMID:14622814	pubmed	14622814	create date:2003/11/19 | first author:Chattipakorn SC
The effect of maximal exercise on temporal summation of second pain (windup) in patients with fibromyalgia syndrome.	/pubmed/14622813	Vierck CJ Jr, Staud R, Price DD, Cannon RL, Mauderli AP, Martin AD.	J Pain. 2001 Dec;2(6):334-44.	J Pain. 2001	PubMed	citation	PMID:14622813	pubmed	14622813	create date:2003/11/19 | first author:Vierck CJ Jr
Systemic administration of CNI-1493, a p38 mitogen-activated protein kinase inhibitor, blocks intrathecal human immunodeficiency virus-1 gp120-induced enhanced pain states in rats.	/pubmed/14622812	Milligan ED, O'Connor KA, Armstrong CB, Hansen MK, Martin D, Tracey KJ, Maier SF, Watkins LR.	J Pain. 2001 Dec;2(6):326-33.	J Pain. 2001	PubMed	citation	PMID:14622812	pubmed	14622812	create date:2003/11/19 | first author:Milligan ED
Affective and evaluative descriptors of pain in the McGill Pain Questionnaire: reduction and reorganization.	/pubmed/14622811	Fernandez E, Boyle GJ.	J Pain. 2001 Dec;2(6):318-25. Erratum in: J Pain. 2002 Feb;3(1):69. Corrected and republished in: J Pain. 2002 Feb;3(1):70-7.	J Pain. 2001	PubMed	citation	PMID:14622811	pubmed	14622811	create date:2003/11/19 | first author:Fernandez E
Effects of age on temporal summation and habituation of thermal pain: clinical relevance in healthy older and younger adults.	/pubmed/14622810	Edwards RR, Fillingim RB.	J Pain. 2001 Dec;2(6):307-17.	J Pain. 2001	PubMed	citation	PMID:14622810	pubmed	14622810	create date:2003/11/19 | first author:Edwards RR
Comparison of sucrose, expressed breast milk, and breast-feeding on the neonatal response to heel prick.	/pubmed/14622809	Bilgen H, Ozek E, Cebeci D, Ors R.	J Pain. 2001 Oct;2(5):301-5. Retraction in: J Pain. 2003 Sep;4(7):415.	J Pain. 2001	PubMed	citation	PMID:14622809	pubmed	14622809	create date:2003/11/19 | first author:Bilgen H
Electrical muscle stimulation as an adjunct to exercise therapy in the treatment of nonacute low back pain: a randomized trial.	/pubmed/14622808	Glaser JA, Baltz MA, Nietert PJ, Bensen CV.	J Pain. 2001 Oct;2(5):295-300.	J Pain. 2001	PubMed	citation	PMID:14622808	pubmed	14622808	create date:2003/11/19 | first author:Glaser JA
Sensory and affective dimensions of phasic pain are indistinguishable in the self-report and psychophysiology of normal laboratory subjects.	/pubmed/14622807	Chapman CR, Nakamura Y, Donaldson GW, Jacobson RC, Bradshaw DH, Flores L, Chapman CN.	J Pain. 2001 Oct;2(5):279-94.	J Pain. 2001	PubMed	citation	PMID:14622807	pubmed	14622807	create date:2003/11/19 | first author:Chapman CR
The effect of lumbar sympathectomy in the spinal nerve ligation model of neuropathic pain.	/pubmed/14622806	Xie J, Park SK, Chung K, Chung JM.	J Pain. 2001 Oct;2(5):270-8.	J Pain. 2001	PubMed	citation	PMID:14622806	pubmed	14622806	create date:2003/11/19 | first author:Xie J
Perceived spouse responsiveness to chronic pain: three empirical subgroups.	/pubmed/14622805	Papas RK, Robinson ME, Riley JL 3rd.	J Pain. 2001 Oct;2(5):262-9.	J Pain. 2001	PubMed	citation	PMID:14622805	pubmed	14622805	create date:2003/11/19 | first author:Papas RK
Stroke and central poststroke pain in an elderly population.	/pubmed/14622804	Bowsher D.	J Pain. 2001 Oct;2(5):258-61.	J Pain. 2001	PubMed	citation	PMID:14622804	pubmed	14622804	create date:2003/11/19 | first author:Bowsher D
Gender role expectations of pain: relationship to sex differences in pain.	/pubmed/14622803	Robinson ME, Riley JL 3rd, Myers CD, Papas RK, Wise EA, Waxenberg LB, Fillingim RB.	J Pain. 2001 Oct;2(5):251-7.	J Pain. 2001	PubMed	citation	PMID:14622803	pubmed	14622803	create date:2003/11/19 | first author:Robinson ME
Intravenous infusion of fosphenytoin produces prolonged pain relief: a case report.	/pubmed/14622802	McCleane GJ.	J Pain. 2002 Apr;3(2):156-8.	J Pain. 2002	PubMed	citation	PMID:14622802	pubmed	14622802	create date:2003/11/19 | first author:McCleane GJ
A psychophysiological causal model of pain report validity.	/pubmed/14622801	Chapman CR, Donaldson GW, Nakamura Y, Jacobson RC, Bradshaw DH, Gavrin J.	J Pain. 2002 Apr;3(2):143-55.	J Pain. 2002	PubMed	citation	PMID:14622801	pubmed	14622801	create date:2003/11/19 | first author:Chapman CR
Defining the role for gabapentin in the treatment of trigeminal neuralgia: a retrospective study.	/pubmed/14622800	Cheshire WP Jr.	J Pain. 2002 Apr;3(2):137-42.	J Pain. 2002	PubMed	citation	PMID:14622800	pubmed	14622800	create date:2003/11/19 | first author:Cheshire WP Jr
Assessment of postexercise muscle soreness by electromyography and mechanomyography.	/pubmed/14622799	Bajaj P, Madeleine P, Sjøgaard G, Arendt-Nielsen L.	J Pain. 2002 Apr;3(2):126-36.	J Pain. 2002	PubMed	citation	PMID:14622799	pubmed	14622799	create date:2003/11/19 | first author:Bajaj P
Hyperpolarization of substantia gelatinosa neurons evoked by mu-, kappa-, delta 1-, and delta 2-selective opioids.	/pubmed/14622798	Eckert WA 3rd, Light AR.	J Pain. 2002 Apr;3(2):115-25.	J Pain. 2002	PubMed	citation	PMID:14622798	pubmed	14622798	create date:2003/11/19 | first author:Eckert WA 3rd
Spinothalamic and thalamocortical nociceptive pathways.	/pubmed/14622796	Treede RD.	J Pain. 2002 Apr;3(2):109-12;discussion 113-4. No abstract available.	J Pain. 2002	PubMed	citation	PMID:14622796	pubmed	14622796	create date:2003/11/19 | first author:Treede RD
Does the spinothalamic tract to ventroposterior lateral thalamus and somatosensory cortex have roles in both pain sensation and pain-related emotions?	/pubmed/14622795	Price DD, Verne GN.	J Pain. 2002 Apr;3(2):105-8; discussion 113-4. No abstract available.	J Pain. 2002	PubMed	citation	PMID:14622795	pubmed	14622795	create date:2003/11/19 | first author:Price DD
A pain in the thalamus.	/pubmed/14622794	Jones EG.	J Pain. 2002 Apr;3(2):102-4; discussion 113-4. No abstract available.	J Pain. 2002	PubMed	citation	PMID:14622794	pubmed	14622794	create date:2003/11/19 | first author:Jones EG
Is there a specific lamina I spinothalamocortical pathway for pain and temperature sensations in primates?	/pubmed/14622793	Craig AD, Blomqvist A.	J Pain. 2002 Apr;3(2):95-101; discussion 113-4. No abstract available.	J Pain. 2002	PubMed	citation	PMID:14622793	pubmed	14622793	create date:2003/11/19 | first author:Craig AD
Title	URL	Description	Details	ShortDetails	Resource	Type	Identifiers	Db	EntrezUID	Properties
A critical review of the role of the proposed VMpo nucleus in pain.	/pubmed/14622792	Willis WD Jr, Zhang X, Honda CN, Giesler GJ Jr.	J Pain. 2002 Apr;3(2):79-94.	J Pain. 2002	PubMed	citation	PMID:14622792	pubmed	14622792	create date:2003/11/19 | first author:Willis WD Jr
Initial dose titration as recommended contravenes manufacturer's prescribing guidelines.	/pubmed/14622790	Gilder FJ, Brown S.	J Pain. 2001 Feb;2(1):80; author reply 80. No abstract available.	J Pain. 2001	PubMed	citation	PMID:14622790	pubmed	14622790	create date:2003/11/19 | first author:Gilder FJ
Reversible spastic paraparesis induced by high-dose intravenous methadone.	/pubmed/14622789	Manfredi PL, Gonzales GR, Payne R.	J Pain. 2001 Feb;2(1):77-9.	J Pain. 2001	PubMed	citation	PMID:14622789	pubmed	14622789	create date:2003/11/19 | first author:Manfredi PL
Oral ketamine for opioid-resistant acute pain.	/pubmed/14622788	Friedman R, Jallo J, Young WF.	J Pain. 2001 Feb;2(1):75-6.	J Pain. 2001	PubMed	citation	PMID:14622788	pubmed	14622788	create date:2003/11/19 | first author:Friedman R
Sex-dependent components of the analgesia produced by athletic competition.	/pubmed/14622787	Sternberg WF, Bokat C, Kass L, Alboyadjian A, Gracely RH.	J Pain. 2001 Feb;2(1):65-74.	J Pain. 2001	PubMed	citation	PMID:14622787	pubmed	14622787	create date:2003/11/19 | first author:Sternberg WF
Noise stress and human pain thresholds: divergent effects in men and women.	/pubmed/14622786	Rhudy JL, Meagher MW.	J Pain. 2001 Feb;2(1):57-64.	J Pain. 2001	PubMed	citation	PMID:14622786	pubmed	14622786	create date:2003/11/19 | first author:Rhudy JL
Local vibrotactile and pain sensitivities are negatively related in temporomandibular disorders.	/pubmed/14622785	Hollins M, Sigurdsson A, Morris KA.	J Pain. 2001 Feb;2(1):46-56.	J Pain. 2001	PubMed	citation	PMID:14622785	pubmed	14622785	create date:2003/11/19 | first author:Hollins M
Influence of peripheral inflammation on the postnatal maturation of primary sensory neuron phenotype in rats.	/pubmed/14622784	Beland B, Fitzgerald M.	J Pain. 2001 Feb;2(1):36-45.	J Pain. 2001	PubMed	citation	PMID:14622784	pubmed	14622784	create date:2003/11/19 | first author:Beland B
The effect of spinal and systemic administration of indomethacin on zymosan-induced edema, mechanical hyperalgesia, and thermal hyperalgesia.	/pubmed/14622783	Turnbach ME, Randich A.	J Pain. 2001 Feb;2(1):25-35.	J Pain. 2001	PubMed	citation	PMID:14622783	pubmed	14622783	create date:2003/11/19 | first author:Turnbach ME
Effects of glutamate receptor antagonists on spinal dorsal horn neurons during zymosan-induced inflammation in rats.	/pubmed/14622782	Spraggins DS, Turnbach ME, Randich A.	J Pain. 2001 Feb;2(1):12-24.	J Pain. 2001	PubMed	citation	PMID:14622782	pubmed	14622782	create date:2003/11/19 | first author:Spraggins DS
Long-lasting inflammation and long-term hyperalgesia after subcutaneous formalin injection into the rat hindpaw.	/pubmed/14622781	Fu KY, Light AR, Maixner W.	J Pain. 2001 Feb;2(1):2-11.	J Pain. 2001	PubMed	citation	PMID:14622781	pubmed	14622781	create date:2003/11/19 | first author:Fu KY
Treatment of pain crisis at end of life from severe lower extremity venous outflow obstruction with hyperalgesia and allodynia.	/pubmed/14622779	Gordon DB, Sehgal N, Schroeder ME, Cleary J.	J Pain. 2002 Jun;3(3):244-8.	J Pain. 2002	PubMed	citation	PMID:14622779	pubmed	14622779	create date:2003/11/19 | first author:Gordon DB
Electrophysiologic characterization of the antinociceptive actions of S18616, a novel and potent alpha 2-adrenoceptor agonist, after acute and persistent pain states.	/pubmed/14622778	Suzuki R, Green GM, Millan MJ, Dickenson AH.	J Pain. 2002 Jun;3(3):234-43.	J Pain. 2002	PubMed	citation	PMID:14622778	pubmed	14622778	create date:2003/11/19 | first author:Suzuki R
A multicenter, double-blind, randomized, placebo-controlled crossover evaluation of a short course of 4030W92 in patients with chronic neuropathic pain.	/pubmed/14622777	Wallace MS, Rowbotham M, Bennett GJ, Jensen TS, Pladna R, Quessy S.	J Pain. 2002 Jun;3(3):227-33.	J Pain. 2002	PubMed	citation	PMID:14622777	pubmed	14622777	create date:2003/11/19 | first author:Wallace MS
Sex differences in opioid antinociception in rhesus monkeys: antagonism of fentanyl and U50,488 by quadazocine.	/pubmed/14622776	Negus SS, Zuzga DS, Mello NK.	J Pain. 2002 Jun;3(3):218-26.	J Pain. 2002	PubMed	citation	PMID:14622776	pubmed	14622776	create date:2003/11/19 | first author:Negus SS
Predictors of pain during invasive medical procedures.	/pubmed/14622775	Logan HL, Sheffield D, Lutgendorf S, Lang E.	J Pain. 2002 Jun;3(3):211-7.	J Pain. 2002	PubMed	citation	PMID:14622775	pubmed	14622775	create date:2003/11/19 | first author:Logan HL
Co-localization of mu opioid receptor and N-methyl-D-aspartate receptor in the trigeminal dorsal horn.	/pubmed/14622774	Aicher SA, Goldberg A, Sharma S.	J Pain. 2002 Jun;3(3):203-10.	J Pain. 2002	PubMed	citation	PMID:14622774	pubmed	14622774	create date:2003/11/19 | first author:Aicher SA
Sweet solutions and pacifiers for pain relief in newborn infants.	/pubmed/14622773	Akman I, Ozek E, Bilgen H, Ozdogan T, Cebeci D.	J Pain. 2002 Jun;3(3):199-202.	J Pain. 2002	PubMed	citation	PMID:14622773	pubmed	14622773	create date:2003/11/19 | first author:Akman I
The role of nitric oxide in the phosphorylation of cyclic adenosine monophosphate-responsive element-binding protein in the spinal cord after intradermal injection of capsaicin.	/pubmed/14622772	Wu J, Fang L, Lin Q, Willis WD.	J Pain. 2002 Jun;3(3):190-8.	J Pain. 2002	PubMed	citation	PMID:14622772	pubmed	14622772	create date:2003/11/19 | first author:Wu J
Genetic evidence for the correlation of deep dorsal horn Fos protein immunoreactivity with tonic formalin pain behavior.	/pubmed/14622771	Bon K, Wilson SG, Mogil JS, Roberts WJ.	J Pain. 2002 Jun;3(3):181-9.	J Pain. 2002	PubMed	citation	PMID:14622771	pubmed	14622771	create date:2003/11/19 | first author:Bon K
Adverse events associated with postoperative opioid analgesia: a systematic review.	/pubmed/14622770	Wheeler M, Oderda GM, Ashburn MA, Lipman AG.	J Pain. 2002 Jun;3(3):159-80. No abstract available.	J Pain. 2002	PubMed	citation	PMID:14622770	pubmed	14622770	create date:2003/11/19 | first author:Wheeler M
Persistent inflammatory nociception increases levels of dynorphin 1-17 in the spinal cord, but not in supraspinal nuclei involved in pain modulation.	/pubmed/14622757	Parra MC, Nguyen TN, Hurley RW, Hammond DL.	J Pain. 2002 Aug;3(4):330-6.	J Pain. 2002	PubMed	citation	PMID:14622757	pubmed	14622757	create date:2003/11/19 | first author:Parra MC
Anxiety sensitivity, cognitive biases, and the experience of pain.	/pubmed/14622756	Keogh E, Cochrane M.	J Pain. 2002 Aug;3(4):320-9.	J Pain. 2002	PubMed	citation	PMID:14622756	pubmed	14622756	create date:2003/11/19 | first author:Keogh E
Low dose systemic morphine attenuates operant escape but facilitates innate reflex responses to thermal stimulation.	/pubmed/14622755	Vierck CJ, Acosta-Rua A, Nelligan R, Tester N, Mauderli A.	J Pain. 2002 Aug;3(4):309-19.	J Pain. 2002	PubMed	citation	PMID:14622755	pubmed	14622755	create date:2003/11/19 | first author:Vierck CJ
Indomethacin attenuates the immunosuppressive and tumor-promoting effects of surgery.	/pubmed/14622754	Page GG, Ben-Eliyahu S.	J Pain. 2002 Aug;3(4):301-8.	J Pain. 2002	PubMed	citation	PMID:14622754	pubmed	14622754	create date:2003/11/19 | first author:Page GG
Long-lasting changes in rostral ventral medulla neuronal activity after inflammation.	/pubmed/14622753	Robinson D, Calejesan AA, Zhuo M.	J Pain. 2002 Aug;3(4):292-300.	J Pain. 2002	PubMed	citation	PMID:14622753	pubmed	14622753	create date:2003/11/19 | first author:Robinson D
Racial differences in orofacial pain.	/pubmed/14622752	Riley JL 3rd, Gilbert GH.	J Pain. 2002 Aug;3(4):284-91.	J Pain. 2002	PubMed	citation	PMID:14622752	pubmed	14622752	create date:2003/11/19 | first author:Riley JL 3rd
The role of rofecoxib, a cyclooxygenase-2-specific inhibitor, for the treatment of non-cancer pain: a review.	/pubmed/14622751	Fine PG; Department of Anesthesiology, School of Medicine, University of Utah, Salt Lake City, 84108, USA. fine@aros.net.	J Pain. 2002 Aug;3(4):272-83.	J Pain. 2002	PubMed	citation	PMID:14622751	pubmed	14622751	create date:2003/11/19 | first author:Fine PG
The search for the cause of persistent muscle pain.	/pubmed/14622749	Stohler CS.	J Pain. 2002 Aug;3(4):268-9; discussion 270-1. No abstract available.	J Pain. 2002	PubMed	citation	PMID:14622749	pubmed	14622749	create date:2003/11/19 | first author:Stohler CS
Do we know enough to put forward a unifying hypothesis?	/pubmed/14622748	Mense S.	J Pain. 2002 Aug;3(4):264-7; discussion 270-1. No abstract available.	J Pain. 2002	PubMed	citation	PMID:14622748	pubmed	14622748	create date:2003/11/19 | first author:Mense S
Is there a relation between intramuscular hypoperfusion and chronic muscle pain?	/pubmed/14622747	Graven-Nielsen T, Arendt-Nielsen L.	J Pain. 2002 Aug;3(4):261-3; discussion 270-1. No abstract available.	J Pain. 2002	PubMed	citation	PMID:14622747	pubmed	14622747	create date:2003/11/19 | first author:Graven-Nielsen T
Intramuscular hypoperfusion, adrenergic receptors, and chronic muscle pain.	/pubmed/14622746	Maekawa K, Clark GT, Kuboki T.	J Pain. 2002 Aug;3(4):251-60.	J Pain. 2002	PubMed	citation	PMID:14622746	pubmed	14622746	create date:2003/11/19 | first author:Maekawa K
Depression, coping, and functional disability in juvenile primary fibromyalgia syndrome.	/pubmed/14622745	Kashikar-Zuck S, Vaught MH, Goldschneider KR, Graham TB, Miller JC.	J Pain. 2002 Oct;3(5):412-9.	J Pain. 2002	PubMed	citation	PMID:14622745	pubmed	14622745	create date:2003/11/19 | first author:Kashikar-Zuck S
Gender differences in patterns of cerebral activation during equal experience of painful laser stimulation.	/pubmed/14622744	Derbyshire SW, Nichols TE, Firestone L, Townsend DW, Jones AK.	J Pain. 2002 Oct;3(5):401-11.	J Pain. 2002	PubMed	citation	PMID:14622744	pubmed	14622744	create date:2003/11/19 | first author:Derbyshire SW
Spinal neurophysiologic correlates of the analgesic actions of intravesical dimethyl sulfoxide and capsaicin in the rat.	/pubmed/14622743	Castroman PJ, Ness TJ.	J Pain. 2002 Oct;3(5):394-400.	J Pain. 2002	PubMed	citation	PMID:14622743	pubmed	14622743	create date:2003/11/19 | first author:Castroman PJ
Measuring control appraisals in chronic pain.	/pubmed/14622742	Tan G, Jensen MP, Robinson-Whelen S, Thornby JI, Monga T.	J Pain. 2002 Oct;3(5):385-93.	J Pain. 2002	PubMed	citation	PMID:14622742	pubmed	14622742	create date:2003/11/19 | first author:Tan G
Hypogonadism in men consuming sustained-action oral opioids.	/pubmed/14622741	Daniell HW.	J Pain. 2002 Oct;3(5):377-84.	J Pain. 2002	PubMed	citation	PMID:14622741	pubmed	14622741	create date:2003/11/19 | first author:Daniell HW
Sympathetic-independent bradykinin mechanical hyperalgesia induced by subdiaphragmatic vagotomy in the rat.	/pubmed/14622740	Khasar SG, Miao FJ, Gear RW, Green PG, Isenberg WM, Levine JD.	J Pain. 2002 Oct;3(5):369-76.	J Pain. 2002	PubMed	citation	PMID:14622740	pubmed	14622740	create date:2003/11/19 | first author:Khasar SG
The active metabolite of leflunomide, an immunosuppressive agent, reduces mechanical sensitivity in a rat mononeuropathy model.	/pubmed/14622739	Sweitzer SM, DeLeo JA.	J Pain. 2002 Oct;3(5):360-8.	J Pain. 2002	PubMed	citation	PMID:14622739	pubmed	14622739	create date:2003/11/19 | first author:Sweitzer SM
The medulla oblongata: the vital center for descending modulation.	/pubmed/14622737	Ren K.	J Pain. 2002 Oct;3(5):355-7; discussion 358-9. No abstract available.	J Pain. 2002	PubMed	citation	PMID:14622737	pubmed	14622737	create date:2003/11/19 | first author:Ren K
The challenge of defining brainstem pain modulation circuits.	/pubmed/14622736	Proudfit HK.	J Pain. 2002 Oct;3(5):350-4; discussion 358-9. No abstract available.	J Pain. 2002	PubMed	citation	PMID:14622736	pubmed	14622736	create date:2003/11/19 | first author:Proudfit HK
Can the anatomic and neurochemical organization within the caudal ventrolateral medulla provide the framework on which to develop therapeutic strategies?	/pubmed/14622735	Lumb BM.	J Pain. 2002 Oct;3(5):347-9; discussion 358-9. No abstract available.	J Pain. 2002	PubMed	citation	PMID:14622735	pubmed	14622735	create date:2003/11/19 | first author:Lumb BM
The caudal ventrolateral medulla as an important inhibitory modulator of pain transmission in the spinal cord.	/pubmed/14622734	Tavares I, Lima D.	J Pain. 2002 Oct;3(5):337-46.	J Pain. 2002	PubMed	citation	PMID:14622734	pubmed	14622734	create date:2003/11/19 | first author:Tavares I
Radiofrequency ablation for cancer-associated pain.	/pubmed/14622733	Patti JW, Neeman Z, Wood BJ.	J Pain. 2002 Dec;3(6):471-3.	J Pain. 2002	PubMed	citation	PMID:14622733	pubmed	14622733	create date:2003/11/19 | first author:Patti JW
Characteristics of pain managed at home in children and adolescents with sickle cell disease by using diary self-reports.	/pubmed/14622732	Dampier C, Ely B, Brodecki D, O'Neal P.	J Pain. 2002 Dec;3(6):461-70.	J Pain. 2002	PubMed	citation	PMID:14622732	pubmed	14622732	create date:2003/11/19 | first author:Dampier C
Antenatal women with or without pelvic pain can be characterized by generalized or segmental hypoalgesia in late pregnancy.	/pubmed/14622731	Bajaj P, Bajaj P, Madsen H, Møller M, Arendt-Nielsen L.	J Pain. 2002 Dec;3(6):451-60.	J Pain. 2002	PubMed	citation	PMID:14622731	pubmed	14622731	create date:2003/11/19 | first author:Bajaj P
Developmental care decreases physiologic and behavioral pain expression in preterm neonates.	/pubmed/14622730	Sizun J, Ansquer H, Browne J, Tordjman S, Morin JF.	J Pain. 2002 Dec;3(6):446-50.	J Pain. 2002	PubMed	citation	PMID:14622730	pubmed	14622730	create date:2003/11/19 | first author:Sizun J
Sex differences in perceptual and cardiovascular responses to pain: the influence of a perceived ability manipulation.	/pubmed/14622729	Fillingim RB, Browning AD, Powell T, Wright RA.	J Pain. 2002 Dec;3(6):439-45.	J Pain. 2002	PubMed	citation	PMID:14622729	pubmed	14622729	create date:2003/11/19 | first author:Fillingim RB
Automated telephone as an adjunct for the treatment of chronic pain: a pilot study.	/pubmed/14622728	Naylor MR, Helzer JE, Naud S, Keefe FJ.	J Pain. 2002 Dec;3(6):429-38.	J Pain. 2002	PubMed	citation	PMID:14622728	pubmed	14622728	create date:2003/11/19 | first author:Naylor MR
The influence of athletic status and gender on experimental pain responses.	/pubmed/14622727	Manning EL, Fillingim RB.	J Pain. 2002 Dec;3(6):421-8.	J Pain. 2002	PubMed	citation	PMID:14622727	pubmed	14622727	create date:2003/11/19 | first author:Manning EL
Title	URL	Description	Details	ShortDetails	Resource	Type	Identifiers	Db	EntrezUID	Properties
Sex differences in common pain events: expectations and anchors.	/pubmed/14622726	Robinson ME, Gagnon CM, Dannecker EA, Brown JL, Jump RL, Price DD.	J Pain. 2003 Feb;4(1):40-5.	J Pain. 2003	PubMed	citation	PMID:14622726	pubmed	14622726	create date:2003/11/19 | first author:Robinson ME
Clinical decision making in pain management: Contributions of physician and patient characteristics to variations in practice.	/pubmed/14622725	Green CR, Wheeler JR, LaPorte F.	J Pain. 2003 Feb;4(1):29-39.	J Pain. 2003	PubMed	citation	PMID:14622725	pubmed	14622725	create date:2003/11/19 | first author:Green CR
The pharmacy cost of delivering postoperative analgesia to patients undergoing joint replacement surgery.	/pubmed/14622724	Macario A, McCoy M.	J Pain. 2003 Feb;4(1):22-8.	J Pain. 2003	PubMed	citation	PMID:14622724	pubmed	14622724	create date:2003/11/19 | first author:Macario A
The validity and reliability of pain measures in adults with cancer.	/pubmed/14622723	Jensen MP.	J Pain. 2003 Feb;4(1):2-21. Review.	J Pain. 2003	PubMed	citation	PMID:14622723	pubmed	14622723	create date:2003/11/19 | first author:Jensen MP
Heme oxygenase type 2 participates in the development of chronic inflammatory and neuropathic pain.	/pubmed/14622721	Li X, Clark JD.	J Pain. 2003 Mar;4(2):101-7.	J Pain. 2003	PubMed	citation	PMID:14622721	pubmed	14622721	create date:2003/11/19 | first author:Li X
Outcome from integrated pain management treatment for recovering substance abusers.	/pubmed/14622720	Currie SR, Hodgins DC, Crabtree A, Jacobi J, Armstrong S.	J Pain. 2003 Mar;4(2):91-100.	J Pain. 2003	PubMed	citation	PMID:14622720	pubmed	14622720	create date:2003/11/19 | first author:Currie SR
The effect of race in older adults presenting for chronic pain management: a comparative study of black and white Americans.	/pubmed/14622719	Green CR, Baker TA, Smith EM, Sato Y.	J Pain. 2003 Mar;4(2):82-90.	J Pain. 2003	PubMed	citation	PMID:14622719	pubmed	14622719	create date:2003/11/19 | first author:Green CR
An examination of the relationships among recalled, expected, and actual intensity and unpleasantness of delayed onset muscle pain.	/pubmed/14622718	Dannecker EA, Price DD, Robinson ME.	J Pain. 2003 Mar;4(2):74-81.	J Pain. 2003	PubMed	citation	PMID:14622718	pubmed	14622718	create date:2003/11/19 | first author:Dannecker EA
Analgesic effects of adrenal chromaffin allografts: contingent on special procedures or due to experimenter bias?	/pubmed/14622717	Lindner MD, Frydel BR, Francis JM, Cain CK.	J Pain. 2003 Mar;4(2):64-73.	J Pain. 2003	PubMed	citation	PMID:14622717	pubmed	14622717	create date:2003/11/19 | first author:Lindner MD
Validity of pain intensity assessment in persons with cerebral palsy: a comparison of six scales.	/pubmed/14622716	Jensen MP, Engel JM, McKearnan KA, Hoffman AJ.	J Pain. 2003 Mar;4(2):56-63.	J Pain. 2003	PubMed	citation	PMID:14622716	pubmed	14622716	create date:2003/11/19 | first author:Jensen MP
Predictors of short-term and long-term memory of sensory and affective dimensions of pain.	/pubmed/14622715	Gedney JJ, Logan H, Baron RS.	J Pain. 2003 Mar;4(2):47-55.	J Pain. 2003	PubMed	citation	PMID:14622715	pubmed	14622715	create date:2003/11/19 | first author:Gedney JJ
Report of three case studies with olanzapine for chronic pain.	/pubmed/14622714	Gorski ED, Willis KC.	J Pain. 2003 Apr;4(3):166-8.	J Pain. 2003	PubMed	citation	PMID:14622714	pubmed	14622714	create date:2003/11/19 | first author:Gorski ED
Temporal relationship of muscle weakness and pain reduction in subjects treated with botulinum toxin A.	/pubmed/14622713	Freund B, Schwartz M.	J Pain. 2003 Apr;4(3):159-65.	J Pain. 2003	PubMed	citation	PMID:14622713	pubmed	14622713	create date:2003/11/19 | first author:Freund B
Initial development and validation of a multidimensional pain readiness to change questionnaire.	/pubmed/14622712	Nielson WR, Jensen MP, Kerns RD.	J Pain. 2003 Apr;4(3):148-58.	J Pain. 2003	PubMed	citation	PMID:14622712	pubmed	14622712	create date:2003/11/19 | first author:Nielson WR
Adaptations in nucleus accumbens circuitry during opioid withdrawal associated with persistence of noxious stimulus-induced antinociception in the rat.	/pubmed/14622711	Schmidt BL, Tambeli CH, Levine JD, Gear RW.	J Pain. 2003 Apr;4(3):141-7.	J Pain. 2003	PubMed	citation	PMID:14622711	pubmed	14622711	create date:2003/11/19 | first author:Schmidt BL
Effects of agmatine, interleukin-10, and cyclosporin on spontaneous pain behavior after excitotoxic spinal cord injury in rats.	/pubmed/14622710	Yu CG, Fairbanks CA, Wilcox GL, Yezierski RP.	J Pain. 2003 Apr;4(3):129-40.	J Pain. 2003	PubMed	citation	PMID:14622710	pubmed	14622710	create date:2003/11/19 | first author:Yu CG
The heat/capsaicin sensitization model: a methodologic study.	/pubmed/14622709	Dirks J, Petersen KL, Dahl JB.	J Pain. 2003 Apr;4(3):122-8.	J Pain. 2003	PubMed	citation	PMID:14622709	pubmed	14622709	create date:2003/11/19 | first author:Dirks J
Transcutaneous electrical nerve stimulation: basic science mechanisms and clinical effectiveness.	/pubmed/14622708	Sluka KA, Walsh D.	J Pain. 2003 Apr;4(3):109-21. Review.	J Pain. 2003	PubMed	citation	PMID:14622708	pubmed	14622708	create date:2003/11/19 | first author:Sluka KA
Paw withdrawal thresholds and persistent hindlimb flexion in experimental mononeuropathies.	/pubmed/14622707	Wallas TR, Winterson BJ, Ransil BJ, Bove GM.	J Pain. 2003 May;4(4):222-30.	J Pain. 2003	PubMed	citation	PMID:14622707	pubmed	14622707	create date:2003/11/19 | first author:Wallas TR
Peripheral norepinephrine exacerbates neuritis-induced hyperalgesia.	/pubmed/14622706	Baik E, Chung JM, Chung K.	J Pain. 2003 May;4(4):212-21.	J Pain. 2003	PubMed	citation	PMID:14622706	pubmed	14622706	create date:2003/11/19 | first author:Baik E
Mechanical sensation and pain thresholds in patients with chronic arthropathies.	/pubmed/14622705	Hendiani JA, Westlund KN, Lawand N, Goel N, Lisse J, McNearney T.	J Pain. 2003 May;4(4):203-11.	J Pain. 2003	PubMed	citation	PMID:14622705	pubmed	14622705	create date:2003/11/19 | first author:Hendiani JA
Acute differential modulation of synaptic transmission and cell survival during exposure to pulsed and continuous radiofrequency energy.	/pubmed/14622704	Cahana A, Vutskits L, Muller D.	J Pain. 2003 May;4(4):197-202.	J Pain. 2003	PubMed	citation	PMID:14622704	pubmed	14622704	create date:2003/11/19 | first author:Cahana A
Gonadal hormones do not account for sexual dimorphism in vagal modulation of nociception in the rat.	/pubmed/14622703	Khasar SG, Green PG, Gear RW, Isenberg W, Levine JD.	J Pain. 2003 May;4(4):190-6.	J Pain. 2003	PubMed	citation	PMID:14622703	pubmed	14622703	create date:2003/11/19 | first author:Khasar SG
Unraveling the barriers to reconceptualization of the problem in chronic pain: the actual and perceived ability of patients and health professionals to understand the neurophysiology.	/pubmed/14622702	Moseley L.	J Pain. 2003 May;4(4):184-9.	J Pain. 2003	PubMed	citation	PMID:14622702	pubmed	14622702	create date:2003/11/19 | first author:Moseley L
Race and chronic pain: A comparative study of young black and white Americans presenting for management.	/pubmed/14622701	Green CR, Baker TA, Sato Y, Washington TL, Smith EM.	J Pain. 2003 May;4(4):176-83.	J Pain. 2003	PubMed	citation	PMID:14622701	pubmed	14622701	create date:2003/11/19 | first author:Green CR
Time-contingent schedules for postoperative analgesia: a review of the literature.	/pubmed/14622700	Pillai Riddell RR, Craig KD.	J Pain. 2003 May;4(4):169-75. Review.	J Pain. 2003	PubMed	citation	PMID:14622700	pubmed	14622700	create date:2003/11/19 | first author:Pillai Riddell RR
Severe intraoperative hypertension and opioid-resistant postoperative pain in a methadone-treated patient.	/pubmed/14622699	Friedman R, Kamel I, Perez C, Hamada A.	J Pain. 2003 Jun;4(5):289-90.	J Pain. 2003	PubMed	citation	PMID:14622699	pubmed	14622699	create date:2003/11/19 | first author:Friedman R
Altering gender role expectations: effects on pain tolerance, pain threshold, and pain ratings.	/pubmed/14622698	Robinson ME, Gagnon CM, Riley JL 3rd, Price DD.	J Pain. 2003 Jun;4(5):284-8.	J Pain. 2003	PubMed	citation	PMID:14622698	pubmed	14622698	create date:2003/11/19 | first author:Robinson ME
Vagal modulation of bradykinin-induced mechanical hyperalgesia in the female rat.	/pubmed/14622697	Khasar SG, Miao FJ, Gear RW, Green PG, Levine JD.	J Pain. 2003 Jun;4(5):278-83.	J Pain. 2003	PubMed	citation	PMID:14622697	pubmed	14622697	create date:2003/11/19 | first author:Khasar SG
The relationship between cognitive appraisal, affect, and catastrophizing in patients with chronic pain.	/pubmed/14622696	Jones DA, Rollman GB, White KP, Hill ML, Brooke RI.	J Pain. 2003 Jun;4(5):267-77.	J Pain. 2003	PubMed	citation	PMID:14622696	pubmed	14622696	create date:2003/11/19 | first author:Jones DA
Coccygodynia: a proposal for an algorithm for treatment.	/pubmed/14622695	De Andrés J, Chaves S.	J Pain. 2003 Jun;4(5):257-66. Review.	J Pain. 2003	PubMed	citation	PMID:14622695	pubmed	14622695	create date:2003/11/19 | first author:De Andrés J
Management of opioid side effects in cancer-related and chronic noncancer pain: a systematic review.	/pubmed/14622694	McNicol E, Horowicz-Mehler N, Fisk RA, Bennett K, Gialeli-Goudas M, Chew PW, Lau J, Carr D; Americal Pain Society.	J Pain. 2003 Jun;4(5):231-56. Review.	J Pain. 2003	PubMed	citation	PMID:14622694	pubmed	14622694	create date:2003/11/19 | first author:McNicol E
Central pain in cancer patients.	/pubmed/14622693	Gonzales GR, Tuttle SL, Thaler HT, Manfredi PL.	J Pain. 2003 Aug;4(6):351-4.	J Pain. 2003	PubMed	citation	PMID:14622693	pubmed	14622693	create date:2003/11/19 | first author:Gonzales GR
Patient characteristics associated with opioid versus nonsteroidal anti-inflammatory drug management of chronic low back pain.	/pubmed/14622692	Breckenridge J, Clark JD.	J Pain. 2003 Aug;4(6):344-50.	J Pain. 2003	PubMed	citation	PMID:14622692	pubmed	14622692	create date:2003/11/19 | first author:Breckenridge J
Herpes zoster itch: preliminary epidemiologic data.	/pubmed/14622691	Oaklander AL, Bowsher D, Galer B, Haanpää M, Jensen MP.	J Pain. 2003 Aug;4(6):338-43.	J Pain. 2003	PubMed	citation	PMID:14622691	pubmed	14622691	create date:2003/11/19 | first author:Oaklander AL
Acute pancreatitis results in referred mechanical hypersensitivity and neuropeptide up-regulation that can be suppressed by the protein kinase inhibitor k252a.	/pubmed/14622690	Winston JH, Toma H, Shenoy M, He ZJ, Zou L, Xiao SY, Micci MA, Pasricha PJ.	J Pain. 2003 Aug;4(6):329-37.	J Pain. 2003	PubMed	citation	PMID:14622690	pubmed	14622690	create date:2003/11/19 | first author:Winston JH
Selective attention and avoidance of pain-related stimuli: a dot-probe evaluation in a pain-free population.	/pubmed/14622689	Roelofs J, Peters ML, van der Zijden M, Thielen FG, Vlaeyen JW.	J Pain. 2003 Aug;4(6):322-8.	J Pain. 2003	PubMed	citation	PMID:14622689	pubmed	14622689	create date:2003/11/19 | first author:Roelofs J
Effect of caffeine on perceptions of leg muscle pain during moderate intensity cycling exercise.	/pubmed/14622688	Motl RW, O'Connor PJ, Dishman RK.	J Pain. 2003 Aug;4(6):316-21.	J Pain. 2003	PubMed	citation	PMID:14622688	pubmed	14622688	create date:2003/11/19 | first author:Motl RW
Treatment of chronic low back pain with etoricoxib, a new cyclo-oxygenase-2 selective inhibitor: improvement in pain and disability--a randomized, placebo-controlled, 3-month trial.	/pubmed/14622687	Birbara CA, Puopolo AD, Munoz DR, Sheldon EA, Mangione A, Bohidar NR, Geba GP; Etoricoxib Protocol 042 Study Group.	J Pain. 2003 Aug;4(6):307-15.	J Pain. 2003	PubMed	citation	PMID:14622687	pubmed	14622687	create date:2003/11/19 | first author:Birbara CA
Long-term management of noncancer pain with transdermal therapeutic system-fentanyl.	/pubmed/14622686	Mystakidou K, Parpa E, Tsilika E, Mavromati A, Smyrniotis V, Georgaki S, Vlahos L.	J Pain. 2003 Aug;4(6):298-306.	J Pain. 2003	PubMed	citation	PMID:14622686	pubmed	14622686	create date:2003/11/19 | first author:Mystakidou K
The pharmacokinetics of transdermal fentanyl delivered with and without controlled heat.	/pubmed/14622685	Ashburn MA, Ogden LL, Zhang J, Love G, Basta SV.	J Pain. 2003 Aug;4(6):291-7.	J Pain. 2003	PubMed	citation	PMID:14622685	pubmed	14622685	create date:2003/11/19 | first author:Ashburn MA
Retraction. Comparison of sucrose, expressed breast milk, and breast-feeding on the neonatal response to heel prick.	/pubmed/14622684	[No authors listed]	J Pain. 2003 Sep;4(7):415. No abstract available.	J Pain. 2003	PubMed	citation	PMID:14622684	pubmed	14622684	create date:2003/11/19
Interpretation of visual analog scale ratings and change scores: a reanalysis of two clinical trials of postoperative pain.	/pubmed/14622683	Jensen MP, Chen C, Brugger AM.	J Pain. 2003 Sep;4(7):407-14.	J Pain. 2003	PubMed	citation	PMID:14622683	pubmed	14622683	create date:2003/11/19 | first author:Jensen MP
A randomized study of the effect of oral lamotrigine and hydromorphone on pain and hyperalgesia following heat/capsaicin sensitization.	/pubmed/14622682	Petersen KL, Maloney A, Hoke F, Dahl JB, Rowbotham MC.	J Pain. 2003 Sep;4(7):400-6.	J Pain. 2003	PubMed	citation	PMID:14622682	pubmed	14622682	create date:2003/11/19 | first author:Petersen KL
Spinal EP receptors mediating prostaglandin E2-induced mechanical hyperalgesia, thermal hyperalgesia, and touch-evoked allodynia in rats.	/pubmed/14622681	Mebane H, Turnbach ME, Randich A.	J Pain. 2003 Sep;4(7):392-9.	J Pain. 2003	PubMed	citation	PMID:14622681	pubmed	14622681	create date:2003/11/19 | first author:Mebane H
Vibratory antinociception: effects of vibration amplitude and frequency.	/pubmed/14622680	Hollins M, Roy EA, Crane SA.	J Pain. 2003 Sep;4(7):381-91.	J Pain. 2003	PubMed	citation	PMID:14622680	pubmed	14622680	create date:2003/11/19 | first author:Hollins M
Endometriosis is associated with central sensitization: a psychophysical controlled study.	/pubmed/14622679	Bajaj P, Bajaj P, Madsen H, Arendt-Nielsen L.	J Pain. 2003 Sep;4(7):372-80.	J Pain. 2003	PubMed	citation	PMID:14622679	pubmed	14622679	create date:2003/11/19 | first author:Bajaj P
Institutionalizing pain management: the Post-Operative Pain Management Quality Improvement Project.	/pubmed/14622678	Dahl JL, Gordon D, Ward S, Skemp M, Wochos S, Schurr M.	J Pain. 2003 Sep;4(7):361-71.	J Pain. 2003	PubMed	citation	PMID:14622678	pubmed	14622678	create date:2003/11/19 | first author:Dahl JL
How to move pain and symptom research from the margin to the mainstream.	/pubmed/14622677	Max MB.	J Pain. 2003 Sep;4(7):355-60. Review.	J Pain. 2003	PubMed	citation	PMID:14622677	pubmed	14622677	create date:2003/11/19 | first author:Max MB
Low back pain due to spinal chronic subdural hematoma mimicking intradural tumor in the lumbar area: a case report and literature review.	/pubmed/14622668	Kahraman S, Sirin S, Kayali H, Solmaz I, Bedük A.	J Pain. 2003 Oct;4(8):471-5.	J Pain. 2003	PubMed	citation	PMID:14622668	pubmed	14622668	create date:2003/11/19 | first author:Kahraman S
Title	URL	Description	Details	ShortDetails	Resource	Type	Identifiers	Db	EntrezUID	Properties
Spared nerve injury model of neuropathic pain in the mouse: a behavioral and anatomic analysis.	/pubmed/14622667	Shields SD, Eckert WA 3rd, Basbaum AI.	J Pain. 2003 Oct;4(8):465-70.	J Pain. 2003	PubMed	citation	PMID:14622667	pubmed	14622667	create date:2003/11/19 | first author:Shields SD
Effectiveness of transcutaneous electrical nerve stimulation on postoperative pain with movement.	/pubmed/14622666	Rakel B, Frantz R.	J Pain. 2003 Oct;4(8):455-64.	J Pain. 2003	PubMed	citation	PMID:14622666	pubmed	14622666	create date:2003/11/19 | first author:Rakel B
Hypoalgesia induced by elbow manipulation in lateral epicondylalgia does not exhibit tolerance.	/pubmed/14622665	Paungmali A, Vicenzino B, Smith M.	J Pain. 2003 Oct;4(8):448-54.	J Pain. 2003	PubMed	citation	PMID:14622665	pubmed	14622665	create date:2003/11/19 | first author:Paungmali A
Long-term intrathecal opioid therapy with a patient-activated, implanted delivery system for the treatment of refractory cancer pain.	/pubmed/14622664	Rauck RL, Cherry D, Boyer MF, Kosek P, Dunn J, Alo K.	J Pain. 2003 Oct;4(8):441-7.	J Pain. 2003	PubMed	citation	PMID:14622664	pubmed	14622664	create date:2003/11/19 | first author:Rauck RL
Novel object test: examining nociception and fear in the rainbow trout.	/pubmed/14622663	Sneddon LU, Braithwaite VA, Gentle MJ.	J Pain. 2003 Oct;4(8):431-40.	J Pain. 2003	PubMed	citation	PMID:14622663	pubmed	14622663	create date:2003/11/19 | first author:Sneddon LU
Spinal manipulation for neck pain does not work.	/pubmed/14622661	Bogduk N.	J Pain. 2003 Oct;4(8):427-8; discussion 429-30. No abstract available.	J Pain. 2003	PubMed	citation	PMID:14622661	pubmed	14622661	create date:2003/11/19 | first author:Bogduk N
Further studies are needed to assess the competing therapies for neck pain.	/pubmed/14622660	Peloso PM, Gross A.	J Pain. 2003 Oct;4(8):422-6; discussion 429-30. No abstract available.	J Pain. 2003	PubMed	citation	PMID:14622660	pubmed	14622660	create date:2003/11/19 | first author:Peloso PM
Chiropractic spinal manipulation for neck pain: a systematic review.	/pubmed/14622659	Ernst E.	J Pain. 2003 Oct;4(8):417-21. Review.	J Pain. 2003	PubMed	citation	PMID:14622659	pubmed	14622659	create date:2003/11/19 | first author:Ernst E
Increased movement pain in osteoarthritis of the hands is associated with A beta-mediated cutaneous mechanical sensitivity.	/pubmed/14622622	Farrell MJ, Gibson SJ, McMeeken JM, Helme RD.	J Pain. 2000 Autumn;1(3):229-42.	J Pain. 2000	PubMed	citation	PMID:14622622	pubmed	14622622	create date:2003/11/19 | first author:Farrell MJ
Early antinociception delays edema but does not reduce the magnitude of persistent pain in the formalin test.	/pubmed/14622621	Taylor BK, Basbaum AI.	J Pain. 2000 Autumn;1(3):218-28.	J Pain. 2000	PubMed	citation	PMID:14622621	pubmed	14622621	create date:2003/11/19 | first author:Taylor BK
Does the peak-end phenomenon observed in laboratory pain studies apply to real-world pain in rheumatoid arthritics?	/pubmed/14622620	Stone AA, Broderick JE, Kaell AT, DelesPaul PA, Porter LE.	J Pain. 2000 Autumn;1(3):212-7.	J Pain. 2000	PubMed	citation	PMID:14622620	pubmed	14622620	create date:2003/11/19 | first author:Stone AA
Systemic morphine in combination with TENS produces an increased antihyperalgesia in rats with acute inflammation.	/pubmed/14622619	Sluka KA.	J Pain. 2000 Autumn;1(3):204-11.	J Pain. 2000	PubMed	citation	PMID:14622619	pubmed	14622619	create date:2003/11/19 | first author:Sluka KA
The American health care system: is the patient in critical condition?	/pubmed/14622617	Shomaker TS, Ashburn MA.	J Pain. 2000 Autumn;1(3):199-202; discussion 203. No abstract available.	J Pain. 2000	PubMed	citation	PMID:14622617	pubmed	14622617	create date:2003/11/19 | first author:Shomaker TS
Medicare and Medicaid financing for pain management: the wrong message at the right time.	/pubmed/14622616	Sanders SH, Vicente P.	J Pain. 2000 Autumn;1(3):197-8; discussion 203. No abstract available.	J Pain. 2000	PubMed	citation	PMID:14622616	pubmed	14622616	create date:2003/11/19 | first author:Sanders SH
Pain management must not become complimentary" medicine."	/pubmed/14622615	Carr DB.	J Pain. 2000 Autumn;1(3):195-6, discussion 203. No abstract available.	J Pain. 2000	PubMed	citation	PMID:14622615	pubmed	14622615	create date:2003/11/19 | first author:Carr DB
Medicare and Medicaid financing of pain management.	/pubmed/14622614	Jost TS.	J Pain. 2000 Autumn;1(3):183-94.	J Pain. 2000	PubMed	citation	PMID:14622614	pubmed	14622614	create date:2003/11/19 | first author:Jost TS
A community-based program that provides free choice of intervention for older people with chronic pain.	/pubmed/14622613	Kung F, Gibson SJ, Helme RD.	J Pain. 2000 Winter;1(4):293-308.	J Pain. 2000	PubMed	citation	PMID:14622613	pubmed	14622613	create date:2003/11/19 | first author:Kung F
Effectiveness of tizanidine in neuropathic pain: an open-label study.	/pubmed/14622612	Semenchuk MR, Sherman S.	J Pain. 2000 Winter;1(4):285-92.	J Pain. 2000	PubMed	citation	PMID:14622612	pubmed	14622612	create date:2003/11/19 | first author:Semenchuk MR
Effect of intrathecal ACEA-1021 in a rat model for postoperative pain.	/pubmed/14622611	Brennan TJ, Zahn PK.	J Pain. 2000 Winter;1(4):279-84.	J Pain. 2000	PubMed	citation	PMID:14622611	pubmed	14622611	create date:2003/11/19 | first author:Brennan TJ
Comparison of oral glucose and sucrose solutions on pain response in neonates.	/pubmed/14622610	Işik U, Ozek E, Bilgen H, Cebeci D.	J Pain. 2000 Winter;1(4):275-8.	J Pain. 2000	PubMed	citation	PMID:14622610	pubmed	14622610	create date:2003/11/19 | first author:Işik U
Mammography pain in women treated conservatively for breast cancer.	/pubmed/14622609	Kornguth PJ, Keefe FJ, Wright KR, Delong DM.	J Pain. 2000 Winter;1(4):268-74.	J Pain. 2000	PubMed	citation	PMID:14622609	pubmed	14622609	create date:2003/11/19 | first author:Kornguth PJ
[truncated: 5 more rows]
