# Supplementary material for: Rising Publication Delays Inflate Journal Impact Factors
Source: PLoS One. 2012 Dec 31;7(12):e53374. doi: 10.1371/journal.pone.0053374 (PMC3534064; doi:10.1371/journal.pone.0053374)
Supplement: Data S1 — Datasets used for the analysis. (ZIP) [file pone.0053374.s005.zip › Journal of Physiology (London).csv]

Title	URL	Description	Details	ShortDetails	Resource	Type	Identifiers	Db	EntrezUID	Properties
Synthetic localized calcium transients directly probe signaling mechanisms in skeletal muscle.	/pubmed/22310315	Figueroa L, Shkryl VM, Zhou J, Manno C, Momotake A, Brum G, Blatter LA, Ellis-Davies GC, Rios E.	J Physiol. 2012 Feb 6. [Epub ahead of print]	J Physiol. 2012	PubMed	citation	PMID:22310315	pubmed	22310315	create date:2012/02/09 | first author:Figueroa L
The voltage dependence of Ih in human myelinated axons.	/pubmed/22310314	Howells J, Trevillion L, Bostock H, Burke D.	J Physiol. 2012 Feb 6. [Epub ahead of print]	J Physiol. 2012	PubMed	citation	PMID:22310314	pubmed	22310314	create date:2012/02/09 | first author:Howells J
FIRING PATTERNS OF SPONTANEOUSLY ACTIVE MOTOR UNITS IN SPINAL CORD INJURED SUBJECTS.	/pubmed/22310313	Zijdewind I, Thomas C.	J Physiol. 2012 Feb 6. [Epub ahead of print]	J Physiol. 2012	PubMed	citation	PMID:22310313	pubmed	22310313	create date:2012/02/09 | first author:Zijdewind I
Postsynaptic mechanisms of CO2 responses in parafacial respiratory neurons of newborn rats.	/pubmed/22310312	Onimaru H, Ikeda K, Kawakami K.	J Physiol. 2012 Feb 6. [Epub ahead of print]	J Physiol. 2012	PubMed	citation	PMID:22310312	pubmed	22310312	create date:2012/02/09 | first author:Onimaru H
Advanced in vitro approach to study neurovascular coupling mechanisms in the brain microcirculation.	/pubmed/22310311	Kim KJ, Filosa JA.	J Physiol. 2012 Feb 6. [Epub ahead of print]	J Physiol. 2012	PubMed	citation	PMID:22310311	pubmed	22310311	create date:2012/02/09 | first author:Kim KJ
Nitric Oxide and Passive Limb Movement: A New Approach to Assess Vascular Function.	/pubmed/22310310	Trinity JD, Groot HJ, Layec G, Rossman MJ, Ives SJ, Runnels S, Gmelch B, Bledsoe A, Richardson RS.	J Physiol. 2012 Feb 6. [Epub ahead of print]	J Physiol. 2012	PubMed	citation	PMID:22310310	pubmed	22310310	create date:2012/02/09 | first author:Trinity JD
Copper-dependent regulation of NMDA receptors by cellular prion protein: implications for neurodegenerative disorders.	/pubmed/22310309	Stys PK, You H, Zamponi GW.	J Physiol. 2012 Feb 6. [Epub ahead of print]	J Physiol. 2012	PubMed	citation	PMID:22310309	pubmed	22310309	create date:2012/02/09 | first author:Stys PK
Mechanics of myosin function in white muscle fibres of the dogfish Scyliorhinus canicula.	/pubmed/22310308	Park-Holohan S, Linari M, Reconditi M, Fusi L, Brunello E, Irving M, Dolfi M, Lombardi V, West TG, Curtin NA, Woledge RC, Piazzesi G.	J Physiol. 2012 Feb 6. [Epub ahead of print]	J Physiol. 2012	PubMed	citation	PMID:22310308	pubmed	22310308	create date:2012/02/09 | first author:Park-Holohan S
Reply from k. L. Ryan, C. A. Rickards, C. Hinojosa-laborde, w. H. Cooke and v. A. Convertino.	/pubmed/22298903	Ryan KL, Rickards CA, Hinojosa-Laborde C, Cooke WH, Convertino VA.	J Physiol. 2012 Feb 1;590(Pt 3):649. No abstract available.	J Physiol. 2012	PubMed	citation	PMID:22298903	pubmed	22298903	create date:2012/02/03 | first author:Ryan KL
Extracting autonomic information from oscillations in MSNA.	/pubmed/22298902	Pagani M, Lucini D, Porta A, Furlan R.	J Physiol. 2012 Feb 1;590(Pt 3):647-8. No abstract available.	J Physiol. 2012	PubMed	citation	PMID:22298902	pubmed	22298902	create date:2012/02/03 | first author:Pagani M
Epithelial biology in the gastrointestinal system: insights into normal physiology and disease pathogenesis.	/pubmed/22298901	Barrett KE.	J Physiol. 2012 Feb 1;590(Pt 3):419-20. No abstract available.	J Physiol. 2012	PubMed	citation	PMID:22298901	pubmed	22298901	create date:2012/02/03 | first author:Barrett KE
Reactive oxygen species enter the tug-of-war between metabolic vasodilatation and sympathetic vasoconstriction.	/pubmed/22298900	Kirby BS.	J Physiol. 2012 Feb 1;590(Pt 3):417-8. No abstract available.	J Physiol. 2012	PubMed	citation	PMID:22298900	pubmed	22298900	create date:2012/02/03 | first author:Kirby BS
The journal of physiology annual report 2011-12.	/pubmed/22298899	Paterson DJ, Huxley C.	J Physiol. 2012 Feb 1;590(Pt 3):409-16. No abstract available.	J Physiol. 2012	PubMed	citation	PMID:22298899	pubmed	22298899	create date:2012/02/03 | first author:Paterson DJ
Endocannabinoids at the synapse a decade after the Dies Mirabilis (29 March 2001): what we still do not know.	/pubmed/22289914	Alger BE.	J Physiol. 2012 Jan 30. [Epub ahead of print]	J Physiol. 2012	PubMed	citation	PMID:22289914	pubmed	22289914	create date:2012/02/01 | first author:Alger BE
Evaluating the physiological significance of respiratory sinus arrhythmia: looking beyond ventilation-perfusion efficiency.	/pubmed/22289913	Ben-Tal A, Shamailov SS, Paton JF.	J Physiol. 2012 Jan 30. [Epub ahead of print]	J Physiol. 2012	PubMed	citation	PMID:22289913	pubmed	22289913	create date:2012/02/01 | first author:Ben-Tal A
Altered Kv3.3 Channel Gating in Early Onset Spinocerebellar Ataxia Type 13.	/pubmed/22289912	Minassian NA, Lin MC, Papazian DM.	J Physiol. 2012 Jan 30. [Epub ahead of print]	J Physiol. 2012	PubMed	citation	PMID:22289912	pubmed	22289912	create date:2012/02/01 | first author:Minassian NA
Role of Protein Turnover in Adaptation.	/pubmed/22289911	Atherton PJ, Smith K.	J Physiol. 2012 Jan 30. [Epub ahead of print]	J Physiol. 2012	PubMed	citation	PMID:22289911	pubmed	22289911	create date:2012/02/01 | first author:Atherton PJ
GABA-mediated Spatial and Temporal Asymmetries That Contribute to the Directionally Selective Light Responses of Starburst Amacrine Cells in Retina.	/pubmed/22289910	Dmitriev AV, Gavrikov KE, Mangel SC.	J Physiol. 2012 Jan 30. [Epub ahead of print]	J Physiol. 2012	PubMed	citation	PMID:22289910	pubmed	22289910	create date:2012/02/01 | first author:Dmitriev AV
Ascorbate prevents placental oxidative stress and enhances birth weight in hypoxic pregnancy in rats.	/pubmed/22289909	Richter HG, Camm EJ, Modi BN, Naeem F, Cross CM, Cindrova-Davies T, Spasik-Boskovic O, Dunster C, Mudway IS, Kelly FJ, Burton GJ, Poston L, Giussani DA.	J Physiol. 2012 Jan 30. [Epub ahead of print]	J Physiol. 2012	PubMed	citation	PMID:22289909	pubmed	22289909	create date:2012/02/01 | first author:Richter HG
Chronic maternal infusion of full-length adiponectin in pregnant mice down-regulates placental amino acid transporter activity and expression and decreases fetal growth.	/pubmed/22289908	Rosario FJ, Schumacher MA, Jiang J, Kanai Y, Powell TL, Jansson T.	J Physiol. 2012 Jan 30. [Epub ahead of print]	J Physiol. 2012	PubMed	citation	PMID:22289908	pubmed	22289908	create date:2012/02/01 | first author:Rosario FJ
Physiological adaptations to low-volume, high-intensity interval training in health and disease.	/pubmed/22289907	Gibala MJ, Little JP, Macdonald MJ, Hawley JA.	J Physiol. 2012 Jan 30. [Epub ahead of print]	J Physiol. 2012	PubMed	citation	PMID:22289907	pubmed	22289907	create date:2012/02/01 | first author:Gibala MJ
Changes in correlation between spontaneous activity of dorsal horn neurones lead to differential recruitment of inhibitory pathways in the cat.	/pubmed/22271870	Chávez D, Rodríguez E, Jiménez I, Rudomin P.	J Physiol. 2012 Jan 23. [Epub ahead of print]	J Physiol. 2012	PubMed	citation	PMID:22271870	pubmed	22271870	create date:2012/01/25 | first author:Chávez D
At the Heart of Computational Modelling.	/pubmed/22271869	Niederer SA, Smith NP.	J Physiol. 2012 Jan 23. [Epub ahead of print]	J Physiol. 2012	PubMed	citation	PMID:22271869	pubmed	22271869	create date:2012/01/25 | first author:Niederer SA
Role of nitric oxide and prostanoids in the regulation of leg blood flow and blood pressure in humans with essential hypertension: effect of high-intensity aerobic training.	/pubmed/22271868	Nyberg M, Jensen LG, Thaning P, Hellsten Y, Mortensen SP.	J Physiol. 2012 Jan 23. [Epub ahead of print]	J Physiol. 2012	PubMed	citation	PMID:22271868	pubmed	22271868	create date:2012/01/25 | first author:Nyberg M
Epac2-dependent mobilization of intracellular Ca2+ by glucagon-like peptide-1 receptor agonist exendin-4 is disrupted in beta-cells of phospholipase C-epsilon knockout mice.	/pubmed/22271867	Dzhura I, Chepurny OG, Kelley GG, Leech CA, Roe MW, Dzhura E, Afshari P, Malik S, Rindler MJ, Xu X, Lu Y, Smrcka AV, Holz GG.	J Physiol. 2012 Jan 23. [Epub ahead of print]	J Physiol. 2012	PubMed	citation	PMID:22271867	pubmed	22271867	create date:2012/01/25 | first author:Dzhura I
Recruitment of resting vesicles into recycling pools supports NMDA-receptor dependent synaptic potentiation in cultured hippocampal neurons.	/pubmed/22271866	Ratnayaka A, Marra V, Bush D, Burden JJ, Branco T, Staras K.	J Physiol. 2012 Jan 23. [Epub ahead of print]	J Physiol. 2012	PubMed	citation	PMID:22271866	pubmed	22271866	create date:2012/01/25 | first author:Ratnayaka A
Regulation and limitations to fat oxidation during exercise.	/pubmed/22271865	Jeppesen J, Kiens B.	J Physiol. 2012 Jan 23. [Epub ahead of print]	J Physiol. 2012	PubMed	citation	PMID:22271865	pubmed	22271865	create date:2012/01/25 | first author:Jeppesen J
Biophysical characterization of M1476I, a founder mutation associated with cold-induced myotonia in French Canadians.	/pubmed/22250216	Zhao J, Dupré N, Puymirat J, Chahine M.	J Physiol. 2012 Jan 16. [Epub ahead of print]	J Physiol. 2012	PubMed	citation	PMID:22250216	pubmed	22250216	create date:2012/01/18 | first author:Zhao J
Differential Expression and Function of Nicotinic Acetylcholine Receptors in the Urinary Bladder Epithelium of the Rat.	/pubmed/22250215	Beckel JM, Birder LA.	J Physiol. 2012 Jan 16. [Epub ahead of print]	J Physiol. 2012	PubMed	citation	PMID:22250215	pubmed	22250215	create date:2012/01/18 | first author:Beckel JM
Cotransport of water by Na+-K+-2Cl- cotransporters expressed in Xenopus oocytes: NKCC1 versus NKCC2.	/pubmed/22250214	Zeuthen T, Macaulay N.	J Physiol. 2012 Jan 16. [Epub ahead of print]	J Physiol. 2012	PubMed	citation	PMID:22250214	pubmed	22250214	create date:2012/01/18 | first author:Zeuthen T
SPONTANEOUS CLUSTER ACTIVITY IN THE INFERIOR OLIVARY NUCLEUS IN BRAINSTEM SLICES FROM POSTNATAL MICE.	/pubmed/22250213	Rekling JC, Jensen KH, Jahnsen H.	J Physiol. 2012 Jan 16. [Epub ahead of print]	J Physiol. 2012	PubMed	citation	PMID:22250213	pubmed	22250213	create date:2012/01/18 | first author:Rekling JC
Functional characteristics of PV- and CCK-expressing basket cells.	/pubmed/22250212	Bartos M, Elgueta C.	J Physiol. 2012 Jan 16. [Epub ahead of print]	J Physiol. 2012	PubMed	citation	PMID:22250212	pubmed	22250212	create date:2012/01/18 | first author:Bartos M
S-glutathionylation of Troponin I (fast) increases contractile apparatusCa2+-sensitivity in fast-twitch muscle fibres of rats and humans.	/pubmed/22250211	Mollica JP, Dutka TL, Merry T, Lamboley C, McConell GK, McKenna MJ, Murphy RM, Lamb GD.	J Physiol. 2012 Jan 16. [Epub ahead of print]	J Physiol. 2012	PubMed	citation	PMID:22250211	pubmed	22250211	create date:2012/01/18 | first author:Mollica JP
Precise temporal association between cortical potentials evoked by motor imagination and afference induces cortical plasticity.	/pubmed/22250210	Mrachacz-Kersting N, Kristensen SR, Niazi IK, Farina D.	J Physiol. 2012 Jan 16. [Epub ahead of print]	J Physiol. 2012	PubMed	citation	PMID:22250210	pubmed	22250210	create date:2012/01/18 | first author:Mrachacz-Kersting N
Glycinergic neurons process images.	/pubmed/22247262	Nelson RF.	J Physiol. 2012 Jan 15;590(Pt 2):239-40. No abstract available.	J Physiol. 2012	PubMed	citation	PMID:22247262	pubmed	22247262	create date:2012/01/17 | first author:Nelson RF
Different tests for a difference: how do we do research?	/pubmed/22247261	Drummond GB, Vowler SL.	J Physiol. 2012 Jan 15;590(Pt 2):235-8. No abstract available.	J Physiol. 2012	PubMed	citation	PMID:22247261	pubmed	22247261	create date:2012/01/17 | first author:Drummond GB
Rod, M-cone and M/S-cone inputs to hyperpolarizing bipolar cells in the mouse retina.	/pubmed/22219344	Pang JJ, Gao F, Paul DL, Wu SM.	J Physiol. 2012 Jan 4. [Epub ahead of print]	J Physiol. 2012	PubMed	citation	PMID:22219344	pubmed	22219344	create date:2012/01/06 | first author:Pang JJ
Effects of acetazolamide on cerebrovascular function and breathing stability at 5,050 m.	/pubmed/22219343	Fan JL, Burgess KR, Thomas KN, Lucas SJ, Cotter JD, Kayser B, Peebles KC, Ainslie PN.	J Physiol. 2012 Jan 4. [Epub ahead of print]	J Physiol. 2012	PubMed	citation	PMID:22219343	pubmed	22219343	create date:2012/01/06 | first author:Fan JL
Nitric Oxide Synthase Inhibition Prevents Activity-Induced Calcineurin-NFATc1 Signalling and Fast-to-Slow Skeletal Muscle Fibre Type Conversions.	/pubmed/22219342	Martins KJ, St-Louis M, Murdoch GK, Maclean IM, McDonald P, Dixon WT, Putman CT, Michel RN.	J Physiol. 2012 Jan 4. [Epub ahead of print]	J Physiol. 2012	PubMed	citation	PMID:22219342	pubmed	22219342	create date:2012/01/06 | first author:Martins KJ
Optogenetic activation of LiGluR-expressing astrocytes evokes anion channel-mediated glutamate release.	/pubmed/22219341	Li D, Hérault K, Isacoff EY, Oheim M, Ropert N.	J Physiol. 2012 Jan 4. [Epub ahead of print]	J Physiol. 2012	PubMed	citation	PMID:22219341	pubmed	22219341	create date:2012/01/06 | first author:Li D
Sticking out of the crowd: the molecular identity and development of cholecystokinin-containing basket cells.	/pubmed/22219340	Keimpema E, Straiker A, Mackie K, Harkany T, Hjerling-Leffler J.	J Physiol. 2012 Jan 4. [Epub ahead of print]	J Physiol. 2012	PubMed	citation	PMID:22219340	pubmed	22219340	create date:2012/01/06 | first author:Keimpema E
The {Delta}C splice-variant of TRPM2 is the hypertonicity-induced cation channel (HICC) in HeLa cells, and the ecto-enzyme CD38 mediates its activation.	/pubmed/22219339	Numata T, Sato K, Christmann J, Marx R, Mori Y, Okada Y, Wehner F.	J Physiol. 2012 Jan 4. [Epub ahead of print]	J Physiol. 2012	PubMed	citation	PMID:22219339	pubmed	22219339	create date:2012/01/06 | first author:Numata T
Differential modulation of crossed and uncrossed reflex pathways by clonidine in adult cats following complete spinal cord injury.	/pubmed/22219338	Frigon A, Johnson MD, Heckman CJ.	J Physiol. 2012 Jan 4. [Epub ahead of print]	J Physiol. 2012	PubMed	citation	PMID:22219338	pubmed	22219338	create date:2012/01/06 | first author:Frigon A
Cortical basket cell dysfunction in schizophrenia.	/pubmed/22219337	Curley AA, Lewis DA.	J Physiol. 2012 Jan 4. [Epub ahead of print]	J Physiol. 2012	PubMed	citation	PMID:22219337	pubmed	22219337	create date:2012/01/06 | first author:Curley AA
Determinants of colonic barrier function in inflammatory bowel disease and potential therapeutics.	/pubmed/22219336	Hering NA, Fromm M, Schulzke JD.	J Physiol. 2012 Jan 4. [Epub ahead of print]	J Physiol. 2012	PubMed	citation	PMID:22219336	pubmed	22219336	create date:2012/01/06 | first author:Hering NA
Acetazolamide improves loop gain but not the other physiological traits causing obstructive sleep apnoea.	/pubmed/22219335	Edwards BA, Sands SA, Eckert DJ, White DP, Butler JP, Owens RL, Malhotra A, Wellman A.	J Physiol. 2012 Jan 4. [Epub ahead of print]	J Physiol. 2012	PubMed	citation	PMID:22219335	pubmed	22219335	create date:2012/01/06 | first author:Edwards BA
Colloid volume loading does not mitigate decreases in central blood volume during simulated hemorrhage while heat stressed.	/pubmed/22219334	Crandall CG, Wilson TE, Marving J, Bundgaard-Nielsen M, Seifert T, Klausen T, Andersen F, Secher N, Hesse B.	J Physiol. 2012 Jan 4. [Epub ahead of print]	J Physiol. 2012	PubMed	citation	PMID:22219334	pubmed	22219334	create date:2012/01/06 | first author:Crandall CG
Regulation of fat intake in the absence of flavor signaling.	/pubmed/22219333	Ferreira JG, Tellez LA, Ren X, Yeckel CW, de Araujo IE.	J Physiol. 2012 Jan 4. [Epub ahead of print]	J Physiol. 2012	PubMed	citation	PMID:22219333	pubmed	22219333	create date:2012/01/06 | first author:Ferreira JG
Ligand-gated ion channels: from genes to behaviour.	/pubmed/22210286	Bowie D.	J Physiol. 2012 Jan 1;590(Pt 1):9-11. No abstract available.	J Physiol. 2012	PubMed	citation	PMID:22210286	pubmed	22210286	create date:2012/01/03 | first author:Bowie D
Mice mechanoreceptors are modulated by Ca(v)3.2 T-type calcium channels.	/pubmed/22210285	Bolaños-Jiménez R, Escamilla-Ocañas C, Martínez-Menchaca H, Rivera-Silva G.	J Physiol. 2012 Jan 1;590(Pt 1):7. No abstract available.	J Physiol. 2012	PubMed	citation	PMID:22210285	pubmed	22210285	create date:2012/01/03 | first author:Bolaños-Jiménez R
Title	URL	Description	Details	ShortDetails	Resource	Type	Identifiers	Db	EntrezUID	Properties
Understanding the mechanisms of neuromuscular fatigue with paired-pulse stimulation.	/pubmed/22210284	Pereira HM, Keller ML.	J Physiol. 2012 Jan 1;590(Pt 1):5-6. No abstract available.	J Physiol. 2012	PubMed	citation	PMID:22210284	pubmed	22210284	create date:2012/01/03 | first author:Pereira HM
AC-1 and synaptic development.	/pubmed/22210283	Barth AL.	J Physiol. 2012 Jan 1;590(Pt 1):3. No abstract available.	J Physiol. 2012	PubMed	citation	PMID:22210283	pubmed	22210283	create date:2012/01/03 | first author:Barth AL
Unequal gains of function are a headache for migraine mechanisms.	/pubmed/22210282	Uchitel OD.	J Physiol. 2012 Jan 1;590(Pt 1):1-2. No abstract available.	J Physiol. 2012	PubMed	citation	PMID:22210282	pubmed	22210282	create date:2012/01/03 | first author:Uchitel OD
CEREBELLAR THETA BURST STIMULATION IMPAIRS EYE-BLINK CLASSICAL CONDITIONING.	/pubmed/22199171	Hoffland BS, Bologna M, Kassavetis P, Teo JT, Rothwell JC, Yeo CH, van de Warrenburg BP, Edwards MJ.	J Physiol. 2011 Dec 23. [Epub ahead of print]	J Physiol. 2011	PubMed	citation	PMID:22199171	pubmed	22199171	create date:2011/12/27 | first author:Hoffland BS
An integrated in vitro and in situ study of kinetics of myosin II from frog skeletal muscle.	/pubmed/22199170	Elangovan R, Capitanio M, Melli L, Pavone FS, Lombardi V, Piazzesi G.	J Physiol. 2011 Dec 23. [Epub ahead of print]	J Physiol. 2011	PubMed	citation	PMID:22199170	pubmed	22199170	create date:2011/12/27 | first author:Elangovan R
Acute stress induces down-regulation of large-conductance Ca2+-activated potassium channels in the lateral amygdala.	/pubmed/22199169	Guo YY, Liu SB, Cui GB, Ma L, Feng B, Xing JH, Yang Q, Li XQ, Wu YM, Xiong LZ, Zhang W, Zhao MG.	J Physiol. 2011 Dec 23. [Epub ahead of print]	J Physiol. 2011	PubMed	citation	PMID:22199169	pubmed	22199169	create date:2011/12/27 | first author:Guo YY
AN UPDATE ON CHOLINERGIC REGULATION OF CCK-EXPRESSING BASKET CELLS.	/pubmed/22199168	Cea-Del Rio C, McBain CJ, Pelkey KA.	J Physiol. 2011 Dec 23. [Epub ahead of print]	J Physiol. 2011	PubMed	citation	PMID:22199168	pubmed	22199168	create date:2011/12/27 | first author:Cea-Del Rio C
Non-invasive long-term and real-time analysis of endocrine cells on micro-electrode arrays.	/pubmed/22199167	Raoux M, Bornat Y, Quotb A, Catargi B, Renaud S, Lang J.	J Physiol. 2011 Dec 23. [Epub ahead of print]	J Physiol. 2011	PubMed	citation	PMID:22199167	pubmed	22199167	create date:2011/12/27 | first author:Raoux M
Regulation of glucose and glycogen metabolism during and after exercise.	/pubmed/22199166	Jensen TE, Richter EA.	J Physiol. 2011 Dec 23. [Epub ahead of print]	J Physiol. 2011	PubMed	citation	PMID:22199166	pubmed	22199166	create date:2011/12/27 | first author:Jensen TE
Positive Allosteric Modulation Reveals a Specific Role for Mglu2 Receptors in Sensory Processing in the Thalamus.	/pubmed/22199165	Copeland CS, Neale SA, Salt TE.	J Physiol. 2012 Jan 4. [Epub ahead of print]	J Physiol. 2012	PubMed	citation	PMID:22199165	pubmed	22199165	create date:2011/12/27 | first author:Copeland CS
Basket Cell Dichotomy in Microcircuit Function.	/pubmed/22199164	Armstrong C, Soltesz I.	J Physiol. 2011 Dec 23. [Epub ahead of print]	J Physiol. 2011	PubMed	citation	PMID:22199164	pubmed	22199164	create date:2011/12/27 | first author:Armstrong C
Resistance training alters skeletal muscle structure and function in human heart failure: effects at the tissue cellular and molecular levels.	/pubmed/22199163	Toth MJ, Miller MS, Vanburen P, Bedrin NG, Lewinter MM, Ades PA, Palmer BM.	J Physiol. 2011 Dec 23. [Epub ahead of print]	J Physiol. 2011	PubMed	citation	PMID:22199163	pubmed	22199163	create date:2011/12/27 | first author:Toth MJ
Inhibition of voltage-gated proton channels by local anaesthetics in GMI-R1 rat microglia.	/pubmed/22183729	Matsuura T, Mori T, Hasaka M, Kuno M, Kawawaki J, Nishikawa K, Narahashi T, Sawada M, Asada A.	J Physiol. 2011 Dec 19. [Epub ahead of print]	J Physiol. 2011	PubMed	citation	PMID:22183729	pubmed	22183729	create date:2011/12/21 | first author:Matsuura T
Differential Conditions for Early Afterdepolarizations and Triggered Activity in Cardiomyocytes Derived from Transgenic LQT1 and LQT2 rabbits.	/pubmed/22183728	Liu GX, Choi BR, Ziv O, Li W, de Lange E, Qu Z, Koren G.	J Physiol. 2011 Dec 19. [Epub ahead of print]	J Physiol. 2011	PubMed	citation	PMID:22183728	pubmed	22183728	create date:2011/12/21 | first author:Liu GX
A novel method for spatially complex diffraction-limited photoactivation and photobleaching in living cells.	/pubmed/22183727	Shkryl VM, Maxwell JT, Blatter LA.	J Physiol. 2011 Dec 19. [Epub ahead of print]	J Physiol. 2011	PubMed	citation	PMID:22183727	pubmed	22183727	create date:2011/12/21 | first author:Shkryl VM
Umami taste in mice uses multiple receptors and transduction pathways.	/pubmed/22183726	Yasumatsu K, Ogiwara Y, Takai S, Yoshida R, Iwatsuki K, Torii K, Margolskee RF, Ninomiya Y.	J Physiol. 2011 Dec 19. [Epub ahead of print]	J Physiol. 2011	PubMed	citation	PMID:22183726	pubmed	22183726	create date:2011/12/21 | first author:Yasumatsu K
Cav2 Channels Mediate LVA and HVA Calcium Currents in Drosophila Motoneurons.	/pubmed/22183725	Ryglewski S, Lance K, Levine RB, Duch C.	J Physiol. 2011 Dec 19. [Epub ahead of print]	J Physiol. 2011	PubMed	citation	PMID:22183725	pubmed	22183725	create date:2011/12/21 | first author:Ryglewski S
AM1-receptor dependent protection by intermedin of human vascular and cardiac non-vascular cells from ischaemia-reperfusion injury.	/pubmed/22183724	Bell D, Campbell M, Ferguson M, Sayers L, Donaghy L, O'Regan A, Jewhurst V, Harbinson MT.	J Physiol. 2011 Dec 19. [Epub ahead of print]	J Physiol. 2011	PubMed	citation	PMID:22183724	pubmed	22183724	create date:2011/12/21 | first author:Bell D
A Self-limiting Regulation of TRPC3/C6/C7 Channels Coupled with PI(4,5)P2-Diacylglycerol Signaling.	/pubmed/22183723	Imai Y, Itsuki K, Okamura Y, Inoue R, Mori MX.	J Physiol. 2011 Dec 19. [Epub ahead of print]	J Physiol. 2011	PubMed	citation	PMID:22183723	pubmed	22183723	create date:2011/12/21 | first author:Imai Y
ASIC3 Function and Immunolabeling Increases in Skeletal Muscle Sensory Neurons Following Femoral Artery Occlusion.	/pubmed/22183722	Xing J, Lu J, Li J.	J Physiol. 2011 Dec 19. [Epub ahead of print]	J Physiol. 2011	PubMed	citation	PMID:22183722	pubmed	22183722	create date:2011/12/21 | first author:Xing J
Platelets: A critical link between inflammation and microvascular dysfunction.	/pubmed/22183721	Stokes KY, Granger DN.	J Physiol. 2011 Dec 19. [Epub ahead of print]	J Physiol. 2011	PubMed	citation	PMID:22183721	pubmed	22183721	create date:2011/12/21 | first author:Stokes KY
Size at birth and adult fat mass in twin sheep are determined in early gestation.	/pubmed/22183720	Hancock SN, Oliver MH, McLean C, Jaquiery AL, Bloomfield FH.	J Physiol. 2011 Dec 19. [Epub ahead of print]	J Physiol. 2011	PubMed	citation	PMID:22183720	pubmed	22183720	create date:2011/12/21 | first author:Hancock SN
G protein-coupled receptor signalling in the cardiac nuclear membrane: evidence and possible roles in physiological and pathophysiological function.	/pubmed/22183719	Tadevosyan A, Vaniotis G, Allen BG, Hébert TE, Nattel S.	J Physiol. 2011 Dec 23. [Epub ahead of print]	J Physiol. 2011	PubMed	citation	PMID:22183719	pubmed	22183719	create date:2011/12/21 | first author:Tadevosyan A
Gut microbiota, epithelial function and derangements in obesity.	/pubmed/22183718	Raybould HE.	J Physiol. 2012 Feb 1;590(Pt 3):441-6. Epub 2011 Dec 19.	J Physiol. 2012	PubMed	citation	PMID:22183718	pubmed	22183718	create date:2011/12/21 | first author:Raybould HE
Implications of rapid early oxygen consumption in exercising skeletal muscle.	/pubmed/22174147	Kemp G.	J Physiol. 2011 Dec 15;589(Pt 24):6243-4; author reply 6245-6. No abstract available.	J Physiol. 2011	PubMed	citation	PMID:22174147	pubmed	22174147	create date:2011/12/17 | first author:Kemp G
Mineralocorticoid receptor activation is crucial in the signalling pathway leading to the Anrep effect.	/pubmed/22174146	Caldiz CI, Díaz RG, Nolly MB, Chiappe de Cingolani GE, Ennis IL, Cingolani HE, Pérez NG.	J Physiol. 2011 Dec 15;589(Pt 24):6051-61.	J Physiol. 2011	PubMed	citation	PMID:22174146	pubmed	22174146	create date:2011/12/17 | first author:Caldiz CI
A step towards underpinning the molecular signalling events regulating muscle protein loss in critically ill patients.	/pubmed/22174144	Kouw IW, Tieland M, Gorissen SH.	J Physiol. 2011 Dec 15;589(Pt 24):5925-6. No abstract available.	J Physiol. 2011	PubMed	citation	PMID:22174144	pubmed	22174144	create date:2011/12/17 | first author:Kouw IW
Muscle afferent feedback during exercise: putting the pressure on flow.	/pubmed/22174143	Richards JC, Crecelius AR, Kirby BS.	J Physiol. 2011 Dec 15;589(Pt 24):5923-4. No abstract available.	J Physiol. 2011	PubMed	citation	PMID:22174143	pubmed	22174143	create date:2011/12/17 | first author:Richards JC
A chocolate a day keeps the doctor away?	/pubmed/22174142	Barnett CF, De Marco T.	J Physiol. 2011 Dec 15;589(Pt 24):5921-2. No abstract available.	J Physiol. 2011	PubMed	citation	PMID:22174142	pubmed	22174142	create date:2011/12/17 | first author:Barnett CF
Exercise to the rescue.	/pubmed/22174141	Huffman DM, Calvert JW.	J Physiol. 2011 Dec 15;589(Pt 24):5919-20. No abstract available.	J Physiol. 2011	PubMed	citation	PMID:22174141	pubmed	22174141	create date:2011/12/17 | first author:Huffman DM
Left ventricular remodelling and the athlete's heart: time to revisit the Morganroth hypothesis.	/pubmed/22174140	Haykowsky MJ.	J Physiol. 2011 Dec 15;589(Pt 24):5915. No abstract available.	J Physiol. 2011	PubMed	citation	PMID:22174140	pubmed	22174140	create date:2011/12/17 | first author:Haykowsky MJ
Transmission of impulses in the parasympathetic cardiomotor pathway to the sino-atrial node.	/pubmed/22174139	Jänig W.	J Physiol. 2011 Dec 15;589(Pt 24):5911-3. No abstract available.	J Physiol. 2011	PubMed	citation	PMID:22174139	pubmed	22174139	create date:2011/12/17 | first author:Jänig W
Stargazing from a new vantage--TARP modulation of AMPA receptor pharmacology.	/pubmed/22174138	Jackson AC, Nicoll RA.	J Physiol. 2011 Dec 15;589(Pt 24):5909-10. No abstract available.	J Physiol. 2011	PubMed	citation	PMID:22174138	pubmed	22174138	create date:2011/12/17 | first author:Jackson AC
Orexins stimulate the 'appetite' of the gut.	/pubmed/22174137	Nakayama S.	J Physiol. 2011 Dec 15;589(Pt 24):5907-8. No abstract available.	J Physiol. 2011	PubMed	citation	PMID:22174137	pubmed	22174137	create date:2011/12/17 | first author:Nakayama S
The lymphatic vessels' winning philosophy: different challenges, tailored solutions.	/pubmed/22174136	Negrini D.	J Physiol. 2011 Dec 15;589(Pt 24):5905. No abstract available.	J Physiol. 2011	PubMed	citation	PMID:22174136	pubmed	22174136	create date:2011/12/17 | first author:Negrini D
Beyond ion transport: KCC2 makes cells walk and talk.	/pubmed/22174135	Zdebik AA.	J Physiol. 2011 Dec 15;589(Pt 24):5903. No abstract available.	J Physiol. 2011	PubMed	citation	PMID:22174135	pubmed	22174135	create date:2011/12/17 | first author:Zdebik AA
Intricate vascular architecture revealed after removing the scaffolding: PSD95 crucial for vascular Kv1 function.	/pubmed/22174134	Greenwood IA.	J Physiol. 2011 Dec 15;589(Pt 24):5901. No abstract available.	J Physiol. 2011	PubMed	citation	PMID:22174134	pubmed	22174134	create date:2011/12/17 | first author:Greenwood IA
How to stop the fire? Control of Ca²⁺-induced Ca²⁺ release in cardiac muscle.	/pubmed/22174133	Kunitomo Y, Terentyev D.	J Physiol. 2011 Dec 15;589(Pt 24):5899-900. No abstract available.	J Physiol. 2011	PubMed	citation	PMID:22174133	pubmed	22174133	create date:2011/12/17 | first author:Kunitomo Y
Exercise and diseased kidneys: are they compatible?	/pubmed/22174132	Edwards DG.	J Physiol. 2011 Dec 15;589(Pt 24):5897. No abstract available.	J Physiol. 2011	PubMed	citation	PMID:22174132	pubmed	22174132	create date:2011/12/17 | first author:Edwards DG
M Channel Enhancers and Physiological M channel Block.	/pubmed/22155935	Linley JE, Pettinger L, Huang D, Gamper N.	J Physiol. 2011 Dec 12. [Epub ahead of print]	J Physiol. 2011	PubMed	citation	PMID:22155935	pubmed	22155935	create date:2011/12/14 | first author:Linley JE
Systemic cholecystokinin amplifies vago-vagal reflex responses recorded in vagal motor neurones.	/pubmed/22155934	Viard E, Rogers RC, Hermann GE.	J Physiol. 2012 Feb 1;590(Pt 3):631-46. Epub 2011 Dec 12.	J Physiol. 2012	PubMed	citation	PMID:22155934	pubmed	22155934	create date:2011/12/14 | first author:Viard E
Pivotal role of mitochondrial Na+-Ca2+ exchange in antigen receptor mediated Ca2+ signalling in DT40 and A20 B lymphocytes.	/pubmed/22155933	Kim B, Takeuchi A, Koga O, Hikida M, Matsuoka S.	J Physiol. 2012 Feb 1;590(Pt 3):459-74. Epub 2011 Dec 12.	J Physiol. 2012	PubMed	citation	PMID:22155933	pubmed	22155933	create date:2011/12/14 | first author:Kim B
Prenatal stress alters hippocampal synaptic plasticity in young rat offspring through preventing the proteolytic conversion of pro-BDNF to mature BDNF.	/pubmed/22155932	Yeh CM, Huang CC, Hsu KS.	J Physiol. 2011 Dec 12. [Epub ahead of print]	J Physiol. 2011	PubMed	citation	PMID:22155932	pubmed	22155932	create date:2011/12/14 | first author:Yeh CM
Fast reduction of peripheral blood endothelial progenitor cells in healthy humans exposed to acute systemic hypoxia.	/pubmed/22155931	Colombo E, Marconi C, Taddeo A, Cappelletti M, Villa ML, Marzorati M, Porcelli S, Vezzoli A, Bella SD.	J Physiol. 2012 Feb 1;590(Pt 3):519-32. Epub 2011 Dec 12.	J Physiol. 2012	PubMed	citation	PMID:22155931	pubmed	22155931	create date:2011/12/14 | first author:Colombo E
Pro- and anti-angiogenic factors in human skeletal muscle in response to acute exercise and training.	/pubmed/22155930	Hoier B, Nordsborg N, Andersen S, Jensen L, Nybo L, Bangsbo J, Hellsten Y.	J Physiol. 2012 Feb 1;590(Pt 3):595-606. Epub 2011 Dec 12.	J Physiol. 2012	PubMed	citation	PMID:22155930	pubmed	22155930	create date:2011/12/14 | first author:Hoier B
Longitudinal and transversal propagation of excitation along the tubular system of rat fast-twitch muscle fibres studied by high speed confocal microscopy.	/pubmed/22155929	Edwards JN, Cully TR, Shannon TR, Stephenson DG, Launikonis BS.	J Physiol. 2012 Feb 1;590(Pt 3):475-92. Epub 2011 Dec 12.	J Physiol. 2012	PubMed	citation	PMID:22155929	pubmed	22155929	create date:2011/12/14 | first author:Edwards JN
PTEN regulates synaptic plasticity independently of its effect on neuronal morphology and migration.	/pubmed/22147265	Sperow M, Berry RB, Bayazitov IT, Zhu G, Baker SJ, Zakharenko SS.	J Physiol. 2011 Dec 6. [Epub ahead of print]	J Physiol. 2011	PubMed	citation	PMID:22147265	pubmed	22147265	create date:2011/12/08 | first author:Sperow M
Chest wall dynamics during voluntary and induced cough in healthy volunteers.	/pubmed/22144580	Smith JA, Aliverti A, Quaranta M, McGuinness K, Kelsall A, Earis J, Calverley PM.	J Physiol. 2012 Feb 1;590(Pt 3):563-74. Epub 2011 Dec 5.	J Physiol. 2012	PubMed	citation	PMID:22144580	pubmed	22144580	create date:2011/12/07 | first author:Smith JA
Cardio-renal and metabolic adaptations during pregnancy in female rats born small: implications for maternal health and second generation fetal growth.	/pubmed/22144579	Gallo LA, Tran M, Moritz KM, Mazzuca MQ, Parry LJ, Westcott KT, Jefferies AJ, Cullen-McEwen LA, Wlodek ME.	J Physiol. 2012 Feb 1;590(Pt 3):617-30. Epub 2011 Dec 5.	J Physiol. 2012	PubMed	citation	PMID:22144579	pubmed	22144579	create date:2011/12/07 | first author:Gallo LA
VAMP8 is a vesicle SNARE that regulates mucin secretion in airway goblet cells.	/pubmed/22144578	Jones LC, Moussa L, Fulcher ML, Zhu Y, Hudson EJ, O'Neal WK, Randell SH, Lazarowski ER, Boucher RC, Kreda SM.	J Physiol. 2012 Feb 1;590(Pt 3):545-62. Epub 2011 Dec 5.	J Physiol. 2012	PubMed	citation	PMID:22144578	pubmed	22144578	create date:2011/12/07 | first author:Jones LC
Title	URL	Description	Details	ShortDetails	Resource	Type	Identifiers	Db	EntrezUID	Properties
Hedgehog signalling in gut development, physiology and cancer.	/pubmed/22144577	Merchant JL.	J Physiol. 2012 Feb 1;590(Pt 3):421-32. Epub 2011 Dec 5.	J Physiol. 2012	PubMed	citation	PMID:22144577	pubmed	22144577	create date:2011/12/07 | first author:Merchant JL
Augmented single-unit muscle sympathetic nerve activity in heart failure with chronic atrial fibrillation.	/pubmed/22144576	Ikeda T, Murai H, Kaneko S, Usui S, Kobayashi D, Nakano M, Ikeda K, Takashima S, Kato T, Okajima M, Furusho H, Takamura M.	J Physiol. 2012 Feb 1;590(Pt 3):509-18. Epub 2011 Dec 5.	J Physiol. 2012	PubMed	citation	PMID:22144576	pubmed	22144576	create date:2011/12/07 | first author:Ikeda T
Repetitive activity slows axonal conduction velocity and concomitantly increases mechanical activation threshold in single axons of the rat cranial dura.	/pubmed/22144575	De Col R, Messlinger K, Carr RW.	J Physiol. 2011 Dec 5. [Epub ahead of print]	J Physiol. 2011	PubMed	citation	PMID:22144575	pubmed	22144575	create date:2011/12/07 | first author:De Col R
Human hand function: the limitations of brain and brawn.	/pubmed/22135410	Gandevia SC, Fitzpatrick RC.	J Physiol. 2011 Dec 1;589(Pt 23):5581-2. No abstract available.	J Physiol. 2011	PubMed	citation	PMID:22135410	pubmed	22135410	create date:2011/12/03 | first author:Gandevia SC
Tendon vibration does not alter decreased responsiveness of motoneurones in the absence of motor cortical input during fatigue.	/pubmed/22135409	Harwood B, Power GA, Allen MD, Booth WJ.	J Physiol. 2011 Dec 1;589(Pt 23):5559-60. No abstract available.	J Physiol. 2011	PubMed	citation	PMID:22135409	pubmed	22135409	create date:2011/12/03 | first author:Harwood B
Oestrogen upregulates L-type Ca2+ channels via oestrogen-receptor- by a regional genomic mechanism in female rabbit hearts.	/pubmed/22124151	Yang X, Chen G, Papp R, Defranco DB, Zeng F, Salama G.	J Physiol. 2012 Feb 1;590(Pt 3):493-508. Epub 2011 Nov 28.	J Physiol. 2012	PubMed	citation	PMID:22124151	pubmed	22124151	create date:2011/11/30 | first author:Yang X
Relative stereociliary motion in a hair bundle opposes amplification at distortion frequencies.	/pubmed/22124150	Kozlov AS, Risler T, Hinterwirth AJ, Hudspeth AJ.	J Physiol. 2012 Jan 15;590(Pt 2):301-8. Epub 2011 Nov 28.	J Physiol. 2012	PubMed	citation	PMID:22124150	pubmed	22124150	create date:2011/11/30 | first author:Kozlov AS
Rapid reversal of impaired inhibitory and excitatory transmission but not spine dysgenesis in a mouse model of mental retardation.	/pubmed/22124149	Powell AD, Gill KK, Saintot PP, Jiruska P, Chelly J, Billuart P, Jefferys JG.	J Physiol. 2011 Nov 28. [Epub ahead of print]	J Physiol. 2011	PubMed	citation	PMID:22124149	pubmed	22124149	create date:2011/11/30 | first author:Powell AD
Ca2+/calmodulin-dependent protein kinase II Function in Vascular Remodeling.	/pubmed/22124148	Singer HA.	J Physiol. 2011 Nov 28. [Epub ahead of print]	J Physiol. 2011	PubMed	citation	PMID:22124148	pubmed	22124148	create date:2011/11/30 | first author:Singer HA
Diet-induced obesity has neuroprotective effects in murine gastric enteric nervous system: involvement of leptin and glial cell line-derived neurotrophic factor.	/pubmed/22124147	Baudry C, Reichardt F, Marchix J, Bado A, Schemann M, des Varannes SB, Neunlist M, Moriez R.	J Physiol. 2012 Feb 1;590(Pt 3):533-44. Epub 2011 Nov 28.	J Physiol. 2012	PubMed	citation	PMID:22124147	pubmed	22124147	create date:2011/11/30 | first author:Baudry C
Measurement and simulation of myoplasmic calcium transients in mouse slow-twitch muscle fibres.	/pubmed/22124146	Hollingworth S, Kim MM, Baylor SM.	J Physiol. 2012 Feb 1;590(Pt 3):575-94. Epub 2011 Nov 28.	J Physiol. 2012	PubMed	citation	PMID:22124146	pubmed	22124146	create date:2011/11/30 | first author:Hollingworth S
Action potential-triggered somatic exocytosis in mesencephalic trigeminal nucleus neurons in rat brain slices.	/pubmed/22124145	Zhang B, Zhang XY, Luo PF, Huang W, Zhu FP, Liu T, Du YR, Wu QH, Lä J, Xiu Y, Liu LN, Huang HP, Guo S, Zheng H, Zhang CX, Zhou Z.	J Physiol. 2011 Nov 28. [Epub ahead of print]	J Physiol. 2011	PubMed	citation	PMID:22124145	pubmed	22124145	create date:2011/11/30 | first author:Zhang B
Regulation of hippocampal inhibitory circuits by nicotinic acetylcholine receptors.	/pubmed/22124144	Griguoli M, Cherubini E.	J Physiol. 2011 Nov 28. [Epub ahead of print]	J Physiol. 2011	PubMed	citation	PMID:22124144	pubmed	22124144	create date:2011/11/30 | first author:Griguoli M
Role of innate immunity and the microbiota in liver fibrosis: crosstalk between the liver and gut.	/pubmed/22124143	Seki E, Schnabl B.	J Physiol. 2012 Feb 1;590(Pt 3):447-58. Epub 2011 Nov 28.	J Physiol. 2012	PubMed	citation	PMID:22124143	pubmed	22124143	create date:2011/11/30 | first author:Seki E
The Early Release of Planned Movement by Acoustic Startle Can be Delayedby Transcranial Magnetic Stimulation Over The Motor Cortex.	/pubmed/22124142	Alibiglou L, Mackinnon CD.	J Physiol. 2011 Nov 28. [Epub ahead of print]	J Physiol. 2011	PubMed	citation	PMID:22124142	pubmed	22124142	create date:2011/11/30 | first author:Alibiglou L
Modes of glutamate receptor gating.	/pubmed/22106181	Popescu GK.	J Physiol. 2012 Jan 1;590(Pt 1):73-91. Epub 2011 Nov 21.	J Physiol. 2012	PubMed	citation	PMID:22106181	pubmed	22106181	create date:2011/11/23 | first author:Popescu GK
Oxidative stress and enhanced sympathetic vasoconstriction in contracting muscles of nitrate-tolerant rats and humans.	/pubmed/22106180	Fadel PJ, Farias Iii M, Gallagher KM, Wang Z, Thomas GD.	J Physiol. 2012 Jan 15;590(Pt 2):395-407. Epub 2011 Nov 21.	J Physiol. 2012	PubMed	citation	PMID:22106180	pubmed	22106180	create date:2011/11/23 | first author:Fadel PJ
Statin treatment depresses the fetal defence to acute hypoxia via increasing nitric oxide bioavailability.	/pubmed/22106179	Kane AD, Herrera EA, Hansell JA, Giussani DA.	J Physiol. 2012 Jan 15;590(Pt 2):323-34. Epub 2011 Nov 21.	J Physiol. 2012	PubMed	citation	PMID:22106179	pubmed	22106179	create date:2011/11/23 | first author:Kane AD
Structure and function of glutamate receptor amino terminal domains.	/pubmed/22106178	Furukawa H.	J Physiol. 2012 Jan 1;590(Pt 1):63-72. Epub 2011 Nov 21.	J Physiol. 2012	PubMed	citation	PMID:22106178	pubmed	22106178	create date:2011/11/23 | first author:Furukawa H
Protein-energy malnutrition during early gestation in sheep blunts fetal renal vascular and nephron development and compromises adult renal function.	/pubmed/22106177	Lloyd LJ, Foster T, Rhodes P, Rhind SM, Gardner DS.	J Physiol. 2012 Jan 15;590(Pt 2):377-93. Epub 2011 Nov 21.	J Physiol. 2012	PubMed	citation	PMID:22106177	pubmed	22106177	create date:2011/11/23 | first author:Lloyd LJ
Interspecies communication in the gut, from bacterial delivery to host-cell response.	/pubmed/22106176	Hodges K, Hecht G.	J Physiol. 2012 Feb 1;590(Pt 3):433-40. Epub 2011 Nov 21.	J Physiol. 2012	PubMed	citation	PMID:22106176	pubmed	22106176	create date:2011/11/23 | first author:Hodges K
Redefining the classification of AMPA-selective ionotropic glutamate receptors.	/pubmed/22106175	Bowie D.	J Physiol. 2012 Jan 1;590(Pt 1):49-61. Epub 2011 Nov 21.	J Physiol. 2012	PubMed	citation	PMID:22106175	pubmed	22106175	create date:2011/11/23 | first author:Bowie D
Sound-evoked network calcium transients in mouse auditory cortex in vivo.	/pubmed/22106174	Grienberger C, Adelsberger H, Stroh A, Milos RI, Garaschuk O, Schierloh A, Nelken I, Konnerth A.	J Physiol. 2011 Nov 21. [Epub ahead of print]	J Physiol. 2011	PubMed	citation	PMID:22106174	pubmed	22106174	create date:2011/11/23 | first author:Grienberger C
Muscle time under tension during resistance exercise stimulates differential muscle protein sub-fractional synthetic responses in men.	/pubmed/22106173	Burd NA, Andrews RJ, West DW, Little JP, Cochran AJ, Hector AJ, Cashaback JG, Gibala MJ, Potvin JR, Baker SK, Phillips SM.	J Physiol. 2012 Jan 15;590(Pt 2):351-62. Epub 2011 Nov 21.	J Physiol. 2012	PubMed	citation	PMID:22106173	pubmed	22106173	create date:2011/11/23 | first author:Burd NA
Fictive locomotion in the adult decerebrate and spinal mouse in vivo.	/pubmed/22106172	Meehan CF, Grondahl L, Nielsen JB, Hultborn H.	J Physiol. 2012 Jan 15;590(Pt 2):289-300. Epub 2011 Nov 21.	J Physiol. 2012	PubMed	citation	PMID:22106172	pubmed	22106172	create date:2011/11/23 | first author:Meehan CF
Dimethyl sulphoxide addition or withdrawal causes biphasic volume changes and its withdrawal causes t-system vacuolation in skeletal muscle.	/pubmed/22086252	Fraser JA.	J Physiol. 2011 Nov 15;589(Pt 22):5555-6; author reply 5557. No abstract available.	J Physiol. 2011	PubMed	citation	PMID:22086252	pubmed	22086252	create date:2011/11/17 | first author:Fraser JA
An 'exciting' spin on cannabinoid signalling.	/pubmed/22086251	Levine ES.	J Physiol. 2011 Nov 15;589(Pt 22):5347. No abstract available.	J Physiol. 2011	PubMed	citation	PMID:22086251	pubmed	22086251	create date:2011/11/17 | first author:Levine ES
Sex specific association of potassium channel subunits.	/pubmed/22086250	Duffey ME, Bett GC.	J Physiol. 2011 Nov 15;589(Pt 22):5345-6. No abstract available.	J Physiol. 2011	PubMed	citation	PMID:22086250	pubmed	22086250	create date:2011/11/17 | first author:Duffey ME
Loss of brainstem serotonergic neurons impairs autoresuscitation in neonate rats: is this relevant to the sudden infant death syndrome?	/pubmed/22086249	Guyenet PG.	J Physiol. 2011 Nov 15;589(Pt 22):5343-4. No abstract available.	J Physiol. 2011	PubMed	citation	PMID:22086249	pubmed	22086249	create date:2011/11/17 | first author:Guyenet PG
Caveat utilitor: take measure of your marker.	/pubmed/22086248	Bertisch SM, Taylor JA.	J Physiol. 2011 Nov 15;589(Pt 22):5341. No abstract available.	J Physiol. 2011	PubMed	citation	PMID:22086248	pubmed	22086248	create date:2011/11/17 | first author:Bertisch SM
Elevated haematocrit - when too much of a good thing wreaks havoc on the endothelial surface layer.	/pubmed/22086247	Pittman RN.	J Physiol. 2011 Nov 15;589(Pt 22):5339. No abstract available.	J Physiol. 2011	PubMed	citation	PMID:22086247	pubmed	22086247	create date:2011/11/17 | first author:Pittman RN
PLC: Johnny-come-lately to ORAI and the ups and downs of calcium signalling.	/pubmed/22086246	Trebak M.	J Physiol. 2011 Nov 15;589(Pt 22):5337-8. No abstract available.	J Physiol. 2011	PubMed	citation	PMID:22086246	pubmed	22086246	create date:2011/11/17 | first author:Trebak M
Monoacylglycerol lipase: stopping surplus at the synapse.	/pubmed/22086245	Wamsteeker JI, Bains JS.	J Physiol. 2011 Nov 15;589(Pt 22):5335-6. No abstract available.	J Physiol. 2011	PubMed	citation	PMID:22086245	pubmed	22086245	create date:2011/11/17 | first author:Wamsteeker JI
Dietary nitrate - a slow train coming.	/pubmed/22086244	Weitzberg E, Lundberg JO.	J Physiol. 2011 Nov 15;589(Pt 22):5333-4. No abstract available.	J Physiol. 2011	PubMed	citation	PMID:22086244	pubmed	22086244	create date:2011/11/17 | first author:Weitzberg E
Postsynaptic BDNF signalling regulates long-term potentiation at thalamo-amygdala afferents.	/pubmed/22083603	Meis S, Endres T, Lessmann V.	J Physiol. 2012 Jan 1;590(Pt 1):193-208. Epub 2011 Nov 14.	J Physiol. 2012	PubMed	citation	PMID:22083603	pubmed	22083603	create date:2011/11/16 | first author:Meis S
Chronic imaging of cortical sensory map dynamics using a genetically encoded calcium indicator.	/pubmed/22083602	Minderer M, Liu W, Sumanovski LT, Kügler S, Helmchen F, Margolis DJ.	J Physiol. 2012 Jan 1;590(Pt 1):99-107. Epub 2011 Nov 14.	J Physiol. 2012	PubMed	citation	PMID:22083602	pubmed	22083602	create date:2011/11/16 | first author:Minderer M
Physiological characterization and functional heterogeneity of narrow-field mammalian amacrine cells.	/pubmed/22083601	Pang JJ, Gao F, Wu SM.	J Physiol. 2012 Jan 1;590(Pt 1):223-34. Epub 2011 Nov 14.	J Physiol. 2012	PubMed	citation	PMID:22083601	pubmed	22083601	create date:2011/11/16 | first author:Pang JJ
Lobule-specific membrane excitability of cerebellar Purkinje cells.	/pubmed/22083600	Kim CH, Oh SH, Lee JH, Chang SO, Kim J, Kim SJ.	J Physiol. 2012 Jan 15;590(Pt 2):273-88. Epub 2011 Nov 14.	J Physiol. 2012	PubMed	citation	PMID:22083600	pubmed	22083600	create date:2011/11/16 | first author:Kim CH
Intrinsic Morphological Diversity of Thick-tufted Layer 5 Pyramidal Neurons Ensures Robust and Invariant Properties of in silico Synaptic Connections.	/pubmed/22083599	Ramaswamy S, Hill SL, King JG, Schürmann F, Wang Y, Markram H.	J Physiol. 2011 Nov 14. [Epub ahead of print]	J Physiol. 2011	PubMed	citation	PMID:22083599	pubmed	22083599	create date:2011/11/16 | first author:Ramaswamy S
Phosphodiesterase 4 inhibition attenuates plasma volume loss and transvascular exchange in volume-expanded mice.	/pubmed/22083598	Lin YC, Adamson RH, Clark JF, Reed RK, Curry FR.	J Physiol. 2012 Jan 15;590(Pt 2):309-22. Epub 2011 Nov 14.	J Physiol. 2012	PubMed	citation	PMID:22083598	pubmed	22083598	create date:2011/11/16 | first author:Lin YC
Influences on blockade by t-butylbicyclo-phosphoro-thionate of GABA(A) receptor spontaneous gating, agonist activation and desensitization.	/pubmed/22083597	Othman NA, Gallacher M, Deeb TZ, Baptista-Hon DT, Perry DC, Hales TG.	J Physiol. 2012 Jan 1;590(Pt 1):163-78. Epub 2011 Nov 14.	J Physiol. 2012	PubMed	citation	PMID:22083597	pubmed	22083597	create date:2011/11/16 | first author:Othman NA
Modulation of Kv3.4 channel N-type inactivation by protein kinase C shapes the action potential in dorsal root ganglion neurons.	/pubmed/22063632	Ritter DM, Ho C, O'Leary ME, Covarrubias M.	J Physiol. 2012 Jan 1;590(Pt 1):145-61. Epub 2011 Nov 7.	J Physiol. 2012	PubMed	citation	PMID:22063632	pubmed	22063632	create date:2011/11/09 | first author:Ritter DM
Control of firing patterns through modulation of axon initial segment T-type calcium channels.	/pubmed/22063631	Bender KJ, Uebele VN, Renger JJ, Trussell LO.	J Physiol. 2012 Jan 1;590(Pt 1):109-18. Epub 2011 Nov 7.	J Physiol. 2012	PubMed	citation	PMID:22063631	pubmed	22063631	create date:2011/11/09 | first author:Bender KJ
Assessment of cortical reorganisation for hand function after stroke.	/pubmed/22063630	Ward N.	J Physiol. 2011 Dec 1;589(Pt 23):5625-32. Epub 2011 Nov 7.	J Physiol. 2011	PubMed	citation	PMID:22063630	pubmed	22063630	create date:2011/11/09 | first author:Ward N
Brain glycogen supercompensation following exhaustive exercise.	/pubmed/22063629	Matsui T, Ishikawa T, Ito H, Okamoto M, Inoue K, Lee MC, Fujikawa T, Ichitani Y, Kawanaka K, Soya H.	J Physiol. 2012 Feb 1;590(Pt 3):607-16. Epub 2011 Nov 7.	J Physiol. 2012	PubMed	citation	PMID:22063629	pubmed	22063629	create date:2011/11/09 | first author:Matsui T
Diet-induced adaptation of vagal afferent function.	/pubmed/22063628	Kentish S, Li H, Philp LK, O'Donnell TA, Isaacs NJ, Young RL, Wittert GA, Blackshaw LA, Page AJ.	J Physiol. 2012 Jan 1;590(Pt 1):209-21. Epub 2011 Nov 7.	J Physiol. 2012	PubMed	citation	PMID:22063628	pubmed	22063628	create date:2011/11/09 | first author:Kentish S
Human sympathetic outflows to skin and muscle target organs fluctuate concordantly over a wide range of time-varying frequencies.	/pubmed/22063627	Bernjak A, Cui J, Iwase S, Mano T, Stefanovska A, Eckberg DL.	J Physiol. 2012 Jan 15;590(Pt 2):363-75. Epub 2011 Nov 7.	J Physiol. 2012	PubMed	citation	PMID:22063627	pubmed	22063627	create date:2011/11/09 | first author:Bernjak A
Ca2+ transients in myenteric glial cells during the colonic migrating motor complex in the isolated murine large intestine.	/pubmed/22063626	Broadhead MJ, Bayguinov PO, Okamoto T, Heredia DJ, Smith TK.	J Physiol. 2012 Jan 15;590(Pt 2):335-50. Epub 2011 Nov 7.	J Physiol. 2012	PubMed	citation	PMID:22063626	pubmed	22063626	create date:2011/11/09 | first author:Broadhead MJ
Anion transport by the cochlear motor protein prestin.	/pubmed/22063625	Schänzler M, Fahlke C.	J Physiol. 2012 Jan 15;590(Pt 2):259-72. Epub 2011 Nov 7.	J Physiol. 2012	PubMed	citation	PMID:22063625	pubmed	22063625	create date:2011/11/09 | first author:Schänzler M
Statistical perspectives: all together NOT.	/pubmed/22042548	Hopkins WG, Batterham AM, Impellizzeri FM, Pyne DB, Rowlands DS.	J Physiol. 2011 Nov 1;589(Pt 21):5327-9; author reply 5331-2. No abstract available.	J Physiol. 2011	PubMed	citation	PMID:22042548	pubmed	22042548	create date:2011/11/02 | first author:Hopkins WG
Title	URL	Description	Details	ShortDetails	Resource	Type	Identifiers	Db	EntrezUID	Properties
Purinergic regulation of K⁺ and Na⁺ transport by immortalized human mammary epithelial cell monolayers.	/pubmed/22042546	Shennan DB.	J Physiol. 2011 Nov 1;589(Pt 21):5323; author reply 5325-6. No abstract available.	J Physiol. 2011	PubMed	citation	PMID:22042546	pubmed	22042546	create date:2011/11/02 | first author:Shennan DB
Serotonin, presynaptic 5-HT₃ receptors and synaptic plasticity in the developing cerebellum.	/pubmed/22042545	Nichols RA.	J Physiol. 2011 Nov 1;589(Pt 21):5019-20. No abstract available.	J Physiol. 2011	PubMed	citation	PMID:22042545	pubmed	22042545	create date:2011/11/02 | first author:Nichols RA
Sex differences in the control of acral skin blood flow in humans: differential regulation of cyclooxygenase in α-adrenergic signalling.	/pubmed/22042544	Holowatz LA.	J Physiol. 2011 Nov 1;589(Pt 21):5017. No abstract available.	J Physiol. 2011	PubMed	citation	PMID:22042544	pubmed	22042544	create date:2011/11/02 | first author:Holowatz LA
Are we ready for a new mechanism of action underlying digitalis toxicity?	/pubmed/22042543	Wasserstrom JA.	J Physiol. 2011 Nov 1;589(Pt 21):5015. No abstract available.	J Physiol. 2011	PubMed	citation	PMID:22042543	pubmed	22042543	create date:2011/11/02 | first author:Wasserstrom JA
Seamless networks of myocardial bioenergetics.	/pubmed/22042542	Zhang JJ.	J Physiol. 2011 Nov 1;589(Pt 21):5013-4. No abstract available.	J Physiol. 2011	PubMed	citation	PMID:22042542	pubmed	22042542	create date:2011/11/02 | first author:Zhang JJ
Presenting data: can you follow a recipe?	/pubmed/22042541	Drummond GB, Tom BD.	J Physiol. 2011 Nov 1;589(Pt 21):5007-11. No abstract available.	J Physiol. 2011	PubMed	citation	PMID:22042541	pubmed	22042541	create date:2011/11/02 | first author:Drummond GB
Skin sympathetic nerve activity component synchronizing with cardiac cycle is involved in hypovolaemic suppression of cutaneous vasodilatation in hyperthermia.	/pubmed/22041189	Kamijo Y, Okada Y, Ikegawa S, Okazaki K, Goto M, Nose H.	J Physiol. 2011 Dec 15;589(Pt 24):6231-42. Epub 2011 Oct 31.	J Physiol. 2011	PubMed	citation	PMID:22041189	pubmed	22041189	create date:2011/11/02 | first author:Kamijo Y
Orai3 - the 'exceptional' Orai?	/pubmed/22041188	Shuttleworth TJ.	J Physiol. 2012 Jan 15;590(Pt 2):241-57. Epub 2011 Oct 31.	J Physiol. 2012	PubMed	citation	PMID:22041188	pubmed	22041188	create date:2011/11/02 | first author:Shuttleworth TJ
Characterization of Trpm1 desensitization in ON bipolar cells and its role in downstream signalling.	/pubmed/22041187	Kaur T, Nawy S.	J Physiol. 2012 Jan 1;590(Pt 1):179-92. Epub 2011 Oct 31.	J Physiol. 2012	PubMed	citation	PMID:22041187	pubmed	22041187	create date:2011/11/02 | first author:Kaur T
Differential effects of Kv7 (M-) channels on synaptic integration in distinct subcellular compartments of rat hippocampal pyramidal neurons.	/pubmed/22041186	Shah MM, Migliore M, Brown DA.	J Physiol. 2011 Dec 15;589(Pt 24):6029-38. Epub 2011 Oct 31.	J Physiol. 2011	PubMed	citation	PMID:22041186	pubmed	22041186	create date:2011/11/02 | first author:Shah MM
Serine racemase deletion abolishes light-evoked NMDA receptor currents in retinal ganglion cells.	/pubmed/22041185	Sullivan SJ, Esguerra M, Wickham RJ, Romero GE, Coyle JT, Miller RF.	J Physiol. 2011 Dec 15;589(Pt 24):5997-6006. Epub 2011 Oct 31.	J Physiol. 2011	PubMed	citation	PMID:22041185	pubmed	22041185	create date:2011/11/02 | first author:Sullivan SJ
Fast calcium and voltage-sensitive dye imaging in enteric neurones reveal calcium peaks associated with single action potential discharge.	/pubmed/22041184	Michel K, Michaelis M, Mazzuoli G, Mueller K, Vanden Berghe P, Schemann M.	J Physiol. 2011 Dec 15;589(Pt 24):5941-7. Epub 2011 Oct 31.	J Physiol. 2011	PubMed	citation	PMID:22041184	pubmed	22041184	create date:2011/11/02 | first author:Michel K
Heterosynaptic long-term potentiation at interneuron-principal neuron synapses in the amygdala requires nitric oxide signalling.	/pubmed/22041183	Lange MD, Doengi M, Lesting J, Pape HC, Jüngling K.	J Physiol. 2012 Jan 1;590(Pt 1):131-43. Epub 2011 Oct 31.	J Physiol. 2012	PubMed	citation	PMID:22041183	pubmed	22041183	create date:2011/11/02 | first author:Lange MD
Control of hypothalamic-pituitary-adrenal stress axis activity by the intermediate conductance calcium-activated potassium channel, SK4.	/pubmed/22041182	Liang Z, Chen L, McClafferty H, Lukowski R, MacGregor D, King JT, Rizzi S, Sausbier M, McCobb DP, Knaus HG, Ruth P, Shipston MJ.	J Physiol. 2011 Dec 15;589(Pt 24):5965-86. Epub 2011 Oct 31.	J Physiol. 2011	PubMed	citation	PMID:22041182	pubmed	22041182	create date:2011/11/02 | first author:Liang Z
Transcranial static magnetic field stimulation in man: making things as simple as possible?	/pubmed/22025669	Paulus W.	J Physiol. 2011 Dec 15;589(Pt 24):5917-8. Epub 2011 Oct 24. No abstract available.	J Physiol. 2011	PubMed	citation	PMID:22025669	pubmed	22025669	create date:2011/10/26 | first author:Paulus W
Exosomal transmission of functional aquaporin 2 in kidney cortical collecting duct cells.	/pubmed/22025668	Street JM, Birkhoff W, Menzies RI, Webb DJ, Bailey MA, Dear JW.	J Physiol. 2011 Dec 15;589(Pt 24):6119-27. Epub 2011 Oct 24.	J Physiol. 2011	PubMed	citation	PMID:22025668	pubmed	22025668	create date:2011/10/26 | first author:Street JM
Synaptopodin regulates release of calcium from stores in dendritic spines of cultured hippocampal neurons.	/pubmed/22025667	Korkotian E, Segal M.	J Physiol. 2011 Dec 15;589(Pt 24):5987-95. Epub 2011 Oct 24.	J Physiol. 2011	PubMed	citation	PMID:22025667	pubmed	22025667	create date:2011/10/26 | first author:Korkotian E
Antagonism of the TRPv1 receptor partially corrects muscle metaboreflex overactivity in spontaneously hypertensive rats.	/pubmed/22025666	Mizuno M, Murphy MN, Mitchell JH, Smith SA.	J Physiol. 2011 Dec 15;589(Pt 24):6191-204. Epub 2011 Oct 24.	J Physiol. 2011	PubMed	citation	PMID:22025666	pubmed	22025666	create date:2011/10/26 | first author:Mizuno M
Potassium-dependent activation of Kir4.2 K⁺ channels.	/pubmed/22025665	Edvinsson JM, Shah AJ, Palmer LG.	J Physiol. 2011 Dec 15;589(Pt 24):5949-63. Epub 2011 Oct 24.	J Physiol. 2011	PubMed	citation	PMID:22025665	pubmed	22025665	create date:2011/10/26 | first author:Edvinsson JM
The energetic consequences of loop 9 gating motions in acetylcholine receptor-channels.	/pubmed/22025664	Jha A, Gupta S, Zucker SN, Auerbach A.	J Physiol. 2012 Jan 1;590(Pt 1):119-29. Epub 2011 Oct 24.	J Physiol. 2012	PubMed	citation	PMID:22025664	pubmed	22025664	create date:2011/10/26 | first author:Jha A
Dual role of junctin in the regulation of ryanodine receptors and calcium release in cardiac ventricular myocytes.	/pubmed/22025663	Altschafl BA, Arvanitis DA, Fuentes O, Yuan Q, Kranias EG, Valdivia HH.	J Physiol. 2011 Dec 15;589(Pt 24):6063-80. Epub 2011 Oct 24.	J Physiol. 2011	PubMed	citation	PMID:22025663	pubmed	22025663	create date:2011/10/26 | first author:Altschafl BA
Biophysical properties of slow potassium channels in human embryonic stem cell derived cardiomyocytes implicate subunit stoichiometry.	/pubmed/22025662	Wang K, Terrenoire C, Sampson KJ, Iyer V, Osteen JD, Lu J, Keller G, Kotton DN, Kass RS.	J Physiol. 2011 Dec 15;589(Pt 24):6093-104. Epub 2011 Oct 24.	J Physiol. 2011	PubMed	citation	PMID:22025662	pubmed	22025662	create date:2011/10/26 | first author:Wang K
Carotid chemoreceptor modulation of blood flow during exercise in healthy humans.	/pubmed/22025661	Stickland MK, Fuhr DP, Haykowsky MJ, Jones KE, Paterson DI, Ezekowitz JA, McMurtry MS.	J Physiol. 2011 Dec 15;589(Pt 24):6219-30. Epub 2011 Oct 24.	J Physiol. 2011	PubMed	citation	PMID:22025661	pubmed	22025661	create date:2011/10/26 | first author:Stickland MK
Shaping a new Ca²⁺ conductance to suppress early afterdepolarizations in cardiac myocytes.	/pubmed/22025660	Madhvani RV, Xie Y, Pantazis A, Garfinkel A, Qu Z, Weiss JN, Olcese R.	J Physiol. 2011 Dec 15;589(Pt 24):6081-92. Epub 2011 Oct 24.	J Physiol. 2011	PubMed	citation	PMID:22025660	pubmed	22025660	create date:2011/10/26 | first author:Madhvani RV
Sex modulates whole-body sudomotor thermosensitivity during exercise.	/pubmed/22005684	Gagnon D, Kenny GP.	J Physiol. 2011 Dec 15;589(Pt 24):6205-17. Epub 2011 Oct 17.	J Physiol. 2011	PubMed	citation	PMID:22005684	pubmed	22005684	create date:2011/10/19 | first author:Gagnon D
Analysis of pacemaker activity in the human stomach.	/pubmed/22005683	Rhee PL, Lee JY, Son HJ, Kim JJ, Rhee JC, Kim S, Koh SD, Hwang SJ, Sanders KM, Ward SM.	J Physiol. 2011 Dec 15;589(Pt 24):6105-18. Epub 2011 Oct 17.	J Physiol. 2011	PubMed	citation	PMID:22005683	pubmed	22005683	create date:2011/10/19 | first author:Rhee PL
Trigeminal ganglion neuron subtype-specific alterations of Ca(V)2.1 calcium current and excitability in a Cacna1a mouse model of migraine.	/pubmed/22005682	Fioretti B, Catacuzzeno L, Sforna L, Gerke-Duncan MB, van den Maagdenberg AM, Franciolini F, Connor M, Pietrobon D.	J Physiol. 2011 Dec 1;589(Pt 23):5879-95. Epub 2011 Oct 17.	J Physiol. 2011	PubMed	citation	PMID:22005682	pubmed	22005682	create date:2011/10/19 | first author:Fioretti B
Blockade of acid sensing ion channels attenuates the augmented exercise pressor reflex in rats with chronic femoral artery occlusion.	/pubmed/22005681	Tsuchimochi H, Yamauchi K, McCord JL, Kaufman MP.	J Physiol. 2011 Dec 15;589(Pt 24):6173-89. Epub 2011 Oct 17.	J Physiol. 2011	PubMed	citation	PMID:22005681	pubmed	22005681	create date:2011/10/19 | first author:Tsuchimochi H
Decrease in phosphatidylinositol 4,5-bisphosphate levels mediates desensitization of the cold sensor TRPM8 channels.	/pubmed/22005680	Yudin Y, Lukacs V, Cao C, Rohacs T.	J Physiol. 2011 Dec 15;589(Pt 24):6007-27. Epub 2011 Oct 17.	J Physiol. 2011	PubMed	citation	PMID:22005680	pubmed	22005680	create date:2011/10/19 | first author:Yudin Y
Processing of central and reflex vagal drives by rat cardiac ganglion neurones: an intracellular analysis.	/pubmed/22005679	McAllen RM, Salo LM, Paton JF, Pickering AE.	J Physiol. 2011 Dec 1;589(Pt 23):5801-18. Epub 2011 Oct 17.	J Physiol. 2011	PubMed	citation	PMID:22005679	pubmed	22005679	create date:2011/10/19 | first author:McAllen RM
Relationship between physiological measures of excitability and levels of glutamate and GABA in the human motor cortex.	/pubmed/22005678	Stagg CJ, Bestmann S, Constantinescu AO, Moreno LM, Allman C, Mekle R, Woolrich M, Near J, Johansen-Berg H, Rothwell JC.	J Physiol. 2011 Dec 1;589(Pt 23):5845-55. Epub 2011 Oct 17.	J Physiol. 2011	PubMed	citation	PMID:22005678	pubmed	22005678	create date:2011/10/19 | first author:Stagg CJ
Mechanical properties and neural control of human hand motor units.	/pubmed/22005677	Fuglevand AJ.	J Physiol. 2011 Dec 1;589(Pt 23):5595-602. Epub 2011 Oct 17.	J Physiol. 2011	PubMed	citation	PMID:22005677	pubmed	22005677	create date:2011/10/19 | first author:Fuglevand AJ
Selective silencing of Na(V)1.7 decreases excitability and conduction in vagal sensory neurons.	/pubmed/22005676	Muroi Y, Ru F, Kollarik M, Canning BJ, Hughes SA, Walsh S, Sigg M, Carr MJ, Undem BJ.	J Physiol. 2011 Dec 1;589(Pt 23):5663-76. Epub 2011 Oct 17.	J Physiol. 2011	PubMed	citation	PMID:22005676	pubmed	22005676	create date:2011/10/19 | first author:Muroi Y
Orexin neurons as conditional glucosensors: paradoxical regulation of sugar sensing by intracellular fuels.	/pubmed/22005675	Venner A, Karnani MM, Gonzalez JA, Jensen LT, Fugger L, Burdakov D.	J Physiol. 2011 Dec 1;589(Pt 23):5701-8. Epub 2011 Oct 17.	J Physiol. 2011	PubMed	citation	PMID:22005675	pubmed	22005675	create date:2011/10/19 | first author:Venner A
Involvement of metabotropic glutamate receptor 5 in pudendal inhibition of nociceptive bladder activity in cats.	/pubmed/22005674	Larson JA, Ogagan PD, Chen G, Shen B, Wang J, Roppolo JR, de Groat WC, Tai C.	J Physiol. 2011 Dec 1;589(Pt 23):5833-43. Epub 2011 Oct 17.	J Physiol. 2011	PubMed	citation	PMID:22005674	pubmed	22005674	create date:2011/10/19 | first author:Larson JA
Dissociating motor cortex from the motor.	/pubmed/22005673	Schieber MH.	J Physiol. 2011 Dec 1;589(Pt 23):5613-24. Epub 2011 Oct 17.	J Physiol. 2011	PubMed	citation	PMID:22005673	pubmed	22005673	create date:2011/10/19 | first author:Schieber MH
Redefining the components of central CO2 chemosensitivity--towards a better understanding of mechanism.	/pubmed/22005672	Huckstepp RT, Dale N.	J Physiol. 2011 Dec 1;589(Pt 23):5561-79. Epub 2011 Oct 17.	J Physiol. 2011	PubMed	citation	PMID:22005672	pubmed	22005672	create date:2011/10/19 | first author:Huckstepp RT
Cool channel subunits reveal their independent interactions with menthol.	/pubmed/22001726	Rohacs T.	J Physiol. 2011 Oct 15;589(Pt 20):4809. No abstract available.	J Physiol. 2011	PubMed	citation	PMID:22001726	pubmed	22001726	create date:2011/10/18 | first author:Rohacs T
Key questions of endocannabinoid signalling in the CNS: which, where and when?	/pubmed/22001725	Frazier CJ.	J Physiol. 2011 Oct 15;589(Pt 20):4807-8. No abstract available.	J Physiol. 2011	PubMed	citation	PMID:22001725	pubmed	22001725	create date:2011/10/18 | first author:Frazier CJ
The Journal of Physiology at SfN 2011.	/pubmed/22001724	Paterson DJ, Huxley C.	J Physiol. 2011 Oct 15;589(Pt 20):4805. No abstract available.	J Physiol. 2011	PubMed	citation	PMID:22001724	pubmed	22001724	create date:2011/10/18 | first author:Paterson DJ
Physiological evidence for a trans-basal ganglia pathway linking extrastriate visual cortex and the superior colliculus.	/pubmed/21986209	Jiang H, Stein BE, McHaffie JG.	J Physiol. 2011 Dec 1;589(Pt 23):5785-99. Epub 2011 Oct 10.	J Physiol. 2011	PubMed	citation	PMID:21986209	pubmed	21986209	create date:2011/10/12 | first author:Jiang H
Spinal inhibition of descending command to soleus motoneurons is removed prior to dorsiflexion.	/pubmed/21986208	Geertsen SS, van de Ruit M, Grey MJ, Nielsen JB.	J Physiol. 2011 Dec 1;589(Pt 23):5819-31. Epub 2011 Oct 10.	J Physiol. 2011	PubMed	citation	PMID:21986208	pubmed	21986208	create date:2011/10/12 | first author:Geertsen SS
Thyroid iodide efflux: a team effort?	/pubmed/21986207	Fong P.	J Physiol. 2011 Dec 15;589(Pt 24):5929-39. Epub 2011 Oct 10.	J Physiol. 2011	PubMed	citation	PMID:21986207	pubmed	21986207	create date:2011/10/12 | first author:Fong P
Synaptically evoked Ca2+ release from intracellular stores is not influenced by vesicular zinc in CA3 hippocampal pyramidal neurones.	/pubmed/21986206	Evstratova A, Tóth K.	J Physiol. 2011 Dec 1;589(Pt 23):5677-89. Epub 2011 Oct 10.	J Physiol. 2011	PubMed	citation	PMID:21986206	pubmed	21986206	create date:2011/10/12 | first author:Evstratova A
Constraints for control of the human hand.	/pubmed/21986205	van Duinen H, Gandevia SC.	J Physiol. 2011 Dec 1;589(Pt 23):5583-93. Epub 2011 Oct 10.	J Physiol. 2011	PubMed	citation	PMID:21986205	pubmed	21986205	create date:2011/10/12 | first author:van Duinen H
Regulation of sarcoplasmic reticulum Ca²⁺ leak by cytosolic Ca²⁺ in rabbit ventricular myocytes.	/pubmed/21986204	Bovo E, Mazurek SR, Blatter LA, Zima AV.	J Physiol. 2011 Dec 15;589(Pt 24):6039-50. Epub 2011 Oct 10.	J Physiol. 2011	PubMed	citation	PMID:21986204	pubmed	21986204	create date:2011/10/12 | first author:Bovo E
Do spinocerebellar neurones forward information on spinal actions of neurones in the feline red nucleus?	/pubmed/21986203	Jankowska E, Nilsson E, Hammar I.	J Physiol. 2011 Dec 1;589(Pt 23):5727-39. Epub 2011 Oct 10.	J Physiol. 2011	PubMed	citation	PMID:21986203	pubmed	21986203	create date:2011/10/12 | first author:Jankowska E
Distinct roles for I(T) and I(H) in controlling the frequency and timing of rebound spike responses.	/pubmed/21969455	Engbers JD, Anderson D, Tadayonnejad R, Mehaffey WH, Molineux ML, Turner RW.	J Physiol. 2011 Nov 15;589(Pt 22):5391-413. Epub 2011 Oct 3.	J Physiol. 2011	PubMed	citation	PMID:21969455	pubmed	21969455	create date:2011/10/05 | first author:Engbers JD
Defects in Ca2+ release associated with local expression of pathological ryanodine receptors in mouse muscle fibres.	/pubmed/21969454	Lefebvre R, Legrand C, González-Rodríguez E, Groom L, Dirksen RT, Jacquemond V.	J Physiol. 2011 Nov 15;589(Pt 22):5361-82. Epub 2011 Oct 3.	J Physiol. 2011	PubMed	citation	PMID:21969454	pubmed	21969454	create date:2011/10/05 | first author:Lefebvre R
Transmembrane AMPA receptor regulatory protein regulation of competitive antagonism: a problem of interpretation.	/pubmed/21969453	Maclean DM, Bowie D.	J Physiol. 2011 Nov 15;589(Pt 22):5383-90. Epub 2011 Oct 3.	J Physiol. 2011	PubMed	citation	PMID:21969453	pubmed	21969453	create date:2011/10/05 | first author:Maclean DM
Title	URL	Description	Details	ShortDetails	Resource	Type	Identifiers	Db	EntrezUID	Properties
Effect of muscle metaboreflex activation on spontaneous cardiac baroreflex sensitivity during exercise in humans.	/pubmed/21969452	Hartwich D, Dear WE, Waterfall JL, Fisher JP.	J Physiol. 2011 Dec 15;589(Pt 24):6157-71. Epub 2011 Oct 3.	J Physiol. 2011	PubMed	citation	PMID:21969452	pubmed	21969452	create date:2011/10/05 | first author:Hartwich D
Twelve weeks of treadmill exercise does not alter age-dependent chronic kidney disease in the Fisher 344 male rat.	/pubmed/21969451	Moningka NC, Sindler AL, Muller-Delp JM, Baylis C.	J Physiol. 2011 Dec 15;589(Pt 24):6129-38. Epub 2011 Oct 3.	J Physiol. 2011	PubMed	citation	PMID:21969451	pubmed	21969451	create date:2011/10/05 | first author:Moningka NC
A prospective randomised longitudinal MRI study of left ventricular adaptation to endurance and resistance exercise training in humans.	/pubmed/21969450	Spence AL, Naylor LH, Carter HH, Buck CL, Dembo L, Murray CP, Watson P, Oxborough D, George KP, Green DJ.	J Physiol. 2011 Nov 15;589(Pt 22):5443-52. Epub 2011 Oct 3.	J Physiol. 2011	PubMed	citation	PMID:21969450	pubmed	21969450	create date:2011/10/05 | first author:Spence AL
Reactive oxygen species inactivate neuronal nicotinic acetylcholine receptors through a highly conserved cysteine near the intracellular mouth of the channel: implications for diseases that involve oxidative stress.	/pubmed/21969449	Krishnaswamy A, Cooper E.	J Physiol. 2012 Jan 1;590(Pt 1):39-47. Epub 2011 Oct 3.	J Physiol. 2012	PubMed	citation	PMID:21969449	pubmed	21969449	create date:2011/10/05 | first author:Krishnaswamy A
Mechanisms of cramp contractions: peripheral or central generation?	/pubmed/21969448	Minetto MA, Holobar A, Botter A, Ravenni R, Farina D.	J Physiol. 2011 Dec 1;589(Pt 23):5759-73. Epub 2011 Oct 3.	J Physiol. 2011	PubMed	citation	PMID:21969448	pubmed	21969448	create date:2011/10/05 | first author:Minetto MA
What happens if you pose the wrong questions?	/pubmed/21965633	Timmons JA.	J Physiol. 2011 Oct 1;589(Pt 19):4799-801; author reply 4803. No abstract available.	J Physiol. 2011	PubMed	citation	PMID:21965633	pubmed	21965633	create date:2011/10/04 | first author:Timmons JA
N- and O-linked glycosylation coordinate cell-surface localization of a cardiac potassium channel.	/pubmed/21965632	Akhavan A.	J Physiol. 2011 Oct 1;589(Pt 19):4647-8. No abstract available.	J Physiol. 2011	PubMed	citation	PMID:21965632	pubmed	21965632	create date:2011/10/04 | first author:Akhavan A
A shortcut to a skeletal muscle DHPR knock-in?	/pubmed/21965631	Bannister RA, Polster A.	J Physiol. 2011 Oct 1;589(Pt 19):4645-6. No abstract available.	J Physiol. 2011	PubMed	citation	PMID:21965631	pubmed	21965631	create date:2011/10/04 | first author:Bannister RA
Should Willy Wonka have been a sports nutritionist?	/pubmed/21965630	Philp A.	J Physiol. 2011 Oct 1;589(Pt 19):4643. No abstract available.	J Physiol. 2011	PubMed	citation	PMID:21965630	pubmed	21965630	create date:2011/10/04 | first author:Philp A
ANO1-ther brick in the wall--role of Ca2+-activated Cl- channels of interstitial cells of Cajal in cholinergic motor control of gastrointestinal smooth muscle.	/pubmed/21965629	Cole WC.	J Physiol. 2011 Oct 1;589(Pt 19):4641-2. No abstract available.	J Physiol. 2011	PubMed	citation	PMID:21965629	pubmed	21965629	create date:2011/10/04 | first author:Cole WC
Old men still have the skeletal muscle contractile function to get up and go even after they have had their leg in a cast.	/pubmed/21965628	Head SI.	J Physiol. 2011 Oct 1;589(Pt 19):4639. No abstract available.	J Physiol. 2011	PubMed	citation	PMID:21965628	pubmed	21965628	create date:2011/10/04 | first author:Head SI
Loitering in the shadows: the cardiovascular implications of vitamin D during development.	/pubmed/21965627	Torrens C.	J Physiol. 2011 Oct 1;589(Pt 19):4637. No abstract available.	J Physiol. 2011	PubMed	citation	PMID:21965627	pubmed	21965627	create date:2011/10/04 | first author:Torrens C
Muscle atrophy; more than one string to MuRF1's bow?	/pubmed/21965626	Murton AJ.	J Physiol. 2011 Oct 1;589(Pt 19):4635. No abstract available.	J Physiol. 2011	PubMed	citation	PMID:21965626	pubmed	21965626	create date:2011/10/04 | first author:Murton AJ
Dynamic changes in the perceived posture of the hand during ischaemic anaesthesia of the arm.	/pubmed/21946853	Inui N, Walsh LD, Taylor JL, Gandevia SC.	J Physiol. 2011 Dec 1;589(Pt 23):5775-84. Epub 2011 Sep 26.	J Physiol. 2011	PubMed	citation	PMID:21946853	pubmed	21946853	create date:2011/09/29 | first author:Inui N
Paying the piper: the cost of Ca2+ pumping during the mating call of toadfish.	/pubmed/21946852	Harwood CL, Young IS, Tikunov BA, Hollingworth S, Baylor SM, Rome LC.	J Physiol. 2011 Nov 15;589(Pt 22):5467-84. Epub 2011 Sep 26.	J Physiol. 2011	PubMed	citation	PMID:21946852	pubmed	21946852	create date:2011/09/29 | first author:Harwood CL
Visual motion integration by neurons in the middle temporal area of a New World monkey, the marmoset.	/pubmed/21946851	Solomon SS, Tailby C, Gharaei S, Camp AJ, Bourne JA, Solomon SG.	J Physiol. 2011 Dec 1;589(Pt 23):5741-58. Epub 2011 Sep 26.	J Physiol. 2011	PubMed	citation	PMID:21946851	pubmed	21946851	create date:2011/09/29 | first author:Solomon SS
The role of sensory experience in presynaptic development is cortical area specific.	/pubmed/21946850	Cheetham CE, Fox K.	J Physiol. 2011 Dec 1;589(Pt 23):5691-9. Epub 2011 Sep 26.	J Physiol. 2011	PubMed	citation	PMID:21946850	pubmed	21946850	create date:2011/09/29 | first author:Cheetham CE
The role of skeletal muscle mTOR in the regulation of mechanical load-induced growth.	/pubmed/21946849	Goodman CA, Frey JW, Mabrey DM, Jacobs BL, Lincoln HC, You JS, Hornberger TA.	J Physiol. 2011 Nov 15;589(Pt 22):5485-501. Epub 2011 Sep 26.	J Physiol. 2011	PubMed	citation	PMID:21946849	pubmed	21946849	create date:2011/09/29 | first author:Goodman CA
Strength training increases the size of the satellite cell pool in type I and II fibres of chronically painful trapezius muscle in females.	/pubmed/21946848	Mackey AL, Andersen LL, Frandsen U, Sjøgaard G.	J Physiol. 2011 Nov 15;589(Pt 22):5503-15. Epub 2011 Sep 26.	J Physiol. 2011	PubMed	citation	PMID:21946848	pubmed	21946848	create date:2011/09/29 | first author:Mackey AL
Defined criteria for auxiliary subunits of glutamate receptors.	/pubmed/21946847	Yan D, Tomita S.	J Physiol. 2012 Jan 1;590(Pt 1):21-31. Epub 2011 Sep 26.	J Physiol. 2012	PubMed	citation	PMID:21946847	pubmed	21946847	create date:2011/09/29 | first author:Yan D
Slowed relaxation and preserved maximal force in soleus muscles of mice with targeted disruption of the Serca2 gene in skeletal muscle.	/pubmed/21946846	Sjåland C, Lunde PK, Swift F, Munkvik M, Ericsson M, Lunde M, Boye S, Christensen G, Ellingsen Ø, Sejersted OM, Andersson KB.	J Physiol. 2011 Dec 15;589(Pt 24):6139-55. Epub 2011 Sep 26.	J Physiol. 2011	PubMed	citation	PMID:21946846	pubmed	21946846	create date:2011/09/29 | first author:Sjåland C
Processing information related to centrally initiated locomotor and voluntary movements by feline spinocerebellar neurones.	/pubmed/21930605	Jankowska E, Nilsson E, Hammar I.	J Physiol. 2011 Dec 1;589(Pt 23):5709-25. Epub 2011 Sep 19.	J Physiol. 2011	PubMed	citation	PMID:21930605	pubmed	21930605	create date:2011/09/21 | first author:Jankowska E
Paradoxical effects of streptozotocin-induced diabetes on endothelial dysfunction in stroke-prone spontaneously hypertensive rats.	/pubmed/21930604	Zhong MF, Shen WL, Wang J, Yang J, Yuan WJ, He J, Wu PP, Wang Y, Zhang L, Higashino H, Chen H.	J Physiol. 2011 Nov 1;589(Pt 21):5153-65. Epub 2011 Sep 19.	J Physiol. 2011	PubMed	citation	PMID:21930604	pubmed	21930604	create date:2011/09/21 | first author:Zhong MF
The GABRA6 mutation, R46W, associated with childhood absence epilepsy, alters 6β22 and 6β2 GABA(A) receptor channel gating and expression.	/pubmed/21930603	Hernandez CC, Gurba KN, Hu N, Macdonald RL.	J Physiol. 2011 Dec 1;589(Pt 23):5857-78. Epub 2011 Sep 19.	J Physiol. 2011	PubMed	citation	PMID:21930603	pubmed	21930603	create date:2011/09/21 | first author:Hernandez CC
Anaesthetics differentially modulate the trigeminocardiac reflex excitatory synaptic pathway in the brainstem.	/pubmed/21930602	Wang X, Gorini C, Sharp D, Bateman R, Mendelowitz D.	J Physiol. 2011 Nov 15;589(Pt 22):5431-42. Epub 2011 Sep 19.	J Physiol. 2011	PubMed	citation	PMID:21930602	pubmed	21930602	create date:2011/09/21 | first author:Wang X
Adenylate cyclase 1 promotes strengthening and experience-dependent plasticity of whisker relay synapses in the thalamus.	/pubmed/21930601	Wang H, Liu H, Storm DR, Zhang ZW.	J Physiol. 2011 Dec 1;589(Pt 23):5649-62. Epub 2011 Sep 19.	J Physiol. 2011	PubMed	citation	PMID:21930601	pubmed	21930601	create date:2011/09/21 | first author:Wang H
Gap junctions and other mechanisms of cell-cell communication regulate basal insulin secretion in the pancreatic islet.	/pubmed/21930600	Benninger RK, Head WS, Zhang M, Satin LS, Piston DW.	J Physiol. 2011 Nov 15;589(Pt 22):5453-66. Epub 2011 Sep 19.	J Physiol. 2011	PubMed	citation	PMID:21930600	pubmed	21930600	create date:2011/09/21 | first author:Benninger RK
Arterial pressure oscillations are not associated with muscle sympathetic nerve activity in individuals exposed to central hypovolaemia.	/pubmed/21930599	Ryan KL, Rickards CA, Hinojosa-Laborde C, Cooke WH, Convertino VA.	J Physiol. 2011 Nov 1;589(Pt 21):5311-22. Epub 2011 Sep 19.	J Physiol. 2011	PubMed	citation	PMID:21930599	pubmed	21930599	create date:2011/09/21 | first author:Ryan KL
Prior endurance exercise prevents postprandial lipaemia-induced increases in reactive oxygen species in circulating CD31+ cells.	/pubmed/21930598	Jenkins NT, Landers RQ, Thakkar SR, Fan X, Brown MD, Prior SJ, Spangenburg EE, Hagberg JM.	J Physiol. 2011 Nov 15;589(Pt 22):5539-53. Epub 2011 Sep 19.	J Physiol. 2011	PubMed	citation	PMID:21930598	pubmed	21930598	create date:2011/09/21 | first author:Jenkins NT
Differential effects of myosin light chain kinase inhibition on contractility, force development and myosin light chain 20 phosphorylation of rat cervical and thoracic duct lymphatics.	/pubmed/21930597	Nepiyushchikh ZV, Chakraborty S, Wang W, Davis MJ, Zawieja DC, Muthuchamy M.	J Physiol. 2011 Nov 15;589(Pt 22):5415-29. Epub 2011 Sep 19.	J Physiol. 2011	PubMed	citation	PMID:21930597	pubmed	21930597	create date:2011/09/21 | first author:Nepiyushchikh ZV
Losartan abolishes oxidative stress induced by intermittent hypoxia in humans.	/pubmed/21930596	Pialoux V, Foster GE, Ahmed SB, Beaudin AE, Hanly PJ, Poulin MJ.	J Physiol. 2011 Nov 15;589(Pt 22):5529-37. Epub 2011 Sep 19.	J Physiol. 2011	PubMed	citation	PMID:21930596	pubmed	21930596	create date:2011/09/21 | first author:Pialoux V
Muscarinic receptors: electrifying new insights.	/pubmed/21921139	Tamuleviciute A, Brookfield R.	J Physiol. 2011 Sep 15;589(Pt 18):4411-2. doi: 10.1113/jphysiol.2011.215368. No abstract available.	J Physiol. 2011	PubMed	citation	PMID:21921139	pubmed	21921139	create date:2011/09/17 | first author:Tamuleviciute A
Disparate purinergic modulation of respiration in rats and mice.	/pubmed/21921138	Del Negro CA.	J Physiol. 2011 Sep 15;589(Pt 18):4409-10. doi: 10.1113/jphysiol.2011.217935. No abstract available.	J Physiol. 2011	PubMed	citation	PMID:21921138	pubmed	21921138	create date:2011/09/17 | first author:Del Negro CA
Mechanical allodynia generated by stimulation of unmyelinated afferent nerve fibres.	/pubmed/21921137	Jänig W.	J Physiol. 2011 Sep 15;589(Pt 18):4407-8. doi: 10.1113/jphysiol.2011.217083. No abstract available.	J Physiol. 2011	PubMed	citation	PMID:21921137	pubmed	21921137	create date:2011/09/17 | first author:Jänig W
The brain at work.	/pubmed/21921136	Secher NH, Fisher JP.	J Physiol. 2011 Sep 15;589(Pt 18):4405. doi: 10.1113/jphysiol.2011.215582. No abstract available.	J Physiol. 2011	PubMed	citation	PMID:21921136	pubmed	21921136	create date:2011/09/17 | first author:Secher NH
Cerebellar Golgi cell inhibition gets slowly more complicated.	/pubmed/21921135	Houston CM, Brickley SG.	J Physiol. 2011 Sep 15;589(Pt 18):4403. doi: 10.1113/jphysiol.2011.216572. No abstract available.	J Physiol. 2011	PubMed	citation	PMID:21921135	pubmed	21921135	create date:2011/09/17 | first author:Houston CM
Postnatal loss of brainstem serotonin neurones compromises the ability of neonatal rats to survive episodic severe hypoxia.	/pubmed/21911619	Cummings KJ, Hewitt JC, Li A, Daubenspeck JA, Nattie EE.	J Physiol. 2011 Nov 1;589(Pt 21):5247-56. Epub 2011 Sep 12.	J Physiol. 2011	PubMed	citation	PMID:21911619	pubmed	21911619	create date:2011/09/14 | first author:Cummings KJ
Muscular effects of orexin A on the mouse duodenum: mechanical and electrophysiological studies.	/pubmed/21911618	Squecco R, Garella R, Luciani G, Francini F, Baccari MC.	J Physiol. 2011 Nov 1;589(Pt 21):5231-46. Epub 2011 Sep 12.	J Physiol. 2011	PubMed	citation	PMID:21911618	pubmed	21911618	create date:2011/09/14 | first author:Squecco R
The potassium-chloride cotransporter 2 promotes cervical cancer cell migration and invasion by an ion transport-independent mechanism.	/pubmed/21911617	Wei WC, Akerman CJ, Newey SE, Pan J, Clinch NW, Jacob Y, Shen MR, Wilkins RJ, Ellory JC.	J Physiol. 2011 Nov 15;589(Pt 22):5349-59. Epub 2011 Sep 12.	J Physiol. 2011	PubMed	citation	PMID:21911617	pubmed	21911617	create date:2011/09/14 | first author:Wei WC
Dietary nitrate reduces muscle metabolic perturbation and improves exercise tolerance in hypoxia.	/pubmed/21911616	Vanhatalo A, Fulford J, Bailey SJ, Blackwell JR, Winyard PG, Jones AM.	J Physiol. 2011 Nov 15;589(Pt 22):5517-28. Epub 2011 Sep 12.	J Physiol. 2011	PubMed	citation	PMID:21911616	pubmed	21911616	create date:2011/09/14 | first author:Vanhatalo A
The role of in vivo Ca²⁺ signals acting on Ca²⁺-calmodulin-dependent proteins for skeletal muscle plasticity.	/pubmed/21911615	Tavi P, Westerblad H.	J Physiol. 2011 Nov 1;589(Pt 21):5021-31. Epub 2011 Sep 12.	J Physiol. 2011	PubMed	citation	PMID:21911615	pubmed	21911615	create date:2011/09/14 | first author:Tavi P
Two-pore domain K⁺ channels regulate membrane potential of isolated human articular chondrocytes.	/pubmed/21911614	Clark RB, Kondo C, Belke DD, Giles WR.	J Physiol. 2011 Nov 1;589(Pt 21):5071-89. Epub 2011 Sep 12.	J Physiol. 2011	PubMed	citation	PMID:21911614	pubmed	21911614	create date:2011/09/14 | first author:Clark RB
GABAergic signalling in a neurogenic niche of the turtle spinal cord.	/pubmed/21911613	Reali C, Fernández A, Radmilovich M, Trujillo-Cenóz O, Russo RE.	J Physiol. 2011 Dec 1;589(Pt 23):5633-47. Epub 2011 Sep 12.	J Physiol. 2011	PubMed	citation	PMID:21911613	pubmed	21911613	create date:2011/09/14 | first author:Reali C
Postsynaptic density-95 scaffolding of Shaker-type K⁺ channels in smooth muscle cells regulates the diameter of cerebral arteries.	/pubmed/21911612	Joseph BK, Thakali KM, Pathan AR, Kang E, Rusch NJ, Rhee SW.	J Physiol. 2011 Nov 1;589(Pt 21):5143-52. Epub 2011 Sep 12.	J Physiol. 2011	PubMed	citation	PMID:21911612	pubmed	21911612	create date:2011/09/14 | first author:Joseph BK
Sexual dimorphism and oestrogen regulation of KCNE3 expression modulates the functional properties of KCNQ1 K⁺ channels.	/pubmed/21911611	Alzamora R, O'Mahony F, Bustos V, Rapetti-Mauss R, Urbach V, Cid LP, Sepúlveda FV, Harvey BJ.	J Physiol. 2011 Nov 1;589(Pt 21):5091-107. Epub 2011 Sep 12.	J Physiol. 2011	PubMed	citation	PMID:21911611	pubmed	21911611	create date:2011/09/14 | first author:Alzamora R
Genetic deletion of monoacylglycerol lipase alters endocannabinoid-mediated retrograde synaptic depression in the cerebellum.	/pubmed/21911610	Zhong P, Pan B, Gao XP, Blankman JL, Cravatt BF, Liu QS.	J Physiol. 2011 Oct 15;589(Pt 20):4847-55. Epub 2011 Sep 12.	J Physiol. 2011	PubMed	citation	PMID:21911610	pubmed	21911610	create date:2011/09/14 | first author:Zhong P
Cross-reactivity of acid-sensing ion channel and Na⁺-H⁺ exchanger antagonists with nicotinic acetylcholine receptors.	/pubmed/21911609	Santos-Torres J, Ślimak MA, Auer S, Ibañez-Tallon I.	J Physiol. 2011 Nov 1;589(Pt 21):5109-23. Epub 2011 Sep 12.	J Physiol. 2011	PubMed	citation	PMID:21911609	pubmed	21911609	create date:2011/09/14 | first author:Santos-Torres J
Kv1 channels control spike threshold dynamics and spike timing in cortical pyramidal neurones.	/pubmed/21911608	Higgs MH, Spain WJ.	J Physiol. 2011 Nov 1;589(Pt 21):5125-42. Epub 2011 Sep 12.	J Physiol. 2011	PubMed	citation	PMID:21911608	pubmed	21911608	create date:2011/09/14 | first author:Higgs MH
Ca(2+) permeable AMPA receptors switch allegiances: mechanisms and consequences.	/pubmed/21893602	Liu SJ, Savtchouk I.	J Physiol. 2012 Jan 1;590(Pt 1):13-20. Epub 2011 Sep 5.	J Physiol. 2012	PubMed	citation	PMID:21893602	pubmed	21893602	create date:2011/09/07 | first author:Liu SJ
Molecular mechanisms underlying neurovascular protection in stroke.	/pubmed/21885446	Mann GE.	J Physiol. 2011 Sep 1;589(Pt 17):4103-4. No abstract available.	J Physiol. 2011	PubMed	citation	PMID:21885446	pubmed	21885446	create date:2011/09/03 | first author:Mann GE
Title	URL	Description	Details	ShortDetails	Resource	Type	Identifiers	Db	EntrezUID	Properties
How to make a brain.	/pubmed/21885445	Sengpiel F.	J Physiol. 2011 Sep 1;589(Pt 17):4093. No abstract available.	J Physiol. 2011	PubMed	citation	PMID:21885445	pubmed	21885445	create date:2011/09/03 | first author:Sengpiel F
Diet and nerves: the impact of maternal feeding on newborn intestinal permeability.	/pubmed/21885444	Gareau MG.	J Physiol. 2011 Sep 1;589(Pt 17):4091. No abstract available.	J Physiol. 2011	PubMed	citation	PMID:21885444	pubmed	21885444	create date:2011/09/03 | first author:Gareau MG
GluA4 sustains sensing of sounds through stable, speedy, sumptuous, spineless synapses.	/pubmed/21885443	Oertel D.	J Physiol. 2011 Sep 1;589(Pt 17):4089-90. No abstract available.	J Physiol. 2011	PubMed	citation	PMID:21885443	pubmed	21885443	create date:2011/09/03 | first author:Oertel D
Don't curse the darkness, light a candle: fluorescence studies of axon excitability.	/pubmed/21885442	Mennerick S.	J Physiol. 2011 Sep 1;589(Pt 17):4087. No abstract available.	J Physiol. 2011	PubMed	citation	PMID:21885442	pubmed	21885442	create date:2011/09/03 | first author:Mennerick S
2Bs or not 2Bs: that is the question.	/pubmed/21885441	Connolly CN.	J Physiol. 2011 Sep 1;589(Pt 17):4085-6. No abstract available.	J Physiol. 2011	PubMed	citation	PMID:21885441	pubmed	21885441	create date:2011/09/03 | first author:Connolly CN
Kinetic changes in tetanic Ca²⁺ transients in enzymatically dissociated muscle fibres under repetitive stimulation.	/pubmed/21878526	Calderón JC, Bolaños P, Caputo C.	J Physiol. 2011 Nov 1;589(Pt 21):5269-83. Epub 2011 Aug 30.	J Physiol. 2011	PubMed	citation	PMID:21878526	pubmed	21878526	create date:2011/09/01 | first author:Calderón JC
Orai channel-dependent activation of phospholipase C-δ: a novel mechanism for the effects of calcium entry on calcium oscillations.	/pubmed/21878525	Thompson JL, Shuttleworth TJ.	J Physiol. 2011 Nov 1;589(Pt 21):5057-69. Epub 2011 Aug 30.	J Physiol. 2011	PubMed	citation	PMID:21878525	pubmed	21878525	create date:2011/09/01 | first author:Thompson JL
Ligand stoichiometry of the cold- and menthol-activated channel TRPM8.	/pubmed/21878524	Janssens A, Voets T.	J Physiol. 2011 Oct 15;589(Pt 20):4827-35. Epub 2011 Aug 30.	J Physiol. 2011	PubMed	citation	PMID:21878524	pubmed	21878524	create date:2011/09/01 | first author:Janssens A
Endothelin-converting enzyme-1 regulates trafficking and signalling of the neurokinin 1 receptor in endosomes of myenteric neurones.	/pubmed/21878523	Pelayo JC, Poole DP, Steinhoff M, Cottrell GS, Bunnett NW.	J Physiol. 2011 Nov 1;589(Pt 21):5213-30. Epub 2011 Aug 30.	J Physiol. 2011	PubMed	citation	PMID:21878523	pubmed	21878523	create date:2011/09/01 | first author:Pelayo JC
Rearrangement of energetic and substrate utilization networks compensate for chronic myocardial creatine kinase deficiency.	/pubmed/21878522	Dzeja PP, Hoyer K, Tian R, Zhang S, Nemutlu E, Spindler M, Ingwall JS.	J Physiol. 2011 Nov 1;589(Pt 21):5193-211. Epub 2011 Aug 30.	J Physiol. 2011	PubMed	citation	PMID:21878522	pubmed	21878522	create date:2011/09/01 | first author:Dzeja PP
SynDIG1 regulation of excitatory synapse maturation.	/pubmed/21878521	Díaz E.	J Physiol. 2012 Jan 1;590(Pt 1):33-8. Epub 2011 Aug 30.	J Physiol. 2012	PubMed	citation	PMID:21878521	pubmed	21878521	create date:2011/09/01 | first author:Díaz E
Implications of group III and IV muscle afferents for high-intensity endurance exercise performance in humans.	/pubmed/21878520	Amann M, Blain GM, Proctor LT, Sebranek JJ, Pegelow DF, Dempsey JA.	J Physiol. 2011 Nov 1;589(Pt 21):5299-309. Epub 2011 Aug 30.	J Physiol. 2011	PubMed	citation	PMID:21878520	pubmed	21878520	create date:2011/09/01 | first author:Amann M
The primate reticulospinal tract, hand function and functional recovery.	/pubmed/21878519	Baker SN.	J Physiol. 2011 Dec 1;589(Pt 23):5603-12. Epub 2011 Aug 30.	J Physiol. 2011	PubMed	citation	PMID:21878519	pubmed	21878519	create date:2011/09/01 | first author:Baker SN
Transient expression of functional serotonin 5-HT3 receptors by glutamatergic granule cells in the early postnatal mouse cerebellum.	/pubmed/21878518	Oostland M, Sellmeijer J, van Hooft JA.	J Physiol. 2011 Oct 15;589(Pt 20):4837-46. Epub 2011 Aug 30.	J Physiol. 2011	PubMed	citation	PMID:21878518	pubmed	21878518	create date:2011/09/01 | first author:Oostland M
Excessive erythrocytosis compromises the blood-endothelium interface in erythropoietin-overexpressing mice.	/pubmed/21859826	Richter V, Savery MD, Gassmann M, Baum O, Damiano ER, Pries AR.	J Physiol. 2011 Nov 1;589(Pt 21):5181-92. Epub 2011 Aug 22.	J Physiol. 2011	PubMed	citation	PMID:21859826	pubmed	21859826	create date:2011/08/24 | first author:Richter V
Purinergic signalling mobilizes mitochondrial Ca²⁺ in mouse Sertoli cells.	/pubmed/21859825	Veitinger S, Veitinger T, Cainarca S, Fluegge D, Engelhardt CH, Lohmer S, Hatt H, Corazza S, Spehr J, Neuhaus EM, Spehr M.	J Physiol. 2011 Nov 1;589(Pt 21):5033-55. Epub 2011 Aug 22.	J Physiol. 2011	PubMed	citation	PMID:21859825	pubmed	21859825	create date:2011/08/24 | first author:Veitinger S
Sex and ageing differences in resting arterial pressure regulation: the role of the β-adrenergic receptors.	/pubmed/21859824	Hart EC, Charkoudian N, Wallin BG, Curry TB, Eisenach J, Joyner MJ.	J Physiol. 2011 Nov 1;589(Pt 21):5285-97. Epub 2011 Aug 22.	J Physiol. 2011	PubMed	citation	PMID:21859824	pubmed	21859824	create date:2011/08/24 | first author:Hart EC
Cannabinoids attenuate hippocampal gamma oscillations by suppressing excitatory synaptic input onto CA3 pyramidal neurons and fast spiking basket cells.	/pubmed/21859823	Holderith N, Németh B, Papp OI, Veres JM, Nagy GA, Hájos N.	J Physiol. 2011 Oct 15;589(Pt 20):4921-34. Epub 2011 Aug 22.	J Physiol. 2011	PubMed	citation	PMID:21859823	pubmed	21859823	create date:2011/08/24 | first author:Holderith N
Attack of the catabolic pathways: muscle wasting in the ICU.	/pubmed/21844005	Joyner MJ.	J Physiol. 2011 Aug 15;589(Pt 16):3905-6. No abstract available.	J Physiol. 2011	PubMed	citation	PMID:21844005	pubmed	21844005	create date:2011/08/17 | first author:Joyner MJ
Statistics, probability, significance, likelihood: words mean what we define them to mean.	/pubmed/21844004	Drummond GB, Tom BD.	J Physiol. 2011 Aug 15;589(Pt 16):3901-4. Review. No abstract available.	J Physiol. 2011	PubMed	citation	PMID:21844004	pubmed	21844004	create date:2011/08/17 | first author:Drummond GB
Respiratory modulation of muscle sympathetic nerve activity is not increased in essential hypertension or chronic obstructive pulmonary disease.	/pubmed/21844003	Fatouleh R, Macefield VG.	J Physiol. 2011 Oct 15;589(Pt 20):4997-5006. Epub 2011 Aug 15.	J Physiol. 2011	PubMed	citation	PMID:21844003	pubmed	21844003	create date:2011/08/17 | first author:Fatouleh R
Synaptically activated Ca2+ waves and NMDA spikes locally suppress voltage-dependent Ca2+ signalling in rat pyramidal cell dendrites.	/pubmed/21844002	Manita S, Miyazaki K, Ross WN.	J Physiol. 2011 Oct 15;589(Pt 20):4903-20. Epub 2011 Aug 15.	J Physiol. 2011	PubMed	citation	PMID:21844002	pubmed	21844002	create date:2011/08/17 | first author:Manita S
Physiology: found in translation.	/pubmed/21831952	Wagner PD, Paterson DJ.	J Physiol. 2011 Aug 15;589(Pt 16):3899-900. Epub 2011 Aug 10. No abstract available.	J Physiol. 2011	PubMed	citation	PMID:21831952	pubmed	21831952	create date:2011/08/13 | first author:Wagner PD
Neuronal homeostasis: time for a change?	/pubmed/21825033	O'Leary T, Wyllie DJ.	J Physiol. 2011 Oct 15;589(Pt 20):4811-26. Epub 2011 Aug 8. Review.	J Physiol. 2011	PubMed	citation	PMID:21825033	pubmed	21825033	create date:2011/08/10 | first author:O'Leary T
Calcitonin gene-related peptide restores disrupted excitation-contraction coupling in myotubes expressing central core disease mutations in RyR1.	/pubmed/21825032	Vega AV, Ramos-Mondragón R, Calderón-Rivera A, Zarain-Herzberg A, Avila G.	J Physiol. 2011 Oct 1;589(Pt 19):4649-69. Epub 2011 Aug 8.	J Physiol. 2011	PubMed	citation	PMID:21825032	pubmed	21825032	create date:2011/08/10 | first author:Vega AV
Spinal direct current stimulation modulates the activity of gracile nucleus and primary somatosensory cortex in anaesthetized rats.	/pubmed/21825031	Aguilar J, Pulecchi F, Dilena R, Oliviero A, Priori A, Foffani G.	J Physiol. 2011 Oct 15;589(Pt 20):4981-96. Epub 2011 Aug 8.	J Physiol. 2011	PubMed	citation	PMID:21825031	pubmed	21825031	create date:2011/08/10 | first author:Aguilar J
Biophysical properties and functional consequences of reactive oxygen species (ROS)-induced ROS release in intact myocardium.	/pubmed/21825030	Biary N, Xie C, Kauffman J, Akar FG.	J Physiol. 2011 Nov 1;589(Pt 21):5167-79. Epub 2011 Aug 8.	J Physiol. 2011	PubMed	citation	PMID:21825030	pubmed	21825030	create date:2011/08/10 | first author:Biary N
Age-dependent remodelling of inhibitory synapses onto hippocampal CA1 oriens-lacunosum moleculare interneurons.	/pubmed/21825029	Salesse C, Mueller CL, Chamberland S, Topolnik L.	J Physiol. 2011 Oct 15;589(Pt 20):4885-901. Epub 2011 Aug 8.	J Physiol. 2011	PubMed	citation	PMID:21825029	pubmed	21825029	create date:2011/08/10 | first author:Salesse C
Effects of ageing on single muscle fibre contractile function following short-term immobilisation.	/pubmed/21825028	Hvid LG, Ortenblad N, Aagaard P, Kjaer M, Suetta C.	J Physiol. 2011 Oct 1;589(Pt 19):4745-57. Epub 2011 Aug 8.	J Physiol. 2011	PubMed	citation	PMID:21825028	pubmed	21825028	create date:2011/08/10 | first author:Hvid LG
In vivo passive mechanical behaviour of muscle fascicles and tendons in human gastrocnemius muscle-tendon units.	/pubmed/21825027	Herbert RD, Clarke J, Kwah LK, Diong J, Martin J, Clarke EC, Bilston LE, Gandevia SC.	J Physiol. 2011 Nov 1;589(Pt 21):5257-67. Epub 2011 Aug 8.	J Physiol. 2011	PubMed	citation	PMID:21825027	pubmed	21825027	create date:2011/08/10 | first author:Herbert RD
Modulation of the myogenic response in renal blood flow autoregulation by NO depends on endothelial nitric oxide synthase (eNOS), but not neuronal or inducible NOS.	/pubmed/21825026	Dautzenberg M, Keilhoff G, Just A.	J Physiol. 2011 Oct 1;589(Pt 19):4731-44. Epub 2011 Aug 8.	J Physiol. 2011	PubMed	citation	PMID:21825026	pubmed	21825026	create date:2011/08/10 | first author:Dautzenberg M
Endothelin B receptor contribution to peripheral microvascular function in women with polycystic ovary syndrome.	/pubmed/21825025	Wenner MM, Taylor HS, Stachenfeld NS.	J Physiol. 2011 Oct 1;589(Pt 19):4671-9. Epub 2011 Aug 8.	J Physiol. 2011	PubMed	citation	PMID:21825025	pubmed	21825025	create date:2011/08/10 | first author:Wenner MM
Changes of SERCA activity have only modest effects on sarcoplasmic reticulum Ca2+ content in rat ventricular myocytes.	/pubmed/21825024	Bode EF, Briston SJ, Overend CL, O'Neill SC, Trafford AW, Eisner DA.	J Physiol. 2011 Oct 1;589(Pt 19):4723-9. Epub 2011 Aug 8.	J Physiol. 2011	PubMed	citation	PMID:21825024	pubmed	21825024	create date:2011/08/10 | first author:Bode EF
Distinct mechanisms regulate GABAA receptor and gephyrin clustering at perisomatic and axo-axonic synapses on CA1 pyramidal cells.	/pubmed/21825022	Panzanelli P, Gunn BG, Schlatter MC, Benke D, Tyagarajan SK, Scheiffele P, Belelli D, Lambert JJ, Rudolph U, Fritschy JM.	J Physiol. 2011 Oct 15;589(Pt 20):4959-80. Epub 2011 Aug 8.	J Physiol. 2011	PubMed	citation	PMID:21825022	pubmed	21825022	create date:2011/08/10 | first author:Panzanelli P
Arrhythmogenic adverse effects of cardiac glycosides are mediated by redox modification of ryanodine receptors.	/pubmed/21807619	Ho HT, Stevens SC, Terentyeva R, Carnes CA, Terentyev D, Györke S.	J Physiol. 2011 Oct 1;589(Pt 19):4697-708. Epub 2011 Aug 1.	J Physiol. 2011	PubMed	citation	PMID:21807619	pubmed	21807619	create date:2011/08/03 | first author:Ho HT
Acute localized administration of tetrahydrobiopterin and chronic systemic atorvastatin treatment restore cutaneous microvascular function in hypercholesterolaemic humans.	/pubmed/21807618	Holowatz LA, Kenney WL.	J Physiol. 2011 Oct 1;589(Pt 19):4787-97. Epub 2011 Aug 1.	J Physiol. 2011	PubMed	citation	PMID:21807618	pubmed	21807618	create date:2011/08/03 | first author:Holowatz LA
Vitamin D insufficiency is associated with impaired vascular endothelial and smooth muscle function and hypertension in young rats.	/pubmed/21807617	Tare M, Emmett SJ, Coleman HA, Skordilis C, Eyles DW, Morley R, Parkington HC.	J Physiol. 2011 Oct 1;589(Pt 19):4777-86. Epub 2011 Aug 1.	J Physiol. 2011	PubMed	citation	PMID:21807617	pubmed	21807617	create date:2011/08/03 | first author:Tare M
Transcranial static magnetic field stimulation of the human motor cortex.	/pubmed/21807616	Oliviero A, Mordillo-Mateos L, Arias P, Panyavin I, Foffani G, Aguilar J.	J Physiol. 2011 Oct 15;589(Pt 20):4949-58. Epub 2011 Aug 1.	J Physiol. 2011	PubMed	citation	PMID:21807616	pubmed	21807616	create date:2011/08/03 | first author:Oliviero A
Postsynaptic diacylglycerol lipase mediates retrograde endocannabinoid suppression of inhibition in mouse prefrontal cortex.	/pubmed/21807615	Yoshino H, Miyamae T, Hansen G, Zambrowicz B, Flynn M, Pedicord D, Blat Y, Westphal RS, Zaczek R, Lewis DA, Gonzalez-Burgos G.	J Physiol. 2011 Oct 15;589(Pt 20):4857-84. Epub 2011 Aug 1.	J Physiol. 2011	PubMed	citation	PMID:21807615	pubmed	21807615	create date:2011/08/03 | first author:Yoshino H
Effects of cyclooxygenase inhibition on vascular responses evoked in fingers of men and women by iontophoresis of 1- and 2-adrenoceptor agonists.	/pubmed/21807614	Srinivasa A, Marshall JM.	J Physiol. 2011 Sep 15;589(Pt 18):4555-64. doi: 10.1113/jphysiol.2011.215020. Epub 2011 Aug 1.	J Physiol. 2011	PubMed	citation	PMID:21807614	pubmed	21807614	create date:2011/08/03 | first author:Srinivasa A
Muscle sparing in muscle RING finger 1 null mice: response to synthetic glucocorticoids.	/pubmed/21807613	Baehr LM, Furlow JD, Bodine SC.	J Physiol. 2011 Oct 1;589(Pt 19):4759-76. Epub 2011 Aug 1.	J Physiol. 2011	PubMed	citation	PMID:21807613	pubmed	21807613	create date:2011/08/03 | first author:Baehr LM
Thinking in cycles: MWC is a good model for acetylcholine receptor-channels.	/pubmed/21807612	Auerbach A.	J Physiol. 2012 Jan 1;590(Pt 1):93-8. Epub 2011 Aug 1.	J Physiol. 2012	PubMed	citation	PMID:21807612	pubmed	21807612	create date:2011/08/03 | first author:Auerbach A
Fetal growth restriction and the programming of heart growth and cardiac insulin-like growth factor 2 expression in the lamb.	/pubmed/21807611	Wang KC, Zhang L, McMillen IC, Botting KJ, Duffield JA, Zhang S, Suter CM, Brooks DA, Morrison JL.	J Physiol. 2011 Oct 1;589(Pt 19):4709-22. Epub 2011 Aug 1.	J Physiol. 2011	PubMed	citation	PMID:21807611	pubmed	21807611	create date:2011/08/03 | first author:Wang KC
Clarifying the role of (apical) K+ channels in Na+ and Cl- transport.	/pubmed/21807610	Schultz B.	J Physiol. 2011 Aug 1;589(Pt 15):3689-90. No abstract available.	J Physiol. 2011	PubMed	citation	PMID:21807610	pubmed	21807610	create date:2011/08/03 | first author:Schultz B
Is greater resting sympathetic nerve activity better for hypertension? Perhaps for the arterial baroreflex.	/pubmed/21807609	Fadel PJ.	J Physiol. 2011 Aug 1;589(Pt 15):3687-8. No abstract available.	J Physiol. 2011	PubMed	citation	PMID:21807609	pubmed	21807609	create date:2011/08/03 | first author:Fadel PJ
Glia and NO nicotine: a perfect harmony for secretory control.	/pubmed/21807608	Savidge TC.	J Physiol. 2011 Aug 1;589(Pt 15):3685-6. No abstract available.	J Physiol. 2011	PubMed	citation	PMID:21807608	pubmed	21807608	create date:2011/08/03 | first author:Savidge TC
Purinergic modulation of preBötzinger complex inspiratory rhythm in rodents: the interaction between ATP and adenosine.	/pubmed/21788352	Zwicker JD, Rajani V, Hahn LB, Funk GD.	J Physiol. 2011 Sep 15;589(Pt 18):4583-600. doi: 10.1113/jphysiol.2011.210930. Epub 2011 Jul 25.	J Physiol. 2011	PubMed	citation	PMID:21788352	pubmed	21788352	create date:2011/07/27 | first author:Zwicker JD
(-)-Epicatechin enhances fatigue resistance and oxidative capacity in mouse muscle.	/pubmed/21788351	Nogueira L, Ramirez-Sanchez I, Perkins GA, Murphy A, Taub PR, Ceballos G, Villarreal FJ, Hogan MC, Malek MH.	J Physiol. 2011 Sep 15;589(Pt 18):4615-31. doi: 10.1113/jphysiol.2011.209924. Epub 2011 Jul 25.	J Physiol. 2011	PubMed	citation	PMID:21788351	pubmed	21788351	create date:2011/07/27 | first author:Nogueira L
Computational analyses of intravascular tracer washout reveal altered capillary-level flow distributions in obese Zucker rats.	/pubmed/21788350	Wu F, Beard DA, Frisbee JC.	J Physiol. 2011 Sep 15;589(Pt 18):4527-43. doi: 10.1113/jphysiol.2011.209775. Epub 2011 Jul 25.	J Physiol. 2011	PubMed	citation	PMID:21788350	pubmed	21788350	create date:2011/07/27 | first author:Wu F
Recovery of proprioceptive feedback from nerve crush.	/pubmed/21788349	Prather JF, Nardelli P, Nakanishi ST, Ross KT, Nichols TR, Pinter MJ, Cope TC.	J Physiol. 2011 Oct 15;589(Pt 20):4935-47. Epub 2011 Jul 25.	J Physiol. 2011	PubMed	citation	PMID:21788349	pubmed	21788349	create date:2011/07/27 | first author:Prather JF
Title	URL	Description	Details	ShortDetails	Resource	Type	Identifiers	Db	EntrezUID	Properties
Acute inhibition of signalling phenotype of spinal GABAergic neurons by tumour necrosis factor-.	/pubmed/21788348	Zhang H, Dougherty PM.	J Physiol. 2011 Sep 15;589(Pt 18):4511-26. doi: 10.1113/jphysiol.2011.215301. Epub 2011 Jul 25.	J Physiol. 2011	PubMed	citation	PMID:21788348	pubmed	21788348	create date:2011/07/27 | first author:Zhang H
Temporal changes in microvessel leakiness during wound healing discriminated by in vivo fluorescence recovery after photobleaching.	/pubmed/21768268	Machado MJ, Mitchell CA.	J Physiol. 2011 Oct 1;589(Pt 19):4681-96. Epub 2011 Jul 18.	J Physiol. 2011	PubMed	citation	PMID:21768268	pubmed	21768268	create date:2011/07/20 | first author:Machado MJ
Modulation of cortical inhibition by rTMS - findings obtained from animal models.	/pubmed/21768267	Funke K, Benali A.	J Physiol. 2011 Sep 15;589(Pt 18):4423-35. doi: 10.1113/jphysiol.2011.206573. Epub 2011 Jul 18.	J Physiol. 2011	PubMed	citation	PMID:21768267	pubmed	21768267	create date:2011/07/20 | first author:Funke K
Rapid and reversible formation of spine head filopodia in response to muscarinic receptor activation in CA1 pyramidal cells.	/pubmed/21768266	Schätzle P, Ster J, Verbich D, McKinney RA, Gerber U, Sonderegger P, Mateos JM.	J Physiol. 2011 Sep 1;589(Pt 17):4353-64. Epub 2011 Jul 18.	J Physiol. 2011	PubMed	citation	PMID:21768266	pubmed	21768266	create date:2011/07/20 | first author:Schätzle P
Masked excitatory crosstalk between the ON and OFF visual pathways in the mammalian retina.	/pubmed/21768265	Farajian R, Pan F, Akopian A, Völgyi B, Bloomfield SA.	J Physiol. 2011 Sep 15;589(Pt 18):4473-89. doi: 10.1113/jphysiol.2011.213371. Epub 2011 Jul 18.	J Physiol. 2011	PubMed	citation	PMID:21768265	pubmed	21768265	create date:2011/07/20 | first author:Farajian R
Genetic analysis of neuronal ionotropic glutamate receptor subunits.	/pubmed/21768264	Granger AJ, Gray JA, Lu W, Nicoll RA.	J Physiol. 2011 Sep 1;589(Pt 17):4095-101. Epub 2011 Jul 18.	J Physiol. 2011	PubMed	citation	PMID:21768264	pubmed	21768264	create date:2011/07/20 | first author:Granger AJ
Muscarinic activation of Ca2+-activated Cl- current in interstitial cells of Cajal.	/pubmed/21768263	Zhu MH, Sung IK, Zheng H, Sung TS, Britton FC, O'Driscoll K, Koh SD, Sanders KM.	J Physiol. 2011 Sep 15;589(Pt 18):4565-82. doi: 10.1113/jphysiol.2011.211094. Epub 2011 Jul 18.	J Physiol. 2011	PubMed	citation	PMID:21768263	pubmed	21768263	create date:2011/07/20 | first author:Zhu MH
Ischaemic stroke: a thrombo-inflammatory disease?	/pubmed/21768262	Nieswandt B, Kleinschnitz C, Stoll G.	J Physiol. 2011 Sep 1;589(Pt 17):4115-23. Epub 2011 Jul 18.	J Physiol. 2011	PubMed	citation	PMID:21768262	pubmed	21768262	create date:2011/07/20 | first author:Nieswandt B
SAP97 directs NMDA receptor spine targeting and synaptic plasticity.	/pubmed/21768261	Li D, Specht CG, Waites CL, Butler-Munro C, Leal-Ortiz S, Foote JW, Genoux D, Garner CC, Montgomery JM.	J Physiol. 2011 Sep 15;589(Pt 18):4491-510. doi: 10.1113/jphysiol.2011.215566. Epub 2011 Jul 18.	J Physiol. 2011	PubMed	citation	PMID:21768261	pubmed	21768261	create date:2011/07/20 | first author:Li D
Local action for global vision.	/pubmed/21764760	Volgushev M.	J Physiol. 2011 Jul 15;589(Pt 14):3419-20. No abstract available.	J Physiol. 2011	PubMed	citation	PMID:21764760	pubmed	21764760	create date:2011/07/19 | first author:Volgushev M
Potassium homeostasis during nephrotic syndrome: signalling via filtered protein?	/pubmed/21764759	Persson PB.	J Physiol. 2011 Jul 15;589(Pt 14):3417. No abstract available.	J Physiol. 2011	PubMed	citation	PMID:21764759	pubmed	21764759	create date:2011/07/19 | first author:Persson PB
TRiPping down the oesophagus.	/pubmed/21764758	Everaerts W.	J Physiol. 2011 Jul 15;589(Pt 14):3415-6. No abstract available.	J Physiol. 2011	PubMed	citation	PMID:21764758	pubmed	21764758	create date:2011/07/19 | first author:Everaerts W
How can we tell if frogs jump further?	/pubmed/21764757	Drummond GB, Tom BD.	J Physiol. 2011 Jul 15;589(Pt 14):3409-13. No abstract available.	J Physiol. 2011	PubMed	citation	PMID:21764757	pubmed	21764757	create date:2011/07/19 | first author:Drummond GB
Neurovascular protection by ischaemic tolerance: role of nitric oxide.	/pubmed/21746790	Iadecola C, Kahles T, Gallo EF, Anrather J.	J Physiol. 2011 Sep 1;589(Pt 17):4137-45. Epub 2011 Jul 11.	J Physiol. 2011	PubMed	citation	PMID:21746790	pubmed	21746790	create date:2011/07/13 | first author:Iadecola C
Activation of {beta}-adrenergic receptors facilitates heterosynaptic translation-dependent long-term potentiation.	/pubmed/21746789	Connor SA, Wang YT, Nguyen PV.	J Physiol. 2011 Sep 1;589(Pt 17):4321-40. Epub 2011 Jul 11.	J Physiol. 2011	PubMed	citation	PMID:21746789	pubmed	21746789	create date:2011/07/13 | first author:Connor SA
Enhanced high-frequency membrane potential fluctuations control spike output in striatal fast-spiking interneurones in vivo.	/pubmed/21746788	Schulz JM, Pitcher TL, Savanthrapadian S, Wickens JR, Oswald MJ, Reynolds JN.	J Physiol. 2011 Sep 1;589(Pt 17):4365-81. Epub 2011 Jul 11.	J Physiol. 2011	PubMed	citation	PMID:21746788	pubmed	21746788	create date:2011/07/13 | first author:Schulz JM
The influence of carbohydrate-protein co-ingestion following endurance exercise on myofibrillar and mitochondrial protein synthesis.	/pubmed/21746787	Breen L, Philp A, Witard OC, Jackman SR, Selby A, Smith K, Baar K, Tipton KD.	J Physiol. 2011 Aug 15;589(Pt 16):4011-25. Epub 2011 Jul 11.	J Physiol. 2011	PubMed	citation	PMID:21746787	pubmed	21746787	create date:2011/07/13 | first author:Breen L
SIRT-1 and vascular endothelial dysfunction with ageing in mice and humans.	/pubmed/21746786	Donato AJ, Magerko KA, Lawson BR, Durrant JR, Lesniewski LA, Seals DR.	J Physiol. 2011 Sep 15;589(Pt 18):4545-54. doi: 10.1113/jphysiol.2011.211219. Epub 2011 Jul 11.	J Physiol. 2011	PubMed	citation	PMID:21746786	pubmed	21746786	create date:2011/07/13 | first author:Donato AJ
n-3 polyunsaturated fatty acids in the maternal diet modify the postnatal development of nervous regulation of intestinal permeability in piglets.	/pubmed/21746785	De Quelen F, Chevalier J, Rolli-Derkinderen M, Mourot J, Neunlist M, Boudry G.	J Physiol. 2011 Sep 1;589(Pt 17):4341-52. Epub 2011 Jul 11.	J Physiol. 2011	PubMed	citation	PMID:21746785	pubmed	21746785	create date:2011/07/13 | first author:De Quelen F
Mechanism of auxiliary β-subunit-mediated membrane targeting of L-type (Ca(V)1.2) channels.	/pubmed/21746784	Fang K, Colecraft HM.	J Physiol. 2011 Sep 15;589(Pt 18):4437-55. doi: 10.1113/jphysiol.2011.214247. Epub 2011 Jul 11.	J Physiol. 2011	PubMed	citation	PMID:21746784	pubmed	21746784	create date:2011/07/13 | first author:Fang K
Temporal characteristics of vesicular fusion in astrocytes: examination of synaptobrevin 2-laden vesicles at single vesicle resolution.	/pubmed/21746780	Malarkey EB, Parpura V.	J Physiol. 2011 Sep 1;589(Pt 17):4271-300. Epub 2011 Jul 11.	J Physiol. 2011	PubMed	citation	PMID:21746780	pubmed	21746780	create date:2011/07/13 | first author:Malarkey EB
Intracellular recordings of subnucleus reticularis dorsalis neurones revealed novel electrophysiological properties and windup mechanisms.	/pubmed/21746779	Soto C, Canedo A.	J Physiol. 2011 Sep 1;589(Pt 17):4383-401. Epub 2011 Jul 11.	J Physiol. 2011	PubMed	citation	PMID:21746779	pubmed	21746779	create date:2011/07/13 | first author:Soto C
Presynaptic Ca2+ influx and vesicle exocytosis at the mouse endbulb of Held: a comparison of two auditory nerve terminals.	/pubmed/21746778	Lin KH, Oleskevich S, Taschenberger H.	J Physiol. 2011 Sep 1;589(Pt 17):4301-20. Epub 2011 Jul 11.	J Physiol. 2011	PubMed	citation	PMID:21746778	pubmed	21746778	create date:2011/07/13 | first author:Lin KH
Subcortical input heterogeneity in the mouse inferior colliculus.	/pubmed/21727222	Geis HR, van der Heijden M, Borst JG.	J Physiol. 2011 Aug 15;589(Pt 16):3955-67. Epub 2011 Jul 4.	J Physiol. 2011	PubMed	citation	PMID:21727222	pubmed	21727222	create date:2011/07/06 | first author:Geis HR
Short-term plasticity impacts information transfer at glutamate synapses onto parvocellular neuroendocrine cells in the paraventricular nucleus of the hypothalamus.	/pubmed/21727221	Marty V, Kuzmiski JB, Baimoukhametova DV, Bains JS.	J Physiol. 2011 Sep 1;589(Pt 17):4259-70. Epub 2011 Jul 4.	J Physiol. 2011	PubMed	citation	PMID:21727221	pubmed	21727221	create date:2011/07/06 | first author:Marty V
Frontal cerebral cortex blood flow, oxygen delivery and oxygenation during normoxic and hypoxic exercise in athletes.	/pubmed/21727220	Vogiatzis I, Louvaris Z, Habazettl H, Athanasopoulos D, Andrianopoulos V, Cherouveim E, Wagner H, Roussos C, Wagner PD, Zakynthinos S.	J Physiol. 2011 Aug 15;589(Pt 16):4027-39. Epub 2011 Jul 4.	J Physiol. 2011	PubMed	citation	PMID:21727220	pubmed	21727220	create date:2011/07/06 | first author:Vogiatzis I
Allodynia mediated by C-tactile afferents in human hairy skin.	/pubmed/21727219	Nagi SS, Rubin TK, Chelvanayagam DK, Macefield VG, Mahns DA.	J Physiol. 2011 Aug 15;589(Pt 16):4065-75. Epub 2011 Jul 4.	J Physiol. 2011	PubMed	citation	PMID:21727219	pubmed	21727219	create date:2011/07/06 | first author:Nagi SS
Intracellular energy status regulates activity in hypocretin/orexin neurones: a link between energy and behavioural states.	/pubmed/21727218	Liu ZW, Gan G, Suyama S, Gao XB.	J Physiol. 2011 Sep 1;589(Pt 17):4157-66. Epub 2011 Jul 4.	J Physiol. 2011	PubMed	citation	PMID:21727218	pubmed	21727218	create date:2011/07/06 | first author:Liu ZW
Pitx2 regulates myosin heavy chain isoform expression and multi-innervation in extraocular muscle.	/pubmed/21727215	Zhou Y, Liu D, Kaminski HJ.	J Physiol. 2011 Sep 15;589(Pt 18):4601-14. doi: 10.1113/jphysiol.2011.207076. Epub 2011 Jul 4.	J Physiol. 2011	PubMed	citation	PMID:21727215	pubmed	21727215	create date:2011/07/06 | first author:Zhou Y
Beyond the target area: remote effects of non-invasive brain stimulation in humans.	/pubmed/21724583	Nitsche MA.	J Physiol. 2011 Jul 1;589(Pt 13):3053-4. No abstract available.	J Physiol. 2011	PubMed	citation	PMID:21724583	pubmed	21724583	create date:2011/07/05 | first author:Nitsche MA
You say resistance, I say compliance; let's call the whole thing cerebral Windkessel control.	/pubmed/21724582	Cooke WH.	J Physiol. 2011 Jul 1;589(Pt 13):3051-2. No abstract available.	J Physiol. 2011	PubMed	citation	PMID:21724582	pubmed	21724582	create date:2011/07/05 | first author:Cooke WH
Protective conditioning of the brain: expressway or roadblock?	/pubmed/21708907	Mergenthaler P, Dirnagl U.	J Physiol. 2011 Sep 1;589(Pt 17):4147-55. Epub 2011 Jun 27.	J Physiol. 2011	PubMed	citation	PMID:21708907	pubmed	21708907	create date:2011/06/29 | first author:Mergenthaler P
Switching control of sympathetic activity from forebrain to hindbrain in chronic dehydration.	/pubmed/21708906	Colombari DS, Colombari E, Freiria-Oliveira AH, Antunes VR, Yao ST, Hindmarch C, Ferguson AV, Fry M, Murphy D, Paton JF.	J Physiol. 2011 Sep 15;589(Pt 18):4457-71. doi: 10.1113/jphysiol.2011.210245. Epub 2011 Jun 27.	J Physiol. 2011	PubMed	citation	PMID:21708906	pubmed	21708906	create date:2011/06/29 | first author:Colombari DS
Cysteine modification reveals which subunits form the ligand binding site in human heteromeric 5-HT3AB receptors.	/pubmed/21708905	Thompson AJ, Price KL, Lummis SC.	J Physiol. 2011 Sep 1;589(Pt 17):4243-57. Epub 2011 Jun 27.	J Physiol. 2011	PubMed	citation	PMID:21708905	pubmed	21708905	create date:2011/06/29 | first author:Thompson AJ
Cerebral blood flow alteration in neuroprotection following cerebral ischaemia.	/pubmed/21708904	Sutherland BA, Papadakis M, Chen RL, Buchan AM.	J Physiol. 2011 Sep 1;589(Pt 17):4105-14. Epub 2011 Jun 27.	J Physiol. 2011	PubMed	citation	PMID:21708904	pubmed	21708904	create date:2011/06/29 | first author:Sutherland BA
Mitochondria: isolation, structure and function.	/pubmed/21708903	Picard M, Taivassalo T, Gouspillou G, Hepple RT.	J Physiol. 2011 Sep 15;589(Pt 18):4413-21. doi: 10.1113/jphysiol.2011.212712. Epub 2011 Jun 27.	J Physiol. 2011	PubMed	citation	PMID:21708903	pubmed	21708903	create date:2011/06/29 | first author:Picard M
Kinetic control of oxygen consumption during contractions in self-perfused skeletal muscle.	/pubmed/21690197	Wüst RC, Grassi B, Hogan MC, Howlett RA, Gladden LB, Rossiter HB.	J Physiol. 2011 Aug 15;589(Pt 16):3995-4009. Epub 2011 Jun 20.	J Physiol. 2011	PubMed	citation	PMID:21690197	pubmed	21690197	create date:2011/06/22 | first author:Wüst RC
GluA4 is indispensable for driving fast neurotransmission across a high-fidelity central synapse.	/pubmed/21690196	Yang YM, Aitoubah J, Lauer AM, Nuriya M, Takamiya K, Jia Z, May BJ, Huganir RL, Wang LY.	J Physiol. 2011 Sep 1;589(Pt 17):4209-27. Epub 2011 Jun 20.	J Physiol. 2011	PubMed	citation	PMID:21690196	pubmed	21690196	create date:2011/06/22 | first author:Yang YM
Reflexes from pulmonary arterial baroreceptors in dogs: interaction with carotid sinus baroreceptors.	/pubmed/21690195	Moore JP, Hainsworth R, Drinkhill MJ.	J Physiol. 2011 Aug 15;589(Pt 16):4041-52. Epub 2011 Jun 20.	J Physiol. 2011	PubMed	citation	PMID:21690195	pubmed	21690195	create date:2011/06/22 | first author:Moore JP
Reductions in cerebral blood flow during passive heat stress in humans: partitioning the mechanisms.	/pubmed/21690194	Nelson MD, Haykowsky MJ, Stickland MK, Altamirano-Diaz LA, Willie CK, Smith KJ, Petersen SR, Ainslie PN.	J Physiol. 2011 Aug 15;589(Pt 16):4053-64. Epub 2011 Jun 20.	J Physiol. 2011	PubMed	citation	PMID:21690194	pubmed	21690194	create date:2011/06/22 | first author:Nelson MD
Dynamic regulation of circulating microRNA during acute exhaustive exercise and sustained aerobic exercise training.	/pubmed/21690193	Baggish AL, Hale A, Weiner RB, Lewis GD, Systrom D, Wang F, Wang TJ, Chan SY.	J Physiol. 2011 Aug 15;589(Pt 16):3983-94. Epub 2011 Jun 20.	J Physiol. 2011	PubMed	citation	PMID:21690193	pubmed	21690193	create date:2011/06/22 | first author:Baggish AL
State-dependent changes in astrocyte regulation of extrasynaptic NMDA receptor signalling in neurosecretory neurons.	/pubmed/21690192	Fleming TM, Scott V, Naskar K, Joe N, Brown CH, Stern JE.	J Physiol. 2011 Aug 15;589(Pt 16):3929-41. Epub 2011 Jun 20.	J Physiol. 2011	PubMed	citation	PMID:21690192	pubmed	21690192	create date:2011/06/22 | first author:Fleming TM
A novel opioid receptor-mediated enhancement of GABAA receptor function induced by stress in ventral tegmental area neurons.	/pubmed/21690191	Margolis EB, Mitchell JM, Hjelmstad GO, Fields HL.	J Physiol. 2011 Sep 1;589(Pt 17):4229-42. Epub 2011 Jun 20.	J Physiol. 2011	PubMed	citation	PMID:21690191	pubmed	21690191	create date:2011/06/22 | first author:Margolis EB
Subthalamic nucleus high-frequency stimulation generates a concomitant synaptic excitation-inhibition in substantia nigra pars reticulata.	/pubmed/21690190	Bosch C, Degos B, Deniau JM, Venance L.	J Physiol. 2011 Sep 1;589(Pt 17):4189-207. Epub 2011 Jun 20.	J Physiol. 2011	PubMed	citation	PMID:21690190	pubmed	21690190	create date:2011/06/22 | first author:Bosch C
Regulation of bradykinin-induced activation of volume-sensitive outwardly rectifying anion channels by Ca2+ nanodomains in mouse astrocytes.	/pubmed/21690189	Akita T, Okada Y.	J Physiol. 2011 Aug 15;589(Pt 16):3909-27. Epub 2011 Jun 20.	J Physiol. 2011	PubMed	citation	PMID:21690189	pubmed	21690189	create date:2011/06/22 | first author:Akita T
Vertical torque responses to vestibular stimulation in standing humans.	/pubmed/21690188	Reynolds RF.	J Physiol. 2011 Aug 15;589(Pt 16):3943-53. Epub 2011 Jun 20.	J Physiol. 2011	PubMed	citation	PMID:21690188	pubmed	21690188	create date:2011/06/22 | first author:Reynolds RF
Ageing uncompensated: exercise, nitric oxide and hypoxia.	/pubmed/21676884	Limberg JK, Harrell JW, Evans TD, Johansson RE, Ciancio DJ.	J Physiol. 2011 Jun 15;589(Pt 12):2923-4. No abstract available.	J Physiol. 2011	PubMed	citation	PMID:21676884	pubmed	21676884	create date:2011/06/17 | first author:Limberg JK
A new angle on the role of feedfoward inputs in the generation of orientation selectivity in primary visual cortex.	/pubmed/21676883	Martinez LM.	J Physiol. 2011 Jun 15;589(Pt 12):2921-2. No abstract available.	J Physiol. 2011	PubMed	citation	PMID:21676883	pubmed	21676883	create date:2011/06/17 | first author:Martinez LM
Calcium controls cardiac function--by all means!	/pubmed/21676882	Sejersted OM.	J Physiol. 2011 Jun 15;589(Pt 12):2919-20. No abstract available.	J Physiol. 2011	PubMed	citation	PMID:21676882	pubmed	21676882	create date:2011/06/17 | first author:Sejersted OM
Integrated human physiology: breathing, blood pressure and blood flow to the brain.	/pubmed/21676881	Ainslie PN, Smith KJ.	J Physiol. 2011 Jun 15;589(Pt 12):2917. No abstract available.	J Physiol. 2011	PubMed	citation	PMID:21676881	pubmed	21676881	create date:2011/06/17 | first author:Ainslie PN
Title	URL	Description	Details	ShortDetails	Resource	Type	Identifiers	Db	EntrezUID	Properties
Multiple extra-synaptic spillover mechanisms regulate prolonged activity in cerebellar Golgi cell-granule cell loops.	/pubmed/21669981	Holtzman T, Sivam V, Zhao T, Frey O, van der Wal PD, de Rooij NF, Dalley JW, Edgley SA.	J Physiol. 2011 Aug 1;589(Pt 15):3837-54. Epub 2011 Jun 13.	J Physiol. 2011	PubMed	citation	PMID:21669981	pubmed	21669981	create date:2011/06/15 | first author:Holtzman T
Alternative splicing determines mRNA translation initiation and function of human K(2P)10.1 K+ channels.	/pubmed/21669980	Staudacher K, Baldea I, Kisselbach J, Staudacher I, Rahm AK, Schweizer PA, Becker R, Katus HA, Thomas D.	J Physiol. 2011 Aug 1;589(Pt 15):3709-20. Epub 2011 Jun 13.	J Physiol. 2011	PubMed	citation	PMID:21669980	pubmed	21669980	create date:2011/06/15 | first author:Staudacher K
The cerebellar network: revisiting the critical issues.	/pubmed/21669979	D'Angelo E.	J Physiol. 2011 Jul 15;589(Pt 14):3421-2. Epub 2011 Jun 13. Review. No abstract available.	J Physiol. 2011	PubMed	citation	PMID:21669979	pubmed	21669979	create date:2011/06/15 | first author:D'Angelo E
The retinal hypercircuit: a repeating synaptic interactive motif underlying visual function.	/pubmed/21669978	Werblin FS.	J Physiol. 2011 Aug 1;589(Pt 15):3691-702. Epub 2011 Jun 13. Review.	J Physiol. 2011	PubMed	citation	PMID:21669978	pubmed	21669978	create date:2011/06/15 | first author:Werblin FS
Mast cells drive mesenteric afferent signalling during acute intestinal ischaemia.	/pubmed/21669977	Jiang W, Kirkup AJ, Grundy D.	J Physiol. 2011 Aug 1;589(Pt 15):3867-82. Epub 2011 Jun 13.	J Physiol. 2011	PubMed	citation	PMID:21669977	pubmed	21669977	create date:2011/06/15 | first author:Jiang W
O-glycosylation of the cardiac I(Ks) complex.	/pubmed/21669976	Chandrasekhar KD, Lvov A, Terrenoire C, Gao GY, Kass RS, Kobertz WR.	J Physiol. 2011 Aug 1;589(Pt 15):3721-30. Epub 2011 Jun 13.	J Physiol. 2011	PubMed	citation	PMID:21669976	pubmed	21669976	create date:2011/06/15 | first author:Chandrasekhar KD
Novel events in the molecular regulation of muscle mass in critically ill patients.	/pubmed/21669975	Constantin D, McCullough J, Mahajan RP, Greenhaff PL.	J Physiol. 2011 Aug 1;589(Pt 15):3883-95. Epub 2011 Jun 13.	J Physiol. 2011	PubMed	citation	PMID:21669975	pubmed	21669975	create date:2011/06/15 | first author:Constantin D
The spatio-temporal characteristics of action potential initiation in layer 5 pyramidal neurons: a voltage imaging study.	/pubmed/21669974	Popovic MA, Foust AJ, McCormick DA, Zecevic D.	J Physiol. 2011 Sep 1;589(Pt 17):4167-87. Epub 2011 Jun 13.	J Physiol. 2011	PubMed	citation	PMID:21669974	pubmed	21669974	create date:2011/06/15 | first author:Popovic MA
Fostering in mice induces cardiovascular and metabolic dysfunction in adulthood.	/pubmed/21669973	Matthews PA, Samuelsson AM, Seed P, Pombo J, Oben JA, Poston L, Taylor PD.	J Physiol. 2011 Aug 15;589(Pt 16):3969-81. Epub 2011 Jun 13.	J Physiol. 2011	PubMed	citation	PMID:21669973	pubmed	21669973	create date:2011/06/15 | first author:Matthews PA
Automated measurement of zebrafish larval movement.	/pubmed/21646414	Cario CL, Farrell TC, Milanese C, Burton EA.	J Physiol. 2011 Aug 1;589(Pt 15):3703-8. Epub 2011 Jun 6.	J Physiol. 2011	PubMed	citation	PMID:21646414	pubmed	21646414	create date:2011/06/08 | first author:Cario CL
Retraction: Exercise induces interleukin-8 expression in human skeletal muscle.	/pubmed/21646413	[No authors listed]	J Physiol. 2011 Jul 1;589(Pt 13):3407. Epub 2011 Jun 6. No abstract available.	J Physiol. 2011	PubMed	citation	PMID:21646413	pubmed	21646413	create date:2011/06/08
Cannabinoid receptor agonists potentiate action potential-independent release of GABA in the dentate gyrus through a CB1 receptor-independent mechanism.	/pubmed/21646412	Hofmann ME, Bhatia C, Frazier CJ.	J Physiol. 2011 Aug 1;589(Pt 15):3801-21. Epub 2011 Jun 6.	J Physiol. 2011	PubMed	citation	PMID:21646412	pubmed	21646412	create date:2011/06/08 | first author:Hofmann ME
Two distinct vesicle pools for depolarization-induced exocytosis in somata of dorsal root ganglion neurons.	/pubmed/21646411	Liu T, Shang SJ, Liu B, Wang CH, Wang YS, Xiong W, Zheng LH, Zhang CX, Zhou Z.	J Physiol. 2011 Jul 15;589(Pt 14):3507-15. Epub 2011 Jun 6.	J Physiol. 2011	PubMed	citation	PMID:21646411	pubmed	21646411	create date:2011/06/08 | first author:Liu T
Targeting the Nrf2-Keap1 antioxidant defence pathway for neurovascular protection in stroke.	/pubmed/21646410	Alfieri A, Srivastava S, Siow RC, Modo M, Fraser PA, Mann GE.	J Physiol. 2011 Sep 1;589(Pt 17):4125-36. Epub 2011 Jun 6.	J Physiol. 2011	PubMed	citation	PMID:21646410	pubmed	21646410	create date:2011/06/08 | first author:Alfieri A
Distinct cellular properties of identified dopaminergic and GABAergic neurons in the mouse ventral tegmental area.	/pubmed/21646409	Chieng B, Azriel Y, Mohammadi S, Christie MJ.	J Physiol. 2011 Aug 1;589(Pt 15):3775-87. Epub 2011 Jun 6.	J Physiol. 2011	PubMed	citation	PMID:21646409	pubmed	21646409	create date:2011/06/08 | first author:Chieng B
Maternal dexamethasone and EEG hyperactivity in preterm fetal sheep.	/pubmed/21646408	Davidson JO, Quaedackers JS, George SA, Gunn AJ, Bennet L.	J Physiol. 2011 Aug 1;589(Pt 15):3823-35. Epub 2011 Jun 6.	J Physiol. 2011	PubMed	citation	PMID:21646408	pubmed	21646408	create date:2011/06/08 | first author:Davidson JO
On the contribution of group III and IV muscle afferents to the circulatory response to rhythmic exercise in humans.	/pubmed/21646407	Amann M, Runnels S, Morgan DE, Trinity JD, Fjeldstad AS, Wray DW, Reese VR, Richardson RS.	J Physiol. 2011 Aug 1;589(Pt 15):3855-66. Epub 2011 Jun 6.	J Physiol. 2011	PubMed	citation	PMID:21646407	pubmed	21646407	create date:2011/06/08 | first author:Amann M
Diversity of neuropsin (KLK8)-dependent synaptic associativity in the hippocampal pyramidal neuron.	/pubmed/21646406	Ishikawa Y, Tamura H, Shiosaka S.	J Physiol. 2011 Jul 15;589(Pt 14):3559-73. Epub 2011 Jun 6.	J Physiol. 2011	PubMed	citation	PMID:21646406	pubmed	21646406	create date:2011/06/08 | first author:Ishikawa Y
The reduction in human motoneurone responsiveness during muscle fatigue is not prevented by increased muscle spindle discharge.	/pubmed/21646405	McNeil CJ, Giesebrecht S, Khan SI, Gandevia SC, Taylor JL.	J Physiol. 2011 Aug 1;589(Pt 15):3731-8. Epub 2011 Jun 6.	J Physiol. 2011	PubMed	citation	PMID:21646405	pubmed	21646405	create date:2011/06/08 | first author:McNeil CJ
No role for early IGF-1 signalling in stimulating acute 'muscle building' responses.	/pubmed/21632529	Burd NA, West DW, Camera DM, Breen L.	J Physiol. 2011 Jun 1;589(Pt 11):2667-8. No abstract available.	J Physiol. 2011	PubMed	citation	PMID:21632529	pubmed	21632529	create date:2011/06/03 | first author:Burd NA
Skeletal muscle stiffness and contracture in children with spastic cerebral palsy.	/pubmed/21632528	Ranatunga KW.	J Physiol. 2011 Jun 1;589(Pt 11):2665. No abstract available.	J Physiol. 2011	PubMed	citation	PMID:21632528	pubmed	21632528	create date:2011/06/03 | first author:Ranatunga KW
Measuring calcium in 'fuzzy' spaces.	/pubmed/21632527	Niggli E.	J Physiol. 2011 Jun 1;589(Pt 11):2663. No abstract available.	J Physiol. 2011	PubMed	citation	PMID:21632527	pubmed	21632527	create date:2011/06/03 | first author:Niggli E
Spinal breathing: stimulation and surprises.	/pubmed/21632526	Gandevia SC, Kirkwood PA.	J Physiol. 2011 Jun 1;589(Pt 11):2661-2. No abstract available.	J Physiol. 2011	PubMed	citation	PMID:21632526	pubmed	21632526	create date:2011/06/03 | first author:Gandevia SC
Role of neuronal potassium M-channels in sympathetic regulation of cardiac function.	/pubmed/21632525	Michaelevski I, Lotan I.	J Physiol. 2011 Jun 1;589(Pt 11):2659-60. No abstract available.	J Physiol. 2011	PubMed	citation	PMID:21632525	pubmed	21632525	create date:2011/06/03 | first author:Michaelevski I
Cool head, hot brain: cerebral blood flow distribution during exercise.	/pubmed/21632524	Willie CK, Ainslie PN.	J Physiol. 2011 Jun 1;589(Pt 11):2657-8. No abstract available.	J Physiol. 2011	PubMed	citation	PMID:21632524	pubmed	21632524	create date:2011/06/03 | first author:Willie CK
Contributions of descending and ascending pathways to corticomuscular coherence in humans.	/pubmed/21624970	Witham CL, Riddle CN, Baker MR, Baker SN.	J Physiol. 2011 Aug 1;589(Pt 15):3789-800. Epub 2011 May 30.	J Physiol. 2011	PubMed	citation	PMID:21624970	pubmed	21624970	create date:2011/06/01 | first author:Witham CL
Dietary composition programmes placental phenotype in mice.	/pubmed/21624969	Coan PM, Vaughan OR, McCarthy J, Mactier C, Burton GJ, Constância M, Fowden AL.	J Physiol. 2011 Jul 15;589(Pt 14):3659-70. Epub 2011 May 30.	J Physiol. 2011	PubMed	citation	PMID:21624969	pubmed	21624969	create date:2011/06/01 | first author:Coan PM
Augmented skeletal muscle hyperaemia during hypoxic exercise in humans is blunted by combined inhibition of nitric oxide and vasodilating prostaglandins.	/pubmed/21624968	Crecelius AR, Kirby BS, Voyles WF, Dinenno FA.	J Physiol. 2011 Jul 15;589(Pt 14):3671-83. Epub 2011 May 30.	J Physiol. 2011	PubMed	citation	PMID:21624968	pubmed	21624968	create date:2011/06/01 | first author:Crecelius AR
The role of hyperpolarization-activated cationic current in spike-time precision and intrinsic resonance in cortical neurons in vitro.	/pubmed/21624967	Gastrein P, Campanac E, Gasselin C, Cudmore RH, Bialowas A, Carlier E, Fronzaroli-Molinieres L, Ankri N, Debanne D.	J Physiol. 2011 Aug 1;589(Pt 15):3753-73. Epub 2011 May 30.	J Physiol. 2011	PubMed	citation	PMID:21624967	pubmed	21624967	create date:2011/06/01 | first author:Gastrein P
Central efferent pathways for cold-defensive and febrile shivering.	/pubmed/21610139	Nakamura K, Morrison SF.	J Physiol. 2011 Jul 15;589(Pt 14):3641-58. Epub 2011 May 24.	J Physiol. 2011	PubMed	citation	PMID:21610139	pubmed	21610139	create date:2011/05/26 | first author:Nakamura K
Central excitability contributes to supramaximal volitional contractions in human incomplete spinal cord injury.	/pubmed/21610138	Thompson CK, Lewek MD, Jayaraman A, Hornby TG.	J Physiol. 2011 Aug 1;589(Pt 15):3739-52. Epub 2011 May 24.	J Physiol. 2011	PubMed	citation	PMID:21610138	pubmed	21610138	create date:2011/05/26 | first author:Thompson CK
Expression of concern.	/pubmed/21610137	Paterson DJ.	J Physiol. 2011 Jul 1;589(Pt 13):3405. Epub 2011 May 24. No abstract available.	J Physiol. 2011	PubMed	citation	PMID:21610137	pubmed	21610137	create date:2011/05/26 | first author:Paterson DJ
Impact of precision grip tasks on cervical spinal network excitability in humans.	/pubmed/21606115	Roche N, Bussel B, Maier MA, Katz R, Lindberg P.	J Physiol. 2011 Jul 15;589(Pt 14):3545-58. Epub 2011 May 23.	J Physiol. 2011	PubMed	citation	PMID:21606115	pubmed	21606115	create date:2011/05/25 | first author:Roche N
Inhibition of K+ secretion in the distal nephron in nephrotic syndrome: possible role of albuminuria.	/pubmed/21606114	Fila M, Brideau G, Morla L, Cheval L, Deschênes G, Doucet A.	J Physiol. 2011 Jul 15;589(Pt 14):3611-21. Epub 2011 May 23.	J Physiol. 2011	PubMed	citation	PMID:21606114	pubmed	21606114	create date:2011/05/25 | first author:Fila M
Dihydrotestosterone stimulates amino acid uptake and the expression of LAT2 in mouse skeletal muscle fibres through an ERK1/2-dependent mechanism.	/pubmed/21606113	Hamdi MM, Mutungi G.	J Physiol. 2011 Jul 15;589(Pt 14):3623-40. Epub 2011 May 23.	J Physiol. 2011	PubMed	citation	PMID:21606113	pubmed	21606113	create date:2011/05/25 | first author:Hamdi MM
K(Ca)3.1 channels facilitate K+ secretion or Na+ absorption depending on apical or basolateral P2Y receptor stimulation.	/pubmed/21606112	Palmer ML, Peitzman ER, Maniak PJ, Sieck GC, Prakash YS, O'Grady SM.	J Physiol. 2011 Jul 15;589(Pt 14):3483-94. Epub 2011 May 23.	J Physiol. 2011	PubMed	citation	PMID:21606112	pubmed	21606112	create date:2011/05/25 | first author:Palmer ML
Activation of κ opioid receptors increases intrinsic excitability of dentate gyrus granule cells.	/pubmed/21606111	McDermott CM, Schrader LA.	J Physiol. 2011 Jul 15;589(Pt 14):3517-32. Epub 2011 May 23.	J Physiol. 2011	PubMed	citation	PMID:21606111	pubmed	21606111	create date:2011/05/25 | first author:McDermott CM
Behaviour of the motoneurone pool in a fatiguing submaximal contraction.	/pubmed/21606110	McNeil CJ, Giesebrecht S, Gandevia SC, Taylor JL.	J Physiol. 2011 Jul 15;589(Pt 14):3533-44. Epub 2011 May 23.	J Physiol. 2011	PubMed	citation	PMID:21606110	pubmed	21606110	create date:2011/05/25 | first author:McNeil CJ
pH-dependent modulation of connexin-based gap junctional uncouplers.	/pubmed/21606109	Skeberdis VA, Rimkute L, Skeberdyte A, Paulauskas N, Bukauskas FF.	J Physiol. 2011 Jul 15;589(Pt 14):3495-506. Epub 2011 May 23.	J Physiol. 2011	PubMed	citation	PMID:21606109	pubmed	21606109	create date:2011/05/25 | first author:Skeberdis VA
Sympathetic overdrive in obesity involves purinergic hyperactivity in the resistance vasculature.	/pubmed/21576274	Haddock RE, Hill CE.	J Physiol. 2011 Jul 1;589(Pt 13):3289-307. Epub 2011 May 16.	J Physiol. 2011	PubMed	citation	PMID:21576274	pubmed	21576274	create date:2011/05/18 | first author:Haddock RE
Renal defects in KCNE1 knockout mice are mimicked by chromanol 293B in vivo: identification of a KCNE1-regulated K+ conductance in the proximal tubule.	/pubmed/21576273	Neal AM, Taylor HC, Millar ID, Kibble JD, White SJ, Robson L.	J Physiol. 2011 Jul 15;589(Pt 14):3595-609. Epub 2011 May 16.	J Physiol. 2011	PubMed	citation	PMID:21576273	pubmed	21576273	create date:2011/05/18 | first author:Neal AM
Metabotropic glutamate receptors regulate hippocampal CA1 pyramidal neuron excitability via Ca²⁺ wave-dependent activation of SK and TRPC channels.	/pubmed/21576272	El-Hassar L, Hagenston AM, D'Angelo LB, Yeckel MF.	J Physiol. 2011 Jul 1;589(Pt 13):3211-29. Epub 2011 May 16.	J Physiol. 2011	PubMed	citation	PMID:21576272	pubmed	21576272	create date:2011/05/18 | first author:El-Hassar L
The immature brain needs GABA to be excited and hyper-excited.	/pubmed/21572144	Cherubini E, Ben-Ari Y.	J Physiol. 2011 May 15;589(Pt 10):2655-6. No abstract available.	J Physiol. 2011	PubMed	citation	PMID:21572144	pubmed	21572144	create date:2011/05/17 | first author:Cherubini E
The power-duration relationship of high-intensity exercise: from mathematical parameters to physiological mechanisms.	/pubmed/21572143	Murgatroyd SR, Wylde LA.	J Physiol. 2011 May 15;589(Pt 10):2443-5. No abstract available.	J Physiol. 2011	PubMed	citation	PMID:21572143	pubmed	21572143	create date:2011/05/17 | first author:Murgatroyd SR
'Spotting' afferent pathways of hindgut sensations - role of endothelin-3 signalling.	/pubmed/21572142	Beyak MJ.	J Physiol. 2011 May 15;589(Pt 10):2441. No abstract available.	J Physiol. 2011	PubMed	citation	PMID:21572142	pubmed	21572142	create date:2011/05/17 | first author:Beyak MJ
Cables vs. networks: old and new views on the function of motor cortex.	/pubmed/21572141	Graziano MS.	J Physiol. 2011 May 15;589(Pt 10):2439. No abstract available.	J Physiol. 2011	PubMed	citation	PMID:21572141	pubmed	21572141	create date:2011/05/17 | first author:Graziano MS
Not a fine wine: the ATP hypothesis may not get better with age.	/pubmed/21572140	Simmons GH, Bender SB.	J Physiol. 2011 May 15;589(Pt 10):2437-8. No abstract available.	J Physiol. 2011	PubMed	citation	PMID:21572140	pubmed	21572140	create date:2011/05/17 | first author:Simmons GH
Data interpretation: using probability.	/pubmed/21572139	Drummond GB, Vowler SL.	J Physiol. 2011 May 15;589(Pt 10):2433-5. No abstract available.	J Physiol. 2011	PubMed	citation	PMID:21572139	pubmed	21572139	create date:2011/05/17 | first author:Drummond GB
Neurometabolic coupling differs for suppression within and beyond the classical receptive field in visual cortex.	/pubmed/21558164	Li B, Freeman RD.	J Physiol. 2011 Jul 1;589(Pt 13):3175-90. Epub 2011 May 9.	J Physiol. 2011	PubMed	citation	PMID:21558164	pubmed	21558164	create date:2011/05/12 | first author:Li B
TRPA1 contributes to specific mechanically activated currents and sensory neuron mechanical hypersensitivity.	/pubmed/21558163	Brierley SM, Castro J, Harrington AM, Hughes PA, Page AJ, Rychkov GY, Blackshaw LA.	J Physiol. 2011 Jul 15;589(Pt 14):3575-93. Epub 2011 May 9.	J Physiol. 2011	PubMed	citation	PMID:21558163	pubmed	21558163	create date:2011/05/12 | first author:Brierley SM
Title	URL	Description	Details	ShortDetails	Resource	Type	Identifiers	Db	EntrezUID	Properties
Disruption of metabotropic glutamate receptor signalling is a major defect at cerebellar parallel fibre-Purkinje cell synapses in staggerer mutant mice.	/pubmed/21558162	Mitsumura K, Hosoi N, Furuya N, Hirai H.	J Physiol. 2011 Jul 1;589(Pt 13):3191-209. Epub 2011 May 9.	J Physiol. 2011	PubMed	citation	PMID:21558162	pubmed	21558162	create date:2011/05/12 | first author:Mitsumura K
Nitric oxide regulation of colonic epithelial ion transport: a novel role for enteric glia in the myenteric plexus.	/pubmed/21558161	MacEachern SJ, Patel BA, McKay DM, Sharkey KA.	J Physiol. 2011 Jul 1;589(Pt 13):3333-48. Epub 2011 May 9.	J Physiol. 2011	PubMed	citation	PMID:21558161	pubmed	21558161	create date:2011/05/12 | first author:MacEachern SJ
Neuropeptide Y overflow and metabolism in skeletal muscle arterioles.	/pubmed/21558160	Evanson KW, Stone AJ, Hammond AL, Kluess HA.	J Physiol. 2011 Jul 1;589(Pt 13):3309-18. Epub 2011 May 9.	J Physiol. 2011	PubMed	citation	PMID:21558160	pubmed	21558160	create date:2011/05/12 | first author:Evanson KW
Probing the regulation of TASK potassium channels by PI(4,5)P₂ with switchable phosphoinositide phosphatases.	/pubmed/21540350	Lindner M, Leitner MG, Halaszovich CR, Hammond GR, Oliver D.	J Physiol. 2011 Jul 1;589(Pt 13):3149-62. Epub 2011 May 3.	J Physiol. 2011	PubMed	citation	PMID:21540350	pubmed	21540350	create date:2011/05/05 | first author:Lindner M
The 7 nicotinic acetylcholine receptor function in hippocampal neurons is regulated by the lipid composition of the plasma membrane.	/pubmed/21540349	Colón-Sáez JO, Yakel JL.	J Physiol. 2011 Jul 1;589(Pt 13):3163-74. Epub 2011 May 3.	J Physiol. 2011	PubMed	citation	PMID:21540349	pubmed	21540349	create date:2011/05/05 | first author:Colón-Sáez JO
A conserved tryptophan at the membrane-water interface acts as a gatekeeper for Kir6.2/SUR1 channels and causes neonatal diabetes when mutated.	/pubmed/21540348	Männikkö R, Stansfeld PJ, Ashcroft AS, Hattersley AT, Sansom MS, Ellard S, Ashcroft FM.	J Physiol. 2011 Jul 1;589(Pt 13):3071-83. Epub 2011 May 3.	J Physiol. 2011	PubMed	citation	PMID:21540348	pubmed	21540348	create date:2011/05/05 | first author:Männikkö R
To the interstitial space--and beyond!	/pubmed/21540347	Drummond GB.	J Physiol. 2011 Jun 15;589(Pt 12):2925. Epub 2011 May 3. No abstract available.	J Physiol. 2011	PubMed	citation	PMID:21540347	pubmed	21540347	create date:2011/05/05 | first author:Drummond GB
Determinants of human cerebral pressure-flow velocity relationships: new insights from vascular modelling and Ca²⁺ channel blockade.	/pubmed/21540346	Tzeng YC, Chan GS, Willie CK, Ainslie PN.	J Physiol. 2011 Jul 1;589(Pt 13):3263-74. Epub 2011 May 3. Erratum in: J Physiol. 2011 Aug 15;589(Pt 16):4077.	J Physiol. 2011	PubMed	citation	PMID:21540346	pubmed	21540346	create date:2011/05/05 | first author:Tzeng YC
Hysteresis in the sympathetic baroreflex: role of baseline nerve activity.	/pubmed/21540345	Hart EC, Wallin BG, Curry TB, Joyner MJ, Karlsson T, Charkoudian N.	J Physiol. 2011 Jul 1;589(Pt 13):3395-404. Epub 2011 May 3.	J Physiol. 2011	PubMed	citation	PMID:21540345	pubmed	21540345	create date:2011/05/05 | first author:Hart EC
Periodic stimulation induces long-range modulation of cortical responses and visual perception.	/pubmed/21540344	Shang CF, Dan Y, Poo MM, Wang Z.	J Physiol. 2011 Jul 1;589(Pt 13):3125-33. Epub 2011 May 3.	J Physiol. 2011	PubMed	citation	PMID:21540344	pubmed	21540344	create date:2011/05/05 | first author:Shang CF
Force decline during fatigue is due to both a decrease in the force per individual cross-bridge and the number of cross-bridges.	/pubmed/21540343	Nocella M, Colombini B, Benelli G, Cecchi G, Bagni MA, Bruton J.	J Physiol. 2011 Jul 1;589(Pt 13):3371-81. Epub 2011 May 3.	J Physiol. 2011	PubMed	citation	PMID:21540343	pubmed	21540343	create date:2011/05/05 | first author:Nocella M
Genes and elite athletes: a roadmap for future research.	/pubmed/21540342	Eynon N, Ruiz JR, Oliveira J, Duarte JA, Birk R, Lucia A.	J Physiol. 2011 Jul 1;589(Pt 13):3063-70. Epub 2011 May 3. Review.	J Physiol. 2011	PubMed	citation	PMID:21540342	pubmed	21540342	create date:2011/05/05 | first author:Eynon N
Direct demonstration of inhibitory interactions between long interval intracortical inhibition and short interval intracortical inhibition.	/pubmed/21540341	Ni Z, Gunraj C, Wagle-Shukla A, Udupa K, Mazzella F, Lozano AM, Chen R.	J Physiol. 2011 Jun 15;589(Pt 12):2955-62. Epub 2011 May 3.	J Physiol. 2011	PubMed	citation	PMID:21540341	pubmed	21540341	create date:2011/05/05 | first author:Ni Z
Chronic intrauterine hypoxia interferes with aortic development in the late gestation ovine fetus.	/pubmed/21540340	Thompson JA, Richardson BS, Gagnon R, Regnault TR.	J Physiol. 2011 Jul 1;589(Pt 13):3319-32. Epub 2011 May 3.	J Physiol. 2011	PubMed	citation	PMID:21540340	pubmed	21540340	create date:2011/05/05 | first author:Thompson JA
Transient receptor potential vanilloid 4 (TRPV4)-dependent calcium influx and ATP release in mouse oesophageal keratinocytes.	/pubmed/21540339	Mihara H, Boudaka A, Sugiyama T, Moriyama Y, Tominaga M.	J Physiol. 2011 Jul 15;589(Pt 14):3471-82. Epub 2011 May 3.	J Physiol. 2011	PubMed	citation	PMID:21540339	pubmed	21540339	create date:2011/05/05 | first author:Mihara H
Protective effect of caspase inhibition on compression-induced muscle damage.	/pubmed/21540338	Teng BT, Tam EW, Benzie IF, Siu PM.	J Physiol. 2011 Jul 1;589(Pt 13):3349-69. Epub 2011 May 3.	J Physiol. 2011	PubMed	citation	PMID:21540338	pubmed	21540338	create date:2011/05/05 | first author:Teng BT
Reactive oxygen and nitrogen species in skeletal muscle: acute and long-term effects.	/pubmed/21532033	Bottinelli R, Westerblad H.	J Physiol. 2011 May 1;589(Pt 9):2117-8. No abstract available.	J Physiol. 2011	PubMed	citation	PMID:21532033	pubmed	21532033	create date:2011/05/03 | first author:Bottinelli R
An expanding view of dynamic electrical coupling in the mammalian retina.	/pubmed/21532032	Cafaro J, Schwartz GW, Grimes WN.	J Physiol. 2011 May 1;589(Pt 9):2115-6. No abstract available.	J Physiol. 2011	PubMed	citation	PMID:21532032	pubmed	21532032	create date:2011/05/03 | first author:Cafaro J
Comfortable at just below your critical speed: how is blood flow distribution coupled to muscle fibre recruitment during exercise?	/pubmed/21532031	Heinonen I.	J Physiol. 2011 May 1;589(Pt 9):2113-4. No abstract available.	J Physiol. 2011	PubMed	citation	PMID:21532031	pubmed	21532031	create date:2011/05/03 | first author:Heinonen I
Hypoxia: just say NO?	/pubmed/21532030	Limberg JK, Schrage WG.	J Physiol. 2011 May 1;589(Pt 9):2111-2. No abstract available.	J Physiol. 2011	PubMed	citation	PMID:21532030	pubmed	21532030	create date:2011/05/03 | first author:Limberg JK
Arcuate nucleus - a gateway for insulin's action on sympathetic activity.	/pubmed/21532029	Dampney RA.	J Physiol. 2011 May 1;589(Pt 9):2109-10. No abstract available.	J Physiol. 2011	PubMed	citation	PMID:21532029	pubmed	21532029	create date:2011/05/03 | first author:Dampney RA
Expanding on forty years of reflection.	/pubmed/21532028	Tung L.	J Physiol. 2011 May 1;589(Pt 9):2107-8. No abstract available.	J Physiol. 2011	PubMed	citation	PMID:21532028	pubmed	21532028	create date:2011/05/03 | first author:Tung L
Sarcoplasmic reticulum and L-type Ca²⁺ channel activity regulate the beat-to-beat stability of calcium handling in human atrial myocytes.	/pubmed/21521767	Llach A, Molina CE, Fernandes J, Padró J, Cinca J, Hove-Madsen L.	J Physiol. 2011 Jul 1;589(Pt 13):3247-62. Epub 2011 Apr 26.	J Physiol. 2011	PubMed	citation	PMID:21521767	pubmed	21521767	create date:2011/04/28 | first author:Llach A
Inhibition of synaptic transmission and G protein modulation by synthetic CaV2.2 Ca²⁺ channel peptides.	/pubmed/21521766	Bucci G, Mochida S, Stephens GJ.	J Physiol. 2011 Jul 1;589(Pt 13):3085-101. Epub 2011 Apr 26.	J Physiol. 2011	PubMed	citation	PMID:21521766	pubmed	21521766	create date:2011/04/28 | first author:Bucci G
Proprioceptive signals contribute to the sense of body ownership.	/pubmed/21521765	Walsh LD, Moseley GL, Taylor JL, Gandevia SC.	J Physiol. 2011 Jun 15;589(Pt 12):3009-21. Epub 2011 Apr 26.	J Physiol. 2011	PubMed	citation	PMID:21521765	pubmed	21521765	create date:2011/04/28 | first author:Walsh LD
Mechanisms underlying a life-threatening skeletal muscle Na⁺ channel disorder.	/pubmed/21521764	Simkin D, Léna I, Landrieu P, Lion-François L, Sternberg D, Fontaine B, Bendahhou S.	J Physiol. 2011 Jul 1;589(Pt 13):3115-24. Epub 2011 Apr 26.	J Physiol. 2011	PubMed	citation	PMID:21521764	pubmed	21521764	create date:2011/04/28 | first author:Simkin D
Lymphatic fluid: exchange mechanisms and regulation.	/pubmed/21521763	Huxley VH, Scallan J.	J Physiol. 2011 Jun 15;589(Pt 12):2935-43. Epub 2011 Apr 26.	J Physiol. 2011	PubMed	citation	PMID:21521763	pubmed	21521763	create date:2011/04/28 | first author:Huxley VH
Robust L-type calcium current expression following heterozygous knockout of the Cav1.2 gene in adult mouse heart.	/pubmed/21521762	Rosati B, Yan Q, Lee MS, Liou SR, Ingalls B, Foell J, Kamp TJ, McKinnon D.	J Physiol. 2011 Jul 1;589(Pt 13):3275-88. Epub 2011 Apr 26.	J Physiol. 2011	PubMed	citation	PMID:21521762	pubmed	21521762	create date:2011/04/28 | first author:Rosati B
The mysterious microcircuitry of the cerebellar nuclei.	/pubmed/21521761	Uusisaari M, De Schutter E.	J Physiol. 2011 Jul 15;589(Pt 14):3441-57. Epub 2011 Apr 26. Review.	J Physiol. 2011	PubMed	citation	PMID:21521761	pubmed	21521761	create date:2011/04/28 | first author:Uusisaari M
SK2 channel expression and function in cerebellar Purkinje cells.	/pubmed/21521760	Hosy E, Piochon C, Teuling E, Rinaldo L, Hansel C.	J Physiol. 2011 Jul 15;589(Pt 14):3433-40. Epub 2011 Apr 26. Review.	J Physiol. 2011	PubMed	citation	PMID:21521760	pubmed	21521760	create date:2011/04/28 | first author:Hosy E
Carbon monoxide: an emerging regulator of ion channels.	/pubmed/21521759	Wilkinson WJ, Kemp PJ.	J Physiol. 2011 Jul 1;589(Pt 13):3055-62. Epub 2011 Apr 26. Review.	J Physiol. 2011	PubMed	citation	PMID:21521759	pubmed	21521759	create date:2011/04/28 | first author:Wilkinson WJ
The cerebrovascular response to carbon dioxide in humans.	/pubmed/21521758	Battisti-Charbonney A, Fisher J, Duffin J.	J Physiol. 2011 Jun 15;589(Pt 12):3039-48. Epub 2011 Apr 26.	J Physiol. 2011	PubMed	citation	PMID:21521758	pubmed	21521758	create date:2011/04/28 | first author:Battisti-Charbonney A
Brain glycogen decreases during prolonged exercise.	/pubmed/21521757	Matsui T, Soya S, Okamoto M, Ichitani Y, Kawanaka K, Soya H.	J Physiol. 2011 Jul 1;589(Pt 13):3383-93. Epub 2011 Apr 26. Erratum in: J Physiol. 2011 Aug 15;589(Pt 16):4079.	J Physiol. 2011	PubMed	citation	PMID:21521757	pubmed	21521757	create date:2011/04/28 | first author:Matsui T
The fusimotor and reafferent origin of the sense of force and weight.	/pubmed/21521756	Luu BL, Day BL, Cole JD, Fitzpatrick RC.	J Physiol. 2011 Jul 1;589(Pt 13):3135-47. Epub 2011 Apr 26.	J Physiol. 2011	PubMed	citation	PMID:21521756	pubmed	21521756	create date:2011/04/28 | first author:Luu BL
Effects of anodal transcranial direct current stimulation over the leg motor area on lumbar spinal network excitability in healthy subjects.	/pubmed/21502292	Roche N, Lackmy A, Achache V, Bussel B, Katz R.	J Physiol. 2011 Jun 1;589(Pt 11):2813-26. Epub 2011 Apr 18.	J Physiol. 2011	PubMed	citation	PMID:21502292	pubmed	21502292	create date:2011/04/20 | first author:Roche N
Striatal cellular properties conserved from lampreys to mammals.	/pubmed/21502291	Ericsson J, Silberberg G, Robertson B, Wikström MA, Grillner S.	J Physiol. 2011 Jun 15;589(Pt 12):2979-92. Epub 2011 Apr 18.	J Physiol. 2011	PubMed	citation	PMID:21502291	pubmed	21502291	create date:2011/04/20 | first author:Ericsson J
Dorsal-ventral organization of theta-like activity intrinsic to entorhinal stellate neurons is mediated by differences in stochastic current fluctuations.	/pubmed/21502290	Dodson PD, Pastoll H, Nolan MF.	J Physiol. 2011 Jun 15;589(Pt 12):2993-3008. Epub 2011 Apr 18.	J Physiol. 2011	PubMed	citation	PMID:21502290	pubmed	21502290	create date:2011/04/20 | first author:Dodson PD
Evaluating the adaptive-filter model of the cerebellum.	/pubmed/21502289	Dean P, Porrill J.	J Physiol. 2011 Jul 15;589(Pt 14):3459-70. Epub 2011 Apr 18. Review.	J Physiol. 2011	PubMed	citation	PMID:21502289	pubmed	21502289	create date:2011/04/20 | first author:Dean P
Specific modulation of corticospinal and spinal excitabilities during maximal voluntary isometric, shortening and lengthening contractions in synergist muscles.	/pubmed/21502288	Duclay J, Pasquet B, Martin A, Duchateau J.	J Physiol. 2011 Jun 1;589(Pt 11):2901-16. Epub 2011 Apr 18.	J Physiol. 2011	PubMed	citation	PMID:21502288	pubmed	21502288	create date:2011/04/20 | first author:Duclay J
Cortical feedback regulation of input to visual cortex: role of intrageniculate interneurons.	/pubmed/21502287	Augustinaite S, Yanagawa Y, Heggelund P.	J Physiol. 2011 Jun 15;589(Pt 12):2963-77. Epub 2011 Apr 18.	J Physiol. 2011	PubMed	citation	PMID:21502287	pubmed	21502287	create date:2011/04/20 | first author:Augustinaite S
Nociceptin/orphanin FQ suppresses the excitability of neurons in the ventromedial nucleus of the hypothalamus.	/pubmed/21502286	Chee MJ, Price CJ, Statnick MA, Colmers WF.	J Physiol. 2011 Jul 1;589(Pt 13):3103-14. Epub 2011 Apr 18.	J Physiol. 2011	PubMed	citation	PMID:21502286	pubmed	21502286	create date:2011/04/20 | first author:Chee MJ
Microcircuit-specific processing in the hippocampus.	/pubmed/21498383	Maccaferri G.	J Physiol. 2011 Apr 15;589(Pt 8):1873-4. No abstract available.	J Physiol. 2011	PubMed	citation	PMID:21498383	pubmed	21498383	create date:2011/04/19 | first author:Maccaferri G
I(KACh) at the whim of a capricious M2R.	/pubmed/21498381	Olcese R.	J Physiol. 2011 Apr 15;589(Pt 8):1869-70. No abstract available.	J Physiol. 2011	PubMed	citation	PMID:21498381	pubmed	21498381	create date:2011/04/19 | first author:Olcese R
Feedback and feedforward sympathetic haemodynamic control: chicken or egg?	/pubmed/21498380	Tan CO, Taylor JA.	J Physiol. 2011 Apr 15;589(Pt 8):1867. No abstract available.	J Physiol. 2011	PubMed	citation	PMID:21498380	pubmed	21498380	create date:2011/04/19 | first author:Tan CO
Dousing the flames of fear.	/pubmed/21498379	Vogt KE.	J Physiol. 2011 Apr 15;589(Pt 8):1865. No abstract available.	J Physiol. 2011	PubMed	citation	PMID:21498379	pubmed	21498379	create date:2011/04/19 | first author:Vogt KE
Show the data, don't conceal them.	/pubmed/21498378	Drummond GB, Vowler SL.	J Physiol. 2011 Apr 15;589(Pt 8):1861-3. No abstract available.	J Physiol. 2011	PubMed	citation	PMID:21498378	pubmed	21498378	create date:2011/04/19 | first author:Drummond GB
Statistics: all together now, one step at a time.	/pubmed/21498377	Drummond GB, Paterson DJ, McLoughlin P, McGrath JC.	J Physiol. 2011 Apr 15;589(Pt 8):1859. No abstract available.	J Physiol. 2011	PubMed	citation	PMID:21498377	pubmed	21498377	create date:2011/04/19 | first author:Drummond GB
Sex-deparities in cardiac electrophysiology: L-type Ca2+ current and the Na+-Ca2+ exchanger go hand in hand.	/pubmed/21486852	Verkerk AO, Tan HL.	J Physiol. 2011 Mar 15;589(Pt 6):1247-8. Review. No abstract available.	J Physiol. 2011	PubMed	citation	PMID:21486852	pubmed	21486852	create date:2011/04/14 | first author:Verkerk AO
Transcranial stimulation techniques: which genetics is the best for which purpose?	/pubmed/21486851	Paulus W.	J Physiol. 2011 Mar 15;589(Pt 6):1245. Review. No abstract available.	J Physiol. 2011	PubMed	citation	PMID:21486851	pubmed	21486851	create date:2011/04/14 | first author:Paulus W
Getting heart cells on the same wavelength: infrared triggering of Ca2+ transients in cardiac myocytes.	/pubmed/21486850	Sobie EA.	J Physiol. 2011 Mar 15;589(Pt 6):1243-4. Review. No abstract available.	J Physiol. 2011	PubMed	citation	PMID:21486850	pubmed	21486850	create date:2011/04/14 | first author:Sobie EA
Title	URL	Description	Details	ShortDetails	Resource	Type	Identifiers	Db	EntrezUID	Properties
A red thread as a guide in the vestibular labyrinth.	/pubmed/21486849	Curthoys IS.	J Physiol. 2011 Mar 15;589(Pt 6):1241. Review. No abstract available.	J Physiol. 2011	PubMed	citation	PMID:21486849	pubmed	21486849	create date:2011/04/14 | first author:Curthoys IS
Multisensory integration for orientation and movement.	/pubmed/21486848	Forsythe ID.	J Physiol. 2011 Feb 15;589(Pt 4):805. No abstract available.	J Physiol. 2011	PubMed	citation	PMID:21486848	pubmed	21486848	create date:2011/04/14 | first author:Forsythe ID
NKCC1 cotransporters: keeping an 'ion' them.	/pubmed/21486847	Vidal Pérez-Treviño GS.	J Physiol. 2011 Feb 15;589(Pt 4):781-2. Review. No abstract available.	J Physiol. 2011	PubMed	citation	PMID:21486847	pubmed	21486847	create date:2011/04/14 | first author:Vidal Pérez-Treviño GS
Fuelling the exercising brain: a regulatory quagmire for lactate metabolism.	/pubmed/21486846	Willie CK, Smith KJ.	J Physiol. 2011 Feb 15;589(Pt 4):779-80. Review. No abstract available.	J Physiol. 2011	PubMed	citation	PMID:21486846	pubmed	21486846	create date:2011/04/14 | first author:Willie CK
Hot and heavy volume loading in the heat-stressed, haemorrhagic male: modulating the Frank-Starling curve.	/pubmed/21486845	Banks L, Lewis E.	J Physiol. 2011 Feb 15;589(Pt 4):777-8. Review. No abstract available.	J Physiol. 2011	PubMed	citation	PMID:21486845	pubmed	21486845	create date:2011/04/14 | first author:Banks L
Muscle memory.	/pubmed/21486844	Liu Q, Jorgensen E.	J Physiol. 2011 Feb 15;589(Pt 4):775-6. Review. No abstract available.	J Physiol. 2011	PubMed	citation	PMID:21486844	pubmed	21486844	create date:2011/04/14 | first author:Liu Q
Resurgent currents turn painfully exciting.	/pubmed/21486843	Lampert A.	J Physiol. 2011 Feb 15;589(Pt 4):773-4. Review. No abstract available.	J Physiol. 2011	PubMed	citation	PMID:21486843	pubmed	21486843	create date:2011/04/14 | first author:Lampert A
Epithelial acetylcholine - a new paradigm for cholinergic regulation of intestinal fluid and electrolyte transport.	/pubmed/21486842	Keely SJ.	J Physiol. 2011 Feb 15;589(Pt 4):771-2. Review. No abstract available.	J Physiol. 2011	PubMed	citation	PMID:21486842	pubmed	21486842	create date:2011/04/14 | first author:Keely SJ
Mitochondrial production of reactive oxygen species contributes to the β-adrenergic stimulation of mouse cardiomycytes.	/pubmed/21486840	Andersson DC, Fauconnier J, Yamada T, Lacampagne A, Zhang SJ, Katz A, Westerblad H.	J Physiol. 2011 Apr 1;589(Pt 7):1791-801. Epub 2011 Feb 28.	J Physiol. 2011	PubMed	citation	PMID:21486840	pubmed	21486840	create date:2011/04/14 | first author:Andersson DC
Closed-loop spontaneous baroreflex transfer function is inappropriate for system identification of neural arc but partly accurate for peripheral arc: predictability analysis.	/pubmed/21486839	Kamiya A, Kawada T, Shimizu S, Sugimachi M.	J Physiol. 2011 Apr 1;589(Pt 7):1769-90. Erratum in: J Physiol. 2011 Aug 15;589(Pt 16):4083.	J Physiol. 2011	PubMed	citation	PMID:21486839	pubmed	21486839	create date:2011/04/14 | first author:Kamiya A
Specific mechanism of use-dependent channel block of calcium-permeable AMPA receptors provides activity-dependent inhibition of glutamatergic neurotransmission.	/pubmed/21486838	Zaitsev AV, Kim KK, Fedorova IM, Dorofeeva NA, Magazanik LG, Tikhonov DB.	J Physiol. 2011 Apr 1;589(Pt 7):1587-601. Erratum in: J Physiol. 2011 Aug 15;589(Pt 16):4081.	J Physiol. 2011	PubMed	citation	PMID:21486838	pubmed	21486838	create date:2011/04/14 | first author:Zaitsev AV
An introduction to Bernd Nilius's Festschrift.	/pubmed/21486837	Voets T.	J Physiol. 2011 Apr 1;589(Pt 7):1513-4. No abstract available.	J Physiol. 2011	PubMed	citation	PMID:21486837	pubmed	21486837	create date:2011/04/14 | first author:Voets T
Regulating the regulators: the role of transcriptional regulatory proteins in the adaptive response to exercise in human skeletal muscle.	/pubmed/21486836	Little JP, Cochran AJ.	J Physiol. 2011 Apr 1;589(Pt 7):1511-2. No abstract available.	J Physiol. 2011	PubMed	citation	PMID:21486836	pubmed	21486836	create date:2011/04/14 | first author:Little JP
Boosting fat burning with carnitine: an old friend comes out from the shadow.	/pubmed/21486835	Sahlin K.	J Physiol. 2011 Apr 1;589(Pt 7):1509-10. No abstract available.	J Physiol. 2011	PubMed	citation	PMID:21486835	pubmed	21486835	create date:2011/04/14 | first author:Sahlin K
The missing Akt in the mechanical regulation of skeletal muscle mTORC1 signalling and growth.	/pubmed/21486834	Rasmussen BB.	J Physiol. 2011 Apr 1;589(Pt 7):1507. No abstract available.	J Physiol. 2011	PubMed	citation	PMID:21486834	pubmed	21486834	create date:2011/04/14 | first author:Rasmussen BB
Hyperoxia blunts counterregulation in humans and differential control of the sympathetic nervous system.	/pubmed/21486822	Verberne AJ.	J Physiol. 2011 Mar 1;589(Pt 5):1235; author reply 1237-8. No abstract available.	J Physiol. 2011	PubMed	citation	PMID:21486822	pubmed	21486822	create date:2011/04/14 | first author:Verberne AJ
Physiology: alone at the bottom, alone at the top.	/pubmed/21486821	Joyner MJ.	J Physiol. 2011 Mar 1;589(Pt 5):1005. No abstract available.	J Physiol. 2011	PubMed	citation	PMID:21486821	pubmed	21486821	create date:2011/04/14 | first author:Joyner MJ
Sodium channel mechanosensitivity: pay a-tension to voltage sensor movement.	/pubmed/21486820	Drew LJ.	J Physiol. 2011 Mar 1;589(Pt 5):1003-4. No abstract available.	J Physiol. 2011	PubMed	citation	PMID:21486820	pubmed	21486820	create date:2011/04/14 | first author:Drew LJ
On lateral transmission of force in active intact muscle.	/pubmed/21486819	Ranatunga KW.	J Physiol. 2011 Mar 1;589(Pt 5):1001. No abstract available.	J Physiol. 2011	PubMed	citation	PMID:21486819	pubmed	21486819	create date:2011/04/14 | first author:Ranatunga KW
Ca2+-calmodulin-dependent protein kinase II represses cardiac transcription of the L-type calcium channel alpha(1C)-subunit gene (Cacna1c) by DREAM translocation.	/pubmed/21486818	Ronkainen JJ, Hänninen SL, Korhonen T, Koivumäki JT, Skoumal R, Rautio S, Ronkainen VP, Tavi P.	J Physiol. 2011 Jun 1;589(Pt 11):2669-86. Epub 2011 Mar 28.	J Physiol. 2011	PubMed	citation	PMID:21486818	pubmed	21486818	create date:2011/04/14 | first author:Ronkainen JJ
Developmental changes in propagation patterns and transmitter dependence of waves of spontaneous activity in the mouse cerebral cortex.	/pubmed/21486817	Conhaim J, Easton CR, Becker MI, Barahimi M, Cedarbaum ER, Moore JG, Mather LF, Dabagh S, Minter DJ, Moen SP, Moody WJ.	J Physiol. 2011 May 15;589(Pt 10):2529-41. Epub 2011 Mar 28.	J Physiol. 2011	PubMed	citation	PMID:21486817	pubmed	21486817	create date:2011/04/14 | first author:Conhaim J
Cerebellar motor learning versus cerebellar motor timing: the climbing fibre story.	/pubmed/21486816	Llinás RR.	J Physiol. 2011 Jul 15;589(Pt 14):3423-32. Epub 2011 Mar 28. Review.	J Physiol. 2011	PubMed	citation	PMID:21486816	pubmed	21486816	create date:2011/04/14 | first author:Llinás RR
Motoneuron afterhyperpolarisation duration in amyotrophic lateral sclerosis.	/pubmed/21486815	Piotrkiewicz M, Hausmanowa-Petrusewicz I.	J Physiol. 2011 Jun 1;589(Pt 11):2745-54. Epub 2011 Mar 28.	J Physiol. 2011	PubMed	citation	PMID:21486815	pubmed	21486815	create date:2011/04/14 | first author:Piotrkiewicz M
Gestational high fat diet programs hepatic phosphoenolpyruvate carboxykinase gene expression and histone modification in neonatal offspring rats.	/pubmed/21486814	Strakovsky RS, Zhang X, Zhou D, Pan YX.	J Physiol. 2011 Jun 1;589(Pt 11):2707-17. Epub 2011 Mar 28.	J Physiol. 2011	PubMed	citation	PMID:21486814	pubmed	21486814	create date:2011/04/14 | first author:Strakovsky RS
The distribution of blood flow in the carotid and vertebral arteries during dynamic exercise in humans.	/pubmed/21486813	Sato K, Ogoh S, Hirasawa A, Oue A, Sadamoto T.	J Physiol. 2011 Jun 1;589(Pt 11):2847-56. Epub 2011 Mar 28.	J Physiol. 2011	PubMed	citation	PMID:21486813	pubmed	21486813	create date:2011/04/14 | first author:Sato K
Population calcium imaging of spontaneous respiratory and novel motor activity in the facial nucleus and ventral brainstem in newborn mice.	/pubmed/21486812	Persson K, Rekling JC.	J Physiol. 2011 May 15;589(Pt 10):2543-58. Epub 2011 Mar 28.	J Physiol. 2011	PubMed	citation	PMID:21486812	pubmed	21486812	create date:2011/04/14 | first author:Persson K
In vivo two-photon uncaging of glutamate revealing the structure-function relationships of dendritic spines in the neocortex of adult mice.	/pubmed/21486811	Noguchi J, Nagaoka A, Watanabe S, Ellis-Davies GC, Kitamura K, Kano M, Matsuzaki M, Kasai H.	J Physiol. 2011 May 15;589(Pt 10):2447-57. Epub 2011 Mar 28.	J Physiol. 2011	PubMed	citation	PMID:21486811	pubmed	21486811	create date:2011/04/14 | first author:Noguchi J
Human skeletal muscle glycogen utilization in exhaustive exercise: role of subcellular localization and fibre type.	/pubmed/21486810	Nielsen J, Holmberg HC, Schrøder HD, Saltin B, Ortenblad N.	J Physiol. 2011 Jun 1;589(Pt 11):2871-85. Epub 2011 Apr 4.	J Physiol. 2011	PubMed	citation	PMID:21486810	pubmed	21486810	create date:2011/04/14 | first author:Nielsen J
Coupling of the phosphatase activity of Ci-VSP to its voltage sensor activity over the entire range of voltage sensitivity.	/pubmed/21486809	Sakata S, Hossain MI, Okamura Y.	J Physiol. 2011 Jun 1;589(Pt 11):2687-705. Epub 2011 Apr 4.	J Physiol. 2011	PubMed	citation	PMID:21486809	pubmed	21486809	create date:2011/04/14 | first author:Sakata S
Brain circuits mediating baroreflex bradycardia inhibition in rats: an anatomical and functional link between the cuneiform nucleus and the periaqueductal grey.	/pubmed/21486808	Netzer F, Bernard JF, Verberne AJ, Hamon M, Camus F, Benoliel JJ, Sévoz-Couche C.	J Physiol. 2011 Apr 15;589(Pt 8):2079-91. Epub 2011 Feb 21.	J Physiol. 2011	PubMed	citation	PMID:21486808	pubmed	21486808	create date:2011/04/14 | first author:Netzer F
In vivo stimulation of oestrogen receptor α increases insulin-stimulated skeletal muscle glucose uptake.	/pubmed/21486807	Gorres BK, Bomhoff GL, Morris JK, Geiger PC.	J Physiol. 2011 Apr 15;589(Pt 8):2041-54. Epub 2011 Feb 21.	J Physiol. 2011	PubMed	citation	PMID:21486807	pubmed	21486807	create date:2011/04/14 | first author:Gorres BK
Activation of silent and weak synapses by cAMP-dependent protein kinase in cultured cerebellar granule neurons.	/pubmed/21486806	Cousin MA, Evans GJ.	J Physiol. 2011 Apr 15;589(Pt 8):1943-55. Epub 2011 Feb 21.	J Physiol. 2011	PubMed	citation	PMID:21486806	pubmed	21486806	create date:2011/04/14 | first author:Cousin MA
Striated muscle activator of Rho signalling (STARS) is a PGC-1α/oestrogen-related receptor-α target gene and is upregulated in human skeletal muscle after endurance exercise.	/pubmed/21486805	Wallace MA, Hock MB, Hazen BC, Kralli A, Snow RJ, Russell AP.	J Physiol. 2011 Apr 15;589(Pt 8):2027-39. Epub 2011 Feb 21.	J Physiol. 2011	PubMed	citation	PMID:21486805	pubmed	21486805	create date:2011/04/14 | first author:Wallace MA
GABAergic control of micturition within the periaqueductal grey matter of the male rat.	/pubmed/21486804	Stone E, Coote JH, Allard J, Lovick TA.	J Physiol. 2011 Apr 15;589(Pt 8):2065-78. Epub 2011 Feb 21.	J Physiol. 2011	PubMed	citation	PMID:21486804	pubmed	21486804	create date:2011/04/14 | first author:Stone E
Combined inhibition of nitric oxide and vasodilating prostaglandins abolishes forearm vasodilatation to systemic hypoxia in healthy humans.	/pubmed/21486803	Markwald RR, Kirby BS, Crecelius AR, Carlson RE, Voyles WF, Dinenno FA.	J Physiol. 2011 Apr 15;589(Pt 8):1979-90. Epub 2011 Feb 21.	J Physiol. 2011	PubMed	citation	PMID:21486803	pubmed	21486803	create date:2011/04/14 | first author:Markwald RR
Loss of olfactory cell adhesion molecule reduces the synchrony of mitral cell activity in olfactory glomeruli.	/pubmed/21486802	Borisovska M, McGinley MJ, Bensen A, Westbrook GL.	J Physiol. 2011 Apr 15;589(Pt 8):1927-41. Epub 2011 Feb 21.	J Physiol. 2011	PubMed	citation	PMID:21486802	pubmed	21486802	create date:2011/04/14 | first author:Borisovska M
Oral atorvastatin therapy restores cutaneous microvascular function by decreasing arginase activity in hypercholesterolaemic humans.	/pubmed/21486801	Holowatz LA, Santhanam L, Webb A, Berkowitz DE, Kenney WL.	J Physiol. 2011 Apr 15;589(Pt 8):2093-103. Epub 2011 Feb 21.	J Physiol. 2011	PubMed	citation	PMID:21486801	pubmed	21486801	create date:2011/04/14 | first author:Holowatz LA
ATP-mediated glucosensing by hypothalamic tanycytes.	/pubmed/21486800	Frayling C, Britton R, Dale N.	J Physiol. 2011 May 1;589(Pt 9):2275-86. Epub 2011 Mar 8.	J Physiol. 2011	PubMed	citation	PMID:21486800	pubmed	21486800	create date:2011/04/14 | first author:Frayling C
Brainstem serotonin deficiency in the neonatal period: autonomic dysregulation during mild cold stress.	/pubmed/21486799	Cummings KJ, Li A, Nattie EE.	J Physiol. 2011 Apr 15;589(Pt 8):2055-64. Epub 2011 Feb 28.	J Physiol. 2011	PubMed	citation	PMID:21486799	pubmed	21486799	create date:2011/04/14 | first author:Cummings KJ
Microdomain [Ca²⁺] near ryanodine receptors as reported by L-type Ca²⁺ and Na+/Ca²⁺ exchange currents.	/pubmed/21486798	Acsai K, Antoons G, Livshitz L, Rudy Y, Sipido KR.	J Physiol. 2011 May 15;589(Pt 10):2569-83. Epub 2011 Mar 8.	J Physiol. 2011	PubMed	citation	PMID:21486798	pubmed	21486798	create date:2011/04/14 | first author:Acsai K
Activation of glycine receptor phase-shifts the circadian rhythm in neuronal activity in the mouse suprachiasmatic nucleus.	/pubmed/21486797	Mordel J, Karnas D, Inyushkin A, Challet E, Pévet P, Meissl H.	J Physiol. 2011 May 1;589(Pt 9):2287-300. Epub 2011 Mar 8.	J Physiol. 2011	PubMed	citation	PMID:21486797	pubmed	21486797	create date:2011/04/14 | first author:Mordel J
The electrotonic architecture of the retinal microvasculature: modulation by angiotensin II.	/pubmed/21486796	Zhang T, Wu DM, Xu GZ, Puro DG.	J Physiol. 2011 May 1;589(Pt 9):2383-99. Epub 2011 Mar 8.	J Physiol. 2011	PubMed	citation	PMID:21486796	pubmed	21486796	create date:2011/04/14 | first author:Zhang T
Structural heterogeneity promotes triggered activity, reflection and arrhythmogenesis in cardiomyocyte monolayers.	/pubmed/21486795	Auerbach DS, Grzda KR, Furspan PB, Sato PY, Mironov S, Jalife J.	J Physiol. 2011 May 1;589(Pt 9):2363-81. Epub 2011 Mar 8.	J Physiol. 2011	PubMed	citation	PMID:21486795	pubmed	21486795	create date:2011/04/14 | first author:Auerbach DS
Probing glycine receptor stoichiometry in superficial dorsal horn neurones using the spasmodic mouse.	/pubmed/21486794	Graham BA, Tadros MA, Schofield PR, Callister RJ.	J Physiol. 2011 May 15;589(Pt 10):2459-74. Epub 2011 Mar 8.	J Physiol. 2011	PubMed	citation	PMID:21486794	pubmed	21486794	create date:2011/04/14 | first author:Graham BA
Exacerbation of pathology by oxidative stress in respiratory and locomotor muscles with Duchenne muscular dystrophy.	/pubmed/21486793	Lawler JM.	J Physiol. 2011 May 1;589(Pt 9):2161-70. Epub 2011 Mar 8. Review.	J Physiol. 2011	PubMed	citation	PMID:21486793	pubmed	21486793	create date:2011/04/14 | first author:Lawler JM
Contribution of astrocytic glutamate and GABA uptake to corticostriatal information processing.	/pubmed/21486792	Goubard V, Fino E, Venance L.	J Physiol. 2011 May 1;589(Pt 9):2301-19. Epub 2011 Mar 8.	J Physiol. 2011	PubMed	citation	PMID:21486792	pubmed	21486792	create date:2011/04/14 | first author:Goubard V
Ectopic expression of cone-specific G-protein-coupled receptor kinase GRK7 in zebrafish rods leads to lower photosensitivity and altered responses.	/pubmed/21486791	Vogalis F, Shiraki T, Kojima D, Wada Y, Nishiwaki Y, Jarvinen JL, Sugiyama J, Kawakami K, Masai I, Kawamura S, Fukada Y, Lamb TD.	J Physiol. 2011 May 1;589(Pt 9):2321-48. Epub 2011 Mar 8.	J Physiol. 2011	PubMed	citation	PMID:21486791	pubmed	21486791	create date:2011/04/14 | first author:Vogalis F
Single-unit muscle sympathetic nervous activity and its relation to cardiac noradrenaline spillover.	/pubmed/21486790	Lambert EA, Schlaich MP, Dawood T, Sari C, Chopra R, Barton DA, Kaye DM, Elam M, Esler MD, Lambert GW.	J Physiol. 2011 May 15;589(Pt 10):2597-605. Epub 2011 Mar 14.	J Physiol. 2011	PubMed	citation	PMID:21486790	pubmed	21486790	create date:2011/04/14 | first author:Lambert EA
Dehydroepiandrosterone protects against oxidative stress-induced endothelial dysfunction in ovariectomized rats.	/pubmed/21486789	Camporez JP, Akamine EH, Davel AP, Franci CR, Rossoni LV, Carvalho CR.	J Physiol. 2011 May 15;589(Pt 10):2585-96. Epub 2011 Mar 14.	J Physiol. 2011	PubMed	citation	PMID:21486789	pubmed	21486789	create date:2011/04/14 | first author:Camporez JP
Role of feedforward geniculate inputs in the generation of orientation selectivity in the cat's primary visual cortex.	/pubmed/21486788	Viswanathan S, Jayakumar J, Vidyasagar TR.	J Physiol. 2011 May 1;589(Pt 9):2349-61. Epub 2011 Mar 14.	J Physiol. 2011	PubMed	citation	PMID:21486788	pubmed	21486788	create date:2011/04/14 | first author:Viswanathan S
Title	URL	Description	Details	ShortDetails	Resource	Type	Identifiers	Db	EntrezUID	Properties
The hypothermic response to bacterial lipopolysaccharide critically depends on brain CB1, but not CB2 or TRPV1, receptors.	/pubmed/21486787	Steiner AA, Molchanova AY, Dogan MD, Patel S, Pétervári E, Balaskó M, Wanner SP, Eales J, Oliveira DL, Gavva NR, Almeida MC, Székely M, Romanovsky AA.	J Physiol. 2011 May 1;589(Pt 9):2415-31. Epub 2011 Mar 14.	J Physiol. 2011	PubMed	citation	PMID:21486787	pubmed	21486787	create date:2011/04/14 | first author:Steiner AA
Transmission of colour and acuity signals by parvocellular cells in marmoset monkeys.	/pubmed/21486786	Martin PR, Blessing EM, Buzás P, Szmajda BA, Forte JD.	J Physiol. 2011 Jun 1;589(Pt 11):2795-812. Epub 2011 Apr 11.	J Physiol. 2011	PubMed	citation	PMID:21486786	pubmed	21486786	create date:2011/04/14 | first author:Martin PR
The most common cystic fibrosis-associated mutation destabilizes the dimeric state of the nucleotide-binding domains of CFTR.	/pubmed/21486785	Jih KY, Li M, Hwang TC, Bompadre SG.	J Physiol. 2011 Jun 1;589(Pt 11):2719-31. Epub 2011 Apr 11.	J Physiol. 2011	PubMed	citation	PMID:21486785	pubmed	21486785	create date:2011/04/14 | first author:Jih KY
Axonal failure during high frequency stimulation of rat subthalamic nucleus.	/pubmed/21486784	Zheng F, Lammert K, Nixdorf-Bergweiler BE, Steigerwald F, Volkmann J, Alzheimer C.	J Physiol. 2011 Jun 1;589(Pt 11):2781-93. Epub 2011 Apr 11.	J Physiol. 2011	PubMed	citation	PMID:21486784	pubmed	21486784	create date:2011/04/14 | first author:Zheng F
Intrinsic membrane properties of spinal dorsal horn neurones modulate nociceptive information processing in vivo.	/pubmed/21486783	Reali C, Fossat P, Landry M, Russo RE, Nagy F.	J Physiol. 2011 Jun 1;589(Pt 11):2733-43. Epub 2011 Apr 11.	J Physiol. 2011	PubMed	citation	PMID:21486783	pubmed	21486783	create date:2011/04/14 | first author:Reali C
Contractile and electrophysiological properties of pulmonary artery smooth muscle are not altered in TASK-1 knockout mice.	/pubmed/21486782	Manoury B, Lamalle C, Oliveira R, Reid J, Gurney AM.	J Physiol. 2011 Jul 1;589(Pt 13):3231-46. Epub 2011 Apr 11.	J Physiol. 2011	PubMed	citation	PMID:21486782	pubmed	21486782	create date:2011/04/14 | first author:Manoury B
Pathophysiology of tissue fluid accumulation in inflammation.	/pubmed/21486781	Wiig H.	J Physiol. 2011 Jun 15;589(Pt 12):2945-53. Epub 2011 Apr 11.	J Physiol. 2011	PubMed	citation	PMID:21486781	pubmed	21486781	create date:2011/04/14 | first author:Wiig H
Dichotomous cellular properties of mouse orexin/hypocretin neurons.	/pubmed/21486780	Schöne C, Venner A, Knowles D, Karnani MM, Burdakov D.	J Physiol. 2011 Jun 1;589(Pt 11):2767-79. Epub 2011 Apr 11.	J Physiol. 2011	PubMed	citation	PMID:21486780	pubmed	21486780	create date:2011/04/14 | first author:Schöne C
Volume regulation in mammalian skeletal muscle: the role of sodium-potassium-chloride cotransporters during exposure to hypertonic solutions.	/pubmed/21486779	Lindinger MI, Leung M, Trajcevski KE, Hawke TJ.	J Physiol. 2011 Jun 1;589(Pt 11):2887-99. Epub 2011 Apr 11.	J Physiol. 2011	PubMed	citation	PMID:21486779	pubmed	21486779	create date:2011/04/14 | first author:Lindinger MI
Eukaryotic initiation factor 2B epsilon induces cap-dependent translation and skeletal muscle hypertrophy.	/pubmed/21486778	Mayhew DL, Hornberger TA, Lincoln HC, Bamman MM.	J Physiol. 2011 Jun 15;589(Pt 12):3023-37. Epub 2011 Apr 11.	J Physiol. 2011	PubMed	citation	PMID:21486778	pubmed	21486778	create date:2011/04/14 | first author:Mayhew DL
Lymphatic anatomy and biomechanics.	/pubmed/21486777	Negrini D, Moriondo A.	J Physiol. 2011 Jun 15;589(Pt 12):2927-34. Epub 2011 Apr 11.	J Physiol. 2011	PubMed	citation	PMID:21486777	pubmed	21486777	create date:2011/04/14 | first author:Negrini D
Adenosine A2A receptor induces protein kinase A-dependent functional modulation of human (alpha)3(beta)4 nicotinic receptor.	/pubmed/21486776	Di Angelantonio S, Piccioni A, Moriconi C, Trettel F, Cristalli G, Grassi F, Limatola C.	J Physiol. 2011 Jun 1;589(Pt 11):2755-66. Epub 2011 Apr 11.	J Physiol. 2011	PubMed	citation	PMID:21486776	pubmed	21486776	create date:2011/04/14 | first author:Di Angelantonio S
The Cav3.2 T-type calcium channel regulates temporal coding in mouse mechanoreceptors.	/pubmed/21486775	Wang R, Lewin GR.	J Physiol. 2011 May 1;589(Pt 9):2229-43. Epub 2011 Feb 28.	J Physiol. 2011	PubMed	citation	PMID:21486775	pubmed	21486775	create date:2011/04/14 | first author:Wang R
Excitatory-inhibitory imbalance in hypoglossal neurons during the critical period of postnatal development in the rat.	/pubmed/21486774	Gao XP, Liu QS, Liu Q, Wong-Riley MT.	J Physiol. 2011 Apr 15;589(Pt 8):1991-2006. Epub 2011 Feb 28.	J Physiol. 2011	PubMed	citation	PMID:21486774	pubmed	21486774	create date:2011/04/14 | first author:Gao XP
Action potential bursts enhance transmitter release at a giant central synapse.	/pubmed/21486773	Zhang B, Sun L, Yang YM, Huang HP, Zhu FP, Wang L, Zhang XY, Guo S, Zuo PL, Zhang CX, Ding JP, Wang LY, Zhou Z.	J Physiol. 2011 May 1;589(Pt 9):2213-27. Epub 2011 Feb 28.	J Physiol. 2011	PubMed	citation	PMID:21486773	pubmed	21486773	create date:2011/04/14 | first author:Zhang B
Modulation of postjunctional α-adrenergic vasoconstriction during exercise and exogenous ATP infusions in ageing humans.	/pubmed/21486772	Kirby BS, Crecelius AR, Voyles WF, Dinenno FA.	J Physiol. 2011 May 15;589(Pt 10):2641-53. Epub 2011 Feb 28.	J Physiol. 2011	PubMed	citation	PMID:21486772	pubmed	21486772	create date:2011/04/14 | first author:Kirby BS
Changes in muscle sympathetic nerve activity and vascular responses evoked in the spinotrapezius muscle of the rat by systemic hypoxia.	/pubmed/21486771	Hudson S, Johnson CD, Marshall JM.	J Physiol. 2011 May 1;589(Pt 9):2401-14. Epub 2011 Feb 28.	J Physiol. 2011	PubMed	citation	PMID:21486771	pubmed	21486771	create date:2011/04/14 | first author:Hudson S
Altered postnatal maturation of electrical properties in spinal motoneurons in a mouse model of amyotrophic lateral sclerosis.	/pubmed/21486770	Quinlan KA, Schuster JE, Fu R, Siddique T, Heckman CJ.	J Physiol. 2011 May 1;589(Pt 9):2245-60. Epub 2011 Feb 28.	J Physiol. 2011	PubMed	citation	PMID:21486770	pubmed	21486770	create date:2011/04/14 | first author:Quinlan KA
Cell type-specific and activity-dependent dynamics of action potential-evoked Ca2+ signals in dendrites of hippocampal inhibitory interneurons.	/pubmed/21486769	Evstratova A, Chamberland S, Topolnik L.	J Physiol. 2011 Apr 15;589(Pt 8):1957-77. Epub 2011 Feb 28.	J Physiol. 2011	PubMed	citation	PMID:21486769	pubmed	21486769	create date:2011/04/14 | first author:Evstratova A
Olfactory receptor neuron responses coding for rapid odour sampling.	/pubmed/21486768	Ghatpande AS, Reisert J.	J Physiol. 2011 May 1;589(Pt 9):2261-73. Epub 2011 Feb 28.	J Physiol. 2011	PubMed	citation	PMID:21486768	pubmed	21486768	create date:2011/04/14 | first author:Ghatpande AS
Balance of unidirectional monovalent ion fluxes in cells undergoing apoptosis: why does Na+/K+ pump suppression not cause cell swelling?	/pubmed/21486767	Yurinskaya VE, Rubashkin AA, Vereninov AA.	J Physiol. 2011 May 1;589(Pt 9):2197-211. Epub 2011 Mar 21.	J Physiol. 2011	PubMed	citation	PMID:21486767	pubmed	21486767	create date:2011/04/14 | first author:Yurinskaya VE
The expression of thyroid hormone transporters in the human fetal cerebral cortex during early development and in N-Tera-2 neurodifferentiation.	/pubmed/21486766	Chan SY, Martín-Santos A, Loubière LS, González AM, Stieger B, Logan A, McCabe CJ, Franklyn JA, Kilby MD.	J Physiol. 2011 Jun 1;589(Pt 11):2827-45. Epub 2011 Mar 21.	J Physiol. 2011	PubMed	citation	PMID:21486766	pubmed	21486766	create date:2011/04/14 | first author:Chan SY
Non-linear relationship between hyperpolarisation and relaxation enables long distance propagation of vasodilatation.	/pubmed/21486765	Wölfle SE, Chaston DJ, Goto K, Sandow SL, Edwards FR, Hill CE.	J Physiol. 2011 May 15;589(Pt 10):2607-23. Epub 2011 Mar 21.	J Physiol. 2011	PubMed	citation	PMID:21486765	pubmed	21486765	create date:2011/04/14 | first author:Wölfle SE
Knocking down of the KCC2 in rat hippocampal neurons increases intracellular chloride concentration and compromises neuronal survival.	/pubmed/21486764	Pellegrino C, Gubkina O, Schaefer M, Becq H, Ludwig A, Mukhtarov M, Chudotvorova I, Corby S, Salyha Y, Salozhin S, Bregestovski P, Medina I.	J Physiol. 2011 May 15;589(Pt 10):2475-96. Epub 2011 Mar 21.	J Physiol. 2011	PubMed	citation	PMID:21486764	pubmed	21486764	create date:2011/04/14 | first author:Pellegrino C
Neural mechanism of activity spread in the cat motor cortex and its relation to the intrinsic connectivity.	/pubmed/21486763	Capaday C, van Vreeswijk C, Ethier C, Ferkinghoff-Borg J, Weber D.	J Physiol. 2011 May 15;589(Pt 10):2515-28. Epub 2011 Mar 21.	J Physiol. 2011	PubMed	citation	PMID:21486763	pubmed	21486763	create date:2011/04/14 | first author:Capaday C
Impaired intestinal afferent nerve satiety signalling and vagal afferent excitability in diet induced obesity in the mouse.	/pubmed/21486762	Daly DM, Park SJ, Valinsky WC, Beyak MJ.	J Physiol. 2011 Jun 1;589(Pt 11):2857-70. Epub 2011 Mar 21.	J Physiol. 2011	PubMed	citation	PMID:21486762	pubmed	21486762	create date:2011/04/14 | first author:Daly DM
Functional role of M-type (KCNQ) K⁺ channels in adrenergic control of cardiomyocyte contraction rate by sympathetic neurons.	/pubmed/21486761	Zaika O, Zhang J, Shapiro MS.	J Physiol. 2011 May 15;589(Pt 10):2559-68. Epub 2011 Mar 21.	J Physiol. 2011	PubMed	citation	PMID:21486761	pubmed	21486761	create date:2011/04/14 | first author:Zaika O
Calcium-activated non-selective cation currents are involved in generation of tonic and bursting activity in dopamine neurons of the substantia nigra pars compacta.	/pubmed/21486760	Mrejeru A, Wei A, Ramirez JM.	J Physiol. 2011 May 15;589(Pt 10):2497-514. Epub 2011 Mar 21.	J Physiol. 2011	PubMed	citation	PMID:21486760	pubmed	21486760	create date:2011/04/14 | first author:Mrejeru A
Hamstring contractures in children with spastic cerebral palsy result from a stiffer extracellular matrix and increased in vivo sarcomere length.	/pubmed/21486759	Smith LR, Lee KS, Ward SR, Chambers HG, Lieber RL.	J Physiol. 2011 May 15;589(Pt 10):2625-39. Epub 2011 Mar 21.	J Physiol. 2011	PubMed	citation	PMID:21486759	pubmed	21486759	create date:2011/04/14 | first author:Smith LR
The temporal relationship between non-respiratory burst activity of expiratory laryngeal motoneurons and phrenic apnoea during stimulation of the superior laryngeal nerve in rat.	/pubmed/21320890	Sun QJ, Bautista TG, Berkowitz RG, Zhao WJ, Pilowsky PM.	J Physiol. 2011 Apr 1;589(Pt 7):1819-30. Epub 2011 Feb 14.	J Physiol. 2011	PubMed	citation	PMID:21320890	pubmed	21320890	create date:2011/02/16 | first author:Sun QJ
Preferential skeletal muscle myosin loss in response to mechanical silencing in a novel rat intensive care unit model: underlying mechanisms.	/pubmed/21320889	Ochala J, Gustafson AM, Diez ML, Renaud G, Li M, Aare S, Qaisar R, Banduseela VC, Hedström Y, Tang X, Dworkin B, Ford GC, Nair KS, Perera S, Gautel M, Larsson L.	J Physiol. 2011 Apr 15;589(Pt 8):2007-26. Epub 2011 Feb 14.	J Physiol. 2011	PubMed	citation	PMID:21320889	pubmed	21320889	create date:2011/02/16 | first author:Ochala J
Minimal alterations in T-type calcium channel gating markedly modify physiological firing dynamics.	/pubmed/21320888	Tscherter A, David F, Ivanova T, Deleuze C, Renger JJ, Uebele VN, Shin HS, Bal T, Leresche N, Lambert RC.	J Physiol. 2011 Apr 1;589(Pt 7):1707-24. Epub 2011 Feb 14.	J Physiol. 2011	PubMed	citation	PMID:21320888	pubmed	21320888	create date:2011/02/16 | first author:Tscherter A
Redox homeostasis, oxidative stress and disuse muscle atrophy.	/pubmed/21320887	Pellegrino MA, Desaphy JF, Brocca L, Pierno S, Camerino DC, Bottinelli R.	J Physiol. 2011 May 1;589(Pt 9):2147-60. Epub 2011 Feb 14. Review.	J Physiol. 2011	PubMed	citation	PMID:21320887	pubmed	21320887	create date:2011/02/16 | first author:Pellegrino MA
Beyond atrophy: redox mechanisms of muscle dysfunction in chronic inflammatory disease.	/pubmed/21320886	Reid MB, Moylan JS.	J Physiol. 2011 May 1;589(Pt 9):2171-9. Epub 2011 Feb 14. Review.	J Physiol. 2011	PubMed	citation	PMID:21320886	pubmed	21320886	create date:2011/02/16 | first author:Reid MB
Age-related changes in skeletal muscle reactive oxygen species generation and adaptive responses to reactive oxygen species.	/pubmed/21320885	Jackson MJ, McArdle A.	J Physiol. 2011 May 1;589(Pt 9):2139-45. Epub 2011 Feb 14. Review.	J Physiol. 2011	PubMed	citation	PMID:21320885	pubmed	21320885	create date:2011/02/16 | first author:Jackson MJ
Loss of visceral pain following colorectal distension in an endothelin-3 deficient mouse model of Hirschsprung's disease.	/pubmed/21320883	Zagorodnyuk VP, Kyloh M, Nicholas S, Peiris H, Brookes SJ, Chen BN, Spencer NJ.	J Physiol. 2011 Apr 1;589(Pt 7):1691-706. Epub 2011 Feb 14.	J Physiol. 2011	PubMed	citation	PMID:21320883	pubmed	21320883	create date:2011/02/16 | first author:Zagorodnyuk VP
The interaction of visual, vestibular and extra-retinal mechanisms in the control of head and gaze during head-free pursuit.	/pubmed/21300755	Ackerley R, Barnes GR.	J Physiol. 2011 Apr 1;589(Pt 7):1627-42. Epub 2011 Feb 7.	J Physiol. 2011	PubMed	citation	PMID:21300755	pubmed	21300755	create date:2011/02/09 | first author:Ackerley R
Acute and chronic effects of hypercalcaemia on cortical excitability as studied by 5 Hz repetitive transcranial magnetic stimulation.	/pubmed/21300754	Iacovelli E, Gilio F, Mascia ML, Scillitani A, Romagnoli E, Pichiorri F, Fucile S, Minisola S, Inghilleri M.	J Physiol. 2011 Apr 1;589(Pt 7):1619-26. Epub 2011 Feb 7.	J Physiol. 2011	PubMed	citation	PMID:21300754	pubmed	21300754	create date:2011/02/09 | first author:Iacovelli E
Local release of ATP into the arterial inflow and venous drainage of human skeletal muscle: insight from ATP determination with the intravascular microdialysis technique.	/pubmed/21300753	Mortensen SP, Thaning P, Nyberg M, Saltin B, Hellsten Y.	J Physiol. 2011 Apr 1;589(Pt 7):1847-57. Epub 2011 Feb 7.	J Physiol. 2011	PubMed	citation	PMID:21300753	pubmed	21300753	create date:2011/02/09 | first author:Mortensen SP
Cytosolic H+ microdomain developed around AE1 during AE1-mediated Cl-/HCO3- exchange.	/pubmed/21300752	Johnson DE, Casey JR.	J Physiol. 2011 Apr 1;589(Pt 7):1551-69. Epub 2011 Feb 7.	J Physiol. 2011	PubMed	citation	PMID:21300752	pubmed	21300752	create date:2011/02/09 | first author:Johnson DE
Early activation of mTORC1 signalling in response to mechanical overload is independent of phosphoinositide 3-kinase/Akt signalling.	/pubmed/21300751	Miyazaki M, McCarthy JJ, Fedele MJ, Esser KA.	J Physiol. 2011 Apr 1;589(Pt 7):1831-46. Epub 2011 Feb 7.	J Physiol. 2011	PubMed	citation	PMID:21300751	pubmed	21300751	create date:2011/02/09 | first author:Miyazaki M
Insulin acts in the arcuate nucleus to increase lumbar sympathetic nerve activity and baroreflex function in rats.	/pubmed/21300750	Cassaglia PA, Hermes SM, Aicher SA, Brooks VL.	J Physiol. 2011 Apr 1;589(Pt 7):1643-62. Epub 2011 Feb 7.	J Physiol. 2011	PubMed	citation	PMID:21300750	pubmed	21300750	create date:2011/02/09 | first author:Cassaglia PA
Desensitization of neurotransmitter-gated ion channels during high-frequency stimulation: a comparative study of Cys-loop, AMPA and purinergic receptors.	/pubmed/21300749	Papke D, Gonzalez-Gutierrez G, Grosman C.	J Physiol. 2011 Apr 1;589(Pt 7):1571-85. Epub 2011 Feb 7.	J Physiol. 2011	PubMed	citation	PMID:21300749	pubmed	21300749	create date:2011/02/09 | first author:Papke D
Is connexin36 critical for GABAergic hypersynchronization in the hippocampus?	/pubmed/21300748	Beaumont M, Maccaferri G.	J Physiol. 2011 Apr 1;589(Pt 7):1663-80. Epub 2011 Feb 7.	J Physiol. 2011	PubMed	citation	PMID:21300748	pubmed	21300748	create date:2011/02/09 | first author:Beaumont M
Altered electroretinograms in patients with KCNJ10 mutations and EAST syndrome.	/pubmed/21300747	Thompson DA, Feather S, Stanescu HC, Freudenthal B, Zdebik AA, Warth R, Ognjanovic M, Hulton SA, Wassmer E, van't Hoff W, Russell-Eggitt I, Dobbie A, Sheridan E, Kleta R, Bockenhauer D.	J Physiol. 2011 Apr 1;589(Pt 7):1681-9. Epub 2011 Feb 7.	J Physiol. 2011	PubMed	citation	PMID:21300747	pubmed	21300747	create date:2011/02/09 | first author:Thompson DA
BK channel β1 subunits regulate airway contraction secondary to M2 muscarinic acetylcholine receptor mediated depolarization.	/pubmed/21300746	Semenov I, Wang B, Herlihy JT, Brenner R.	J Physiol. 2011 Apr 1;589(Pt 7):1803-17. Epub 2011 Feb 7.	J Physiol. 2011	PubMed	citation	PMID:21300746	pubmed	21300746	create date:2011/02/09 | first author:Semenov I
'Brute force' vs. 'gentle taps' in the control of unstable loads.	/pubmed/21285028	Morasso P.	J Physiol. 2011 Feb 1;589(Pt 3):459-60. No abstract available.	J Physiol. 2011	PubMed	citation	PMID:21285028	pubmed	21285028	create date:2011/02/03 | first author:Morasso P
Oxygen's double-edged sword: balancing muscle O2 supply and use during exercise.	/pubmed/21285027	Poole DC.	J Physiol. 2011 Feb 1;589(Pt 3):457-8. No abstract available.	J Physiol. 2011	PubMed	citation	PMID:21285027	pubmed	21285027	create date:2011/02/03 | first author:Poole DC
The cardiovascular mighty mini-ruler.	/pubmed/21285026	Fitzgerald RS.	J Physiol. 2011 Feb 1;589(Pt 3):455-6. No abstract available.	J Physiol. 2011	PubMed	citation	PMID:21285026	pubmed	21285026	create date:2011/02/03 | first author:Fitzgerald RS
Do 'fibroblast-like cells' intercede during enteric inhibitory motor neurotransmission in gastrointestinal smooth muscles?	/pubmed/21285025	Lang RJ.	J Physiol. 2011 Feb 1;589(Pt 3):453-4. No abstract available.	J Physiol. 2011	PubMed	citation	PMID:21285025	pubmed	21285025	create date:2011/02/03 | first author:Lang RJ
Title	URL	Description	Details	ShortDetails	Resource	Type	Identifiers	Db	EntrezUID	Properties
In pursuit of the glycogen-[Ca2+] connection.	/pubmed/21285024	Stephenson DG.	J Physiol. 2011 Feb 1;589(Pt 3):451. No abstract available.	J Physiol. 2011	PubMed	citation	PMID:21285024	pubmed	21285024	create date:2011/02/03 | first author:Stephenson DG
High on altitude: new attitudes toward human cerebral blood flow regulation and altitude acclimatization.	/pubmed/21285023	Foster GE.	J Physiol. 2011 Feb 1;589(Pt 3):449. No abstract available.	J Physiol. 2011	PubMed	citation	PMID:21285023	pubmed	21285023	create date:2011/02/03 | first author:Foster GE
Ageing reduces the compensatory vasodilatation during hypoxic exercise: the role of nitric oxide.	/pubmed/21282292	Casey DP, Walker BG, Curry TB, Joyner MJ.	J Physiol. 2011 Mar 15;589(Pt 6):1477-88. Epub 2011 Jan 31.	J Physiol. 2011	PubMed	citation	PMID:21282292	pubmed	21282292	create date:2011/02/02 | first author:Casey DP
Conformational changes in the M2 muscarinic receptor induced by membrane voltage and agonist binding.	/pubmed/21282291	Navarro-Polanco RA, Moreno Galindo EG, Ferrer-Villada T, Arias M, Rigby JR, Sánchez-Chapula JA, Tristani-Firouzi M.	J Physiol. 2011 Apr 1;589(Pt 7):1741-53. Epub 2011 Jan 31.	J Physiol. 2011	PubMed	citation	PMID:21282291	pubmed	21282291	create date:2011/02/02 | first author:Navarro-Polanco RA
Erythropoietic and non-erythropoietic functions of erythropoietin in mouse models.	/pubmed/21282290	Vogel J, Gassmann M.	J Physiol. 2011 Mar 15;589(Pt 6):1259-64. Epub 2011 Jan 31. Review.	J Physiol. 2011	PubMed	citation	PMID:21282290	pubmed	21282290	create date:2011/02/02 | first author:Vogel J
Relaxation gating of the acetylcholine-activated inward rectifier K+ current is mediated by intrinsic voltage sensitivity of the muscarinic receptor.	/pubmed/21282289	Moreno-Galindo EG, Sánchez-Chapula JA, Sachse FB, Rodríguez-Paredes JA, Tristani-Firouzi M, Navarro-Polanco RA.	J Physiol. 2011 Apr 1;589(Pt 7):1755-67. Epub 2011 Jan 31.	J Physiol. 2011	PubMed	citation	PMID:21282289	pubmed	21282289	create date:2011/02/02 | first author:Moreno-Galindo EG
The role of synaptobrevin1/VAMP1 in Ca2+-triggered neurotransmitter release at the mouse neuromuscular junction.	/pubmed/21282288	Liu Y, Sugiura Y, Lin W.	J Physiol. 2011 Apr 1;589(Pt 7):1603-18. Epub 2011 Jan 31.	J Physiol. 2011	PubMed	citation	PMID:21282288	pubmed	21282288	create date:2011/02/02 | first author:Liu Y
Synthesis, function and possible new avenues for erythropoietin.	/pubmed/21282287	Lundby C.	J Physiol. 2011 Mar 15;589(Pt 6):1249. Epub 2011 Jan 31. No abstract available.	J Physiol. 2011	PubMed	citation	PMID:21282287	pubmed	21282287	create date:2011/02/02 | first author:Lundby C
Intramyocardial administration of chimeric ephrinA1-Fc promotes tissue salvage following myocardial infarction in mice.	/pubmed/21282286	Dries JL, Kent SD, Virag JA.	J Physiol. 2011 Apr 1;589(Pt 7):1725-40. Epub 2011 Jan 31.	J Physiol. 2011	PubMed	citation	PMID:21282286	pubmed	21282286	create date:2011/02/02 | first author:Dries JL
Specific mechanism of use-dependent channel block of calcium-permeable AMPA receptors provides activity-dependent inhibition of glutamatergic neurotransmission.	/pubmed/21282285	Zaitsev AV, Kim KK, Fedorova IM, Dorofeeva NA, Magazanik LG, Tikhonov DB.	J Physiol. 2011 Jan 31. [Epub ahead of print]	J Physiol. 2011	PubMed	citation	PMID:21282285	pubmed	21282285	create date:2011/02/02 | first author:Zaitsev AV
Functional and developmental expression of a zebrafish Kir1.1 (ROMK) potassium channel homologue Kcnj1.	/pubmed/21262879	Abbas L, Hajihashemi S, Stead LF, Cooper GJ, Ware TL, Munsey TS, Whitfield TT, White SJ.	J Physiol. 2011 Mar 15;589(Pt 6):1489-503. Epub 2011 Jan 24.	J Physiol. 2011	PubMed	citation	PMID:21262879	pubmed	21262879	create date:2011/01/26 | first author:Abbas L
Maternal obesity eliminates the neonatal lamb plasma leptin peak.	/pubmed/21262878	Long NM, Ford SP, Nathanielsz PW.	J Physiol. 2011 Mar 15;589(Pt 6):1455-62. Epub 2011 Jan 24.	J Physiol. 2011	PubMed	citation	PMID:21262878	pubmed	21262878	create date:2011/01/26 | first author:Long NM
Hypoxia inducible factor 1 links fast-patterned muscle activity and fast muscle phenotype in rats.	/pubmed/21262877	Lunde IG, Anton SL, Bruusgaard JC, Rana ZA, Ellefsen S, Gundersen K.	J Physiol. 2011 Mar 15;589(Pt 6):1443-54. Epub 2011 Jan 24.	J Physiol. 2011	PubMed	citation	PMID:21262877	pubmed	21262877	create date:2011/01/26 | first author:Lunde IG
Functional expression of transgenic 1sDHPR channels in adult mammalian skeletal muscle fibres.	/pubmed/21262876	DiFranco M, Tran P, Quiñonez M, Vergara JL.	J Physiol. 2011 Mar 15;589(Pt 6):1421-42. Epub 2011 Jan 24.	J Physiol. 2011	PubMed	citation	PMID:21262876	pubmed	21262876	create date:2011/01/26 | first author:DiFranco M
Infrared photostimulation of the crista ampullaris.	/pubmed/21242259	Rajguru SM, Richter CP, Matic AI, Holstein GR, Highstein SM, Dittami GM, Rabbitt RD.	J Physiol. 2011 Mar 15;589(Pt 6):1283-94. Epub 2011 Jan 17.	J Physiol. 2011	PubMed	citation	PMID:21242259	pubmed	21242259	create date:2011/01/19 | first author:Rajguru SM
Distribution of electrical activation to the external intercostal muscles during high frequency spinal cord stimulation in dogs.	/pubmed/21242258	DiMarco AF, Kowalski KE.	J Physiol. 2011 Mar 15;589(Pt 6):1383-95. Epub 2011 Jan 17.	J Physiol. 2011	PubMed	citation	PMID:21242258	pubmed	21242258	create date:2011/01/19 | first author:DiMarco AF
Intracellular calcium transients evoked by pulsed infrared radiation in neonatal cardiomyocytes.	/pubmed/21242257	Dittami GM, Rajguru SM, Lasher RA, Hitchcock RW, Rabbitt RD.	J Physiol. 2011 Mar 15;589(Pt 6):1295-306. Epub 2011 Jan 17.	J Physiol. 2011	PubMed	citation	PMID:21242257	pubmed	21242257	create date:2011/01/19 | first author:Dittami GM
A dual action of saturated fatty acids on electrical activity in rat pancreatic β-cells. Role of volume-regulated anion channel and KATP channel currents.	/pubmed/21242256	Best L, Jarman E, Brown PD.	J Physiol. 2011 Mar 15;589(Pt 6):1307-16. Epub 2011 Jan 17.	J Physiol. 2011	PubMed	citation	PMID:21242256	pubmed	21242256	create date:2011/01/19 | first author:Best L
The microcirculation: physiology at the mesoscale.	/pubmed/21242255	Secomb TW, Pries AR.	J Physiol. 2011 Mar 1;589(Pt 5):1047-52. Epub 2011 Jan 17. Review.	J Physiol. 2011	PubMed	citation	PMID:21242255	pubmed	21242255	create date:2011/01/19 | first author:Secomb TW
Spinal 5-HT7 receptor activation induces long-lasting phrenic motor facilitation.	/pubmed/21242254	Hoffman MS, Mitchell GS.	J Physiol. 2011 Mar 15;589(Pt 6):1397-407. Epub 2011 Jan 17.	J Physiol. 2011	PubMed	citation	PMID:21242254	pubmed	21242254	create date:2011/01/19 | first author:Hoffman MS
Altered sympathetic reflexes and vascular reactivity in rats after exposure to chronic intermittent hypoxia.	/pubmed/21242253	Silva AQ, Schreihofer AM.	J Physiol. 2011 Mar 15;589(Pt 6):1463-76. Epub 2011 Jan 17.	J Physiol. 2011	PubMed	citation	PMID:21242253	pubmed	21242253	create date:2011/01/19 | first author:Silva AQ
L-Dopa activates histaminergic neurons.	/pubmed/21242252	Yanovsky Y, Li S, Klyuch BP, Yao Q, Blandina P, Passani MB, Lin JS, Haas HL, Sergeeva OA.	J Physiol. 2011 Mar 15;589(Pt 6):1349-66. Epub 2011 Jan 17.	J Physiol. 2011	PubMed	citation	PMID:21242252	pubmed	21242252	create date:2011/01/19 | first author:Yanovsky Y
Erratum to JPHYSIOL/2010/189860 Muscle Specific MicroRNAs are regulated by Endurance Exercise in Human Skeletal Muscle Soren Nielsen, Camilla Scheele, Christina Yfanti, Thorbjorn CA Akerstrom, Anders Rinnov Nielsen, Bente Klarlund Pedersen, and Matthew James Laye.	/pubmed/21242251	Laye MJ.	J Physiol. 2011 Jan 17. [Epub ahead of print]	J Physiol. 2011	PubMed	citation	PMID:21242251	pubmed	21242251	create date:2011/01/19 | first author:Laye MJ
Impaired β-adrenergic responsiveness accentuates dysfunctional excitation-contraction coupling in an ovine model of tachypacing-induced heart failure.	/pubmed/21242250	Briston SJ, Caldwell JL, Horn MA, Clarke JD, Richards MA, Greensmith DJ, Graham HK, Hall MC, Eisner DA, Dibb KM, Trafford AW.	J Physiol. 2011 Mar 15;589(Pt 6):1367-82. Epub 2011 Jan 17.	J Physiol. 2011	PubMed	citation	PMID:21242250	pubmed	21242250	create date:2011/01/19 | first author:Briston SJ
Exercise with angina and cramp?	/pubmed/21239741	Paton JF.	J Physiol. 2011 Jan 15;589(Pt 2):261-2. No abstract available.	J Physiol. 2011	PubMed	citation	PMID:21239741	pubmed	21239741	create date:2011/01/18 | first author:Paton JF
Information processing in the primate visual system.	/pubmed/21224247	Martin PR, Solomon SG.	J Physiol. 2011 Jan 1;589(Pt 1):29-31. No abstract available.	J Physiol. 2011	PubMed	citation	PMID:21224247	pubmed	21224247	create date:2011/01/13 | first author:Martin PR
Inflammatory mediators weaken the amniotic membrane barrier through disruption of tight junctions.	/pubmed/21224246	Ross MG.	J Physiol. 2011 Jan 1;589(Pt 1):5. No abstract available.	J Physiol. 2011	PubMed	citation	PMID:21224246	pubmed	21224246	create date:2011/01/13 | first author:Ross MG
Breath-taking complexity of vagal C-fibre nociceptors: implications for inflammatory pulmonary disease, dyspnoea and cough.	/pubmed/21224245	Adriaensen D, Timmermans JP.	J Physiol. 2011 Jan 1;589(Pt 1):3-4. No abstract available.	J Physiol. 2011	PubMed	citation	PMID:21224245	pubmed	21224245	create date:2011/01/13 | first author:Adriaensen D
Don't 'agonise' over the mechanisms underlying beta-agonist-induced muscle hypertrophy!	/pubmed/21224244	Atherton PJ, Szewczyk NJ.	J Physiol. 2011 Jan 1;589(Pt 1):1-2. No abstract available.	J Physiol. 2011	PubMed	citation	PMID:21224244	pubmed	21224244	create date:2011/01/13 | first author:Atherton PJ
Reactive oxygen and nitrogen species as intracellular signals in skeletal muscle.	/pubmed/21224240	Powers SK, Talbert EE, Adhihetty PJ.	J Physiol. 2011 May 1;589(Pt 9):2129-38. Epub 2011 Jan 4. Review.	J Physiol. 2011	PubMed	citation	PMID:21224240	pubmed	21224240	create date:2011/01/13 | first author:Powers SK
Regional genomic regulation of cardiac sodium-calcium exchanger by oestrogen.	/pubmed/21224239	Chen G, Yang X, Alber S, Shusterman V, Salama G.	J Physiol. 2011 Mar 1;589(Pt 5):1061-80. Epub 2011 Jan 4.	J Physiol. 2011	PubMed	citation	PMID:21224239	pubmed	21224239	create date:2011/01/13 | first author:Chen G
Ten questions about systems biology.	/pubmed/21224238	Joyner MJ, Pedersen BK.	J Physiol. 2011 Mar 1;589(Pt 5):1017-30. Epub 2011 Jan 4. Review.	J Physiol. 2011	PubMed	citation	PMID:21224238	pubmed	21224238	create date:2011/01/13 | first author:Joyner MJ
Components of neuronal chloride transport in rat and human neocortex.	/pubmed/21224237	Deisz RA, Lehmann TN, Horn P, Dehnicke C, Nitsch R.	J Physiol. 2011 Mar 15;589(Pt 6):1317-47. Epub 2011 Jan 4.	J Physiol. 2011	PubMed	citation	PMID:21224237	pubmed	21224237	create date:2011/01/13 | first author:Deisz RA
Electrical activity-triggered glucagon-like peptide-1 secretion from primary murine L-cells.	/pubmed/21224236	Rogers GJ, Tolhurst G, Ramzan A, Habib AM, Parker HE, Gribble FM, Reimann F.	J Physiol. 2011 Mar 1;589(Pt 5):1081-93. Epub 2011 Jan 4.	J Physiol. 2011	PubMed	citation	PMID:21224236	pubmed	21224236	create date:2011/01/13 | first author:Rogers GJ
Functional sympatholysis is impaired in hypertensive humans.	/pubmed/21224235	Vongpatanasin W, Wang Z, Arbique D, Arbique G, Adams-Huet B, Mitchell JH, Victor RG, Thomas GD.	J Physiol. 2011 Mar 1;589(Pt 5):1209-20. Epub 2011 Jan 4.	J Physiol. 2011	PubMed	citation	PMID:21224235	pubmed	21224235	create date:2011/01/13 | first author:Vongpatanasin W
Chronic oral ingestion of L-carnitine and carbohydrate increases muscle carnitine content and alters muscle fuel metabolism during exercise in humans.	/pubmed/21224234	Wall BT, Stephens FB, Constantin-Teodosiu D, Marimuthu K, Macdonald IA, Greenhaff PL.	J Physiol. 2011 Feb 15;589(Pt 4):963-73. Epub 2011 Jan 4.	J Physiol. 2011	PubMed	citation	PMID:21224234	pubmed	21224234	create date:2011/01/13 | first author:Wall BT
Role of an extracellular loop in determining the stoichiometry of Na+-HCO₃⁻ cotransporters.	/pubmed/21224233	Chen LM, Liu Y, Boron WF.	J Physiol. 2011 Feb 15;589(Pt 4):877-90. Epub 2011 Jan 4.	J Physiol. 2011	PubMed	citation	PMID:21224233	pubmed	21224233	create date:2011/01/13 | first author:Chen LM
Cyclophilin-D is dispensable for atrophy and mitochondrial apoptotic signalling in denervated muscle.	/pubmed/21224232	Daussin FN, Godin R, Ascah A, Deschênes S, Burelle Y.	J Physiol. 2011 Feb 15;589(Pt 4):855-61. Epub 2011 Jan 4.	J Physiol. 2011	PubMed	citation	PMID:21224232	pubmed	21224232	create date:2011/01/13 | first author:Daussin FN
Facilitated transporters mediate net efflux of amino acids to the fetus across the basal membrane of the placental syncytiotrophoblast.	/pubmed/21224231	Cleal JK, Glazier JD, Ntani G, Crozier SR, Day PE, Harvey NC, Robinson SM, Cooper C, Godfrey KM, Hanson MA, Lewis RM.	J Physiol. 2011 Feb 15;589(Pt 4):987-97. Epub 2011 Jan 4.	J Physiol. 2011	PubMed	citation	PMID:21224231	pubmed	21224231	create date:2011/01/13 | first author:Cleal JK
Microtransplantation of acetylcholine receptors from normal or denervated rat skeletal muscles to frog oocytes.	/pubmed/21224230	Bernareggi A, Reyes-Ruiz JM, Lorenzon P, Ruzzier F, Miledi R.	J Physiol. 2011 Mar 1;589(Pt 5):1133-42. Epub 2011 Jan 4.	J Physiol. 2011	PubMed	citation	PMID:21224230	pubmed	21224230	create date:2011/01/13 | first author:Bernareggi A
Regulation of gene expression by carbon dioxide.	/pubmed/21224229	Taylor CT, Cummins EP.	J Physiol. 2011 Feb 15;589(Pt 4):797-803. Epub 2011 Jan 4. Review.	J Physiol. 2011	PubMed	citation	PMID:21224229	pubmed	21224229	create date:2011/01/13 | first author:Taylor CT
'Integrative Physiology 2.0': integration of systems biology into physiology and its application to cardiovascular homeostasis.	/pubmed/21224228	Kuster DW, Merkus D, van der Velden J, Verhoeven AJ, Duncker DJ.	J Physiol. 2011 Mar 1;589(Pt 5):1037-45. Epub 2011 Jan 4. Review.	J Physiol. 2011	PubMed	citation	PMID:21224228	pubmed	21224228	create date:2011/01/13 | first author:Kuster DW
Presynaptic action potential waveform determines cortical synaptic latency.	/pubmed/21224227	Boudkkazi S, Fronzaroli-Molinieres L, Debanne D.	J Physiol. 2011 Mar 1;589(Pt 5):1117-31. Epub 2011 Jan 4.	J Physiol. 2011	PubMed	citation	PMID:21224227	pubmed	21224227	create date:2011/01/13 | first author:Boudkkazi S
Exercise-induced liver chemokine CXCL-1 expression is linked to muscle-derived interleukin-6 expression.	/pubmed/21224226	Pedersen L, Pilegaard H, Hansen J, Brandt C, Adser H, Hidalgo J, Olesen J, Pedersen BK, Hojman P.	J Physiol. 2011 Mar 15;589(Pt 6):1409-20. Epub 2011 Jan 4.	J Physiol. 2011	PubMed	citation	PMID:21224226	pubmed	21224226	create date:2011/01/13 | first author:Pedersen L
Multiple hypothalamic cell populations encoding distinct visual information.	/pubmed/21224225	Brown TM, Wynne J, Piggins HD, Lucas RJ.	J Physiol. 2011 Mar 1;589(Pt 5):1173-94. Epub 2011 Jan 10.	J Physiol. 2011	PubMed	citation	PMID:21224225	pubmed	21224225	create date:2011/01/13 | first author:Brown TM
Lateral transmission of force is impaired in skeletal muscles of dystrophic mice and very old rats.	/pubmed/21224224	Ramaswamy KS, Palmer ML, van der Meulen JH, Renoux A, Kostrominova TY, Michele DE, Faulkner JA.	J Physiol. 2011 Mar 1;589(Pt 5):1195-208. Epub 2011 Jan 10.	J Physiol. 2011	PubMed	citation	PMID:21224224	pubmed	21224224	create date:2011/01/13 | first author:Ramaswamy KS
'Systems biology' in human exercise physiology: is it something different from integrative physiology?	/pubmed/21224223	Greenhaff PL, Hargreaves M.	J Physiol. 2011 Mar 1;589(Pt 5):1031-6. Epub 2011 Jan 10. Review.	J Physiol. 2011	PubMed	citation	PMID:21224223	pubmed	21224223	create date:2011/01/13 | first author:Greenhaff PL
Low-voltage activated Kv1.1 subunits are crucial for the processing of sound source location in the lateral superior olive in mice.	/pubmed/21224222	Karcz A, Hennig MH, Robbins CA, Tempel BL, Rübsamen R, Kopp-Scheinpflug C.	J Physiol. 2011 Mar 1;589(Pt 5):1143-57. Epub 2011 Jan 10.	J Physiol. 2011	PubMed	citation	PMID:21224222	pubmed	21224222	create date:2011/01/13 | first author:Karcz A
Astrocytes control GABAergic inhibition of neurons in the mouse barrel cortex.	/pubmed/21224221	Benedetti B, Matyash V, Kettenmann H.	J Physiol. 2011 Mar 1;589(Pt 5):1159-72. Epub 2011 Jan 10.	J Physiol. 2011	PubMed	citation	PMID:21224221	pubmed	21224221	create date:2011/01/13 | first author:Benedetti B
Functional connectivity of the main intercalated nucleus of the mouse amygdala.	/pubmed/21224220	Mańko M, Geracitano R, Capogna M.	J Physiol. 2011 Apr 15;589(Pt 8):1911-25. Epub 2011 Jan 10.	J Physiol. 2011	PubMed	citation	PMID:21224220	pubmed	21224220	create date:2011/01/13 | first author:Mańko M
Title	URL	Description	Details	ShortDetails	Resource	Type	Identifiers	Db	EntrezUID	Properties
Hippocampal microcircuit dynamics probed using optical imaging approaches.	/pubmed/21224219	Coulter DA, Yue C, Ang CW, Weissinger F, Goldberg E, Hsu FC, Carlson GC, Takano H.	J Physiol. 2011 Apr 15;589(Pt 8):1893-903. Epub 2011 Jan 10. Review.	J Physiol. 2011	PubMed	citation	PMID:21224219	pubmed	21224219	create date:2011/01/13 | first author:Coulter DA
The stretch-dependent potassium channel TREK-1 and its function in murine myometrium.	/pubmed/21224218	Monaghan K, Baker SA, Dwyer L, Hatton WC, Sik Park K, Sanders KM, Koh SD.	J Physiol. 2011 Mar 1;589(Pt 5):1221-33. Epub 2011 Jan 10.	J Physiol. 2011	PubMed	citation	PMID:21224218	pubmed	21224218	create date:2011/01/13 | first author:Monaghan K
The human circadian system adapts to prior photic history.	/pubmed/21224217	Chang AM, Scheer FA, Czeisler CA.	J Physiol. 2011 Mar 1;589(Pt 5):1095-102. Epub 2011 Jan 10.	J Physiol. 2011	PubMed	citation	PMID:21224217	pubmed	21224217	create date:2011/01/13 | first author:Chang AM
Modulation of the central chemoreflex magnitude by the peripheral chemoreceptors: a hyperadditive effect or are we barking up the wrong tree?	/pubmed/21173088	Taylor BJ, Woods PR, Wehrwein EA.	J Physiol. 2010 Dec 15;588(Pt 24):4857-8. No abstract available.	J Physiol. 2010	PubMed	citation	PMID:21173088	pubmed	21173088	create date:2010/12/22 | first author:Taylor BJ
Physiological versus pathological cardiac electrical remodelling: potential basis and relevance to clinical management.	/pubmed/21173087	Naud P, Guasch E, Nattel S.	J Physiol. 2010 Dec 15;588(Pt 24):4855-6. No abstract available.	J Physiol. 2010	PubMed	citation	PMID:21173087	pubmed	21173087	create date:2010/12/22 | first author:Naud P
CICR takes centre stage in {beta}-cells: a cute cascade connects cAMP to CICR.	/pubmed/21173086	Islam MS.	J Physiol. 2010 Dec 15;588(Pt 24):4853. No abstract available.	J Physiol. 2010	PubMed	citation	PMID:21173086	pubmed	21173086	create date:2010/12/22 | first author:Islam MS
Rippling the cortex with high-frequency (>100 Hz) alternating current stimulation.	/pubmed/21173085	Siebner HR, Ziemann U.	J Physiol. 2010 Dec 15;588(Pt 24):4851-2. No abstract available.	J Physiol. 2010	PubMed	citation	PMID:21173085	pubmed	21173085	create date:2010/12/22 | first author:Siebner HR
A small leak may sink a great ship but what does it do to the heart?	/pubmed/21173084	Dibb K, Eisner D.	J Physiol. 2010 Dec 15;588(Pt 24):4849. No abstract available.	J Physiol. 2010	PubMed	citation	PMID:21173084	pubmed	21173084	create date:2010/12/22 | first author:Dibb K
Etomidate and propofol inhibit the neurotransmitter release machinery at different sites.	/pubmed/21173083	Herring BE, McMillan K, Pike CM, Marks J, Fox AP, Xie Z.	J Physiol. 2011 Mar 1;589(Pt 5):1103-15. Epub 2010 Dec 20. Erratum in: J Physiol. 2011 Sep 15;589(Pt 18):4633.	J Physiol. 2011	PubMed	citation	PMID:21173083	pubmed	21173083	create date:2010/12/22 | first author:Herring BE
Requirement for CB1 but not GABAB receptors in the cholecystokinin mediated inhibition of GABA release from cholecystokinin expressing basket cells.	/pubmed/21173082	Lee SH, Soltesz I.	J Physiol. 2011 Feb 15;589(Pt 4):891-902. Epub 2010 Dec 20.	J Physiol. 2011	PubMed	citation	PMID:21173082	pubmed	21173082	create date:2010/12/22 | first author:Lee SH
Testosterone is involved in mediating the effects of prenatal stress in male guinea pig offspring.	/pubmed/21173081	Kapoor A, Matthews SG.	J Physiol. 2011 Feb 1;589(Pt 3):755-66. Epub 2010 Dec 20.	J Physiol. 2011	PubMed	citation	PMID:21173081	pubmed	21173081	create date:2010/12/22 | first author:Kapoor A
Emerging concepts for the role of TRP channels in the cardiovascular system.	/pubmed/21173080	Vennekens R.	J Physiol. 2011 Apr 1;589(Pt 7):1527-34. Epub 2010 Dec 20. Review.	J Physiol. 2011	PubMed	citation	PMID:21173080	pubmed	21173080	create date:2010/12/22 | first author:Vennekens R
A functional role for the 'fibroblast-like cells' in gastrointestinal smooth muscles.	/pubmed/21173079	Kurahashi M, Zheng H, Dwyer L, Ward SM, Don Koh S, Sanders KM.	J Physiol. 2011 Feb 1;589(Pt 3):697-710. Epub 2010 Dec 20.	J Physiol. 2011	PubMed	citation	PMID:21173079	pubmed	21173079	create date:2010/12/22 | first author:Kurahashi M
Angiotensin1-9 antagonises pro-hypertrophic signalling in cardiomyocytes via the angiotensin type 2 receptor.	/pubmed/21173078	Flores-Muñoz M, Smith NJ, Haggerty C, Milligan G, Nicklin SA.	J Physiol. 2011 Feb 15;589(Pt 4):939-51. Epub 2010 Dec 20.	J Physiol. 2011	PubMed	citation	PMID:21173078	pubmed	21173078	create date:2010/12/22 | first author:Flores-Muñoz M
Retinoic acid stimulation of VEGF secretion from human endometrial stromal cells is mediated by production of reactive oxygen species.	/pubmed/21173077	Wu J, Hansen JM, Hao L, Taylor RN, Sidell N.	J Physiol. 2011 Feb 15;589(Pt 4):863-75. Epub 2010 Dec 20.	J Physiol. 2011	PubMed	citation	PMID:21173077	pubmed	21173077	create date:2010/12/22 | first author:Wu J
Progesterone enhances adrenergic control of skin blood flow in women with high but not low orthostatic tolerance.	/pubmed/21173076	Wenner MM, Taylor HS, Stachenfeld NS.	J Physiol. 2011 Feb 15;589(Pt 4):975-86. Epub 2010 Dec 20.	J Physiol. 2011	PubMed	citation	PMID:21173076	pubmed	21173076	create date:2010/12/22 | first author:Wenner MM
Requirements for synaptically evoked plateau potentials in relay cells of the dorsal lateral geniculate nucleus of the mouse.	/pubmed/21173075	Dilger EK, Shin HS, Guido W.	J Physiol. 2011 Feb 15;589(Pt 4):919-37. Epub 2010 Dec 20.	J Physiol. 2011	PubMed	citation	PMID:21173075	pubmed	21173075	create date:2010/12/22 | first author:Dilger EK
T-type calcium channels and vascular function: the new kid on the block?	/pubmed/21173074	Kuo IY, Wölfle SE, Hill CE.	J Physiol. 2011 Feb 15;589(Pt 4):783-95. Epub 2010 Dec 20. Review.	J Physiol. 2011	PubMed	citation	PMID:21173074	pubmed	21173074	create date:2010/12/22 | first author:Kuo IY
Regulation of visceral sympathetic tone by A5 noradrenergic neurons in rodents.	/pubmed/21173073	Kanbar R, Depuy SD, West GH, Stornetta RL, Guyenet PG.	J Physiol. 2011 Feb 15;589(Pt 4):903-17. Epub 2010 Dec 20.	J Physiol. 2011	PubMed	citation	PMID:21173073	pubmed	21173073	create date:2010/12/22 | first author:Kanbar R
A trans-spinal loop between neurones in the reticular formation and in the cerebellum.	/pubmed/21149461	Hammar I, Krutki P, Drzymala-Celichowska H, Nilsson E, Jankowska E.	J Physiol. 2011 Feb 1;589(Pt 3):653-65. Epub 2010 Dec 13.	J Physiol. 2011	PubMed	citation	PMID:21149461	pubmed	21149461	create date:2010/12/15 | first author:Hammar I
Imbalanced K+ and Ca2+ subthreshold interactions contribute to increased hypothalamic presympathetic neuronal excitability in hypertensive rats.	/pubmed/21149460	Sonner PM, Lee S, Ryu PD, Lee SY, Stern JE.	J Physiol. 2011 Feb 1;589(Pt 3):667-83. Epub 2010 Dec 13.	J Physiol. 2011	PubMed	citation	PMID:21149460	pubmed	21149460	create date:2010/12/15 | first author:Sonner PM
Erratum to Hyperoxia blunts counterregulation during hypoglycemia in humans: possible role for the carotid bodies?" by Erica A Wehrwein	Rita Basu	Ananda Basu	Timothy B Curry	Robert A Rizza	and Michael J Joyner(doi:10.1113/jphysiol.2010.197491)."	/pubmed/21149459	Wehrwein E, Basu R, Basu A, Curry T, Rizza R, Joyner MJ.	J Physiol. 2010 Dec 13. [Epub ahead of print]	J Physiol. 2010	PubMed	citation	PMID:21149459	pubmed	21149459	create date:2010/12/15 | first author:Wehrwein E
TRPM2: a multifunctional ion channel for calcium signalling.	/pubmed/21135052	Sumoza-Toledo A, Penner R.	J Physiol. 2011 Apr 1;589(Pt 7):1515-25. Epub 2010 Dec 6. Review.	J Physiol. 2011	PubMed	citation	PMID:21135052	pubmed	21135052	create date:2010/12/08 | first author:Sumoza-Toledo A
Role of glycogen availability in sarcoplasmic reticulum Ca2+ kinetics in human skeletal muscle.	/pubmed/21135051	Ørtenblad N, Nielsen J, Saltin B, Holmberg HC.	J Physiol. 2011 Feb 1;589(Pt 3):711-25. Epub 2010 Dec 6.	J Physiol. 2011	PubMed	citation	PMID:21135051	pubmed	21135051	create date:2010/12/08 | first author:Ørtenblad N
Skeletal muscle fatigue precedes the slow component of oxygen uptake kinetics during exercise in humans.	/pubmed/21135050	Cannon DT, White AC, Andriano MF, Kolkhorst FW, Rossiter HB.	J Physiol. 2011 Feb 1;589(Pt 3):727-39. Epub 2010 Dec 6.	J Physiol. 2011	PubMed	citation	PMID:21135050	pubmed	21135050	create date:2010/12/08 | first author:Cannon DT
Neurogliaform cells and other interneurons of stratum lacunosum-moleculare gate entorhinal-hippocampal dialogue.	/pubmed/21135049	Capogna M.	J Physiol. 2011 Apr 15;589(Pt 8):1875-83. Epub 2010 Dec 6. Review.	J Physiol. 2011	PubMed	citation	PMID:21135049	pubmed	21135049	create date:2010/12/08 | first author:Capogna M
Neo-Darwinism, the modern synthesis and selfish genes: are they of use in physiology?	/pubmed/21135048	Noble D.	J Physiol. 2011 Mar 1;589(Pt 5):1007-15. Epub 2010 Dec 6. Review.	J Physiol. 2011	PubMed	citation	PMID:21135048	pubmed	21135048	create date:2010/12/08 | first author:Noble D
Direct and indirect control of orexin/hypocretin neurons by glycine receptors.	/pubmed/21135047	Karnani MM, Venner A, Jensen LT, Fugger L, Burdakov D.	J Physiol. 2011 Feb 1;589(Pt 3):639-51. Epub 2010 Dec 6.	J Physiol. 2011	PubMed	citation	PMID:21135047	pubmed	21135047	create date:2010/12/08 | first author:Karnani MM
Non-neuronal release of ACh plays a key role in secretory response to luminal propionate in rat colon.	/pubmed/21135046	Yajima T, Inoue R, Matsumoto M, Yajima M.	J Physiol. 2011 Feb 15;589(Pt 4):953-62. Epub 2010 Dec 6.	J Physiol. 2011	PubMed	citation	PMID:21135046	pubmed	21135046	create date:2010/12/08 | first author:Yajima T
Gating behaviour of sodium currents in adult mouse muscle recorded with an improved two-electrode voltage clamp.	/pubmed/21135045	Fu Y, Struyk A, Markin V, Cannon S.	J Physiol. 2011 Feb 1;589(Pt 3):525-46. Epub 2010 Dec 6.	J Physiol. 2011	PubMed	citation	PMID:21135045	pubmed	21135045	create date:2010/12/08 | first author:Fu Y
Systems biology and integrative physiological modelling.	/pubmed/21135044	Hester RL, Iliescu R, Summers R, Coleman TG.	J Physiol. 2011 Mar 1;589(Pt 5):1053-60. Epub 2010 Dec 6.	J Physiol. 2011	PubMed	citation	PMID:21135044	pubmed	21135044	create date:2010/12/08 | first author:Hester RL
Modulation of hippocampal stratum lacunosum-moleculare microcircuits.	/pubmed/21135043	Maccaferri G.	J Physiol. 2011 Apr 15;589(Pt 8):1885-91. Epub 2010 Dec 6. Review.	J Physiol. 2011	PubMed	citation	PMID:21135043	pubmed	21135043	create date:2010/12/08 | first author:Maccaferri G
Linear transmission of cortical oscillations to the neural drive to muscles is mediated by common projections to populations of motoneurons in humans.	/pubmed/21135042	Negro F, Farina D.	J Physiol. 2011 Feb 1;589(Pt 3):629-37. Epub 2010 Dec 6.	J Physiol. 2011	PubMed	citation	PMID:21135042	pubmed	21135042	create date:2010/12/08 | first author:Negro F
A global synergy of ions and voltage?	/pubmed/21123207	Okamura Y.	J Physiol. 2010 Dec 1;588(Pt 23):4649. No abstract available.	J Physiol. 2010	PubMed	citation	PMID:21123207	pubmed	21123207	create date:2010/12/03 | first author:Okamura Y
Angiogenesis - may the force be with you!	/pubmed/21123206	Egginton S.	J Physiol. 2010 Dec 1;588(Pt 23):4615-6. No abstract available.	J Physiol. 2010	PubMed	citation	PMID:21123206	pubmed	21123206	create date:2010/12/03 | first author:Egginton S
Fasting during exercise for fitness during feasting?	/pubmed/21123205	Heilbronn LK.	J Physiol. 2010 Dec 1;588(Pt 23):4613-4. No abstract available.	J Physiol. 2010	PubMed	citation	PMID:21123205	pubmed	21123205	create date:2010/12/03 | first author:Heilbronn LK
Synchronicity, cycles and synaptic signalling in the colon.	/pubmed/21123204	Galligan JJ.	J Physiol. 2010 Dec 1;588(Pt 23):4611. No abstract available.	J Physiol. 2010	PubMed	citation	PMID:21123204	pubmed	21123204	create date:2010/12/03 | first author:Galligan JJ
Hippocampal spatial navigation: interneurons take responsibility.	/pubmed/21123203	Gloveli T.	J Physiol. 2010 Dec 1;588(Pt 23):4609-10. No abstract available.	J Physiol. 2010	PubMed	citation	PMID:21123203	pubmed	21123203	create date:2010/12/03 | first author:Gloveli T
Muscle capillary supply takes the load.	/pubmed/21123202	Egginton S.	J Physiol. 2010 Dec 1;588(Pt 23):4607-8. No abstract available.	J Physiol. 2010	PubMed	citation	PMID:21123202	pubmed	21123202	create date:2010/12/03 | first author:Egginton S
CFTR channels and adenosine triphosphate release: the impossible rendez-vous revisited in skeletal muscle.	/pubmed/21123201	Becq F.	J Physiol. 2010 Dec 1;588(Pt 23):4605-6. No abstract available.	J Physiol. 2010	PubMed	citation	PMID:21123201	pubmed	21123201	create date:2010/12/03 | first author:Becq F
Going to altitude? Bring your vitamins!	/pubmed/21123200	Lundby C.	J Physiol. 2010 Dec 1;588(Pt 23):4603-4. No abstract available.	J Physiol. 2010	PubMed	citation	PMID:21123200	pubmed	21123200	create date:2010/12/03 | first author:Lundby C
Residues R282 and D341 act as electrostatic gates in the proton-dependent oligopeptide transporter PepT1.	/pubmed/21115649	Bossi E, Renna MD, Sangaletti R, D'Antoni F, Cherubino F, Kottra G, Peres A.	J Physiol. 2011 Feb 1;589(Pt 3):495-510. Epub 2010 Nov 29.	J Physiol. 2011	PubMed	citation	PMID:21115649	pubmed	21115649	create date:2010/12/01 | first author:Bossi E
Scale exponents of blood pressure and heart rate during autonomic blockade as assessed by detrended fluctuation analysis.	/pubmed/21115648	Castiglioni P, Parati G, Di Rienzo M, Carabalona R, Cividjian A, Quintin L.	J Physiol. 2011 Jan 15;589(Pt 2):355-69. Epub 2010 Nov 29.	J Physiol. 2011	PubMed	citation	PMID:21115648	pubmed	21115648	create date:2010/12/01 | first author:Castiglioni P
Modulation of contractile apparatus Ca2+ sensitivity and disruption of excitation-contraction coupling by S-nitrosoglutathione in rat muscle fibres.	/pubmed/21115647	Dutka TL, Mollica JP, Posterino GS, Lamb GD.	J Physiol. 2011 May 1;589(Pt 9):2181-96. Epub 2010 Nov 29.	J Physiol. 2011	PubMed	citation	PMID:21115647	pubmed	21115647	create date:2010/12/01 | first author:Dutka TL
Error in doi.	/pubmed/21115646	Osorio N, Cathalia L, Meisler M, Crest M, Magistretti J, Delmas P.	J Physiol. 2010 Nov 29. [Epub ahead of print]	J Physiol. 2010	PubMed	citation	PMID:21115646	pubmed	21115646	create date:2010/12/01 | first author:Osorio N
Postural activation of the human medial gastrocnemius muscle: are the muscle units spatially localised?	/pubmed/21115645	Vieira TM, Loram ID, Muceli S, Merletti R, Farina D.	J Physiol. 2011 Jan 15;589(Pt 2):431-43. Epub 2010 Nov 29.	J Physiol. 2011	PubMed	citation	PMID:21115645	pubmed	21115645	create date:2010/12/01 | first author:Vieira TM
Visualization of glutamate as a volume transmitter.	/pubmed/21115644	Okubo Y, Iino M.	J Physiol. 2011 Feb 1;589(Pt 3):481-8. Epub 2010 Nov 29. Review.	J Physiol. 2011	PubMed	citation	PMID:21115644	pubmed	21115644	create date:2010/12/01 | first author:Okubo Y
Error in doi.	/pubmed/21115643	Lee S, Hatran DP, Tomimatsu T, Pereyr Pena J, McAuley G, Longo LD.	J Physiol. 2010 Nov 29. [Epub ahead of print]	J Physiol. 2010	PubMed	citation	PMID:21115643	pubmed	21115643	create date:2010/12/01 | first author:Lee S
Fast synaptic transmission in the goldfish CNS mediated by multiple nicotinic receptors.	/pubmed/21115642	Grove CL, Szabo TM, McIntosh JM, Do SC, Waldeck RF, Faber DS.	J Physiol. 2011 Feb 1;589(Pt 3):575-95. Epub 2010 Nov 29.	J Physiol. 2011	PubMed	citation	PMID:21115642	pubmed	21115642	create date:2010/12/01 | first author:Grove CL
Lack of muscle recovery after immobilization in old rats does not result from a defect in normalization of the ubiquitin-proteasome and the caspase-dependent apoptotic pathways.	/pubmed/21115641	Magne H, Savary-Auzeloux I, Vazeille E, Claustre A, Attaix D, Anne L, Véronique SL, Philippe G, Dardevet D, Combaret L.	J Physiol. 2011 Feb 1;589(Pt 3):511-24. Epub 2010 Nov 29.	J Physiol. 2011	PubMed	citation	PMID:21115641	pubmed	21115641	create date:2010/12/01 | first author:Magne H
Title	URL	Description	Details	ShortDetails	Resource	Type	Identifiers	Db	EntrezUID	Properties
High-resolution simultaneous voltage and Ca2+ imaging.	/pubmed/21115640	Vogt KE, Gerharz S, Graham J, Canepari M.	J Physiol. 2011 Feb 1;589(Pt 3):489-94. Epub 2010 Nov 29.	J Physiol. 2011	PubMed	citation	PMID:21115640	pubmed	21115640	create date:2010/12/01 | first author:Vogt KE
Cholinergic modulation amplifies the intrinsic oscillatory properties of CA1 hippocampal cholecystokinin-positive interneurons.	/pubmed/21115639	Cea-del Rio CA, Lawrence JJ, Erdelyi F, Szabo G, McBain CJ.	J Physiol. 2011 Feb 1;589(Pt 3):609-27. Epub 2010 Nov 29.	J Physiol. 2011	PubMed	citation	PMID:21115639	pubmed	21115639	create date:2010/12/01 | first author:Cea-del Rio CA
Nav1.7 mutations associated with paroxysmal extreme pain disorder, but not erythromelalgia, enhance Navbeta4 peptide-mediated resurgent sodium currents.	/pubmed/21115638	Theile JW, Jarecki BW, Piekarz AD, Cummins TR.	J Physiol. 2011 Feb 1;589(Pt 3):597-608. Epub 2010 Nov 29.	J Physiol. 2011	PubMed	citation	PMID:21115638	pubmed	21115638	create date:2010/12/01 | first author:Theile JW
Morphological and electrical properties of oligodendrocytes in the white matter of the corpus callosum and cerebellum.	/pubmed/21098009	Bakiri Y, Káradóttir R, Cossell L, Attwell D.	J Physiol. 2011 Feb 1;589(Pt 3):559-73. Epub 2010 Nov 22.	J Physiol. 2011	PubMed	citation	PMID:21098009	pubmed	21098009	create date:2010/11/26 | first author:Bakiri Y
Mechanisms of closed-state inactivation in voltage-gated ion channels.	/pubmed/21098008	Bähring R, Covarrubias M.	J Physiol. 2011 Feb 1;589(Pt 3):461-79. Epub 2010 Nov 22. Review.	J Physiol. 2011	PubMed	citation	PMID:21098008	pubmed	21098008	create date:2010/11/26 | first author:Bähring R
Plasticity in human motor cortex is in part genetically determined.	/pubmed/21098007	Missitzi J, Gentner R, Geladas N, Politis P, Karandreas N, Classen J, Klissouras V.	J Physiol. 2011 Jan 15;589(Pt 2):297-306. Epub 2010 Nov 22.	J Physiol. 2011	PubMed	citation	PMID:21098007	pubmed	21098007	create date:2010/11/26 | first author:Missitzi J
Overestimation of force during matching of externally generated forces.	/pubmed/21098006	Walsh LD, Taylor JL, Gandevia SC.	J Physiol. 2011 Feb 1;589(Pt 3):547-57. Epub 2010 Nov 22.	J Physiol. 2011	PubMed	citation	PMID:21098006	pubmed	21098006	create date:2010/11/26 | first author:Walsh LD
Phosphodiesterase 4 inhibition attenuates atrial natriuretic peptide-induced vascular hyperpermeability and loss of plasma volume.	/pubmed/21098005	Lin YC, Samardzic H, Adamson RH, Renkin EM, Clark JF, Reed RK, Curry FR.	J Physiol. 2011 Jan 15;589(Pt 2):341-53. Epub 2010 Nov 22.	J Physiol. 2011	PubMed	citation	PMID:21098005	pubmed	21098005	create date:2010/11/26 | first author:Lin YC
Human control of an inverted pendulum: is continuous control necessary? Is intermittent control effective? Is intermittent control physiological?	/pubmed/21098004	Loram ID, Gollee H, Lakie M, Gawthrop PJ.	J Physiol. 2011 Jan 15;589(Pt 2):307-24. Epub 2010 Nov 22.	J Physiol. 2011	PubMed	citation	PMID:21098004	pubmed	21098004	create date:2010/11/26 | first author:Loram ID
Plasma pH does not influence the cerebral metabolic ratio during maximal whole body exercise.	/pubmed/21098003	Volianitis S, Rasmussen P, Seifert T, Nielsen HB, Secher NH.	J Physiol. 2011 Jan 15;589(Pt 2):423-9. Epub 2010 Nov 22.	J Physiol. 2011	PubMed	citation	PMID:21098003	pubmed	21098003	create date:2010/11/26 | first author:Volianitis S
Formation of the non-functional and functional pools of granule cells in the dentate gyrus: role of neurogenesis, LTP and LTD.	/pubmed/21098002	Lisman J.	J Physiol. 2011 Apr 15;589(Pt 8):1905-9. Epub 2010 Nov 22. Review.	J Physiol. 2011	PubMed	citation	PMID:21098002	pubmed	21098002	create date:2010/11/26 | first author:Lisman J
Morphological and functional changes in guinea-pig neurons projecting to the ileal mucosa at early stages after inflammatory damage.	/pubmed/21098001	Nurgali K, Qu Z, Hunne B, Thacker M, Pontell L, Furness JB.	J Physiol. 2011 Jan 15;589(Pt 2):325-39. Epub 2010 Nov 22.	J Physiol. 2011	PubMed	citation	PMID:21098001	pubmed	21098001	create date:2010/11/26 | first author:Nurgali K
The curse of the sympathetic nervous system: are men or women more unfortunate?	/pubmed/21078602	Hart EC, Joyner MJ.	J Physiol. 2010 Nov 15;588(Pt 22):4345-6. Review. No abstract available. Erratum in: J Physiol. 2011 Jan 1;589(1):259.	J Physiol. 2010	PubMed	citation	PMID:21078602	pubmed	21078602	create date:2010/11/17 | first author:Hart EC
Sympathetic coronary vasomotor control: are women really the weaker sex?	/pubmed/21078601	Duncker DJ, Merkus D.	J Physiol. 2010 Nov 15;588(Pt 22):4343-4. Review. No abstract available.	J Physiol. 2010	PubMed	citation	PMID:21078601	pubmed	21078601	create date:2010/11/17 | first author:Duncker DJ
Changing our thinking about walking.	/pubmed/21078600	Norton J.	J Physiol. 2010 Nov 15;588(Pt 22):4341. Review. No abstract available.	J Physiol. 2010	PubMed	citation	PMID:21078600	pubmed	21078600	create date:2010/11/17 | first author:Norton J
Early dating influences long-term synaptic partnerships.	/pubmed/21078599	Grande G, Wang LY.	J Physiol. 2010 Nov 15;588(Pt 22):4339-40. Review. No abstract available.	J Physiol. 2010	PubMed	citation	PMID:21078599	pubmed	21078599	create date:2010/11/17 | first author:Grande G
The 'connexin' between astrocytes, ATP and central respiratory chemoreception.	/pubmed/21078598	Funk GD.	J Physiol. 2010 Nov 15;588(Pt 22):4335-7. Review. No abstract available.	J Physiol. 2010	PubMed	citation	PMID:21078598	pubmed	21078598	create date:2010/11/17 | first author:Funk GD
What does the membrane K(ATP) channel really do in skeletal muscle?	/pubmed/21078597	Bruton J.	J Physiol. 2010 Nov 15;588(Pt 22):4333. Review. No abstract available.	J Physiol. 2010	PubMed	citation	PMID:21078597	pubmed	21078597	create date:2010/11/17 | first author:Bruton J
Of mice and men: filling gaps in the TBC1D1 story.	/pubmed/21078596	Cartee GD.	J Physiol. 2010 Nov 15;588(Pt 22):4331-2. Review. No abstract available.	J Physiol. 2010	PubMed	citation	PMID:21078596	pubmed	21078596	create date:2010/11/17 | first author:Cartee GD
Renal mechanisms contributing to the antihypertensive action of soluble epoxide hydrolase inhibition in Ren-2 transgenic rats with inducible hypertension.	/pubmed/21078594	Honetschlägerová Z, Z Husková Z, Vaňourková Z, Sporková A, Kramer HJ, Hwang SH, Tsai HJ, Hammock BD, Imig JD, Červenka L, Kopkan L.	J Physiol. 2011 Jan 1;589(Pt 1):207-19.	J Physiol. 2011	PubMed	citation	PMID:21078594	pubmed	21078594	create date:2010/11/17 | first author:Honetschlägerová Z
Electrophysiological evidence for distinct vagal pathways mediating CCK-evoked motor effects in the proximal versus distal stomach.	/pubmed/21078593	Okano-Matsumoto S, McRoberts JA, Taché Y, Adelson DW.	J Physiol. 2011 Jan 15;589(Pt 2):371-93. Epub 2010 Nov 15.	J Physiol. 2011	PubMed	citation	PMID:21078593	pubmed	21078593	create date:2010/11/17 | first author:Okano-Matsumoto S
Regulation of erythropoietin production.	/pubmed/21078592	Jelkmann W.	J Physiol. 2011 Mar 15;589(Pt 6):1251-8. Epub 2010 Nov 15. Review.	J Physiol. 2011	PubMed	citation	PMID:21078592	pubmed	21078592	create date:2010/11/17 | first author:Jelkmann W
Role of blood flow in carotid body chemoreflex function in heart failure.	/pubmed/21078591	Ding Y, Li YL, Schultz HD.	J Physiol. 2011 Jan 1;589(Pt 1):245-58. Epub 2010 Nov 15.	J Physiol. 2011	PubMed	citation	PMID:21078591	pubmed	21078591	create date:2010/11/17 | first author:Ding Y
Effect of P2 receptor blockade with pyridoxine on sympathetic response to exercise pressor reflex in humans.	/pubmed/21078590	Cui J, Leuenberger UA, Blaha C, King NC, Sinoway LI.	J Physiol. 2011 Feb 1;589(Pt 3):685-95. Epub 2010 Nov 15.	J Physiol. 2011	PubMed	citation	PMID:21078590	pubmed	21078590	create date:2010/11/17 | first author:Cui J
The dynamics of single spike-evoked adenosine release in the cerebellum.	/pubmed/21078589	Klyuch BP, Richardson MJ, Dale N, Wall MJ.	J Physiol. 2011 Jan 15;589(Pt 2):283-95. Epub 2010 Nov 15.	J Physiol. 2011	PubMed	citation	PMID:21078589	pubmed	21078589	create date:2010/11/17 | first author:Klyuch BP
Irritating channels: the case of TRPA1.	/pubmed/21078588	Nilius B, Prenen J, Owsianik G.	J Physiol. 2011 Apr 1;589(Pt 7):1543-9. Epub 2010 Nov 15. Review.	J Physiol. 2011	PubMed	citation	PMID:21078588	pubmed	21078588	create date:2010/11/17 | first author:Nilius B
Testosterone restores respiratory long term facilitation in old male rats by an aromatase-dependent mechanism.	/pubmed/21078587	Nelson NR, Bird IM, Behan M.	J Physiol. 2011 Jan 15;589(Pt 2):409-21. Epub 2010 Nov 15.	J Physiol. 2011	PubMed	citation	PMID:21078587	pubmed	21078587	create date:2010/11/17 | first author:Nelson NR
Unperturbed islet α-cell function examined in mouse pancreas tissue slices.	/pubmed/21078586	Huang YC, Rupnik M, Gaisano HY.	J Physiol. 2011 Jan 15;589(Pt 2):395-408. Epub 2010 Nov 15.	J Physiol. 2011	PubMed	citation	PMID:21078586	pubmed	21078586	create date:2010/11/17 | first author:Huang YC
Integration and propagation of somatosensory responses in the corticostriatal pathway: an intracellular study in vivo.	/pubmed/21059765	Pidoux M, Mahon S, Deniau JM, Charpier S.	J Physiol. 2011 Jan 15;589(Pt 2):263-81.	J Physiol. 2011	PubMed	citation	PMID:21059765	pubmed	21059765	create date:2010/11/10 | first author:Pidoux M
Synaptic vesicles control the time course of neurotransmitter secretion via a Ca²+/H+ antiport.	/pubmed/21059764	Cordeiro JM, Gonçalves PP, Dunant Y.	J Physiol. 2011 Jan 1;589(Pt 1):149-67.	J Physiol. 2011	PubMed	citation	PMID:21059764	pubmed	21059764	create date:2010/11/10 | first author:Cordeiro JM
Complete Affiliation for Egidio D'Angelo and Sergio Solinas, University of Pavia for JPHYSIOL/2010/192559.	/pubmed/21059763	D'Angelo E.	J Physiol. 2010 Nov 8. [Epub ahead of print]	J Physiol. 2010	PubMed	citation	PMID:21059763	pubmed	21059763	create date:2010/11/10 | first author:D'Angelo E
Energy expenditure during sleep, sleep deprivation and sleep following sleep deprivation in adult humans.	/pubmed/21059762	Jung CM, Melanson EL, Frydendall EJ, Perreault L, Eckel RH, Wright KP.	J Physiol. 2011 Jan 1;589(Pt 1):235-44. Epub 2010 Nov 8.	J Physiol. 2011	PubMed	citation	PMID:21059762	pubmed	21059762	create date:2010/11/10 | first author:Jung CM
Physiological angiogenesis is a graded, not threshold, response.	/pubmed/21059761	Egginton S, Badr I, Williams J, Hauton D, Baan GC, Jaspers RT.	J Physiol. 2011 Jan 1;589(Pt 1):195-206. Epub 2010 Nov 8.	J Physiol. 2011	PubMed	citation	PMID:21059761	pubmed	21059761	create date:2010/11/10 | first author:Egginton S
Faster O₂ uptake kinetics in canine skeletal muscle in situ after acute creatine kinase inhibition.	/pubmed/21059760	Grassi B, Rossiter HB, Hogan MC, Howlett RA, Harris JE, Goodwin ML, Dobson JL, Gladden LB.	J Physiol. 2011 Jan 1;589(Pt 1):221-33. Epub 2010 Nov 8.	J Physiol. 2011	PubMed	citation	PMID:21059760	pubmed	21059760	create date:2010/11/10 | first author:Grassi B
Genetic dissection of ion currents underlying all-or-none action potentials in C. elegans body-wall muscle cells.	/pubmed/21059759	Liu P, Ge Q, Chen B, Salkoff L, Kotlikoff MI, Wang ZW.	J Physiol. 2011 Jan 1;589(Pt 1):101-17. Epub 2010 Nov 8.	J Physiol. 2011	PubMed	citation	PMID:21059759	pubmed	21059759	create date:2010/11/10 | first author:Liu P
Free radical signalling underlies inhibition of CaV3.2 T-type calcium channels by nitrous oxide in the pain pathway.	/pubmed/21059758	Orestes P, Bojadzic D, Lee J, Leach E, Salajegheh R, Digruccio MR, Nelson MT, Todorovic SM.	J Physiol. 2011 Jan 1;589(Pt 1):135-48. Epub 2010 Nov 8.	J Physiol. 2011	PubMed	citation	PMID:21059758	pubmed	21059758	create date:2010/11/10 | first author:Orestes P
Temporally resolved cAMP monitoring in endothelial cells uncovers a thrombin-induced [cAMP] elevation mediated via the Ca²+-dependent production of prostacyclin.	/pubmed/21059757	Werthmann RC, Lohse MJ, Bünemann M.	J Physiol. 2011 Jan 1;589(Pt 1):181-93. Epub 2010 Nov 8.	J Physiol. 2011	PubMed	citation	PMID:21059757	pubmed	21059757	create date:2010/11/10 | first author:Werthmann RC
Reciprocal Ia inhibition contributes to motoneuronal hyperpolarisation during the inactive phase of locomotion and scratching in the cat.	/pubmed/21059756	Geertsen SS, Stecina K, Meehan CF, Nielsen JB, Hultborn H.	J Physiol. 2011 Jan 1;589(Pt 1):119-34. Epub 2010 Nov 8.	J Physiol. 2011	PubMed	citation	PMID:21059756	pubmed	21059756	create date:2010/11/10 | first author:Geertsen SS
Alterations in cerebral blood flow and cerebrovascular reactivity during 14 days at 5050 m.	/pubmed/21041534	Lucas SJ, Burgess KR, Thomas KN, Donnelly J, Peebles KC, Lucas RA, Fan JL, Cotter JD, Basnyat R, Ainslie PN.	J Physiol. 2011 Feb 1;589(Pt 3):741-53. Epub 2010 Nov 1.	J Physiol. 2011	PubMed	citation	PMID:21041534	pubmed	21041534	create date:2010/11/03 | first author:Lucas SJ
Acute effects of reactive oxygen and nitrogen species on the contractile function of skeletal muscle.	/pubmed/21041533	Lamb GD, Westerblad H.	J Physiol. 2011 May 1;589(Pt 9):2119-27. Epub 2010 Nov 1. Review.	J Physiol. 2011	PubMed	citation	PMID:21041533	pubmed	21041533	create date:2010/11/03 | first author:Lamb GD
Molecular basis of epithelial Ca2+ and Mg2+ transport: insights from the TRP channel family.	/pubmed/21041532	Dimke H, Hoenderop JG, Bindels RJ.	J Physiol. 2011 Apr 1;589(Pt 7):1535-42. Epub 2010 Nov 1. Review.	J Physiol. 2011	PubMed	citation	PMID:21041532	pubmed	21041532	create date:2010/11/03 | first author:Dimke H
Using repetitive transcranial magnetic stimulation to study the underlying neural mechanisms of human motor learning and memory.	/pubmed/21041531	Censor N, Cohen LG.	J Physiol. 2011 Jan 1;589(Pt 1):21-8. Epub 2010 Nov 1.	J Physiol. 2011	PubMed	citation	PMID:21041531	pubmed	21041531	create date:2010/11/03 | first author:Censor N
Mechanosensitivity of Nav1.5, a voltage-sensitive sodium channel.	/pubmed/21041530	Beyder A, Rae JL, Bernard C, Strege PR, Sachs F, Farrugia G.	J Physiol. 2010 Dec 15;588(Pt 24):4969-85. Epub 2010 Nov 1.	J Physiol. 2010	PubMed	citation	PMID:21041530	pubmed	21041530	create date:2010/11/03 | first author:Beyder A
Epac2-dependent mobilization of intracellular Ca²+ by glucagon-like peptide-1 receptor agonist exendin-4 is disrupted in β-cells of phospholipase C-ε knockout mice.	/pubmed/21041529	Dzhura I, Chepurny OG, Kelley GG, Leech CA, Roe MW, Dzhura E, Afshari P, Malik S, Rindler MJ, Xu X, Lu Y, Smrcka AV, Holz GG.	J Physiol. 2010 Dec 15;588(Pt 24):4871-89. Epub 2010 Nov 1.	J Physiol. 2010	PubMed	citation	PMID:21041529	pubmed	21041529	create date:2010/11/03 | first author:Dzhura I
Post-tetanic potentiation is caused by two signalling mechanisms affecting quantal size and quantal content.	/pubmed/21041528	Xue L, Wu LG.	J Physiol. 2010 Dec 15;588(Pt 24):4987-94. Epub 2010 Nov 1.	J Physiol. 2010	PubMed	citation	PMID:21041528	pubmed	21041528	create date:2010/11/03 | first author:Xue L
In obese Zucker rats, lipids accumulate in the heart despite normal mitochondrial content, morphology and long-chain fatty acid oxidation.	/pubmed/21041527	Holloway GP, Snook LA, Harris RJ, Glatz JF, Luiken JJ, Bonen A.	J Physiol. 2011 Jan 1;589(Pt 1):169-80. Epub 2010 Nov 1.	J Physiol. 2011	PubMed	citation	PMID:21041527	pubmed	21041527	create date:2010/11/03 | first author:Holloway GP
Inflammatory mediators weaken the amniotic membrane barrier through disruption of tight junctions.	/pubmed/21041526	Kobayashi K, Miwa H, Yasui M.	J Physiol. 2010 Dec 15;588(Pt 24):4859-69. Epub 2010 Nov 1.	J Physiol. 2010	PubMed	citation	PMID:21041526	pubmed	21041526	create date:2010/11/03 | first author:Kobayashi K
Alteration in skeletal muscle afferents in rats with chronic heart failure.	/pubmed/21041525	Wang HJ, Li YL, Gao L, Zucker IH, Wang W.	J Physiol. 2010 Dec 15;588(Pt 24):5033-47. Epub 2010 Nov 1.	J Physiol. 2010	PubMed	citation	PMID:21041525	pubmed	21041525	create date:2010/11/03 | first author:Wang HJ
Crossbridge recruitment by stretching does not invalidate force spectroscopy experiments in living skeletal muscle fibres.	/pubmed/21037318	Cecchi G.	J Physiol. 2010 Nov 1;588(Pt 21):4327-8; author reply 4329. No abstract available.	J Physiol. 2010	PubMed	citation	PMID:21037318	pubmed	21037318	create date:2010/11/03 | first author:Cecchi G
Intensity-dependent activation of intracellular signalling pathways in skeletal muscle: role of fibre type recruitment during exercise.	/pubmed/21037317	Godin R, Ascah A, Daussin FN.	J Physiol. 2010 Nov 1;588(Pt 21):4073-4. No abstract available.	J Physiol. 2010	PubMed	citation	PMID:21037317	pubmed	21037317	create date:2010/11/03 | first author:Godin R
Title	URL	Description	Details	ShortDetails	Resource	Type	Identifiers	Db	EntrezUID	Properties
Wasting away in Mars-Aritaville.	/pubmed/21037316	Joyner MJ.	J Physiol. 2010 Nov 1;588(Pt 21):4071. No abstract available.	J Physiol. 2010	PubMed	citation	PMID:21037316	pubmed	21037316	create date:2010/11/03 | first author:Joyner MJ
Visualising vagal afferent neurons and their terminals whilst silencing TRPV1.	/pubmed/21037315	Brierley SM.	J Physiol. 2010 Nov 1;588(Pt 21):4069-70. No abstract available.	J Physiol. 2010	PubMed	citation	PMID:21037315	pubmed	21037315	create date:2010/11/03 | first author:Brierley SM
The peptide or the neuron?	/pubmed/21037314	McAllen R.	J Physiol. 2010 Nov 1;588(Pt 21):4067-8. No abstract available.	J Physiol. 2010	PubMed	citation	PMID:21037314	pubmed	21037314	create date:2010/11/03 | first author:McAllen R
Bring on the heat: transient receptor potential vanilloid type-1 (TRPV-1) channels as a sensory link for local thermal hyperaemia.	/pubmed/21037313	Wilkins BW.	J Physiol. 2010 Nov 1;588(Pt 21):4065. No abstract available.	J Physiol. 2010	PubMed	citation	PMID:21037313	pubmed	21037313	create date:2010/11/03 | first author:Wilkins BW
Water cotransport in pigmented epithelial cells.	/pubmed/21037312	Naftalin R.	J Physiol. 2010 Nov 1;588(Pt 21):4063-4. No abstract available.	J Physiol. 2010	PubMed	citation	PMID:21037312	pubmed	21037312	create date:2010/11/03 | first author:Naftalin R
Muscle spindle afferents and the mystery of the α3 isoform of Na+,K+-ATPase.	/pubmed/21037311	Dobretsov M, Stimers JR.	J Physiol. 2010 Nov 1;588(Pt 21):4061. No abstract available.	J Physiol. 2010	PubMed	citation	PMID:21037311	pubmed	21037311	create date:2010/11/03 | first author:Dobretsov M
What are chemokine signalling systems doing in the brain?	/pubmed/21037310	Miles R.	J Physiol. 2010 Nov 1;588(Pt 21):4059. No abstract available.	J Physiol. 2010	PubMed	citation	PMID:21037310	pubmed	21037310	create date:2010/11/03 | first author:Miles R
Histamine: from flop to flip-flop.	/pubmed/21037309	Zecharia A.	J Physiol. 2010 Nov 1;588(Pt 21):4057. No abstract available.	J Physiol. 2010	PubMed	citation	PMID:21037309	pubmed	21037309	create date:2010/11/03 | first author:Zecharia A
Properties of urethral rhabdosphincter motoneurons and their regulation by noradrenaline.	/pubmed/20974682	Yashiro K, Thor KB, Burgard EC.	J Physiol. 2010 Dec 15;588(Pt 24):4951-67. Epub 2010 Oct 25.	J Physiol. 2010	PubMed	citation	PMID:20974682	pubmed	20974682	create date:2010/10/27 | first author:Yashiro K
Homeostatic regulation of electrical excitability in physiological cardiac hypertrophy.	/pubmed/20974681	Yang KC, Foeger NC, Marionneau C, Jay PY, McMullen JR, Nerbonne JM.	J Physiol. 2010 Dec 15;588(Pt 24):5015-32. Epub 2010 Oct 25.	J Physiol. 2010	PubMed	citation	PMID:20974681	pubmed	20974681	create date:2010/10/27 | first author:Yang KC
GABA(B) receptor feedback regulation of bipolar cell transmitter release.	/pubmed/20974680	Song Y, Slaughter MM.	J Physiol. 2010 Dec 15;588(Pt 24):4937-49. Epub 2010 Oct 25.	J Physiol. 2010	PubMed	citation	PMID:20974680	pubmed	20974680	create date:2010/10/27 | first author:Song Y
Force-generating capacity of human myosin isoforms extracted from single muscle fibre segments.	/pubmed/20974679	Li M, Larsson L.	J Physiol. 2010 Dec 15;588(Pt 24):5105-14. Epub 2010 Oct 25.	J Physiol. 2010	PubMed	citation	PMID:20974679	pubmed	20974679	create date:2010/10/27 | first author:Li M
The specific origin of the simple and complex spikes in Purkinje neurons.	/pubmed/20973158	Orozco EA, Jiménez RB, Alvarez-Tostado JL, Vogt W, Silva GR.	J Physiol. 2010 Oct 15;588(Pt 20):3853. No abstract available.	J Physiol. 2010	PubMed	citation	PMID:20973158	pubmed	20973158	create date:2010/10/26 | first author:Orozco EA
Voltage-dependent block by internal spermine of the murine inwardly rectifying K+ channel, Kir2.1, with asymmetrical K+ concentrations.	/pubmed/20962011	Matsuda H, Hayashi M, Okada M.	J Physiol. 2010 Dec 1;588(Pt 23):4673-81. Epub 2010 Oct 20.	J Physiol. 2010	PubMed	citation	PMID:20962011	pubmed	20962011	create date:2010/10/22 | first author:Matsuda H
Effects of acidification and increased extracellular potassium on dynamic muscle contractions in isolated rat muscles.	/pubmed/20962010	Overgaard K, Højfeldt GW, Nielsen OB.	J Physiol. 2010 Dec 15;588(Pt 24):5065-76. Epub 2010 Oct 20.	J Physiol. 2010	PubMed	citation	PMID:20962010	pubmed	20962010	create date:2010/10/22 | first author:Overgaard K
The C-terminal domain of ßIV-spectrin is crucial for KCNQ2 aggregation and excitability at nodes of Ranvier.	/pubmed/20962009	Devaux JJ.	J Physiol. 2010 Dec 1;588(Pt 23):4719-30. Epub 2010 Oct 20.	J Physiol. 2010	PubMed	citation	PMID:20962009	pubmed	20962009	create date:2010/10/22 | first author:Devaux JJ
Boosting brain excitability by transcranial high frequency stimulation in the ripple range.	/pubmed/20962008	Moliadze V, Antal A, Paulus W.	J Physiol. 2010 Dec 15;588(Pt 24):4891-904.	J Physiol. 2010	PubMed	citation	PMID:20962008	pubmed	20962008	create date:2010/10/22 | first author:Moliadze V
Segmental patterns of vestibular-mediated synaptic inputs to axial and limb motoneurons in the neonatal mouse assessed by optical recording.	/pubmed/20962007	Kasumacic N, Glover JC, Perreault MC.	J Physiol. 2010 Dec 15;588(Pt 24):4905-25. Epub 2010 Oct 20.	J Physiol. 2010	PubMed	citation	PMID:20962007	pubmed	20962007	create date:2010/10/22 | first author:Kasumacic N
Effects of maternal hypoxia on muscle vasodilatation evoked by acute systemic hypoxia in adult rat offspring: changed roles of adenosine and A1 receptors.	/pubmed/20962006	Coney AM, Marshall JM.	J Physiol. 2010 Dec 15;588(Pt 24):5115-25. Epub 2010 Oct 20.	J Physiol. 2010	PubMed	citation	PMID:20962006	pubmed	20962006	create date:2010/10/22 | first author:Coney AM
Regulation of exocytic mode in hippocampal neurons by intra-bouton calcium concentration.	/pubmed/20962005	Richards DA.	J Physiol. 2010 Dec 15;588(Pt 24):4927-36. Epub 2010 Oct 20.	J Physiol. 2010	PubMed	citation	PMID:20962005	pubmed	20962005	create date:2010/10/22 | first author:Richards DA
Critical speed in the rat: implications for hindlimb muscle blood flow distribution and fibre recruitment.	/pubmed/20962004	Copp SW, Hirai DM, Musch TI, Poole DC.	J Physiol. 2010 Dec 15;588(Pt 24):5077-87. Epub 2010 Oct 20.	J Physiol. 2010	PubMed	citation	PMID:20962004	pubmed	20962004	create date:2010/10/22 | first author:Copp SW
Ca²+ spark-dependent and -independent sarcoplasmic reticulum Ca²+ leak in normal and failing rabbit ventricular myocytes.	/pubmed/20962003	Zima AV, Bovo E, Bers DM, Blatter LA.	J Physiol. 2010 Dec 1;588(Pt 23):4743-57. Epub 2010 Oct 20.	J Physiol. 2010	PubMed	citation	PMID:20962003	pubmed	20962003	create date:2010/10/22 | first author:Zima AV
Loss of PDZ-adaptor protein NHERF2 affects membrane localization and cGMP- and [Ca2+]- but not cAMP-dependent regulation of Na+/H+ exchanger 3 in murine intestine.	/pubmed/20962002	Chen M, Sultan A, Cinar A, Yeruva S, Riederer B, Singh AK, Li J, Bonhagen J, Chen G, Yun C, Donowitz M, Hogema B, de Jonge H, Seidler U.	J Physiol. 2010 Dec 15;588(Pt 24):5049-63.	J Physiol. 2010	PubMed	citation	PMID:20962002	pubmed	20962002	create date:2010/10/22 | first author:Chen M
Effects of inactivity on human muscle glutathione synthesis by a double-tracer and single-biopsy approach.	/pubmed/20962001	Agostini F, Dalla Libera L, Rittweger J, Mazzucco S, Jurdana M, Mekjavic IB, Pisot R, Gorza L, Narici M, Biolo G.	J Physiol. 2010 Dec 15;588(Pt 24):5089-104. Epub 2010 Oct 20.	J Physiol. 2010	PubMed	citation	PMID:20962001	pubmed	20962001	create date:2010/10/22 | first author:Agostini F
Hydrogen ion dynamics in human red blood cells.	/pubmed/20962000	Swietach P, Tiffert T, Mauritz JM, Seear R, Esposito A, Kaminski CF, Lew VL, Vaughan-Jones RD.	J Physiol. 2010 Dec 15;588(Pt 24):4995-5014. Epub 2010 Oct 20.	J Physiol. 2010	PubMed	citation	PMID:20962000	pubmed	20962000	create date:2010/10/22 | first author:Swietach P
Metaplasticity of horizontal connections in the vicinity of focal laser lesions in rat visual cortex.	/pubmed/20961999	Imbrosci B, Eysel UT, Mittmann T.	J Physiol. 2010 Dec 1;588(Pt 23):4695-703. Epub 2010 Oct 20.	J Physiol. 2010	PubMed	citation	PMID:20961999	pubmed	20961999	create date:2010/10/22 | first author:Imbrosci B
Structure to function: muscle failure in critically ill patients.	/pubmed/20961998	Puthucheary Z, Montgomery H, Moxham J, Harridge S, Hart N.	J Physiol. 2010 Dec 1;588(Pt 23):4641-8. Epub 2010 Oct 20. Review.	J Physiol. 2010	PubMed	citation	PMID:20961998	pubmed	20961998	create date:2010/10/22 | first author:Puthucheary Z
Altered microvascular control of exercising skeletal muscle blood flow: the unfortunate male?	/pubmed/20952376	Hart EC, Lopez MG, Casey DP.	J Physiol. 2010 Oct 15;588(Pt 20):3851-2. No abstract available.	J Physiol. 2010	PubMed	citation	PMID:20952376	pubmed	20952376	create date:2010/10/19 | first author:Hart EC
MicroRNAs and exercise-induced skeletal muscle adaptations.	/pubmed/20952375	Drummond MJ.	J Physiol. 2010 Oct 15;588(Pt 20):3849-50. No abstract available.	J Physiol. 2010	PubMed	citation	PMID:20952375	pubmed	20952375	create date:2010/10/19 | first author:Drummond MJ
Orthostatic intolerance in the heat: are the α-adrenergic receptors the culprit?	/pubmed/20952374	Hart EC.	J Physiol. 2010 Oct 15;588(Pt 20):3847-8. No abstract available.	J Physiol. 2010	PubMed	citation	PMID:20952374	pubmed	20952374	create date:2010/10/19 | first author:Hart EC
Segregation of chromatic and luminance signals using a novel grating stimulus.	/pubmed/20937716	Lee BB, Sun H, Valberg A.	J Physiol. 2011 Jan 1;589(Pt 1):59-73. Epub 2010 Oct 11.	J Physiol. 2011	PubMed	citation	PMID:20937716	pubmed	20937716	create date:2010/10/13 | first author:Lee BB
Adaptation of vestibular signals for self-motion perception.	/pubmed/20937715	St George RJ, Day BL, Fitzpatrick RC.	J Physiol. 2011 Feb 15;589(Pt 4):843-53. Epub 2010 Oct 11.	J Physiol. 2011	PubMed	citation	PMID:20937715	pubmed	20937715	create date:2010/10/13 | first author:St George RJ
Life of mice - development of cardiac energetics.	/pubmed/20937714	Illaste A, Kalda M, Schryer DW, Sepp M.	J Physiol. 2010 Dec 1;588(Pt 23):4617-9. Epub 2010 Oct 11. No abstract available.	J Physiol. 2010	PubMed	citation	PMID:20937714	pubmed	20937714	create date:2010/10/13 | first author:Illaste A
Cellular mechanisms underlying temporal changes in skeletal muscle protein synthesis and breakdown during chronic {beta}-adrenoceptor stimulation in mice.	/pubmed/20937713	Koopman R, Gehrig SM, Léger B, Trieu J, Walrand S, Murphy KT, Lynch GS.	J Physiol. 2010 Dec 1;588(Pt 23):4811-23. Epub 2010 Oct 11.	J Physiol. 2010	PubMed	citation	PMID:20937713	pubmed	20937713	create date:2010/10/13 | first author:Koopman R
Acute hyperbilirubinaemia induces presynaptic neurodegeneration at a central glutamatergic synapse.	/pubmed/20937712	Haustein MD, Read DJ, Steinert JR, Pilati N, Dinsdale D, Forsythe ID.	J Physiol. 2010 Dec 1;588(Pt 23):4683-93. Epub 2010 Oct 11.	J Physiol. 2010	PubMed	citation	PMID:20937712	pubmed	20937712	create date:2010/10/13 | first author:Haustein MD
Sympathetic neural activation: an ordered affair.	/pubmed/20937711	Steinback CD, Salmanpour A, Breskovic T, Dujic Z, Shoemaker JK.	J Physiol. 2010 Dec 1;588(Pt 23):4825-36. Epub 2010 Oct 11.	J Physiol. 2010	PubMed	citation	PMID:20937711	pubmed	20937711	create date:2010/10/13 | first author:Steinback CD
Phenotypic distinctions between neural crest and placodal derived vagal C-fibres in mouse lungs.	/pubmed/20937710	Nassenstein C, Taylor-Clark TE, Myers AC, Ru F, Nandigama R, Bettner W, Undem BJ.	J Physiol. 2010 Dec 1;588(Pt 23):4769-83. Epub 2010 Oct 11.	J Physiol. 2010	PubMed	citation	PMID:20937710	pubmed	20937710	create date:2010/10/13 | first author:Nassenstein C
Multisensory space: from eye-movements to self-motion.	/pubmed/20921203	Bremmer F.	J Physiol. 2011 Feb 15;589(Pt 4):815-23. Epub 2010 Oct 4. Review.	J Physiol. 2011	PubMed	citation	PMID:20921203	pubmed	20921203	create date:2010/10/06 | first author:Bremmer F
Neuroeffector apparatus in gastrointestinal smooth muscle organs.	/pubmed/20921202	Sanders KM, Hwang SJ, Ward SM.	J Physiol. 2010 Dec 1;588(Pt 23):4621-39. Epub 2010 Oct 4. Review.	J Physiol. 2010	PubMed	citation	PMID:20921202	pubmed	20921202	create date:2010/10/06 | first author:Sanders KM
Hyperoxia blunts counterregulation during hypoglycaemia in humans: possible role for the carotid bodies?	/pubmed/20921201	Wehrwein EA, Basu R, Basu A, Curry TB, Rizza RA, Joyner MJ.	J Physiol. 2010 Nov 15;588(Pt 22):4593-601. Epub 2010 Oct 4. Erratum in: J Physiol. 2011 Feb 15;589(Pt 4):999.	J Physiol. 2010	PubMed	citation	PMID:20921201	pubmed	20921201	create date:2010/10/06 | first author:Wehrwein EA
Correlated firing among major ganglion cell types in primate retina.	/pubmed/20921200	Greschner M, Shlens J, Bakolitsa C, Field GD, Gauthier JL, Jepson LH, Sher A, Litke AM, Chichilnisky EJ.	J Physiol. 2011 Jan 1;589(Pt 1):75-86. Epub 2010 Oct 4.	J Physiol. 2011	PubMed	citation	PMID:20921200	pubmed	20921200	create date:2010/10/06 | first author:Greschner M
The neglected role of insulin-like growth factors in the maternal circulation regulating fetal growth.	/pubmed/20921199	Sferruzzi-Perri AN, Owens JA, Pringle KG, Roberts CT.	J Physiol. 2011 Jan 1;589(Pt 1):7-20. Epub 2010 Oct 4. Review.	J Physiol. 2011	PubMed	citation	PMID:20921199	pubmed	20921199	create date:2010/10/06 | first author:Sferruzzi-Perri AN
The sense of self-motion, orientation and balance explored by vestibular stimulation.	/pubmed/20921198	St George RJ, Fitzpatrick RC.	J Physiol. 2011 Feb 15;589(Pt 4):807-13. Epub 2010 Oct 4. Review.	J Physiol. 2011	PubMed	citation	PMID:20921198	pubmed	20921198	create date:2010/10/06 | first author:St George RJ
Differential sensitivity of Ca²+ wave and Ca²+ spark events to ruthenium red in isolated permeabilised rabbit cardiomyocytes.	/pubmed/20921197	MacQuaide N, Ramay HR, Sobie EA, Smith GL.	J Physiol. 2010 Dec 1;588(Pt 23):4731-42. Epub 2010 Oct 4.	J Physiol. 2010	PubMed	citation	PMID:20921197	pubmed	20921197	create date:2010/10/06 | first author:MacQuaide N
Repeated transient mRNA bursts precede increases in transcriptional and mitochondrial proteins during training in human skeletal muscle.	/pubmed/20921196	Perry CG, Lally J, Holloway GP, Heigenhauser GJ, Bonen A, Spriet LL.	J Physiol. 2010 Dec 1;588(Pt 23):4795-810. Epub 2010 Oct 4.	J Physiol. 2010	PubMed	citation	PMID:20921196	pubmed	20921196	create date:2010/10/06 | first author:Perry CG
Lung volume does not alter the distribution of pulmonary perfusion in dependent lung in supine humans.	/pubmed/20921195	Hopkins SR, Arai TJ, Henderson AC, Levin DL, Buxton RB, Kim Prisk G.	J Physiol. 2010 Dec 1;588(Pt 23):4759-68. Epub 2010 Oct 4.	J Physiol. 2010	PubMed	citation	PMID:20921195	pubmed	20921195	create date:2010/10/06 | first author:Hopkins SR
Expression of early growth response protein 1 in vasopressin neurones of the rat anterior olfactory nucleus following social odour exposure.	/pubmed/20921194	Wacker DW, Tobin VA, Noack J, Bishop VR, Duszkiewicz AJ, Engelmann M, Meddle SL, Ludwig M.	J Physiol. 2010 Dec 1;588(Pt 23):4705-17. Epub 2010 Oct 4.	J Physiol. 2010	PubMed	citation	PMID:20921194	pubmed	20921194	create date:2010/10/06 | first author:Wacker DW
(Sub)family feud: crosstalk between TRPC channels in vascular smooth muscle cells during vasoconstrictor agonist stimulation.	/pubmed/20889491	Earley S, Gonzales AL.	J Physiol. 2010 Oct 1;588(Pt 19):3637-8. No abstract available.	J Physiol. 2010	PubMed	citation	PMID:20889491	pubmed	20889491	create date:2010/10/05 | first author:Earley S
Under pressure - Kv channels and myogenic control of cerebral blood flow.	/pubmed/20889490	Sandow SL, Murphy TV.	J Physiol. 2010 Oct 1;588(Pt 19):3635-6. No abstract available.	J Physiol. 2010	PubMed	citation	PMID:20889490	pubmed	20889490	create date:2010/10/05 | first author:Sandow SL
Ready, set, flow! But how does the flow know where to go?	/pubmed/20889489	Thomas GD.	J Physiol. 2010 Oct 1;588(Pt 19):3633-4. No abstract available.	J Physiol. 2010	PubMed	citation	PMID:20889489	pubmed	20889489	create date:2010/10/05 | first author:Thomas GD
Title	URL	Description	Details	ShortDetails	Resource	Type	Identifiers	Db	EntrezUID	Properties
Osmosensitivity through the PIP2 availability: just add water.	/pubmed/20889488	Gamper N.	J Physiol. 2010 Oct 1;588(Pt 19):3631-2. No abstract available.	J Physiol. 2010	PubMed	citation	PMID:20889488	pubmed	20889488	create date:2010/10/05 | first author:Gamper N
Insulin: a sweet deal for human baroreflex function.	/pubmed/20889487	Brooks VL.	J Physiol. 2010 Oct 1;588(Pt 19):3629. No abstract available.	J Physiol. 2010	PubMed	citation	PMID:20889487	pubmed	20889487	create date:2010/10/05 | first author:Brooks VL
Ca2+ imaging of activity in ICC-MY during local mucosal reflexes and the colonic migrating motor complex in the murine large intestine.	/pubmed/20876203	Bayguinov PO, Hennig GW, Smith TK.	J Physiol. 2010 Nov 15;588(Pt 22):4453-74. Epub 2010 Sep 27.	J Physiol. 2010	PubMed	citation	PMID:20876203	pubmed	20876203	create date:2010/09/30 | first author:Bayguinov PO
High-altitude pulmonary hypertension is associated with a free radical-mediated reduction in pulmonary nitric oxide bioavailability.	/pubmed/20876202	Bailey DM, Dehnert C, Luks AM, Menold E, Castell C, Schendler G, Faoro V, Gutowski M, Evans KA, Taudorf S, James PE, McEneny J, Young IS, Swenson ER, Mairbäurl H, Bärtsch P, Berger MM.	J Physiol. 2010 Dec 1;588(Pt 23):4837-47. Epub 2010 Sep 27.	J Physiol. 2010	PubMed	citation	PMID:20876202	pubmed	20876202	create date:2010/09/30 | first author:Bailey DM
Attenuated exercise induced hyperaemia with age: mechanistic insight from passive limb movement.	/pubmed/20876201	McDaniel J, Hayman MA, Ives S, Fjeldstad AS, Trinity JD, Wray DW, Richardson RS.	J Physiol. 2010 Nov 15;588(Pt 22):4507-17. Epub 2010 Sep 27.	J Physiol. 2010	PubMed	citation	PMID:20876201	pubmed	20876201	create date:2010/09/30 | first author:McDaniel J
Spike-timing-dependent plasticity in hippocampal CA3 neurons.	/pubmed/20876200	Astori S, Pawlak V, Köhr G.	J Physiol. 2010 Nov 15;588(Pt 22):4475-88. Epub 2010 Sep 27.	J Physiol. 2010	PubMed	citation	PMID:20876200	pubmed	20876200	create date:2010/09/30 | first author:Astori S
Lactate per se improves the excitability of depolarized rat skeletal muscle by reducing the Cl- conductance.	/pubmed/20876199	de Paoli FV, Ørtenblad N, Pedersen TH, Jørgensen R, Nielsen OB.	J Physiol. 2010 Dec 1;588(Pt 23):4785-94. Epub 2010 Sep 27.	J Physiol. 2010	PubMed	citation	PMID:20876199	pubmed	20876199	create date:2010/09/30 | first author:de Paoli FV
Angio-adaptation in unloaded skeletal muscle: new insights into an early and muscle type-specific dynamic process.	/pubmed/20876198	Roudier E, Gineste C, Wazna A, Dehghan K, Desplanches D, Birot O.	J Physiol. 2010 Nov 15;588(Pt 22):4579-91. Epub 2010 Sep 27.	J Physiol. 2010	PubMed	citation	PMID:20876198	pubmed	20876198	create date:2010/09/30 | first author:Roudier E
Stromatoxin-sensitive, heteromultimeric Kv2.1/Kv9.3 channels contribute to myogenic control of cerebral arterial diameter.	/pubmed/20876197	Zhong XZ, Abd-Elrahman KS, Liao CH, El-Yazbi AF, Walsh EJ, Walsh MP, Cole WC.	J Physiol. 2010 Nov 15;588(Pt 22):4519-37. Epub 2010 Sep 27.	J Physiol. 2010	PubMed	citation	PMID:20876197	pubmed	20876197	create date:2010/09/30 | first author:Zhong XZ
Monosynaptic excitatory inputs to spinal lamina I anterolateral-tract-projecting neurons from neighbouring lamina I neurons.	/pubmed/20876196	Luz LL, Szucs P, Pinho R, Safronov BV.	J Physiol. 2010 Nov 15;588(Pt 22):4489-505. Epub 2010 Sep 27.	J Physiol. 2010	PubMed	citation	PMID:20876196	pubmed	20876196	create date:2010/09/30 | first author:Luz LL
Fatigue preconditioning increases fatigue resistance in mouse flexor digitorum brevis muscles with non-functioning K(ATP) channels.	/pubmed/20855438	Boudreault L, Cifelli C, Bourassa F, Scott K, Renaud JM.	J Physiol. 2010 Nov 15;588(Pt 22):4549-62. Epub 2010 Sep 20.	J Physiol. 2010	PubMed	citation	PMID:20855438	pubmed	20855438	create date:2010/09/22 | first author:Boudreault L
Lack of otolith involvement in balance responses evoked by mastoid electrical stimulation.	/pubmed/20855437	Mian OS, Dakin CJ, Blouin JS, Fitzpatrick RC, Day BL.	J Physiol. 2010 Nov 15;588(Pt 22):4441-51. Epub 2010 Sep 20.	J Physiol. 2010	PubMed	citation	PMID:20855437	pubmed	20855437	create date:2010/09/22 | first author:Mian OS
Head direction cell firing properties and behavioural performance in 3-D space.	/pubmed/20855436	Taube JS.	J Physiol. 2011 Feb 15;589(Pt 4):835-41. Epub 2010 Sep 20. Review.	J Physiol. 2011	PubMed	citation	PMID:20855436	pubmed	20855436	create date:2010/09/22 | first author:Taube JS
Comparison of synaptic transmission and plasticity between sensory and cortical synapses on relay neurons in the ventrobasal nucleus of the rat thalamus.	/pubmed/20855435	Hsu CL, Yang HW, Yen CT, Min MY.	J Physiol. 2010 Nov 15;588(Pt 22):4347-63. Epub 2010 Sep 20.	J Physiol. 2010	PubMed	citation	PMID:20855435	pubmed	20855435	create date:2010/09/22 | first author:Hsu CL
Protein kinase G-dependent mechanisms modulate hypoglossal motoneuronal excitability and long-term facilitation.	/pubmed/20855434	Saywell SA, Babiec WE, Neverova NV, Feldman JL.	J Physiol. 2010 Nov 15;588(Pt 22):4431-9. Epub 2010 Sep 20.	J Physiol. 2010	PubMed	citation	PMID:20855434	pubmed	20855434	create date:2010/09/22 | first author:Saywell SA
Maturation of synaptic partners: functional phenotype and synaptic organization tuned in synchrony.	/pubmed/20855433	Hoffpauir BK, Kolson DR, Mathers PH, Spirou GA.	J Physiol. 2010 Nov 15;588(Pt 22):4365-85. Epub 2010 Sep 20.	J Physiol. 2010	PubMed	citation	PMID:20855433	pubmed	20855433	create date:2010/09/22 | first author:Hoffpauir BK
Regulation of neuronal cell volume: from activation to inhibition to degeneration.	/pubmed/20843835	Toney GM.	J Physiol. 2010 Sep 15;588(Pt 18):3347-8. No abstract available.	J Physiol. 2010	PubMed	citation	PMID:20843835	pubmed	20843835	create date:2010/09/17 | first author:Toney GM
Like breathing out and breathing in....	/pubmed/20843834	Drummond G.	J Physiol. 2010 Sep 15;588(Pt 18):3345. No abstract available.	J Physiol. 2010	PubMed	citation	PMID:20843834	pubmed	20843834	create date:2010/09/17 | first author:Drummond G
Colon lengthening slows transit: is this the mechanism underlying redundant colon or slow transit constipation?	/pubmed/20843833	Southwell BR.	J Physiol. 2010 Sep 15;588(Pt 18):3343. No abstract available.	J Physiol. 2010	PubMed	citation	PMID:20843833	pubmed	20843833	create date:2010/09/17 | first author:Southwell BR
Just HIT it! A time-efficient exercise strategy to improve muscle insulin sensitivity.	/pubmed/20843832	Gibala MJ, Little JP.	J Physiol. 2010 Sep 15;588(Pt 18):3341-2. No abstract available.	J Physiol. 2010	PubMed	citation	PMID:20843832	pubmed	20843832	create date:2010/09/17 | first author:Gibala MJ
Na+ currents are required for efficient excitation-contraction coupling in rabbit ventricular myocytes: a possible contribution of neuronal Na+ channels.	/pubmed/20837647	Torres NS, Larbig R, Rock A, Goldhaber JI, Bridge JH.	J Physiol. 2010 Nov 1;588(Pt 21):4249-60.	J Physiol. 2010	PubMed	citation	PMID:20837647	pubmed	20837647	create date:2010/09/15 | first author:Torres NS
Exercise-induced TBC1D1 Ser237 phosphorylation and 14-3-3 protein binding capacity in human skeletal muscle.	/pubmed/20837646	Frøsig C, Pehmøller C, Birk JB, Richter EA, Wojtaszewski JF.	J Physiol. 2010 Nov 15;588(Pt 22):4539-48. Epub 2010 Sep 13.	J Physiol. 2010	PubMed	citation	PMID:20837646	pubmed	20837646	create date:2010/09/15 | first author:Frøsig C
Training in the fasted state improves glucose tolerance during fat-rich diet.	/pubmed/20837645	Van Proeyen K, Szlufcik K, Nielens H, Pelgrim K, Deldicque L, Hesselink M, Van Veldhoven PP, Hespel P.	J Physiol. 2010 Nov 1;588(Pt 21):4289-302.	J Physiol. 2010	PubMed	citation	PMID:20837645	pubmed	20837645	create date:2010/09/15 | first author:Van Proeyen K
Magnesium attenuates chronic hypersensitivity and spinal cord NMDA receptor phosphorylation in a rat model of diabetic neuropathic pain.	/pubmed/20837644	Rondón LJ, Privat AM, Daulhac L, Davin N, Mazur A, Fialip J, Eschalier A, Courteix C.	J Physiol. 2010 Nov 1;588(Pt 21):4205-15.	J Physiol. 2010	PubMed	citation	PMID:20837644	pubmed	20837644	create date:2010/09/15 | first author:Rondón LJ
Endogenous descending modulation: spatiotemporal effect of dynamic imbalance between descending facilitation and inhibition of nociception.	/pubmed/20837643	You HJ, Lei J, Sui MY, Huang L, Tan YX, Tjølsen A, Arendt-Nielsen L.	J Physiol. 2010 Nov 1;588(Pt 21):4177-88.	J Physiol. 2010	PubMed	citation	PMID:20837643	pubmed	20837643	create date:2010/09/15 | first author:You HJ
Calcium concentration jumps reveal dynamic ion selectivity of calcium-activated chloride currents in mouse olfactory sensory neurons and TMEM16b-transfected HEK 293T cells.	/pubmed/20837642	Sagheddu C, Boccaccio A, Dibattista M, Montani G, Tirindelli R, Menini A.	J Physiol. 2010 Nov 1;588(Pt 21):4189-204. Epub 2010 Sep 13.	J Physiol. 2010	PubMed	citation	PMID:20837642	pubmed	20837642	create date:2010/09/15 | first author:Sagheddu C
Childhood development of common drive to a human leg muscle during ankle dorsiflexion and gait.	/pubmed/20837641	Petersen TH, Kliim-Due M, Farmer SF, Nielsen JB.	J Physiol. 2010 Nov 15;588(Pt 22):4387-400. Epub 2010 Sep 13.	J Physiol. 2010	PubMed	citation	PMID:20837641	pubmed	20837641	create date:2010/09/15 | first author:Petersen TH
Properties of axon terminals contacting intermediate zone excitatory and inhibitory premotor interneurons with monosynaptic input from group I and II muscle afferents.	/pubmed/20837640	Liu TT, Bannatyne BA, Jankowska E, Maxwell DJ.	J Physiol. 2010 Nov 1;588(Pt 21):4217-33. Epub 2010 Sep 13.	J Physiol. 2010	PubMed	citation	PMID:20837640	pubmed	20837640	create date:2010/09/15 | first author:Liu TT
Increased fatigue resistance linked to Ca2+-stimulated mitochondrial biogenesis in muscle fibres of cold-acclimated mice.	/pubmed/20837639	Bruton JD, Aydin J, Yamada T, Shabalina IG, Ivarsson N, Zhang SJ, Wada M, Tavi P, Nedergaard J, Katz A, Westerblad H.	J Physiol. 2010 Nov 1;588(Pt 21):4275-88.	J Physiol. 2010	PubMed	citation	PMID:20837639	pubmed	20837639	create date:2010/09/15 | first author:Bruton JD
Rapid desensitization of the rat α7 nAChR is facilitated by the presence of a proline residue in the outer β-sheet.	/pubmed/20837638	McCormack TJ, Melis C, Colón J, Gay EA, Mike A, Karoly R, Lamb PW, Molteni C, Yakel JL.	J Physiol. 2010 Nov 15;588(Pt 22):4415-29. Epub 2010 Sep 13.	J Physiol. 2010	PubMed	citation	PMID:20837638	pubmed	20837638	create date:2010/09/15 | first author:McCormack TJ
Cotransport of water by the Na+-K+-2Cl(-) cotransporter NKCC1 in mammalian epithelial cells.	/pubmed/20819947	Hamann S, Herrera-Perez JJ, Zeuthen T, Alvarez-Leefmans FJ.	J Physiol. 2010 Nov 1;588(Pt 21):4089-101.	J Physiol. 2010	PubMed	citation	PMID:20819947	pubmed	20819947	create date:2010/09/08 | first author:Hamann S
Differential effects of Na+-K+ ATPase blockade on cortical layer V neurons.	/pubmed/20819946	Anderson TR, Huguenard JR, Prince DA.	J Physiol. 2010 Nov 15;588(Pt 22):4401-14. Epub 2010 Sep 6.	J Physiol. 2010	PubMed	citation	PMID:20819946	pubmed	20819946	create date:2010/09/08 | first author:Anderson TR
Involvement of the cystic fibrosis transmembrane conductance regulator in the acidosis-induced efflux of ATP from rat skeletal muscle.	/pubmed/20819945	Tu J, Le G, Ballard HJ.	J Physiol. 2010 Nov 15;588(Pt 22):4563-78. Epub 2010 Sep 6.	J Physiol. 2010	PubMed	citation	PMID:20819945	pubmed	20819945	create date:2010/09/08 | first author:Tu J
Error in Figure - the Journal of Physiology J Physiol 588.12 (2010) pp 2023 - 2032 Mitochondrial respiration in subcutaneous and visceral adipose tissue from patients with morbid obesity""	/pubmed/20819944	Dela F.	J Physiol. 2010 Sep 6. [Epub ahead of print]	J Physiol. 2010	PubMed	citation	PMID:20819944	pubmed	20819944	create date:2010/09/08 | first author:Dela F
Light increases the gap junctional coupling of retinal ganglion cells.	/pubmed/20819943	Hu EH, Pan F, Völgyi B, Bloomfield SA.	J Physiol. 2010 Nov 1;588(Pt 21):4145-63.	J Physiol. 2010	PubMed	citation	PMID:20819943	pubmed	20819943	create date:2010/09/08 | first author:Hu EH
Complementary spatial firing in place cell-interneuron pairs.	/pubmed/20819942	Hangya B, Li Y, Muller RU, Czurkó A.	J Physiol. 2010 Nov 1;588(Pt 21):4165-75.	J Physiol. 2010	PubMed	citation	PMID:20819942	pubmed	20819942	create date:2010/09/08 | first author:Hangya B
An introduction to Peter Stanfield's festschrift.	/pubmed/20810361	Forsythe ID, Grubb BD, Dale N.	J Physiol. 2010 Sep 1;588(Pt 17):3139-40. No abstract available.	J Physiol. 2010	PubMed	citation	PMID:20810361	pubmed	20810361	create date:2010/09/03 | first author:Forsythe ID
Quantifying needles in a haystack: the firing properties of single sympathetic vasoconstrictor neurones in chronic obstructive pulmonary disease.	/pubmed/20810360	Steinback CD.	J Physiol. 2010 Sep 1;588(Pt 17):3137-8. Review. No abstract available.	J Physiol. 2010	PubMed	citation	PMID:20810360	pubmed	20810360	create date:2010/09/03 | first author:Steinback CD
Should patients with haemorrhage be kept warm?	/pubmed/20810359	Convertino VA, Cap AP.	J Physiol. 2010 Sep 1;588(Pt 17):3135. Review. No abstract available.	J Physiol. 2010	PubMed	citation	PMID:20810359	pubmed	20810359	create date:2010/09/03 | first author:Convertino VA
Silencing vascular smooth muscle ATP-sensitive K+ channels with caveolin-1.	/pubmed/20810358	Cole WC.	J Physiol. 2010 Sep 1;588(Pt 17):3133-4. Review. No abstract available.	J Physiol. 2010	PubMed	citation	PMID:20810358	pubmed	20810358	create date:2010/09/03 | first author:Cole WC
A little humour relaxes the gallbladder.	/pubmed/20810357	Gibbons SJ.	J Physiol. 2010 Sep 1;588(Pt 17):3131-2. Review. No abstract available.	J Physiol. 2010	PubMed	citation	PMID:20810357	pubmed	20810357	create date:2010/09/03 | first author:Gibbons SJ
Orexin neurons are indispensable for stress-induced thermogenesis in mice.	/pubmed/20807795	Zhang W, Sunanaga J, Takahashi Y, Mori T, Sakurai T, Kanmura Y, Kuwaki T.	J Physiol. 2010 Nov 1;588(Pt 21):4117-29. Epub 2010 Aug 31.	J Physiol. 2010	PubMed	citation	PMID:20807795	pubmed	20807795	create date:2010/09/03 | first author:Zhang W
Fast glutamate uptake via EAAT2 shapes the cone-mediated light offset response in bipolar cells.	/pubmed/20807794	Rowan MJ, Ripps H, Shen W.	J Physiol. 2010 Oct 15;588(Pt 20):3943-56.	J Physiol. 2010	PubMed	citation	PMID:20807794	pubmed	20807794	create date:2010/09/03 | first author:Rowan MJ
Coronary vasoconstrictor responses are attenuated in young women as compared with age-matched men.	/pubmed/20807793	Momen A, Gao Z, Cohen A, Khan T, Leuenberger UA, Sinoway LI.	J Physiol. 2010 Oct 15;588(Pt 20):4007-16.	J Physiol. 2010	PubMed	citation	PMID:20807793	pubmed	20807793	create date:2010/09/03 | first author:Momen A
Transient receptor potential vanilloid type-1 (TRPV-1) channels contribute to cutaneous thermal hyperaemia in humans.	/pubmed/20807792	Wong BJ, Fieger SM.	J Physiol. 2010 Nov 1;588(Pt 21):4317-26.	J Physiol. 2010	PubMed	citation	PMID:20807792	pubmed	20807792	create date:2010/09/03 | first author:Wong BJ
Arterial stiffening with ageing is associated with transforming growth factor-β1-related changes in adventitial collagen: reversal by aerobic exercise.	/pubmed/20807791	Fleenor BS, Marshall KD, Durrant JR, Lesniewski LA, Seals DR.	J Physiol. 2010 Oct 15;588(Pt 20):3971-82.	J Physiol. 2010	PubMed	citation	PMID:20807791	pubmed	20807791	create date:2010/09/03 | first author:Fleenor BS
Lithium acts as a potentiator of AMPAR currents in hippocampal CA1 cells by selectively increasing channel open probability.	/pubmed/20807790	Gebhardt C, Cull-Candy SG.	J Physiol. 2010 Oct 15;588(Pt 20):3933-41. Epub 2010 Aug 31.	J Physiol. 2010	PubMed	citation	PMID:20807790	pubmed	20807790	create date:2010/09/03 | first author:Gebhardt C
Vasodilatory responsiveness to adenosine triphosphate in ageing humans.	/pubmed/20807789	Kirby BS, Crecelius AR, Voyles WF, Dinenno FA.	J Physiol. 2010 Oct 15;588(Pt 20):4017-27.	J Physiol. 2010	PubMed	citation	PMID:20807789	pubmed	20807789	create date:2010/09/03 | first author:Kirby BS
Redox modulation of the fetal cardiovascular defence to hypoxaemia.	/pubmed/20807788	Thakor AS, Richter HG, Kane AD, Dunster C, Kelly FJ, Poston L, Giussani DA.	J Physiol. 2010 Nov 1;588(Pt 21):4235-47.	J Physiol. 2010	PubMed	citation	PMID:20807788	pubmed	20807788	create date:2010/09/03 | first author:Thakor AS
Immunostaining for the α3 isoform of the Na+/K+-ATPase is selective for functionally identified muscle spindle afferents in vivo.	/pubmed/20807787	Parekh A, Campbell AJ, Djouhri L, Fang X, McMullan S, Berry C, Acosta C, Lawson SN.	J Physiol. 2010 Nov 1;588(Pt 21):4131-43. Epub 2010 Aug 31.	J Physiol. 2010	PubMed	citation	PMID:20807787	pubmed	20807787	create date:2010/09/03 | first author:Parekh A
Title	URL	Description	Details	ShortDetails	Resource	Type	Identifiers	Db	EntrezUID	Properties
The neural basis of visual attention.	/pubmed/20807786	Bisley JW.	J Physiol. 2011 Jan 1;589(Pt 1):49-57. Epub 2010 Aug 31. Review.	J Physiol. 2011	PubMed	citation	PMID:20807786	pubmed	20807786	create date:2010/09/03 | first author:Bisley JW
Regional heterogeneity of α-adrenoreceptor subtypes in arteriolar networks of mouse skeletal muscle.	/pubmed/20807785	Moore AW, Jackson WF, Segal SS.	J Physiol. 2010 Nov 1;588(Pt 21):4261-74.	J Physiol. 2010	PubMed	citation	PMID:20807785	pubmed	20807785	create date:2010/09/03 | first author:Moore AW
Effects of recombinant human erythropoietin in normal humans.	/pubmed/20807784	Lundby C, Olsen NV.	J Physiol. 2011 Mar 15;589(Pt 6):1265-71. Epub 2010 Aug 31. Review.	J Physiol. 2011	PubMed	citation	PMID:20807784	pubmed	20807784	create date:2010/09/03 | first author:Lundby C
Connexin hemichannel-mediated CO2-dependent release of ATP in the medulla oblongata contributes to central respiratory chemosensitivity.	/pubmed/20736421	Huckstepp RT, id Bihi R, Eason R, Spyer KM, Dicke N, Willecke K, Marina N, Gourine AV, Dale N.	J Physiol. 2010 Oct 15;588(Pt 20):3901-20. Epub 2010 Aug 24.	J Physiol. 2010	PubMed	citation	PMID:20736421	pubmed	20736421	create date:2010/08/26 | first author:Huckstepp RT
Transgene expression and effective gene silencing in vagal afferent neurons in vivo using recombinant adeno-associated virus vectors.	/pubmed/20736420	Kollarik M, Carr MJ, Ru F, Ring CJ, Hart VJ, Murdock P, Myers AC, Muroi Y, Undem BJ.	J Physiol. 2010 Nov 1;588(Pt 21):4303-15. Epub 2010 Aug 24.	J Physiol. 2010	PubMed	citation	PMID:20736420	pubmed	20736420	create date:2010/08/26 | first author:Kollarik M
CO2-dependent opening of connexin 26 and related β connexins.	/pubmed/20736419	Huckstepp RT, Eason R, Sachdev A, Dale N.	J Physiol. 2010 Oct 15;588(Pt 20):3921-31. Epub 2010 Aug 24.	J Physiol. 2010	PubMed	citation	PMID:20736419	pubmed	20736419	create date:2010/08/26 | first author:Huckstepp RT
Intravascular pressure augments cerebral arterial constriction by inducing voltage-insensitive Ca2+ waves.	/pubmed/20736418	Mufti RE, Brett SE, Tran CH, Abd El-Rahman R, Anfinogenova Y, El-Yazbi A, Cole WC, Jones PP, Chen SR, Welsh DG.	J Physiol. 2010 Oct 15;588(Pt 20):3983-4005. Epub 2010 Aug 24.	J Physiol. 2010	PubMed	citation	PMID:20736418	pubmed	20736418	create date:2010/08/26 | first author:Mufti RE
Erythropoietin down-regulates proximal renal tubular reabsorption and causes a fall in glomerular filtration rate in humans.	/pubmed/20724370	Olsen NV, Aachmann-Andersen NJ, Oturai P, Munch-Andersen T, Bornø A, Hulston C, Holstein-Rathlou NH, Robach P, Lundby C.	J Physiol. 2011 Mar 15;589(Pt 6):1273-81. Epub 2010 Aug 19.	J Physiol. 2011	PubMed	citation	PMID:20724370	pubmed	20724370	create date:2010/08/21 | first author:Olsen NV
Tissue contribution to the mechanical features of diaphragmatic initial lymphatics.	/pubmed/20724369	Moriondo A, Boschetti F, Bianchin F, Lattanzio S, Marcozzi C, Negrini D.	J Physiol. 2010 Oct 15;588(Pt 20):3957-69.	J Physiol. 2010	PubMed	citation	PMID:20724369	pubmed	20724369	create date:2010/08/21 | first author:Moriondo A
Muscle specific microRNAs are regulated by endurance exercise in human skeletal muscle.	/pubmed/20724368	Nielsen S, Scheele C, Yfanti C, Akerström T, Nielsen AR, Pedersen BK, Laye MJ.	J Physiol. 2010 Oct 15;588(Pt 20):4029-37. Erratum in: J Physiol. 2011 Mar 1;589(Pt 5):1239. Laye, Matthew [corrected to Laye, Matthew J].	J Physiol. 2010	PubMed	citation	PMID:20724368	pubmed	20724368	create date:2010/08/21 | first author:Nielsen S
Flufenamic acid decreases neuronal excitability through modulation of voltage-gated sodium channel gating.	/pubmed/20724367	Yau HJ, Baranauskas G, Martina M.	J Physiol. 2010 Oct 15;588(Pt 20):3869-82. Epub 2010 Aug 19.	J Physiol. 2010	PubMed	citation	PMID:20724367	pubmed	20724367	create date:2010/08/21 | first author:Yau HJ
Developmental change in the electrophysiological and pharmacological properties of acid-sensing ion channels in CNS neurons.	/pubmed/20724366	Li M, Kratzer E, Inoue K, Simon RP, Xiong ZG.	J Physiol. 2010 Oct 15;588(Pt 20):3883-900. Epub 2010 Aug 19.	J Physiol. 2010	PubMed	citation	PMID:20724366	pubmed	20724366	create date:2010/08/21 | first author:Li M
Encoding of whisker input by cerebellar Purkinje cells.	/pubmed/20724365	Bosman LW, Koekkoek SK, Shapiro J, Rijken BF, Zandstra F, van der Ende B, Owens CB, Potters JW, de Gruijl JR, Ruigrok TJ, De Zeeuw CI.	J Physiol. 2010 Oct 1;588(Pt 19):3757-83.	J Physiol. 2010	PubMed	citation	PMID:20724365	pubmed	20724365	create date:2010/08/21 | first author:Bosman LW
Visual pathways and psychophysical channels in the primate.	/pubmed/20724364	Lee BB.	J Physiol. 2011 Jan 1;589(Pt 1):41-7. Epub 2010 Aug 19. Review.	J Physiol. 2011	PubMed	citation	PMID:20724364	pubmed	20724364	create date:2010/08/21 | first author:Lee BB
MicroRNAs in skeletal muscle: their role and regulation in development, disease and function.	/pubmed/20724363	Güller I, Russell AP.	J Physiol. 2010 Nov 1;588(Pt 21):4075-87. Review.	J Physiol. 2010	PubMed	citation	PMID:20724363	pubmed	20724363	create date:2010/08/21 | first author:Güller I
Histamine regulates activities of neurons in the ventrolateral preoptic nucleus.	/pubmed/20724362	Liu YW, Li J, Ye JH.	J Physiol. 2010 Nov 1;588(Pt 21):4103-16. Epub 2010 Aug 19.	J Physiol. 2010	PubMed	citation	PMID:20724362	pubmed	20724362	create date:2010/08/21 | first author:Liu YW
Corticogeniculate feedback and visual processing in the primate.	/pubmed/20724361	Briggs F, Usrey WM.	J Physiol. 2011 Jan 1;589(Pt 1):33-40. Epub 2010 Aug 19. Review.	J Physiol. 2011	PubMed	citation	PMID:20724361	pubmed	20724361	create date:2010/08/21 | first author:Briggs F
Chronic heart failure decreases cross-bridge kinetics in single skeletal muscle fibres from humans.	/pubmed/20724360	Miller MS, VanBuren P, LeWinter MM, Braddock JM, Ades PA, Maughan DW, Palmer BM, Toth MJ.	J Physiol. 2010 Oct 15;588(Pt 20):4039-53. Epub 2010 Aug 19.	J Physiol. 2010	PubMed	citation	PMID:20724360	pubmed	20724360	create date:2010/08/21 | first author:Miller MS
Adaptation of the vestibulo-ocular reflex for forward-eyed foveate vision.	/pubmed/20724359	Migliaccio AA, Minor LB, Della Santina CC.	J Physiol. 2010 Oct 15;588(Pt 20):3855-67. Epub 2010 Aug 19.	J Physiol. 2010	PubMed	citation	PMID:20724359	pubmed	20724359	create date:2010/08/21 | first author:Migliaccio AA
Oxidative stress fine-tunes the dance of hERG K+ channels.	/pubmed/20710040	Vandenberg JI.	J Physiol. 2010 Aug 15;588(Pt 16):2975. No abstract available.	J Physiol. 2010	PubMed	citation	PMID:20710040	pubmed	20710040	create date:2010/08/17 | first author:Vandenberg JI
A brighter side of ROS revealed by selective activation of beta-adrenergic receptor subtypes.	/pubmed/20710039	Biary N, Akar FG.	J Physiol. 2010 Aug 15;588(Pt 16):2973-4. No abstract available.	J Physiol. 2010	PubMed	citation	PMID:20710039	pubmed	20710039	create date:2010/08/17 | first author:Biary N
Prenatal protein restriction leads to a disparity between aortic and peripheral blood pressure in Wistar male offspring.	/pubmed/20693295	Swali A, McMullen S, Langley-Evans SC.	J Physiol. 2010 Oct 1;588(Pt 19):3809-18. Epub 2010 Aug 6.	J Physiol. 2010	PubMed	citation	PMID:20693295	pubmed	20693295	create date:2010/08/10 | first author:Swali A
Physiological roles of voltage-gated proton channels in leukocytes.	/pubmed/20693294	Demaurex N, El Chemaly A.	J Physiol. 2010 Dec 1;588(Pt 23):4659-65. Epub 2010 Aug 6. Review.	J Physiol. 2010	PubMed	citation	PMID:20693294	pubmed	20693294	create date:2010/08/10 | first author:Demaurex N
Modulation of single-channel properties of TRPV1 by phosphorylation.	/pubmed/20693293	Studer M, McNaughton PA.	J Physiol. 2010 Oct 1;588(Pt 19):3743-56. Epub 2010 Aug 6.	J Physiol. 2010	PubMed	citation	PMID:20693293	pubmed	20693293	create date:2010/08/10 | first author:Studer M
The effect of passive movement training on angiogenic factors and capillary growth in human skeletal muscle.	/pubmed/20693292	Høier B, Rufener N, Bojsen-Møller J, Bangsbo J, Hellsten Y.	J Physiol. 2010 Oct 1;588(Pt 19):3833-45.	J Physiol. 2010	PubMed	citation	PMID:20693292	pubmed	20693292	create date:2010/08/10 | first author:Høier B
α-Adrenergic vasoconstrictor responsiveness is preserved in the heated human leg.	/pubmed/20693291	Keller DM, Sander M, Stallknecht B, Crandall CG.	J Physiol. 2010 Oct 1;588(Pt 19):3799-808.	J Physiol. 2010	PubMed	citation	PMID:20693291	pubmed	20693291	create date:2010/08/10 | first author:Keller DM
Cholinergic modulation of excitatory synaptic input integration in hippocampal CA1.	/pubmed/20693290	McQuiston AR.	J Physiol. 2010 Oct 1;588(Pt 19):3727-42. Epub 2010 Aug 6.	J Physiol. 2010	PubMed	citation	PMID:20693290	pubmed	20693290	create date:2010/08/10 | first author:McQuiston AR
Prolonged ischaemia impairs muscle blood flow and oxygen uptake dynamics during subsequent heavy exercise.	/pubmed/20679356	Faisal A, Dyson KS, Hughson RL.	J Physiol. 2010 Oct 1;588(Pt 19):3785-97.	J Physiol. 2010	PubMed	citation	PMID:20679356	pubmed	20679356	create date:2010/08/04 | first author:Faisal A
Long-term inactivation particle for voltage-gated sodium channels.	/pubmed/20679355	Dover K, Solinas S, D'Angelo E, Goldfarb M.	J Physiol. 2010 Oct 1;588(Pt 19):3695-711. Epub 2010 Aug 2. Erratum in: J Physiol. 2011 Mar 15;589(Pt 6):1505.	J Physiol. 2010	PubMed	citation	PMID:20679355	pubmed	20679355	create date:2010/08/04 | first author:Dover K
Is the efficiency of mammalian (mouse) skeletal muscle temperature dependent?	/pubmed/20679354	Barclay CJ, Woledge RC, Curtin NA.	J Physiol. 2010 Oct 1;588(Pt 19):3819-31.	J Physiol. 2010	PubMed	citation	PMID:20679354	pubmed	20679354	create date:2010/08/04 | first author:Barclay CJ
Visual and vestibular cue integration for heading perception in extrastriate visual cortex.	/pubmed/20679353	Angelaki DE, Gu Y, Deangelis GC.	J Physiol. 2011 Feb 15;589(Pt 4):825-33. Epub 2010 Aug 2. Review.	J Physiol. 2011	PubMed	citation	PMID:20679353	pubmed	20679353	create date:2010/08/04 | first author:Angelaki DE
The role of Hv1 and CatSper channels in sperm activation.	/pubmed/20679352	Lishko PV, Kirichok Y.	J Physiol. 2010 Dec 1;588(Pt 23):4667-72. Epub 2010 Aug 2.	J Physiol. 2010	PubMed	citation	PMID:20679352	pubmed	20679352	create date:2010/08/04 | first author:Lishko PV
P2Y1 receptors mediate an activation of neuronal calcium-dependent K+ channels.	/pubmed/20679351	Schicker KW, Chandaka GK, Geier P, Kubista H, Boehm S.	J Physiol. 2010 Oct 1;588(Pt 19):3713-25. Epub 2010 Aug 2.	J Physiol. 2010	PubMed	citation	PMID:20679351	pubmed	20679351	create date:2010/08/04 | first author:Schicker KW
Realistic cardiac electrophysiology modelling: are we just a heartbeat away?	/pubmed/20675816	Cherry EM, Fenton FH.	J Physiol. 2010 Aug 1;588(Pt 15):2689. No abstract available.	J Physiol. 2010	PubMed	citation	PMID:20675816	pubmed	20675816	create date:2010/08/03 | first author:Cherry EM
Exercise: not just a medicine for muscle?	/pubmed/20675815	Thyfault JP, Rector RS.	J Physiol. 2010 Aug 1;588(Pt 15):2687-8. No abstract available.	J Physiol. 2010	PubMed	citation	PMID:20675815	pubmed	20675815	create date:2010/08/03 | first author:Thyfault JP
Sparkling water--bicarbonate for cervix and cystic fibrosis.	/pubmed/20675814	Hansson GC.	J Physiol. 2010 Aug 1;588(Pt 15):2685. No abstract available.	J Physiol. 2010	PubMed	citation	PMID:20675814	pubmed	20675814	create date:2010/08/03 | first author:Hansson GC
Cardiorespiratory responses to exercise in CHF: a conspiracy of maladaptation.	/pubmed/20675813	Dempsey JA.	J Physiol. 2010 Aug 1;588(Pt 15):2683. No abstract available.	J Physiol. 2010	PubMed	citation	PMID:20675813	pubmed	20675813	create date:2010/08/03 | first author:Dempsey JA
Prolonged space flight-induced alterations in the structure and function of human skeletal muscle fibres.	/pubmed/20660569	Fitts RH, Trappe SW, Costill DL, Gallagher PM, Creer AC, Colloton PA, Peters JR, Romatowski JG, Bain JL, Riley DA.	J Physiol. 2010 Sep 15;588(Pt 18):3567-92. Epub 2010 Jul 26.	J Physiol. 2010	PubMed	citation	PMID:20660569	pubmed	20660569	create date:2010/07/28 | first author:Fitts RH
Dosage-dependent non-linear effect of L-dopa on human motor cortex plasticity.	/pubmed/20660568	Monte-Silva K, Liebetanz D, Grundey J, Paulus W, Nitsche MA.	J Physiol. 2010 Sep 15;588(Pt 18):3415-24. Epub 2010 Jul 26.	J Physiol. 2010	PubMed	citation	PMID:20660568	pubmed	20660568	create date:2010/07/28 | first author:Monte-Silva K
Complex cell receptive fields: evidence for a hierarchical mechanism.	/pubmed/20660567	van Kleef JP, Cloherty SL, Ibbotson MR.	J Physiol. 2010 Sep 15;588(Pt 18):3457-70. Epub 2010 Jul 26.	J Physiol. 2010	PubMed	citation	PMID:20660567	pubmed	20660567	create date:2010/07/28 | first author:van Kleef JP
Enhanced human brain associative plasticity in Costello syndrome.	/pubmed/20660566	Dileone M, Profice P, Pilato F, Alfieri P, Cesarini L, Mercuri E, Leoni C, Tartaglia M, Di Iorio R, Zampino G, Di Lazzaro V.	J Physiol. 2010 Sep 15;588(Pt 18):3445-56. Epub 2010 Jul 26.	J Physiol. 2010	PubMed	citation	PMID:20660566	pubmed	20660566	create date:2010/07/28 | first author:Dileone M
Force and power generating mechanism(s) in active muscle as revealed from temperature perturbation studies.	/pubmed/20660565	Ranatunga KW.	J Physiol. 2010 Oct 1;588(Pt 19):3657-70. Review.	J Physiol. 2010	PubMed	citation	PMID:20660565	pubmed	20660565	create date:2010/07/28 | first author:Ranatunga KW
Reversal of plasticity-like effects in the human motor cortex.	/pubmed/20660564	Huang YZ, Rothwell JC, Lu CS, Chuang WL, Lin WY, Chen RS.	J Physiol. 2010 Oct 1;588(Pt 19):3683-93. Epub 2010 Jul 26.	J Physiol. 2010	PubMed	citation	PMID:20660564	pubmed	20660564	create date:2010/07/28 | first author:Huang YZ
In vivo Ca2+ imaging of dorsal horn neuronal populations in mouse spinal cord.	/pubmed/20660563	Johannssen HC, Helmchen F.	J Physiol. 2010 Sep 15;588(Pt 18):3397-402. Epub 2010 Jul 26.	J Physiol. 2010	PubMed	citation	PMID:20660563	pubmed	20660563	create date:2010/07/28 | first author:Johannssen HC
The receptor subunits generating NMDA receptor mediated currents in oligodendrocytes.	/pubmed/20660562	Burzomato V, Frugier G, Pérez-Otaño I, Kittler JT, Attwell D.	J Physiol. 2010 Sep 15;588(Pt 18):3403-14. Epub 2010 Jul 26.	J Physiol. 2010	PubMed	citation	PMID:20660562	pubmed	20660562	create date:2010/07/28 | first author:Burzomato V
TRPC6 channels stimulated by angiotensin II are inhibited by TRPC1/C5 channel activity through a Ca2+- and PKC-dependent mechanism in native vascular myocytes.	/pubmed/20660561	Shi J, Ju M, Saleh SN, Albert AP, Large WA.	J Physiol. 2010 Oct 1;588(Pt 19):3671-82. Epub 2010 Jul 26.	J Physiol. 2010	PubMed	citation	PMID:20660561	pubmed	20660561	create date:2010/07/28 | first author:Shi J
Transgenic neuronal nitric oxide synthase expression induces axotomy-like changes in adult motoneurons.	/pubmed/20660560	Montero F, Sunico CR, Liu B, Paton JF, Kasparov S, Moreno-López B.	J Physiol. 2010 Sep 15;588(Pt 18):3425-43. Epub 2010 Jul 26.	J Physiol. 2010	PubMed	citation	PMID:20660560	pubmed	20660560	create date:2010/07/28 | first author:Montero F
KCNE1-KCNQ1 osmoregulation by interaction of phosphatidylinositol-4,5-bisphosphate with Mg2+ and polyamines.	/pubmed/20660559	Piron J, Choveau FS, Amarouch MY, Rodriguez N, Charpentier F, Mérot J, Baró I, Loussouarn G.	J Physiol. 2010 Sep 15;588(Pt 18):3471-83. Epub 2010 Jul 26.	J Physiol. 2010	PubMed	citation	PMID:20660559	pubmed	20660559	create date:2010/07/28 | first author:Piron J
BK-type calcium-activated potassium channels: coupling of metal ions and voltage sensing.	/pubmed/20660558	Cui J.	J Physiol. 2010 Dec 1;588(Pt 23):4651-8. Epub 2010 Jul 26. Review.	J Physiol. 2010	PubMed	citation	PMID:20660558	pubmed	20660558	create date:2010/07/28 | first author:Cui J
Activation of reverse Na+-Ca2+ exchange by the Na+ current augments the cardiac Ca2+ transient: evidence from NCX knockout mice.	/pubmed/20643777	Larbig R, Torres N, Bridge JH, Goldhaber JI, Philipson KD.	J Physiol. 2010 Sep 1;588(Pt 17):3267-76. Epub 2010 Jul 19.	J Physiol. 2010	PubMed	citation	PMID:20643777	pubmed	20643777	create date:2010/07/21 | first author:Larbig R
Title	URL	Description	Details	ShortDetails	Resource	Type	Identifiers	Db	EntrezUID	Properties
Noradrenaline inhibits exocytosis via the G protein βγ subunit and refilling of the readily releasable granule pool via the α(i1/2) subunit.	/pubmed/20643776	Zhao Y, Fang Q, Straub SG, Lindau M, Sharp GW.	J Physiol. 2010 Sep 15;588(Pt 18):3485-98. Epub 2010 Jul 19.	J Physiol. 2010	PubMed	citation	PMID:20643776	pubmed	20643776	create date:2010/07/21 | first author:Zhao Y
Hormonal inhibition of endocytosis: novel roles for noradrenaline and G protein G(z).	/pubmed/20643775	Zhao Y, Fang Q, Straub SG, Lindau M, Sharp GW.	J Physiol. 2010 Sep 15;588(Pt 18):3499-509. Epub 2010 Jul 19.	J Physiol. 2010	PubMed	citation	PMID:20643775	pubmed	20643775	create date:2010/07/21 | first author:Zhao Y
Insulin enhances the gain of arterial baroreflex control of muscle sympathetic nerve activity in humans.	/pubmed/20643774	Young CN, Deo SH, Chaudhary K, Thyfault JP, Fadel PJ.	J Physiol. 2010 Sep 15;588(Pt 18):3593-603. Epub 2010 Jul 19.	J Physiol. 2010	PubMed	citation	PMID:20643774	pubmed	20643774	create date:2010/07/21 | first author:Young CN
'Cross-adaptation': habituation to short repeated cold-water immersions affects the response to acute hypoxia in humans.	/pubmed/20643773	Lunt HC, Barwood MJ, Corbett J, Tipton MJ.	J Physiol. 2010 Sep 15;588(Pt 18):3605-13. Epub 2010 Jul 19.	J Physiol. 2010	PubMed	citation	PMID:20643773	pubmed	20643773	create date:2010/07/21 | first author:Lunt HC
Nitric oxide and AMPK cooperatively regulate PGC-1 in skeletal muscle cells.	/pubmed/20643772	Lira VA, Brown DL, Lira AK, Kavazis AN, Soltow QA, Zeanah EH, Criswell DS.	J Physiol. 2010 Sep 15;588(Pt 18):3551-66. Epub 2010 Jul 19.	J Physiol. 2010	PubMed	citation	PMID:20643772	pubmed	20643772	create date:2010/07/21 | first author:Lira VA
β2-Adrenergic receptor desensitization in perirenal adipose tissue in fetuses and lambs with placental insufficiency-induced intrauterine growth restriction.	/pubmed/20643771	Chen X, Fahy AL, Green AS, Anderson MJ, Rhoads RP, Limesand SW.	J Physiol. 2010 Sep 15;588(Pt 18):3539-49. Epub 2010 Jul 19.	J Physiol. 2010	PubMed	citation	PMID:20643771	pubmed	20643771	create date:2010/07/21 | first author:Chen X
Effect of P2X(7) receptor knockout on exocrine secretion of pancreas, salivary glands and lacrimal glands.	/pubmed/20643770	Novak I, Jans IM, Wohlfahrt L.	J Physiol. 2010 Sep 15;588(Pt 18):3615-27. Epub 2010 Jul 19.	J Physiol. 2010	PubMed	citation	PMID:20643770	pubmed	20643770	create date:2010/07/21 | first author:Novak I
BK channels mediate a novel ionic mechanism that regulates glucose-dependent electrical activity and insulin secretion in mouse pancreatic β-cells.	/pubmed/20643769	Houamed KM, Sweet IR, Satin LS.	J Physiol. 2010 Sep 15;588(Pt 18):3511-23. Epub 2010 Jul 19.	J Physiol. 2010	PubMed	citation	PMID:20643769	pubmed	20643769	create date:2010/07/21 | first author:Houamed KM
Calcium-activated and voltage-gated potassium channels of the pancreatic islet impart distinct and complementary roles during secretagogue induced electrical responses.	/pubmed/20643768	Jacobson DA, Mendez F, Thompson M, Torres J, Cochet O, Philipson LH.	J Physiol. 2010 Sep 15;588(Pt 18):3525-37. Epub 2010 Jul 19.	J Physiol. 2010	PubMed	citation	PMID:20643768	pubmed	20643768	create date:2010/07/21 | first author:Jacobson DA
Revealing the structural basis of action of hERG potassium channel activators and blockers.	/pubmed/20643767	Perry M, Sanguinetti M, Mitcheson J.	J Physiol. 2010 Sep 1;588(Pt 17):3157-67. Epub 2010 Jul 19. Review.	J Physiol. 2010	PubMed	citation	PMID:20643767	pubmed	20643767	create date:2010/07/21 | first author:Perry M
Muscle metaboreflex and exercise heart rate: insights from studies in subjects with and without heart failure.	/pubmed/20634185	Notarius CF, Floras JS.	J Physiol. 2010 Jul 15;588(Pt 14):2679; author reply 2681. No abstract available.	J Physiol. 2010	PubMed	citation	PMID:20634185	pubmed	20634185	create date:2010/07/17 | first author:Notarius CF
Hocus pocus hypoxia - NO and augmented vasodilatation in the systemic vasculature during hypoxic exercise.	/pubmed/20634184	New KJ.	J Physiol. 2010 Jul 15;588(Pt 14):2529-31. No abstract available.	J Physiol. 2010	PubMed	citation	PMID:20634184	pubmed	20634184	create date:2010/07/17 | first author:New KJ
Shear-induced vascular adaptations: therapeutic insights and heterogeneity throughout the arterial tree.	/pubmed/20634183	Simmons GH, Padilla J.	J Physiol. 2010 Jul 15;588(Pt 14):2527-8. No abstract available.	J Physiol. 2010	PubMed	citation	PMID:20634183	pubmed	20634183	create date:2010/07/17 | first author:Simmons GH
Exercise training, inflammation and heart failure: working out to cool down.	/pubmed/20634182	Guasch E, Benito B, Nattel S.	J Physiol. 2010 Jul 15;588(Pt 14):2525-6. No abstract available.	J Physiol. 2010	PubMed	citation	PMID:20634182	pubmed	20634182	create date:2010/07/17 | first author:Guasch E
Inward rectifying channels as new targets for treatment.	/pubmed/20634181	Kuwabara S.	J Physiol. 2010 Jul 15;588(Pt 14):2523. No abstract available.	J Physiol. 2010	PubMed	citation	PMID:20634181	pubmed	20634181	create date:2010/07/17 | first author:Kuwabara S
Animal research: reporting in vivo experiments: the ARRIVE guidelines.	/pubmed/20634180	NC3Rs Reporting Guidelines Working Group.	J Physiol. 2010 Jul 15;588(Pt 14):2519-21. No abstract available.	J Physiol. 2010	PubMed	citation	PMID:20634180	pubmed	20634180	create date:2010/07/17 | first author:NC3Rs Reporting Guidelines Working Group
ARRIVE: new guidelines for reporting animal research.	/pubmed/20634179	Drummond GB, Paterson DJ, McGrath JC.	J Physiol. 2010 Jul 15;588(Pt 14):2517. No abstract available.	J Physiol. 2010	PubMed	citation	PMID:20634179	pubmed	20634179	create date:2010/07/17 | first author:Drummond GB
Regional activation of rapid onset vasodilatation in mouse skeletal muscle: regulation through α-adrenoreceptors.	/pubmed/20624796	Moore AW, Bearden SE, Segal SS.	J Physiol. 2010 Sep 1;588(Pt 17):3321-31. Epub 2010 Jul 12.	J Physiol. 2010	PubMed	citation	PMID:20624796	pubmed	20624796	create date:2010/07/14 | first author:Moore AW
Interaction with caveolin-1 modulates vascular ATP-sensitive potassium (KATP) channel activity.	/pubmed/20624795	Davies LM, Purves GI, Barrett-Jolley R, Dart C.	J Physiol. 2010 Sep 1;588(Pt 17):3255-66. Epub 2010 Jul 12.	J Physiol. 2010	PubMed	citation	PMID:20624795	pubmed	20624795	create date:2010/07/14 | first author:Davies LM
Hydrophobic bile salts inhibit gallbladder smooth muscle function via stimulation of GPBAR1 receptors and activation of KATP channels.	/pubmed/20624794	Lavoie B, Balemba OB, Godfrey C, Watson CA, Vassileva G, Corvera CU, Nelson MT, Mawe GM.	J Physiol. 2010 Sep 1;588(Pt 17):3295-305. Epub 2010 Jul 12.	J Physiol. 2010	PubMed	citation	PMID:20624794	pubmed	20624794	create date:2010/07/14 | first author:Lavoie B
Synaptic inputs and timing underlying the velocity tuning of direction-selective ganglion cells in rabbit retina.	/pubmed/20624793	Sivyer B, van Wyk M, Vaney DI, Taylor WR.	J Physiol. 2010 Sep 1;588(Pt 17):3243-53. Epub 2010 Jul 12.	J Physiol. 2010	PubMed	citation	PMID:20624793	pubmed	20624793	create date:2010/07/14 | first author:Sivyer B
Satellite cell number and cell cycle kinetics in response to acute myotrauma in humans: immunohistochemistry versus flow cytometry.	/pubmed/20624792	McKay BR, Toth KG, Tarnopolsky MA, Parise G.	J Physiol. 2010 Sep 1;588(Pt 17):3307-20. Epub 2010 Jul 12.	J Physiol. 2010	PubMed	citation	PMID:20624792	pubmed	20624792	create date:2010/07/14 | first author:McKay BR
Participation of KCNQ (Kv7) potassium channels in myogenic control of cerebral arterial diameter.	/pubmed/20624791	Zhong XZ, Harhun MI, Olesen SP, Ohya S, Moffatt JD, Cole WC, Greenwood IA.	J Physiol. 2010 Sep 1;588(Pt 17):3277-93. Epub 2010 Jul 12.	J Physiol. 2010	PubMed	citation	PMID:20624791	pubmed	20624791	create date:2010/07/14 | first author:Zhong XZ
A fluorescence-based assay to monitor transcriptional activity of NFAT in living cells.	/pubmed/20624790	Rinne A, Blatter LA.	J Physiol. 2010 Sep 1;588(Pt 17):3211-6. Epub 2010 Jul 12.	J Physiol. 2010	PubMed	citation	PMID:20624790	pubmed	20624790	create date:2010/07/14 | first author:Rinne A
AMPA receptor activation controls type I metabotropic glutamate receptor signalling via a tyrosine kinase at parallel fibre-Purkinje cell synapses.	/pubmed/20603338	Auger C, Ogden D.	J Physiol. 2010 Aug 15;588(Pt 16):3063-74. Epub 2010 Jul 5.	J Physiol. 2010	PubMed	citation	PMID:20603338	pubmed	20603338	create date:2010/07/07 | first author:Auger C
Replacing the rod with the cone transducin subunit decreases sensitivity and accelerates response decay.	/pubmed/20603337	Chen CK, Woodruff ML, Chen FS, Shim H, Cilluffo MC, Fain GL.	J Physiol. 2010 Sep 1;588(Pt 17):3231-41. Epub 2010 Jul 5.	J Physiol. 2010	PubMed	citation	PMID:20603337	pubmed	20603337	create date:2010/07/07 | first author:Chen CK
Effect of volume loading on the Frank-Starling relation during reductions in central blood volume in heat-stressed humans.	/pubmed/20603336	Bundgaard-Nielsen M, Wilson TE, Seifert T, Secher NH, Crandall CG.	J Physiol. 2010 Sep 1;588(Pt 17):3333-9. Epub 2010 Jul 5.	J Physiol. 2010	PubMed	citation	PMID:20603336	pubmed	20603336	create date:2010/07/07 | first author:Bundgaard-Nielsen M
Allosteric interactions and the modular nature of the voltage- and Ca2+-activated (BK) channel.	/pubmed/20603335	Latorre R, Morera FJ, Zaelzer C.	J Physiol. 2010 Sep 1;588(Pt 17):3141-8. Epub 2010 Jul 5. Review.	J Physiol. 2010	PubMed	citation	PMID:20603335	pubmed	20603335	create date:2010/07/07 | first author:Latorre R
Hyperosmotic activation of CNS sympathetic drive: implications for cardiovascular disease.	/pubmed/20603334	Toney GM, Stocker SD.	J Physiol. 2010 Sep 15;588(Pt 18):3375-84. Epub 2010 Jul 5. Review.	J Physiol. 2010	PubMed	citation	PMID:20603334	pubmed	20603334	create date:2010/07/07 | first author:Toney GM
Distinct coincidence detectors govern the corticostriatal spike timing-dependent plasticity.	/pubmed/20603333	Fino E, Paille V, Cui Y, Morera-Herreras T, Deniau JM, Venance L.	J Physiol. 2010 Aug 15;588(Pt 16):3045-62. Epub 2010 Jul 5.	J Physiol. 2010	PubMed	citation	PMID:20603333	pubmed	20603333	create date:2010/07/07 | first author:Fino E
A comparison of visual responses in the lateral geniculate nucleus of alert and anaesthetized macaque monkeys.	/pubmed/20603332	Alitto HJ, Moore BD 4th, Rathbun DL, Usrey WM.	J Physiol. 2011 Jan 1;589(Pt 1):87-99. Epub 2010 Jul 5.	J Physiol. 2011	PubMed	citation	PMID:20603332	pubmed	20603332	create date:2010/07/07 | first author:Alitto HJ
Patient autoantibodies deplete postsynaptic muscle-specific kinase leading to disassembly of the ACh receptor scaffold and myasthenia gravis in mice.	/pubmed/20603331	Cole RN, Ghazanfari N, Ngo ST, Gervásio OL, Reddel SW, Phillips WD.	J Physiol. 2010 Sep 1;588(Pt 17):3217-29. Epub 2010 Jul 5.	J Physiol. 2010	PubMed	citation	PMID:20603331	pubmed	20603331	create date:2010/07/07 | first author:Cole RN
Entrapment neuropathy and beyond.	/pubmed/20595185	Kaji R.	J Physiol. 2010 Jul 1;588(Pt 13):2289. No abstract available.	J Physiol. 2010	PubMed	citation	PMID:20595185	pubmed	20595185	create date:2010/07/03 | first author:Kaji R
Circuit breaking the synaptic connections of the superficial dorsal horn of the spinal cord.	/pubmed/20595184	Andrew D.	J Physiol. 2010 Jul 1;588(Pt 13):2287. No abstract available.	J Physiol. 2010	PubMed	citation	PMID:20595184	pubmed	20595184	create date:2010/07/03 | first author:Andrew D
Danes with brains.	/pubmed/20595183	Kayser B.	J Physiol. 2010 Jul 1;588(Pt 13):2285. No abstract available.	J Physiol. 2010	PubMed	citation	PMID:20595183	pubmed	20595183	create date:2010/07/03 | first author:Kayser B
Can one Bad Egg' really spoil the batch?	/pubmed/20595182	Moeller HB, Fenton RA.	J Physiol. 2010 Jul 1;588(Pt 13):2283-4. No abstract available.	J Physiol. 2010	PubMed	citation	PMID:20595182	pubmed	20595182	create date:2010/07/03 | first author:Moeller HB
Discovery and rediscoveries of Golgi cells.	/pubmed/20581044	Galliano E, Mazzarello P, D'Angelo E.	J Physiol. 2010 Oct 1;588(Pt 19):3639-55. Review.	J Physiol. 2010	PubMed	citation	PMID:20581044	pubmed	20581044	create date:2010/06/29 | first author:Galliano E
Kinetic analysis of the effects of H+ or Ni2+ on Kv1.5 current shows that both ions enhance slow inactivation and induce resting inactivation.	/pubmed/20581043	Cheng YM, Fedida D, Kehl SJ.	J Physiol. 2010 Aug 15;588(Pt 16):3011-30. Epub 2010 Jun 25.	J Physiol. 2010	PubMed	citation	PMID:20581043	pubmed	20581043	create date:2010/06/29 | first author:Cheng YM
Loss of Kitlow progenitors, reduced stem cell factor and high oxidative stress underlie gastric dysfunction in progeric mice.	/pubmed/20581042	Izbeki F, Asuzu DT, Lorincz A, Bardsley MR, Popko LN, Choi KM, Young DL, Hayashi Y, Linden DR, Kuro-o M, Farrugia G, Ordog T.	J Physiol. 2010 Aug 15;588(Pt 16):3101-17. Epub 2010 Jun 25.	J Physiol. 2010	PubMed	citation	PMID:20581042	pubmed	20581042	create date:2010/06/29 | first author:Izbeki F
Resistance exercise volume affects myofibrillar protein synthesis and anabolic signalling molecule phosphorylation in young men.	/pubmed/20581041	Burd NA, Holwerda AM, Selby KC, West DW, Staples AW, Cain NE, Cashaback JG, Potvin JR, Baker SK, Phillips SM.	J Physiol. 2010 Aug 15;588(Pt 16):3119-30. Epub 2010 Jun 25.	J Physiol. 2010	PubMed	citation	PMID:20581041	pubmed	20581041	create date:2010/06/29 | first author:Burd NA
Acute intermittent hypoxia in rat in vivo elicits a robust increase in tonic sympathetic nerve activity that is independent of respiratory drive.	/pubmed/20566662	Xing T, Pilowsky PM.	J Physiol. 2010 Aug 15;588(Pt 16):3075-88. Epub 2010 Jun 21.	J Physiol. 2010	PubMed	citation	PMID:20566662	pubmed	20566662	create date:2010/06/23 | first author:Xing T
Gating of two pore domain potassium channels.	/pubmed/20566661	Mathie A, Al-Moubarak E, Veale EL.	J Physiol. 2010 Sep 1;588(Pt 17):3149-56. Epub 2010 Jun 21. Review.	J Physiol. 2010	PubMed	citation	PMID:20566661	pubmed	20566661	create date:2010/06/23 | first author:Mathie A
ATP overflow in skeletal muscle 1A arterioles.	/pubmed/20566660	Kluess HA, Stone AJ, Evanson KW.	J Physiol. 2010 Aug 15;588(Pt 16):3089-100. Epub 2010 Jun 21.	J Physiol. 2010	PubMed	citation	PMID:20566660	pubmed	20566660	create date:2010/06/23 | first author:Kluess HA
Currents in space: understanding inhibitory field potentials.	/pubmed/20551020	Oren I, Paulsen O.	J Physiol. 2010 Jun 15;588(Pt 12):2015-6. No abstract available.	J Physiol. 2010	PubMed	citation	PMID:20551020	pubmed	20551020	create date:2010/06/17 | first author:Oren I
A new tool for your novelty centre.	/pubmed/20551019	Liss B, Roeper J.	J Physiol. 2010 Jun 15;588(Pt 12):2013. No abstract available.	J Physiol. 2010	PubMed	citation	PMID:20551019	pubmed	20551019	create date:2010/06/17 | first author:Liss B
Extending the realm of membrane capacitance measurements to nerve terminals with complex morphologies.	/pubmed/20551018	Kim MH, von Gersdorff H.	J Physiol. 2010 Jun 15;588(Pt 12):2011-2. No abstract available.	J Physiol. 2010	PubMed	citation	PMID:20551018	pubmed	20551018	create date:2010/06/17 | first author:Kim MH
Distinctive properties of CXC chemokine receptor 4-expressing Cajal-Retzius cells versus GABAergic interneurons of the postnatal hippocampus.	/pubmed/20547684	Marchionni I, Takács VT, Nunzi MG, Mugnaini E, Miller RJ, Maccaferri G.	J Physiol. 2010 Aug 1;588(Pt 15):2859-78. Epub 2010 Jun 14.	J Physiol. 2010	PubMed	citation	PMID:20547684	pubmed	20547684	create date:2010/06/16 | first author:Marchionni I
Short-term sprint interval training increases insulin sensitivity in healthy adults but does not affect the thermogenic response to beta-adrenergic stimulation.	/pubmed/20547683	Richards JC, Johnson TK, Kuzma JN, Lonac MC, Schweder MM, Voyles WF, Bell C.	J Physiol. 2010 Aug 1;588(Pt 15):2961-72. Epub 2010 Jun 14.	J Physiol. 2010	PubMed	citation	PMID:20547683	pubmed	20547683	create date:2010/06/16 | first author:Richards JC
beta2- but not beta1-adrenoceptor activation modulates intracellular oxygen availability.	/pubmed/20547682	Li J, Yan B, Huo Z, Liu Y, Xu J, Sun Y, Liu Y, Liang D, Peng L, Zhang Y, Zhou ZN, Shi J, Cui J, Chen YH.	J Physiol. 2010 Aug 15;588(Pt 16):2987-98. Epub 2010 Jun 14.	J Physiol. 2010	PubMed	citation	PMID:20547682	pubmed	20547682	create date:2010/06/16 | first author:Li J
Antagonism of rat orexin receptors by almorexant attenuates central chemoreception in wakefulness in the active period of the diurnal cycle.	/pubmed/20547681	Li A, Nattie E.	J Physiol. 2010 Aug 1;588(Pt 15):2935-44. Epub 2010 Jun 14.	J Physiol. 2010	PubMed	citation	PMID:20547681	pubmed	20547681	create date:2010/06/16 | first author:Li A
Title	URL	Description	Details	ShortDetails	Resource	Type	Identifiers	Db	EntrezUID	Properties
Two distinct and activity-dependent mechanisms contribute to autoreceptor-mediated inhibition of GABAergic afferents to hilar mossy cells.	/pubmed/20547680	Lindsly C, Frazier CJ.	J Physiol. 2010 Aug 1;588(Pt 15):2801-22. Epub 2010 Jun 14.	J Physiol. 2010	PubMed	citation	PMID:20547680	pubmed	20547680	create date:2010/06/16 | first author:Lindsly C
In vivo expression of G-protein beta1gamma2 dimer in adult mouse skeletal muscle alters L-type calcium current and excitation-contraction coupling.	/pubmed/20547679	Weiss N, Legrand C, Pouvreau S, Bichraoui H, Allard B, Zamponi GW, De Waard M, Jacquemond V.	J Physiol. 2010 Aug 1;588(Pt 15):2945-60. Epub 2010 Jun 14.	J Physiol. 2010	PubMed	citation	PMID:20547679	pubmed	20547679	create date:2010/06/16 | first author:Weiss N
Cysteine 723 in the C-linker segment confers oxidative inhibition of hERG1 potassium channels.	/pubmed/20547678	Kolbe K, Schönherr R, Gessner G, Sahoo N, Hoshi T, Heinemann SH.	J Physiol. 2010 Aug 15;588(Pt 16):2999-3009. Epub 2010 Jun 14.	J Physiol. 2010	PubMed	citation	PMID:20547678	pubmed	20547678	create date:2010/06/16 | first author:Kolbe K
Intraspinally mediated state-dependent enhancement of motoneurone excitability during fictive scratch in the adult decerebrate cat.	/pubmed/20547677	Power KE, McCrea DA, Fedirchuk B.	J Physiol. 2010 Aug 1;588(Pt 15):2839-57. Epub 2010 Jun 14.	J Physiol. 2010	PubMed	citation	PMID:20547677	pubmed	20547677	create date:2010/06/16 | first author:Power KE
Subthreshold membrane potential oscillations in inferior olive neurons are dynamically regulated by P/Q- and T-type calcium channels: a study in mutant mice.	/pubmed/20547676	Choi S, Yu E, Kim D, Urbano FJ, Makarenko V, Shin HS, Llinás RR.	J Physiol. 2010 Aug 15;588(Pt 16):3031-43. Epub 2010 Jun 14.	J Physiol. 2010	PubMed	citation	PMID:20547676	pubmed	20547676	create date:2010/06/16 | first author:Choi S
Colonic elongation inhibits pellet propulsion and migrating motor complexes in the murine large bowel.	/pubmed/20547675	Heredia DJ, Dickson EJ, Bayguinov PO, Hennig GW, Smith TK.	J Physiol. 2010 Aug 1;588(Pt 15):2919-34. Epub 2010 Jun 14.	J Physiol. 2010	PubMed	citation	PMID:20547675	pubmed	20547675	create date:2010/06/16 | first author:Heredia DJ
Changes in the force-velocity relationship of fatigued muscle: implications for power production and possible causes.	/pubmed/20547674	Jones DA.	J Physiol. 2010 Aug 15;588(Pt 16):2977-86. Epub 2010 Jun 14. Review.	J Physiol. 2010	PubMed	citation	PMID:20547674	pubmed	20547674	create date:2010/06/16 | first author:Jones DA
Development of calcium-permeable AMPA receptors and their correlation with NMDA receptors in fast-spiking interneurons of rat prefrontal cortex.	/pubmed/20547673	Wang HX, Gao WJ.	J Physiol. 2010 Aug 1;588(Pt 15):2823-38. Epub 2010 Jun 14.	J Physiol. 2010	PubMed	citation	PMID:20547673	pubmed	20547673	create date:2010/06/16 | first author:Wang HX
The illusion of changed position and movement from vibrating one arm is altered by vision or movement of the other arm.	/pubmed/20547672	Izumizaki M, Tsuge M, Akai L, Proske U, Homma I.	J Physiol. 2010 Aug 1;588(Pt 15):2789-800. Epub 2010 Jun 14.	J Physiol. 2010	PubMed	citation	PMID:20547672	pubmed	20547672	create date:2010/06/16 | first author:Izumizaki M
Quinidine interaction with Shab K+ channels: pore block and irreversible collapse of the K+ conductance.	/pubmed/20547671	Gomez-Lagunas F.	J Physiol. 2010 Aug 1;588(Pt 15):2691-706. Epub 2010 Jun 14.	J Physiol. 2010	PubMed	citation	PMID:20547671	pubmed	20547671	create date:2010/06/16 | first author:Gomez-Lagunas F
Fast activation of feedforward inhibitory neurons from thalamic input and its relevance to the regulation of spike sequences in the barrel cortex.	/pubmed/20530116	Kimura F, Itami C, Ikezoe K, Tamura H, Fujita I, Yanagawa Y, Obata K, Ohshima M.	J Physiol. 2010 Aug 1;588(Pt 15):2769-87. Epub 2010 Jun 7.	J Physiol. 2010	PubMed	citation	PMID:20530116	pubmed	20530116	create date:2010/06/10 | first author:Kimura F
Molecular determinants of hyperosmotically activated NKCC1-mediated K+/K+ exchange.	/pubmed/20530115	Gagnon KB, Delpire E.	J Physiol. 2010 Sep 15;588(Pt 18):3385-96. Epub 2010 Jun 7.	J Physiol. 2010	PubMed	citation	PMID:20530115	pubmed	20530115	create date:2010/06/10 | first author:Gagnon KB
Regulation of myocyte contraction via neuronal nitric oxide synthase: role of ryanodine receptor S-nitrosylation.	/pubmed/20530114	Wang H, Viatchenko-Karpinski S, Sun J, Györke I, Benkusky NA, Kohr MJ, Valdivia HH, Murphy E, Györke S, Ziolo MT.	J Physiol. 2010 Aug 1;588(Pt 15):2905-17. Epub 2010 Jun 7.	J Physiol. 2010	PubMed	citation	PMID:20530114	pubmed	20530114	create date:2010/06/10 | first author:Wang H
Length dependence of force generation exhibit similarities between rat cardiac myocytes and skeletal muscle fibres.	/pubmed/20530113	Hanft LM, McDonald KS.	J Physiol. 2010 Aug 1;588(Pt 15):2891-903. Epub 2010 Jun 7.	J Physiol. 2010	PubMed	citation	PMID:20530113	pubmed	20530113	create date:2010/06/10 | first author:Hanft LM
Significance of SGK1 in the regulation of neuronal function.	/pubmed/20530112	Lang F, Strutz-Seebohm N, Seebohm G, Lang UE.	J Physiol. 2010 Sep 15;588(Pt 18):3349-54. Epub 2010 Jun 7. Review.	J Physiol. 2010	PubMed	citation	PMID:20530112	pubmed	20530112	create date:2010/06/10 | first author:Lang F
Patterns of expiratory and inspiratory activation for thoracic motoneurones in the anaesthetized and the decerebrate rat.	/pubmed/20530111	de Almeida AT, Al-Izki S, Denton ME, Kirkwood PA.	J Physiol. 2010 Aug 1;588(Pt 15):2707-29. Epub 2010 Jun 7.	J Physiol. 2010	PubMed	citation	PMID:20530111	pubmed	20530111	create date:2010/06/10 | first author:de Almeida AT
Pre- and postsynaptic modulation of monosynaptic reflex by GABAA receptors on turtle spinal cord.	/pubmed/20519320	Bautista W, Aguilar J, Loeza-Alcocer JE, Delgado-Lezama R.	J Physiol. 2010 Jul 15;588(Pt 14):2621-31. Epub 2010 Jun 2.	J Physiol. 2010	PubMed	citation	PMID:20519320	pubmed	20519320	create date:2010/06/04 | first author:Bautista W
Melatonin potentiates glycine currents through a PLC/PKC signalling pathway in rat retinal ganglion cells.	/pubmed/20519319	Zhao WJ, Zhang M, Miao Y, Yang XL, Wang Z.	J Physiol. 2010 Jul 15;588(Pt 14):2605-19. Epub 2010 Jun 2.	J Physiol. 2010	PubMed	citation	PMID:20519319	pubmed	20519319	create date:2010/06/04 | first author:Zhao WJ
Atrial natriuretic peptide inhibits angiotensin II-stimulated proliferation in fetal cardiomyocytes.	/pubmed/20519318	O'Tierney PF, Chattergoon NN, Louey S, Giraud GD, Thornburg KL.	J Physiol. 2010 Aug 1;588(Pt 15):2879-89. Epub 2010 Jun 2.	J Physiol. 2010	PubMed	citation	PMID:20519318	pubmed	20519318	create date:2010/06/04 | first author:O'Tierney PF
Multiple phases of excitation and inhibition in central respiratory drive potentials of thoracic motoneurones in the rat.	/pubmed/20519317	de Almeida AT, Kirkwood PA.	J Physiol. 2010 Aug 1;588(Pt 15):2731-44. Epub 2010 Jun 2.	J Physiol. 2010	PubMed	citation	PMID:20519317	pubmed	20519317	create date:2010/06/04 | first author:de Almeida AT
Effect of long interval interhemispheric inhibition on intracortical inhibitory and facilitatory circuits.	/pubmed/20519316	Udupa K, Ni Z, Gunraj C, Chen R.	J Physiol. 2010 Jul 15;588(Pt 14):2633-41. Epub 2010 Jun 2.	J Physiol. 2010	PubMed	citation	PMID:20519316	pubmed	20519316	create date:2010/06/04 | first author:Udupa K
Sprouting capacity of lumbar motoneurons in normal and hemisected spinal cords of the rat.	/pubmed/20519315	Gordon T, Tyreman N.	J Physiol. 2010 Aug 1;588(Pt 15):2745-68. Epub 2010 Jun 2.	J Physiol. 2010	PubMed	citation	PMID:20519315	pubmed	20519315	create date:2010/06/04 | first author:Gordon T
Lipid microdomains and the regulation of ion channel function.	/pubmed/20519314	Dart C.	J Physiol. 2010 Sep 1;588(Pt 17):3169-78. Epub 2010 Jun 2. Review.	J Physiol. 2010	PubMed	citation	PMID:20519314	pubmed	20519314	create date:2010/06/04 | first author:Dart C
The role of the KATP channel in glucose homeostasis in health and disease: more than meets the islet.	/pubmed/20519313	McTaggart JS, Clark RH, Ashcroft FM.	J Physiol. 2010 Sep 1;588(Pt 17):3201-9. Epub 2010 Jun 2. Review.	J Physiol. 2010	PubMed	citation	PMID:20519313	pubmed	20519313	create date:2010/06/04 | first author:McTaggart JS
Phosphoinositides: lipid regulators of membrane proteins.	/pubmed/20519312	Falkenburger BH, Jensen JB, Dickson EJ, Suh BC, Hille B.	J Physiol. 2010 Sep 1;588(Pt 17):3179-85. Epub 2010 Jun 2. Review.	J Physiol. 2010	PubMed	citation	PMID:20519312	pubmed	20519312	create date:2010/06/04 | first author:Falkenburger BH
beta2-Adrenoceptor gene variation and systemic vasodilatation during ganglionic blockade.	/pubmed/20519311	Hesse C, Schroeder DR, Nicholson WT, Hart EC, Curry TB, Penheiter AR, Turner ST, Joyner MJ, Eisenach JH.	J Physiol. 2010 Jul 15;588(Pt 14):2669-78. Epub 2010 Jun 2.	J Physiol. 2010	PubMed	citation	PMID:20519311	pubmed	20519311	create date:2010/06/04 | first author:Hesse C
Going native: voltage-gated potassium channels controlling neuronal excitability.	/pubmed/20519310	Johnston J, Forsythe ID, Kopp-Scheinpflug C.	J Physiol. 2010 Sep 1;588(Pt 17):3187-200. Epub 2010 Jun 2. Review.	J Physiol. 2010	PubMed	citation	PMID:20519310	pubmed	20519310	create date:2010/06/04 | first author:Johnston J
Introduction to the Journal of Physiology's special issue on neurological channelopathies.	/pubmed/20516349	Robertson B.	J Physiol. 2010 Jun 1;588(Pt 11):1821-2. No abstract available.	J Physiol. 2010	PubMed	citation	PMID:20516349	pubmed	20516349	create date:2010/06/03 | first author:Robertson B
Does obesity reduce load-induced muscle hypertrophy?	/pubmed/20516348	Papasani MR, Thornton K, Yinggian Z, Brezas A, Welch C, Wang G, Villasante A, Pokharel D, Cheguru P, Kotla S, Julien DC.	J Physiol. 2010 Jun 1;588(Pt 11):1819-20. No abstract available.	J Physiol. 2010	PubMed	citation	PMID:20516348	pubmed	20516348	create date:2010/06/03 | first author:Papasani MR
Exercise training for a time-poor generation: enhanced skeletal muscle mitochondrial biogenesis.	/pubmed/20516347	Palmer HS.	J Physiol. 2010 Jun 1;588(Pt 11):1817-8. No abstract available.	J Physiol. 2010	PubMed	citation	PMID:20516347	pubmed	20516347	create date:2010/06/03 | first author:Palmer HS
Ascent to altitude: an integrated cerebrovascular, ventilatory and acid-base response.	/pubmed/20516346	Barnes JN, Silva BM.	J Physiol. 2010 Jun 1;588(Pt 11):1815-6. No abstract available.	J Physiol. 2010	PubMed	citation	PMID:20516346	pubmed	20516346	create date:2010/06/03 | first author:Barnes JN
Cytokines, neurokines or both? Mixed mechanisms of mechanical lung injury.	/pubmed/20516345	McKechnie SR, Drummond GB.	J Physiol. 2010 Jun 1;588(Pt 11):1813-4. No abstract available.	J Physiol. 2010	PubMed	citation	PMID:20516345	pubmed	20516345	create date:2010/06/03 | first author:McKechnie SR
Every breath you take: acclimatisation at altitude.	/pubmed/20516344	Møller K.	J Physiol. 2010 Jun 1;588(Pt 11):1811-2. No abstract available.	J Physiol. 2010	PubMed	citation	PMID:20516344	pubmed	20516344	create date:2010/06/03 | first author:Møller K
Kv1.3: the perfect opening of the platelet voltage gate.	/pubmed/20516343	Emerson M.	J Physiol. 2010 Jun 1;588(Pt 11):1809. No abstract available.	J Physiol. 2010	PubMed	citation	PMID:20516343	pubmed	20516343	create date:2010/06/03 | first author:Emerson M
A tale from the Crypt: splice variants of BK channels in colonic potassium secretion.	/pubmed/20516342	Flores CA, Cid LP, Sepúlveda FV.	J Physiol. 2010 Jun 1;588(Pt 11):1807-8. No abstract available.	J Physiol. 2010	PubMed	citation	PMID:20516342	pubmed	20516342	create date:2010/06/03 | first author:Flores CA
The shear stress of keeping cool: why being in the 'hot seat' might actually be good for your blood vessels.	/pubmed/20516341	Tschakovsky ME.	J Physiol. 2010 Jun 1;588(Pt 11):1805. No abstract available.	J Physiol. 2010	PubMed	citation	PMID:20516341	pubmed	20516341	create date:2010/06/03 | first author:Tschakovsky ME
Single or double? Think zinc!	/pubmed/20516340	Okamura Y.	J Physiol. 2010 Jun 1;588(Pt 11):1803-4. No abstract available.	J Physiol. 2010	PubMed	citation	PMID:20516340	pubmed	20516340	create date:2010/06/03 | first author:Okamura Y
Rem-induced inhibition of Ca2+ channels--a three-pronged assault.	/pubmed/20516339	Flucher BE.	J Physiol. 2010 Jun 1;588(Pt 11):1801-2. No abstract available.	J Physiol. 2010	PubMed	citation	PMID:20516339	pubmed	20516339	create date:2010/06/03 | first author:Flucher BE
Permeant anions contribute to voltage dependence of ClC-2 chloride channel by interacting with the protopore gate.	/pubmed/20498235	Sánchez-Rodríguez JE, De Santiago-Castillo JA, Arreola J.	J Physiol. 2010 Jul 15;588(Pt 14):2545-56. Epub 2010 May 24.	J Physiol. 2010	PubMed	citation	PMID:20498235	pubmed	20498235	create date:2010/05/26 | first author:Sánchez-Rodríguez JE
Development of light response and GABAergic excitation-to-inhibition switch in zebrafish retinal ganglion cells.	/pubmed/20498234	Zhang RW, Wei HP, Xia YM, Du JL.	J Physiol. 2010 Jul 15;588(Pt 14):2557-69. Epub 2010 May 24.	J Physiol. 2010	PubMed	citation	PMID:20498234	pubmed	20498234	create date:2010/05/26 | first author:Zhang RW
A computational model of Purkinje fibre single cell electrophysiology: implications for the long QT syndrome.	/pubmed/20498233	Sampson KJ, Iyer V, Marks AR, Kass RS.	J Physiol. 2010 Jul 15;588(Pt 14):2643-55. Epub 2010 May 24.	J Physiol. 2010	PubMed	citation	PMID:20498233	pubmed	20498233	create date:2010/05/26 | first author:Sampson KJ
Glycinergic and GABAergic tonic inhibition fine tune inhibitory control in regionally distinct subpopulations of dorsal horn neurons.	/pubmed/20498232	Takazawa T, MacDermott AB.	J Physiol. 2010 Jul 15;588(Pt 14):2571-87. Epub 2010 May 24.	J Physiol. 2010	PubMed	citation	PMID:20498232	pubmed	20498232	create date:2010/05/26 | first author:Takazawa T
Regulation of plasticity of glutamate synapses by endocannabinoids and the cyclic-AMP/protein kinase A pathway in midbrain dopamine neurons.	/pubmed/20498231	Haj-Dahmane S, Shen RY.	J Physiol. 2010 Jul 15;588(Pt 14):2589-604. Epub 2010 May 24.	J Physiol. 2010	PubMed	citation	PMID:20498231	pubmed	20498231	create date:2010/05/26 | first author:Haj-Dahmane S
Kinase regulation of Na+-K+-2Cl- cotransport in primary afferent neurons.	/pubmed/20498230	Delpire E, Austin TM.	J Physiol. 2010 Sep 15;588(Pt 18):3365-73. Epub 2010 May 24. Review.	J Physiol. 2010	PubMed	citation	PMID:20498230	pubmed	20498230	create date:2010/05/26 | first author:Delpire E
The membrane protein MiRP3 regulates Kv4.2 channels in a KChIP-dependent manner.	/pubmed/20498229	Levy DI, Cepaitis E, Wanderling S, Toth PT, Archer SL, Goldstein SA.	J Physiol. 2010 Jul 15;588(Pt 14):2657-68. Epub 2010 May 24.	J Physiol. 2010	PubMed	citation	PMID:20498229	pubmed	20498229	create date:2010/05/26 | first author:Levy DI
Receptor regulation of osmolyte homeostasis in neural cells.	/pubmed/20498228	Fisher SK, Heacock AM, Keep RF, Foster DJ.	J Physiol. 2010 Sep 15;588(Pt 18):3355-64. Epub 2010 May 24. Review.	J Physiol. 2010	PubMed	citation	PMID:20498228	pubmed	20498228	create date:2010/05/26 | first author:Fisher SK
Intracellular Ca(2+) and TRPM5-mediated membrane depolarization produce ATP secretion from taste receptor cells.	/pubmed/20498227	Huang YA, Roper SD.	J Physiol. 2010 Jul 1;588(Pt 13):2343-50. Epub 2010 May 24.	J Physiol. 2010	PubMed	citation	PMID:20498227	pubmed	20498227	create date:2010/05/26 | first author:Huang YA
Determinants of the induction of cortical plasticity by non-invasive brain stimulation in healthy subjects.	/pubmed/20478978	Ridding MC, Ziemann U.	J Physiol. 2010 Jul 1;588(Pt 13):2291-304. Epub 2010 May 17. Review.	J Physiol. 2010	PubMed	citation	PMID:20478978	pubmed	20478978	create date:2010/05/19 | first author:Ridding MC
A new role for bicarbonate secretion in cervico-uterine mucus release.	/pubmed/20478977	Muchekehu RW, Quinton PM.	J Physiol. 2010 Jul 1;588(Pt 13):2329-42. Epub 2010 May 17.	J Physiol. 2010	PubMed	citation	PMID:20478977	pubmed	20478977	create date:2010/05/19 | first author:Muchekehu RW
Postnatal development of mouse heart: formation of energetic microdomains.	/pubmed/20478976	Piquereau J, Novotova M, Fortin D, Garnier A, Ventura-Clapier R, Veksler V, Joubert F.	J Physiol. 2010 Jul 1;588(Pt 13):2443-54. Epub 2010 May 17.	J Physiol. 2010	PubMed	citation	PMID:20478976	pubmed	20478976	create date:2010/05/19 | first author:Piquereau J
Title	URL	Description	Details	ShortDetails	Resource	Type	Identifiers	Db	EntrezUID	Properties
Properties of low-threshold motor axons in the human median nerve.	/pubmed/20478975	Trevillion L, Howells J, Bostock H, Burke D.	J Physiol. 2010 Jul 1;588(Pt 13):2503-15. Epub 2010 May 17.	J Physiol. 2010	PubMed	citation	PMID:20478975	pubmed	20478975	create date:2010/05/19 | first author:Trevillion L
Enteric glia modulate epithelial cell proliferation and differentiation through 15-deoxy-12,14-prostaglandin J2.	/pubmed/20478974	Bach-Ngohou K, Mahé MM, Aubert P, Abdo H, Boni S, Bourreille A, Denis MG, Lardeux B, Neunlist M, Masson D.	J Physiol. 2010 Jul 15;588(Pt 14):2533-44. Epub 2010 May 17.	J Physiol. 2010	PubMed	citation	PMID:20478974	pubmed	20478974	create date:2010/05/19 | first author:Bach-Ngohou K
Tethered-toxin debut gets cold reception.	/pubmed/20472900	Baker MD, Wen H.	J Physiol. 2010 May 15;588(Pt 10):1663. No abstract available.	J Physiol. 2010	PubMed	citation	PMID:20472900	pubmed	20472900	create date:2010/05/18 | first author:Baker MD
Permeating proton found guilty in compromising TRPM2 channel activity.	/pubmed/20472899	Csanády L.	J Physiol. 2010 May 15;588(Pt 10):1661-2. No abstract available.	J Physiol. 2010	PubMed	citation	PMID:20472899	pubmed	20472899	create date:2010/05/18 | first author:Csanády L
Effects of respiratory muscle work on blood flow distribution during exercise in heart failure.	/pubmed/20457736	Olson TP, Joyner MJ, Dietz NM, Eisenach JH, Curry TB, Johnson BD.	J Physiol. 2010 Jul 1;588(Pt 13):2487-501. Epub 2010 May 10.	J Physiol. 2010	PubMed	citation	PMID:20457736	pubmed	20457736	create date:2010/05/12 | first author:Olson TP
Electrical and chemical synapses between relay neurons in developing thalamus.	/pubmed/20457735	Lee SC, Cruikshank SJ, Connors BW.	J Physiol. 2010 Jul 1;588(Pt 13):2403-15. Epub 2010 May 10.	J Physiol. 2010	PubMed	citation	PMID:20457735	pubmed	20457735	create date:2010/05/12 | first author:Lee SC
Voluntary activation of ankle muscles is accompanied by subcortical facilitation of their antagonists.	/pubmed/20457734	Geertsen SS, Zuur AT, Nielsen JB.	J Physiol. 2010 Jul 1;588(Pt 13):2391-402. Epub 2010 May 10.	J Physiol. 2010	PubMed	citation	PMID:20457734	pubmed	20457734	create date:2010/05/12 | first author:Geertsen SS
Stimulation of human and mouse erythrocyte Na(+)-K(+)-2Cl(-) cotransport by osmotic shrinkage does not involve AMP-activated protein kinase, but is associated with STE20/SPS1-related proline/alanine-rich kinase activation.	/pubmed/20442269	Sid B, Miranda L, Vertommen D, Viollet B, Rider MH.	J Physiol. 2010 Jul 1;588(Pt 13):2315-28. Epub 2010 May 4.	J Physiol. 2010	PubMed	citation	PMID:20442269	pubmed	20442269	create date:2010/05/06 | first author:Sid B
Modulation of somatosensory-evoked cortical blood flow changes by GABAergic inhibition of the nucleus basalis of Meynert in urethane-anaesthetized rats.	/pubmed/20442268	Piché M, Uchida S, Hara S, Aikawa Y, Hotta H.	J Physiol. 2010 Jun 15;588(Pt 12):2163-71. Epub 2010 May 4.	J Physiol. 2010	PubMed	citation	PMID:20442268	pubmed	20442268	create date:2010/05/06 | first author:Piché M
Endogenous endothelin stimulates cardiac sympathetic afferents during ischaemia.	/pubmed/20442267	Fu LW, Guo ZL, Longhurst JC.	J Physiol. 2010 Jul 1;588(Pt 13):2473-86. Epub 2010 May 4.	J Physiol. 2010	PubMed	citation	PMID:20442267	pubmed	20442267	create date:2010/05/06 | first author:Fu LW
Regulation of AMPA receptor channels and synaptic plasticity by cofilin phosphatase Slingshot in cortical neurons.	/pubmed/20442266	Yuen EY, Liu W, Kafri T, van Praag H, Yan Z.	J Physiol. 2010 Jul 1;588(Pt 13):2361-71. Epub 2010 May 4.	J Physiol. 2010	PubMed	citation	PMID:20442266	pubmed	20442266	create date:2010/05/06 | first author:Yuen EY
Acid-sensing ion channels in rat hypothalamic vasopressin neurons of the supraoptic nucleus.	/pubmed/20442265	Ohbuchi T, Sato K, Suzuki H, Okada Y, Dayanithi G, Murphy D, Ueta Y.	J Physiol. 2010 Jun 15;588(Pt 12):2147-62. Epub 2010 May 4.	J Physiol. 2010	PubMed	citation	PMID:20442265	pubmed	20442265	create date:2010/05/06 | first author:Ohbuchi T
Cardiomyocytes with disrupted CFTR function require CaMKII and Ca(2+)-activated Cl(-) channel activity to maintain contraction rate.	/pubmed/20442264	Sellers ZM, De Arcangelis V, Xiang Y, Best PM.	J Physiol. 2010 Jul 1;588(Pt 13):2417-29. Epub 2010 May 4.	J Physiol. 2010	PubMed	citation	PMID:20442264	pubmed	20442264	create date:2010/05/06 | first author:Sellers ZM
Exercise training inhibits inflammatory cytokines and more than prevents myocardial dysfunction in rats with sustained beta-adrenergic hyperactivity.	/pubmed/20442263	Serra AJ, Santos MH, Bocalini DS, Antônio EL, Levy RF, Santos AA, Higuchi ML, Silva JA, Magalhães FC, Baraúna VG, Krieger JE, Tucci PJ.	J Physiol. 2010 Jul 1;588(Pt 13):2431-42. Epub 2010 May 4.	J Physiol. 2010	PubMed	citation	PMID:20442263	pubmed	20442263	create date:2010/05/06 | first author:Serra AJ
Mechanisms of synchronous activity in cerebellar Purkinje cells.	/pubmed/20442262	Wise AK, Cerminara NL, Marple-Horvat DE, Apps R.	J Physiol. 2010 Jul 1;588(Pt 13):2373-90. Epub 2010 May 4.	J Physiol. 2010	PubMed	citation	PMID:20442262	pubmed	20442262	create date:2010/05/06 | first author:Wise AK
Desensitization and models of receptor-channel activation.	/pubmed/20436045	Shelley C, Cull-Candy SG.	J Physiol. 2010 May 1;588(Pt 9):1395-7. No abstract available.	J Physiol. 2010	PubMed	citation	PMID:20436045	pubmed	20436045	create date:2010/05/04 | first author:Shelley C
To B or not to B: Fat is the question.	/pubmed/20436044	Ladenheim EE.	J Physiol. 2010 May 1;588(Pt 9):1393-4. No abstract available.	J Physiol. 2010	PubMed	citation	PMID:20436044	pubmed	20436044	create date:2010/05/04 | first author:Ladenheim EE
Ca2+ on the move: what is better - fire and forget, or fire-diffuse-fire?	/pubmed/20436043	Niggli E.	J Physiol. 2010 May 1;588(Pt 9):1391-2. No abstract available.	J Physiol. 2010	PubMed	citation	PMID:20436043	pubmed	20436043	create date:2010/05/04 | first author:Niggli E
Does our fat tell our brain what to do? A sympathetic' appraisal.	/pubmed/20436042	Fink GD.	J Physiol. 2010 May 1;588(Pt 9):1389-90. No abstract available.	J Physiol. 2010	PubMed	citation	PMID:20436042	pubmed	20436042	create date:2010/05/04 | first author:Fink GD
Controlling auditory excitability: the benefits of a cultured environment.	/pubmed/20436041	Kaczmarek LK.	J Physiol. 2010 May 1;588(Pt 9):1387-8. No abstract available.	J Physiol. 2010	PubMed	citation	PMID:20436041	pubmed	20436041	create date:2010/05/04 | first author:Kaczmarek LK
Regulating the barrier function of airway epithelia. A novel role for CFTR - does it make a difference this time?	/pubmed/20436040	Baldursson O.	J Physiol. 2010 May 1;588(Pt 9):1385. No abstract available.	J Physiol. 2010	PubMed	citation	PMID:20436040	pubmed	20436040	create date:2010/05/04 | first author:Baldursson O
Peripheral artery disease: can enhanced vascular reactivity jumpstart the effectiveness of exercise training?	/pubmed/20436039	Muller-Delp JM.	J Physiol. 2010 May 1;588(Pt 9):1383. No abstract available.	J Physiol. 2010	PubMed	citation	PMID:20436039	pubmed	20436039	create date:2010/05/04 | first author:Muller-Delp JM
Pharmacological studies reveal novel aspects of the versatility of GABAA receptors.	/pubmed/20436038	Mozrzymas JW.	J Physiol. 2010 May 1;588(Pt 9):1381-2. No abstract available.	J Physiol. 2010	PubMed	citation	PMID:20436038	pubmed	20436038	create date:2010/05/04 | first author:Mozrzymas JW
Remembering development - epigenetic responses to fetal malnutrition.	/pubmed/20436037	Green AS, Limesand SW.	J Physiol. 2010 May 1;588(Pt 9):1379-80. No abstract available.	J Physiol. 2010	PubMed	citation	PMID:20436037	pubmed	20436037	create date:2010/05/04 | first author:Green AS
Mitochondrial respiration in subcutaneous and visceral adipose tissue from patients with morbid obesity.	/pubmed/20421291	Kraunsøe R, Boushel R, Hansen CN, Schjerling P, Qvortrup K, Støckel M, Mikines KJ, Dela F.	J Physiol. 2010 Jun 15;588(Pt 12):2023-32. Epub 2010 Apr 26. Erratum in: J Physiol. 2010 Oct 15; 588(Pt 20):4055.	J Physiol. 2010	PubMed	citation	PMID:20421291	pubmed	20421291	create date:2010/04/28 | first author:Kraunsøe R
Estimation of ambient GABA levels in layer I of the mouse neonatal cortex in brain slices.	/pubmed/20421290	Dvorzhak A, Myakhar O, Unichenko P, Kirmse K, Kirischuk S.	J Physiol. 2010 Jul 1;588(Pt 13):2351-60. Epub 2010 Apr 26.	J Physiol. 2010	PubMed	citation	PMID:20421290	pubmed	20421290	create date:2010/04/28 | first author:Dvorzhak A
Acute exercise reduces hepatic glucose production through inhibition of the Foxo1/HNF-4alpha pathway in insulin resistant mice.	/pubmed/20421289	De Souza CT, Frederico MJ, da Luz G, Cintra DE, Ropelle ER, Pauli JR, Velloso LA.	J Physiol. 2010 Jun 15;588(Pt 12):2239-53. Epub 2010 Apr 26.	J Physiol. 2010	PubMed	citation	PMID:20421289	pubmed	20421289	create date:2010/04/28 | first author:De Souza CT
Peripheral chemoreceptors determine the respiratory sensitivity of central chemoreceptors to CO(2).	/pubmed/20421288	Blain GM, Smith CA, Henderson KS, Dempsey JA.	J Physiol. 2010 Jul 1;588(Pt 13):2455-71. Epub 2010 Apr 26.	J Physiol. 2010	PubMed	citation	PMID:20421288	pubmed	20421288	create date:2010/04/28 | first author:Blain GM
Sex- and age-specific effects of nutrition in early gestation and early postnatal life on hypothalamo-pituitary-adrenal axis and sympathoadrenal function in adult sheep.	/pubmed/20421287	Poore KR, Boullin JP, Cleal JK, Newman JP, Noakes DE, Hanson MA, Green LR.	J Physiol. 2010 Jun 15;588(Pt 12):2219-37. Epub 2010 Apr 26.	J Physiol. 2010	PubMed	citation	PMID:20421287	pubmed	20421287	create date:2010/04/28 | first author:Poore KR
Impaired development of hippocampal mossy fibre synapses in mouse mutants for the presynaptic scaffold protein Bassoon.	/pubmed/20421286	Lanore F, Blanchet C, Fejtova A, Pinheiro P, Richter K, Balschun D, Gundelfinger E, Mulle C.	J Physiol. 2010 Jun 15;588(Pt 12):2133-45. Epub 2010 Apr 26.	J Physiol. 2010	PubMed	citation	PMID:20421286	pubmed	20421286	create date:2010/04/28 | first author:Lanore F
Receptor-promoted exocytosis of airway epithelial mucin granules containing a spectrum of adenine nucleotides.	/pubmed/20421285	Kreda SM, Seminario-Vidal L, van Heusden CA, O'Neal W, Jones L, Boucher RC, Lazarowski ER.	J Physiol. 2010 Jun 15;588(Pt 12):2255-67. Epub 2010 Apr 26.	J Physiol. 2010	PubMed	citation	PMID:20421285	pubmed	20421285	create date:2010/04/28 | first author:Kreda SM
Direct endosomal acidification by the outwardly rectifying CLC-5 Cl(-)/H(+) exchanger.	/pubmed/20421284	Smith AJ, Lippiat JD.	J Physiol. 2010 Jun 15;588(Pt 12):2033-45. Epub 2010 Apr 26.	J Physiol. 2010	PubMed	citation	PMID:20421284	pubmed	20421284	create date:2010/04/28 | first author:Smith AJ
TMEM16A/anoctamin 1 protein mediates calcium-activated chloride currents in pulmonary arterial smooth muscle cells.	/pubmed/20421283	Manoury B, Tamuleviciute A, Tammaro P.	J Physiol. 2010 Jul 1;588(Pt 13):2305-14. Epub 2010 Apr 26.	J Physiol. 2010	PubMed	citation	PMID:20421283	pubmed	20421283	create date:2010/04/28 | first author:Manoury B
Visualizing voltage dynamics in zebrafish heart.	/pubmed/20421282	Tsutsui H, Higashijima S, Miyawaki A, Okamura Y.	J Physiol. 2010 Jun 15;588(Pt 12):2017-21. Epub 2010 Apr 26.	J Physiol. 2010	PubMed	citation	PMID:20421282	pubmed	20421282	create date:2010/04/28 | first author:Tsutsui H
Postnatal development of baroreflex sensitivity in infancy.	/pubmed/20421281	Yiallourou SR, Sands SA, Walker AM, Horne RS.	J Physiol. 2010 Jun 15;588(Pt 12):2193-203. Epub 2010 Apr 26.	J Physiol. 2010	PubMed	citation	PMID:20421281	pubmed	20421281	create date:2010/04/28 | first author:Yiallourou SR
Differences in subthreshold resonance of hippocampal pyramidal cells and interneurons: the role of h-current and passive membrane characteristics.	/pubmed/20421280	Zemankovics R, Káli S, Paulsen O, Freund TF, Hájos N.	J Physiol. 2010 Jun 15;588(Pt 12):2109-32. Epub 2010 Apr 26.	J Physiol. 2010	PubMed	citation	PMID:20421280	pubmed	20421280	create date:2010/04/28 | first author:Zemankovics R
Selective blockade of protein kinase B protects the rat and human myocardium against ischaemic injury.	/pubmed/20403980	Linares-Palomino J, Husainy MA, Lai VK, Dickenson JM, Galiñanes M.	J Physiol. 2010 Jun 15;588(Pt 12):2173-91. Epub 2010 Apr 19.	J Physiol. 2010	PubMed	citation	PMID:20403980	pubmed	20403980	create date:2010/04/21 | first author:Linares-Palomino J
Unitary inhibitory field potentials in the CA3 region of rat hippocampus.	/pubmed/20403979	Bazelot M, Dinocourt C, Cohen I, Miles R.	J Physiol. 2010 Jun 15;588(Pt 12):2077-90. Epub 2010 Apr 19.	J Physiol. 2010	PubMed	citation	PMID:20403979	pubmed	20403979	create date:2010/04/21 | first author:Bazelot M
Uteroplacental insufficiency programs regional vascular dysfunction and alters arterial stiffness in female offspring.	/pubmed/20403978	Mazzuca MQ, Wlodek ME, Dragomir NM, Parkington HC, Tare M.	J Physiol. 2010 Jun 1;588(Pt 11):1997-2010. Epub 2010 Apr 19.	J Physiol. 2010	PubMed	citation	PMID:20403978	pubmed	20403978	create date:2010/04/21 | first author:Mazzuca MQ
Inhibitory neurones of the spinal substantia gelatinosa mediate interaction of signals from primary afferents.	/pubmed/20403977	Zheng J, Lu Y, Perl ER.	J Physiol. 2010 Jun 15;588(Pt 12):2065-75. Epub 2010 Apr 19.	J Physiol. 2010	PubMed	citation	PMID:20403977	pubmed	20403977	create date:2010/04/21 | first author:Zheng J
Reduced muscle activation during exercise related to brain oxygenation and metabolism in humans.	/pubmed/20403976	Rasmussen P, Nielsen J, Overgaard M, Krogh-Madsen R, Gjedde A, Secher NH, Petersen NC.	J Physiol. 2010 Jun 1;588(Pt 11):1985-95. Epub 2010 Apr 19.	J Physiol. 2010	PubMed	citation	PMID:20403976	pubmed	20403976	create date:2010/04/21 | first author:Rasmussen P
Optimal processing of photoreceptor signals is required to maximize behavioural sensitivity.	/pubmed/20403975	Okawa H, Miyagishima KJ, Arman AC, Hurley JB, Field GD, Sampath AP.	J Physiol. 2010 Jun 1;588(Pt 11):1947-60. Epub 2010 Apr 19.	J Physiol. 2010	PubMed	citation	PMID:20403975	pubmed	20403975	create date:2010/04/21 | first author:Okawa H
Afferent-specific properties of interneuron synapses underlie selective long-term regulation of feedback inhibitory circuits in CA1 hippocampus.	/pubmed/20403974	Croce A, Pelletier JG, Tartas M, Lacaille JC.	J Physiol. 2010 Jun 15;588(Pt 12):2091-107. Epub 2010 Apr 19.	J Physiol. 2010	PubMed	citation	PMID:20403974	pubmed	20403974	create date:2010/04/21 | first author:Croce A
New autosomal recessive mutations in aquaporin-2 causing nephrogenic diabetes insipidus through deficient targeting display normal expression in Xenopus oocytes.	/pubmed/20403973	Leduc-Nadeau A, Lussier Y, Arthus MF, Lonergan M, Martinez-Aguayo A, Riveira-Munoz E, Devuyst O, Bissonnette P, Bichet DG.	J Physiol. 2010 Jun 15;588(Pt 12):2205-18. Epub 2010 Apr 19.	J Physiol. 2010	PubMed	citation	PMID:20403973	pubmed	20403973	create date:2010/04/21 | first author:Leduc-Nadeau A
Out-FOX(O)ing proteolysis in sepsis.	/pubmed/20395471	Phillips SM.	J Physiol. 2010 Apr 15;588(Pt 8):1193. No abstract available.	J Physiol. 2010	PubMed	citation	PMID:20395471	pubmed	20395471	create date:2010/04/17 | first author:Phillips SM
Now single spines: monitoring neuronal membrane potential with submicron and submillisecond resolution.	/pubmed/20395470	Wu JY, Cohen LB.	J Physiol. 2010 Apr 15;588(Pt 8):1191-2. No abstract available.	J Physiol. 2010	PubMed	citation	PMID:20395470	pubmed	20395470	create date:2010/04/17 | first author:Wu JY
Axon initial segment dysfunction in epilepsy.	/pubmed/20375142	Wimmer VC, Reid CA, So EY, Berkovic SF, Petrou S.	J Physiol. 2010 Jun 1;588(Pt 11):1829-40. Epub 2010 Apr 7. Review.	J Physiol. 2010	PubMed	citation	PMID:20375142	pubmed	20375142	create date:2010/04/09 | first author:Wimmer VC
Neurological channelopathies: new insights into disease mechanisms and ion channel function.	/pubmed/20375141	Kullmann DM, Waxman SG.	J Physiol. 2010 Jun 1;588(Pt 11):1823-7. Epub 2010 Apr 7. Review.	J Physiol. 2010	PubMed	citation	PMID:20375141	pubmed	20375141	create date:2010/04/09 | first author:Kullmann DM
Blunting of rapid onset vasodilatation and blood flow restriction in arterioles of exercising skeletal muscle with ageing in male mice.	/pubmed/20375140	Jackson DN, Moore AW, Segal SS.	J Physiol. 2010 Jun 15;588(Pt 12):2269-82. Epub 2010 Apr 7.	J Physiol. 2010	PubMed	citation	PMID:20375140	pubmed	20375140	create date:2010/04/09 | first author:Jackson DN
Metaboreflex control of the heart.	/pubmed/20360028	Kaufman MP.	J Physiol. 2010 Apr 1;588(Pt 7):1037-8. No abstract available.	J Physiol. 2010	PubMed	citation	PMID:20360028	pubmed	20360028	create date:2010/04/03 | first author:Kaufman MP
Title	URL	Description	Details	ShortDetails	Resource	Type	Identifiers	Db	EntrezUID	Properties
Tangential torque tunes touch.	/pubmed/20360027	Gardner EP.	J Physiol. 2010 Apr 1;588(Pt 7):1035. No abstract available.	J Physiol. 2010	PubMed	citation	PMID:20360027	pubmed	20360027	create date:2010/04/03 | first author:Gardner EP
The epithelial glycine transporter GLYT1: protecting the gut from inflammation.	/pubmed/20360026	McCole DF.	J Physiol. 2010 Apr 1;588(Pt 7):1033-4. No abstract available.	J Physiol. 2010	PubMed	citation	PMID:20360026	pubmed	20360026	create date:2010/04/03 | first author:McCole DF
An encounter of the third kind without the usual suspects: coherent activation of asynchronous transmitter release independent of presynaptic excitation.	/pubmed/20360025	Behrends JC.	J Physiol. 2010 Apr 1;588(Pt 7):1031. No abstract available.	J Physiol. 2010	PubMed	citation	PMID:20360025	pubmed	20360025	create date:2010/04/03 | first author:Behrends JC
Swing those arms: automatic movement controlled by the cerebral cortex.	/pubmed/20360024	Blouin JS, Fitzpatrick RC.	J Physiol. 2010 Apr 1;588(Pt 7):1029-30. No abstract available.	J Physiol. 2010	PubMed	citation	PMID:20360024	pubmed	20360024	create date:2010/04/03 | first author:Blouin JS
Changes in intracellular Na+ in heart failure following SERCA knockout--more of a solution or more of a problem?	/pubmed/20360023	Wasserstrom JA.	J Physiol. 2010 Apr 1;588(Pt 7):1027. No abstract available.	J Physiol. 2010	PubMed	citation	PMID:20360023	pubmed	20360023	create date:2010/04/03 | first author:Wasserstrom JA
Firing properties and functional connectivity of substantia nigra pars compacta neurones recorded with a multi-electrode array in vitro.	/pubmed/20351050	Berretta N, Bernardi G, Mercuri NB.	J Physiol. 2010 May 15;588(Pt 10):1719-35. Epub 2010 Mar 29.	J Physiol. 2010	PubMed	citation	PMID:20351050	pubmed	20351050	create date:2010/03/31 | first author:Berretta N
Initiation of simple and complex spikes in cerebellar Purkinje cells.	/pubmed/20351049	Palmer LM, Clark BA, Gründemann J, Roth A, Stuart GJ, Häusser M.	J Physiol. 2010 May 15;588(Pt 10):1709-17. Epub 2010 Mar 29.	J Physiol. 2010	PubMed	citation	PMID:20351049	pubmed	20351049	create date:2010/03/31 | first author:Palmer LM
Changes in human sensory axonal excitability induced by focal nerve compression.	/pubmed/20351048	Han SE, Lin CS, Boland RA, Bilston LE, Kiernan MC.	J Physiol. 2010 May 15;588(Pt 10):1737-45. Epub 2010 Mar 29.	J Physiol. 2010	PubMed	citation	PMID:20351048	pubmed	20351048	create date:2010/03/31 | first author:Han SE
Pressure-dependent contribution of Rho kinase-mediated calcium sensitization in serotonin-evoked vasoconstriction of rat cerebral arteries.	/pubmed/20351047	El-Yazbi AF, Johnson RP, Walsh EJ, Takeya K, Walsh MP, Cole WC.	J Physiol. 2010 May 15;588(Pt 10):1747-62. Epub 2010 Mar 29.	J Physiol. 2010	PubMed	citation	PMID:20351047	pubmed	20351047	create date:2010/03/31 | first author:El-Yazbi AF
Modulation and function of the autaptic connections of layer V fast spiking interneurons in the rat neocortex.	/pubmed/20351046	Connelly WM, Lees G.	J Physiol. 2010 Jun 15;588(Pt 12):2047-63. Epub 2010 Mar 29.	J Physiol. 2010	PubMed	citation	PMID:20351046	pubmed	20351046	create date:2010/03/31 | first author:Connelly WM
Adrenaline-induced colonic K+ secretion is mediated by KCa1.1 (BK) channels.	/pubmed/20351045	Sørensen MV, Sausbier M, Ruth P, Seidler U, Riederer B, Praetorius HA, Leipziger J.	J Physiol. 2010 May 15;588(Pt 10):1763-77. Epub 2010 Mar 29.	J Physiol. 2010	PubMed	citation	PMID:20351045	pubmed	20351045	create date:2010/03/31 | first author:Sørensen MV
AMPA receptor subunits define properties of state-dependent synaptic plasticity.	/pubmed/20351044	Emond MR, Montgomery JM, Huggins ML, Hanson JE, Mao L, Huganir RL, Madison DV.	J Physiol. 2010 Jun 1;588(Pt 11):1929-46. Epub 2010 Mar 29.	J Physiol. 2010	PubMed	citation	PMID:20351044	pubmed	20351044	create date:2010/03/31 | first author:Emond MR
Dietary intervention prior to pregnancy reverses metabolic programming in male offspring of obese rats.	/pubmed/20351043	Zambrano E, Martínez-Samayoa PM, Rodríguez-González GL, Nathanielsz PW.	J Physiol. 2010 May 15;588(Pt 10):1791-9. Epub 2010 Mar 29.	J Physiol. 2010	PubMed	citation	PMID:20351043	pubmed	20351043	create date:2010/03/31 | first author:Zambrano E
Sodium channel gene family: epilepsy mutations, gene interactions and modifier effects.	/pubmed/20351042	Meisler MH, O'Brien JE, Sharkey LM.	J Physiol. 2010 Jun 1;588(Pt 11):1841-8. Epub 2010 Mar 29. Review.	J Physiol. 2010	PubMed	citation	PMID:20351042	pubmed	20351042	create date:2010/03/31 | first author:Meisler MH
Direct voltage control of endogenous lysophosphatidic acid G-protein-coupled receptors in Xenopus oocytes.	/pubmed/20351041	Martinez-Pinna J, Gurung IS, Mahaut-Smith MP, Morales A.	J Physiol. 2010 May 15;588(Pt 10):1683-93. Epub 2010 Mar 29.	J Physiol. 2010	PubMed	citation	PMID:20351041	pubmed	20351041	create date:2010/03/31 | first author:Martinez-Pinna J
Ganglionic transmission in a vasomotor pathway studied in vivo.	/pubmed/20308254	Bratton B, Davies P, Jänig W, McAllen R.	J Physiol. 2010 May 1;588(Pt 9):1647-59. Epub 2010 Mar 22.	J Physiol. 2010	PubMed	citation	PMID:20308254	pubmed	20308254	create date:2010/03/24 | first author:Bratton B
An in vivo tethered toxin approach for the cell-autonomous inactivation of voltage-gated sodium channel currents in nociceptors.	/pubmed/20308253	Stürzebecher AS, Hu J, Smith ES, Frahm S, Santos-Torres J, Kampfrath B, Auer S, Lewin GR, Ibañez-Tallon I.	J Physiol. 2010 May 15;588(Pt 10):1695-707. Epub 2010 Mar 22.	J Physiol. 2010	PubMed	citation	PMID:20308253	pubmed	20308253	create date:2010/03/24 | first author:Stürzebecher AS
Common phenotype of resting mouse extensor digitorum longus and soleus muscles: equal ATPase and glycolytic flux during transient anoxia.	/pubmed/20308252	Vinnakota KC, Rusk J, Palmer L, Shankland E, Kushmerick MJ.	J Physiol. 2010 Jun 1;588(Pt 11):1961-83. Epub 2010 Mar 22.	J Physiol. 2010	PubMed	citation	PMID:20308252	pubmed	20308252	create date:2010/03/24 | first author:Vinnakota KC
Mutations in GABAA receptor subunits associated with genetic epilepsies.	/pubmed/20308251	Macdonald RL, Kang JQ, Gallagher MJ.	J Physiol. 2010 Jun 1;588(Pt 11):1861-9. Epub 2010 Mar 22. Review.	J Physiol. 2010	PubMed	citation	PMID:20308251	pubmed	20308251	create date:2010/03/24 | first author:Macdonald RL
N-Acetylcysteine infusion does not affect glucose disposal during prolonged moderate-intensity exercise in humans.	/pubmed/20308250	Merry TL, Wadley GD, Stathis CG, Garnham AP, Rattigan S, Hargreaves M, McConell GK.	J Physiol. 2010 May 1;588(Pt 9):1623-34. Epub 2010 Mar 22.	J Physiol. 2010	PubMed	citation	PMID:20308250	pubmed	20308250	create date:2010/03/24 | first author:Merry TL
Kv1.3 is the exclusive voltage-gated K+ channel of platelets and megakaryocytes: roles in membrane potential, Ca2+ signalling and platelet count.	/pubmed/20308249	McCloskey C, Jones S, Amisten S, Snowden RT, Kaczmarek LK, Erlinge D, Goodall AH, Forsythe ID, Mahaut-Smith MP.	J Physiol. 2010 May 1;588(Pt 9):1399-406. Epub 2010 Mar 22.	J Physiol. 2010	PubMed	citation	PMID:20308249	pubmed	20308249	create date:2010/03/24 | first author:McCloskey C
Exercise intensity-dependent regulation of peroxisome proliferator-activated receptor coactivator-1 mRNA abundance is associated with differential activation of upstream signalling kinases in human skeletal muscle.	/pubmed/20308248	Egan B, Carson BP, Garcia-Roves PM, Chibalin AV, Sarsfield FM, Barron N, McCaffrey N, Moyna NM, Zierath JR, O'Gorman DJ.	J Physiol. 2010 May 15;588(Pt 10):1779-90. Epub 2010 Mar 22.	J Physiol. 2010	PubMed	citation	PMID:20308248	pubmed	20308248	create date:2010/03/24 | first author:Egan B
Rem, a member of the RGK GTPases, inhibits recombinant CaV1.2 channels using multiple mechanisms that require distinct conformations of the GTPase.	/pubmed/20308247	Yang T, Xu X, Kernan T, Wu V, Colecraft HM.	J Physiol. 2010 May 15;588(Pt 10):1665-81. Epub 2010 Mar 22.	J Physiol. 2010	PubMed	citation	PMID:20308247	pubmed	20308247	create date:2010/03/24 | first author:Yang T
Inter-individual variability in the improvement of physiological risk factors for disease: gene polymorphisms or simply regression to the mean?	/pubmed/20231148	Atkinson G, Taylor CE, Jones H.	J Physiol. 2010 Mar 15;588(Pt 6):1023-4; author reply 1025. No abstract available.	J Physiol. 2010	PubMed	citation	PMID:20231148	pubmed	20231148	create date:2010/03/17 | first author:Atkinson G
Exercise-induced histone acetylation - playing tag with the genome.	/pubmed/20231147	Saleem A, Safdar A.	J Physiol. 2010 Mar 15;588(Pt 6):905-6. No abstract available.	J Physiol. 2010	PubMed	citation	PMID:20231147	pubmed	20231147	create date:2010/03/17 | first author:Saleem A
Motorized traffic of a cardiac ion channel: implication of conventional kinesin in transport of Kv1.5 channels to the plasma membrane.	/pubmed/20231146	Akhavan A.	J Physiol. 2010 Mar 15;588(Pt 6):903-4. No abstract available.	J Physiol. 2010	PubMed	citation	PMID:20231146	pubmed	20231146	create date:2010/03/17 | first author:Akhavan A
Homeostasis of intrinsic excitability: making the point.	/pubmed/20231145	D'Angelo E.	J Physiol. 2010 Mar 15;588(Pt 6):901-2. No abstract available.	J Physiol. 2010	PubMed	citation	PMID:20231145	pubmed	20231145	create date:2010/03/17 | first author:D'Angelo E
Differences in the control of breathing between Andean highlanders and lowlanders after 10 days acclimatization at 3850 m.	/pubmed/20231143	Slessarev M, Mardimae A, Preiss D, Vesely A, Balaban DY, Greene R, Duffin J, Fisher JA.	J Physiol. 2010 May 1;588(Pt 9):1607-21. Epub 2010 Mar 15.	J Physiol. 2010	PubMed	citation	PMID:20231143	pubmed	20231143	create date:2010/03/17 | first author:Slessarev M
The Anrep effect requires transactivation of the epidermal growth factor receptor.	/pubmed/20231142	Villa-Abrille MC, Caldiz CI, Ennis IL, Nolly MB, Casarini MJ, Chiappe de Cingolani GE, Cingolani HE, Pérez NG.	J Physiol. 2010 May 1;588(Pt 9):1579-90. Epub 2010 Mar 15.	J Physiol. 2010	PubMed	citation	PMID:20231142	pubmed	20231142	create date:2010/03/17 | first author:Villa-Abrille MC
Control of wrist position and muscle relaxation by shifting spatial frames of reference for motoneuronal recruitment: possible involvement of corticospinal pathways.	/pubmed/20231141	Raptis H, Burtet L, Forget R, Feldman AG.	J Physiol. 2010 May 1;588(Pt 9):1551-70. Epub 2010 Mar 15.	J Physiol. 2010	PubMed	citation	PMID:20231141	pubmed	20231141	create date:2010/03/17 | first author:Raptis H
Zinc inhibition of monomeric and dimeric proton channels suggests cooperative gating.	/pubmed/20231140	Musset B, Smith SM, Rajan S, Cherny VV, Sujai S, Morgan D, DeCoursey TE.	J Physiol. 2010 May 1;588(Pt 9):1435-49. Epub 2010 Mar 15.	J Physiol. 2010	PubMed	citation	PMID:20231140	pubmed	20231140	create date:2010/03/17 | first author:Musset B
Substance P inhibits GABAB receptor signalling in the ventral tegmental area.	/pubmed/20231139	Xia YF, Margolis EB, Hjelmstad GO.	J Physiol. 2010 May 1;588(Pt 9):1541-9. Epub 2010 Mar 15.	J Physiol. 2010	PubMed	citation	PMID:20231139	pubmed	20231139	create date:2010/03/17 | first author:Xia YF
Local Ca2+ releases enable rapid heart rates in developing cardiomyocytes.	/pubmed/20211983	Korhonen T, Rapila R, Ronkainen VP, Koivumäki JT, Tavi P.	J Physiol. 2010 May 1;588(Pt 9):1407-17. Epub 2010 Mar 8.	J Physiol. 2010	PubMed	citation	PMID:20211983	pubmed	20211983	create date:2010/03/10 | first author:Korhonen T
Obligatory role of hyperaemia and shear stress in microvascular adaptation to repeated heating in humans.	/pubmed/20211982	Green DJ, Carter HH, Fitzsimons MG, Cable NT, Thijssen DH, Naylor LH.	J Physiol. 2010 May 1;588(Pt 9):1571-7. Epub 2010 Mar 8.	J Physiol. 2010	PubMed	citation	PMID:20211982	pubmed	20211982	create date:2010/03/10 | first author:Green DJ
Regulation of Kv channel expression and neuronal excitability in rat medial nucleus of the trapezoid body maintained in organotypic culture.	/pubmed/20211981	Tong H, Steinert JR, Robinson SW, Chernova T, Read DJ, Oliver DL, Forsythe ID.	J Physiol. 2010 May 1;588(Pt 9):1451-68. Epub 2010 Mar 8.	J Physiol. 2010	PubMed	citation	PMID:20211981	pubmed	20211981	create date:2010/03/10 | first author:Tong H
Female mice target deleted for the neuromedin B receptor have partial resistance to diet-induced obesity.	/pubmed/20211980	Paula GS, Souza LL, Cabanelas A, Bloise FF, Mello-Coelho V, Wada E, Ortiga-Carvalho TM, Oliveira KJ, Pazos-Moura CC.	J Physiol. 2010 May 1;588(Pt 9):1635-45. Epub 2010 Mar 8.	J Physiol. 2010	PubMed	citation	PMID:20211980	pubmed	20211980	create date:2010/03/10 | first author:Paula GS
The K+-Cl cotransporter KCC2 promotes GABAergic excitation in the mature rat hippocampus.	/pubmed/20211979	Viitanen T, Ruusuvuori E, Kaila K, Voipio J.	J Physiol. 2010 May 1;588(Pt 9):1527-40. Epub 2010 Mar 8.	J Physiol. 2010	PubMed	citation	PMID:20211979	pubmed	20211979	create date:2010/03/10 | first author:Viitanen T
Attenuated baroreflex control of sympathetic nerve activity in obese Zucker rats by central mechanisms.	/pubmed/20211978	Huber DA, Schreihofer AM.	J Physiol. 2010 May 1;588(Pt 9):1515-25. Epub 2010 Mar 8.	J Physiol. 2010	PubMed	citation	PMID:20211978	pubmed	20211978	create date:2010/03/10 | first author:Huber DA
Simulated ischaemia induces Ca2+-independent glutamatergic vesicle release through actin filament depolymerization in area CA1 of the hippocampus.	/pubmed/20211977	Andrade AL, Rossi DJ.	J Physiol. 2010 May 1;588(Pt 9):1499-514. Epub 2010 Mar 8.	J Physiol. 2010	PubMed	citation	PMID:20211977	pubmed	20211977	create date:2010/03/10 | first author:Andrade AL
Transient release kinetics of rod bipolar cells revealed by capacitance measurement of exocytosis from axon terminals in rat retinal slices.	/pubmed/20211976	Oltedal L, Hartveit E.	J Physiol. 2010 May 1;588(Pt 9):1469-87. Epub 2010 Mar 8.	J Physiol. 2010	PubMed	citation	PMID:20211976	pubmed	20211976	create date:2010/03/10 | first author:Oltedal L
Characterisation of bipolar cell synaptic transmission in goldfish retina using paired recordings.	/pubmed/20211975	Palmer MJ.	J Physiol. 2010 May 1;588(Pt 9):1489-98. Epub 2010 Mar 8.	J Physiol. 2010	PubMed	citation	PMID:20211975	pubmed	20211975	create date:2010/03/10 | first author:Palmer MJ
Ins(1,4,5)P3 interacts with PIP2 to regulate activation of TRPC6/C7 channels by diacylglycerol in native vascular myocytes.	/pubmed/20211974	Ju M, Shi J, Saleh SN, Albert AP, Large WA.	J Physiol. 2010 May 1;588(Pt 9):1419-33. Epub 2010 Mar 8.	J Physiol. 2010	PubMed	citation	PMID:20211974	pubmed	20211974	create date:2010/03/10 | first author:Ju M
How GABA generates depolarization.	/pubmed/20194137	Spitzer NC.	J Physiol. 2010 Mar 1;588(Pt 5):757-8. No abstract available.	J Physiol. 2010	PubMed	citation	PMID:20194137	pubmed	20194137	create date:2010/03/03 | first author:Spitzer NC
A SIC' and painful story.	/pubmed/20194136	Smith PA, Chen Y.	J Physiol. 2010 Mar 1;588(Pt 5):755-6. No abstract available.	J Physiol. 2010	PubMed	citation	PMID:20194136	pubmed	20194136	create date:2010/03/03 | first author:Smith PA
All ahead stop! How intestinal motility adapts to cope with inflammation induced ulceration.	/pubmed/20194135	Brierley SM.	J Physiol. 2010 Mar 1;588(Pt 5):753-4. No abstract available.	J Physiol. 2010	PubMed	citation	PMID:20194135	pubmed	20194135	create date:2010/03/03 | first author:Brierley SM
Cell-specific contribution to gamma oscillations.	/pubmed/20194134	Caillard O, Debanne D.	J Physiol. 2010 Mar 1;588(Pt 5):751. No abstract available.	J Physiol. 2010	PubMed	citation	PMID:20194134	pubmed	20194134	create date:2010/03/03 | first author:Caillard O
Glucose and the vagus: sensory cells savour sweet substances.	/pubmed/20194133	Browning KN.	J Physiol. 2010 Mar 1;588(Pt 5):749-50. No abstract available.	J Physiol. 2010	PubMed	citation	PMID:20194133	pubmed	20194133	create date:2010/03/03 | first author:Browning KN
TRPA1 ion channels: a gateway to airway irritation and reflex responses induced by inhaled oxidants.	/pubmed/20194132	Lee LY.	J Physiol. 2010 Mar 1;588(Pt 5):747-8. No abstract available.	J Physiol. 2010	PubMed	citation	PMID:20194132	pubmed	20194132	create date:2010/03/03 | first author:Lee LY
An interview with Eric Kandel by Brian Robertson.	/pubmed/20194131	Kandel E.	J Physiol. 2010 Mar 1;588(Pt 5):743-5. No abstract available.	J Physiol. 2010	PubMed	citation	PMID:20194131	pubmed	20194131	create date:2010/03/03 | first author:Kandel E
A mutation of the epithelial sodium channel associated with atypical cystic fibrosis increases channel open probability and reduces Na+ self inhibition.	/pubmed/20194130	Rauh R, Diakov A, Tzschoppe A, Korbmacher J, Azad AK, Cuppens H, Cassiman JJ, Dötsch J, Sticht H, Korbmacher C.	J Physiol. 2010 Apr 15;588(Pt 8):1211-25. Epub 2010 Mar 1.	J Physiol. 2010	PubMed	citation	PMID:20194130	pubmed	20194130	create date:2010/03/03 | first author:Rauh R
Title	URL	Description	Details	ShortDetails	Resource	Type	Identifiers	Db	EntrezUID	Properties
Illusory movements of a phantom hand grade with the duration and magnitude of motor commands.	/pubmed/20194129	Walsh LD, Gandevia SC, Taylor JL.	J Physiol. 2010 Apr 15;588(Pt 8):1269-80. Epub 2010 Mar 1.	J Physiol. 2010	PubMed	citation	PMID:20194129	pubmed	20194129	create date:2010/03/03 | first author:Walsh LD
Functional interplay between NMDA receptors, SK channels and voltage-gated Ca2+ channels regulates synaptic excitability in the medial prefrontal cortex.	/pubmed/20194128	Faber ES.	J Physiol. 2010 Apr 15;588(Pt 8):1281-92. Epub 2010 Mar 1.	J Physiol. 2010	PubMed	citation	PMID:20194128	pubmed	20194128	create date:2010/03/03 | first author:Faber ES
Insights into migraine mechanisms and CaV2.1 calcium channel function from mouse models of familial hemiplegic migraine.	/pubmed/20194127	Pietrobon D.	J Physiol. 2010 Jun 1;588(Pt 11):1871-8. Epub 2010 Mar 1. Review.	J Physiol. 2010	PubMed	citation	PMID:20194127	pubmed	20194127	create date:2010/03/03 | first author:Pietrobon D
Vasoresponsiveness of collateral vessels in the rat hindlimb: influence of training.	/pubmed/20194126	Colleran PN, Li Z, Yang HT, Laughlin MH, Terjung RL.	J Physiol. 2010 Apr 15;588(Pt 8):1293-307. Epub 2010 Mar 1.	J Physiol. 2010	PubMed	citation	PMID:20194126	pubmed	20194126	create date:2010/03/03 | first author:Colleran PN
The calcium-permeable non-selective cation channel TRPM2 is modulated by cellular acidification.	/pubmed/20194125	Starkus JG, Fleig A, Penner R.	J Physiol. 2010 Apr 15;588(Pt 8):1227-40. Epub 2010 Mar 1.	J Physiol. 2010	PubMed	citation	PMID:20194125	pubmed	20194125	create date:2010/03/03 | first author:Starkus JG
NaV1.1 channels and epilepsy.	/pubmed/20194124	Catterall WA, Kalume F, Oakley JC.	J Physiol. 2010 Jun 1;588(Pt 11):1849-59. Epub 2010 Mar 1. Review.	J Physiol. 2010	PubMed	citation	PMID:20194124	pubmed	20194124	create date:2010/03/03 | first author:Catterall WA
The effect of fatigue from exercise on human limb position sense.	/pubmed/20194123	Allen TJ, Leung M, Proske U.	J Physiol. 2010 Apr 15;588(Pt 8):1369-77. Epub 2010 Mar 1.	J Physiol. 2010	PubMed	citation	PMID:20194123	pubmed	20194123	create date:2010/03/03 | first author:Allen TJ
Differences in the control of breathing between Himalayan and sea-level residents.	/pubmed/20194122	Slessarev M, Prisman E, Ito S, Watson RR, Jensen D, Preiss D, Greene R, Norboo T, Stobdan T, Diskit D, Norboo A, Kunzang M, Appenzeller O, Duffin J, Fisher JA.	J Physiol. 2010 May 1;588(Pt 9):1591-606. Epub 2010 Mar 1.	J Physiol. 2010	PubMed	citation	PMID:20194122	pubmed	20194122	create date:2010/03/03 | first author:Slessarev M
Substance P receptor blockade decreases stretch-induced lung cytokines and lung injury in rats.	/pubmed/20176632	Brégeon F, Steinberg JG, Andreotti N, Sabatier JM, Delpierre S, Ravailhe S, Jammes Y.	J Physiol. 2010 Apr 15;588(Pt 8):1309-19. Epub 2010 Feb 22.	J Physiol. 2010	PubMed	citation	PMID:20176632	pubmed	20176632	create date:2010/02/24 | first author:Brégeon F
Low-dose dexamethasone prevents endotoxaemia-induced muscle protein loss and impairment of carbohydrate oxidation in rat skeletal muscle.	/pubmed/20176631	Crossland H, Constantin-Teodosiu D, Greenhaff PL, Gardiner SM.	J Physiol. 2010 Apr 15;588(Pt 8):1333-47. Epub 2010 Feb 22.	J Physiol. 2010	PubMed	citation	PMID:20176631	pubmed	20176631	create date:2010/02/24 | first author:Crossland H
Distinct activities of GABA agonists at synaptic- and extrasynaptic-type GABAA receptors.	/pubmed/20176630	Mortensen M, Ebert B, Wafford K, Smart TG.	J Physiol. 2010 Apr 15;588(Pt 8):1251-68. Epub 2010 Feb 22.	J Physiol. 2010	PubMed	citation	PMID:20176630	pubmed	20176630	create date:2010/02/24 | first author:Mortensen M
Effects of neuronal nitric oxide synthase inhibition on resting and exercising hindlimb muscle blood flow in the rat.	/pubmed/20176629	Copp SW, Hirai DM, Schwagerl PJ, Musch TI, Poole DC.	J Physiol. 2010 Apr 15;588(Pt 8):1321-31. Epub 2010 Feb 22.	J Physiol. 2010	PubMed	citation	PMID:20176629	pubmed	20176629	create date:2010/02/24 | first author:Copp SW
Epigenetic modification of fetal baboon hepatic phosphoenolpyruvate carboxykinase following exposure to moderately reduced nutrient availability.	/pubmed/20176628	Nijland MJ, Mitsuya K, Li C, Ford S, McDonald TJ, Nathanielsz PW, Cox LA.	J Physiol. 2010 Apr 15;588(Pt 8):1349-59. Epub 2010 Feb 22.	J Physiol. 2010	PubMed	citation	PMID:20176628	pubmed	20176628	create date:2010/02/24 | first author:Nijland MJ
Localized tyrosine or tetrahydrobiopterin supplementation corrects the age-related decline in cutaneous vasoconstriction.	/pubmed/20176627	Lang JA, Holowatz LA, Kenney WL.	J Physiol. 2010 Apr 15;588(Pt 8):1361-8. Epub 2010 Feb 22.	J Physiol. 2010	PubMed	citation	PMID:20176627	pubmed	20176627	create date:2010/02/24 | first author:Lang JA
Persistent Nav1.6 current at axon initial segments tunes spike timing of cerebellar granule cells.	/pubmed/20173079	Osorio N, Cathala L, Meisler MH, Crest M, Magistretti J, Delmas P.	J Physiol. 2010 Feb 15;588(Pt 4):651-70. Erratum in: J Physiol. 2011 Jan 15;589(Pt 2):447.	J Physiol. 2010	PubMed	citation	PMID:20173079	pubmed	20173079	create date:2010/02/23 | first author:Osorio N
Advances and hold-ups in the study of structure, function and regulation of Cys-loop ligand-gated ion channels and receptors.	/pubmed/20173078	Yakel J.	J Physiol. 2010 Feb 15;588(Pt 4):555-6. No abstract available.	J Physiol. 2010	PubMed	citation	PMID:20173078	pubmed	20173078	create date:2010/02/23 | first author:Yakel J
Open channel block and beyond.	/pubmed/20173077	Jackson MB.	J Physiol. 2010 Feb 15;588(Pt 4):553-4. No abstract available.	J Physiol. 2010	PubMed	citation	PMID:20173077	pubmed	20173077	create date:2010/02/23 | first author:Jackson MB
A new stretch for muscle spindle research.	/pubmed/20173076	Hamill OP.	J Physiol. 2010 Feb 15;588(Pt 4):551-2. No abstract available.	J Physiol. 2010	PubMed	citation	PMID:20173076	pubmed	20173076	create date:2010/02/23 | first author:Hamill OP
Rapid time course of action potentials in spines and remote dendrites of mouse visual cortex neurons.	/pubmed/20156851	Holthoff K, Zecevic D, Konnerth A.	J Physiol. 2010 Apr 1;588(Pt 7):1085-96. Epub 2010 Feb 15.	J Physiol. 2010	PubMed	citation	PMID:20156851	pubmed	20156851	create date:2010/02/17 | first author:Holthoff K
Histamine H3 receptor activation decreases kainate-induced hippocampal gamma oscillations in vitro by action potential desynchronization in pyramidal neurons.	/pubmed/20156850	Andersson R, Lindskog M, Fisahn A.	J Physiol. 2010 Apr 15;588(Pt 8):1241-9. Epub 2010 Feb 15.	J Physiol. 2010	PubMed	citation	PMID:20156850	pubmed	20156850	create date:2010/02/17 | first author:Andersson R
Effects of substitution of Cx43 by Cx32 on myocardial energy metabolism, tolerance to ischaemia and preconditioning protection.	/pubmed/20156849	Rodríguez-Sinovas A, Sánchez JA, González-Loyola A, Barba I, Morente M, Aguilar R, Agulló E, Miró-Casas E, Esquerda N, Ruiz-Meana M, García-Dorado D.	J Physiol. 2010 Apr 1;588(Pt 7):1139-51. Epub 2010 Feb 15.	J Physiol. 2010	PubMed	citation	PMID:20156849	pubmed	20156849	create date:2010/02/17 | first author:Rodríguez-Sinovas A
Genetic and functional characterisation of the P/Q calcium channel in episodic ataxia with epilepsy.	/pubmed/20156848	Rajakulendran S, Graves TD, Labrum RW, Kotzadimitriou D, Eunson L, Davis MB, Davies R, Wood NW, Kullmann DM, Hanna MG, Schorge S.	J Physiol. 2010 Jun 1;588(Pt 11):1905-13. Epub 2010 Feb 15.	J Physiol. 2010	PubMed	citation	PMID:20156848	pubmed	20156848	create date:2010/02/17 | first author:Rajakulendran S
Voltage-sensor mutations in channelopathies of skeletal muscle.	/pubmed/20156847	Cannon SC.	J Physiol. 2010 Jun 1;588(Pt 11):1887-95. Epub 2010 Feb 15. Review.	J Physiol. 2010	PubMed	citation	PMID:20156847	pubmed	20156847	create date:2010/02/17 | first author:Cannon SC
Human vagal baroreflex mechanisms in space.	/pubmed/20156846	Eckberg DL, Halliwill JR, Beightol LA, Brown TE, Taylor JA, Goble R.	J Physiol. 2010 Apr 1;588(Pt 7):1129-38. Epub 2010 Feb 15.	J Physiol. 2010	PubMed	citation	PMID:20156846	pubmed	20156846	create date:2010/02/17 | first author:Eckberg DL
Cystic fibrosis transmembrane conductance regulator trafficking modulates the barrier function of airway epithelial cell monolayers.	/pubmed/20156845	LeSimple P, Liao J, Robert R, Gruenert DC, Hanrahan JW.	J Physiol. 2010 Apr 15;588(Pt 8):1195-209. Epub 2010 Feb 15.	J Physiol. 2010	PubMed	citation	PMID:20156845	pubmed	20156845	create date:2010/02/17 | first author:LeSimple P
Mixed GABA-glycine synapses delineate a specific topography in the nucleus tractus solitarii of adult rat.	/pubmed/20156844	Dufour A, Tell F, Kessler JP, Baude A.	J Physiol. 2010 Apr 1;588(Pt 7):1097-115. Epub 2010 Feb 15.	J Physiol. 2010	PubMed	citation	PMID:20156844	pubmed	20156844	create date:2010/02/17 | first author:Dufour A
The TRPv1 receptor is a mediator of the exercise pressor reflex in rats.	/pubmed/20142275	Smith SA, Leal AK, Williams MA, Murphy MN, Mitchell JH, Garry MG.	J Physiol. 2010 Apr 1;588(Pt 7):1179-89. Epub 2010 Feb 8.	J Physiol. 2010	PubMed	citation	PMID:20142275	pubmed	20142275	create date:2010/02/10 | first author:Smith SA
Encoding of tangential torque in responses of tactile afferent fibres innervating the fingerpad of the monkey.	/pubmed/20142274	Birznieks I, Wheat HE, Redmond SJ, Salo LM, Lovell NH, Goodwin AW.	J Physiol. 2010 Apr 1;588(Pt 7):1057-72. Epub 2010 Feb 8.	J Physiol. 2010	PubMed	citation	PMID:20142274	pubmed	20142274	create date:2010/02/10 | first author:Birznieks I
The first intestinal motility patterns in fetal mice are not mediated by neurons or interstitial cells of Cajal.	/pubmed/20142273	Roberts RR, Ellis M, Gwynne RM, Bergner AJ, Lewis MD, Beckett EA, Bornstein JC, Young HM.	J Physiol. 2010 Apr 1;588(Pt 7):1153-69. Epub 2010 Feb 8.	J Physiol. 2010	PubMed	citation	PMID:20142273	pubmed	20142273	create date:2010/02/10 | first author:Roberts RR
Autonomic control of heart rate by metabolically sensitive skeletal muscle afferents in humans.	/pubmed/20142272	Fisher JP, Seifert T, Hartwich D, Young CN, Secher NH, Fadel PJ.	J Physiol. 2010 Apr 1;588(Pt 7):1117-27. Epub 2010 Feb 8.	J Physiol. 2010	PubMed	citation	PMID:20142272	pubmed	20142272	create date:2010/02/10 | first author:Fisher JP
Select spinal lesions reveal multiple ascending pathways in the rat conveying input from the male genitalia.	/pubmed/20142271	Hubscher CH, Reed WR, Kaddumi EG, Armstrong JE, Johnson RD.	J Physiol. 2010 Apr 1;588(Pt 7):1073-83. Epub 2010 Feb 8.	J Physiol. 2010	PubMed	citation	PMID:20142271	pubmed	20142271	create date:2010/02/10 | first author:Hubscher CH
Pain channelopathies.	/pubmed/20142270	Cregg R, Momin A, Rugiero F, Wood JN, Zhao J.	J Physiol. 2010 Jun 1;588(Pt 11):1897-904. Epub 2010 Feb 8. Review.	J Physiol. 2010	PubMed	citation	PMID:20142270	pubmed	20142270	create date:2010/02/10 | first author:Cregg R
In vivo long-term synaptic plasticity of glial cells.	/pubmed/20142269	Bélair EL, Vallée J, Robitaille R.	J Physiol. 2010 Apr 1;588(Pt 7):1039-56. Epub 2010 Feb 8.	J Physiol. 2010	PubMed	citation	PMID:20142269	pubmed	20142269	create date:2010/02/10 | first author:Bélair EL
Thrombin and trypsin directly activate vagal C-fibres in mouse lung via protease-activated receptor-1.	/pubmed/20142268	Kwong K, Nassenstein C, de Garavilla L, Meeker S, Undem BJ.	J Physiol. 2010 Apr 1;588(Pt 7):1171-7. Epub 2010 Feb 8.	J Physiol. 2010	PubMed	citation	PMID:20142268	pubmed	20142268	create date:2010/02/10 | first author:Kwong K
Rethinking the role of superoxide in the ageing skeletal muscle vasculature.	/pubmed/20123794	Trott DW, Seawright JW.	J Physiol. 2010 Feb 1;588(Pt 3):397-8. No abstract available.	J Physiol. 2010	PubMed	citation	PMID:20123794	pubmed	20123794	create date:2010/02/04 | first author:Trott DW
Growing collagen, not muscle, with weightlifting and 'growth' hormone.	/pubmed/20123793	Burd NA, West DW, Churchward-Venne TA, Mitchell CJ.	J Physiol. 2010 Feb 1;588(Pt 3):395-6. No abstract available.	J Physiol. 2010	PubMed	citation	PMID:20123793	pubmed	20123793	create date:2010/02/04 | first author:Burd NA
Placental programming': more may still be less.	/pubmed/20123792	Borowicz P, Reynolds LP.	J Physiol. 2010 Feb 1;588(Pt 3):393. No abstract available.	J Physiol. 2010	PubMed	citation	PMID:20123792	pubmed	20123792	create date:2010/02/04 | first author:Borowicz P
Stress synchronizes calcium release and promotes SR calcium leak.	/pubmed/20123791	Wang W, Wehrens XH.	J Physiol. 2010 Feb 1;588(Pt 3):391-2. No abstract available.	J Physiol. 2010	PubMed	citation	PMID:20123791	pubmed	20123791	create date:2010/02/04 | first author:Wang W
Muscle channelopathies: does the predicted channel gating pore offer new treatment insights for hypokalaemic periodic paralysis?	/pubmed/20123788	Matthews E, Hanna MG.	J Physiol. 2010 Jun 1;588(Pt 11):1879-86. Epub 2010 Feb 1. Review.	J Physiol. 2010	PubMed	citation	PMID:20123788	pubmed	20123788	create date:2010/02/04 | first author:Matthews E
Glutamate-induced internalization of Ca(v)1.3 L-type Ca(2+) channels protects retinal neurons against excitotoxicity.	/pubmed/20123787	Mizuno F, Barabas P, Krizaj D, Akopian A.	J Physiol. 2010 Mar 15;588(Pt 6):953-66. Epub 2010 Feb 1.	J Physiol. 2010	PubMed	citation	PMID:20123787	pubmed	20123787	create date:2010/02/04 | first author:Mizuno F
Differential roles of regulatory light chain and myosin binding protein-C phosphorylations in the modulation of cardiac force development.	/pubmed/20123786	Colson BA, Locher MR, Bekyarova T, Patel JR, Fitzsimons DP, Irving TC, Moss RL.	J Physiol. 2010 Mar 15;588(Pt 6):981-93. Epub 2010 Feb 1.	J Physiol. 2010	PubMed	citation	PMID:20123786	pubmed	20123786	create date:2010/02/04 | first author:Colson BA
Synchronized bursts of miniature inhibitory postsynaptic currents.	/pubmed/20123785	Popescu IR, Morton LA, Franco A, Di S, Ueta Y, Tasker JG.	J Physiol. 2010 Mar 15;588(Pt 6):939-51. Epub 2010 Feb 1.	J Physiol. 2010	PubMed	citation	PMID:20123785	pubmed	20123785	create date:2010/02/04 | first author:Popescu IR
Can robots patch-clamp as well as humans? Characterization of a novel sodium channel mutation.	/pubmed/20123784	Estacion M, Choi JS, Eastman EM, Lin Z, Li Y, Tyrrell L, Yang Y, Dib-Hajj SD, Waxman SG.	J Physiol. 2010 Jun 1;588(Pt 11):1915-27. Epub 2010 Feb 1.	J Physiol. 2010	PubMed	citation	PMID:20123784	pubmed	20123784	create date:2010/02/04 | first author:Estacion M
Glycine transporter GLYT1 is essential for glycine-mediated protection of human intestinal epithelial cells against oxidative damage.	/pubmed/20123783	Howard A, Tahir I, Javed S, Waring SM, Ford D, Hirst BH.	J Physiol. 2010 Mar 15;588(Pt 6):995-1009. Epub 2010 Feb 1.	J Physiol. 2010	PubMed	citation	PMID:20123783	pubmed	20123783	create date:2010/02/04 | first author:Howard A
Corticospinal contribution to arm muscle activity during human walking.	/pubmed/20123782	Barthelemy D, Nielsen JB.	J Physiol. 2010 Mar 15;588(Pt 6):967-79. Epub 2010 Feb 1.	J Physiol. 2010	PubMed	citation	PMID:20123782	pubmed	20123782	create date:2010/02/04 | first author:Barthelemy D
The disposition index: adjustment for peripheral vs. hepatic insulin sensitivity?	/pubmed/20100741	Faerch K, Brøns C, Alibegovic AC, Vaag A.	J Physiol. 2010 Mar 1;588(Pt 5):759-64. Epub 2010 Jan 25. Review.	J Physiol. 2010	PubMed	citation	PMID:20100741	pubmed	20100741	create date:2010/01/27 | first author:Faerch K
A practical model of low-volume high-intensity interval training induces mitochondrial biogenesis in human skeletal muscle: potential mechanisms.	/pubmed/20100740	Little JP, Safdar A, Wilkin GP, Tarnopolsky MA, Gibala MJ.	J Physiol. 2010 Mar 15;588(Pt 6):1011-22. Epub 2010 Jan 25.	J Physiol. 2010	PubMed	citation	PMID:20100740	pubmed	20100740	create date:2010/01/27 | first author:Little JP
Homeostatic regulation of M-current modulates synaptic integration in secretomotor, but not vasomotor, sympathetic neurons in the bullfrog.	/pubmed/20100739	Kullmann PH, Horn JP.	J Physiol. 2010 Mar 15;588(Pt 6):923-38. Epub 2010 Jan 25.	J Physiol. 2010	PubMed	citation	PMID:20100739	pubmed	20100739	create date:2010/01/27 | first author:Kullmann PH
Glutamate-mediated astrocyte-to-neuron signalling in the rat dorsal horn.	/pubmed/20083514	Bardoni R, Ghirri A, Zonta M, Betelli C, Vitale G, Ruggieri V, Sandrini M, Carmignoto G.	J Physiol. 2010 Mar 1;588(Pt 5):831-46. Epub 2010 Jan 18.	J Physiol. 2010	PubMed	citation	PMID:20083514	pubmed	20083514	create date:2010/01/20 | first author:Bardoni R
Reduced expression of the Ca(2+) transporter protein PMCA2 slows Ca(2+) dynamics in mouse cerebellar Purkinje neurones and alters the precision of motor coordination.	/pubmed/20083513	Empson RM, Turner PR, Nagaraja RY, Beesley PW, Knöpfel T.	J Physiol. 2010 Mar 15;588(Pt 6):907-22. Epub 2010 Jan 18.	J Physiol. 2010	PubMed	citation	PMID:20083513	pubmed	20083513	create date:2010/01/20 | first author:Empson RM
Title	URL	Description	Details	ShortDetails	Resource	Type	Identifiers	Db	EntrezUID	Properties
Effects of intrauterine undernutrition on hypothalamic Kiss1 expression and the timing of puberty in female rats.	/pubmed/20083512	Iwasa T, Matsuzaki T, Murakami M, Fujisawa S, Kinouchi R, Gereltsetseg G, Kuwahara A, Yasui T, Irahara M.	J Physiol. 2010 Mar 1;588(Pt 5):821-9. Epub 2010 Jan 18.	J Physiol. 2010	PubMed	citation	PMID:20083512	pubmed	20083512	create date:2010/01/20 | first author:Iwasa T
Mitochondrial ATP-sensitive K+ channels, protectors of the heart.	/pubmed/20080515	Yamada M.	J Physiol. 2010 Jan 15;588(Pt 2):283-6. No abstract available.	J Physiol. 2010	PubMed	citation	PMID:20080515	pubmed	20080515	create date:2010/01/19 | first author:Yamada M
Water, taken in moderation, cannot hurt anybody (Mark Twain 1835-1910).	/pubmed/20080514	Pearse RM.	J Physiol. 2010 Jan 15;588(Pt 2):281-2. No abstract available.	J Physiol. 2010	PubMed	citation	PMID:20080514	pubmed	20080514	create date:2010/01/19 | first author:Pearse RM
Prenatal synthetic glucocorticoid exposure alters hypothalamic-pituitary-adrenal regulation and pregnancy outcomes in mature female guinea pigs.	/pubmed/20064858	Dunn E, Kapoor A, Leen J, Matthews SG.	J Physiol. 2010 Mar 1;588(Pt 5):887-99. Epub 2010 Jan 11.	J Physiol. 2010	PubMed	citation	PMID:20064858	pubmed	20064858	create date:2010/01/13 | first author:Dunn E
Contribution of afferent feedback and descending drive to human hopping.	/pubmed/20064857	Zuur AT, Lundbye-Jensen J, Leukel C, Taube W, Grey MJ, Gollhofer A, Nielsen JB, Gruber M.	J Physiol. 2010 Mar 1;588(Pt 5):799-807. Epub 2010 Jan 11.	J Physiol. 2010	PubMed	citation	PMID:20064857	pubmed	20064857	create date:2010/01/13 | first author:Zuur AT
The KATP channel is a molecular sensor of atrophy in skeletal muscle.	/pubmed/20064856	Tricarico D, Mele A, Camerino GM, Bottinelli R, Brocca L, Frigeri A, Svelto M, George AL Jr, Camerino DC.	J Physiol. 2010 Mar 1;588(Pt 5):773-84. Epub 2010 Jan 11.	J Physiol. 2010	PubMed	citation	PMID:20064856	pubmed	20064856	create date:2010/01/13 | first author:Tricarico D
Phrenic nerve afferent activation of neurons in the cat SI cerebral cortex.	/pubmed/20064855	Davenport PW, Reep RL, Thompson FJ.	J Physiol. 2010 Mar 1;588(Pt 5):873-86. Epub 2010 Jan 11.	J Physiol. 2010	PubMed	citation	PMID:20064855	pubmed	20064855	create date:2010/01/13 | first author:Davenport PW
An acid-sensing ion channel from shark (Squalus acanthias) mediates transient and sustained responses to protons.	/pubmed/20064854	Springauf A, Gründer S.	J Physiol. 2010 Mar 1;588(Pt 5):809-20. Epub 2010 Jan 11.	J Physiol. 2010	PubMed	citation	PMID:20064854	pubmed	20064854	create date:2010/01/13 | first author:Springauf A
Purinergic neuromuscular transmission is selectively attenuated in ulcerated regions of inflamed guinea pig distal colon.	/pubmed/20064853	Strong DS, Cornbrooks CF, Roberts JA, Hoffman JM, Sharkey KA, Mawe GM.	J Physiol. 2010 Mar 1;588(Pt 5):847-59. Epub 2010 Jan 11.	J Physiol. 2010	PubMed	citation	PMID:20064853	pubmed	20064853	create date:2010/01/13 | first author:Strong DS
Increased vasopressin transmission from the paraventricular nucleus to the rostral medulla augments cardiorespiratory outflow in chronic intermittent hypoxia-conditioned rats.	/pubmed/20051497	Kc P, Balan KV, Tjoe SS, Martin RJ, Lamanna JC, Haxhiu MA, Dick TE.	J Physiol. 2010 Feb 15;588(Pt 4):725-40. Epub 2010 Jan 5.	J Physiol. 2010	PubMed	citation	PMID:20051497	pubmed	20051497	create date:2010/01/07 | first author:Kc P
Zebrafish (Danio rerio) gill neuroepithelial cells are sensitive chemoreceptors for environmental CO2.	/pubmed/20051495	Qin Z, Lewis JE, Perry SF.	J Physiol. 2010 Mar 1;588(Pt 5):861-72. Epub 2010 Jan 5.	J Physiol. 2010	PubMed	citation	PMID:20051495	pubmed	20051495	create date:2010/01/07 | first author:Qin Z
Identification of the current generator underlying cholinergically induced gamma frequency field potential oscillations in the hippocampal CA3 region.	/pubmed/20051494	Oren I, Hájos N, Paulsen O.	J Physiol. 2010 Mar 1;588(Pt 5):785-97. Epub 2010 Jan 5.	J Physiol. 2010	PubMed	citation	PMID:20051494	pubmed	20051494	create date:2010/01/07 | first author:Oren I
Firing probability and mean firing rates of human muscle vasoconstrictor neurones are elevated during chronic asphyxia.	/pubmed/20051493	Ashley C, Burton D, Sverrisdottir YB, Sander M, McKenzie DK, Macefield VG.	J Physiol. 2010 Feb 15;588(Pt 4):701-12. Epub 2010 Jan 5.	J Physiol. 2010	PubMed	citation	PMID:20051493	pubmed	20051493	create date:2010/01/07 | first author:Ashley C
The role of Loop F in the activation of the GABA receptor.	/pubmed/20045907	Khatri A, Weiss DS.	J Physiol. 2010 Jan 1;588(Pt 1):59-66. Review.	J Physiol. 2010	PubMed	citation	PMID:20045907	pubmed	20045907	create date:2010/01/05 | first author:Khatri A
Neurophysiology of inhibitory and excitatory amino acid receptors.	/pubmed/20045906	Bowie D, McKinney RA.	J Physiol. 2010 Jan 1;588(Pt 1):29-32. No abstract available.	J Physiol. 2010	PubMed	citation	PMID:20045906	pubmed	20045906	create date:2010/01/05 | first author:Bowie D
To drink or not to drink: the effect of fluid replacement on post-exercise cardiovascular haemodynamics.	/pubmed/20045905	Lewis E, Banks L.	J Physiol. 2010 Jan 1;588(Pt 1):27-8. No abstract available.	J Physiol. 2010	PubMed	citation	PMID:20045905	pubmed	20045905	create date:2010/01/05 | first author:Lewis E
Lüttgau & Niedergerke; the classic study of calcium-sodium antagonism half a century on.	/pubmed/20045904	Miller DJ, Smith GL.	J Physiol. 2010 Jan 1;588(Pt 1):23-5. No abstract available.	J Physiol. 2010	PubMed	citation	PMID:20045904	pubmed	20045904	create date:2010/01/05 | first author:Miller DJ
Muscle-to-fat interaction: a two-way street?	/pubmed/20045903	Pedersen BK.	J Physiol. 2010 Jan 1;588(Pt 1):21. No abstract available.	J Physiol. 2010	PubMed	citation	PMID:20045903	pubmed	20045903	create date:2010/01/05 | first author:Pedersen BK
Heart rate during haemorrhage: time for reappraisal.	/pubmed/20045902	Secher NH, Van Lieshout JJ.	J Physiol. 2010 Jan 1;588(Pt 1):19. No abstract available.	J Physiol. 2010	PubMed	citation	PMID:20045902	pubmed	20045902	create date:2010/01/05 | first author:Secher NH
How much inhibition in an epileptiform burst?	/pubmed/20045901	Pavlov I, Kullmann DM.	J Physiol. 2010 Jan 1;588(Pt 1):17-8. No abstract available.	J Physiol. 2010	PubMed	citation	PMID:20045901	pubmed	20045901	create date:2010/01/05 | first author:Pavlov I
Why a soft touch can hurt.	/pubmed/20045900	Craig AD.	J Physiol. 2010 Jan 1;588(Pt 1):13. No abstract available.	J Physiol. 2010	PubMed	citation	PMID:20045900	pubmed	20045900	create date:2010/01/05 | first author:Craig AD
Sea anemone 'sting' isolates IB4-negative sensory neurones.	/pubmed/20045899	Brock J.	J Physiol. 2010 Jan 1;588(Pt 1):11. No abstract available.	J Physiol. 2010	PubMed	citation	PMID:20045899	pubmed	20045899	create date:2010/01/05 | first author:Brock J
Myosin - still a good reference for skeletal muscle fibre classification?	/pubmed/20045898	Delbono O.	J Physiol. 2010 Jan 1;588(Pt 1):9. No abstract available.	J Physiol. 2010	PubMed	citation	PMID:20045898	pubmed	20045898	create date:2010/01/05 | first author:Delbono O
Immature brains don't need GABA to get 'hyper'-excited.	/pubmed/20045897	Goaillard JM.	J Physiol. 2010 Jan 1;588(Pt 1):7-8. No abstract available.	J Physiol. 2010	PubMed	citation	PMID:20045897	pubmed	20045897	create date:2010/01/05 | first author:Goaillard JM
Extending the bandwidth of long-term plasticity at the cerebellar input stage.	/pubmed/20045896	Isope P.	J Physiol. 2010 Jan 1;588(Pt 1):5-6. No abstract available.	J Physiol. 2010	PubMed	citation	PMID:20045896	pubmed	20045896	create date:2010/01/05 | first author:Isope P
Respiratory plasticity in sleep apnoea: should it be harnessed or restrained?	/pubmed/20045895	Richerson GB.	J Physiol. 2010 Jan 1;588(Pt 1):3-4. No abstract available.	J Physiol. 2010	PubMed	citation	PMID:20045895	pubmed	20045895	create date:2010/01/05 | first author:Richerson GB
A current from the heart is necessary for learning.	/pubmed/20045894	Bargas J.	J Physiol. 2010 Jan 1;588(Pt 1):1. No abstract available.	J Physiol. 2010	PubMed	citation	PMID:20045894	pubmed	20045894	create date:2010/01/05 | first author:Bargas J
Localisation of the mechanotransducer channels in mammalian cochlear hair cells provides clues to their gating.	/pubmed/20026619	Furness DN, Hackney CM, Evans MG.	J Physiol. 2010 Mar 1;588(Pt 5):765-72. Epub 2009 Dec 21. Review.	J Physiol. 2010	PubMed	citation	PMID:20026619	pubmed	20026619	create date:2009/12/23 | first author:Furness DN
Influence of high altitude on cerebrovascular and ventilatory responsiveness to CO2.	/pubmed/20026618	Fan JL, Burgess KR, Basnyat R, Thomas KN, Peebles KC, Lucas SJ, Lucas RA, Donnelly J, Cotter JD, Ainslie PN.	J Physiol. 2010 Feb 1;588(Pt 3):539-49. Epub 2009 Dec 21.	J Physiol. 2010	PubMed	citation	PMID:20026618	pubmed	20026618	create date:2009/12/23 | first author:Fan JL
Cftr and ENaC ion channels mediate NaCl absorption in the mouse submandibular gland.	/pubmed/20026617	Catalán MA, Nakamoto T, Gonzalez-Begne M, Camden JM, Wall SM, Clarke LL, Melvin JE.	J Physiol. 2010 Feb 15;588(Pt 4):713-24. Epub 2009 Dec 21.	J Physiol. 2010	PubMed	citation	PMID:20026617	pubmed	20026617	create date:2009/12/23 | first author:Catalán MA
Subunit-specific desensitization of heteromeric kainate receptors.	/pubmed/20026616	Mott DD, Rojas A, Fisher JL, Dingledine RJ, Benveniste M.	J Physiol. 2010 Feb 15;588(Pt 4):683-700. Epub 2009 Dec 21.	J Physiol. 2010	PubMed	citation	PMID:20026616	pubmed	20026616	create date:2009/12/23 | first author:Mott DD
Ionic flow enhances low-affinity binding: a revised mechanistic view into Mg2+ block of NMDA receptors.	/pubmed/20026615	Yang YC, Lee CH, Kuo CC.	J Physiol. 2010 Feb 15;588(Pt 4):633-50. Epub 2009 Dec 21.	J Physiol. 2010	PubMed	citation	PMID:20026615	pubmed	20026615	create date:2009/12/23 | first author:Yang YC
Non-linear vector summation of left and right vestibular signals for human balance.	/pubmed/20026614	Day BL, Marsden JF, Ramsay E, Mian OS, Fitzpatrick RC.	J Physiol. 2010 Feb 15;588(Pt 4):671-82. Epub 2009 Dec 21.	J Physiol. 2010	PubMed	citation	PMID:20026614	pubmed	20026614	create date:2009/12/23 | first author:Day BL
Can an NSAID a day keep muscle wasting away?	/pubmed/20008469	Greig CA, Atherton PJ, Rennie MJ.	J Physiol. 2009 Dec 15;587(Pt 24):5799-800. No abstract available.	J Physiol. 2009	PubMed	citation	PMID:20008469	pubmed	20008469	create date:2009/12/17 | first author:Greig CA
Dihydrotestosterone activates the MAPK pathway and modulates maximum isometric force through the EGF receptor in isolated intact mouse skeletal muscle fibres.	/pubmed/20008468	Hamdi MM, Mutungi G.	J Physiol. 2010 Feb 1;588(Pt 3):511-25. Epub 2009 Dec 14.	J Physiol. 2010	PubMed	citation	PMID:20008468	pubmed	20008468	create date:2009/12/17 | first author:Hamdi MM
Sodium accumulation promotes diastolic dysfunction in end-stage heart failure following Serca2 knockout.	/pubmed/20008467	Louch WE, Hougen K, Mørk HK, Swift F, Aronsen JM, Sjaastad I, Reims HM, Roald B, Andersson KB, Christensen G, Sejersted OM.	J Physiol. 2010 Feb 1;588(Pt 3):465-78. Epub 2009 Dec 14.	J Physiol. 2010	PubMed	citation	PMID:20008467	pubmed	20008467	create date:2009/12/17 | first author:Louch WE
Ozone activates airway nerves via the selective stimulation of TRPA1 ion channels.	/pubmed/20008466	Taylor-Clark TE, Undem BJ.	J Physiol. 2010 Feb 1;588(Pt 3):423-33. Epub 2009 Dec 14.	J Physiol. 2010	PubMed	citation	PMID:20008466	pubmed	20008466	create date:2009/12/17 | first author:Taylor-Clark TE
NMDAR-mediated EPSCs are maintained and accelerate in time course during maturation of mouse and rat auditory brainstem in vitro.	/pubmed/20008465	Steinert JR, Postlethwaite M, Jordan MD, Chernova T, Robinson SW, Forsythe ID.	J Physiol. 2010 Feb 1;588(Pt 3):447-63. Epub 2009 Dec 14.	J Physiol. 2010	PubMed	citation	PMID:20008465	pubmed	20008465	create date:2009/12/17 | first author:Steinert JR
Electrophysiological identification of glucose-sensing neurons in rat nodose ganglia.	/pubmed/20008464	Grabauskas G, Song I, Zhou S, Owyang C.	J Physiol. 2010 Feb 15;588(Pt 4):617-32. Epub 2009 Dec 14.	J Physiol. 2010	PubMed	citation	PMID:20008464	pubmed	20008464	create date:2009/12/17 | first author:Grabauskas G
Cones perform a non-linear transformation on natural stimuli.	/pubmed/20008463	Endeman D, Kamermans M.	J Physiol. 2010 Feb 1;588(Pt 3):435-46. Epub 2009 Dec 14.	J Physiol. 2010	PubMed	citation	PMID:20008463	pubmed	20008463	create date:2009/12/17 | first author:Endeman D
Atomic structure and dynamics of pentameric ligand-gated ion channels: new insight from bacterial homologues.	/pubmed/19995852	Corringer PJ, Baaden M, Bocquet N, Delarue M, Dufresne V, Nury H, Prevost M, Van Renterghem C.	J Physiol. 2010 Feb 15;588(Pt 4):565-72. Epub 2009 Dec 7. Review.	J Physiol. 2010	PubMed	citation	PMID:19995852	pubmed	19995852	create date:2009/12/10 | first author:Corringer PJ
In pursuit of the high-resolution structure of nicotinic acetylcholine receptors.	/pubmed/19995851	Chen L.	J Physiol. 2010 Feb 15;588(Pt 4):557-64. Epub 2009 Dec 7. Review.	J Physiol. 2010	PubMed	citation	PMID:19995851	pubmed	19995851	create date:2009/12/10 | first author:Chen L
Role of SNA in the pathophysiology of cardiovascular collapse during syncope: muscle vs. brain.	/pubmed/19959554	Ainslie PN, Willie CK, Tzeng YC.	J Physiol. 2009 Dec 1;587(Pt 23):5795-6. No abstract available.	J Physiol. 2009	PubMed	citation	PMID:19959554	pubmed	19959554	create date:2009/12/05 | first author:Ainslie PN
Physiological regulation linked with physical activity and health.	/pubmed/19959553	Joyner MJ, Nose H.	J Physiol. 2009 Dec 1;587(Pt 23):5525-6. No abstract available.	J Physiol. 2009	PubMed	citation	PMID:19959553	pubmed	19959553	create date:2009/12/05 | first author:Joyner MJ
Examining the neglected side of calcium regulation in taste cells.	/pubmed/19959552	Dando R.	J Physiol. 2009 Dec 1;587(Pt 23):5523-4. No abstract available.	J Physiol. 2009	PubMed	citation	PMID:19959552	pubmed	19959552	create date:2009/12/05 | first author:Dando R
Developmental programming of the kidney: does sex matter?	/pubmed/19959551	Gingery A, Soldner EL, Heltemes A, Nelson A, Bozadjieva N.	J Physiol. 2009 Dec 1;587(Pt 23):5521-2. No abstract available.	J Physiol. 2009	PubMed	citation	PMID:19959551	pubmed	19959551	create date:2009/12/05 | first author:Gingery A
David Marr's theory of cerebellar learning: 40 years later.	/pubmed/19959550	Strata P.	J Physiol. 2009 Dec 1;587(Pt 23):5519-20. No abstract available.	J Physiol. 2009	PubMed	citation	PMID:19959550	pubmed	19959550	create date:2009/12/05 | first author:Strata P
The fatigued spinal cord.	/pubmed/19959549	Rothwell JC.	J Physiol. 2009 Dec 1;587(Pt 23):5517-8. No abstract available.	J Physiol. 2009	PubMed	citation	PMID:19959549	pubmed	19959549	create date:2009/12/05 | first author:Rothwell JC
Anti-inflammation--just another word for anti-ageing?	/pubmed/19959548	Pedersen BK.	J Physiol. 2009 Dec 1;587(Pt 23):5515. No abstract available.	J Physiol. 2009	PubMed	citation	PMID:19959548	pubmed	19959548	create date:2009/12/05 | first author:Pedersen BK
Blood pressure regulation by C1 neurons in the rostral ventrolateral medulla: new light on the subject.	/pubmed/19959547	Dampney RA.	J Physiol. 2009 Dec 1;587(Pt 23):5513. No abstract available.	J Physiol. 2009	PubMed	citation	PMID:19959547	pubmed	19959547	create date:2009/12/05 | first author:Dampney RA
Title	URL	Description	Details	ShortDetails	Resource	Type	Identifiers	Db	EntrezUID	Properties
When cold becomes hot.	/pubmed/19959546	McNulty PA, Burke D.	J Physiol. 2009 Dec 1;587(Pt 23):5511. No abstract available.	J Physiol. 2009	PubMed	citation	PMID:19959546	pubmed	19959546	create date:2009/12/05 | first author:McNulty PA
Femininity and sarcolemmal KATP channels: a matter of the heart and the heart of the matter.	/pubmed/19959545	Jovanović A.	J Physiol. 2009 Dec 1;587(Pt 23):5509-10. No abstract available.	J Physiol. 2009	PubMed	citation	PMID:19959545	pubmed	19959545	create date:2009/12/05 | first author:Jovanović A
Nitric oxide contributes to the augmented vasodilatation during hypoxic exercise.	/pubmed/19948661	Casey DP, Madery BD, Curry TB, Eisenach JH, Wilkins BW, Joyner MJ.	J Physiol. 2010 Jan 15;588(Pt 2):373-85. Epub 2009 Nov 30.	J Physiol. 2010	PubMed	citation	PMID:19948661	pubmed	19948661	create date:2009/12/02 | first author:Casey DP
Less is more, or enough is enough? Ca(2+)-dependent inactivation revisited.	/pubmed/19948660	Matthes J, Herzig S.	J Physiol. 2010 Jan 1;588(Pt 1):15-6. Epub 2009 Nov 30. No abstract available.	J Physiol. 2010	PubMed	citation	PMID:19948660	pubmed	19948660	create date:2009/12/02 | first author:Matthes J
Adaptations in placental phenotype support fetal growth during undernutrition of pregnant mice.	/pubmed/19948659	Coan PM, Vaughan OR, Sekita Y, Finn SL, Burton GJ, Constancia M, Fowden AL.	J Physiol. 2010 Feb 1;588(Pt 3):527-38. Epub 2009 Nov 30.	J Physiol. 2010	PubMed	citation	PMID:19948659	pubmed	19948659	create date:2009/12/02 | first author:Coan PM
Atrial natriuretic peptide modulation of albumin clearance and contrast agent permeability in mouse skeletal muscle and skin: role in regulation of plasma volume.	/pubmed/19948658	Curry FR, Rygh CB, Karlsen T, Wiig H, Adamson RH, Clark JF, Lin YC, Gassner B, Thorsen F, Moen I, Tenstad O, Kuhn M, Reed RK.	J Physiol. 2010 Jan 15;588(Pt 2):325-39. Epub 2009 Nov 30.	J Physiol. 2010	PubMed	citation	PMID:19948658	pubmed	19948658	create date:2009/12/02 | first author:Curry FR
Temperature jump induced force generation in rabbit muscle fibres gets faster with shortening and shows a biphasic dependence on velocity.	/pubmed/19948657	Ranatunga KW, Roots H, Offer GW.	J Physiol. 2010 Feb 1;588(Pt 3):479-93. Epub 2009 Nov 30.	J Physiol. 2010	PubMed	citation	PMID:19948657	pubmed	19948657	create date:2009/12/02 | first author:Ranatunga KW
Kinetic properties of mechanically activated currents in spinal sensory neurons.	/pubmed/19948656	Rugiero F, Drew LJ, Wood JN.	J Physiol. 2010 Jan 15;588(Pt 2):301-14. Epub 2009 Nov 30.	J Physiol. 2010	PubMed	citation	PMID:19948656	pubmed	19948656	create date:2009/12/02 | first author:Rugiero F
Two novel/ancient myosins in mammalian skeletal muscles: MYH14/7b and MYH15 are expressed in extraocular muscles and muscle spindles.	/pubmed/19948655	Rossi AC, Mammucari C, Argentini C, Reggiani C, Schiaffino S.	J Physiol. 2010 Jan 15;588(Pt 2):353-64. Epub 2009 Nov 30.	J Physiol. 2010	PubMed	citation	PMID:19948655	pubmed	19948655	create date:2009/12/02 | first author:Rossi AC
Modulation of the cold-activated cation channel TRPM8 by surface charge screening.	/pubmed/19948654	Mahieu F, Janssens A, Gees M, Talavera K, Nilius B, Voets T.	J Physiol. 2010 Jan 15;588(Pt 2):315-24. Epub 2009 Nov 30.	J Physiol. 2010	PubMed	citation	PMID:19948654	pubmed	19948654	create date:2009/12/02 | first author:Mahieu F
The mechanism of the resistance to stretch of isometrically contracting single muscle fibres.	/pubmed/19948653	Fusi L, Reconditi M, Linari M, Brunello E, Elangovan R, Lombardi V, Piazzesi G.	J Physiol. 2010 Feb 1;588(Pt 3):495-510. Epub 2009 Nov 30.	J Physiol. 2010	PubMed	citation	PMID:19948653	pubmed	19948653	create date:2009/12/02 | first author:Fusi L
Calcium activity in different classes of myenteric neurons underlying the migrating motor complex in the murine colon.	/pubmed/19948652	Bayguinov PO, Hennig GW, Smith TK.	J Physiol. 2010 Feb 1;588(Pt 3):399-421. Epub 2009 Nov 30.	J Physiol. 2010	PubMed	citation	PMID:19948652	pubmed	19948652	create date:2009/12/02 | first author:Bayguinov PO
Excitatory amino acid involvement in dendritic spine formation, maintenance and remodelling.	/pubmed/19933758	McKinney RA.	J Physiol. 2010 Jan 1;588(Pt 1):107-16. Epub 2009 Nov 23. Review.	J Physiol. 2010	PubMed	citation	PMID:19933758	pubmed	19933758	create date:2009/11/26 | first author:McKinney RA
Quantitative characterization of low-threshold mechanoreceptor inputs to lamina I spinoparabrachial neurons in the rat.	/pubmed/19933757	Andrew D.	J Physiol. 2010 Jan 1;588(Pt 1):117-24. Epub 2009 Nov 23.	J Physiol. 2010	PubMed	citation	PMID:19933757	pubmed	19933757	create date:2009/11/26 | first author:Andrew D
A conserved cysteine residue in the third transmembrane domain is essential for homomeric 5-HT3 receptor function.	/pubmed/19933756	Wu DF, Othman NA, Sharp D, Mahendra A, Deeb TZ, Hales TG.	J Physiol. 2010 Feb 15;588(Pt 4):603-16. Epub 2009 Nov 23.	J Physiol. 2010	PubMed	citation	PMID:19933756	pubmed	19933756	create date:2009/11/26 | first author:Wu DF
Ionic conditions modulate stimulus-induced capacitance changes in isolated neurohypophysial terminals of the rat.	/pubmed/19933755	Marrero HG, Lemos JR.	J Physiol. 2010 Jan 15;588(Pt 2):287-300. Epub 2009 Nov 23.	J Physiol. 2010	PubMed	citation	PMID:19933755	pubmed	19933755	create date:2009/11/26 | first author:Marrero HG
The gating isomerization of neuromuscular acetylcholine receptors.	/pubmed/19933754	Auerbach A.	J Physiol. 2010 Feb 15;588(Pt 4):573-86. Epub 2009 Nov 23. Review.	J Physiol. 2010	PubMed	citation	PMID:19933754	pubmed	19933754	create date:2009/11/26 | first author:Auerbach A
Growth hormone stimulates the collagen synthesis in human tendon and skeletal muscle without affecting myofibrillar protein synthesis.	/pubmed/19933753	Doessing S, Heinemeier KM, Holm L, Mackey AL, Schjerling P, Rennie M, Smith K, Reitelseder S, Kappelgaard AM, Rasmussen MH, Flyvbjerg A, Kjaer M.	J Physiol. 2010 Jan 15;588(Pt 2):341-51. Epub 2009 Nov 23.	J Physiol. 2010	PubMed	citation	PMID:19933753	pubmed	19933753	create date:2009/11/26 | first author:Doessing S
Influence of baroreflex-mediated tachycardia on the regulation of dynamic cerebral perfusion during acute hypotension in humans.	/pubmed/19933752	Ogoh S, Tzeng YC, Lucas SJ, Galvin SD, Ainslie PN.	J Physiol. 2010 Jan 15;588(Pt 2):365-71. Epub 2009 Nov 23.	J Physiol. 2010	PubMed	citation	PMID:19933752	pubmed	19933752	create date:2009/11/26 | first author:Ogoh S
Novel structural determinants of single channel conductance and ion selectivity in 5-hydroxytryptamine type 3 and nicotinic acetylcholine receptors.	/pubmed/19933751	Peters JA, Cooper MA, Carland JE, Livesey MR, Hales TG, Lambert JJ.	J Physiol. 2010 Feb 15;588(Pt 4):587-96. Epub 2009 Nov 23. Review.	J Physiol. 2010	PubMed	citation	PMID:19933751	pubmed	19933751	create date:2009/11/26 | first author:Peters JA
Early NMDA receptor-driven waves of activity in the developing neocortex: physiological or pathological network oscillations?	/pubmed/19917570	Allene C, Cossart R.	J Physiol. 2010 Jan 1;588(Pt 1):83-91. Epub 2009 Nov 16. Review.	J Physiol. 2010	PubMed	citation	PMID:19917570	pubmed	19917570	create date:2009/11/18 | first author:Allene C
Elementary properties of CaV1.3 Ca(2+) channels expressed in mouse cochlear inner hair cells.	/pubmed/19917569	Zampini V, Johnson SL, Franz C, Lawrence ND, Münkner S, Engel J, Knipper M, Magistretti J, Masetto S, Marcotti W.	J Physiol. 2010 Jan 1;588(Pt 1):187-99. Epub 2009 Nov 16.	J Physiol. 2010	PubMed	citation	PMID:19917569	pubmed	19917569	create date:2009/11/18 | first author:Zampini V
Amiloride-sensitive channels are a major contributor to mechanotransduction in mammalian muscle spindles.	/pubmed/19917568	Simon A, Shenton F, Hunter I, Banks RW, Bewick GS.	J Physiol. 2010 Jan 1;588(Pt 1):171-85. Epub 2009 Nov 16.	J Physiol. 2010	PubMed	citation	PMID:19917568	pubmed	19917568	create date:2009/11/18 | first author:Simon A
Gating of nicotinic ACh receptors: latest insights into ligand binding and function.	/pubmed/19917567	Yakel JL.	J Physiol. 2010 Feb 15;588(Pt 4):597-602. Epub 2009 Nov 16. Review.	J Physiol. 2010	PubMed	citation	PMID:19917567	pubmed	19917567	create date:2009/11/18 | first author:Yakel JL
Ca(2+)-dependent components of inactivation of unitary cardiac L-type Ca(2+) channels.	/pubmed/19917566	Josephson IR, Guia A, Lakatta EG, Lederer WJ, Stern MD.	J Physiol. 2010 Jan 1;588(Pt 1):213-23. Epub 2009 Nov 16.	J Physiol. 2010	PubMed	citation	PMID:19917566	pubmed	19917566	create date:2009/11/18 | first author:Josephson IR
Homeostasis of intrinsic excitability in hippocampal neurones: dynamics and mechanism of the response to chronic depolarization.	/pubmed/19917565	O'Leary T, van Rossum MC, Wyllie DJ.	J Physiol. 2010 Jan 1;588(Pt 1):157-70. Epub 2009 Nov 16.	J Physiol. 2010	PubMed	citation	PMID:19917565	pubmed	19917565	create date:2009/11/18 | first author:O'Leary T
In vivo determination of collecting lymphatic vessel permeability to albumin: a role for lymphatics in exchange.	/pubmed/19917564	Scallan JP, Huxley VH.	J Physiol. 2010 Jan 1;588(Pt 1):243-54. Epub 2009 Nov 16.	J Physiol. 2010	PubMed	citation	PMID:19917564	pubmed	19917564	create date:2009/11/18 | first author:Scallan JP
The ipsilateral motor cortex contributes to cross-limb transfer of performance gains after ballistic motor practice.	/pubmed/19917563	Lee M, Hinder MR, Gandevia SC, Carroll TJ.	J Physiol. 2010 Jan 1;588(Pt 1):201-12. Epub 2009 Nov 16.	J Physiol. 2010	PubMed	citation	PMID:19917563	pubmed	19917563	create date:2009/11/18 | first author:Lee M
Architecture and gating of Hv1 proton channels.	/pubmed/19915215	Tombola F, Ulbrich MH, Isacoff EY.	J Physiol. 2009 Nov 15;587(Pt 22):5325-9. Review.	J Physiol. 2009	PubMed	citation	PMID:19915215	pubmed	19915215	create date:2009/11/17 | first author:Tombola F
Dynamic aspects of functioning membrane proteins.	/pubmed/19915214	Kubo Y, Isacoff EY.	J Physiol. 2009 Nov 15;587(Pt 22):5315-6. No abstract available.	J Physiol. 2009	PubMed	citation	PMID:19915214	pubmed	19915214	create date:2009/11/17 | first author:Kubo Y
Broken sleep: a new chronic intermittent hypoxia model for obstructive sleep apnoea.	/pubmed/19915213	Ravensbergen HJ, Sahota IS.	J Physiol. 2009 Nov 15;587(Pt 22):5303-4. No abstract available.	J Physiol. 2009	PubMed	citation	PMID:19915213	pubmed	19915213	create date:2009/11/17 | first author:Ravensbergen HJ
A piece of the neocortical puzzle: the pyramid-Martinotti cell reciprocating principle.	/pubmed/19915212	Buchanan KA, Sjöström PJ.	J Physiol. 2009 Nov 15;587(Pt 22):5301-2. Review. No abstract available.	J Physiol. 2009	PubMed	citation	PMID:19915212	pubmed	19915212	create date:2009/11/17 | first author:Buchanan KA
Losing sleep over the caffeination of prematurity.	/pubmed/19915211	Funk GD.	J Physiol. 2009 Nov 15;587(Pt 22):5299-300. Review. No abstract available.	J Physiol. 2009	PubMed	citation	PMID:19915211	pubmed	19915211	create date:2009/11/17 | first author:Funk GD
Dancing neurons, complex beats.	/pubmed/19915210	Draguhn A, Both M.	J Physiol. 2009 Nov 15;587(Pt 22):5297. Review. No abstract available.	J Physiol. 2009	PubMed	citation	PMID:19915210	pubmed	19915210	create date:2009/11/17 | first author:Draguhn A
Spinal adenosine A2(A) receptor inhibition enhances phrenic long term facilitation following acute intermittent hypoxia.	/pubmed/19900961	Hoffman MS, Golder FJ, Mahamed S, Mitchell GS.	J Physiol. 2010 Jan 1;588(Pt 1):255-66. Epub 2009 Nov 9.	J Physiol. 2010	PubMed	citation	PMID:19900961	pubmed	19900961	create date:2009/11/11 | first author:Hoffman MS
Excitability parameters and sensitivity to anemone toxin ATX-II in rat small diameter primary sensory neurones discriminated by Griffonia simplicifolia isolectin IB4.	/pubmed/19900960	Snape A, Pittaway JF, Baker MD.	J Physiol. 2010 Jan 1;588(Pt 1):125-37. Epub 2009 Nov 9.	J Physiol. 2010	PubMed	citation	PMID:19900960	pubmed	19900960	create date:2009/11/11 | first author:Snape A
Increased Ca(2+) leak and spatiotemporal coherence of Ca(2+) release in cardiomyocytes during beta-adrenergic stimulation.	/pubmed/19900959	Ogrodnik J, Niggli E.	J Physiol. 2010 Jan 1;588(Pt 1):225-42. Epub 2009 Nov 9.	J Physiol. 2010	PubMed	citation	PMID:19900959	pubmed	19900959	create date:2009/11/11 | first author:Ogrodnik J
Myosin heavy chain isoform composition and Ca(2+) transients in fibres from enzymatically dissociated murine soleus and extensor digitorum longus muscles.	/pubmed/19884322	Calderón JC, Bolaños P, Caputo C.	J Physiol. 2010 Jan 1;588(Pt 1):267-79. Epub 2009 Nov 2.	J Physiol. 2010	PubMed	citation	PMID:19884322	pubmed	19884322	create date:2009/11/04 | first author:Calderón JC
[truncated: 6,338 more rows]
