# Supplementary material for: Rising Publication Delays Inflate Journal Impact Factors
Source: PLoS One. 2012 Dec 31;7(12):e53374. doi: 10.1371/journal.pone.0053374 (PMC3534064; doi:10.1371/journal.pone.0053374)
Supplement: Data S1 — Datasets used for the analysis. (ZIP) [file pone.0053374.s005.zip › Journal of Pineal Research.csv]

Title	URL	Description	Details	ShortDetails	Resource	Type	Identifiers	Db	EntrezUID	Properties
Melatonin activates the Nrf2-ARE pathway when it protects against early brain injury in a subarachnoid hemorrhage model.	/pubmed/22304528	Wang Z, Ma C, Meng CJ, Zhu GQ, Sun XB, Huo L, Zhang J, Liu HX, He WC, Shen XM, Shu Z, Chen G.	J Pineal Res. 2012 Jan 11. doi: 10.1111/j.1600-079X.2012.00978.x. [Epub ahead of print]	J Pineal Res. 2012	PubMed	citation	PMID:22304528	pubmed	22304528	create date:2012/02/07 | first author:Wang Z
Melatonin prevents hypochlorous acid-induced alterations in microtubule and chromosomal structure in metaphase-II mouse oocytes.	/pubmed/22304486	Banerjee J, Maitra D, Diamond MP, Abu-Soud HM.	J Pineal Res. 2012 Jan 11. doi: 10.1111/j.1600-079X.2012.00977.x. [Epub ahead of print]	J Pineal Res. 2012	PubMed	citation	PMID:22304486	pubmed	22304486	create date:2012/02/07 | first author:Banerjee J
Light-regulated melatonin biosynthesis in rice during the senescence process in detached leaves.	/pubmed/22289080	Byeon Y, Park S, Kim YS, Park DH, Lee S, Back K.	J Pineal Res. 2012 Jan 11. doi: 10.1111/j.1600-079X.2012.00976.x. [Epub ahead of print]	J Pineal Res. 2012	PubMed	citation	PMID:22289080	pubmed	22289080	create date:2012/02/01 | first author:Byeon Y
Melatonin enhances thapsigargin-induced apoptosis through reactive oxygen species-mediated upregulation of CCAAT-enhancer-binding protein homologous protein in human renal cancer cells.	/pubmed/22289049	Min KJ, Kim HS, Park EJ, Kwon TK.	J Pineal Res. 2012 Jan 11. doi: 10.1111/j.1600-079X.2012.00975.x. [Epub ahead of print]	J Pineal Res. 2012	PubMed	citation	PMID:22289049	pubmed	22289049	create date:2012/02/01 | first author:Min KJ
Melatonin potentiates chemotherapy-induced cytotoxicity and apoptosis in rat pancreatic tumor cells.	/pubmed/22288984	Uguz AC, Cig B, Espino J, Bejarano I, Naziroglu M, Rodríguez AB, Pariente JA.	J Pineal Res. 2012 Jan 3. doi: 10.1111/j.1600-079X.2012.00974.x. [Epub ahead of print]	J Pineal Res. 2012	PubMed	citation	PMID:22288984	pubmed	22288984	create date:2012/02/01 | first author:Uguz AC
Melatonin inhibits type 1 interferon signaling of toll-like receptor 4 via heme oxygenase-1 induction in hepatic ischemia/reperfusion.	/pubmed/22288937	Kang JW, Lee SM.	J Pineal Res. 2012 Jan 3. doi: 10.1111/j.1600-079X.2012.00972.x. [Epub ahead of print]	J Pineal Res. 2012	PubMed	citation	PMID:22288937	pubmed	22288937	create date:2012/02/01 | first author:Kang JW
Melatonin enhances endogenous heme oxygenase-1 and represses immune responses to ameliorate experimental murine membranous nephropathy.	/pubmed/22288898	Wu CC, Lu KC, Lin GJ, Hsieh HY, Chu P, Lin SH, Sytwu HK.	J Pineal Res. 2011 Dec 24. doi: 10.1111/j.1600-079X.2011.00960.x. [Epub ahead of print]	J Pineal Res. 2011	PubMed	citation	PMID:22288898	pubmed	22288898	create date:2012/02/01 | first author:Wu CC
Melatonin influences insulin secretion primarily via MT(1) receptors in rat insulinoma cells (INS-1) and mouse pancreatic islets.	/pubmed/22288848	Mühlbauer E, Albrecht E, Bazwinsky-Wutschke I, Peschke E.	J Pineal Res. 2012 Jan 30. doi: 10.1111/j.1600-079X.2012.00959.x. [Epub ahead of print]	J Pineal Res. 2012	PubMed	citation	PMID:22288848	pubmed	22288848	create date:2012/02/01 | first author:Mühlbauer E
Melatonin increases dendritogenesis in the hilus of hippocampal organotypic cultures.	/pubmed/22257024	Domínguez-Alonso A, Ramírez-Rodríguez G, Benítez-King G.	J Pineal Res. 2011 Dec 15. doi: 10.1111/j.1600-079X.2011.00957.x. [Epub ahead of print]	J Pineal Res. 2011	PubMed	citation	PMID:22257024	pubmed	22257024	create date:2012/01/20 | first author:Domínguez-Alonso A
Apolipoprotein E influences melatonin biosynthesis by regulating NAT and MAOA expression in C6 cells.	/pubmed/22225631	Liu YJ, Meng FT, Wang LL, Zhang LF, Cheng XP, Zhou JN.	J Pineal Res. 2011 Nov 28. doi: 10.1111/j.1600-079X.2011.00954.x. [Epub ahead of print]	J Pineal Res. 2011	PubMed	citation	PMID:22225631	pubmed	22225631	create date:2012/01/10 | first author:Liu YJ
Monitoring melatonin and its isomer in Vitis vinifera cv. Malbec by UHPLC-MS/MS from grape to bottle.	/pubmed/22225625	Gomez FJ, Raba J, Cerutti S, Silva MF.	J Pineal Res. 2011 Nov 26. doi: 10.1111/j.1600-079X.2011.00949.x. [Epub ahead of print]	J Pineal Res. 2011	PubMed	citation	PMID:22225625	pubmed	22225625	create date:2012/01/10 | first author:Gomez FJ
Reversal of the inhibitory effect of light and high temperature on germination of Phacelia tanacetifolia seeds by melatonin.	/pubmed/22225610	Tiryaki I, Keles H.	J Pineal Res. 2011 Nov 26. doi: 10.1111/j.1600-079X.2011.00947.x. [Epub ahead of print]	J Pineal Res. 2011	PubMed	citation	PMID:22225610	pubmed	22225610	create date:2012/01/10 | first author:Tiryaki I
Melatonin sensitizes human hepatoma cells to endoplasmic reticulum stress-induced apoptosis.	/pubmed/22225575	Zha L, Fan L, Sun G, Wang H, Ma T, Zhong F, Wei W.	J Pineal Res. 2011 Dec 5. doi: 10.1111/j.1600-079X.2011.00946.x. [Epub ahead of print]	J Pineal Res. 2011	PubMed	citation	PMID:22225575	pubmed	22225575	create date:2012/01/10 | first author:Zha L
Melatonin promotes embryonic development and reduces reactive oxygen species in vitrified mouse 2-cell embryos.	/pubmed/22225541	Gao C, Han HB, Tian XZ, Tan DX, Wang L, Zhou GB, Zhu SE, Liu GS.	J Pineal Res. 2011 Nov 29. doi: 10.1111/j.1600-079X.2011.00944.x. [Epub ahead of print]	J Pineal Res. 2011	PubMed	citation	PMID:22225541	pubmed	22225541	create date:2012/01/10 | first author:Gao C
Inhibitory effects of melatonin on the lipopolysaccharide-induced CC chemokine expression in BV2 murine microglial cells are mediated by suppression of Akt-induced NF-κB and STAT/GAS activity.	/pubmed/22225513	Min KJ, Jang JH, Kwon TK.	J Pineal Res. 2011 Dec 5. doi: 10.1111/j.1600-079X.2011.00943.x. [Epub ahead of print]	J Pineal Res. 2011	PubMed	citation	PMID:22225513	pubmed	22225513	create date:2012/01/10 | first author:Min KJ
Melatonin osteoporosis prevention study (MOPS): a randomized, double-blind, placebo-controlled study examining the effects of melatonin on bone health and quality of life in perimenopausal women.	/pubmed/22220591	Kotlarczyk MP, Lassila HC, O'Neil CK, D'Amico F, Enderby LT, Witt-Enderby PA, Balk JL.	J Pineal Res. 2011 Dec 15. doi: 10.1111/j.1600-079X.2011.00956.x. [Epub ahead of print]	J Pineal Res. 2011	PubMed	citation	PMID:22220591	pubmed	22220591	create date:2012/01/10 | first author:Kotlarczyk MP
Melatonin improves metabolic syndrome induced by high fructose intake in rats.	/pubmed/22220562	Kitagawa A, Ohta Y, Ohashi K.	J Pineal Res. 2011 Dec 7. doi: 10.1111/j.1600-079X.2011.00955.x. [Epub ahead of print]	J Pineal Res. 2011	PubMed	citation	PMID:22220562	pubmed	22220562	create date:2012/01/10 | first author:Kitagawa A
Melatonin treatment protects against spinal cord injury induced functional and biochemical changes in rat urinary bladder.	/pubmed/22220508	Erşahin M, Ozdemir Z, Ozsavcı D, Akakın D, Yeğen BC, Reiter RJ, Sener G.	J Pineal Res. 2011 Dec 5. doi: 10.1111/j.1600-079X.2011.00948.x. [Epub ahead of print]	J Pineal Res. 2011	PubMed	citation	PMID:22220508	pubmed	22220508	create date:2012/01/10 | first author:Erşahin M
Melatonin attenuates kainic acid-induced neurotoxicity in mouse hippocampus via inhibition of autophagy and α-synuclein aggregation.	/pubmed/22212051	Chang CF, Huang HJ, Lee HC, Hung KC, Wu RT, Lin AM.	J Pineal Res. 2011 Nov 29. doi: 10.1111/j.1600-079X.2011.00945.x. [Epub ahead of print]	J Pineal Res. 2011	PubMed	citation	PMID:22212051	pubmed	22212051	create date:2012/01/04 | first author:Chang CF
Melatonin interferes in the desmoplastic reaction in breast cancer by regulating cytokine production.	/pubmed/22151118	Alvarez-García V, González A, Alonso-González C, Martínez-Campa C, Cos S.	J Pineal Res. 2011 Nov 7. doi: 10.1111/j.1600-079X.2011.00940.x. [Epub ahead of print]	J Pineal Res. 2011	PubMed	citation	PMID:22151118	pubmed	22151118	create date:2011/12/14 | first author:Alvarez-García V
Pain in neonatal intensive care: role of melatonin as an analgesic antioxidant.	/pubmed/22141591	Gitto E, Aversa S, Salpietro CD, Barberi I, Arrigo T, Trimarchi G, Reiter RJ, Pellegrino S.	J Pineal Res. 2011 Nov 7. doi: 10.1111/j.1600-079X.2011.00941.x. [Epub ahead of print]	J Pineal Res. 2011	PubMed	citation	PMID:22141591	pubmed	22141591	create date:2011/12/07 | first author:Gitto E
Involvement of carbonic anhydrases in the ocular hypotensive effect of melatonin analogue 5-MCA-NAT.	/pubmed/22107075	Crooke A, Huete-Toral F, Martínez-Águila A, Martín-Gil A, Pintor J.	J Pineal Res. 2011 Oct 21. doi: 10.1111/j.1600-079X.2011.00938.x. [Epub ahead of print]	J Pineal Res. 2011	PubMed	citation	PMID:22107075	pubmed	22107075	create date:2011/11/24 | first author:Crooke A
Alzheimer's disease: pathological mechanisms and the beneficial role of melatonin.	/pubmed/22107053	Rosales-Corral SA, Acuña-Castroviejo D, Coto-Montes A, Boga JA, Manchester LC, Fuentes-Broto L, Korkmaz A, Ma S, Tan DX, Reiter RJ.	J Pineal Res. 2012 Mar;52(2):167-202. doi: 10.1111/j.1600-079X.2011.00937.x. Epub 2011 Nov 23.	J Pineal Res. 2012	PubMed	citation	PMID:22107053	pubmed	22107053	create date:2011/11/24 | first author:Rosales-Corral SA
Neurons from senescence-accelerated SAMP8 mice are protected against frailty by the sirtuin 1 promoting agents melatonin and resveratrol.	/pubmed/22085194	Cristòfol R, Porquet D, Corpas R, Coto-Montes A, Serret J, Camins A, Pallàs M, Sanfeliu C.	J Pineal Res. 2011 Oct 21. doi: 10.1111/j.1600-079X.2011.00939.x. [Epub ahead of print]	J Pineal Res. 2011	PubMed	citation	PMID:22085194	pubmed	22085194	create date:2011/11/17 | first author:Cristòfol R
Melatonin synergistically enhances cisplatin-induced apoptosis via the dephosphorylation of ERK/p90 ribosomal S6 kinase/heat shock protein 27 in SK-OV-3 cells.	/pubmed/22050627	Kim JH, Jeong SJ, Kim B, Yun SM, Choi do Y, Kim SH.	J Pineal Res. 2012 Mar;52(2):244-52. doi: 10.1111/j.1600-079X.2011.00935.x. Epub 2011 Nov 3.	J Pineal Res. 2012	PubMed	citation	PMID:22050627	pubmed	22050627	create date:2011/11/05 | first author:Kim JH
Melatonin, the circadian multioscillator system and health: the need for detailed analyses of peripheral melatonin signaling.	/pubmed/22034907	Hardeland R, Madrid JA, Tan DX, Reiter RJ.	J Pineal Res. 2012 Mar;52(2):139-66. doi: 10.1111/j.1600-079X.2011.00934.x. Epub 2011 Oct 28.	J Pineal Res. 2012	PubMed	citation	PMID:22034907	pubmed	22034907	create date:2011/11/01 | first author:Hardeland R
The spectral composition of evening light and individual differences in the suppression of melatonin and delay of sleep in humans.	/pubmed/22017511	Santhi N, Thorne HC, van der Veen DR, Johnsen S, Mills SL, Hommes V, Schlangen LJ, Archer SN, Dijk DJ.	J Pineal Res. 2011 Sep 20. doi: 10.1111/j.1600-079X.2011.00970.x. [Epub ahead of print]	J Pineal Res. 2011	PubMed	citation	PMID:22017511	pubmed	22017511	create date:2011/10/25 | first author:Santhi N
Description of the constitutive activity of cloned human melatonin receptors hMT(1) and hMT(2) and discovery of inverse agonists.	/pubmed/22017484	Devavry S, Legros C, Brasseur C, Delagrange P, Spadoni G, Cohen W, Malpaux B, Boutin JA, Nosjean O.	J Pineal Res. 2011 Sep 14. doi: 10.1111/j.1600-079X.2011.00968.x. [Epub ahead of print]	J Pineal Res. 2011	PubMed	citation	PMID:22017484	pubmed	22017484	create date:2011/10/25 | first author:Devavry S
Content of melatonin and other antioxidants in grape-related foodstuffs: measurement using a MEPS-HPLC-F method.	/pubmed/22017461	Mercolini L, Mandrioli R, Raggi MA.	J Pineal Res. 2011 Sep 14. doi: 10.1111/j.1600-079X.2011.00967.x. [Epub ahead of print]	J Pineal Res. 2011	PubMed	citation	PMID:22017461	pubmed	22017461	create date:2011/10/25 | first author:Mercolini L
Melatonin and serotonin profiles in beans of Coffea species.	/pubmed/22017393	Ramakrishna A, Giridhar P, Sankar KU, Ravishankar GA.	J Pineal Res. 2011 Sep 5. doi: 10.1111/j.1600-079X.2011.00964.x. [Epub ahead of print]	J Pineal Res. 2011	PubMed	citation	PMID:22017393	pubmed	22017393	create date:2011/10/25 | first author:Ramakrishna A
Molecular pathways involved in seasonal body weight and reproductive responses governed by melatonin.	/pubmed/22017374	Barrett P, Bolborea M.	J Pineal Res. 2011 Sep 5. doi: 10.1111/j.1600-079X.2011.00963.x. [Epub ahead of print]	J Pineal Res. 2011	PubMed	citation	PMID:22017374	pubmed	22017374	create date:2011/10/25 | first author:Barrett P
Daily variation in melatonin synthesis and arylalkylamine N-acetyltransferase activity in the nematode Caenorhabditis elegans.	/pubmed/21995323	Migliori ML, Romanowski A, Simonetta SH, Valdez D, Guido M, Golombek DA.	J Pineal Res. 2011 Sep 14. doi: 10.1111/j.1600-079X.2011.00969.x. [Epub ahead of print]	J Pineal Res. 2011	PubMed	citation	PMID:21995323	pubmed	21995323	create date:2011/10/15 | first author:Migliori ML
Delayed senescence of apple leaves by exogenous melatonin treatment: toward regulating the ascorbate-glutathione cycle.	/pubmed/21988707	Wang P, Yin L, Liang D, Li C, Ma F, Yue Z.	J Pineal Res. 2011 Sep 14. doi: 10.1111/j.1600-079X.2011.00966.x. [Epub ahead of print]	J Pineal Res. 2011	PubMed	citation	PMID:21988707	pubmed	21988707	create date:2011/10/13 | first author:Wang P
Prevention of ERK activation involves melatonin-induced G(1) and G(2) /M phase arrest in the human osteoblastic cell line hFOB 1.19.	/pubmed/21988060	Liu L, Zhu Y, Xu Y, Reiter RJ.	J Pineal Res. 2011 Sep 20. doi: 10.1111/j.1600-079X.2011.00971.x. [Epub ahead of print]	J Pineal Res. 2011	PubMed	citation	PMID:21988060	pubmed	21988060	create date:2011/10/13 | first author:Liu L
Interleukin-6 autocrine signaling mediates melatonin MT(1/2) receptor-induced STAT3 Tyr(705) phosphorylation.	/pubmed/21954831	Lau WW, Ng JK, Lee MM, Chan AS, Wong YH.	J Pineal Res. 2011 Sep 5. doi: 10.1111/j.1600-079X.2011.00965.x. [Epub ahead of print]	J Pineal Res. 2011	PubMed	citation	PMID:21954831	pubmed	21954831	create date:2011/10/01 | first author:Lau WW
Melatonin and its analogs in insomnia and depression.	/pubmed/21951153	Cardinali DP, Srinivasan V, Brzezinski A, Brown GM.	J Pineal Res. 2011 Aug 31. doi: 10.1111/j.1600-079X.2011.00962.x. [Epub ahead of print]	J Pineal Res. 2011	PubMed	citation	PMID:21951153	pubmed	21951153	create date:2011/09/29 | first author:Cardinali DP
Melatonin suppresses acrolein-induced IL-8 production in human pulmonary fibroblasts.	/pubmed/21951103	Kim GD, Lee SE, Kim TH, Jin YH, Park YS, Park CS.	J Pineal Res. 2011 Aug 22. doi: 10.1111/j.1600-079X.2011.00950.x. [Epub ahead of print]	J Pineal Res. 2011	PubMed	citation	PMID:21951103	pubmed	21951103	create date:2011/09/29 | first author:Kim GD
Catecholamines are the key for explaining the biological relevance of insulin-melatonin antagonisms in type 1 and type 2 diabetes.	/pubmed/21929683	Peschke E, Hofmann K, Pönicke K, Wedekind D, Mühlbauer E.	J Pineal Res. 2011 Aug 22. doi: 10.1111/j.1600-079X.2011.00951.x. [Epub ahead of print]	J Pineal Res. 2011	PubMed	citation	PMID:21929683	pubmed	21929683	create date:2011/09/21 | first author:Peschke E
Cytoprotective effects of melatonin on astroglial cells subjected to palmitic acid treatment in vitro.	/pubmed/21929682	Wang Z, Liu D, Wang J, Liu S, Gao M, Ling EA, Hao A.	J Pineal Res. 2012 Mar;52(2):253-64. doi: 10.1111/j.1600-079X.2011.00952.x. Epub 2011 Sep 19.	J Pineal Res. 2012	PubMed	citation	PMID:21929682	pubmed	21929682	create date:2011/09/21 | first author:Wang Z
Melatonin prevents human pancreatic carcinoma cell PANC-1-induced human umbilical vein endothelial cell proliferation and migration by inhibiting vascular endothelial growth factor expression.	/pubmed/21913973	Cui P, Yu M, Peng X, Dong L, Yang Z.	J Pineal Res. 2012 Mar;52(2):236-43. doi: 10.1111/j.1600-079X.2011.00933.x. Epub 2011 Sep 14.	J Pineal Res. 2012	PubMed	citation	PMID:21913973	pubmed	21913973	create date:2011/09/15 | first author:Cui P
Evidence that membrane-bound G protein-coupled melatonin receptors MT1 and MT2 are not involved in the neuroprotective effects of melatonin in focal cerebral ischemia.	/pubmed/21913972	Kilic U, Yilmaz B, Ugur M, Yüksel A, Reiter RJ, Hermann DM, Kilic E.	J Pineal Res. 2012 Mar;52(2):228-35. doi: 10.1111/j.1600-079X.2011.00932.x. Epub 2011 Sep 14.	J Pineal Res. 2012	PubMed	citation	PMID:21913972	pubmed	21913972	create date:2011/09/15 | first author:Kilic U
Extrapineal melatonin: analysis of its subcellular distribution and daily fluctuations.	/pubmed/21884551	Venegas C, García JA, Escames G, Ortiz F, López A, Doerrier C, García-Corzo L, López LC, Reiter RJ, Acuña-Castroviejo D.	J Pineal Res. 2012 Mar;52(2):217-27. doi: 10.1111/j.1600-079X.2011.00931.x. Epub 2011 Sep 2.	J Pineal Res. 2012	PubMed	citation	PMID:21884551	pubmed	21884551	create date:2011/09/03 | first author:Venegas C
Tryptamine 5-hydroxylase-deficient Sekiguchi rice induces synthesis of 5-hydroxytryptophan and N-acetyltryptamine but decreases melatonin biosynthesis during senescence process of detached leaves.	/pubmed/21884550	Park S, Lee K, Kim YS, Back K.	J Pineal Res. 2012 Mar;52(2):211-6. doi: 10.1111/j.1600-079X.2011.00930.x. Epub 2011 Sep 2.	J Pineal Res. 2012	PubMed	citation	PMID:21884550	pubmed	21884550	create date:2011/09/03 | first author:Park S
Melatonin improves glucose homeostasis in young Zucker diabetic fatty rats.	/pubmed/21883445	Agil A, Rosado I, Ruiz R, Figueroa A, Zen N, Fernández-Vázquez G.	J Pineal Res. 2012 Mar;52(2):203-10. doi: 10.1111/j.1600-079X.2011.00928.x. Epub 2011 Aug 25.	J Pineal Res. 2012	PubMed	citation	PMID:21883445	pubmed	21883445	create date:2011/09/03 | first author:Agil A
Melatonin protects against rotenone-induced cell injury via inhibition of Omi and Bax-mediated autophagy in Hela cells.	/pubmed/21883444	Zhou H, Chen J, Lu X, Shen C, Zeng J, Chen L, Pei Z.	J Pineal Res. 2012 Jan;52(1):120-7. doi: 10.1111/j.1600-079X.2011.00926.x. Epub 2011 Aug 25.	J Pineal Res. 2012	PubMed	citation	PMID:21883444	pubmed	21883444	create date:2011/09/03 | first author:Zhou H
Beneficial effects of endogenous and exogenous melatonin on neural reconstruction and functional recovery in an animal model of spinal cord injury.	/pubmed/21854445	Park S, Lee SK, Park K, Lee Y, Hong Y, Lee S, Jeon JC, Kim JH, Lee SR, Chang KT, Hong Y.	J Pineal Res. 2012 Jan;52(1):107-19. doi: 10.1111/j.1600-079X.2011.00925.x. Epub 2011 Aug 19.	J Pineal Res. 2012	PubMed	citation	PMID:21854445	pubmed	21854445	create date:2011/08/23 | first author:Park S
Melatonin reduces the expression of alpha-synuclein in the dopamine containing neuronal regions of amphetamine-treated postnatal rats.	/pubmed/21851386	Sae-Ung K, Uéda K, Govitrapong P, Phansuwan-Pujito P.	J Pineal Res. 2012 Jan;52(1):128-37. doi: 10.1111/j.1600-079X.2011.00927.x. Epub 2011 Aug 18.	J Pineal Res. 2012	PubMed	citation	PMID:21851386	pubmed	21851386	create date:2011/08/20 | first author:Sae-Ung K
Exercise and melatonin in humans: reciprocal benefits.	/pubmed/21848991	Escames G, Ozturk G, Baño-Otálora B, Pozo MJ, Madrid JA, Reiter RJ, Serrano E, Concepción M, Acuña-Castroviejo D.	J Pineal Res. 2012 Jan;52(1):1-11. doi: 10.1111/j.1600-079X.2011.00924.x. Epub 2011 Aug 16.	J Pineal Res. 2012	PubMed	citation	PMID:21848991	pubmed	21848991	create date:2011/08/19 | first author:Escames G
mtDNA T8993G mutation-induced mitochondrial complex V inhibition augments cardiolipin-dependent alterations in mitochondrial dynamics during oxidative, Ca(2+), and lipid insults in NARP cybrids: a potential therapeutic target for melatonin.	/pubmed/21812817	Peng TI, Hsiao CW, Reiter RJ, Tanaka M, Lai YK, Jou MJ.	J Pineal Res. 2012 Jan;52(1):93-106. doi: 10.1111/j.1600-079X.2011.00923.x. Epub 2011 Aug 4.	J Pineal Res. 2012	PubMed	citation	PMID:21812817	pubmed	21812817	create date:2011/08/05 | first author:Peng TI
Exogenous melatonin modulates apoptosis in the mouse brain induced by high-LET carbon ion irradiation.	/pubmed/21812816	Liu Y, Zhang L, Zhang H, Liu B, Wu Z, Zhao W, Wang Z.	J Pineal Res. 2012 Jan;52(1):47-56. doi: 10.1111/j.1600-079X.2011.00917.x. Epub 2011 Aug 4.	J Pineal Res. 2012	PubMed	citation	PMID:21812816	pubmed	21812816	create date:2011/08/05 | first author:Liu Y
Title	URL	Description	Details	ShortDetails	Resource	Type	Identifiers	Db	EntrezUID	Properties
Nickel exposure induces oxidative damage to mitochondrial DNA in Neuro2a cells: the neuroprotective roles of melatonin.	/pubmed/21797922	Xu SC, He MD, Lu YH, Li L, Zhong M, Zhang YW, Wang Y, Yu ZP, Zhou Z.	J Pineal Res. 2011 Nov;51(4):426-33. doi: 10.1111/j.1600-079X.2011.00906.x. Epub 2011 Jul 29.	J Pineal Res. 2011	PubMed	citation	PMID:21797922	pubmed	21797922	create date:2011/07/30 | first author:Xu SC
Melatonin alleviates cadmium-induced cellular stress and germ cell apoptosis in testes.	/pubmed/21793897	Ji YL, Wang H, Meng C, Zhao XF, Zhang C, Zhang Y, Zhao M, Chen YH, Meng XH, Xu DX.	J Pineal Res. 2012 Jan;52(1):71-9. doi: 10.1111/j.1600-079X.2011.00921.x. Epub 2011 Jul 28.	J Pineal Res. 2012	PubMed	citation	PMID:21793897	pubmed	21793897	create date:2011/07/29 | first author:Ji YL
Melatonin restores muscle regeneration and enhances muscle function after crush injury in rats.	/pubmed/21790777	Stratos I, Richter N, Rotter R, Li Z, Zechner D, Mittlmeier T, Vollmar B.	J Pineal Res. 2012 Jan;52(1):62-70. doi: 10.1111/j.1600-079X.2011.00919.x. Epub 2011 Jul 26.	J Pineal Res. 2012	PubMed	citation	PMID:21790777	pubmed	21790777	create date:2011/07/28 | first author:Stratos I
Melatonin attenuates decrease of protein phosphatase 2A subunit B in ischemic brain injury.	/pubmed/21790776	Koh PO.	J Pineal Res. 2012 Jan;52(1):57-61. doi: 10.1111/j.1600-079X.2011.00918.x. Epub 2011 Jul 26.	J Pineal Res. 2012	PubMed	citation	PMID:21790776	pubmed	21790776	create date:2011/07/28 | first author:Koh PO
Melatonin modulates autophagy through a redox-mediated action in female Syrian hamster Harderian gland controlling cell types and gland activity.	/pubmed/21771054	Vega-Naredo I, Caballero B, Sierra V, García-Macia M, de Gonzalo-Calvo D, Oliveira PJ, Rodríguez-Colunga MJ, Coto-Montes A.	J Pineal Res. 2012 Jan;52(1):80-92. doi: 10.1111/j.1600-079X.2011.00922.x. Epub 2011 Jul 20.	J Pineal Res. 2012	PubMed	citation	PMID:21771054	pubmed	21771054	create date:2011/07/21 | first author:Vega-Naredo I
Therapeutic benefit of melatonin in experimental feline uveitis.	/pubmed/21762209	Del Sole MJ, Sande PH, Fernandez DC, Sarmiento MI, Aba MA, Rosenstein RE.	J Pineal Res. 2012 Jan;52(1):29-37. doi: 10.1111/j.1600-079X.2011.00913.x. Epub 2011 Jul 18.	J Pineal Res. 2012	PubMed	citation	PMID:21762209	pubmed	21762209	create date:2011/07/19 | first author:Del Sole MJ
New paradigms in chronic intestinal inflammation and colon cancer: role of melatonin.	/pubmed/21752096	Motilva V, García-Mauriño S, Talero E, Illanes M.	J Pineal Res. 2011 Aug;51(1):44-60. doi: 10.1111/j.1600-079X.2011.00915.x. Review.	J Pineal Res. 2011	PubMed	citation	PMID:21752096	pubmed	21752096	create date:2011/07/15 | first author:Motilva V
Melatonin as a natural ally against oxidative stress: a physicochemical examination.	/pubmed/21752095	Galano A, Tan DX, Reiter RJ.	J Pineal Res. 2011 Aug;51(1):1-16. doi: 10.1111/j.1600-079X.2011.00916.x. Review.	J Pineal Res. 2011	PubMed	citation	PMID:21752095	pubmed	21752095	create date:2011/07/15 | first author:Galano A
Melatonin promotes adventitious root regeneration in in vitro shoot tip explants of the commercial sweet cherry rootstocks CAB-6P (Prunus cerasus L.), Gisela 6 (P. cerasus × P. canescens), and MxM 60 (P. avium × P. mahaleb).	/pubmed/21749439	Sarropoulou VN, Therios IN, Dimassi-Theriou KN.	J Pineal Res. 2012 Jan;52(1):38-46. doi: 10.1111/j.1600-079X.2011.00914.x. Epub 2011 Jul 12.	J Pineal Res. 2012	PubMed	citation	PMID:21749439	pubmed	21749439	create date:2011/07/14 | first author:Sarropoulou VN
Melatonin synthesized by T lymphocytes as a ligand of the retinoic acid-related orphan receptor.	/pubmed/21736617	Lardone PJ, Guerrero JM, Fernández-Santos JM, Rubio A, Martín-Lacave I, Carrillo-Vico A.	J Pineal Res. 2011 Nov;51(4):454-62. doi: 10.1111/j.1600-079X.2011.00909.x. Epub 2011 Jul 7.	J Pineal Res. 2011	PubMed	citation	PMID:21736617	pubmed	21736617	create date:2011/07/09 | first author:Lardone PJ
Melatonin improves D-galactose-induced aging effects on behavior, neurogenesis, and lipid peroxidation in the mouse dentate gyrus via increasing pCREB expression.	/pubmed/21718363	Yoo DY, Kim W, Lee CH, Shin BN, Nam SM, Choi JH, Won MH, Yoon YS, Hwang IK.	J Pineal Res. 2012 Jan;52(1):21-8. doi: 10.1111/j.1600-079X.2011.00912.x. Epub 2011 Jul 1.	J Pineal Res. 2012	PubMed	citation	PMID:21718363	pubmed	21718363	create date:2011/07/02 | first author:Yoo DY
Melatonin promotes differentiation of 3T3-L1 fibroblasts.	/pubmed/21718362	González A, Alvarez-García V, Martínez-Campa C, Alonso-González C, Cos S.	J Pineal Res. 2012 Jan;52(1):12-20. doi: 10.1111/j.1600-079X.2011.00911.x. Epub 2011 Jul 1.	J Pineal Res. 2012	PubMed	citation	PMID:21718362	pubmed	21718362	create date:2011/07/02 | first author:González A
Melatonin modulation of intracellular signaling pathways in hepatocarcinoma HepG2 cell line: role of the MT1 receptor.	/pubmed/21718361	Carbajo-Pescador S, García-Palomo A, Martín-Renedo J, Piva M, González-Gallego J, Mauriz JL.	J Pineal Res. 2011 Nov;51(4):463-71. doi: 10.1111/j.1600-079X.2011.00910.x. Epub 2011 Jul 1.	J Pineal Res. 2011	PubMed	citation	PMID:21718361	pubmed	21718361	create date:2011/07/02 | first author:Carbajo-Pescador S
Melatonin prolongs graft survival of pancreas allotransplants in pigs.	/pubmed/21718360	García-Gil FA, Albendea CD, Escartín J, Lampreave F, Fuentes-Broto L, Roselló-Catafau J, López-Pingarrón L, Reiter RJ, Alvarez-Alegret R, García JJ.	J Pineal Res. 2011 Nov;51(4):445-53. doi: 10.1111/j.1600-079X.2011.00908.x. Epub 2011 Jul 1.	J Pineal Res. 2011	PubMed	citation	PMID:21718360	pubmed	21718360	create date:2011/07/02 | first author:García-Gil FA
Identification of two arylalkylamine N-acetyltranferase 1 genes with different developmental expression profiles in the flatfish Solea senegalensis.	/pubmed/21718359	Isorna E, Aliaga-Guerrero M, M'Rabet AE, Servili A, Falcón J, Muñoz-Cueto JA.	J Pineal Res. 2011 Nov;51(4):434-44. doi: 10.1111/j.1600-079X.2011.00907.x. Epub 2011 Jul 1.	J Pineal Res. 2011	PubMed	citation	PMID:21718359	pubmed	21718359	create date:2011/07/02 | first author:Isorna E
Melatonin alleviates lipopolysaccharide-induced hepatic SREBP-1c activation and lipid accumulation in mice.	/pubmed/21689150	Chen X, Zhang C, Zhao M, Shi CE, Zhu RM, Wang H, Zhao H, Wei W, Li JB, Xu DX.	J Pineal Res. 2011 Nov;51(4):416-25. doi: 10.1111/j.1600-079X.2011.00905.x. Epub 2011 Jun 21.	J Pineal Res. 2011	PubMed	citation	PMID:21689150	pubmed	21689150	create date:2011/06/22 | first author:Chen X
Melatonin, and to a lesser extent growth hormone, restores colonic smooth muscle physiology in old rats.	/pubmed/21649718	Pascua P, Camello-Almaraz C, Camello PJ, Martin-Cano FE, Vara E, Fernandez-Tresguerres JA, Pozo MJ.	J Pineal Res. 2011 Nov;51(4):405-15. doi: 10.1111/j.1600-079X.2011.00904.x. Epub 2011 Jun 8.	J Pineal Res. 2011	PubMed	citation	PMID:21649718	pubmed	21649718	create date:2011/06/09 | first author:Pascua P
Mechanism of osteoporosis in adolescent idiopathic scoliosis: experimental scoliosis in pinealectomized chickens.	/pubmed/21649717	Kono H, Machida M, Saito M, Nishiwaki Y, Kato H, Hosogane N, Chiba K, Miyamoto T, Matsumoto M, Toyama Y.	J Pineal Res. 2011 Nov;51(4):387-93. doi: 10.1111/j.1600-079X.2011.00901.x. Epub 2011 Jun 8.	J Pineal Res. 2011	PubMed	citation	PMID:21649717	pubmed	21649717	create date:2011/06/09 | first author:Kono H
Melatonin's stimulatory effect on adult hippocampal neurogenesis in mice persists after ovariectomy.	/pubmed/21645086	Crupi R, Mazzon E, Marino A, La Spada G, Bramanti P, Spina E, Cuzzocrea S.	J Pineal Res. 2011 Oct;51(3):353-60. doi: 10.1111/j.1600-079X.2011.00897.x. Epub 2011 Jun 6.	J Pineal Res. 2011	PubMed	citation	PMID:21645086	pubmed	21645086	create date:2011/06/08 | first author:Crupi R
A case-control study of melatonin receptor type 1A polymorphism and acute myocardial infarction in a Spanish population.	/pubmed/21635358	Samimi-Fard S, Abreu-Gonzalez P, Dominguez-Rodriguez A, Jimenez-Sosa A.	J Pineal Res. 2011 Nov;51(4):400-4. doi: 10.1111/j.1600-079X.2011.00903.x. Epub 2011 Jun 2.	J Pineal Res. 2011	PubMed	citation	PMID:21635358	pubmed	21635358	create date:2011/06/04 | first author:Samimi-Fard S
Melatonin prevents down-regulation of astrocytic phosphoprotein PEA-15 in ischemic brain injury.	/pubmed/21615786	Koh PO.	J Pineal Res. 2011 Nov;51(4):381-6. doi: 10.1111/j.1600-079X.2011.00900.x. Epub 2011 May 27.	J Pineal Res. 2011	PubMed	citation	PMID:21615786	pubmed	21615786	create date:2011/05/28 | first author:Koh PO
Impaired mitochondrial complex III and melatonin responsive reactive oxygen species generation in kidney mitochondria of db/db mice.	/pubmed/21615785	Zhang H, Zhang HM, Wu LP, Tan DX, Kamat A, Li YQ, Katz MS, Abboud HE, Reiter RJ, Zhang BX.	J Pineal Res. 2011 Oct;51(3):338-44. doi: 10.1111/j.1600-079X.2011.00894.x. Epub 2011 May 27.	J Pineal Res. 2011	PubMed	citation	PMID:21615785	pubmed	21615785	create date:2011/05/28 | first author:Zhang H
Genetic variations of the melatonin pathway in patients with attention-deficit and hyperactivity disorders.	/pubmed/21615493	Chaste P, Clement N, Botros HG, Guillaume JL, Konyukh M, Pagan C, Scheid I, Nygren G, Anckarsäter H, Rastam M, Ståhlberg O, Gillberg IC, Melke J, Delorme R, Leblond C, Toro R, Huguet G, Fauchereau F, Durand C, Boudarene L, Serrano E, Lemière N, et al.	J Pineal Res. 2011 Nov;51(4):394-9. doi: 10.1111/j.1600-079X.2011.00902.x. Epub 2011 May 26.	J Pineal Res. 2011	PubMed	citation	PMID:21615493	pubmed	21615493	create date:2011/05/28 | first author:Chaste P
Melatonin supplementation ameliorates oxidative stress and inflammatory signaling induced by strenuous exercise in adult human males.	/pubmed/21615492	Ochoa JJ, Díaz-Castro J, Kajarabille N, García C, Guisado IM, De Teresa C, Guisado R.	J Pineal Res. 2011 Nov;51(4):373-80. doi: 10.1111/j.1600-079X.2011.00899.x. Epub 2011 May 26.	J Pineal Res. 2011	PubMed	citation	PMID:21615492	pubmed	21615492	create date:2011/05/28 | first author:Ochoa JJ
MicroRNA and gene expression analysis of melatonin-exposed human breast cancer cell lines indicating involvement of the anticancer effect.	/pubmed/21615491	Lee SE, Kim SJ, Youn JP, Hwang SY, Park CS, Park YS.	J Pineal Res. 2011 Oct;51(3):345-52. doi: 10.1111/j.1600-079X.2011.00896.x. Epub 2011 May 26.	J Pineal Res. 2011	PubMed	citation	PMID:21615491	pubmed	21615491	create date:2011/05/28 | first author:Lee SE
Analgesic effects of melatonin: a review of current evidence from experimental and clinical studies.	/pubmed/21615490	Wilhelmsen M, Amirian I, Reiter RJ, Rosenberg J, Gögenur I.	J Pineal Res. 2011 Oct;51(3):270-7. doi: 10.1111/j.1600-079X.2011.00895.x. Epub 2011 May 26. Review.	J Pineal Res. 2011	PubMed	citation	PMID:21615490	pubmed	21615490	create date:2011/05/28 | first author:Wilhelmsen M
The presence of melatonin in grapevine (Vitis vinifera L.) berry tissues.	/pubmed/21615489	Vitalini S, Gardana C, Zanzotto A, Simonetti P, Faoro F, Fico G, Iriti M.	J Pineal Res. 2011 Oct;51(3):331-7. doi: 10.1111/j.1600-079X.2011.00893.x. Epub 2011 May 26.	J Pineal Res. 2011	PubMed	citation	PMID:21615489	pubmed	21615489	create date:2011/05/28 | first author:Vitalini S
Melatonin treatment following stroke induction modulates L-arginine metabolism.	/pubmed/21605165	Nair SM, Rahman RM, Clarkson AN, Sutherland BA, Taurin S, Sammut IA, Appleton I.	J Pineal Res. 2011 Oct;51(3):313-23. doi: 10.1111/j.1600-079X.2011.00891.x. Epub 2011 May 24.	J Pineal Res. 2011	PubMed	citation	PMID:21605165	pubmed	21605165	create date:2011/05/25 | first author:Nair SM
Functional interplay between melatonin receptor-mediated antiproliferative signaling and androgen receptor signaling in human prostate epithelial cells: potential implications for therapeutic strategies against prostate cancer.	/pubmed/21605164	Tam CW, Shiu SY.	J Pineal Res. 2011 Oct;51(3):297-312. doi: 10.1111/j.1600-079X.2011.00890.x. Epub 2011 May 24.	J Pineal Res. 2011	PubMed	citation	PMID:21605164	pubmed	21605164	create date:2011/05/25 | first author:Tam CW
Circadian regulation of molecular, dietary, and metabolic signaling mechanisms of human breast cancer growth by the nocturnal melatonin signal and the consequences of its disruption by light at night.	/pubmed/21605163	Blask DE, Hill SM, Dauchy RT, Xiang S, Yuan L, Duplessis T, Mao L, Dauchy E, Sauer LA.	J Pineal Res. 2011 Oct;51(3):259-69. doi: 10.1111/j.1600-079X.2011.00888.x. Epub 2011 May 24. Review.	J Pineal Res. 2011	PubMed	citation	PMID:21605163	pubmed	21605163	create date:2011/05/25 | first author:Blask DE
Melatonin levels, determined by LC-ESI-MS/MS, fluctuate during the day/night cycle in Vitis vinifera cv Malbec: evidence of its antioxidant role in fruits.	/pubmed/21605162	Boccalandro HE, González CV, Wunderlin DA, Silva MF.	J Pineal Res. 2011 Sep;51(2):226-32. doi: 10.1111/j.1600-079X.2011.00884.x. Epub 2011 May 24.	J Pineal Res. 2011	PubMed	citation	PMID:21605162	pubmed	21605162	create date:2011/05/25 | first author:Boccalandro HE
Melatonin inhibits insulin secretion in rat insulinoma β-cells (INS-1) heterologously expressing the human melatonin receptor isoform MT2.	/pubmed/21585522	Mühlbauer E, Albrecht E, Hofmann K, Bazwinsky-Wutschke I, Peschke E.	J Pineal Res. 2011 Oct;51(3):361-72. doi: 10.1111/j.1600-079X.2011.00898.x. Epub 2011 May 17.	J Pineal Res. 2011	PubMed	citation	PMID:21585522	pubmed	21585522	create date:2011/05/19 | first author:Mühlbauer E
Synergism between melatonin and atorvastatin against endothelial cell damage induced by lipopolysaccharide.	/pubmed/21585521	Dayoub JC, Ortiz F, López LC, Venegas C, Del Pino-Zumaquero A, Roda O, Sánchez-Montesinos I, Acuña-Castroviejo D, Escames G.	J Pineal Res. 2011 Oct;51(3):324-30. doi: 10.1111/j.1600-079X.2011.00892.x. Epub 2011 May 17.	J Pineal Res. 2011	PubMed	citation	PMID:21585521	pubmed	21585521	create date:2011/05/19 | first author:Dayoub JC
From vineyard to glass: agrochemicals enhance the melatonin and total polyphenol contents and antiradical activity of red wines.	/pubmed/21585520	Vitalini S, Gardana C, Zanzotto A, Fico G, Faoro F, Simonetti P, Iriti M.	J Pineal Res. 2011 Oct;51(3):278-85. doi: 10.1111/j.1600-079X.2011.00887.x. Epub 2011 May 17.	J Pineal Res. 2011	PubMed	citation	PMID:21585520	pubmed	21585520	create date:2011/05/19 | first author:Vitalini S
Protective role of melatonin in progesterone production by human luteal cells.	/pubmed/21585519	Taketani T, Tamura H, Takasaki A, Lee L, Kizuka F, Tamura I, Taniguchi K, Maekawa R, Asada H, Shimamura K, Reiter RJ, Sugino N.	J Pineal Res. 2011 Sep;51(2):207-13. doi: 10.1111/j.1600-079X.2011.00878.x. Epub 2011 May 17.	J Pineal Res. 2011	PubMed	citation	PMID:21585519	pubmed	21585519	create date:2011/05/19 | first author:Taketani T
Melatonin protects PLPC liposomes and LDL towards radical-induced oxidation.	/pubmed/21545523	Marchetti C, Sidahmed-Adrar N, Collin F, Jore D, Gardès-Albert M, Bonnefont-Rousselot D.	J Pineal Res. 2011 Oct;51(3):286-96. doi: 10.1111/j.1600-079X.2011.00889.x. Epub 2011 May 4.	J Pineal Res. 2011	PubMed	citation	PMID:21545523	pubmed	21545523	create date:2011/05/07 | first author:Marchetti C
Intracoronary melatonin increases coronary blood flow and cardiac function through β-adrenoreceptors, MT1/MT2 receptors, and nitric oxide in anesthetized pigs.	/pubmed/21545522	Grossini E, Molinari C, Uberti F, Mary DA, Vacca G, Caimmi PP.	J Pineal Res. 2011 Sep;51(2):246-57. doi: 10.1111/j.1600-079X.2011.00886.x. Epub 2011 May 4.	J Pineal Res. 2011	PubMed	citation	PMID:21545522	pubmed	21545522	create date:2011/05/07 | first author:Grossini E
Melatonin attenuates brain contusion-induced oxidative insult, inactivation of signal transducers and activators of transcription 1, and upregulation of suppressor of cytokine signaling-3 in rats.	/pubmed/21545521	Tsai MC, Chen WJ, Tsai MS, Ching CH, Chuang JI.	J Pineal Res. 2011 Sep;51(2):233-45. doi: 10.1111/j.1600-079X.2011.00885.x. Epub 2011 May 4.	J Pineal Res. 2011	PubMed	citation	PMID:21545521	pubmed	21545521	create date:2011/05/07 | first author:Tsai MC
Melatonin inhibits IL-1β-induced monolayer permeability of human umbilical vein endothelial cells via Rac activation.	/pubmed/21535449	Yuan X, Li B, Li H, Xiu R.	J Pineal Res. 2011 Sep;51(2):220-5. doi: 10.1111/j.1600-079X.2011.00882.x. Epub 2011 May 3.	J Pineal Res. 2011	PubMed	citation	PMID:21535449	pubmed	21535449	create date:2011/05/04 | first author:Yuan X
Dynamics in enzymatic protein complexes offer a novel principle for the regulation of melatonin synthesis in the human pineal gland.	/pubmed/21517958	Maronde E, Saade A, Ackermann K, Goubran-Botros H, Pagan C, Bux R, Bourgeron T, Dehghani F, Stehle JH.	J Pineal Res. 2011 Aug;51(1):145-55. doi: 10.1111/j.1600-079X.2011.00880.x. Epub 2011 Apr 26.	J Pineal Res. 2011	PubMed	citation	PMID:21517958	pubmed	21517958	create date:2011/04/27 | first author:Maronde E
A survey of molecular details in the human pineal gland in the light of phylogeny, structure, function and chronobiological diseases.	/pubmed/21517957	Stehle JH, Saade A, Rawashdeh O, Ackermann K, Jilg A, Sebestény T, Maronde E.	J Pineal Res. 2011 Aug;51(1):17-43. doi: 10.1111/j.1600-079X.2011.00856.x. Epub 2011 Apr 26. Review.	J Pineal Res. 2011	PubMed	citation	PMID:21517957	pubmed	21517957	create date:2011/04/27 | first author:Stehle JH
Melatonin prevents hepatic injury-induced decrease in Akt downstream targets phosphorylations.	/pubmed/21492218	Koh PO.	J Pineal Res. 2011 Sep;51(2):214-9. doi: 10.1111/j.1600-079X.2011.00879.x. Epub 2011 Apr 14.	J Pineal Res. 2011	PubMed	citation	PMID:21492218	pubmed	21492218	create date:2011/04/16 | first author:Koh PO
Sustained melatonin treatment blocks body mass, pelage, reproductive, and fever responses to short day lengths in female Siberian hamsters.	/pubmed/21486368	Fenn AM, Fonken LK, Nelson RJ.	J Pineal Res. 2011 Sep;51(2):180-6. doi: 10.1111/j.1600-079X.2011.00874.x. Epub 2011 Apr 12.	J Pineal Res. 2011	PubMed	citation	PMID:21486368	pubmed	21486368	create date:2011/04/14 | first author:Fenn AM
Melatonin reduces lipid peroxidation and apoptotic-like changes in stallion spermatozoa.	/pubmed/21486367	da Silva CM, Macías-García B, Miró-Morán A, González-Fernández L, Morillo-Rodriguez A, Ortega-Ferrusola C, Gallardo-Bolaños JM, Stilwell G, Tapia JA, Peña FJ.	J Pineal Res. 2011 Sep;51(2):172-9. doi: 10.1111/j.1600-079X.2011.00873.x. Epub 2011 Apr 12.	J Pineal Res. 2011	PubMed	citation	PMID:21486367	pubmed	21486367	create date:2011/04/14 | first author:da Silva CM
Melatonin improves muscle function of the dystrophic mdx5Cv mouse, a model for Duchenne muscular dystrophy.	/pubmed/21486366	Hibaoui Y, Reutenauer-Patte J, Patthey-Vuadens O, Ruegg UT, Dorchies OM.	J Pineal Res. 2011 Sep;51(2):163-71. doi: 10.1111/j.1600-079X.2011.00871.x. Epub 2011 Apr 12.	J Pineal Res. 2011	PubMed	citation	PMID:21486366	pubmed	21486366	create date:2011/04/14 | first author:Hibaoui Y
Abnormal melatonin receptor 1B expression in osteoblasts from girls with adolescent idiopathic scoliosis.	/pubmed/21480980	Man GC, Wong JH, Wang WW, Sun GQ, Yeung BH, Ng TB, Lee SK, Ng BK, Qiu Y, Cheng JC.	J Pineal Res. 2011 May;50(4):395-402. doi: 10.1111/j.1600-079X.2011.00857.x. Epub 2011 Feb 24.	J Pineal Res. 2011	PubMed	citation	PMID:21480980	pubmed	21480980	create date:2011/04/13 | first author:Man GC
The use of high-dose melatonin in liver resection is safe: first clinical experience.	/pubmed/21480979	Nickkholgh A, Schneider H, Sobirey M, Venetz WP, Hinz U, Pelzl le H, Gotthardt DN, Cekauskas A, Manikas M, Mikalauskas S, Mikalauskene L, Bruns H, Zorn M, Weigand MA, Büchler MW, Schemmer P.	J Pineal Res. 2011 May;50(4):381-8. doi: 10.1111/j.1600-079X.2011.00854.x. Epub 2011 Mar 29.	J Pineal Res. 2011	PubMed	citation	PMID:21480979	pubmed	21480979	create date:2011/04/13 | first author:Nickkholgh A
Perspectives on the use of melatonin to reduce cytotoxic and genotoxic effects of methacrylate-based dental materials.	/pubmed/21470304	Blasiak J, Kasznicki J, Drzewoski J, Pawlowska E, Szczepanska J, Reiter RJ.	J Pineal Res. 2011 Sep;51(2):157-62. doi: 10.1111/j.1600-079X.2011.00877.x. Epub 2011 Apr 7. Review.	J Pineal Res. 2011	PubMed	citation	PMID:21470304	pubmed	21470304	create date:2011/04/08 | first author:Blasiak J
Protective effect of melatonin against human leukocyte apoptosis induced by intracellular calcium overload: relation with its antioxidant actions.	/pubmed/21470303	Espino J, Bejarano I, Paredes SD, Barriga C, Rodríguez AB, Pariente JA.	J Pineal Res. 2011 Sep;51(2):195-206. doi: 10.1111/j.1600-079X.2011.00876.x. Epub 2011 Apr 7.	J Pineal Res. 2011	PubMed	citation	PMID:21470303	pubmed	21470303	create date:2011/04/08 | first author:Espino J
Melatonin promotes osteoblastic differentiation through the BMP/ERK/Wnt signaling pathways.	/pubmed/21470302	Park KH, Kang JW, Lee EM, Kim JS, Rhee YH, Kim M, Jeong SJ, Park YG, Kim SH.	J Pineal Res. 2011 Sep;51(2):187-94. doi: 10.1111/j.1600-079X.2011.00875.x. Epub 2011 Apr 7.	J Pineal Res. 2011	PubMed	citation	PMID:21470302	pubmed	21470302	create date:2011/04/08 | first author:Park KH
Title	URL	Description	Details	ShortDetails	Resource	Type	Identifiers	Db	EntrezUID	Properties
Rat pial microvascular responses to melatonin during bilateral common carotid artery occlusion and reperfusion.	/pubmed/21470301	Lapi D, Vagnani S, Cardaci E, Paterni M, Colantuoni A.	J Pineal Res. 2011 Aug;51(1):136-44. doi: 10.1111/j.1600-079X.2011.00870.x. Epub 2011 Apr 7.	J Pineal Res. 2011	PubMed	citation	PMID:21470301	pubmed	21470301	create date:2011/04/08 | first author:Lapi D
The disaster in Japan: utility of melatonin in providing protection against ionizing radiation.	/pubmed/21453407	Reiter RJ, Tan DX, Korkmaz A, Manchester LC.	J Pineal Res. 2011 May;50(4):357-8. doi: 10.1111/j.1600-079X.2011.00881.x. Epub 2011 Mar 31. No abstract available.	J Pineal Res. 2011	PubMed	citation	PMID:21453407	pubmed	21453407	create date:2011/04/02 | first author:Reiter RJ
Regulation of the ischemia-induced autophagy-lysosome processes by nitrosative stress in endothelial cells.	/pubmed/21392095	Han F, Chen YX, Lu YM, Huang JY, Zhang GS, Tao RR, Ji YL, Liao MH, Fukunaga K, Qin ZH.	J Pineal Res. 2011 Aug;51(1):124-35. doi: 10.1111/j.1600-079X.2011.00869.x. Epub 2011 Mar 11.	J Pineal Res. 2011	PubMed	citation	PMID:21392095	pubmed	21392095	create date:2011/03/12 | first author:Han F
Melatonin promotes proliferation and differentiation of neural stem cells subjected to hypoxia in vitro.	/pubmed/21392094	Fu J, Zhao SD, Liu HJ, Yuan QH, Liu SM, Zhang YM, Ling EA, Hao AJ.	J Pineal Res. 2011 Aug;51(1):104-12. doi: 10.1111/j.1600-079X.2011.00867.x. Epub 2011 Mar 11.	J Pineal Res. 2011	PubMed	citation	PMID:21392094	pubmed	21392094	create date:2011/03/12 | first author:Fu J
Melatonin protects against oxidative stress in granular corneal dystrophy type 2 corneal fibroblasts by mechanisms that involve membrane melatonin receptors.	/pubmed/21392093	Choi SI, Dadakhujaev S, Ryu H, Im Kim T, Kim EK.	J Pineal Res. 2011 Aug;51(1):94-103. doi: 10.1111/j.1600-079X.2011.00866.x. Epub 2011 Mar 11.	J Pineal Res. 2011	PubMed	citation	PMID:21392093	pubmed	21392093	create date:2011/03/12 | first author:Choi SI
Sphingosine kinase 1 pathway is involved in melatonin-induced HIF-1α inactivation in hypoxic PC-3 prostate cancer cells.	/pubmed/21392092	Cho SY, Lee HJ, Jeong SJ, Lee HJ, Kim HS, Chen CY, Lee EO, Kim SH.	J Pineal Res. 2011 Aug;51(1):87-93. doi: 10.1111/j.1600-079X.2011.00865.x. Epub 2011 Mar 11.	J Pineal Res. 2011	PubMed	citation	PMID:21392092	pubmed	21392092	create date:2011/03/12 | first author:Cho SY
Therapeutic effects of melatonin on heatstroke-induced multiple organ dysfunction syndrome in rats.	/pubmed/21392091	Lin XJ, Mei GP, Liu J, Li YL, Zuo D, Liu SJ, Zhao TB, Lin MT.	J Pineal Res. 2011 May;50(4):436-44. doi: 10.1111/j.1600-079X.2011.00863.x. Epub 2011 Mar 11.	J Pineal Res. 2011	PubMed	citation	PMID:21392091	pubmed	21392091	create date:2011/03/12 | first author:Lin XJ
Regulation of the expression of death receptors and their ligands by melatonin in haematological cancer cell lines and in leukaemia cells from patients.	/pubmed/21392090	Casado-Zapico S, Martín V, García-Santos G, Rodríguez-Blanco J, Sánchez-Sánchez AM, Luño E, Suárez C, García-Pedrero JM, Menendez ST, Antolín I, Rodriguez C.	J Pineal Res. 2011 Apr;50(3):345-55. doi: 10.1111/j.1600-079X.2010.00850.x. Epub 2011 Feb 24.	J Pineal Res. 2011	PubMed	citation	PMID:21392090	pubmed	21392090	create date:2011/03/12 | first author:Casado-Zapico S
Melatonin preserves the transient mitochondrial permeability transition for protection during mitochondrial Ca(2+) stress in astrocyte.	/pubmed/21362033	Jou MJ.	J Pineal Res. 2011 May;50(4):427-35. doi: 10.1111/j.1600-079X.2011.00861.x. Epub 2011 Mar 1.	J Pineal Res. 2011	PubMed	citation	PMID:21362033	pubmed	21362033	create date:2011/03/03 | first author:Jou MJ
Melatonin or L-tryptophan accelerates healing of gastroduodenal ulcers in patients treated with omeprazole.	/pubmed/21362032	Celinski K, Konturek SJ, Konturek PC, Brzozowski T, Cichoz-Lach H, Slomka M, Malgorzata P, Bielanski W, Reiter RJ.	J Pineal Res. 2011 May;50(4):389-94. doi: 10.1111/j.1600-079X.2011.00855.x. Epub 2011 Mar 1.	J Pineal Res. 2011	PubMed	citation	PMID:21362032	pubmed	21362032	create date:2011/03/03 | first author:Celinski K
Melatonin improves mitochondrial respiratory chain activity and liver morphology in ob/ob mice.	/pubmed/21355880	Solís-Muñoz P, Solís-Herruzo JA, Fernández-Moreira D, Gómez-Izquierdo E, García-Consuegra I, Muñoz-Yagüe T, García Ruiz I.	J Pineal Res. 2011 Aug;51(1):113-23. doi: 10.1111/j.1600-079X.2011.00868.x. Epub 2011 Mar 1.	J Pineal Res. 2011	PubMed	citation	PMID:21355880	pubmed	21355880	create date:2011/03/02 | first author:Solís-Muñoz P
Melatonin treatment restores mitochondrial function in Alzheimer's mice: a mitochondrial protective role of melatonin membrane receptor signaling.	/pubmed/21355879	Dragicevic N, Copes N, O'Neal-Moffitt G, Jin J, Buzzeo R, Mamcarz M, Tan J, Cao C, Olcese JM, Arendash GW, Bradshaw PC.	J Pineal Res. 2011 Aug;51(1):75-86. doi: 10.1111/j.1600-079X.2011.00864.x. Epub 2011 Mar 1.	J Pineal Res. 2011	PubMed	citation	PMID:21355879	pubmed	21355879	create date:2011/03/02 | first author:Dragicevic N
Melatonin alleviates lipopolysaccharide-induced placental cellular stress response in mice.	/pubmed/21355878	Wang H, Li L, Zhao M, Chen YH, Zhang ZH, Zhang C, Ji YL, Meng XH, Xu DX.	J Pineal Res. 2011 May;50(4):418-26. doi: 10.1111/j.1600-079X.2011.00860.x. Epub 2011 Mar 1.	J Pineal Res. 2011	PubMed	citation	PMID:21355878	pubmed	21355878	create date:2011/03/02 | first author:Wang H
Distribution of melatonin receptors in murine pancreatic islets.	/pubmed/21355877	Nagorny CL, Sathanoori R, Voss U, Mulder H, Wierup N.	J Pineal Res. 2011 May;50(4):412-7. doi: 10.1111/j.1600-079X.2011.00859.x. Epub 2011 Mar 1.	J Pineal Res. 2011	PubMed	citation	PMID:21355877	pubmed	21355877	create date:2011/03/02 | first author:Nagorny CL
Melatonin protects liver against ischemia and reperfusion injury through inhibition of toll-like receptor signaling pathway.	/pubmed/21355876	Kang JW, Koh EJ, Lee SM.	J Pineal Res. 2011 May;50(4):403-11. doi: 10.1111/j.1600-079X.2011.00858.x. Epub 2011 Feb 28.	J Pineal Res. 2011	PubMed	citation	PMID:21355876	pubmed	21355876	create date:2011/03/02 | first author:Kang JW
Is red wine a SAFE sip away from cardioprotection? Mechanisms involved in resveratrol- and melatonin-induced cardioprotection.	/pubmed/21342247	Lamont KT, Somers S, Lacerda L, Opie LH, Lecour S.	J Pineal Res. 2011 May;50(4):374-80. doi: 10.1111/j.1600-079X.2010.00853.x. Epub 2011 Feb 23.	J Pineal Res. 2011	PubMed	citation	PMID:21342247	pubmed	21342247	create date:2011/02/24 | first author:Lamont KT
Upregulation of collagenase-1 and -3 in indomethacin-induced gastric ulcer in diabetic rats: role of melatonin.	/pubmed/21342246	Pradeepkumar Singh L, Vivek Sharma A, Swarnakar S.	J Pineal Res. 2011 Aug;51(1):61-74. doi: 10.1111/j.1600-079X.2010.00845.x. Epub 2011 Feb 23.	J Pineal Res. 2011	PubMed	citation	PMID:21342246	pubmed	21342246	create date:2011/02/24 | first author:Pradeepkumar Singh L
Human amniotic epithelial cells express melatonin receptor MT1, but not melatonin receptor MT2: a new perspective to neuroprotection.	/pubmed/21269327	Kaneko Y, Hayashi T, Yu S, Tajiri N, Bae EC, Solomita MA, Chheda SH, Weinbren NL, Parolini O, Borlongan CV.	J Pineal Res. 2011 Apr;50(3):272-80. doi: 10.1111/j.1600-079X.2010.00837.x. Epub 2011 Jan 27.	J Pineal Res. 2011	PubMed	citation	PMID:21269327	pubmed	21269327	create date:2011/01/29 | first author:Kaneko Y
Melatonin promotes puromycin-induced apoptosis with activation of caspase-3 and 5'-adenosine monophosphate-activated kinase-alpha in human leukemia HL-60 cells.	/pubmed/21244482	Koh W, Jeong SJ, Lee HJ, Ryu HG, Lee EO, Ahn KS, Bae H, Kim SH.	J Pineal Res. 2011 May;50(4):367-73. doi: 10.1111/j.1600-079X.2010.00852.x. Epub 2011 Jan 18.	J Pineal Res. 2011	PubMed	citation	PMID:21244482	pubmed	21244482	create date:2011/01/20 | first author:Koh W
Melatonin sensitizes Caki renal cancer cells to kahweol-induced apoptosis through CHOP-mediated up-regulation of PUMA.	/pubmed/21244481	Um HJ, Park JW, Kwon TK.	J Pineal Res. 2011 May;50(4):359-66. doi: 10.1111/j.1600-079X.2010.00851.x. Epub 2011 Jan 18.	J Pineal Res. 2011	PubMed	citation	PMID:21244481	pubmed	21244481	create date:2011/01/20 | first author:Um HJ
Melatonin stimulates glucagon secretion in vitro and in vivo.	/pubmed/21244480	Bähr I, Mühlbauer E, Schucht H, Peschke E.	J Pineal Res. 2011 Apr;50(3):336-44. doi: 10.1111/j.1600-079X.2010.00848.x. Epub 2011 Jan 18.	J Pineal Res. 2011	PubMed	citation	PMID:21244480	pubmed	21244480	create date:2011/01/20 | first author:Bähr I
Reaction mechanism of melatonin oxidation by reactive oxygen species in vitro.	/pubmed/21244479	Bonnefont-Rousselot D, Collin F, Jore D, Gardès-Albert M.	J Pineal Res. 2011 Apr;50(3):328-35. doi: 10.1111/j.1600-079X.2010.00847.x. Epub 2011 Jan 18.	J Pineal Res. 2011	PubMed	citation	PMID:21244479	pubmed	21244479	create date:2011/01/20 | first author:Bonnefont-Rousselot D
Melatonin reduces the impairment of axonal transport and axonopathy induced by calyculin A.	/pubmed/21244478	Xiong YF, Chen Q, Chen J, Zhou J, Wang HX.	J Pineal Res. 2011 Apr;50(3):319-27. doi: 10.1111/j.1600-079X.2010.00846.x. Epub 2011 Jan 18.	J Pineal Res. 2011	PubMed	citation	PMID:21244478	pubmed	21244478	create date:2011/01/20 | first author:Xiong YF
Melatonin protects ram spermatozoa from cryopreservation injuries in a dose-dependent manner.	/pubmed/21214627	Succu S, Berlinguer F, Pasciu V, Satta V, Leoni GG, Naitana S.	J Pineal Res. 2011 Apr;50(3):310-8. doi: 10.1111/j.1600-079X.2010.00843.x. Epub 2011 Jan 10.	J Pineal Res. 2011	PubMed	citation	PMID:21214627	pubmed	21214627	create date:2011/01/11 | first author:Succu S
Melatonin has membrane receptor-independent hypnotic action on neurons: an hypothesis.	/pubmed/21210841	Jan JE, Reiter RJ, Wong PK, Bax MC, Ribary U, Wasdell MB.	J Pineal Res. 2011 Apr;50(3):233-40. doi: 10.1111/j.1600-079X.2010.00844.x. Epub 2011 Jan 6. Review.	J Pineal Res. 2011	PubMed	citation	PMID:21210841	pubmed	21210841	create date:2011/01/08 | first author:Jan JE
Molecular cloning of a plant N-acetylserotonin methyltransferase and its expression characteristics in rice.	/pubmed/21210840	Kang K, Kong K, Park S, Natsagdorj U, Kim YS, Back K.	J Pineal Res. 2011 Apr;50(3):304-9. doi: 10.1111/j.1600-079X.2010.00841.x. Epub 2011 Jan 6.	J Pineal Res. 2011	PubMed	citation	PMID:21210840	pubmed	21210840	create date:2011/01/08 | first author:Kang K
Melatonin protects against transient focal cerebral ischemia in both reproductively active and estrogen-deficient female rats: the impact of circulating estrogen on its hormetic dose-response.	/pubmed/21210839	Tai SH, Hung YC, Lee EJ, Lee AC, Chen TY, Shen CC, Chen HY, Lee MY, Huang SY, Wu TS.	J Pineal Res. 2011 Apr;50(3):292-303. doi: 10.1111/j.1600-079X.2010.00839.x. Epub 2011 Jan 6.	J Pineal Res. 2011	PubMed	citation	PMID:21210839	pubmed	21210839	create date:2011/01/08 | first author:Tai SH
Melatonin ameliorates ischemic-like injury-evoked nitrosative stress: Involvement of HtrA2/PED pathways in endothelial cells.	/pubmed/21198825	Han F, Tao RR, Zhang GS, Lu YM, Liu LL, Chen YX, Lou YJ, Fukunaga K, Hong ZH.	J Pineal Res. 2011 Apr;50(3):281-91. doi: 10.1111/j.1600-079X.2010.00838.x. Epub 2010 Dec 28.	J Pineal Res. 2011	PubMed	citation	PMID:21198825	pubmed	21198825	create date:2011/01/05 | first author:Han F
Adjuvant use of melatonin for treatment of fibromyalgia.	/pubmed/21158908	Hussain SA, Al-Khalifa II, Jasim NA, Gorial FI.	J Pineal Res. 2011 Apr;50(3):267-71. doi: 10.1111/j.1600-079X.2010.00836.x. Epub 2010 Dec 16.	J Pineal Res. 2011	PubMed	citation	PMID:21158908	pubmed	21158908	create date:2010/12/17 | first author:Hussain SA
Melatonin inhibits Prevotella intermedia lipopolysaccharide-induced production of nitric oxide and interleukin-6 in murine macrophages by suppressing NF-κB and STAT1 activity.	/pubmed/21158907	Choi EY, Jin JY, Lee JY, Choi JI, Choi IS, Kim SJ.	J Pineal Res. 2011 Mar;50(2):197-206. doi: 10.1111/j.1600-079X.2010.00829.x. Epub 2010 Dec 16.	J Pineal Res. 2011	PubMed	citation	PMID:21158907	pubmed	21158907	create date:2010/12/17 | first author:Choi EY
Melatonin treatment improves blood pressure, lipid profile, and parameters of oxidative stress in patients with metabolic syndrome.	/pubmed/21138476	Koziróg M, Poliwczak AR, Duchnowicz P, Koter-Michalak M, Sikora J, Broncel M.	J Pineal Res. 2011 Apr;50(3):261-6. doi: 10.1111/j.1600-079X.2010.00835.x. Epub 2010 Dec 8.	J Pineal Res. 2011	PubMed	citation	PMID:21138476	pubmed	21138476	create date:2010/12/09 | first author:Koziróg M
Melatonin protects against apoptotic and autophagic cell death in C2C12 murine myoblast cells.	/pubmed/21138475	Kim CH, Kim KH, Yoo YM.	J Pineal Res. 2011 Apr;50(3):241-9. doi: 10.1111/j.1600-079X.2010.00833.x. Epub 2010 Dec 8.	J Pineal Res. 2011	PubMed	citation	PMID:21138475	pubmed	21138475	create date:2010/12/09 | first author:Kim CH
Melatonin reduces pancreatic tumor cell viability by altering mitochondrial physiology.	/pubmed/21118301	Gonzalez A, del Castillo-Vaquero A, Miro-Moran A, Tapia JA, Salido GM.	J Pineal Res. 2011 Apr;50(3):250-60. doi: 10.1111/j.1600-079X.2010.00834.x. Epub 2010 Nov 30.	J Pineal Res. 2011	PubMed	citation	PMID:21118301	pubmed	21118301	create date:2010/12/02 | first author:Gonzalez A
Melatonin delays cell proliferation by inducing G1 and G2 /M phase arrest in a human osteoblastic cell line hFOB 1.19.	/pubmed/21108658	Liu L, Zhu Y, Xu Y, Reiter RJ.	J Pineal Res. 2011 Mar;50(2):222-31. doi: 10.1111/j.1600-079X.2010.00832.x. Epub 2010 Nov 25.	J Pineal Res. 2011	PubMed	citation	PMID:21108658	pubmed	21108658	create date:2010/11/27 | first author:Liu L
Melatonin protects steatotic and nonsteatotic liver grafts against cold ischemia and reperfusion injury.	/pubmed/21108657	Zaoualí MA, Reiter RJ, Padrissa-Altés S, Boncompagni E, García JJ, Ben Abnennebi H, Freitas I, García-Gil FA, Rosello-Catafau J.	J Pineal Res. 2011 Mar;50(2):213-21. doi: 10.1111/j.1600-079X.2010.00831.x. Epub 2010 Nov 25.	J Pineal Res. 2011	PubMed	citation	PMID:21108657	pubmed	21108657	create date:2010/11/27 | first author:Zaoualí MA
Melatonin and vitamin D3 synergistically down-regulate Akt and MDM2 leading to TGFβ-1-dependent growth inhibition of breast cancer cells.	/pubmed/21091766	Proietti S, Cucina A, D'Anselmi F, Dinicola S, Pasqualato A, Lisi E, Bizzarri M.	J Pineal Res. 2011 Mar;50(2):150-8. doi: 10.1111/j.1600-079X.2010.00824.x. Epub 2010 Nov 22.	J Pineal Res. 2011	PubMed	citation	PMID:21091766	pubmed	21091766	create date:2010/11/26 | first author:Proietti S
Beneficial effects of melatonin on obesity and lipid profile in young Zucker diabetic fatty rats.	/pubmed/21087312	Agil A, Navarro-Alarcón M, Ruiz R, Abuhamadah S, El-Mir MY, Vázquez GF.	J Pineal Res. 2011 Mar;50(2):207-12. doi: 10.1111/j.1600-079X.2010.00830.x. Epub 2010 Nov 19.	J Pineal Res. 2011	PubMed	citation	PMID:21087312	pubmed	21087312	create date:2010/11/23 | first author:Agil A
Chronic melatonin consumption prevents obesity-related metabolic abnormalities and protects the heart against myocardial ischemia and reperfusion injury in a prediabetic model of diet-induced obesity.	/pubmed/21073520	Nduhirabandi F, Du Toit EF, Blackhurst D, Marais D, Lochner A.	J Pineal Res. 2011 Mar;50(2):171-82. doi: 10.1111/j.1600-079X.2010.00826.x. Epub 2010 Nov 15.	J Pineal Res. 2011	PubMed	citation	PMID:21073520	pubmed	21073520	create date:2010/11/16 | first author:Nduhirabandi F
Melatonin synergistically increases resveratrol-induced heme oxygenase-1 expression through the inhibition of ubiquitin-dependent proteasome pathway: a possible role in neuroprotection.	/pubmed/21073519	Kwon KJ, Kim JN, Kim MK, Lee J, Ignarro LJ, Kim HJ, Shin CY, Han SH.	J Pineal Res. 2011 Mar;50(2):110-23. doi: 10.1111/j.1600-079X.2010.00820.x. Epub 2010 Nov 15.	J Pineal Res. 2011	PubMed	citation	PMID:21073519	pubmed	21073519	create date:2010/11/16 | first author:Kwon KJ
Melatonin improves the survival of cryopreserved callus of Rhodiola crenulata.	/pubmed/21073518	Zhao Y, Qi LW, Wang WM, Saxena PK, Liu CZ.	J Pineal Res. 2011 Jan;50(1):83-8. doi: 10.1111/j.1600-079X.2010.00817.x. Epub 2010 Nov 15.	J Pineal Res. 2011	PubMed	citation	PMID:21073518	pubmed	21073518	create date:2010/11/16 | first author:Zhao Y
The role of melatonin in glaucoma: implications concerning pathophysiological relevance and therapeutic potential.	/pubmed/21073517	Agorastos A, Huber CG.	J Pineal Res. 2011 Jan;50(1):1-7. doi: 10.1111/j.1600-079X.2010.00816.x. Epub 2010 Nov 15. Review.	J Pineal Res. 2011	PubMed	citation	PMID:21073517	pubmed	21073517	create date:2010/11/16 | first author:Agorastos A
Circadian dysfunction in P23H rhodopsin transgenic rats: effects of exogenous melatonin.	/pubmed/21062354	Lax P, Otalora BB, Esquiva G, Rol Mde L, Madrid JA, Cuenca N.	J Pineal Res. 2011 Mar;50(2):183-91. doi: 10.1111/j.1600-079X.2010.00827.x. Epub 2010 Nov 9.	J Pineal Res. 2011	PubMed	citation	PMID:21062354	pubmed	21062354	create date:2010/11/11 | first author:Lax P
Melatonin inhibits microglial activation, reduces pro-inflammatory cytokine levels, and rescues hippocampal neurons of adult rats with acute Klebsiella pneumoniae meningitis.	/pubmed/21062353	Wu UI, Mai FD, Sheu JN, Chen LY, Liu YT, Huang HC, Chang HM.	J Pineal Res. 2011 Mar;50(2):159-70. doi: 10.1111/j.1600-079X.2010.00825.x. Epub 2010 Nov 9.	J Pineal Res. 2011	PubMed	citation	PMID:21062353	pubmed	21062353	create date:2010/11/11 | first author:Wu UI
Melatonin, a novel Sirt1 inhibitor, imparts antiproliferative effects against prostate cancer in vitro in culture and in vivo in TRAMP model.	/pubmed/21062352	Jung-Hynes B, Schmit TL, Reagan-Shaw SR, Siddiqui IA, Mukhtar H, Ahmad N.	J Pineal Res. 2011 Mar;50(2):140-9. doi: 10.1111/j.1600-079X.2010.00823.x. Epub 2010 Nov 9.	J Pineal Res. 2011	PubMed	citation	PMID:21062352	pubmed	21062352	create date:2010/11/11 | first author:Jung-Hynes B
Melatonin modulates neuroinflammation and oxidative stress in experimental diabetic neuropathy: effects on NF-κB and Nrf2 cascades.	/pubmed/21062351	Negi G, Kumar A, Sharma SS.	J Pineal Res. 2011 Mar;50(2):124-31. doi: 10.1111/j.1600-079X.2010.00821.x. Epub 2010 Nov 9.	J Pineal Res. 2011	PubMed	citation	PMID:21062351	pubmed	21062351	create date:2010/11/11 | first author:Negi G
Efficacy of melatonin, mercaptoethylguanidine and 1400W in doxorubicin- and trastuzumab-induced cardiotoxicity.	/pubmed/21062350	Ozturk M, Ozler M, Kurt YG, Ozturk B, Uysal B, Ersoz N, Yasar M, Demirbas S, Kurt B, Acikel C, Oztas Y, Arpaci F, Topal T, Ozet A, Ataergin S, Kuzhan O, Oter S, Korkmaz A.	J Pineal Res. 2011 Jan;50(1):89-96. doi: 10.1111/j.1600-079X.2010.00818.x. Epub 2010 Nov 9.	J Pineal Res. 2011	PubMed	citation	PMID:21062350	pubmed	21062350	create date:2010/11/11 | first author:Ozturk M
Melatonin induces neural SOD2 expression independent of the NF-kappaB pathway and improves the mitochondrial population and function in old mice.	/pubmed/21062349	García-Macia M, Vega-Naredo I, De Gonzalo-Calvo D, Rodríguez-González SM, Camello PJ, Camello-Almaraz C, Martín-Cano FE, Rodríguez-Colunga MJ, Pozo MJ, Coto-Montes AM.	J Pineal Res. 2011 Jan;50(1):54-63. doi: 10.1111/j.1600-079X.2010.00809.x. Epub 2010 Nov 9.	J Pineal Res. 2011	PubMed	citation	PMID:21062349	pubmed	21062349	create date:2010/11/11 | first author:García-Macia M
Normalization of the sleep-wake pattern and melatonin and 6-sulphatoxy-melatonin levels after a therapeutic trial with melatonin in children with severe epilepsy.	/pubmed/21044144	Uberos J, Augustin-Morales MC, Molina Carballo A, Florido J, Narbona E, Muñoz-Hoyos A.	J Pineal Res. 2011 Mar;50(2):192-6. doi: 10.1111/j.1600-079X.2010.00828.x. Epub 2010 Nov 2.	J Pineal Res. 2011	PubMed	citation	PMID:21044144	pubmed	21044144	create date:2010/11/04 | first author:Uberos J
Update on the use of melatonin in pediatrics.	/pubmed/21029156	Gitto E, Aversa S, Reiter RJ, Barberi I, Pellegrino S.	J Pineal Res. 2011 Jan;50(1):21-8. doi: 10.1111/j.1600-079X.2010.00814.x. Epub 2010 Oct 1. Review.	J Pineal Res. 2011	PubMed	citation	PMID:21029156	pubmed	21029156	create date:2010/10/30 | first author:Gitto E
The role of mitochondrial complex III in melatonin-induced ROS production in cultured mesangial cells.	/pubmed/20969621	Zhang HM, Zhang Y, Zhang BX.	J Pineal Res. 2011 Jan;50(1):78-82. doi: 10.1111/j.1600-079X.2010.00815.x. Epub 2010 Oct 20.	J Pineal Res. 2011	PubMed	citation	PMID:20969621	pubmed	20969621	create date:2010/10/26 | first author:Zhang HM
Title	URL	Description	Details	ShortDetails	Resource	Type	Identifiers	Db	EntrezUID	Properties
High endogenous melatonin concentrations enhance sperm quality and short-term in vitro exposure to melatonin improves aspects of sperm motility.	/pubmed/20964711	Ortiz A, Espino J, Bejarano I, Lozano GM, Monllor F, García JF, Pariente JA, Rodríguez AB.	J Pineal Res. 2011 Mar;50(2):132-9. doi: 10.1111/j.1600-079X.2010.00822.x. Epub 2010 Oct 21.	J Pineal Res. 2011	PubMed	citation	PMID:20964711	pubmed	20964711	create date:2010/10/23 | first author:Ortiz A
Melatonin or silymarin reduces maneb- and paraquat-induced Parkinson's disease phenotype in the mouse.	/pubmed/20964710	Singhal NK, Srivastava G, Patel DK, Jain SK, Singh MP.	J Pineal Res. 2011 Mar;50(2):97-109. doi: 10.1111/j.1600-079X.2010.00819.x. Epub 2010 Oct 22.	J Pineal Res. 2011	PubMed	citation	PMID:20964710	pubmed	20964710	create date:2010/10/23 | first author:Singhal NK
Matrix metalloproteinases in health and disease: regulation by melatonin.	/pubmed/20964709	Swarnakar S, Paul S, Singh LP, Reiter RJ.	J Pineal Res. 2011 Jan;50(1):8-20. doi: 10.1111/j.1600-079X.2010.00812.x. Epub 2010 Oct 22. Review.	J Pineal Res. 2011	PubMed	citation	PMID:20964709	pubmed	20964709	create date:2010/10/23 | first author:Swarnakar S
Protective role of endogenous melatonin in the early course of human acute pancreatitis.	/pubmed/20964708	Belyaev O, Herzog T, Munding J, Bolik B, Vosschulte A, Uhl W, Müller CA.	J Pineal Res. 2011 Jan;50(1):71-7. doi: 10.1111/j.1600-079X.2010.00811.x. Epub 2010 Oct 22.	J Pineal Res. 2011	PubMed	citation	PMID:20964708	pubmed	20964708	create date:2010/10/23 | first author:Belyaev O
Melatonin triggers PKA activation in the rodent malaria parasite Plasmodium chabaudi.	/pubmed/20964707	Gazarini ML, Beraldo FH, Almeida FM, Bootman M, Da Silva AM, Garcia CR.	J Pineal Res. 2011 Jan;50(1):64-70. doi: 10.1111/j.1600-079X.2010.00810.x. Epub 2010 Oct 22.	J Pineal Res. 2011	PubMed	citation	PMID:20964707	pubmed	20964707	create date:2010/10/23 | first author:Gazarini ML
Oral melatonin attenuates lung inflammation and airway hyperreactivity induced by inhalation of aerosolized pancreatic fluid in rats.	/pubmed/20964706	Chen CF, Wang D, Reiter RJ, Yeh DY.	J Pineal Res. 2011 Jan;50(1):46-53. doi: 10.1111/j.1600-079X.2010.00808.x. Epub 2010 Oct 22.	J Pineal Res. 2011	PubMed	citation	PMID:20964706	pubmed	20964706	create date:2010/10/23 | first author:Chen CF
Melatonin attenuates apoptotic liver damage in fulminant hepatic failure induced by the rabbit hemorrhagic disease virus.	/pubmed/20964705	Tuñón MJ, San Miguel B, Crespo I, Jorquera F, Santamaría E, Alvarez M, Prieto J, González-Gallego J.	J Pineal Res. 2011 Jan;50(1):38-45. doi: 10.1111/j.1600-079X.2010.00807.x. Epub 2010 Oct 22.	J Pineal Res. 2011	PubMed	citation	PMID:20964705	pubmed	20964705	create date:2010/10/23 | first author:Tuñón MJ
Melatonin and vitamin C increase umbilical blood flow via nitric oxide-dependent mechanisms.	/pubmed/20958954	Thakor AS, Herrera EA, Serón-Ferré M, Giussani DA.	J Pineal Res. 2010 Nov;49(4):399-406. doi: 10.1111/j.1600-079X.2010.00813.x. Epub 2010 Sep 24.	J Pineal Res. 2010	PubMed	citation	PMID:20958954	pubmed	20958954	create date:2010/10/21 | first author:Thakor AS
Melatonin prevents hypertension and increased asymmetric dimethylarginine in young spontaneous hypertensive rats.	/pubmed/20950359	Tain YL, Huang LT, Lin IC, Lau YT, Lin CY.	J Pineal Res. 2010 Nov;49(4):390-8. doi: 10.1111/j.1600-079X.2010.00806.x. Epub 2010 Sep 9.	J Pineal Res. 2010	PubMed	citation	PMID:20950359	pubmed	20950359	create date:2010/10/19 | first author:Tain YL
Chronic treatment with melatonin stimulates dendrite maturation and complexity in adult hippocampal neurogenesis of mice.	/pubmed/20880317	Ramirez-Rodriguez G, Ortíz-López L, Domínguez-Alonso A, Benítez-King GA, Kempermann G.	J Pineal Res. 2011 Jan;50(1):29-37. doi: 10.1111/j.1600-079X.2010.00802.x. Epub 2010 Sep 29.	J Pineal Res. 2011	PubMed	citation	PMID:20880317	pubmed	20880317	create date:2010/10/01 | first author:Ramirez-Rodriguez G
Long-term enteral administration of melatonin reduces plasma insulin and increases expression of pineal insulin receptors in both Wistar and type 2-diabetic Goto-Kakizaki rats.	/pubmed/20840603	Peschke E, Schucht H, Mühlbauer E.	J Pineal Res. 2010 Nov;49(4):373-81. doi: 10.1111/j.1600-079X.2010.00804.x. Epub 2010 Sep 14.	J Pineal Res. 2010	PubMed	citation	PMID:20840603	pubmed	20840603	create date:2010/09/16 | first author:Peschke E
Beneficial effects of melatonin on cardiological alterations in a murine model of accelerated aging.	/pubmed/20738757	Forman K, Vara E, García C, Kireev R, Cuesta S, Acuña-Castroviejo D, Tresguerres JA.	J Pineal Res. 2010 Oct;49(3):312-20. doi: 10.1111/j.1600-079X.2010.00800.x. Epub 2010 Aug 3.	J Pineal Res. 2010	PubMed	citation	PMID:20738757	pubmed	20738757	create date:2010/08/27 | first author:Forman K
Melatonin inhibits adipogenesis and enhances osteogenesis of human mesenchymal stem cells by suppressing PPARγ expression and enhancing Runx2 expression.	/pubmed/20738756	Zhang L, Su P, Xu C, Chen C, Liang A, Du K, Peng Y, Huang D.	J Pineal Res. 2010 Nov;49(4):364-72. doi: 10.1111/j.1600-079X.2010.00803.x. Epub 2010 Aug 24.	J Pineal Res. 2010	PubMed	citation	PMID:20738756	pubmed	20738756	create date:2010/08/27 | first author:Zhang L
The mechanism for the neuroprotective effect of melatonin against methamphetamine-induced autophagy.	/pubmed/20738755	Nopparat C, Porter JE, Ebadi M, Govitrapong P.	J Pineal Res. 2010 Nov;49(4):382-9. doi: 10.1111/j.1600-079X.2010.00805.x. Epub 2010 Aug 24.	J Pineal Res. 2010	PubMed	citation	PMID:20738755	pubmed	20738755	create date:2010/08/27 | first author:Nopparat C
Signal transduction of receptor-mediated antiproliferative action of melatonin on human prostate epithelial cells involves dual activation of Gα(s) and Gα(q) proteins.	/pubmed/20695976	Shiu SY, Pang B, Tam CW, Yao KM.	J Pineal Res. 2010 Oct;49(3):301-11. doi: 10.1111/j.1600-079X.2010.00795.x. Epub 2010 Aug 1.	J Pineal Res. 2010	PubMed	citation	PMID:20695976	pubmed	20695976	create date:2010/08/11 | first author:Shiu SY
Melatonin reduces hyperalgesia associated with inflammation.	/pubmed/20666977	Esposito E, Paterniti I, Mazzon E, Bramanti P, Cuzzocrea S.	J Pineal Res. 2010 Nov;49(4):321-31. doi: 10.1111/j.1600-079X.2010.00796.x.	J Pineal Res. 2010	PubMed	citation	PMID:20666977	pubmed	20666977	create date:2010/07/30 | first author:Esposito E
Proteomic identification of proteins differentially expressed by melatonin in hepatic ischemia-reperfusion injury.	/pubmed/20666976	Cho EH, Koh PO.	J Pineal Res. 2010 Nov;49(4):349-55. doi: 10.1111/j.1600-079X.2010.00799.x.	J Pineal Res. 2010	PubMed	citation	PMID:20666976	pubmed	20666976	create date:2010/07/30 | first author:Cho EH
Melatonin stimulates the growth of new bone around implants in the tibia of rabbits.	/pubmed/20666975	Calvo-Guirado JL, Ramírez-Fernández MP, Gómez-Moreno G, Maté-Sánchez JE, Delgado-Ruiz R, Guardia J, López-Marí L, Barone A, Ortiz-Ruiz AJ, Martínez-González JM, Bravo LA.	J Pineal Res. 2010 Nov;49(4):356-63. doi: 10.1111/j.1600-079X.2010.00801.x.	J Pineal Res. 2010	PubMed	citation	PMID:20666975	pubmed	20666975	create date:2010/07/30 | first author:Calvo-Guirado JL
Melatonin increases proliferation of cultured neural stem cells obtained from adult mouse subventricular zone.	/pubmed/20663047	Sotthibundhu A, Phansuwan-Pujito P, Govitrapong P.	J Pineal Res. 2010 Oct;49(3):291-300. doi: 10.1111/j.1600-079X.2010.00794.x. Epub 2010 Jul 19.	J Pineal Res. 2010	PubMed	citation	PMID:20663047	pubmed	20663047	create date:2010/07/29 | first author:Sotthibundhu A
Melatonin inhibits postischemic matrix metalloproteinase-9 (MMP-9) activation via dual modulation of plasminogen/plasmin system and endogenous MMP inhibitor in mice subjected to transient focal cerebral ischemia.	/pubmed/20663046	Tai SH, Chen HY, Lee EJ, Chen TY, Lin HW, Hung YC, Huang SY, Chen YH, Lee WT, Wu TS.	J Pineal Res. 2010 Nov;49(4):332-41. doi: 10.1111/j.1600-079X.2010.00797.x.	J Pineal Res. 2010	PubMed	citation	PMID:20663046	pubmed	20663046	create date:2010/07/29 | first author:Tai SH
Melatonin effect on plasma adiponectin, leptin, insulin, glucose, triglycerides and cholesterol in normal and high fat-fed rats.	/pubmed/20663045	Ríos-Lugo MJ, Cano P, Jiménez-Ortega V, Fernández-Mateos MP, Scacchi PA, Cardinali DP, Esquifino AI.	J Pineal Res. 2010 Nov;49(4):342-8. doi: 10.1111/j.1600-079X.2010.00798.x.	J Pineal Res. 2010	PubMed	citation	PMID:20663045	pubmed	20663045	create date:2010/07/29 | first author:Ríos-Lugo MJ
Melatonin plus exercise-based neurorehabilitative therapy for spinal cord injury.	/pubmed/20626592	Hong Y, Palaksha KJ, Park K, Park S, Kim HD, Reiter RJ, Chang KT.	J Pineal Res. 2010 Oct;49(3):201-9. doi: 10.1111/j.1600-079X.2010.00786.x. Epub 2010 Jul 7. Review.	J Pineal Res. 2010	PubMed	citation	PMID:20626592	pubmed	20626592	create date:2010/07/16 | first author:Hong Y
Melatonin induces pro-apoptotic signaling pathway in human pancreatic carcinoma cells (PANC-1).	/pubmed/20626591	Leja-Szpak A, Jaworek J, Pierzchalski P, Reiter RJ.	J Pineal Res. 2010 Oct;49(3):248-55. doi: 10.1111/j.1600-079X.2010.00789.x. Epub 2010 Jul 7.	J Pineal Res. 2010	PubMed	citation	PMID:20626591	pubmed	20626591	create date:2010/07/16 | first author:Leja-Szpak A
Melatonin induces calcium release from CCK-8- and thapsigargin-sensitive cytosolic stores in pancreatic AR42J cells.	/pubmed/20626590	del Castillo-Vaquero A, Salido GM, Gonzalez A.	J Pineal Res. 2010 Oct;49(3):256-63. doi: 10.1111/j.1600-079X.2010.00790.x. Epub 2010 Jul 7.	J Pineal Res. 2010	PubMed	citation	PMID:20626590	pubmed	20626590	create date:2010/07/16 | first author:del Castillo-Vaquero A
Melatonin and celecoxib improve the outcomes in hamsters with experimental pancreatic cancer.	/pubmed/20626589	Padillo FJ, Ruiz-Rabelo JF, Cruz A, Perea MD, Tasset I, Montilla P, Túnez I, Muntané J.	J Pineal Res. 2010 Oct;49(3):264-70. doi: 10.1111/j.1600-079X.2010.00791.x. Epub 2010 Jul 7.	J Pineal Res. 2010	PubMed	citation	PMID:20626589	pubmed	20626589	create date:2010/07/16 | first author:Padillo FJ
Protective effect of melatonin against Opisthorchis viverrini-induced oxidative and nitrosative DNA damage and liver injury in hamsters.	/pubmed/20626588	Laothong U, Pinlaor P, Hiraku Y, Boonsiri P, Prakobwong S, Khoontawad J, Pinlaor S.	J Pineal Res. 2010 Oct;49(3):271-82. doi: 10.1111/j.1600-079X.2010.00792.x. Epub 2010 Jul 7.	J Pineal Res. 2010	PubMed	citation	PMID:20626588	pubmed	20626588	create date:2010/07/16 | first author:Laothong U
Protective effect of melatonin on oxaliplatin-induced apoptosis through sustained Mcl-1 expression and anti-oxidant action in renal carcinoma Caki cells.	/pubmed/20626587	Um HJ, Kwon TK.	J Pineal Res. 2010 Oct;49(3):283-90. doi: 10.1111/j.1600-079X.2010.00793.x. Epub 2010 Jul 7.	J Pineal Res. 2010	PubMed	citation	PMID:20626587	pubmed	20626587	create date:2010/07/16 | first author:Um HJ
Determination of the minimal melatonin exposure required to induce osteoblast differentiation from human mesenchymal stem cells and these effects on downstream signaling pathways.	/pubmed/20626586	Sethi S, Radio NM, Kotlarczyk MP, Chen CT, Wei YH, Jockers R, Witt-Enderby PA.	J Pineal Res. 2010 Oct;49(3):222-38. doi: 10.1111/j.1600-079X.2010.00784.x. Epub 2010 Jul 6. Erratum in: J Pineal Res. 2011 Apr;50(3):356.	J Pineal Res. 2010	PubMed	citation	PMID:20626586	pubmed	20626586	create date:2010/07/16 | first author:Sethi S
Melatonin prevents the decreased activity of antioxidant enzymes and activates nuclear erythroid 2-related factor 2 signaling in an animal model of fulminant hepatic failure of viral origin.	/pubmed/20609075	Crespo I, Miguel BS, Laliena A, Alvarez M, Culebras JM, González-Gallego J, Tuñón MJ.	J Pineal Res. 2010 Sep;49(2):193-200. Epub 2010 Jul 1.	J Pineal Res. 2010	PubMed	citation	PMID:20609075	pubmed	20609075	create date:2010/07/09 | first author:Crespo I
Lowering intercellular melatonin levels by transgenic analysis of indoleamine 2,3-dioxygenase from rice in tomato plants.	/pubmed/20609074	Okazaki M, Higuchi K, Aouini A, Ezura H.	J Pineal Res. 2010 Oct;49(3):239-47. doi: 10.1111/j.1600-079X.2010.00788.x. Epub 2010 Jul 1.	J Pineal Res. 2010	PubMed	citation	PMID:20609074	pubmed	20609074	create date:2010/07/09 | first author:Okazaki M
In vitro and in vivo antitumor activity of melatonin receptor agonists.	/pubmed/20609073	Mao L, Cheng Q, Guardiola-Lemaître B, Schuster-Klein C, Dong C, Lai L, Hill SM.	J Pineal Res. 2010 Oct;49(3):210-21. doi: 10.1111/j.1600-079X.2010.00781.x. Epub 2010 Jul 1.	J Pineal Res. 2010	PubMed	citation	PMID:20609073	pubmed	20609073	create date:2010/07/09 | first author:Mao L
Melatonin protects against endometriosis via regulation of matrix metalloproteinase-3 and an apoptotic pathway.	/pubmed/20609072	Paul S, Bhattacharya P, Das Mahapatra P, Swarnakar S.	J Pineal Res. 2010 Sep;49(2):156-68. Epub 2010 Jul 1.	J Pineal Res. 2010	PubMed	citation	PMID:20609072	pubmed	20609072	create date:2010/07/09 | first author:Paul S
Influence of melatonin on the order of phosphatidylcholine-based membranes.	/pubmed/20586890	de Lima VR, Caro MS, Munford ML, Desbat B, Dufourc E, Pasa AA, Creczynski-Pasa TB.	J Pineal Res. 2010 Sep;49(2):169-75. Epub 2010 Jun 25.	J Pineal Res. 2010	PubMed	citation	PMID:20586890	pubmed	20586890	create date:2010/07/01 | first author:de Lima VR
Enhanced production of melatonin by ectopic overexpression of human serotonin N-acetyltransferase plays a role in cold resistance in transgenic rice seedlings.	/pubmed/20586889	Kang K, Lee K, Park S, Kim YS, Back K.	J Pineal Res. 2010 Sep;49(2):176-82. Epub 2010 Jun 25.	J Pineal Res. 2010	PubMed	citation	PMID:20586889	pubmed	20586889	create date:2010/07/01 | first author:Kang K
TLR4 and CD14 receptors expressed in rat pineal gland trigger NFKB pathway.	/pubmed/20586888	da Silveira Cruz-Machado S, Carvalho-Sousa CE, Tamura EK, Pinato L, Cecon E, Fernandes PA, de Avellar MC, Ferreira ZS, Markus RP.	J Pineal Res. 2010 Sep;49(2):183-92. Epub 2010 Jun 25.	J Pineal Res. 2010	PubMed	citation	PMID:20586888	pubmed	20586888	create date:2010/07/01 | first author:da Silveira Cruz-Machado S
Analysis of N1-acetyl-N2-formyl-5-methoxykynuramine/N1-acetyl-5-methoxy-kynuramine formation from melatonin in mice.	/pubmed/20545825	Niu S, Li F, Tan DX, Zhang L, Idle JR, Gonzalez FJ, Ma X.	J Pineal Res. 2010 Sep;49(2):106-14. Epub 2010 May 27.	J Pineal Res. 2010	PubMed	citation	PMID:20545825	pubmed	20545825	create date:2010/06/16 | first author:Niu S
Oxidation of melatonin by taurine chloramine.	/pubmed/20545824	Ximenes VF, Padovan CZ, Carvalho DA, Fernandes JR.	J Pineal Res. 2010 Sep;49(2):115-22. Epub 2010 May 27.	J Pineal Res. 2010	PubMed	citation	PMID:20545824	pubmed	20545824	create date:2010/06/16 | first author:Ximenes VF
Melatonin protects against Nickel-induced neurotoxicity in vitro by reducing oxidative stress and maintaining mitochondrial function.	/pubmed/20536687	Xu SC, He MD, Zhong M, Zhang YW, Wang Y, Yang L, Yang J, Yu ZP, Zhou Z.	J Pineal Res. 2010 Aug;49(1):86-94. Epub 2010 Jun 1.	J Pineal Res. 2010	PubMed	citation	PMID:20536687	pubmed	20536687	create date:2010/06/12 | first author:Xu SC
Melatonin and circadian biology in human cardiovascular disease.	/pubmed/20536686	Dominguez-Rodriguez A, Abreu-Gonzalez P, Sanchez-Sanchez JJ, Kaski JC, Reiter RJ.	J Pineal Res. 2010 Aug;49(1):14-22. Epub 2010 Jun 1. Review.	J Pineal Res. 2010	PubMed	citation	PMID:20536686	pubmed	20536686	create date:2010/06/12 | first author:Dominguez-Rodriguez A
Changes in the levels of indoleamine phytochemicals during véraison and ripening of wine grapes.	/pubmed/20536685	Murch SJ, Hall BA, Le CH, Saxena PK.	J Pineal Res. 2010 Aug;49(1):95-100. Epub 2010 Jun 1.	J Pineal Res. 2010	PubMed	citation	PMID:20536685	pubmed	20536685	create date:2010/06/12 | first author:Murch SJ
Melatonin treatment mimics the antidepressant action in chronic corticosterone-treated mice.	/pubmed/20536684	Crupi R, Mazzon E, Marino A, La Spada G, Bramanti P, Cuzzocrea S, Spina E.	J Pineal Res. 2010 Sep;49(2):123-9. Epub 2010 Jun 1.	J Pineal Res. 2010	PubMed	citation	PMID:20536684	pubmed	20536684	create date:2010/06/12 | first author:Crupi R
Melatonin in traditional Mediterranean diets.	/pubmed/20536683	Iriti M, Varoni EM, Vitalini S.	J Pineal Res. 2010 Sep;49(2):101-5. Epub 2010 Jun 1. Review.	J Pineal Res. 2010	PubMed	citation	PMID:20536683	pubmed	20536683	create date:2010/06/12 | first author:Iriti M
Synergistic neuroprotective effect of combined low concentrations of galantamine and melatonin against oxidative stress in SH-SY5Y neuroblastoma cells.	/pubmed/20536682	Romero A, Egea J, García AG, López MG.	J Pineal Res. 2010 Sep;49(2):141-8. Epub 2010 Jun 1.	J Pineal Res. 2010	PubMed	citation	PMID:20536682	pubmed	20536682	create date:2010/06/12 | first author:Romero A
Melatonin resynchronizes dysregulated circadian rhythm circuitry in human prostate cancer cells.	/pubmed/20524973	Jung-Hynes B, Huang W, Reiter RJ, Ahmad N.	J Pineal Res. 2010 Aug;49(1):60-8. Epub 2010 May 27.	J Pineal Res. 2010	PubMed	citation	PMID:20524973	pubmed	20524973	create date:2010/06/08 | first author:Jung-Hynes B
Abnormal proliferation and differentiation of osteoblasts from girls with adolescent idiopathic scoliosis to melatonin.	/pubmed/20524972	Man GC, Wang WW, Yeung BH, Lee SK, Ng BK, Hung WY, Wong JH, Ng TB, Qiu Y, Cheng JC.	J Pineal Res. 2010 Aug;49(1):69-77. Epub 2010 May 27.	J Pineal Res. 2010	PubMed	citation	PMID:20524972	pubmed	20524972	create date:2010/06/08 | first author:Man GC
In vivo hepatic oxidative stress because of carbon tetrachloride toxicity: protection by melatonin and pinoline.	/pubmed/20524971	Aranda M, Albendea CD, Lostalé F, López-Pingarrón L, Fuentes-Broto L, Martínez-Ballarín E, Reiter RJ, Pérez-Castejón MC, García JJ.	J Pineal Res. 2010 Aug;49(1):78-85. Epub 2010 May 27.	J Pineal Res. 2010	PubMed	citation	PMID:20524971	pubmed	20524971	create date:2010/06/08 | first author:Aranda M
Melatonin enhances antioxidant action of alpha-tocopherol and ascorbate against NADPH- and iron-dependent lipid peroxidation in human placental mitochondria.	/pubmed/20524970	Milczarek R, Hallmann A, Sokołowska E, Kaletha K, Klimek J.	J Pineal Res. 2010 Sep;49(2):149-55. Epub 2010 May 26.	J Pineal Res. 2010	PubMed	citation	PMID:20524970	pubmed	20524970	create date:2010/06/08 | first author:Milczarek R
Melatonin promotes angiogenesis during protection and healing of indomethacin-induced gastric ulcer: role of matrix metaloproteinase-2.	/pubmed/20492444	Ganguly K, Sharma AV, Reiter RJ, Swarnakar S.	J Pineal Res. 2010 Sep;49(2):130-40. Epub 2010 May 19.	J Pineal Res. 2010	PubMed	citation	PMID:20492444	pubmed	20492444	create date:2010/05/25 | first author:Ganguly K
Melatonin as a therapeutic tool in ophthalmology: implications for glaucoma and uveitis.	/pubmed/20492443	Rosenstein RE, Pandi-Perumal SR, Srinivasan V, Spence DW, Brown GM, Cardinali DP.	J Pineal Res. 2010 Aug;49(1):1-13. Epub 2010 May 13. Review.	J Pineal Res. 2010	PubMed	citation	PMID:20492443	pubmed	20492443	create date:2010/05/25 | first author:Rosenstein RE
Resequencing and association analysis of arylalkylamine N-acetyltransferase (AANAT) gene and its contribution to major depression susceptibility.	/pubmed/20459461	Soria V, Martínez-Amorós E, Escaramís G, Valero J, Crespo JM, Gutiérrez-Zotes A, Bayés M, Martorell L, Vilella E, Estivill X, Menchón JM, Gratacòs M, Urretavizcaya M.	J Pineal Res. 2010 Aug;49(1):35-44. Epub 2010 Apr 29.	J Pineal Res. 2010	PubMed	citation	PMID:20459461	pubmed	20459461	create date:2010/05/13 | first author:Soria V
Title	URL	Description	Details	ShortDetails	Resource	Type	Identifiers	Db	EntrezUID	Properties
Melatonin decreases cell proliferation and induces melanogenesis in human melanoma SK-MEL-1 cells.	/pubmed/20459460	Cabrera J, Negrín G, Estévez F, Loro J, Reiter RJ, Quintana J.	J Pineal Res. 2010 Aug;49(1):45-54. Epub 2010 Apr 29.	J Pineal Res. 2010	PubMed	citation	PMID:20459460	pubmed	20459460	create date:2010/05/13 | first author:Cabrera J
Selective inhibition of butyrylcholinesterase by singlet oxygen-generated melatonin derivatives.	/pubmed/20459459	Moleda Z, Wojtasiewicz K, Panasiewicz M, Czarnocki Z.	J Pineal Res. 2010 Aug;49(1):55-9. Epub 2010 Apr 29.	J Pineal Res. 2010	PubMed	citation	PMID:20459459	pubmed	20459459	create date:2010/05/13 | first author:Moleda Z
Melatonin suppresses tumor angiogenesis by inhibiting HIF-1alpha stabilization under hypoxia.	/pubmed/20449875	Park SY, Jang WJ, Yi EY, Jang JY, Jung Y, Jeong JW, Kim YJ.	J Pineal Res. 2010 Mar;48(2):178-84.	J Pineal Res. 2010	PubMed	citation	PMID:20449875	pubmed	20449875	create date:2010/05/08 | first author:Park SY
Actions of melatonin mixed with collagenized porcine bone versus porcine bone only on osteointegration of dental implants.	/pubmed/20443224	Calvo-Guirado JL, Gómez-Moreno G, López-Marí L, Guardia J, Marínez-González JM, Barone A, Tresguerres IF, Paredes SD, Fuentes-Breto L.	J Pineal Res. 2010 Apr;48(3):194-203.	J Pineal Res. 2010	PubMed	citation	PMID:20443224	pubmed	20443224	create date:2010/05/06 | first author:Calvo-Guirado JL
Role of melatonin in mucosal gastroprotection against aspirin-induced gastric lesions in humans.	/pubmed/20443220	Konturek PC, Konturek SJ, Celinski K, Slomka M, Cichoz-Lach H, Bielanski W, Reiter RJ.	J Pineal Res. 2010 May;48(4):318-23.	J Pineal Res. 2010	PubMed	citation	PMID:20443220	pubmed	20443220	create date:2010/05/06 | first author:Konturek PC
Effect of melatonin on the expression of Nrf2 and NF-kappaB during cyclophosphamide-induced urinary bladder injury in rat.	/pubmed/20433640	Tripathi DN, Jena GB.	J Pineal Res. 2010 May;48(4):324-31.	J Pineal Res. 2010	PubMed	citation	PMID:20433640	pubmed	20433640	create date:2010/05/04 | first author:Tripathi DN
Single-nucleotide polymorphisms and mRNA expression for melatonin synthesis rate-limiting enzyme in recurrent depressive disorder.	/pubmed/20433639	Gałecki P, Szemraj J, Bartosz G, Bieńkiewicz M, Gałecka E, Florkowski A, Lewiński A, Karbownik-Lewińska M.	J Pineal Res. 2010 May;48(4):311-7.	J Pineal Res. 2010	PubMed	citation	PMID:20433639	pubmed	20433639	create date:2010/05/04 | first author:Gałecki P
Melatonin, cardiolipin and mitochondrial bioenergetics in health and disease.	/pubmed/20433638	Paradies G, Petrosillo G, Paradies V, Reiter RJ, Ruggiero FM.	J Pineal Res. 2010 May;48(4):297-310. Review.	J Pineal Res. 2010	PubMed	citation	PMID:20433638	pubmed	20433638	create date:2010/05/04 | first author:Paradies G
Melatonin attenuates methamphetamine-induced overexpression of pro-inflammatory cytokines in microglial cell lines.	/pubmed/20374443	Tocharus J, Khonthun C, Chongthammakun S, Govitrapong P.	J Pineal Res. 2010 May;48(4):347-52. Epub 2010 Mar 31.	J Pineal Res. 2010	PubMed	citation	PMID:20374443	pubmed	20374443	create date:2010/04/09 | first author:Tocharus J
Melatonin: a novel neuroprotectant for the treatment of glaucoma.	/pubmed/20374442	Belforte NA, Moreno MC, de Zavalía N, Sande PH, Chianelli MS, Keller Sarmiento MI, Rosenstein RE.	J Pineal Res. 2010 May;48(4):353-64. Epub 2010 Mar 16.	J Pineal Res. 2010	PubMed	citation	PMID:20374442	pubmed	20374442	create date:2010/04/09 | first author:Belforte NA
Simultaneous measurement of serotonin and melatonin from the intestine of old mice: the effects of daily melatonin supplementation.	/pubmed/20374441	Bertrand PP, Bertrand RL, Camello PJ, Pozo MJ.	J Pineal Res. 2010 Aug;49(1):23-34. Epub 2010 Mar 31.	J Pineal Res. 2010	PubMed	citation	PMID:20374441	pubmed	20374441	create date:2010/04/09 | first author:Bertrand PP
Increased susceptibility to Ca(2+)-induced permeability transition and to cytochrome c release in rat heart mitochondria with aging: effect of melatonin.	/pubmed/20345745	Petrosillo G, Moro N, Paradies V, Ruggiero FM, Paradies G.	J Pineal Res. 2010 May;48(4):340-6. Epub 2010 Mar 22.	J Pineal Res. 2010	PubMed	citation	PMID:20345745	pubmed	20345745	create date:2010/03/30 | first author:Petrosillo G
Melatonin ameliorates cerulein-induced pancreatitis by the modulation of nuclear erythroid 2-related factor 2 and nuclear factor-kappaB in rats.	/pubmed/20210857	Jung KH, Hong SW, Zheng HM, Lee HS, Lee H, Lee DH, Lee SY, Hong SS.	J Pineal Res. 2010 Apr;48(3):239-50. Epub 2010 Mar 4.	J Pineal Res. 2010	PubMed	citation	PMID:20210857	pubmed	20210857	create date:2010/03/10 | first author:Jung KH
Melatonin protects against isoproterenol-induced myocardial injury in the rat: antioxidative mechanisms.	/pubmed/20210856	Mukherjee D, Roy SG, Bandyopadhyay A, Chattopadhyay A, Basu A, Mitra E, Ghosh AK, Reiter RJ, Bandyopadhyay D.	J Pineal Res. 2010 Apr;48(3):251-62. Epub 2010 Mar 4.	J Pineal Res. 2010	PubMed	citation	PMID:20210856	pubmed	20210856	create date:2010/03/10 | first author:Mukherjee D
Synergistic effect of melatonin on exercise-induced neuronal reconstruction and functional recovery in a spinal cord injury animal model.	/pubmed/20210855	Park K, Lee Y, Park S, Lee S, Hong Y, Kil Lee S, Hong Y.	J Pineal Res. 2010 Apr;48(3):270-81. Epub 2010 Mar 4.	J Pineal Res. 2010	PubMed	citation	PMID:20210855	pubmed	20210855	create date:2010/03/10 | first author:Park K
Melatonin treatment normalizes plasma pro-inflammatory cytokines and nitrosative/oxidative stress in patients suffering from Duchenne muscular dystrophy.	/pubmed/20210854	Chahbouni M, Escames G, Venegas C, Sevilla B, García JA, López LC, Muñoz-Hoyos A, Molina-Carballo A, Acuña-Castroviejo D.	J Pineal Res. 2010 Apr;48(3):282-9. Epub 2010 Mar 4.	J Pineal Res. 2010	PubMed	citation	PMID:20210854	pubmed	20210854	create date:2010/03/10 | first author:Chahbouni M
N-terminal residues regulate proteasomal degradation of AANAT.	/pubmed/20210853	Huang Z, Liu T, Borjigin J.	J Pineal Res. 2010 Apr;48(3):290-6. Epub 2010 Mar 4.	J Pineal Res. 2010	PubMed	citation	PMID:20210853	pubmed	20210853	create date:2010/03/10 | first author:Huang Z
Melatonin inhibits serotonin transporter activity in intestinal epithelial cells.	/pubmed/20210852	Matheus N, Mendoza C, Iceta R, Mesonero JE, Alcalde AI.	J Pineal Res. 2010 May;48(4):332-9. Epub 2010 Mar 4.	J Pineal Res. 2010	PubMed	citation	PMID:20210852	pubmed	20210852	create date:2010/03/10 | first author:Matheus N
Melatonin prevents increased asymmetric dimethylarginine in young rats with bile duct ligation.	/pubmed/20210851	Tain YL, Hsieh CS, Chen CC, Sheen JM, Lee CT, Huang LT.	J Pineal Res. 2010 Apr;48(3):212-21. Epub 2010 Feb 23.	J Pineal Res. 2010	PubMed	citation	PMID:20210851	pubmed	20210851	create date:2010/03/10 | first author:Tain YL
Molecular and cellular pharmacological properties of 5-methoxycarbonylamino-N-acetyltryptamine (MCA-NAT): a nonspecific MT3 ligand.	/pubmed/20210850	Vincent L, Cohen W, Delagrange P, Boutin JA, Nosjean O.	J Pineal Res. 2010 Apr;48(3):222-9. Epub 2010 Feb 23.	J Pineal Res. 2010	PubMed	citation	PMID:20210850	pubmed	20210850	create date:2010/03/10 | first author:Vincent L
Expression of the orphan GPR50 protein in rodent and human dorsomedial hypothalamus, tanycytes and median eminence.	/pubmed/20210849	Sidibe A, Mullier A, Chen P, Baroncini M, Boutin JA, Delagrange P, Prevot V, Jockers R.	J Pineal Res. 2010 Apr;48(3):263-9. Epub 2010 Feb 23.	J Pineal Res. 2010	PubMed	citation	PMID:20210849	pubmed	20210849	create date:2010/03/10 | first author:Sidibe A
Melatonin protects periventricular white matter from damage due to hypoxia.	/pubmed/20136703	Kaur C, Sivakumar V, Ling EA.	J Pineal Res. 2010 Apr;48(3):185-93. Epub 2010 Jan 29.	J Pineal Res. 2010	PubMed	citation	PMID:20136703	pubmed	20136703	create date:2010/02/09 | first author:Kaur C
Melatonin suppresses cyclosporine A-induced autophagy in rat pituitary GH3 cells.	/pubmed/20136702	Yoo YM, Jeung EB.	J Pineal Res. 2010 Apr;48(3):204-11. Epub 2010 Jan 28.	J Pineal Res. 2010	PubMed	citation	PMID:20136702	pubmed	20136702	create date:2010/02/09 | first author:Yoo YM
Amyloid-beta neurotoxicity in organotypic culture is attenuated by melatonin: involvement of GSK-3beta, tau and neuroinflammation.	/pubmed/20136701	Hoppe JB, Frozza RL, Horn AP, Comiran RA, Bernardi A, Campos MM, Battastini AM, Salbego C.	J Pineal Res. 2010 Apr;48(3):230-8. Epub 2010 Jan 28.	J Pineal Res. 2010	PubMed	citation	PMID:20136701	pubmed	20136701	create date:2010/02/09 | first author:Hoppe JB
Chronic melatonin treatment and its precursor L-tryptophan improve the monoaminergic neurotransmission and related behavior in the aged rat brain.	/pubmed/20082664	Esteban S, Garau C, Aparicio S, Moranta D, Barceló P, Fiol MA, Rial R.	J Pineal Res. 2010 Mar;48(2):170-7. Epub 2010 Jan 17.	J Pineal Res. 2010	PubMed	citation	PMID:20082664	pubmed	20082664	create date:2010/01/20 | first author:Esteban S
The inhibition of apoptosis by melatonin in VSC4.1 motoneurons exposed to oxidative stress, glutamate excitotoxicity, or TNF-alpha toxicity involves membrane melatonin receptors.	/pubmed/20082663	Das A, McDowell M, Pava MJ, Smith JA, Reiter RJ, Woodward JJ, Varma AK, Ray SK, Banik NL.	J Pineal Res. 2010 Mar;48(2):157-69. Epub 2010 Jan 17.	J Pineal Res. 2010	PubMed	citation	PMID:20082663	pubmed	20082663	create date:2010/01/20 | first author:Das A
Inhibitory effect of melatonin on lung oxidative stress induced by respiratory syncytial virus infection in mice.	/pubmed/20070490	Huang SH, Cao XJ, Liu W, Shi XY, Wei W.	J Pineal Res. 2010 Mar;48(2):109-16. Epub 2010 Jan 8.	J Pineal Res. 2010	PubMed	citation	PMID:20070490	pubmed	20070490	create date:2010/01/15 | first author:Huang SH
Pharmacokinetics of orally administered melatonin in critically ill patients.	/pubmed/20070489	Mistraletti G, Sabbatini G, Taverna M, Figini MA, Umbrello M, Magni P, Ruscica M, Dozio E, Esposti R, DeMartini G, Fraschini F, Rezzani R, Reiter RJ, Iapichino G.	J Pineal Res. 2010 Mar;48(2):142-7. Epub 2010 Jan 8.	J Pineal Res. 2010	PubMed	citation	PMID:20070489	pubmed	20070489	create date:2010/01/15 | first author:Mistraletti G
Melatonin receptor 1-dependent gene expression in the mouse pars tuberalis as revealed by cDNA microarray analysis and in situ hybridization.	/pubmed/20070488	Unfried C, Burbach G, Korf HW, von Gall C.	J Pineal Res. 2010 Mar;48(2):148-56. Epub 2010 Jan 8.	J Pineal Res. 2010	PubMed	citation	PMID:20070488	pubmed	20070488	create date:2010/01/15 | first author:Unfried C
The protective effect of melatonin on methamphetamine-induced calpain-dependent death pathway in human neuroblastoma SH-SY5Y cultured cells.	/pubmed/20050990	Suwanjang W, Phansuwan-Pujito P, Govitrapong P, Chetsawang B.	J Pineal Res. 2010 Mar;48(2):94-101. Epub 2009 Dec 30.	J Pineal Res. 2010	PubMed	citation	PMID:20050990	pubmed	20050990	create date:2010/01/07 | first author:Suwanjang W
Beneficial effects of melatonin on nicotine-induced vasculopathy.	/pubmed/20050989	Rodella LF, Filippini F, Bonomini F, Bresciani R, Reiter RJ, Rezzani R.	J Pineal Res. 2010 Mar;48(2):126-32. Epub 2009 Dec 30.	J Pineal Res. 2010	PubMed	citation	PMID:20050989	pubmed	20050989	create date:2010/01/07 | first author:Rodella LF
Association of disease-predisposition polymorphisms of the melatonin receptors and sunshine duration in the global human populations.	/pubmed/20050988	Ji LD, Xu J, Wu DD, Xie SD, Tang NL, Zhang YP.	J Pineal Res. 2010 Mar;48(2):133-41. Epub 2009 Dec 30.	J Pineal Res. 2010	PubMed	citation	PMID:20050988	pubmed	20050988	create date:2010/01/07 | first author:Ji LD
Melatonin-induced calbindin-D9k expression reduces hydrogen peroxide-mediated cell death in rat pituitary GH3 cells.	/pubmed/20041988	Yoo YM, Jeung EB.	J Pineal Res. 2010 Mar;48(2):83-93. Epub 2009 Dec 23.	J Pineal Res. 2010	PubMed	citation	PMID:20041988	pubmed	20041988	create date:2010/01/01 | first author:Yoo YM
Melatonin interactions with blood pressure and vascular function during L-NAME-induced hypertension.	/pubmed/20041987	Paulis L, Pechanova O, Zicha J, Barta A, Gardlik R, Celec P, Kunes J, Simko F.	J Pineal Res. 2010 Mar;48(2):102-8. Epub 2009 Dec 23.	J Pineal Res. 2010	PubMed	citation	PMID:20041987	pubmed	20041987	create date:2010/01/01 | first author:Paulis L
Differential effects of melatonin on amyloid-beta peptide 25-35-induced mitochondrial dysfunction in hippocampal neurons at different stages of culture.	/pubmed/20041986	Dong W, Huang F, Fan W, Cheng S, Chen Y, Zhang W, Shi H, He H.	J Pineal Res. 2010 Mar;48(2):117-25. Epub 2009 Dec 23.	J Pineal Res. 2010	PubMed	citation	PMID:20041986	pubmed	20041986	create date:2010/01/01 | first author:Dong W
Synergistic antitumor effect of melatonin with several chemotherapeutic drugs on human Ewing sarcoma cancer cells: potentiation of the extrinsic apoptotic pathway.	/pubmed/20025643	Casado-Zapico S, Rodriguez-Blanco J, García-Santos G, Martín V, Sánchez-Sánchez AM, Antolín I, Rodriguez C.	J Pineal Res. 2010 Jan;48(1):72-80.	J Pineal Res. 2010	PubMed	citation	PMID:20025643	pubmed	20025643	create date:2009/12/23 | first author:Casado-Zapico S
Melatonin improves sleep and reduces nitrite in the exhaled breath condensate in cystic fibrosis--a randomized, double-blind placebo-controlled study.	/pubmed/20025642	de Castro-Silva C, de Bruin VM, Cunha GM, Nunes DM, Medeiros CA, de Bruin PF.	J Pineal Res. 2010 Jan;48(1):65-71.	J Pineal Res. 2010	PubMed	citation	PMID:20025642	pubmed	20025642	create date:2009/12/23 | first author:de Castro-Silva C
Sirtuins, melatonin and circadian rhythms: building a bridge between aging and cancer.	/pubmed/20025641	Jung-Hynes B, Reiter RJ, Ahmad N.	J Pineal Res. 2010 Jan;48(1):9-19. Review.	J Pineal Res. 2010	PubMed	citation	PMID:20025641	pubmed	20025641	create date:2009/12/23 | first author:Jung-Hynes B
Malaria: therapeutic implications of melatonin.	/pubmed/20025640	Srinivasan V, Spence DW, Moscovitch A, Pandi-Perumal SR, Trakht I, Brown GM, Cardinali DP.	J Pineal Res. 2010 Jan;48(1):1-8. Review.	J Pineal Res. 2010	PubMed	citation	PMID:20025640	pubmed	20025640	create date:2009/12/23 | first author:Srinivasan V
Visualization of melatonin's multiple mitochondrial levels of protection against mitochondrial Ca(2+)-mediated permeability transition and beyond in rat brain astrocytes.	/pubmed/19925580	Jou MJ, Peng TI, Hsu LF, Jou SB, Reiter RJ, Yang CM, Chiao CC, Lin YF, Chen CC.	J Pineal Res. 2010 Jan;48(1):20-38. Epub 2009 Nov 17.	J Pineal Res. 2010	PubMed	citation	PMID:19925580	pubmed	19925580	create date:2009/11/21 | first author:Jou MJ
Melatonin prevents capacitation and apoptotic-like changes of ram spermatozoa and increases fertility rate.	/pubmed/19919602	Casao A, Mendoza N, Pérez-Pé R, Grasa P, Abecia JA, Forcada F, Cebrián-Pérez JA, Muino-Blanco T.	J Pineal Res. 2010 Jan;48(1):39-46. Epub 2009 Nov 16.	J Pineal Res. 2010	PubMed	citation	PMID:19919602	pubmed	19919602	create date:2009/11/19 | first author:Casao A
Inhibition of procarcinogen-bioactivating human CYP1A1, CYP1A2 and CYP1B1 enzymes by melatonin.	/pubmed/19919601	Chang TK, Chen J, Yang G, Yeung EY.	J Pineal Res. 2010 Jan;48(1):55-64. Epub 2009 Nov 16.	J Pineal Res. 2010	PubMed	citation	PMID:19919601	pubmed	19919601	create date:2009/11/19 | first author:Chang TK
Reactions of the melatonin metabolite N(1)-acetyl-5-methoxykynuramine with carbamoyl phosphate and related compounds.	/pubmed/19919600	Kuesel JT, Hardeland R, Pfoertner H, Aeckerle N.	J Pineal Res. 2010 Jan;48(1):47-54. Epub 2009 Nov 16.	J Pineal Res. 2010	PubMed	citation	PMID:19919600	pubmed	19919600	create date:2009/11/19 | first author:Kuesel JT
Melatonin ameliorates high fat diet-induced diabetes and stimulates glycogen synthesis via a PKCzeta-Akt-GSK3beta pathway in hepatic cells.	/pubmed/19817973	Shieh JM, Wu HT, Cheng KC, Cheng JT.	J Pineal Res. 2009 Nov;47(4):339-44. Epub 2009 Oct 10.	J Pineal Res. 2009	PubMed	citation	PMID:19817973	pubmed	19817973	create date:2009/10/13 | first author:Shieh JM
Melatonin inhibits the development of 2,4-dinitrofluorobenzene-induced atopic dermatitis-like skin lesions in NC/Nga mice.	/pubmed/19817972	Kim TH, Jung JA, Kim GD, Jang AH, Ahn HJ, Park YS, Park CS.	J Pineal Res. 2009 Nov;47(4):324-9. Epub 2009 Oct 9.	J Pineal Res. 2009	PubMed	citation	PMID:19817972	pubmed	19817972	create date:2009/10/13 | first author:Kim TH
Melatonin exists in porcine follicular fluid and improves in vitro maturation and parthenogenetic development of porcine oocytes.	/pubmed/19817971	Shi JM, Tian XZ, Zhou GB, Wang L, Gao C, Zhu SE, Zeng SM, Tian JH, Liu GS.	J Pineal Res. 2009 Nov;47(4):318-23. Epub 2009 Oct 9.	J Pineal Res. 2009	PubMed	citation	PMID:19817971	pubmed	19817971	create date:2009/10/13 | first author:Shi JM
Changes in the expression of melatonin receptors induced by melatonin treatment in hepatocarcinoma HepG2 cells.	/pubmed/19817970	Carbajo-Pescador S, Martín-Renedo J, García-Palomo A, Tuñón MJ, Mauriz JL, González-Gallego J.	J Pineal Res. 2009 Nov;47(4):330-8. Epub 2009 Oct 10.	J Pineal Res. 2009	PubMed	citation	PMID:19817970	pubmed	19817970	create date:2009/10/13 | first author:Carbajo-Pescador S
Melatonin inhibits 6-hydroxydopamine production in the brain to protect against experimental parkinsonism in rodents.	/pubmed/19796048	Borah A, Mohanakumar KP.	J Pineal Res. 2009 Nov;47(4):293-300. Epub 2009 Oct 1.	J Pineal Res. 2009	PubMed	citation	PMID:19796048	pubmed	19796048	create date:2009/10/03 | first author:Borah A
Melatonin-induced estrogen receptor alpha-mediated calbindin-D9k expression plays a role in H2O2-mediated cell death in rat pituitary GH3 cells.	/pubmed/19796047	Yoo YM, Jeung EB.	J Pineal Res. 2009 Nov;47(4):301-7. Epub 2009 Oct 1.	J Pineal Res. 2009	PubMed	citation	PMID:19796047	pubmed	19796047	create date:2009/10/03 | first author:Yoo YM
The role of melatonin on gastric mucosal cell proliferation and telomerase activity in ageing.	/pubmed/19796046	Akbulut KG, Gonul B, Akbulut H.	J Pineal Res. 2009 Nov;47(4):308-12. Epub 2009 Oct 1.	J Pineal Res. 2009	PubMed	citation	PMID:19796046	pubmed	19796046	create date:2009/10/03 | first author:Akbulut KG
Title	URL	Description	Details	ShortDetails	Resource	Type	Identifiers	Db	EntrezUID	Properties
Melatonin promotes neurogenesis in dentate gyrus in the pinealectomized rat.	/pubmed/19796045	Rennie K, De Butte M, Pappas BA.	J Pineal Res. 2009 Nov;47(4):313-7. Epub 2009 Oct 1.	J Pineal Res. 2009	PubMed	citation	PMID:19796045	pubmed	19796045	create date:2009/10/03 | first author:Rennie K
Melatonin and dehydroepiandrosterone combination: does this treatment exert a synergistic effect during experimental Trypanosoma cruzi infection?	/pubmed/19732300	Kuehn CC, Rodrigues Oliveira LG, Santos CD, Ferreira DS, Alonso Toldo MP, de Albuquerque S, do Prado JC Jr.	J Pineal Res. 2009 Oct;47(3):253-9. Epub 2009 Aug 27.	J Pineal Res. 2009	PubMed	citation	PMID:19732300	pubmed	19732300	create date:2009/09/08 | first author:Kuehn CC
Melatonin and serotonin in flowers and fruits of Datura metel L.	/pubmed/19732299	Murch SJ, Alan AR, Cao J, Saxena PK.	J Pineal Res. 2009 Oct;47(3):277-83. Epub 2009 Aug 27.	J Pineal Res. 2009	PubMed	citation	PMID:19732299	pubmed	19732299	create date:2009/09/08 | first author:Murch SJ
Melatonin improves presynaptic protein, SNAP-25, expression and dendritic spine density and enhances functional and electrophysiological recovery following transient focal cerebral ischemia in rats.	/pubmed/19709397	Chen HY, Hung YC, Chen TY, Huang SY, Wang YH, Lee WT, Wu TS, Lee EJ.	J Pineal Res. 2009 Oct;47(3):260-70. Epub 2009 Aug 26.	J Pineal Res. 2009	PubMed	citation	PMID:19709397	pubmed	19709397	create date:2009/08/28 | first author:Chen HY
Influence of melatonin therapy and orchiectomy on T cell subsets in male Wistar rats infected with Trypanosoma cruzi.	/pubmed/19709396	Santello FH, Del Vecchio Filipin M, Caetano LC, Brazão V, Caetano LN, Dos Santos CD, Alonso Toldo MP, do Prado JC Jr.	J Pineal Res. 2009 Oct;47(3):271-6. Epub 2009 Aug 26.	J Pineal Res. 2009	PubMed	citation	PMID:19709396	pubmed	19709396	create date:2009/08/28 | first author:Santello FH
Melatonin prolongs islet graft survival in diabetic NOD mice.	/pubmed/19708865	Lin GJ, Huang SH, Chen YW, Hueng DY, Chien MW, Chia WT, Chang DM, Sytwu HK.	J Pineal Res. 2009 Oct;47(3):284-92. Epub 2009 Aug 26.	J Pineal Res. 2009	PubMed	citation	PMID:19708865	pubmed	19708865	create date:2009/08/28 | first author:Lin GJ
Melatonin prevents oxidative stress-mediated mitochondrial permeability transition and death in skeletal muscle cells.	/pubmed/19664004	Hibaoui Y, Roulet E, Ruegg UT.	J Pineal Res. 2009 Oct;47(3):238-52. Epub 2009 Aug 3.	J Pineal Res. 2009	PubMed	citation	PMID:19664004	pubmed	19664004	create date:2009/08/12 | first author:Hibaoui Y
Adipocyte differentiation is inhibited by melatonin through the regulation of C/EBPbeta transcriptional activity.	/pubmed/19663997	Alonso-Vale MI, Peres SB, Vernochet C, Farmer SR, Lima FB.	J Pineal Res. 2009 Oct;47(3):221-7. Epub 2009 Aug 3.	J Pineal Res. 2009	PubMed	citation	PMID:19663997	pubmed	19663997	create date:2009/08/12 | first author:Alonso-Vale MI
Anti-aging properties of melatonin in an in vitro murine senescence model: involvement of the sirtuin 1 pathway.	/pubmed/19650880	Tajes M, Gutierrez-Cuesta J, Ortuño-Sahagun D, Camins A, Pallàs M.	J Pineal Res. 2009 Oct;47(3):228-37. Epub 2009 Jul 23.	J Pineal Res. 2009	PubMed	citation	PMID:19650880	pubmed	19650880	create date:2009/08/05 | first author:Tajes M
5-MCA-NAT does not act through NQO2 to reduce intraocular pressure in New-Zealand white rabbit.	/pubmed/19627460	Alarma-Estrany P, Crooke A, Pintor J.	J Pineal Res. 2009 Sep;47(2):201-9. Epub 2009 Jul 16.	J Pineal Res. 2009	PubMed	citation	PMID:19627460	pubmed	19627460	create date:2009/07/25 | first author:Alarma-Estrany P
Melatonin downregulates nuclear erythroid 2-related factor 2 and nuclear factor-kappaB during prevention of oxidative liver injury in a dimethylnitrosamine model.	/pubmed/19627459	Jung KH, Hong SW, Zheng HM, Lee DH, Hong SS.	J Pineal Res. 2009 Sep;47(2):173-83. Epub 2009 Jul 13.	J Pineal Res. 2009	PubMed	citation	PMID:19627459	pubmed	19627459	create date:2009/07/25 | first author:Jung KH
Therapeutic potential of melatonin in traumatic central nervous system injury.	/pubmed/19627458	Samantaray S, Das A, Thakore NP, Matzelle DD, Reiter RJ, Ray SK, Banik NL.	J Pineal Res. 2009 Sep;47(2):134-42. Epub 2009 Jul 13. Review.	J Pineal Res. 2009	PubMed	citation	PMID:19627458	pubmed	19627458	create date:2009/07/25 | first author:Samantaray S
Melatonin reduces cardiac inflammatory injury induced by acute exercise.	/pubmed/19627457	Veneroso C, Tuñón MJ, González-Gallego J, Collado PS.	J Pineal Res. 2009 Sep;47(2):184-91. Epub 2009 Jul 13.	J Pineal Res. 2009	PubMed	citation	PMID:19627457	pubmed	19627457	create date:2009/07/25 | first author:Veneroso C
Melatonin preserves longevity protein (sirtuin 1) expression in the hippocampus of total sleep-deprived rats.	/pubmed/19627456	Chang HM, Wu UI, Lan CT.	J Pineal Res. 2009 Oct;47(3):211-20. Epub 2009 Jul 21.	J Pineal Res. 2009	PubMed	citation	PMID:19627456	pubmed	19627456	create date:2009/07/25 | first author:Chang HM
Long-term melatonin administration protects brain mitochondria from aging.	/pubmed/19573039	Carretero M, Escames G, López LC, Venegas C, Dayoub JC, García L, Acuña-Castroviejo D.	J Pineal Res. 2009 Sep;47(2):192-200. Epub 2009 Jul 1.	J Pineal Res. 2009	PubMed	citation	PMID:19573039	pubmed	19573039	create date:2009/07/04 | first author:Carretero M
Kynuramines, metabolites of melatonin and other indoles: the resurrection of an almost forgotten class of biogenic amines.	/pubmed/19573038	Hardeland R, Tan DX, Reiter RJ.	J Pineal Res. 2009 Sep;47(2):109-26. Epub 2009 Jul 1. Review.	J Pineal Res. 2009	PubMed	citation	PMID:19573038	pubmed	19573038	create date:2009/07/04 | first author:Hardeland R
Potential roles of melatonin and chronotherapy among the new trends in hypertension treatment.	/pubmed/19570132	Simko F, Pechanova O.	J Pineal Res. 2009 Sep;47(2):127-33. Epub 2009 Jun 29. Review.	J Pineal Res. 2009	PubMed	citation	PMID:19570132	pubmed	19570132	create date:2009/07/03 | first author:Simko F
Melatonin plus porcine bone on discrete calcium deposit implant surface stimulates osteointegration in dental implants.	/pubmed/19570131	Calvo-Guirado JL, Gómez-Moreno G, Barone A, Cutando A, Alcaraz-Baños M, Chiva F, López-Marí L, Guardia J.	J Pineal Res. 2009 Sep;47(2):164-72. Epub 2009 Jun 29.	J Pineal Res. 2009	PubMed	citation	PMID:19570131	pubmed	19570131	create date:2009/07/03 | first author:Calvo-Guirado JL
Indirect blue light does not suppress nocturnal salivary melatonin in humans in an automobile setting.	/pubmed/19555449	Lerchl A, Schindler C, Eichhorn K, Kley F, Erren TC.	J Pineal Res. 2009 Sep;47(2):143-6. Epub 2009 Jun 23.	J Pineal Res. 2009	PubMed	citation	PMID:19555449	pubmed	19555449	create date:2009/06/27 | first author:Lerchl A
Melatonin exerts differential actions on X-ray radiation-induced apoptosis in normal mice splenocytes and Jurkat leukemia cells.	/pubmed/19555448	Jang SS, Kim WD, Park WY.	J Pineal Res. 2009 Sep;47(2):147-55. Epub 2009 Jun 23.	J Pineal Res. 2009	PubMed	citation	PMID:19555448	pubmed	19555448	create date:2009/06/27 | first author:Jang SS
Coexpression of the melatonin receptor 1 and nestin in human breast cancer specimens.	/pubmed/19552766	Rögelsperger O, Ekmekcioglu C, Jäger W, Klimpfinger M, Königsberg R, Krenbek D, Sellner F, Thalhammer T.	J Pineal Res. 2009 May;46(4):422-32. Epub 2009 Mar 30.	J Pineal Res. 2009	PubMed	citation	PMID:19552766	pubmed	19552766	create date:2009/06/26 | first author:Rögelsperger O
Melatonin down-regulates HIF-1 alpha expression through inhibition of protein translation in prostate cancer cells.	/pubmed/19552765	Park JW, Hwang MS, Suh SI, Baek WK.	J Pineal Res. 2009 May;46(4):415-21. Epub 2009 Mar 25.	J Pineal Res. 2009	PubMed	citation	PMID:19552765	pubmed	19552765	create date:2009/06/26 | first author:Park JW
Altered basal and postprandial plasma melatonin, gastrin, ghrelin, leptin and insulin in patients with liver cirrhosis and portal hypertension without and with oral administration of melatonin or tryptophan.	/pubmed/19552764	Celinski K, Konturek PC, Slomka M, Cichoz-Lach H, Gonciarz M, Bielanski W, Reiter RJ, Konturek SJ.	J Pineal Res. 2009 May;46(4):408-14. Epub 2009 Apr 9.	J Pineal Res. 2009	PubMed	citation	PMID:19552764	pubmed	19552764	create date:2009/06/26 | first author:Celinski K
Melatonin ameliorates methionine- and choline-deficient diet-induced nonalcoholic steatohepatitis in rats.	/pubmed/19552763	Tahan V, Atug O, Akin H, Eren F, Tahan G, Tarcin O, Uzun H, Ozdogan O, Tarcin O, Imeryuz N, Ozguner F, Celikel C, Avsar E, Tozun N.	J Pineal Res. 2009 May;46(4):401-7. Epub 2009 Mar 25.	J Pineal Res. 2009	PubMed	citation	PMID:19552763	pubmed	19552763	create date:2009/06/26 | first author:Tahan V
Melatonin induces mitochondrial-mediated apoptosis in human myeloid HL-60 cells.	/pubmed/19552762	Bejarano I, Redondo PC, Espino J, Rosado JA, Paredes SD, Barriga C, Reiter RJ, Pariente JA, Rodríguez AB.	J Pineal Res. 2009 May;46(4):392-400. Epub 2009 Apr 9.	J Pineal Res. 2009	PubMed	citation	PMID:19552762	pubmed	19552762	create date:2009/06/26 | first author:Bejarano I
Exogenous melatonin positively influences follicular dynamics, oocyte developmental competence and blastocyst output in a goat model.	/pubmed/19552761	Berlinguer F, Leoni GG, Succu S, Spezzigu A, Madeddu M, Satta V, Bebbere D, Contreras-Solis I, Gonzalez-Bulnes A, Naitana S.	J Pineal Res. 2009 May;46(4):383-91. Epub 2009 Mar 30.	J Pineal Res. 2009	PubMed	citation	PMID:19552761	pubmed	19552761	create date:2009/06/26 | first author:Berlinguer F
Cloning and characterization of a Chlamydomonas reinhardtii cDNA arylalkylamine N-acetyltransferase and its use in the genetic engineering of melatonin content in the Micro-Tom tomato.	/pubmed/19552760	Okazaki M, Higuchi K, Hanawa Y, Shiraiwa Y, Ezura H.	J Pineal Res. 2009 May;46(4):373-82. Epub 2009 Mar 30.	J Pineal Res. 2009	PubMed	citation	PMID:19552760	pubmed	19552760	create date:2009/06/26 | first author:Okazaki M
Melatonin protects kidney grafts from ischemia/reperfusion injury through inhibition of NF-kB and apoptosis after experimental kidney transplantation.	/pubmed/19552759	Li Z, Nickkholgh A, Yi X, Bruns H, Gross ML, Hoffmann K, Mohr E, Zorn M, Büchler MW, Schemmer P.	J Pineal Res. 2009 May;46(4):365-72. Epub 2009 Apr 9.	J Pineal Res. 2009	PubMed	citation	PMID:19552759	pubmed	19552759	create date:2009/06/26 | first author:Li Z
Melatonin improves placental efficiency and birth weight and increases the placental expression of antioxidant enzymes in undernourished pregnancy.	/pubmed/19552758	Richter HG, Hansell JA, Raut S, Giussani DA.	J Pineal Res. 2009 May;46(4):357-64. Epub 2009 Mar 25.	J Pineal Res. 2009	PubMed	citation	PMID:19552758	pubmed	19552758	create date:2009/06/26 | first author:Richter HG
Melatonin provides neuroprotection by reducing oxidative stress and HSP70 expression during chronic cerebral hypoperfusion in ovariectomized rats.	/pubmed/19552637	Ozacmak VH, Barut F, Ozacmak HS.	J Pineal Res. 2009 Sep;47(2):156-63. Epub 2009 Jun 22.	J Pineal Res. 2009	PubMed	citation	PMID:19552637	pubmed	19552637	create date:2009/06/26 | first author:Ozacmak VH
Melatonin improves cardiovascular function and ameliorates renal, cardiac and cerebral damage in rats with renovascular hypertension.	/pubmed/19549002	Erşahin M, Sehirli O, Toklu HZ, Süleymanoglu S, Emekli-Alturfan E, Yarat A, Tatlidede E, Yeğen BC, Sener G.	J Pineal Res. 2009 Aug;47(1):97-106. Epub 2009 Jun 22.	J Pineal Res. 2009	PubMed	citation	PMID:19549002	pubmed	19549002	create date:2009/06/25 | first author:Erşahin M
Protection against cognitive deficits and markers of neurodegeneration by long-term oral administration of melatonin in a transgenic model of Alzheimer disease.	/pubmed/19538338	Olcese JM, Cao C, Mori T, Mamcarz MB, Maxwell A, Runfeldt MJ, Wang L, Zhang C, Lin X, Zhang G, Arendash GW.	J Pineal Res. 2009 Aug;47(1):82-96. Epub 2009 Jun 17.	J Pineal Res. 2009	PubMed	citation	PMID:19538338	pubmed	19538338	create date:2009/06/23 | first author:Olcese JM
Melatonin inhibits human fibroblast-like synoviocyte proliferation via extracellular signal-regulated protein kinase/P21(CIP1)/P27(KIP1) pathways.	/pubmed/19538337	Nah SS, Won HJ, Park HJ, Ha E, Chung JH, Cho HY, Baik HH.	J Pineal Res. 2009 Aug;47(1):70-4. Epub 2009 Jun 15.	J Pineal Res. 2009	PubMed	citation	PMID:19538337	pubmed	19538337	create date:2009/06/23 | first author:Nah SS
Posttranscriptional regulation of pineal melatonin synthesis in Octodon degus.	/pubmed/19538336	Lee SJ, Liu T, Chattoraj A, Zhang SL, Wang L, Lee TM, Wang MM, Borjigin J.	J Pineal Res. 2009 Aug;47(1):75-81. Epub 2009 Jun 17.	J Pineal Res. 2009	PubMed	citation	PMID:19538336	pubmed	19538336	create date:2009/06/23 | first author:Lee SJ
Melatonin induces apoptotic death in LNCaP cells via p38 and JNK pathways: therapeutic implications for prostate cancer.	/pubmed/19522739	Joo SS, Yoo YM.	J Pineal Res. 2009 Aug;47(1):8-14. Epub 2009 Jun 10.	J Pineal Res. 2009	PubMed	citation	PMID:19522739	pubmed	19522739	create date:2009/06/16 | first author:Joo SS
Induction of matrix metalloproteinase-9 and -3 in nonsteroidal anti-inflammatory drug-induced acute gastric ulcers in mice: regulation by melatonin.	/pubmed/19522738	Ganguly K, Swarnakar S.	J Pineal Res. 2009 Aug;47(1):43-55. Epub 2009 Jun 10.	J Pineal Res. 2009	PubMed	citation	PMID:19522738	pubmed	19522738	create date:2009/06/16 | first author:Ganguly K
Evidence of immune system melatonin production by two pineal melatonin deficient mice, C57BL/6 and Swiss strains.	/pubmed/19522737	Gómez-Corvera A, Cerrillo I, Molinero P, Naranjo MC, Lardone PJ, Sanchez-Hidalgo M, Carrascosa-Salmoral MP, Medrano-Campillo P, Guerrero JM, Rubio A.	J Pineal Res. 2009 Aug;47(1):15-22. Epub 2009 Jun 10.	J Pineal Res. 2009	PubMed	citation	PMID:19522737	pubmed	19522737	create date:2009/06/16 | first author:Gómez-Corvera A
Membrane-bound melatonin receptor MT1 down-regulates estrogen responsive genes in breast cancer cells.	/pubmed/19522736	Girgert R, Hanf V, Emons G, Gründker C.	J Pineal Res. 2009 Aug;47(1):23-31. Epub 2009 Jun 10.	J Pineal Res. 2009	PubMed	citation	PMID:19522736	pubmed	19522736	create date:2009/06/16 | first author:Girgert R
Long-term follow-up of melatonin treatment in children with ADHD and chronic sleep onset insomnia.	/pubmed/19486273	Hoebert M, van der Heijden KB, van Geijlswijk IM, Smits MG.	J Pineal Res. 2009 Aug;47(1):1-7. Epub 2009 May 27.	J Pineal Res. 2009	PubMed	citation	PMID:19486273	pubmed	19486273	create date:2009/06/03 | first author:Hoebert M
Antineoplastic effects of melatonin on a rare malignancy of mesenchymal origin: melatonin receptor-mediated inhibition of signal transduction, linoleic acid metabolism and growth in tissue-isolated human leiomyosarcoma xenografts.	/pubmed/19486272	Dauchy RT, Blask DE, Dauchy EM, Davidson LK, Tirrell PC, Greene MW, Tirrell RP, Hill CR, Sauer LA.	J Pineal Res. 2009 Aug;47(1):32-42. Epub 2009 May 27.	J Pineal Res. 2009	PubMed	citation	PMID:19486272	pubmed	19486272	create date:2009/06/03 | first author:Dauchy RT
Protective effect of melatonin against the inflammatory response elicited by crude venom from isolated nematocysts of Pelagia noctiluca (Cnidaria, Scyphozoa).	/pubmed/19486271	Marino A, Di Paola R, Crisafulli C, Mazzon E, Morabito R, Paterniti I, Galuppo M, Genovese T, La Spada G, Cuzzocrea S.	J Pineal Res. 2009 Aug;47(1):56-69. Epub 2009 May 27.	J Pineal Res. 2009	PubMed	citation	PMID:19486271	pubmed	19486271	create date:2009/06/03 | first author:Marino A
Melatonin reduces induction of Bax, caspase and cell death in methamphetamine-treated human neuroblastoma SH-SY5Y cultured cells.	/pubmed/19386024	Wisessmith W, Phansuwan-Pujito P, Govitrapong P, Chetsawang B.	J Pineal Res. 2009 May;46(4):433-40.	J Pineal Res. 2009	PubMed	citation	PMID:19386024	pubmed	19386024	create date:2009/04/24 | first author:Wisessmith W
Nocturnal urine melatonin and 6-sulphatoxymelatonin excretion at the acute stage of ischaemic stroke.	/pubmed/19317798	Ritzenthaler T, Nighoghossian N, Berthiller J, Schott AM, Cho TH, Derex L, Brun J, Trouillas P, Claustrat B.	J Pineal Res. 2009 Apr;46(3):349-52.	J Pineal Res. 2009	PubMed	citation	PMID:19317798	pubmed	19317798	create date:2009/03/26 | first author:Ritzenthaler T
Serum melatonin levels in adolescent idiopathic scoliosis prediction and prevention for curve progression--a prospective study.	/pubmed/19317797	Machida M, Dubousset J, Yamada T, Kimura J.	J Pineal Res. 2009 Apr;46(3):344-8.	J Pineal Res. 2009	PubMed	citation	PMID:19317797	pubmed	19317797	create date:2009/03/26 | first author:Machida M
Profiling of melatonin in the model tomato (Solanum lycopersicum L.) cultivar Micro-Tom.	/pubmed/19317796	Okazaki M, Ezura H.	J Pineal Res. 2009 Apr;46(3):338-43.	J Pineal Res. 2009	PubMed	citation	PMID:19317796	pubmed	19317796	create date:2009/03/26 | first author:Okazaki M
Melatonin improves oxidative stress parameters measured in the blood of elderly type 2 diabetic patients.	/pubmed/19317795	Kedziora-Kornatowska K, Szewczyk-Golec K, Kozakiewicz M, Pawluk H, Czuczejko J, Kornatowski T, Bartosz G, Kedziora J.	J Pineal Res. 2009 Apr;46(3):333-7.	J Pineal Res. 2009	PubMed	citation	PMID:19317795	pubmed	19317795	create date:2009/03/26 | first author:Kedziora-Kornatowska K
Melatonin reduces microvascular damage and insulin resistance in hamsters due to chronic intermittent hypoxia.	/pubmed/19317794	Bertuglia S, Reiter RJ.	J Pineal Res. 2009 Apr;46(3):307-13.	J Pineal Res. 2009	PubMed	citation	PMID:19317794	pubmed	19317794	create date:2009/03/26 | first author:Bertuglia S
Melatonin, a potent regulator of hemeoxygenase-1, reduces cardiopulmonary bypass-induced renal damage in rats.	/pubmed/19317793	Wang Z, Zhang J, Liu H, Huang H, Wang C, Shen Y, Li D, Jing H.	J Pineal Res. 2009 Apr;46(3):248-54.	J Pineal Res. 2009	PubMed	citation	PMID:19317793	pubmed	19317793	create date:2009/03/26 | first author:Wang Z
Melatonin reduces indomethacin-induced gastric mucosal cell apoptosis by preventing mitochondrial oxidative stress and the activation of mitochondrial pathway of apoptosis.	/pubmed/19220725	Maity P, Bindu S, Dey S, Goyal M, Alam A, Pal C, Reiter R, Bandyopadhyay U.	J Pineal Res. 2009 Apr;46(3):314-23. Epub 2009 Feb 9.	J Pineal Res. 2009	PubMed	citation	PMID:19220725	pubmed	19220725	create date:2009/02/18 | first author:Maity P
Melatonin inhibits LPS-induced NO production in rat endothelial cells.	/pubmed/19215575	Tamura EK, Cecon E, Monteiro AW, Silva CL, Markus RP.	J Pineal Res. 2009 Apr;46(3):268-74. Epub 2009 Feb 9.	J Pineal Res. 2009	PubMed	citation	PMID:19215575	pubmed	19215575	create date:2009/02/14 | first author:Tamura EK
Title	URL	Description	Details	ShortDetails	Resource	Type	Identifiers	Db	EntrezUID	Properties
Melatonin reduces experimental subarachnoid hemorrhage-induced oxidative brain damage and neurological symptoms.	/pubmed/19215574	Ersahin M, Toklu HZ, Cetinel S, Yüksel M, Yeğen BC, Sener G.	J Pineal Res. 2009 Apr;46(3):324-32. Epub 2009 Feb 9.	J Pineal Res. 2009	PubMed	citation	PMID:19215574	pubmed	19215574	create date:2009/02/14 | first author:Ersahin M
Defining chronodisruption.	/pubmed/19215573	Erren TC, Reiter RJ.	J Pineal Res. 2009 Apr;46(3):245-7. Epub 2009 Feb 9. Review.	J Pineal Res. 2009	PubMed	citation	PMID:19215573	pubmed	19215573	create date:2009/02/14 | first author:Erren TC
Melatonin delivery in solid lipid nanoparticles: prevention of cyclosporine A induced cardiac damage.	/pubmed/19196438	Rezzani R, Rodella LF, Fraschini F, Gasco MR, Demartini G, Musicanti C, Reiter RJ.	J Pineal Res. 2009 Apr;46(3):255-61. Epub 2009 Jan 31.	J Pineal Res. 2009	PubMed	citation	PMID:19196438	pubmed	19196438	create date:2009/02/07 | first author:Rezzani R
An evaluation of the neuroprotective effects of melatonin in an in vitro experimental model of age-induced neuronal apoptosis.	/pubmed/19196437	Tajes Orduña M, Pelegrí Gabalda C, Vilaplana Hortensi J, Pallàs Lliberia M, Camins Espuny A.	J Pineal Res. 2009 Apr;46(3):262-7. Epub 2009 Jan 31.	J Pineal Res. 2009	PubMed	citation	PMID:19196437	pubmed	19196437	create date:2009/02/07 | first author:Tajes Orduña M
Melatonin, as an adjuvant-like agent, enhances platelet responsiveness.	/pubmed/19196436	Regodón S, del Prado Míguez M, Jardín I, López JJ, Ramos A, Paredes SD, Rosado JA.	J Pineal Res. 2009 Apr;46(3):275-85. Epub 2009 Jan 31.	J Pineal Res. 2009	PubMed	citation	PMID:19196436	pubmed	19196436	create date:2009/02/07 | first author:Regodón S
Pineal melatonin acts as a circadian zeitgeber and growth factor in chick astrocytes.	/pubmed/19196435	Paulose JK, Peters JL, Karaganis SP, Cassone VM.	J Pineal Res. 2009 Apr;46(3):286-94. Epub 2009 Jan 31.	J Pineal Res. 2009	PubMed	citation	PMID:19196435	pubmed	19196435	create date:2009/02/07 | first author:Paulose JK
Chemical stress by different agents affects the melatonin content of barley roots.	/pubmed/19196434	Arnao MB, Hernández-Ruiz J.	J Pineal Res. 2009 Apr;46(3):295-9. Epub 2009 Jan 31.	J Pineal Res. 2009	PubMed	citation	PMID:19196434	pubmed	19196434	create date:2009/02/07 | first author:Arnao MB
Identification of proteins differentially expressed by melatonin treatment in cerebral ischemic injury--a proteomics approach.	/pubmed/19196433	Sung JH, Cho EH, Kim MO, Koh PO.	J Pineal Res. 2009 Apr;46(3):300-6. Epub 2009 Jan 31.	J Pineal Res. 2009	PubMed	citation	PMID:19196433	pubmed	19196433	create date:2009/02/07 | first author:Sung JH
Modulation of the cGMP signaling pathway by melatonin in pancreatic beta-cells.	/pubmed/19175857	Stumpf I, Bazwinsky I, Peschke E.	J Pineal Res. 2009 Mar;46(2):140-7. Epub 2008 Oct 8.	J Pineal Res. 2009	PubMed	citation	PMID:19175857	pubmed	19175857	create date:2009/01/30 | first author:Stumpf I
Microtubules modulate melatonin receptors involved in phase-shifting circadian activity rhythms: in vitro and in vivo evidence.	/pubmed/19175856	Jarzynka MJ, Passey DK, Johnson DA, Konduru NV, Fitz NF, Radio NM, Rasenick M, Benloucif S, Melan MA, Witt-Enderby PA.	J Pineal Res. 2009 Mar;46(2):161-71. Epub 2008 Oct 28.	J Pineal Res. 2009	PubMed	citation	PMID:19175856	pubmed	19175856	create date:2009/01/30 | first author:Jarzynka MJ
A novel electrophysiologic effect of melatonin on ischemia/reperfusion-induced arrhythmias in isolated rat hearts.	/pubmed/19175855	Diez ER, Prados LV, Carrión A, Ponce ZA, Miatello RM.	J Pineal Res. 2009 Mar;46(2):155-60. Epub 2008 Oct 29.	J Pineal Res. 2009	PubMed	citation	PMID:19175855	pubmed	19175855	create date:2009/01/30 | first author:Diez ER
Evidence for a biphasic apoptotic pathway induced by melatonin in MCF-7 breast cancer cells.	/pubmed/19175854	Cucina A, Proietti S, D'Anselmi F, Coluccia P, Dinicola S, Frati L, Bizzarri M.	J Pineal Res. 2009 Mar;46(2):172-80. Epub 2008 Oct 29.	J Pineal Res. 2009	PubMed	citation	PMID:19175854	pubmed	19175854	create date:2009/01/30 | first author:Cucina A
Prevention of ischemia/reperfusion-induced cardiac apoptosis and injury by melatonin is independent of glutathione peroxdiase 1.	/pubmed/19141089	Chen Z, Chua CC, Gao J, Chua KW, Ho YS, Hamdy RC, Chua BH.	J Pineal Res. 2009 Mar;46(2):235-41. Epub 2008 Dec 11.	J Pineal Res. 2009	PubMed	citation	PMID:19141089	pubmed	19141089	create date:2009/01/15 | first author:Chen Z
Free iron, total F-isoprostanes and total F-neuroprostanes in a model of neonatal hypoxic-ischemic encephalopathy: neuroprotective effect of melatonin.	/pubmed/19141088	Signorini C, Ciccoli L, Leoncini S, Carloni S, Perrone S, Comporti M, Balduini W, Buonocore G.	J Pineal Res. 2009 Mar;46(2):148-54. Epub 2008 Dec 24.	J Pineal Res. 2009	PubMed	citation	PMID:19141088	pubmed	19141088	create date:2009/01/15 | first author:Signorini C
Melatonin applied to cucumber (Cucumis sativus L.) seeds improves germination during chilling stress.	/pubmed/19141087	Posmyk MM, Bałabusta M, Wieczorek M, Sliwinska E, Janas KM.	J Pineal Res. 2009 Mar;46(2):214-23.	J Pineal Res. 2009	PubMed	citation	PMID:19141087	pubmed	19141087	create date:2009/01/15 | first author:Posmyk MM
Protective effects of melatonin against oxidative stress in Fmr1 knockout mice: a therapeutic research model for the fragile X syndrome.	/pubmed/19141086	Romero-Zerbo Y, Decara J, el Bekay R, Sanchez-Salido L, Del Arco-Herrera I, de Fonseca FR, de Diego-Otero Y.	J Pineal Res. 2009 Mar;46(2):224-34. Epub 2008 Dec 23.	J Pineal Res. 2009	PubMed	citation	PMID:19141086	pubmed	19141086	create date:2009/01/15 | first author:Romero-Zerbo Y
N-nitrosomelatonin: synthesis, chemical properties, potential prodrug.	/pubmed/19141085	Kirsch M, de Groot H.	J Pineal Res. 2009 Mar;46(2):121-7. Epub 2008 Dec 23. Review.	J Pineal Res. 2009	PubMed	citation	PMID:19141085	pubmed	19141085	create date:2009/01/15 | first author:Kirsch M
Melatonin alters cell death processes in response to age-related oxidative stress in the brain of senescence-accelerated mice.	/pubmed/19090913	Caballero B, Vega-Naredo I, Sierra V, Huidobro-Fernández C, Soria-Valles C, De Gonzalo-Calvo D, Tolivia D, Pallás M, Camins A, Rodríguez-Colunga MJ, Coto-Montes A.	J Pineal Res. 2009 Jan;46(1):106-14.	J Pineal Res. 2009	PubMed	citation	PMID:19090913	pubmed	19090913	create date:2008/12/19 | first author:Caballero B
Endogenous melatonin provides an effective circadian message to both the suprachiasmatic nuclei and the pars tuberalis of the rat.	/pubmed/19090912	Agez L, Laurent V, Guerrero HY, Pévet P, Masson-Pévet M, Gauer F.	J Pineal Res. 2009 Jan;46(1):95-105.	J Pineal Res. 2009	PubMed	citation	PMID:19090912	pubmed	19090912	create date:2008/12/19 | first author:Agez L
Melatonin reduces stress-activated/mitogen-activated protein kinases in spinal cord injury.	/pubmed/19090911	Esposito E, Genovese T, Caminiti R, Bramanti P, Meli R, Cuzzocrea S.	J Pineal Res. 2009 Jan;46(1):79-86.	J Pineal Res. 2009	PubMed	citation	PMID:19090911	pubmed	19090911	create date:2008/12/19 | first author:Esposito E
Melatonin protects against experimental reflux esophagitis.	/pubmed/19067786	Lahiri S, Singh P, Singh S, Rasheed N, Palit G, Pant KK.	J Pineal Res. 2009 Mar;46(2):207-13. Epub 2008 Nov 28.	J Pineal Res. 2009	PubMed	citation	PMID:19067786	pubmed	19067786	create date:2008/12/11 | first author:Lahiri S
Presence of melatonin in Daphnia magna.	/pubmed/19054300	Markowska M, Bentkowski P, Kloc M, Pijanowska J.	J Pineal Res. 2009 Mar;46(2):242-4. Epub 2008 Nov 19. No abstract available.	J Pineal Res. 2009	PubMed	citation	PMID:19054300	pubmed	19054300	create date:2008/12/05 | first author:Markowska M
Melatonin enhances cartilage matrix synthesis by porcine articular chondrocytes.	/pubmed/19054299	Pei M, He F, Wei L, Rawson A.	J Pineal Res. 2009 Mar;46(2):181-7. Epub 2008 Nov 19.	J Pineal Res. 2009	PubMed	citation	PMID:19054299	pubmed	19054299	create date:2008/12/05 | first author:Pei M
Melatonin protects the mitochondria from oxidative damage reducing oxygen consumption, membrane potential, and superoxide anion production.	/pubmed/19054298	López A, García JA, Escames G, Venegas C, Ortiz F, López LC, Acuña-Castroviejo D.	J Pineal Res. 2009 Mar;46(2):188-98. Epub 2008 Nov 19.	J Pineal Res. 2009	PubMed	citation	PMID:19054298	pubmed	19054298	create date:2008/12/05 | first author:López A
Melatonin attenuates methamphetamine-induced deactivation of the mammalian target of rapamycin signaling to induce autophagy in SK-N-SH cells.	/pubmed/19054297	Kongsuphol P, Mukda S, Nopparat C, Villarroel A, Govitrapong P.	J Pineal Res. 2009 Mar;46(2):199-206. Epub 2008 Nov 19.	J Pineal Res. 2009	PubMed	citation	PMID:19054297	pubmed	19054297	create date:2008/12/05 | first author:Kongsuphol P
Oxidative stress of the newborn in the pre- and postnatal period and the clinical utility of melatonin.	/pubmed/19054296	Gitto E, Pellegrino S, Gitto P, Barberi I, Reiter RJ.	J Pineal Res. 2009 Mar;46(2):128-39. Epub 2008 Nov 19. Review.	J Pineal Res. 2009	PubMed	citation	PMID:19054296	pubmed	19054296	create date:2008/12/05 | first author:Gitto E
Melatonin induces cell cycle arrest and apoptosis in hepatocarcinoma HepG2 cell line.	/pubmed/19012662	Martín-Renedo J, Mauriz JL, Jorquera F, Ruiz-Andrés O, González P, González-Gallego J.	J Pineal Res. 2008 Nov;45(4):532-40.	J Pineal Res. 2008	PubMed	citation	PMID:19012662	pubmed	19012662	create date:2008/11/18 | first author:Martín-Renedo J
MT3/QR2 melatonin binding site does not use melatonin as a substrate or a co-substrate.	/pubmed/18826489	Boutin JA, Marcheteau E, Hennig P, Moulharat N, Berger S, Delagrange P, Bouchet JP, Ferry G.	J Pineal Res. 2008 Nov;45(4):524-31. Epub 2008 Sep 23.	J Pineal Res. 2008	PubMed	citation	PMID:18826489	pubmed	18826489	create date:2008/10/02 | first author:Boutin JA
The melatonin receptor MT1 is required for the differential regulatory actions of melatonin on neuronal 'clock' gene expression in striatal neurons in vitro.	/pubmed/18798788	Imbesi M, Arslan AD, Yildiz S, Sharma R, Gavin D, Tun N, Manev H, Uz T.	J Pineal Res. 2009 Jan;46(1):87-94. Epub 2008 Sep 16.	J Pineal Res. 2009	PubMed	citation	PMID:18798788	pubmed	18798788	create date:2008/09/19 | first author:Imbesi M
Combination of melatonin and a peroxisome proliferator-activated receptor-gamma agonist induces apoptosis in a breast cancer cell line.	/pubmed/18798787	Korkmaz A, Tamura H, Manchester LC, Ogden GB, Tan DX, Reiter RJ.	J Pineal Res. 2009 Jan;46(1):115-6. Epub 2008 Sep 16. No abstract available.	J Pineal Res. 2009	PubMed	citation	PMID:18798787	pubmed	18798787	create date:2008/09/19 | first author:Korkmaz A
Cranial irradiation-induced inhibition of neurogenesis in hippocampal dentate gyrus of adult mice: attenuation by melatonin pretreatment.	/pubmed/18798786	Manda K, Ueno M, Anzai K.	J Pineal Res. 2009 Jan;46(1):71-8. Epub 2008 Sep 16.	J Pineal Res. 2009	PubMed	citation	PMID:18798786	pubmed	18798786	create date:2008/09/19 | first author:Manda K
The role of the thalamus in sleep, pineal melatonin production, and circadian rhythm sleep disorders.	/pubmed/18761566	Jan JE, Reiter RJ, Wasdell MB, Bax M.	J Pineal Res. 2009 Jan;46(1):1-7. Epub 2008 Aug 28. Review.	J Pineal Res. 2009	PubMed	citation	PMID:18761566	pubmed	18761566	create date:2008/09/03 | first author:Jan JE
Metabolism of melatonin by cytochrome P450s in rat liver mitochondria and microsomes.	/pubmed/18717775	Semak I, Korik E, Antonova M, Wortsman J, Slominski A.	J Pineal Res. 2008 Nov;45(4):515-23. Epub 2008 Aug 19.	J Pineal Res. 2008	PubMed	citation	PMID:18717775	pubmed	18717775	create date:2008/08/23 | first author:Semak I
Melatonin inhibits arsenite-induced peripheral neurotoxicity.	/pubmed/18715270	Lin AM, Feng SF, Chao PL, Yang CH.	J Pineal Res. 2009 Jan;46(1):64-70. Epub 2008 Aug 18.	J Pineal Res. 2009	PubMed	citation	PMID:18715270	pubmed	18715270	create date:2008/08/22 | first author:Lin AM
Evaluation of potential pro-survival pathways regulated by melatonin in a murine senescence model.	/pubmed/18705649	Gutierrez-Cuesta J, Tajes M, Jiménez A, Coto-Montes A, Camins A, Pallàs M.	J Pineal Res. 2008 Nov;45(4):497-505. Epub 2008 Aug 13.	J Pineal Res. 2008	PubMed	citation	PMID:18705649	pubmed	18705649	create date:2008/08/19 | first author:Gutierrez-Cuesta J
Epigenetic actions of melatonin.	/pubmed/18705648	Korkmaz A.	J Pineal Res. 2009 Jan;46(1):117-8. Epub 2008 Aug 13. No abstract available.	J Pineal Res. 2009	PubMed	citation	PMID:18705648	pubmed	18705648	create date:2008/08/19 | first author:Korkmaz A
Posttranslational regulation of TPH1 is responsible for the nightly surge of 5-HT output in the rat pineal gland.	/pubmed/18705647	Huang Z, Liu T, Chattoraj A, Ahmed S, Wang MM, Deng J, Sun X, Borjigin J.	J Pineal Res. 2008 Nov;45(4):506-14. Epub 2008 Aug 13.	J Pineal Res. 2008	PubMed	citation	PMID:18705647	pubmed	18705647	create date:2008/08/19 | first author:Huang Z
The Galphai and Galphaq proteins mediate the effects of melatonin on steroid/thyroid hormone receptor transcriptional activity and breast cancer cell proliferation.	/pubmed/18705646	Lai L, Yuan L, Chen Q, Dong C, Mao L, Rowan B, Frasch T, Hill SM.	J Pineal Res. 2008 Nov;45(4):476-88. Epub 2008 Aug 13.	J Pineal Res. 2008	PubMed	citation	PMID:18705646	pubmed	18705646	create date:2008/08/19 | first author:Lai L
The increased degradation of NAT-H28Y mutant protein is due to a reduced interaction with 14-3-3.	/pubmed/18691359	Huang Z, Chattoraj A, Li X, Snyder SH, Borjigin J.	J Pineal Res. 2009 Jan;46(1):119-20. Epub 2008 Aug 5. No abstract available.	J Pineal Res. 2009	PubMed	citation	PMID:18691359	pubmed	18691359	create date:2008/08/12 | first author:Huang Z
Protective effect of melatonin against chlorophyll degradation during the senescence of barley leaves.	/pubmed/18691358	Arnao MB, Hernández-Ruiz J.	J Pineal Res. 2009 Jan;46(1):58-63. Epub 2008 Aug 5.	J Pineal Res. 2009	PubMed	citation	PMID:18691358	pubmed	18691358	create date:2008/08/12 | first author:Arnao MB
Melatonin receptor-mediated protection against myocardial ischaemia/reperfusion injury: role of its anti-adrenergic actions.	/pubmed/18691357	Genade S, Genis A, Ytrehus K, Huisamen B, Lochner A.	J Pineal Res. 2008 Nov;45(4):449-58. Epub 2008 Aug 4.	J Pineal Res. 2008	PubMed	citation	PMID:18691357	pubmed	18691357	create date:2008/08/12 | first author:Genade S
Novel bromomelatonin derivatives as potentially effective drugs to treat bone diseases.	/pubmed/18691356	Suzuki N, Somei M, Seki A, Reiter RJ, Hattori A.	J Pineal Res. 2008 Oct;45(3):229-34. Epub 2008 Aug 5. Review.	J Pineal Res. 2008	PubMed	citation	PMID:18691356	pubmed	18691356	create date:2008/08/12 | first author:Suzuki N
Melatonin attenuates lipopolysaccharide-induced acute lung inflammation in sleep-deprived mice.	/pubmed/18673421	Lee YD, Kim JY, Lee KH, Kwak YJ, Lee SK, Kim OS, Song DY, Lee JH, Baik TK, Kim BJ, Kim JY, Baik HW.	J Pineal Res. 2009 Jan;46(1):53-7. Epub 2008 Jul 29.	J Pineal Res. 2009	PubMed	citation	PMID:18673421	pubmed	18673421	create date:2008/08/05 | first author:Lee YD
The impact of N-nitrosomelatonin as nitric oxide donor in cell culture experiments.	/pubmed/18673420	Berchner-Pfannschmidt U, Tug S, Trinidad B, Becker M, Oehme F, Flamme I, Fandrey J, Kirsch M.	J Pineal Res. 2008 Nov;45(4):489-96. Epub 2008 Jul 31.	J Pineal Res. 2008	PubMed	citation	PMID:18673420	pubmed	18673420	create date:2008/08/05 | first author:Berchner-Pfannschmidt U
Sympathetic nervous system modulates the ocular hypotensive action of MT2-melatonin receptors in normotensive rabbits.	/pubmed/18673419	Alarma-Estrany P, Crooke A, Mediero A, Peláez T, Pintor J.	J Pineal Res. 2008 Nov;45(4):468-75. Epub 2008 Jul 31.	J Pineal Res. 2008	PubMed	citation	PMID:18673419	pubmed	18673419	create date:2008/08/05 | first author:Alarma-Estrany P
Melatonin and the circadian entrainment of metabolic and hormonal activities in primary isolated adipocytes.	/pubmed/18662218	Alonso-Vale MI, Andreotti S, Mukai PY, Borges-Silva CN, Peres SB, Cipolla-Neto J, Lima FB.	J Pineal Res. 2008 Nov;45(4):422-9. Epub 2008 Jul 25.	J Pineal Res. 2008	PubMed	citation	PMID:18662218	pubmed	18662218	create date:2008/07/30 | first author:Alonso-Vale MI
The melatonin metabolite N-acetyl-5-methoxykynuramine is a potent singlet oxygen scavenger.	/pubmed/18643875	Schaefer M, Hardeland R.	J Pineal Res. 2009 Jan;46(1):49-52. Epub 2008 Jun 28.	J Pineal Res. 2009	PubMed	citation	PMID:18643875	pubmed	18643875	create date:2008/07/23 | first author:Schaefer M
Melatonin as a negative mitogenic hormonal regulator of human prostate epithelial cell growth: potential mechanisms and clinical significance.	/pubmed/18637986	Tam CW, Chan KW, Liu VW, Pang B, Yao KM, Shiu SY.	J Pineal Res. 2008 Nov;45(4):403-12. Epub 2008 Jul 10.	J Pineal Res. 2008	PubMed	citation	PMID:18637986	pubmed	18637986	create date:2008/07/22 | first author:Tam CW
Melatonin-evoked in vivo secretion of protein and amylase from the parotid gland of the anaesthetised rat.	/pubmed/18637985	Aras HC, Ekström J.	J Pineal Res. 2008 Nov;45(4):413-21. Epub 2008 Jul 10.	J Pineal Res. 2008	PubMed	citation	PMID:18637985	pubmed	18637985	create date:2008/07/22 | first author:Aras HC
Space radiation-induced inhibition of neurogenesis in the hippocampal dentate gyrus and memory impairment in mice: ameliorative potential of the melatonin metabolite, AFMK.	/pubmed/18631288	Manda K, Ueno M, Anzai K.	J Pineal Res. 2008 Nov;45(4):430-8. Epub 2008 Jul 2.	J Pineal Res. 2008	PubMed	citation	PMID:18631288	pubmed	18631288	create date:2008/07/18 | first author:Manda K
Title	URL	Description	Details	ShortDetails	Resource	Type	Identifiers	Db	EntrezUID	Properties
Increased melatonin synthesis in pineal glands of rats in streptozotocin induced type 1 diabetes.	/pubmed/18624957	Peschke E, Wolgast S, Bazwinsky I, Pönicke K, Muhlbauer E.	J Pineal Res. 2008 Nov;45(4):439-48. Epub 2008 Jul 1.	J Pineal Res. 2008	PubMed	citation	PMID:18624957	pubmed	18624957	create date:2008/07/16 | first author:Peschke E
Melatonin in grape, not just a myth, maybe a panacea.	/pubmed/18624956	Iriti M.	J Pineal Res. 2009 Apr;46(3):353. Epub 2008 Jul 1. No abstract available.	J Pineal Res. 2009	PubMed	citation	PMID:18624956	pubmed	18624956	create date:2008/07/16 | first author:Iriti M
Melatonin decreases matrix metalloproteinase-9 activation and expression and attenuates reperfusion-induced hemorrhage following transient focal cerebral ischemia in rats.	/pubmed/18624955	Hung YC, Chen TY, Lee EJ, Chen WL, Huang SY, Lee WT, Lee MY, Chen HY, Wu TS.	J Pineal Res. 2008 Nov;45(4):459-67. Epub 2008 Jul 2.	J Pineal Res. 2008	PubMed	citation	PMID:18624955	pubmed	18624955	create date:2008/07/16 | first author:Hung YC
Melatonin is able to prevent the liver of old castrated female rats from oxidative and pro-inflammatory damage.	/pubmed/18573161	Kireev RA, Tresguerres AC, Garcia C, Ariznavarreta C, Vara E, Tresguerres JA.	J Pineal Res. 2008 Nov;45(4):394-402. Epub 2008 Jun 18.	J Pineal Res. 2008	PubMed	citation	PMID:18573161	pubmed	18573161	create date:2008/06/25 | first author:Kireev RA
Dual effects of melatonin on oxidative stress after surgical brain injury in rats.	/pubmed/18573160	Lee S, Jadhav V, Ayer RE, Rojas H, Hyong A, Lekic T, Tang J, Zhang JH.	J Pineal Res. 2009 Jan;46(1):43-8. Epub 2008 Jun 18.	J Pineal Res. 2009	PubMed	citation	PMID:18573160	pubmed	18573160	create date:2008/06/25 | first author:Lee S
The rat pineal gland comprises an endocannabinoid system.	/pubmed/18554250	Koch M, Habazettl I, Dehghani F, Korf HW.	J Pineal Res. 2008 Nov;45(4):351-60. Epub 2008 Jun 11.	J Pineal Res. 2008	PubMed	citation	PMID:18554250	pubmed	18554250	create date:2008/06/17 | first author:Koch M
The role of proline residues in the structure and function of human MT2 melatonin receptor.	/pubmed/18544139	Mazna P, Grycova L, Balik A, Zemkova H, Friedlova E, Obsilova V, Obsil T, Teisinger J.	J Pineal Res. 2008 Nov;45(4):361-72. Epub 2008 Jun 9.	J Pineal Res. 2008	PubMed	citation	PMID:18544139	pubmed	18544139	create date:2008/06/12 | first author:Mazna P
Decreased MT1 and MT2 melatonin receptor expression in extrapineal tissues of the rat during physiological aging.	/pubmed/18513209	Sánchez-Hidalgo M, Guerrero Montávez JM, Carrascosa-Salmoral Mdel P, Naranjo Gutierrez Mdel C, Lardone PJ, de la Lastra Romero CA.	J Pineal Res. 2009 Jan;46(1):29-35. Epub 2008 May 28.	J Pineal Res. 2009	PubMed	citation	PMID:18513209	pubmed	18513209	create date:2008/06/03 | first author:Sánchez-Hidalgo M
Estrogen cross-talk with the melatonin signaling pathway in human osteoblasts derived from adolescent idiopathic scoliosis patients.	/pubmed/18507714	Letellier K, Azeddine B, Parent S, Labelle H, Rompré PH, Moreau A, Moldovan F.	J Pineal Res. 2008 Nov;45(4):383-93. Epub 2008 May 26. Erratum in: J Pineal Res. 2009 Apr;46(3):354.	J Pineal Res. 2008	PubMed	citation	PMID:18507714	pubmed	18507714	create date:2008/05/30 | first author:Letellier K
Treatment with testosterone or estradiol in melatonin treated females and males MRL/MpJ-Faslpr mice induces negative effects in developing systemic lupus erythematosus.	/pubmed/18507713	Jimenez-Caliani AJ, Jimenez-Jorge S, Molinero P, Rubio A, Guerrero JM, Osuna C.	J Pineal Res. 2008 Sep;45(2):204-11. Epub 2008 May 27.	J Pineal Res. 2008	PubMed	citation	PMID:18507713	pubmed	18507713	create date:2008/05/30 | first author:Jimenez-Caliani AJ
Protection against cell death and sustained tyrosine hydroxylase phosphorylation in hydrogen peroxide- and MPP-treated human neuroblastoma cells with melatonin.	/pubmed/18507712	Chetsawang B, Chetsawang J, Govitrapong P.	J Pineal Res. 2009 Jan;46(1):36-42. Epub 2008 May 27.	J Pineal Res. 2009	PubMed	citation	PMID:18507712	pubmed	18507712	create date:2008/05/30 | first author:Chetsawang B
Chronodisruption and melatonin: the need for sensible exposure metrics in epidemiological studies.	/pubmed/18498328	Erren TC, Reiter RJ, Piekarski C.	J Pineal Res. 2008 Oct;45(3):335-6. Epub 2008 May 21. No abstract available.	J Pineal Res. 2008	PubMed	citation	PMID:18498328	pubmed	18498328	create date:2008/05/24 | first author:Erren TC
Effects of melatonin on in vitro maturation of porcine oocyte and expression of melatonin receptor RNA in cumulus and granulosa cells.	/pubmed/18494781	Kang JT, Koo OJ, Kwon DK, Park HJ, Jang G, Kang SK, Lee BC.	J Pineal Res. 2009 Jan;46(1):22-8. Epub 2008 May 20. Erratum in: J Pineal Res. 2009 Aug;47(1):107.	J Pineal Res. 2009	PubMed	citation	PMID:18494781	pubmed	18494781	create date:2008/05/23 | first author:Kang JT
ROCK-regulated cytoskeletal dynamics participate in the inhibitory effect of melatonin on cancer cell migration.	/pubmed/18482340	Ortíz-López L, Morales-Mulia S, Ramírez-Rodríguez G, Benítez-King G.	J Pineal Res. 2009 Jan;46(1):15-21. Epub 2008 May 12.	J Pineal Res. 2009	PubMed	citation	PMID:18482340	pubmed	18482340	create date:2008/05/17 | first author:Ortíz-López L
Melatonin ameliorates calcium homeostasis in myocardial and ischemia-reperfusion injury in chronically hypoxic rats.	/pubmed/18482339	Yeung HM, Hung MW, Fung ML.	J Pineal Res. 2008 Nov;45(4):373-82. Epub 2008 May 12.	J Pineal Res. 2008	PubMed	citation	PMID:18482339	pubmed	18482339	create date:2008/05/17 | first author:Yeung HM
Melatonin prevents oxidized low-density lipoprotein-induced increase of myosin light chain kinase activation and expression in HUVEC through ERK/MAPK signal transduction.	/pubmed/18435720	Zhu HQ, Cheng XW, Xiao LL, Jiang ZK, Zhou Q, Gui SY, Wei W, Wang Y.	J Pineal Res. 2008 Oct;45(3):328-34. Epub 2008 Apr 23.	J Pineal Res. 2008	PubMed	citation	PMID:18435720	pubmed	18435720	create date:2008/04/26 | first author:Zhu HQ
Photo-degradation of melatonin: influence of argon, hydrogenperoxide, and ethanol.	/pubmed/18431830	Brömme HJ, Peschke E, Israel G.	J Pineal Res. 2008 May;44(4):366-72.	J Pineal Res. 2008	PubMed	citation	PMID:18431830	pubmed	18431830	create date:2008/04/24 | first author:Brömme HJ
Matrix metalloproteinase-9 and metalloproteinase-2 activity and expression is reduced by melatonin during experimental colitis.	/pubmed/18429971	Esposito E, Mazzon E, Riccardi L, Caminiti R, Meli R, Cuzzocrea S.	J Pineal Res. 2008 Sep;45(2):166-73. Epub 2008 Apr 21.	J Pineal Res. 2008	PubMed	citation	PMID:18429971	pubmed	18429971	create date:2008/04/24 | first author:Esposito E
Melatonin represses oxidative stress-induced activation of the MAP kinase and mTOR signaling pathways in H4IIE hepatoma cells through inhibition of Ras.	/pubmed/18410586	Kimball SR, Abbas A, Jefferson LS.	J Pineal Res. 2008 May;44(4):379-86.	J Pineal Res. 2008	PubMed	citation	PMID:18410586	pubmed	18410586	create date:2008/04/16 | first author:Kimball SR
Regression of herpes viral infection symptoms using melatonin and SB-73: comparison with Acyclovir.	/pubmed/18410585	Nunes Oda S, Pereira Rde S.	J Pineal Res. 2008 May;44(4):373-8.	J Pineal Res. 2008	PubMed	citation	PMID:18410585	pubmed	18410585	create date:2008/04/16 | first author:Nunes Oda S
Effect of oral melatonin on the procoagulant response to acute psychosocial stress in healthy men: a randomized placebo-controlled study.	/pubmed/18410584	Wirtz PH, Bärtschi C, Spillmann M, Ehlert U, von Känel R.	J Pineal Res. 2008 May;44(4):358-65.	J Pineal Res. 2008	PubMed	citation	PMID:18410584	pubmed	18410584	create date:2008/04/16 | first author:Wirtz PH
Melatonin, consciousness, and traumatic stress.	/pubmed/18410583	Bob P, Fedor-Freybergh P.	J Pineal Res. 2008 May;44(4):341-7. Review.	J Pineal Res. 2008	PubMed	citation	PMID:18410583	pubmed	18410583	create date:2008/04/16 | first author:Bob P
Favorable effects of a prolonged treatment with melatonin on the level of oxidative damage and neurodegeneration in senescence-accelerated mice.	/pubmed/18410310	Caballero B, Vega-Naredo I, Sierra V, Huidobro-Fernández C, Soria-Valles C, De Gonzalo-Calvo D, Tolivia D, Gutierrez-Cuesta J, Pallas M, Camins A, Rodríguez-Colunga MJ, Coto-Montes A.	J Pineal Res. 2008 Oct;45(3):302-11. Epub 2008 Apr 13.	J Pineal Res. 2008	PubMed	citation	PMID:18410310	pubmed	18410310	create date:2008/04/16 | first author:Caballero B
Melatonin protects from hepatic reperfusion injury through inhibition of IKK and JNK pathways and modification of cell proliferation.	/pubmed/18410309	Liang R, Nickkholgh A, Hoffmann K, Kern M, Schneider H, Sobirey M, Zorn M, Büchler MW, Schemmer P.	J Pineal Res. 2009 Jan;46(1):8-14. Epub 2008 Apr 11.	J Pineal Res. 2009	PubMed	citation	PMID:18410309	pubmed	18410309	create date:2008/04/16 | first author:Liang R
Regulatory influence of melatonin on collagen accumulation in the infarcted heart scar.	/pubmed/18384532	Drobnik J, Karbownik-Lewińska M, Szczepanowska A, Słotwińska D, Olczak S, Jakubowski L, Dabrowski R.	J Pineal Res. 2008 Oct;45(3):285-90. Epub 2008 Apr 1.	J Pineal Res. 2008	PubMed	citation	PMID:18384532	pubmed	18384532	create date:2008/04/04 | first author:Drobnik J
Can disturbances in the atmospheric electric field created by powerline corona ions disrupt melatonin production in the pineal gland?	/pubmed/18384531	Henshaw DL, Ward JP, Matthews JC.	J Pineal Res. 2008 Nov;45(4):341-50. Epub 2008 Apr 1. Review.	J Pineal Res. 2008	PubMed	citation	PMID:18384531	pubmed	18384531	create date:2008/04/04 | first author:Henshaw DL
Critical role of glutathione in melatonin enhancement of tumor necrosis factor and ionizing radiation-induced apoptosis in prostate cancer cells in vitro.	/pubmed/18384530	Sainz RM, Reiter RJ, Tan DX, Roldan F, Natarajan M, Quiros I, Hevia D, Rodriguez C, Mayo JC.	J Pineal Res. 2008 Oct;45(3):258-70. Epub 2008 Apr 2.	J Pineal Res. 2008	PubMed	citation	PMID:18384530	pubmed	18384530	create date:2008/04/04 | first author:Sainz RM
Cytoprotective effects of melatonin on C6 astroglial cells exposed to glutamate excitotoxicity and oxidative stress.	/pubmed/18373557	Das A, Belagodu A, Reiter RJ, Ray SK, Banik NL.	J Pineal Res. 2008 Sep;45(2):117-24. Epub 2008 Mar 26.	J Pineal Res. 2008	PubMed	citation	PMID:18373557	pubmed	18373557	create date:2008/04/01 | first author:Das A
Protective effects of melatonin against caustic esophageal burn injury in rats.	/pubmed/18373556	Larios-Arceo F, Ortiz GG, Huerta M, Leal-Cortés C, Saldaña JA, Bitzer-Quintero OK, Rodríguez-Reynoso S.	J Pineal Res. 2008 Sep;45(2):219-23. Epub 2008 Mar 26.	J Pineal Res. 2008	PubMed	citation	PMID:18373556	pubmed	18373556	create date:2008/04/01 | first author:Larios-Arceo F
Melatonin preserves fetal growth in rats by protecting against ischemia/reperfusion-induced oxidative/nitrosative mitochondrial damage in the placenta.	/pubmed/18373555	Nagai R, Watanabe K, Wakatsuki A, Hamada F, Shinohara K, Hayashi Y, Imamura R, Fukaya T.	J Pineal Res. 2008 Oct;45(3):271-6. Epub 2008 Mar 26.	J Pineal Res. 2008	PubMed	citation	PMID:18373555	pubmed	18373555	create date:2008/04/01 | first author:Nagai R
Epigenetic targets for melatonin: induction of histone H3 hyperacetylation and gene expression in C17.2 neural stem cells.	/pubmed/18373554	Sharma R, Ottenhof T, Rzeczkowska PA, Niles LP.	J Pineal Res. 2008 Oct;45(3):277-84. Epub 2008 Mar 26.	J Pineal Res. 2008	PubMed	citation	PMID:18373554	pubmed	18373554	create date:2008/04/01 | first author:Sharma R
Suppressive action of melatonin on the TH-2 immune response in rats infected with Trypanosoma cruzi.	/pubmed/18373553	Santello FH, Frare EO, dos Santos CD, Caetano LC, Alonso Toldo MP, do Prado JC Jr.	J Pineal Res. 2008 Oct;45(3):291-6. Epub 2008 Mar 26.	J Pineal Res. 2008	PubMed	citation	PMID:18373553	pubmed	18373553	create date:2008/04/01 | first author:Santello FH
Optimized synthesis of the melatonin metabolite N1-acetyl-N2-formyl-5-methoxykynuramine (AFMK).	/pubmed/18373552	Ximenes VF.	J Pineal Res. 2008 Oct;45(3):297-301. Epub 2008 Mar 26.	J Pineal Res. 2008	PubMed	citation	PMID:18373552	pubmed	18373552	create date:2008/04/01 | first author:Ximenes VF
Antioxidative effects of melatonin administration in elderly primary essential hypertension patients.	/pubmed/18363674	Kedziora-Kornatowska K, Szewczyk-Golec K, Czuczejko J, Pawluk H, van Marke de Lumen K, Kozakiewicz M, Bartosz G, Kedziora J.	J Pineal Res. 2008 Oct;45(3):312-7. Epub 2008 Mar 25.	J Pineal Res. 2008	PubMed	citation	PMID:18363674	pubmed	18363674	create date:2008/03/28 | first author:Kedziora-Kornatowska K
Involvement of the cGMP pathway in mediating the insulin-inhibitory effect of melatonin in pancreatic beta-cells.	/pubmed/18363673	Stumpf I, Mühlbauer E, Peschke E.	J Pineal Res. 2008 Oct;45(3):318-27. Epub 2008 Mar 25.	J Pineal Res. 2008	PubMed	citation	PMID:18363673	pubmed	18363673	create date:2008/03/28 | first author:Stumpf I
C-terminal domains within human MT1 and MT2 melatonin receptors are involved in internalization processes.	/pubmed/18341518	Sethi S, Adams W, Pollock J, Witt-Enderby PA.	J Pineal Res. 2008 Sep;45(2):212-8. Epub 2008 Mar 14.	J Pineal Res. 2008	PubMed	citation	PMID:18341518	pubmed	18341518	create date:2008/03/18 | first author:Sethi S
Potential role of tryptophan derivatives in stress responses characterized by the generation of reactive oxygen and nitrogen species.	/pubmed/18341517	Peyrot F, Ducrocq C.	J Pineal Res. 2008 Oct;45(3):235-46. Epub 2008 Mar 14. Review.	J Pineal Res. 2008	PubMed	citation	PMID:18341517	pubmed	18341517	create date:2008/03/18 | first author:Peyrot F
Melatonin uptake in prostate cancer cells: intracellular transport versus simple passive diffusion.	/pubmed/18341516	Hevia D, Sainz RM, Blanco D, Quirós I, Tan DX, Rodríguez C, Mayo JC.	J Pineal Res. 2008 Oct;45(3):247-57. Epub 2008 Mar 14.	J Pineal Res. 2008	PubMed	citation	PMID:18341516	pubmed	18341516	create date:2008/03/18 | first author:Hevia D
Fetal/placental regulation of maternal melatonin in rats.	/pubmed/18339129	Tamura H, Takayama H, Nakamura Y, Reiter RJ, Sugino N.	J Pineal Res. 2008 Apr;44(3):335-40.	J Pineal Res. 2008	PubMed	citation	PMID:18339129	pubmed	18339129	create date:2008/03/15 | first author:Tamura H
Novel bromomelatonin derivatives suppress osteoclastic activity and increase osteoblastic activity: implications for the treatment of bone diseases.	/pubmed/18339128	Suzuki N, Somei M, Kitamura K, Reiter RJ, Hattori A.	J Pineal Res. 2008 Apr;44(3):326-34.	J Pineal Res. 2008	PubMed	citation	PMID:18339128	pubmed	18339128	create date:2008/03/15 | first author:Suzuki N
Melatonin antagonizes the intrinsic pathway of apoptosis via mitochondrial targeting of Bcl-2.	/pubmed/18339127	Radogna F, Cristofanon S, Paternoster L, D'Alessio M, De Nicola M, Cerella C, Dicato M, Diederich M, Ghibelli L.	J Pineal Res. 2008 Apr;44(3):316-25.	J Pineal Res. 2008	PubMed	citation	PMID:18339127	pubmed	18339127	create date:2008/03/15 | first author:Radogna F
Effects of exogenous melatonin and circadian synchronization on tumor progression in melanoma-bearing C57BL6 mice.	/pubmed/18339126	Otálora BB, Madrid JA, Alvarez N, Vicente V, Rol MA.	J Pineal Res. 2008 Apr;44(3):307-15.	J Pineal Res. 2008	PubMed	citation	PMID:18339126	pubmed	18339126	create date:2008/03/15 | first author:Otálora BB
Effect of melatonin on apoptosis, proliferation and differentiation of urothelial cells after cyclophosphamide treatment.	/pubmed/18339125	Zupancic D, Jezernik K, Vidmar G.	J Pineal Res. 2008 Apr;44(3):299-306.	J Pineal Res. 2008	PubMed	citation	PMID:18339125	pubmed	18339125	create date:2008/03/15 | first author:Zupancic D
MT1 melatonin receptor internalization underlies melatonin-induced morphologic changes in Chinese hamster ovary cells and these processes are dependent on Gi proteins, MEK 1/2 and microtubule modulation.	/pubmed/18339124	Bondi CD, McKeon RM, Bennett JM, Ignatius PF, Brydon L, Jockers R, Melan MA, Witt-Enderby PA.	J Pineal Res. 2008 Apr;44(3):288-98.	J Pineal Res. 2008	PubMed	citation	PMID:18339124	pubmed	18339124	create date:2008/03/15 | first author:Bondi CD
Oxidative stress impairs oocyte quality and melatonin protects oocytes from free radical damage and improves fertilization rate.	/pubmed/18339123	Tamura H, Takasaki A, Miwa I, Taniguchi K, Maekawa R, Asada H, Taketani T, Matsuoka A, Yamagata Y, Shimamura K, Morioka H, Ishikawa H, Reiter RJ, Sugino N.	J Pineal Res. 2008 Apr;44(3):280-7.	J Pineal Res. 2008	PubMed	citation	PMID:18339123	pubmed	18339123	create date:2008/03/15 | first author:Tamura H
Effects of mobile phone electromagnetic fields at nonthermal SAR values on melatonin and body weight of Djungarian hamsters (Phodopus sungorus).	/pubmed/18339122	Lerchl A, Krüger H, Niehaus M, Streckert JR, Bitz AK, Hansen V.	J Pineal Res. 2008 Apr;44(3):267-72.	J Pineal Res. 2008	PubMed	citation	PMID:18339122	pubmed	18339122	create date:2008/03/15 | first author:Lerchl A
Acute allograft rejection and immunosuppression: influence on endogenous melatonin secretion.	/pubmed/18339121	Cardell M, Jung FJ, Zhai W, Hillinger S, Welp A, Manz B, Weder W, Korom S.	J Pineal Res. 2008 Apr;44(3):261-6.	J Pineal Res. 2008	PubMed	citation	PMID:18339121	pubmed	18339121	create date:2008/03/15 | first author:Cardell M
Protective effect of melatonin on Ca2+ homeostasis and contractility in acute cholecystitis.	/pubmed/18339120	Gomez-Pinilla PJ, Camello PJ, Pozo MJ.	J Pineal Res. 2008 Apr;44(3):250-60.	J Pineal Res. 2008	PubMed	citation	PMID:18339120	pubmed	18339120	create date:2008/03/15 | first author:Gomez-Pinilla PJ
N-nitrosomelatonin outcompetes S-nitrosocysteine in inhibiting glyceraldehyde 3-phosphate dehydrogenase: first evidence that N-nitrosomelatonin can modify protein function.	/pubmed/18339119	Kirsch M, de Groot H.	J Pineal Res. 2008 Apr;44(3):244-9.	J Pineal Res. 2008	PubMed	citation	PMID:18339119	pubmed	18339119	create date:2008/03/15 | first author:Kirsch M
Melatonin ameliorates hippocampal nitric oxide production and large conductance calcium-activated potassium channel activity in chronic intermittent hypoxia.	/pubmed/18339118	Tjong YW, Li MF, Hung MW, Fung ML.	J Pineal Res. 2008 Apr;44(3):234-43.	J Pineal Res. 2008	PubMed	citation	PMID:18339118	pubmed	18339118	create date:2008/03/15 | first author:Tjong YW
Title	URL	Description	Details	ShortDetails	Resource	Type	Identifiers	Db	EntrezUID	Properties
Keeping track of time under ice and snow in a sub-arctic lake: plasma melatonin rhythms in Arctic charr overwintering under natural conditions.	/pubmed/18339117	Strand JE, Aarseth JJ, Hanebrekke TL, Jørgensen EH.	J Pineal Res. 2008 Apr;44(3):227-33.	J Pineal Res. 2008	PubMed	citation	PMID:18339117	pubmed	18339117	create date:2008/03/15 | first author:Strand JE
Melatonin usage in ulcerative colitis: a case report.	/pubmed/18331546	Maldonado MD, Calvo JR.	J Pineal Res. 2008 Oct;45(3):339-40. Epub 2008 Mar 10. No abstract available.	J Pineal Res. 2008	PubMed	citation	PMID:18331546	pubmed	18331546	create date:2008/03/12 | first author:Maldonado MD
Chronotherapy beyond blood pressure reduction?	/pubmed/18318705	Simko F, Paulis L.	J Pineal Res. 2008 Sep;45(2):227-8. Epub 2008 Mar 3. No abstract available.	J Pineal Res. 2008	PubMed	citation	PMID:18318705	pubmed	18318705	create date:2008/03/06 | first author:Simko F
Age-related alterations in Ca2+ signals and mitochondrial membrane potential in exocrine cells are prevented by melatonin.	/pubmed/18318704	Camello-Almaraz C, Gomez-Pinilla PJ, Pozo MJ, Camello PJ.	J Pineal Res. 2008 Sep;45(2):191-8. Epub 2008 Mar 3.	J Pineal Res. 2008	PubMed	citation	PMID:18318704	pubmed	18318704	create date:2008/03/06 | first author:Camello-Almaraz C
Melatonin receptor antagonist luzindole is a powerful radical scavenger in vitro.	/pubmed/18318703	Mathes AM, Wolf B, Rensing H.	J Pineal Res. 2008 Oct;45(3):337-8. Epub 2008 Mar 3. No abstract available.	J Pineal Res. 2008	PubMed	citation	PMID:18318703	pubmed	18318703	create date:2008/03/06 | first author:Mathes AM
Human placental trophoblasts synthesize melatonin and express its receptors.	/pubmed/18312298	Lanoix D, Beghdadi H, Lafond J, Vaillancourt C.	J Pineal Res. 2008 Aug;45(1):50-60. Epub 2008 Feb 25.	J Pineal Res. 2008	PubMed	citation	PMID:18312298	pubmed	18312298	create date:2008/03/04 | first author:Lanoix D
Melatonin decreases TLR3-mediated inflammatory factor expression via inhibition of NF-kappa B activation in respiratory syncytial virus-infected RAW264.7 macrophages.	/pubmed/18312297	Huang SH, Cao XJ, Wei W.	J Pineal Res. 2008 Aug;45(1):93-100. Epub 2008 Feb 25.	J Pineal Res. 2008	PubMed	citation	PMID:18312297	pubmed	18312297	create date:2008/03/04 | first author:Huang SH
Melatonin prevents the injury-induced decline of Akt/forkhead transcription factors phosphorylation.	/pubmed/18312296	Koh PO.	J Pineal Res. 2008 Sep;45(2):199-203. Epub 2008 Feb 25.	J Pineal Res. 2008	PubMed	citation	PMID:18312296	pubmed	18312296	create date:2008/03/04 | first author:Koh PO
Role of melatonin in regulating matrix metalloproteinase-9 via tissue inhibitors of metalloproteinase-1 during protection against endometriosis.	/pubmed/18298469	Paul S, Sharma AV, Mahapatra PD, Bhattacharya P, Reiter RJ, Swarnakar S.	J Pineal Res. 2008 May;44(4):439-49. Epub 2008 Feb 19.	J Pineal Res. 2008	PubMed	citation	PMID:18298469	pubmed	18298469	create date:2008/02/27 | first author:Paul S
Selective estrogen enzyme modulator actions of melatonin in human breast cancer cells.	/pubmed/18298468	Gonzalez A, Cos S, Martinez-Campa C, Alonso-Gonzalez C, Sanchez-Mateos S, Mediavilla MD, Sanchez-Barcelo EJ.	J Pineal Res. 2008 Aug;45(1):86-92. Epub 2008 Feb 19.	J Pineal Res. 2008	PubMed	citation	PMID:18298468	pubmed	18298468	create date:2008/02/27 | first author:Gonzalez A
Melatonin treatment in peri- and postmenopausal women elevates serum high-density lipoprotein cholesterol levels without influencing total cholesterol levels.	/pubmed/18298467	Tamura H, Nakamura Y, Narimatsu A, Yamagata Y, Takasaki A, Reiter RJ, Sugino N.	J Pineal Res. 2008 Aug;45(1):101-5. Epub 2008 Feb 19.	J Pineal Res. 2008	PubMed	citation	PMID:18298467	pubmed	18298467	create date:2008/02/27 | first author:Tamura H
Acute sleep-promoting action of the melatonin agonist, ramelteon, in the rat.	/pubmed/18298466	Fisher SP, Davidson K, Kulla A, Sugden D.	J Pineal Res. 2008 Sep;45(2):125-32. Epub 2008 Feb 19.	J Pineal Res. 2008	PubMed	citation	PMID:18298466	pubmed	18298466	create date:2008/02/27 | first author:Fisher SP
Moonlight affects nocturnal Period2 transcript levels in the pineal gland of the reef fish Siganus guttatus.	/pubmed/18298465	Sugama N, Park JG, Park YJ, Takeuchi Y, Kim SJ, Takemura A.	J Pineal Res. 2008 Sep;45(2):133-41. Epub 2008 Feb 19.	J Pineal Res. 2008	PubMed	citation	PMID:18298465	pubmed	18298465	create date:2008/02/27 | first author:Sugama N
Therapeutic effects of melatonin on peritonitis-induced septic shock with multiple organ dysfunction syndrome in rats.	/pubmed/18298464	Wu JY, Tsou MY, Chen TH, Chen SJ, Tsao CM, Wu CC.	J Pineal Res. 2008 Aug;45(1):106-16. Epub 2008 Feb 19.	J Pineal Res. 2008	PubMed	citation	PMID:18298464	pubmed	18298464	create date:2008/02/27 | first author:Wu JY
Melatonin regulates matrix metalloproteinases after traumatic experimental spinal cord injury.	/pubmed/18298463	Esposito E, Genovese T, Caminiti R, Bramanti P, Meli R, Cuzzocrea S.	J Pineal Res. 2008 Sep;45(2):149-56. Epub 2008 Feb 19.	J Pineal Res. 2008	PubMed	citation	PMID:18298463	pubmed	18298463	create date:2008/02/27 | first author:Esposito E
Melatonin impairs NADPH oxidase assembly and decreases superoxide anion production in microglia exposed to amyloid-beta1-42.	/pubmed/18298462	Zhou J, Zhang S, Zhao X, Wei T.	J Pineal Res. 2008 Sep;45(2):157-65. Epub 2008 Feb 19.	J Pineal Res. 2008	PubMed	citation	PMID:18298462	pubmed	18298462	create date:2008/02/27 | first author:Zhou J
Wake and sleep hypothalamic regulation in diurnal and nocturnal chronotypes.	/pubmed/18298461	Rial RV, Akaârir M, Gamundi A, Garau C, Aparicio S, Tejada S, Gené L, Nicolau MC, Esteban S.	J Pineal Res. 2008 Sep;45(2):225-6. Epub 2008 Feb 19. No abstract available.	J Pineal Res. 2008	PubMed	citation	PMID:18298461	pubmed	18298461	create date:2008/02/27 | first author:Rial RV
Melatonin stimulates osteointegration of dental implants.	/pubmed/18298460	Cutando A, Gómez-Moreno G, Arana C, Muñoz F, Lopez-Peña M, Stephenson J, Reiter RJ.	J Pineal Res. 2008 Sep;45(2):174-9. Epub 2008 Feb 19.	J Pineal Res. 2008	PubMed	citation	PMID:18298460	pubmed	18298460	create date:2008/02/27 | first author:Cutando A
Dynamic physiological and molecular changes in gastric ulcer healing achieved by melatonin and its precursor L-tryptophan in rats.	/pubmed/18298459	Konturek PC, Konturek SJ, Burnat G, Brzozowski T, Brzozowska I, Reiter RJ.	J Pineal Res. 2008 Sep;45(2):180-90. Epub 2008 Feb 19.	J Pineal Res. 2008	PubMed	citation	PMID:18298459	pubmed	18298459	create date:2008/02/27 | first author:Konturek PC
Melatonin as an antibiotic: new insights into the actions of this ubiquitous molecule.	/pubmed/18289175	Tekbas OF, Ogur R, Korkmaz A, Kilic A, Reiter RJ.	J Pineal Res. 2008 Mar;44(2):222-6.	J Pineal Res. 2008	PubMed	citation	PMID:18289175	pubmed	18289175	create date:2008/02/22 | first author:Tekbas OF
Protective effect of melatonin against hippocampal injury of rats with intermittent hypoxia.	/pubmed/18289174	Hung MW, Tipoe GL, Poon AM, Reiter RJ, Fung ML.	J Pineal Res. 2008 Mar;44(2):214-21.	J Pineal Res. 2008	PubMed	citation	PMID:18289174	pubmed	18289174	create date:2008/02/22 | first author:Hung MW
Melatonin reduces the neuronal loss, downregulation of dopamine transporter, and upregulation of D2 receptor in rotenone-induced parkinsonian rats.	/pubmed/18289173	Lin CH, Huang JY, Ching CH, Chuang JI.	J Pineal Res. 2008 Mar;44(2):205-13.	J Pineal Res. 2008	PubMed	citation	PMID:18289173	pubmed	18289173	create date:2008/02/22 | first author:Lin CH
Melatonin decreases mortality following severe subarachnoid hemorrhage.	/pubmed/18289172	Ayer RE, Sugawara T, Chen W, Tong W, Zhang JH.	J Pineal Res. 2008 Mar;44(2):197-204.	J Pineal Res. 2008	PubMed	citation	PMID:18289172	pubmed	18289172	create date:2008/02/22 | first author:Ayer RE
Melatonin mitigates oxidative damage and apoptosis in mouse cerebellum induced by high-LET 56Fe particle irradiation.	/pubmed/18289171	Manda K, Ueno M, Anzai K.	J Pineal Res. 2008 Mar;44(2):189-96.	J Pineal Res. 2008	PubMed	citation	PMID:18289171	pubmed	18289171	create date:2008/02/22 | first author:Manda K
Melatonin prevents gestational hyperhomocysteinemia-associated alterations in neurobehavioral developments in rats.	/pubmed/18289170	Baydas G, Koz ST, Tuzcu M, Nedzvetsky VS.	J Pineal Res. 2008 Mar;44(2):181-8.	J Pineal Res. 2008	PubMed	citation	PMID:18289170	pubmed	18289170	create date:2008/02/22 | first author:Baydas G
Melatonin preserves superoxide dismutase activity in hypoglossal motoneurons of adult rats following peripheral nerve injury.	/pubmed/18289169	Chang HM, Huang YL, Lan CT, Wu UI, Hu ME, Youn SC.	J Pineal Res. 2008 Mar;44(2):172-80.	J Pineal Res. 2008	PubMed	citation	PMID:18289169	pubmed	18289169	create date:2008/02/22 | first author:Chang HM
Cytoprotective effects of melatonin against necrosis and apoptosis induced by ischemia/reperfusion injury in rat liver.	/pubmed/18289168	Kim SH, Lee SM.	J Pineal Res. 2008 Mar;44(2):165-71.	J Pineal Res. 2008	PubMed	citation	PMID:18289168	pubmed	18289168	create date:2008/02/22 | first author:Kim SH
Melatonin protects from the long-term consequences of a neonatal hypoxic-ischemic brain injury in rats.	/pubmed/18289167	Carloni S, Perrone S, Buonocore G, Longini M, Proietti F, Balduini W.	J Pineal Res. 2008 Mar;44(2):157-64.	J Pineal Res. 2008	PubMed	citation	PMID:18289167	pubmed	18289167	create date:2008/02/22 | first author:Carloni S
Chronic and acute melatonin effects in gerbil global forebrain ischemia: long-term neural and behavioral outcome.	/pubmed/18289166	Rennie K, de Butte M, Fréchette M, Pappas BA.	J Pineal Res. 2008 Mar;44(2):149-56.	J Pineal Res. 2008	PubMed	citation	PMID:18289166	pubmed	18289166	create date:2008/02/22 | first author:Rennie K
Exogenous melatonin administration modifies cutaneous vasoconstrictor response to whole body skin cooling in humans.	/pubmed/18289165	Aoki K, Zhao K, Yamazaki F, Sone R, Alvarez GE, Kosiba WA, Johnson JM.	J Pineal Res. 2008 Mar;44(2):141-8.	J Pineal Res. 2008	PubMed	citation	PMID:18289165	pubmed	18289165	create date:2008/02/22 | first author:Aoki K
Diurnal differences in melatonin effect on intracellular Ca2+ concentration in chicken spleen leukocytes in vitro.	/pubmed/18289164	Wronka M, Maleszewska M, Stepińska U, Markowska M.	J Pineal Res. 2008 Mar;44(2):134-40.	J Pineal Res. 2008	PubMed	citation	PMID:18289164	pubmed	18289164	create date:2008/02/22 | first author:Wronka M
Oral melatonin reduces blood coagulation activity: a placebo-controlled study in healthy young men.	/pubmed/18289163	Wirtz PH, Spillmann M, Bärtschi C, Ehlert U, von Känel R.	J Pineal Res. 2008 Mar;44(2):127-33.	J Pineal Res. 2008	PubMed	citation	PMID:18289163	pubmed	18289163	create date:2008/02/22 | first author:Wirtz PH
Melatonin modulates the expression of VEGF and HIF-1 alpha induced by CoCl2 in cultured cancer cells.	/pubmed/18289162	Dai M, Cui P, Yu M, Han J, Li H, Xiu R.	J Pineal Res. 2008 Mar;44(2):121-6.	J Pineal Res. 2008	PubMed	citation	PMID:18289162	pubmed	18289162	create date:2008/02/22 | first author:Dai M
The co-catalytic effect of chlorpromazine on peroxidase-mediated oxidation of melatonin: enhanced production of N1-acetyl-N2-formyl-5-methoxykynuramine.	/pubmed/18289161	Ximenes VF, Rodrigues AP, Cabello C, de Menezes ML, Fernandes JR.	J Pineal Res. 2008 Mar;44(2):115-20.	J Pineal Res. 2008	PubMed	citation	PMID:18289161	pubmed	18289161	create date:2008/02/22 | first author:Ximenes VF
Melatonin reduces body weight in goldfish (Carassius auratus): effects on metabolic resources and some feeding regulators.	/pubmed/18284553	De Pedro N, Martínez-Alvarez RM, Delgado MJ.	J Pineal Res. 2008 Aug;45(1):32-9. Epub 2008 Feb 12.	J Pineal Res. 2008	PubMed	citation	PMID:18284553	pubmed	18284553	create date:2008/02/21 | first author:De Pedro N
The oxidation products of melatonin derivatives exhibit acetylcholinesterase and butyrylcholinesterase inhibitory activity.	/pubmed/18284552	Siwicka A, Moleda Z, Wojtasiewicz K, Zawadzka A, Maurin JK, Panasiewicz M, Pacuszka T, Czarnocki Z.	J Pineal Res. 2008 Aug;45(1):40-9. Epub 2008 Feb 12.	J Pineal Res. 2008	PubMed	citation	PMID:18284552	pubmed	18284552	create date:2008/02/21 | first author:Siwicka A
Long-term postinfarction melatonin administration alters the expression of DHPR, RyR2, SERCA2, and MT2 and elevates the ANP level in the rat left ventricle.	/pubmed/18284551	Sallinen P, Mänttäri S, Leskinen H, Vakkuri O, Ruskoaho H, Saarela S.	J Pineal Res. 2008 Aug;45(1):61-9. Epub 2008 Feb 12.	J Pineal Res. 2008	PubMed	citation	PMID:18284551	pubmed	18284551	create date:2008/02/21 | first author:Sallinen P
In vivo actions of melatonin on the innate immune parameters in the teleost fish gilthead seabream.	/pubmed/18284550	Cuesta A, Cerezuela R, Esteban MA, Meseguer J.	J Pineal Res. 2008 Aug;45(1):70-8. Epub 2008 Feb 17.	J Pineal Res. 2008	PubMed	citation	PMID:18284550	pubmed	18284550	create date:2008/02/21 | first author:Cuesta A
Melatonin enhances pro-inflammatory cytokine levels and protects against Chagas disease.	/pubmed/18284549	Santello FH, Frare EO, Caetano LC, AlonsoToldo MP, do Prado JC Jr.	J Pineal Res. 2008 Aug;45(1):79-85. Epub 2008 Feb 17.	J Pineal Res. 2008	PubMed	citation	PMID:18284549	pubmed	18284549	create date:2008/02/21 | first author:Santello FH
The antiproliferative activity of melatonin in B65 rat dopaminergic neuroblastoma cells is related to the downregulation of cell cycle-related genes.	/pubmed/18284548	Pizarro JG, Yeste-Velasco M, Esparza JL, Verdaguer E, Pallàs M, Camins A, Folch J.	J Pineal Res. 2008 Aug;45(1):8-16. Epub 2008 Feb 14.	J Pineal Res. 2008	PubMed	citation	PMID:18284548	pubmed	18284548	create date:2008/02/21 | first author:Pizarro JG
Delayed melatonin administration promotes neuronal survival, neurogenesis and motor recovery, and attenuates hyperactivity and anxiety after mild focal cerebral ischemia in mice.	/pubmed/18284547	Kilic E, Kilic U, Bacigaluppi M, Guo Z, Abdallah NB, Wolfer DP, Reiter RJ, Hermann DM, Bassetti CL.	J Pineal Res. 2008 Sep;45(2):142-8. Epub 2008 Feb 14.	J Pineal Res. 2008	PubMed	citation	PMID:18284547	pubmed	18284547	create date:2008/02/21 | first author:Kilic E
Melatonin as an adjuvant to therapeutic prostate cancer vaccines.	/pubmed/18221313	Connor TP.	J Pineal Res. 2008 Sep;45(2):224. Epub 2008 Jan 21. No abstract available.	J Pineal Res. 2008	PubMed	citation	PMID:18221313	pubmed	18221313	create date:2008/01/29 | first author:Connor TP
Utility of melatonin to treat surgical stress after major vascular surgery--a safety study.	/pubmed/18205732	Kücükakin B, Lykkesfeldt J, Nielsen HJ, Reiter RJ, Rosenberg J, Gögenur I.	J Pineal Res. 2008 May;44(4):426-31. Epub 2008 Jan 15.	J Pineal Res. 2008	PubMed	citation	PMID:18205732	pubmed	18205732	create date:2008/01/22 | first author:Kücükakin B
Melatonin protects against endosulfan-induced oxidative tissue damage in rats.	/pubmed/18205731	Omurtag GZ, Tozan A, Sehirli AO, Sener G.	J Pineal Res. 2008 May;44(4):432-8. Epub 2008 Jan 15.	J Pineal Res. 2008	PubMed	citation	PMID:18205731	pubmed	18205731	create date:2008/01/22 | first author:Omurtag GZ
Consumption of vegetables alters morning urinary 6-sulfatoxymelatonin concentration.	/pubmed/18205730	Oba S, Nakamura K, Sahashi Y, Hattori A, Nagata C.	J Pineal Res. 2008 Aug;45(1):17-23. Epub 2008 Jan 15.	J Pineal Res. 2008	PubMed	citation	PMID:18205730	pubmed	18205730	create date:2008/01/22 | first author:Oba S
Presowing seed treatment with melatonin protects red cabbage seedlings against toxic copper ion concentrations.	/pubmed/18205729	Posmyk MM, Kuran H, Marciniak K, Janas KM.	J Pineal Res. 2008 Aug;45(1):24-31. Epub 2008 Jan 16.	J Pineal Res. 2008	PubMed	citation	PMID:18205729	pubmed	18205729	create date:2008/01/22 | first author:Posmyk MM
Melatonin accelerates the process of wound repair in full-thickness incisional wounds.	/pubmed/18205728	Pugazhenthi K, Kapoor M, Clarkson AN, Hall I, Appleton I.	J Pineal Res. 2008 May;44(4):387-96. Epub 2008 Jan 19.	J Pineal Res. 2008	PubMed	citation	PMID:18205728	pubmed	18205728	create date:2008/01/22 | first author:Pugazhenthi K
Function and expression of melatonin receptors on human pancreatic islets.	/pubmed/18194202	Ramracheya RD, Muller DS, Squires PE, Brereton H, Sugden D, Huang GC, Amiel SA, Jones PM, Persaud SJ.	J Pineal Res. 2008 Apr;44(3):273-9. Epub 2008 Jan 9.	J Pineal Res. 2008	PubMed	citation	PMID:18194202	pubmed	18194202	create date:2008/01/16 | first author:Ramracheya RD
Melatonin restores impaired contractility in aged guinea pig urinary bladder.	/pubmed/18194201	Gomez-Pinilla PJ, Gomez MF, Swärd K, Hedlund P, Hellstrand P, Camello PJ, Andersson KE, Pozo MJ.	J Pineal Res. 2008 May;44(4):416-25. Epub 2008 Jan 9.	J Pineal Res. 2008	PubMed	citation	PMID:18194201	pubmed	18194201	create date:2008/01/16 | first author:Gomez-Pinilla PJ
Novel pathway for N1-acetyl-5-methoxykynuramine: UVB-induced liberation of carbon monoxide from precursor N1-acetyl-N2-formyl-5-methoxykynuramine.	/pubmed/18194200	Seever K, Hardeland R.	J Pineal Res. 2008 May;44(4):450-5. Epub 2008 Jan 9.	J Pineal Res. 2008	PubMed	citation	PMID:18194200	pubmed	18194200	create date:2008/01/16 | first author:Seever K
Title	URL	Description	Details	ShortDetails	Resource	Type	Identifiers	Db	EntrezUID	Properties
Melatonin and ischemia-reperfusion injury of the brain.	/pubmed/18194199	Cervantes M, Moralí G, Letechipía-Vallejo G.	J Pineal Res. 2008 Aug;45(1):1-7. Epub 2008 Jan 9. Review.	J Pineal Res. 2008	PubMed	citation	PMID:18194199	pubmed	18194199	create date:2008/01/16 | first author:Cervantes M
Melatonin attenuates calpain upregulation, axonal damage and neuronal death in spinal cord injury in rats.	/pubmed/18086148	Samantaray S, Sribnick EA, Das A, Knaryan VH, Matzelle DD, Yallapragada AV, Reiter RJ, Ray SK, Banik NL.	J Pineal Res. 2008 May;44(4):348-57. Epub 2007 Dec 13.	J Pineal Res. 2008	PubMed	citation	PMID:18086148	pubmed	18086148	create date:2007/12/19 | first author:Samantaray S
Melatonin maintains mitochondrial membrane potential and attenuates activation of initiator (casp-9) and effector caspases (casp-3/casp-7) and PARP in UVR-exposed HaCaT keratinocytes.	/pubmed/18086147	Fischer TW, Zmijewski MA, Wortsman J, Slominski A.	J Pineal Res. 2008 May;44(4):397-407. Epub 2007 Dec 13.	J Pineal Res. 2008	PubMed	citation	PMID:18086147	pubmed	18086147	create date:2007/12/19 | first author:Fischer TW
Day/night differences in stress-induced gastric lesions in rats with an intact pineal gland or after pinealectomy.	/pubmed/18086146	Konturek SJ, Brzozowski T, Konturek PC, Zwirska-Korczala K, Reiter RJ.	J Pineal Res. 2008 May;44(4):408-15. Epub 2007 Dec 13.	J Pineal Res. 2008	PubMed	citation	PMID:18086146	pubmed	18086146	create date:2007/12/19 | first author:Konturek SJ
Intracellular signaling pathways involved in cell growth inhibition of human umbilical vein endothelial cells by melatonin.	/pubmed/18078456	Cui P, Yu M, Luo Z, Dai M, Han J, Xiu R, Yang Z.	J Pineal Res. 2008 Jan;44(1):107-14.	J Pineal Res. 2008	PubMed	citation	PMID:18078456	pubmed	18078456	create date:2007/12/15 | first author:Cui P
Melatonin attenuates the focal cerebral ischemic injury by inhibiting the dissociation of pBad from 14-3-3.	/pubmed/18078455	Koh PO.	J Pineal Res. 2008 Jan;44(1):101-6.	J Pineal Res. 2008	PubMed	citation	PMID:18078455	pubmed	18078455	create date:2007/12/15 | first author:Koh PO
Melatonin prevents nitric oxide-induced apoptosis by increasing the interaction between 14-3-3beta and p-Bad in SK-N-MC cells.	/pubmed/18078454	Choi SI, Joo SS, Yoo YM.	J Pineal Res. 2008 Jan;44(1):95-100.	J Pineal Res. 2008	PubMed	citation	PMID:18078454	pubmed	18078454	create date:2007/12/15 | first author:Choi SI
Activation of insulin and IGF-1 signaling pathways by melatonin through MT1 receptor in isolated rat pancreatic islets.	/pubmed/18078453	Picinato MC, Hirata AE, Cipolla-Neto J, Curi R, Carvalho CR, Anhê GF, Carpinelli AR.	J Pineal Res. 2008 Jan;44(1):88-94.	J Pineal Res. 2008	PubMed	citation	PMID:18078453	pubmed	18078453	create date:2007/12/15 | first author:Picinato MC
Signal transduction pathways involved in protective effects of melatonin in C6 glioma cells.	/pubmed/18078452	Esposito E, Iacono A, Muià C, Crisafulli C, Mattace Raso G, Bramanti P, Meli R, Cuzzocrea S.	J Pineal Res. 2008 Jan;44(1):78-87.	J Pineal Res. 2008	PubMed	citation	PMID:18078452	pubmed	18078452	create date:2007/12/15 | first author:Esposito E
Melatonin inhibits nicotinic currents in cultured rat cerebellar granule neurons.	/pubmed/18078451	Lax P.	J Pineal Res. 2008 Jan;44(1):70-7.	J Pineal Res. 2008	PubMed	citation	PMID:18078451	pubmed	18078451	create date:2007/12/15 | first author:Lax P
Light/dark patterns of soluble vascular cell adhesion molecule-1 in relation to melatonin in patients with ST-segment elevation myocardial infarction.	/pubmed/18078450	Dominguez-Rodriguez A, Abreu-Gonzalez P, Garcia-Gonzalez MJ, Samimi-Fard S, Kaski JC, Reiter RJ.	J Pineal Res. 2008 Jan;44(1):65-9.	J Pineal Res. 2008	PubMed	citation	PMID:18078450	pubmed	18078450	create date:2007/12/15 | first author:Dominguez-Rodriguez A
A randomized, placebo-controlled trial of controlled release melatonin treatment of delayed sleep phase syndrome and impaired sleep maintenance in children with neurodevelopmental disabilities.	/pubmed/18078449	Wasdell MB, Jan JE, Bomben MM, Freeman RD, Rietveld WJ, Tai J, Hamilton D, Weiss MD.	J Pineal Res. 2008 Jan;44(1):57-64.	J Pineal Res. 2008	PubMed	citation	PMID:18078449	pubmed	18078449	create date:2007/12/15 | first author:Wasdell MB
Melatonin-insulin interactions in patients with metabolic syndrome.	/pubmed/18078448	Robeva R, Kirilov G, Tomova A, Kumanov P.	J Pineal Res. 2008 Jan;44(1):52-6.	J Pineal Res. 2008	PubMed	citation	PMID:18078448	pubmed	18078448	create date:2007/12/15 | first author:Robeva R
Melatonin reverses lipopolysaccharide-induced gastro-intestinal motility disturbances through the inhibition of oxidative stress.	/pubmed/18078447	De Filippis D, Iuvone T, Esposito G, Steardo L, Arnold GH, Paul AP, De Man Joris G, De Winter Benedicte Y.	J Pineal Res. 2008 Jan;44(1):45-51.	J Pineal Res. 2008	PubMed	citation	PMID:18078447	pubmed	18078447	create date:2007/12/15 | first author:De Filippis D
Epigenetic regulation: a new research area for melatonin?	/pubmed/18078446	Korkmaz A, Reiter RJ.	J Pineal Res. 2008 Jan;44(1):41-4. Review.	J Pineal Res. 2008	PubMed	citation	PMID:18078446	pubmed	18078446	create date:2007/12/15 | first author:Korkmaz A
Melatonin, endocrine pancreas and diabetes.	/pubmed/18078445	Peschke E.	J Pineal Res. 2008 Jan;44(1):26-40. Review.	J Pineal Res. 2008	PubMed	citation	PMID:18078445	pubmed	18078445	create date:2007/12/15 | first author:Peschke E
Cardiovascular diseases: protective effects of melatonin.	/pubmed/18078444	Tengattini S, Reiter RJ, Tan DX, Terron MP, Rodella LF, Rezzani R.	J Pineal Res. 2008 Jan;44(1):16-25. Review.	J Pineal Res. 2008	PubMed	citation	PMID:18078444	pubmed	18078444	create date:2007/12/15 | first author:Tengattini S
Melatonin and the hair follicle.	/pubmed/18078443	Fischer TW, Slominski A, Tobin DJ, Paus R.	J Pineal Res. 2008 Jan;44(1):1-15. Review.	J Pineal Res. 2008	PubMed	citation	PMID:18078443	pubmed	18078443	create date:2007/12/15 | first author:Fischer TW
Possible therapeutic value of melatonin in mild cognitive impairment: a retrospective study.	/pubmed/17910609	Furio AM, Brusco LI, Cardinali DP.	J Pineal Res. 2007 Nov;43(4):404-9.	J Pineal Res. 2007	PubMed	citation	PMID:17910609	pubmed	17910609	create date:2007/10/04 | first author:Furio AM
Melatonin protects against common deletion of mitochondrial DNA-augmented mitochondrial oxidative stress and apoptosis.	/pubmed/17910608	Jou MJ, Peng TI, Yu PZ, Jou SB, Reiter RJ, Chen JY, Wu HY, Chen CC, Hsu LF.	J Pineal Res. 2007 Nov;43(4):389-403.	J Pineal Res. 2007	PubMed	citation	PMID:17910608	pubmed	17910608	create date:2007/10/04 | first author:Jou MJ
Reactions of the NO redox forms NO+, *NO and HNO (protonated NO-) with the melatonin metabolite N1-acetyl-5-methoxykynuramine.	/pubmed/17910607	Hardeland R, Backhaus C, Fadavi A.	J Pineal Res. 2007 Nov;43(4):382-8.	J Pineal Res. 2007	PubMed	citation	PMID:17910607	pubmed	17910607	create date:2007/10/04 | first author:Hardeland R
Melatonin inhibits free radical-mediated mitochondrial-dependent hepatocyte apoptosis and liver damage induced during malarial infection.	/pubmed/17910606	Guha M, Maity P, Choubey V, Mitra K, Reiter RJ, Bandyopadhyay U.	J Pineal Res. 2007 Nov;43(4):372-81.	J Pineal Res. 2007	PubMed	citation	PMID:17910606	pubmed	17910606	create date:2007/10/04 | first author:Guha M
Pineal melatonin and the innate immune response: the TNF-alpha increase after cesarean section suppresses nocturnal melatonin production.	/pubmed/17910605	Pontes GN, Cardoso EC, Carneiro-Sampaio MM, Markus RP.	J Pineal Res. 2007 Nov;43(4):365-71.	J Pineal Res. 2007	PubMed	citation	PMID:17910605	pubmed	17910605	create date:2007/10/04 | first author:Pontes GN
Human malarial parasite, Plasmodium falciparum, displays capacitative calcium entry: 2-aminoethyl diphenylborinate blocks the signal transduction pathway of melatonin action on the P. falciparum cell cycle.	/pubmed/17910604	Beraldo FH, Mikoshiba K, Garcia CR.	J Pineal Res. 2007 Nov;43(4):360-4.	J Pineal Res. 2007	PubMed	citation	PMID:17910604	pubmed	17910604	create date:2007/10/04 | first author:Beraldo FH
Long-term effectiveness outcome of melatonin therapy in children with treatment-resistant circadian rhythm sleep disorders.	/pubmed/17910603	Carr R, Wasdell MB, Hamilton D, Weiss MD, Freeman RD, Tai J, Rietveld WJ, Jan JE.	J Pineal Res. 2007 Nov;43(4):351-9.	J Pineal Res. 2007	PubMed	citation	PMID:17910603	pubmed	17910603	create date:2007/10/04 | first author:Carr R
N-nitroso-melatonin releases nitric oxide in the presence of serotonin and its derivatives.	/pubmed/17910602	Kopczak A, Korth HG, de Groot H, Kirsch M.	J Pineal Res. 2007 Nov;43(4):343-50.	J Pineal Res. 2007	PubMed	citation	PMID:17910602	pubmed	17910602	create date:2007/10/04 | first author:Kopczak A
Nap and melatonin-induced changes in hippocampal activation and their role in verbal memory consolidation.	/pubmed/17910601	Gorfine T, Yeshurun Y, Zisapel N.	J Pineal Res. 2007 Nov;43(4):336-42.	J Pineal Res. 2007	PubMed	citation	PMID:17910601	pubmed	17910601	create date:2007/10/04 | first author:Gorfine T
Evidence for differential photic regulation of pineal melatonin synthesis in teleosts.	/pubmed/17910600	Migaud H, Davie A, Martinez Chavez CC, Al-Khamees S.	J Pineal Res. 2007 Nov;43(4):327-35.	J Pineal Res. 2007	PubMed	citation	PMID:17910600	pubmed	17910600	create date:2007/10/04 | first author:Migaud H
Melatonin effect on bovine embryo development in vitro in relation to oxygen concentration.	/pubmed/17910599	Papis K, Poleszczuk O, Wenta-Muchalska E, Modlinski JA.	J Pineal Res. 2007 Nov;43(4):321-6.	J Pineal Res. 2007	PubMed	citation	PMID:17910599	pubmed	17910599	create date:2007/10/04 | first author:Papis K
Melatonin as a naturally occurring co-substrate of quinone reductase-2, the putative MT3 melatonin membrane receptor: hypothesis and significance.	/pubmed/17910598	Tan DX, Manchester LC, Terron MP, Flores LJ, Tamura H, Reiter RJ.	J Pineal Res. 2007 Nov;43(4):317-20. Review.	J Pineal Res. 2007	PubMed	citation	PMID:17910598	pubmed	17910598	create date:2007/10/04 | first author:Tan DX
Daytime/night-time and summer/winter melatonin and malondialdehyde rhythms: an inverse relationship.	/pubmed/17803530	Morera AL, Abreu P.	J Pineal Res. 2007 Oct;43(3):313-4. No abstract available.	J Pineal Res. 2007	PubMed	citation	PMID:17803530	pubmed	17803530	create date:2007/09/07 | first author:Morera AL
Prevention by melatonin of hepatocarcinogenesis in rats injected with N-nitrosodiethylamine.	/pubmed/17803529	Subramanian P, Mirunalini S, Dakshayani KB, Pandi-Perumal SR, Trakht I, Cardinali DP.	J Pineal Res. 2007 Oct;43(3):305-12.	J Pineal Res. 2007	PubMed	citation	PMID:17803529	pubmed	17803529	create date:2007/09/07 | first author:Subramanian P
A physiologically based mathematical model of melatonin including ocular light suppression and interactions with the circadian pacemaker.	/pubmed/17803528	St Hilaire MA, Gronfier C, Zeitzer JM, Klerman EB.	J Pineal Res. 2007 Oct;43(3):294-304.	J Pineal Res. 2007	PubMed	citation	PMID:17803528	pubmed	17803528	create date:2007/09/07 | first author:St Hilaire MA
Adaptations for life in the Arctic: evidence that melatonin rhythms in reindeer are not driven by a circadian oscillator but remain acutely sensitive to environmental photoperiod.	/pubmed/17803527	Stokkan KA, van Oort BE, Tyler NJ, Loudon AS.	J Pineal Res. 2007 Oct;43(3):289-93.	J Pineal Res. 2007	PubMed	citation	PMID:17803527	pubmed	17803527	create date:2007/09/07 | first author:Stokkan KA
Melatonin increases cleavage rate of porcine preimplantation embryos in vitro.	/pubmed/17803526	Rodriguez-Osorio N, Kim IJ, Wang H, Kaya A, Memili E.	J Pineal Res. 2007 Oct;43(3):283-8.	J Pineal Res. 2007	PubMed	citation	PMID:17803526	pubmed	17803526	create date:2007/09/07 | first author:Rodriguez-Osorio N
Melatonin location in egg phosphatidylcholine liposomes: possible relation to its antioxidant mechanisms.	/pubmed/17803525	de Lima VR, Caro MS, Tavares MI, Creczynski-Pasa TB.	J Pineal Res. 2007 Oct;43(3):276-82.	J Pineal Res. 2007	PubMed	citation	PMID:17803525	pubmed	17803525	create date:2007/09/07 | first author:de Lima VR
Beneficial properties of melatonin in an experimental model of pancreatic cancer.	/pubmed/17803524	Ruiz-Rabelo JF, Vázquez R, Perea MD, Cruz A, González R, Romero A, Muñoz-Villanueva MC, Túnez I, Montilla P, Muntané J, Padillo FJ.	J Pineal Res. 2007 Oct;43(3):270-5.	J Pineal Res. 2007	PubMed	citation	PMID:17803524	pubmed	17803524	create date:2007/09/07 | first author:Ruiz-Rabelo JF
Chemotactic effect of melatonin on leukocytes.	/pubmed/17803523	Peña C, Rincon J, Pedreanez A, Viera N, Mosquera J.	J Pineal Res. 2007 Oct;43(3):263-9.	J Pineal Res. 2007	PubMed	citation	PMID:17803523	pubmed	17803523	create date:2007/09/07 | first author:Peña C
Inverse agonist exposure enhances ligand binding and G protein activation of the human MT1 melatonin receptor, but leads to receptor down-regulation.	/pubmed/17803522	Kokkola T, Vaittinen M, Laitinen JT.	J Pineal Res. 2007 Oct;43(3):255-62.	J Pineal Res. 2007	PubMed	citation	PMID:17803522	pubmed	17803522	create date:2007/09/07 | first author:Kokkola T
Neural stem cell transplantation and melatonin treatment in a 6-hydroxydopamine model of Parkinson's disease.	/pubmed/17803521	Sharma R, McMillan CR, Niles LP.	J Pineal Res. 2007 Oct;43(3):245-54.	J Pineal Res. 2007	PubMed	citation	PMID:17803521	pubmed	17803521	create date:2007/09/07 | first author:Sharma R
Involvement of protein kinase C in melatonin's oncostatic effect in C6 glioma cells.	/pubmed/17803520	Martín V, Herrera F, García-Santos G, Antolín I, Rodriguez-Blanco J, Medina M, Rodriguez C.	J Pineal Res. 2007 Oct;43(3):239-44.	J Pineal Res. 2007	PubMed	citation	PMID:17803520	pubmed	17803520	create date:2007/09/07 | first author:Martín V
Cultured rat cortical astrocytes synthesize melatonin: absence of a diurnal rhythm.	/pubmed/17803519	Liu YJ, Zhuang J, Zhu HY, Shen YX, Tan ZL, Zhou JN.	J Pineal Res. 2007 Oct;43(3):232-8.	J Pineal Res. 2007	PubMed	citation	PMID:17803519	pubmed	17803519	create date:2007/09/07 | first author:Liu YJ
Melatonin inhibits oxidative stress and apoptosis in fetal brains of hyperhomocysteinemic rat dams.	/pubmed/17803518	Baydas G, Koz ST, Tuzcu M, Etem E, Nedzvetsky VS.	J Pineal Res. 2007 Oct;43(3):225-31.	J Pineal Res. 2007	PubMed	citation	PMID:17803518	pubmed	17803518	create date:2007/09/07 | first author:Baydas G
The dark side of light at night: physiological, epidemiological, and ecological consequences.	/pubmed/17803517	Navara KJ, Nelson RJ.	J Pineal Res. 2007 Oct;43(3):215-24. Review.	J Pineal Res. 2007	PubMed	citation	PMID:17803517	pubmed	17803517	create date:2007/09/07 | first author:Navara KJ
Melatonin makes splenectomy unnecessary in two patients with idiopathic thrombocytopenic purpura refractory to corticosteroids.	/pubmed/17645700	Todisco M.	J Pineal Res. 2007 Sep;43(2):214. No abstract available.	J Pineal Res. 2007	PubMed	citation	PMID:17645700	pubmed	17645700	create date:2007/07/25 | first author:Todisco M
Expression of the melatonin receptor (MT) 1 in benign and malignant human bone tumors.	/pubmed/17645699	Toma CD, Svoboda M, Arrich F, Ekmekcioglu C, Assadian O, Thalhammer T.	J Pineal Res. 2007 Sep;43(2):206-13.	J Pineal Res. 2007	PubMed	citation	PMID:17645699	pubmed	17645699	create date:2007/07/25 | first author:Toma CD
Cellular mechanisms involved in the melatonin inhibition of HT-29 human colon cancer cell proliferation in culture.	/pubmed/17645698	García-Navarro A, González-Puga C, Escames G, López LC, López A, López-Cantarero M, Camacho E, Espinosa A, Gallo MA, Acuña-Castroviejo D.	J Pineal Res. 2007 Sep;43(2):195-205.	J Pineal Res. 2007	PubMed	citation	PMID:17645698	pubmed	17645698	create date:2007/07/25 | first author:García-Navarro A
Day-night expression patterns of clock genes in the human pineal gland.	/pubmed/17645697	Ackermann K, Dehghani F, Bux R, Kauert G, Stehle JH.	J Pineal Res. 2007 Sep;43(2):185-94.	J Pineal Res. 2007	PubMed	citation	PMID:17645697	pubmed	17645697	create date:2007/07/25 | first author:Ackermann K
Impact of sleep and circadian disturbances in urinary 6-sulphatoxymelatonin levels, on cognitive function after major surgery.	/pubmed/17645696	Gögenur I, Middleton B, Burgdorf S, Rasmussen LS, Skene DJ, Rosenberg J.	J Pineal Res. 2007 Sep;43(2):179-84.	J Pineal Res. 2007	PubMed	citation	PMID:17645696	pubmed	17645696	create date:2007/07/25 | first author:Gögenur I
Melatonin protects from ischemia/reperfusion-induced renal injury in rats: this effect is not mediated by proinflammatory cytokines.	/pubmed/17645695	Kurcer Z, Oguz E, Ozbilge H, Baba F, Aksoy N, Celik H, Cakir H, Gezen MR.	J Pineal Res. 2007 Sep;43(2):172-8.	J Pineal Res. 2007	PubMed	citation	PMID:17645695	pubmed	17645695	create date:2007/07/25 | first author:Kurcer Z
Title	URL	Description	Details	ShortDetails	Resource	Type	Identifiers	Db	EntrezUID	Properties
Melatonin attenuates arsenite-induced apoptosis in rat brain: involvement of mitochondrial and endoplasmic reticulum pathways and aggregation of alpha-synuclein.	/pubmed/17645694	Lin AM, Fang SF, Chao PL, Yang CH.	J Pineal Res. 2007 Sep;43(2):163-71.	J Pineal Res. 2007	PubMed	citation	PMID:17645694	pubmed	17645694	create date:2007/07/25 | first author:Lin AM
Melatonin antagonizes apoptosis via receptor interaction in U937 monocytic cells.	/pubmed/17645693	Radogna F, Paternoster L, Albertini MC, Cerella C, Accorsi A, Bucchini A, Spadoni G, Diamantini G, Tarzia G, De Nicola M, D'Alessio M, Ghibelli L.	J Pineal Res. 2007 Sep;43(2):154-62.	J Pineal Res. 2007	PubMed	citation	PMID:17645693	pubmed	17645693	create date:2007/07/25 | first author:Radogna F
Effects of combination of melatonin and dexamethasone on secondary injury in an experimental mice model of spinal cord trauma.	/pubmed/17645692	Genovese T, Mazzon E, Crisafulli C, Esposito E, Di Paola R, Muià C, Di Bella P, Bramanti P, Cuzzocrea S.	J Pineal Res. 2007 Sep;43(2):140-53.	J Pineal Res. 2007	PubMed	citation	PMID:17645692	pubmed	17645692	create date:2007/07/25 | first author:Genovese T
Multiple protective effects of melatonin against maternal cholestasis-induced oxidative stress and apoptosis in the rat fetal liver-placenta-maternal liver trio.	/pubmed/17645691	Perez MJ, Castaño B, Gonzalez-Buitrago JM, Marin JJ.	J Pineal Res. 2007 Sep;43(2):130-9.	J Pineal Res. 2007	PubMed	citation	PMID:17645691	pubmed	17645691	create date:2007/07/25 | first author:Perez MJ
Melatonin inhibits lipopolysaccharide-induced CC chemokine subfamily gene expression in human peripheral blood mononuclear cells in a microarray analysis.	/pubmed/17645690	Park HJ, Kim HJ, Ra J, Hong SJ, Baik HH, Park HK, Yim SV, Nah SS, Cho JJ, Chung JH.	J Pineal Res. 2007 Sep;43(2):121-9.	J Pineal Res. 2007	PubMed	citation	PMID:17645690	pubmed	17645690	create date:2007/07/25 | first author:Park HJ
Melatonin inhibits MPP+-induced caspase-mediated death pathway and DNA fragmentation factor-45 cleavage in SK-N-SH cultured cells.	/pubmed/17645689	Chetsawang J, Govitrapong P, Chetsawang B.	J Pineal Res. 2007 Sep;43(2):115-20.	J Pineal Res. 2007	PubMed	citation	PMID:17645689	pubmed	17645689	create date:2007/07/25 | first author:Chetsawang J
Melatonin mediates photoperiod control of endocrine adaptations and humoral immunity in male Siberian hamsters.	/pubmed/17645688	Yellon SM.	J Pineal Res. 2007 Sep;43(2):109-14.	J Pineal Res. 2007	PubMed	citation	PMID:17645688	pubmed	17645688	create date:2007/07/25 | first author:Yellon SM
Aaron Lerner, who discovered melatonin.	/pubmed/17614843	Arendt J.	J Pineal Res. 2007 Aug;43(1):106-7. No abstract available.	J Pineal Res. 2007	PubMed	citation	PMID:17614843	pubmed	17614843	create date:2007/07/07 | first author:Arendt J
N(1)-acetyl-5-methoxykynuramine contrasts with other tryptophan metabolites by a peculiar type of NO scavenging: cyclization to a cinnolinone prevents formation of unstable nitrosamines.	/pubmed/17614842	Hardeland R, Backhaus C, Fadavi A, Hess M.	J Pineal Res. 2007 Aug;43(1):104-5. No abstract available.	J Pineal Res. 2007	PubMed	citation	PMID:17614842	pubmed	17614842	create date:2007/07/07 | first author:Hardeland R
Pinealectomy reduces hepatic and muscular glycogen content and attenuates aerobic power adaptability in trained rats.	/pubmed/17614841	Borges-Silva CN, Takada J, Alonso-Vale MI, Peres SB, Fonseca-Alaniz MH, Andreotti S, Cipolla-Neto J, Pithon-Curi TC, Lima FB.	J Pineal Res. 2007 Aug;43(1):96-103.	J Pineal Res. 2007	PubMed	citation	PMID:17614841	pubmed	17614841	create date:2007/07/07 | first author:Borges-Silva CN
Melatonin reduces uranium-induced nephrotoxicity in rats.	/pubmed/17614840	Bellés M, Linares V, Luisa Albina M, Sirvent J, Sánchez DJ, Domingo JL.	J Pineal Res. 2007 Aug;43(1):87-95.	J Pineal Res. 2007	PubMed	citation	PMID:17614840	pubmed	17614840	create date:2007/07/07 | first author:Bellés M
Melatonin and the human hippocampus, a time dependent interplay.	/pubmed/17614839	Gorfine T, Zisapel N.	J Pineal Res. 2007 Aug;43(1):80-6.	J Pineal Res. 2007	PubMed	citation	PMID:17614839	pubmed	17614839	create date:2007/07/07 | first author:Gorfine T
Maternally administered melatonin differentially regulates lipopolysaccharide-induced proinflammatory and anti-inflammatory cytokines in maternal serum, amniotic fluid, fetal liver, and fetal brain.	/pubmed/17614838	Xu DX, Wang H, Ning H, Zhao L, Chen YH.	J Pineal Res. 2007 Aug;43(1):74-9.	J Pineal Res. 2007	PubMed	citation	PMID:17614838	pubmed	17614838	create date:2007/07/07 | first author:Xu DX
Melatonin protects SK-N-SH neuroblastoma cells from amphetamine-induced neurotoxicity.	/pubmed/17614837	Klongpanichapak S, Phansuwan-Pujito P, Ebadi M, Govitrapong P.	J Pineal Res. 2007 Aug;43(1):65-73.	J Pineal Res. 2007	PubMed	citation	PMID:17614837	pubmed	17614837	create date:2007/07/07 | first author:Klongpanichapak S
Matrix metalloproteinase-9 activity and expression is reduced by melatonin during prevention of ethanol-induced gastric ulcer in mice.	/pubmed/17614836	Swarnakar S, Mishra A, Ganguly K, Sharma AV.	J Pineal Res. 2007 Aug;43(1):56-64. Erratum in: J Pineal Res. 2007 Aug;43(1):108.	J Pineal Res. 2007	PubMed	citation	PMID:17614836	pubmed	17614836	create date:2007/07/07 | first author:Swarnakar S
Seasonal and daily plasma melatonin rhythms and reproduction in Senegal sole kept under natural photoperiod and natural or controlled water temperature.	/pubmed/17614835	Vera LM, De Oliveira C, López-Olmeda JF, Ramos J, Mañanós E, Madrid JA, Sánchez-Vázquez FJ.	J Pineal Res. 2007 Aug;43(1):50-5.	J Pineal Res. 2007	PubMed	citation	PMID:17614835	pubmed	17614835	create date:2007/07/07 | first author:Vera LM
Melatonin improves methanol intoxication-induced oxidative liver injury in rats.	/pubmed/17614834	Kurcer Z, Oğuz E, Iraz M, Fadillioglu E, Baba F, Koksal M, Olmez E.	J Pineal Res. 2007 Aug;43(1):42-9.	J Pineal Res. 2007	PubMed	citation	PMID:17614834	pubmed	17614834	create date:2007/07/07 | first author:Kurcer Z
The presence of melatonin receptors and inhibitory effect of melatonin on hydrogen peroxide-induced endothelial nitric oxide synthase expression in bovine cerebral blood vessels.	/pubmed/17614833	Chucharoen P, Chetsawang B, Putthaprasart C, Srikiatkhachorn A, Govitrapong P.	J Pineal Res. 2007 Aug;43(1):35-41.	J Pineal Res. 2007	PubMed	citation	PMID:17614833	pubmed	17614833	create date:2007/07/07 | first author:Chucharoen P
Developmental changes in male Siberian hamsters (Phodopus sungorus) exposed to different gestational and postnatal photoperiods.	/pubmed/17614832	Shaw D, Goldman BD.	J Pineal Res. 2007 Aug;43(1):25-34.	J Pineal Res. 2007	PubMed	citation	PMID:17614832	pubmed	17614832	create date:2007/07/07 | first author:Shaw D
Transcription factor dynamics in pineal gland and liver of the Syrian hamster (Mesocricetus auratus) adapts to prevailing photoperiod.	/pubmed/17614831	Maronde E, Pfeffer M, Glass Y, Stehle JH.	J Pineal Res. 2007 Aug;43(1):16-24.	J Pineal Res. 2007	PubMed	citation	PMID:17614831	pubmed	17614831	create date:2007/07/07 | first author:Maronde E
Detection of the human GPR50 orphan seven transmembrane protein by polyclonal antibodies mapping different epitopes.	/pubmed/17614830	Hamouda HO, Chen P, Levoye A, Sözer-Topçular N, Daulat AM, Guillaume JL, Ravid R, Savaskan E, Ferry G, Boutin JA, Delagrange P, Jockers R, Maurice P.	J Pineal Res. 2007 Aug;43(1):10-5.	J Pineal Res. 2007	PubMed	citation	PMID:17614830	pubmed	17614830	create date:2007/07/07 | first author:Hamouda HO
Towards rational and evidence-based use of melatonin in prostate cancer prevention and treatment.	/pubmed/17614829	Shiu SY.	J Pineal Res. 2007 Aug;43(1):1-9. Review.	J Pineal Res. 2007	PubMed	citation	PMID:17614829	pubmed	17614829	create date:2007/07/07 | first author:Shiu SY
Melatonin reduces oxidative stress because of tooth removal.	/pubmed/17439559	Cutando A, Gomez-Moreno G, Arana C, Escames G, Acuña-Castroviejo D.	J Pineal Res. 2007 Apr;42(4):419-20. No abstract available.	J Pineal Res. 2007	PubMed	citation	PMID:17439559	pubmed	17439559	create date:2007/04/19 | first author:Cutando A
Melatonin influences the proliferative and differentiative activity of neural stem cells.	/pubmed/17439558	Moriya T, Horie N, Mitome M, Shinohara K.	J Pineal Res. 2007 Apr;42(4):411-8.	J Pineal Res. 2007	PubMed	citation	PMID:17439558	pubmed	17439558	create date:2007/04/19 | first author:Moriya T
Melatonin prevents the estrogenic effects of sub-chronic administration of cadmium on mice mammary glands and uterus.	/pubmed/17439557	Alonso-González C, González A, Mazarrasa O, Güezmes A, Sánchez-Mateos S, Martínez-Campa C, Cos S, Sánchez-Barceló EJ, Mediavilla MD.	J Pineal Res. 2007 Apr;42(4):403-10.	J Pineal Res. 2007	PubMed	citation	PMID:17439557	pubmed	17439557	create date:2007/04/19 | first author:Alonso-González C
Chronic administration of melatonin reduces cerebral injury biomarkers in SAMP8.	/pubmed/17439556	Gutierrez-Cuesta J, Sureda FX, Romeu M, Canudas AM, Caballero B, Coto-Montes A, Camins A, Pallàs M.	J Pineal Res. 2007 Apr;42(4):394-402.	J Pineal Res. 2007	PubMed	citation	PMID:17439556	pubmed	17439556	create date:2007/04/19 | first author:Gutierrez-Cuesta J
AFMK, a melatonin metabolite, attenuates X-ray-induced oxidative damage to DNA, proteins and lipids in mice.	/pubmed/17439555	Manda K, Ueno M, Anzai K.	J Pineal Res. 2007 Apr;42(4):386-93.	J Pineal Res. 2007	PubMed	citation	PMID:17439555	pubmed	17439555	create date:2007/04/19 | first author:Manda K
NO-donor melatonin derivatives: synthesis and in vitro pharmacological characterization.	/pubmed/17439554	Chegaev K, Lazzarato L, Rolando B, Marini E, Tosco P, Cena C, Fruttero R, Bertolini F, Reist M, Carrupt PA, Lucini V, Fraschini F, Gasco A.	J Pineal Res. 2007 Apr;42(4):371-85.	J Pineal Res. 2007	PubMed	citation	PMID:17439554	pubmed	17439554	create date:2007/04/19 | first author:Chegaev K
Protective effect of melatonin in acetic acid induced colitis in rats.	/pubmed/17439553	Nosál'ová V, Zeman M, Cerná S, Navarová J, Zakálová M.	J Pineal Res. 2007 Apr;42(4):364-70.	J Pineal Res. 2007	PubMed	citation	PMID:17439553	pubmed	17439553	create date:2007/04/19 | first author:Nosál'ová V
Melatonin treatment reduces the severity of experimental Trypanosoma cruzi infection.	/pubmed/17439552	Santello FH, Frare EO, dos Santos CD, Toldo MP, Kawasse LM, Zucoloto S, do Prado JC Jr.	J Pineal Res. 2007 Apr;42(4):359-63.	J Pineal Res. 2007	PubMed	citation	PMID:17439552	pubmed	17439552	create date:2007/04/19 | first author:Santello FH
Melatonin and type 2 diabetes - a possible link?	/pubmed/17439551	Peschke E, Stumpf I, Bazwinsky I, Litvak L, Dralle H, Mühlbauer E.	J Pineal Res. 2007 Apr;42(4):350-8.	J Pineal Res. 2007	PubMed	citation	PMID:17439551	pubmed	17439551	create date:2007/04/19 | first author:Peschke E
Increased vascular permeability and nitric oxide production in response to hypoxia in the pineal gland.	/pubmed/17439550	Kaur C, Sivakumar V, Lu J, Ling EA.	J Pineal Res. 2007 Apr;42(4):338-49.	J Pineal Res. 2007	PubMed	citation	PMID:17439550	pubmed	17439550	create date:2007/04/19 | first author:Kaur C
Quantification of the water/lipid affinity of melatonin and a pinoline derivative in lipid models.	/pubmed/17439549	Mekhloufi J, Vitrac H, Yous S, Duriez P, Jore D, Gardès-Albert M, Bonnefont-Rousselot D.	J Pineal Res. 2007 Apr;42(4):330-7.	J Pineal Res. 2007	PubMed	citation	PMID:17439549	pubmed	17439549	create date:2007/04/19 | first author:Mekhloufi J
Melatonin enhances the rewarding properties of morphine: involvement of the nitric oxidergic pathway.	/pubmed/17439548	Yahyavi-Firouz-Abadi N, Tahsili-Fahadan P, Ghahremani MH, Dehpour AR.	J Pineal Res. 2007 Apr;42(4):323-9.	J Pineal Res. 2007	PubMed	citation	PMID:17439548	pubmed	17439548	create date:2007/04/19 | first author:Yahyavi-Firouz-Abadi N
Melatonin as a potential antihypertensive treatment.	/pubmed/17439547	Simko F, Paulis L.	J Pineal Res. 2007 Apr;42(4):319-22. Review.	J Pineal Res. 2007	PubMed	citation	PMID:17439547	pubmed	17439547	create date:2007/04/19 | first author:Simko F
Melatonin and its synthesizing enzymes (arylalkylamine N-acetyltransferase-like and hydroxyindole-O-methyltransferase) in avian eggs and early embryos.	/pubmed/17349030	Olszańska B, Majewski P, Lewczuk B, Stepińska U.	J Pineal Res. 2007 Apr;42(3):310-8. Erratum in: J Pineal Res. 2007 Oct;43(3):315. Bozenna, Olszańska [corrected to Olszańska, Bozenna]; Paweł, Majewski [corrected to Majewski, Paweł]; Bogdan, Lewczuk [corrected to Lewczuk, Bogdan]; Urszula, Stepińska [corrected to Stepińska, Urszula].	J Pineal Res. 2007	PubMed	citation	PMID:17349030	pubmed	17349030	create date:2007/03/14 | first author:Olszańska B
Intravenous administration of melatonin reduces the intracerebral cellular inflammatory response following transient focal cerebral ischemia in rats.	/pubmed/17349029	Lee MY, Kuan YH, Chen HY, Chen TY, Chen ST, Huang CC, Yang IP, Hsu YS, Wu TS, Lee EJ.	J Pineal Res. 2007 Apr;42(3):297-309.	J Pineal Res. 2007	PubMed	citation	PMID:17349029	pubmed	17349029	create date:2007/03/14 | first author:Lee MY
The effect of pH on horseradish peroxidase-catalyzed oxidation of melatonin: production of N1-acetyl-N2-5-methoxykynuramine versus radical-mediated degradation.	/pubmed/17349028	Ximenes VF, Fernandes JR, Bueno VB, Catalani LH, de Oliveira GH, Machado RG.	J Pineal Res. 2007 Apr;42(3):291-6.	J Pineal Res. 2007	PubMed	citation	PMID:17349028	pubmed	17349028	create date:2007/03/14 | first author:Ximenes VF
Looking for the keys to diurnality downstream from the circadian clock: role of melatonin in a dual-phasing rodent, Octodon degus.	/pubmed/17349027	Vivanco P, Ortiz V, Rol MA, Madrid JA.	J Pineal Res. 2007 Apr;42(3):280-90.	J Pineal Res. 2007	PubMed	citation	PMID:17349027	pubmed	17349027	create date:2007/03/14 | first author:Vivanco P
Chronic melatonin treatment reduces the age-dependent inflammatory process in senescence-accelerated mice.	/pubmed/17349026	Rodríguez MI, Escames G, López LC, López A, García JA, Ortiz F, Acuña-Castroviejo D.	J Pineal Res. 2007 Apr;42(3):272-9.	J Pineal Res. 2007	PubMed	citation	PMID:17349026	pubmed	17349026	create date:2007/03/14 | first author:Rodríguez MI
Effect of melatonin on cholesterol absorption in rats.	/pubmed/17349025	Hussain SA.	J Pineal Res. 2007 Apr;42(3):267-71.	J Pineal Res. 2007	PubMed	citation	PMID:17349025	pubmed	17349025	create date:2007/03/14 | first author:Hussain SA
N1-acetyl-N2-formyl-5-methoxykynuramine modulates the cell cycle of malaria parasites.	/pubmed/17349024	Budu A, Peres R, Bueno VB, Catalani LH, Garcia CR.	J Pineal Res. 2007 Apr;42(3):261-6.	J Pineal Res. 2007	PubMed	citation	PMID:17349024	pubmed	17349024	create date:2007/03/14 | first author:Budu A
The effect of myocardial infarction on the synthesis, concentration and receptor expression of endogenous melatonin.	/pubmed/17349023	Sallinen P, Mänttäri S, Leskinen H, Ilves M, Vakkuri O, Ruskoaho H, Saarela S.	J Pineal Res. 2007 Apr;42(3):254-60.	J Pineal Res. 2007	PubMed	citation	PMID:17349023	pubmed	17349023	create date:2007/03/14 | first author:Sallinen P
Melatonin protects against rotenone-induced oxidative stress in a hemiparkinsonian rat model.	/pubmed/17349022	Saravanan KS, Sindhu KM, Mohanakumar KP.	J Pineal Res. 2007 Apr;42(3):247-53.	J Pineal Res. 2007	PubMed	citation	PMID:17349022	pubmed	17349022	create date:2007/03/14 | first author:Saravanan KS
Evidence for melatonin synthesis in the rat brain during development.	/pubmed/17349021	Jimenez-Jorge S, Guerrero JM, Jimenez-Caliani AJ, Naranjo MC, Lardone PJ, Carrillo-Vico A, Osuna C, Molinero P.	J Pineal Res. 2007 Apr;42(3):240-6.	J Pineal Res. 2007	PubMed	citation	PMID:17349021	pubmed	17349021	create date:2007/03/14 | first author:Jimenez-Jorge S
Melatonin at pharmacological doses enhances human osteoblastic differentiation in vitro and promotes mouse cortical bone formation in vivo.	/pubmed/17349020	Satomura K, Tobiume S, Tokuyama R, Yamasaki Y, Kudoh K, Maeda E, Nagayama M.	J Pineal Res. 2007 Apr;42(3):231-9.	J Pineal Res. 2007	PubMed	citation	PMID:17349020	pubmed	17349020	create date:2007/03/14 | first author:Satomura K
Melatonin prevents oxidative stress and changes in antioxidant enzyme expression and activity in the liver of aging rats.	/pubmed/17349019	Mauriz JL, Molpeceres V, García-Mediavilla MV, González P, Barrio JP, González-Gallego J.	J Pineal Res. 2007 Apr;42(3):222-30.	J Pineal Res. 2007	PubMed	citation	PMID:17349019	pubmed	17349019	create date:2007/03/14 | first author:Mauriz JL
Melatonin induces neuritogenesis at early stages in N1E-115 cells through actin rearrangements via activation of protein kinase C and Rho-associated kinase.	/pubmed/17349018	Bellon A, Ortíz-López L, Ramírez-Rodríguez G, Antón-Tay F, Benítez-King G.	J Pineal Res. 2007 Apr;42(3):214-21.	J Pineal Res. 2007	PubMed	citation	PMID:17349018	pubmed	17349018	create date:2007/03/14 | first author:Bellon A
Safety considerations for the use of blue-light blocking glasses in shift-workers.	/pubmed/17286754	Lockley SW.	J Pineal Res. 2007 Mar;42(2):210-1. No abstract available.	J Pineal Res. 2007	PubMed	citation	PMID:17286754	pubmed	17286754	create date:2007/02/09 | first author:Lockley SW
Melatonin is more effective than taurine and 5-hydroxytryptophan against hyperglycemia-induced kidney-cortex tubules injury.	/pubmed/17286753	Derlacz RA, Sliwinska M, Piekutowska A, Winiarska K, Drozak J, Bryla J.	J Pineal Res. 2007 Mar;42(2):203-9.	J Pineal Res. 2007	PubMed	citation	PMID:17286753	pubmed	17286753	create date:2007/02/09 | first author:Derlacz RA
Title	URL	Description	Details	ShortDetails	Resource	Type	Identifiers	Db	EntrezUID	Properties
Signaling mechanisms of melatonin in antiproliferation of hormone-refractory 22Rv1 human prostate cancer cells: implications for prostate cancer chemoprevention.	/pubmed/17286752	Tam CW, Mo CW, Yao KM, Shiu SY.	J Pineal Res. 2007 Mar;42(2):191-202.	J Pineal Res. 2007	PubMed	citation	PMID:17286752	pubmed	17286752	create date:2007/02/09 | first author:Tam CW
Melatonin increases stress fibers and focal adhesions in MDCK cells: participation of Rho-associated kinase and protein kinase C.	/pubmed/17286751	Ramírez-Rodríguez G, Ortiz-López L, Benítez-King G.	J Pineal Res. 2007 Mar;42(2):180-90.	J Pineal Res. 2007	PubMed	citation	PMID:17286751	pubmed	17286751	create date:2007/02/09 | first author:Ramírez-Rodríguez G
Antiproliferative effects of melatonin on the growth of rat pituitary prolactin-secreting tumor cells in vitro.	/pubmed/17286750	Yang QH, Xu JN, Xu RK, Pang SF.	J Pineal Res. 2007 Mar;42(2):172-9.	J Pineal Res. 2007	PubMed	citation	PMID:17286750	pubmed	17286750	create date:2007/02/09 | first author:Yang QH
Melatonin reduces mortality and oxidatively mediated hepatic and renal damage due to diquat treatment.	/pubmed/17286749	Xu J, Sun S, Wei W, Fu J, Qi W, Manchester LC, Tan DX, Reiter RJ.	J Pineal Res. 2007 Mar;42(2):166-71.	J Pineal Res. 2007	PubMed	citation	PMID:17286749	pubmed	17286749	create date:2007/02/09 | first author:Xu J
Melatonin attenuates disruption of serum cholesterol status in rats with a single alpha-naphthylisothiocyanate treatment.	/pubmed/17286748	Ohta Y, Kongo-Nishimura M, Imai Y, Kitagawa A.	J Pineal Res. 2007 Mar;42(2):159-65.	J Pineal Res. 2007	PubMed	citation	PMID:17286748	pubmed	17286748	create date:2007/02/09 | first author:Ohta Y
Effect of melatonin on the oxidative stress in erythrocytes of healthy young and elderly subjects.	/pubmed/17286747	Kedziora-Kornatowska K, Szewczyk-Golec K, Czuczejko J, van Marke de Lumen K, Pawluk H, Motyl J, Karasek M, Kedziora J.	J Pineal Res. 2007 Mar;42(2):153-8.	J Pineal Res. 2007	PubMed	citation	PMID:17286747	pubmed	17286747	create date:2007/02/09 | first author:Kedziora-Kornatowska K
Melatonin promotes adventitious- and lateral root regeneration in etiolated hypocotyls of Lupinus albus L.	/pubmed/17286746	Arnao MB, Hernández-Ruiz J.	J Pineal Res. 2007 Mar;42(2):147-52.	J Pineal Res. 2007	PubMed	citation	PMID:17286746	pubmed	17286746	create date:2007/02/09 | first author:Arnao MB
Long-term morphological and functional evaluation of the neuroprotective effects of post-ischemic treatment with melatonin in rats.	/pubmed/17286745	Letechipía-Vallejo G, López-Loeza E, Espinoza-González V, González-Burgos I, Olvera-Cortés ME, Moralí G, Cervantes M.	J Pineal Res. 2007 Mar;42(2):138-46.	J Pineal Res. 2007	PubMed	citation	PMID:17286745	pubmed	17286745	create date:2007/02/09 | first author:Letechipía-Vallejo G
Inhibition of proliferation and induction of apoptosis by melatonin in human myeloid HL-60 cells.	/pubmed/17286744	Rubio S, Estévez F, Cabrera J, Reiter RJ, Loro J, Quintana J.	J Pineal Res. 2007 Mar;42(2):131-8.	J Pineal Res. 2007	PubMed	citation	PMID:17286744	pubmed	17286744	create date:2007/02/09 | first author:Rubio S
Melatonin inhibits maneb-induced aggregation of alpha-synuclein in rat pheochromocytoma cells.	/pubmed/17286743	Ishido M.	J Pineal Res. 2007 Mar;42(2):125-30.	J Pineal Res. 2007	PubMed	citation	PMID:17286743	pubmed	17286743	create date:2007/02/09 | first author:Ishido M
Increased melatonin concentrations in children with growth hormone deficiency.	/pubmed/17286742	Karasek M, Stawerska R, Smyczynska J, Lewinski A.	J Pineal Res. 2007 Mar;42(2):119-24.	J Pineal Res. 2007	PubMed	citation	PMID:17286742	pubmed	17286742	create date:2007/02/09 | first author:Karasek M
Ventricular cerebrospinal fluid melatonin concentrations investigated with an endoscopic technique.	/pubmed/17286741	Longatti P, Perin A, Rizzo V, Comai S, Giusti P, Costa CV.	J Pineal Res. 2007 Mar;42(2):113-8.	J Pineal Res. 2007	PubMed	citation	PMID:17286741	pubmed	17286741	create date:2007/02/09 | first author:Longatti P
Melatonin decreases nitric oxide production and lipid peroxidation and increases interleukin-1 beta in the brain of mice infected by the Venezuelan equine encephalomyelitis virus.	/pubmed/17286740	Valero N, MarinaEspina L, Bonilla E, Mosquera J.	J Pineal Res. 2007 Mar;42(2):107-12.	J Pineal Res. 2007	PubMed	citation	PMID:17286740	pubmed	17286740	create date:2007/02/09 | first author:Valero N
Evidence for the expression of both the MT1- and in addition, the MT2-melatonin receptor, in the rat pancreas, islet and beta-cell.	/pubmed/17198545	Mühlbauer E, Peschke E.	J Pineal Res. 2007 Jan;42(1):105-6. No abstract available.	J Pineal Res. 2007	PubMed	citation	PMID:17198545	pubmed	17198545	create date:2007/01/03 | first author:Mühlbauer E
Analysis of polymorphism, structure and function of exon 2 of ovine melatonin receptor 1b gene: a clue as to why it lacks expression in sheep.	/pubmed/17198544	Xiao CT, Chu MX, Fu Y, Fang L, Ye SC.	J Pineal Res. 2007 Jan;42(1):97-104.	J Pineal Res. 2007	PubMed	citation	PMID:17198544	pubmed	17198544	create date:2007/01/03 | first author:Xiao CT
Expression and cellular localization of melatonin-synthesizing enzymes in the rat lens.	/pubmed/17198543	Itoh MT, Takahashi N, Abe M, Shimizu K.	J Pineal Res. 2007 Jan;42(1):92-6.	J Pineal Res. 2007	PubMed	citation	PMID:17198543	pubmed	17198543	create date:2007/01/03 | first author:Itoh MT
Clock gene expression in the retina of melatonin-proficient (C3H) and melatonin-deficient (C57BL) mice.	/pubmed/17198542	Dinet V, Ansari N, Torres-Farfan C, Korf HW.	J Pineal Res. 2007 Jan;42(1):83-91.	J Pineal Res. 2007	PubMed	citation	PMID:17198542	pubmed	17198542	create date:2007/01/03 | first author:Dinet V
Melatonin protects against oxidative damage and restores expression of GLUT4 gene in the hyperthyroid rat heart.	/pubmed/17198541	Ghosh G, De K, Maity S, Bandyopadhyay D, Bhattacharya S, Reiter RJ, Bandyopadhyay A.	J Pineal Res. 2007 Jan;42(1):71-82.	J Pineal Res. 2007	PubMed	citation	PMID:17198541	pubmed	17198541	create date:2007/01/03 | first author:Ghosh G
Effect of exogenous administration of melatonin and growth hormone on pro-antioxidant functions of the liver in aging male rats.	/pubmed/17198540	Kireev RA, Tresguerres AC, Castillo C, Salazar V, Ariznavarreta C, Vara E, Tresguerres JA.	J Pineal Res. 2007 Jan;42(1):64-70.	J Pineal Res. 2007	PubMed	citation	PMID:17198540	pubmed	17198540	create date:2007/01/03 | first author:Kireev RA
Melatonin reduces ventricular arrhythmias and preserves capillary perfusion during ischemia-reperfusion events in cardiomyopathic hamsters.	/pubmed/17198539	Bertuglia S, Reiter RJ.	J Pineal Res. 2007 Jan;42(1):55-63.	J Pineal Res. 2007	PubMed	citation	PMID:17198539	pubmed	17198539	create date:2007/01/03 | first author:Bertuglia S
Antioxidant effects of melatonin in rats during chronic exposure to hyperbaric oxygen.	/pubmed/17198538	Mollaoglu H, Topal T, Ozler M, Uysal B, Reiter RJ, Korkmaz A, Oter S.	J Pineal Res. 2007 Jan;42(1):50-4.	J Pineal Res. 2007	PubMed	citation	PMID:17198538	pubmed	17198538	create date:2007/01/03 | first author:Mollaoglu H
Melatonin-induced gene expression changes and its preventive effects on adriamycin-induced lipid peroxidation in rat liver.	/pubmed/17198537	Catalá A, Zvara A, Puskás LG, Kitajka K.	J Pineal Res. 2007 Jan;42(1):43-9.	J Pineal Res. 2007	PubMed	citation	PMID:17198537	pubmed	17198537	create date:2007/01/03 | first author:Catalá A
One molecule, many derivatives: a never-ending interaction of melatonin with reactive oxygen and nitrogen species?	/pubmed/17198536	Tan DX, Manchester LC, Terron MP, Flores LJ, Reiter RJ.	J Pineal Res. 2007 Jan;42(1):28-42. Review.	J Pineal Res. 2007	PubMed	citation	PMID:17198536	pubmed	17198536	create date:2007/01/03 | first author:Tan DX
Evidence supporting the use of melatonin in short gestation infants.	/pubmed/17198535	Jan JE, Wasdell MB, Freeman RD, Bax M.	J Pineal Res. 2007 Jan;42(1):22-7. Review.	J Pineal Res. 2007	PubMed	citation	PMID:17198535	pubmed	17198535	create date:2007/01/03 | first author:Jan JE
Melatonin and anesthesia: a clinical perspective.	/pubmed/17198534	Naguib M, Gottumukkala V, Goldstein PA.	J Pineal Res. 2007 Jan;42(1):12-21. Review.	J Pineal Res. 2007	PubMed	citation	PMID:17198534	pubmed	17198534	create date:2007/01/03 | first author:Naguib M
The potential of melatonin in reducing morbidity-mortality after craniocerebral trauma.	/pubmed/17198533	Maldonado MD, Murillo-Cabezas F, Terron MP, Flores LJ, Tan DX, Manchester LC, Reiter RJ.	J Pineal Res. 2007 Jan;42(1):1-11. Review.	J Pineal Res. 2007	PubMed	citation	PMID:17198533	pubmed	17198533	create date:2007/01/03 | first author:Maldonado MD
Mechanisms involved in the antinociception caused by melatonin in mice.	/pubmed/17014696	Mantovani M, Kaster MP, Pertile R, Calixto JB, Rodrigues AL, Santos AR.	J Pineal Res. 2006 Nov;41(4):382-9.	J Pineal Res. 2006	PubMed	citation	PMID:17014696	pubmed	17014696	create date:2006/10/04 | first author:Mantovani M
Interactions of melatonin and its metabolites with the ABTS cation radical: extension of the radical scavenger cascade and formation of a novel class of oxidation products, C2-substituted 3-indolinones.	/pubmed/17014695	Rosen J, Than NN, Koch D, Poeggeler B, Laatsch H, Hardeland R.	J Pineal Res. 2006 Nov;41(4):374-81.	J Pineal Res. 2006	PubMed	citation	PMID:17014695	pubmed	17014695	create date:2006/10/04 | first author:Rosen J
Melatonin modulates signal transduction pathways and apoptosis in experimental colitis.	/pubmed/17014694	Mazzon E, Esposito E, Crisafulli C, Riccardi L, Muià C, Di Bella P, Meli R, Cuzzocrea S.	J Pineal Res. 2006 Nov;41(4):363-73.	J Pineal Res. 2006	PubMed	citation	PMID:17014694	pubmed	17014694	create date:2006/10/04 | first author:Mazzon E
Effect and mechanism of melatonin's action on the proliferation of human umbilical vein endothelial cells.	/pubmed/17014693	Cui P, Luo Z, Zhang H, Su Y, Li A, Li H, Zhang J, Yang Z, Xiu R.	J Pineal Res. 2006 Nov;41(4):358-62.	J Pineal Res. 2006	PubMed	citation	PMID:17014693	pubmed	17014693	create date:2006/10/04 | first author:Cui P
Comparison of 6-hydroxylmelatonin or melatonin in protecting neurons against ischemia/reperfusion-mediated injury.	/pubmed/17014692	Duan Q, Wang Z, Lu T, Chen J, Wang X.	J Pineal Res. 2006 Nov;41(4):351-7.	J Pineal Res. 2006	PubMed	citation	PMID:17014692	pubmed	17014692	create date:2006/10/04 | first author:Duan Q
Effect of TNF-alpha on the melatonin synthetic pathway in the rat pineal gland: basis for a 'feedback' of the immune response on circadian timing.	/pubmed/17014691	Fernandes PA, Cecon E, Markus RP, Ferreira ZS.	J Pineal Res. 2006 Nov;41(4):344-50.	J Pineal Res. 2006	PubMed	citation	PMID:17014691	pubmed	17014691	create date:2006/10/04 | first author:Fernandes PA
Preclinical evaluation of pharmacokinetics and safety of melatonin in propylene glycol for intravenous administration.	/pubmed/17014690	Cheung RT, Tipoe GL, Tam S, Ma ES, Zou LY, Chan PS.	J Pineal Res. 2006 Nov;41(4):337-43.	J Pineal Res. 2006	PubMed	citation	PMID:17014690	pubmed	17014690	create date:2006/10/04 | first author:Cheung RT
Modulation of melatonin receptors and G-protein function by microtubules.	/pubmed/17014689	Jarzynka MJ, Passey DK, Ignatius PF, Melan MA, Radio NM, Jockers R, Rasenick MM, Brydon L, Witt-Enderby PA.	J Pineal Res. 2006 Nov;41(4):324-36.	J Pineal Res. 2006	PubMed	citation	PMID:17014689	pubmed	17014689	create date:2006/10/04 | first author:Jarzynka MJ
Reduced oxidative damage in ALS by high-dose enteral melatonin treatment.	/pubmed/17014688	Weishaupt JH, Bartels C, Pölking E, Dietrich J, Rohde G, Poeggeler B, Mertens N, Sperling S, Bohn M, Hüther G, Schneider A, Bach A, Sirén AL, Hardeland R, Bähr M, Nave KA, Ehrenreich H.	J Pineal Res. 2006 Nov;41(4):313-23.	J Pineal Res. 2006	PubMed	citation	PMID:17014688	pubmed	17014688	create date:2006/10/04 | first author:Weishaupt JH
Concentrations of estradiol in ewe cerebrospinal fluid are modulated by photoperiod through pineal-dependent mechanisms.	/pubmed/17014687	Thiery JC, Lomet D, Schumacher M, Liere P, Tricoire H, Locatelli A, Delagrange P, Malpaux B.	J Pineal Res. 2006 Nov;41(4):306-12.	J Pineal Res. 2006	PubMed	citation	PMID:17014687	pubmed	17014687	create date:2006/10/04 | first author:Thiery JC
Therapeutic treatments potentially mediated by melatonin receptors: potential clinical uses in the prevention of osteoporosis, cancer and as an adjuvant therapy.	/pubmed/17014686	Witt-Enderby PA, Radio NM, Doctor JS, Davis VL.	J Pineal Res. 2006 Nov;41(4):297-305. Review.	J Pineal Res. 2006	PubMed	citation	PMID:17014686	pubmed	17014686	create date:2006/10/04 | first author:Witt-Enderby PA
Beneficial effects of melatonin in protecting against cyclosporine A-induced cardiotoxicity are receptor mediated.	/pubmed/16948792	Rezzani R, Rodella LF, Bonomini F, Tengattini S, Bianchi R, Reiter RJ.	J Pineal Res. 2006 Oct;41(3):288-95.	J Pineal Res. 2006	PubMed	citation	PMID:16948792	pubmed	16948792	create date:2006/09/05 | first author:Rezzani R
A melatonin-rich germplasm line of St John's wort (Hypericum perforatum L.).	/pubmed/16948791	Murch SJ, Saxena PK.	J Pineal Res. 2006 Oct;41(3):284-7.	J Pineal Res. 2006	PubMed	citation	PMID:16948791	pubmed	16948791	create date:2006/09/05 | first author:Murch SJ
Seasonality of psychopathology and circannual melatonin rhythm.	/pubmed/16948790	Morera AL, Abreu P.	J Pineal Res. 2006 Oct;41(3):279-83.	J Pineal Res. 2006	PubMed	citation	PMID:16948790	pubmed	16948790	create date:2006/09/05 | first author:Morera AL
Melatonin prevents H2O2-induced activation of rat hepatic stellate cells.	/pubmed/16948789	Gu J, Zhuang L, Huang GC.	J Pineal Res. 2006 Oct;41(3):275-8.	J Pineal Res. 2006	PubMed	citation	PMID:16948789	pubmed	16948789	create date:2006/09/05 | first author:Gu J
Melatonin inhibits endothelial nitric oxide production in vitro.	/pubmed/16948788	Tamura EK, Silva CL, Markus RP.	J Pineal Res. 2006 Oct;41(3):267-74.	J Pineal Res. 2006	PubMed	citation	PMID:16948788	pubmed	16948788	create date:2006/09/05 | first author:Tamura EK
Effect of photoperiod on the fish innate immune system: a link between fish pineal gland and the immune system.	/pubmed/16948787	Esteban MA, Cuesta A, Rodríguez A, Meseguer J.	J Pineal Res. 2006 Oct;41(3):261-6.	J Pineal Res. 2006	PubMed	citation	PMID:16948787	pubmed	16948787	create date:2006/09/05 | first author:Esteban MA
Melatonin reduces ischemia/reperfusion-induced superoxide generation in arterial wall and cell death in skeletal muscle.	/pubmed/16948786	Wang WZ, Fang XH, Stephenson LL, Khiabani KT, Zamboni WA.	J Pineal Res. 2006 Oct;41(3):255-60.	J Pineal Res. 2006	PubMed	citation	PMID:16948786	pubmed	16948786	create date:2006/09/05 | first author:Wang WZ
LIM homeodomain proteins Islet-1 and Lim-3 expressions in the developing pineal gland of chick embryo by immunohistochemistry.	/pubmed/16948785	Zhang JH, Liu JL, Wu YJ, Cui S.	J Pineal Res. 2006 Oct;41(3):247-54.	J Pineal Res. 2006	PubMed	citation	PMID:16948785	pubmed	16948785	create date:2006/09/05 | first author:Zhang JH
In vivo protective effect of melatonin on cadmium-induced changes in redox balance and gene expression in rat hypothalamus and anterior pituitary.	/pubmed/16948784	Poliandri AH, Esquifino AI, Cano P, Jiménez V, Lafuente A, Cardinali DP, Duvilanski BH.	J Pineal Res. 2006 Oct;41(3):238-46.	J Pineal Res. 2006	PubMed	citation	PMID:16948784	pubmed	16948784	create date:2006/09/05 | first author:Poliandri AH
Effects of combination of melatonin and dexamethasone on acute lung injury in a mice model of carrageenan-induced pleurisy.	/pubmed/16948783	Crisafulli C, Mazzon E, Muià C, Bella P, Esposito E, Meli R, Cuzzocrea S.	J Pineal Res. 2006 Oct;41(3):228-37.	J Pineal Res. 2006	PubMed	citation	PMID:16948783	pubmed	16948783	create date:2006/09/05 | first author:Crisafulli C
Melatonin prevents neutrophil-mediated oxidative injury in Escherichia coli-induced pyelonephritis in rats.	/pubmed/16948782	Sener G, Tuğtepe H, Velioğlu-Oğünç A, Cetinel S, Gedik N, Yeğen BC.	J Pineal Res. 2006 Oct;41(3):220-7.	J Pineal Res. 2006	PubMed	citation	PMID:16948782	pubmed	16948782	create date:2006/09/05 | first author:Sener G
Mechanisms of protection by melatonin against acetaminophen-induced liver injury in mice.	/pubmed/16948781	Matsura T, Nishida T, Togawa A, Horie S, Kusumoto C, Ohata S, Nakada J, Ishibe Y, Yamada K, Ohta Y.	J Pineal Res. 2006 Oct;41(3):211-9.	J Pineal Res. 2006	PubMed	citation	PMID:16948781	pubmed	16948781	create date:2006/09/05 | first author:Matsura T
Lipid-protein modifications during ascorbate-Fe2+ peroxidation of photoreceptor membranes: protective effect of melatonin.	/pubmed/16948780	Guajardo MH, Terrasa AM, Catalá A.	J Pineal Res. 2006 Oct;41(3):201-10.	J Pineal Res. 2006	PubMed	citation	PMID:16948780	pubmed	16948780	create date:2006/09/05 | first author:Guajardo MH
Title	URL	Description	Details	ShortDetails	Resource	Type	Identifiers	Db	EntrezUID	Properties
Regression of gastroesophageal reflux disease symptoms using dietary supplementation with melatonin, vitamins and aminoacids: comparison with omeprazole.	/pubmed/16948779	Pereira Rde S.	J Pineal Res. 2006 Oct;41(3):195-200.	J Pineal Res. 2006	PubMed	citation	PMID:16948779	pubmed	16948779	create date:2006/09/05 | first author:Pereira Rde S
Effects of melatonin and zinc on lipid profile and renal function in type 2 diabetic patients poorly controlled with metformin.	/pubmed/16879326	Kadhim HM, Ismail SH, Hussein KI, Bakir IH, Sahib AS, Khalaf BH, Hussain SA.	J Pineal Res. 2006 Sep;41(2):189-93.	J Pineal Res. 2006	PubMed	citation	PMID:16879326	pubmed	16879326	create date:2006/08/02 | first author:Kadhim HM
Heterogeneous expression of melatonin receptor MT1 mRNA in the rat intestine under control and fasting conditions.	/pubmed/16879325	Soták M, Mrnka L, Pácha J.	J Pineal Res. 2006 Sep;41(2):183-8.	J Pineal Res. 2006	PubMed	citation	PMID:16879325	pubmed	16879325	create date:2006/08/02 | first author:Soták M
Melatonin decreases neurovascular oxidative/nitrosative damage and protects against early increases in the blood-brain barrier permeability after transient focal cerebral ischemia in mice.	/pubmed/16879324	Chen HY, Chen TY, Lee MY, Chen ST, Hsu YS, Kuo YL, Chang GL, Wu TS, Lee EJ.	J Pineal Res. 2006 Sep;41(2):175-82.	J Pineal Res. 2006	PubMed	citation	PMID:16879324	pubmed	16879324	create date:2006/08/02 | first author:Chen HY
Melatonin receptor of a reef fish with lunar-related rhythmicity: cloning and daily variations.	/pubmed/16879323	Park YJ, Park JG, Kim SJ, Lee YD, Saydur Rahman M, Takemura A.	J Pineal Res. 2006 Sep;41(2):166-74.	J Pineal Res. 2006	PubMed	citation	PMID:16879323	pubmed	16879323	create date:2006/08/02 | first author:Park YJ
Quantification of melatonin in phototrophic organisms.	/pubmed/16879322	Pape C, Lüning K.	J Pineal Res. 2006 Sep;41(2):157-65.	J Pineal Res. 2006	PubMed	citation	PMID:16879322	pubmed	16879322	create date:2006/08/02 | first author:Pape C
Melatonin reduces infarction volume in a photothrombotic stroke model in the wild-type but not cyclooxygenase-1-gene knockout mice.	/pubmed/16879321	Zou LY, Cheung RT, Liu S, Li G, Huang L.	J Pineal Res. 2006 Sep;41(2):150-6.	J Pineal Res. 2006	PubMed	citation	PMID:16879321	pubmed	16879321	create date:2006/08/02 | first author:Zou LY
Melatonin reduces oxidative stress in erythrocytes and plasma of senescence-accelerated mice.	/pubmed/16879320	Nogués MR, Giralt M, Romeu M, Mulero M, Sánchez-Martos V, Rodríguez E, Acuña-Castroviejo D, Mallol J.	J Pineal Res. 2006 Sep;41(2):142-9.	J Pineal Res. 2006	PubMed	citation	PMID:16879320	pubmed	16879320	create date:2006/08/02 | first author:Nogués MR
Injury switches melatonin production source from endocrine (pineal) to paracrine (phagocytes) - melatonin in human colostrum and colostrum phagocytes.	/pubmed/16879319	Pontes GN, Cardoso EC, Carneiro-Sampaio MM, Markus RP.	J Pineal Res. 2006 Sep;41(2):136-41.	J Pineal Res. 2006	PubMed	citation	PMID:16879319	pubmed	16879319	create date:2006/08/02 | first author:Pontes GN
Melatonin induces apoptosis in human neuroblastoma cancer cells.	/pubmed/16879318	García-Santos G, Antolín I, Herrera F, Martín V, Rodriguez-Blanco J, del Pilar Carrera M, Rodriguez C.	J Pineal Res. 2006 Sep;41(2):130-5.	J Pineal Res. 2006	PubMed	citation	PMID:16879318	pubmed	16879318	create date:2006/08/02 | first author:García-Santos G
Melatonin arrests peroxynitrite-induced tau hyperphosphorylation and the overactivation of protein kinases in rat brain.	/pubmed/16879317	Yin J, Liu YH, Xu YF, Zhang YJ, Chen JG, Shu BH, Wang JZ.	J Pineal Res. 2006 Sep;41(2):124-9.	J Pineal Res. 2006	PubMed	citation	PMID:16879317	pubmed	16879317	create date:2006/08/02 | first author:Yin J
Melatonin protects against hydrogen peroxide-induced cell death signaling in SH-SY5Y cultured cells: involvement of nuclear factor kappa B, Bax and Bcl-2.	/pubmed/16879316	Chetsawang B, Putthaprasart C, Phansuwan-Pujito P, Govitrapong P.	J Pineal Res. 2006 Sep;41(2):116-23.	J Pineal Res. 2006	PubMed	citation	PMID:16879316	pubmed	16879316	create date:2006/08/02 | first author:Chetsawang B
Melatonin in Glycyrrhiza uralensis: response of plant roots to spectral quality of light and UV-B radiation.	/pubmed/16879315	Afreen F, Zobayed SM, Kozai T.	J Pineal Res. 2006 Sep;41(2):108-15.	J Pineal Res. 2006	PubMed	citation	PMID:16879315	pubmed	16879315	create date:2006/08/02 | first author:Afreen F
Annual pattern of plasma melatonin and progesterone concentrations in hair and wool ewe lambs kept under natural photoperiod at lower latitudes in the southern hemisphere.	/pubmed/16879314	Coelho LA, Rodrigues PA, Nonaka KO, Sasa A, Balieiro JC, Vicente WR, Cipolla-Neto J.	J Pineal Res. 2006 Sep;41(2):101-7.	J Pineal Res. 2006	PubMed	citation	PMID:16879314	pubmed	16879314	create date:2006/08/02 | first author:Coelho LA
Melatonin is a safe and effective treatment for chronic pulmonary and extrapulmonary sarcoidosis.	/pubmed/16879313	Pignone AM, Rosso AD, Fiori G, Matucci-Cerinic M, Becucci A, Tempestini A, Livi R, Generini S, Gramigna L, Benvenuti C, Carossino AM, Conforti ML, Perfetto F.	J Pineal Res. 2006 Sep;41(2):95-100.	J Pineal Res. 2006	PubMed	citation	PMID:16879313	pubmed	16879313	create date:2006/08/02 | first author:Pignone AM
Role of calcium in the gating of isoproterenol-induced arylalkylamine N-acetyltransferase gene expression in the mouse pineal gland.	/pubmed/16842546	Chansard M, Liang J, Iwahana E, Baker T, Whittaker J, Fukuhara C.	J Pineal Res. 2006 Aug;41(1):85-94.	J Pineal Res. 2006	PubMed	citation	PMID:16842546	pubmed	16842546	create date:2006/07/18 | first author:Chansard M
Melatonin ameliorates nonalcoholic fatty liver induced by high-fat diet in rats.	/pubmed/16842545	Pan M, Song YL, Xu JM, Gan HZ.	J Pineal Res. 2006 Aug;41(1):79-84.	J Pineal Res. 2006	PubMed	citation	PMID:16842545	pubmed	16842545	create date:2006/07/18 | first author:Pan M
Blue blocker glasses impede the capacity of bright light to suppress melatonin production.	/pubmed/16842544	Sasseville A, Paquet N, Sévigny J, Hébert M.	J Pineal Res. 2006 Aug;41(1):73-8.	J Pineal Res. 2006	PubMed	citation	PMID:16842544	pubmed	16842544	create date:2006/07/18 | first author:Sasseville A
Melatonin stimulates glucose transport via insulin receptor substrate-1/phosphatidylinositol 3-kinase pathway in C2C12 murine skeletal muscle cells.	/pubmed/16842543	Ha E, Yim SV, Chung JH, Yoon KS, Kang I, Cho YH, Baik HH.	J Pineal Res. 2006 Aug;41(1):67-72.	J Pineal Res. 2006	PubMed	citation	PMID:16842543	pubmed	16842543	create date:2006/07/18 | first author:Ha E
Maternal melatonin stimulates growth and prevents maturation of the capuchin monkey fetal adrenal gland.	/pubmed/16842542	Torres-Farfan C, Valenzuela FJ, Germain AM, Viale ML, Campino C, Torrealba F, Valenzuela GJ, Richter HG, Serón-Ferré M.	J Pineal Res. 2006 Aug;41(1):58-66.	J Pineal Res. 2006	PubMed	citation	PMID:16842542	pubmed	16842542	create date:2006/07/18 | first author:Torres-Farfan C
Contrast-induced nephropathy: preventive and protective effects of melatonin.	/pubmed/16842541	Gazi S, Altun A, Erdogan O.	J Pineal Res. 2006 Aug;41(1):53-7.	J Pineal Res. 2006	PubMed	citation	PMID:16842541	pubmed	16842541	create date:2006/07/18 | first author:Gazi S
A comparative ex vivo and in vivo study of day and night perception in teleosts species using the melatonin rhythm.	/pubmed/16842540	Migaud H, Taylor JF, Taranger GL, Davie A, Cerdá-Reverter JM, Carrillo M, Hansen T, Bromage NR.	J Pineal Res. 2006 Aug;41(1):42-52.	J Pineal Res. 2006	PubMed	citation	PMID:16842540	pubmed	16842540	create date:2006/07/18 | first author:Migaud H
Expression of luteinizing hormone/chorionic gonadotropin receptor in the rat pineal gland.	/pubmed/16842539	Itoh MT, Hosaka T, Takahashi N, Ishizuka B.	J Pineal Res. 2006 Aug;41(1):35-41.	J Pineal Res. 2006	PubMed	citation	PMID:16842539	pubmed	16842539	create date:2006/07/18 | first author:Itoh MT
Intermittent and rhythmic exposure to melatonin in primary cultured adipocytes enhances the insulin and dexamethasone effects on leptin expression.	/pubmed/16842538	Alonso-Vale MI, Andreotti S, Borges-Silva CN, Mukai PY, Cipolla-Neto J, Lima FB.	J Pineal Res. 2006 Aug;41(1):28-34.	J Pineal Res. 2006	PubMed	citation	PMID:16842538	pubmed	16842538	create date:2006/07/18 | first author:Alonso-Vale MI
Chemoprotective effect of melatonin against cisplatin-induced testicular toxicity in rats.	/pubmed/16842537	Ateşşahin A, Sahna E, Türk G, Ceribaşi AO, Yilmaz S, Yüce A, Bulmuş O.	J Pineal Res. 2006 Aug;41(1):21-7.	J Pineal Res. 2006	PubMed	citation	PMID:16842537	pubmed	16842537	create date:2006/07/18 | first author:Ateşşahin A
Persistence of a plasma melatonin rhythm in constant darkness and its inhibition by constant light in the sleepy lizard, Tiliqua rugosa.	/pubmed/16842536	Firth BT, Belan I, Kennaway DJ.	J Pineal Res. 2006 Aug;41(1):15-20.	J Pineal Res. 2006	PubMed	citation	PMID:16842536	pubmed	16842536	create date:2006/07/18 | first author:Firth BT
Melatonin inhibits the expression of the inducible isoform of nitric oxide synthase and nuclear factor kappa B activation in rat skeletal muscle.	/pubmed/16842535	Alonso M, Collado PS, González-Gallego J.	J Pineal Res. 2006 Aug;41(1):8-14.	J Pineal Res. 2006	PubMed	citation	PMID:16842535	pubmed	16842535	create date:2006/07/18 | first author:Alonso M
Experimental scoliosis in melatonin-deficient C57BL/6J mice without pinealectomy.	/pubmed/16842534	Machida M, Dubousset J, Yamada T, Kimura J, Saito M, Shiraishi T, Yamagishi M.	J Pineal Res. 2006 Aug;41(1):1-7.	J Pineal Res. 2006	PubMed	citation	PMID:16842534	pubmed	16842534	create date:2006/07/18 | first author:Machida M
Light pollution, melatonin suppression and cancer growth.	/pubmed/16635025	Reiter RJ, Gultekin F, Manchester LC, Tan DX.	J Pineal Res. 2006 May;40(4):357-8. No abstract available.	J Pineal Res. 2006	PubMed	citation	PMID:16635025	pubmed	16635025	create date:2006/04/26 | first author:Reiter RJ
Regression of an esophageal ulcer using a dietary supplement containing melatonin.	/pubmed/16635024	de Souza Pereira R.	J Pineal Res. 2006 May;40(4):355-6. No abstract available.	J Pineal Res. 2006	PubMed	citation	PMID:16635024	pubmed	16635024	create date:2006/04/26 | first author:de Souza Pereira R
Preparation and identification of anti-melatonin monoclonal antibodies.	/pubmed/16635023	Yang T, Wang J, Qu L, Zhong P, Yuan Y.	J Pineal Res. 2006 May;40(4):350-4.	J Pineal Res. 2006	PubMed	citation	PMID:16635023	pubmed	16635023	create date:2006/04/26 | first author:Yang T
Urinary metabolites and antioxidant products of exogenous melatonin in the mouse.	/pubmed/16635022	Ma X, Idle JR, Krausz KW, Tan DX, Ceraulo L, Gonzalez FJ.	J Pineal Res. 2006 May;40(4):343-9.	J Pineal Res. 2006	PubMed	citation	PMID:16635022	pubmed	16635022	create date:2006/04/26 | first author:Ma X
Melatonin enhances alkaline phosphatase activity in differentiating human adult mesenchymal stem cells grown in osteogenic medium via MT2 melatonin receptors and the MEK/ERK (1/2) signaling cascade.	/pubmed/16635021	Radio NM, Doctor JS, Witt-Enderby PA.	J Pineal Res. 2006 May;40(4):332-42.	J Pineal Res. 2006	PubMed	citation	PMID:16635021	pubmed	16635021	create date:2006/04/26 | first author:Radio NM
Inhibitory effect of melatonin on diquat-induced lipid peroxidation in vivo as assessed by the measurement of F2-isoprostanes.	/pubmed/16635020	Zhang L, Wei W, Xu J, Min F, Wang L, Wang X, Cao S, Tan DX, Qi W, Reiter RJ.	J Pineal Res. 2006 May;40(4):326-31.	J Pineal Res. 2006	PubMed	citation	PMID:16635020	pubmed	16635020	create date:2006/04/26 | first author:Zhang L
Effect of melatonin and diazepam on the dissociated circadian rhythm in rats.	/pubmed/16635019	Carpentieri AR, Pujolràs MA, Chiesa JJ, Noguera AD, Cambras T.	J Pineal Res. 2006 May;40(4):318-25.	J Pineal Res. 2006	PubMed	citation	PMID:16635019	pubmed	16635019	create date:2006/04/26 | first author:Carpentieri AR
The protective effect of melatonin on ischemia-reperfusion injury in the groin (inferior epigastric) flap model in rats.	/pubmed/16635018	Gurlek A, Celik M, Parlakpinar H, Aydogan H, Bay-Karabulut A.	J Pineal Res. 2006 May;40(4):312-7.	J Pineal Res. 2006	PubMed	citation	PMID:16635018	pubmed	16635018	create date:2006/04/26 | first author:Gurlek A
Microarray analysis of transcription factor gene expression in melatonin-treated human peripheral blood mononuclear cells.	/pubmed/16635017	Ha E, Han E, Park HJ, Kim HJ, Hong MS, Hong SJ, Yoon KS, Kang I, Cho YH, Chung JH, Yim SV, Baik HH.	J Pineal Res. 2006 May;40(4):305-11.	J Pineal Res. 2006	PubMed	citation	PMID:16635017	pubmed	16635017	create date:2006/04/26 | first author:Ha E
Melatonin effect on bone metabolism in rats treated with methylprednisolone.	/pubmed/16635016	Ladizesky MG, Boggio V, Cutrera RA, Mondelo N, Mastaglia S, Somoza J, Cardinali DP.	J Pineal Res. 2006 May;40(4):297-304.	J Pineal Res. 2006	PubMed	citation	PMID:16635016	pubmed	16635016	create date:2006/04/26 | first author:Ladizesky MG
Melatonin inhibits both ER alpha activation and breast cancer cell proliferation induced by a metalloestrogen, cadmium.	/pubmed/16635015	Martínez-Campa C, Alonso-González C, Mediavilla MD, Cos S, González A, Ramos S, Sánchez-Barceló EJ.	J Pineal Res. 2006 May;40(4):291-6.	J Pineal Res. 2006	PubMed	citation	PMID:16635015	pubmed	16635015	create date:2006/04/26 | first author:Martínez-Campa C
Diurnal variations in serum neopterin levels are associated with the pineal hormone melatonin circadian rhythm in healthy human subjects.	/pubmed/16499566	Garcia-Gonzalez MJ, Dominguez-Rodriguez A, Abreu-Gonzalez P.	J Pineal Res. 2006 Apr;40(3):288-9. No abstract available.	J Pineal Res. 2006	PubMed	citation	PMID:16499566	pubmed	16499566	create date:2006/02/28 | first author:Garcia-Gonzalez MJ
Melatonin protects against pressure ulcer-induced oxidative injury of the skin and remote organs in rats.	/pubmed/16499565	Sener G, Sert G, Ozer Sehirli A, Arbak S, Gedik N, Ayanoğlu-Dülger G.	J Pineal Res. 2006 Apr;40(3):280-7.	J Pineal Res. 2006	PubMed	citation	PMID:16499565	pubmed	16499565	create date:2006/02/28 | first author:Sener G
Therapeutic value of melatonin in an experimental model of liver injury and regeneration.	/pubmed/16499564	Sigala F, Theocharis S, Sigalas K, Markantonis-Kyroudis S, Papalabros E, Triantafyllou A, Kostopanagiotou G, Andreadou I.	J Pineal Res. 2006 Apr;40(3):270-9.	J Pineal Res. 2006	PubMed	citation	PMID:16499564	pubmed	16499564	create date:2006/02/28 | first author:Sigala F
Synthesis, antioxidant activity and structure-activity relationships for a new series of 2-(N-acylaminoethyl)indoles with melatonin-like cytoprotective activity.	/pubmed/16499563	Spadoni G, Diamantini G, Bedini A, Tarzia G, Vacondio F, Silva C, Rivara M, Mor M, Plazzi PV, Zusso M, Franceschini D, Giusti P.	J Pineal Res. 2006 Apr;40(3):259-69.	J Pineal Res. 2006	PubMed	citation	PMID:16499563	pubmed	16499563	create date:2006/02/28 | first author:Spadoni G
Inhibition of the cdk5/p25 fragment formation may explain the antiapoptotic effects of melatonin in an experimental model of Parkinson's disease.	/pubmed/16499562	Alvira D, Tajes M, Verdaguer E, Acuña-Castroviejo D, Folch J, Camins A, Pallas M.	J Pineal Res. 2006 Apr;40(3):251-8.	J Pineal Res. 2006	PubMed	citation	PMID:16499562	pubmed	16499562	create date:2006/02/28 | first author:Alvira D
Melatonin attenuates the postischemic increase in blood-brain barrier permeability and decreases hemorrhagic transformation of tissue-plasminogen activator therapy following ischemic stroke in mice.	/pubmed/16499561	Chen TY, Lee MY, Chen HY, Kuo YL, Lin SC, Wu TS, Lee EJ.	J Pineal Res. 2006 Apr;40(3):242-50.	J Pineal Res. 2006	PubMed	citation	PMID:16499561	pubmed	16499561	create date:2006/02/28 | first author:Chen TY
A direct influence of moonlight intensity on changes in melatonin production by cultured pineal glands of the golden rabbitfish, Siganus guttatus.	/pubmed/16499560	Takemura A, Ueda S, Hiyakawa N, Nikaido Y.	J Pineal Res. 2006 Apr;40(3):236-41.	J Pineal Res. 2006	PubMed	citation	PMID:16499560	pubmed	16499560	create date:2006/02/28 | first author:Takemura A
Inhibitory effects of melatonin on the growth of pituitary prolactin-secreting tumor in rats.	/pubmed/16499559	Yang QH, Xu JN, Xu RK, Pang SF.	J Pineal Res. 2006 Apr;40(3):230-5.	J Pineal Res. 2006	PubMed	citation	PMID:16499559	pubmed	16499559	create date:2006/02/28 | first author:Yang QH
Plasma melatonin and insulin-like growth factor-1 responses to dim light at night in dairy heifers.	/pubmed/16499558	Muthuramalingam P, Kennedy AD, Berry RJ.	J Pineal Res. 2006 Apr;40(3):225-9.	J Pineal Res. 2006	PubMed	citation	PMID:16499558	pubmed	16499558	create date:2006/02/28 | first author:Muthuramalingam P
Bipedal ambulation induces experimental scoliosis in C57BL/6J mice with reduced plasma and pineal melatonin levels.	/pubmed/16499557	Oyama J, Murai I, Kanazawa K, Machida M.	J Pineal Res. 2006 Apr;40(3):219-24.	J Pineal Res. 2006	PubMed	citation	PMID:16499557	pubmed	16499557	create date:2006/02/28 | first author:Oyama J
Gender-related differences in urinary 6-sulfatoxymelatonin levels in obese pubertal individuals.	/pubmed/16499556	Fideleff HL, Boquete H, Fideleff G, Albornoz L, Pérez Lloret S, Suarez M, Esquifino AI, Honfi M, Cardinali DP.	J Pineal Res. 2006 Apr;40(3):214-8.	J Pineal Res. 2006	PubMed	citation	PMID:16499556	pubmed	16499556	create date:2006/02/28 | first author:Fideleff HL
Title	URL	Description	Details	ShortDetails	Resource	Type	Identifiers	Db	EntrezUID	Properties
Endogenous melatonin protects L-DOPA from autoxidation in the striatal extracellular compartment of the freely moving rat: potential implication for long-term L-DOPA therapy in Parkinson's disease.	/pubmed/16499555	Rocchitta G, Migheli R, Esposito G, Marchetti B, Desole MS, Miele E, Serra PA.	J Pineal Res. 2006 Apr;40(3):204-13.	J Pineal Res. 2006	PubMed	citation	PMID:16499555	pubmed	16499555	create date:2006/02/28 | first author:Rocchitta G
Melatonin reduces apoptosis and necrosis induced by ischemia/reperfusion injury of the pancreas.	/pubmed/16499554	Muñoz-Casares FC, Padillo FJ, Briceño J, Collado JA, Muñoz-Castañeda JR, Ortega R, Cruz A, Túnez I, Montilla P, Pera C, Muntané J.	J Pineal Res. 2006 Apr;40(3):195-203.	J Pineal Res. 2006	PubMed	citation	PMID:16499554	pubmed	16499554	create date:2006/02/28 | first author:Muñoz-Casares FC
Impairment of the melatonin rhythm in children with Sanfilippo syndrome.	/pubmed/16441557	Guerrero JM, Pozo D, Diaz-Rodriguez JL, Martinez-Cruz F, Vela-Campos F.	J Pineal Res. 2006 Mar;40(2):192-3. No abstract available.	J Pineal Res. 2006	PubMed	citation	PMID:16441557	pubmed	16441557	create date:2006/01/31 | first author:Guerrero JM
Parallel signaling pathways of melatonin in the pancreatic beta-cell.	/pubmed/16441556	Peschke E, Bach AG, Mühlbauer E.	J Pineal Res. 2006 Mar;40(2):184-91.	J Pineal Res. 2006	PubMed	citation	PMID:16441556	pubmed	16441556	create date:2006/01/31 | first author:Peschke E
Trans-pineal microdialysis in the Djungarian hamster (Phodopus sungorus): a tool to study seasonal changes of circadian clock activities.	/pubmed/16441555	Herwig A, Pévet P, Bothorel B, Steinlechner S, Saboureau M.	J Pineal Res. 2006 Mar;40(2):177-83.	J Pineal Res. 2006	PubMed	citation	PMID:16441555	pubmed	16441555	create date:2006/01/31 | first author:Herwig A
Melatonin attenuates diabetes-induced oxidative stress in rabbits.	/pubmed/16441554	Winiarska K, Fraczyk T, Malinska D, Drozak J, Bryla J.	J Pineal Res. 2006 Mar;40(2):168-76.	J Pineal Res. 2006	PubMed	citation	PMID:16441554	pubmed	16441554	create date:2006/01/31 | first author:Winiarska K
Melatonin prevents apoptosis induced by UV-B treatment in U937 cell line.	/pubmed/16441553	Luchetti F, Canonico B, Curci R, Battistelli M, Mannello F, Papa S, Tarzia G, Falcieri E.	J Pineal Res. 2006 Mar;40(2):158-67.	J Pineal Res. 2006	PubMed	citation	PMID:16441553	pubmed	16441553	create date:2006/01/31 | first author:Luchetti F
Inverse correlation between endogenous melatonin levels and oxidative damage in some tissues of SAM P8 mice.	/pubmed/16441552	Lardone PJ, Alvarez-García O, Carrillo-Vico A, Vega-Naredo I, Caballero B, Guerrero JM, Coto-Montes A.	J Pineal Res. 2006 Mar;40(2):153-7.	J Pineal Res. 2006	PubMed	citation	PMID:16441552	pubmed	16441552	create date:2006/01/31 | first author:Lardone PJ
Differential effects of melatonin and its downstream effector PKCalpha on subcellular localization of RGS proteins.	/pubmed/16441551	Rimler A, Jockers R, Lupowitz Z, Sampson SR, Zisapel N.	J Pineal Res. 2006 Mar;40(2):144-52.	J Pineal Res. 2006	PubMed	citation	PMID:16441551	pubmed	16441551	create date:2006/01/31 | first author:Rimler A
Diabetic Goto Kakizaki rats as well as type 2 diabetic patients show a decreased diurnal serum melatonin level and an increased pancreatic melatonin-receptor status.	/pubmed/16441550	Peschke E, Frese T, Chankiewitz E, Peschke D, Preiss U, Schneyer U, Spessert R, Mühlbauer E.	J Pineal Res. 2006 Mar;40(2):135-43.	J Pineal Res. 2006	PubMed	citation	PMID:16441550	pubmed	16441550	create date:2006/01/31 | first author:Peschke E
Chronic hypoxia modulates the function and expression of melatonin receptors in the rat carotid body.	/pubmed/16441549	Tjong YW, Chen Y, Liong EC, Tipoe GL, Fung ML.	J Pineal Res. 2006 Mar;40(2):125-34.	J Pineal Res. 2006	PubMed	citation	PMID:16441549	pubmed	16441549	create date:2006/01/31 | first author:Tjong YW
Urinary 6-sulfatoxymelatonin levels and their correlations with lifestyle factors and steroid hormone levels.	/pubmed/16441548	Schernhammer ES, Kroenke CH, Dowsett M, Folkerd E, Hankinson SE.	J Pineal Res. 2006 Mar;40(2):116-24.	J Pineal Res. 2006	PubMed	citation	PMID:16441548	pubmed	16441548	create date:2006/01/31 | first author:Schernhammer ES
Urinary melatonin: a noninvasive method to follow human pineal function as studied in three experimental conditions.	/pubmed/16441547	Pääkkönen T, Mäkinen TM, Leppäluoto J, Vakkuri O, Rintamäki H, Palinkas LA, Hassi J.	J Pineal Res. 2006 Mar;40(2):110-5.	J Pineal Res. 2006	PubMed	citation	PMID:16441547	pubmed	16441547	create date:2006/01/31 | first author:Pääkkönen T
Protective effects of melatonin in experimental free radical-related ocular diseases.	/pubmed/16441546	Siu AW, Maldonado M, Sanchez-Hidalgo M, Tan DX, Reiter RJ.	J Pineal Res. 2006 Mar;40(2):101-9. Review.	J Pineal Res. 2006	PubMed	citation	PMID:16441546	pubmed	16441546	create date:2006/01/31 | first author:Siu AW
Melatonin therapy in fibromyalgia.	/pubmed/16313505	Acuna-Castroviejo D, Escames G, Reiter RJ.	J Pineal Res. 2006 Jan;40(1):98-9. No abstract available.	J Pineal Res. 2006	PubMed	citation	PMID:16313505	pubmed	16313505	create date:2005/11/30 | first author:Acuna-Castroviejo D
Ultrastructural clues for the protective effect of melatonin against oxidative damage in cerulein-induced pancreatitis.	/pubmed/16313504	Eşrefoğlu M, Gül M, Ateş B, Selimoğlu MA.	J Pineal Res. 2006 Jan;40(1):92-7.	J Pineal Res. 2006	PubMed	citation	PMID:16313504	pubmed	16313504	create date:2005/11/30 | first author:Eşrefoğlu M
1800 MHz electromagnetic field effects on melatonin release from isolated pineal glands.	/pubmed/16313503	Sukhotina I, Streckert JR, Bitz AK, Hansen VW, Lerchl A.	J Pineal Res. 2006 Jan;40(1):86-91.	J Pineal Res. 2006	PubMed	citation	PMID:16313503	pubmed	16313503	create date:2005/11/30 | first author:Sukhotina I
Sustained activation of Akt by melatonin contributes to the protection against kainic acid-induced neuronal death in hippocampus.	/pubmed/16313502	Lee SH, Chun W, Kong PJ, Han JA, Cho BP, Kwon OY, Lee HJ, Kim SS.	J Pineal Res. 2006 Jan;40(1):79-85.	J Pineal Res. 2006	PubMed	citation	PMID:16313502	pubmed	16313502	create date:2005/11/30 | first author:Lee SH
Melatonin counteracts inducible mitochondrial nitric oxide synthase-dependent mitochondrial dysfunction in skeletal muscle of septic mice.	/pubmed/16313501	Escames G, López LC, Tapias V, Utrilla P, Reiter RJ, Hitos AB, León J, Rodríguez MI, Acuña-Castroviejo D.	J Pineal Res. 2006 Jan;40(1):71-8.	J Pineal Res. 2006	PubMed	citation	PMID:16313501	pubmed	16313501	create date:2005/11/30 | first author:Escames G
Immunocytochemical demonstration of day/night changes of clock gene protein levels in the murine adrenal gland: differences between melatonin-proficient (C3H) and melatonin-deficient (C57BL) mice.	/pubmed/16313500	Torres-Farfan C, Serón-Ferré M, Dinet V, Korf HW.	J Pineal Res. 2006 Jan;40(1):64-70.	J Pineal Res. 2006	PubMed	citation	PMID:16313500	pubmed	16313500	create date:2005/11/30 | first author:Torres-Farfan C
Short- and long-term effects of melatonin on myocardial post-ischemic recovery.	/pubmed/16313499	Lochner A, Genade S, Davids A, Ytrehus K, Moolman JA.	J Pineal Res. 2006 Jan;40(1):56-63.	J Pineal Res. 2006	PubMed	citation	PMID:16313499	pubmed	16313499	create date:2005/11/30 | first author:Lochner A
Acutely administered melatonin is beneficial while chronic melatonin treatment aggravates the evolution of TNBS-induced colitis.	/pubmed/16313498	Marquez E, Sánchez-Fidalgo S, Calvo JR, la de Lastra CA, Motilva V.	J Pineal Res. 2006 Jan;40(1):48-55.	J Pineal Res. 2006	PubMed	citation	PMID:16313498	pubmed	16313498	create date:2005/11/30 | first author:Marquez E
Melatonin protects against lipopolysaccharide-induced intra-uterine fetal death and growth retardation in mice.	/pubmed/16313497	Chen YH, Xu DX, Wang JP, Wang H, Wei LZ, Sun MF, Wei W.	J Pineal Res. 2006 Jan;40(1):40-7.	J Pineal Res. 2006	PubMed	citation	PMID:16313497	pubmed	16313497	create date:2005/11/30 | first author:Chen YH
Melatonin reduces pancreatic prostaglandins production and protects against caerulein-induced pancreatitis in rats.	/pubmed/16313496	Chen HM, Chen JC, Ng CJ, Chiu DF, Chen MF.	J Pineal Res. 2006 Jan;40(1):34-9.	J Pineal Res. 2006	PubMed	citation	PMID:16313496	pubmed	16313496	create date:2005/11/30 | first author:Chen HM
Preventive effect of melatonin on bleomycin-induced lung fibrosis in rats.	/pubmed/16313495	Yildirim Z, Kotuk M, Erdogan H, Iraz M, Yagmurca M, Kuku I, Fadillioglu E.	J Pineal Res. 2006 Jan;40(1):27-33.	J Pineal Res. 2006	PubMed	citation	PMID:16313495	pubmed	16313495	create date:2005/11/30 | first author:Yildirim Z
Melatonin increases survival of HaCaT keratinocytes by suppressing UV-induced apoptosis.	/pubmed/16313494	Fischer TW, Zbytek B, Sayre RM, Apostolov EO, Basnakian AG, Sweatman TW, Wortsman J, Elsner P, Slominski A.	J Pineal Res. 2006 Jan;40(1):18-26.	J Pineal Res. 2006	PubMed	citation	PMID:16313494	pubmed	16313494	create date:2005/11/30 | first author:Fischer TW
Detection of N-nitrosomelatonin and other N-nitrosotryptophan derivatives by transnitrosation of APF and DAF-2.	/pubmed/16313493	Kirsch M, Groot H.	J Pineal Res. 2006 Jan;40(1):10-7.	J Pineal Res. 2006	PubMed	citation	PMID:16313493	pubmed	16313493	create date:2005/11/30 | first author:Kirsch M
Melatonin as a cytoskeletal modulator: implications for cell physiology and disease.	/pubmed/16313492	Benítez-King G.	J Pineal Res. 2006 Jan;40(1):1-9. Review.	J Pineal Res. 2006	PubMed	citation	PMID:16313492	pubmed	16313492	create date:2005/11/30 | first author:Benítez-King G
Existence of melatonin in human platelets.	/pubmed/16207300	Morera AL, Abreu P.	J Pineal Res. 2005 Nov;39(4):432-3. No abstract available.	J Pineal Res. 2005	PubMed	citation	PMID:16207300	pubmed	16207300	create date:2005/10/07 | first author:Morera AL
Melatonin provokes cell death in human B-lymphoma cells by mitochondrial-dependent apoptotic pathway activation.	/pubmed/16207299	Trubiani O, Recchioni R, Moroni F, Pizzicannella J, Caputi S, Di Primio R.	J Pineal Res. 2005 Nov;39(4):425-31.	J Pineal Res. 2005	PubMed	citation	PMID:16207299	pubmed	16207299	create date:2005/10/07 | first author:Trubiani O
UV-A light regulation of arylalkylamine N-acetyltransferase activity in the chick pineal gland: role of cAMP and proteasomal proteolysis.	/pubmed/16207298	Rosiak J, Michael Iuvone P, Zawilska JB.	J Pineal Res. 2005 Nov;39(4):419-24.	J Pineal Res. 2005	PubMed	citation	PMID:16207298	pubmed	16207298	create date:2005/10/07 | first author:Rosiak J
Role of endogenous melatonin in the oxidative homeostasis of the extracellular striatal compartment: a microdialysis study in PC12 cells in vitro and in the striatum of freely moving rats.	/pubmed/16207297	Rocchitta G, Migheli R, Mura MP, Esposito G, Marchetti B, Desole MS, Miele E, Serra PA.	J Pineal Res. 2005 Nov;39(4):409-18.	J Pineal Res. 2005	PubMed	citation	PMID:16207297	pubmed	16207297	create date:2005/10/07 | first author:Rocchitta G
Beneficial pleiotropic actions of melatonin in an experimental model of septic shock in mice: regulation of pro-/anti-inflammatory cytokine network, protection against oxidative damage and anti-apoptotic effects.	/pubmed/16207296	Carrillo-Vico A, Lardone PJ, Naji L, Fernández-Santos JM, Martín-Lacave I, Guerrero JM, Calvo JR.	J Pineal Res. 2005 Nov;39(4):400-8.	J Pineal Res. 2005	PubMed	citation	PMID:16207296	pubmed	16207296	create date:2005/10/07 | first author:Carrillo-Vico A
Morphological, stereological and radiological changes in pinealectomized chicken cervical vertebrae.	/pubmed/16207295	Turgut M, Kaplan S, Turgut AT, Aslan H, Güvenç T, Cullu E, Erdogan S.	J Pineal Res. 2005 Nov;39(4):392-9.	J Pineal Res. 2005	PubMed	citation	PMID:16207295	pubmed	16207295	create date:2005/10/07 | first author:Turgut M
Melatonin restores endothelium-dependent relaxation in aortic rings of pancreatectomized rats.	/pubmed/16207294	Reyes-Toso CF, Linares LM, Ricci CR, Obaya-Naredo D, Pinto JE, Rodríguez RR, Cardinali DP.	J Pineal Res. 2005 Nov;39(4):386-91.	J Pineal Res. 2005	PubMed	citation	PMID:16207294	pubmed	16207294	create date:2005/10/07 | first author:Reyes-Toso CF
Importance of the pineal gland, endogenous prostaglandins and sensory nerves in the gastroprotective actions of central and peripheral melatonin against stress-induced damage.	/pubmed/16207293	Brzozowski T, Konturek PC, Zwirska-Korczala K, Konturek SJ, Brzozowska I, Drozdowicz D, Sliwowski Z, Pawlik M, Pawlik WW, Hahn EG.	J Pineal Res. 2005 Nov;39(4):375-85.	J Pineal Res. 2005	PubMed	citation	PMID:16207293	pubmed	16207293	create date:2005/10/07 | first author:Brzozowski T
Successively postadministered melatonin prevents disruption of hepatic antioxidant status in rats with bile duct ligation.	/pubmed/16207292	Ohta Y, Imai Y, Matsura T, Yamada K, Tokunaga K.	J Pineal Res. 2005 Nov;39(4):367-74.	J Pineal Res. 2005	PubMed	citation	PMID:16207292	pubmed	16207292	create date:2005/10/07 | first author:Ohta Y
Melatonin in the treatment of cancer: a systematic review of randomized controlled trials and meta-analysis.	/pubmed/16207291	Mills E, Wu P, Seely D, Guyatt G.	J Pineal Res. 2005 Nov;39(4):360-6. Review.	J Pineal Res. 2005	PubMed	citation	PMID:16207291	pubmed	16207291	create date:2005/10/07 | first author:Mills E
Effects of melatonin on the thermoregulatory responses to intermittent exercise.	/pubmed/16207290	Atkinson G, Holder A, Robertson C, Gant N, Drust B, Reilly T, Waterhouse J.	J Pineal Res. 2005 Nov;39(4):353-9.	J Pineal Res. 2005	PubMed	citation	PMID:16207290	pubmed	16207290	create date:2005/10/07 | first author:Atkinson G
Comparison of the impact of melatonin on chronic ethanol-induced learning and memory impairment between young and aged rats.	/pubmed/16207289	Baydas G, Yasar A, Tuzcu M.	J Pineal Res. 2005 Nov;39(4):346-52.	J Pineal Res. 2005	PubMed	citation	PMID:16207289	pubmed	16207289	create date:2005/10/07 | first author:Baydas G
Protective role of melatonin in pinealectomized rat brains: in vivo magnetic resonance spectroscopic analysis.	/pubmed/16207288	Hascalik S, Celik O, Karakas HM, Parlakpinar H, Firat AK, Ozsahin M.	J Pineal Res. 2005 Nov;39(4):342-5.	J Pineal Res. 2005	PubMed	citation	PMID:16207288	pubmed	16207288	create date:2005/10/07 | first author:Hascalik S
Melatonin in higher plants: occurrence and possible functions.	/pubmed/16207287	Kolár J, Machácková I.	J Pineal Res. 2005 Nov;39(4):333-41. Review.	J Pineal Res. 2005	PubMed	citation	PMID:16207287	pubmed	16207287	create date:2005/10/07 | first author:Kolár J
Purslane: a plant source of omega-3 fatty acids and melatonin.	/pubmed/16150116	Simopoulos AP, Tan DX, Manchester LC, Reiter RJ.	J Pineal Res. 2005 Oct;39(3):331-2. No abstract available.	J Pineal Res. 2005	PubMed	citation	PMID:16150116	pubmed	16150116	create date:2005/09/10 | first author:Simopoulos AP
The in vivo effect of melatonin on cellular activation processes in human blood during strenuous physical exercise.	/pubmed/16150115	Johe PD, Østerud B.	J Pineal Res. 2005 Oct;39(3):324-30.	J Pineal Res. 2005	PubMed	citation	PMID:16150115	pubmed	16150115	create date:2005/09/10 | first author:Johe PD
Melatonin stimulates inositol-1,4,5-trisphosphate and Ca2+ release from INS1 insulinoma cells.	/pubmed/16150114	Bach AG, Wolgast S, Mühlbauer E, Peschke E.	J Pineal Res. 2005 Oct;39(3):316-23.	J Pineal Res. 2005	PubMed	citation	PMID:16150114	pubmed	16150114	create date:2005/09/10 | first author:Bach AG
Effect of melatonin on secreted and induced matrix metalloproteinase-9 and -2 activity during prevention of indomethacin-induced gastric ulcer.	/pubmed/16150113	Ganguly K, Maity P, Reiter RJ, Swarnakar S.	J Pineal Res. 2005 Oct;39(3):307-15.	J Pineal Res. 2005	PubMed	citation	PMID:16150113	pubmed	16150113	create date:2005/09/10 | first author:Ganguly K
High concentrations of the melatonin metabolite, N1-acetyl-N2-formyl-5-methoxykynuramine, in cerebrospinal fluid of patients with meningitis: a possible immunomodulatory mechanism.	/pubmed/16150112	Silva SO, Ximenes VF, Livramento JA, Catalani LH, Campa A.	J Pineal Res. 2005 Oct;39(3):302-6.	J Pineal Res. 2005	PubMed	citation	PMID:16150112	pubmed	16150112	create date:2005/09/10 | first author:Silva SO
Expression of N-methyl-D-aspartate (NMDA) and alpha-amino-3-hydroxy-5-methyl-4-isoxazolepropionate (AMPA) GluR2/3 receptors in the developing rat pineal gland.	/pubmed/16150111	Kaur C, Sivakumar V, Ling EA.	J Pineal Res. 2005 Oct;39(3):294-301.	J Pineal Res. 2005	PubMed	citation	PMID:16150111	pubmed	16150111	create date:2005/09/10 | first author:Kaur C
Correlation among cytokines, bronchopulmonary dysplasia and modality of ventilation in preterm newborns: improvement with melatonin treatment.	/pubmed/16150110	Gitto E, Reiter RJ, Sabatino G, Buonocore G, Romeo C, Gitto P, Buggé C, Trimarchi G, Barberi I.	J Pineal Res. 2005 Oct;39(3):287-93.	J Pineal Res. 2005	PubMed	citation	PMID:16150110	pubmed	16150110	create date:2005/09/10 | first author:Gitto E
Effect of melatonin on lipid peroxidation, glutathione and glutathione-dependent enzyme activities in experimental otitis media with effusion in guinea pigs.	/pubmed/16150109	Taysi S, Ucuncu H, Elmastas M, Aktan B, Emin Buyukokuroglu M.	J Pineal Res. 2005 Oct;39(3):283-6.	J Pineal Res. 2005	PubMed	citation	PMID:16150109	pubmed	16150109	create date:2005/09/10 | first author:Taysi S
Title	URL	Description	Details	ShortDetails	Resource	Type	Identifiers	Db	EntrezUID	Properties
Biotransformation of melatonin in human breast cancer cell lines: role of sulfotransferase 1A1.	/pubmed/16150108	Aust S, Jaeger W, Klimpfinger M, Mayer K, Baravalle G, Ekmekcioglu C, Thalhammer T.	J Pineal Res. 2005 Oct;39(3):276-82.	J Pineal Res. 2005	PubMed	citation	PMID:16150108	pubmed	16150108	create date:2005/09/10 | first author:Aust S
Melatonin neutralizes neurotoxicity induced by quinolinic acid in brain tissue culture.	/pubmed/16150107	Vega-Naredo I, Poeggeler B, Sierra-Sánchez V, Caballero B, Tomás-Zapico C, Alvarez-García O, Tolivia D, Rodríguez-Colunga MJ, Coto-Montes A.	J Pineal Res. 2005 Oct;39(3):266-75.	J Pineal Res. 2005	PubMed	citation	PMID:16150107	pubmed	16150107	create date:2005/09/10 | first author:Vega-Naredo I
Melatonin as a local regulator of human placental function.	/pubmed/16150106	Iwasaki S, Nakazawa K, Sakai J, Kometani K, Iwashita M, Yoshimura Y, Maruyama T.	J Pineal Res. 2005 Oct;39(3):261-5.	J Pineal Res. 2005	PubMed	citation	PMID:16150106	pubmed	16150106	create date:2005/09/10 | first author:Iwasaki S
Reactions of the melatonin metabolite AMK (N1-acetyl-5-methoxykynuramine) with reactive nitrogen species: formation of novel compounds, 3-acetamidomethyl-6-methoxycinnolinone and 3-nitro-AMK.	/pubmed/16150105	Guenther AL, Schmidt SI, Laatsch H, Fotso S, Ness H, Ressmeyer AR, Poeggeler B, Hardeland R.	J Pineal Res. 2005 Oct;39(3):251-60.	J Pineal Res. 2005	PubMed	citation	PMID:16150105	pubmed	16150105	create date:2005/09/10 | first author:Guenther AL
Selective CCK-A but not CCK-B receptor antagonists inhibit HT-29 cell proliferation: synergism with pharmacological levels of melatonin.	/pubmed/16150104	González-Puga C, García-Navarro A, Escames G, León J, López-Cantarero M, Ros E, Acuña-Castroviejo D.	J Pineal Res. 2005 Oct;39(3):243-50.	J Pineal Res. 2005	PubMed	citation	PMID:16150104	pubmed	16150104	create date:2005/09/10 | first author:González-Puga C
Melatonin protects against ischemia/reperfusion injury in skeletal muscle.	/pubmed/16150103	Erkanli K, Kayalar N, Erkanli G, Ercan F, Sener G, Kirali K.	J Pineal Res. 2005 Oct;39(3):238-42.	J Pineal Res. 2005	PubMed	citation	PMID:16150103	pubmed	16150103	create date:2005/09/10 | first author:Erkanli K
Potent therapeutic effect of melatonin on aging skin in pinealectomized rats.	/pubmed/16150102	Eşrefoğlu M, Seyhan M, Gül M, Parlakpinar H, Batçioğlu K, Uyumlu B.	J Pineal Res. 2005 Oct;39(3):231-7.	J Pineal Res. 2005	PubMed	citation	PMID:16150102	pubmed	16150102	create date:2005/09/10 | first author:Eşrefoğlu M
Products of tryptophan catabolism induce Ca2+ release and modulate the cell cycle of Plasmodium falciparum malaria parasites.	/pubmed/16150101	Beraldo FH, Garcia CR.	J Pineal Res. 2005 Oct;39(3):224-30.	J Pineal Res. 2005	PubMed	citation	PMID:16150101	pubmed	16150101	create date:2005/09/10 | first author:Beraldo FH
Alleviation of maternal hyperthermia-induced early embryonic death by administration of melatonin to mice.	/pubmed/16150100	Matsuzuka T, Sakamoto N, Ozawa M, Ushitani A, Hirabayashi M, Kanai Y.	J Pineal Res. 2005 Oct;39(3):217-23.	J Pineal Res. 2005	PubMed	citation	PMID:16150100	pubmed	16150100	create date:2005/09/10 | first author:Matsuzuka T
Melatonin as an antioxidant: physiology versus pharmacology.	/pubmed/16098101	Reiter RJ, Tan DX, Maldonado MD.	J Pineal Res. 2005 Sep;39(2):215-6. No abstract available.	J Pineal Res. 2005	PubMed	citation	PMID:16098101	pubmed	16098101	create date:2005/08/16 | first author:Reiter RJ
Melatonin restores the cytochrome oxidase reactivity in the nodose ganglia of acute hypoxic rats.	/pubmed/16098100	Chang HM, Tseng CY, Wei IH, Lue JH, Wen CY, Shieh JY.	J Pineal Res. 2005 Sep;39(2):206-14.	J Pineal Res. 2005	PubMed	citation	PMID:16098100	pubmed	16098100	create date:2005/08/16 | first author:Chang HM
Positive relationship between melatonin receptor type 1B polymorphism and rheumatoid factor in rheumatoid arthritis patients in the Korean population.	/pubmed/16098099	Ha E, Choe BK, Jung KH, Yoon SH, Park HJ, Park HK, Yim SV, Chung JH, Bae HS, Nam M, Baik HH, Hong SJ.	J Pineal Res. 2005 Sep;39(2):201-5.	J Pineal Res. 2005	PubMed	citation	PMID:16098099	pubmed	16098099	create date:2005/08/16 | first author:Ha E
Circadian phase determined from melatonin profiles is reproducible after 1 wk in subjects who sleep later on weekends.	/pubmed/16098098	Revell VL, Kim H, Tseng CY, Crowley SJ, Eastman CI.	J Pineal Res. 2005 Sep;39(2):195-200.	J Pineal Res. 2005	PubMed	citation	PMID:16098098	pubmed	16098098	create date:2005/08/16 | first author:Revell VL
Interactions between melatonin and nicotinamide nucleotide: NADH preservation in cells and in cell-free systems by melatonin.	/pubmed/16098097	Tan DX, Manchester LC, Sainz RM, Mayo JC, Leon J, Hardeland R, Poeggeler B, Reiter RJ.	J Pineal Res. 2005 Sep;39(2):185-94.	J Pineal Res. 2005	PubMed	citation	PMID:16098097	pubmed	16098097	create date:2005/08/16 | first author:Tan DX
Reduced lipolysis and increased lipogenesis in adipose tissue from pinealectomized rats adapted to training.	/pubmed/16098096	Borges-Silva CN, Fonseca-Alaniz MH, Alonso-Vale MI, Takada J, Andreotti S, Peres SB, Cipolla-Neto J, Pithon-Curi TC, Lima FB.	J Pineal Res. 2005 Sep;39(2):178-84.	J Pineal Res. 2005	PubMed	citation	PMID:16098096	pubmed	16098096	create date:2005/08/16 | first author:Borges-Silva CN
The antidepressant-like effect of the melatonin receptor ligand luzindole in mice during forced swimming requires expression of MT2 but not MT1 melatonin receptors.	/pubmed/16098095	Sumaya IC, Masana MI, Dubocovich ML.	J Pineal Res. 2005 Sep;39(2):170-7.	J Pineal Res. 2005	PubMed	citation	PMID:16098095	pubmed	16098095	create date:2005/08/16 | first author:Sumaya IC
Protective effect of melatonin on ascorbate-Fe2+ lipid peroxidation of polyunsaturated fatty acids in rat liver, kidney and brain microsomes: a chemiluminescence study.	/pubmed/16098094	Leaden PJ, Catalá A.	J Pineal Res. 2005 Sep;39(2):164-9.	J Pineal Res. 2005	PubMed	citation	PMID:16098094	pubmed	16098094	create date:2005/08/16 | first author:Leaden PJ
Melatonin-selenium nanoparticles inhibit oxidative stress and protect against hepatic injury induced by Bacillus Calmette-Guérin/lipopolysaccharide in mice.	/pubmed/16098093	Wang H, Wei W, Zhang SY, Shen YX, Yue L, Wang NP, Xu SY.	J Pineal Res. 2005 Sep;39(2):156-63.	J Pineal Res. 2005	PubMed	citation	PMID:16098093	pubmed	16098093	create date:2005/08/16 | first author:Wang H
Tissue-plasminogen activator-induced ischemic brain injury is reversed by melatonin: role of iNOS and Akt.	/pubmed/16098092	Kilic E, Kilic U, Reiter RJ, Bassetti CL, Hermann DM.	J Pineal Res. 2005 Sep;39(2):151-5.	J Pineal Res. 2005	PubMed	citation	PMID:16098092	pubmed	16098092	create date:2005/08/16 | first author:Kilic E
Melatonin prevents experimental liver cirrhosis induced by thioacetamide in rats.	/pubmed/16098091	Cruz A, Padillo FJ, Torres E, Navarrete CM, Muñoz-Castañeda JR, Caballero FJ, Briceño J, Marchal T, Túnez I, Montilla P, Pera C, Muntané J.	J Pineal Res. 2005 Sep;39(2):143-50.	J Pineal Res. 2005	PubMed	citation	PMID:16098091	pubmed	16098091	create date:2005/08/16 | first author:Cruz A
Melatonin acts as a growth-stimulating compound in some monocot species.	/pubmed/16098090	Hernández-Ruiz J, Cano A, Arnao MB.	J Pineal Res. 2005 Sep;39(2):137-42.	J Pineal Res. 2005	PubMed	citation	PMID:16098090	pubmed	16098090	create date:2005/08/16 | first author:Hernández-Ruiz J
Melatonin reduces oxidative stress and increases gene expression in the cerebral cortex and cerebellum of aluminum-exposed rats.	/pubmed/16098089	Esparza JL, Gómez M, Rosa Nogués M, Paternain JL, Mallol J, Domingo JL.	J Pineal Res. 2005 Sep;39(2):129-36.	J Pineal Res. 2005	PubMed	citation	PMID:16098089	pubmed	16098089	create date:2005/08/16 | first author:Esparza JL
Seasonal variations in the nycthemeral rhythm of plasma melatonin in the camel (Camelus dromedarius).	/pubmed/16098088	El Allali K, Achaaban MR, Vivien-Roels B, Bothorel B, Tligui NS, Pévet P.	J Pineal Res. 2005 Sep;39(2):121-8. Erratum in: J Pineal Res. 2006 Mar;40(2):194.	J Pineal Res. 2005	PubMed	citation	PMID:16098088	pubmed	16098088	create date:2005/08/16 | first author:El Allali K
Effect of MT1 melatonin receptor deletion on melatonin-mediated phase shift of circadian rhythms in the C57BL/6 mouse.	/pubmed/16098087	Dubocovich ML, Hudson RL, Sumaya IC, Masana MI, Manna E.	J Pineal Res. 2005 Sep;39(2):113-20.	J Pineal Res. 2005	PubMed	citation	PMID:16098087	pubmed	16098087	create date:2005/08/16 | first author:Dubocovich ML
Melatonin limits lung injury in bleomycin treated mice.	/pubmed/16098086	Genovese T, Di Paola R, Mazzon E, Muià C, Caputi AP, Cuzzocrea S.	J Pineal Res. 2005 Sep;39(2):105-12.	J Pineal Res. 2005	PubMed	citation	PMID:16098086	pubmed	16098086	create date:2005/08/16 | first author:Genovese T
A proposed mechanism to explain the stimulatory effect of melatonin on antioxidative enzymes.	/pubmed/16098085	Tomás-Zapico C, Coto-Montes A.	J Pineal Res. 2005 Sep;39(2):99-104. Review.	J Pineal Res. 2005	PubMed	citation	PMID:16098085	pubmed	16098085	create date:2005/08/16 | first author:Tomás-Zapico C
N-acetyltransferase is not the rate-limiting enzyme of melatonin synthesis at night.	/pubmed/15978063	Liu T, Borjigin J.	J Pineal Res. 2005 Aug;39(1):91-6.	J Pineal Res. 2005	PubMed	citation	PMID:15978063	pubmed	15978063	create date:2005/06/28 | first author:Liu T
A novel H28Y mutation in LEC rats leads to decreased NAT protein stability in vivo and in vitro.	/pubmed/15978062	Huang Z, Deng J, Borjigin J.	J Pineal Res. 2005 Aug;39(1):84-90.	J Pineal Res. 2005	PubMed	citation	PMID:15978062	pubmed	15978062	create date:2005/06/28 | first author:Huang Z
Melatonin synthesis and melatonin-membrane receptor (MT1) expression during rat thymus development: role of the pineal gland.	/pubmed/15978061	Jimenez-Jorge S, Jimenez-Caliani AJ, Guerrero JM, Naranjo MC, Lardone PJ, Carrillo-Vico A, Osuna C, Molinero P.	J Pineal Res. 2005 Aug;39(1):77-83.	J Pineal Res. 2005	PubMed	citation	PMID:15978061	pubmed	15978061	create date:2005/06/28 | first author:Jimenez-Jorge S
Serum melatonin circadian profiles in women suffering from cervical cancer.	/pubmed/15978060	Karasek M, Kowalski AJ, Suzin J, Zylinska K, Swietoslawski J.	J Pineal Res. 2005 Aug;39(1):73-6.	J Pineal Res. 2005	PubMed	citation	PMID:15978060	pubmed	15978060	create date:2005/06/28 | first author:Karasek M
Seasonality of pineal gland activity and immune functions in chickens.	/pubmed/15978059	Majewski P, Adamska I, Pawlak J, Barańska A, Skwarło-Sońta K.	J Pineal Res. 2005 Aug;39(1):66-72.	J Pineal Res. 2005	PubMed	citation	PMID:15978059	pubmed	15978059	create date:2005/06/28 | first author:Majewski P
Microcirculatory effects of melatonin in rat skeletal muscle after prolonged ischemia.	/pubmed/15978058	Wang WZ, Fang XH, Stephenson LL, Baynosa RC, Khiabani KT, Zamboni WA.	J Pineal Res. 2005 Aug;39(1):57-65.	J Pineal Res. 2005	PubMed	citation	PMID:15978058	pubmed	15978058	create date:2005/06/28 | first author:Wang WZ
Learning and memory deficits in rats induced by chronic thinner exposure are reversed by melatonin.	/pubmed/15978057	Baydas G, Ozveren F, Akdemir I, Tuzcu M, Yasar A.	J Pineal Res. 2005 Aug;39(1):50-6.	J Pineal Res. 2005	PubMed	citation	PMID:15978057	pubmed	15978057	create date:2005/06/28 | first author:Baydas G
Melatonin levels decrease in type 2 diabetic patients with cardiac autonomic neuropathy.	/pubmed/15978056	Tutuncu NB, Batur MK, Yildirir A, Tutuncu T, Deger A, Koray Z, Erbas B, Kabakci G, Aksoyek S, Erbas T.	J Pineal Res. 2005 Aug;39(1):43-9.	J Pineal Res. 2005	PubMed	citation	PMID:15978056	pubmed	15978056	create date:2005/06/28 | first author:Tutuncu NB
Melatonin protects against MPTP/MPP+ -induced mitochondrial DNA oxidative damage in vivo and in vitro.	/pubmed/15978055	Chen LJ, Gao YQ, Li XJ, Shen DH, Sun FY.	J Pineal Res. 2005 Aug;39(1):34-42.	J Pineal Res. 2005	PubMed	citation	PMID:15978055	pubmed	15978055	create date:2005/06/28 | first author:Chen LJ
Antioxidant activity of melatonin and a pinoline derivative on linoleate model system.	/pubmed/15978054	Mekhloufi J, Bonnefont-Rousselot D, Yous S, Lesieur D, Couturier M, Thérond P, Legrand A, Jore D, Gardès-Albert M.	J Pineal Res. 2005 Aug;39(1):27-33.	J Pineal Res. 2005	PubMed	citation	PMID:15978054	pubmed	15978054	create date:2005/06/28 | first author:Mekhloufi J
Coexpression of MT1 and RORalpha1 melatonin receptors in the Syrian hamster Harderian gland.	/pubmed/15978053	Tomás-Zapico C, Antonio Boga J, Caballero B, Vega-Naredo I, Sierra V, Alvarez-García O, Tolivia D, Josefa Rodríguez-Colunga M, Coto-Montes A.	J Pineal Res. 2005 Aug;39(1):21-6.	J Pineal Res. 2005	PubMed	citation	PMID:15978053	pubmed	15978053	create date:2005/06/28 | first author:Tomás-Zapico C
Antiproliferative activity of melatonin by transcriptional inhibition of cyclin D1 expression: a molecular basis for melatonin-induced oncostatic effects.	/pubmed/15978052	Cini G, Neri B, Pacini A, Cesati V, Sassoli C, Quattrone S, D'Apolito M, Fazio A, Scapagnini G, Provenzani A, Quattrone A.	J Pineal Res. 2005 Aug;39(1):12-20.	J Pineal Res. 2005	PubMed	citation	PMID:15978052	pubmed	15978052	create date:2005/06/28 | first author:Cini G
The functional role of cysteines adjacent to the NRY motif of the human MT1 melatonin receptor.	/pubmed/15978051	Kokkola T, Salo OM, Poso A, Laitinen JT.	J Pineal Res. 2005 Aug;39(1):1-11.	J Pineal Res. 2005	PubMed	citation	PMID:15978051	pubmed	15978051	create date:2005/06/28 | first author:Kokkola T
Localization and interactions of melatonin in dry cholesterol/lecithin mixed reversed micelles used as cell membrane models.	/pubmed/15813907	Bongiorno D, Ceraulo L, Ferrugia M, Filizzola F, Ruggirello A, Liveri VT.	J Pineal Res. 2005 May;38(4):292-8.	J Pineal Res. 2005	PubMed	citation	PMID:15813907	pubmed	15813907	create date:2005/04/09 | first author:Bongiorno D
Pinealectomy exaggerates and melatonin treatment suppresses neuroma formation of transected sciatic nerve in rats: gross morphological, histological and stereological analysis.	/pubmed/15813906	Turgut M, Uyanikgil Y, Baka M, Tunç AT, Yavaşoğlu A, Yurtseven ME, Kaplan S.	J Pineal Res. 2005 May;38(4):284-91.	J Pineal Res. 2005	PubMed	citation	PMID:15813906	pubmed	15813906	create date:2005/04/09 | first author:Turgut M
Pinealectomy impairs adipose tissue adaptability to exercise in rats.	/pubmed/15813905	Borges-Silva CN, Alonso-Vale MI, Franzói-De-Moraes SM, Takada J, Peres SB, Andreotti S, Skorupa AL, Cipolla-Neto J, Pithon-Curi TC, Lima FB.	J Pineal Res. 2005 May;38(4):278-83.	J Pineal Res. 2005	PubMed	citation	PMID:15813905	pubmed	15813905	create date:2005/04/09 | first author:Borges-Silva CN
Melatonin ameliorates bladder damage induced by cyclophosphamide in rats.	/pubmed/15813904	Topal T, Oztas Y, Korkmaz A, Sadir S, Oter S, Coskun O, Bilgic H.	J Pineal Res. 2005 May;38(4):272-7.	J Pineal Res. 2005	PubMed	citation	PMID:15813904	pubmed	15813904	create date:2005/04/09 | first author:Topal T
Tryptophan affects both gastrointestinal melatonin production and interrenal activity in stressed and nonstressed rainbow trout.	/pubmed/15813903	Lepage O, Larson ET, Mayer I, Winberg S.	J Pineal Res. 2005 May;38(4):264-71.	J Pineal Res. 2005	PubMed	citation	PMID:15813903	pubmed	15813903	create date:2005/04/09 | first author:Lepage O
A comparison of the action of amifostine and melatonin on DNA-damaging effects and apoptosis induced by idarubicin in normal and cancer cells.	/pubmed/15813902	Majsterek I, Gloc E, Blasiak J, Reiter RJ.	J Pineal Res. 2005 May;38(4):254-63.	J Pineal Res. 2005	PubMed	citation	PMID:15813902	pubmed	15813902	create date:2005/04/09 | first author:Majsterek I
First insights into regiospecific transnitrosation reactions between tryptophan derivatives: melatonin as an effective target.	/pubmed/15813901	Kirsch M, de Groot H.	J Pineal Res. 2005 May;38(4):247-53.	J Pineal Res. 2005	PubMed	citation	PMID:15813901	pubmed	15813901	create date:2005/04/09 | first author:Kirsch M
Effect of melatonin administration on parameters related to oxidative damage in hepatocytes isolated from old Wistar rats.	/pubmed/15813900	Castillo C, Salazar V, Ariznavarreta C, Vara E, Tresguerres JA.	J Pineal Res. 2005 May;38(4):240-6.	J Pineal Res. 2005	PubMed	citation	PMID:15813900	pubmed	15813900	create date:2005/04/09 | first author:Castillo C
Differential regulation of estrogen receptor alpha, glucocorticoid receptor and retinoic acid receptor alpha transcriptional activity by melatonin is mediated via different G proteins.	/pubmed/15813899	Kiefer TL, Lai L, Yuan L, Dong C, Burow ME, Hill SM.	J Pineal Res. 2005 May;38(4):231-9.	J Pineal Res. 2005	PubMed	citation	PMID:15813899	pubmed	15813899	create date:2005/04/09 | first author:Kiefer TL
Exogenous melatonin enhances bile flow and ATP levels after cold storage and reperfusion in rat liver: implications for liver transplantation.	/pubmed/15813898	Vairetti M, Ferrigno A, Bertone R, Rizzo V, Richelmi P, Bertè F, Reiter RJ, Freitas I.	J Pineal Res. 2005 May;38(4):223-30.	J Pineal Res. 2005	PubMed	citation	PMID:15813898	pubmed	15813898	create date:2005/04/09 | first author:Vairetti M
Melatonin-estrogen interactions in breast cancer.	/pubmed/15813897	Sánchez-Barceló EJ, Cos S, Mediavilla D, Martínez-Campa C, González A, Alonso-González C.	J Pineal Res. 2005 May;38(4):217-22. Review.	J Pineal Res. 2005	PubMed	citation	PMID:15813897	pubmed	15813897	create date:2005/04/09 | first author:Sánchez-Barceló EJ
Title	URL	Description	Details	ShortDetails	Resource	Type	Identifiers	Db	EntrezUID	Properties
Melatonin regulates circadian electroretinogram rhythms in a dose- and time-dependent fashion.	/pubmed/15725343	Peters JL, Cassone VM.	J Pineal Res. 2005 Apr;38(3):209-15.	J Pineal Res. 2005	PubMed	citation	PMID:15725343	pubmed	15725343	create date:2005/02/24 | first author:Peters JL
Attenuation in the evolution of experimental spinal cord trauma by treatment with melatonin.	/pubmed/15725342	Genovese T, Mazzon E, Muià C, Bramanti P, De Sarro A, Cuzzocrea S.	J Pineal Res. 2005 Apr;38(3):198-208.	J Pineal Res. 2005	PubMed	citation	PMID:15725342	pubmed	15725342	create date:2005/02/24 | first author:Genovese T
Environmental control and adrenergic regulation of pineal activity in the diurnal tropical rodent, Arvicanthis ansorgei.	/pubmed/15725341	Garidou-Boof ML, Sicard B, Bothorel B, Pitrosky B, Ribelayga C, Simonneaux V, Pévet P, Vivien-Roels B.	J Pineal Res. 2005 Apr;38(3):189-97.	J Pineal Res. 2005	PubMed	citation	PMID:15725341	pubmed	15725341	create date:2005/02/24 | first author:Garidou-Boof ML
Corticosterone modulates noradrenaline-induced melatonin synthesis through inhibition of nuclear factor kappa B.	/pubmed/15725340	Ferreira ZS, Fernandes PA, Duma D, Assreuy J, Avellar MC, Markus RP.	J Pineal Res. 2005 Apr;38(3):182-8.	J Pineal Res. 2005	PubMed	citation	PMID:15725340	pubmed	15725340	create date:2005/02/24 | first author:Ferreira ZS
Effects of temperature on 2-[125I]-iodomelatonin binding to melatonin receptors in the neural retina of the frog Rana perezi.	/pubmed/15725339	Isorna E, Guijarro A, López-Patiño MA, Delgado MJ, Alonso-Bedate M, Alonso-Gómez AL.	J Pineal Res. 2005 Apr;38(3):176-81.	J Pineal Res. 2005	PubMed	citation	PMID:15725339	pubmed	15725339	create date:2005/02/24 | first author:Isorna E
Dopamine receptor activation in bovine pinealocyte via a cAMP-dependent transcription pathway.	/pubmed/15725338	Santanavanich C, Ebadi M, Govitrapong P.	J Pineal Res. 2005 Apr;38(3):170-5.	J Pineal Res. 2005	PubMed	citation	PMID:15725338	pubmed	15725338	create date:2005/02/24 | first author:Santanavanich C
Melatonin-induced modulation of glucose metabolism in primary cultures of rabbit kidney-cortex tubules.	/pubmed/15725337	Derlacz RA, Poplawski P, Napierala M, Jagielski AK, Bryla J.	J Pineal Res. 2005 Apr;38(3):164-9.	J Pineal Res. 2005	PubMed	citation	PMID:15725337	pubmed	15725337	create date:2005/02/24 | first author:Derlacz RA
Melatonin enhances the hypoxic response of rat carotid body chemoreceptor.	/pubmed/15725336	Chen Y, Tjong YW, Ip SF, Tipoe GL, Fung ML.	J Pineal Res. 2005 Apr;38(3):157-63.	J Pineal Res. 2005	PubMed	citation	PMID:15725336	pubmed	15725336	create date:2005/02/24 | first author:Chen Y
Melatonin generates singlet oxygen on laser irradiation but acts as a quencher when irradiated by lamp photolysis.	/pubmed/15725335	Maharaj DS, Molell H, Antunes EM, Maharaj H, Maree DM, Nyokong T, Glass BD, Daya S.	J Pineal Res. 2005 Apr;38(3):153-6.	J Pineal Res. 2005	PubMed	citation	PMID:15725335	pubmed	15725335	create date:2005/02/24 | first author:Maharaj DS
The human pineal gland and melatonin in aging and Alzheimer's disease.	/pubmed/15725334	Wu YH, Swaab DF.	J Pineal Res. 2005 Apr;38(3):145-52. Review.	J Pineal Res. 2005	PubMed	citation	PMID:15725334	pubmed	15725334	create date:2005/02/24 | first author:Wu YH
Melatonin modulates aromatase activity in MCF-7 human breast cancer cells.	/pubmed/15683469	Cos S, Martínez-Campa C, Mediavilla MD, Sánchez-Barceló EJ.	J Pineal Res. 2005 Mar;38(2):136-42.	J Pineal Res. 2005	PubMed	citation	PMID:15683469	pubmed	15683469	create date:2005/02/03 | first author:Cos S
Melatonin counteracts oxidative stress in rats fed an ochratoxin A contaminated diet.	/pubmed/15683468	Abdel-Wahhab MA, Abdel-Galil MM, El-Lithey M.	J Pineal Res. 2005 Mar;38(2):130-5.	J Pineal Res. 2005	PubMed	citation	PMID:15683468	pubmed	15683468	create date:2005/02/03 | first author:Abdel-Wahhab MA
Posthatching developmental changes in noradrenaline content in the chicken pineal gland.	/pubmed/15683467	Zawilska JB, Berezińska M, Stasikowska O, Lorenc A, Skene DJ, Nowak JZ.	J Pineal Res. 2005 Mar;38(2):123-9.	J Pineal Res. 2005	PubMed	citation	PMID:15683467	pubmed	15683467	create date:2005/02/03 | first author:Zawilska JB
Demonstration of PACAP-immunoreactive intrapineal nerve fibers in the golden hamster (Mesocricetus auratus) originating from the trigeminal ganglion.	/pubmed/15683466	Baeres FM, Møller M.	J Pineal Res. 2005 Mar;38(2):116-22.	J Pineal Res. 2005	PubMed	citation	PMID:15683466	pubmed	15683466	create date:2005/02/03 | first author:Baeres FM
Inhibition of 5-aminolevulinic acid-induced DNA damage by melatonin, N1-acetyl-N2-formyl-5-methoxykynuramine, quercetin or resveratrol.	/pubmed/15683465	Onuki J, Almeida EA, Medeiros MH, Di Mascio P.	J Pineal Res. 2005 Mar;38(2):107-15.	J Pineal Res. 2005	PubMed	citation	PMID:15683465	pubmed	15683465	create date:2005/02/03 | first author:Onuki J
Melatonin prevents the free radical and MADD metabolic profiles induced by antituberculosis drugs in an animal model.	/pubmed/15683464	Loots DT, Wiid IJ, Page BJ, Mienie LJ, van Helden PD.	J Pineal Res. 2005 Mar;38(2):100-6.	J Pineal Res. 2005	PubMed	citation	PMID:15683464	pubmed	15683464	create date:2005/02/03 | first author:Loots DT
Dual effect of melatonin as proinflammatory and antioxidant in collagen-induced arthritis in rats.	/pubmed/15683463	Jiménez-Caliani AJ, Jiménez-Jorge S, Molinero P, Guerrero JM, Fernández-Santos JM, Martín-Lacave I, Osuna C.	J Pineal Res. 2005 Mar;38(2):93-9.	J Pineal Res. 2005	PubMed	citation	PMID:15683463	pubmed	15683463	create date:2005/02/03 | first author:Jiménez-Caliani AJ
Melatonin prevents hydrogen peroxide-induced Bax expression in cultured rat astrocytes.	/pubmed/15683462	Juknat AA, Méndez Mdel V, Quaglino A, Fameli CI, Mena M, Kotler ML.	J Pineal Res. 2005 Mar;38(2):84-92.	J Pineal Res. 2005	PubMed	citation	PMID:15683462	pubmed	15683462	create date:2005/02/03 | first author:Juknat AA
Melatonin as an organoprotector in the stomach and the pancreas.	/pubmed/15683461	Jaworek J, Brzozowski T, Konturek SJ.	J Pineal Res. 2005 Mar;38(2):73-83. Review.	J Pineal Res. 2005	PubMed	citation	PMID:15683461	pubmed	15683461	create date:2005/02/03 | first author:Jaworek J
Signal transduction pathways involved in melatonin-induced neuroprotection after focal cerebral ischemia in mice.	/pubmed/15617539	Kilic U, Kilic E, Reiter RJ, Bassetti CL, Hermann DM.	J Pineal Res. 2005 Jan;38(1):67-71.	J Pineal Res. 2005	PubMed	citation	PMID:15617539	pubmed	15617539	create date:2004/12/25 | first author:Kilic U
5-hydroxytryptophan is a more potent in vitro hydroxyl radical scavenger than melatonin or vitamin C.	/pubmed/15617538	Keithahn C, Lerchl A.	J Pineal Res. 2005 Jan;38(1):62-6.	J Pineal Res. 2005	PubMed	citation	PMID:15617538	pubmed	15617538	create date:2004/12/25 | first author:Keithahn C
2-iodomelatonin prevents apoptosis of cerebellar granule neurons via inhibition of A-type transient outward K+ currents.	/pubmed/15617537	Hu CL, Liu Z, Gao ZY, Zhang ZH, Mei YA.	J Pineal Res. 2005 Jan;38(1):53-61. Erratum in: J Pineal Res. 2007 Mar;42(2):212.	J Pineal Res. 2005	PubMed	citation	PMID:15617537	pubmed	15617537	create date:2004/12/25 | first author:Hu CL
Melatonin attenuates gray and white matter damage in a mouse model of transient focal cerebral ischemia.	/pubmed/15617536	Lee EJ, Lee MY, Chen HY, Hsu YS, Wu TS, Chen ST, Chang GL.	J Pineal Res. 2005 Jan;38(1):42-52.	J Pineal Res. 2005	PubMed	citation	PMID:15617536	pubmed	15617536	create date:2004/12/25 | first author:Lee EJ
Systematic review and meta-analysis of the efficacy of melatonin in experimental stroke.	/pubmed/15617535	Macleod MR, O'Collins T, Horky LL, Howells DW, Donnan GA.	J Pineal Res. 2005 Jan;38(1):35-41. Review.	J Pineal Res. 2005	PubMed	citation	PMID:15617535	pubmed	15617535	create date:2004/12/25 | first author:Macleod MR
Melatonin attenuates lipopolysaccharide-induced down-regulation of pregnane X receptor and its target gene CYP3A in mouse liver.	/pubmed/15617534	Xu DX, Wei W, Sun MF, Wei LZ, Wang JP.	J Pineal Res. 2005 Jan;38(1):27-34.	J Pineal Res. 2005	PubMed	citation	PMID:15617534	pubmed	15617534	create date:2004/12/25 | first author:Xu DX
Reactive changes of interstitial glia and pinealocytes in the rat pineal gland challenged with cell wall components from gram-positive and -negative bacteria.	/pubmed/15617533	Jiang-Shieh YF, Wu CH, Chien HF, Wei IH, Chang ML, Shieh JY, Wen CY.	J Pineal Res. 2005 Jan;38(1):17-26.	J Pineal Res. 2005	PubMed	citation	PMID:15617533	pubmed	15617533	create date:2004/12/25 | first author:Jiang-Shieh YF
Reduced hippocampal MT2 melatonin receptor expression in Alzheimer's disease.	/pubmed/15617532	Savaskan E, Ayoub MA, Ravid R, Angeloni D, Fraschini F, Meier F, Eckert A, Müller-Spahn F, Jockers R.	J Pineal Res. 2005 Jan;38(1):10-6.	J Pineal Res. 2005	PubMed	citation	PMID:15617532	pubmed	15617532	create date:2004/12/25 | first author:Savaskan E
Melatonin mitigates mitochondrial malfunction.	/pubmed/15617531	León J, Acuña-Castroviejo D, Escames G, Tan DX, Reiter RJ.	J Pineal Res. 2005 Jan;38(1):1-9. Review.	J Pineal Res. 2005	PubMed	citation	PMID:15617531	pubmed	15617531	create date:2004/12/25 | first author:León J
Maternally administered melatonin protects against ischemia and reperfusion-induced oxidative mitochondrial damage in premature fetal rat brain.	/pubmed/15485554	Watanabe K, Wakatsuki A, Shinohara K, Ikenoue N, Yokota K, Fukaya T.	J Pineal Res. 2004 Nov;37(4):276-80.	J Pineal Res. 2004	PubMed	citation	PMID:15485554	pubmed	15485554	create date:2004/10/16 | first author:Watanabe K
Melatonin protects against pancreaticobiliary inflammation and associated remote organ injury in rats: role of neutrophils.	/pubmed/15485553	Barlas A, Cevik H, Arbak S, Bangir D, Sener G, Yeğen C, Yeğen BC.	J Pineal Res. 2004 Nov;37(4):267-75.	J Pineal Res. 2004	PubMed	citation	PMID:15485553	pubmed	15485553	create date:2004/10/16 | first author:Barlas A
Melatonin reduces amyloid beta-induced apoptosis in pheochromocytoma (PC12) cells.	/pubmed/15485552	Feng Z, Zhang JT.	J Pineal Res. 2004 Nov;37(4):257-66.	J Pineal Res. 2004	PubMed	citation	PMID:15485552	pubmed	15485552	create date:2004/10/16 | first author:Feng Z
Protective effect of melatonin on 3-nitropropionic acid-induced oxidative stress in synaptosomes in an animal model of Huntington's disease.	/pubmed/15485551	Túnez I, Montilla P, Del Carmen Muñoz M, Feijóo M, Salcedo M.	J Pineal Res. 2004 Nov;37(4):252-6.	J Pineal Res. 2004	PubMed	citation	PMID:15485551	pubmed	15485551	create date:2004/10/16 | first author:Túnez I
Prophylactic use of melatonin protects against focal cerebral ischemia in mice: role of endothelin converting enzyme-1.	/pubmed/15485550	Kilic E, Kilic U, Reiter RJ, Bassetti CL, Hermann DM.	J Pineal Res. 2004 Nov;37(4):247-51.	J Pineal Res. 2004	PubMed	citation	PMID:15485550	pubmed	15485550	create date:2004/10/16 | first author:Kilic E
Melatonin protects against ionizing radiation-induced oxidative damage in corpus cavernosum and urinary bladder in rats.	/pubmed/15485549	Sener G, Atasoy BM, Ersoy Y, Arbak S, Sengöz M, Yeğen BC.	J Pineal Res. 2004 Nov;37(4):241-6.	J Pineal Res. 2004	PubMed	citation	PMID:15485549	pubmed	15485549	create date:2004/10/16 | first author:Sener G
Comparison of target innervation by sympathetic axons in adult wild type and heterozygous mice for nerve growth factor or its receptor trkA.	/pubmed/15485548	Ghasemlou N, Krol KM, Macdonald DR, Kawaja MD.	J Pineal Res. 2004 Nov;37(4):230-40.	J Pineal Res. 2004	PubMed	citation	PMID:15485548	pubmed	15485548	create date:2004/10/16 | first author:Ghasemlou N
The stimulatory effect of mu- and delta-opioid receptors on bovine pinealocyte melatonin synthesis.	/pubmed/15485547	Chuchuen U, Ebadi M, Govitrapong P.	J Pineal Res. 2004 Nov;37(4):223-9.	J Pineal Res. 2004	PubMed	citation	PMID:15485547	pubmed	15485547	create date:2004/10/16 | first author:Chuchuen U
Neuroprotective effects of melatonin against anoxia/aglycemia stress, as assessed by synaptic potentials and superoxide production in rat hippocampal slices.	/pubmed/15485546	Uchida K, Samejima M, Okabe A, Fukuda A.	J Pineal Res. 2004 Nov;37(4):215-22.	J Pineal Res. 2004	PubMed	citation	PMID:15485546	pubmed	15485546	create date:2004/10/16 | first author:Uchida K
Mechanisms of cancer inhibition by melatonin.	/pubmed/15357667	Reiter RJ.	J Pineal Res. 2004 Oct;37(3):213-4. Review. No abstract available.	J Pineal Res. 2004	PubMed	citation	PMID:15357667	pubmed	15357667	create date:2004/09/11 | first author:Reiter RJ
Intracellular second messengers involved in melatonin signal transduction in chicken splenocytes in vitro.	/pubmed/15357666	Markowska M, Mrozkowiak A, Pawlak J, Skwarło-Sońta K.	J Pineal Res. 2004 Oct;37(3):207-12.	J Pineal Res. 2004	PubMed	citation	PMID:15357666	pubmed	15357666	create date:2004/09/11 | first author:Markowska M
Long-term effects of melatonin or 17 beta-estradiol on improving spatial memory performance in cognitively impaired, ovariectomized adult rats.	/pubmed/15357665	Feng Z, Cheng Y, Zhang JT.	J Pineal Res. 2004 Oct;37(3):198-206.	J Pineal Res. 2004	PubMed	citation	PMID:15357665	pubmed	15357665	create date:2004/09/11 | first author:Feng Z
Melatonin increases cell proliferation in the dentate gyrus of maternally separated rats.	/pubmed/15357664	Kim MJ, Kim HK, Kim BS, Yim SV.	J Pineal Res. 2004 Oct;37(3):193-7.	J Pineal Res. 2004	PubMed	citation	PMID:15357664	pubmed	15357664	create date:2004/09/11 | first author:Kim MJ
The endogenous rhythm of plasma melatonin and its regulation by light in the highveld mole-rat (Cryptomys hottentotus pretoriae): a microphthalmic, seasonally breeding rodent.	/pubmed/15357663	Gutjahr GH, van Rensburg LJ, Malpaux B, Richter TA, Bennett NC.	J Pineal Res. 2004 Oct;37(3):185-92.	J Pineal Res. 2004	PubMed	citation	PMID:15357663	pubmed	15357663	create date:2004/09/11 | first author:Gutjahr GH
Circadian rhythm entrainment with melatonin, melatonin receptor antagonist S22153 or their combination in mice exposed to constant light.	/pubmed/15357662	Li XM, Beau J, Delagrange P, Mocaër E, Lévi F.	J Pineal Res. 2004 Oct;37(3):176-84.	J Pineal Res. 2004	PubMed	citation	PMID:15357662	pubmed	15357662	create date:2004/09/11 | first author:Li XM
Oxidation of melatonin and its catabolites, N1-acetyl-N2 -formyl-5-methoxykynuramine and N1-acetyl-5-methoxykynuramine, by activated leukocytes.	/pubmed/15357661	Silva SO, Rodrigues MR, Carvalho SR, Catalani LH, Campa A, Ximenes VF.	J Pineal Res. 2004 Oct;37(3):171-5.	J Pineal Res. 2004	PubMed	citation	PMID:15357661	pubmed	15357661	create date:2004/09/11 | first author:Silva SO
The circadian rhythm of melatonin modulates the severity of caerulein-induced pancreatitis in the rat.	/pubmed/15357660	Jaworek J, Konturek SJ, Tomaszewska R, Leja-Szpak A, Bonior J, Nawrot K, Palonek M, Stachura J, Pawlik WW.	J Pineal Res. 2004 Oct;37(3):161-70.	J Pineal Res. 2004	PubMed	citation	PMID:15357660	pubmed	15357660	create date:2004/09/11 | first author:Jaworek J
Protective effect of N-acetyl-serotonin on the nonenzymatic lipid peroxidation in rat testicular microsomes and mitochondria.	/pubmed/15357659	Gavazza MB, Català A.	J Pineal Res. 2004 Oct;37(3):153-60.	J Pineal Res. 2004	PubMed	citation	PMID:15357659	pubmed	15357659	create date:2004/09/11 | first author:Gavazza MB
Protective role of melatonin given either before ischemia or prior to reperfusion on intestinal ischemia-reperfusion damage.	/pubmed/15357658	Ates B, Yilmaz I, Geckil H, Iraz M, Birincioglu M, Fiskin K.	J Pineal Res. 2004 Oct;37(3):149-52.	J Pineal Res. 2004	PubMed	citation	PMID:15357658	pubmed	15357658	create date:2004/09/11 | first author:Ates B
Beneficial effects of melatonin on reperfusion injury in rat sciatic nerve.	/pubmed/15357657	Sayan H, Ozacmak VH, Ozen OA, Coskun O, Arslan SO, Sezen SC, Aktas RG.	J Pineal Res. 2004 Oct;37(3):143-8.	J Pineal Res. 2004	PubMed	citation	PMID:15357657	pubmed	15357657	create date:2004/09/11 | first author:Sayan H
Key MT2 melatonin receptor citation still buried - dig deeper!	/pubmed/15298674	Gerdin MJ, Dubocovich ML.	J Pineal Res. 2004 Sep;37(2):142; author reply 142. No abstract available.	J Pineal Res. 2004	PubMed	citation	PMID:15298674	pubmed	15298674	create date:2004/08/10 | first author:Gerdin MJ
Melatonin reduces torsion-detorsion injury in rat ovary: biochemical and histopathologic evaluation.	/pubmed/15298673	Turkoz Y, Celik O, Hascalik S, Cigremis Y, Hascalik M, Mizrak B, Yologlu S.	J Pineal Res. 2004 Sep;37(2):137-41.	J Pineal Res. 2004	PubMed	citation	PMID:15298673	pubmed	15298673	create date:2004/08/10 | first author:Turkoz Y
Title	URL	Description	Details	ShortDetails	Resource	Type	Identifiers	Db	EntrezUID	Properties
Melatonin alleviates behavioral deficits associated with apoptosis and cholinergic system dysfunction in the APP 695 transgenic mouse model of Alzheimer's disease.	/pubmed/15298672	Feng Z, Chang Y, Cheng Y, Zhang BL, Qu ZW, Qin C, Zhang JT.	J Pineal Res. 2004 Sep;37(2):129-36.	J Pineal Res. 2004	PubMed	citation	PMID:15298672	pubmed	15298672	create date:2004/08/10 | first author:Feng Z
Influence of light-dark and lunar cycles on the ocular melatonin rhythms in the seagrass rabbitfish, a lunar-synchronized spawner.	/pubmed/15298671	Rahman MS, Kim BH, Takemura A, Park CB, Lee YD.	J Pineal Res. 2004 Sep;37(2):122-8.	J Pineal Res. 2004	PubMed	citation	PMID:15298671	pubmed	15298671	create date:2004/08/10 | first author:Rahman MS
Role of melatonin in reducing water avoidance stress-induced degeneration of the gastrointestinal mucosa.	/pubmed/15298670	Ercan F, Cetinel S, Contuk G, Cikler E, Sener G.	J Pineal Res. 2004 Sep;37(2):113-21.	J Pineal Res. 2004	PubMed	citation	PMID:15298670	pubmed	15298670	create date:2004/08/10 | first author:Ercan F
Melatonin suppresses reactive oxygen species induced by UV irradiation in leukocytes.	/pubmed/15298669	Fischer TW, Scholz G, Knöll B, Hipler UC, Elsner P.	J Pineal Res. 2004 Sep;37(2):107-12.	J Pineal Res. 2004	PubMed	citation	PMID:15298669	pubmed	15298669	create date:2004/08/10 | first author:Fischer TW
Melatonin stimulates calmodulin phosphorylation by protein kinase C.	/pubmed/15298668	Soto-Vega E, Meza I, Ramírez-Rodríguez G, Benitez-King G.	J Pineal Res. 2004 Sep;37(2):98-106.	J Pineal Res. 2004	PubMed	citation	PMID:15298668	pubmed	15298668	create date:2004/08/10 | first author:Soto-Vega E
Attenuation of lipopolysaccharide-induced hyperreactivity of human internal mammary arteries by melatonin.	/pubmed/15298667	Müller-Schweinitzer E, Gilles H, Grapow M, Kern T, Reineke D, Zerkowski HR.	J Pineal Res. 2004 Sep;37(2):92-7.	J Pineal Res. 2004	PubMed	citation	PMID:15298667	pubmed	15298667	create date:2004/08/10 | first author:Müller-Schweinitzer E
Pretreatment with melatonin exerts anti-inflammatory effects against ischemia/reperfusion injury in a rat middle cerebral artery occlusion stroke model.	/pubmed/15298666	Pei Z, Cheung RT.	J Pineal Res. 2004 Sep;37(2):85-91.	J Pineal Res. 2004	PubMed	citation	PMID:15298666	pubmed	15298666	create date:2004/08/10 | first author:Pei Z
Melatonin reduces dimethylnitrosamine-induced liver fibrosis in rats.	/pubmed/15298665	Tahan V, Ozaras R, Canbakan B, Uzun H, Aydin S, Yildirim B, Aytekin H, Ozbay G, Mert A, Senturk H.	J Pineal Res. 2004 Sep;37(2):78-84.	J Pineal Res. 2004	PubMed	citation	PMID:15298665	pubmed	15298665	create date:2004/08/10 | first author:Tahan V
Effect of inhibiting melatonin biosynthesis on spatial memory retention and tau phosphorylation in rat.	/pubmed/15298664	Zhu LQ, Wang SH, Ling ZQ, Wang DL, Wang JZ.	J Pineal Res. 2004 Sep;37(2):71-7.	J Pineal Res. 2004	PubMed	citation	PMID:15298664	pubmed	15298664	create date:2004/08/10 | first author:Zhu LQ
Visualization of the antioxidative effects of melatonin at the mitochondrial level during oxidative stress-induced apoptosis of rat brain astrocytes.	/pubmed/15230869	Jou MJ, Peng TI, Reiter RJ, Jou SB, Wu HY, Wen ST.	J Pineal Res. 2004 Aug;37(1):55-70.	J Pineal Res. 2004	PubMed	citation	PMID:15230869	pubmed	15230869	create date:2004/07/03 | first author:Jou MJ
mRNA expression of nuclear receptor RZR/RORalpha, melatonin membrane receptor MT, and hydroxindole-O-methyltransferase in different populations of human immune cells.	/pubmed/15230868	Pozo D, García-Mauriño S, Guerrero JM, Calvo JR.	J Pineal Res. 2004 Aug;37(1):48-54.	J Pineal Res. 2004	PubMed	citation	PMID:15230868	pubmed	15230868	create date:2004/07/03 | first author:Pozo D
Oral administration of melatonin reduces food intake and modifies macronutrient selection in European sea bass (Dicentrarchus labrax, L.).	/pubmed/15230867	Rubio VC, Sánchez-Vázquez FJ, Madrid JA.	J Pineal Res. 2004 Aug;37(1):42-7.	J Pineal Res. 2004	PubMed	citation	PMID:15230867	pubmed	15230867	create date:2004/07/03 | first author:Rubio VC
Melatonin in vivo prolongs cardiac allograft survival in rats.	/pubmed/15230866	Jung FJ, Yang L, Härter L, Inci I, Schneiter D, Lardinois D, Keel M, Weder W, Korom S.	J Pineal Res. 2004 Aug;37(1):36-41.	J Pineal Res. 2004	PubMed	citation	PMID:15230866	pubmed	15230866	create date:2004/07/03 | first author:Jung FJ
Estrogen modulation of adrenoceptor responsiveness in the female rat pineal gland: differential expression of intracellular estrogen receptors.	/pubmed/15230865	Sànchez JJ, Abreu P, González-Hernández T, Hernández A, Prieto L, Alonso R.	J Pineal Res. 2004 Aug;37(1):26-35.	J Pineal Res. 2004	PubMed	citation	PMID:15230865	pubmed	15230865	create date:2004/07/03 | first author:Sànchez JJ
Melatonin attenuates ifosfamide-induced Fanconi syndrome in rats.	/pubmed/15230864	Sener G, Sehirli O, Yegen BC, Cetinel S, Gedik N, Sakarcan A.	J Pineal Res. 2004 Aug;37(1):17-25.	J Pineal Res. 2004	PubMed	citation	PMID:15230864	pubmed	15230864	create date:2004/07/03 | first author:Sener G
Melatonin attenuates isoproterenol-induced protein kinase A overactivation and tau hyperphosphorylation in rat brain.	/pubmed/15230863	Wang DL, Ling ZQ, Cao FY, Zhu LQ, Wang JZ.	J Pineal Res. 2004 Aug;37(1):11-6.	J Pineal Res. 2004	PubMed	citation	PMID:15230863	pubmed	15230863	create date:2004/07/03 | first author:Wang DL
Hypoxic depression of melatonin secretion after simulated long duration flights in man.	/pubmed/15230862	Coste O, Beaumont M, Batéjat D, Van Beers P, Charbuy H, Touitou Y.	J Pineal Res. 2004 Aug;37(1):1-10.	J Pineal Res. 2004	PubMed	citation	PMID:15230862	pubmed	15230862	create date:2004/07/03 | first author:Coste O
Effects of some synthetic kynurenines on brain amino acids and nitric oxide after pentylenetetrazole administration to rats.	/pubmed/15066052	Bikjdaouene L, Escames G, Camacho E, León J, Ferrer JM, Espinosa A, Gallo MA, De Dios Luna J, Acuña-Castroviejo D.	J Pineal Res. 2004 May;36(4):267-77.	J Pineal Res. 2004	PubMed	citation	PMID:15066052	pubmed	15066052	create date:2004/04/07 | first author:Bikjdaouene L
Blood pressure-lowering effect of melatonin in type 1 diabetes.	/pubmed/15066051	Cavallo A, Daniels SR, Dolan LM, Bean JA, Khoury JC.	J Pineal Res. 2004 May;36(4):262-6.	J Pineal Res. 2004	PubMed	citation	PMID:15066051	pubmed	15066051	create date:2004/04/07 | first author:Cavallo A
Qualitative and quantitative changes of melatonin levels in physiological and pathological aging and in centenarians.	/pubmed/15066050	Magri F, Sarra S, Cinchetti W, Guazzoni V, Fioravanti M, Cravello L, Ferrari E.	J Pineal Res. 2004 May;36(4):256-61.	J Pineal Res. 2004	PubMed	citation	PMID:15066050	pubmed	15066050	create date:2004/04/07 | first author:Magri F
Early indicators of chronic lung disease in preterm infants with respiratory distress syndrome and their inhibition by melatonin.	/pubmed/15066049	Gitto E, Reiter RJ, Amodio A, Romeo C, Cuzzocrea E, Sabatino G, Buonocore G, Cordaro V, Trimarchi G, Barberi I.	J Pineal Res. 2004 May;36(4):250-5.	J Pineal Res. 2004	PubMed	citation	PMID:15066049	pubmed	15066049	create date:2004/04/07 | first author:Gitto E
Melatonin inhibits outward delayed rectifier potassium currents in hippocampal CA1 pyramidal neuron via intracellular indole-related domains.	/pubmed/15066048	Hou SW, Zheng P, Sun FY.	J Pineal Res. 2004 May;36(4):242-9.	J Pineal Res. 2004	PubMed	citation	PMID:15066048	pubmed	15066048	create date:2004/04/07 | first author:Hou SW
Melatonin ameliorates chronic renal failure-induced oxidative organ damage in rats.	/pubmed/15066047	Sener G, Paskaloglu K, Toklu H, Kapucu C, Ayanoglu-Dulger G, Kacmaz A, Sakarcan A.	J Pineal Res. 2004 May;36(4):232-41.	J Pineal Res. 2004	PubMed	citation	PMID:15066047	pubmed	15066047	create date:2004/04/07 | first author:Sener G
Dietary supplementation with melatonin reduces levels of amyloid beta-peptides in the murine cerebral cortex.	/pubmed/15066046	Lahiri DK, Chen D, Ge YW, Bondy SC, Sharman EH.	J Pineal Res. 2004 May;36(4):224-31.	J Pineal Res. 2004	PubMed	citation	PMID:15066046	pubmed	15066046	create date:2004/04/07 | first author:Lahiri DK
Age-related changes in serum melatonin in mice: higher levels of combined melatonin and 6-hydroxymelatonin sulfate in the cerebral cortex than serum, heart, liver and kidney tissues.	/pubmed/15066045	Lahiri DK, Ge YW, Sharman EH, Bondy SC.	J Pineal Res. 2004 May;36(4):217-23.	J Pineal Res. 2004	PubMed	citation	PMID:15066045	pubmed	15066045	create date:2004/04/07 | first author:Lahiri DK
Melatonin reduces cholesterol accumulation and prooxidant state induced by high cholesterol diet in the plasma, the liver and probably in the aorta of C57BL/6J mice.	/pubmed/15009513	Sener G, Balkan J, Cevikbaş U, Keyer-Uysal M, Uysal M.	J Pineal Res. 2004 Apr;36(3):212-6.	J Pineal Res. 2004	PubMed	citation	PMID:15009513	pubmed	15009513	create date:2004/03/11 | first author:Sener G
MT-1 melatonin receptor expression increases the antiproliferative effect of melatonin on S-91 murine melanoma cells.	/pubmed/15009512	Kadekaro AL, Andrade LN, Floeter-Winter LM, Rollag MD, Virador V, Vieira W, Castrucci AM.	J Pineal Res. 2004 Apr;36(3):204-11.	J Pineal Res. 2004	PubMed	citation	PMID:15009512	pubmed	15009512	create date:2004/03/11 | first author:Kadekaro AL
Melatonin protects against piroxicam-induced gastric ulceration.	/pubmed/15009511	Bandyopadhyay D, Ghosh G, Bandyopadhyay A, Reiter RJ.	J Pineal Res. 2004 Apr;36(3):195-203.	J Pineal Res. 2004	PubMed	citation	PMID:15009511	pubmed	15009511	create date:2004/03/11 | first author:Bandyopadhyay D
Evening melatonin and bright light administration induce additive phase shifts in dim light melatonin onset.	/pubmed/15009510	Wirz-Justice A, Kräuchi K, Cajochen C, Danilenko KV, Renz C, Weber JM.	J Pineal Res. 2004 Apr;36(3):192-4.	J Pineal Res. 2004	PubMed	citation	PMID:15009510	pubmed	15009510	create date:2004/03/11 | first author:Wirz-Justice A
Melatonin protects SH-SY5Y neuroblastoma cells from calyculin A-induced neurofilament impairment and neurotoxicity.	/pubmed/15009509	Li SP, Deng YQ, Wang XC, Wang YP, Wang JZ.	J Pineal Res. 2004 Apr;36(3):186-91.	J Pineal Res. 2004	PubMed	citation	PMID:15009509	pubmed	15009509	create date:2004/03/11 | first author:Li SP
Circadian rhythms of dopamine, glutamate and GABA in the striatum and nucleus accumbens of the awake rat: modulation by light.	/pubmed/15009508	Castañeda TR, de Prado BM, Prieto D, Mora F.	J Pineal Res. 2004 Apr;36(3):177-85.	J Pineal Res. 2004	PubMed	citation	PMID:15009508	pubmed	15009508	create date:2004/03/11 | first author:Castañeda TR
Melatonin reduces disseminate neuronal death after mild focal ischemia in mice via inhibition of caspase-3 and is suitable as an add-on treatment to tissue-plasminogen activator.	/pubmed/15009507	Kilic E, Kilic U, Yulug B, Hermann DM, Reiter RJ.	J Pineal Res. 2004 Apr;36(3):171-6.	J Pineal Res. 2004	PubMed	citation	PMID:15009507	pubmed	15009507	create date:2004/03/11 | first author:Kilic E
Age-related changes in murine CNS mRNA gene expression are modulated by dietary melatonin.	/pubmed/15009506	Sharman EH, Sharman KG, Ge YW, Lahiri DK, Bondy SC.	J Pineal Res. 2004 Apr;36(3):165-70.	J Pineal Res. 2004	PubMed	citation	PMID:15009506	pubmed	15009506	create date:2004/03/11 | first author:Sharman EH
Melatonin and its precursor, L-tryptophan: influence on pancreatic amylase secretion in vivo and in vitro.	/pubmed/15009505	Jaworek J, Nawrot K, Konturek SJ, Leja-Szpak A, Thor P, Pawlik WW.	J Pineal Res. 2004 Apr;36(3):155-64.	J Pineal Res. 2004	PubMed	citation	PMID:15009505	pubmed	15009505	create date:2004/03/11 | first author:Jaworek J
Melatonin prevents lipopolysaccharide-induced hyporeactivity in rat.	/pubmed/15009504	d'Emmanuele di Villa Bianca R, Marzocco S, Di Paola R, Autore G, Pinto A, Cuzzocrea S, Sorrentino R.	J Pineal Res. 2004 Apr;36(3):146-54.	J Pineal Res. 2004	PubMed	citation	PMID:15009504	pubmed	15009504	create date:2004/03/11 | first author:d'Emmanuele di Villa Bianca R
Differential effects of light wavelength in phase advancing the melatonin rhythm.	/pubmed/14962066	Wright HR, Lack LC, Kennaway DJ.	J Pineal Res. 2004 Mar;36(2):140-4.	J Pineal Res. 2004	PubMed	citation	PMID:14962066	pubmed	14962066	create date:2004/02/14 | first author:Wright HR
Pinealectomy induces malformation of the spine and reduces the mechanical strength of the vertebrae in Atlantic salmon, Salmo salar.	/pubmed/14962065	Fjelldal PG, Grotmol S, Kryvi H, Gjerdet NR, Taranger GL, Hansen T, Porter MJ, Totland GK.	J Pineal Res. 2004 Mar;36(2):132-9.	J Pineal Res. 2004	PubMed	citation	PMID:14962065	pubmed	14962065	create date:2004/02/14 | first author:Fjelldal PG
Attenuation of cold-induced apoptosis by exogenous melatonin in carrot suspension cells: the possible involvement of polyamines.	/pubmed/14962064	Lei XY, Zhu RY, Zhang GY, Dai YR.	J Pineal Res. 2004 Mar;36(2):126-31.	J Pineal Res. 2004	PubMed	citation	PMID:14962064	pubmed	14962064	create date:2004/02/14 | first author:Lei XY
Effect of melatonin on temporal changes of reactive oxygen species and glutathione after MPP(+) treatment in human astrocytoma U373MG cells.	/pubmed/14962063	Chuang JI, Chen TH.	J Pineal Res. 2004 Mar;36(2):117-25.	J Pineal Res. 2004	PubMed	citation	PMID:14962063	pubmed	14962063	create date:2004/02/14 | first author:Chuang JI
Melatonin receptor agonist 2-iodomelatonin prevents apoptosis of cerebellar granule neurons via K(+) current inhibition.	/pubmed/14962062	Jiao S, Wu MM, Hu CL, Zhang ZH, Mei YA.	J Pineal Res. 2004 Mar;36(2):109-16. Erratum in: J Pineal Res. 2007 Mar;42(2):212.	J Pineal Res. 2004	PubMed	citation	PMID:14962062	pubmed	14962062	create date:2004/02/14 | first author:Jiao S
Central nervous alpha1-adrenoceptor stimulation induces duodenal luminal release of melatonin.	/pubmed/14962061	Sjöblom M, Flemström G.	J Pineal Res. 2004 Mar;36(2):103-8.	J Pineal Res. 2004	PubMed	citation	PMID:14962061	pubmed	14962061	create date:2004/02/14 | first author:Sjöblom M
Indole-based analogs of melatonin: in vitro antioxidant and cytoprotective activities.	/pubmed/14962060	Mor M, Silva C, Vacondio F, Plazzi PV, Bertoni S, Spadoni G, Diamantini G, Bedini A, Tarzia G, Zusso M, Franceschini D, Giusti P.	J Pineal Res. 2004 Mar;36(2):95-102.	J Pineal Res. 2004	PubMed	citation	PMID:14962060	pubmed	14962060	create date:2004/02/14 | first author:Mor M
Acutely administered melatonin decreases somatostatin-binding sites and the inhibitory effect of somatostatin on adenylyl cyclase activity in the rat hippocampus.	/pubmed/14962059	Izquierdo-Claros RM, Boyano-Adánez Md Mdel C, Arilla-Ferreiro E.	J Pineal Res. 2004 Mar;36(2):87-94.	J Pineal Res. 2004	PubMed	citation	PMID:14962059	pubmed	14962059	create date:2004/02/14 | first author:Izquierdo-Claros RM
Suppression of melatonin biosynthesis in the chicken pineal gland by retinally perceived light - involvement of D1-dopamine receptors.	/pubmed/14962058	Zawilska JB, Berezińska M, Rosiak J, Skene DJ, Vivien-Roels B, Nowak JZ.	J Pineal Res. 2004 Mar;36(2):80-6.	J Pineal Res. 2004	PubMed	citation	PMID:14962058	pubmed	14962058	create date:2004/02/14 | first author:Zawilska JB
Melatonin and viral infections.	/pubmed/14962057	Bonilla E, Valero N, Chacín-Bonilla L, Medina-Leendertz S.	J Pineal Res. 2004 Mar;36(2):73-9. Review.	J Pineal Res. 2004	PubMed	citation	PMID:14962057	pubmed	14962057	create date:2004/02/14 | first author:Bonilla E
Synthesis of internal labeled standards of melatonin and its metabolite N1-acetyl-N2-formyl-5-methoxykynuramine for their quantification using an on-line liquid chromatography-electrospray tandem mass spectrometry system.	/pubmed/14675132	Almeida EA, Klitzke CF, Martinez GR, Medeiros MH, Di Mascio P.	J Pineal Res. 2004 Jan;36(1):64-71.	J Pineal Res. 2004	PubMed	citation	PMID:14675132	pubmed	14675132	create date:2003/12/17 | first author:Almeida EA
Protective effect of melatonin on random pattern skin flap necrosis in pinealectomized rat.	/pubmed/14675131	Gurlek A, Aydogan H, Parlakpinar H, Bay-Karabulut A, Celik M, Sezgin N, Acet A.	J Pineal Res. 2004 Jan;36(1):58-63.	J Pineal Res. 2004	PubMed	citation	PMID:14675131	pubmed	14675131	create date:2003/12/17 | first author:Gurlek A
Melatonin attenuates rat carotid chemoreceptor response to hypercapnic acidosis.	/pubmed/14675130	Tjong YW, Chen Y, Liong EC, Ip SF, Tipoe GL, Fung ML.	J Pineal Res. 2004 Jan;36(1):49-57.	J Pineal Res. 2004	PubMed	citation	PMID:14675130	pubmed	14675130	create date:2003/12/17 | first author:Tjong YW
The melatonin receptor subtype MT1 is expressed in human gallbladder epithelia.	/pubmed/14675129	Aust S, Thalhammer T, Humpeler S, Jäger W, Klimpfinger M, Tucek G, Obrist P, Marktl W, Penner E, Ekmekcioglu C.	J Pineal Res. 2004 Jan;36(1):43-8.	J Pineal Res. 2004	PubMed	citation	PMID:14675129	pubmed	14675129	create date:2003/12/17 | first author:Aust S
Delayed treatment with melatonin enhances electrophysiological recovery following transient focal cerebral ischemia in rats.	/pubmed/14675128	Lee EJ, Wu TS, Lee MY, Chen TY, Tsai YY, Chuang JI, Chang GL.	J Pineal Res. 2004 Jan;36(1):33-42.	J Pineal Res. 2004	PubMed	citation	PMID:14675128	pubmed	14675128	create date:2003/12/17 | first author:Lee EJ
Title	URL	Description	Details	ShortDetails	Resource	Type	Identifiers	Db	EntrezUID	Properties
Melatonin protects against oxidative stress caused by 1-methyl-4-phenyl-1,2,3,6-tetrahydropyridine in the mouse nigrostriatum.	/pubmed/14675127	Thomas B, Mohanakumar KP.	J Pineal Res. 2004 Jan;36(1):25-32.	J Pineal Res. 2004	PubMed	citation	PMID:14675127	pubmed	14675127	create date:2003/12/17 | first author:Thomas B
Melatonin suppresses cerebral edema caused by middle cerebral artery occlusion/reperfusion in rats assessed by magnetic resonance imaging.	/pubmed/14675126	Torii K, Uneyama H, Nishino H, Kondoh T.	J Pineal Res. 2004 Jan;36(1):18-24.	J Pineal Res. 2004	PubMed	citation	PMID:14675126	pubmed	14675126	create date:2003/12/17 | first author:Torii K
Melatonin prevents disruption of hepatic reactive oxygen species metabolism in rats treated with carbon tetrachloride.	/pubmed/14675125	Ohta Y, Kongo-Nishimura M, Matsura T, Yamada K, Kitagawa A, Kishikawa T.	J Pineal Res. 2004 Jan;36(1):10-7.	J Pineal Res. 2004	PubMed	citation	PMID:14675125	pubmed	14675125	create date:2003/12/17 | first author:Ohta Y
Regulation of antioxidant enzymes: a significant role for melatonin.	/pubmed/14675124	Rodriguez C, Mayo JC, Sainz RM, Antolín I, Herrera F, Martín V, Reiter RJ.	J Pineal Res. 2004 Jan;36(1):1-9. Review.	J Pineal Res. 2004	PubMed	citation	PMID:14675124	pubmed	14675124	create date:2003/12/17 | first author:Rodriguez C
Urinary 6-hydroxy-melatonin-sulfate excretion and circadian rhythm in patients with restless legs syndrome.	/pubmed/14521637	Tribl GG, Waldhauser F, Sycha T, Auff E, Zeitlhofer J.	J Pineal Res. 2003 Nov;35(4):295-6.	J Pineal Res. 2003	PubMed	citation	PMID:14521637	pubmed	14521637	create date:2003/10/03 | first author:Tribl GG
Protective effect of melatonin against fractionated irradiation-induced epiphyseal injury in a weanling rat model.	/pubmed/14521636	Yavuz MN, Yavuz AA, Ulku C, Sener M, Yaris E, Kosucu P, Karslioglu I.	J Pineal Res. 2003 Nov;35(4):288-94.	J Pineal Res. 2003	PubMed	citation	PMID:14521636	pubmed	14521636	create date:2003/10/03 | first author:Yavuz MN
Perfusion of melatonin into the prefrontal cortex disrupts the circadian rhythm of acetylcholine but not of locomotor activity.	/pubmed/14521635	de Prado BM, Reiter RJ, Mora F.	J Pineal Res. 2003 Nov;35(4):283-7.	J Pineal Res. 2003	PubMed	citation	PMID:14521635	pubmed	14521635	create date:2003/10/03 | first author:de Prado BM
Protective effect of indoleamines on in vitro ascorbate-Fe2+ dependent lipid peroxidation of rod outer segment membranes of bovine retina.	/pubmed/14521634	Guajardo MH, Terrasa AM, Catalá A.	J Pineal Res. 2003 Nov;35(4):276-82.	J Pineal Res. 2003	PubMed	citation	PMID:14521634	pubmed	14521634	create date:2003/10/03 | first author:Guajardo MH
Melatonin: structural characterization of its non-enzymatic mono-oxygenate metabolite.	/pubmed/14521633	Agozzino P, Avellone G, Bongiorno D, Ceraulo L, Filizzola F, Natoli MC, Livrea MA, Tesoriere L.	J Pineal Res. 2003 Nov;35(4):269-75.	J Pineal Res. 2003	PubMed	citation	PMID:14521633	pubmed	14521633	create date:2003/10/03 | first author:Agozzino P
Melatonin protects against pro-oxidant enzymes and reduces lipid peroxidation in distinct membranes induced by the hydroxyl and ascorbyl radicals and by peroxynitrite.	/pubmed/14521632	Teixeira A, Morfim MP, de Cordova CA, Charão CC, de Lima VR, Creczynski-Pasa TB.	J Pineal Res. 2003 Nov;35(4):262-8.	J Pineal Res. 2003	PubMed	citation	PMID:14521632	pubmed	14521632	create date:2003/10/03 | first author:Teixeira A
Melatonin protects against myocardial doxorubicin toxicity in rats: role of physiological concentrations.	/pubmed/14521631	Sahna E, Parlakpinar H, Ozer MK, Ozturk F, Ozugurlu F, Acet A.	J Pineal Res. 2003 Nov;35(4):257-61.	J Pineal Res. 2003	PubMed	citation	PMID:14521631	pubmed	14521631	create date:2003/10/03 | first author:Sahna E
Effect of pinealectomy on plasma levels of insulin and leptin and on hepatic lipids in type 2 diabetic rats.	/pubmed/14521630	Nishida S, Sato R, Murai I, Nakagawa S.	J Pineal Res. 2003 Nov;35(4):251-6.	J Pineal Res. 2003	PubMed	citation	PMID:14521630	pubmed	14521630	create date:2003/10/03 | first author:Nishida S
N1-acetyl-N2-formyl-5-methoxykynuramine is a product of melatonin oxidation in rats.	/pubmed/14521629	Rozov SV, Filatova EV, Orlov AA, Volkova AV, Zhloba AR, Blashko EL, Pozdeyev NV.	J Pineal Res. 2003 Nov;35(4):245-50.	J Pineal Res. 2003	PubMed	citation	PMID:14521629	pubmed	14521629	create date:2003/10/03 | first author:Rozov SV
Relationship between salivary melatonin levels and periodontal status in diabetic patients.	/pubmed/14521628	Cutando A, Gómez-Moreno G, Villalba J, Ferrera MJ, Escames G, Acuña-Castroviejo D.	J Pineal Res. 2003 Nov;35(4):239-44.	J Pineal Res. 2003	PubMed	citation	PMID:14521628	pubmed	14521628	create date:2003/10/03 | first author:Cutando A
Melatonin prevents apoptosis and enhances HSP27 mRNA expression induced by heat shock in HL-60 cells: possible involvement of the MT2 receptor.	/pubmed/14521627	Cabrera J, Quintana J, Reiter RJ, Loro J, Cabrera F, Estévez F.	J Pineal Res. 2003 Nov;35(4):231-8.	J Pineal Res. 2003	PubMed	citation	PMID:14521627	pubmed	14521627	create date:2003/10/03 | first author:Cabrera J
Digging deep--structure-function relationships in the melatonin receptor family.	/pubmed/14521626	Barrett P, Conway S, Morgan PJ.	J Pineal Res. 2003 Nov;35(4):221-30. Review.	J Pineal Res. 2003	PubMed	citation	PMID:14521626	pubmed	14521626	create date:2003/10/03 | first author:Barrett P
Protective effects of chronic melatonin treatment against renal injury in streptozotocin-induced diabetic rats.	/pubmed/12932206	Cam M, Yavuz O, Guven A, Ercan F, Bukan N, Ustündag N.	J Pineal Res. 2003 Oct;35(3):212-20.	J Pineal Res. 2003	PubMed	citation	PMID:12932206	pubmed	12932206	create date:2003/08/23 | first author:Cam M
Melatonin inhibits telomerase activity in the MCF-7 tumor cell line both in vivo and in vitro.	/pubmed/12932205	Leon-Blanco MM, Guerrero JM, Reiter RJ, Calvo JR, Pozo D.	J Pineal Res. 2003 Oct;35(3):204-11.	J Pineal Res. 2003	PubMed	citation	PMID:12932205	pubmed	12932205	create date:2003/08/23 | first author:Leon-Blanco MM
Analysis of gene expression following norepinephrine stimulation in the rat pineal gland using DNA microarray technique.	/pubmed/12932204	Fukuhara C, Dirden JC, Tosini G.	J Pineal Res. 2003 Oct;35(3):196-203.	J Pineal Res. 2003	PubMed	citation	PMID:12932204	pubmed	12932204	create date:2003/08/23 | first author:Fukuhara C
Quantitative differences in the pineal ultrastructure of perinatal and adult harp (Phoca groenlandica) and hooded seals (Cystophora cristata).	/pubmed/12932203	Aarseth JJ, Stokkan KA.	J Pineal Res. 2003 Oct;35(3):188-95.	J Pineal Res. 2003	PubMed	citation	PMID:12932203	pubmed	12932203	create date:2003/08/23 | first author:Aarseth JJ
Melatonin stimulates the activity of protective antioxidative enzymes in myocardial cells of rats in the course of doxorubicin intoxication.	/pubmed/12932202	Dziegiel P, Murawska-Ciałowicz E, Jethon Z, Januszewska L, Podhorska-Okołów M, Surowiak P, Zawadzki M, Rabczyński J, Zabel M.	J Pineal Res. 2003 Oct;35(3):183-7.	J Pineal Res. 2003	PubMed	citation	PMID:12932202	pubmed	12932202	create date:2003/08/23 | first author:Dziegiel P
Melatonin slowed the early biochemical progression of hormone-refractory prostate cancer in a patient whose prostate tumor tissue expressed MT1 receptor subtype.	/pubmed/12932201	Shiu SY, Law IC, Lau KW, Tam PC, Yip AW, Ng WT.	J Pineal Res. 2003 Oct;35(3):177-82.	J Pineal Res. 2003	PubMed	citation	PMID:12932201	pubmed	12932201	create date:2003/08/23 | first author:Shiu SY
Effects of D1- and D2-dopamine receptor activation on melatonin synthesis in bovine pinealocytes.	/pubmed/12932200	Santanavanich C, Chetsawang B, Ebadi M, Govitrapong P.	J Pineal Res. 2003 Oct;35(3):169-76.	J Pineal Res. 2003	PubMed	citation	PMID:12932200	pubmed	12932200	create date:2003/08/23 | first author:Santanavanich C
Melatonin ameliorates oxidative organ damage induced by acute intra-abdominal compartment syndrome in rats.	/pubmed/12932199	Sener G, Kaçmaz A, User Y, Ozkan S, Tilki M, Yeğen BC.	J Pineal Res. 2003 Oct;35(3):163-8.	J Pineal Res. 2003	PubMed	citation	PMID:12932199	pubmed	12932199	create date:2003/08/23 | first author:Sener G
Low melatonin secretion associates with albedo in circumpolar environments.	/pubmed/12932198	Leppäluoto J, Sikkilä K, Meyer-Rochow VB, Hassi J.	J Pineal Res. 2003 Oct;35(3):158-62.	J Pineal Res. 2003	PubMed	citation	PMID:12932198	pubmed	12932198	create date:2003/08/23 | first author:Leppäluoto J
Human circadian melatonin rhythm phase delay during a fixed sleep-wake schedule interspersed with nights of sleep deprivation.	/pubmed/12932197	Cajochen C, Jewett ME, Dijk DJ.	J Pineal Res. 2003 Oct;35(3):149-57.	J Pineal Res. 2003	PubMed	citation	PMID:12932197	pubmed	12932197	create date:2003/08/23 | first author:Cajochen C
Calorie restriction reduces pinealectomy-induced insulin resistance by improving GLUT4 gene expression and its translocation to the plasma membrane.	/pubmed/12932196	Zanquetta MM, Seraphim PM, Sumida DH, Cipolla-Neto J, Machado UF.	J Pineal Res. 2003 Oct;35(3):141-8.	J Pineal Res. 2003	PubMed	citation	PMID:12932196	pubmed	12932196	create date:2003/08/23 | first author:Zanquetta MM
Melatonin increases glutathione peroxidase activity and deformability of erythrocytes in septic rats.	/pubmed/12887658	Yerer MB, Aydogan S, Yapislar H, Yalcin O, Kuru O, Baskurt OK.	J Pineal Res. 2003 Sep;35(2):138-9. No abstract available.	J Pineal Res. 2003	PubMed	citation	PMID:12887658	pubmed	12887658	create date:2003/07/31 | first author:Yerer MB
Oxidation of melatonin by singlet molecular oxygen (O2(1deltag)) produces N1-acetyl-N2-formyl-5-methoxykynurenine.	/pubmed/12887657	de Almeida EA, Martinez GR, Klitzke CF, de Medeiros MH, Di Mascio P.	J Pineal Res. 2003 Sep;35(2):131-7.	J Pineal Res. 2003	PubMed	citation	PMID:12887657	pubmed	12887657	create date:2003/07/31 | first author:de Almeida EA
Early neuropathological Alzheimer's changes in aged individuals are accompanied by decreased cerebrospinal fluid melatonin levels.	/pubmed/12887656	Zhou JN, Liu RY, Kamphorst W, Hofman MA, Swaab DF.	J Pineal Res. 2003 Sep;35(2):125-30.	J Pineal Res. 2003	PubMed	citation	PMID:12887656	pubmed	12887656	create date:2003/07/31 | first author:Zhou JN
Long-term in vivo pineal microdialysis.	/pubmed/12887655	Sun X, Liu T, Deng J, Borjigin J.	J Pineal Res. 2003 Sep;35(2):118-24.	J Pineal Res. 2003	PubMed	citation	PMID:12887655	pubmed	12887655	create date:2003/07/31 | first author:Sun X
Oxidative injury to the locus coeruleus of rat brain: neuroprotection by melatonin.	/pubmed/12887654	Chen KB, Lin AM, Chiu TH.	J Pineal Res. 2003 Sep;35(2):109-17.	J Pineal Res. 2003	PubMed	citation	PMID:12887654	pubmed	12887654	create date:2003/07/31 | first author:Chen KB
Melatonin protects against lipid peroxidation and membrane rigidity in erythrocytes from patients undergoing cardiopulmonary bypass surgery.	/pubmed/12887653	Ochoa JJ, Vílchez MJ, Palacios MA, García JJ, Reiter RJ, Muñoz-Hoyos A.	J Pineal Res. 2003 Sep;35(2):104-8.	J Pineal Res. 2003	PubMed	citation	PMID:12887653	pubmed	12887653	create date:2003/07/31 | first author:Ochoa JJ
Melatonin prevents free radical formation due to the interaction between beta-amyloid peptides and metal ions [Al(III), Zn(II), Cu(II), Mn(II), Fe(II)].	/pubmed/12887652	Zatta P, Tognon G, Carampin P.	J Pineal Res. 2003 Sep;35(2):98-103.	J Pineal Res. 2003	PubMed	citation	PMID:12887652	pubmed	12887652	create date:2003/07/31 | first author:Zatta P
Temporal integration of melatonin infusion duration: signal averaging versus frequency dependence.	/pubmed/12887651	Piatkowska JM, Prendergast BJ, Gorman MR.	J Pineal Res. 2003 Sep;35(2):91-7.	J Pineal Res. 2003	PubMed	citation	PMID:12887651	pubmed	12887651	create date:2003/07/31 | first author:Piatkowska JM
Amikacin-induced acute renal injury in rats: protective role of melatonin.	/pubmed/12887650	Parlakpinar H, Ozer MK, Sahna E, Vardi N, Cigremis Y, Acet A.	J Pineal Res. 2003 Sep;35(2):85-90.	J Pineal Res. 2003	PubMed	citation	PMID:12887650	pubmed	12887650	create date:2003/07/31 | first author:Parlakpinar H
Orally administered melatonin reduces oxidative stress and proinflammatory cytokines induced by amyloid-beta peptide in rat brain: a comparative, in vivo study versus vitamin C and E.	/pubmed/12887649	Rosales-Corral S, Tan DX, Reiter RJ, Valdivia-Velázquez M, Martínez-Barboza G, Acosta-Martínez JP, Ortiz GG.	J Pineal Res. 2003 Sep;35(2):80-4.	J Pineal Res. 2003	PubMed	citation	PMID:12887649	pubmed	12887649	create date:2003/07/31 | first author:Rosales-Corral S
Protective effects of melatonin against myocardial injury induced by isoproterenol in rats.	/pubmed/12887648	Acikel M, Buyukokuroglu ME, Aksoy H, Erdogan F, Erol MK.	J Pineal Res. 2003 Sep;35(2):75-9.	J Pineal Res. 2003	PubMed	citation	PMID:12887648	pubmed	12887648	create date:2003/07/31 | first author:Acikel M
Melatonin binding sites in estrogen receptor-positive cells derived from human endometrial cancer.	/pubmed/12887647	Kobayashi Y, Itoh MT, Kondo H, Okuma Y, Sato S, Kanishi Y, Hamada N, Kiguchi K, Ishizuka B.	J Pineal Res. 2003 Sep;35(2):71-4.	J Pineal Res. 2003	PubMed	citation	PMID:12887647	pubmed	12887647	create date:2003/07/31 | first author:Kobayashi Y
Urgent search for safe and effective treatments of severe acute respiratory syndrome: is melatonin a promising candidate drug?	/pubmed/12823616	Shiu SY, Reiter RJ, Tan DX, Pang SF.	J Pineal Res. 2003 Aug;35(1):69-70. No abstract available.	J Pineal Res. 2003	PubMed	citation	PMID:12823616	pubmed	12823616	create date:2003/06/26 | first author:Shiu SY
Protective effects of melatonin, vitamin E and N-acetylcysteine against acetaminophen toxicity in mice: a comparative study.	/pubmed/12823615	Sener G, Sehirli AO, Ayanoğlu-Dülger G.	J Pineal Res. 2003 Aug;35(1):61-8.	J Pineal Res. 2003	PubMed	citation	PMID:12823615	pubmed	12823615	create date:2003/06/26 | first author:Sener G
Changes in brain amino acids and nitric oxide after melatonin administration in rats with pentylenetetrazole-induced seizures.	/pubmed/12823614	Bikjdaouene L, Escames G, León J, Ferrer JM, Khaldy H, Vives F, Acuña-Castroviejo D.	J Pineal Res. 2003 Aug;35(1):54-60.	J Pineal Res. 2003	PubMed	citation	PMID:12823614	pubmed	12823614	create date:2003/06/26 | first author:Bikjdaouene L
Regional heterogeneity in immunoreactive macrophages/microglia in the rat pineal gland.	/pubmed/12823613	Jiang-Shieh YF, Wu CH, Chang ML, Shieh JY, Wen CY.	J Pineal Res. 2003 Aug;35(1):45-53.	J Pineal Res. 2003	PubMed	citation	PMID:12823613	pubmed	12823613	create date:2003/06/26 | first author:Jiang-Shieh YF
The melatonin receptor subtype MT2 is present in the human cardiovascular system.	/pubmed/12823612	Ekmekcioglu C, Thalhammer T, Humpeler S, Mehrabi MR, Glogar HD, Hölzenbein T, Markovic O, Leibetseder VJ, Strauss-Blasche G, Marktl W.	J Pineal Res. 2003 Aug;35(1):40-4.	J Pineal Res. 2003	PubMed	citation	PMID:12823612	pubmed	12823612	create date:2003/06/26 | first author:Ekmekcioglu C
Aluminum-induced pro-oxidant effects in rats: protective role of exogenous melatonin.	/pubmed/12823611	Esparza JL, Gómez M, Romeu M, Mulero M, Sánchez DJ, Mallol J, Domingo JL.	J Pineal Res. 2003 Aug;35(1):32-9.	J Pineal Res. 2003	PubMed	citation	PMID:12823611	pubmed	12823611	create date:2003/06/26 | first author:Esparza JL
Gene expression and functional characterization of melatonin receptors in the spinal cord of the rat: implications for pain modulation.	/pubmed/12823610	Zahn PK, Lansmann T, Berger E, Speckmann EJ, Musshoff U.	J Pineal Res. 2003 Aug;35(1):24-31.	J Pineal Res. 2003	PubMed	citation	PMID:12823610	pubmed	12823610	create date:2003/06/26 | first author:Zahn PK
Identification of dopamine transporter in bovine pineal gland using [3H]GBR 12935.	/pubmed/12823609	Govitrapong P, Vilaipun P, Ebadi M.	J Pineal Res. 2003 Aug;35(1):16-23.	J Pineal Res. 2003	PubMed	citation	PMID:12823609	pubmed	12823609	create date:2003/06/26 | first author:Govitrapong P
Five years survival in metastatic non-small cell lung cancer patients treated with chemotherapy alone or chemotherapy and melatonin: a randomized trial.	/pubmed/12823608	Lissoni P, Chilelli M, Villa S, Cerizza L, Tancini G.	J Pineal Res. 2003 Aug;35(1):12-5.	J Pineal Res. 2003	PubMed	citation	PMID:12823608	pubmed	12823608	create date:2003/06/26 | first author:Lissoni P
Necrotic cell death induced by delta-aminolevulinic acid in mouse astrocytes. Protective role of melatonin and other antioxidants.	/pubmed/12823607	Juknat AA, Kotler ML, Quaglino A, Carrillo NM, Hevor T.	J Pineal Res. 2003 Aug;35(1):1-11.	J Pineal Res. 2003	PubMed	citation	PMID:12823607	pubmed	12823607	create date:2003/06/26 | first author:Juknat AA
Specific binding of melatonin to purified cell nuclei from mammary gland of swiss mice: day-night variations and effect of continuous light.	/pubmed/12662354	Coto-Montes A, Tomás-Zapico C, Escames G, León J, Rodríguez-Colunga MJ, Tolivia D, Acuña-Castroviejo D.	J Pineal Res. 2003 May;34(4):297-301.	J Pineal Res. 2003	PubMed	citation	PMID:12662354	pubmed	12662354	create date:2003/03/29 | first author:Coto-Montes A
Title	URL	Description	Details	ShortDetails	Resource	Type	Identifiers	Db	EntrezUID	Properties
Melatonin inhibits growth of diethylstilbestrol-induced prolactin-secreting pituitary tumor in vitro: possible involvement of nuclear RZR/ROR receptors.	/pubmed/12662353	Karasek M, Gruszka A, Lawnicka H, Kunert-Radek J, Pawlikowski M.	J Pineal Res. 2003 May;34(4):294-6.	J Pineal Res. 2003	PubMed	citation	PMID:12662353	pubmed	12662353	create date:2003/03/29 | first author:Karasek M
Melatonin in the duodenal lumen is a potent stimulant of mucosal bicarbonate secretion.	/pubmed/12662352	Sjöblom M, Flemström G.	J Pineal Res. 2003 May;34(4):288-93.	J Pineal Res. 2003	PubMed	citation	PMID:12662352	pubmed	12662352	create date:2003/03/29 | first author:Sjöblom M
Melatonin prevents methotrexate-induced hepatorenal oxidative injury in rats.	/pubmed/12662351	Jahovic N, Cevik H, Sehirli AO, Yeğen BC, Sener G.	J Pineal Res. 2003 May;34(4):282-7.	J Pineal Res. 2003	PubMed	citation	PMID:12662351	pubmed	12662351	create date:2003/03/29 | first author:Jahovic N
Metal chelating and hydrogen peroxide scavenging effects of melatonin.	/pubmed/12662350	Gulcin I, Buyukokuroglu ME, Kufrevioglu OI.	J Pineal Res. 2003 May;34(4):278-81.	J Pineal Res. 2003	PubMed	citation	PMID:12662350	pubmed	12662350	create date:2003/03/29 | first author:Gulcin I
Melatonin, xanthurenic acid, resveratrol, EGCG, vitamin C and alpha-lipoic acid differentially reduce oxidative DNA damage induced by Fenton reagents: a study of their individual and synergistic actions.	/pubmed/12662349	López-Burillo S, Tan DX, Mayo JC, Sainz RM, Manchester LC, Reiter RJ.	J Pineal Res. 2003 May;34(4):269-77.	J Pineal Res. 2003	PubMed	citation	PMID:12662349	pubmed	12662349	create date:2003/03/29 | first author:López-Burillo S
Protective melatonin effect on oxidative stress induced by okadaic acid into rat brain.	/pubmed/12662348	Túnez I, Muñoz Mdel C, Feijóo M, Muñoz-Castañeda JR, Bujalance I, Valdelvira ME, Montilla López P.	J Pineal Res. 2003 May;34(4):265-8.	J Pineal Res. 2003	PubMed	citation	PMID:12662348	pubmed	12662348	create date:2003/03/29 | first author:Túnez I
Altered neutrophil apoptosis activity is reversed by melatonin in liver ischemia-reperfusion.	/pubmed/12662347	Chen JC, Ng CJ, Chiu TF, Chen HM.	J Pineal Res. 2003 May;34(4):260-4.	J Pineal Res. 2003	PubMed	citation	PMID:12662347	pubmed	12662347	create date:2003/03/29 | first author:Chen JC
Mechanistic and comparative studies of melatonin and classic antioxidants in terms of their interactions with the ABTS cation radical.	/pubmed/12662346	Tan DX, Hardeland R, Manchester LC, Poeggeler B, Lopez-Burillo S, Mayo JC, Sainz RM, Reiter RJ.	J Pineal Res. 2003 May;34(4):249-59.	J Pineal Res. 2003	PubMed	citation	PMID:12662346	pubmed	12662346	create date:2003/03/29 | first author:Tan DX
Melatonin biological activity and binding sites in human melanoma cells.	/pubmed/12662345	Souza AV, Visconti MA, Castrucci AM.	J Pineal Res. 2003 May;34(4):242-8.	J Pineal Res. 2003	PubMed	citation	PMID:12662345	pubmed	12662345	create date:2003/03/29 | first author:Souza AV
Non-vertebrate melatonin.	/pubmed/12662344	Hardeland R, Poeggeler B.	J Pineal Res. 2003 May;34(4):233-41. Review.	J Pineal Res. 2003	PubMed	citation	PMID:12662344	pubmed	12662344	create date:2003/03/29 | first author:Hardeland R
Melatonin treatment protects against ischemia/reperfusion-induced functional and biochemical changes in rat urinary bladder.	/pubmed/12614483	Sener G, Sehirli AO, Paskaloğlu K, Dülger GA, Alican I.	J Pineal Res. 2003 Apr;34(3):226-30.	J Pineal Res. 2003	PubMed	citation	PMID:12614483	pubmed	12614483	create date:2003/03/05 | first author:Sener G
Maternal transfer of photoperiodic information in Siberian hamsters. vi. effects of time-dependent 1-hr melatonin infusions in the mother on photoperiod-induced testicular development of her offspring.	/pubmed/12614482	Gündüz B, Stetson MH.	J Pineal Res. 2003 Apr;34(3):217-25.	J Pineal Res. 2003	PubMed	citation	PMID:12614482	pubmed	12614482	create date:2003/03/05 | first author:Gündüz B
Purification and immunohistochemical analysis of calcium-binding proteins expressed in the chick pineal gland.	/pubmed/12614481	Shimizu F, Sanada K, Fukada Y.	J Pineal Res. 2003 Apr;34(3):208-16.	J Pineal Res. 2003	PubMed	citation	PMID:12614481	pubmed	12614481	create date:2003/03/05 | first author:Shimizu F
Characterization of melatonin high-affinity binding sites in purified cell nuclei of the hamster (Mesocricetus auratus) harderian gland.	/pubmed/12614480	Coto-Montes A, Tomás-Zapico C, Escames G, León J, Tolivia D, JosefaRodríguez-Colunga M, Acuña-Castroviejo D.	J Pineal Res. 2003 Apr;34(3):202-7.	J Pineal Res. 2003	PubMed	citation	PMID:12614480	pubmed	12614480	create date:2003/03/05 | first author:Coto-Montes A
Melatonin protects SHSY5Y neuronal cells but not cultured astrocytes from ischemia due to oxygen and glucose deprivation.	/pubmed/12614479	Pei Z, Cheung RT.	J Pineal Res. 2003 Apr;34(3):194-201.	J Pineal Res. 2003	PubMed	citation	PMID:12614479	pubmed	12614479	create date:2003/03/05 | first author:Pei Z
Preventive effect of melatonin on the progression of alpha-naphthylisothiocyanate-induced acute liver injury in rats.	/pubmed/12614478	Ohta Y, Kongo M, Kishikawa T.	J Pineal Res. 2003 Apr;34(3):185-93.	J Pineal Res. 2003	PubMed	citation	PMID:12614478	pubmed	12614478	create date:2003/03/05 | first author:Ohta Y
Melatonin reduces lipid peroxidation and nitric oxide during irradiation-induced oxidative injury in the rat liver.	/pubmed/12614476	Taysi S, Koc M, Büyükokuroğlu ME, Altinkaynak K, Sahin YN.	J Pineal Res. 2003 Apr;34(3):173-7.	J Pineal Res. 2003	PubMed	citation	PMID:12614476	pubmed	12614476	create date:2003/03/05 | first author:Taysi S
Melatonin modulates the action of near infrared radiation on cell adhesion.	/pubmed/12614475	Karu TI, Pyatibrat LV, Ryabykh TP.	J Pineal Res. 2003 Apr;34(3):167-72.	J Pineal Res. 2003	PubMed	citation	PMID:12614475	pubmed	12614475	create date:2003/03/05 | first author:Karu TI
Seasonal changes in melatonin concentrations in female Iberian red deer (Cervus elaphus hispanicus).	/pubmed/12614474	García A, Landete-Castillejos T, Zarazaga L, Garde J, Gallego L.	J Pineal Res. 2003 Apr;34(3):161-6.	J Pineal Res. 2003	PubMed	citation	PMID:12614474	pubmed	12614474	create date:2003/03/05 | first author:García A
The utility of melatonin in reducing cerebral damage resulting from ischemia and reperfusion.	/pubmed/12614473	Cheung RT.	J Pineal Res. 2003 Apr;34(3):153-60. Review.	J Pineal Res. 2003	PubMed	citation	PMID:12614473	pubmed	12614473	create date:2003/03/05 | first author:Cheung RT
Melatonin increases oestradiol-induced bone formation in ovariectomized rats.	/pubmed/12562506	Ladizesky MG, Boggio V, Albornoz LE, Castrillón PO, Mautalen C, Cardinali DP.	J Pineal Res. 2003 Mar;34(2):143-51.	J Pineal Res. 2003	PubMed	citation	PMID:12562506	pubmed	12562506	create date:2003/02/04 | first author:Ladizesky MG
Some biochemical properties of melatonin and the characterization of a relevant metabolite arising from its interaction with H2O2.	/pubmed/12562505	Carampin P, Rosan S, Dalzoppo D, Zagotto G, Zatta P.	J Pineal Res. 2003 Mar;34(2):134-42.	J Pineal Res. 2003	PubMed	citation	PMID:12562505	pubmed	12562505	create date:2003/02/04 | first author:Carampin P
Suppression of hypothalamic pro-opiomelanocortin (POMC) gene expression by daily melatonin supplementation in aging rats.	/pubmed/12562504	Rasmussen DD, Marck BT, Boldt BM, Yellon SM, Matsumoto AM.	J Pineal Res. 2003 Mar;34(2):127-33.	J Pineal Res. 2003	PubMed	citation	PMID:12562504	pubmed	12562504	create date:2003/02/04 | first author:Rasmussen DD
Melatonin exerts a therapeutic effect on cholestatic liver injury in rats with bile duct ligation.	/pubmed/12562503	Ohta Y, Kongo M, Kishikawa T.	J Pineal Res. 2003 Mar;34(2):119-26.	J Pineal Res. 2003	PubMed	citation	PMID:12562503	pubmed	12562503	create date:2003/02/04 | first author:Ohta Y
Melatonin reduces nitric oxide level during ischemia but not blood-brain barrier breakdown during reperfusion in a rat middle cerebral artery occlusion stroke model.	/pubmed/12562502	Pei Z, Fung PC, Cheung RT.	J Pineal Res. 2003 Mar;34(2):110-8.	J Pineal Res. 2003	PubMed	citation	PMID:12562502	pubmed	12562502	create date:2003/02/04 | first author:Pei Z
Norepinephrine-dependent phosphorylation of the transcription factor cyclic adenosine monophosphate responsive element-binding protein in bovine pinealocytes.	/pubmed/12562501	Schomerus C, Laedtke E, Korf HW.	J Pineal Res. 2003 Mar;34(2):103-9.	J Pineal Res. 2003	PubMed	citation	PMID:12562501	pubmed	12562501	create date:2003/02/04 | first author:Schomerus C
Melatonin attenuates kainic acid-induced hippocampal neurodegeneration and oxidative stress through microglial inhibition.	/pubmed/12562500	Chung SY, Han SH.	J Pineal Res. 2003 Mar;34(2):95-102.	J Pineal Res. 2003	PubMed	citation	PMID:12562500	pubmed	12562500	create date:2003/02/04 | first author:Chung SY
The validity and feasibility of saliva melatonin assessment in the elderly.	/pubmed/12562499	Gooneratne NS, Metlay JP, Guo W, Pack FM, Kapoor S, Pack AI.	J Pineal Res. 2003 Mar;34(2):88-94.	J Pineal Res. 2003	PubMed	citation	PMID:12562499	pubmed	12562499	create date:2003/02/04 | first author:Gooneratne NS
Melatonin effects on bone: experimental facts and clinical perspectives.	/pubmed/12562498	Cardinali DP, Ladizesky MG, Boggio V, Cutrera RA, Mautalen C.	J Pineal Res. 2003 Mar;34(2):81-7. Review.	J Pineal Res. 2003	PubMed	citation	PMID:12562498	pubmed	12562498	create date:2003/02/04 | first author:Cardinali DP
What constitutes a physiological concentration of melatonin?	/pubmed/12485376	Reiter RJ, Tan DX.	J Pineal Res. 2003 Jan;34(1):79-80. No abstract available.	J Pineal Res. 2003	PubMed	citation	PMID:12485376	pubmed	12485376	create date:2002/12/18 | first author:Reiter RJ
Melatonin: a hormone, a tissue factor, an autocoid, a paracoid, and an antioxidant vitamin.	/pubmed/12485375	Tan DX, Manchester LC, Hardeland R, Lopez-Burillo S, Mayo JC, Sainz RM, Reiter RJ.	J Pineal Res. 2003 Jan;34(1):75-8. Review.	J Pineal Res. 2003	PubMed	citation	PMID:12485375	pubmed	12485375	create date:2002/12/18 | first author:Tan DX
Interferon-gamma independent oxidation of melatonin by macrophages.	/pubmed/12485374	Rodrigues MR, Rodriguez D, Henrique Catalani L, Russo M, Campa A.	J Pineal Res. 2003 Jan;34(1):69-74.	J Pineal Res. 2003	PubMed	citation	PMID:12485374	pubmed	12485374	create date:2002/12/18 | first author:Rodrigues MR
Effects of continuous light exposure on antioxidant enzymes, porphyric enzymes and cellular damage in the Harderian gland of the Syrian hamster.	/pubmed/12485373	Tomás-Zapico C, Coto-Montes A, Martínez-Fraga J, Rodríguez-Colunga MJ, Tolivia D.	J Pineal Res. 2003 Jan;34(1):60-8.	J Pineal Res. 2003	PubMed	citation	PMID:12485373	pubmed	12485373	create date:2002/12/18 | first author:Tomás-Zapico C
Pineal melatonin synthesis and release are not altered throughout the estrous cycle in female rats.	/pubmed/12485372	Skorupa AL, Garidou ML, Bothorel B, Saboureau M, Pévet P, Neto JC, Simonneaux V.	J Pineal Res. 2003 Jan;34(1):53-9.	J Pineal Res. 2003	PubMed	citation	PMID:12485372	pubmed	12485372	create date:2002/12/18 | first author:Skorupa AL
Protective effect of melatonin and its precursor L-tryptophan on acute pancreatitis induced by caerulein overstimulation or ischemia/reperfusion.	/pubmed/12485371	Jaworek J, Leja-Szpak A, Bonior J, Nawrot K, Tomaszewska R, Stachura J, Sendur R, Pawlik W, Brzozowski T, Konturek SJ.	J Pineal Res. 2003 Jan;34(1):40-52.	J Pineal Res. 2003	PubMed	citation	PMID:12485371	pubmed	12485371	create date:2002/12/18 | first author:Jaworek J
Inhibitory effects of melatonin on neural lipid peroxidation induced by intracerebroventricularly administered homocysteine.	/pubmed/12485370	Baydas G, Kutlu S, Naziroglu M, Canpolat S, Sandal S, Ozcan M, Kelestimur H.	J Pineal Res. 2003 Jan;34(1):36-9.	J Pineal Res. 2003	PubMed	citation	PMID:12485370	pubmed	12485370	create date:2002/12/18 | first author:Baydas G
Different responsiveness of central nervous system tissues to oxidative conditions and to the antioxidant effect of melatonin.	/pubmed/12485369	Kaptanoglu E, Palaoglu S, Demirpence E, Akbiyik F, Solaroglu I, Kilinc A.	J Pineal Res. 2003 Jan;34(1):32-5.	J Pineal Res. 2003	PubMed	citation	PMID:12485369	pubmed	12485369	create date:2002/12/18 | first author:Kaptanoglu E
Melatonin production during childhood and adolescence: a longitudinal study on the excretion of urinary 6-hydroxymelatonin sulfate.	/pubmed/12485368	Griefahn B, Bröde P, Blaszkewicz M, Remer T.	J Pineal Res. 2003 Jan;34(1):26-31.	J Pineal Res. 2003	PubMed	citation	PMID:12485368	pubmed	12485368	create date:2002/12/18 | first author:Griefahn B
Oxidation of melatonin by carbonate radicals and chemiluminescence emitted during pyrrole ring cleavage.	/pubmed/12485367	Hardeland R, Poeggeler B, Niebergall R, Zelosko V.	J Pineal Res. 2003 Jan;34(1):17-25. Erratum in: J Pineal Res. 2003 Apr;34(3):231.	J Pineal Res. 2003	PubMed	citation	PMID:12485367	pubmed	12485367	create date:2002/12/18 | first author:Hardeland R
Alterations in the circadian rhythm of salivary melatonin begin during middle-age.	/pubmed/12485366	Zhou JN, Liu RY, van Heerikhuize J, Hofman MA, Swaab DF.	J Pineal Res. 2003 Jan;34(1):11-6. Review.	J Pineal Res. 2003	PubMed	citation	PMID:12485366	pubmed	12485366	create date:2002/12/18 | first author:Zhou JN
The chemistry of melatonin's interaction with reactive species.	/pubmed/12485365	Allegra M, Reiter RJ, Tan DX, Gentile C, Tesoriere L, Livrea MA.	J Pineal Res. 2003 Jan;34(1):1-10. Review.	J Pineal Res. 2003	PubMed	citation	PMID:12485365	pubmed	12485365	create date:2002/12/18 | first author:Allegra M
Melatonin suppresses osteoclastic and osteoblastic activities in the scales of goldfish.	/pubmed/12390509	Suzuki N, Hattori A.	J Pineal Res. 2002 Nov;33(4):253-8.	J Pineal Res. 2002	PubMed	citation	PMID:12390509	pubmed	12390509	create date:2002/10/23 | first author:Suzuki N
Decreased nocturnal melatonin levels during acute myocardial infarction.	/pubmed/12390508	Domínguez-Rodríguez A, Abreu-González P, García MJ, Sanchez J, Marrero F, de Armas-Trujillo D.	J Pineal Res. 2002 Nov;33(4):248-52.	J Pineal Res. 2002	PubMed	citation	PMID:12390508	pubmed	12390508	create date:2002/10/23 | first author:Domínguez-Rodríguez A
Transformation of barbituric acid into alloxan by hydroxyl radicals: interaction with melatonin and with other hydroxyl radical scavengers.	/pubmed/12390507	Brömme HJ, Mörke W, Peschke E.	J Pineal Res. 2002 Nov;33(4):239-47.	J Pineal Res. 2002	PubMed	citation	PMID:12390507	pubmed	12390507	create date:2002/10/23 | first author:Brömme HJ
Myocardial ischemia-reperfusion in rats: reduction of infarct size by either supplemental physiological or pharmacological doses of melatonin.	/pubmed/12390506	Sahna E, Acet A, Ozer MK, Olmez E.	J Pineal Res. 2002 Nov;33(4):234-8.	J Pineal Res. 2002	PubMed	citation	PMID:12390506	pubmed	12390506	create date:2002/10/23 | first author:Sahna E
Cloning, localization and functional properties of a cGMP-gated channel in photoreceptor cells from fish pineal gland.	/pubmed/12390505	Decressac S, Grechez-Cassiau A, Lenfant J, Falcón J, Bois P.	J Pineal Res. 2002 Nov;33(4):225-33.	J Pineal Res. 2002	PubMed	citation	PMID:12390505	pubmed	12390505	create date:2002/10/23 | first author:Decressac S
Melatonin receptors in human fetal brain: 2-[(125)I]iodomelatonin binding and MT1 gene expression.	/pubmed/12390504	Thomas L, Purvis CC, Drew JE, Abramovich DR, Williams LM.	J Pineal Res. 2002 Nov;33(4):218-24.	J Pineal Res. 2002	PubMed	citation	PMID:12390504	pubmed	12390504	create date:2002/10/23 | first author:Thomas L
Spontaneous central melatonin secretion and resorption kinetics of exogenous melatonin: a ventricular CSF study.	/pubmed/12390503	Debus OM, Lerchl A, Bothe HW, Bremer J, Fiedler B, Franssen M, Koehring J, Steils M, Kurlemann G.	J Pineal Res. 2002 Nov;33(4):213-7.	J Pineal Res. 2002	PubMed	citation	PMID:12390503	pubmed	12390503	create date:2002/10/23 | first author:Debus OM
Several antioxidant pathways are involved in astrocyte protection by melatonin.	/pubmed/12390502	Martín V, Sainz RM, Antolín I, Mayo JC, Herrera F, Rodríguez C.	J Pineal Res. 2002 Nov;33(4):204-12.	J Pineal Res. 2002	PubMed	citation	PMID:12390502	pubmed	12390502	create date:2002/10/23 | first author:Martín V
The effects of prior light history on the suppression of melatonin by light in humans.	/pubmed/12390501	Hébert M, Martin SK, Lee C, Eastman CI.	J Pineal Res. 2002 Nov;33(4):198-203.	J Pineal Res. 2002	PubMed	citation	PMID:12390501	pubmed	12390501	create date:2002/10/23 | first author:Hébert M
Title	URL	Description	Details	ShortDetails	Resource	Type	Identifiers	Db	EntrezUID	Properties
Effects of subchronic and chronic melatonin treatment on somatostatin binding and its effects on adenylyl cyclase activity in the rat frontoparietal cortex.	/pubmed/12390500	Izquierdo-Claros RM, Boyano-Adánez Mdel C, Arilla-Ferreiro E.	J Pineal Res. 2002 Nov;33(4):189-97.	J Pineal Res. 2002	PubMed	citation	PMID:12390500	pubmed	12390500	create date:2002/10/23 | first author:Izquierdo-Claros RM
Melatonin as a candidate compound for neuroprotection in amyotrophic lateral sclerosis (ALS): high tolerability of daily oral melatonin administration in ALS patients.	/pubmed/12220335	Jacob S, Poeggeler B, Weishaupt JH, Sirén AL, Hardeland R, Bähr M, Ehrenreich H.	J Pineal Res. 2002 Oct;33(3):186-7. No abstract available.	J Pineal Res. 2002	PubMed	citation	PMID:12220335	pubmed	12220335	create date:2002/09/11 | first author:Jacob S
Regulation of gene expression by melatonin: a microarray survey of the rat retina.	/pubmed/12220334	Wiechmann AF.	J Pineal Res. 2002 Oct;33(3):178-85.	J Pineal Res. 2002	PubMed	citation	PMID:12220334	pubmed	12220334	create date:2002/09/11 | first author:Wiechmann AF
Daily rhythm of glucose-induced insulin secretion by isolated islets from intact and pinealectomized rat.	/pubmed/12220333	Picinato MC, Haber EP, Carpinelli AR, Cipolla-Neto J.	J Pineal Res. 2002 Oct;33(3):172-7.	J Pineal Res. 2002	PubMed	citation	PMID:12220333	pubmed	12220333	create date:2002/09/11 | first author:Picinato MC
On the in vitro antioxidative properties of melatonin.	/pubmed/12220332	Gulcin I, Buyukokuroglu ME, Oktay M, Kufrevioglu OI.	J Pineal Res. 2002 Oct;33(3):167-71.	J Pineal Res. 2002	PubMed	citation	PMID:12220332	pubmed	12220332	create date:2002/09/11 | first author:Gulcin I
Physiological and pharmacological concentrations of melatonin protect against cisplatin-induced acute renal injury.	/pubmed/12220331	Parlakpinar H, Sahna E, Ozer MK, Ozugurlu F, Vardi N, Acet A.	J Pineal Res. 2002 Oct;33(3):161-6.	J Pineal Res. 2002	PubMed	citation	PMID:12220331	pubmed	12220331	create date:2002/09/11 | first author:Parlakpinar H
Melatonin inhibits insulin secretion and decreases PKA levels without interfering with glucose metabolism in rat pancreatic islets.	/pubmed/12220330	Picinato MC, Haber EP, Cipolla-Neto J, Curi R, de Oliveira Carvalho CR, Carpinelli AR.	J Pineal Res. 2002 Oct;33(3):156-60.	J Pineal Res. 2002	PubMed	citation	PMID:12220330	pubmed	12220330	create date:2002/09/11 | first author:Picinato MC
Effects of pinealectomy on the levels and the circadian rhythm of plasma homocysteine in rats.	/pubmed/12220329	Baydas G, Gursu MF, Cikim G, Canpolat S, Yasar A, Canatan H, Kelestimur H.	J Pineal Res. 2002 Oct;33(3):151-5.	J Pineal Res. 2002	PubMed	citation	PMID:12220329	pubmed	12220329	create date:2002/09/11 | first author:Baydas G
Melatonin suppresses NO-induced apoptosis via induction of Bcl-2 expression in PGT-beta immortalized pineal cells.	/pubmed/12220328	Yoo YM, Yim SV, Kim SS, Jang HY, Lea HZ, Hwang GC, Kim JW, Kim SA, Lee HJ, Kim CJ, Chung JH, Leem KH.	J Pineal Res. 2002 Oct;33(3):146-50.	J Pineal Res. 2002	PubMed	citation	PMID:12220328	pubmed	12220328	create date:2002/09/11 | first author:Yoo YM
Variations of mt1 melatonin receptor density in the rat uterus during decidualization, the estrous cycle and in response to exogenous steroid treatment.	/pubmed/12220327	Zhao H, Pang SF, Poon AM.	J Pineal Res. 2002 Oct;33(3):140-5.	J Pineal Res. 2002	PubMed	citation	PMID:12220327	pubmed	12220327	create date:2002/09/11 | first author:Zhao H
Altered glial fibrillary acidic protein content and its degradation in the hippocampus, cortex and cerebellum of rats exposed to constant light: reversal by melatonin.	/pubmed/12220326	Baydas G, Reiter RJ, Nedzvetskii VS, Nerush PA, Kirichenko SV.	J Pineal Res. 2002 Oct;33(3):134-9.	J Pineal Res. 2002	PubMed	citation	PMID:12220326	pubmed	12220326	create date:2002/09/11 | first author:Baydas G
Hepatic mitochondrial dysfunction in senescence-accelerated mice: correction by long-term, orally administered physiological levels of melatonin.	/pubmed/12220325	Okatani Y, Wakatsuki A, Reiter RJ, Miyahara Y.	J Pineal Res. 2002 Oct;33(3):127-33.	J Pineal Res. 2002	PubMed	citation	PMID:12220325	pubmed	12220325	create date:2002/09/11 | first author:Okatani Y
Melatonin has antioxidant effects in the brain.	/pubmed/12153447	Yan MT.	J Pineal Res. 2002 Sep;33(2):125-6. No abstract available.	J Pineal Res. 2002	PubMed	citation	PMID:12153447	pubmed	12153447	create date:2002/08/03 | first author:Yan MT
Exposure to short days, but not short-term melatonin, enhances humoral immunity of male Syrian hamsters (Mesocricetus auratus).	/pubmed/12153446	Drazen DL, Jasnow AM, Nelson RJ, Demas GE.	J Pineal Res. 2002 Sep;33(2):118-24.	J Pineal Res. 2002	PubMed	citation	PMID:12153446	pubmed	12153446	create date:2002/08/03 | first author:Drazen DL
Melatonin related compounds inhibit lipid peroxidation during copper or free radical-induced LDL oxidation.	/pubmed/12153445	Bonnefont-Rousselot D, Chevé G, Gozzo A, Tailleux A, Guilloz V, Caisey S, Teissier E, Fruchart JC, Delattre J, Jore D, Lesieur D, Duriez P, Gardès-Albert M.	J Pineal Res. 2002 Sep;33(2):109-17.	J Pineal Res. 2002	PubMed	citation	PMID:12153445	pubmed	12153445	create date:2002/08/03 | first author:Bonnefont-Rousselot D
Melatonin reduces non-adrenergic, non-cholinergic relaxant neurotransmission by inhibition of nitric oxide synthase activity in the gastrointestinal tract of rodents in vitro.	/pubmed/12153444	Storr M, Koppitz P, Sibaev A, Saur D, Kurjak M, Franck H, Schusdziarra V, Allescher HD.	J Pineal Res. 2002 Sep;33(2):101-8.	J Pineal Res. 2002	PubMed	citation	PMID:12153444	pubmed	12153444	create date:2002/08/03 | first author:Storr M
Role of exogenous melatonin in reducing the nephrotoxic effect of daunorubicin and doxorubicin in the rat.	/pubmed/12153443	Dziegiel P, Suder E, Surowiak P, Jethon Z, Rabczyński J, Januszewska L, Sopel M, Zabel M.	J Pineal Res. 2002 Sep;33(2):95-100.	J Pineal Res. 2002	PubMed	citation	PMID:12153443	pubmed	12153443	create date:2002/08/03 | first author:Dziegiel P
Effect of melatonin and nifedipine on some antioxidant enzymes and different energy fuels in the blood and brain of global ischemic rats.	/pubmed/12153442	El-Abhar HS, Shaalan M, Barakat M, El-Denshary ES.	J Pineal Res. 2002 Sep;33(2):87-94.	J Pineal Res. 2002	PubMed	citation	PMID:12153442	pubmed	12153442	create date:2002/08/03 | first author:El-Abhar HS
Vascular reactivity in diabetic rats: effect of melatonin.	/pubmed/12153441	Reyes-Toso CF, Rosón MI, Albornoz LE, Damiano PF, Linares LM, Cardinali DP.	J Pineal Res. 2002 Sep;33(2):81-6.	J Pineal Res. 2002	PubMed	citation	PMID:12153441	pubmed	12153441	create date:2002/08/03 | first author:Reyes-Toso CF
Protective effects of melatonin on myocardial ischemia/reperfusion injury in vivo.	/pubmed/12153440	Lee YM, Chen HR, Hsiao G, Sheu JR, Wang JJ, Yen MH.	J Pineal Res. 2002 Sep;33(2):72-80.	J Pineal Res. 2002	PubMed	citation	PMID:12153440	pubmed	12153440	create date:2002/08/03 | first author:Lee YM
Receptor (MT(1)) mediated influence of melatonin on cAMP concentration and insulin secretion of rat insulinoma cells INS-1.	/pubmed/12153439	Peschke E, Mühlbauer E, Musshoff U, Csernus VJ, Chankiewitz E, Peschke D.	J Pineal Res. 2002 Sep;33(2):63-71.	J Pineal Res. 2002	PubMed	citation	PMID:12153439	pubmed	12153439	create date:2002/08/03 | first author:Peschke E
Role of CSF in the transport of melatonin.	/pubmed/12121487	Reiter RJ, Tan DX.	J Pineal Res. 2002 Aug;33(1):61. No abstract available.	J Pineal Res. 2002	PubMed	citation	PMID:12121487	pubmed	12121487	create date:2002/07/18 | first author:Reiter RJ
Acute modifications in the levels of daytime melatonin do not influence leptin in postmenopausal women.	/pubmed/12121486	Cagnacci A, Malmusi S, Zanni A, Arangino S, Cagnacci P, Volpe A.	J Pineal Res. 2002 Aug;33(1):57-60.	J Pineal Res. 2002	PubMed	citation	PMID:12121486	pubmed	12121486	create date:2002/07/18 | first author:Cagnacci A
Neuroprotection by melatonin against ischemic neuronal injury associated with modulation of DNA damage and repair in the rat following a transient cerebral ischemia.	/pubmed/12121485	Sun FY, Lin X, Mao LZ, Ge WH, Zhang LM, Huang YL, Gu J.	J Pineal Res. 2002 Aug;33(1):48-56.	J Pineal Res. 2002	PubMed	citation	PMID:12121485	pubmed	12121485	create date:2002/07/18 | first author:Sun FY
The effects of melatonin on Ca(2+) homeostasis in endothelial cells.	/pubmed/12121484	Pogan L, Bissonnette P, Parent L, Sauvé R.	J Pineal Res. 2002 Aug;33(1):37-47.	J Pineal Res. 2002	PubMed	citation	PMID:12121484	pubmed	12121484	create date:2002/07/18 | first author:Pogan L
Physiological concentrations of melatonin inhibit the nitridergic pathway in the Syrian hamster retina.	/pubmed/12121483	Sáenz DA, Turjanski AG, Sacca GB, Marti M, Doctorovich F, Sarmiento MI, Estrin DA, Rosenstein RE.	J Pineal Res. 2002 Aug;33(1):31-6.	J Pineal Res. 2002	PubMed	citation	PMID:12121483	pubmed	12121483	create date:2002/07/18 | first author:Sáenz DA
Melatonin's unique radical scavenging properties - roles of its functional substituents as revealed by a comparison with its structural analogs.	/pubmed/12121482	Poeggeler B, Thuermann S, Dose A, Schoenke M, Burkhardt S, Hardeland R.	J Pineal Res. 2002 Aug;33(1):20-30.	J Pineal Res. 2002	PubMed	citation	PMID:12121482	pubmed	12121482	create date:2002/07/18 | first author:Poeggeler B
Melatonin potentiates 5-HT(1A) receptor activation in rat hypothalamus and results in hypothermia.	/pubmed/12121481	Lin MT, Chuang JI.	J Pineal Res. 2002 Aug;33(1):14-9.	J Pineal Res. 2002	PubMed	citation	PMID:12121481	pubmed	12121481	create date:2002/07/18 | first author:Lin MT
Potentiation of antiproliferative effects of tamoxifen and ethanol on mouse hepatoma cells by melatonin: possible involvement of mitogen-activated protein kinase and induction of apoptosis.	/pubmed/12121480	Hermann R, Podhajsky S, Jungnickel S, Lerchl A.	J Pineal Res. 2002 Aug;33(1):8-13.	J Pineal Res. 2002	PubMed	citation	PMID:12121480	pubmed	12121480	create date:2002/07/18 | first author:Hermann R
Melatonin protects against gastric ulceration and increases the efficacy of ranitidine and omeprazole in reducing gastric damage.	/pubmed/12121479	Bandyopadhyay D, Bandyopadhyay A, Das PK, Reiter RJ.	J Pineal Res. 2002 Aug;33(1):1-7.	J Pineal Res. 2002	PubMed	citation	PMID:12121479	pubmed	12121479	create date:2002/07/18 | first author:Bandyopadhyay D
Receptor-mediated modulation of avian caecal muscle contraction by melatonin: role of tyrosine protein kinase.	/pubmed/12074105	Poon AM, Kravtsov GM, Pang SF.	J Pineal Res. 2002 Apr;32(3):199-208.	J Pineal Res. 2002	PubMed	citation	PMID:12074105	pubmed	12074105	create date:2002/06/21 | first author:Poon AM
Effects of physiological and pharmacological concentrations of melatonin on ischemia-reperfusion arrhythmias in rats: can the incidence of sudden cardiac death be reduced?	/pubmed/12074104	Sahna E, Olmez E, Acet A.	J Pineal Res. 2002 Apr;32(3):194-8.	J Pineal Res. 2002	PubMed	citation	PMID:12074104	pubmed	12074104	create date:2002/06/21 | first author:Sahna E
Protective effect of melatonin against cytotoxic actions of malondialdehyde: an in vitro study on human erythrocytes.	/pubmed/12074103	Allegra M, Gentile C, Tesoriere L, Livrea MA.	J Pineal Res. 2002 Apr;32(3):187-93.	J Pineal Res. 2002	PubMed	citation	PMID:12074103	pubmed	12074103	create date:2002/06/21 | first author:Allegra M
Long-term melatonin administration increases polyunsaturated fatty acid percentage in plasma lipids of hypercholesterolemic rats.	/pubmed/12074102	Pita ML, Hoyos M, Martin-Lacave I, Osuna C, Fernández-Santos JM, Guerrero JM.	J Pineal Res. 2002 Apr;32(3):179-86.	J Pineal Res. 2002	PubMed	citation	PMID:12074102	pubmed	12074102	create date:2002/06/21 | first author:Pita ML
Melatonin reduces memory changes and neural oxidative damage in mice treated with D-galactose.	/pubmed/12074101	Shen YX, Xu SY, Wei W, Sun XX, Yang J, Liu LH, Dong C.	J Pineal Res. 2002 Apr;32(3):173-8.	J Pineal Res. 2002	PubMed	citation	PMID:12074101	pubmed	12074101	create date:2002/06/21 | first author:Shen YX
Pretreatment with melatonin reduces volume of cerebral infarction in a rat middle cerebral artery occlusion stroke model.	/pubmed/12074100	Pei Z, Pang SF, Cheung RT.	J Pineal Res. 2002 Apr;32(3):168-72.	J Pineal Res. 2002	PubMed	citation	PMID:12074100	pubmed	12074100	create date:2002/06/21 | first author:Pei Z
Melatonin blocks rat hippocampal neuronal apoptosis induced by amyloid beta-peptide 25-35.	/pubmed/12074099	Shen YX, Xu SY, Wei W, Wang XL, Wang H, Sun X.	J Pineal Res. 2002 Apr;32(3):163-7.	J Pineal Res. 2002	PubMed	citation	PMID:12074099	pubmed	12074099	create date:2002/06/21 | first author:Shen YX
Role of prostaglandins, nitric oxide, sensory nerves and gastrin in acceleration of ulcer healing by melatonin and its precursor, L-tryptophan.	/pubmed/12074098	Brzozowska I, Konturek PC, Brzozowski T, Konturek SJ, Kwiecien S, Pajdo R, Drozdowicz D, Pawlik M, Ptak A, Hahn EG.	J Pineal Res. 2002 Apr;32(3):149-62.	J Pineal Res. 2002	PubMed	citation	PMID:12074098	pubmed	12074098	create date:2002/06/21 | first author:Brzozowska I
Melatonin protects hepatic mitochondrial respiratory chain activity in senescence-accelerated mice.	/pubmed/12074097	Okatani Y, Wakatsuki A, Reiter RJ.	J Pineal Res. 2002 Apr;32(3):143-8.	J Pineal Res. 2002	PubMed	citation	PMID:12074097	pubmed	12074097	create date:2002/06/21 | first author:Okatani Y
The neuroprotective activities of melatonin against the Alzheimer beta-protein are not mediated by melatonin membrane receptors.	/pubmed/12074096	Pappolla MA, Simovich MJ, Bryant-Thomas T, Chyan YJ, Poeggeler B, Dubocovich M, Bick R, Perry G, Cruz-Sanchez F, Smith MA.	J Pineal Res. 2002 Apr;32(3):135-42.	J Pineal Res. 2002	PubMed	citation	PMID:12074096	pubmed	12074096	create date:2002/06/21 | first author:Pappolla MA
The protection of long chain polyunsaturated fatty acids by melatonin during nonenzymatic lipid peroxidation of rat liver microsomes.	/pubmed/12074095	Leaden P, Barrionuevo J, Catalá A.	J Pineal Res. 2002 Apr;32(3):129-34.	J Pineal Res. 2002	PubMed	citation	PMID:12074095	pubmed	12074095	create date:2002/06/21 | first author:Leaden P
2[125I]Iodomelatonin binding sites in guinea pig platelets.	/pubmed/12071474	Yau MY, Pang CS, Kravtsov G, Pang SF, Shiu SY.	J Pineal Res. 2002 Mar;32(2):97-105.	J Pineal Res. 2002	PubMed	citation	PMID:12071474	pubmed	12071474	create date:2002/06/20 | first author:Yau MY
Does melatonin induce apoptosis in MCF-7 human breast cancer cells in vitro?	/pubmed/12071473	Cos S, Mediavilla MD, Fernández R, González-Lamuño D, Sánchez-Barceló EJ.	J Pineal Res. 2002 Mar;32(2):90-6.	J Pineal Res. 2002	PubMed	citation	PMID:12071473	pubmed	12071473	create date:2002/06/20 | first author:Cos S
The protective effects of melatonin from oxidative damage induced by amyloid beta-peptide 25-35 in middle-aged rats.	/pubmed/12071472	Shen YX, Xu SY, Wei W, Sun XX, Liu LH, Yang J, Dong C.	J Pineal Res. 2002 Mar;32(2):85-9.	J Pineal Res. 2002	PubMed	citation	PMID:12071472	pubmed	12071472	create date:2002/06/20 | first author:Shen YX
First cloning and functional characterization of a melatonin receptor in fish brain: a novel one?	/pubmed/12071471	Gaildrat P, Becq F, Falcón J.	J Pineal Res. 2002 Mar;32(2):74-84.	J Pineal Res. 2002	PubMed	citation	PMID:12071471	pubmed	12071471	create date:2002/06/20 | first author:Gaildrat P
Melatonin attenuates the neuronal NADPH-d/NOS expression in the nodose ganglion of acute hypoxic rats.	/pubmed/12071470	Chang HM, Ling EA, Chen CF, Lue H, Wen CY, Shieh JY.	J Pineal Res. 2002 Mar;32(2):65-73.	J Pineal Res. 2002	PubMed	citation	PMID:12071470	pubmed	12071470	create date:2002/06/20 | first author:Chang HM
The protective effect of melatonin on renal ischemia-reperfusion injury in the rat.	/pubmed/12071469	Sener G, Sehirli AO, Keyer-Uysal M, Arbak S, Ersoy Y, Yeğen BC.	J Pineal Res. 2002 Mar;32(2):120-6.	J Pineal Res. 2002	PubMed	citation	PMID:12071469	pubmed	12071469	create date:2002/06/20 | first author:Sener G
Modulation of intracellular calcium and calmodulin by melatonin in MCF-7 human breast cancer cells.	/pubmed/12071468	Dai J, Inscho EW, Yuan L, Hill SM.	J Pineal Res. 2002 Mar;32(2):112-9.	J Pineal Res. 2002	PubMed	citation	PMID:12071468	pubmed	12071468	create date:2002/06/20 | first author:Dai J
Effects of pinealectomy and melatonin on the retrograde degeneration of retinal ganglion cells in a novel model of intraorbital optic nerve transection in mice.	/pubmed/12071467	Kilic E, Hermann DM, Isenmann S, Bähr M.	J Pineal Res. 2002 Mar;32(2):106-11.	J Pineal Res. 2002	PubMed	citation	PMID:12071467	pubmed	12071467	create date:2002/06/20 | first author:Kilic E
Melatonin triggers Crohn's disease symptoms.	/pubmed/11982800	Calvo JR, Guerrero JM, Osuna C, Molinero P, Carrillo-Vico A.	J Pineal Res. 2002 May;32(4):277-8. No abstract available.	J Pineal Res. 2002	PubMed	citation	PMID:11982800	pubmed	11982800	create date:2002/05/02 | first author:Calvo JR
Title	URL	Description	Details	ShortDetails	Resource	Type	Identifiers	Db	EntrezUID	Properties
Head and abdominal melatonin of summer and winter bees.	/pubmed/11982799	Meyer-Rochow VB, Vakkuri O.	J Pineal Res. 2002 May;32(4):275-6. No abstract available.	J Pineal Res. 2002	PubMed	citation	PMID:11982799	pubmed	11982799	create date:2002/05/02 | first author:Meyer-Rochow VB
Melatonin induces alterations in protein expression in the Xenopus laevis retina.	/pubmed/11982798	Wiechmann AF, Komori N, Matsumoto H.	J Pineal Res. 2002 May;32(4):270-4.	J Pineal Res. 2002	PubMed	citation	PMID:11982798	pubmed	11982798	create date:2002/05/02 | first author:Wiechmann AF
Melatonin attenuates MPP+-induced neurodegeneration and glutathione impairment in the nigrostriatal dopaminergic pathway.	/pubmed/11982797	Chen ST, Chuang JI, Hong MH, Li EI.	J Pineal Res. 2002 May;32(4):262-9.	J Pineal Res. 2002	PubMed	citation	PMID:11982797	pubmed	11982797	create date:2002/05/02 | first author:Chen ST
The identification of the UV degradants of melatonin and their ability to scavenge free radicals.	/pubmed/11982796	Maharaj DS, Anoopkumar-Dukie S, Glass BD, Antunes EM, Lack B, Walker RB, Daya S.	J Pineal Res. 2002 May;32(4):257-61.	J Pineal Res. 2002	PubMed	citation	PMID:11982796	pubmed	11982796	create date:2002/05/02 | first author:Maharaj DS
Evaluation of plasma levels of melatonin after midazolam or sodium thiopental anesthesia in children.	/pubmed/11982795	Muñoz-Hoyos A, Heredia F, Moreno F, García JJ, Molina-Carballo A, Escames G, Acuña-Castroviejo D.	J Pineal Res. 2002 May;32(4):253-6.	J Pineal Res. 2002	PubMed	citation	PMID:11982795	pubmed	11982795	create date:2002/05/02 | first author:Muñoz-Hoyos A
2[125I]Iodomelatonin binding and interaction with beta-adrenergic signaling in chick heart/coronary artery physiology.	/pubmed/11982794	Pang CS, Xi SC, Brown GM, Pang SF, Shiu SY.	J Pineal Res. 2002 May;32(4):243-52.	J Pineal Res. 2002	PubMed	citation	PMID:11982794	pubmed	11982794	create date:2002/05/02 | first author:Pang CS
Melatonin protects against copper-mediated free radical damage.	/pubmed/11982793	Parmar P, Limson J, Nyokong T, Daya S.	J Pineal Res. 2002 May;32(4):237-42.	J Pineal Res. 2002	PubMed	citation	PMID:11982793	pubmed	11982793	create date:2002/05/02 | first author:Parmar P
Melatonin protects against gentamicin-induced nephrotoxicity in rats.	/pubmed/11982792	Sener G, Sehirli AO, Altunbas HZ, Ersoy Y, Paskaloglu K, Arbak S, Ayanoglu-Dulger G.	J Pineal Res. 2002 May;32(4):231-6.	J Pineal Res. 2002	PubMed	citation	PMID:11982792	pubmed	11982792	create date:2002/05/02 | first author:Sener G
Comparative analysis of the protective effects of melatonin and vitamin E on streptozocin-induced diabetes mellitus.	/pubmed/11982791	Baydas G, Canatan H, Turkoglu A.	J Pineal Res. 2002 May;32(4):225-30.	J Pineal Res. 2002	PubMed	citation	PMID:11982791	pubmed	11982791	create date:2002/05/02 | first author:Baydas G
How important is stimulation of alpha-adrenoceptors for melatonin production in rat pineal glands?	/pubmed/11982790	Tobin VA, McCance I, Coleman HA, Parkington HC.	J Pineal Res. 2002 May;32(4):219-24.	J Pineal Res. 2002	PubMed	citation	PMID:11982790	pubmed	11982790	create date:2002/05/02 | first author:Tobin VA
Daily variation in the concentration of 5-methoxytryptophol and melatonin in the duck pineal gland and plasma.	/pubmed/11982789	Zawilska JB, Rosiak J, Vivien-Roels B, Skene DJ, Pévet P, Nowak JZ.	J Pineal Res. 2002 May;32(4):214-8.	J Pineal Res. 2002	PubMed	citation	PMID:11982789	pubmed	11982789	create date:2002/05/02 | first author:Zawilska JB
Phototransduction for human melatonin suppression.	/pubmed/11982788	Rea MS, Bullough JD, Figueiro MG.	J Pineal Res. 2002 May;32(4):209-13.	J Pineal Res. 2002	PubMed	citation	PMID:11982788	pubmed	11982788	create date:2002/05/02 | first author:Rea MS
Homocysteine levels are increased due to lack of melatonin in pinealectomized rats: is there a link between melatonin and homocysteine?	/pubmed/11841603	Baydas G, Gursu MF, Cikim G, Canatan H.	J Pineal Res. 2002 Jan;32(1):63-4. No abstract available.	J Pineal Res. 2002	PubMed	citation	PMID:11841603	pubmed	11841603	create date:2002/02/14 | first author:Baydas G
Increased melatonin 1a-receptor immunoreactivity in the hippocampus of Alzheimer's disease patients.	/pubmed/11841602	Savaskan E, Olivieri G, Meier F, Brydon L, Jockers R, Ravid R, Wirz-Justice A, Müller-Spahn F.	J Pineal Res. 2002 Jan;32(1):59-62.	J Pineal Res. 2002	PubMed	citation	PMID:11841602	pubmed	11841602	create date:2002/02/14 | first author:Savaskan E
Melatonin reduces phosphine-induced lipid and DNA oxidation in vitro and in vivo in rat brain.	/pubmed/11841601	Hsu CH, Chi BC, Casida JE.	J Pineal Res. 2002 Jan;32(1):53-8.	J Pineal Res. 2002	PubMed	citation	PMID:11841601	pubmed	11841601	create date:2002/02/14 | first author:Hsu CH
Melatonin attenuates MPTP-induced dopaminergic neuronal injury associated with scavenging hydroxyl radical.	/pubmed/11841600	Li XJ, Gu J, Lu SD, Sun FY.	J Pineal Res. 2002 Jan;32(1):47-52.	J Pineal Res. 2002	PubMed	citation	PMID:11841600	pubmed	11841600	create date:2002/02/14 | first author:Li XJ
A multifactorial approach employing melatonin to accelerate resynchronization of sleep-wake cycle after a 12 time-zone westerly transmeridian flight in elite soccer athletes.	/pubmed/11841599	Cardinali DP, Bortman GP, Liotta G, Pérez Lloret S, Albornoz LE, Cutrera RA, Batista J, Ortega Gallo P.	J Pineal Res. 2002 Jan;32(1):41-6.	J Pineal Res. 2002	PubMed	citation	PMID:11841599	pubmed	11841599	create date:2002/02/14 | first author:Cardinali DP
Influence of light intensity, spectrum and orientation on sea bass plasma and ocular melatonin.	/pubmed/11841598	Bayarri MJ, Madrid JA, Sánchez-Vázquez FJ.	J Pineal Res. 2002 Jan;32(1):34-40.	J Pineal Res. 2002	PubMed	citation	PMID:11841598	pubmed	11841598	create date:2002/02/14 | first author:Bayarri MJ
Long-term melatonin administration reduces hyperinsulinemia and improves the altered fatty-acid compositions in type 2 diabetic rats via the restoration of Delta-5 desaturase activity.	/pubmed/11841597	Nishida S, Segawa T, Murai I, Nakagawa S.	J Pineal Res. 2002 Jan;32(1):26-33.	J Pineal Res. 2002	PubMed	citation	PMID:11841597	pubmed	11841597	create date:2002/02/14 | first author:Nishida S
The effect of melatonin on bleomycin-induced pulmonary fibrosis in rats.	/pubmed/11841596	Arslan SO, Zerin M, Vural H, Coskun A.	J Pineal Res. 2002 Jan;32(1):21-5.	J Pineal Res. 2002	PubMed	citation	PMID:11841596	pubmed	11841596	create date:2002/02/14 | first author:Arslan SO
Testicular activity is restored by melatonin replacement after suprachiasmatic nucleus lesion or superior cervical ganglionectomy in mink.	/pubmed/11841595	Maurel DL, Ben Saad MM, Roch G, Siaud P.	J Pineal Res. 2002 Jan;32(1):15-20.	J Pineal Res. 2002	PubMed	citation	PMID:11841595	pubmed	11841595	create date:2002/02/14 | first author:Maurel DL
Melatonin induces tyrosine hydroxylase mRNA expression in the ventral mesencephalon but not in the hypothalamus.	/pubmed/11841594	Venero JL, Absi el-H, Cano J, Machado A.	J Pineal Res. 2002 Jan;32(1):6-14.	J Pineal Res. 2002	PubMed	citation	PMID:11841594	pubmed	11841594	create date:2002/02/14 | first author:Venero JL
No evidence for a phase delay in human circadian rhythms after a single morning melatonin administration.	/pubmed/11841593	Wirz-Justice A, Werth E, Renz C, Müller S, Kräuchi K.	J Pineal Res. 2002 Jan;32(1):1-5.	J Pineal Res. 2002	PubMed	citation	PMID:11841593	pubmed	11841593	create date:2002/02/14 | first author:Wirz-Justice A
Effect of melatonin on changes in hepatic antioxidant enzyme activities in rats treated with alpha-naphthylisothiocyanate.	/pubmed/11703568	Ohta Y, Kongo M, Kishikawa T.	J Pineal Res. 2001 Nov;31(4):370-7.	J Pineal Res. 2001	PubMed	citation	PMID:11703568	pubmed	11703568	create date:2001/11/13 | first author:Ohta Y
Melatonin modulates allergic lung inflammation.	/pubmed/11703567	Martins E Jr, Ligeiro de Oliveira AP, Fialho de Araujo AM, Tavares de Lima W, Cipolla-Neto J, Costa Rosa LF.	J Pineal Res. 2001 Nov;31(4):363-9.	J Pineal Res. 2001	PubMed	citation	PMID:11703567	pubmed	11703567	create date:2001/11/13 | first author:Martins E Jr
Glutamate induces oxidative stress not mediated by glutamate receptors or cystine transporters: protective effect of melatonin and other antioxidants.	/pubmed/11703566	Herrera F, Sainz RM, Mayo JC, Martín V, Antolín I, Rodriguez C.	J Pineal Res. 2001 Nov;31(4):356-62.	J Pineal Res. 2001	PubMed	citation	PMID:11703566	pubmed	11703566	create date:2001/11/13 | first author:Herrera F
Light emitting diodes can be used to phase delay the melatonin rhythm.	/pubmed/11703565	Wright HR, Lack LC, Partridge KJ.	J Pineal Res. 2001 Nov;31(4):350-5.	J Pineal Res. 2001	PubMed	citation	PMID:11703565	pubmed	11703565	create date:2001/11/13 | first author:Wright HR
Increased levels of malondialdehyde and nitrite/nitrate in the blood of asphyxiated newborns: reduction by melatonin.	/pubmed/11703564	Fulia F, Gitto E, Cuzzocrea S, Reiter RJ, Dugo L, Gitto P, Barberi S, Cordaro S, Barberi I.	J Pineal Res. 2001 Nov;31(4):343-9.	J Pineal Res. 2001	PubMed	citation	PMID:11703564	pubmed	11703564	create date:2001/11/13 | first author:Fulia F
Contribution of CYP1A2 in the hepatic metabolism of melatonin: studies with isolated microsomal preparations and liver slices.	/pubmed/11703563	Skene DJ, Papagiannidou E, Hashemi E, Snelling J, Lewis DF, Fernandez M, Ioannides C.	J Pineal Res. 2001 Nov;31(4):333-42.	J Pineal Res. 2001	PubMed	citation	PMID:11703563	pubmed	11703563	create date:2001/11/13 | first author:Skene DJ
Acute effects of low doses of melatonin on the sleep of young healthy subjects.	/pubmed/11703562	Pires ML, Benedito-Silva AA, Pinto L, Souza L, Vismari L, Calil HM.	J Pineal Res. 2001 Nov;31(4):326-32.	J Pineal Res. 2001	PubMed	citation	PMID:11703562	pubmed	11703562	create date:2001/11/13 | first author:Pires ML
Melatonin protects SHSY5Y neuroblastoma cells from cobalt-induced oxidative stress, neurotoxicity and increased beta-amyloid secretion.	/pubmed/11703561	Olivieri G, Hess C, Savaskan E, Ly C, Meier F, Baysang G, Brockhaus M, Müller-Spahn F.	J Pineal Res. 2001 Nov;31(4):320-5.	J Pineal Res. 2001	PubMed	citation	PMID:11703561	pubmed	11703561	create date:2001/11/13 | first author:Olivieri G
Preventive effect of melatonin against DNA damage induced by cyanide, kainate, glutathione/Fe(3+)/O(2), or H(2)O(2)/Fe(2+).	/pubmed/11703560	Yamamoto HA, Mohanan PV.	J Pineal Res. 2001 Nov;31(4):314-9.	J Pineal Res. 2001	PubMed	citation	PMID:11703560	pubmed	11703560	create date:2001/11/13 | first author:Yamamoto HA
Effects of melatonin on paraquat or ultraviolet light exposure-induced DNA damage.	/pubmed/11703559	Yamamoto HA, Mohanan PV.	J Pineal Res. 2001 Nov;31(4):308-13.	J Pineal Res. 2001	PubMed	citation	PMID:11703559	pubmed	11703559	create date:2001/11/13 | first author:Yamamoto HA
Melatonin protects against cardiac toxicity of doxorubicin in rat.	/pubmed/11703558	Xu MF, Ho S, Qian ZM, Tang PL.	J Pineal Res. 2001 Nov;31(4):301-7.	J Pineal Res. 2001	PubMed	citation	PMID:11703558	pubmed	11703558	create date:2001/11/13 | first author:Xu MF
The pattern of melatonin secretion is rhythmic in the domestic pig and responds rapidly to changes in daylength.	/pubmed/11703557	Tast A, Love RJ, Evans G, Telsfer S, Giles R, Nicholls P, Voultsios A, Kennaway DJ.	J Pineal Res. 2001 Nov;31(4):294-300.	J Pineal Res. 2001	PubMed	citation	PMID:11703557	pubmed	11703557	create date:2001/11/13 | first author:Tast A
Role of extracellular calcium on the regulation of melatonin synthesis in the Syrian hamster pineal gland.	/pubmed/11703556	Santana C, Moujir F, Sanchez J, Reiter RJ, Abreu P.	J Pineal Res. 2001 Nov;31(4):289-93.	J Pineal Res. 2001	PubMed	citation	PMID:11703556	pubmed	11703556	create date:2001/11/13 | first author:Santana C
Melatonin protects against oxidized low-density lipoprotein-induced inhibition of nitric oxide production in human umbilical artery.	/pubmed/11589764	Wakatsuki A, Okatani Y, Ikenoue N, Shinohara K, Watanabe K, Fukaya T.	J Pineal Res. 2001 Oct;31(3):281-8.	J Pineal Res. 2001	PubMed	citation	PMID:11589764	pubmed	11589764	create date:2001/10/09 | first author:Wakatsuki A
Presence of oxytocinergic neuronal-like cells in the bovine pineal gland: an immunocytochemical and in situ hybridization study.	/pubmed/11589763	Badiu C, Badiu L, Coculescu M, Vilhardt H, Møller M.	J Pineal Res. 2001 Oct;31(3):273-80.	J Pineal Res. 2001	PubMed	citation	PMID:11589763	pubmed	11589763	create date:2001/10/09 | first author:Badiu C
Circadian abnormalities in older adults.	/pubmed/11589762	Youngstedt SD, Kripke DF, Elliott JA, Klauber MR.	J Pineal Res. 2001 Oct;31(3):264-72.	J Pineal Res. 2001	PubMed	citation	PMID:11589762	pubmed	11589762	create date:2001/10/09 | first author:Youngstedt SD
Altered melatonin production in TGR(mREN2)27 rats: on the regulation by adrenergic agonists, antagonists and angiotensin II in cultured pinealocytes.	/pubmed/11589761	Enzminger H, Witte K, Lemmer B.	J Pineal Res. 2001 Oct;31(3):256-63.	J Pineal Res. 2001	PubMed	citation	PMID:11589761	pubmed	11589761	create date:2001/10/09 | first author:Enzminger H
Comparison of immune parameters of sheep with naturally high or low plasma concentrations of melatonin.	/pubmed/11589760	Bernard S, Macedo N, Malpaux B, Chemineau P.	J Pineal Res. 2001 Oct;31(3):248-55.	J Pineal Res. 2001	PubMed	citation	PMID:11589760	pubmed	11589760	create date:2001/10/09 | first author:Bernard S
Melatonin suppresses homocysteine enhancement of serotonin-induced vasoconstriction in the human umbilical artery.	/pubmed/11589759	Okatani Y, Wakatsuki A, Reiter RJ.	J Pineal Res. 2001 Oct;31(3):242-7.	J Pineal Res. 2001	PubMed	citation	PMID:11589759	pubmed	11589759	create date:2001/10/09 | first author:Okatani Y
Daytime 50 Hz magnetic field exposure and plasma melatonin and urinary 6-sulfatoxymelatonin concentration profiles in humans.	/pubmed/11589758	Crasson M, Beckers V, Pequeux C, Claustrat B, Legros JJ.	J Pineal Res. 2001 Oct;31(3):234-41.	J Pineal Res. 2001	PubMed	citation	PMID:11589758	pubmed	11589758	create date:2001/10/09 | first author:Crasson M
Effect of melatonin on cell growth, metabolic activity, and cell cycle distribution.	/pubmed/11589757	Natarajan M, Reiter RJ, Meltz ML, Herman TS.	J Pineal Res. 2001 Oct;31(3):228-33.	J Pineal Res. 2001	PubMed	citation	PMID:11589757	pubmed	11589757	create date:2001/10/09 | first author:Natarajan M
Clearance of melatonin and 6-sulfatoxymelatonin by hemodialysis in patients with end-stage renal disease.	/pubmed/11589756	Lüdemann P, Zwernemann S, Lerchl A.	J Pineal Res. 2001 Oct;31(3):222-7.	J Pineal Res. 2001	PubMed	citation	PMID:11589756	pubmed	11589756	create date:2001/10/09 | first author:Lüdemann P
Rejuvenation of degenerative thymus by oral melatonin administration and the antagonistic action of melatonin against hydroxyl radical-induced apoptosis of cultured thymocytes in mice.	/pubmed/11589755	Tian YM, Li PP, Jiang XF, Zhang GY, Dai YR.	J Pineal Res. 2001 Oct;31(3):214-21.	J Pineal Res. 2001	PubMed	citation	PMID:11589755	pubmed	11589755	create date:2001/10/09 | first author:Tian YM
Effects of melatonin on doxorubicin cytotoxicity in sensitive and pleiotropically resistant tumor cells.	/pubmed/11589754	Granzotto M, Rapozzi V, Decorti G, Giraldi T.	J Pineal Res. 2001 Oct;31(3):206-13.	J Pineal Res. 2001	PubMed	citation	PMID:11589754	pubmed	11589754	create date:2001/10/09 | first author:Granzotto M
The effects of day-time exogenous melatonin administration on cardiac autonomic activity.	/pubmed/11589753	Harris AS, Burgess HJ, Dawson D.	J Pineal Res. 2001 Oct;31(3):199-205.	J Pineal Res. 2001	PubMed	citation	PMID:11589753	pubmed	11589753	create date:2001/10/09 | first author:Harris AS
Melatonin inhibits lipid peroxidation and stimulates the antioxidant status of diabetic rats.	/pubmed/11589752	Vural H, Sabuncu T, Arslan SO, Aksoy N.	J Pineal Res. 2001 Oct;31(3):193-8.	J Pineal Res. 2001	PubMed	citation	PMID:11589752	pubmed	11589752	create date:2001/10/09 | first author:Vural H
The effects of adrenergic agonists on c-fos, jun-B and nitric oxide synthase-like immunoreactivities in cultured rat pinealocytes.	/pubmed/11555177	Chetsawang B, Govitrapong P, Møller M.	J Pineal Res. 2001 Sep;31(2):186-92.	J Pineal Res. 2001	PubMed	citation	PMID:11555177	pubmed	11555177	create date:2001/09/14 | first author:Chetsawang B
Title	URL	Description	Details	ShortDetails	Resource	Type	Identifiers	Db	EntrezUID	Properties
Direct comparison of the potency of three novel cAMP analogs to induce CREB-phophorylation in rat pinealocytes.	/pubmed/11555176	Maronde E, Korf HW, Niemann P, Genieser HG.	J Pineal Res. 2001 Sep;31(2):183-5.	J Pineal Res. 2001	PubMed	citation	PMID:11555176	pubmed	11555176	create date:2001/09/14 | first author:Maronde E
Melatonin and RZR/ROR receptor ligand CGP 52608 induce apoptosis in the murine colonic cancer.	/pubmed/11555175	Winczyk K, Pawlikowski M, Karasek M.	J Pineal Res. 2001 Sep;31(2):179-82.	J Pineal Res. 2001	PubMed	citation	PMID:11555175	pubmed	11555175	create date:2001/09/14 | first author:Winczyk K
Melatonin protects against oxidative mitochondrial damage induced in rat placenta by ischemia and reperfusion.	/pubmed/11555174	Okatani Y, Wakatsuki A, Shinohara K, Taniguchi K, Fukaya T.	J Pineal Res. 2001 Sep;31(2):173-8.	J Pineal Res. 2001	PubMed	citation	PMID:11555174	pubmed	11555174	create date:2001/09/14 | first author:Okatani Y
Melatonin protects against ischemia/reperfusion-induced oxidative damage to mitochondria in fetal rat brain.	/pubmed/11555173	Wakatsuki A, Okatani Y, Shinohara K, Ikenoue N, Fukaya T.	J Pineal Res. 2001 Sep;31(2):167-72.	J Pineal Res. 2001	PubMed	citation	PMID:11555173	pubmed	11555173	create date:2001/09/14 | first author:Wakatsuki A
Effects of melatonin on fuel utilization in exercised rats: role of nitric oxide and growth hormone.	/pubmed/11555172	Sánchez-Campos S, Arévalo M, Mesonero MJ, Esteller A, González-Gallego J, Collado PS.	J Pineal Res. 2001 Sep;31(2):159-66.	J Pineal Res. 2001	PubMed	citation	PMID:11555172	pubmed	11555172	create date:2001/09/14 | first author:Sánchez-Campos S
The effect of variations in pH and temperature on stability of melatonin in aqueous solution.	/pubmed/11555171	Daya S, Walker RB, Glass BD, Anoopkumar-Dukie S.	J Pineal Res. 2001 Sep;31(2):155-8.	J Pineal Res. 2001	PubMed	citation	PMID:11555171	pubmed	11555171	create date:2001/09/14 | first author:Daya S
Pineal control of the dopamine D2-receptor gene and dopamine release in the retina of the chicken and their possible relation to growth rhythms of the eye.	/pubmed/11555170	Ohngemach S, Feldkaemper M, Schaeffel F.	J Pineal Res. 2001 Sep;31(2):145-54.	J Pineal Res. 2001	PubMed	citation	PMID:11555170	pubmed	11555170	create date:2001/09/14 | first author:Ohngemach S
Melatonin versus vitamin E as protective treatment against oxidative stress after extra-hepatic bile duct ligation in rats.	/pubmed/11555169	Montilla P, Cruz A, Padillo FJ, Túnez I, Gascon F, Muñoz MC, Gómez M, Pera C.	J Pineal Res. 2001 Sep;31(2):138-44.	J Pineal Res. 2001	PubMed	citation	PMID:11555169	pubmed	11555169	create date:2001/09/14 | first author:Montilla P
Incorporation, distribution, and metabolism of polyunsaturated fatty acids in the pineal gland of rainbow trout (Oncorhynchus mykiss) in vitro.	/pubmed/11555168	Falcón J, Henderson RJ.	J Pineal Res. 2001 Sep;31(2):127-37.	J Pineal Res. 2001	PubMed	citation	PMID:11555168	pubmed	11555168	create date:2001/09/14 | first author:Falcón J
Seasonal variations of in vivo and in vitro melatonin production in a passeriform bird, the house sparrow (Passer domesticus).	/pubmed/11555167	Brandstätter R, Kumar V, Van't Hof TJ, Gwinner E.	J Pineal Res. 2001 Sep;31(2):120-6.	J Pineal Res. 2001	PubMed	citation	PMID:11555167	pubmed	11555167	create date:2001/09/14 | first author:Brandstätter R
Reaction of melatonin with hemoglobin-derived oxoferryl radicals and inhibition of the hydroperoxide-induced hemoglobin denaturation in red blood cells.	/pubmed/11555166	Tesoriere L, Allegra M, D'Arpa D, Butera D, Livrea MA.	J Pineal Res. 2001 Sep;31(2):114-9.	J Pineal Res. 2001	PubMed	citation	PMID:11555166	pubmed	11555166	create date:2001/09/14 | first author:Tesoriere L
All-night exposure to EMF does not alter urinary melatonin, 6-OHMS or immune measures in older men and women.	/pubmed/11555165	Graham C, Sastre A, Cook MR, Gerkovich MM.	J Pineal Res. 2001 Sep;31(2):109-13.	J Pineal Res. 2001	PubMed	citation	PMID:11555165	pubmed	11555165	create date:2001/09/14 | first author:Graham C
Interaction of serotonin and melatonin with sodium, potassium, calcium, lithium and aluminium.	/pubmed/11555164	Lack B, Daya S, Nyokong T.	J Pineal Res. 2001 Sep;31(2):102-8.	J Pineal Res. 2001	PubMed	citation	PMID:11555164	pubmed	11555164	create date:2001/09/14 | first author:Lack B
Nitrosation of melatonin by nitric oxide: a computational study.	/pubmed/11555163	Turjanski AG, Sáenz DA, Doctorovich F, Estrin DA, Rosenstein RE.	J Pineal Res. 2001 Sep;31(2):97-101.	J Pineal Res. 2001	PubMed	citation	PMID:11555163	pubmed	11555163	create date:2001/09/14 | first author:Turjanski AG
Melatonin: an antioxidant at physiological concentrations.	/pubmed/11485012	Terrón MP, Marchena JM, Shadi F, Harvey S, Lea RW, Rodríguez AB.	J Pineal Res. 2001 Aug;31(1):95-6. No abstract available.	J Pineal Res. 2001	PubMed	citation	PMID:11485012	pubmed	11485012	create date:2001/08/04 | first author:Terrón MP
Aging-dependent changes in the effect of daily melatonin supplementation on rat metabolic and behavioral responses.	/pubmed/11485011	Rasmussen DD, Mitton DR, Larsen SA, Yellon SM.	J Pineal Res. 2001 Aug;31(1):89-94.	J Pineal Res. 2001	PubMed	citation	PMID:11485011	pubmed	11485011	create date:2001/08/04 | first author:Rasmussen DD
Melatonin and 6-OHMS in high-intensity magnetic fields.	/pubmed/11485010	Graham C, Cook MR, Gerkovich MM, Sastre A.	J Pineal Res. 2001 Aug;31(1):85-8.	J Pineal Res. 2001	PubMed	citation	PMID:11485010	pubmed	11485010	create date:2001/08/04 | first author:Graham C
Melatonin in plant organs.	/pubmed/11485009	Van Tassel DL, Roberts N, Lewy A, O'Neill SD.	J Pineal Res. 2001 Aug;31(1):8-15.	J Pineal Res. 2001	PubMed	citation	PMID:11485009	pubmed	11485009	create date:2001/08/04 | first author:Van Tassel DL
Effect of melatonin on cellular energy depletion mediated by peroxynitrite and poly (ADP-ribose) synthetase activation in an acute model of inflammation.	/pubmed/11485008	Dugo L, Serraino I, Fulia F, De Sarro A, Caputi AP, Cuzzocrea S.	J Pineal Res. 2001 Aug;31(1):76-84.	J Pineal Res. 2001	PubMed	citation	PMID:11485008	pubmed	11485008	create date:2001/08/04 | first author:Dugo L
Melatonin rhythms in European sea bass plasma and eye: influence of seasonal photoperiod and water temperature.	/pubmed/11485007	García-Allegue R, Madrid JA, Sánchez-Vázquez FJ.	J Pineal Res. 2001 Aug;31(1):68-75.	J Pineal Res. 2001	PubMed	citation	PMID:11485007	pubmed	11485007	create date:2001/08/04 | first author:García-Allegue R
Melatonin, vitamin E, and estrogen reduce damage induced by kainic acid in the hippocampus: potassium-stimulated GABA release.	/pubmed/11485006	Ortiz GG, Sánchez-Ruiz Y, Tan DX, Reiter RJ, Benítez-King G, Beas-Zárate C.	J Pineal Res. 2001 Aug;31(1):62-7.	J Pineal Res. 2001	PubMed	citation	PMID:11485006	pubmed	11485006	create date:2001/08/04 | first author:Ortiz GG
Seasonal rhythms of 6-sulphatoxymelatonin (aMT6s) excretion in female rats are abolished by growth of malignant tumors.	/pubmed/11485005	Bartsch H, Bartsch C, Deerberg F, Mecke D.	J Pineal Res. 2001 Aug;31(1):57-61.	J Pineal Res. 2001	PubMed	citation	PMID:11485005	pubmed	11485005	create date:2001/08/04 | first author:Bartsch H
Acute modulation of somatostatin receptor function by melatonin in the rat frontoparietal cortex.	/pubmed/11485004	Izquierdo-Claros RM, Boyano-Adánez MC, Torrecillas G, Rodríguez-Puyol M, Arilla-Ferreiro E.	J Pineal Res. 2001 Aug;31(1):46-56.	J Pineal Res. 2001	PubMed	citation	PMID:11485004	pubmed	11485004	create date:2001/08/04 | first author:Izquierdo-Claros RM
Melatonin reduces UV-induced reactive oxygen species in a dose-dependent manner in IL-3-stimulated leukocytes.	/pubmed/11485003	Fischer TW, Scholz G, Knöll B, Hipler UC, Elsner P.	J Pineal Res. 2001 Aug;31(1):39-45.	J Pineal Res. 2001	PubMed	citation	PMID:11485003	pubmed	11485003	create date:2001/08/04 | first author:Fischer TW
Physiological concentrations of melatonin and corticosterone affect phagocytosis and oxidative metabolism of ring dove heterophils.	/pubmed/11485002	Rodríguez AB, Terrón MP, Durán J, Ortega E, Barriga C.	J Pineal Res. 2001 Aug;31(1):31-8.	J Pineal Res. 2001	PubMed	citation	PMID:11485002	pubmed	11485002	create date:2001/08/04 | first author:Rodríguez AB
Protective effect of melatonin against adriamycin toxicity in the rat.	/pubmed/11485001	Agapito MT, Antolín Y, del Brio MT, López-Burillo S, Pablos MI, Recio JM.	J Pineal Res. 2001 Aug;31(1):23-30.	J Pineal Res. 2001	PubMed	citation	PMID:11485001	pubmed	11485001	create date:2001/08/04 | first author:Agapito MT
Circadian urinary 6-sulphatoxymelatonin, cortisol excretion and locomotor activity in airline pilots during transmeridian flights.	/pubmed/11485000	Tresguerres JA, Ariznavarreta C, Granados B, Martín M, Villanúa MA, Golombek DA, Cardinali DP.	J Pineal Res. 2001 Aug;31(1):16-22.	J Pineal Res. 2001	PubMed	citation	PMID:11485000	pubmed	11485000	create date:2001/08/04 | first author:Tresguerres JA
Putative regulatory molecules in plants: evaluating melatonin.	/pubmed/11484999	Van Tassel DL, O'Neill SD.	J Pineal Res. 2001 Aug;31(1):1-7. Review.	J Pineal Res. 2001	PubMed	citation	PMID:11484999	pubmed	11484999	create date:2001/08/04 | first author:Van Tassel DL
Gene expression of the key enzymes of melatonin synthesis in extrapineal tissues of the rat.	/pubmed/11339514	Stefulj J, Hörtner M, Ghosh M, Schauenstein K, Rinner I, Wölfler A, Semmler J, Liebmann PM.	J Pineal Res. 2001 May;30(4):243-7.	J Pineal Res. 2001	PubMed	citation	PMID:11339514	pubmed	11339514	create date:2001/05/08 | first author:Stefulj J
Intracellular Ca2+ signaling pathway is involved in light-induced phase advance, but may not be in phase delay, of the circadian melatonin rhythm in chick pineal cell.	/pubmed/11339513	Nakahara K, Murakami N, Takigami E, Nasu T, Murakami T, Shiota K.	J Pineal Res. 2001 May;30(4):234-42.	J Pineal Res. 2001	PubMed	citation	PMID:11339513	pubmed	11339513	create date:2001/05/08 | first author:Nakahara K
Endogenous rhythms of melatonin, total antioxidant status and superoxide dismutase activity in several tissues of chick and their inhibition by light.	/pubmed/11339512	Albarrán MT, López-Burillo S, Pablos MI, Reiter RJ, Agapito MT.	J Pineal Res. 2001 May;30(4):227-33.	J Pineal Res. 2001	PubMed	citation	PMID:11339512	pubmed	11339512	create date:2001/05/08 | first author:Albarrán MT
Melatonin inhibits PHA-stimulated chicken lymphocyte proliferation in vitro.	/pubmed/11339511	Markowska M, Waloch M, Skwarło-Sońta K.	J Pineal Res. 2001 May;30(4):220-6.	J Pineal Res. 2001	PubMed	citation	PMID:11339511	pubmed	11339511	create date:2001/05/08 | first author:Markowska M
Increased pineal Fdopa uptake is related to severity of Parkinson's disease--a PET study.	/pubmed/11339510	Ghaemi M, Rudolf J, Hilker R, Herholz K, Heiss WD.	J Pineal Res. 2001 May;30(4):213-9.	J Pineal Res. 2001	PubMed	citation	PMID:11339510	pubmed	11339510	create date:2001/05/08 | first author:Ghaemi M
Salivary melatonin response to acute pain stimuli.	/pubmed/11339509	Nelson FA, Farr LA, Ebadi M.	J Pineal Res. 2001 May;30(4):206-12.	J Pineal Res. 2001	PubMed	citation	PMID:11339509	pubmed	11339509	create date:2001/05/08 | first author:Nelson FA
Melatonin stimulates glutathione peroxidase activity in human chorion.	/pubmed/11339508	Okatani Y, Wakatsuki A, Shinohara K, Kaneda C, Fukaya T.	J Pineal Res. 2001 May;30(4):199-205.	J Pineal Res. 2001	PubMed	citation	PMID:11339508	pubmed	11339508	create date:2001/05/08 | first author:Okatani Y
In vitro melatonin treatment enhances cell-mediated immune function in male prairie voles (Microtus ochrogaster).	/pubmed/11339507	Kriegsfeld LJ, Drazen DL, Nelson RJ.	J Pineal Res. 2001 May;30(4):193-8.	J Pineal Res. 2001	PubMed	citation	PMID:11339507	pubmed	11339507	create date:2001/05/08 | first author:Kriegsfeld LJ
The impact of fetal size and length of gestation on 6-sulphatoxymelatonin excretion in adult life.	/pubmed/11316330	Kennaway DJ, Flanagan DE, Moore VM, Cockington RA, Robinson JS, Phillips DI.	J Pineal Res. 2001 Apr;30(3):188-92.	J Pineal Res. 2001	PubMed	citation	PMID:11316330	pubmed	11316330	create date:2001/04/24 | first author:Kennaway DJ
Circadian rhythm of melatonin, corticosterone and phagocytosis: effect of stress.	/pubmed/11316329	Barriga C, Martín MI, Tabla R, Ortega E, Rodríguez AB.	J Pineal Res. 2001 Apr;30(3):180-7.	J Pineal Res. 2001	PubMed	citation	PMID:11316329	pubmed	11316329	create date:2001/04/24 | first author:Barriga C
Chimeric Galphaq subunits can distinguish the long form of the Xenopus Mel1c melatonin receptor from the mammalian mt1 and MT2 melatonin receptors.	/pubmed/11316328	Lai FP, Mody SM, Yung LY, Pang CS, Pang SF, Wong YH.	J Pineal Res. 2001 Apr;30(3):171-9.	J Pineal Res. 2001	PubMed	citation	PMID:11316328	pubmed	11316328	create date:2001/04/24 | first author:Lai FP
Prolonged swim-test immobility of serotonin N-acetyltransferase (AANAT)-mutant mice.	/pubmed/11316327	Uz T, Manev H.	J Pineal Res. 2001 Apr;30(3):166-70.	J Pineal Res. 2001	PubMed	citation	PMID:11316327	pubmed	11316327	create date:2001/04/24 | first author:Uz T
Melatonin protects against streptozotocin, but not interleukin-1beta-induced damage of rodent pancreatic beta-cells.	/pubmed/11316326	Andersson AK, Sandler S.	J Pineal Res. 2001 Apr;30(3):157-65.	J Pineal Res. 2001	PubMed	citation	PMID:11316326	pubmed	11316326	create date:2001/04/24 | first author:Andersson AK
Melatonin prevents endotoxin-induced circulatory failure in rats.	/pubmed/11316325	Wu CC, Chiao CW, Hsiao G, Chen A, Yen MH.	J Pineal Res. 2001 Apr;30(3):147-56.	J Pineal Res. 2001	PubMed	citation	PMID:11316325	pubmed	11316325	create date:2001/04/24 | first author:Wu CC
Expression and functional characterization of the mt1 melatonin receptor from rat brain in Xenopus oocytes: evidence for coupling to the phosphoinositol pathway.	/pubmed/11316324	Blumenau C, Berger E, Fauteck JD, Madeja M, Wittkowski W, Speckmann EJ, Musshoff U.	J Pineal Res. 2001 Apr;30(3):139-46.	J Pineal Res. 2001	PubMed	citation	PMID:11316324	pubmed	11316324	create date:2001/04/24 | first author:Blumenau C
Melatonin, a pineal secretory product with antioxidant properties, protects against cisplatin-induced nephrotoxicity in rats.	/pubmed/11316323	Hara M, Yoshida M, Nishijima H, Yokosuka M, Iigo M, Ohtani-Kaneko R, Shimada A, Hasegawa T, Akama Y, Hirata K.	J Pineal Res. 2001 Apr;30(3):129-38.	J Pineal Res. 2001	PubMed	citation	PMID:11316323	pubmed	11316323	create date:2001/04/24 | first author:Hara M
A test of the coincidence and duration models of melatonin action in Siberian hamsters: the effects of 1-hr melatonin infusions on testicular development in intact and pinealectomized prepubertal Phodopus sungorus.	/pubmed/11270485	Gündüz B, Stetson MH.	J Pineal Res. 2001 Mar;30(2):97-107.	J Pineal Res. 2001	PubMed	citation	PMID:11270485	pubmed	11270485	create date:2001/03/29 | first author:Gündüz B
The modulation of neuronal activity by melatonin: in vitro studies on mouse hippocampal slices.	/pubmed/11270484	Hogan MV, El-Sherif Y, Wieraszko A.	J Pineal Res. 2001 Mar;30(2):87-96.	J Pineal Res. 2001	PubMed	citation	PMID:11270484	pubmed	11270484	create date:2001/03/29 | first author:Hogan MV
Roles of nocturnal melatonin and the pineal gland in modulation of water-immersion restraint stress-induced gastric mucosal lesions in rats.	/pubmed/11270483	Otsuka M, Kato K, Murai I, Asai S, Iwasaki A, Arakawa Y.	J Pineal Res. 2001 Mar;30(2):82-6.	J Pineal Res. 2001	PubMed	citation	PMID:11270483	pubmed	11270483	create date:2001/03/29 | first author:Otsuka M
Effect of propranolol plus exercise on melatonin and growth hormone levels in children with growth delay.	/pubmed/11270482	Muñoz-Hoyos A, Hubber E, Escames G, Molina-Carballo A, Macías M, Valenzuela-Ruiz A, Fernández-García JM, Acuña-Castroviejo D.	J Pineal Res. 2001 Mar;30(2):75-81.	J Pineal Res. 2001	PubMed	citation	PMID:11270482	pubmed	11270482	create date:2001/03/29 | first author:Muñoz-Hoyos A
Melatonin, mitochondria, and cellular bioenergetics.	/pubmed/11270481	Acuña-Castroviejo D, Martín M, Macías M, Escames G, León J, Khaldy H, Reiter RJ.	J Pineal Res. 2001 Mar;30(2):65-74. Review.	J Pineal Res. 2001	PubMed	citation	PMID:11270481	pubmed	11270481	create date:2001/03/29 | first author:Acuña-Castroviejo D
Cholelithiasis, oxidative stress and melatonin.	/pubmed/11270480	Reiter RJ, Tan DX, Karbownik M.	J Pineal Res. 2001 Mar;30(2):127-8. No abstract available.	J Pineal Res. 2001	PubMed	citation	PMID:11270480	pubmed	11270480	create date:2001/03/29 | first author:Reiter RJ
Title	URL	Description	Details	ShortDetails	Resource	Type	Identifiers	Db	EntrezUID	Properties
Thrombopoietic properties of 5-methoxytryptamine plus melatonin versus melatonin alone in the treatment of cancer-related thrombocytopenia.	/pubmed/11270479	Lissoni P, Bucovec R, Bonfanti A, Giani L, Mandelli A, Roselli MG, Rovelli F, Fumagalli L.	J Pineal Res. 2001 Mar;30(2):123-6.	J Pineal Res. 2001	PubMed	citation	PMID:11270479	pubmed	11270479	create date:2001/03/29 | first author:Lissoni P
Melatonin counteracts potentiation by lysophosphatidylcholine of serotonin-induced vasoconstriction in human umbilical artery: relation to calcium influx.	/pubmed/11270478	Okatani Y, Wakatsuki A, Watanabe K, Taniguchi K, Fukaya T.	J Pineal Res. 2001 Mar;30(2):116-22.	J Pineal Res. 2001	PubMed	citation	PMID:11270478	pubmed	11270478	create date:2001/03/29 | first author:Okatani Y
Evidence for a direct effect of melatonin on mitochondrial genome expression of Siberian hamster brown adipocytes.	/pubmed/11270477	Prunet-Marcassus B, Ambid L, Viguerie-Bascands N, Pénicaud L, Casteilla L.	J Pineal Res. 2001 Mar;30(2):108-15.	J Pineal Res. 2001	PubMed	citation	PMID:11270477	pubmed	11270477	create date:2001/03/29 | first author:Prunet-Marcassus B
A test of the coincidence and duration models of melatonin action in Siberian hamsters. II. The effects of 4- and 8-hr melatonin infusions on testicular development of pinealectomized juvenile Siberian hamsters (Phodopus sungorus).	/pubmed/11168908	Gündüz B, Stetson MH.	J Pineal Res. 2001 Jan;30(1):56-64.	J Pineal Res. 2001	PubMed	citation	PMID:11168908	pubmed	11168908	create date:2001/02/13 | first author:Gündüz B
[truncated: 73 more rows]
