# Supplementary material for: Rising Publication Delays Inflate Journal Impact Factors
Source: PLoS One. 2012 Dec 31;7(12):e53374. doi: 10.1371/journal.pone.0053374 (PMC3534064; doi:10.1371/journal.pone.0053374)
Supplement: Data S1 — Datasets used for the analysis. (ZIP) [file pone.0053374.s005.zip › Journal of the Peripheral Nervous System.csv]

Title	URL	Description	Details	ShortDetails	Resource	Type	Identifiers	Db	EntrezUID	Properties
X-linked adrenomyeloneuropathy due to a novel missense mutation in the ABCD1 start codon presenting as demyelinating neuropathy.	/pubmed/22176151	Engelen M, van der Kooi AJ, Kemp S, Wanders RJ, Sistermans EA, Waterham HR, Koelman JT, van Geel BM, de Visser M.	J Peripher Nerv Syst. 2011 Dec;16(4):353-5. doi: 10.1111/j.1529-8027.2011.00367.x. No abstract available.	J Peripher Nerv Syst. 2011	PubMed	citation	PMID:22176151	pubmed	22176151	create date:2011/12/20 | first author:Engelen M
Congenital hypomyelinating neuropathy due to a novel MPZ mutation.	/pubmed/22176150	Sevilla T, Lupo V, Sivera R, Marco-Marín C, Martínez-Rubio D, Rivas E, Hernández A, Palau F, Espinós C.	J Peripher Nerv Syst. 2011 Dec;16(4):347-52. doi: 10.1111/j.1529-8027.2011.00369.x.	J Peripher Nerv Syst. 2011	PubMed	citation	PMID:22176150	pubmed	22176150	create date:2011/12/20 | first author:Sevilla T
Chronic motor axonal neuropathy.	/pubmed/22176149	Riva N, Gallia F, Iannaccone S, Corbo M, Terenghi F, Lazzerini A, Cerri F, Comi G, Quattrini A, Nobile-Orazio E.	J Peripher Nerv Syst. 2011 Dec;16(4):341-6. doi: 10.1111/j.1529-8027.2011.00366.x.	J Peripher Nerv Syst. 2011	PubMed	citation	PMID:22176149	pubmed	22176149	create date:2011/12/20 | first author:Riva N
Interleukin-10 and regeneration in an end-to-side nerve repair model of the rat.	/pubmed/22176148	Sakalidou M, Leibig N, Boyle V, Koulaxouzidis G, Penna V.	J Peripher Nerv Syst. 2011 Dec;16(4):334-40. doi: 10.1111/j.1529-8027.2011.00368.x.	J Peripher Nerv Syst. 2011	PubMed	citation	PMID:22176148	pubmed	22176148	create date:2011/12/20 | first author:Sakalidou M
A model of mouse motor nerve excitability and the effects of polarizing currents.	/pubmed/22176147	Boërio D, Greensmith L, Bostock H.	J Peripher Nerv Syst. 2011 Dec;16(4):322-33. doi: 10.1111/j.1529-8027.2011.00364.x.	J Peripher Nerv Syst. 2011	PubMed	citation	PMID:22176147	pubmed	22176147	create date:2011/12/20 | first author:Boërio D
Neuromuscular involvement in vegetative and minimally conscious states following acute brain injury.	/pubmed/22176146	Bagnato S, Boccagni C, Sant'angelo A, Prestandrea C, Romano MC, Galardi G.	J Peripher Nerv Syst. 2011 Dec;16(4):315-21. doi: 10.1111/j.1529-8027.2011.00363.x.	J Peripher Nerv Syst. 2011	PubMed	citation	PMID:22176146	pubmed	22176146	create date:2011/12/20 | first author:Bagnato S
Small fibers in Fabry disease: baseline and follow-up data under enzyme replacement therapy.	/pubmed/22176145	Üçeyler N, He L, Schönfeld D, Kahn AK, Reiners K, Hilz MJ, Breunig F, Sommer C.	J Peripher Nerv Syst. 2011 Dec;16(4):304-14. doi: 10.1111/j.1529-8027.2011.00365.x.	J Peripher Nerv Syst. 2011	PubMed	citation	PMID:22176145	pubmed	22176145	create date:2011/12/20 | first author:Üçeyler N
c-Jun expression in human neuropathies: a pilot study.	/pubmed/22176144	Hutton EJ, Carty L, Laurá M, Houlden H, Lunn MP, Brandner S, Mirsky R, Jessen K, Reilly MM.	J Peripher Nerv Syst. 2011 Dec;16(4):295-303. doi: 10.1111/j.1529-8027.2011.00360.x.	J Peripher Nerv Syst. 2011	PubMed	citation	PMID:22176144	pubmed	22176144	create date:2011/12/20 | first author:Hutton EJ
HSPB1 and HSPB8 in inherited neuropathies: study of an Italian cohort of dHMN and CMT2 patients.	/pubmed/22176143	Capponi S, Geroldi A, Fossa P, Grandis M, Ciotti P, Gulli R, Schenone A, Mandich P, Bellone E.	J Peripher Nerv Syst. 2011 Dec;16(4):287-94. doi: 10.1111/j.1529-8027.2011.00361.x.	J Peripher Nerv Syst. 2011	PubMed	citation	PMID:22176143	pubmed	22176143	create date:2011/12/20 | first author:Capponi S
The ology of neuropathy: an integrative review of the role of neuroinflammation and TNF-α axonal transport in neuropathic pain.	/pubmed/22176142	Myers RR, Shubayev VI.	J Peripher Nerv Syst. 2011 Dec;16(4):277-86. doi: 10.1111/j.1529-8027.2011.00362.x.	J Peripher Nerv Syst. 2011	PubMed	citation	PMID:22176142	pubmed	22176142	create date:2011/12/20 | first author:Myers RR
Extended treatment of childhood Charcot-Marie-Tooth disease with high-dose ascorbic acid.	/pubmed/22003943	Burns J, Ouvrier RA, Yiu EM, Ryan MM.	J Peripher Nerv Syst. 2011 Sep;16(3):272-4. doi: 10.1111/j.1529-8027.2011.00348.x. No abstract available.	J Peripher Nerv Syst. 2011	PubMed	citation	PMID:22003943	pubmed	22003943	create date:2011/10/19 | first author:Burns J
Taste impairment in Guillain-Barré syndrome: more frequent than thought?	/pubmed/22003942	Nishijima H, Tomiyama M, Suzuki C, Kon T, Funamizu Y, Ueno T, Haga R, Miki Y, Arai A, Baba M, Kimura T.	J Peripher Nerv Syst. 2011 Sep;16(3):270-1. doi: 10.1111/j.1529-8027.2011.00347.x. No abstract available.	J Peripher Nerv Syst. 2011	PubMed	citation	PMID:22003942	pubmed	22003942	create date:2011/10/19 | first author:Nishijima H
An ultrastructural and biochemical analysis of collagen in rat peripheral nerves: the relationship between fibril diameter and mechanical properties.	/pubmed/22003941	Mason S, Phillips JB.	J Peripher Nerv Syst. 2011 Sep;16(3):261-9. doi: 10.1111/j.1529-8027.2011.00352.x.	J Peripher Nerv Syst. 2011	PubMed	citation	PMID:22003941	pubmed	22003941	create date:2011/10/19 | first author:Mason S
Levetiracetam exhibits protective properties on rat Schwann cells in vitro.	/pubmed/22003940	Stettner M, Dehmel T, Mausberg AK, Köhne A, Rose CR, Kieseier BC.	J Peripher Nerv Syst. 2011 Sep;16(3):250-60. doi: 10.1111/j.1529-8027.2011.00355.x.	J Peripher Nerv Syst. 2011	PubMed	citation	PMID:22003940	pubmed	22003940	create date:2011/10/19 | first author:Stettner M
Guillain-Barré syndrome: background incidence rates in The Netherlands.	/pubmed/22003939	van der Maas NA, Kramer MA, Jacobs BC, van Soest EM, Dieleman JP, Kemmeren JM, de Melker HE, Sturkenboom MC.	J Peripher Nerv Syst. 2011 Sep;16(3):243-9. doi: 10.1111/j.1529-8027.2011.00356.x.	J Peripher Nerv Syst. 2011	PubMed	citation	PMID:22003939	pubmed	22003939	create date:2011/10/19 | first author:van der Maas NA
Outcome measures for Charcot-Marie-Tooth disease: clinical and neurofunctional assessment in children.	/pubmed/22003938	Pagliano E, Moroni I, Baranello G, Magro A, Marchi A, Bulgheroni S, Ferrarin M, Pareyson D.	J Peripher Nerv Syst. 2011 Sep;16(3):237-42. doi: 10.1111/j.1529-8027.2011.00357.x.	J Peripher Nerv Syst. 2011	PubMed	citation	PMID:22003938	pubmed	22003938	create date:2011/10/19 | first author:Pagliano E
Chemotherapy-induced peripheral neurotoxicity can be misdiagnosed by the National Cancer Institute Common Toxicity scale.	/pubmed/22003937	Frigeni B, Piatti M, Lanzani F, Alberti P, Villa P, Zanna C, Ceracchi M, Ildebrando M, Cavaletti G.	J Peripher Nerv Syst. 2011 Sep;16(3):228-36. doi: 10.1111/j.1529-8027.2011.00351.x.	J Peripher Nerv Syst. 2011	PubMed	citation	PMID:22003937	pubmed	22003937	create date:2011/10/19 | first author:Frigeni B
Comparative study of peripheral neuropathy and nerve regeneration in NOD and ICR diabetic mice.	/pubmed/22003936	Homs J, Ariza L, Pagès G, Verdú E, Casals L, Udina E, Chillón M, Bosch A, Navarro X.	J Peripher Nerv Syst. 2011 Sep;16(3):213-27. doi: 10.1111/j.1529-8027.2011.00345.x.	J Peripher Nerv Syst. 2011	PubMed	citation	PMID:22003936	pubmed	22003936	create date:2011/10/19 | first author:Homs J
Evaluation of pre-existing neuropathy and bortezomib retreatment as risk factors to develop severe neuropathy in a mouse model.	/pubmed/22003935	Bruna J, Alé A, Velasco R, Jaramillo J, Navarro X, Udina E.	J Peripher Nerv Syst. 2011 Sep;16(3):199-212. doi: 10.1111/j.1529-8027.2011.00346.x.	J Peripher Nerv Syst. 2011	PubMed	citation	PMID:22003935	pubmed	22003935	create date:2011/10/19 | first author:Bruna J
Reliability of the CMT neuropathy score (second version) in Charcot-Marie-Tooth disease.	/pubmed/22003934	Murphy SM, Herrmann DN, McDermott MP, Scherer SS, Shy ME, Reilly MM, Pareyson D.	J Peripher Nerv Syst. 2011 Sep;16(3):191-8. doi: 10.1111/j.1529-8027.2011.00350.x.	J Peripher Nerv Syst. 2011	PubMed	citation	PMID:22003934	pubmed	22003934	create date:2011/10/19 | first author:Murphy SM
Insulin resistance increases risk of carpal tunnel syndrome: a case-control study.	/pubmed/22003933	Plastino M, Fava A, Carmela C, De Bartolo M, Ermio C, Cristiano D, Ettore M, Abenavoli L, Bosco D.	J Peripher Nerv Syst. 2011 Sep;16(3):186-90. doi: 10.1111/j.1529-8027.2011.00344.x.	J Peripher Nerv Syst. 2011	PubMed	citation	PMID:22003933	pubmed	22003933	create date:2011/10/19 | first author:Plastino M
Long-term response to rituximab and fludarabine combination in IgM anti-myelin-associated glycoprotein neuropathy.	/pubmed/22003932	Gruson B, Ghomari K, Beaumont M, Garidi R, Just A, Merle P, Merlusca L, Marolleau JP, Royer B.	J Peripher Nerv Syst. 2011 Sep;16(3):180-5. doi: 10.1111/j.1529-8027.2011.00343.x.	J Peripher Nerv Syst. 2011	PubMed	citation	PMID:22003932	pubmed	22003932	create date:2011/10/19 | first author:Gruson B
Multifocal motor neuropathy is not associated with genetic variation in PTPN22, BANK1, Blk, FCGR2B, CD1A/E, and TAG-1 genes.	/pubmed/22003931	Vlam L, Cats EA, Seelen M, van Vught PW, van den Berg LH, van der Pol WL.	J Peripher Nerv Syst. 2011 Sep;16(3):175-9. doi: 10.1111/j.1529-8027.2011.00354.x.	J Peripher Nerv Syst. 2011	PubMed	citation	PMID:22003931	pubmed	22003931	create date:2011/10/19 | first author:Vlam L
In vivo confocal microscopy of Meissner corpuscles as a novel sensory measure in CMT1A.	/pubmed/22003930	Almodovar JL, Ferguson M, McDermott MP, Lewis RA, Shy ME, Herrmann DN.	J Peripher Nerv Syst. 2011 Sep;16(3):169-74. doi: 10.1111/j.1529-8027.2011.00342.x.	J Peripher Nerv Syst. 2011	PubMed	citation	PMID:22003930	pubmed	22003930	create date:2011/10/19 | first author:Almodovar JL
Activity-dependent conduction failure: molecular insights.	/pubmed/22003929	Park SB, Lin CS, Burke D, Kiernan MC.	J Peripher Nerv Syst. 2011 Sep;16(3):159-68. doi: 10.1111/j.1529-8027.2011.00358.x.	J Peripher Nerv Syst. 2011	PubMed	citation	PMID:22003929	pubmed	22003929	create date:2011/10/19 | first author:Park SB
Comment on research report by Gruson and colleagues, this issue.	/pubmed/22003928	Huff CA, Merkies IS, Hughes RA, Cornblath DR.	J Peripher Nerv Syst. 2011 Sep;16(3):157-8. doi: 10.1111/j.1529-8027.2011.00349.x. No abstract available.	J Peripher Nerv Syst. 2011	PubMed	citation	PMID:22003928	pubmed	22003928	create date:2011/10/19 | first author:Huff CA
Abstracts of the 2011 Meeting of the Peripheral Nerve Society. June 25-29, 2011. Potomac, Maryland, USA.	/pubmed/21830330	[No authors listed]	J Peripher Nerv Syst. 2011 Sep;16 Suppl 3:S1-174. No abstract available.	J Peripher Nerv Syst. 2011	PubMed	citation	PMID:21830330	pubmed	21830330	create date:2011/08/11
Abstracts of the Meeting of the Associazione Italiana Sistema Nervoso Periferico. April 28–30, 2011. Bologna, Italy.	/pubmed/21717796	[No authors listed]	J Peripher Nerv Syst. 2011 Jun;16 Suppl 2:S1-38. No abstract available.	J Peripher Nerv Syst. 2011	PubMed	citation	PMID:21717796	pubmed	21717796	create date:2011/07/02
Potential biomarkers for monitoring therapeutic response in patients with CIDP.	/pubmed/21696503	Dalakas MC.	J Peripher Nerv Syst. 2011 Jun;16 Suppl 1:63-7. doi: 10.1111/j.1529-8027.2011.00311.x.	J Peripher Nerv Syst. 2011	PubMed	citation	PMID:21696503	pubmed	21696503	create date:2011/07/01 | first author:Dalakas MC
Biomarkers in experimental models of antibody-mediated neuropathies.	/pubmed/21696502	Willison HJ.	J Peripher Nerv Syst. 2011 Jun;16 Suppl 1:60-2. doi: 10.1111/j.1529-8027.2011.00310.x.	J Peripher Nerv Syst. 2011	PubMed	citation	PMID:21696502	pubmed	21696502	create date:2011/07/01 | first author:Willison HJ
Immune mechanisms in spontaneously occurring CIDP in NOD mice.	/pubmed/21696501	Soliven B.	J Peripher Nerv Syst. 2011 Jun;16 Suppl 1:56-9. doi: 10.1111/j.1529-8027.2011.00309.x.	J Peripher Nerv Syst. 2011	PubMed	citation	PMID:21696501	pubmed	21696501	create date:2011/07/01 | first author:Soliven B
Polymorphism of transient axonal glycoprotein-1 in chronic inflammatory demyelinating polyneuropathy.	/pubmed/21696500	Iijima M, Koike H, Katsuno M, Sobue G.	J Peripher Nerv Syst. 2011 Jun;16 Suppl 1:52-5. doi: 10.1111/j.1529-8027.2011.00308.x.	J Peripher Nerv Syst. 2011	PubMed	citation	PMID:21696500	pubmed	21696500	create date:2011/07/01 | first author:Iijima M
Polymorphism of CD1 and SH2D2A genes in inflammatory neuropathies.	/pubmed/21696499	Uncini A, Notturno F, Pace M, Caporale CM.	J Peripher Nerv Syst. 2011 Jun;16 Suppl 1:48-51. doi: 10.1111/j.1529-8027.2011.00307.x.	J Peripher Nerv Syst. 2011	PubMed	citation	PMID:21696499	pubmed	21696499	create date:2011/07/01 | first author:Uncini A
Fas-mediated T-cell apoptosis in chronic inflammatory demyelinating polyneuropathy.	/pubmed/21696498	Comi C.	J Peripher Nerv Syst. 2011 Jun;16 Suppl 1:45-7. doi: 10.1111/j.1529-8027.2011.00306.x.	J Peripher Nerv Syst. 2011	PubMed	citation	PMID:21696498	pubmed	21696498	create date:2011/07/01 | first author:Comi C
Expression and function of the inhibitory Fcγ-receptor in CIDP.	/pubmed/21696497	Nimmerjahn F, Lünemann JD.	J Peripher Nerv Syst. 2011 Jun;16 Suppl 1:41-4. doi: 10.1111/j.1529-8027.2011.00305.x.	J Peripher Nerv Syst. 2011	PubMed	citation	PMID:21696497	pubmed	21696497	create date:2011/07/01 | first author:Nimmerjahn F
Serum IgG levels as biomarkers for optimizing IVIg therapy in CIDP.	/pubmed/21696496	van Doorn PA, Kuitwaard K, Jacobs BC.	J Peripher Nerv Syst. 2011 Jun;16 Suppl 1:38-40. doi: 10.1111/j.1529-8027.2011.00304.x.	J Peripher Nerv Syst. 2011	PubMed	citation	PMID:21696496	pubmed	21696496	create date:2011/07/01 | first author:van Doorn PA
Auto-immune polyradiculoneuropathy and a novel IgG biomarker in workers exposed to aerosolized porcine brain.	/pubmed/21696495	Tracy JA, Dyck PJ.	J Peripher Nerv Syst. 2011 Jun;16 Suppl 1:34-7. doi: 10.1111/j.1529-8027.2011.00303.x.	J Peripher Nerv Syst. 2011	PubMed	citation	PMID:21696495	pubmed	21696495	create date:2011/07/01 | first author:Tracy JA
Differential gene expression in nerve biopsies of inflammatory neuropathies.	/pubmed/21696494	Steck AJ, Kinter J, Renaud S.	J Peripher Nerv Syst. 2011 Jun;16 Suppl 1:30-3. doi: 10.1111/j.1529-8027.2011.00302.x.	J Peripher Nerv Syst. 2011	PubMed	citation	PMID:21696494	pubmed	21696494	create date:2011/07/01 | first author:Steck AJ
Nerve biopsy in chronic inflammatory neuropathies: in situ biomarkers.	/pubmed/21696493	Sommer C, Toyka K.	J Peripher Nerv Syst. 2011 Jun;16 Suppl 1:24-9. doi: 10.1111/j.1529-8027.2011.00301.x.	J Peripher Nerv Syst. 2011	PubMed	citation	PMID:21696493	pubmed	21696493	create date:2011/07/01 | first author:Sommer C
Testing for anti-glycolipid IgM antibodies in chronic immune-mediated demyelinating neuropathies.	/pubmed/21696492	Nobile-Orazio E, Giannotta C.	J Peripher Nerv Syst. 2011 Jun;16 Suppl 1:18-23. doi: 10.1111/j.1529-8027.2011.00300.x. Review.	J Peripher Nerv Syst. 2011	PubMed	citation	PMID:21696492	pubmed	21696492	create date:2011/07/01 | first author:Nobile-Orazio E
Biomarkers of CIDP in patients with diabetes or CMT1.	/pubmed/21696491	Latov N.	J Peripher Nerv Syst. 2011 Jun;16 Suppl 1:14-7. doi: 10.1111/j.1529-8027.2011.00299.x.	J Peripher Nerv Syst. 2011	PubMed	citation	PMID:21696491	pubmed	21696491	create date:2011/07/01 | first author:Latov N
Current diagnosis of CIDP: the need for biomarkers.	/pubmed/21696490	Brannagan TH 3rd.	J Peripher Nerv Syst. 2011 Jun;16 Suppl 1:3-13. doi: 10.1111/j.1529-8027.2011.00298.x.	J Peripher Nerv Syst. 2011	PubMed	citation	PMID:21696490	pubmed	21696490	create date:2011/07/01 | first author:Brannagan TH 3rd
Biomarkers in the diagnosis and therapy of CIDP: Proceedings of the Biomarkers Faculty Meeting; June 8-9, 2010, Athens, Greece.	/pubmed/21696489	Latov N, Dalakas M, Vallat JM, Donofrio P, Hartung HP, Toyka KV.	J Peripher Nerv Syst. 2011 Jun;16 Suppl 1:1-2. doi: 10.1111/j.1529-8027.2011.00297.x. No abstract available.	J Peripher Nerv Syst. 2011	PubMed	citation	PMID:21696489	pubmed	21696489	create date:2011/07/01 | first author:Latov N
Screening for antecedent Campylobacter jejuni infections and anti-ganglioside antibodies in idiopathic neuralgic amyotrophy.	/pubmed/21692917	van Eijk JJ, van Alfen N, Tio-Gillen AP, Maas M, Herbrink P, Portier RP, van Doorn PA, van Engelen BG, Jacobs BC.	J Peripher Nerv Syst. 2011 Jun;16(2):153-6. doi: 10.1111/j.1529-8027.2011.00339.x. No abstract available.	J Peripher Nerv Syst. 2011	PubMed	citation	PMID:21692917	pubmed	21692917	create date:2011/06/23 | first author:van Eijk JJ
The efficacy of subcutaneous immunoglobulin administration in chronic inflammatory demyelinating polyneuropathy responders to intravenous immunoglobulin.	/pubmed/21692916	Cocito D, Serra G, Falcone Y, Paolasso I.	J Peripher Nerv Syst. 2011 Jun;16(2):150-2. doi: 10.1111/j.1529-8027.2011.00340.x. No abstract available.	J Peripher Nerv Syst. 2011	PubMed	citation	PMID:21692916	pubmed	21692916	create date:2011/06/23 | first author:Cocito D
Home-based IVIg treatment is convenient and time-saving in patients with multifocal motor neuropathy.	/pubmed/21692915	Cats EA, van der Pol WL, Bertens AS, van den Berg LH.	J Peripher Nerv Syst. 2011 Jun;16(2):147-9. doi: 10.1111/j.1529-8027.2011.00341.x. No abstract available.	J Peripher Nerv Syst. 2011	PubMed	citation	PMID:21692915	pubmed	21692915	create date:2011/06/23 | first author:Cats EA
Two recessive intermediate Charcot-Marie-Tooth patients with GDAP1 mutations.	/pubmed/21692914	Chung KW, Hyun YS, Lee HJ, Jung HK, Koo H, Yoo JH, Kim SB, Park CI, Kim HN, Choi BO.	J Peripher Nerv Syst. 2011 Jun;16(2):143-6. doi: 10.1111/j.1529-8027.2011.00329.x.	J Peripher Nerv Syst. 2011	PubMed	citation	PMID:21692914	pubmed	21692914	create date:2011/06/23 | first author:Chung KW
Very early electrodiagnostic findings in Guillain-Barré syndrome.	/pubmed/21692913	Albertí MA, Alentorn A, Martínez-Yelamos S, Martínez-Matos JA, Povedano M, Montero J, Casasnovas C.	J Peripher Nerv Syst. 2011 Jun;16(2):136-42. doi: 10.1111/j.1529-8027.2011.00338.x.	J Peripher Nerv Syst. 2011	PubMed	citation	PMID:21692913	pubmed	21692913	create date:2011/06/23 | first author:Albertí MA
Inhibitory effects of visible 650-nm and infrared 808-nm laser irradiation on somatosensory and compound muscle action potentials in rat sciatic nerve: implications for laser-induced analgesia.	/pubmed/21692912	Yan W, Chow R, Armati PJ.	J Peripher Nerv Syst. 2011 Jun;16(2):130-5. doi: 10.1111/j.1529-8027.2011.00337.x.	J Peripher Nerv Syst. 2011	PubMed	citation	PMID:21692912	pubmed	21692912	create date:2011/06/23 | first author:Yan W
Variable presentations of TTR-related familial amyloid polyneuropathy in seventeen patients.	/pubmed/21692911	Cappellari M, Cavallaro T, Ferrarini M, Cabrini I, Taioli F, Ferrari S, Merlini G, Obici L, Briani C, Fabrizi GM.	J Peripher Nerv Syst. 2011 Jun;16(2):119-29. doi: 10.1111/j.1529-8027.2011.00331.x.	J Peripher Nerv Syst. 2011	PubMed	citation	PMID:21692911	pubmed	21692911	create date:2011/06/23 | first author:Cappellari M
Title	URL	Description	Details	ShortDetails	Resource	Type	Identifiers	Db	EntrezUID	Properties
The phenotype of the Gly94fsX222 PMP22 insertion.	/pubmed/21692910	de Vries SD, Verhamme C, van Ruissen F, van Paassen BW, Arts WF, Kerkhoff H, van Engelen BG, Lammens M, de Visser M, Baas F, van der Kooi AJ.	J Peripher Nerv Syst. 2011 Jun;16(2):113-8. doi: 10.1111/j.1529-8027.2011.00333.x.	J Peripher Nerv Syst. 2011	PubMed	citation	PMID:21692910	pubmed	21692910	create date:2011/06/23 | first author:de Vries SD
Symptoms of activity-induced weakness in peripheral nervous system disorders.	/pubmed/21692909	Straver DC, van den Berg LH, van Doorn PA, Franssen H.	J Peripher Nerv Syst. 2011 Jun;16(2):108-12. doi: 10.1111/j.1529-8027.2011.00327.x.	J Peripher Nerv Syst. 2011	PubMed	citation	PMID:21692909	pubmed	21692909	create date:2011/06/23 | first author:Straver DC
Phenotype expression in women with CMT1X.	/pubmed/21692908	Siskind CE, Murphy SM, Ovens R, Polke J, Reilly MM, Shy ME.	J Peripher Nerv Syst. 2011 Jun;16(2):102-7. doi: 10.1111/j.1529-8027.2011.00332.x.	J Peripher Nerv Syst. 2011	PubMed	citation	PMID:21692908	pubmed	21692908	create date:2011/06/23 | first author:Siskind CE
Dorsal cutaneous branch of the ulnar nerve: a light and electron microscopy histometric study.	/pubmed/21692907	Oliveira AL, Fazan VP, Marques W Jr, Barreira AA.	J Peripher Nerv Syst. 2011 Jun;16(2):98-101. doi: 10.1111/j.1529-8027.2011.00326.x.	J Peripher Nerv Syst. 2011	PubMed	citation	PMID:21692907	pubmed	21692907	create date:2011/06/23 | first author:Oliveira AL
A smooth transition protocol for patients with multifocal motor neuropathy going from intravenous to subcutaneous immunoglobulin therapy: an open-label proof-of-concept study.	/pubmed/21692906	Misbah SA, Baumann A, Fazio R, Dacci P, Schmidt DS, Burton J, Sturzenegger M.	J Peripher Nerv Syst. 2011 Jun;16(2):92-7. doi: 10.1111/j.1529-8027.2011.00330.x.	J Peripher Nerv Syst. 2011	PubMed	citation	PMID:21692906	pubmed	21692906	create date:2011/06/23 | first author:Misbah SA
An open label clinical trial of complement inhibition in multifocal motor neuropathy.	/pubmed/21692905	Fitzpatrick AM, Mann CA, Barry S, Brennan K, Overell JR, Willison HJ.	J Peripher Nerv Syst. 2011 Jun;16(2):84-91. doi: 10.1111/j.1529-8027.2011.00328.x.	J Peripher Nerv Syst. 2011	PubMed	citation	PMID:21692905	pubmed	21692905	create date:2011/06/23 | first author:Fitzpatrick AM
Novel treatment for immune neuropathies on the horizon.	/pubmed/21692904	Hartung HP, Lehmann HC, Kieseier BC, Hughes RA.	J Peripher Nerv Syst. 2011 Jun;16(2):75-83. doi: 10.1111/j.1529-8027.2011.00334.x. Review.	J Peripher Nerv Syst. 2011	PubMed	citation	PMID:21692904	pubmed	21692904	create date:2011/06/23 | first author:Hartung HP
Increased axonal ribosome numbers in CMT diseases.	/pubmed/21504506	Verheijen MH, Lammens M, Ceuterick-de Groote C, Timmerman V, De Jonghe P, King RH, Smit AB, van Minnen J.	J Peripher Nerv Syst. 2011 Mar;16(1):71-3. doi: 10.1111/j.1529-8027.2011.00322.x. No abstract available.	J Peripher Nerv Syst. 2011	PubMed	citation	PMID:21504506	pubmed	21504506	create date:2011/04/21 | first author:Verheijen MH
A novel mutation in the nerve-specific 5'UTR of the GJB1 gene causes X-linked Charcot-Marie-Tooth disease.	/pubmed/21504505	Murphy SM, Polke J, Manji H, Blake J, Reiniger L, Sweeney M, Houlden H, Brandner S, Reilly MM.	J Peripher Nerv Syst. 2011 Mar;16(1):65-70. doi: 10.1111/j.1529-8027.2011.00321.x.	J Peripher Nerv Syst. 2011	PubMed	citation	PMID:21504505	pubmed	21504505	create date:2011/04/21 | first author:Murphy SM
Déjerine-Sottas syndrome with a silent nucleotide change of myelin protein zero gene.	/pubmed/21504504	Taioli F, Cabrini I, Cavallaro T, Simonati A, Testi S, Fabrizi GM.	J Peripher Nerv Syst. 2011 Mar;16(1):59-64. doi: 10.1111/j.1529-8027.2011.00319.x.	J Peripher Nerv Syst. 2011	PubMed	citation	PMID:21504504	pubmed	21504504	create date:2011/04/21 | first author:Taioli F
Discriminative validity and test-retest reliability of the Dellon-modified Moberg pick-up test in carpal tunnel syndrome patients.	/pubmed/21504503	Amirjani N, Ashworth NL, Olson JL, Morhart M, Chan KM.	J Peripher Nerv Syst. 2011 Mar;16(1):51-8. doi: 10.1111/j.1529-8027.2011.00312.x.	J Peripher Nerv Syst. 2011	PubMed	citation	PMID:21504503	pubmed	21504503	create date:2011/04/21 | first author:Amirjani N
Revised normative values for grip strength with the Jamar dynamometer.	/pubmed/21504502	Peters MJ, van Nes SI, Vanhoutte EK, Bakkers M, van Doorn PA, Merkies IS, Faber CG; PeriNomS Study group.	J Peripher Nerv Syst. 2011 Mar;16(1):47-50. doi: 10.1111/j.1529-8027.2011.00318.x.	J Peripher Nerv Syst. 2011	PubMed	citation	PMID:21504502	pubmed	21504502	create date:2011/04/21 | first author:Peters MJ
Axonal conduction block at intermediate nerve segments in pure motor Guillain-Barré syndrome.	/pubmed/21504501	Hong YH, Sung JJ, Oh MY, Moon HJ, Park KS, Lee KW.	J Peripher Nerv Syst. 2011 Mar;16(1):37-46. doi: 10.1111/j.1529-8027.2011.00314.x. Erratum in: J Peripher Nerv Syst. 2011 Sep;16(3):275.	J Peripher Nerv Syst. 2011	PubMed	citation	PMID:21504501	pubmed	21504501	create date:2011/04/21 | first author:Hong YH
Time course of acetylcholine-induced activation of sympathetic efferents matches axon reflex sweating in humans.	/pubmed/21504500	Schmidt R, Weidner C, Schmelz M.	J Peripher Nerv Syst. 2011 Mar;16(1):30-6. doi: 10.1111/j.1529-8027.2011.00320.x.	J Peripher Nerv Syst. 2011	PubMed	citation	PMID:21504500	pubmed	21504500	create date:2011/04/21 | first author:Schmidt R
Peripheral neuropathy in myotonic dystrophy type 1.	/pubmed/21504499	Hermans MC, Faber CG, Vanhoutte EK, Bakkers M, De Baets MH, de Die-Smulders CE, Merkies IS.	J Peripher Nerv Syst. 2011 Mar;16(1):24-9. doi: 10.1111/j.1529-8027.2011.00313.x.	J Peripher Nerv Syst. 2011	PubMed	citation	PMID:21504499	pubmed	21504499	create date:2011/04/21 | first author:Hermans MC
CIDP - the relevance of recent advances in Schwann cell/axonal neurobiology.	/pubmed/21504498	Pollard JD, Armati PJ.	J Peripher Nerv Syst. 2011 Mar;16(1):15-23. doi: 10.1111/j.1529-8027.2011.00323.x. Review.	J Peripher Nerv Syst. 2011	PubMed	citation	PMID:21504498	pubmed	21504498	create date:2011/04/21 | first author:Pollard JD
Charcot-Marie-Tooth disease.	/pubmed/21504497	Reilly MM, Murphy SM, Laurá M.	J Peripher Nerv Syst. 2011 Mar;16(1):1-14. doi: 10.1111/j.1529-8027.2011.00324.x. Review.	J Peripher Nerv Syst. 2011	PubMed	citation	PMID:21504497	pubmed	21504497	create date:2011/04/21 | first author:Reilly MM
Distal nerve excitability and conduction studies in a case of rapidly regressive acute motor neuropathy with multiple motor conduction blocks.	/pubmed/21199109	Boërio-Guéguen D, Ahdab R, Ayache SS, Kerschen P, André C, Créange A, Lefaucheur JP.	J Peripher Nerv Syst. 2010 Dec;15(4):369-72. doi: 10.1111/j.1529-8027.2010.00285.x. No abstract available.	J Peripher Nerv Syst. 2010	PubMed	citation	PMID:21199109	pubmed	21199109	create date:2011/01/05 | first author:Boërio-Guéguen D
Bortezomib-induced inflammatory neuropathy.	/pubmed/21199108	Saifee TA, Elliott KJ, Rabin N, Yong KL, D'Sa S, Brandner S, Lunn MP, Blake J, Reilly MM.	J Peripher Nerv Syst. 2010 Dec;15(4):366-8. doi: 10.1111/j.1529-8027.2010.00287.x. No abstract available. Erratum in: J Peripher Nerv Syst. 2011 Mar;16(1):74.	J Peripher Nerv Syst. 2010	PubMed	citation	PMID:21199108	pubmed	21199108	create date:2011/01/05 | first author:Saifee TA
On the longevity of resident endoneurial macrophages in the peripheral nervous system: a study of physiological macrophage turnover in bone marrow chimeric mice.	/pubmed/21199107	Müller M, Leonhard C, Krauthausen M, Wacker K, Kiefer R.	J Peripher Nerv Syst. 2010 Dec;15(4):357-65. doi: 10.1111/j.1529-8027.2010.00295.x.	J Peripher Nerv Syst. 2010	PubMed	citation	PMID:21199107	pubmed	21199107	create date:2011/01/05 | first author:Müller M
Distribution of Th17 cells and Th1 cells in peripheral blood and cerebrospinal fluid in chronic inflammatory demyelinating polyradiculoneuropathy.	/pubmed/21199106	Chi LJ, Xu WH, Zhang ZW, Huang HT, Zhang LM, Zhou J.	J Peripher Nerv Syst. 2010 Dec;15(4):345-56. doi: 10.1111/j.1529-8027.2010.00294.x.	J Peripher Nerv Syst. 2010	PubMed	citation	PMID:21199106	pubmed	21199106	create date:2011/01/05 | first author:Chi LJ
Phenotypical features of the p.R120W mutation in the GDAP1 gene causing autosomal dominant Charcot-Marie-Tooth disease.	/pubmed/21199105	Sivera R, Espinós C, Vílchez JJ, Mas F, Martínez-Rubio D, Chumillas MJ, Mayordomo F, Muelas N, Bataller L, Palau F, Sevilla T.	J Peripher Nerv Syst. 2010 Dec;15(4):334-44. doi: 10.1111/j.1529-8027.2010.00286.x.	J Peripher Nerv Syst. 2010	PubMed	citation	PMID:21199105	pubmed	21199105	create date:2011/01/05 | first author:Sivera R
Chronic inflammatory demyelinating polyneuropathy disease activity status: recommendations for clinical research standards and use in clinical practice.	/pubmed/21199104	Gorson KC, van Schaik IN, Merkies IS, Lewis RA, Barohn RJ, Koski CL, Cornblath DR, Hughes RA, Hahn AF, Baumgarten M, Goldstein J, Katz J, Graves M, Parry G, van Doorn PA.	J Peripher Nerv Syst. 2010 Dec;15(4):326-33. doi: 10.1111/j.1529-8027.2010.00284.x.	J Peripher Nerv Syst. 2010	PubMed	citation	PMID:21199104	pubmed	21199104	create date:2011/01/05 | first author:Gorson KC
Measures of chemotherapy-induced peripheral neuropathy: a systematic review of psychometric properties.	/pubmed/21199103	Griffith KA, Merkies IS, Hill EE, Cornblath DR.	J Peripher Nerv Syst. 2010 Dec;15(4):314-25. doi: 10.1111/j.1529-8027.2010.00292.x. Review.	J Peripher Nerv Syst. 2010	PubMed	citation	PMID:21199103	pubmed	21199103	create date:2011/01/05 | first author:Griffith KA
Respiratory muscle weakness in peripheral neuropathies.	/pubmed/21199102	Burakgazi AZ, Höke A.	J Peripher Nerv Syst. 2010 Dec;15(4):307-13. doi: 10.1111/j.1529-8027.2010.00293.x. Review.	J Peripher Nerv Syst. 2010	PubMed	citation	PMID:21199102	pubmed	21199102	create date:2011/01/05 | first author:Burakgazi AZ
Update on neuropathies associated with monoclonal gammopathy of undetermined significance (2008-2010).	/pubmed/21199101	Nobile-Orazio E.	J Peripher Nerv Syst. 2010 Dec;15(4):302-6. doi: 10.1111/j.1529-8027.2010.00283.x.	J Peripher Nerv Syst. 2010	PubMed	citation	PMID:21199101	pubmed	21199101	create date:2011/01/05 | first author:Nobile-Orazio E
European Federation of Neurological Societies/Peripheral Nerve Society guideline on management of multifocal motor neuropathy. Report of a joint task force of the European Federation of Neurological Societies and the Peripheral Nerve Society--first revision.	/pubmed/21199100	Joint Task Force of the EFNS and the PNS.	J Peripher Nerv Syst. 2010 Dec;15(4):295-301. doi: 10.1111/j.1529-8027.2010.00290.x.	J Peripher Nerv Syst. 2010	PubMed	citation	PMID:21199100	pubmed	21199100	create date:2011/01/05 | first author:Joint Task Force of the EFNS and the PNS
Neurophysiologic findings in children presenting with pes cavus.	/pubmed/21040146	Mohamed AR, Rodriguez-Casero MV, Kornberg AJ, Ryan MM.	J Peripher Nerv Syst. 2010 Sep;15(3):238-40. doi: 10.1111/j.1529-8027.2010.00272.x. No abstract available.	J Peripher Nerv Syst. 2010	PubMed	citation	PMID:21040146	pubmed	21040146	create date:2010/11/03 | first author:Mohamed AR
Is cold paresis related to axonal depolarization?	/pubmed/21040145	Franssen H, Gebbink TA, Wokke JH, van den Berg LH, van Schelven LJ.	J Peripher Nerv Syst. 2010 Sep;15(3):227-37. doi: 10.1111/j.1529-8027.2010.00275.x.	J Peripher Nerv Syst. 2010	PubMed	citation	PMID:21040145	pubmed	21040145	create date:2010/11/03 | first author:Franssen H
Inflammatory pseudotumor of nerve: clinicopathological characteristics and a potential therapy.	/pubmed/21040144	Mauermann ML, Scheithauer BW, Spinner RJ, Amrami KK, Nance CS, Kline DG, O'Connor MI, Dyck PJ, Engelstad J, Dyck PJ.	J Peripher Nerv Syst. 2010 Sep;15(3):216-26. doi: 10.1111/j.1529-8027.2010.00273.x.	J Peripher Nerv Syst. 2010	PubMed	citation	PMID:21040144	pubmed	21040144	create date:2010/11/03 | first author:Mauermann ML
Understanding the consequences of chronic inflammatory demyelinating polyradiculoneuropathy from impairments to activity and participation restrictions and reduced quality of life: the ICE study.	/pubmed/21040143	Merkies IS, Hughes RA, Donofrio P, Bril V, Dalakas MC, Hanna K, Hartung HP, Latov N, van Doorn PA, Deng C; ICE Study Group.	J Peripher Nerv Syst. 2010 Sep;15(3):208-15. doi: 10.1111/j.1529-8027.2010.00274.x.	J Peripher Nerv Syst. 2010	PubMed	citation	PMID:21040143	pubmed	21040143	create date:2010/11/03 | first author:Merkies IS
Intraepidermal nerve fiber density at the distal leg: a worldwide normative reference study.	/pubmed/21040142	Lauria G, Bakkers M, Schmitz C, Lombardi R, Penza P, Devigili G, Smith AG, Hsieh ST, Mellgren SI, Umapathi T, Ziegler D, Faber CG, Merkies IS.	J Peripher Nerv Syst. 2010 Sep;15(3):202-7. doi: 10.1111/j.1529-8027.2010.00271.x.	J Peripher Nerv Syst. 2010	PubMed	citation	PMID:21040142	pubmed	21040142	create date:2010/11/03 | first author:Lauria G
An open-label trial of rituximab (Rituxan®) in multifocal motor neuropathy.	/pubmed/21040141	Chaudhry V, Cornblath DR.	J Peripher Nerv Syst. 2010 Sep;15(3):196-201. doi: 10.1111/j.1529-8027.2010.00270.x.	J Peripher Nerv Syst. 2010	PubMed	citation	PMID:21040141	pubmed	21040141	create date:2010/11/03 | first author:Chaudhry V
European Federation of Neurological Societies/Peripheral Nerve Society Guideline on management of paraproteinemic demyelinating neuropathies. Report of a Joint Task Force of the European Federation of Neurological Societies and the Peripheral Nerve Society--first revision.	/pubmed/21040140	Joint Task Force of the EFNS and the PNS.	J Peripher Nerv Syst. 2010 Sep;15(3):185-95. doi: 10.1111/j.1529-8027.2010.00278.x.	J Peripher Nerv Syst. 2010	PubMed	citation	PMID:21040140	pubmed	21040140	create date:2010/11/03 | first author:Joint Task Force of the EFNS and the PNS
Peripheral Nerve Society Guideline on the classification, diagnosis, investigation, and immunosuppressive therapy of non-systemic vasculitic neuropathy: executive summary.	/pubmed/21040139	Collins MP, Dyck PJ, Gronseth GS, Guillevin L, Hadden RD, Heuss D, Léger JM, Notermans NC, Pollard JD, Said G, Sobue G, Vrancken AF, Kissel JT; Peripheral Nerve Society.	J Peripher Nerv Syst. 2010 Sep;15(3):176-84. doi: 10.1111/j.1529-8027.2010.00281.x.	J Peripher Nerv Syst. 2010	PubMed	citation	PMID:21040139	pubmed	21040139	create date:2010/11/03 | first author:Collins MP
Peripheral Nerve Society Guideline on processing and evaluation of nerve biopsies.	/pubmed/21040138	Sommer CL, Brandner S, Dyck PJ, Harati Y, LaCroix C, Lammens M, Magy L, Mellgren SI, Morbin M, Navarro C, Powell HC, Schenone AE, Tan E, Urtizberea A, Weis J; Peripheral Nerve Society.	J Peripher Nerv Syst. 2010 Sep;15(3):164-75. doi: 10.1111/j.1529-8027.2010.00276.x.	J Peripher Nerv Syst. 2010	PubMed	citation	PMID:21040138	pubmed	21040138	create date:2010/11/03 | first author:Sommer CL
X-linked Charcot-Marie-Tooth disease with novel c.47A>T GJB1 gene mutation.	/pubmed/20626781	Vrancken AF, Spliet WG, van Ruissen F.	J Peripher Nerv Syst. 2010 Jun;15(2):156-7. No abstract available.	J Peripher Nerv Syst. 2010	PubMed	citation	PMID:20626781	pubmed	20626781	create date:2010/07/16 | first author:Vrancken AF
Transient cardiomyopathy as the presenting feature of Guillain-Barré syndrome.	/pubmed/20626780	Rousseff RT, Al-Khashan S, Khuraibet AJ.	J Peripher Nerv Syst. 2010 Jun;15(2):153-5. No abstract available.	J Peripher Nerv Syst. 2010	PubMed	citation	PMID:20626780	pubmed	20626780	create date:2010/07/16 | first author:Rousseff RT
Anti-alpha B-crystallin immunoreactivity in Guillain-Barré syndrome and chronic inflammatory demyelinating polyneuropathy.	/pubmed/20626779	Hegen H, Wanschitz J, Ehling R, Deisenhammer F, Löscher WN, Reindl M, Berger T.	J Peripher Nerv Syst. 2010 Jun;15(2):150-2. No abstract available.	J Peripher Nerv Syst. 2010	PubMed	citation	PMID:20626779	pubmed	20626779	create date:2010/07/16 | first author:Hegen H
Long-term regular plasmapheresis as a maintenance treatment for chronic inflammatory demyelinating polyneuropathy.	/pubmed/20626778	Isose S, Mori M, Misawa S, Shibuya K, Kuwabara S.	J Peripher Nerv Syst. 2010 Jun;15(2):147-9. No abstract available.	J Peripher Nerv Syst. 2010	PubMed	citation	PMID:20626778	pubmed	20626778	create date:2010/07/16 | first author:Isose S
The ventral caudal nerve: a physiologic-morphometric study in three different rat strains.	/pubmed/20626777	Canta A, Meregalli C, Chiorazzi A, Carozzi VA, Crippa L, Marmiroli P, Cavaletti G.	J Peripher Nerv Syst. 2010 Jun;15(2):140-6.	J Peripher Nerv Syst. 2010	PubMed	citation	PMID:20626777	pubmed	20626777	create date:2010/07/16 | first author:Canta A
The rat caudal nerves: a model for experimental neuropathies.	/pubmed/20626776	Schaumburg HH, Zotova E, Raine CS, Tar M, Arezzo J.	J Peripher Nerv Syst. 2010 Jun;15(2):128-39.	J Peripher Nerv Syst. 2010	PubMed	citation	PMID:20626776	pubmed	20626776	create date:2010/07/16 | first author:Schaumburg HH
Traumatic peripheral nerve injuries: epidemiological findings, neuropathic pain and quality of life in 158 patients.	/pubmed/20626775	Ciaramitaro P, Mondelli M, Logullo F, Grimaldi S, Battiston B, Sard A, Scarinzi C, Migliaretti G, Faccani G, Cocito D; Italian Network for Traumatic Neuropathies.	J Peripher Nerv Syst. 2010 Jun;15(2):120-7.	J Peripher Nerv Syst. 2010	PubMed	citation	PMID:20626775	pubmed	20626775	create date:2010/07/16 | first author:Ciaramitaro P
Functioning of patients with multifocal motor neuropathy.	/pubmed/20626774	Erdmann PG, Lindeman E, Cats EA, van den Berg LH.	J Peripher Nerv Syst. 2010 Jun;15(2):113-9.	J Peripher Nerv Syst. 2010	PubMed	citation	PMID:20626774	pubmed	20626774	create date:2010/07/16 | first author:Erdmann PG
Glial cell line-derived neurotrophic factor is expressed by inflammatory cells in the sciatic nerves of Lewis rats with experimental autoimmune neuritis.	/pubmed/20626773	Ahn M, Jin JK, Moon C, Matsumoto Y, Koh CS, Shin T.	J Peripher Nerv Syst. 2010 Jun;15(2):104-12.	J Peripher Nerv Syst. 2010	PubMed	citation	PMID:20626773	pubmed	20626773	create date:2010/07/16 | first author:Ahn M
Schwann cell delivery of neurotrophic factors for peripheral nerve regeneration.	/pubmed/20626772	Madduri S, Gander B.	J Peripher Nerv Syst. 2010 Jun;15(2):93-103. Review.	J Peripher Nerv Syst. 2010	PubMed	citation	PMID:20626772	pubmed	20626772	create date:2010/07/16 | first author:Madduri S
European Federation of Neurological Societies/Peripheral Nerve Society Guideline on the use of skin biopsy in the diagnosis of small fiber neuropathy. Report of a joint task force of the European Federation of Neurological Societies and the Peripheral Nerve Society.	/pubmed/20626771	Joint Task Force of the EFNS and the PNS.	J Peripher Nerv Syst. 2010 Jun;15(2):79-92. Review.	J Peripher Nerv Syst. 2010	PubMed	citation	PMID:20626771	pubmed	20626771	create date:2010/07/16 | first author:Joint Task Force of the EFNS and the PNS
Abstracts of the Joint Meeting of the Italian Peripheral Nerve Study Group and the British Peripheral Nerve Society. Trieste, Italy. April 8-10, 2010.	/pubmed/20579274	[No authors listed]	J Peripher Nerv Syst. 2010 Jun;15 Suppl 1:1-40. No abstract available.	J Peripher Nerv Syst. 2010	PubMed	citation	PMID:20579274	pubmed	20579274	create date:2010/07/09
Metastatic lobular breast adenocarcinoma presenting as cauda equina syndrome.	/pubmed/20433609	Staff NP, Bosch EP, Engelstad J, Moynihan TJ, Spinner RJ, Dyck PJ.	J Peripher Nerv Syst. 2010 Mar;15(1):75-8. No abstract available.	J Peripher Nerv Syst. 2010	PubMed	citation	PMID:20433609	pubmed	20433609	create date:2010/05/04 | first author:Staff NP
Slowly progressive sensory hemisyndrome: unusual presentation of paraneoplastic sensory neuronopathy.	/pubmed/20433608	Nanetti L, Lauria G, Scaioli V, Marchesi C, Salsano E, Lombardi R, Pareyson D.	J Peripher Nerv Syst. 2010 Mar;15(1):73-4. No abstract available.	J Peripher Nerv Syst. 2010	PubMed	citation	PMID:20433608	pubmed	20433608	create date:2010/05/04 | first author:Nanetti L
Title	URL	Description	Details	ShortDetails	Resource	Type	Identifiers	Db	EntrezUID	Properties
The Kv7 potassium channel activator flupirtine affects clinical excitability parameters of myelinated axons in isolated rat sural nerve.	/pubmed/20433607	Sittl R, Carr RW, Schwarz JR, Grafe P.	J Peripher Nerv Syst. 2010 Mar;15(1):63-72.	J Peripher Nerv Syst. 2010	PubMed	citation	PMID:20433607	pubmed	20433607	create date:2010/05/04 | first author:Sittl R
Non-length dependent small fiber neuropathy. a prospective case series.	/pubmed/20433606	Gemignani F, Giovanelli M, Vitetta F, Santilli D, Bellanova MF, Brindani F, Marbini A.	J Peripher Nerv Syst. 2010 Mar;15(1):57-62.	J Peripher Nerv Syst. 2010	PubMed	citation	PMID:20433606	pubmed	20433606	create date:2010/05/04 | first author:Gemignani F
A current view of the diagnosis, clinical variants, response to treatment and prognosis of chronic inflammatory demyelinating polyradiculoneuropathy.	/pubmed/20433605	Viala K, Maisonobe T, Stojkovic T, Koutlidis R, Ayrignac X, Musset L, Fournier E, Léger JM, Bouche P.	J Peripher Nerv Syst. 2010 Mar;15(1):50-6.	J Peripher Nerv Syst. 2010	PubMed	citation	PMID:20433605	pubmed	20433605	create date:2010/05/04 | first author:Viala K
Localization of brain-derived neurotrophic factor, neurotrophin-4, tropomyosin-related kinase b receptor, and p75 NTR receptor by high-resolution immunohistochemistry on the adult mouse neuromuscular junction.	/pubmed/20433604	Garcia N, Tomàs M, Santafe MM, Lanuza MA, Besalduch N, Tomàs J.	J Peripher Nerv Syst. 2010 Mar;15(1):40-9.	J Peripher Nerv Syst. 2010	PubMed	citation	PMID:20433604	pubmed	20433604	create date:2010/05/04 | first author:Garcia N
Expression of DRG candidate pain molecules after nerve injury--a comparative study among five inbred mouse strains with contrasting pain phenotypes.	/pubmed/20433603	Persson AK, Xu XJ, Wiesenfeld-Hallin Z, Devor M, Fried K.	J Peripher Nerv Syst. 2010 Mar;15(1):26-39.	J Peripher Nerv Syst. 2010	PubMed	citation	PMID:20433603	pubmed	20433603	create date:2010/05/04 | first author:Persson AK
Neurological monitoring reduces the incidence of bortezomib-induced peripheral neuropathy in multiple myeloma patients.	/pubmed/20433602	Velasco R, Petit J, Clapés V, Verdú E, Navarro X, Bruna J.	J Peripher Nerv Syst. 2010 Mar;15(1):17-25.	J Peripher Nerv Syst. 2010	PubMed	citation	PMID:20433602	pubmed	20433602	create date:2010/05/04 | first author:Velasco R
Neuron-glia signaling and the protection of axon function by Schwann cells.	/pubmed/20433601	Quintes S, Goebbels S, Saher G, Schwab MH, Nave KA.	J Peripher Nerv Syst. 2010 Mar;15(1):10-6. Review.	J Peripher Nerv Syst. 2010	PubMed	citation	PMID:20433601	pubmed	20433601	create date:2010/05/04 | first author:Quintes S
European Federation of Neurological Societies/Peripheral Nerve Society Guideline on management of chronic inflammatory demyelinating polyradiculoneuropathy: report of a joint task force of the European Federation of Neurological Societies and the Peripheral Nerve Society--First Revision.	/pubmed/20433600	Joint Task Force of the EFNS and the PNS.	J Peripher Nerv Syst. 2010 Mar;15(1):1-9. Erratum in: J Peripher Nerv Syst. 2010 Dec;15(4):373.	J Peripher Nerv Syst. 2010	PubMed	citation	PMID:20433600	pubmed	20433600	create date:2010/05/04 | first author:Joint Task Force of the EFNS and the PNS
Guillain-Barré syndrome mimicking brain death.	/pubmed/20021574	Rigamonti A, Basso F, Stanzani L, Agostoni E, Lauria G.	J Peripher Nerv Syst. 2009 Dec;14(4):316-9. No abstract available.	J Peripher Nerv Syst. 2009	PubMed	citation	PMID:20021574	pubmed	20021574	create date:2009/12/22 | first author:Rigamonti A
Recurrences, vaccinations and long-term symptoms in GBS and CIDP.	/pubmed/20021573	Kuitwaard K, Bos-Eyssen ME, Blomkwist-Markens PH, van Doorn PA.	J Peripher Nerv Syst. 2009 Dec;14(4):310-5.	J Peripher Nerv Syst. 2009	PubMed	citation	PMID:20021573	pubmed	20021573	create date:2009/12/22 | first author:Kuitwaard K
Effects of transient receptor potential (TRP) channel agonists and antagonists on slowly adapting type II mechanoreceptors in the rat sinus hair follicle.	/pubmed/20021572	Cahusac PM.	J Peripher Nerv Syst. 2009 Dec;14(4):300-9.	J Peripher Nerv Syst. 2009	PubMed	citation	PMID:20021572	pubmed	20021572	create date:2009/12/22 | first author:Cahusac PM
C-fiber axon reflex flare size correlates with epidermal nerve fiber density in human skin biopsies.	/pubmed/20021571	Bickel A, Heyer G, Senger C, Maihöfner C, Heuss D, Hilz MJ, Namer B.	J Peripher Nerv Syst. 2009 Dec;14(4):294-9. Erratum in: J Peripher Nerv Syst. 2010 Jun;15(2):158. Maihoefner, Christian [corrected to Maihöfner, Christian].	J Peripher Nerv Syst. 2009	PubMed	citation	PMID:20021571	pubmed	20021571	create date:2009/12/22 | first author:Bickel A
PEMF fails to enhance nerve regeneration after sciatic nerve crush lesion.	/pubmed/20021570	Baptista AF, Goes BT, Menezes D, Gomes FC, Zugaib J, Stipursky J, Gomes JR, Oliveira JT, Vannier-Santos MA, Martinez AM.	J Peripher Nerv Syst. 2009 Dec;14(4):285-93.	J Peripher Nerv Syst. 2009	PubMed	citation	PMID:20021570	pubmed	20021570	create date:2009/12/22 | first author:Baptista AF
Neuropathic pain is associated with increased nodal persistent Na(+) currents in human diabetic neuropathy.	/pubmed/20021569	Misawa S, Sakurai K, Shibuya K, Isose S, Kanai K, Ogino J, Ishikawa K, Kuwabara S.	J Peripher Nerv Syst. 2009 Dec;14(4):279-84.	J Peripher Nerv Syst. 2009	PubMed	citation	PMID:20021569	pubmed	20021569	create date:2009/12/22 | first author:Misawa S
Improving fatigue assessment in immune-mediated neuropathies: the modified Rasch-built fatigue severity scale.	/pubmed/20021568	van Nes SI, Vanhoutte EK, Faber CG, Garssen M, van Doorn PA, Merkies IS; PeriNomS Study Group.	J Peripher Nerv Syst. 2009 Dec;14(4):268-78.	J Peripher Nerv Syst. 2009	PubMed	citation	PMID:20021568	pubmed	20021568	create date:2009/12/22 | first author:van Nes SI
Hyperlipidemia: a new therapeutic target for diabetic neuropathy.	/pubmed/20021567	Vincent AM, Hinder LM, Pop-Busui R, Feldman EL.	J Peripher Nerv Syst. 2009 Dec;14(4):257-67. Review.	J Peripher Nerv Syst. 2009	PubMed	citation	PMID:20021567	pubmed	20021567	create date:2009/12/22 | first author:Vincent AM
Two families with novel PMP22 point mutations: genotype-phenotype correlation.	/pubmed/19909487	Pisciotta C, Manganelli F, Iodice R, Bellone E, Geroldi A, Volpi N, Mandich P, Santoro L.	J Peripher Nerv Syst. 2009 Sep;14(3):208-12. No abstract available.	J Peripher Nerv Syst. 2009	PubMed	citation	PMID:19909487	pubmed	19909487	create date:2009/11/17 | first author:Pisciotta C
Ultrastructural mitochondrial modifications characteristic of mitofusin 2 mutations (CMT2A).	/pubmed/19909486	Sole G, Ferrer X, Vital C, Martin-Negrier ML, Vital A, Latour P.	J Peripher Nerv Syst. 2009 Sep;14(3):206-7. No abstract available.	J Peripher Nerv Syst. 2009	PubMed	citation	PMID:19909486	pubmed	19909486	create date:2009/11/17 | first author:Sole G
Oral methotrexate as adjunctive therapy in patients with multifocal motor neuropathy on chronic IVIg therapy.	/pubmed/19909485	Nobile-Orazio E, Terenghi F, Cocito D, Gallia F, Casellato C.	J Peripher Nerv Syst. 2009 Sep;14(3):203-5. No abstract available.	J Peripher Nerv Syst. 2009	PubMed	citation	PMID:19909485	pubmed	19909485	create date:2009/11/17 | first author:Nobile-Orazio E
Interferon beta-1a as adjunctive treatment for multifocal motor neuropathy: an open label trial.	/pubmed/19909484	Radziwill AJ, Botez SA, Novy J, Kuntzer T.	J Peripher Nerv Syst. 2009 Sep;14(3):201-2. No abstract available.	J Peripher Nerv Syst. 2009	PubMed	citation	PMID:19909484	pubmed	19909484	create date:2009/11/17 | first author:Radziwill AJ
Ischaemic sensitivity of axons in carpal tunnel syndrome.	/pubmed/19909483	Han SE, Boland RA, Krishnan AV, Vucic S, Lin CS, Kiernan MC.	J Peripher Nerv Syst. 2009 Sep;14(3):190-200.	J Peripher Nerv Syst. 2009	PubMed	citation	PMID:19909483	pubmed	19909483	create date:2009/11/17 | first author:Han SE
Peripheral neuropathy in survivors of childhood acute lymphoblastic leukemia.	/pubmed/19909482	Ramchandren S, Leonard M, Mody RJ, Donohue JE, Moyer J, Hutchinson R, Gurney JG.	J Peripher Nerv Syst. 2009 Sep;14(3):184-9.	J Peripher Nerv Syst. 2009	PubMed	citation	PMID:19909482	pubmed	19909482	create date:2009/11/17 | first author:Ramchandren S
Etiology of small-fiber neuropathy.	/pubmed/19909481	Bednarik J, Vlckova-Moravcova E, Bursova S, Belobradkova J, Dusek L, Sommer C.	J Peripher Nerv Syst. 2009 Sep;14(3):177-83.	J Peripher Nerv Syst. 2009	PubMed	citation	PMID:19909481	pubmed	19909481	create date:2009/11/17 | first author:Bednarik J
Activation of MAP kinases, Akt and PDGF receptors in injured peripheral nerves.	/pubmed/19909480	Yamazaki T, Sabit H, Oya T, Ishii Y, Hamashima T, Tokunaga A, Ishizawa S, Jie S, Kurashige Y, Matsushima T, Furuta I, Noguchi M, Sasahara M.	J Peripher Nerv Syst. 2009 Sep;14(3):165-76.	J Peripher Nerv Syst. 2009	PubMed	citation	PMID:19909480	pubmed	19909480	create date:2009/11/17 | first author:Yamazaki T
Autonomic skin responses in females with Fabry disease.	/pubmed/19909479	Møller AT, Bach FW, Feldt-Rasmussen U, Rasmussen AK, Hasholt L, Sommer C, Kølvraa S, Jensen TS.	J Peripher Nerv Syst. 2009 Sep;14(3):159-64.	J Peripher Nerv Syst. 2009	PubMed	citation	PMID:19909479	pubmed	19909479	create date:2009/11/17 | first author:Møller AT
Utility of the distal compound muscle action potential duration for diagnosis of demyelinating neuropathies.	/pubmed/19909478	Isose S, Kuwabara S, Kokubun N, Sato Y, Mori M, Shibuya K, Sekiguchi Y, Nasu S, Fujimaki Y, Noto Y, Sawai S, Kanai K, Hirata K, Misawa S; Tokyo Metropolitan Neuromuscular Electrodiagnosis Study Group.	J Peripher Nerv Syst. 2009 Sep;14(3):151-8.	J Peripher Nerv Syst. 2009	PubMed	citation	PMID:19909478	pubmed	19909478	create date:2009/11/17 | first author:Isose S
Improvement of peripheral nervous system manifestations of B-cell non-Hodgkin's lymphoma after rituximab therapy.	/pubmed/19691537	Briani C, Zambello R, Cavallaro T, Ferrari S, Lucchetta M, Pollanz S, Grisold W.	J Peripher Nerv Syst. 2009 Jun;14(2):146-8. No abstract available.	J Peripher Nerv Syst. 2009	PubMed	citation	PMID:19691537	pubmed	19691537	create date:2009/08/21 | first author:Briani C
Phrenic nerve diabetic neuropathy in rats: unmyelinated fibers morphometry.	/pubmed/19691536	Fazan VP, Rodrigues Filho OA, Jordão CE, Moore KC.	J Peripher Nerv Syst. 2009 Jun;14(2):137-45.	J Peripher Nerv Syst. 2009	PubMed	citation	PMID:19691536	pubmed	19691536	create date:2009/08/21 | first author:Fazan VP
Mutational analysis of GJB1, MPZ, PMP22, EGR2, and LITAF/SIMPLE in Serbian Charcot-Marie-Tooth patients.	/pubmed/19691535	Keckarevic-Markovic M, Milic-Rasic V, Mladenovic J, Dackovic J, Kecmanovic M, Keckarevic D, Savic-Pavicevic D, Romac S.	J Peripher Nerv Syst. 2009 Jun;14(2):125-36.	J Peripher Nerv Syst. 2009	PubMed	citation	PMID:19691535	pubmed	19691535	create date:2009/08/21 | first author:Keckarevic-Markovic M
Autologous peripheral blood stem cell transplantation for chronic acquired demyelinating neuropathy.	/pubmed/19691534	Mahdi-Rogers M, Kazmi M, Ferner R, Hughes RA, Renaud S, Steck AJ, Fuhr P, Halter J, Gratwohl A, Tyndall A.	J Peripher Nerv Syst. 2009 Jun;14(2):118-24.	J Peripher Nerv Syst. 2009	PubMed	citation	PMID:19691534	pubmed	19691534	create date:2009/08/21 | first author:Mahdi-Rogers M
pSTAT1, pSTAT3, and T-bet as markers of disease activity in chronic inflammatory demyelinating polyradiculoneuropathy.	/pubmed/19691533	Madia F, Frisullo G, Nociti V, Conte A, Luigetti M, Del Grande A, Patanella AK, Iorio R, Tonali PA, Batocchi AP, Sabatelli M.	J Peripher Nerv Syst. 2009 Jun;14(2):107-17.	J Peripher Nerv Syst. 2009	PubMed	citation	PMID:19691533	pubmed	19691533	create date:2009/08/21 | first author:Madia F
Defective Fas-mediated T-cell apoptosis predicts acute onset CIDP.	/pubmed/19691532	Comi C, Osio M, Ferretti M, Mesturini R, Cappellano G, Chiocchetti A, Carecchio M, Nascimbene C, Varrasi C, Cantello R, Mariani C, Monaco F, Dianzani U.	J Peripher Nerv Syst. 2009 Jun;14(2):101-6.	J Peripher Nerv Syst. 2009	PubMed	citation	PMID:19691532	pubmed	19691532	create date:2009/08/21 | first author:Comi C
Subcutaneous immunoglobulin therapy for multifocal motor neuropathy.	/pubmed/19691531	Eftimov F, Vermeulen M, de Haan RJ, van den Berg LH, van Schaik IN.	J Peripher Nerv Syst. 2009 Jun;14(2):93-100.	J Peripher Nerv Syst. 2009	PubMed	citation	PMID:19691531	pubmed	19691531	create date:2009/08/21 | first author:Eftimov F
Schwann cells express the macrophage mannose receptor and MHC class II. Do they have a role in antigen presentation?	/pubmed/19691530	Baetas-da-Cruz W, Alves L, Pessolani MC, Barbosa HS, Régnier-Vigouroux A, Corte-Real S, Cavalcante LA.	J Peripher Nerv Syst. 2009 Jun;14(2):84-92.	J Peripher Nerv Syst. 2009	PubMed	citation	PMID:19691530	pubmed	19691530	create date:2009/08/21 | first author:Baetas-da-Cruz W
Effect of glucocorticoid receptor gene polymorphisms in Guillain-Barré syndrome.	/pubmed/19691529	Dekker MJ, van den Akker EL, Koper JW, Manenschijn L, Geleijns K, Ruts L, van Rijs W, Tio-Gillen AP, van Doorn PA, Lamberts SW, Jacobs BC.	J Peripher Nerv Syst. 2009 Jun;14(2):75-83.	J Peripher Nerv Syst. 2009	PubMed	citation	PMID:19691529	pubmed	19691529	create date:2009/08/21 | first author:Dekker MJ
What's new in Guillain-Barré syndrome in 2007-2008?	/pubmed/19691528	van Doorn PA.	J Peripher Nerv Syst. 2009 Jun;14(2):72-4. Review.	J Peripher Nerv Syst. 2009	PubMed	citation	PMID:19691528	pubmed	19691528	create date:2009/08/21 | first author:van Doorn PA
CI-PERINOMS: chemotherapy-induced peripheral neuropathy outcome measures study.	/pubmed/19691527	CI-PERINOMS Study Group.	J Peripher Nerv Syst. 2009 Jun;14(2):69-71. No abstract available.	J Peripher Nerv Syst. 2009	PubMed	citation	PMID:19691527	pubmed	19691527	create date:2009/08/21 | first author:CI-PERINOMS Study Group
Abstracts of the 2009 Meeting of the Peripheral Nerve Society. July 4-8, 2009. Würzburg, Germany.	/pubmed/19555464	[No authors listed]	J Peripher Nerv Syst. 2009 Jul;14 Suppl 2:1-163. No abstract available.	J Peripher Nerv Syst. 2009	PubMed	citation	PMID:19555464	pubmed	19555464	create date:2009/06/27
Abstracts of the 13th Meeting of the Italian Peripheral Nerve Study Group. Otranto, Italy. May 14-16, 2009.	/pubmed/19413879	[No authors listed]	J Peripher Nerv Syst. 2009 Jun;14 Suppl 1:1-28. No abstract available.	J Peripher Nerv Syst. 2009	PubMed	citation	PMID:19413879	pubmed	19413879	create date:2009/05/09
Individual patients who experienced both Guillain-Barré syndrome and CIDP.	/pubmed/19335542	Kuitwaard K, van der Pol WL, Ruts L, van Doorn PA.	J Peripher Nerv Syst. 2009 Mar;14(1):66-8. No abstract available. Erratum in: J Peripher Nerv Syst. 2009 Jun;14(2):149.	J Peripher Nerv Syst. 2009	PubMed	citation	PMID:19335542	pubmed	19335542	create date:2009/04/02 | first author:Kuitwaard K
Carpal tunnel syndrome triggered by excessive licorice consumption.	/pubmed/19335541	Tacconi P, Paribello A, Cannas A, Marrosu MG.	J Peripher Nerv Syst. 2009 Mar;14(1):64-5. No abstract available.	J Peripher Nerv Syst. 2009	PubMed	citation	PMID:19335541	pubmed	19335541	create date:2009/04/02 | first author:Tacconi P
Severe Guillain-Barré syndrome: sorting out the pathological hallmark in an electrophysiological axonal case.	/pubmed/19335540	Berciano J, García A, Villagrá NT, González F, Ramón C, Illa I, Berciano MT, Lafarga M.	J Peripher Nerv Syst. 2009 Mar;14(1):54-63.	J Peripher Nerv Syst. 2009	PubMed	citation	PMID:19335540	pubmed	19335540	create date:2009/04/02 | first author:Berciano J
Excitability properties of motor axons in the maturing mouse.	/pubmed/19335539	Boërio D, Greensmith L, Bostock H.	J Peripher Nerv Syst. 2009 Mar;14(1):45-53.	J Peripher Nerv Syst. 2009	PubMed	citation	PMID:19335539	pubmed	19335539	create date:2009/04/02 | first author:Boërio D
Docetaxel-induced peripheral neuropathy: protective effects of dihydroprogesterone and progesterone in an experimental model.	/pubmed/19335538	Roglio I, Bianchi R, Camozzi F, Carozzi V, Cervellini I, Crippa D, Lauria G, Cavaletti G, Melcangi RC.	J Peripher Nerv Syst. 2009 Mar;14(1):36-44.	J Peripher Nerv Syst. 2009	PubMed	citation	PMID:19335538	pubmed	19335538	create date:2009/04/02 | first author:Roglio I
GPI-1046 protects dorsal root ganglia from gp120-induced axonal injury by modulating store-operated calcium entry.	/pubmed/19335537	Höke A, Morris M, Haughey NJ.	J Peripher Nerv Syst. 2009 Mar;14(1):27-35.	J Peripher Nerv Syst. 2009	PubMed	citation	PMID:19335537	pubmed	19335537	create date:2009/04/02 | first author:Höke A
Immunohistochemical characterization of Renaut bodies in superficial digital nerves: further evidence supporting their perineurial cell origin.	/pubmed/19335536	Piña-Oviedo S, Del Valle L, Baquera-Heredia J, Ortiz-Hidalgo C.	J Peripher Nerv Syst. 2009 Mar;14(1):22-6.	J Peripher Nerv Syst. 2009	PubMed	citation	PMID:19335536	pubmed	19335536	create date:2009/04/02 | first author:Piña-Oviedo S
-459C>T point mutation in 5' non-coding region of human GJB1 gene is linked to X-linked Charcot-Marie-Tooth neuropathy.	/pubmed/19335535	Li M, Cheng TS, Ho PW, Chan KH, Mak W, Cheung RT, Ramsden DB, Sham PC, Song Y, Ho SL.	J Peripher Nerv Syst. 2009 Mar;14(1):14-21.	J Peripher Nerv Syst. 2009	PubMed	citation	PMID:19335535	pubmed	19335535	create date:2009/04/02 | first author:Li M
Prevalence of diabetic peripheral neuropathy and relation to glycemic control therapies at baseline in the BARI 2D cohort.	/pubmed/19335534	Pop-Busui R, Lu J, Lopes N, Jones TL; BARI 2D Investigators.	J Peripher Nerv Syst. 2009 Mar;14(1):1-13.	J Peripher Nerv Syst. 2009	PubMed	citation	PMID:19335534	pubmed	19335534	create date:2009/04/02 | first author:Pop-Busui R
CMT1A duplication: refining the minimal adult phenotype.	/pubmed/19192073	Berciano J, Gallardo E, García A, Ramón C, Mateo I, Infante J, Rodríguez-Rodríguez E, Combarros O.	J Peripher Nerv Syst. 2008 Dec;13(4):310-2. No abstract available.	J Peripher Nerv Syst. 2008	PubMed	citation	PMID:19192073	pubmed	19192073	create date:2009/02/05 | first author:Berciano J
Two patients with CIDP deteriorated following plasma exchange.	/pubmed/19192072	Larue S, Dashi F, Demeret S, Léger JM.	J Peripher Nerv Syst. 2008 Dec;13(4):307-9. No abstract available.	J Peripher Nerv Syst. 2008	PubMed	citation	PMID:19192072	pubmed	19192072	create date:2009/02/05 | first author:Larue S
Title	URL	Description	Details	ShortDetails	Resource	Type	Identifiers	Db	EntrezUID	Properties
Pain accompanies pure motor Guillain-Barré syndrome.	/pubmed/19192071	Ruts L, Rico R, van Koningsveld R, Botero JD, Meulstee J, Gerstenbluth I, Merkies IS, van Doorn PA.	J Peripher Nerv Syst. 2008 Dec;13(4):305-6. No abstract available.	J Peripher Nerv Syst. 2008	PubMed	citation	PMID:19192071	pubmed	19192071	create date:2009/02/05 | first author:Ruts L
Diabetes mellitus exacerbates motor and sensory impairment in CMT1A.	/pubmed/19192070	Sheth S, Francies K, Siskind CE, Feely SM, Lewis RA, Shy ME.	J Peripher Nerv Syst. 2008 Dec;13(4):299-304.	J Peripher Nerv Syst. 2008	PubMed	citation	PMID:19192070	pubmed	19192070	create date:2009/02/05 | first author:Sheth S
Inhibition of inducible nitric oxide synthase reduces an acute peripheral motor neuropathy produced by dermal burn injury in mice.	/pubmed/19192069	Higashimori H, Whetzel TP, Carlsen RC.	J Peripher Nerv Syst. 2008 Dec;13(4):289-98.	J Peripher Nerv Syst. 2008	PubMed	citation	PMID:19192069	pubmed	19192069	create date:2009/02/05 | first author:Higashimori H
Short- and intermediate-term efficacy of buprenorphine TDS in chronic painful neuropathies.	/pubmed/19192068	Penza P, Campanella A, Martini A, Melli G, Lombardi R, Camozzi F, Devigili G, Lauria G.	J Peripher Nerv Syst. 2008 Dec;13(4):283-8.	J Peripher Nerv Syst. 2008	PubMed	citation	PMID:19192068	pubmed	19192068	create date:2009/02/05 | first author:Penza P
Characteristics of bortezomib- and thalidomide-induced peripheral neuropathy.	/pubmed/19192067	Chaudhry V, Cornblath DR, Polydefkis M, Ferguson A, Borrello I.	J Peripher Nerv Syst. 2008 Dec;13(4):275-82.	J Peripher Nerv Syst. 2008	PubMed	citation	PMID:19192067	pubmed	19192067	create date:2009/02/05 | first author:Chaudhry V
Role of a pre-existing neuropathy on the course of bortezomib-induced peripheral neurotoxicity.	/pubmed/19192066	Lanzani F, Mattavelli L, Frigeni B, Rossini F, Cammarota S, Petrò D, Jann S, Cavaletti G.	J Peripher Nerv Syst. 2008 Dec;13(4):267-74.	J Peripher Nerv Syst. 2008	PubMed	citation	PMID:19192066	pubmed	19192066	create date:2009/02/05 | first author:Lanzani F
What's new in paraproteinemic demyelinating neuropathy in 2007-2008?	/pubmed/19192065	Lunn M.	J Peripher Nerv Syst. 2008 Dec;13(4):264-6. Review.	J Peripher Nerv Syst. 2008	PubMed	citation	PMID:19192065	pubmed	19192065	create date:2009/02/05 | first author:Lunn M
What's new in multifocal motor neuropathy in 2007-2008?	/pubmed/19192064	Nobile-Orazio E.	J Peripher Nerv Syst. 2008 Dec;13(4):261-3. Review.	J Peripher Nerv Syst. 2008	PubMed	citation	PMID:19192064	pubmed	19192064	create date:2009/02/05 | first author:Nobile-Orazio E
What's new in chronic inflammatory demyelinating polyradiculoneuropathy in 2007-2008?	/pubmed/19192063	van Schaik IN.	J Peripher Nerv Syst. 2008 Dec;13(4):258-60. Review.	J Peripher Nerv Syst. 2008	PubMed	citation	PMID:19192063	pubmed	19192063	create date:2009/02/05 | first author:van Schaik IN
Inflammatory Neuropathy Consortium: Report of a meeting held on 4-6 July 2008, Bâtiment Babinski, Hôpital de la Salpêtrière, Paris, France.	/pubmed/19192062	Hughes RA, Cornblath DR.	J Peripher Nerv Syst. 2008 Dec;13(4):255-7.	J Peripher Nerv Syst. 2008	PubMed	citation	PMID:19192062	pubmed	19192062	create date:2009/02/05 | first author:Hughes RA
Hereditary amyloid neuropathy by transthyretin Val107 mutation in a patient of African origin.	/pubmed/18844793	Cassereau J, Lavigne C, Letournel F, Ghali A, Verny C, Dubas F, Devière F, Nicolas G.	J Peripher Nerv Syst. 2008 Sep;13(3):251-4. No abstract available.	J Peripher Nerv Syst. 2008	PubMed	citation	PMID:18844793	pubmed	18844793	create date:2008/10/11 | first author:Cassereau J
Hemorrhagic neuropathy associated with vasculitis.	/pubmed/18844792	Vital C, Canron MH, Vital A.	J Peripher Nerv Syst. 2008 Sep;13(3):249-50. No abstract available.	J Peripher Nerv Syst. 2008	PubMed	citation	PMID:18844792	pubmed	18844792	create date:2008/10/11 | first author:Vital C
Pioglitazone promotes peripheral nerve remyelination after crush injury through CD36 upregulation.	/pubmed/18844791	Eto M, Sumi H, Fujimura H, Yoshikawa H, Sakoda S.	J Peripher Nerv Syst. 2008 Sep;13(3):242-8.	J Peripher Nerv Syst. 2008	PubMed	citation	PMID:18844791	pubmed	18844791	create date:2008/10/11 | first author:Eto M
Neurophysiologic abnormalities in children with Charcot-Marie-Tooth disease type 1A.	/pubmed/18844790	Yiu EM, Burns J, Ryan MM, Ouvrier RA.	J Peripher Nerv Syst. 2008 Sep;13(3):236-41.	J Peripher Nerv Syst. 2008	PubMed	citation	PMID:18844790	pubmed	18844790	create date:2008/10/11 | first author:Yiu EM
C5 inhibitor rEV576 protects against neural injury in an in vitro mouse model of Miller Fisher syndrome.	/pubmed/18844789	Halstead SK, Humphreys PD, Zitman FM, Hamer J, Plomp JJ, Willison HJ.	J Peripher Nerv Syst. 2008 Sep;13(3):228-35.	J Peripher Nerv Syst. 2008	PubMed	citation	PMID:18844789	pubmed	18844789	create date:2008/10/11 | first author:Halstead SK
The Utah Early Neuropathy Scale: a sensitive clinical scale for early sensory predominant neuropathy.	/pubmed/18844788	Singleton JR, Bixby B, Russell JW, Feldman EL, Peltier A, Goldstein J, Howard J, Smith AG.	J Peripher Nerv Syst. 2008 Sep;13(3):218-27.	J Peripher Nerv Syst. 2008	PubMed	citation	PMID:18844788	pubmed	18844788	create date:2008/10/11 | first author:Singleton JR
Muscle performance relates to physical function and quality of life in long-term chronic inflammatory demyelinating polyradiculoneuropathy.	/pubmed/18844787	Harbo T, Andersen H, Overgaard K, Jakobsen J.	J Peripher Nerv Syst. 2008 Sep;13(3):208-17.	J Peripher Nerv Syst. 2008	PubMed	citation	PMID:18844787	pubmed	18844787	create date:2008/10/11 | first author:Harbo T
Costimulation blockade in transplantation of nerve allografts: long-term effects.	/pubmed/18844786	Kvist M, Kanje M, Ekberg H, Corbascio M, Dahlin LB.	J Peripher Nerv Syst. 2008 Sep;13(3):200-7.	J Peripher Nerv Syst. 2008	PubMed	citation	PMID:18844786	pubmed	18844786	create date:2008/10/11 | first author:Kvist M
Small Rho GTPases are key regulators of peripheral nerve biology in health and disease.	/pubmed/18844785	Krause S, Stendel C, Senderek J, Relvas JB, Suter U.	J Peripher Nerv Syst. 2008 Sep;13(3):188-99. Review.	J Peripher Nerv Syst. 2008	PubMed	citation	PMID:18844785	pubmed	18844785	create date:2008/10/11 | first author:Krause S
2007 impact factor for the Journal of the Peripheral Nervous System: 2.943.	/pubmed/18844784	Cornblath DR.	J Peripher Nerv Syst. 2008 Sep;13(3):187. No abstract available.	J Peripher Nerv Syst. 2008	PubMed	citation	PMID:18844784	pubmed	18844784	create date:2008/10/11 | first author:Cornblath DR
Linezolid-associated small-fiber neuropathy.	/pubmed/18601662	Heckmann JG, Dütsch M, Schwab S.	J Peripher Nerv Syst. 2008 Jun;13(2):157-8. No abstract available.	J Peripher Nerv Syst. 2008	PubMed	citation	PMID:18601662	pubmed	18601662	create date:2008/07/08 | first author:Heckmann JG
Isolated granulocytic sarcoma presenting as a brachial plexopathy.	/pubmed/18601661	Mauermann ML, Angius D, Spinner RJ, Letendre LJ, Amrami KK, Dyck PJ.	J Peripher Nerv Syst. 2008 Jun;13(2):153-6. No abstract available.	J Peripher Nerv Syst. 2008	PubMed	citation	PMID:18601661	pubmed	18601661	create date:2008/07/08 | first author:Mauermann ML
Genetic screening for familial amyloid polyneuropathy in patients with idiopathic carpal tunnel syndrome.	/pubmed/18601660	Valentino P, Pirritano D, Bono F, Quattrone A, Muglia M, Nisticò R, Liguori M, Citrigno L, Quattrone A, Aguglia U, Aguglia U, Branca D.	J Peripher Nerv Syst. 2008 Jun;13(2):151-2. No abstract available.	J Peripher Nerv Syst. 2008	PubMed	citation	PMID:18601660	pubmed	18601660	create date:2008/07/08 | first author:Valentino P
Non-senile wild-type transthyretin systemic amyloidosis presenting as bilateral carpal tunnel syndrome.	/pubmed/18601659	Kodaira M, Sekijima Y, Tojo K, Tsuchiya A, Yazaki M, Ikeda S, Sekijima Y, Hoshii Y, Tachibana S.	J Peripher Nerv Syst. 2008 Jun;13(2):148-50. No abstract available.	J Peripher Nerv Syst. 2008	PubMed	citation	PMID:18601659	pubmed	18601659	create date:2008/07/08 | first author:Kodaira M
Outcome measures in immune-mediated neuropathies: the need to standardize their use and to understand the clinimetric essentials.	/pubmed/18601658	van Nes SI, Faber CG, Merkies IS.	J Peripher Nerv Syst. 2008 Jun;13(2):136-47. Review.	J Peripher Nerv Syst. 2008	PubMed	citation	PMID:18601658	pubmed	18601658	create date:2008/07/08 | first author:van Nes SI
Novel signals controlling embryonic Schwann cell development, myelination and dedifferentiation.	/pubmed/18601657	Mirsky R, Woodhoo A, Parkinson DB, Arthur-Farraj P, Bhaskaran A, Jessen KR.	J Peripher Nerv Syst. 2008 Jun;13(2):122-35. Review.	J Peripher Nerv Syst. 2008	PubMed	citation	PMID:18601657	pubmed	18601657	create date:2008/07/08 | first author:Mirsky R
Diabetic neuropathies: components of etiology.	/pubmed/18601656	Tomlinson DR, Gardiner NJ.	J Peripher Nerv Syst. 2008 Jun;13(2):112-21. Review.	J Peripher Nerv Syst. 2008	PubMed	citation	PMID:18601656	pubmed	18601656	create date:2008/07/08 | first author:Tomlinson DR
Treating nerves: a call to arms.	/pubmed/18601655	Hughes RA.	J Peripher Nerv Syst. 2008 Jun;13(2):105-11. Review.	J Peripher Nerv Syst. 2008	PubMed	citation	PMID:18601655	pubmed	18601655	create date:2008/07/08 | first author:Hughes RA
Nerve biopsy is still very useful: a personal view.	/pubmed/18346236	Vital C, Vallat JM, Vital A.	J Peripher Nerv Syst. 2008 Mar;13(1):103-4. No abstract available.	J Peripher Nerv Syst. 2008	PubMed	citation	PMID:18346236	pubmed	18346236	create date:2008/03/19 | first author:Vital C
Measurement of forelimb function by digital video motion analysis in rat nerve transection models.	/pubmed/18346235	Wang H, Spinner RJ, Sorenson EJ, Windebank AJ.	J Peripher Nerv Syst. 2008 Mar;13(1):92-102.	J Peripher Nerv Syst. 2008	PubMed	citation	PMID:18346235	pubmed	18346235	create date:2008/03/19 | first author:Wang H
Diagnostic value of sural nerve biopsy in patients with suspected Borrelia neuropathy.	/pubmed/18346234	Schäfers M, Neukirchen S, Toyka KV, Sommer C.	J Peripher Nerv Syst. 2008 Mar;13(1):81-91.	J Peripher Nerv Syst. 2008	PubMed	citation	PMID:18346234	pubmed	18346234	create date:2008/03/19 | first author:Schäfers M
High- and low-frequency transcutaneous electrical nerve stimulation delay sciatic nerve regeneration after crush lesion in the mouse.	/pubmed/18346233	Baptista AF, Gomes JR, Oliveira JT, Santos SM, Vannier-Santos MA, Martinez AM.	J Peripher Nerv Syst. 2008 Mar;13(1):71-80.	J Peripher Nerv Syst. 2008	PubMed	citation	PMID:18346233	pubmed	18346233	create date:2008/03/19 | first author:Baptista AF
Correlation between clinical/neurophysiological findings and quality of life in Charcot-Marie-Tooth type 1A.	/pubmed/18346232	Padua L, Shy ME, Aprile I, Cavallaro T, Pareyson D, Quattrone A, Rizzuto N, Vita G, Tonali P, Schenone A.	J Peripher Nerv Syst. 2008 Mar;13(1):64-70.	J Peripher Nerv Syst. 2008	PubMed	citation	PMID:18346232	pubmed	18346232	create date:2008/03/19 | first author:Padua L
Impairment of circulating CD4+CD25+ regulatory T cells in patients with chronic inflammatory demyelinating polyradiculoneuropathy.	/pubmed/18346231	Chi LJ, Wang HB, Wang WZ.	J Peripher Nerv Syst. 2008 Mar;13(1):54-63.	J Peripher Nerv Syst. 2008	PubMed	citation	PMID:18346231	pubmed	18346231	create date:2008/03/19 | first author:Chi LJ
Lower touch sensibility in the extremities of healthy Indians: further deterioration with age.	/pubmed/18346230	Jain S, Muzzafarullah S, Peri S, Ellanti R, Moorthy K, Nath I.	J Peripher Nerv Syst. 2008 Mar;13(1):47-53.	J Peripher Nerv Syst. 2008	PubMed	citation	PMID:18346230	pubmed	18346230	create date:2008/03/19 | first author:Jain S
Chemotherapy-induced neuropathy.	/pubmed/18346229	Windebank AJ, Grisold W.	J Peripher Nerv Syst. 2008 Mar;13(1):27-46. Review.	J Peripher Nerv Syst. 2008	PubMed	citation	PMID:18346229	pubmed	18346229	create date:2008/03/19 | first author:Windebank AJ
Assessment of nerve excitability in toxic and metabolic neuropathies.	/pubmed/18346228	Krishnan AV, Lin CS, Park SB, Kiernan MC.	J Peripher Nerv Syst. 2008 Mar;13(1):7-26. Review.	J Peripher Nerv Syst. 2008	PubMed	citation	PMID:18346228	pubmed	18346228	create date:2008/03/19 | first author:Krishnan AV
National Institute of Neurological Disorders and Stroke (NINDS): advances in understanding and treating neuropathy, 24-25 October 2006; Bethesda, Maryland.	/pubmed/18346227	Feldman EL, Cornblath DR, Porter J, Dworkin R, Scherer S; Attendees of the NIH Peripheral Neuropathy Conference.	J Peripher Nerv Syst. 2008 Mar;13(1):1-6.	J Peripher Nerv Syst. 2008	PubMed	citation	PMID:18346227	pubmed	18346227	create date:2008/03/19 | first author:Feldman EL
Transient hypertrichosis in a patient with Guillain-Barré syndrome.	/pubmed/18042141	Ruts L, van Doorn PA, Blankevoort JP, Prens EP.	J Peripher Nerv Syst. 2007 Dec;12(4):290-2. No abstract available.	J Peripher Nerv Syst. 2007	PubMed	citation	PMID:18042141	pubmed	18042141	create date:2007/11/29 | first author:Ruts L
Hemorrhagic polyneuropathy in idiopathic thrombocytopenic purpura.	/pubmed/18042140	Moon JS, Dyck PJ, Engelstad JK, Witt LV, Dyck PJ, Letendre L.	J Peripher Nerv Syst. 2007 Dec;12(4):286-9. No abstract available.	J Peripher Nerv Syst. 2007	PubMed	citation	PMID:18042140	pubmed	18042140	create date:2007/11/29 | first author:Moon JS
Incidence of Guillain-Barré syndrome in Germany.	/pubmed/18042139	Lehmann HC, Köhne A, Meyer zu Hörste G, Kieseier BC.	J Peripher Nerv Syst. 2007 Dec;12(4):285. No abstract available.	J Peripher Nerv Syst. 2007	PubMed	citation	PMID:18042139	pubmed	18042139	create date:2007/11/29 | first author:Lehmann HC
Modulation of intracellular calcium influences capsaicin-induced currents of TRPV-1 and voltage-activated channel currents in nociceptive neurones.	/pubmed/18042138	Hagenacker T, Büsselberg D.	J Peripher Nerv Syst. 2007 Dec;12(4):277-84.	J Peripher Nerv Syst. 2007	PubMed	citation	PMID:18042138	pubmed	18042138	create date:2007/11/29 | first author:Hagenacker T
Interleukin-10 reduces scarring and enhances regeneration at a site of sciatic nerve repair.	/pubmed/18042137	Atkins S, Loescher AR, Boissonade FM, Smith KG, Occleston N, O'Kane S, Ferguson MW, Robinson PP.	J Peripher Nerv Syst. 2007 Dec;12(4):269-76.	J Peripher Nerv Syst. 2007	PubMed	citation	PMID:18042137	pubmed	18042137	create date:2007/11/29 | first author:Atkins S
Diabetes does not accelerate neuronal loss following nerve injury.	/pubmed/18042136	Severinsen K, Jakobsen J.	J Peripher Nerv Syst. 2007 Dec;12(4):262-8.	J Peripher Nerv Syst. 2007	PubMed	citation	PMID:18042136	pubmed	18042136	create date:2007/11/29 | first author:Severinsen K
Selective changes in nocifensive behavior despite normal cutaneous axon innervation in leptin receptor-null mutant (db/db) mice.	/pubmed/18042135	Wright DE, Johnson MS, Arnett MG, Smittkamp SE, Ryals JM.	J Peripher Nerv Syst. 2007 Dec;12(4):250-61.	J Peripher Nerv Syst. 2007	PubMed	citation	PMID:18042135	pubmed	18042135	create date:2007/11/29 | first author:Wright DE
Axonal Guillain-Barré syndrome: carbohydrate mimicry and pathophysiology.	/pubmed/18042134	Yuki N, Kuwabara S.	J Peripher Nerv Syst. 2007 Dec;12(4):238-49. Review.	J Peripher Nerv Syst. 2007	PubMed	citation	PMID:18042134	pubmed	18042134	create date:2007/11/29 | first author:Yuki N
Abstracts of the 2007 Meeting of the Peripheral Nerve Society, July 14-18, 2007, Snowbird, Utah, USA.	/pubmed/17661877	[No authors listed]	J Peripher Nerv Syst. 2007 Jul;12 Suppl 1:1-97. No abstract available.	J Peripher Nerv Syst. 2007	PubMed	citation	PMID:17661877	pubmed	17661877	create date:2007/10/31
Multicentre study of peroneal mononeuropathy: multiperspective follow-up of nonsurgical cases.	/pubmed/17868251	Aprile I, Caliandro P, Foschini M, Di Stasio E, Padua L; Italian CTS and other Entrapments Study Group, Mondelli M.	J Peripher Nerv Syst. 2007 Sep;12(3):232-3. No abstract available.	J Peripher Nerv Syst. 2007	PubMed	citation	PMID:17868251	pubmed	17868251	create date:2007/09/18 | first author:Aprile I
Diagnostic role of deep tendon reflex latency measurement in small-fiber neuropathy.	/pubmed/17868250	Sharma KR, Saadia D, Facca AG, Resnick S, Ayyar DR.	J Peripher Nerv Syst. 2007 Sep;12(3):223-31.	J Peripher Nerv Syst. 2007	PubMed	citation	PMID:17868250	pubmed	17868250	create date:2007/09/18 | first author:Sharma KR
Two-dimensional digital video ankle motion analysis for assessment of function in the rat sciatic nerve model.	/pubmed/17868249	de Ruiter GC, Spinner RJ, Alaid AO, Koch AJ, Wang H, Malessy MJ, Currier BL, Yaszemski MJ, Kaufman KR, Windebank AJ.	J Peripher Nerv Syst. 2007 Sep;12(3):216-22.	J Peripher Nerv Syst. 2007	PubMed	citation	PMID:17868249	pubmed	17868249	create date:2007/09/18 | first author:de Ruiter GC
Title	URL	Description	Details	ShortDetails	Resource	Type	Identifiers	Db	EntrezUID	Properties
The Total Neuropathy Score as an assessment tool for grading the course of chemotherapy-induced peripheral neurotoxicity: comparison with the National Cancer Institute-Common Toxicity Scale.	/pubmed/17868248	Cavaletti G, Frigeni B, Lanzani F, Piatti M, Rota S, Briani C, Zara G, Plasmati R, Pastorelli F, Caraceni A, Pace A, Manicone M, Lissoni A, Colombo N, Bianchi G, Zanna C; Italian NETox Group.	J Peripher Nerv Syst. 2007 Sep;12(3):210-5.	J Peripher Nerv Syst. 2007	PubMed	citation	PMID:17868248	pubmed	17868248	create date:2007/09/18 | first author:Cavaletti G
Morphometric aspects of peripheral nerves in adults and the elderly.	/pubmed/17868247	Moriyama H, Amano K, Itoh M, Shimada K, Otsuka N.	J Peripher Nerv Syst. 2007 Sep;12(3):205-9.	J Peripher Nerv Syst. 2007	PubMed	citation	PMID:17868247	pubmed	17868247	create date:2007/09/18 | first author:Moriyama H
Expression of metalloproteinases (MMP-2, MMP-9, and TACE) and TNF-alpha in the nerves of leprosy patients.	/pubmed/17868246	Teles RM, Antunes SL, Jardim MR, Oliveira AL, Nery JA, Sales AM, Sampaio EP, Shubayev V, Sarno EN.	J Peripher Nerv Syst. 2007 Sep;12(3):195-204.	J Peripher Nerv Syst. 2007	PubMed	citation	PMID:17868246	pubmed	17868246	create date:2007/09/18 | first author:Teles RM
Emerging role of mitogen-activated protein kinases in peripheral neuropathies.	/pubmed/17868245	Cavaletti G, Miloso M, Nicolini G, Scuteri A, Tredici G.	J Peripher Nerv Syst. 2007 Sep;12(3):175-94. Review.	J Peripher Nerv Syst. 2007	PubMed	citation	PMID:17868245	pubmed	17868245	create date:2007/09/18 | first author:Cavaletti G
Guillain-Barré syndrome after combined CHOP and rituximab therapy in non-Hodgkin lymphoma.	/pubmed/17565540	Terenghi F, Ardolino G, Nobile-Orazio E.	J Peripher Nerv Syst. 2007 Jun;12(2):142-3. No abstract available.	J Peripher Nerv Syst. 2007	PubMed	citation	PMID:17565540	pubmed	17565540	create date:2007/06/15 | first author:Terenghi F
Are platinum-based chemotherapeutic drugs safe for patients with Charcot-Marie-Tooth disease?	/pubmed/17565539	Yerushalmi R, Levi I, Wygoda M, Ifergane G, Wirguin I.	J Peripher Nerv Syst. 2007 Jun;12(2):139-41. No abstract available.	J Peripher Nerv Syst. 2007	PubMed	citation	PMID:17565539	pubmed	17565539	create date:2007/06/15 | first author:Yerushalmi R
Orchestration of the inflammatory response in ischemia-reperfusion injury.	/pubmed/17565538	Iida H, Schmeichel AM, Wang Y, Schmelzer JD, Low PA.	J Peripher Nerv Syst. 2007 Jun;12(2):131-8.	J Peripher Nerv Syst. 2007	PubMed	citation	PMID:17565538	pubmed	17565538	create date:2007/06/15 | first author:Iida H
Immortalization and characterization of a nociceptive dorsal root ganglion sensory neuronal line.	/pubmed/17565537	Chen W, Mi R, Haughey N, Oz M, Höke A.	J Peripher Nerv Syst. 2007 Jun;12(2):121-30.	J Peripher Nerv Syst. 2007	PubMed	citation	PMID:17565537	pubmed	17565537	create date:2007/06/15 | first author:Chen W
Evaluation of the long-term regenerative potential in an experimental nerve amputee model.	/pubmed/17565536	Lago N, Navarro X.	J Peripher Nerv Syst. 2007 Jun;12(2):108-20.	J Peripher Nerv Syst. 2007	PubMed	citation	PMID:17565536	pubmed	17565536	create date:2007/06/15 | first author:Lago N
Predictors of response to rituximab in patients with neuropathy and anti-myelin associated glycoprotein immunoglobulin M.	/pubmed/17565535	Benedetti L, Briani C, Grandis M, Vigo T, Gobbi M, Ghiglione E, Carpo M, Cocito D, Caporale CM, Sormani MP, Mancardi GL, Nobile-Orazio E, Schenone A.	J Peripher Nerv Syst. 2007 Jun;12(2):102-7.	J Peripher Nerv Syst. 2007	PubMed	citation	PMID:17565535	pubmed	17565535	create date:2007/06/15 | first author:Benedetti L
Evaluation of cutaneous autonomic innervation in idiopathic sensory small-fiber neuropathy.	/pubmed/17565534	Dabby R, Vaknine H, Gilad R, Djaldetti R, Sadeh M.	J Peripher Nerv Syst. 2007 Jun;12(2):98-101.	J Peripher Nerv Syst. 2007	PubMed	citation	PMID:17565534	pubmed	17565534	create date:2007/06/15 | first author:Dabby R
Proximal pain in patients with carpal tunnel syndrome: a clinical-neurophysiological study.	/pubmed/17565533	Zanette G, Marani S, Tamburin S.	J Peripher Nerv Syst. 2007 Jun;12(2):91-7.	J Peripher Nerv Syst. 2007	PubMed	citation	PMID:17565533	pubmed	17565533	create date:2007/06/15 | first author:Zanette G
Immunomodulation by costimulation blockade inhibits rejection of nerve allografts.	/pubmed/17565532	Kvist M, Lemplesis V, Kanje M, Ekberg H, Corbascio M, Dahlin LB.	J Peripher Nerv Syst. 2007 Jun;12(2):83-90.	J Peripher Nerv Syst. 2007	PubMed	citation	PMID:17565532	pubmed	17565532	create date:2007/06/15 | first author:Kvist M
Nerve conduits and growth factor delivery in peripheral nerve repair.	/pubmed/17565531	Pfister LA, Papaloïzos M, Merkle HP, Gander B.	J Peripher Nerv Syst. 2007 Jun;12(2):65-82. Review.	J Peripher Nerv Syst. 2007	PubMed	citation	PMID:17565531	pubmed	17565531	create date:2007/06/15 | first author:Pfister LA
Novel presentation of intraneural nodular fasciitis of the sciatic nerve.	/pubmed/17374106	Parrett BM, Orgill DP, Marsee DK, Freedman AS, Raut CP.	J Peripher Nerv Syst. 2007 Mar;12(1):61-3. No abstract available.	J Peripher Nerv Syst. 2007	PubMed	citation	PMID:17374106	pubmed	17374106	create date:2007/03/22 | first author:Parrett BM
Peripheral nerve involvement in lymphoma: the meninges as the crucial barrier between meningoradicular spread and neurolymphomatosis.	/pubmed/17374105	Grisold W, Klimpfinger M, Maehr B, Pont J, Struhal W, Urbanits S, Vass A, Vesely M.	J Peripher Nerv Syst. 2007 Mar;12(1):58-60. No abstract available.	J Peripher Nerv Syst. 2007	PubMed	citation	PMID:17374105	pubmed	17374105	create date:2007/03/22 | first author:Grisold W
Polio and ageing: comment on article by Sorenson et al.	/pubmed/17374103	Bridgens R.	J Peripher Nerv Syst. 2007 Mar;12(1):56; author reply 57. No abstract available.	J Peripher Nerv Syst. 2007	PubMed	citation	PMID:17374103	pubmed	17374103	create date:2007/03/22 | first author:Bridgens R
Mathematical errors: comment on article by Sorenson et al.	/pubmed/17374102	Matheson M.	J Peripher Nerv Syst. 2007 Mar;12(1):54-5; author reply 57. No abstract available.	J Peripher Nerv Syst. 2007	PubMed	citation	PMID:17374102	pubmed	17374102	create date:2007/03/22 | first author:Matheson M
Restless legs syndrome in diabetic neuropathy: a frequent manifestation of small fiber neuropathy.	/pubmed/17374101	Gemignani F, Brindani F, Vitetta F, Marbini A, Calzetti S.	J Peripher Nerv Syst. 2007 Mar;12(1):50-3.	J Peripher Nerv Syst. 2007	PubMed	citation	PMID:17374101	pubmed	17374101	create date:2007/03/22 | first author:Gemignani F
Regeneration of baroafferents after implantation into different vessels.	/pubmed/17374100	Stevens MF, Hermanns H, Freynhagen R, Novotny GE, Lipfert P.	J Peripher Nerv Syst. 2007 Mar;12(1):40-9.	J Peripher Nerv Syst. 2007	PubMed	citation	PMID:17374100	pubmed	17374100	create date:2007/03/22 | first author:Stevens MF
830 nm laser irradiation induces varicosity formation, reduces mitochondrial membrane potential and blocks fast axonal flow in small and medium diameter rat dorsal root ganglion neurons: implications for the analgesic effects of 830 nm laser.	/pubmed/17374099	Chow RT, David MA, Armati PJ.	J Peripher Nerv Syst. 2007 Mar;12(1):28-39.	J Peripher Nerv Syst. 2007	PubMed	citation	PMID:17374099	pubmed	17374099	create date:2007/03/22 | first author:Chow RT
Characterization of tests of functional recovery after median and ulnar nerve injury and repair in the rat forelimb.	/pubmed/17374098	Galtrey CM, Fawcett JW.	J Peripher Nerv Syst. 2007 Mar;12(1):11-27.	J Peripher Nerv Syst. 2007	PubMed	citation	PMID:17374098	pubmed	17374098	create date:2007/03/22 | first author:Galtrey CM
Characterization of a monoclonal antibody specific for human peripheral myelin protein 22 and its use in immunohistochemical studies of the fetal and adult nervous system.	/pubmed/17374097	Gregson NA, Zhang G, Pritchard J, Wang A, Sanvito L, Hayday AC, Hughes RA.	J Peripher Nerv Syst. 2007 Mar;12(1):2-10.	J Peripher Nerv Syst. 2007	PubMed	citation	PMID:17374097	pubmed	17374097	create date:2007/03/22 | first author:Gregson NA
Steroid-responsive demyelinating motor neuropathy with conduction block associated with hepatitis C infection and treatment with interferon alpha.	/pubmed/17117944	Couto M, Conceição I, de Carvalho M.	J Peripher Nerv Syst. 2006 Dec;11(4):353-4. No abstract available.	J Peripher Nerv Syst. 2006	PubMed	citation	PMID:17117944	pubmed	17117944	create date:2006/11/23 | first author:Couto M
Isolated amyloidosis presenting with lumbosacral radiculoplexopathy: description of two cases and pathogenic review.	/pubmed/17117943	Ladha SS, Dyck PJ, Spinner RJ, Perez DG, Zeldenrust SR, Amrami KK, Solomon A, Klein CJ.	J Peripher Nerv Syst. 2006 Dec;11(4):346-52.	J Peripher Nerv Syst. 2006	PubMed	citation	PMID:17117943	pubmed	17117943	create date:2006/11/23 | first author:Ladha SS
Artemin has potent neurotrophic actions on injured C-fibres.	/pubmed/17117942	Bennett DL, Boucher TJ, Michael GJ, Popat RJ, Malcangio M, Averill SA, Poulsen KT, Priestley JV, Shelton DL, McMahon SB.	J Peripher Nerv Syst. 2006 Dec;11(4):330-45.	J Peripher Nerv Syst. 2006	PubMed	citation	PMID:17117942	pubmed	17117942	create date:2006/11/23 | first author:Bennett DL
Dose of intravenous immunoglobulins in chronic inflammatory demyelinating polyneuropathy.	/pubmed/17117941	Rajabally YA, Seow H, Wilson P.	J Peripher Nerv Syst. 2006 Dec;11(4):325-9.	J Peripher Nerv Syst. 2006	PubMed	citation	PMID:17117941	pubmed	17117941	create date:2006/11/23 | first author:Rajabally YA
Expression of the antioxidant enzyme peroxiredoxin 5 in the human peripheral nervous system.	/pubmed/17117940	Lu JL, Vallat JM, Pollard JD, Knoops B, Ouvrier R.	J Peripher Nerv Syst. 2006 Dec;11(4):318-24.	J Peripher Nerv Syst. 2006	PubMed	citation	PMID:17117940	pubmed	17117940	create date:2006/11/23 | first author:Lu JL
Nerve root degeneration and regeneration by intrathecal phenol in rats: a morphologic approach.	/pubmed/17117939	Romero-Figueroa S, Aldrete JA, Martínez-Cruz A, Orozco S, Castillo S, Castillo-Henkel C, Guízar-Sahagún G.	J Peripher Nerv Syst. 2006 Dec;11(4):310-7.	J Peripher Nerv Syst. 2006	PubMed	citation	PMID:17117939	pubmed	17117939	create date:2006/11/23 | first author:Romero-Figueroa S
Acute heroin-related neuropathy.	/pubmed/17117938	Dabby R, Djaldetti R, Gilad R, Herman O, Frand J, Sadeh M, Watemberg N.	J Peripher Nerv Syst. 2006 Dec;11(4):304-9.	J Peripher Nerv Syst. 2006	PubMed	citation	PMID:17117938	pubmed	17117938	create date:2006/11/23 | first author:Dabby R
Altered pain behavior and regeneration after nerve injury in TNF receptor deficient mice.	/pubmed/17117937	Vogel C, Stallforth S, Sommer C.	J Peripher Nerv Syst. 2006 Dec;11(4):294-303.	J Peripher Nerv Syst. 2006	PubMed	citation	PMID:17117937	pubmed	17117937	create date:2006/11/23 | first author:Vogel C
The effect of antibodies to TGF-beta1 and TGF-beta2 at a site of sciatic nerve repair.	/pubmed/17117936	Atkins S, Smith KG, Loescher AR, Boissonade FM, Ferguson MW, Robinson PP.	J Peripher Nerv Syst. 2006 Dec;11(4):286-93.	J Peripher Nerv Syst. 2006	PubMed	citation	PMID:17117936	pubmed	17117936	create date:2006/11/23 | first author:Atkins S
Novel sites of aldose reductase immunolocalization in normal and streptozotocin-diabetic rats.	/pubmed/17117935	Jiang Y, Calcutt NA, Ramos KM, Mizisin AP.	J Peripher Nerv Syst. 2006 Dec;11(4):274-85. Erratum in: J Peripher Nerv Syst. 2007 Mar;12(1):64. Rames, Khara M [corrected to Ramos, Khara M].	J Peripher Nerv Syst. 2006	PubMed	citation	PMID:17117935	pubmed	17117935	create date:2006/11/23 | first author:Jiang Y
Expression of capsaicin receptor immunoreactivity in human peripheral nervous system and in painful neuropathies.	/pubmed/16930289	Lauria G, Morbin M, Lombardi R, Capobianco R, Camozzi F, Pareyson D, Manconi M, Geppetti P.	J Peripher Nerv Syst. 2006 Sep;11(3):262-71.	J Peripher Nerv Syst. 2006	PubMed	citation	PMID:16930289	pubmed	16930289	create date:2006/08/26 | first author:Lauria G
An experimental model of peripheral neuropathy induced in rats by Karwinskia humboldtiana (buckthorn) fruit.	/pubmed/16930288	Salazar-Leal ME, Flores MS, Sepulveda-Saavedra J, Romero-Diaz VJ, Becerra-Verdin EM, Tamez-Rodriguez VA, Martinez HR, Piñeyro-Lopez A, Bermudez MV.	J Peripher Nerv Syst. 2006 Sep;11(3):253-61.	J Peripher Nerv Syst. 2006	PubMed	citation	PMID:16930288	pubmed	16930288	create date:2006/08/26 | first author:Salazar-Leal ME
Dorsal sural nerve conduction study in vitamin B(12) deficiency with megaloblastic anemia.	/pubmed/16930287	Turgut B, Turgut N, Akpinar S, Balci K, Pamuk GE, Tekgündüz E, Demir M.	J Peripher Nerv Syst. 2006 Sep;11(3):247-52.	J Peripher Nerv Syst. 2006	PubMed	citation	PMID:16930287	pubmed	16930287	create date:2006/08/26 | first author:Turgut B
Electrophysiological findings in a cohort of old polio survivors.	/pubmed/16930286	Sorenson EJ, Daube JR, Windebank AJ.	J Peripher Nerv Syst. 2006 Sep;11(3):241-6.	J Peripher Nerv Syst. 2006	PubMed	citation	PMID:16930286	pubmed	16930286	create date:2006/08/26 | first author:Sorenson EJ
Nociceptin and its receptor in rat dorsal root ganglion neurons in neuropathic and inflammatory pain models: implications on pain processing.	/pubmed/16930285	Chen Y, Sommer C.	J Peripher Nerv Syst. 2006 Sep;11(3):232-40.	J Peripher Nerv Syst. 2006	PubMed	citation	PMID:16930285	pubmed	16930285	create date:2006/08/26 | first author:Chen Y
Is a novel I214M substitution in the NEFL gene a cause of Charcot-Marie-Tooth disease? Functional analysis using cell culture models.	/pubmed/16930284	Kabzińska D, Perez-Olle R, Goryunov D, Drac H, Ryniewicz B, Hausmanowa-Petrusewicz I, Kochański A, Liem RK.	J Peripher Nerv Syst. 2006 Sep;11(3):225-31.	J Peripher Nerv Syst. 2006	PubMed	citation	PMID:16930284	pubmed	16930284	create date:2006/08/26 | first author:Kabzińska D
Rho-kinase inhibition enhances axonal regeneration after peripheral nerve injury.	/pubmed/16930283	Hiraga A, Kuwabara S, Doya H, Kanai K, Fujitani M, Taniguchi J, Arai K, Mori M, Hattori T, Yamashita T.	J Peripher Nerv Syst. 2006 Sep;11(3):217-24.	J Peripher Nerv Syst. 2006	PubMed	citation	PMID:16930283	pubmed	16930283	create date:2006/08/26 | first author:Hiraga A
Evidence for direct axonal toxicity in vincristine neuropathy.	/pubmed/16930282	Silva A, Wang Q, Wang M, Ravula SK, Glass JD.	J Peripher Nerv Syst. 2006 Sep;11(3):211-6.	J Peripher Nerv Syst. 2006	PubMed	citation	PMID:16930282	pubmed	16930282	create date:2006/08/26 | first author:Silva A
Three-year inhibition of aldose reductase on development of symptomatic neuropathy in diabetic patients.	/pubmed/16787519	Baba M, Kimura K, Suda T, Yagihashi S; Aomori Diabetic Study (ADNS) Group.	J Peripher Nerv Syst. 2006 Jun;11(2):176-8. No abstract available.	J Peripher Nerv Syst. 2006	PubMed	citation	PMID:16787519	pubmed	16787519	create date:2006/06/22 | first author:Baba M
Clinical and electrophysiological evaluation of peripheral neuropathy in rheumatoid arthritis.	/pubmed/16787518	Albani G, Ravaglia S, Cavagna L, Caporali R, Montecucco C, Mauro A.	J Peripher Nerv Syst. 2006 Jun;11(2):174-5. No abstract available.	J Peripher Nerv Syst. 2006	PubMed	citation	PMID:16787518	pubmed	16787518	create date:2006/06/22 | first author:Albani G
Steroid responsive small nerve fibre neuropathy: comment on article by Dabby et al.	/pubmed/16787516	Wilder-Smith EP.	J Peripher Nerv Syst. 2006 Jun;11(2):172; author reply 173. No abstract available.	J Peripher Nerv Syst. 2006	PubMed	citation	PMID:16787516	pubmed	16787516	create date:2006/06/22 | first author:Wilder-Smith EP
Nerve injuries following intramuscular injections: a clinical and neurophysiological study from Northwest India.	/pubmed/16787515	Pandian JD, Bose S, Daniel V, Singh Y, Abraham AP.	J Peripher Nerv Syst. 2006 Jun;11(2):165-71.	J Peripher Nerv Syst. 2006	PubMed	citation	PMID:16787515	pubmed	16787515	create date:2006/06/22 | first author:Pandian JD
Galanin receptor expression in cultured human keratinocytes and in normal human skin.	/pubmed/16787514	Dallos A, Kiss M, Polyánka H, Dobozy A, Kemény L, Husz S.	J Peripher Nerv Syst. 2006 Jun;11(2):156-64.	J Peripher Nerv Syst. 2006	PubMed	citation	PMID:16787514	pubmed	16787514	create date:2006/06/22 | first author:Dallos A
SIMPLE mutation analysis in dominant demyelinating Charcot-Marie-Tooth disease: three novel mutations.	/pubmed/16787513	Latour P, Gonnaud PM, Ollagnon E, Chan V, Perelman S, Stojkovic T, Stoll C, Vial C, Ziegler F, Vandenberghe A, Maire I.	J Peripher Nerv Syst. 2006 Jun;11(2):148-55.	J Peripher Nerv Syst. 2006	PubMed	citation	PMID:16787513	pubmed	16787513	create date:2006/06/22 | first author:Latour P
Collateral sprouting of human epidermal nerve fibers following intracutaneous axotomy.	/pubmed/16787512	Hahn K, Sirdofsky M, Brown A, Ebenezer G, Hauer P, Miller C, Polydefkis M.	J Peripher Nerv Syst. 2006 Jun;11(2):142-7.	J Peripher Nerv Syst. 2006	PubMed	citation	PMID:16787512	pubmed	16787512	create date:2006/06/22 | first author:Hahn K
Multi-center assessment of the Total Neuropathy Score for chemotherapy-induced peripheral neurotoxicity.	/pubmed/16787511	Cavaletti G, Jann S, Pace A, Plasmati R, Siciliano G, Briani C, Cocito D, Padua L, Ghiglione E, Manicone M, Giussani G; Italian NETox Group.	J Peripher Nerv Syst. 2006 Jun;11(2):135-41.	J Peripher Nerv Syst. 2006	PubMed	citation	PMID:16787511	pubmed	16787511	create date:2006/06/22 | first author:Cavaletti G
Recovery of neurophysiological features with time after rat sciatic nerve repair: a magneto-neurographic study.	/pubmed/16787510	Smit X, de Kool BS, Blok JH, Visser GH, Hovius SE, van Neck JW.	J Peripher Nerv Syst. 2006 Jun;11(2):126-34.	J Peripher Nerv Syst. 2006	PubMed	citation	PMID:16787510	pubmed	16787510	create date:2006/06/22 | first author:Smit X
Title	URL	Description	Details	ShortDetails	Resource	Type	Identifiers	Db	EntrezUID	Properties
Small-fibre neuropathy in female Fabry patients: reduced allodynia and skin blood flow after topical capsaicin.	/pubmed/16787509	Moller AT, Feldt-Rasmussen U, Rasmussen AK, Sommer C, Hasholt L, Bach FW, Kølvraa S, Jensen TS.	J Peripher Nerv Syst. 2006 Jun;11(2):119-25.	J Peripher Nerv Syst. 2006	PubMed	citation	PMID:16787509	pubmed	16787509	create date:2006/06/22 | first author:Moller AT
Sex-dimorphic effects of progesterone and its reduced metabolites on gene expression of myelin proteins by rat Schwann cells.	/pubmed/16787508	Magnaghi V, Veiga S, Ballabio M, Gonzalez LC, Garcia-Segura LM, Melcangi RC.	J Peripher Nerv Syst. 2006 Jun;11(2):111-8.	J Peripher Nerv Syst. 2006	PubMed	citation	PMID:16787508	pubmed	16787508	create date:2006/06/22 | first author:Magnaghi V
Interventions for treating the posterior interosseus nerve syndrome: a systematic review of observational studies.	/pubmed/16787507	Huisstede BM, Miedema HS, van Opstal T, de Ronde MT, Kuiper JI, Verhaar JA, Koes BW.	J Peripher Nerv Syst. 2006 Jun;11(2):101-10. Review.	J Peripher Nerv Syst. 2006	PubMed	citation	PMID:16787507	pubmed	16787507	create date:2006/06/22 | first author:Huisstede BM
Bilateral meralgia paresthetica after cesarian section with epidural analgesia.	/pubmed/16519792	Paul F, Zipp F.	J Peripher Nerv Syst. 2006 Mar;11(1):98-9. No abstract available.	J Peripher Nerv Syst. 2006	PubMed	citation	PMID:16519792	pubmed	16519792	create date:2006/03/08 | first author:Paul F
New mutation of gap junction protein beta1 (GJB1) gene in X-linked hereditary motor and sensory neuropathy.	/pubmed/16519791	Umehara F, Arimura Y, Osame M, Minato S, Nakahara K.	J Peripher Nerv Syst. 2006 Mar;11(1):96-7. No abstract available.	J Peripher Nerv Syst. 2006	PubMed	citation	PMID:16519791	pubmed	16519791	create date:2006/03/08 | first author:Umehara F
Reversible multifocal conduction block in sarcoid neuropathy.	/pubmed/16519790	Suzuki C, Tomiyama M, Baba M, Jinichi N, Ogawa M, Kurahashi K, Kamijo M.	J Peripher Nerv Syst. 2006 Mar;11(1):93-5. No abstract available.	J Peripher Nerv Syst. 2006	PubMed	citation	PMID:16519790	pubmed	16519790	create date:2006/03/08 | first author:Suzuki C
Images of peripheral nerve receptors.	/pubmed/16519789	Winkelmann RK.	J Peripher Nerv Syst. 2006 Mar;11(1):92. No abstract available.	J Peripher Nerv Syst. 2006	PubMed	citation	PMID:16519789	pubmed	16519789	create date:2006/03/08 | first author:Winkelmann RK
Comment on European Federation of Neurological Societies/Peripheral Nerve Society Guideline on management of chronic inflammatory demyelinating polyradiculoneuropathy.	/pubmed/16519787	Latov N.	J Peripher Nerv Syst. 2006 Mar;11(1):88-9; author reply 90-1. No abstract available.	J Peripher Nerv Syst. 2006	PubMed	citation	PMID:16519787	pubmed	16519787	create date:2006/03/08 | first author:Latov N
JNK1 activation mediates C5b-9-induced P0 mRNA instability and P0 gene expression in Schwann cells.	/pubmed/16519786	David S, Hila S, Fosbrink M, Rus H, Koski CL.	J Peripher Nerv Syst. 2006 Mar;11(1):77-87.	J Peripher Nerv Syst. 2006	PubMed	citation	PMID:16519786	pubmed	16519786	create date:2006/03/08 | first author:David S
Acetyl-l-carnitine in the treatment of painful antiretroviral toxic neuropathy in human immunodeficiency virus patients: an open label study.	/pubmed/16519785	Osio M, Muscia F, Zampini L, Nascimbene C, Mailland E, Cargnel A, Mariani C.	J Peripher Nerv Syst. 2006 Mar;11(1):72-6.	J Peripher Nerv Syst. 2006	PubMed	citation	PMID:16519785	pubmed	16519785	create date:2006/03/08 | first author:Osio M
Circulating levels of cytokines and their modulation by intravenous immunoglobulin in multifocal motor neuropathy.	/pubmed/16519784	Terenghi F, Allaria S, Nobile-Orazio E.	J Peripher Nerv Syst. 2006 Mar;11(1):67-71.	J Peripher Nerv Syst. 2006	PubMed	citation	PMID:16519784	pubmed	16519784	create date:2006/03/08 | first author:Terenghi F
Normal expression of myelin protein zero with frame-shift mutation correlates with mild phenotype.	/pubmed/16519783	Steck AJ, Erne B, Pareyson D, Sghirlanzoni A, Taroni F, Schaeren-Wiemers N.	J Peripher Nerv Syst. 2006 Mar;11(1):61-6.	J Peripher Nerv Syst. 2006	PubMed	citation	PMID:16519783	pubmed	16519783	create date:2006/03/08 | first author:Steck AJ
Fas-mediated T-cell apoptosis is impaired in patients with chronic inflammatory demyelinating polyneuropathy.	/pubmed/16519782	Comi C, Gaviani P, Leone M, Ferretti M, Castelli L, Mesturini R, Ubezio G, Chiocchetti A, Osio M, Muscia F, Bogliun G, Corso G, Gavazzi A, Mariani C, Cantello R, Monaco F, Dianzani U.	J Peripher Nerv Syst. 2006 Mar;11(1):53-60.	J Peripher Nerv Syst. 2006	PubMed	citation	PMID:16519782	pubmed	16519782	create date:2006/03/08 | first author:Comi C
Acute steroid responsive small-fiber sensory neuropathy: a new entity?	/pubmed/16519781	Dabby R, Gilad R, Sadeh M, Lampl Y, Watemberg N.	J Peripher Nerv Syst. 2006 Mar;11(1):47-52.	J Peripher Nerv Syst. 2006	PubMed	citation	PMID:16519781	pubmed	16519781	create date:2006/03/08 | first author:Dabby R
Pathogenesis of chronic inflammatory demyelinating polyradiculoneuropathy.	/pubmed/16519780	Hughes RA, Allen D, Makowska A, Gregson NA.	J Peripher Nerv Syst. 2006 Mar;11(1):30-46. Review.	J Peripher Nerv Syst. 2006	PubMed	citation	PMID:16519780	pubmed	16519780	create date:2006/03/08 | first author:Hughes RA
Combined nerve and muscle biopsy in the diagnosis of vasculitic neuropathy. A 16-year retrospective study of 202 cases.	/pubmed/16519779	Vital C, Vital A, Canron MH, Jaffré A, Viallard JF, Ragnaud JM, Brechenmacher C, Lagueny A.	J Peripher Nerv Syst. 2006 Mar;11(1):20-9. Review.	J Peripher Nerv Syst. 2006	PubMed	citation	PMID:16519779	pubmed	16519779	create date:2006/03/08 | first author:Vital C
European Federation of Neurological Societies/Peripheral Nerve Society Guideline on management of paraproteinemic demyelinating neuropathies. Report of a joint task force of the European Federation of Neurological Societies and the Peripheral Nerve Society.	/pubmed/16519778	Joint Task Force of the EFNS and the PNS.	J Peripher Nerv Syst. 2006 Mar;11(1):9-19.	J Peripher Nerv Syst. 2006	PubMed	citation	PMID:16519778	pubmed	16519778	create date:2006/03/08 | first author:Joint Task Force of the EFNS and the PNS
European Federation of Neurological Societies/Peripheral Nerve Society Guideline on management of multifocal motor neuropathy. Report of a joint task force of the European Federation of Neurological Societies and the Peripheral Nerve Society.	/pubmed/16519777	Joint Task Force of the EFNS and the PNS.	J Peripher Nerv Syst. 2006 Mar;11(1):1-8.	J Peripher Nerv Syst. 2006	PubMed	citation	PMID:16519777	pubmed	16519777	create date:2006/03/08 | first author:Joint Task Force of the EFNS and the PNS
Severe sensory neuropathy occurring in association with Hashimoto's thyroid disease.	/pubmed/16279994	Toth CC.	J Peripher Nerv Syst. 2005 Dec;10(4):394-5. No abstract available.	J Peripher Nerv Syst. 2005	PubMed	citation	PMID:16279994	pubmed	16279994	create date:2005/11/11 | first author:Toth CC
Isolated sural nerve neuropathies.	/pubmed/16279993	Oflazoglu B, Us O, Somay G, Bingöl CA, Beyaz EA.	J Peripher Nerv Syst. 2005 Dec;10(4):392-3. No abstract available.	J Peripher Nerv Syst. 2005	PubMed	citation	PMID:16279993	pubmed	16279993	create date:2005/11/11 | first author:Oflazoglu B
Peripheral nerve regeneration in cell adhesive peptide incorporated collagen tubes in rat sciatic nerve -- early and better functional regain.	/pubmed/16279992	Ahmed MR, Jayakumar R.	J Peripher Nerv Syst. 2005 Dec;10(4):390-1. No abstract available.	J Peripher Nerv Syst. 2005	PubMed	citation	PMID:16279992	pubmed	16279992	create date:2005/11/11 | first author:Ahmed MR
Charcot-Marie-Tooth disease due to the Thr124Met mutation in the myelin protein zero gene associated with multiple sclerosis.	/pubmed/16279991	Rajabally YA, Abbott RJ.	J Peripher Nerv Syst. 2005 Dec;10(4):388-9. No abstract available.	J Peripher Nerv Syst. 2005	PubMed	citation	PMID:16279991	pubmed	16279991	create date:2005/11/11 | first author:Rajabally YA
Multifocal motor neuropathy during treatment with infliximab.	/pubmed/16279990	Cocito D, Bergamasco B, Tavella A, Poglio F, Paolasso I, Costa P, Ciaramitaro P, Isoardo G.	J Peripher Nerv Syst. 2005 Dec;10(4):386-7. No abstract available.	J Peripher Nerv Syst. 2005	PubMed	citation	PMID:16279990	pubmed	16279990	create date:2005/11/11 | first author:Cocito D
Chronic inflammatory demyelinating polyneuropathy after autologous peripheral blood stem cell transplantation.	/pubmed/16279989	Peters G, Larner AJ.	J Peripher Nerv Syst. 2005 Dec;10(4):384-5. No abstract available.	J Peripher Nerv Syst. 2005	PubMed	citation	PMID:16279989	pubmed	16279989	create date:2005/11/11 | first author:Peters G
Acute dysautonomia: a rare manifestation of diabetic autonomic neuropathy masquerading as pheochromocytoma.	/pubmed/16279988	Leow MK, Wyckoff JA.	J Peripher Nerv Syst. 2005 Dec;10(4):382-3. No abstract available.	J Peripher Nerv Syst. 2005	PubMed	citation	PMID:16279988	pubmed	16279988	create date:2005/11/11 | first author:Leow MK
Large and small fiber neuropathy in chronic alcohol-dependent subjects.	/pubmed/16279987	Zambelis T, Karandreas N, Tzavellas E, Kokotis P, Liappas J.	J Peripher Nerv Syst. 2005 Dec;10(4):375-81.	J Peripher Nerv Syst. 2005	PubMed	citation	PMID:16279987	pubmed	16279987	create date:2005/11/11 | first author:Zambelis T
Ultrasound imaging of the rabbit peroneal nerve.	/pubmed/16279986	de Kool BS, van Neck JW, Blok JH, Walbeehm ET, Hekking I, Visser GH.	J Peripher Nerv Syst. 2005 Dec;10(4):369-74.	J Peripher Nerv Syst. 2005	PubMed	citation	PMID:16279986	pubmed	16279986	create date:2005/11/11 | first author:de Kool BS
The course of aberrant reinnervation following nerve repair with fresh or denatured muscle autografts.	/pubmed/16279985	Bertelli JA, Taleb M, Mira JC, Ghizoni MF.	J Peripher Nerv Syst. 2005 Dec;10(4):359-68.	J Peripher Nerv Syst. 2005	PubMed	citation	PMID:16279985	pubmed	16279985	create date:2005/11/11 | first author:Bertelli JA
Obesity and peripheral neuropathy risk: a dangerous liaison.	/pubmed/16279984	Miscio G, Guastamacchia G, Brunani A, Priano L, Baudo S, Mauro A.	J Peripher Nerv Syst. 2005 Dec;10(4):354-8.	J Peripher Nerv Syst. 2005	PubMed	citation	PMID:16279984	pubmed	16279984	create date:2005/11/11 | first author:Miscio G
Electrophysiological findings of peripheral neuropathy in newly diagnosed type II diabetes mellitus.	/pubmed/16279983	Rota E, Quadri R, Fanti E, Isoardo G, Poglio F, Tavella A, Paolasso I, Ciaramitaro P, Bergamasco B, Cocito D.	J Peripher Nerv Syst. 2005 Dec;10(4):348-53.	J Peripher Nerv Syst. 2005	PubMed	citation	PMID:16279983	pubmed	16279983	create date:2005/11/11 | first author:Rota E
A need to clarify the role of apolipoprotein E in peripheral nerve injury and repair.	/pubmed/16221296	Geranmayeh F, Christian L, Turkheimer FE, Gentleman SM, O'Neill KS.	J Peripher Nerv Syst. 2005 Sep;10(3):344-5. No abstract available.	J Peripher Nerv Syst. 2005	PubMed	citation	PMID:16221296	pubmed	16221296	create date:2005/10/14 | first author:Geranmayeh F
Utility of dorsal sural nerve in early determination of diabetic polyneuropathy.	/pubmed/16221295	Balci K, Karacayir S, Varol G, Utku U.	J Peripher Nerv Syst. 2005 Sep;10(3):342-3. No abstract available.	J Peripher Nerv Syst. 2005	PubMed	citation	PMID:16221295	pubmed	16221295	create date:2005/10/14 | first author:Balci K
Guillain-Barré syndrome with optic neuritis and cytomegalovirus infection.	/pubmed/16221294	Igarashi O, Fujioka T, Kishi M, Normoto N, Iwasaki Y, Kurihara T.	J Peripher Nerv Syst. 2005 Sep;10(3):340-1. No abstract available.	J Peripher Nerv Syst. 2005	PubMed	citation	PMID:16221294	pubmed	16221294	create date:2005/10/14 | first author:Igarashi O
Carpal tunnel syndrome or congenital hand anomaly: a clinical and electromyographic study.	/pubmed/16221293	Kostera-Pruszczyk A, Rowinska-Marcinska K, Ryniewicz B, Olszewicz-Dukaczewska M, Gola M.	J Peripher Nerv Syst. 2005 Sep;10(3):338-9. No abstract available.	J Peripher Nerv Syst. 2005	PubMed	citation	PMID:16221293	pubmed	16221293	create date:2005/10/14 | first author:Kostera-Pruszczyk A
Fatigue as the main presenting symptom of chronic inflammatory demyelinating polyradiculoneuropathy: a study of 11 cases.	/pubmed/16221292	Boukhris S, Magy L, Gallouedec G, Khalil M, Couratier P, Gil J, Vallat JM.	J Peripher Nerv Syst. 2005 Sep;10(3):329-37.	J Peripher Nerv Syst. 2005	PubMed	citation	PMID:16221292	pubmed	16221292	create date:2005/10/14 | first author:Boukhris S
Agmatine treatment and vein graft reconstruction enhance recovery after experimental facial nerve injury.	/pubmed/16221291	Berenholz L, Segal S, Gilad VH, Klein C, Yehezkeli E, Eviatar E, Kessler A, Gilad GM.	J Peripher Nerv Syst. 2005 Sep;10(3):319-28.	J Peripher Nerv Syst. 2005	PubMed	citation	PMID:16221291	pubmed	16221291	create date:2005/10/14 | first author:Berenholz L
Tumor necrosis factor-alpha-converting enzyme is expressed in the inflamed peripheral nervous system.	/pubmed/16221290	Kurz M, Pischel H, Hartung HP, Kieseier BC.	J Peripher Nerv Syst. 2005 Sep;10(3):311-8.	J Peripher Nerv Syst. 2005	PubMed	citation	PMID:16221290	pubmed	16221290	create date:2005/10/14 | first author:Kurz M
Patterns of P-glycoprotein activity in the nervous system during vincristine-induced neuropathy in rats.	/pubmed/16221289	Balayssac D, Cayre A, Authier N, Bourdu S, Penault-Llorca F, Gillet JP, Maublant J, Eschalier A, Coudore F.	J Peripher Nerv Syst. 2005 Sep;10(3):301-10.	J Peripher Nerv Syst. 2005	PubMed	citation	PMID:16221289	pubmed	16221289	create date:2005/10/14 | first author:Balayssac D
Different expressions of BDNF, NT3, and NT4 in muscle and nerve after various types of peripheral nerve injuries.	/pubmed/16221288	Omura T, Sano M, Omura K, Hasegawa T, Doi M, Sawada T, Nagano A.	J Peripher Nerv Syst. 2005 Sep;10(3):293-300.	J Peripher Nerv Syst. 2005	PubMed	citation	PMID:16221288	pubmed	16221288	create date:2005/10/14 | first author:Omura T
Optimizing the use of electrophysiology in the diagnosis of chronic inflammatory demyelinating polyneuropathy: a study of 20 cases.	/pubmed/16221287	Rajabally YA, Jacob S, Hbahbih M.	J Peripher Nerv Syst. 2005 Sep;10(3):282-92.	J Peripher Nerv Syst. 2005	PubMed	citation	PMID:16221287	pubmed	16221287	create date:2005/10/14 | first author:Rajabally YA
Influence of aging on thermal and vibratory thresholds of quantitative sensory testing.	/pubmed/16221286	Lin YH, Hsieh SC, Chao CC, Chang YC, Hsieh ST.	J Peripher Nerv Syst. 2005 Sep;10(3):269-81.	J Peripher Nerv Syst. 2005	PubMed	citation	PMID:16221286	pubmed	16221286	create date:2005/10/14 | first author:Lin YH
Multicenter study of peroneal mononeuropathy: clinical, neurophysiologic, and quality of life assessment.	/pubmed/16221285	Aprile I, Caliandro P, La Torre G, Tonali P, Foschini M, Mondelli M, Bertolini C, Piazzini DB, Padua L.	J Peripher Nerv Syst. 2005 Sep;10(3):259-68.	J Peripher Nerv Syst. 2005	PubMed	citation	PMID:16221285	pubmed	16221285	create date:2005/10/14 | first author:Aprile I
A critical review of interfaces with the peripheral nervous system for the control of neuroprostheses and hybrid bionic systems.	/pubmed/16221284	Navarro X, Krueger TB, Lago N, Micera S, Stieglitz T, Dario P.	J Peripher Nerv Syst. 2005 Sep;10(3):229-58. Review.	J Peripher Nerv Syst. 2005	PubMed	citation	PMID:16221284	pubmed	16221284	create date:2005/10/14 | first author:Navarro X
European Federation of Neurological Societies/Peripheral Nerve Society Guideline on management of chronic inflammatory demyelinating polyradiculoneuropathy. Report of a joint task force of the European Federation of Neurological Societies and the Peripheral Nerve Society.	/pubmed/16221283	Joint Task Force of the EFNS and the PNS.	J Peripher Nerv Syst. 2005 Sep;10(3):220-8.	J Peripher Nerv Syst. 2005	PubMed	citation	PMID:16221283	pubmed	16221283	create date:2005/10/14 | first author:Joint Task Force of the EFNS and the PNS
Chronic inflammatory demyelinating polyradiculoneuropathy: new views and guidelines.	/pubmed/16221282	Donofrio PD.	J Peripher Nerv Syst. 2005 Sep;10(3):217-9. No abstract available.	J Peripher Nerv Syst. 2005	PubMed	citation	PMID:16221282	pubmed	16221282	create date:2005/10/14 | first author:Donofrio PD
2005 Meeting of the Peripheral Nerve Society, July 9-13, 2005, Tuscany, Italy. Abstracts.	/pubmed/15960761	[No authors listed]	J Peripher Nerv Syst. 2005 Jul;10 Suppl 1:1-108. No abstract available.	J Peripher Nerv Syst. 2005	PubMed	citation	PMID:15960761	pubmed	15960761	create date:2005/06/18
Combined hereditary neuropathy with liability to pressure palsy and non-systemic vasculitic neuropathy.	/pubmed/15958135	Lee SS, Lee SH, Kim SW.	J Peripher Nerv Syst. 2005 Jun;10(2):215-6. No abstract available.	J Peripher Nerv Syst. 2005	PubMed	citation	PMID:15958135	pubmed	15958135	create date:2005/06/17 | first author:Lee SS
Appraising mouse nerve: dessication artifact.	/pubmed/15958134	Martinez JA, Cunningham FA, Zochodne DW.	J Peripher Nerv Syst. 2005 Jun;10(2):213-4. No abstract available.	J Peripher Nerv Syst. 2005	PubMed	citation	PMID:15958134	pubmed	15958134	create date:2005/06/17 | first author:Martinez JA
Acute motor axonal neuropathy in a Turner's syndrome patient with a potential" celiac disease."	/pubmed/15958133	Matà S, Losi S, Stagi S, Salti R, Lori S.	J Peripher Nerv Syst. 2005 Jun;10(2):210-2. No abstract available.	J Peripher Nerv Syst. 2005	PubMed	citation	PMID:15958133	pubmed	15958133	create date:2005/06/17 | first author:Matà S
Archived digital images of sensory receptors.	/pubmed/15958132	Winkelmann RK.	J Peripher Nerv Syst. 2005 Jun;10(2):209. No abstract available.	J Peripher Nerv Syst. 2005	PubMed	citation	PMID:15958132	pubmed	15958132	create date:2005/06/17 | first author:Winkelmann RK
Title	URL	Description	Details	ShortDetails	Resource	Type	Identifiers	Db	EntrezUID	Properties
Intraepidermal nerve fiber density in rat foot pad: neuropathologic-neurophysiologic correlation.	/pubmed/15958131	Lauria G, Lombardi R, Borgna M, Penza P, Bianchi R, Savino C, Canta A, Nicolini G, Marmiroli P, Cavaletti G.	J Peripher Nerv Syst. 2005 Jun;10(2):202-8.	J Peripher Nerv Syst. 2005	PubMed	citation	PMID:15958131	pubmed	15958131	create date:2005/06/17 | first author:Lauria G
Harmful effects of anti-GalNAc-GD1a antibodies and TNF-alpha on rat dorsal root ganglia.	/pubmed/15958130	Kamakura K, Kaida K, Kusunoki S, Miyamoto N, Masaki T, Nakamura R, Motoyoshi K, Fukuda J.	J Peripher Nerv Syst. 2005 Jun;10(2):190-201.	J Peripher Nerv Syst. 2005	PubMed	citation	PMID:15958130	pubmed	15958130	create date:2005/06/17 | first author:Kamakura K
Functional health status of patients with chronic inflammatory neuropathies.	/pubmed/15958129	Erdmann PG, van Meeteren NL, Kalmijn S, Wokke JH, Helders PJ, van den Berg LH.	J Peripher Nerv Syst. 2005 Jun;10(2):181-9.	J Peripher Nerv Syst. 2005	PubMed	citation	PMID:15958129	pubmed	15958129	create date:2005/06/17 | first author:Erdmann PG
Antibodies to peripheral nerve myelin proteins in chronic inflammatory demyelinating polyradiculoneuropathy.	/pubmed/15958128	Allen D, Giannopoulos K, Gray I, Gregson N, Makowska A, Pritchard J, Hughes RA.	J Peripher Nerv Syst. 2005 Jun;10(2):174-80.	J Peripher Nerv Syst. 2005	PubMed	citation	PMID:15958128	pubmed	15958128	create date:2005/06/17 | first author:Allen D
History of standard scoring, notation, and summation of neuromuscular signs. A current survey and recommendation.	/pubmed/15958127	Dyck PJ, Boes CJ, Mulder D, Millikan C, Windebank AJ, Dyck PJ, Espinosa R.	J Peripher Nerv Syst. 2005 Jun;10(2):158-73. Review.	J Peripher Nerv Syst. 2005	PubMed	citation	PMID:15958127	pubmed	15958127	create date:2005/06/17 | first author:Dyck PJ
Impaired peripheral nerve regeneration in diabetes mellitus.	/pubmed/15958126	Kennedy JM, Zochodne DW.	J Peripher Nerv Syst. 2005 Jun;10(2):144-57. Review.	J Peripher Nerv Syst. 2005	PubMed	citation	PMID:15958126	pubmed	15958126	create date:2005/06/17 | first author:Kennedy JM
Laminins and their receptors in Schwann cells and hereditary neuropathies.	/pubmed/15958125	Feltri ML, Wrabetz L.	J Peripher Nerv Syst. 2005 Jun;10(2):128-43. Review.	J Peripher Nerv Syst. 2005	PubMed	citation	PMID:15958125	pubmed	15958125	create date:2005/06/17 | first author:Feltri ML
Treatment of Guillain-Barré syndrome and CIDP.	/pubmed/15958124	van Doorn PA.	J Peripher Nerv Syst. 2005 Jun;10(2):113-27. Review.	J Peripher Nerv Syst. 2005	PubMed	citation	PMID:15958124	pubmed	15958124	create date:2005/06/17 | first author:van Doorn PA
The immunobiology of Guillain-Barré syndromes.	/pubmed/15958123	Willison HJ.	J Peripher Nerv Syst. 2005 Jun;10(2):94-112. Review.	J Peripher Nerv Syst. 2005	PubMed	citation	PMID:15958123	pubmed	15958123	create date:2005/06/17 | first author:Willison HJ
Charcot-Marie-Tooth disease type 1A: clinicopathological correlations in 24 patients.	/pubmed/15703022	Carvalho AA, Vital A, Ferrer X, Latour P, Lagueny A, Brechenmacher C, Vital C.	J Peripher Nerv Syst. 2005 Mar;10(1):85-92.	J Peripher Nerv Syst. 2005	PubMed	citation	PMID:15703022	pubmed	15703022	create date:2005/02/11 | first author:Carvalho AA
Genetic testing in inherited peripheral neuropathies.	/pubmed/15703021	Klein CJ, Dyck PJ.	J Peripher Nerv Syst. 2005 Mar;10(1):77-84. Review. No abstract available.	J Peripher Nerv Syst. 2005	PubMed	citation	PMID:15703021	pubmed	15703021	create date:2005/02/11 | first author:Klein CJ
Modulation of a dog's internal organ function by selective stimulation of the splanchnic nerve.	/pubmed/15703020	Rozman J, Ribaric S, Bunc M, Drevensek G.	J Peripher Nerv Syst. 2005 Mar;10(1):69-76.	J Peripher Nerv Syst. 2005	PubMed	citation	PMID:15703020	pubmed	15703020	create date:2005/02/11 | first author:Rozman J
End-to-side nerve repair in the upper extremity of rat.	/pubmed/15703019	Bontioti E, Kanje M, Lundborg G, Dahlin LB.	J Peripher Nerv Syst. 2005 Mar;10(1):58-68.	J Peripher Nerv Syst. 2005	PubMed	citation	PMID:15703019	pubmed	15703019	create date:2005/02/11 | first author:Bontioti E
Histochemical localisation of a galactose-containing glycoconjugate expressed by sensory neurones innervating different peripheral tissues in the rat.	/pubmed/15703018	Thornton PD, Gerke MB, Plenderleith MB.	J Peripher Nerv Syst. 2005 Mar;10(1):47-57.	J Peripher Nerv Syst. 2005	PubMed	citation	PMID:15703018	pubmed	15703018	create date:2005/02/11 | first author:Thornton PD
Histological and magnetic resonance analysis of sciatic nerves in the tellurium model of neuropathy.	/pubmed/15703017	Pun TW, Odrobina E, Xu QG, Lam TY, Munro CA, Midha R, Stanisz GJ.	J Peripher Nerv Syst. 2005 Mar;10(1):38-46.	J Peripher Nerv Syst. 2005	PubMed	citation	PMID:15703017	pubmed	15703017	create date:2005/02/11 | first author:Pun TW
Cryptogenic polyneuropathy: clinical and neurophysiological findings.	/pubmed/15703016	Lindh J, Tondel M, Osterberg A, Vrethem M.	J Peripher Nerv Syst. 2005 Mar;10(1):31-7.	J Peripher Nerv Syst. 2005	PubMed	citation	PMID:15703016	pubmed	15703016	create date:2005/02/11 | first author:Lindh J
Initial upregulation of growth factors and inflammatory mediators during nerve regeneration in the presence of cell adhesive peptide-incorporated collagen tubes.	/pubmed/15703015	Ahmed MR, Basha SH, Gopinath D, Muthusamy R, Jayakumar R.	J Peripher Nerv Syst. 2005 Mar;10(1):17-30.	J Peripher Nerv Syst. 2005	PubMed	citation	PMID:15703015	pubmed	15703015	create date:2005/02/11 | first author:Ahmed MR
High-dose cyclophosphamide results in long-term disease remission with restoration of a normal quality of life in patients with severe refractory chronic inflammatory demyelinating polyneuropathy.	/pubmed/15703014	Gladstone DE, Prestrud AA, Brannagan TH 3rd.	J Peripher Nerv Syst. 2005 Mar;10(1):11-6.	J Peripher Nerv Syst. 2005	PubMed	citation	PMID:15703014	pubmed	15703014	create date:2005/02/11 | first author:Gladstone DE
Quality of life and disability assessment in neuropathy: a multicentre study.	/pubmed/15703013	Padua L, Schenone A, Aprile I, Benedetti L, Caliandro P, Tonali P, Orazio EN; Italian NEUROPA Study Group.	J Peripher Nerv Syst. 2005 Mar;10(1):3-10.	J Peripher Nerv Syst. 2005	PubMed	citation	PMID:15703013	pubmed	15703013	create date:2005/02/11 | first author:Padua L
HNPP presenting as sciatic neuropathy.	/pubmed/15703012	Lynch JM, Hennessy M.	J Peripher Nerv Syst. 2005 Mar;10(1):1-2. No abstract available.	J Peripher Nerv Syst. 2005	PubMed	citation	PMID:15703012	pubmed	15703012	create date:2005/02/11 | first author:Lynch JM
Effects of 5-HT2A receptor antagonist on blood flow in chronically compressed nerve roots.	/pubmed/15574139	Sekiguchi M, Konno S, Kikuchi S.	J Peripher Nerv Syst. 2004 Dec;9(4):263-9.	J Peripher Nerv Syst. 2004	PubMed	citation	PMID:15574139	pubmed	15574139	create date:2004/12/03 | first author:Sekiguchi M
Investigating mechanical behaviour at a core-sheath interface in peripheral nerve.	/pubmed/15574138	Tillett RL, Afoke A, Hall SM, Brown RA, Phillips JB.	J Peripher Nerv Syst. 2004 Dec;9(4):255-62.	J Peripher Nerv Syst. 2004	PubMed	citation	PMID:15574138	pubmed	15574138	create date:2004/12/03 | first author:Tillett RL
Diabetes-induced expression of activating transcription factor 3 in mouse primary sensory neurons.	/pubmed/15574137	Wright DE, Ryals JM, McCarson KE, Christianson JA.	J Peripher Nerv Syst. 2004 Dec;9(4):242-54.	J Peripher Nerv Syst. 2004	PubMed	citation	PMID:15574137	pubmed	15574137	create date:2004/12/03 | first author:Wright DE
Amyloid neuropathy: a retrospective study of 35 peripheral nerve biopsies.	/pubmed/15574136	Vital C, Vital A, Bouillot-Eimer S, Brechenmacher C, Ferrer X, Lagueny A.	J Peripher Nerv Syst. 2004 Dec;9(4):232-41.	J Peripher Nerv Syst. 2004	PubMed	citation	PMID:15574136	pubmed	15574136	create date:2004/12/03 | first author:Vital C
Cutaneous silent period in human immunodeficiency virus-related peripheral neuropathy.	/pubmed/15574135	Osio M, Zampini L, Muscia F, Valsecchi L, Comi C, Cargnel A, Mariani C.	J Peripher Nerv Syst. 2004 Dec;9(4):224-31.	J Peripher Nerv Syst. 2004	PubMed	citation	PMID:15574135	pubmed	15574135	create date:2004/12/03 | first author:Osio M
Plasticity of the different neuropeptide-containing nerve fibres in the tongue of the diabetic rat.	/pubmed/15574134	Batbayar B, Zelles T, Vér A, Fehér E.	J Peripher Nerv Syst. 2004 Dec;9(4):215-23.	J Peripher Nerv Syst. 2004	PubMed	citation	PMID:15574134	pubmed	15574134	create date:2004/12/03 | first author:Batbayar B
Erectile dysfunction as a sentinel symptom of cardiovascular autonomic neuropathy in heavy drinkers.	/pubmed/15574133	Ravaglia S, Marchioni E, Costa A, Maurelli M, Moglia A.	J Peripher Nerv Syst. 2004 Dec;9(4):209-14.	J Peripher Nerv Syst. 2004	PubMed	citation	PMID:15574133	pubmed	15574133	create date:2004/12/03 | first author:Ravaglia S
Close apposition and exposure of non-myelinated axons in traumatic neuromas of the human lingual nerve.	/pubmed/15574132	Vora AR, Loescher AR, Boissonade FM, Robinson PP.	J Peripher Nerv Syst. 2004 Dec;9(4):200-8.	J Peripher Nerv Syst. 2004	PubMed	citation	PMID:15574132	pubmed	15574132	create date:2004/12/03 | first author:Vora AR
Prolonged and excessive phenytoin therapy leading to a severe and partially reversible polyneuropathy.	/pubmed/15574131	Toth C, Kotecha SA.	J Peripher Nerv Syst. 2004 Dec;9(4):198-9. No abstract available.	J Peripher Nerv Syst. 2004	PubMed	citation	PMID:15574131	pubmed	15574131	create date:2004/12/03 | first author:Toth C
Long-standing idiopathic hypoparathyroidism masking coexistent chronic inflammatory demyelinating polyneuropathy.	/pubmed/15574130	França MC Jr, de Castro R, de Oliveira MF, Garibaldi SG, Nucci A, de Souza Queiroz L, Kraemer MH.	J Peripher Nerv Syst. 2004 Dec;9(4):196-7. No abstract available.	J Peripher Nerv Syst. 2004	PubMed	citation	PMID:15574130	pubmed	15574130	create date:2004/12/03 | first author:França MC Jr
A novel insertional mutation in Connexin 32 gene causes demyelinating polyneuropathy with predominantly motor axonal loss.	/pubmed/15574129	Zhou L, Höke A.	J Peripher Nerv Syst. 2004 Dec;9(4):194-5. No abstract available.	J Peripher Nerv Syst. 2004	PubMed	citation	PMID:15574129	pubmed	15574129	create date:2004/12/03 | first author:Zhou L
A very large Schwannoma originating from the median nerve in carpal tunnel.	/pubmed/15363068	Gündes H, Tosun B, Müezzinoglu B, Alici T.	J Peripher Nerv Syst. 2004 Sep;9(3):190-2.	J Peripher Nerv Syst. 2004	PubMed	citation	PMID:15363068	pubmed	15363068	create date:2004/09/15 | first author:Gündes H
Role of insulin-like growth factor-I in the treatment of painful small fiber predominant neuropathy.	/pubmed/15363067	Windebank AJ, Sorenson EJ, Civil R, O'Brien PC.	J Peripher Nerv Syst. 2004 Sep;9(3):183-9.	J Peripher Nerv Syst. 2004	PubMed	citation	PMID:15363067	pubmed	15363067	create date:2004/09/15 | first author:Windebank AJ
Nerve conduction abnormalities in the trembler-j mouse: a model for Charcot-Marie-Tooth disease type 1A?	/pubmed/15363066	Meekins GD, Emery MJ, Weiss MD.	J Peripher Nerv Syst. 2004 Sep;9(3):177-82.	J Peripher Nerv Syst. 2004	PubMed	citation	PMID:15363066	pubmed	15363066	create date:2004/09/15 | first author:Meekins GD
Carpal tunnel syndrome in elderly patients: results of surgical decompression.	/pubmed/15363065	Mondelli M, Padua L, Reale F.	J Peripher Nerv Syst. 2004 Sep;9(3):168-76.	J Peripher Nerv Syst. 2004	PubMed	citation	PMID:15363065	pubmed	15363065	create date:2004/09/15 | first author:Mondelli M
Neuropathy and cognitive impairment following vaccination with the OspA protein of Borrelia burgdorferi.	/pubmed/15363064	Latov N, Wu AT, Chin RL, Sander HW, Alaedini A, Brannagan TH 3rd.	J Peripher Nerv Syst. 2004 Sep;9(3):165-7.	J Peripher Nerv Syst. 2004	PubMed	citation	PMID:15363064	pubmed	15363064	create date:2004/09/15 | first author:Latov N
Macrophage appearance in the epineurium and endoneurium of dorsal root ganglion exposed to nucleus pulposus.	/pubmed/15363063	Murata Y, Rydevik B, Takahashi K, Takahashi I, Olmarker K.	J Peripher Nerv Syst. 2004 Sep;9(3):158-64.	J Peripher Nerv Syst. 2004	PubMed	citation	PMID:15363063	pubmed	15363063	create date:2004/09/15 | first author:Murata Y
The spatiotemporal characterization of endplate reoccupation, with special reference to the superposition patterns of the presynaptic elements and the postsynaptic receptor regions during muscle reinnervation.	/pubmed/15363062	Wang S, Kawabuchi M, Zhou CJ, Hirata K, Tan H, Kuraoka A.	J Peripher Nerv Syst. 2004 Sep;9(3):144-57.	J Peripher Nerv Syst. 2004	PubMed	citation	PMID:15363062	pubmed	15363062	create date:2004/09/15 | first author:Wang S
Motor nerve damage is associated with anti-ganglioside antibodies in diabetes.	/pubmed/15363061	Matà S, Betti E, Masotti G, Pinto F, Lolli F.	J Peripher Nerv Syst. 2004 Sep;9(3):138-43.	J Peripher Nerv Syst. 2004	PubMed	citation	PMID:15363061	pubmed	15363061	create date:2004/09/15 | first author:Matà S
Sensory CIDP presenting as cryptogenic sensory polyneuropathy.	/pubmed/15363060	Chin RL, Latov N, Sander HW, Hays AP, Croul SE, Magda P, Brannagan TH 3rd.	J Peripher Nerv Syst. 2004 Sep;9(3):132-7.	J Peripher Nerv Syst. 2004	PubMed	citation	PMID:15363060	pubmed	15363060	create date:2004/09/15 | first author:Chin RL
A case of oligosymptomatic botulism. The role of single-fiber EMG in early diagnosis.	/pubmed/15363059	Tamburin S, Zanette G.	J Peripher Nerv Syst. 2004 Sep;9(3):130-1. No abstract available.	J Peripher Nerv Syst. 2004	PubMed	citation	PMID:15363059	pubmed	15363059	create date:2004/09/15 | first author:Tamburin S
Cochrane systematic reviews of treatments for peripheral nerve disorders.	/pubmed/15363058	Hughes RA, Jewitt KM, Swan AV.	J Peripher Nerv Syst. 2004 Sep;9(3):127-9. No abstract available.	J Peripher Nerv Syst. 2004	PubMed	citation	PMID:15363058	pubmed	15363058	create date:2004/09/15 | first author:Hughes RA
Chronic inflammatory demyelinating polyneuropathy after Campylobacter jejuni infection mimicking vasculitic mononeuritis multiplex in a diabetic.	/pubmed/15104697	Rajabally YA, Sarasamma P, Abbott RJ.	J Peripher Nerv Syst. 2004 Jun;9(2):98-103.	J Peripher Nerv Syst. 2004	PubMed	citation	PMID:15104697	pubmed	15104697	create date:2004/04/24 | first author:Rajabally YA
Unusual neurophysiological and immunological findings in myasthenia gravis: a case report.	/pubmed/15104696	Scaioli V, Andreetta F, Mantegazza R.	J Peripher Nerv Syst. 2004 Jun;9(2):92-7.	J Peripher Nerv Syst. 2004	PubMed	citation	PMID:15104696	pubmed	15104696	create date:2004/04/24 | first author:Scaioli V
Peripheral nervous system and central nervous system pathology in rapidly progressive lower motor neuron syndrome with immunoglobulin M anti-GM1 ganglioside antibody.	/pubmed/15104695	Cai Z, Blumbergs PC, Koblar SA, Cash K, Manavis J, Ghabriel MN, Thompson PD.	J Peripher Nerv Syst. 2004 Jun;9(2):79-91.	J Peripher Nerv Syst. 2004	PubMed	citation	PMID:15104695	pubmed	15104695	create date:2004/04/24 | first author:Cai Z
Evaluation of topiramate as an anti-hyperalgesic and neuroprotective agent in the peripheral nervous system.	/pubmed/15104694	Bischofs S, Zelenka M, Sommer C.	J Peripher Nerv Syst. 2004 Jun;9(2):70-8.	J Peripher Nerv Syst. 2004	PubMed	citation	PMID:15104694	pubmed	15104694	create date:2004/04/24 | first author:Bischofs S
Relevance of hyperglycemia to early mechanical hyperalgesia in streptozotocin-induced diabetes.	/pubmed/15104693	Romanovsky D, Hastings SL, Stimers JR, Dobretsov M.	J Peripher Nerv Syst. 2004 Jun;9(2):62-9.	J Peripher Nerv Syst. 2004	PubMed	citation	PMID:15104693	pubmed	15104693	create date:2004/04/24 | first author:Romanovsky D
Neuro-Behçet's syndrome may present with peripheral paresis of the facial nerve.	/pubmed/15104692	Tsirogianni ES, Hatzitolios AI, Savopoulos CG, Baltatzi MS, Apostolopoulou MI, Magripli CM, Dimitrakoudi ET.	J Peripher Nerv Syst. 2004 Jun;9(2):59-61. No abstract available.	J Peripher Nerv Syst. 2004	PubMed	citation	PMID:15104692	pubmed	15104692	create date:2004/04/24 | first author:Tsirogianni ES
Bed footboard peroneal and tibial neuropathy. A further unusual type of Saturday night palsy.	/pubmed/14871452	Tacconi P, Manca D, Tamburini G, Cannas A, Giagheddu M.	J Peripher Nerv Syst. 2004 Mar;9(1):54-6.	J Peripher Nerv Syst. 2004	PubMed	citation	PMID:14871452	pubmed	14871452	create date:2004/02/12 | first author:Tacconi P
The role of growth factors in diabetic peripheral neuropathy.	/pubmed/14871451	Leinninger GM, Vincent AM, Feldman EL.	J Peripher Nerv Syst. 2004 Mar;9(1):26-53. Review.	J Peripher Nerv Syst. 2004	PubMed	citation	PMID:14871451	pubmed	14871451	create date:2004/02/12 | first author:Leinninger GM
Title	URL	Description	Details	ShortDetails	Resource	Type	Identifiers	Db	EntrezUID	Properties
Cyclooxygenase-2 (Cox-2) in injured human nerve and a rat model of nerve injury.	/pubmed/14871450	Durrenberger PF, Facer P, Gray RA, Chessell IP, Naylor A, Bountra C, Banati RB, Birch R, Anand P.	J Peripher Nerv Syst. 2004 Mar;9(1):15-25.	J Peripher Nerv Syst. 2004	PubMed	citation	PMID:14871450	pubmed	14871450	create date:2004/02/12 | first author:Durrenberger PF
Sensory manifestations in Charcot-Marie-Tooth disease.	/pubmed/14871449	Gemignani F, Melli G, Alfieri S, Inglese C, Marbini A.	J Peripher Nerv Syst. 2004 Mar;9(1):7-14.	J Peripher Nerv Syst. 2004	PubMed	citation	PMID:14871449	pubmed	14871449	create date:2004/02/12 | first author:Gemignani F
Intravenous immunoglobulin treatment in autoimmune neurological disorders: pilot study on early effects on patients' quality of life.	/pubmed/14871448	Padua L, Aprile I, Caliandro P, Padua R, Mazza S, Tonali P.	J Peripher Nerv Syst. 2004 Mar;9(1):3-6.	J Peripher Nerv Syst. 2004	PubMed	citation	PMID:14871448	pubmed	14871448	create date:2004/02/12 | first author:Padua L
An axonal form of Charcot-Marie-Tooth disease with a novel missense mutation in the myelin protein zero gene.	/pubmed/14871447	Kochanski A, Kabzinska D, Nowakowski A, Drac H, Hausmanowa-Petrusewicz I.	J Peripher Nerv Syst. 2004 Mar;9(1):1-2. No abstract available.	J Peripher Nerv Syst. 2004	PubMed	citation	PMID:14871447	pubmed	14871447	create date:2004/02/12 | first author:Kochanski A
Effects of gadolinium and tetrodotoxin on the response of slowly adapting type I mechanoreceptors to mechanical stimulation in frog dorsal skin.	/pubmed/14641651	Takeda M, Nishikawa T, Sato S, Aiyama S, Matsumoto S.	J Peripher Nerv Syst. 2003 Dec;8(4):271-81.	J Peripher Nerv Syst. 2003	PubMed	citation	PMID:14641651	pubmed	14641651	create date:2003/12/04 | first author:Takeda M
Digital electron microscopic examination of human sural nerve biopsies.	/pubmed/14641650	Sullivan KA, Brown MS, Harmon L, Greene DA.	J Peripher Nerv Syst. 2003 Dec;8(4):260-70.	J Peripher Nerv Syst. 2003	PubMed	citation	PMID:14641650	pubmed	14641650	create date:2003/12/04 | first author:Sullivan KA
Effects of FK506 on regeneration and macrophages in injured rat sciatic nerve.	/pubmed/14641649	Kvist M, Danielsen N, Dahlin LB.	J Peripher Nerv Syst. 2003 Dec;8(4):251-9.	J Peripher Nerv Syst. 2003	PubMed	citation	PMID:14641649	pubmed	14641649	create date:2003/12/04 | first author:Kvist M
Experimental strategies to promote functional recovery after peripheral nerve injuries.	/pubmed/14641648	Gordon T, Sulaiman O, Boyd JG.	J Peripher Nerv Syst. 2003 Dec;8(4):236-50.	J Peripher Nerv Syst. 2003	PubMed	citation	PMID:14641648	pubmed	14641648	create date:2003/12/04 | first author:Gordon T
Mechanism of mitochondrial dysfunction in diabetic sensory neuropathy.	/pubmed/14641647	Fernyhough P, Huang TJ, Verkhratsky A.	J Peripher Nerv Syst. 2003 Dec;8(4):227-35.	J Peripher Nerv Syst. 2003	PubMed	citation	PMID:14641647	pubmed	14641647	create date:2003/12/04 | first author:Fernyhough P
Richard P. Bunge memorial lecture. Nerve injury and repair--a challenge to the plastic brain.	/pubmed/14641646	Lundborg G.	J Peripher Nerv Syst. 2003 Dec;8(4):209-26.	J Peripher Nerv Syst. 2003	PubMed	citation	PMID:14641646	pubmed	14641646	create date:2003/12/04 | first author:Lundborg G
Guidelines for the diagnosis and treatment of chronic inflammatory demyelinating polyneuropathy.	/pubmed/14641652	Berger AR, Bradley WG, Brannagan TH, Busis NA, Cros DP, Dalakas MC, Danon MJ, Donofrio P, Engel WK, England JD, Feldman EL, Freeman RL, Kinsella LJ, Lacomis D, Latov N, Menkes DL, Sander HW, Thomas FP, Triggs WJ, Windebank AJ, Wolfe GI; Neuropathy Association, Medical Advisory Committee.	J Peripher Nerv Syst. 2003 Dec;8(4):282-4. No abstract available.	J Peripher Nerv Syst. 2003	PubMed	citation	PMID:14641652	pubmed	14641652	create date:2003/12/03 | first author:Berger AR
Carpal tunnel syndrome and oral contraceptive drugs: risk or protective factor?	/pubmed/14641645	Albani G, Priano L, Campanelli L, Pignatti R, Liuzzi A, Galloti P, Mauro A.	J Peripher Nerv Syst. 2003 Dec;8(4):207-8. No abstract available.	J Peripher Nerv Syst. 2003	PubMed	citation	PMID:14641645	pubmed	14641645	create date:2003/12/03 | first author:Albani G
New gene for CMT.	/pubmed/14641644	Street VA, Bennett CL, Bird TD, Chance PF.	J Peripher Nerv Syst. 2003 Dec;8(4):206. No abstract available.	J Peripher Nerv Syst. 2003	PubMed	citation	PMID:14641644	pubmed	14641644	create date:2003/12/03 | first author:Street VA
6th Diabetic Neuropathy Satellite Symposium of the 18th International Diabetes Federation Congress in conjunction with 13th Annual Meeting of the Diabetic Neuropathy Study Group of the EASD (NEURODIAB XIII). Saint Malo, France, 30 August-2 September 2003. Abstracts.	/pubmed/12904238	[No authors listed]	J Peripher Nerv Syst. 2003 Sep;8(3):169-203. No abstract available.	J Peripher Nerv Syst. 2003	PubMed	citation	PMID:12904238	pubmed	12904238	create date:2003/08/09
Regeneration and functional recovery in the upper extremity of rats after various types of nerve injuries.	/pubmed/12904237	Bontioti EN, Kanje M, Dahlin LB.	J Peripher Nerv Syst. 2003 Sep;8(3):159-68.	J Peripher Nerv Syst. 2003	PubMed	citation	PMID:12904237	pubmed	12904237	create date:2003/08/09 | first author:Bontioti EN
Resolution of chronic inflammatory demyelinating polyneuropathy-associated central nervous system lesions after treatment with intravenous immunoglobulin.	/pubmed/12904236	Fee DB, Fleming JO.	J Peripher Nerv Syst. 2003 Sep;8(3):155-8.	J Peripher Nerv Syst. 2003	PubMed	citation	PMID:12904236	pubmed	12904236	create date:2003/08/09 | first author:Fee DB
Comparative dose-dependence study of FK506 on transected mouse sciatic nerve repaired by allograft or xenograft.	/pubmed/12904235	Udina E, Voda J, Gold BG, Navarro X.	J Peripher Nerv Syst. 2003 Sep;8(3):145-54.	J Peripher Nerv Syst. 2003	PubMed	citation	PMID:12904235	pubmed	12904235	create date:2003/08/09 | first author:Udina E
Crow-Fukase (POEMS) syndrome: a study of peripheral nerve biopsy in five new cases.	/pubmed/12904234	Vital C, Vital A, Ferrer X, Viallard JF, Pellegrin JL, Bouillot S, Larrieu JM, Lequen L, Larrieu JL, Brechenmacher C, Petry KG, Lagueny A.	J Peripher Nerv Syst. 2003 Sep;8(3):136-44.	J Peripher Nerv Syst. 2003	PubMed	citation	PMID:12904234	pubmed	12904234	create date:2003/08/09 | first author:Vital C
Selective contrast enhancement of anterior spinal nerve roots on magnetic resonance imaging: a suggestive sign of Guillain-Barré syndrome and neurobrucellosis.	/pubmed/12904233	Berciano J, Pascual J.	J Peripher Nerv Syst. 2003 Sep;8(3):135. No abstract available.	J Peripher Nerv Syst. 2003	PubMed	citation	PMID:12904233	pubmed	12904233	create date:2003/08/09 | first author:Berciano J
Abstracts of the 2003 meeting of the Peripheral Nerve Society. Banff, Canada, July 26-30, 2003.	/pubmed/12839544	[No authors listed]	J Peripher Nerv Syst. 2003 Jul;8 Suppl 1:1-78. No abstract available.	J Peripher Nerv Syst. 2003	PubMed	citation	PMID:12839544	pubmed	12839544	create date:2003/07/04
Evidence for impaired axonal regeneration in PMP22 duplication: studies in nerve xenografts.	/pubmed/12795716	Sahenk Z, Serrano-Munuera C, Chen L, Kakabadze I, Najagara HN.	J Peripher Nerv Syst. 2003 Jun;8(2):116-27.	J Peripher Nerv Syst. 2003	PubMed	citation	PMID:12795716	pubmed	12795716	create date:2003/06/11 | first author:Sahenk Z
Nerve compound action current (NCAC) measurements and morphometric analysis in the proximal segment after nerve transection and repair in a rabbit model.	/pubmed/12795715	Walbeehm ET, Dudok van Heel EB, Kuypers PD, Terenghi G, Hovius SE.	J Peripher Nerv Syst. 2003 Jun;8(2):108-15.	J Peripher Nerv Syst. 2003	PubMed	citation	PMID:12795715	pubmed	12795715	create date:2003/06/11 | first author:Walbeehm ET
Microvasculitic paraproteinaemic polyneuropathy and B-cell lymphoma.	/pubmed/12795714	Turner MR, Warren JD, Jacobs JM, Groves MJ, Yong K, Honan WP, Thomas PK, Reilly MM.	J Peripher Nerv Syst. 2003 Jun;8(2):100-7.	J Peripher Nerv Syst. 2003	PubMed	citation	PMID:12795714	pubmed	12795714	create date:2003/06/11 | first author:Turner MR
Antibodies to myelin-associated glycoprotein accelerate preferential motor reinnervation.	/pubmed/12795713	Mears S, Schachner M, Brushart TM.	J Peripher Nerv Syst. 2003 Jun;8(2):91-9.	J Peripher Nerv Syst. 2003	PubMed	citation	PMID:12795713	pubmed	12795713	create date:2003/06/11 | first author:Mears S
The relation of clinical symptoms and anti-ganglioside antibodies to MEPPs frequency increase in 8 cases of variant type Guillain-Barré syndrome.	/pubmed/12795712	Kishi M, Fujioka T, Miura H, Sekine A, Iguchi H, Nakazora H, Kiyozuka T, Igarashi O, Ichikawa Y, Sugimoto H, Kurihara T, Irie S, Saito T.	J Peripher Nerv Syst. 2003 Jun;8(2):82-90.	J Peripher Nerv Syst. 2003	PubMed	citation	PMID:12795712	pubmed	12795712	create date:2003/06/11 | first author:Kishi M
Influence of testosterone on the electrical properties of scrotal nerves at the cutaneous and spinal levels in the male rat.	/pubmed/12795711	Manzo J, García LI, Camacho MA, Hernández ME, Pacheco P.	J Peripher Nerv Syst. 2003 Jun;8(2):75-81.	J Peripher Nerv Syst. 2003	PubMed	citation	PMID:12795711	pubmed	12795711	create date:2003/06/11 | first author:Manzo J
Acute glucose deprivation leads to apoptosis in a cell model of acute diabetic neuropathy.	/pubmed/12795710	Honma H, Podratz JL, Windebank AJ.	J Peripher Nerv Syst. 2003 Jun;8(2):65-74.	J Peripher Nerv Syst. 2003	PubMed	citation	PMID:12795710	pubmed	12795710	create date:2003/06/11 | first author:Honma H
Nerve regeneration and repair.	/pubmed/12795707	Zochodne D.	J Peripher Nerv Syst. 2003 Jun;8(2):59-60; author replies 61-2, 63-4. No abstract available.	J Peripher Nerv Syst. 2003	PubMed	citation	PMID:12795707	pubmed	12795707	create date:2003/06/11 | first author:Zochodne D
Severe chronic sensory-motor polyneuropathy: coexistence of 3 unrelated etiologies in a type 1 diabetic patient. A case report and review of the literature.	/pubmed/12678551	Micco A, Nobile-Orazio E, Baron P, Conti G, Napoli L, Serafini M, Scarlato G, Scarpini E.	J Peripher Nerv Syst. 2003 Mar;8(1):23-8. Review.	J Peripher Nerv Syst. 2003	PubMed	citation	PMID:12678551	pubmed	12678551	create date:2003/04/08 | first author:Micco A
Repair of ventral root avulsion using autologous nerve grafts in cats.	/pubmed/12678550	Holtzer CA, Marani E, van Dijk GJ, Thomeer RT.	J Peripher Nerv Syst. 2003 Mar;8(1):17-22.	J Peripher Nerv Syst. 2003	PubMed	citation	PMID:12678550	pubmed	12678550	create date:2003/04/08 | first author:Holtzer CA
Pathological findings in a patient with ventilatory failure and chronic inflammatory demyelinating polyneuropathy.	/pubmed/12678549	Kimber TE, Orrell RW, King RH, Ginsberg L.	J Peripher Nerv Syst. 2003 Mar;8(1):13-6.	J Peripher Nerv Syst. 2003	PubMed	citation	PMID:12678549	pubmed	12678549	create date:2003/04/08 | first author:Kimber TE
Paraplegia associated with brucellosis involving the anterior lumbrosacral nerve roots.	/pubmed/12678548	Ulas UH, Hamamcioglu K, Eroglu E, Odabasi Z, Alanoglu E, Demirkaya S, Gorenek L, Vural O.	J Peripher Nerv Syst. 2003 Mar;8(1):8-12.	J Peripher Nerv Syst. 2003	PubMed	citation	PMID:12678548	pubmed	12678548	create date:2003/04/08 | first author:Ulas UH
Ultrastructural identification of peripheral myelin proteins by a pre-embedding immunogold labeling method.	/pubmed/12678547	Canron MH, Bouillot S, Favereaux A, Petry KG, Vital A.	J Peripher Nerv Syst. 2003 Mar;8(1):1-7.	J Peripher Nerv Syst. 2003	PubMed	citation	PMID:12678547	pubmed	12678547	create date:2003/04/08 | first author:Canron MH
Repair of ventral root avulsions of the brachial plexus: a review.	/pubmed/12477170	Holtzer CA, Marani E, Lakke EA, Thomeer RT.	J Peripher Nerv Syst. 2002 Dec;7(4):233-42. Review.	J Peripher Nerv Syst. 2002	PubMed	citation	PMID:12477170	pubmed	12477170	create date:2002/12/13 | first author:Holtzer CA
Radial tunnel syndrome in an elite power athlete: a case of direct compressive neuropathy.	/pubmed/12477169	Dickerman RD, Stevens QE, Cohen AJ, Jaikumar S.	J Peripher Nerv Syst. 2002 Dec;7(4):229-32.	J Peripher Nerv Syst. 2002	PubMed	citation	PMID:12477169	pubmed	12477169	create date:2002/12/13 | first author:Dickerman RD
Quantitative sensory testing: high sensitivity in small fiber neuropathy with normal NCS/EMG.	/pubmed/12477168	Magda P, Latov N, Renard MV, Sander HW.	J Peripher Nerv Syst. 2002 Dec;7(4):225-8.	J Peripher Nerv Syst. 2002	PubMed	citation	PMID:12477168	pubmed	12477168	create date:2002/12/13 | first author:Magda P
Identification of novel sequence variants in the neurofilament-light gene in a Japanese population: analysis of Charcot-Marie-Tooth disease patients and normal individuals.	/pubmed/12477167	Yoshihara T, Yamamoto M, Hattori N, Misu K, Mori K, Koike H, Sobue G.	J Peripher Nerv Syst. 2002 Dec;7(4):221-4. Erratum in: J Peripher Nerv Syst. 2003 Jun;8(2):134.	J Peripher Nerv Syst. 2002	PubMed	citation	PMID:12477167	pubmed	12477167	create date:2002/12/13 | first author:Yoshihara T
Peripheral neuropathy associated with mitochondrial disorders: 8 cases and review of the literature.	/pubmed/12477166	Bouillot S, Martin-Négrier ML, Vital A, Ferrer X, Lagueny A, Vincent D, Coquet M, Orgogozo JM, Bloch B, Vita C.	J Peripher Nerv Syst. 2002 Dec;7(4):213-20. Review.	J Peripher Nerv Syst. 2002	PubMed	citation	PMID:12477166	pubmed	12477166	create date:2002/12/13 | first author:Bouillot S
Neuralgic amyotrophy: variable expression in 40 patients.	/pubmed/12365568	Cruz-Martínez A, Barrio M, Arpa J.	J Peripher Nerv Syst. 2002 Sep;7(3):198-204.	J Peripher Nerv Syst. 2002	PubMed	citation	PMID:12365568	pubmed	12365568	create date:2002/10/09 | first author:Cruz-Martínez A
Molecular forms of NGF in human and rat neuropathic tissues: decreased NGF precursor-like immunoreactivity in human diabetic skin.	/pubmed/12365567	Yiangou Y, Facer P, Sinicropi DV, Boucher TJ, Bennett DL, McMahon SB, Anand P.	J Peripher Nerv Syst. 2002 Sep;7(3):190-7.	J Peripher Nerv Syst. 2002	PubMed	citation	PMID:12365567	pubmed	12365567	create date:2002/10/09 | first author:Yiangou Y
Tomacula in MAG-deficient mice.	/pubmed/12365566	Cai Z, Sutton-Smith P, Swift J, Cash K, Finnie J, Turnley A, Thompson PD, Blumbergs PC.	J Peripher Nerv Syst. 2002 Sep;7(3):181-9.	J Peripher Nerv Syst. 2002	PubMed	citation	PMID:12365566	pubmed	12365566	create date:2002/10/09 | first author:Cai Z
Neuropeptide expression following constriction or section of the inferior alveolar nerve in the ferret.	/pubmed/12365565	Bird EV, Long A, Boissonade FM, Fried K, Robinson PP.	J Peripher Nerv Syst. 2002 Sep;7(3):168-80.	J Peripher Nerv Syst. 2002	PubMed	citation	PMID:12365565	pubmed	12365565	create date:2002/10/09 | first author:Bird EV
Postvaccinal inflammatory neuropathy: peripheral nerve biopsy in 3 cases.	/pubmed/12365564	Vital C, Vital A, Gbikpi-Benissan G, Longy-Boursier M, Climas MT, Castaing Y, Canron MH, Le Bras M, Petry K.	J Peripher Nerv Syst. 2002 Sep;7(3):163-7.	J Peripher Nerv Syst. 2002	PubMed	citation	PMID:12365564	pubmed	12365564	create date:2002/10/09 | first author:Vital C
The endoneurial response to microsurgically removed epi- and perineurium.	/pubmed/12365563	Terho PM, Vuorinen VS, Röyttä M.	J Peripher Nerv Syst. 2002 Sep;7(3):155-62.	J Peripher Nerv Syst. 2002	PubMed	citation	PMID:12365563	pubmed	12365563	create date:2002/10/09 | first author:Terho PM
Functional evaluation after rat sciatic nerve injury followed by hyperbaric oxygen treatment.	/pubmed/12365562	Haapaniemi T, Nishiura Y, Dahlin LB.	J Peripher Nerv Syst. 2002 Sep;7(3):149-54.	J Peripher Nerv Syst. 2002	PubMed	citation	PMID:12365562	pubmed	12365562	create date:2002/10/09 | first author:Haapaniemi T
The effect of hyperbaric oxygen treatment on early regeneration of sensory axons after nerve crush in the rat.	/pubmed/12365561	Bajrović FF, Sketelj J, Jug M, Gril I, Mekjavić IB.	J Peripher Nerv Syst. 2002 Sep;7(3):141-8.	J Peripher Nerv Syst. 2002	PubMed	citation	PMID:12365561	pubmed	12365561	create date:2002/10/09 | first author:Bajrović FF
Enhancing posttraumatic nerve regeneration.	/pubmed/12365560	Lundborg G.	J Peripher Nerv Syst. 2002 Sep;7(3):139-40. No abstract available.	J Peripher Nerv Syst. 2002	PubMed	citation	PMID:12365560	pubmed	12365560	create date:2002/10/09 | first author:Lundborg G
Abstracts of the 7th Meeting of the Italian Peripheral Nerve Study Group. Ascoli Piceno, Italy. April 12-13, 2002.	/pubmed/12362880	[No authors listed]	J Peripher Nerv Syst. 2002 Mar;7(1):70-85. No abstract available.	J Peripher Nerv Syst. 2002	PubMed	citation	PMID:12362880	pubmed	12362880	create date:2002/10/05
Assessment of the common" 4.8-kb mitochondrial DNA deletion and identification of several closely related deletions in the dorsal root ganglion of aging and streptozotocin rats."	/pubmed/12090301	Nickander KK, Schmelzer JD, Low PA.	J Peripher Nerv Syst. 2002 Jun;7(2):96-103.	J Peripher Nerv Syst. 2002	PubMed	citation	PMID:12090301	pubmed	12090301	create date:2002/07/02 | first author:Nickander KK
Mutation analysis of 12 candidate genes for distal hereditary motor neuropathy type II (distal HMN II) linked to 12q24.3.	/pubmed/12090300	Irobi J, Nelis E, Verhoeven K, De Vriendt E, Dierick I, De Jonghe P, Van Broeckhoven C, Timmerman V.	J Peripher Nerv Syst. 2002 Jun;7(2):87-95.	J Peripher Nerv Syst. 2002	PubMed	citation	PMID:12090300	pubmed	12090300	create date:2002/07/02 | first author:Irobi J
Title	URL	Description	Details	ShortDetails	Resource	Type	Identifiers	Db	EntrezUID	Properties
LR white post-embedding colloidal gold method to immunostain MBP, P0, NF and S100 in glutaraldehyde fixed peripheral nerve tissue.	/pubmed/12090299	Keita M, Magy L, Richard L, Piaser M, Vallat JM.	J Peripher Nerv Syst. 2002 Jun;7(2):128-33.	J Peripher Nerv Syst. 2002	PubMed	citation	PMID:12090299	pubmed	12090299	create date:2002/07/02 | first author:Keita M
Local administration of vasoactive intestinal peptide after nerve transection accelerates early myelination and growth of regenerating axons.	/pubmed/12090298	Zhang QL, Liu J, Lin PX, Webster H.	J Peripher Nerv Syst. 2002 Jun;7(2):118-27.	J Peripher Nerv Syst. 2002	PubMed	citation	PMID:12090298	pubmed	12090298	create date:2002/07/02 | first author:Zhang QL
Clinical versus quantitative vibration assessment: improving clinical performance.	/pubmed/12090297	Burns TM, Taly A, O'Brien PC, Dyck PJ.	J Peripher Nerv Syst. 2002 Jun;7(2):112-7.	J Peripher Nerv Syst. 2002	PubMed	citation	PMID:12090297	pubmed	12090297	create date:2002/07/02 | first author:Burns TM
An experimental study on the perineurial window.	/pubmed/12090296	Sugimoto Y, Takayama S, Horiuchi Y, Toyama Y.	J Peripher Nerv Syst. 2002 Jun;7(2):104-11.	J Peripher Nerv Syst. 2002	PubMed	citation	PMID:12090296	pubmed	12090296	create date:2002/07/02 | first author:Sugimoto Y
Cryoglobulinemia is a frequent cause of peripheral neuropathy in undiagnosed referral patients.	/pubmed/11939353	Gemignani F, Melli G, Inglese C, Marbini A.	J Peripher Nerv Syst. 2002 Mar;7(1):59-64.	J Peripher Nerv Syst. 2002	PubMed	citation	PMID:11939353	pubmed	11939353	create date:2002/04/10 | first author:Gemignani F
Anti-LM1 antibodies in the sera of patients with Guillain-Barré syndrome, Miller Fisher syndrome, and motor neuron disease.	/pubmed/11939352	Harukawa H, Utsumi H, Asano A, Yoshino H.	J Peripher Nerv Syst. 2002 Mar;7(1):54-8.	J Peripher Nerv Syst. 2002	PubMed	citation	PMID:11939352	pubmed	11939352	create date:2002/04/10 | first author:Harukawa H
Expression and localization of insulin receptor in rat dorsal root ganglion and spinal cord.	/pubmed/11939351	Sugimoto K, Murakawa Y, Sima AA.	J Peripher Nerv Syst. 2002 Mar;7(1):44-53.	J Peripher Nerv Syst. 2002	PubMed	citation	PMID:11939351	pubmed	11939351	create date:2002/04/10 | first author:Sugimoto K
Aggravated reperfusion injury in STZ-diabetic nerve.	/pubmed/11939350	Nukada H, Lynch CD, McMorran PD.	J Peripher Nerv Syst. 2002 Mar;7(1):37-43.	J Peripher Nerv Syst. 2002	PubMed	citation	PMID:11939350	pubmed	11939350	create date:2002/04/10 | first author:Nukada H
Endoneurial remodeling by TNFalph- and TNFalpha-releasing proteases. A spatial and temporal co-localization study in painful neuropathy.	/pubmed/11939349	Shubayev VI, Myers RR.	J Peripher Nerv Syst. 2002 Mar;7(1):28-36.	J Peripher Nerv Syst. 2002	PubMed	citation	PMID:11939349	pubmed	11939349	create date:2002/04/10 | first author:Shubayev VI
Degeneration and regeneration of the peripheral nervous system: from Augustus Waller's observations to neuroinflammation.	/pubmed/11939348	Stoll G, Jander S, Myers RR.	J Peripher Nerv Syst. 2002 Mar;7(1):13-27. Review.	J Peripher Nerv Syst. 2002	PubMed	citation	PMID:11939348	pubmed	11939348	create date:2002/04/10 | first author:Stoll G
Recent progress on the molecular organization of myelinated axons.	/pubmed/11939347	Scherer SS, Arroyo EJ.	J Peripher Nerv Syst. 2002 Mar;7(1):1-12.	J Peripher Nerv Syst. 2002	PubMed	citation	PMID:11939347	pubmed	11939347	create date:2002/04/10 | first author:Scherer SS
Sciatic inflammatory neuritis (SIN): behavioral allodynia is paralleled by peri-sciatic proinflammatory cytokine and superoxide production.	/pubmed/11817330	Gazda LS, Milligan ED, Hansen MK, Twining CM, Poulos NM, Chacur M, O'Connor KA, Armstrong C, Maier SF, Watkins LR, Myers RR.	J Peripher Nerv Syst. 2001 Sep;6(3):111-29.	J Peripher Nerv Syst. 2001	PubMed	citation	PMID:11817330	pubmed	11817330	create date:2002/01/31 | first author:Gazda LS
Relative sensitivity to alfentanil and reliability of current perception threshold vs von Frey tactile stimulation and thermal sensory testing.	/pubmed/11800047	Park R, Wallace MS, Schulteis G.	J Peripher Nerv Syst. 2001 Dec;6(4):232-40.	J Peripher Nerv Syst. 2001	PubMed	citation	PMID:11800047	pubmed	11800047	create date:2002/01/22 | first author:Park R
Dye coupling does not explain functional crosstalk within dorsal root ganglia.	/pubmed/11800046	Zuriel E, Devor M.	J Peripher Nerv Syst. 2001 Dec;6(4):227-31.	J Peripher Nerv Syst. 2001	PubMed	citation	PMID:11800046	pubmed	11800046	create date:2002/01/22 | first author:Zuriel E
Nerve pathology in the type 1 diabetic dog: effects of treatment with sulindac.	/pubmed/11800045	Walker D, Siddique I, Anderson H, Gardiner TA, Archer DB, Boulton AJM, Malik RA.	J Peripher Nerv Syst. 2001 Dec;6(4):219-26.	J Peripher Nerv Syst. 2001	PubMed	citation	PMID:11800045	pubmed	11800045	create date:2002/01/22 | first author:Walker D
Diagnostic yield by testing small fiber function in patients examined for polyneuropathy.	/pubmed/11800044	Sindrup SH, Gaist D, Johannsen L, Havsager AM, Homburg A, Kjeldsen MJ, Madsen C, Dalsgaard NJ, Ellemann K, Smith T.	J Peripher Nerv Syst. 2001 Dec;6(4):214-8.	J Peripher Nerv Syst. 2001	PubMed	citation	PMID:11800044	pubmed	11800044	create date:2002/01/22 | first author:Sindrup SH
Zinc finger proteins in the peripheral nerve of adult normal and Trembler mice.	/pubmed/11800043	Labatut-Cazabat I, Garbay B, Faveraux A, Hilmi S, Vital C, Cassagne C, Petry KG.	J Peripher Nerv Syst. 2001 Dec;6(4):211-3.	J Peripher Nerv Syst. 2001	PubMed	citation	PMID:11800043	pubmed	11800043	create date:2002/01/22 | first author:Labatut-Cazabat I
A double-blind placebo-controlled clinical trial of recombinant human brain-derived neurotrophic factor (rhBDNF) in diabetic polyneuropathy.	/pubmed/11800042	Wellmer A, Misra VP, Sharief MK, Kopelman PG, Anand P.	J Peripher Nerv Syst. 2001 Dec;6(4):204-10.	J Peripher Nerv Syst. 2001	PubMed	citation	PMID:11800042	pubmed	11800042	create date:2002/01/22 | first author:Wellmer A
Neurolymphomatosis associated with muscle and cerebral involvement caused by natural killer cell lymphoma: a case report and review of literature.	/pubmed/11800041	Odabasi Z, Parrott JH, Reddy VV, Oh SJ.	J Peripher Nerv Syst. 2001 Dec;6(4):197-203. Review.	J Peripher Nerv Syst. 2001	PubMed	citation	PMID:11800041	pubmed	11800041	create date:2002/01/22 | first author:Odabasi Z
Abstracts of the International Diabetes Federation Congress, 5th Diabetic Neuropathy Satellite Symposium. October 31-November 4, 2000. San Jose, Costa Rica.	/pubmed/11484673	[No authors listed]	J Peripher Nerv Syst. 2000 Sep;5(3):169-88. No abstract available.	J Peripher Nerv Syst. 2000	PubMed	citation	PMID:11484673	pubmed	11484673	create date:2001/08/04
Abstracts of the 6th Meeting of the Italian Peripheral Nerve Study Group. Sondrio, 5-7 April 2001.	/pubmed/11484669	[No authors listed]	J Peripher Nerv Syst. 2001 Mar;6(1):40-59. No abstract available.	J Peripher Nerv Syst. 2001	PubMed	citation	PMID:11484669	pubmed	11484669	create date:2001/08/04
Focal myelin swellings and tomacula in anti-MAG IgM paraproteinaemic neuropathy: novel teased nerve fiber studies.	/pubmed/11446389	Cai Z, Cash K, Swift J, Sutton-Smith P, Robinson M, Thompson PD, Blumbergs PC.	J Peripher Nerv Syst. 2001 Jun;6(2):95-101.	J Peripher Nerv Syst. 2001	PubMed	citation	PMID:11446389	pubmed	11446389	create date:2001/07/12 | first author:Cai Z
Establishment and characterization of immortalized Schwann cells from murine model of Niemann-Pick disease type C (spm/spm).	/pubmed/11446388	Watabe K, Ida H, Uehara K, Oyanagi K, Sakamoto T, Tanaka J, Garver WS, Miyawaki S, Ohno K, Eto Y.	J Peripher Nerv Syst. 2001 Jun;6(2):85-94.	J Peripher Nerv Syst. 2001	PubMed	citation	PMID:11446388	pubmed	11446388	create date:2001/07/12 | first author:Watabe K
Histopathological features of X-linked Charcot-Marie-Tooth disease in 8 patients from 6 families with different connexin32 mutations.	/pubmed/11446387	Vital A, Ferrer X, Lagueny A, Vandenberghe A, Latour P, Goizet C, Canron MH, Louiset P, Petry KG, Vital C.	J Peripher Nerv Syst. 2001 Jun;6(2):79-84.	J Peripher Nerv Syst. 2001	PubMed	citation	PMID:11446387	pubmed	11446387	create date:2001/07/12 | first author:Vital A
Hyperbaric oxygen treatment has different effects on nerve regeneration in acellular nerve and muscle grafts.	/pubmed/11446386	Nishiura Y, Haapaniemi T, Dahlin LB.	J Peripher Nerv Syst. 2001 Jun;6(2):73-8.	J Peripher Nerv Syst. 2001	PubMed	citation	PMID:11446386	pubmed	11446386	create date:2001/07/12 | first author:Nishiura Y
Etanercept reduces hyperalgesia in experimental painful neuropathy.	/pubmed/11446385	Sommer C, Schäfers M, Marziniak M, Toyka KV.	J Peripher Nerv Syst. 2001 Jun;6(2):67-72.	J Peripher Nerv Syst. 2001	PubMed	citation	PMID:11446385	pubmed	11446385	create date:2001/07/12 | first author:Sommer C
Intraneural nerve metastasis with multiple mononeuropathies.	/pubmed/11442173	Grisold W, Piza-Katzer H, Jahn R, Herczeg E.	J Peripher Nerv Syst. 2000 Sep;5(3):163-7.	J Peripher Nerv Syst. 2000	PubMed	citation	PMID:11442173	pubmed	11442173	create date:2001/07/10 | first author:Grisold W
Chronic inflammatory demyelinating polyneuropathy caused by HIV infection in a patient with asymptomatic CMT 1A.	/pubmed/11442172	Rajabally Y, Vital A, Ferrer X, Vital C, Julien J, Latour P, Vandenberghe A, Lagueny A.	J Peripher Nerv Syst. 2000 Sep;5(3):158-62.	J Peripher Nerv Syst. 2000	PubMed	citation	PMID:11442172	pubmed	11442172	create date:2001/07/10 | first author:Rajabally Y
Hereditary motor and sensory neuropathy with absence of large myelinated fibers due to absence of large neurons in dorsal root ganglia and anterior horns, clinically associated with deafness, mental retardation, and epilepsy (HMSN-ADM).	/pubmed/11442171	Müller HD, Mugler M, Ramaekers VT, Schröder JM.	J Peripher Nerv Syst. 2000 Sep;5(3):147-57.	J Peripher Nerv Syst. 2000	PubMed	citation	PMID:11442171	pubmed	11442171	create date:2001/07/10 | first author:Müller HD
Detection of host and donor cells in sex-mismatched rat nerve allografts using RT-PCR for a Y chromosome (H-Y) marker.	/pubmed/11442170	Midha R, Ramakrishna V, Munro CA, Matsuyama T, Gorczynski RM.	J Peripher Nerv Syst. 2000 Sep;5(3):140-6.	J Peripher Nerv Syst. 2000	PubMed	citation	PMID:11442170	pubmed	11442170	create date:2001/07/10 | first author:Midha R
Complement activation in acquired and hereditary amyloid neuropathy.	/pubmed/11442169	Hafer-Macko CE, Dyck PJ, Koski CL.	J Peripher Nerv Syst. 2000 Sep;5(3):131-9.	J Peripher Nerv Syst. 2000	PubMed	citation	PMID:11442169	pubmed	11442169	create date:2001/07/10 | first author:Hafer-Macko CE
Prosaposin-derived peptides enhanced sprouting of sensory neurons in vitro and induced sprouting at motor endplates in vivo.	/pubmed/11442168	Campana WM, Mohiuddin L, Misasi R, O'Brien JS, Calcutt NA.	J Peripher Nerv Syst. 2000 Sep;5(3):126-30.	J Peripher Nerv Syst. 2000	PubMed	citation	PMID:11442168	pubmed	11442168	create date:2001/07/10 | first author:Campana WM
Epidemiology and clinical features of HIV-1 associated neuropathies.	/pubmed/11293807	Verma A.	J Peripher Nerv Syst. 2001 Mar;6(1):8-13. Review.	J Peripher Nerv Syst. 2001	PubMed	citation	PMID:11293807	pubmed	11293807	create date:2001/04/11 | first author:Verma A
Effect of alpha-tocopherol supplementation on the ultrastructural abnormalities of peripheral nerves in experimental diabetes.	/pubmed/11293806	Sharma AK, Ponery AS, Lawrence PA, Ahmed I, Bastaki SM, Dhanasekaran S, Sheen RS, Adeghate E.	J Peripher Nerv Syst. 2001 Mar;6(1):33-9.	J Peripher Nerv Syst. 2001	PubMed	citation	PMID:11293806	pubmed	11293806	create date:2001/04/11 | first author:Sharma AK
Contribution of cranial nerve ganglia to innervation of the walls of the rat external acoustic meatus.	/pubmed/11293805	Folan-Curran J, Cooke FJ.	J Peripher Nerv Syst. 2001 Mar;6(1):28-32.	J Peripher Nerv Syst. 2001	PubMed	citation	PMID:11293805	pubmed	11293805	create date:2001/04/11 | first author:Folan-Curran J
HIV neuropathy: insights in the pathology of HIV peripheral nerve disease.	/pubmed/11293804	Pardo CA, McArthur JC, Griffin JW.	J Peripher Nerv Syst. 2001 Mar;6(1):21-7. Review.	J Peripher Nerv Syst. 2001	PubMed	citation	PMID:11293804	pubmed	11293804	create date:2001/04/11 | first author:Pardo CA
HIV-associated neuropathies: role of HIV-1, CMV, and other viruses.	/pubmed/11293803	Kolson DL, Gonzalez-Scarano F.	J Peripher Nerv Syst. 2001 Mar;6(1):2-7. Review.	J Peripher Nerv Syst. 2001	PubMed	citation	PMID:11293803	pubmed	11293803	create date:2001/04/11 | first author:Kolson DL
Peripheral neuropathy and antiretroviral drugs.	/pubmed/11293802	Dalakas MC.	J Peripher Nerv Syst. 2001 Mar;6(1):14-20. Review.	J Peripher Nerv Syst. 2001	PubMed	citation	PMID:11293802	pubmed	11293802	create date:2001/04/11 | first author:Dalakas MC
Stretch of mammalian nerve in vitro: effect on compound action potentials.	/pubmed/11151983	Ochs S, Pourmand R, Si K, Friedman RN.	J Peripher Nerv Syst. 2000 Dec;5(4):227-35.	J Peripher Nerv Syst. 2000	PubMed	citation	PMID:11151983	pubmed	11151983	create date:2001/01/11 | first author:Ochs S
Transport of epidurally applied horseradish peroxidase to the endoneurial space of dorsal root ganglia: a light and electron microscopic study.	/pubmed/11151982	Byröd G, Rydevik B, Johansson BR, Olmarker K.	J Peripher Nerv Syst. 2000 Dec;5(4):218-26.	J Peripher Nerv Syst. 2000	PubMed	citation	PMID:11151982	pubmed	11151982	create date:2001/01/11 | first author:Byröd G
Photochemically-induced ischemic injury of the rat sciatic nerve: a light- and electron microscopic study.	/pubmed/11151981	Yu W, Kauppila T, Hultenby K, Persson JK, Xu XJ, Wiesenfeld-Hallin Z.	J Peripher Nerv Syst. 2000 Dec;5(4):209-17.	J Peripher Nerv Syst. 2000	PubMed	citation	PMID:11151981	pubmed	11151981	create date:2001/01/11 | first author:Yu W
Influence of aging on peripheral nerve function and regeneration.	/pubmed/11151980	Verdú E, Ceballos D, Vilches JJ, Navarro X.	J Peripher Nerv Syst. 2000 Dec;5(4):191-208. Review.	J Peripher Nerv Syst. 2000	PubMed	citation	PMID:11151980	pubmed	11151980	create date:2001/01/11 | first author:Verdú E
Inexcitability of nerves in a fulminant case of Guillain-Barré syndrome.	/pubmed/10905471	Vital C, Vital A, Arne P, Hilbert G, Gruson D, Gbikpi-Benissan G, Cardinaud JP, Petry K.	J Peripher Nerv Syst. 2000 Jun;5(2):111-5.	J Peripher Nerv Syst. 2000	PubMed	citation	PMID:10905471	pubmed	10905471	create date:2000/07/25 | first author:Vital C
Severe polyneuropathy in a patient with Churg-Strauss syndrome.	/pubmed/10905470	Bazzi P, Tancredi L, Scarpini E, Messina S, Sciacco M, Livraghi S, Vanoli M, Prelle A, Scarlato G, Moggio M.	J Peripher Nerv Syst. 2000 Jun;5(2):106-10.	J Peripher Nerv Syst. 2000	PubMed	citation	PMID:10905470	pubmed	10905470	create date:2000/07/25 | first author:Bazzi P
Peroneal neuropathy after weight loss.	/pubmed/10905469	Cruz-Martinez A, Arpa J, Palau F.	J Peripher Nerv Syst. 2000 Jun;5(2):101-5.	J Peripher Nerv Syst. 2000	PubMed	citation	PMID:10905469	pubmed	10905469	create date:2000/07/25 | first author:Cruz-Martinez A
Epineurial application of TNF elicits an acute mechanical hyperalgesia in the awake rat.	/pubmed/10905468	Sorkin LS, Doom CM.	J Peripher Nerv Syst. 2000 Jun;5(2):96-100.	J Peripher Nerv Syst. 2000	PubMed	citation	PMID:10905468	pubmed	10905468	create date:2000/07/25 | first author:Sorkin LS
Post reinnervation maturation of myelinated nerve fibers in the cat tibial nerve: chronic electrophysiological and morphometric studies.	/pubmed/10905467	Fugleholm K, Schmalbruch H, Krarup C.	J Peripher Nerv Syst. 2000 Jun;5(2):82-95.	J Peripher Nerv Syst. 2000	PubMed	citation	PMID:10905467	pubmed	10905467	create date:2000/07/25 | first author:Fugleholm K
Increased expression of chemokines (MCP-1, MIP-1alpha, RANTES) after peripheral nerve transection.	/pubmed/10905466	Taskinen HS, Röyttä M.	J Peripher Nerv Syst. 2000 Jun;5(2):75-81.	J Peripher Nerv Syst. 2000	PubMed	citation	PMID:10905466	pubmed	10905466	create date:2000/07/25 | first author:Taskinen HS
Emerging cell and molecular strategies for the study and treatment of painful peripheral neuropathies.	/pubmed/10905465	Eaton MJ.	J Peripher Nerv Syst. 2000 Jun;5(2):59-74. Review.	J Peripher Nerv Syst. 2000	PubMed	citation	PMID:10905465	pubmed	10905465	create date:2000/07/25 | first author:Eaton MJ
5th Meeting of the Italian Peripheral Nerve Study Group. Salerno, 7-8 April 2000. Abstracts.	/pubmed/10877613	[No authors listed]	J Peripher Nerv Syst. 2000 Mar;5(1):32-51. No abstract available.	J Peripher Nerv Syst. 2000	PubMed	citation	PMID:10877613	pubmed	10877613	create date:2000/07/06
Title	URL	Description	Details	ShortDetails	Resource	Type	Identifiers	Db	EntrezUID	Properties
Guillain-Barré syndrome occurring in two women after ketoacidosic comatose state disclosing an insulin-dependent diabetes mellitus.	/pubmed/10780681	Rouanet-Larriviere M, Vital C, Arne P, Favarel-Garrigues JC, Gin H, Vital A.	J Peripher Nerv Syst. 2000 Mar;5(1):27-31.	J Peripher Nerv Syst. 2000	PubMed	citation	PMID:10780681	pubmed	10780681	create date:2000/04/26 | first author:Rouanet-Larriviere M
Effect of ischemia and cooling on the response to high frequency stimulation in rat tail nerves.	/pubmed/10780680	Andersen H, Nielsen JF, Sørensen B, Nielsen VK.	J Peripher Nerv Syst. 2000 Mar;5(1):22-6.	J Peripher Nerv Syst. 2000	PubMed	citation	PMID:10780680	pubmed	10780680	create date:2000/04/26 | first author:Andersen H
Variation in rat sciatic nerve anatomy: implications for a rat model of neuropathic pain.	/pubmed/10780679	Asato F, Butler M, Blomberg H, Gordh T.	J Peripher Nerv Syst. 2000 Mar;5(1):19-21.	J Peripher Nerv Syst. 2000	PubMed	citation	PMID:10780679	pubmed	10780679	create date:2000/04/26 | first author:Asato F
Gene expression of antioxidant enzymes in experimental diabetic neuropathy.	/pubmed/10780678	Kishi Y, Nickander KK, Schmelzer JD, Low PA.	J Peripher Nerv Syst. 2000 Mar;5(1):11-8.	J Peripher Nerv Syst. 2000	PubMed	citation	PMID:10780678	pubmed	10780678	create date:2000/04/26 | first author:Kishi Y
Three-dimensional organisation of mitochondrial clusters in regenerating dorsal root ganglion (DRG) neurons from neonatal rats: evidence for mobile mitochondrial pools.	/pubmed/10780677	Dedov VN, Armati PJ, Roufogalis BD.	J Peripher Nerv Syst. 2000 Mar;5(1):3-10.	J Peripher Nerv Syst. 2000	PubMed	citation	PMID:10780677	pubmed	10780677	create date:2000/04/26 | first author:Dedov VN
