# Supplementary material for: Rising Publication Delays Inflate Journal Impact Factors
Source: PLoS One. 2012 Dec 31;7(12):e53374. doi: 10.1371/journal.pone.0053374 (PMC3534064; doi:10.1371/journal.pone.0053374)
Supplement: Data S1 — Datasets used for the analysis. (ZIP) [file pone.0053374.s005.zip › Molecular and Cellular Neuroscience.csv]

Title	URL	Description	Details	ShortDetails	Resource	Type	Identifiers	Db	EntrezUID	Properties
Drebrin controls neuronal migration through the formation and alignment of the leading process.	/pubmed/22306864	Dun XP, de Lima TB, Allen J, Geraldo S, Gordon-Weeks P, Chilton JK.	Mol Cell Neurosci. 2012 Jan 26. [Epub ahead of print]	Mol Cell Neurosci. 2012	PubMed	citation	PMID:22306864	pubmed	22306864	create date:2012/02/07 | first author:Dun XP
SPARC prevents maturation of cholinergic presynaptic terminals.	/pubmed/22306863	Albrecht D, López-Murcia FJ, Pérez-González AP, Lichtner G, Solsona C, Llobet A.	Mol Cell Neurosci. 2012 Jan 25. [Epub ahead of print]	Mol Cell Neurosci. 2012	PubMed	citation	PMID:22306863	pubmed	22306863	create date:2012/02/07 | first author:Albrecht D
Comparative genomics identification of a novel set of temporally regulated hedgehog target genes in the retina.	/pubmed/22281533	McNeill B, Perez-Iratxeta C, Mazerolle C, Furimsky M, Mishina Y, Andrade-Navarro MA, Wallace VA.	Mol Cell Neurosci. 2012 Jan 16. [Epub ahead of print]	Mol Cell Neurosci. 2012	PubMed	citation	PMID:22281533	pubmed	22281533	create date:2012/01/28 | first author:McNeill B
Sensorimotor function is modulated by the serotonin receptor 1d, a novel marker for gamma motor neurons.	/pubmed/22273508	Enjin A, Leão KE, Mikulovic S, Le Merre P, Tourtellotte WG, Kullander K.	Mol Cell Neurosci. 2012 Jan 17. [Epub ahead of print]	Mol Cell Neurosci. 2012	PubMed	citation	PMID:22273508	pubmed	22273508	create date:2012/01/26 | first author:Enjin A
Leak K(+) channel mRNAs in dorsal root ganglia: Relation to inflammation and spontaneous pain behaviour.	/pubmed/22273507	Marsh B, Acosta C, Djouhri L, Lawson SN.	Mol Cell Neurosci. 2012 Jan 16. [Epub ahead of print]	Mol Cell Neurosci. 2012	PubMed	citation	PMID:22273507	pubmed	22273507	create date:2012/01/26 | first author:Marsh B
A role for interleukin-1β in determining the lineage fate of embryonic rat hippocampal neural precursor cells.	/pubmed/22270046	Green HF, Treacy E, Keohane AK, Sullivan AM, O'Keeffe GW, Nolan YM.	Mol Cell Neurosci. 2012 Jan 16. [Epub ahead of print]	Mol Cell Neurosci. 2012	PubMed	citation	PMID:22270046	pubmed	22270046	create date:2012/01/25 | first author:Green HF
The formation of complex acetylcholine receptor clusters requires MuSK kinase activity and structural information from the MuSK extracellular domain.	/pubmed/22210232	Mazhar S, Herbst R.	Mol Cell Neurosci. 2011 Dec 23. [Epub ahead of print]	Mol Cell Neurosci. 2011	PubMed	citation	PMID:22210232	pubmed	22210232	create date:2012/01/03 | first author:Mazhar S
Local translation of ATP synthase subunit 9 mRNA alters ATP levels and the production of ROS in the axon.	/pubmed/22209705	Natera-Naranjo O, Kar AN, Aschrafi A, Gervasi NM, Macgibeny MA, Gioio AE, Kaplan BB.	Mol Cell Neurosci. 2011 Dec 21. [Epub ahead of print]	Mol Cell Neurosci. 2011	PubMed	citation	PMID:22209705	pubmed	22209705	create date:2012/01/03 | first author:Natera-Naranjo O
The JNK inhibitor D-JNKI-1 blocks apoptotic JNK signaling in brain mitochondria.	/pubmed/22206897	Zhao Y, Spigolon G, Bonny C, Culman J, Vercelli A, Herdegen T.	Mol Cell Neurosci. 2011 Dec 21. [Epub ahead of print]	Mol Cell Neurosci. 2011	PubMed	citation	PMID:22206897	pubmed	22206897	create date:2011/12/31 | first author:Zhao Y
Examination of mesenchymal stem cell-mediated RNAi transfer to Huntington's disease affected neuronal cells for reduction of huntingtin.	/pubmed/22198539	Olson SD, Kambal A, Pollock K, Mitchell GM, Stewart H, Kalomoiris S, Cary W, Nacey C, Pepper K, Nolta JA.	Mol Cell Neurosci. 2011 Dec 8. [Epub ahead of print]	Mol Cell Neurosci. 2011	PubMed	citation	PMID:22198539	pubmed	22198539	create date:2011/12/27 | first author:Olson SD
Sema4D as an inhibitory regulator in oligodendrocyte development.	/pubmed/22198439	Yamaguchi W, Tamai R, Kageura M, Furuyama T, Inagaki S.	Mol Cell Neurosci. 2011 Dec 14. [Epub ahead of print]	Mol Cell Neurosci. 2011	PubMed	citation	PMID:22198439	pubmed	22198439	create date:2011/12/27 | first author:Yamaguchi W
SMN deficiency attenuates migration of U87MG astroglioma cells through the activation of RhoA.	/pubmed/22197680	Caraballo-Miralles V, Cardona-Rossinyol A, Garcera A, Villalonga P, Soler RM, Olmos G, Lladó J.	Mol Cell Neurosci. 2011 Dec 16. [Epub ahead of print]	Mol Cell Neurosci. 2011	PubMed	citation	PMID:22197680	pubmed	22197680	create date:2011/12/27 | first author:Caraballo-Miralles V
The role of NrCAM in neural development and disorders-Beyond a simple glue in the brain.	/pubmed/22182708	Sakurai T.	Mol Cell Neurosci. 2011 Dec 10. [Epub ahead of print]	Mol Cell Neurosci. 2011	PubMed	citation	PMID:22182708	pubmed	22182708	create date:2011/12/21 | first author:Sakurai T
Wnt1 expression temporally allocates upper rhombic lip progenitors and defines their terminal cell fate in the cerebellum.	/pubmed/22173107	Hagan N, Zervas M.	Mol Cell Neurosci. 2011 Dec 6;49(2):217-229. [Epub ahead of print]	Mol Cell Neurosci. 2011	PubMed	citation	PMID:22173107	pubmed	22173107	create date:2011/12/17 | first author:Hagan N
PTEN regulates retinal interneuron morphogenesis and synaptic layer formation.	/pubmed/22155156	Sakagami K, Chen B, Nusinowitz S, Wu H, Yang XJ.	Mol Cell Neurosci. 2011 Dec 4;49(2):171-183. [Epub ahead of print]	Mol Cell Neurosci. 2011	PubMed	citation	PMID:22155156	pubmed	22155156	create date:2011/12/14 | first author:Sakagami K
Transcript expression levels of full-length alpha-synuclein and its three alternatively spliced variants in Parkinson's disease brain regions and in a transgenic mouse model of alpha-synuclein overexpression.	/pubmed/22155155	McLean JR, Hallett PJ, Cooper O, Stanley M, Isacson O.	Mol Cell Neurosci. 2011 Dec 6;49(2):230-239. [Epub ahead of print]	Mol Cell Neurosci. 2011	PubMed	citation	PMID:22155155	pubmed	22155155	create date:2011/12/14 | first author:McLean JR
Neuropeptide Y and extracellular signal-regulated kinase mediate injury-induced neuroregeneration in mouse olfactory epithelium.	/pubmed/22154958	Jia C, Hegg CC.	Mol Cell Neurosci. 2011 Nov 30;49(2):158-170. [Epub ahead of print]	Mol Cell Neurosci. 2011	PubMed	citation	PMID:22154958	pubmed	22154958	create date:2011/12/14 | first author:Jia C
Ovarian steroids increase glutamatergic related gene expression in serotonin neurons of macaques.	/pubmed/22154832	Bethea CL, Reddy AP.	Mol Cell Neurosci. 2011 Nov 30. [Epub ahead of print]	Mol Cell Neurosci. 2011	PubMed	citation	PMID:22154832	pubmed	22154832	create date:2011/12/14 | first author:Bethea CL
Activity-dependent coordinated mobility of hippocampal inhibitory synapses visualized with presynaptic and postsynaptic tagged-molecular markers.	/pubmed/22146684	Kuriu T, Yanagawa Y, Konishi S.	Mol Cell Neurosci. 2011 Nov 18;49(2):184-195. [Epub ahead of print]	Mol Cell Neurosci. 2011	PubMed	citation	PMID:22146684	pubmed	22146684	create date:2011/12/08 | first author:Kuriu T
Suppression of aggregate formation of mutant huntingtin potentiates CREB-binding protein sequestration and apoptotic cell death.	/pubmed/22122824	Choi YJ, Kim SI, Lee JW, Kwon YS, Lee HJ, Kim SS, Chun W.	Mol Cell Neurosci. 2011 Nov 20;49(2):127-137. [Epub ahead of print]	Mol Cell Neurosci. 2011	PubMed	citation	PMID:22122824	pubmed	22122824	create date:2011/11/30 | first author:Choi YJ
Nestin-expressing cells in the developing, mature and noise-exposed cochlear epithelium.	/pubmed/22122823	Watanabe R, Morell MH, Miller JM, Kanicki AC, O'Shea KS, Altschuler RA, Raphael Y.	Mol Cell Neurosci. 2011 Nov 20;49(2):104-109. [Epub ahead of print]	Mol Cell Neurosci. 2011	PubMed	citation	PMID:22122823	pubmed	22122823	create date:2011/11/30 | first author:Watanabe R
Rac1b regulates NT3-stimulated Mek-Erk signaling, directing marrow-isolated adult multilineage inducible (MIAMI) cells toward an early neuronal phenotype.	/pubmed/22061968	Curtis KM, Gomez LA, Schiller PC.	Mol Cell Neurosci. 2011 Oct 26;49(2):138-148. [Epub ahead of print]	Mol Cell Neurosci. 2011	PubMed	citation	PMID:22061968	pubmed	22061968	create date:2011/11/09 | first author:Curtis KM
MARK2/Par-1 guides the directionality of neuroblasts migrating to the olfactory bulb.	/pubmed/22061967	Mejia-Gervacio S, Murray K, Sapir T, Belvindrah R, Reiner O, Lledo PM.	Mol Cell Neurosci. 2011 Oct 20;49(2):97-103. [Epub ahead of print]	Mol Cell Neurosci. 2011	PubMed	citation	PMID:22061967	pubmed	22061967	create date:2011/11/09 | first author:Mejia-Gervacio S
Rbfox proteins regulate alternative splicing of neuronal sodium channel SCN8A.	/pubmed/22044765	O'Brien JE, Drews VL, Jones JM, Dugas JC, Barres BA, Meisler MH.	Mol Cell Neurosci. 2011 Oct 21;49(2):120-126. [Epub ahead of print]	Mol Cell Neurosci. 2011	PubMed	citation	PMID:22044765	pubmed	22044765	create date:2011/11/03 | first author:O'Brien JE
Evidence for behavioral benefits of early dietary supplementation with CoEnzymeQ10 in a slowly progressing mouse model of Huntington's disease.	/pubmed/22044764	Hickey MA, Zhu C, Medvedeva V, Franich NR, Levine MS, Chesselet MF.	Mol Cell Neurosci. 2011 Oct 20;49(2):149-157. [Epub ahead of print]	Mol Cell Neurosci. 2011	PubMed	citation	PMID:22044764	pubmed	22044764	create date:2011/11/03 | first author:Hickey MA
SOX10 regulates expression of the SH3-domain kinase binding protein 1 (Sh3kbp1) locus in Schwann cells via an alternative promoter.	/pubmed/22037207	Hodonsky CJ, Kleinbrink EL, Charney KN, Prasad M, Bessling SL, Jones EA, Srinivasan R, Svaren J, McCallion AS, Antonellis A.	Mol Cell Neurosci. 2011 Oct 19;49(2):85-96. [Epub ahead of print]	Mol Cell Neurosci. 2011	PubMed	citation	PMID:22037207	pubmed	22037207	create date:2011/11/01 | first author:Hodonsky CJ
Membrane trafficking and cytoskeletal dynamics in neuronal function.	/pubmed/22035734	Blanpied TA, Ehlers MD.	Mol Cell Neurosci. 2011 Dec;48(4):267-8. No abstract available.	Mol Cell Neurosci. 2011	PubMed	citation	PMID:22035734	pubmed	22035734	create date:2011/11/01 | first author:Blanpied TA
MAP1B enhances microtubule assembly rates and axon extension rates in developing neurons.	/pubmed/22033417	Tymanskyj SR, Scales TM, Gordon-Weeks PR.	Mol Cell Neurosci. 2011 Oct 17;49(2):110-119. [Epub ahead of print]	Mol Cell Neurosci. 2011	PubMed	citation	PMID:22033417	pubmed	22033417	create date:2011/10/29 | first author:Tymanskyj SR
Neurite outgrowth triggered by the cell adhesion molecule L1 requires activation and inactivation of the cytoskeletal protein cofilin.	/pubmed/22019611	Figge C, Loers G, Schachner M, Tilling T.	Mol Cell Neurosci. 2011 Oct 13;49(2):196-204. [Epub ahead of print]	Mol Cell Neurosci. 2011	PubMed	citation	PMID:22019611	pubmed	22019611	create date:2011/10/25 | first author:Figge C
Stimulation of α(2A)-adrenoceptors promotes the maturation of dendritic spines in cultured neurons of the medial prefrontal cortex.	/pubmed/22015717	Ren WW, Liu Y, Li BM.	Mol Cell Neurosci. 2011 Oct 8;49(2):205-216. [Epub ahead of print]	Mol Cell Neurosci. 2011	PubMed	citation	PMID:22015717	pubmed	22015717	create date:2011/10/22 | first author:Ren WW
Ca(2+)-independent syntaxin binding to the C(2)B effector region of synaptotagmin.	/pubmed/22008253	Masumoto T, Suzuki K, Ohmori I, Michiue H, Tomizawa K, Fujimura A, Nishiki T, Matsui H.	Mol Cell Neurosci. 2012 Jan;49(1):1-8. Epub 2011 Oct 8.	Mol Cell Neurosci. 2012	PubMed	citation	PMID:22008253	pubmed	22008253	create date:2011/10/20 | first author:Masumoto T
Neurite outgrowth is differentially impacted by distinct immune cell subsets.	/pubmed/21971580	Pool M, Rambaldi I, Darlington PJ, Wright MC, Fournier AE, Bar-Or A.	Mol Cell Neurosci. 2012 Jan;49(1):68-76. Epub 2011 Sep 22.	Mol Cell Neurosci. 2012	PubMed	citation	PMID:21971580	pubmed	21971580	create date:2011/10/06 | first author:Pool M
Peripheral blood mono-nuclear cells derived from Alzheimer's disease patients show elevated baseline levels of secreted cytokines but resist stimulation with β-amyloid peptide.	/pubmed/21971579	Rocha NP, Teixeira AL, Coelho FM, Caramelli P, Guimarães HC, Barbosa IG, da Silva TA, Mukhamedyarov MA, Zefirov AL, Rizvanov AA, Kiyasov AP, Vieira LB, Janka Z, Palotás A, Reis HJ.	Mol Cell Neurosci. 2012 Jan;49(1):77-84. Epub 2011 Sep 25.	Mol Cell Neurosci. 2012	PubMed	citation	PMID:21971579	pubmed	21971579	create date:2011/10/06 | first author:Rocha NP
Expression of Semaphorin 4F in neurons and brain oligodendrocytes and the regulation of oligodendrocyte precursor migration in the optic nerve.	/pubmed/21945643	Armendáriz BG, Bribian A, Pérez-Martínez E, Martínez A, de Castro F, Soriano E, Burgaya F.	Mol Cell Neurosci. 2012 Jan;49(1):54-67. Epub 2011 Sep 17.	Mol Cell Neurosci. 2012	PubMed	citation	PMID:21945643	pubmed	21945643	create date:2011/09/29 | first author:Armendáriz BG
Wild type and P301L mutant Tau promote neuro-inflammation and α-Synuclein accumulation in lentiviral gene delivery models.	/pubmed/21945393	Khandelwal PJ, Dumanis SB, Herman AM, Rebeck GW, Moussa CE.	Mol Cell Neurosci. 2012 Jan;49(1):44-53. Epub 2011 Sep 14.	Mol Cell Neurosci. 2012	PubMed	citation	PMID:21945393	pubmed	21945393	create date:2011/09/29 | first author:Khandelwal PJ
Role of the 9-O-acetyl GD3 in subventricular zone neuroblast migration.	/pubmed/21930212	Miyakoshi LM, Todeschini AR, Mendez-Otero R, Hedin-Pereira C.	Mol Cell Neurosci. 2011 Sep 3. [Epub ahead of print]	Mol Cell Neurosci. 2011	PubMed	citation	PMID:21930212	pubmed	21930212	create date:2011/09/21 | first author:Miyakoshi LM
Distinct populations of GABAergic neurons in mouse rhombomere 1 express but do not require the homeodomain transcription factor PITX2.	/pubmed/21925604	Waite MR, Skaggs K, Kaviany P, Skidmore JM, Causeret F, Martin JF, Martin DM.	Mol Cell Neurosci. 2012 Jan;49(1):32-43. Epub 2011 Sep 10.	Mol Cell Neurosci. 2012	PubMed	citation	PMID:21925604	pubmed	21925604	create date:2011/09/20 | first author:Waite MR
Lateral organization of the postsynaptic density.	/pubmed/21920440	MacGillavry HD, Kerr JM, Blanpied TA.	Mol Cell Neurosci. 2011 Dec;48(4):321-31. Epub 2011 Sep 10.	Mol Cell Neurosci. 2011	PubMed	citation	PMID:21920440	pubmed	21920440	create date:2011/09/17 | first author:MacGillavry HD
Runx1 promotes neuronal differentiation in dorsal root ganglion.	/pubmed/21906677	Kobayashi A, Senzaki K, Ozaki S, Yoshikawa M, Shiga T.	Mol Cell Neurosci. 2012 Jan;49(1):23-31. Epub 2011 Aug 26.	Mol Cell Neurosci. 2012	PubMed	citation	PMID:21906677	pubmed	21906677	create date:2011/09/13 | first author:Kobayashi A
In vitro and intrathecal siRNA mediated K(V)1.1 knock-down in primary sensory neurons.	/pubmed/21903165	Baker MD, Chen YC, Shah SU, Okuse K.	Mol Cell Neurosci. 2011 Nov;48(3):258-65. Epub 2011 Aug 26.	Mol Cell Neurosci. 2011	PubMed	citation	PMID:21903165	pubmed	21903165	create date:2011/09/10 | first author:Baker MD
Neurofibromatosis-1 heterozygosity impairs CNS neuronal morphology in a cAMP/PKA/ROCK-dependent manner.	/pubmed/21903164	Brown JA, Diggs-Andrews KA, Gianino SM, Gutmann DH.	Mol Cell Neurosci. 2012 Jan;49(1):13-22. Epub 2011 Aug 26.	Mol Cell Neurosci. 2012	PubMed	citation	PMID:21903164	pubmed	21903164	create date:2011/09/10 | first author:Brown JA
Simultaneous visualization of multiple neuronal properties with single-cell resolution in the living rodent brain.	/pubmed/21884798	Ako R, Wakimoto M, Ebisu H, Tanno K, Hira R, Kasai H, Matsuzaki M, Kawasaki H.	Mol Cell Neurosci. 2011 Nov;48(3):246-57. Epub 2011 Aug 22.	Mol Cell Neurosci. 2011	PubMed	citation	PMID:21884798	pubmed	21884798	create date:2011/09/03 | first author:Ako R
Ubiquitin-dependent endocytosis, trafficking and turnover of neuronal membrane proteins.	/pubmed/21884797	Schwarz LA, Patrick GN.	Mol Cell Neurosci. 2011 Aug 22. [Epub ahead of print]	Mol Cell Neurosci. 2011	PubMed	citation	PMID:21884797	pubmed	21884797	create date:2011/09/03 | first author:Schwarz LA
swap70 promotes neural precursor cell cycle exit and oligodendrocyte formation.	/pubmed/21875669	Takada N, Appel B.	Mol Cell Neurosci. 2011 Nov;48(3):225-35. Epub 2011 Aug 12.	Mol Cell Neurosci. 2011	PubMed	citation	PMID:21875669	pubmed	21875669	create date:2011/08/31 | first author:Takada N
CX₃CR1 deficiency exacerbates neuronal loss and impairs early regenerative responses in the target-ablated olfactory epithelium.	/pubmed/21871566	Blomster LV, Vukovic J, Hendrickx DA, Jung S, Harvey AR, Filgueira L, Ruitenberg MJ.	Mol Cell Neurosci. 2011 Nov;48(3):236-45. Epub 2011 Aug 16.	Mol Cell Neurosci. 2011	PubMed	citation	PMID:21871566	pubmed	21871566	create date:2011/08/30 | first author:Blomster LV
Estrogen induces neurite outgrowth via Rho family GTPases in neuroblastoma cells.	/pubmed/21864685	Takahashi K, Piao S, Yamatani H, Du B, Yin L, Ohta T, Kawagoe J, Takata K, Tsutsumi S, Kurachi H.	Mol Cell Neurosci. 2011 Nov;48(3):217-24. Epub 2011 Aug 12.	Mol Cell Neurosci. 2011	PubMed	citation	PMID:21864685	pubmed	21864685	create date:2011/08/26 | first author:Takahashi K
Dynamic changes in Wnt signaling are required for neuronal differentiation of mouse embryonic stem cells.	/pubmed/21856426	Slawny NA, O'Shea KS.	Mol Cell Neurosci. 2011 Nov;48(3):205-16. Epub 2011 Aug 11.	Mol Cell Neurosci. 2011	PubMed	citation	PMID:21856426	pubmed	21856426	create date:2011/08/23 | first author:Slawny NA
The survival promoting peptide Y-P30 promotes cellular migration.	/pubmed/21820515	Dash-Wagh S, Neumann JR, Veitinger S, Grote-Westrick C, Landgraf P, Pape HC, Kreutz MR, von Holst A, Wahle P.	Mol Cell Neurosci. 2011 Nov;48(3):195-204. Epub 2011 Jul 22.	Mol Cell Neurosci. 2011	PubMed	citation	PMID:21820515	pubmed	21820515	create date:2011/08/09 | first author:Dash-Wagh S
Pre and postsynaptic roles for Drosophila CASK.	/pubmed/21820054	Chen K, Featherstone DE.	Mol Cell Neurosci. 2011 Oct;48(2):171-82. Epub 2011 Jul 28.	Mol Cell Neurosci. 2011	PubMed	citation	PMID:21820054	pubmed	21820054	create date:2011/08/09 | first author:Chen K
mGluR and NMDAR activation internalize distinct populations of AMPARs.	/pubmed/21807099	Casimiro TM, Sossa KG, Uzunova G, Beattie JB, Marsden KC, Carroll RC.	Mol Cell Neurosci. 2011 Oct;48(2):161-70. Epub 2011 Jul 23.	Mol Cell Neurosci. 2011	PubMed	citation	PMID:21807099	pubmed	21807099	create date:2011/08/03 | first author:Casimiro TM
Title	URL	Description	Details	ShortDetails	Resource	Type	Identifiers	Db	EntrezUID	Properties
Reduced brain insulin-like growth factor I function during aging.	/pubmed/21807098	Muller AP, Fernandez AM, Haas C, Zimmer E, Portela LV, Torres-Aleman I.	Mol Cell Neurosci. 2012 Jan;49(1):9-12. Epub 2011 Jul 23.	Mol Cell Neurosci. 2012	PubMed	citation	PMID:21807098	pubmed	21807098	create date:2011/08/03 | first author:Muller AP
Inhibition of lipopolysaccharide-induced microglia activation by calcitonin gene related peptide and adrenomedullin.	/pubmed/21803157	Consonni A, Morara S, Codazzi F, Grohovaz F, Zacchetti D.	Mol Cell Neurosci. 2011 Oct;48(2):151-60. Epub 2011 Jul 22.	Mol Cell Neurosci. 2011	PubMed	citation	PMID:21803157	pubmed	21803157	create date:2011/08/02 | first author:Consonni A
17Beta-estradiol differentially protects cortical pericontusional zone from programmed cell death after traumatic cerebral contusion at distinct stages via non-genomic and genomic pathways.	/pubmed/21803156	Bao YJ, Li LZ, Li XG, Wang YJ.	Mol Cell Neurosci. 2011 Nov;48(3):185-94. Epub 2011 Jul 22.	Mol Cell Neurosci. 2011	PubMed	citation	PMID:21803156	pubmed	21803156	create date:2011/08/02 | first author:Bao YJ
IL-1β inhibits axonal growth of developing sympathetic neurons.	/pubmed/21791245	Nolan AM, Nolan YM, O'Keeffe GW.	Mol Cell Neurosci. 2011 Oct;48(2):142-50. Epub 2011 Jul 21.	Mol Cell Neurosci. 2011	PubMed	citation	PMID:21791245	pubmed	21791245	create date:2011/07/28 | first author:Nolan AM
Persistence of excitatory shaft synapses adjacent to newly emerged dendritic protrusions.	/pubmed/21784157	Reilly JE, Hanson HH, Phillips GR.	Mol Cell Neurosci. 2011 Oct;48(2):129-36. Epub 2011 Jul 13.	Mol Cell Neurosci. 2011	PubMed	citation	PMID:21784157	pubmed	21784157	create date:2011/07/26 | first author:Reilly JE
Neuronal protein trafficking: emerging consequences of endoplasmic reticulum dynamics.	/pubmed/21782949	Valenzuela JI, Jaureguiberry-Bravo M, Couve A.	Mol Cell Neurosci. 2011 Dec;48(4):269-77. Epub 2011 Jul 19.	Mol Cell Neurosci. 2011	PubMed	citation	PMID:21782949	pubmed	21782949	create date:2011/07/26 | first author:Valenzuela JI
Progesterone blocks multiple routes of ion flux.	/pubmed/21782024	Kelley BG, Mermelstein PG.	Mol Cell Neurosci. 2011 Oct;48(2):137-41. Epub 2011 Jul 19.	Mol Cell Neurosci. 2011	PubMed	citation	PMID:21782024	pubmed	21782024	create date:2011/07/26 | first author:Kelley BG
Histone deacetylase inhibition promotes Caspase-independent cell death of ventral midbrain neurons.	/pubmed/21763771	Forgione N, Tropepe V.	Mol Cell Neurosci. 2011 Oct;48(2):117-28. Epub 2011 Jul 2.	Mol Cell Neurosci. 2011	PubMed	citation	PMID:21763771	pubmed	21763771	create date:2011/07/19 | first author:Forgione N
Mechanisms of polarized membrane trafficking in neurons -- focusing in on endosomes.	/pubmed/21762782	Lasiecka ZM, Winckler B.	Mol Cell Neurosci. 2011 Dec;48(4):278-87. Epub 2011 Jul 2.	Mol Cell Neurosci. 2011	PubMed	citation	PMID:21762782	pubmed	21762782	create date:2011/07/19 | first author:Lasiecka ZM
Regulation of the cytoskeleton by Disrupted-in-schizophrenia 1 (DISC1).	/pubmed/21757008	Wang Q, Brandon NJ.	Mol Cell Neurosci. 2011 Dec;48(4):359-64. Epub 2011 Jun 12.	Mol Cell Neurosci. 2011	PubMed	citation	PMID:21757008	pubmed	21757008	create date:2011/07/16 | first author:Wang Q
Sphingosine 1-phosphate receptor modulator fingolimod (FTY720) does not promote remyelination in vivo.	/pubmed/21740973	Hu Y, Lee X, Ji B, Guckian K, Apicco D, Pepinsky RB, Miller RH, Mi S.	Mol Cell Neurosci. 2011 Sep;48(1):72-81. Epub 2011 Jun 24.	Mol Cell Neurosci. 2011	PubMed	citation	PMID:21740973	pubmed	21740973	create date:2011/07/12 | first author:Hu Y
Centrosomes, microtubules and neuronal development.	/pubmed/21722732	Kuijpers M, Hoogenraad CC.	Mol Cell Neurosci. 2011 Dec;48(4):349-58. Epub 2011 May 23.	Mol Cell Neurosci. 2011	PubMed	citation	PMID:21722732	pubmed	21722732	create date:2011/07/05 | first author:Kuijpers M
Selective vulnerability of rat brain regions to unconjugated bilirubin.	/pubmed/21708263	Vaz AR, Silva SL, Barateiro A, Falcão AS, Fernandes A, Brito MA, Brites D.	Mol Cell Neurosci. 2011 Sep;48(1):82-93. Epub 2011 Jun 25.	Mol Cell Neurosci. 2011	PubMed	citation	PMID:21708263	pubmed	21708263	create date:2011/06/29 | first author:Vaz AR
Ototrauma induces sodium channel plasticity in auditory afferent neurons.	/pubmed/21708262	Fryatt AG, Mulheran M, Egerton J, Gunthorpe MJ, Grubb BD.	Mol Cell Neurosci. 2011 Sep;48(1):51-61. Epub 2011 Jun 25.	Mol Cell Neurosci. 2011	PubMed	citation	PMID:21708262	pubmed	21708262	create date:2011/06/29 | first author:Fryatt AG
Nitric oxide and DOPAC-induced cell death: from GSH depletion to mitochondrial energy crisis.	/pubmed/21708261	Nunes C, Barbosa RM, Almeida L, Laranjinha J.	Mol Cell Neurosci. 2011 Sep;48(1):94-103. Epub 2011 Jun 25.	Mol Cell Neurosci. 2011	PubMed	citation	PMID:21708261	pubmed	21708261	create date:2011/06/29 | first author:Nunes C
Protein kinase C mediates peroxynitrite toxicity to oligodendrocytes.	/pubmed/21708260	Li S, Lin W, Tchantchou F, Lai R, Wen J, Zhang Y.	Mol Cell Neurosci. 2011 Sep;48(1):62-71. Epub 2011 Jun 25.	Mol Cell Neurosci. 2011	PubMed	citation	PMID:21708260	pubmed	21708260	create date:2011/06/29 | first author:Li S
In vitro maturation of the cisternal organelle in the hippocampal neuron's axon initial segment.	/pubmed/21708259	Sánchez-Ponce D, DeFelipe J, Garrido JJ, Muñoz A.	Mol Cell Neurosci. 2011 Sep;48(1):104-16. Epub 2011 Jun 25.	Mol Cell Neurosci. 2011	PubMed	citation	PMID:21708259	pubmed	21708259	create date:2011/06/29 | first author:Sánchez-Ponce D
The carbohydrate CT1 is expressed in topographically fixed glomeruli in the mouse olfactory bulb.	/pubmed/21699983	Lineburg KE, Amaya D, Ekberg JA, Chehrehasa F, Mackay-Sim A, Martin PT, Key B, St John JA.	Mol Cell Neurosci. 2011 Sep;48(1):9-19. Epub 2011 Jun 12.	Mol Cell Neurosci. 2011	PubMed	citation	PMID:21699983	pubmed	21699983	create date:2011/06/28 | first author:Lineburg KE
Rho GTPase regulation of α-synuclein and VMAT2: implications for pathogenesis of Parkinson's disease.	/pubmed/21699982	Zhou Z, Kim J, Insolera R, Peng X, Fink DJ, Mata M.	Mol Cell Neurosci. 2011 Sep;48(1):29-37. Epub 2011 Jun 12.	Mol Cell Neurosci. 2011	PubMed	citation	PMID:21699982	pubmed	21699982	create date:2011/06/28 | first author:Zhou Z
Hepatocyte growth factor acts as a mitogen and chemoattractant for postnatal subventricular zone-olfactory bulb neurogenesis.	/pubmed/21683144	Wang TW, Zhang H, Gyetko MR, Parent JM.	Mol Cell Neurosci. 2011 Sep;48(1):38-50. Epub 2011 Jun 12.	Mol Cell Neurosci. 2011	PubMed	citation	PMID:21683144	pubmed	21683144	create date:2011/06/21 | first author:Wang TW
Evidence for the interaction of d-amino acid oxidase with pLG72 in a glial cell line.	/pubmed/21679769	Sacchi S, Cappelletti P, Giovannardi S, Pollegioni L.	Mol Cell Neurosci. 2011 Sep;48(1):20-8. Epub 2011 Jun 12.	Mol Cell Neurosci. 2011	PubMed	citation	PMID:21679769	pubmed	21679769	create date:2011/06/18 | first author:Sacchi S
p75(NTR) expression and nuclear localization of p75(NTR) intracellular domain in spiral ganglion Schwann cells following deafness correlate with cell proliferation.	/pubmed/21658451	Provenzano MJ, Minner SA, Zander K, Clark JJ, Kane CJ, Green SH, Hansen MR.	Mol Cell Neurosci. 2011 Aug;47(4):306-15. Epub 2011 May 30.	Mol Cell Neurosci. 2011	PubMed	citation	PMID:21658451	pubmed	21658451	create date:2011/06/11 | first author:Provenzano MJ
Glutamate receptor dynamics and protein interaction: lessons from the NMDA receptor.	/pubmed/21640188	Bard L, Groc L.	Mol Cell Neurosci. 2011 Dec;48(4):298-307. Epub 2011 May 26.	Mol Cell Neurosci. 2011	PubMed	citation	PMID:21640188	pubmed	21640188	create date:2011/06/07 | first author:Bard L
Evidence for altered hippocampal function in a mouse model of the human 22q11.2 microdeletion.	/pubmed/21635953	Drew LJ, Stark KL, Fénelon K, Karayiorgou M, Macdermott AB, Gogos JA.	Mol Cell Neurosci. 2011 Aug;47(4):293-305. Epub 2011 May 24.	Mol Cell Neurosci. 2011	PubMed	citation	PMID:21635953	pubmed	21635953	create date:2011/06/04 | first author:Drew LJ
Krüppel-like transcription factors in the nervous system: novel players in neurite outgrowth and axon regeneration.	/pubmed/21635952	Moore DL, Apara A, Goldberg JL.	Mol Cell Neurosci. 2011 Aug;47(4):233-43. Epub 2011 May 24. Review.	Mol Cell Neurosci. 2011	PubMed	citation	PMID:21635952	pubmed	21635952	create date:2011/06/04 | first author:Moore DL
Loss of Thr286 phosphorylation disrupts synaptic CaMKIIα targeting, NMDAR activity and behavior in pre-adolescent mice.	/pubmed/21627991	Gustin RM, Shonesy BC, Robinson SL, Rentz TJ, Baucum AJ 2nd, Jalan-Sakrikar N, Winder DG, Stanwood GD, Colbran RJ.	Mol Cell Neurosci. 2011 Aug;47(4):286-92. Epub 2011 May 24.	Mol Cell Neurosci. 2011	PubMed	citation	PMID:21627991	pubmed	21627991	create date:2011/06/02 | first author:Gustin RM
Neuronal trafficking of voltage-gated potassium channels.	/pubmed/21627990	Jensen CS, Rasmussen HB, Misonou H.	Mol Cell Neurosci. 2011 Dec;48(4):288-97. Epub 2011 May 24.	Mol Cell Neurosci. 2011	PubMed	citation	PMID:21627990	pubmed	21627990	create date:2011/06/02 | first author:Jensen CS
The adaptor protein Nck2 mediates Slit1-induced changes in cortical neuron morphology.	/pubmed/21600986	Round JE, Sun H.	Mol Cell Neurosci. 2011 Aug;47(4):265-73. Epub 2011 May 6.	Mol Cell Neurosci. 2011	PubMed	citation	PMID:21600986	pubmed	21600986	create date:2011/05/24 | first author:Round JE
Mechanisms underlying NMDA receptor synaptic/extrasynaptic distribution and function.	/pubmed/21600287	Gladding CM, Raymond LA.	Mol Cell Neurosci. 2011 Dec;48(4):308-20. Epub 2011 May 7.	Mol Cell Neurosci. 2011	PubMed	citation	PMID:21600287	pubmed	21600287	create date:2011/05/24 | first author:Gladding CM
Regulation of adult neurogenesis by behavior and age in the accessory olfactory bulb.	/pubmed/21600286	Nunez-Parra A, Pugh V, Araneda RC.	Mol Cell Neurosci. 2011 Aug;47(4):274-85. Epub 2011 May 10.	Mol Cell Neurosci. 2011	PubMed	citation	PMID:21600286	pubmed	21600286	create date:2011/05/24 | first author:Nunez-Parra A
Nmnat exerts neuroprotective effects in dendrites and axons.	/pubmed/21596138	Wen Y, Parrish JZ, He R, Zhai RG, Kim MD.	Mol Cell Neurosci. 2011 Sep;48(1):1-8. Epub 2011 May 9.	Mol Cell Neurosci. 2011	PubMed	citation	PMID:21596138	pubmed	21596138	create date:2011/05/21 | first author:Wen Y
ERK1-independent α-secretase cut of β-amyloid precursor protein via M1 muscarinic receptors and PKCα/ε.	/pubmed/21570469	Cisse M, Braun U, Leitges M, Fisher A, Pages G, Checler F, Vincent B.	Mol Cell Neurosci. 2011 Jul;47(3):223-32. Epub 2011 May 4. Erratum in: Mol Cell Neurosci. 2011 Nov;48(3):266.	Mol Cell Neurosci. 2011	PubMed	citation	PMID:21570469	pubmed	21570469	create date:2011/05/17 | first author:Cisse M
Synaptic integration of newly generated neurons in rat dissociated hippocampal cultures.	/pubmed/21569851	Cheyne JE, Grant L, Butler-Munro C, Foote JW, Connor B, Montgomery JM.	Mol Cell Neurosci. 2011 Jul;47(3):203-14. Epub 2011 May 4.	Mol Cell Neurosci. 2011	PubMed	citation	PMID:21569851	pubmed	21569851	create date:2011/05/17 | first author:Cheyne JE
Isl1 is required for multiple aspects of motor neuron development.	/pubmed/21569850	Liang X, Song MR, Xu Z, Lanuza GM, Liu Y, Zhuang T, Chen Y, Pfaff SL, Evans SM, Sun Y.	Mol Cell Neurosci. 2011 Jul;47(3):215-22. Epub 2011 May 4.	Mol Cell Neurosci. 2011	PubMed	citation	PMID:21569850	pubmed	21569850	create date:2011/05/17 | first author:Liang X
Interaction of an intracellular pentraxin with a BTB-Kelch protein is associated with ubiquitylation, aggregation and neuronal apoptosis.	/pubmed/21549840	Tseng LA, Bixby JL.	Mol Cell Neurosci. 2011 Aug;47(4):254-64. Epub 2011 Apr 28.	Mol Cell Neurosci. 2011	PubMed	citation	PMID:21549840	pubmed	21549840	create date:2011/05/10 | first author:Tseng LA
Cellular distribution and subcellular localization of spatacsin and spastizin, two proteins involved in hereditary spastic paraplegia.	/pubmed/21545838	Murmu RP, Martin E, Rastetter A, Esteves T, Muriel MP, El Hachimi KH, Denora PS, Dauphin A, Fernandez JC, Duyckaerts C, Brice A, Darios F, Stevanin G.	Mol Cell Neurosci. 2011 Jul;47(3):191-202. Epub 2011 Apr 27.	Mol Cell Neurosci. 2011	PubMed	citation	PMID:21545838	pubmed	21545838	create date:2011/05/07 | first author:Murmu RP
Insulin-like growth factor-I mediates neuroprotection in proteasome inhibition-induced cytotoxicity in SH-SY5Y cells.	/pubmed/21545837	Cheng B, Maffi SK, Martinez AA, Acosta YP, Morales LD, Roberts JL.	Mol Cell Neurosci. 2011 Jul;47(3):181-90. Epub 2011 Apr 23.	Mol Cell Neurosci. 2011	PubMed	citation	PMID:21545837	pubmed	21545837	create date:2011/05/07 | first author:Cheng B
Membrane trafficking events underlying axon repair, growth, and regeneration.	/pubmed/21539917	Bloom OE, Morgan JR.	Mol Cell Neurosci. 2011 Dec;48(4):339-48. Epub 2011 Apr 23.	Mol Cell Neurosci. 2011	PubMed	citation	PMID:21539917	pubmed	21539917	create date:2011/05/05 | first author:Bloom OE
Site-specific hyperphosphorylation of pRb in HIV-induced neurotoxicity.	/pubmed/21504794	Akay C, Lindl KA, Wang Y, White MG, Isaacman-Beck J, Kolson DL, Jordan-Sciutto KL.	Mol Cell Neurosci. 2011 Jun;47(2):154-65. Epub 2011 Apr 12.	Mol Cell Neurosci. 2011	PubMed	citation	PMID:21504794	pubmed	21504794	create date:2011/04/21 | first author:Akay C
ERK-associated changes of AP-1 proteins during fear extinction.	/pubmed/21463687	Guedea AL, Schrick C, Guzman YF, Leaderbrand K, Jovasevic V, Corcoran KA, Tronson NC, Radulovic J.	Mol Cell Neurosci. 2011 Jun;47(2):137-44. Epub 2011 Apr 2.	Mol Cell Neurosci. 2011	PubMed	citation	PMID:21463687	pubmed	21463687	create date:2011/04/06 | first author:Guedea AL
EphrinA6 on chick retinal axons is a key component for p75(NTR)-dependent axon repulsion and TrkB-dependent axon branching.	/pubmed/21463686	Poopalasundaram S, Marler KJ, Drescher U.	Mol Cell Neurosci. 2011 Jun;47(2):131-6. Epub 2011 Apr 2.	Mol Cell Neurosci. 2011	PubMed	citation	PMID:21463686	pubmed	21463686	create date:2011/04/06 | first author:Poopalasundaram S
The PI3K/Akt/mTOR pathway mediates retinal progenitor cell survival under hypoxic and superoxide stress.	/pubmed/21463685	Sanghera KP, Mathalone N, Baigi R, Panov E, Wang D, Zhao X, Hsu H, Wang H, Tropepe V, Ward M, Boyd SR.	Mol Cell Neurosci. 2011 Jun;47(2):145-53. Epub 2011 Apr 2.	Mol Cell Neurosci. 2011	PubMed	citation	PMID:21463685	pubmed	21463685	create date:2011/04/06 | first author:Sanghera KP
Polarizing membrane dynamics and adhesion for growth cone navigation.	/pubmed/21459144	Itofusa R, Kamiguchi H.	Mol Cell Neurosci. 2011 Dec;48(4):332-8. Epub 2011 Apr 1.	Mol Cell Neurosci. 2011	PubMed	citation	PMID:21459144	pubmed	21459144	create date:2011/04/05 | first author:Itofusa R
Increased expression of the beta3 subunit of voltage-gated Na+ channels in the spinal cord of the SOD1G93A mouse.	/pubmed/21458573	Nutini M, Spalloni A, Florenzano F, Westenbroek RE, Marini C, Catterall WA, Bernardi G, Longone P.	Mol Cell Neurosci. 2011 Jun;47(2):108-18. Epub 2011 Mar 31.	Mol Cell Neurosci. 2011	PubMed	citation	PMID:21458573	pubmed	21458573	create date:2011/04/05 | first author:Nutini M
Patched1 haploinsufficiency impairs ependymal cilia function of the quaking viable mice, leading to fatal hydrocephalus.	/pubmed/21447392	Gavino C, Richard S.	Mol Cell Neurosci. 2011 Jun;47(2):100-7. Epub 2011 Apr 5.	Mol Cell Neurosci. 2011	PubMed	citation	PMID:21447392	pubmed	21447392	create date:2011/03/31 | first author:Gavino C
Reactive gliosis of astrocytes and Müller glial cells in retina of POMGnT1-deficient mice.	/pubmed/21447391	Takahashi H, Kanesaki H, Igarashi T, Kameya S, Yamaki K, Mizota A, Kudo A, Miyagoe-Suzuki Y, Takeda S, Takahashi H.	Mol Cell Neurosci. 2011 Jun;47(2):119-30. Epub 2011 Apr 8.	Mol Cell Neurosci. 2011	PubMed	citation	PMID:21447391	pubmed	21447391	create date:2011/03/31 | first author:Takahashi H
Knockdown of mental disorder susceptibility genes disrupts neuronal network physiology in vitro.	/pubmed/21440632	MacLaren EJ, Charlesworth P, Coba MP, Grant SG.	Mol Cell Neurosci. 2011 Jun;47(2):93-9. Epub 2011 Mar 30.	Mol Cell Neurosci. 2011	PubMed	citation	PMID:21440632	pubmed	21440632	create date:2011/03/29 | first author:MacLaren EJ
RNA targets of TDP-43 identified by UV-CLIP are deregulated in ALS.	/pubmed/21421050	Xiao S, Sanelli T, Dib S, Sheps D, Findlater J, Bilbao J, Keith J, Zinman L, Rogaeva E, Robertson J.	Mol Cell Neurosci. 2011 Jul;47(3):167-80. Epub 2011 Mar 21.	Mol Cell Neurosci. 2011	PubMed	citation	PMID:21421050	pubmed	21421050	create date:2011/03/23 | first author:Xiao S
Cellular fusion for gene delivery to SCA1 affected Purkinje neurons.	/pubmed/21420496	Chen KA, Cruz PE, Lanuto DJ, Flotte TR, Borchelt DR, Srivastava A, Zhang J, Steindler DA, Zheng T.	Mol Cell Neurosci. 2011 May;47(1):61-70. Epub 2011 Mar 17.	Mol Cell Neurosci. 2011	PubMed	citation	PMID:21420496	pubmed	21420496	create date:2011/03/23 | first author:Chen KA
Role of mitochondrial uncoupling protein 4 in rat inner ear.	/pubmed/21397696	Smorodchenko A, Rupprecht A, Fuchs J, Gross J, Pohl EE.	Mol Cell Neurosci. 2011 Aug;47(4):244-53. Epub 2011 Mar 11.	Mol Cell Neurosci. 2011	PubMed	citation	PMID:21397696	pubmed	21397696	create date:2011/03/15 | first author:Smorodchenko A
Title	URL	Description	Details	ShortDetails	Resource	Type	Identifiers	Db	EntrezUID	Properties
Proneural transcription factors Dlx2 and Pax6 are altered in adult SVZ neural precursor cells following striatal cell loss.	/pubmed/21397028	Jones KS, Connor B.	Mol Cell Neurosci. 2011 May;47(1):53-60. Epub 2011 Mar 17.	Mol Cell Neurosci. 2011	PubMed	citation	PMID:21397028	pubmed	21397028	create date:2011/03/15 | first author:Jones KS
Cyclic nucleotide-dependent switching of mammalian axon guidance depends on gradient steepness.	/pubmed/21376124	Thompson AW, Pujic Z, Richards LJ, Goodhill GJ.	Mol Cell Neurosci. 2011 May;47(1):45-52. Epub 2011 Mar 2.	Mol Cell Neurosci. 2011	PubMed	citation	PMID:21376124	pubmed	21376124	create date:2011/03/08 | first author:Thompson AW
Delayed functional maturation of human neuronal progenitor cells in vitro.	/pubmed/21362477	Lepski G, Maciaczyk J, Jannes CE, Maciaczyk D, Bischofberger J, Nikkhah G.	Mol Cell Neurosci. 2011 May;47(1):36-44. Epub 2011 Feb 26.	Mol Cell Neurosci. 2011	PubMed	citation	PMID:21362477	pubmed	21362477	create date:2011/03/03 | first author:Lepski G
β-Catenin signaling regulates the timing of cell differentiation in mouse retinal progenitor cells.	/pubmed/21354309	Ouchi Y, Baba Y, Koso H, Taketo MM, Iwamoto T, Aburatani H, Watanabe S.	Mol Cell Neurosci. 2011 Apr;46(4):770-80. Epub 2011 Feb 24.	Mol Cell Neurosci. 2011	PubMed	citation	PMID:21354309	pubmed	21354309	create date:2011/03/01 | first author:Ouchi Y
Nitric oxide regulates astrocyte maturation in the hippocampus: involvement of NOS2.	/pubmed/21354308	Béchade C, Pascual O, Triller A, Bessis A.	Mol Cell Neurosci. 2011 Apr;46(4):762-9. Epub 2011 Feb 24.	Mol Cell Neurosci. 2011	PubMed	citation	PMID:21354308	pubmed	21354308	create date:2011/03/01 | first author:Béchade C
Oligodendrocyte differentiation and myelination defects in OMgp null mice.	/pubmed/21352918	Lee X, Hu Y, Zhang Y, Yang Z, Shao Z, Qiu M, Pepinsky B, Miller RH, Mi S.	Mol Cell Neurosci. 2011 Apr;46(4):752-61. Epub 2011 Feb 23.	Mol Cell Neurosci. 2011	PubMed	citation	PMID:21352918	pubmed	21352918	create date:2011/03/01 | first author:Lee X
Sleep deprivation prevents stimulation-induced increases of levels of P-CREB and BDNF: protection by caffeine.	/pubmed/21338685	Alhaider IA, Aleisa AM, Tran TT, Alkadhi KA.	Mol Cell Neurosci. 2011 Apr;46(4):742-51. Epub 2011 Feb 19.	Mol Cell Neurosci. 2011	PubMed	citation	PMID:21338685	pubmed	21338685	create date:2011/02/23 | first author:Alhaider IA
Fluorophore assisted light inactivation (FALI) of recombinant 5-HT₃A receptor constitutive internalization and function.	/pubmed/21338684	Morton RA, Luo G, Davis MI, Hales TG, Lovinger DM.	Mol Cell Neurosci. 2011 Jun;47(2):79-92. Epub 2011 Feb 19.	Mol Cell Neurosci. 2011	PubMed	citation	PMID:21338684	pubmed	21338684	create date:2011/02/23 | first author:Morton RA
Aged PrP null mice show defective processing of neuregulins in the peripheral nervous system.	/pubmed/21334441	Benvegnù S, Gasperini L, Legname G.	Mol Cell Neurosci. 2011 May;47(1):28-35. Epub 2011 Feb 17.	Mol Cell Neurosci. 2011	PubMed	citation	PMID:21334441	pubmed	21334441	create date:2011/02/22 | first author:Benvegnù S
Foxn4 is required for retinal ganglion cell distal axon patterning.	/pubmed/21334440	Kunzevitzky NJ, Almeida MV, Duan Y, Li S, Xiang M, Goldberg JL.	Mol Cell Neurosci. 2011 Apr;46(4):731-41. Epub 2011 Feb 17.	Mol Cell Neurosci. 2011	PubMed	citation	PMID:21334440	pubmed	21334440	create date:2011/02/22 | first author:Kunzevitzky NJ
Excitotoxic neuroprotection and vulnerability with CaMKII inhibition.	/pubmed/21316454	Ashpole NM, Hudmon A.	Mol Cell Neurosci. 2011 Apr;46(4):720-30. Epub 2011 Feb 21.	Mol Cell Neurosci. 2011	PubMed	citation	PMID:21316454	pubmed	21316454	create date:2011/02/15 | first author:Ashpole NM
Activity-dependent interactions of NSF and SNAP at living synapses.	/pubmed/21316453	Yu W, Kawasaki F, Ordway RW.	Mol Cell Neurosci. 2011 May;47(1):19-27. Epub 2011 Feb 21.	Mol Cell Neurosci. 2011	PubMed	citation	PMID:21316453	pubmed	21316453	create date:2011/02/15 | first author:Yu W
Unique gene expression patterns indicate microglial contribution to neural stem cell recovery following irradiation.	/pubmed/21315821	Hellström NA, Lindberg OR, Ståhlberg A, Swanpalmer J, Pekny M, Blomgren K, Kuhn HG.	Mol Cell Neurosci. 2011 Apr;46(4):710-9. Epub 2011 Feb 18.	Mol Cell Neurosci. 2011	PubMed	citation	PMID:21315821	pubmed	21315821	create date:2011/02/15 | first author:Hellström NA
A transcriptomic analysis of type I-III neurons in the bed nucleus of the stria terminalis.	/pubmed/21310239	Hazra R, Guo JD, Ryan SJ, Jasnow AM, Dabrowska J, Rainnie DG.	Mol Cell Neurosci. 2011 Apr;46(4):699-709. Epub 2011 Feb 17.	Mol Cell Neurosci. 2011	PubMed	citation	PMID:21310239	pubmed	21310239	create date:2011/02/12 | first author:Hazra R
NG2 cells are uniformly distributed and NG2 is not required for barrel formation in the somatosensory cortex.	/pubmed/21292011	Hill RA, Natsume R, Sakimura K, Nishiyama A.	Mol Cell Neurosci. 2011 Apr;46(4):689-98. Epub 2011 Feb 1.	Mol Cell Neurosci. 2011	PubMed	citation	PMID:21292011	pubmed	21292011	create date:2011/02/05 | first author:Hill RA
NADPH oxidase-mediated oxidative damage to proteins in the postsynaptic density after transient cerebral ischemia and reperfusion.	/pubmed/21262362	Murotomi K, Takagi N, Takeo S, Tanonaka K.	Mol Cell Neurosci. 2011 Mar;46(3):681-8. Epub 2011 Jan 22.	Mol Cell Neurosci. 2011	PubMed	citation	PMID:21262362	pubmed	21262362	create date:2011/01/26 | first author:Murotomi K
Role of Neph2 in pontine nuclei formation in the developing hindbrain.	/pubmed/21241806	Nishida K, Nakayama K, Yoshimura S, Murakami F.	Mol Cell Neurosci. 2011 Mar;46(3):662-70. Epub 2011 Jan 15.	Mol Cell Neurosci. 2011	PubMed	citation	PMID:21241806	pubmed	21241806	create date:2011/01/19 | first author:Nishida K
Cytokines inhibit norepinephrine transporter expression by decreasing Hand2.	/pubmed/21241805	Pellegrino MJ, Parrish DC, Zigmond RE, Habecker BA.	Mol Cell Neurosci. 2011 Mar;46(3):671-80. Epub 2011 Jan 15.	Mol Cell Neurosci. 2011	PubMed	citation	PMID:21241805	pubmed	21241805	create date:2011/01/19 | first author:Pellegrino MJ
GABAergic neurons expressing p75 in rat substantia innominata and nucleus basalis.	/pubmed/21238591	Formaggio E, Dalfini AC, Fazzini F, Fumagalli G, Chiamulera C.	Mol Cell Neurosci. 2011 Mar;46(3):625-32. Epub 2011 Jan 14.	Mol Cell Neurosci. 2011	PubMed	citation	PMID:21238591	pubmed	21238591	create date:2011/01/18 | first author:Formaggio E
Noggin and Wnt3a enable BMP4-dependent differentiation of telencephalic stem cells into GluR-agonist responsive neurons.	/pubmed/21238590	Andersson T, Duckworth JK, Fritz N, Lewicka M, Södersten E, Uhlén P, Hermanson O.	Mol Cell Neurosci. 2011 May;47(1):10-8. Epub 2011 Jan 14.	Mol Cell Neurosci. 2011	PubMed	citation	PMID:21238590	pubmed	21238590	create date:2011/01/18 | first author:Andersson T
Differential subcellular distribution of rat brain dopamine receptors and subtype-specific redistribution induced by cocaine.	/pubmed/21236347	Voulalas PJ, Schetz J, Undieh AS.	Mol Cell Neurosci. 2011 Mar;46(3):645-54. Epub 2011 Jan 12.	Mol Cell Neurosci. 2011	PubMed	citation	PMID:21236347	pubmed	21236347	create date:2011/01/18 | first author:Voulalas PJ
Missense mutations in Otopetrin 1 affect subcellular localization and inhibition of purinergic signaling in vestibular supporting cells.	/pubmed/21236346	Kim E, Hyrc KL, Speck J, Salles FT, Lundberg YW, Goldberg MP, Kachar B, Warchol ME, Ornitz DM.	Mol Cell Neurosci. 2011 Mar;46(3):655-61. Epub 2011 Jan 12.	Mol Cell Neurosci. 2011	PubMed	citation	PMID:21236346	pubmed	21236346	create date:2011/01/18 | first author:Kim E
An APPL1/Akt signaling complex regulates dendritic spine and synapse formation in hippocampal neurons.	/pubmed/21236345	Majumdar D, Nebhan CA, Hu L, Anderson B, Webb DJ.	Mol Cell Neurosci. 2011 Mar;46(3):633-44. Epub 2011 Jan 12.	Mol Cell Neurosci. 2011	PubMed	citation	PMID:21236345	pubmed	21236345	create date:2011/01/18 | first author:Majumdar D
Fbxl10/Kdm2b deficiency accelerates neural progenitor cell death and leads to exencephaly.	/pubmed/21220025	Fukuda T, Tokunaga A, Sakamoto R, Yoshida N.	Mol Cell Neurosci. 2011 Mar;46(3):614-24. Epub 2011 Jan 8.	Mol Cell Neurosci. 2011	PubMed	citation	PMID:21220025	pubmed	21220025	create date:2011/01/12 | first author:Fukuda T
Genetic deletion of regulator of G-protein signaling 4 (RGS4) rescues a subset of fragile X related phenotypes in the FMR1 knockout mouse.	/pubmed/21215802	Pacey LK, Doss L, Cifelli C, van der Kooy D, Heximer SP, Hampson DR.	Mol Cell Neurosci. 2011 Mar;46(3):563-72. Epub 2011 Jan 6.	Mol Cell Neurosci. 2011	PubMed	citation	PMID:21215802	pubmed	21215802	create date:2011/01/11 | first author:Pacey LK
Developmental iron uptake and axonal transport in the retina of the rat.	/pubmed/21211566	Moos T, Bernth N, Courtois Y, Morgan EH.	Mol Cell Neurosci. 2011 Mar;46(3):607-13. Epub 2011 Jan 3.	Mol Cell Neurosci. 2011	PubMed	citation	PMID:21211566	pubmed	21211566	create date:2011/01/08 | first author:Moos T
Transcription factors expressed in olfactory bulb local progenitor cells revealed by genome-wide transcriptome profiling.	/pubmed/21194568	Campbell GR, Baudhuin A, Vranizan K, Ngai J.	Mol Cell Neurosci. 2011 Feb;46(2):548-61. Epub 2010 Dec 29.	Mol Cell Neurosci. 2011	PubMed	citation	PMID:21194568	pubmed	21194568	create date:2011/01/05 | first author:Campbell GR
A pilot trial of the microtubule-interacting peptide (NAP) in mice overexpressing alpha-synuclein shows improvement in motor function and reduction of alpha-synuclein inclusions.	/pubmed/21193046	Fleming SM, Mulligan CK, Richter F, Mortazavi F, Lemesre V, Frias C, Zhu C, Stewart A, Gozes I, Morimoto B, Chesselet MF.	Mol Cell Neurosci. 2011 Mar;46(3):597-606. Epub 2010 Dec 27.	Mol Cell Neurosci. 2011	PubMed	citation	PMID:21193046	pubmed	21193046	create date:2011/01/05 | first author:Fleming SM
The RhoGAP domain-containing protein, Porf-2, inhibits proliferation and enhances apoptosis in neural stem cells.	/pubmed/21185940	Ma S, Nowak FV.	Mol Cell Neurosci. 2011 Mar;46(3):573-82. Epub 2010 Dec 24. Erratum in: Mol Cell Neurosci. 2011 Oct;48(2):183-4.	Mol Cell Neurosci. 2011	PubMed	citation	PMID:21185940	pubmed	21185940	create date:2010/12/28 | first author:Ma S
NFAT regulates pre-synaptic development and activity-dependent plasticity in Drosophila.	/pubmed/21185939	Freeman A, Franciscovich A, Bowers M, Sandstrom DJ, Sanyal S.	Mol Cell Neurosci. 2011 Feb;46(2):535-47. Epub 2010 Dec 24.	Mol Cell Neurosci. 2011	PubMed	citation	PMID:21185939	pubmed	21185939	create date:2010/12/28 | first author:Freeman A
Schwannomin/merlin promotes Schwann cell elongation and influences myelin segment length.	/pubmed/21182951	Thaxton C, Bott M, Walker B, Sparrow NA, Lambert S, Fernandez-Valle C.	Mol Cell Neurosci. 2011 May;47(1):1-9. Epub 2010 Dec 21.	Mol Cell Neurosci. 2011	PubMed	citation	PMID:21182951	pubmed	21182951	create date:2010/12/25 | first author:Thaxton C
The protective effect of enteric glial cells on intestinal epithelial barrier function is enhanced by inhibiting inducible nitric oxide synthase activity under lipopolysaccharide stimulation.	/pubmed/21182950	Xiao WD, Chen W, Sun LH, Wang WS, Zhou SW, Yang H.	Mol Cell Neurosci. 2011 Feb;46(2):527-34. Epub 2010 Dec 21.	Mol Cell Neurosci. 2011	PubMed	citation	PMID:21182950	pubmed	21182950	create date:2010/12/25 | first author:Xiao WD
Processing-dependent trafficking of Sonic hedgehog to the regulated secretory pathway in neurons.	/pubmed/21182949	Beug ST, Parks RJ, McBride HM, Wallace VA.	Mol Cell Neurosci. 2011 Mar;46(3):583-96. Epub 2010 Dec 21.	Mol Cell Neurosci. 2011	PubMed	citation	PMID:21182949	pubmed	21182949	create date:2010/12/25 | first author:Beug ST
Negative impact of rAAV2 mediated expression of SOCS3 on the regeneration of adult retinal ganglion cell axons.	/pubmed/21145973	Hellström M, Muhling J, Ehlert EM, Verhaagen J, Pollett MA, Hu Y, Harvey AR.	Mol Cell Neurosci. 2011 Feb;46(2):507-15. Epub 2010 Dec 9.	Mol Cell Neurosci. 2011	PubMed	citation	PMID:21145973	pubmed	21145973	create date:2010/12/15 | first author:Hellström M
NGF activation of TrkA induces vascular endothelial growth factor expression via induction of hypoxia-inducible factor-1α.	/pubmed/21145972	Nakamura K, Tan F, Li Z, Thiele CJ.	Mol Cell Neurosci. 2011 Feb;46(2):498-506. Epub 2010 Dec 9.	Mol Cell Neurosci. 2011	PubMed	citation	PMID:21145972	pubmed	21145972	create date:2010/12/15 | first author:Nakamura K
Raised calcium promotes α-synuclein aggregate formation.	/pubmed/21145971	Nath S, Goodwin J, Engelborghs Y, Pountney DL.	Mol Cell Neurosci. 2011 Feb;46(2):516-26. Epub 2010 Dec 9.	Mol Cell Neurosci. 2011	PubMed	citation	PMID:21145971	pubmed	21145971	create date:2010/12/15 | first author:Nath S
F-spondin regulates neuronal survival through activation of disabled-1 in the chicken ciliary ganglion.	/pubmed/21145970	Peterziel H, Sackmann T, Strelau J, Kuhn PH, Lichtenthaler SF, Marom K, Klar A, Unsicker K.	Mol Cell Neurosci. 2011 Feb;46(2):483-97. Epub 2010 Dec 9.	Mol Cell Neurosci. 2011	PubMed	citation	PMID:21145970	pubmed	21145970	create date:2010/12/15 | first author:Peterziel H
HCN channels in behavior and neurological disease: too hyper or not active enough?	/pubmed/21130878	Lewis AS, Chetkovich DM.	Mol Cell Neurosci. 2011 Feb;46(2):357-67. Epub 2010 Dec 3. Review.	Mol Cell Neurosci. 2011	PubMed	citation	PMID:21130878	pubmed	21130878	create date:2010/12/07 | first author:Lewis AS
Semaphorin 4C and 4G are ligands of Plexin-B2 required in cerebellar development.	/pubmed/21122816	Maier V, Jolicoeur C, Rayburn H, Takegahara N, Kumanogoh A, Kikutani H, Tessier-Lavigne M, Wurst W, Friedel RH.	Mol Cell Neurosci. 2011 Feb;46(2):419-31. Epub 2010 Nov 29.	Mol Cell Neurosci. 2011	PubMed	citation	PMID:21122816	pubmed	21122816	create date:2010/12/03 | first author:Maier V
Midbrain dopaminergic axons are guided longitudinally through the diencephalon by Slit/Robo signals.	/pubmed/21118670	Dugan JP, Stratton A, Riley HP, Farmer WT, Mastick GS.	Mol Cell Neurosci. 2011 Jan;46(1):347-56. Epub 2010 Nov 27.	Mol Cell Neurosci. 2011	PubMed	citation	PMID:21118670	pubmed	21118670	create date:2010/12/02 | first author:Dugan JP
Epac2-mediated dendritic spine remodeling: implications for disease.	/pubmed/21115118	Penzes P, Woolfrey KM, Srivastava DP.	Mol Cell Neurosci. 2011 Feb;46(2):368-80. Epub 2010 Nov 27. Review.	Mol Cell Neurosci. 2011	PubMed	citation	PMID:21115118	pubmed	21115118	create date:2010/12/01 | first author:Penzes P
An assessment of mechanisms underlying peripheral axonal degeneration caused by aminoacyl-tRNA synthetase mutations.	/pubmed/21115117	Stum M, McLaughlin HM, Kleinbrink EL, Miers KE, Ackerman SL, Seburn KL, Antonellis A, Burgess RW.	Mol Cell Neurosci. 2011 Feb;46(2):432-43. Epub 2010 Nov 27.	Mol Cell Neurosci. 2011	PubMed	citation	PMID:21115117	pubmed	21115117	create date:2010/12/01 | first author:Stum M
Coordinated coexpression of two vomeronasal receptor V2R genes per neuron in the mouse.	/pubmed/21112400	Ishii T, Mombaerts P.	Mol Cell Neurosci. 2011 Feb;46(2):397-408. Epub 2010 Nov 26.	Mol Cell Neurosci. 2011	PubMed	citation	PMID:21112400	pubmed	21112400	create date:2010/11/30 | first author:Ishii T
Genome-wide gene expression and promoter binding analysis identifies NFIL3 as a repressor of C/EBP target genes in neuronal outgrowth.	/pubmed/21112399	MacGillavry HD, Cornelis J, van der Kallen LR, Sassen MM, Verhaagen J, Smit AB, van Kesteren RE.	Mol Cell Neurosci. 2011 Feb;46(2):460-8. Epub 2010 Nov 26.	Mol Cell Neurosci. 2011	PubMed	citation	PMID:21112399	pubmed	21112399	create date:2010/11/30 | first author:MacGillavry HD
Receptor tyrosine phosphatase PTPγ is a regulator of spinal cord neurogenesis.	/pubmed/21112398	Hashemi H, Hurley M, Gibson A, Panova V, Tchetchelnitski V, Barr A, Stoker AW.	Mol Cell Neurosci. 2011 Feb;46(2):469-82. Epub 2010 Nov 26.	Mol Cell Neurosci. 2011	PubMed	citation	PMID:21112398	pubmed	21112398	create date:2010/11/30 | first author:Hashemi H
The formation of the cranial ganglia by placodally-derived sensory neuronal precursors.	/pubmed/21112397	Blentic A, Chambers D, Skinner A, Begbie J, Graham A.	Mol Cell Neurosci. 2011 Feb;46(2):452-9. Epub 2010 Nov 26.	Mol Cell Neurosci. 2011	PubMed	citation	PMID:21112397	pubmed	21112397	create date:2010/11/30 | first author:Blentic A
Abnormalities in GABAergic synaptic transmission of intralaminar thalamic neurons in a genetic rat model of absence epilepsy.	/pubmed/21112396	Brockhaus J, Pape HC.	Mol Cell Neurosci. 2011 Feb;46(2):444-51. Epub 2010 Nov 26.	Mol Cell Neurosci. 2011	PubMed	citation	PMID:21112396	pubmed	21112396	create date:2010/11/30 | first author:Brockhaus J
Release of exosomes from differentiated neurons and its regulation by synaptic glutamatergic activity.	/pubmed/21111824	Lachenal G, Pernet-Gallay K, Chivet M, Hemming FJ, Belly A, Bodon G, Blot B, Haase G, Goldberg Y, Sadoul R.	Mol Cell Neurosci. 2011 Feb;46(2):409-18. Epub 2010 Nov 25.	Mol Cell Neurosci. 2011	PubMed	citation	PMID:21111824	pubmed	21111824	create date:2010/11/30 | first author:Lachenal G
Homeodomain binding motifs modulate the probability of odorant receptor gene choice in transgenic mice.	/pubmed/21111823	Vassalli A, Feinstein P, Mombaerts P.	Mol Cell Neurosci. 2011 Feb;46(2):381-96. Epub 2010 Nov 26.	Mol Cell Neurosci. 2011	PubMed	citation	PMID:21111823	pubmed	21111823	create date:2010/11/30 | first author:Vassalli A
Diffusion and light-dependent compartmentalization of transducin.	/pubmed/21044685	Kerov V, Artemyev NO.	Mol Cell Neurosci. 2011 Jan;46(1):340-6. Epub 2010 Oct 31.	Mol Cell Neurosci. 2011	PubMed	citation	PMID:21044685	pubmed	21044685	create date:2010/11/04 | first author:Kerov V
Title	URL	Description	Details	ShortDetails	Resource	Type	Identifiers	Db	EntrezUID	Properties
Cerebellar distribution of calcitonin gene-related peptide (CGRP) and its receptor components calcitonin receptor-like receptor (CLR) and receptor activity modifying protein 1 (RAMP1) in rat.	/pubmed/21040789	Edvinsson L, Eftekhari S, Salvatore CA, Warfvinge K.	Mol Cell Neurosci. 2011 Jan;46(1):333-9. Epub 2010 Oct 30.	Mol Cell Neurosci. 2011	PubMed	citation	PMID:21040789	pubmed	21040789	create date:2010/11/03 | first author:Edvinsson L
Altered cellular localization of aquaporin-1 in experimental hydrocephalus in mice and reduced ventriculomegaly in aquaporin-1 deficiency.	/pubmed/21040788	Wang D, Nykanen M, Yang N, Winlaw D, North K, Verkman AS, Owler BK.	Mol Cell Neurosci. 2011 Jan;46(1):318-24. Epub 2010 Oct 30.	Mol Cell Neurosci. 2011	PubMed	citation	PMID:21040788	pubmed	21040788	create date:2010/11/03 | first author:Wang D
Dominant Cx26 mutants associated with hearing loss have dominant-negative effects on wild type Cx26.	/pubmed/21040787	Zhang J, Scherer SS, Yum SW.	Mol Cell Neurosci. 2011 Jun;47(2):71-8. Epub 2010 Oct 30.	Mol Cell Neurosci. 2011	PubMed	citation	PMID:21040787	pubmed	21040787	create date:2010/11/03 | first author:Zhang J
TWEAK regulates proliferation and differentiation of adult neural progenitor cells.	/pubmed/21040786	Schölzke MN, Röttinger A, Murikinati S, Gehrig N, Leib C, Schwaninger M.	Mol Cell Neurosci. 2011 Jan;46(1):325-32. Epub 2010 Oct 30.	Mol Cell Neurosci. 2011	PubMed	citation	PMID:21040786	pubmed	21040786	create date:2010/11/03 | first author:Schölzke MN
C. elegans multi-dendritic sensory neurons: morphology and function.	/pubmed/20971193	Albeg A, Smith CJ, Chatzigeorgiou M, Feitelson DG, Hall DH, Schafer WR, Miller DM 3rd, Treinin M.	Mol Cell Neurosci. 2011 Jan;46(1):308-17. Epub 2010 Oct 21.	Mol Cell Neurosci. 2011	PubMed	citation	PMID:20971193	pubmed	20971193	create date:2010/10/26 | first author:Albeg A
CHL1 negatively regulates the proliferation and neuronal differentiation of neural progenitor cells through activation of the ERK1/2 MAPK pathway.	/pubmed/20933598	Huang X, Zhu LL, Zhao T, Wu LY, Wu KW, Schachner M, Xiao ZC, Fan M.	Mol Cell Neurosci. 2011 Jan;46(1):296-307. Epub 2010 Oct 8.	Mol Cell Neurosci. 2011	PubMed	citation	PMID:20933598	pubmed	20933598	create date:2010/10/12 | first author:Huang X
A behavioral genetics approach to understanding D1 receptor involvement in phasic dopamine signaling.	/pubmed/20888914	Wall VZ, Parker JG, Fadok JP, Darvas M, Zweifel L, Palmiter RD.	Mol Cell Neurosci. 2011 Jan;46(1):21-31. Epub 2010 Oct 1. Review.	Mol Cell Neurosci. 2011	PubMed	citation	PMID:20888914	pubmed	20888914	create date:2010/10/05 | first author:Wall VZ
Correction of aberrant axon growth in the developing mouse olfactory bulb.	/pubmed/20888913	Chan C, Ekberg JA, Lineburg KE, Scott SE, Chehrehasa F, Windus LC, Claxton C, Mackay-Sim A, Key B, St John JA.	Mol Cell Neurosci. 2011 Jan;46(1):282-95. Epub 2010 Oct 1.	Mol Cell Neurosci. 2011	PubMed	citation	PMID:20888913	pubmed	20888913	create date:2010/10/05 | first author:Chan C
Distinct localization of collagen Q and PRiMA forms of acetylcholinesterase at the neuromuscular junction.	/pubmed/20883790	Bernard V, Girard E, Hrabovska A, Camp S, Taylor P, Plaud B, Krejci E.	Mol Cell Neurosci. 2011 Jan;46(1):272-81. Epub 2010 Sep 29.	Mol Cell Neurosci. 2011	PubMed	citation	PMID:20883790	pubmed	20883790	create date:2010/10/05 | first author:Bernard V
Molecular effects of interleukin-1β on dorsal root ganglion neurons: prevention of ligand-induced internalization of the bradykinin 2 receptor and downregulation of G protein-coupled receptor kinase 2.	/pubmed/20883789	von Banchet GS, Fischer N, Uhlig B, Hensellek S, Eitner A, Schaible HG.	Mol Cell Neurosci. 2011 Jan;46(1):262-71. Epub 2010 Sep 29.	Mol Cell Neurosci. 2011	PubMed	citation	PMID:20883789	pubmed	20883789	create date:2010/10/05 | first author:von Banchet GS
Disruption of olfactory receptor neuron patterning in Scutoid mutant Drosophila.	/pubmed/20875862	Tom W, de Bruyne M, Haehnel M, Carlson JR, Ray A.	Mol Cell Neurosci. 2011 Jan;46(1):252-61. Epub 2010 Sep 26.	Mol Cell Neurosci. 2011	PubMed	citation	PMID:20875862	pubmed	20875862	create date:2010/09/30 | first author:Tom W
Transcription factor AP-2β regulates the neurotransmitter phenotype and maturation of chromaffin cells.	/pubmed/20875861	Hong SJ, Huh YH, Leung A, Choi HJ, Ding Y, Kang UJ, Yoo SH, Buettner R, Kim KS.	Mol Cell Neurosci. 2011 Jan;46(1):245-51. Epub 2010 Sep 27.	Mol Cell Neurosci. 2011	PubMed	citation	PMID:20875861	pubmed	20875861	create date:2010/09/30 | first author:Hong SJ
A novel role for PTEN in the inhibition of neurite outgrowth by myelin-associated glycoprotein in cortical neurons.	/pubmed/20869442	Perdigoto AL, Chaudhry N, Barnes GN, Filbin MT, Carter BD.	Mol Cell Neurosci. 2011 Jan;46(1):235-44. Epub 2010 Sep 30.	Mol Cell Neurosci. 2011	PubMed	citation	PMID:20869442	pubmed	20869442	create date:2010/09/28 | first author:Perdigoto AL
Inactivation of fibroblast growth factor binding protein 3 causes anxiety-related behaviors.	/pubmed/20851768	Yamanaka Y, Kitano A, Takao K, Prasansuklab A, Mushiroda T, Yamazaki K, Kumada T, Shibata M, Takaoka Y, Awaya T, Kato T, Abe T, Iwata N, Miyakawa T, Nakamura Y, Nakahata T, Heike T.	Mol Cell Neurosci. 2011 Jan;46(1):200-12. Epub 2010 Sep 21.	Mol Cell Neurosci. 2011	PubMed	citation	PMID:20851768	pubmed	20851768	create date:2010/09/21 | first author:Yamanaka Y
Casein kinase 2 and microtubules control axon initial segment formation.	/pubmed/20850541	Sanchez-Ponce D, Muñoz A, Garrido JJ.	Mol Cell Neurosci. 2011 Jan;46(1):222-34. Epub 2010 Sep 17.	Mol Cell Neurosci. 2011	PubMed	citation	PMID:20850541	pubmed	20850541	create date:2010/09/21 | first author:Sanchez-Ponce D
Foxa2 regulates the expression of Nato3 in the floor plate by a novel evolutionarily conserved promoter.	/pubmed/20849957	Mansour AA, Nissim-Eliraz E, Zisman S, Golan-Lev T, Schatz O, Klar A, Ben-Arie N.	Mol Cell Neurosci. 2011 Jan;46(1):187-99. Epub 2010 Sep 16.	Mol Cell Neurosci. 2011	PubMed	citation	PMID:20849957	pubmed	20849957	create date:2010/09/21 | first author:Mansour AA
TNF-α potentiates glutamate-induced spinal cord motoneuron death via NF-κB.	/pubmed/20849956	Tolosa L, Caraballo-Miralles V, Olmos G, Lladó J.	Mol Cell Neurosci. 2011 Jan;46(1):176-86. Epub 2010 Sep 16.	Mol Cell Neurosci. 2011	PubMed	citation	PMID:20849956	pubmed	20849956	create date:2010/09/21 | first author:Tolosa L
Olfactory ensheathing cells moderate nuclear factor kappaB translocation in astrocytes.	/pubmed/20840869	Hale DM, Ray S, Leung JY, Holloway AF, Chung RS, West AK, Chuah MI.	Mol Cell Neurosci. 2011 Jan;46(1):213-21. Epub 2010 Sep 16.	Mol Cell Neurosci. 2011	PubMed	citation	PMID:20840869	pubmed	20840869	create date:2010/09/16 | first author:Hale DM
D-amino acid oxidase knockdown in the mouse cerebellum reduces NR2A mRNA.	/pubmed/20828614	Burnet PW, Anderson PN, Chen L, Nikiforova N, Harrison PJ, Wood MJ.	Mol Cell Neurosci. 2011 Jan;46(1):167-75. Epub 2010 Sep 7.	Mol Cell Neurosci. 2011	PubMed	citation	PMID:20828614	pubmed	20828614	create date:2010/09/11 | first author:Burnet PW
A three-step model for the synaptic recruitment of AMPA receptors.	/pubmed/20817097	Opazo P, Choquet D.	Mol Cell Neurosci. 2011 Jan;46(1):1-8. Epub 2010 Sep 9. Review.	Mol Cell Neurosci. 2011	PubMed	citation	PMID:20817097	pubmed	20817097	create date:2010/09/08 | first author:Opazo P
Which way to go? Cytoskeletal organization and polarized transport in neurons.	/pubmed/20817096	Kapitein LC, Hoogenraad CC.	Mol Cell Neurosci. 2011 Jan;46(1):9-20. Epub 2010 Sep 9. Review.	Mol Cell Neurosci. 2011	PubMed	citation	PMID:20817096	pubmed	20817096	create date:2010/09/08 | first author:Kapitein LC
Differential subcellular distribution of endosomal compartments and the dopamine transporter in dopaminergic neurons.	/pubmed/20816972	Rao A, Simmons D, Sorkin A.	Mol Cell Neurosci. 2011 Jan;46(1):148-58. Epub 2010 Sep 15.	Mol Cell Neurosci. 2011	PubMed	citation	PMID:20816972	pubmed	20816972	create date:2010/09/08 | first author:Rao A
Single-cell analysis of sodium channel expression in dorsal root ganglion neurons.	/pubmed/20816971	Ho C, O'Leary ME.	Mol Cell Neurosci. 2011 Jan;46(1):159-66. Epub 2010 Sep 9.	Mol Cell Neurosci. 2011	PubMed	citation	PMID:20816971	pubmed	20816971	create date:2010/09/08 | first author:Ho C
The effect of HSP-causing mutations in SPG3A and NIPA1 on the assembly, trafficking, and interaction between atlastin-1 and NIPA1.	/pubmed/20816793	Botzolakis EJ, Zhao J, Gurba KN, Macdonald RL, Hedera P.	Mol Cell Neurosci. 2011 Jan;46(1):122-35. Epub 2010 Sep 21.	Mol Cell Neurosci. 2011	PubMed	citation	PMID:20816793	pubmed	20816793	create date:2010/09/08 | first author:Botzolakis EJ
A bicistronic lentiviral vector-based method for differential transsynaptic tracing of neural circuits.	/pubmed/20816792	Ohashi Y, Tsubota T, Sato A, Koyano KW, Tamura K, Miyashita Y.	Mol Cell Neurosci. 2011 Jan;46(1):136-47. Epub 2010 Sep 9.	Mol Cell Neurosci. 2011	PubMed	citation	PMID:20816792	pubmed	20816792	create date:2010/09/08 | first author:Ohashi Y
Ca2+/calmodulin-dependent protein kinase II and protein kinase C activities mediate extracellular glucose-regulated hippocampal synaptic efficacy.	/pubmed/20807573	Moriguchi S, Oomura Y, Shioda N, Han F, Hori N, Aou S, Fukunaga K.	Mol Cell Neurosci. 2011 Jan;46(1):101-7. Epub 2010 Aug 31.	Mol Cell Neurosci. 2011	PubMed	citation	PMID:20807573	pubmed	20807573	create date:2010/09/03 | first author:Moriguchi S
The T-box brain 1 (Tbr1) transcription factor inhibits astrocyte formation in the olfactory bulb and regulates neural stem cell fate.	/pubmed/20807572	Méndez-Gómez HR, Vergaño-Vera E, Abad JL, Bulfone A, Moratalla R, de Pablo F, Vicario-Abejón C.	Mol Cell Neurosci. 2011 Jan;46(1):108-21. Epub 2010 Aug 31.	Mol Cell Neurosci. 2011	PubMed	citation	PMID:20807572	pubmed	20807572	create date:2010/09/03 | first author:Méndez-Gómez HR
Neurostatin blocks glioma cell cycle progression by inhibiting EGFR activation.	/pubmed/20801220	Valle-Argos B, Gómez-Nicola D, Nieto-Sampedro M.	Mol Cell Neurosci. 2011 Jan;46(1):89-100. Epub 2010 Aug 27.	Mol Cell Neurosci. 2011	PubMed	citation	PMID:20801220	pubmed	20801220	create date:2010/08/31 | first author:Valle-Argos B
Full length TrkB potentiates estrogen receptor alpha mediated transcription suggesting convergence of susceptibility pathways in schizophrenia.	/pubmed/20801219	Wong J, Woon HG, Weickert CS.	Mol Cell Neurosci. 2011 Jan;46(1):67-78. Epub 2010 Aug 27.	Mol Cell Neurosci. 2011	PubMed	citation	PMID:20801219	pubmed	20801219	create date:2010/08/31 | first author:Wong J
CREB signalling regulates early survival, neuronal gene expression and morphological development in adult subventricular zone neurogenesis.	/pubmed/20801218	Herold S, Jagasia R, Merz K, Wassmer K, Lie DC.	Mol Cell Neurosci. 2011 Jan;46(1):79-88. Epub 2010 Aug 27.	Mol Cell Neurosci. 2011	PubMed	citation	PMID:20801218	pubmed	20801218	create date:2010/08/31 | first author:Herold S
Identification of eukaryotic elongation factor-2 as a novel cellular target of lithium and glycogen synthase kinase-3.	/pubmed/20708687	Karyo R, Eskira Y, Pinhasov A, Belmaker R, Agam G, Eldar-Finkelman H.	Mol Cell Neurosci. 2010 Dec;45(4):449-55. Epub 2010 Aug 12.	Mol Cell Neurosci. 2010	PubMed	citation	PMID:20708687	pubmed	20708687	create date:2010/08/17 | first author:Karyo R
The receptor protein tyrosine phosphatase HmLAR1 is up-regulated in the CNS of the adult medicinal leech following injury and is required for neuronal sprouting and regeneration.	/pubmed/20708686	Sethi J, Zhao B, Cuvillier-Hot V, Boidin-Wichlacz C, Salzet M, Macagno ER, Baker MW.	Mol Cell Neurosci. 2010 Dec;45(4):430-8. Epub 2010 Aug 12.	Mol Cell Neurosci. 2010	PubMed	citation	PMID:20708686	pubmed	20708686	create date:2010/08/17 | first author:Sethi J
Brain-derived neurotrophic factor and hypothalamic-pituitary-adrenal axis adaptation processes in a depressive-like state induced by chronic restraint stress.	/pubmed/20708081	Naert G, Ixart G, Maurice T, Tapia-Arancibia L, Givalois L.	Mol Cell Neurosci. 2011 Jan;46(1):55-66. Epub 2010 Aug 11.	Mol Cell Neurosci. 2011	PubMed	citation	PMID:20708081	pubmed	20708081	create date:2010/08/17 | first author:Naert G
Hippocampal phenotypes in kalirin-deficient mice.	/pubmed/20708080	Xie Z, Cahill ME, Radulovic J, Wang J, Campbell SL, Miller CA, Sweatt JD, Penzes P.	Mol Cell Neurosci. 2011 Jan;46(1):45-54. Epub 2010 Aug 11.	Mol Cell Neurosci. 2011	PubMed	citation	PMID:20708080	pubmed	20708080	create date:2010/08/17 | first author:Xie Z
Transcriptional profiling of intrinsic PNS factors in the postnatal mouse.	/pubmed/20696251	Smith RP, Lerch-Haner JK, Pardinas JR, Buchser WJ, Bixby JL, Lemmon VP.	Mol Cell Neurosci. 2011 Jan;46(1):32-44. Epub 2010 Aug 7.	Mol Cell Neurosci. 2011	PubMed	citation	PMID:20696251	pubmed	20696251	create date:2010/08/11 | first author:Smith RP
EHD1 is a synaptic protein that modulates exocytosis through binding to snapin.	/pubmed/20696250	Wei S, Xu Y, Shi H, Wong SH, Han W, Talbot K, Hong W, Ong WY.	Mol Cell Neurosci. 2010 Dec;45(4):418-29. Epub 2010 Aug 6.	Mol Cell Neurosci. 2010	PubMed	citation	PMID:20696250	pubmed	20696250	create date:2010/08/11 | first author:Wei S
Hypercholesterolemia in rats impairs the cholinergic system and leads to memory deficits.	/pubmed/20696249	Ullrich C, Pirchl M, Humpel C.	Mol Cell Neurosci. 2010 Dec;45(4):408-17. Epub 2010 Aug 6.	Mol Cell Neurosci. 2010	PubMed	citation	PMID:20696249	pubmed	20696249	create date:2010/08/11 | first author:Ullrich C
Adenylate Cyclase 1 modulates peripheral nerve branching patterns.	/pubmed/20692345	Haupt C, Langhoff J, Huber AB.	Mol Cell Neurosci. 2010 Dec;45(4):439-48. Epub 2010 Aug 6.	Mol Cell Neurosci. 2010	PubMed	citation	PMID:20692345	pubmed	20692345	create date:2010/08/10 | first author:Haupt C
Uncx regulates proliferation of neural progenitor cells and neuronal survival in the olfactory epithelium.	/pubmed/20692344	Sammeta N, Hardin DL, McClintock TS.	Mol Cell Neurosci. 2010 Dec;45(4):398-407. Epub 2010 Aug 6.	Mol Cell Neurosci. 2010	PubMed	citation	PMID:20692344	pubmed	20692344	create date:2010/08/10 | first author:Sammeta N
Inhibition of cytokine-induced connexin43 hemichannel activity in astrocytes is neuroprotective.	/pubmed/20684043	Froger N, Orellana JA, Calvo CF, Amigou E, Kozoriz MG, Naus CC, Sáez JC, Giaume C.	Mol Cell Neurosci. 2010 Sep;45(1):37-46.	Mol Cell Neurosci. 2010	PubMed	citation	PMID:20684043	pubmed	20684043	create date:2010/08/05 | first author:Froger N
Comparative analysis of Drosophila and mammalian complexins as fusion clamps and facilitators of neurotransmitter release.	/pubmed/20678575	Cho RW, Song Y, Littleton JT.	Mol Cell Neurosci. 2010 Dec;45(4):389-97. Epub 2010 Jul 30.	Mol Cell Neurosci. 2010	PubMed	citation	PMID:20678575	pubmed	20678575	create date:2010/08/04 | first author:Cho RW
Ephrin-B3 regulates glutamate receptor signaling at hippocampal synapses.	/pubmed/20678574	Antion MD, Christie LA, Bond AM, Dalva MB, Contractor A.	Mol Cell Neurosci. 2010 Dec;45(4):378-88. Epub 2010 Aug 3.	Mol Cell Neurosci. 2010	PubMed	citation	PMID:20678574	pubmed	20678574	create date:2010/08/04 | first author:Antion MD
Increased GAD expression in the striatum after transient cerebral ischemia.	/pubmed/20659561	Li Y, Blanco GD, Lei Z, Xu ZC.	Mol Cell Neurosci. 2010 Dec;45(4):370-7. Epub 2010 Jul 24.	Mol Cell Neurosci. 2010	PubMed	citation	PMID:20659561	pubmed	20659561	create date:2010/07/28 | first author:Li Y
Anti-GM1 antibodies affect the integrity of lipid rafts.	/pubmed/20659560	Ueda A, Shima S, Miyashita T, Ito S, Ueda M, Kusunoki S, Asakura K, Mutoh T.	Mol Cell Neurosci. 2010 Dec;45(4):355-62. Epub 2010 Jul 24.	Mol Cell Neurosci. 2010	PubMed	citation	PMID:20659560	pubmed	20659560	create date:2010/07/28 | first author:Ueda A
LINGO-1-mediated inhibition of oligodendrocyte differentiation does not require the leucine-rich repeats and is reversed by p75(NTR) antagonists.	/pubmed/20659559	Bourikas D, Mir A, Walmsley AR.	Mol Cell Neurosci. 2010 Dec;45(4):363-9. Epub 2010 Jul 24.	Mol Cell Neurosci. 2010	PubMed	citation	PMID:20659559	pubmed	20659559	create date:2010/07/28 | first author:Bourikas D
PACAP protects against TNFα-induced cell death in olfactory epithelium and olfactory placodal cell lines.	/pubmed/20654718	Kanekar S, Gandham M, Lucero MT.	Mol Cell Neurosci. 2010 Dec;45(4):345-54. Epub 2010 Jul 21.	Mol Cell Neurosci. 2010	PubMed	citation	PMID:20654718	pubmed	20654718	create date:2010/07/27 | first author:Kanekar S
Sonic hedgehog signaling regulates actin cytoskeleton via Tiam1-Rac1 cascade during spine formation.	/pubmed/20654717	Sasaki N, Kurisu J, Kengaku M.	Mol Cell Neurosci. 2010 Dec;45(4):335-44. Epub 2010 Jul 21.	Mol Cell Neurosci. 2010	PubMed	citation	PMID:20654717	pubmed	20654717	create date:2010/07/27 | first author:Sasaki N
Decisive role of apurinic/apyrimidinic endonuclease/Ref-1 in initiation of cell death.	/pubmed/20637286	Cho KJ, Kim HJ, Park SC, Kim HW, Kim GW.	Mol Cell Neurosci. 2010 Nov;45(3):267-76. Epub 2010 Jul 14.	Mol Cell Neurosci. 2010	PubMed	citation	PMID:20637286	pubmed	20637286	create date:2010/07/20 | first author:Cho KJ
Megalin interacts with APP and the intracellular adapter protein FE65 in neurons.	/pubmed/20637285	Alvira-Botero X, Pérez-Gonzalez R, Spuch C, Vargas T, Antequera D, Garzón M, Bermejo-Pareja F, Carro E.	Mol Cell Neurosci. 2010 Nov;45(3):306-15. Epub 2010 Jul 14.	Mol Cell Neurosci. 2010	PubMed	citation	PMID:20637285	pubmed	20637285	create date:2010/07/20 | first author:Alvira-Botero X
Characterization of axon guidance cue sensitivity of human embryonic stem cell-derived dopaminergic neurons.	/pubmed/20637284	Cord BJ, Li J, Works M, McConnell SK, Palmer T, Hynes MA.	Mol Cell Neurosci. 2010 Dec;45(4):324-34. Epub 2010 Jul 14.	Mol Cell Neurosci. 2010	PubMed	citation	PMID:20637284	pubmed	20637284	create date:2010/07/20 | first author:Cord BJ
Title	URL	Description	Details	ShortDetails	Resource	Type	Identifiers	Db	EntrezUID	Properties
Expression analysis suggests a potential cytoprotective role of Birc5 in the inner ear.	/pubmed/20627126	Habtemichael N, Heinrich UR, Knauer SK, Schmidtmann I, Bier C, Docter D, Brochhausen C, Helling K, Brieger J, Stauber RH, Mann WJ.	Mol Cell Neurosci. 2010 Nov;45(3):297-305. Epub 2010 Jul 17.	Mol Cell Neurosci. 2010	PubMed	citation	PMID:20627126	pubmed	20627126	create date:2010/07/16 | first author:Habtemichael N
Intensification of long-term memory deficit by chronic stress and prevention by nicotine in a rat model of Alzheimer's disease.	/pubmed/20624465	Alkadhi KA, Srivareerat M, Tran TT.	Mol Cell Neurosci. 2010 Nov;45(3):289-96. Epub 2010 Jul 15.	Mol Cell Neurosci. 2010	PubMed	citation	PMID:20624465	pubmed	20624465	create date:2010/07/14 | first author:Alkadhi KA
The transcription factor, Lmx1b, is necessary for the development of the principal trigeminal nucleus-based lemniscal pathway.	/pubmed/20621716	Xiang C, Zhang KH, Yin J, Arends JJ, Erzurumlu RS, Jacquin MF, Chen ZF.	Mol Cell Neurosci. 2010 Aug;44(4):394-403. Epub 2010 May 26.	Mol Cell Neurosci. 2010	PubMed	citation	PMID:20621716	pubmed	20621716	create date:2010/07/14 | first author:Xiang C
Olfactory glia enhance neonatal axon regeneration.	/pubmed/20621189	Chehrehasa F, Windus LC, Ekberg JA, Scott SE, Amaya D, Mackay-Sim A, St John JA.	Mol Cell Neurosci. 2010 Nov;45(3):277-88. Epub 2010 Jul 13.	Mol Cell Neurosci. 2010	PubMed	citation	PMID:20621189	pubmed	20621189	create date:2010/07/14 | first author:Chehrehasa F
Cell-specific regulation of the pro-survival Brn-3b transcription factor by microRNAs.	/pubmed/20609388	Calissano M, Latchman DS.	Mol Cell Neurosci. 2010 Dec;45(4):317-23. Epub 2010 Jul 4.	Mol Cell Neurosci. 2010	PubMed	citation	PMID:20609388	pubmed	20609388	create date:2010/07/09 | first author:Calissano M
Differentiation of human ES and Parkinson's disease iPS cells into ventral midbrain dopaminergic neurons requires a high activity form of SHH, FGF8a and specific regionalization by retinoic acid.	/pubmed/20603216	Cooper O, Hargus G, Deleidi M, Blak A, Osborn T, Marlow E, Lee K, Levy A, Perez-Torres E, Yow A, Isacson O.	Mol Cell Neurosci. 2010 Nov;45(3):258-66. Epub 2010 Jul 24.	Mol Cell Neurosci. 2010	PubMed	citation	PMID:20603216	pubmed	20603216	create date:2010/07/07 | first author:Cooper O
Tamoxifen dose response and conditional cell marking: is there control?	/pubmed/20600933	Ellisor D, Zervas M.	Mol Cell Neurosci. 2010 Oct;45(2):132-8. Epub 2010 Jun 17.	Mol Cell Neurosci. 2010	PubMed	citation	PMID:20600933	pubmed	20600933	create date:2010/07/06 | first author:Ellisor D
A novel role for the Receptor for Advanced Glycation End-products in neural progenitor cells derived from adult SubVentricular Zone.	/pubmed/20600932	Meneghini V, Francese MT, Carraro L, Grilli M.	Mol Cell Neurosci. 2010 Oct;45(2):139-50. Epub 2010 Jun 17.	Mol Cell Neurosci. 2010	PubMed	citation	PMID:20600932	pubmed	20600932	create date:2010/07/06 | first author:Meneghini V
Bmi1 directly represses p21Waf1/Cip1 in Shh-induced proliferation of cerebellar granule cell progenitors.	/pubmed/20600931	Subkhankulova T, Zhang X, Leung C, Marino S.	Mol Cell Neurosci. 2010 Oct;45(2):151-62. Epub 2010 Jun 20.	Mol Cell Neurosci. 2010	PubMed	citation	PMID:20600931	pubmed	20600931	create date:2010/07/06 | first author:Subkhankulova T
Conantokins inhibit NMDAR-dependent calcium influx in developing rat hippocampal neurons in primary culture with resulting effects on CREB phosphorylation.	/pubmed/20600930	Huang L, Balsara RD, Sheng Z, Castellino FJ.	Mol Cell Neurosci. 2010 Oct;45(2):163-72. Epub 2010 Jun 21.	Mol Cell Neurosci. 2010	PubMed	citation	PMID:20600930	pubmed	20600930	create date:2010/07/06 | first author:Huang L
Tyrosine phosphorylation regulates the membrane trafficking of the potassium chloride co-transporter KCC2.	/pubmed/20600929	Lee HH, Jurd R, Moss SJ.	Mol Cell Neurosci. 2010 Oct;45(2):173-9. Epub 2010 Jun 20.	Mol Cell Neurosci. 2010	PubMed	citation	PMID:20600929	pubmed	20600929	create date:2010/07/06 | first author:Lee HH
Fyn is involved in angiotensin II type 2 receptor-induced neurite outgrowth, but not in p42/p44mapk in NG108-15 cells.	/pubmed/20600928	Guimond MO, Roberge C, Gallo-Payet N.	Mol Cell Neurosci. 2010 Nov;45(3):201-12. Epub 2010 Jun 25.	Mol Cell Neurosci. 2010	PubMed	citation	PMID:20600928	pubmed	20600928	create date:2010/07/06 | first author:Guimond MO
Flotillin-1 mediates neurite branching induced by synaptic adhesion-like molecule 4 in hippocampal neurons.	/pubmed/20600927	Swanwick CC, Shapiro ME, Vicini S, Wenthold RJ.	Mol Cell Neurosci. 2010 Nov;45(3):213-25. Epub 2010 Jun 25.	Mol Cell Neurosci. 2010	PubMed	citation	PMID:20600927	pubmed	20600927	create date:2010/07/06 | first author:Swanwick CC
Stimulated neuronal expression of brain-derived neurotrophic factor by Neurotropin.	/pubmed/20600926	Fukuda Y, Berry TL, Nelson M, Hunter CL, Fukuhara K, Imai H, Ito S, Granholm-Bentley AC, Kaplan AP, Mutoh T.	Mol Cell Neurosci. 2010 Nov;45(3):226-33. Epub 2010 Jun 28.	Mol Cell Neurosci. 2010	PubMed	citation	PMID:20600926	pubmed	20600926	create date:2010/07/06 | first author:Fukuda Y
Activation of TNF receptor 2 in microglia promotes induction of anti-inflammatory pathways.	/pubmed/20600925	Veroni C, Gabriele L, Canini I, Castiello L, Coccia E, Remoli ME, Columba-Cabezas S, Aricò E, Aloisi F, Agresti C.	Mol Cell Neurosci. 2010 Nov;45(3):234-44. Epub 2010 Jun 28.	Mol Cell Neurosci. 2010	PubMed	citation	PMID:20600925	pubmed	20600925	create date:2010/07/06 | first author:Veroni C
A transgenic mouse line for molecular genetic analysis of excitatory glutamatergic neurons.	/pubmed/20600924	Borgius L, Restrepo CE, Leao RN, Saleh N, Kiehn O.	Mol Cell Neurosci. 2010 Nov;45(3):245-57. Epub 2010 Jul 1.	Mol Cell Neurosci. 2010	PubMed	citation	PMID:20600924	pubmed	20600924	create date:2010/07/06 | first author:Borgius L
TLX activates MASH1 for induction of neuronal lineage commitment of adult hippocampal neuroprogenitors.	/pubmed/20599619	Elmi M, Matsumoto Y, Zeng ZJ, Lakshminarasimhan P, Yang W, Uemura A, Nishikawa S, Moshiri A, Tajima N, Agren H, Funa K.	Mol Cell Neurosci. 2010 Oct;45(2):121-31. Epub 2010 Jun 18.	Mol Cell Neurosci. 2010	PubMed	citation	PMID:20599619	pubmed	20599619	create date:2010/07/06 | first author:Elmi M
Effects of taurine on glutamate uptake and degradation in Müller cells under diabetic conditions via antioxidant mechanism.	/pubmed/20599618	Zeng K, Xu H, Chen K, Zhu J, Zhou Y, Zhang Q, Mantian M.	Mol Cell Neurosci. 2010 Oct;45(2):192-9. Epub 2010 Jun 25.	Mol Cell Neurosci. 2010	PubMed	citation	PMID:20599618	pubmed	20599618	create date:2010/07/06 | first author:Zeng K
Layer I as a putative neurogenic niche in young adult guinea pig cerebrum.	/pubmed/20599617	Xiong K, Cai Y, Zhang XM, Huang JF, Liu ZY, Fu GM, Feng JC, Clough RW, Patrylo PR, Luo XG, Hu CH, Yan XX.	Mol Cell Neurosci. 2010 Oct;45(2):180-91. Epub 2010 Jun 21.	Mol Cell Neurosci. 2010	PubMed	citation	PMID:20599617	pubmed	20599617	create date:2010/07/06 | first author:Xiong K
Binding of alphaII spectrin to 14-3-3beta is involved in NCAM-dependent neurite outgrowth.	/pubmed/20598904	Ramser EM, Buck F, Schachner M, Tilling T.	Mol Cell Neurosci. 2010 Sep;45(1):66-74. Epub 2010 Jun 18.	Mol Cell Neurosci. 2010	PubMed	citation	PMID:20598904	pubmed	20598904	create date:2010/07/06 | first author:Ramser EM
p75NTR is an obligate signaling receptor required for cues that cause sympathetic neuron growth cone collapse.	/pubmed/20584617	Naska S, Lin DC, Miller FD, Kaplan DR.	Mol Cell Neurosci. 2010 Oct;45(2):108-20. Epub 2010 Jun 17.	Mol Cell Neurosci. 2010	PubMed	citation	PMID:20584617	pubmed	20584617	create date:2010/06/30 | first author:Naska S
Circulating neprilysin clears brain amyloid.	/pubmed/20558294	Liu Y, Studzinski C, Beckett T, Murphy MP, Klein RL, Hersh LB.	Mol Cell Neurosci. 2010 Oct;45(2):101-7. Epub 2010 Jun 15.	Mol Cell Neurosci. 2010	PubMed	citation	PMID:20558294	pubmed	20558294	create date:2010/06/19 | first author:Liu Y
Effects of the CC chemokine receptor 2 in mice deficient for the myelin protein zero (P0).	/pubmed/20553884	Oberländer M, Berghoff M.	Mol Cell Neurosci. 2010 Sep;45(1):59-65. Epub 2010 May 27.	Mol Cell Neurosci. 2010	PubMed	citation	PMID:20553884	pubmed	20553884	create date:2010/06/18 | first author:Oberländer M
SIDL interacts with the dendritic targeting motif of Shal (K(v)4) K+ channels in Drosophila.	/pubmed/20550966	Diao F, Chaufty J, Waro G, Tsunoda S.	Mol Cell Neurosci. 2010 Sep;45(1):75-83. Epub 2010 Jun 13.	Mol Cell Neurosci. 2010	PubMed	citation	PMID:20550966	pubmed	20550966	create date:2010/06/17 | first author:Diao F
The ARMS/Kidins220 scaffold protein modulates synaptic transmission.	/pubmed/20547223	Arévalo JC, Wu SH, Takahashi T, Zhang H, Yu T, Yano H, Milner TA, Tessarollo L, Ninan I, Arancio O, Chao MV.	Mol Cell Neurosci. 2010 Oct;45(2):92-100. Epub 2010 Jun 12.	Mol Cell Neurosci. 2010	PubMed	citation	PMID:20547223	pubmed	20547223	create date:2010/06/16 | first author:Arévalo JC
Estrogen and beta-amyloid toxicity: role of integrin and PI3-K.	/pubmed/20538057	Bozzo C, Graziola F, Chiocchetti A, Canonico PL.	Mol Cell Neurosci. 2010 Oct;45(2):85-91. Epub 2010 Jun 9.	Mol Cell Neurosci. 2010	PubMed	citation	PMID:20538057	pubmed	20538057	create date:2010/06/12 | first author:Bozzo C
In vivo evidence for the involvement of the carboxy terminal domain in assembling connexin 36 at the electrical synapse.	/pubmed/20510366	Helbig I, Sammler E, Eliava M, Bolshakov AP, Rozov A, Bruzzone R, Monyer H, Hormuzdi SG.	Mol Cell Neurosci. 2010 Sep;45(1):47-58. Epub 2010 May 25.	Mol Cell Neurosci. 2010	PubMed	citation	PMID:20510366	pubmed	20510366	create date:2010/06/01 | first author:Helbig I
Lunatic fringe potentiates Notch signaling in the developing brain.	/pubmed/20510365	Kato TM, Kawaguchi A, Kosodo Y, Niwa H, Matsuzaki F.	Mol Cell Neurosci. 2010 Sep;45(1):12-25. Epub 2010 May 25.	Mol Cell Neurosci. 2010	PubMed	citation	PMID:20510365	pubmed	20510365	create date:2010/06/01 | first author:Kato TM
Nestin is essential for mitogen-stimulated proliferation of neural progenitor cells.	/pubmed/20510364	Xue XJ, Yuan XB.	Mol Cell Neurosci. 2010 Sep;45(1):26-36. Epub 2010 May 25.	Mol Cell Neurosci. 2010	PubMed	citation	PMID:20510364	pubmed	20510364	create date:2010/06/01 | first author:Xue XJ
Bmp5/7 in concert with the mid-hindbrain organizer control development of noradrenergic locus coeruleus neurons.	/pubmed/20493948	Tilleman H, Hakim V, Novikov O, Liser K, Nashelsky L, Di Salvio M, Krauthammer M, Scheffner O, Maor I, Mayseless O, Meir I, Kayam G, Sela-Donenfeld D, Simeone A, Brodski C.	Mol Cell Neurosci. 2010 Sep;45(1):1-11. Epub 2010 May 21.	Mol Cell Neurosci. 2010	PubMed	citation	PMID:20493948	pubmed	20493948	create date:2010/05/25 | first author:Tilleman H
sAPPalpha antagonizes dendritic degeneration and neuron death triggered by proteasomal stress.	/pubmed/20472066	Copanaki E, Chang S, Vlachos A, Tschäpe JA, Müller UC, Kögel D, Deller T.	Mol Cell Neurosci. 2010 Aug;44(4):386-93. Epub 2010 May 21.	Mol Cell Neurosci. 2010	PubMed	citation	PMID:20472066	pubmed	20472066	create date:2010/05/18 | first author:Copanaki E
Astroglial cells in the external granular layer are precursors of cerebellar granule neurons in neonates.	/pubmed/20470892	Silbereis J, Heintz T, Taylor MM, Ganat Y, Ment LR, Bordey A, Vaccarino F.	Mol Cell Neurosci. 2010 Aug;44(4):362-73. Epub 2010 May 12.	Mol Cell Neurosci. 2010	PubMed	citation	PMID:20470892	pubmed	20470892	create date:2010/05/18 | first author:Silbereis J
Developmental expression of Synaptotagmin isoforms in single calyx of Held-generating neurons.	/pubmed/20470891	Xiao L, Han Y, Runne H, Murray H, Kochubey O, Luthi-Carter R, Schneggenburger R.	Mol Cell Neurosci. 2010 Aug;44(4):374-85. Epub 2010 May 12.	Mol Cell Neurosci. 2010	PubMed	citation	PMID:20470891	pubmed	20470891	create date:2010/05/18 | first author:Xiao L
Assessing the role of endooligopeptidase activity of Ndel1 (nuclear-distribution gene E homolog like-1) in neurite outgrowth.	/pubmed/20462516	Hayashi MA, Guerreiro JR, Charych E, Kamiya A, Barbosa RL, Machado MF, Campeiro JD, Oliveira V, Sawa A, Camargo AC, Brandon NJ.	Mol Cell Neurosci. 2010 Aug;44(4):353-61. Epub 2010 May 10.	Mol Cell Neurosci. 2010	PubMed	citation	PMID:20462516	pubmed	20462516	create date:2010/05/14 | first author:Hayashi MA
Development of synaptic inhibition in glycine transporter 2 deficient mice.	/pubmed/20447457	Latal AT, Kremer T, Gomeza J, Eulenburg V, Hülsmann S.	Mol Cell Neurosci. 2010 Aug;44(4):342-52. Epub 2010 May 4.	Mol Cell Neurosci. 2010	PubMed	citation	PMID:20447457	pubmed	20447457	create date:2010/05/08 | first author:Latal AT
Multipotent precursors in the anterior and hippocampal subventricular zone display similar transcription factor signatures but their proliferation and maintenance are differentially regulated.	/pubmed/20417282	Carrillo-García C, Suh Y, Obernier K, Hölzl-Wenig G, Mandl C, Ciccolini F.	Mol Cell Neurosci. 2010 Aug;44(4):318-29. Epub 2010 Apr 22.	Mol Cell Neurosci. 2010	PubMed	citation	PMID:20417282	pubmed	20417282	create date:2010/04/27 | first author:Carrillo-García C
Identification and characterisation of a Maf1/Macoco protein complex that interacts with GABAA receptors in neurons.	/pubmed/20417281	Smith KR, Oliver PL, Lumb MJ, Arancibia-Carcamo IL, Revilla-Sanchez R, Brandon NJ, Moss SJ, Kittler JT.	Mol Cell Neurosci. 2010 Aug;44(4):330-41. Epub 2010 Apr 22.	Mol Cell Neurosci. 2010	PubMed	citation	PMID:20417281	pubmed	20417281	create date:2010/04/27 | first author:Smith KR
Regulated lysosomal trafficking as a mechanism for regulating GABAA receptor abundance at synapses in Caenorhabditis elegans.	/pubmed/20403442	Davis KM, Sturt BL, Friedmann AJ, Richmond JE, Bessereau JL, Grant BD, Bamber BA.	Mol Cell Neurosci. 2010 Aug;44(4):307-17. Epub 2010 Apr 18.	Mol Cell Neurosci. 2010	PubMed	citation	PMID:20403442	pubmed	20403442	create date:2010/04/21 | first author:Davis KM
Serotonergic dystrophy induced by excess serotonin.	/pubmed/20394820	Daubert EA, Heffron DS, Mandell JW, Condron BG.	Mol Cell Neurosci. 2010 Jul;44(3):297-306. Epub 2010 Apr 13.	Mol Cell Neurosci. 2010	PubMed	citation	PMID:20394820	pubmed	20394820	create date:2010/04/17 | first author:Daubert EA
Direct transcriptional induction of Gadd45gamma by Ascl1 during neuronal differentiation.	/pubmed/20382226	Huang HS, Kubish GM, Redmond TM, Turner DL, Thompson RC, Murphy GG, Uhler MD.	Mol Cell Neurosci. 2010 Jul;44(3):282-96. Epub 2010 Apr 9.	Mol Cell Neurosci. 2010	PubMed	citation	PMID:20382226	pubmed	20382226	create date:2010/04/13 | first author:Huang HS
Adhesion to the extracellular matrix is required for interleukin-1 beta actions leading to reactive phenotype in rat astrocytes.	/pubmed/20380881	Summers L, Kangwantas K, Nguyen L, Kielty C, Pinteaux E.	Mol Cell Neurosci. 2010 Jul;44(3):272-81. Epub 2010 Apr 7.	Mol Cell Neurosci. 2010	PubMed	citation	PMID:20380881	pubmed	20380881	create date:2010/04/13 | first author:Summers L
Modulation of Cav1.3 Ca2+ channel gating by Rab3 interacting molecule.	/pubmed/20363327	Gebhart M, Juhasz-Vedres G, Zuccotti A, Brandt N, Engel J, Trockenbacher A, Kaur G, Obermair GJ, Knipper M, Koschak A, Striessnig J.	Mol Cell Neurosci. 2010 Jul;44(3):246-59. Epub 2010 Apr 2.	Mol Cell Neurosci. 2010	PubMed	citation	PMID:20363327	pubmed	20363327	create date:2010/04/07 | first author:Gebhart M
Rac1 and Scribble are targets for the arrest of neurite outgrowth by TBE virus NS5.	/pubmed/20363326	Wigerius M, Melik W, Elväng A, Johansson M.	Mol Cell Neurosci. 2010 Jul;44(3):260-71. Epub 2010 Apr 2.	Mol Cell Neurosci. 2010	PubMed	citation	PMID:20363326	pubmed	20363326	create date:2010/04/07 | first author:Wigerius M
Neuropilin-2 is required for the proper targeting of ventral glomeruli in the mouse olfactory bulb.	/pubmed/20363325	Takahashi H, Yoshihara S, Nishizumi H, Tsuboi A.	Mol Cell Neurosci. 2010 Jul;44(3):233-45. Epub 2010 Apr 2.	Mol Cell Neurosci. 2010	PubMed	citation	PMID:20363325	pubmed	20363325	create date:2010/04/07 | first author:Takahashi H
Basal enrichment within neuroepithelia suggests novel function(s) for Celsr1 protein.	/pubmed/20353824	Formstone CJ, Moxon C, Murdoch J, Little P, Mason I.	Mol Cell Neurosci. 2010 Jul;44(3):210-22. Epub 2010 Mar 28.	Mol Cell Neurosci. 2010	PubMed	citation	PMID:20353824	pubmed	20353824	create date:2010/04/01 | first author:Formstone CJ
Persephin signaling through GFRalpha1: the potential for the treatment of Parkinson's disease.	/pubmed/20350599	Sidorova YA, Mätlik K, Paveliev M, Lindahl M, Piranen E, Milbrandt J, Arumäe U, Saarma M, Bespalov MM.	Mol Cell Neurosci. 2010 Jul;44(3):223-32. Epub 2010 Mar 27.	Mol Cell Neurosci. 2010	PubMed	citation	PMID:20350599	pubmed	20350599	create date:2010/03/31 | first author:Sidorova YA
Transcriptional inhibition of REST by NeuroD2 during neuronal differentiation.	/pubmed/20346398	Ravanpay AC, Hansen SJ, Olson JM.	Mol Cell Neurosci. 2010 Jun;44(2):178-89. Epub 2010 Mar 24.	Mol Cell Neurosci. 2010	PubMed	citation	PMID:20346398	pubmed	20346398	create date:2010/03/30 | first author:Ravanpay AC
Cooperative regulation of neurotransmitter release by Rab3a and synapsin II.	/pubmed/20338242	Coleman WL, Bykhovskaia M.	Mol Cell Neurosci. 2010 Jun;44(2):190-200. Epub 2010 Mar 23.	Mol Cell Neurosci. 2010	PubMed	citation	PMID:20338242	pubmed	20338242	create date:2010/03/27 | first author:Coleman WL
The expression of ELK transcription factors in adult DRG: Novel isoforms, antisense transcripts and upregulation by nerve damage.	/pubmed/20304071	Kerr N, Pintzas A, Holmes F, Hobson SA, Pope R, Wallace M, Wasylyk C, Wasylyk B, Wynick D.	Mol Cell Neurosci. 2010 Jun;44(2):165-77. Epub 2010 Mar 18.	Mol Cell Neurosci. 2010	PubMed	citation	PMID:20304071	pubmed	20304071	create date:2010/03/23 | first author:Kerr N
Balanced Vav2 GEF activity regulates neurite outgrowth and branching in vitro and in vivo.	/pubmed/20298788	Moon MS, Gomez TM.	Mol Cell Neurosci. 2010 Jun;44(2):118-28. Epub 2010 Mar 16.	Mol Cell Neurosci. 2010	PubMed	citation	PMID:20298788	pubmed	20298788	create date:2010/03/20 | first author:Moon MS
Title	URL	Description	Details	ShortDetails	Resource	Type	Identifiers	Db	EntrezUID	Properties
Expression by midbrain dopamine neurons of Sema3A and 3F receptors is associated with chemorepulsion in vitro but a mild in vivo phenotype.	/pubmed/20298787	Torre ER, Gutekunst CA, Gross RE.	Mol Cell Neurosci. 2010 Jun;44(2):135-53. Epub 2010 Mar 16.	Mol Cell Neurosci. 2010	PubMed	citation	PMID:20298787	pubmed	20298787	create date:2010/03/20 | first author:Torre ER
Fyn kinase contributes to tyrosine phosphorylation of the GABA(A) receptor gamma2 subunit.	/pubmed/20233604	Jurd R, Tretter V, Walker J, Brandon NJ, Moss SJ.	Mol Cell Neurosci. 2010 Jun;44(2):129-34. Epub 2010 Mar 15.	Mol Cell Neurosci. 2010	PubMed	citation	PMID:20233604	pubmed	20233604	create date:2010/03/18 | first author:Jurd R
ENA/VASP downregulation triggers cell death by impairing axonal maintenance in hippocampal neurons.	/pubmed/20230896	Franco DL, Rezával C, Cáceres A, Schinder AF, Ceriani MF.	Mol Cell Neurosci. 2010 Jun;44(2):154-64. Epub 2010 Mar 15.	Mol Cell Neurosci. 2010	PubMed	citation	PMID:20230896	pubmed	20230896	create date:2010/03/17 | first author:Franco DL
Regulation of postsynaptic gephyrin cluster size by protein phosphatase 1.	/pubmed/20206270	Bausen M, Weltzien F, Betz H, O'Sullivan GA.	Mol Cell Neurosci. 2010 Jul;44(3):201-9. Epub 2010 Mar 3.	Mol Cell Neurosci. 2010	PubMed	citation	PMID:20206270	pubmed	20206270	create date:2010/03/09 | first author:Bausen M
Exercise modulates insulin-like growth factor 1-dependent and -independent effects on adult hippocampal neurogenesis and behaviour.	/pubmed/20206269	Llorens-Martín M, Torres-Alemán I, Trejo JL.	Mol Cell Neurosci. 2010 Jun;44(2):109-17. Epub 2010 Mar 3.	Mol Cell Neurosci. 2010	PubMed	citation	PMID:20206269	pubmed	20206269	create date:2010/03/09 | first author:Llorens-Martín M
Distinct PTPmu-associated signaling molecules differentially regulate neurite outgrowth on E-, N-, and R-cadherin.	/pubmed/20197094	Oblander SA, Brady-Kalnay SM.	Mol Cell Neurosci. 2010 May;44(1):78-93. Epub 2010 Mar 1.	Mol Cell Neurosci. 2010	PubMed	citation	PMID:20197094	pubmed	20197094	create date:2010/03/04 | first author:Oblander SA
MEF-2 regulates activity-dependent spine loss in striatopallidal medium spiny neurons.	/pubmed/20197093	Tian X, Kai L, Hockberger PE, Wokosin DL, Surmeier DJ.	Mol Cell Neurosci. 2010 May;44(1):94-108. Epub 2010 Mar 1.	Mol Cell Neurosci. 2010	PubMed	citation	PMID:20197093	pubmed	20197093	create date:2010/03/04 | first author:Tian X
Thyroid hormone receptor beta mutation causes severe impairment of cerebellar development.	/pubmed/20193766	Portella AC, Carvalho F, Faustino L, Wondisford FE, Ortiga-Carvalho TM, Gomes FC.	Mol Cell Neurosci. 2010 May;44(1):68-77. Epub 2010 Mar 1.	Mol Cell Neurosci. 2010	PubMed	citation	PMID:20193766	pubmed	20193766	create date:2010/03/03 | first author:Portella AC
MBD2 and MeCP2 regulate distinct transitions in the stage-specific differentiation of olfactory receptor neurons.	/pubmed/20188178	Macdonald JL, Verster A, Berndt A, Roskams AJ.	Mol Cell Neurosci. 2010 May;44(1):55-67. Epub 2010 Feb 24.	Mol Cell Neurosci. 2010	PubMed	citation	PMID:20188178	pubmed	20188178	create date:2010/03/02 | first author:Macdonald JL
Nervous-tissue-specific elimination of microtubule-actin crosslinking factor 1a results in multiple developmental defects in the mouse brain.	/pubmed/20170731	Goryunov D, He CZ, Lin CS, Leung CL, Liem RK.	Mol Cell Neurosci. 2010 May;44(1):1-14. Epub 2010 Feb 17.	Mol Cell Neurosci. 2010	PubMed	citation	PMID:20170731	pubmed	20170731	create date:2010/02/23 | first author:Goryunov D
Focal adhesion kinase functions downstream of Sema3A signaling during axonal remodeling.	/pubmed/20159040	Chacón MR, Fernández G, Rico B.	Mol Cell Neurosci. 2010 May;44(1):30-42. Epub 2010 Feb 14.	Mol Cell Neurosci. 2010	PubMed	citation	PMID:20159040	pubmed	20159040	create date:2010/02/18 | first author:Chacón MR
High content screening of cortical neurons identifies novel regulators of axon growth.	/pubmed/20159039	Blackmore MG, Moore DL, Smith RP, Goldberg JL, Bixby JL, Lemmon VP.	Mol Cell Neurosci. 2010 May;44(1):43-54. Epub 2010 Feb 14.	Mol Cell Neurosci. 2010	PubMed	citation	PMID:20159039	pubmed	20159039	create date:2010/02/18 | first author:Blackmore MG
Impaired cerebellar development and deficits in motor coordination in mice lacking the neuronal protein BM88/Cend1.	/pubmed/20153830	Sergaki MC, Guillemot F, Matsas R.	Mol Cell Neurosci. 2010 May;44(1):15-29. Epub 2010 Feb 12.	Mol Cell Neurosci. 2010	PubMed	citation	PMID:20153830	pubmed	20153830	create date:2010/02/16 | first author:Sergaki MC
Regulation of axonal trafficking of cytochrome c oxidase IV mRNA.	/pubmed/20144716	Aschrafi A, Natera-Naranjo O, Gioio AE, Kaplan BB.	Mol Cell Neurosci. 2010 Apr;43(4):422-30. Epub 2010 Feb 6.	Mol Cell Neurosci. 2010	PubMed	citation	PMID:20144716	pubmed	20144716	create date:2010/02/11 | first author:Aschrafi A
Taurine deficiency damages photoreceptors and retinal ganglion cells in vigabatrin-treated neonatal rats.	/pubmed/20132888	Jammoul F, Dégardin J, Pain D, Gondouin P, Simonutti M, Dubus E, Caplette R, Fouquet S, Craft CM, Sahel JA, Picaud S.	Mol Cell Neurosci. 2010 Apr;43(4):414-21. Epub 2010 Feb 1.	Mol Cell Neurosci. 2010	PubMed	citation	PMID:20132888	pubmed	20132888	create date:2010/02/06 | first author:Jammoul F
Two tyrosine hydroxylase genes in vertebrates New dopaminergic territories revealed in the zebrafish brain.	/pubmed/20123022	Yamamoto K, Ruuskanen JO, Wullimann MF, Vernier P.	Mol Cell Neurosci. 2010 Apr;43(4):394-402. Epub 2010 Feb 1.	Mol Cell Neurosci. 2010	PubMed	citation	PMID:20123022	pubmed	20123022	create date:2010/02/04 | first author:Yamamoto K
Tuba1a gene expression is regulated by KLF6/7 and is necessary for CNS development and regeneration in zebrafish.	/pubmed/20123021	Veldman MB, Bemben MA, Goldman D.	Mol Cell Neurosci. 2010 Apr;43(4):370-83. Epub 2010 Feb 1.	Mol Cell Neurosci. 2010	PubMed	citation	PMID:20123021	pubmed	20123021	create date:2010/02/04 | first author:Veldman MB
NGF-activated protein tyrosine phosphatase 1B mediates the phosphorylation and degradation of I-kappa-Balpha coupled to NF-kappa-B activation, thereby controlling dendrite morphology.	/pubmed/20123020	Chacón PJ, Arévalo MA, Tébar AR.	Mol Cell Neurosci. 2010 Apr;43(4):384-93. Epub 2010 Feb 1.	Mol Cell Neurosci. 2010	PubMed	citation	PMID:20123020	pubmed	20123020	create date:2010/02/04 | first author:Chacón PJ
Trk activation in the secretory pathway promotes Golgi fragmentation.	/pubmed/20123019	Schecterson LC, Hudson MP, Ko M, Philippidou P, Akmentin W, Wiley J, Rosenblum E, Chao MV, Halegoua S, Bothwell M.	Mol Cell Neurosci. 2010 Apr;43(4):403-13. Epub 2010 Feb 1.	Mol Cell Neurosci. 2010	PubMed	citation	PMID:20123019	pubmed	20123019	create date:2010/02/04 | first author:Schecterson LC
Two-pore potassium ion channels are inhibited by both G(q/11)- and G(i)-coupled P2Y receptors.	/pubmed/20097289	Shrestha SS, Parmar M, Kennedy C, Bushell TJ.	Mol Cell Neurosci. 2010 Apr;43(4):363-9. Epub 2010 Jan 22.	Mol Cell Neurosci. 2010	PubMed	citation	PMID:20097289	pubmed	20097289	create date:2010/01/26 | first author:Shrestha SS
Regulation of synaptic structure and function by palmitoylated AMPA receptor binding protein.	/pubmed/20083202	Misra C, Restituito S, Ferreira J, Rameau GA, Fu J, Ziff EB.	Mol Cell Neurosci. 2010 Apr;43(4):341-52. Epub 2010 Jan 18.	Mol Cell Neurosci. 2010	PubMed	citation	PMID:20083202	pubmed	20083202	create date:2010/01/20 | first author:Misra C
Odor-evoked gene regulation and visualization in olfactory receptor neurons.	/pubmed/20080187	Bennett MK, Kulaga HM, Reed RR.	Mol Cell Neurosci. 2010 Apr;43(4):353-62. Epub 2010 Jan 18.	Mol Cell Neurosci. 2010	PubMed	citation	PMID:20080187	pubmed	20080187	create date:2010/01/19 | first author:Bennett MK
Effects of Kir2.1 gene transfection in cochlear hair cells and application of neurotrophic factors on survival and neurite growth of co-cultured cochlear spiral ganglion neurons.	/pubmed/20045730	Ruan Q, Chen D, Wang Z, Chi F, He J, Wang J, Yin S.	Mol Cell Neurosci. 2010 Mar;43(3):326-39. Epub 2010 Jan 4.	Mol Cell Neurosci. 2010	PubMed	citation	PMID:20045730	pubmed	20045730	create date:2010/01/05 | first author:Ruan Q
KChIP4a regulates Kv4.2 channel trafficking through PKA phosphorylation.	/pubmed/20045463	Lin L, Sun W, Wikenheiser AM, Kung F, Hoffman DA.	Mol Cell Neurosci. 2010 Mar;43(3):315-25. Epub 2010 Jan 4.	Mol Cell Neurosci. 2010	PubMed	citation	PMID:20045463	pubmed	20045463	create date:2010/01/05 | first author:Lin L
Local translation of dendritic RhoA revealed by an improved synaptoneurosome preparation.	/pubmed/20035871	Troca-Marín JA, Alves-Sampaio A, Tejedor FJ, Montesinos ML.	Mol Cell Neurosci. 2010 Mar;43(3):308-14. Epub 2009 Dec 24.	Mol Cell Neurosci. 2010	PubMed	citation	PMID:20035871	pubmed	20035871	create date:2009/12/29 | first author:Troca-Marín JA
Runx3 is required for the specification of TrkC-expressing mechanoreceptive trigeminal ganglion neurons.	/pubmed/20034568	Senzaki K, Ozaki S, Yoshikawa M, Ito Y, Shiga T.	Mol Cell Neurosci. 2010 Mar;43(3):296-307. Epub 2009 Dec 23.	Mol Cell Neurosci. 2010	PubMed	citation	PMID:20034568	pubmed	20034568	create date:2009/12/26 | first author:Senzaki K
Neuropotent self-renewing neural stem (NS) cells derived from mouse induced pluripotent stem (iPS) cells.	/pubmed/20026276	Onorati M, Camnasio S, Binetti M, Jung CB, Moretti A, Cattaneo E.	Mol Cell Neurosci. 2010 Mar;43(3):287-95. Epub 2009 Dec 21.	Mol Cell Neurosci. 2010	PubMed	citation	PMID:20026276	pubmed	20026276	create date:2009/12/23 | first author:Onorati M
Modest proteasomal inhibition by aberrant ubiquitin exacerbates aggregate formation in a Huntington disease mouse model.	/pubmed/20005957	de Pril R, Hobo B, van Tijn P, Roos RA, van Leeuwen FW, Fischer DF.	Mol Cell Neurosci. 2010 Mar;43(3):281-6. Epub 2009 Dec 18.	Mol Cell Neurosci. 2010	PubMed	citation	PMID:20005957	pubmed	20005957	create date:2009/12/17 | first author:de Pril R
Cxcl10 enhances blood cells migration in the sub-ventricular zone of mice affected by experimental autoimmune encephalomyelitis.	/pubmed/19969087	Muzio L, Cavasinni F, Marinaro C, Bergamaschi A, Bergami A, Porcheri C, Cerri F, Dina G, Quattrini A, Comi G, Furlan R, Martino G.	Mol Cell Neurosci. 2010 Mar;43(3):268-80. Epub 2009 Dec 4.	Mol Cell Neurosci. 2010	PubMed	citation	PMID:19969087	pubmed	19969087	create date:2009/12/09 | first author:Muzio L
Molecular mechanisms of synaptic specificity.	/pubmed/19969086	Margeta MA, Shen K.	Mol Cell Neurosci. 2010 Mar;43(3):261-7. Epub 2009 Dec 5. Review.	Mol Cell Neurosci. 2010	PubMed	citation	PMID:19969086	pubmed	19969086	create date:2009/12/09 | first author:Margeta MA
PACAP/PAC1R signaling modulates acetylcholine release at neuronal nicotinic synapses.	/pubmed/19958833	Pugh PC, Jayakar SS, Margiotta JF.	Mol Cell Neurosci. 2010 Feb;43(2):244-57. Epub 2009 Dec 1.	Mol Cell Neurosci. 2010	PubMed	citation	PMID:19958833	pubmed	19958833	create date:2009/12/05 | first author:Pugh PC
Corrigendum to Localization and fate of Fgf10-expressing cells in the adult mouse brain implicate Fgf10 in control of neurogenesis" [Mol. Cell. Neurosci. 37 (2008) 857-868]."	/pubmed/19944165	Hajihosseini MK, De Langhe S, Lana-Elola E, Morrison H, Sparshott N, Kelly R, Sharpe J, Rice D, Bellusci S.	Mol Cell Neurosci. 2009 Nov 24. [Epub ahead of print] No abstract available.	Mol Cell Neurosci. 2009	PubMed	citation	PMID:19944165	pubmed	19944165	create date:2009/12/01 | first author:Hajihosseini MK
RGMb controls aggregation and migration of Neogenin-positive cells in vitro and in vivo.	/pubmed/19944164	Conrad S, Stimpfle F, Montazeri S, Oldekamp J, Seid K, Alvarez-Bolado G, Skutella T.	Mol Cell Neurosci. 2010 Feb;43(2):222-31. Epub 2009 Nov 26.	Mol Cell Neurosci. 2010	PubMed	citation	PMID:19944164	pubmed	19944164	create date:2009/12/01 | first author:Conrad S
HIV-1-induced amyloid beta accumulation in brain endothelial cells is attenuated by simvastatin.	/pubmed/19944163	András IE, Eum SY, Huang W, Zhong Y, Hennig B, Toborek M.	Mol Cell Neurosci. 2010 Feb;43(2):232-43. Epub 2009 Nov 26.	Mol Cell Neurosci. 2010	PubMed	citation	PMID:19944163	pubmed	19944163	create date:2009/12/01 | first author:András IE
Functional excitatory GABAA receptors precede ionotropic glutamate receptors in radial glia-like neural stem cells.	/pubmed/19931619	Muth-Köhne E, Terhag J, Pahl S, Werner M, Joshi I, Hollmann M.	Mol Cell Neurosci. 2010 Feb;43(2):209-21. Epub 2009 Dec 1.	Mol Cell Neurosci. 2010	PubMed	citation	PMID:19931619	pubmed	19931619	create date:2009/11/26 | first author:Muth-Köhne E
Fasudil, a Rho kinase inhibitor, drives mobilization of adult neural stem cells after hypoxia/reoxygenation injury in mice.	/pubmed/19913617	Ding J, Li QY, Yu JZ, Wang X, Sun CH, Lu CZ, Xiao BG.	Mol Cell Neurosci. 2010 Feb;43(2):201-8. Epub 2009 Nov 11.	Mol Cell Neurosci. 2010	PubMed	citation	PMID:19913617	pubmed	19913617	create date:2009/11/17 | first author:Ding J
Postsynaptic PDLIM5/Enigma Homolog binds SPAR and causes dendritic spine shrinkage.	/pubmed/19900557	Herrick S, Evers DM, Lee JY, Udagawa N, Pak DT.	Mol Cell Neurosci. 2010 Feb;43(2):188-200. Epub 2009 Nov 10.	Mol Cell Neurosci. 2010	PubMed	citation	PMID:19900557	pubmed	19900557	create date:2009/11/11 | first author:Herrick S
An in vitro model of the inhibition of axon growth in the lesion scar formed after central nervous system injury.	/pubmed/19897043	Kimura-Kuroda J, Teng X, Komuta Y, Yoshioka N, Sango K, Kawamura K, Raisman G, Kawano H.	Mol Cell Neurosci. 2010 Feb;43(2):177-87. Epub 2009 Nov 6.	Mol Cell Neurosci. 2010	PubMed	citation	PMID:19897043	pubmed	19897043	create date:2009/11/10 | first author:Kimura-Kuroda J
Lack of Niemann-Pick type C1 induces age-related degeneration in the mouse retina.	/pubmed/19883762	Claudepierre T, Paques M, Simonutti M, Buard I, Sahel J, Maue RA, Picaud S, Pfrieger FW.	Mol Cell Neurosci. 2010 Jan;43(1):164-76. Epub 2009 Oct 31.	Mol Cell Neurosci. 2010	PubMed	citation	PMID:19883762	pubmed	19883762	create date:2009/11/04 | first author:Claudepierre T
Ablation of TrpV1 neurons reveals their selective role in thermal pain sensation.	/pubmed/19853036	Mishra SK, Hoon MA.	Mol Cell Neurosci. 2010 Jan;43(1):157-63. Epub 2009 Oct 21.	Mol Cell Neurosci. 2010	PubMed	citation	PMID:19853036	pubmed	19853036	create date:2009/10/27 | first author:Mishra SK
An activity-induced microRNA controls dendritic spine formation by regulating Rac1-PAK signaling.	/pubmed/19850129	Impey S, Davare M, Lasiek A, Fortin D, Ando H, Varlamova O, Obrietan K, Soderling TR, Goodman RH, Wayman GA.	Mol Cell Neurosci. 2010 Jan;43(1):146-56. Epub 2009 Oct 20.	Mol Cell Neurosci. 2010	PubMed	citation	PMID:19850129	pubmed	19850129	create date:2009/10/24 | first author:Impey S
Astrocyte secreted proteins selectively increase hippocampal GABAergic axon length, branching, and synaptogenesis.	/pubmed/19850128	Hughes EG, Elmariah SB, Balice-Gordon RJ.	Mol Cell Neurosci. 2010 Jan;43(1):136-45. Epub 2009 Oct 20.	Mol Cell Neurosci. 2010	PubMed	citation	PMID:19850128	pubmed	19850128	create date:2009/10/24 | first author:Hughes EG
Tumour necrosis factor-alpha impairs neuronal differentiation but not proliferation of hippocampal neural precursor cells: Role of Hes1.	/pubmed/19840854	Keohane A, Ryan S, Maloney E, Sullivan AM, Nolan YM.	Mol Cell Neurosci. 2010 Jan;43(1):127-35. Epub 2009 Oct 17.	Mol Cell Neurosci. 2010	PubMed	citation	PMID:19840854	pubmed	19840854	create date:2009/10/21 | first author:Keohane A
Fragile X mental retardation protein control of neuronal mRNA metabolism: Insights into mRNA stability.	/pubmed/19837168	De Rubeis S, Bagni C.	Mol Cell Neurosci. 2010 Jan;43(1):43-50. Epub 2009 Oct 22. Review.	Mol Cell Neurosci. 2010	PubMed	citation	PMID:19837168	pubmed	19837168	create date:2009/10/20 | first author:De Rubeis S
Molecular mechanisms underlying membrane-potential-mediated regulation of neuronal K2P2.1 channels.	/pubmed/19837167	Segal-Hayoun Y, Cohen A, Zilberberg N.	Mol Cell Neurosci. 2010 Jan;43(1):117-26. Epub 2009 Oct 24.	Mol Cell Neurosci. 2010	PubMed	citation	PMID:19837167	pubmed	19837167	create date:2009/10/20 | first author:Segal-Hayoun Y
Ventricular enlargement associated with the panneural ablation of the podocalyxin gene.	/pubmed/19837166	Nowakowski A, Alonso-Martín S, González-Manchón C, Larrucea S, Fernández D, Vilar M, Cerdán S, Ayuso MS, Parrilla R.	Mol Cell Neurosci. 2010 Jan;43(1):90-7. Epub 2009 Oct 23.	Mol Cell Neurosci. 2010	PubMed	citation	PMID:19837166	pubmed	19837166	create date:2009/10/20 | first author:Nowakowski A
Regulated expression of the Ras effector Rin1 in forebrain neurons.	/pubmed/19837165	Dzudzor B, Huynh L, Thai M, Bliss JM, Nagaoka Y, Wang Y, Ch'ng TH, Jiang M, Martin KC, Colicelli J.	Mol Cell Neurosci. 2010 Jan;43(1):108-16. Epub 2009 Oct 24.	Mol Cell Neurosci. 2010	PubMed	citation	PMID:19837165	pubmed	19837165	create date:2009/10/20 | first author:Dzudzor B
Cathepsin L participates in dynorphin production in brain cortex, illustrated by protease gene knockout and expression.	/pubmed/19837164	Minokadeh A, Funkelstein L, Toneff T, Hwang SR, Beinfeld M, Reinheckel T, Peters C, Zadina J, Hook V.	Mol Cell Neurosci. 2010 Jan;43(1):98-107. Epub 2009 Oct 22.	Mol Cell Neurosci. 2010	PubMed	citation	PMID:19837164	pubmed	19837164	create date:2009/10/20 | first author:Minokadeh A
Protein tyrosine phosphatase receptor type O regulates development and function of the sensory nervous system.	/pubmed/19800005	Gonzalez-Brito MR, Bixby JL.	Mol Cell Neurosci. 2009 Dec;42(4):458-65. Epub 2009 Sep 30.	Mol Cell Neurosci. 2009	PubMed	citation	PMID:19800005	pubmed	19800005	create date:2009/10/06 | first author:Gonzalez-Brito MR
Kalirin loss results in cortical morphological alterations.	/pubmed/19800004	Xie Z, Cahill ME, Penzes P.	Mol Cell Neurosci. 2010 Jan;43(1):81-9. Epub 2009 Sep 30.	Mol Cell Neurosci. 2010	PubMed	citation	PMID:19800004	pubmed	19800004	create date:2009/10/06 | first author:Xie Z
Title	URL	Description	Details	ShortDetails	Resource	Type	Identifiers	Db	EntrezUID	Properties
LGI1-associated epilepsy through altered ADAM23-dependent neuronal morphology.	/pubmed/19796686	Owuor K, Harel NY, Englot DJ, Hisama F, Blumenfeld H, Strittmatter SM.	Mol Cell Neurosci. 2009 Dec;42(4):448-57. Epub 2009 Sep 29.	Mol Cell Neurosci. 2009	PubMed	citation	PMID:19796686	pubmed	19796686	create date:2009/10/03 | first author:Owuor K
SynCAM1 recruits NMDA receptors via protein 4.1B.	/pubmed/19796685	Hoy JL, Constable JR, Vicini S, Fu Z, Washbourne P.	Mol Cell Neurosci. 2009 Dec;42(4):466-83. Epub 2009 Sep 29.	Mol Cell Neurosci. 2009	PubMed	citation	PMID:19796685	pubmed	19796685	create date:2009/10/03 | first author:Hoy JL
The orphan GPCR, GPR88, modulates function of the striatal dopamine system: a possible therapeutic target for psychiatric disorders?	/pubmed/19796684	Logue SF, Grauer SM, Paulsen J, Graf R, Taylor N, Sung MA, Zhang L, Hughes Z, Pulito VL, Liu F, Rosenzweig-Lipson S, Brandon NJ, Marquis KL, Bates B, Pausch M.	Mol Cell Neurosci. 2009 Dec;42(4):438-47. Epub 2009 Sep 29.	Mol Cell Neurosci. 2009	PubMed	citation	PMID:19796684	pubmed	19796684	create date:2009/10/03 | first author:Logue SF
Combined inhibition of Cdk5 and ROCK additively increase cell survival, but not the regenerative response in regenerating retinal ganglion cells.	/pubmed/19782753	Bermel C, Tönges L, Planchamp V, Gillardon F, Weishaupt JH, Dietz GP, Bähr M, Lingor P.	Mol Cell Neurosci. 2009 Dec;42(4):427-37. Epub 2009 Sep 25.	Mol Cell Neurosci. 2009	PubMed	citation	PMID:19782753	pubmed	19782753	create date:2009/09/29 | first author:Bermel C
Altered development of glutamatergic synapses in layer V pyramidal neurons in NR3A knockout mice.	/pubmed/19782137	Zhou C, Jensen FE, Sucher NJ.	Mol Cell Neurosci. 2009 Dec;42(4):419-26. Epub 2009 Sep 24.	Mol Cell Neurosci. 2009	PubMed	citation	PMID:19782137	pubmed	19782137	create date:2009/09/29 | first author:Zhou C
Neuregulin-1 modulates the differentiation of neural stem cells in vitro through an interaction with the Swi/Snf complex.	/pubmed/19781646	Pirotte D, Wislet-Gendebien S, Cloes JM, Rogister B.	Mol Cell Neurosci. 2010 Jan;43(1):72-80. Epub 2009 Sep 23.	Mol Cell Neurosci. 2010	PubMed	citation	PMID:19781646	pubmed	19781646	create date:2009/09/29 | first author:Pirotte D
Thyroxin regulates BDNF expression to promote survival of injured neurons.	/pubmed/19765661	Shulga A, Blaesse A, Kysenius K, Huttunen HJ, Tanhuanpää K, Saarma M, Rivera C.	Mol Cell Neurosci. 2009 Dec;42(4):408-18. Epub 2009 Sep 16.	Mol Cell Neurosci. 2009	PubMed	citation	PMID:19765661	pubmed	19765661	create date:2009/09/22 | first author:Shulga A
Voltage-gated sodium channel expression in rat spiral ganglion neurons.	/pubmed/19765660	Fryatt AG, Vial C, Mulheran M, Gunthorpe MJ, Grubb BD.	Mol Cell Neurosci. 2009 Dec;42(4):399-407. Epub 2009 Sep 16.	Mol Cell Neurosci. 2009	PubMed	citation	PMID:19765660	pubmed	19765660	create date:2009/09/22 | first author:Fryatt AG
Silencing p27 reverses post-mitotic state of supporting cells in neonatal mouse cochleae.	/pubmed/19733668	Ono K, Nakagawa T, Kojima K, Matsumoto M, Kawauchi T, Hoshino M, Ito J.	Mol Cell Neurosci. 2009 Dec;42(4):391-8. Epub 2009 Sep 4.	Mol Cell Neurosci. 2009	PubMed	citation	PMID:19733668	pubmed	19733668	create date:2009/09/08 | first author:Ono K
Role of VASP phosphorylation for the regulation of microglia chemotaxis via the regulation of focal adhesion formation/maturation.	/pubmed/19733667	Lee S, Chung CY.	Mol Cell Neurosci. 2009 Dec;42(4):382-90. Epub 2009 Sep 4.	Mol Cell Neurosci. 2009	PubMed	citation	PMID:19733667	pubmed	19733667	create date:2009/09/08 | first author:Lee S
microRNAs miR-124, let-7d and miR-181a regulate cocaine-induced plasticity.	/pubmed/19703567	Chandrasekar V, Dreyer JL.	Mol Cell Neurosci. 2009 Dec;42(4):350-62. Epub 2009 Aug 22.	Mol Cell Neurosci. 2009	PubMed	citation	PMID:19703567	pubmed	19703567	create date:2009/08/26 | first author:Chandrasekar V
GPR50 interacts with neuronal NOGO-A and affects neurite outgrowth.	/pubmed/19699797	Grünewald E, Kinnell HL, Porteous DJ, Thomson PA.	Mol Cell Neurosci. 2009 Dec;42(4):363-71. Epub 2009 Aug 21.	Mol Cell Neurosci. 2009	PubMed	citation	PMID:19699797	pubmed	19699797	create date:2009/08/25 | first author:Grünewald E
Mice lacking Plexin-B3 display normal CNS morphology and behaviour.	/pubmed/19699796	Worzfeld T, Rauch P, Karram K, Trotter J, Kuner R, Offermanns S.	Mol Cell Neurosci. 2009 Dec;42(4):372-81. Epub 2009 Aug 21.	Mol Cell Neurosci. 2009	PubMed	citation	PMID:19699796	pubmed	19699796	create date:2009/08/25 | first author:Worzfeld T
Reelin affects chain-migration and differentiation of neural precursor cells.	/pubmed/19698788	Massalini S, Pellegatta S, Pisati F, Finocchiaro G, Farace MG, Ciafrè SA.	Mol Cell Neurosci. 2009 Dec;42(4):341-9. Epub 2009 Aug 19.	Mol Cell Neurosci. 2009	PubMed	citation	PMID:19698788	pubmed	19698788	create date:2009/08/25 | first author:Massalini S
Sprouty2 down-regulation promotes axon growth by adult sensory neurons.	/pubmed/19683577	Hausott B, Vallant N, Auer M, Yang L, Dai F, Brand-Saberi B, Klimaschewski L.	Mol Cell Neurosci. 2009 Dec;42(4):328-40. Epub 2009 Aug 14.	Mol Cell Neurosci. 2009	PubMed	citation	PMID:19683577	pubmed	19683577	create date:2009/08/18 | first author:Hausott B
Interaction between DLX2 and EGFR regulates proliferation and neurogenesis of SVZ precursors.	/pubmed/19683576	Suh Y, Obernier K, Hölzl-Wenig G, Mandl C, Herrmann A, Wörner K, Eckstein V, Ciccolini F.	Mol Cell Neurosci. 2009 Dec;42(4):308-14. Epub 2009 Aug 14.	Mol Cell Neurosci. 2009	PubMed	citation	PMID:19683576	pubmed	19683576	create date:2009/08/18 | first author:Suh Y
Role of plasminogen activation in neuronal organization and survival.	/pubmed/19683575	Ho-Tin-Noé B, Enslen H, Doeuvre L, Corsi JM, Lijnen HR, Anglés-Cano E.	Mol Cell Neurosci. 2009 Dec;42(4):288-95. Epub 2009 Aug 14.	Mol Cell Neurosci. 2009	PubMed	citation	PMID:19683575	pubmed	19683575	create date:2009/08/18 | first author:Ho-Tin-Noé B
Differential proteoglycan expression in two spinal cord regions after dorsal root injury.	/pubmed/19683574	Waselle L, Quaglia X, Zurn AD.	Mol Cell Neurosci. 2009 Dec;42(4):315-27. Epub 2009 Aug 14.	Mol Cell Neurosci. 2009	PubMed	citation	PMID:19683574	pubmed	19683574	create date:2009/08/18 | first author:Waselle L
Axonal and neuromuscular synaptic phenotypes in Wld(S), SOD1(G93A) and ostes mutant mice identified by fiber-optic confocal microendoscopy.	/pubmed/19683573	Wong F, Fan L, Wells S, Hartley R, Mackenzie FE, Oyebode O, Brown R, Thomson D, Coleman MP, Blanco G, Ribchester RR.	Mol Cell Neurosci. 2009 Dec;42(4):296-307. Epub 2009 Aug 14.	Mol Cell Neurosci. 2009	PubMed	citation	PMID:19683573	pubmed	19683573	create date:2009/08/18 | first author:Wong F
The pre-GAP-related domain of neurofibromin regulates cell migration through the LIM kinase/cofilin pathway.	/pubmed/19666124	Starinsky-Elbaz S, Faigenbloom L, Friedman E, Stein R, Kloog Y.	Mol Cell Neurosci. 2009 Dec;42(4):278-87. Epub 2009 Aug 7.	Mol Cell Neurosci. 2009	PubMed	citation	PMID:19666124	pubmed	19666124	create date:2009/08/12 | first author:Starinsky-Elbaz S
The microtubule network and neuronal morphogenesis: Dynamic and coordinated orchestration through multiple players.	/pubmed/19660553	Poulain FE, Sobel A.	Mol Cell Neurosci. 2010 Jan;43(1):15-32. Epub 2009 Aug 3. Review.	Mol Cell Neurosci. 2010	PubMed	citation	PMID:19660553	pubmed	19660553	create date:2009/08/08 | first author:Poulain FE
Cholesterol involvement in the pathogenesis of neurodegenerative diseases.	/pubmed/19660552	Liu JP, Tang Y, Zhou S, Toh BH, McLean C, Li H.	Mol Cell Neurosci. 2010 Jan;43(1):33-42. Epub 2009 Aug 4. Review.	Mol Cell Neurosci. 2010	PubMed	citation	PMID:19660552	pubmed	19660552	create date:2009/08/08 | first author:Liu JP
Feedback regulation of NEUROG2 activity by MTGR1 is required for progression of neurogenesis.	/pubmed/19646530	Aaker JD, Patineau AL, Yang HJ, Ewart DT, Gong W, Li T, Nakagawa Y, McLoon SC, Koyano-Nakagawa N.	Mol Cell Neurosci. 2009 Dec;42(4):267-77. Epub 2009 Jul 28.	Mol Cell Neurosci. 2009	PubMed	citation	PMID:19646530	pubmed	19646530	create date:2009/08/04 | first author:Aaker JD
MeCP2 deficiency disrupts axonal guidance, fasciculation, and targeting by altering Semaphorin 3F function.	/pubmed/19628041	Degano AL, Pasterkamp RJ, Ronnett GV.	Mol Cell Neurosci. 2009 Nov;42(3):243-54. Epub 2009 Jul 21.	Mol Cell Neurosci. 2009	PubMed	citation	PMID:19628041	pubmed	19628041	create date:2009/07/25 | first author:Degano AL
Receptors for myelin inhibitors: Structures and therapeutic opportunities.	/pubmed/19619659	Cao Z, Gao Y, Deng K, Williams G, Doherty P, Walsh FS.	Mol Cell Neurosci. 2010 Jan;43(1):1-14. Epub 2009 Jul 18. Review.	Mol Cell Neurosci. 2010	PubMed	citation	PMID:19619659	pubmed	19619659	create date:2009/07/22 | first author:Cao Z
Wnt signaling is sufficient to perturb oligodendrocyte maturation.	/pubmed/19619658	Feigenson K, Reid M, See J, Crenshaw EB 3rd, Grinspan JB.	Mol Cell Neurosci. 2009 Nov;42(3):255-65. Epub 2009 Jul 18.	Mol Cell Neurosci. 2009	PubMed	citation	PMID:19619658	pubmed	19619658	create date:2009/07/22 | first author:Feigenson K
Bcl11A/CTIP1 regulates expression of DCC and MAP1b in control of axon branching and dendrite outgrowth.	/pubmed/19616629	Kuo TY, Hong CJ, Hsueh YP.	Mol Cell Neurosci. 2009 Nov;42(3):195-207. Epub 2009 Jul 17.	Mol Cell Neurosci. 2009	PubMed	citation	PMID:19616629	pubmed	19616629	create date:2009/07/21 | first author:Kuo TY
NG2 cells differentiate into astrocytes in cerebellar slices.	/pubmed/19616628	Leoni G, Rattray M, Butt AM.	Mol Cell Neurosci. 2009 Nov;42(3):208-18. Epub 2009 Jul 17.	Mol Cell Neurosci. 2009	PubMed	citation	PMID:19616628	pubmed	19616628	create date:2009/07/21 | first author:Leoni G
An alternatively spliced form of glycogen synthase kinase-3beta is targeted to growing neurites and growth cones.	/pubmed/19607922	Wood-Kaczmar A, Kraus M, Ishiguro K, Philpott KL, Gordon-Weeks PR.	Mol Cell Neurosci. 2009 Nov;42(3):184-94. Epub 2009 Jul 14.	Mol Cell Neurosci. 2009	PubMed	citation	PMID:19607922	pubmed	19607922	create date:2009/07/18 | first author:Wood-Kaczmar A
A multi PDZ-domain protein Pdzd2 contributes to functional expression of sensory neuron-specific sodium channel Na(V)1.8.	/pubmed/19607921	Shao D, Baker MD, Abrahamsen B, Rugiero F, Malik-Hall M, Poon WY, Cheah KS, Yao KM, Wood JN, Okuse K.	Mol Cell Neurosci. 2009 Nov;42(3):219-25. Epub 2009 Jul 14.	Mol Cell Neurosci. 2009	PubMed	citation	PMID:19607921	pubmed	19607921	create date:2009/07/18 | first author:Shao D
Differential solubility of prions is associated in manifold phenotypes.	/pubmed/19607920	Kuczius T, Karch H, Groschup MH.	Mol Cell Neurosci. 2009 Nov;42(3):226-33. Epub 2009 Jul 14.	Mol Cell Neurosci. 2009	PubMed	citation	PMID:19607920	pubmed	19607920	create date:2009/07/18 | first author:Kuczius T
Fibronectin attenuates process outgrowth in oligodendrocytes by mislocalizing MMP-9 activity.	/pubmed/19607919	Sisková Z, Yong VW, Nomden A, van Strien M, Hoekstra D, Baron W.	Mol Cell Neurosci. 2009 Nov;42(3):234-42. Epub 2009 Jul 14.	Mol Cell Neurosci. 2009	PubMed	citation	PMID:19607919	pubmed	19607919	create date:2009/07/18 | first author:Sisková Z
VDAC and ERalpha interaction in caveolae from human cortex is altered in Alzheimer's disease.	/pubmed/19595769	Ramírez CM, González M, Díaz M, Alonso R, Ferrer I, Santpere G, Puig B, Meyer G, Marin R.	Mol Cell Neurosci. 2009 Nov;42(3):172-83. Epub 2009 Jul 10.	Mol Cell Neurosci. 2009	PubMed	citation	PMID:19595769	pubmed	19595769	create date:2009/07/15 | first author:Ramírez CM
Disorganized olfactory bulb lamination in mice deficient for transcription factor AP-2epsilon.	/pubmed/19580868	Feng W, Simoes-de-Souza F, Finger TE, Restrepo D, Williams T.	Mol Cell Neurosci. 2009 Nov;42(3):161-71. Epub 2009 Jul 4.	Mol Cell Neurosci. 2009	PubMed	citation	PMID:19580868	pubmed	19580868	create date:2009/07/08 | first author:Feng W
New insights into the role of brain-derived neurotrophic factor in synaptic plasticity.	/pubmed/19577647	Waterhouse EG, Xu B.	Mol Cell Neurosci. 2009 Oct;42(2):81-9. Epub 2009 Jul 3. Review.	Mol Cell Neurosci. 2009	PubMed	citation	PMID:19577647	pubmed	19577647	create date:2009/07/07 | first author:Waterhouse EG
Sp4-dependent repression of neurotrophin-3 limits dendritic branching.	/pubmed/19555762	Ramos B, Valín A, Sun X, Gill G.	Mol Cell Neurosci. 2009 Oct;42(2):152-9. Epub 2009 Jun 22.	Mol Cell Neurosci. 2009	PubMed	citation	PMID:19555762	pubmed	19555762	create date:2009/06/27 | first author:Ramos B
P90 Ribosomal s6 kinase 2 negatively regulates axon growth in motoneurons.	/pubmed/19555761	Fischer M, Pereira PM, Holtmann B, Simon CM, Hanauer A, Heisenberg M, Sendtner M.	Mol Cell Neurosci. 2009 Oct;42(2):134-41. Epub 2009 Jun 22.	Mol Cell Neurosci. 2009	PubMed	citation	PMID:19555761	pubmed	19555761	create date:2009/06/27 | first author:Fischer M
In vivo role for CREB signaling in the noradrenergic differentiation of sympathetic neurons.	/pubmed/19545628	Rüdiger R, Binder E, Tsarovina K, Schmidt M, Reiff T, Stubbusch J, Rohrer H.	Mol Cell Neurosci. 2009 Oct;42(2):142-51. Epub 2009 Jun 21.	Mol Cell Neurosci. 2009	PubMed	citation	PMID:19545628	pubmed	19545628	create date:2009/06/24 | first author:Rüdiger R
ROCK inhibition promotes adult retinal ganglion cell neurite outgrowth only in the presence of growth promoting factors.	/pubmed/19524675	Ahmed Z, Berry M, Logan A.	Mol Cell Neurosci. 2009 Oct;42(2):128-33. Epub 2009 Jun 12.	Mol Cell Neurosci. 2009	PubMed	citation	PMID:19524675	pubmed	19524675	create date:2009/06/16 | first author:Ahmed Z
Molecular and functional characterization of Xenopus laevis N-methyl-d-aspartate receptors.	/pubmed/19524674	Schmidt C, Hollmann M.	Mol Cell Neurosci. 2009 Oct;42(2):116-27. Epub 2009 Jun 12.	Mol Cell Neurosci. 2009	PubMed	citation	PMID:19524674	pubmed	19524674	create date:2009/06/16 | first author:Schmidt C
Molecular regulation of neuronal migration during neocortical development.	/pubmed/19523518	Huang Z.	Mol Cell Neurosci. 2009 Sep;42(1):11-22. Epub 2009 Jun 10. Review.	Mol Cell Neurosci. 2009	PubMed	citation	PMID:19523518	pubmed	19523518	create date:2009/06/16 | first author:Huang Z
Axonal mRNAs: characterisation and role in the growth and regeneration of dorsal root ganglion axons and growth cones.	/pubmed/19520167	Vogelaar CF, Gervasi NM, Gumy LF, Story DJ, Raha-Chowdhury R, Leung KM, Holt CE, Fawcett JW.	Mol Cell Neurosci. 2009 Oct;42(2):102-15. Epub 2009 Jun 9.	Mol Cell Neurosci. 2009	PubMed	citation	PMID:19520167	pubmed	19520167	create date:2009/06/13 | first author:Vogelaar CF
Pin1 affects Tau phosphorylation in response to Abeta oligomers.	/pubmed/19520166	Bulbarelli A, Lonati E, Cazzaniga E, Gregori M, Masserini M.	Mol Cell Neurosci. 2009 Sep;42(1):75-80. Epub 2009 Jun 9.	Mol Cell Neurosci. 2009	PubMed	citation	PMID:19520166	pubmed	19520166	create date:2009/06/13 | first author:Bulbarelli A
SMN, profilin IIa and plastin 3: a link between the deregulation of actin dynamics and SMA pathogenesis.	/pubmed/19497369	Bowerman M, Anderson CL, Beauvais A, Boyl PP, Witke W, Kothary R.	Mol Cell Neurosci. 2009 Sep;42(1):66-74. Epub 2009 Jun 1.	Mol Cell Neurosci. 2009	PubMed	citation	PMID:19497369	pubmed	19497369	create date:2009/06/06 | first author:Bowerman M
The NGL family of leucine-rich repeat-containing synaptic adhesion molecules.	/pubmed/19467332	Woo J, Kwon SK, Kim E.	Mol Cell Neurosci. 2009 Sep;42(1):1-10. Epub 2009 May 23. Review.	Mol Cell Neurosci. 2009	PubMed	citation	PMID:19467332	pubmed	19467332	create date:2009/05/27 | first author:Woo J
FGF14 N-terminal splice variants differentially modulate Nav1.2 and Nav1.6-encoded sodium channels.	/pubmed/19465131	Laezza F, Lampert A, Kozel MA, Gerber BR, Rush AM, Nerbonne JM, Waxman SG, Dib-Hajj SD, Ornitz DM.	Mol Cell Neurosci. 2009 Oct;42(2):90-101. Epub 2009 May 22.	Mol Cell Neurosci. 2009	PubMed	citation	PMID:19465131	pubmed	19465131	create date:2009/05/26 | first author:Laezza F
The patch-like pattern of OR37 receptors is formed by turning off gene expression in non-appropriate areas.	/pubmed/19463954	Strotmann J, Bader A, Luche H, Fehling HJ, Breer H.	Mol Cell Neurosci. 2009 Aug;41(4):474-85. Epub 2009 May 20.	Mol Cell Neurosci. 2009	PubMed	citation	PMID:19463954	pubmed	19463954	create date:2009/05/26 | first author:Strotmann J
GDNF-induced cell signaling and neurite outgrowths are differentially mediated by GFRalpha1 isoforms.	/pubmed/19463953	Yoong LF, Wan G, Too HP.	Mol Cell Neurosci. 2009 Aug;41(4):464-73. Epub 2009 May 20.	Mol Cell Neurosci. 2009	PubMed	citation	PMID:19463953	pubmed	19463953	create date:2009/05/26 | first author:Yoong LF
Fast inactivation of Shal (K(v)4) K+ channels is regulated by the novel interactor SKIP3 in Drosophila neurons.	/pubmed/19463952	Diao F, Waro G, Tsunoda S.	Mol Cell Neurosci. 2009 Sep;42(1):33-44. Epub 2009 May 20.	Mol Cell Neurosci. 2009	PubMed	citation	PMID:19463952	pubmed	19463952	create date:2009/05/26 | first author:Diao F
Neurokinin 1 receptor activates transient receptor potential-like currents in noradrenergic A7 neurons in rats.	/pubmed/19463951	Min MY, Shih PY, Wu YW, Lu HW, Lee ML, Yang HW.	Mol Cell Neurosci. 2009 Sep;42(1):56-65. Epub 2009 May 20.	Mol Cell Neurosci. 2009	PubMed	citation	PMID:19463951	pubmed	19463951	create date:2009/05/26 | first author:Min MY
Title	URL	Description	Details	ShortDetails	Resource	Type	Identifiers	Db	EntrezUID	Properties
Neuroligin-2 accelerates GABAergic synapse maturation in cerebellar granule cells.	/pubmed/19463950	Fu Z, Vicini S.	Mol Cell Neurosci. 2009 Sep;42(1):45-55. Epub 2009 May 20.	Mol Cell Neurosci. 2009	PubMed	citation	PMID:19463950	pubmed	19463950	create date:2009/05/26 | first author:Fu Z
c-Myc regulates the coordinated transcription of brain disease-related PDCD10-SERPINI1 bidirectional gene pair.	/pubmed/19442737	Chen PY, Chang WS, Lai YK, Wu CW.	Mol Cell Neurosci. 2009 Sep;42(1):23-32. Epub 2009 May 13.	Mol Cell Neurosci. 2009	PubMed	citation	PMID:19442737	pubmed	19442737	create date:2009/05/16 | first author:Chen PY
The synaptic CT carbohydrate modulates binding and expression of extracellular matrix proteins in skeletal muscle: Partial dependence on utrophin.	/pubmed/19442736	Yoon JH, Chandrasekharan K, Xu R, Glass M, Singhal N, Martin PT.	Mol Cell Neurosci. 2009 Aug;41(4):448-63. Epub 2009 May 12.	Mol Cell Neurosci. 2009	PubMed	citation	PMID:19442736	pubmed	19442736	create date:2009/05/16 | first author:Yoon JH
Alzheimer beta-amyloid blocks epileptiform activity in hippocampal neurons.	/pubmed/19427381	Sepúlveda FJ, Opazo C, Aguayo LG.	Mol Cell Neurosci. 2009 Aug;41(4):420-8. Epub 2009 May 7.	Mol Cell Neurosci. 2009	PubMed	citation	PMID:19427381	pubmed	19427381	create date:2009/05/12 | first author:Sepúlveda FJ
Reduced expression of the fast" calcium transporter PMCA2a during homeostatic plasticity."	/pubmed/19410650	Jensen TP, Buckby LE, Empson RM.	Mol Cell Neurosci. 2009 Jul;41(3):364-72. Epub 2009 May 3.	Mol Cell Neurosci. 2009	PubMed	citation	PMID:19410650	pubmed	19410650	create date:2009/05/05 | first author:Jensen TP
Isolation of neural stem/progenitor cells by using EGF/FGF1 and FGF1B promoter-driven green fluorescence from embryonic and adult mouse brains.	/pubmed/19409495	Lee DC, Hsu YC, Chung YF, Hsiao CY, Chen SL, Chen MS, Lin HK, Chiu IM.	Mol Cell Neurosci. 2009 Jul;41(3):348-63. Epub 2009 May 3.	Mol Cell Neurosci. 2009	PubMed	citation	PMID:19409495	pubmed	19409495	create date:2009/05/05 | first author:Lee DC
Differential roles of Netrin-1 and its receptor DCC in inferior olivary neuron migration.	/pubmed/19409494	Marcos S, Backer S, Causeret F, Tessier-Lavigne M, Bloch-Gallego E.	Mol Cell Neurosci. 2009 Aug;41(4):429-39. Epub 2009 May 3.	Mol Cell Neurosci. 2009	PubMed	citation	PMID:19409494	pubmed	19409494	create date:2009/05/05 | first author:Marcos S
Circumventricular organs: a novel site of neural stem cells in the adult brain.	/pubmed/19409493	Bennett L, Yang M, Enikolopov G, Iacovitti L.	Mol Cell Neurosci. 2009 Jul;41(3):337-47. Epub 2009 May 3.	Mol Cell Neurosci. 2009	PubMed	citation	PMID:19409493	pubmed	19409493	create date:2009/05/05 | first author:Bennett L
Brain-derived neurotrophic factor regulates early postnatal developmental cell death of dopamine neurons of the substantia nigra in vivo.	/pubmed/19409492	Oo TF, Marchionini DM, Yarygina O, O'Leary PD, Hughes RA, Kholodilov N, Burke RE.	Mol Cell Neurosci. 2009 Aug;41(4):440-7. Epub 2009 May 3.	Mol Cell Neurosci. 2009	PubMed	citation	PMID:19409492	pubmed	19409492	create date:2009/05/05 | first author:Oo TF
Endocytosis controls glutamate-induced nuclear accumulation of ERK.	/pubmed/19398002	Trifilieff P, Lavaur J, Pascoli V, Kappès V, Brami-Cherrier K, Pagès C, Micheau J, Caboche J, Vanhoutte P.	Mol Cell Neurosci. 2009 Jul;41(3):325-36. Epub 2009 May 3.	Mol Cell Neurosci. 2009	PubMed	citation	PMID:19398002	pubmed	19398002	create date:2009/04/29 | first author:Trifilieff P
Tenascin-C stimulates contactin-dependent neurite outgrowth via activation of phospholipase C.	/pubmed/19394429	Michele M, Faissner A.	Mol Cell Neurosci. 2009 Aug;41(4):397-408. Epub 2009 Apr 24.	Mol Cell Neurosci. 2009	PubMed	citation	PMID:19394429	pubmed	19394429	create date:2009/04/28 | first author:Michele M
A central role for the small GTPase Rac1 in hippocampal plasticity and spatial learning and memory.	/pubmed/19394428	Haditsch U, Leone DP, Farinelli M, Chrostek-Grashoff A, Brakebusch C, Mansuy IM, McConnell SK, Palmer TD.	Mol Cell Neurosci. 2009 Aug;41(4):409-19. Epub 2009 Apr 24.	Mol Cell Neurosci. 2009	PubMed	citation	PMID:19394428	pubmed	19394428	create date:2009/04/28 | first author:Haditsch U
Cytokine-induced SOCS expression is inhibited by cAMP analogue: impact on regeneration in injured retina.	/pubmed/19394427	Park KK, Hu Y, Muhling J, Pollett MA, Dallimore EJ, Turnley AM, Cui Q, Harvey AR.	Mol Cell Neurosci. 2009 Jul;41(3):313-24. Epub 2009 Apr 24.	Mol Cell Neurosci. 2009	PubMed	citation	PMID:19394427	pubmed	19394427	create date:2009/04/28 | first author:Park KK
Knockdown and overexpression of NR1 modulates NMDA receptor function.	/pubmed/19394426	Kalev-Zylinska ML, Symes W, Young D, During MJ.	Mol Cell Neurosci. 2009 Aug;41(4):383-96. Epub 2009 Apr 24.	Mol Cell Neurosci. 2009	PubMed	citation	PMID:19394426	pubmed	19394426	create date:2009/04/28 | first author:Kalev-Zylinska ML
Enhanced degradation of synaptophysin by the proteasome in mucopolysaccharidosis type IIIB.	/pubmed/19386237	Vitry S, Ausseil J, Hocquemiller M, Bigou S, Dos Santos Coura R, Heard JM.	Mol Cell Neurosci. 2009 May;41(1):8-18. Epub 2009 Jan 21.	Mol Cell Neurosci. 2009	PubMed	citation	PMID:19386237	pubmed	19386237	create date:2009/04/24 | first author:Vitry S
PF9601N [N-(2-propynyl)-2-(5-benzyloxy-indolyl) methylamine] confers MAO-B independent neuroprotection in ER stress-induced cell death.	/pubmed/19386233	Sanz E, Quintana A, Hidalgo J, Marco JL, Unzeta M.	Mol Cell Neurosci. 2009 May;41(1):19-31. Epub 2009 Feb 4.	Mol Cell Neurosci. 2009	PubMed	citation	PMID:19386233	pubmed	19386233	create date:2009/04/24 | first author:Sanz E
Nogo-A inhibits necdin-accelerated neurite outgrowth by retaining necdin in the cytoplasm.	/pubmed/19386232	Liu X, Wang Y, Zhang Y, Zhu W, Xu X, Niinobe M, Yoshikawa K, Lu C, He C.	Mol Cell Neurosci. 2009 May;41(1):51-61. Epub 2009 Feb 6.	Mol Cell Neurosci. 2009	PubMed	citation	PMID:19386232	pubmed	19386232	create date:2009/04/24 | first author:Liu X
Cell autonomous defects in cortical development revealed by two-color chimera analysis.	/pubmed/19386231	Kwiatkowski AV, Garner CC, Nelson WJ, Gertler FB.	Mol Cell Neurosci. 2009 May;41(1):44-50. Epub 2009 Feb 5.	Mol Cell Neurosci. 2009	PubMed	citation	PMID:19386231	pubmed	19386231	create date:2009/04/24 | first author:Kwiatkowski AV
Low molecular weight Abeta induces collapse of endoplasmic reticulum.	/pubmed/19386229	Lai CS, Preisler J, Baum L, Lee DH, Ng HK, Hugon J, So KF, Chang RC.	Mol Cell Neurosci. 2009 May;41(1):32-43. Epub 2009 Feb 5.	Mol Cell Neurosci. 2009	PubMed	citation	PMID:19386229	pubmed	19386229	create date:2009/04/24 | first author:Lai CS
p66(ShcA) adaptor molecule accelerates ES cell neural induction.	/pubmed/19386228	Papadimou E, Moiana A, Goffredo D, Koch P, Bertuzzi S, Brüstle O, Cattaneo E, Conti L.	Mol Cell Neurosci. 2009 May;41(1):74-84. Epub 2009 Feb 7.	Mol Cell Neurosci. 2009	PubMed	citation	PMID:19386228	pubmed	19386228	create date:2009/04/24 | first author:Papadimou E
Phr1 regulates retinogeniculate targeting independent of activity and ephrin-A signalling.	/pubmed/19371781	Culican SM, Bloom AJ, Weiner JA, DiAntonio A.	Mol Cell Neurosci. 2009 Jul;41(3):304-12. Epub 2009 Apr 14.	Mol Cell Neurosci. 2009	PubMed	citation	PMID:19371781	pubmed	19371781	create date:2009/04/18 | first author:Culican SM
Rab3a-mediated vesicle recruitment regulates short-term plasticity at the mouse diaphragm synapse.	/pubmed/19348946	Coleman WL, Bykhovskaia M.	Mol Cell Neurosci. 2009 Jun;41(2):286-96. Epub 2009 Apr 5.	Mol Cell Neurosci. 2009	PubMed	citation	PMID:19348946	pubmed	19348946	create date:2009/04/08 | first author:Coleman WL
Tetanus toxin H(C) fragment reduces neuronal MPP+ toxicity.	/pubmed/19344769	Chaïb-Oukadour I, Gil C, Rodríguez-Alvarez J, Ortega A, Aguilera J.	Mol Cell Neurosci. 2009 Jul;41(3):297-303. Epub 2009 Mar 31.	Mol Cell Neurosci. 2009	PubMed	citation	PMID:19344769	pubmed	19344769	create date:2009/04/07 | first author:Chaïb-Oukadour I
Characterization of trans-neuronal trafficking of Cbln1.	/pubmed/19344768	Wei P, Rong Y, Li L, Bao D, Morgan JI.	Mol Cell Neurosci. 2009 Jun;41(2):258-73. Epub 2009 Apr 1.	Mol Cell Neurosci. 2009	PubMed	citation	PMID:19344768	pubmed	19344768	create date:2009/04/07 | first author:Wei P
Direct enhancement of presynaptic calcium influx in presynaptic facilitation at Aplysia sensorimotor synapses.	/pubmed/19344767	Leal K, Klein M.	Mol Cell Neurosci. 2009 Jun;41(2):247-57. Epub 2009 Mar 31.	Mol Cell Neurosci. 2009	PubMed	citation	PMID:19344767	pubmed	19344767	create date:2009/04/07 | first author:Leal K
Proinflammatory cytokines provoke oxidative damage to actin in neuronal cells mediated by Rac1 and NADPH oxidase.	/pubmed/19344766	Barth BM, Stewart-Smeets S, Kuhn TB.	Mol Cell Neurosci. 2009 Jun;41(2):274-85. Epub 2009 Apr 1.	Mol Cell Neurosci. 2009	PubMed	citation	PMID:19344766	pubmed	19344766	create date:2009/04/07 | first author:Barth BM
Combinations of DEAD box proteins distinguish distinct types of RNA: protein complexes in neurons.	/pubmed/19340935	Miller LC, Blandford V, McAdam R, Sanchez-Carbente MR, Badeaux F, DesGroseillers L, Sossin WS.	Mol Cell Neurosci. 2009 Apr;40(4):485-95.	Mol Cell Neurosci. 2009	PubMed	citation	PMID:19340935	pubmed	19340935	create date:2009/04/03 | first author:Miller LC
CXCR4 and CXCR7 cooperate during tangential migration of facial motoneurons.	/pubmed/19340934	Cubedo N, Cerdan E, Sapede D, Rossel M.	Mol Cell Neurosci. 2009 Apr;40(4):474-84.	Mol Cell Neurosci. 2009	PubMed	citation	PMID:19340934	pubmed	19340934	create date:2009/04/03 | first author:Cubedo N
Reverse glial glutamate uptake triggers neuronal cell death through extrasynaptic NMDA receptor activation.	/pubmed/19340933	Gouix E, Léveillé F, Nicole O, Melon C, Had-Aissouni L, Buisson A.	Mol Cell Neurosci. 2009 Apr;40(4):463-73.	Mol Cell Neurosci. 2009	PubMed	citation	PMID:19340933	pubmed	19340933	create date:2009/04/03 | first author:Gouix E
Optimisation of siRNA-mediated RhoA silencing in neuronal cultures.	/pubmed/19340932	Suggate EL, Ahmed Z, Read ML, Eaton-Charnock K, Douglas MR, Gonzalez AM, Berry M, Logan A.	Mol Cell Neurosci. 2009 Apr;40(4):451-62.	Mol Cell Neurosci. 2009	PubMed	citation	PMID:19340932	pubmed	19340932	create date:2009/04/03 | first author:Suggate EL
Prolyl oligopeptidase binds to GAP-43 and functions without its peptidase activity.	/pubmed/19332125	Di Daniel E, Glover CP, Grot E, Chan MK, Sanderson TH, White JH, Ellis CL, Gallagher KT, Uney J, Thomas J, Maycox PR, Mudge AW.	Mol Cell Neurosci. 2009 Jul;41(3):373-82. Epub 2009 Mar 28.	Mol Cell Neurosci. 2009	PubMed	citation	PMID:19332125	pubmed	19332125	create date:2009/04/01 | first author:Di Daniel E
Chemokines direct neural progenitor cell migration following striatal cell loss.	/pubmed/19332124	Gordon RJ, McGregor AL, Connor B.	Mol Cell Neurosci. 2009 Jun;41(2):219-32. Epub 2009 Mar 28.	Mol Cell Neurosci. 2009	PubMed	citation	PMID:19332124	pubmed	19332124	create date:2009/04/01 | first author:Gordon RJ
Exogenous CNTF stimulates axon regeneration of retinal ganglion cells partially via endogenous CNTF.	/pubmed/19332123	Müller A, Hauk TG, Leibinger M, Marienfeld R, Fischer D.	Mol Cell Neurosci. 2009 Jun;41(2):233-46. Epub 2009 Mar 28.	Mol Cell Neurosci. 2009	PubMed	citation	PMID:19332123	pubmed	19332123	create date:2009/04/01 | first author:Müller A
Mechanisms of odorant receptor gene choice in Drosophila and vertebrates.	/pubmed/19303443	Fuss SH, Ray A.	Mol Cell Neurosci. 2009 Jun;41(2):101-12. Epub 2009 Mar 19. Review.	Mol Cell Neurosci. 2009	PubMed	citation	PMID:19303443	pubmed	19303443	create date:2009/03/24 | first author:Fuss SH
Altered LARK expression perturbs development and physiology of the Drosophila PDF clock neurons.	/pubmed/19303442	Huang Y, Howlett E, Stern M, Jackson FR.	Mol Cell Neurosci. 2009 Jun;41(2):196-205. Epub 2009 Mar 19.	Mol Cell Neurosci. 2009	PubMed	citation	PMID:19303442	pubmed	19303442	create date:2009/03/24 | first author:Huang Y
Cerebral ischemia provokes a profound exchange of activated JNK isoforms in brain mitochondria.	/pubmed/19289169	Zhao Y, Herdegen T.	Mol Cell Neurosci. 2009 Jun;41(2):186-95. Epub 2009 Mar 13.	Mol Cell Neurosci. 2009	PubMed	citation	PMID:19289169	pubmed	19289169	create date:2009/03/18 | first author:Zhao Y
NOV/CCN3 promotes maturation of cerebellar granule neuron precursors.	/pubmed/19286457	Le Dréau G, Nicot A, Bénard M, Thibout H, Vaudry D, Martinerie C, Laurent M.	Mol Cell Neurosci. 2010 Jan;43(1):60-71. Epub 2009 Mar 13.	Mol Cell Neurosci. 2010	PubMed	citation	PMID:19286457	pubmed	19286457	create date:2009/03/17 | first author:Le Dréau G
Macrophage stimulating protein is a neurotrophic factor for a sub-population of adult nociceptive sensory neurons.	/pubmed/19285136	Franklin SL, Davies AM, Wyatt S.	Mol Cell Neurosci. 2009 Jun;41(2):175-85. Epub 2009 Mar 10.	Mol Cell Neurosci. 2009	PubMed	citation	PMID:19285136	pubmed	19285136	create date:2009/03/17 | first author:Franklin SL
Extracellular GAPDH binds to L1 and enhances neurite outgrowth.	/pubmed/19285135	Makhina T, Loers G, Schulze C, Ueberle B, Schachner M, Kleene R.	Mol Cell Neurosci. 2009 Jun;41(2):206-18. Epub 2009 Mar 11.	Mol Cell Neurosci. 2009	PubMed	citation	PMID:19285135	pubmed	19285135	create date:2009/03/17 | first author:Makhina T
Mutations in amyloid precursor protein affect its interactions with presenilin/gamma-secretase.	/pubmed/19281847	Herl L, Thomas AV, Lill CM, Banks M, Deng A, Jones PB, Spoelgen R, Hyman BT, Berezovska O.	Mol Cell Neurosci. 2009 Jun;41(2):166-74. Epub 2009 Mar 9.	Mol Cell Neurosci. 2009	PubMed	citation	PMID:19281847	pubmed	19281847	create date:2009/03/14 | first author:Herl L
WITHDRAWN: DCC is required for the tangential migration of noradrenergic neurons in locus coeruleus of mouse brain.	/pubmed/19269324	Ming Shi, Guo C, Dai JX, Ding YQ.	Mol Cell Neurosci. 2008 Sep 18. [Epub ahead of print]	Mol Cell Neurosci. 2008	PubMed	citation	PMID:19269324	pubmed	19269324	create date:2009/03/10 | first author:Ming Shi
Adhesion to fibronectin regulates interleukin-1 beta expression in microglial cells.	/pubmed/19250967	Summers L, Kielty C, Pinteaux E.	Mol Cell Neurosci. 2009 Jun;41(2):148-55. Epub 2009 Feb 26.	Mol Cell Neurosci. 2009	PubMed	citation	PMID:19250967	pubmed	19250967	create date:2009/03/03 | first author:Summers L
Regulation of GAP-43 at serine 41 acts as a switch to modulate both intrinsic and extrinsic behaviors of growing neurons, via altered membrane distribution.	/pubmed/19249369	Nguyen L, He Q, Meiri KF.	Mol Cell Neurosci. 2009 May;41(1):62-73. Epub 2009 Feb 26.	Mol Cell Neurosci. 2009	PubMed	citation	PMID:19249369	pubmed	19249369	create date:2009/03/03 | first author:Nguyen L
In vitro guidance of retinal axons by a tectal lamina-specific glycoprotein Nel.	/pubmed/19249368	Jiang Y, Obama H, Kuan SL, Nakamura R, Nakamoto C, Ouyang Z, Nakamoto M.	Mol Cell Neurosci. 2009 Jun;41(2):113-9. Epub 2009 Feb 26.	Mol Cell Neurosci. 2009	PubMed	citation	PMID:19249368	pubmed	19249368	create date:2009/03/03 | first author:Jiang Y
Increased network excitability and impaired induction of long-term potentiation in the dentate gyrus of collybistin-deficient mice in vivo.	/pubmed/19236916	Jedlicka P, Papadopoulos T, Deller T, Betz H, Schwarzacher SW.	Mol Cell Neurosci. 2009 May;41(1):94-100. Epub 2009 Feb 21.	Mol Cell Neurosci. 2009	PubMed	citation	PMID:19236916	pubmed	19236916	create date:2009/02/25 | first author:Jedlicka P
STOP proteins contribute to the maturation of the olfactory system.	/pubmed/19236915	Richard M, Sacquet J, Jany M, Schweitzer A, Jourdan F, Andrieux A, Pellier-Monnin V.	Mol Cell Neurosci. 2009 Jun;41(2):120-34. Epub 2009 Feb 21.	Mol Cell Neurosci. 2009	PubMed	citation	PMID:19236915	pubmed	19236915	create date:2009/02/25 | first author:Richard M
MAP1a associated light chain 3 increases microtubule stability by suppressing microtubule dynamics.	/pubmed/19233279	Faller EM, Villeneuve TS, Brown DL.	Mol Cell Neurosci. 2009 May;41(1):85-93. Epub 2009 Feb 20.	Mol Cell Neurosci. 2009	PubMed	citation	PMID:19233279	pubmed	19233279	create date:2009/02/24 | first author:Faller EM
PSD95beta regulates plasma membrane Ca2+ pump localization at the photoreceptor synapse.	/pubmed/19233278	Aartsen WM, Arsanto JP, Chauvin JP, Vos RM, Versteeg I, Cardozo BN, Bivic AL, Wijnholds J.	Mol Cell Neurosci. 2009 Jun;41(2):156-65. Epub 2009 Feb 21.	Mol Cell Neurosci. 2009	PubMed	citation	PMID:19233278	pubmed	19233278	create date:2009/02/24 | first author:Aartsen WM
The effects of prion protein expression on metal metabolism.	/pubmed/19233277	Kralovicova S, Fontaine SN, Alderton A, Alderman J, Ragnarsdottir KV, Collins SJ, Brown DR.	Mol Cell Neurosci. 2009 Jun;41(2):135-47. Epub 2009 Feb 21.	Mol Cell Neurosci. 2009	PubMed	citation	PMID:19233277	pubmed	19233277	create date:2009/02/24 | first author:Kralovicova S
Estrogen deficiency results in apoptosis in the frontal cortex of adult female aromatase knockout mice.	/pubmed/19185610	Hill RA, Chua HK, Jones ME, Simpson ER, Boon WC.	Mol Cell Neurosci. 2009 May;41(1):1-7. Epub 2009 Jan 8.	Mol Cell Neurosci. 2009	PubMed	citation	PMID:19185610	pubmed	19185610	create date:2009/02/03 | first author:Hill RA
Title	URL	Description	Details	ShortDetails	Resource	Type	Identifiers	Db	EntrezUID	Properties
Truncated dystrophins can influence neuromuscular synapse structure.	/pubmed/19171194	Banks GB, Chamberlain JS, Froehner SC.	Mol Cell Neurosci. 2009 Apr;40(4):433-41. Epub 2009 Jan 8.	Mol Cell Neurosci. 2009	PubMed	citation	PMID:19171194	pubmed	19171194	create date:2009/01/28 | first author:Banks GB
Transcription factor RBP-J-mediated signaling represses the differentiation of neural stem cells into intermediate neural progenitors.	/pubmed/19168137	Gao F, Zhang Q, Zheng MH, Liu HL, Hu YY, Zhang P, Zhang ZP, Qin HY, Feng L, Wang L, Han H, Ju G.	Mol Cell Neurosci. 2009 Apr;40(4):442-50. Epub 2009 Jan 6.	Mol Cell Neurosci. 2009	PubMed	citation	PMID:19168137	pubmed	19168137	create date:2009/01/27 | first author:Gao F
Molecular interaction between parkin and PINK1 in mammalian neuronal cells.	/pubmed/19167501	Um JW, Stichel-Gunkel C, Lübbert H, Lee G, Chung KC.	Mol Cell Neurosci. 2009 Apr;40(4):421-32. Epub 2009 Jan 8.	Mol Cell Neurosci. 2009	PubMed	citation	PMID:19167501	pubmed	19167501	create date:2009/01/27 | first author:Um JW
TrkA pathway activation induced by amyloid-beta (Abeta).	/pubmed/19162192	Bulbarelli A, Lonati E, Cazzaniga E, Re F, Sesana S, Barisani D, Sancini G, Mutoh T, Masserini M.	Mol Cell Neurosci. 2009 Mar;40(3):365-73. Epub 2008 Dec 25.	Mol Cell Neurosci. 2009	PubMed	citation	PMID:19162192	pubmed	19162192	create date:2009/01/24 | first author:Bulbarelli A
N-cadherin modulates voltage activated calcium influx via RhoA, p120-catenin, and myosin-actin interaction.	/pubmed/19162191	Marrs GS, Theisen CS, Brusés JL.	Mol Cell Neurosci. 2009 Mar;40(3):390-400. Epub 2008 Dec 31.	Mol Cell Neurosci. 2009	PubMed	citation	PMID:19162191	pubmed	19162191	create date:2009/01/24 | first author:Marrs GS
Inhibition of p75(NTR) in glia potentiates TrkA-mediated survival of injured retinal ganglion cells.	/pubmed/19146958	Lebrun-Julien F, Morquette B, Douillette A, Saragovi HU, Di Polo A.	Mol Cell Neurosci. 2009 Apr;40(4):410-20. Epub 2008 Dec 25.	Mol Cell Neurosci. 2009	PubMed	citation	PMID:19146958	pubmed	19146958	create date:2009/01/17 | first author:Lebrun-Julien F
Enhanced neuronal loss under perinatal hypothyroidism involves impaired neurotrophic signaling and increased proteolysis of p75(NTR).	/pubmed/19138744	Sinha RA, Pathak A, Kumar A, Tiwari M, Shrivastava A, Godbole MM.	Mol Cell Neurosci. 2009 Mar;40(3):354-64. Epub 2008 Dec 16.	Mol Cell Neurosci. 2009	PubMed	citation	PMID:19138744	pubmed	19138744	create date:2009/01/14 | first author:Sinha RA
Level and localization of polysialic acid is critical for early peripheral nerve regeneration.	/pubmed/19138743	Jungnickel J, Brämer C, Bronzlik P, Lipokatic-Takacs E, Weinhold B, Gerardy-Schahn R, Grothe C.	Mol Cell Neurosci. 2009 Mar;40(3):374-81. Epub 2008 Dec 24.	Mol Cell Neurosci. 2009	PubMed	citation	PMID:19138743	pubmed	19138743	create date:2009/01/14 | first author:Jungnickel J
Gamma-protocadherin homophilic interaction and intracellular trafficking is controlled by the cytoplasmic domain in neurons.	/pubmed/19136062	Fernández-Monreal M, Kang S, Phillips GR.	Mol Cell Neurosci. 2009 Mar;40(3):344-53. Epub 2008 Dec 16.	Mol Cell Neurosci. 2009	PubMed	citation	PMID:19136062	pubmed	19136062	create date:2009/01/13 | first author:Fernández-Monreal M
Pain-associated signals, acidosis and lysophosphatidic acid, modulate the neuronal K(2P)2.1 channel.	/pubmed/19130888	Cohen A, Sagron R, Somech E, Segal-Hayoun Y, Zilberberg N.	Mol Cell Neurosci. 2009 Mar;40(3):382-9. Epub 2008 Dec 24.	Mol Cell Neurosci. 2009	PubMed	citation	PMID:19130888	pubmed	19130888	create date:2009/01/10 | first author:Cohen A
Alternative splicing of the eag potassium channel gene in Drosophila generates a novel signal transduction scaffolding protein.	/pubmed/19130887	Sun XX, Bostrom SL, Griffith LC.	Mol Cell Neurosci. 2009 Mar;40(3):338-43. Epub 2008 Dec 14.	Mol Cell Neurosci. 2009	PubMed	citation	PMID:19130887	pubmed	19130887	create date:2009/01/10 | first author:Sun XX
Formation of posterior cranial placode derivatives requires the Iroquois transcription factor irx4a.	/pubmed/19111617	Feijóo CG, Saldias MP, De la Paz JF, Gómez-Skarmeta JL, Allende ML.	Mol Cell Neurosci. 2009 Mar;40(3):328-37. Epub 2008 Dec 6.	Mol Cell Neurosci. 2009	PubMed	citation	PMID:19111617	pubmed	19111617	create date:2008/12/30 | first author:Feijóo CG
Identification of neuronal target genes for CCAAT/enhancer binding proteins.	/pubmed/19103292	Kfoury N, Kapatos G.	Mol Cell Neurosci. 2009 Mar;40(3):313-27. Epub 2008 Dec 6.	Mol Cell Neurosci. 2009	PubMed	citation	PMID:19103292	pubmed	19103292	create date:2008/12/24 | first author:Kfoury N
GTPase dependent recruitment of Grif-1 by Miro1 regulates mitochondrial trafficking in hippocampal neurons.	/pubmed/19103291	MacAskill AF, Brickley K, Stephenson FA, Kittler JT.	Mol Cell Neurosci. 2009 Mar;40(3):301-12. Epub 2008 Dec 3.	Mol Cell Neurosci. 2009	PubMed	citation	PMID:19103291	pubmed	19103291	create date:2008/12/24 | first author:MacAskill AF
THG-1pit moves to nucleus at the onset of cerebellar granule neurons apoptosis.	/pubmed/19084601	Canterini S, Bosco A, De Matteis V, Mangia F, Fiorenza MT.	Mol Cell Neurosci. 2009 Feb;40(2):249-57. Epub 2008 Nov 19.	Mol Cell Neurosci. 2009	PubMed	citation	PMID:19084601	pubmed	19084601	create date:2008/12/17 | first author:Canterini S
SDF-1 stimulates neurite growth on inhibitory CNS myelin.	/pubmed/19084600	Opatz J, Küry P, Schiwy N, Järve A, Estrada V, Brazda N, Bosse F, Müller HW.	Mol Cell Neurosci. 2009 Feb;40(2):293-300. Epub 2008 Nov 24.	Mol Cell Neurosci. 2009	PubMed	citation	PMID:19084600	pubmed	19084600	create date:2008/12/17 | first author:Opatz J
Neuronal Ca2+ sensor VILIP-1 leads to the upregulation of functional alpha4beta2 nicotinic acetylcholine receptors in hippocampal neurons.	/pubmed/19063970	Zhao CJ, Noack C, Brackmann M, Gloveli T, Maelicke A, Heinemann U, Anand R, Braunewell KH.	Mol Cell Neurosci. 2009 Feb;40(2):280-92. Epub 2008 Nov 19.	Mol Cell Neurosci. 2009	PubMed	citation	PMID:19063970	pubmed	19063970	create date:2008/12/10 | first author:Zhao CJ
Tyrosine dephosphorylation regulates AMPAR internalisation in mGluR-LTD.	/pubmed/19063969	Gladding CM, Collett VJ, Jia Z, Bashir ZI, Collingridge GL, Molnár E.	Mol Cell Neurosci. 2009 Feb;40(2):267-79. Epub 2008 Nov 19.	Mol Cell Neurosci. 2009	PubMed	citation	PMID:19063969	pubmed	19063969	create date:2008/12/10 | first author:Gladding CM
Syndapin is dispensable for synaptic vesicle endocytosis at the Drosophila larval neuromuscular junction.	/pubmed/19059483	Kumar V, Alla SR, Krishnan KS, Ramaswami M.	Mol Cell Neurosci. 2009 Feb;40(2):234-41. Epub 2008 Nov 12.	Mol Cell Neurosci. 2009	PubMed	citation	PMID:19059483	pubmed	19059483	create date:2008/12/09 | first author:Kumar V
A cannabinoid agonist interferes with the progression of a chronic model of multiple sclerosis by downregulating adhesion molecules.	/pubmed/19059482	Mestre L, Docagne F, Correa F, Loría F, Hernangómez M, Borrell J, Guaza C.	Mol Cell Neurosci. 2009 Feb;40(2):258-66. Epub 2008 Nov 19.	Mol Cell Neurosci. 2009	PubMed	citation	PMID:19059482	pubmed	19059482	create date:2008/12/09 | first author:Mestre L
Periventricular notch activation and asymmetric Ngn2 and Tbr2 expression in pair-generated neocortical daughter cells.	/pubmed/19059340	Ochiai W, Nakatani S, Takahara T, Kainuma M, Masaoka M, Minobe S, Namihira M, Nakashima K, Sakakibara A, Ogawa M, Miyata T.	Mol Cell Neurosci. 2009 Feb;40(2):225-33. Epub 2008 Nov 7.	Mol Cell Neurosci. 2009	PubMed	citation	PMID:19059340	pubmed	19059340	create date:2008/12/09 | first author:Ochiai W
alpha-cleavage of the prion protein occurs in a late compartment of the secretory pathway and is independent of lipid rafts.	/pubmed/19056496	Walmsley AR, Watt NT, Taylor DR, Perera WS, Hooper NM.	Mol Cell Neurosci. 2009 Feb;40(2):242-8. Epub 2008 Nov 12.	Mol Cell Neurosci. 2009	PubMed	citation	PMID:19056496	pubmed	19056496	create date:2008/12/06 | first author:Walmsley AR
Observations on the function of nuclear factor kappa B (NF-kappaB) in the survival of adult primary sensory neurons after nerve injury.	/pubmed/19049877	Gushchina S, Leinster V, Wu D, Jasim A, Demestre M, Lopez de Heredia L, Michael GJ, Barker PA, Richardson PM, Magoulas C.	Mol Cell Neurosci. 2009 Feb;40(2):207-16. Epub 2008 Nov 8.	Mol Cell Neurosci. 2009	PubMed	citation	PMID:19049877	pubmed	19049877	create date:2008/12/04 | first author:Gushchina S
Nogo-Nogo receptor signalling in PNS axon outgrowth and pathfinding.	/pubmed/19041397	Brösamle C, Halpern ME.	Mol Cell Neurosci. 2009 Apr;40(4):401-9. Epub 2008 Nov 8.	Mol Cell Neurosci. 2009	PubMed	citation	PMID:19041397	pubmed	19041397	create date:2008/12/02 | first author:Brösamle C
Acetylcholinesterase as an amyloid enhancing factor in PrP82-146 aggregation process.	/pubmed/19038345	Pera M, Martínez-Otero A, Colombo L, Salmona M, Ruiz-Molina D, Badia A, Clos MV.	Mol Cell Neurosci. 2009 Feb;40(2):217-24. Epub 2008 Nov 7.	Mol Cell Neurosci. 2009	PubMed	citation	PMID:19038345	pubmed	19038345	create date:2008/11/29 | first author:Pera M
Neurogenin3 promotes early retinal neurogenesis.	/pubmed/19028584	Ma W, Yan RT, Mao W, Wang SZ.	Mol Cell Neurosci. 2009 Feb;40(2):187-98. Epub 2008 Nov 6.	Mol Cell Neurosci. 2009	PubMed	citation	PMID:19028584	pubmed	19028584	create date:2008/11/26 | first author:Ma W
Generation of Cre-transgenic mice using Dlx1/Dlx2 enhancers and their characterization in GABAergic interneurons.	/pubmed/19026749	Potter GB, Petryniak MA, Shevchenko E, McKinsey GL, Ekker M, Rubenstein JL.	Mol Cell Neurosci. 2009 Feb;40(2):167-86. Epub 2008 Nov 1.	Mol Cell Neurosci. 2009	PubMed	citation	PMID:19026749	pubmed	19026749	create date:2008/11/26 | first author:Potter GB
Enhancement of the endosomal endocytic pathway increases quantal size.	/pubmed/19026748	Akbergenova Y, Bykhovskaia M.	Mol Cell Neurosci. 2009 Feb;40(2):199-206. Epub 2008 Nov 5.	Mol Cell Neurosci. 2009	PubMed	citation	PMID:19026748	pubmed	19026748	create date:2008/11/26 | first author:Akbergenova Y
The septin cytoskeleton in myelinating glia.	/pubmed/19026747	Buser AM, Erne B, Werner HB, Nave KA, Schaeren-Wiemers N.	Mol Cell Neurosci. 2009 Feb;40(2):156-66. Epub 2008 Nov 1.	Mol Cell Neurosci. 2009	PubMed	citation	PMID:19026747	pubmed	19026747	create date:2008/11/26 | first author:Buser AM
A functional equivalent of endoplasmic reticulum and Golgi in axons for secretion of locally synthesized proteins.	/pubmed/19022387	Merianda TT, Lin AC, Lam JS, Vuppalanchi D, Willis DE, Karin N, Holt CE, Twiss JL.	Mol Cell Neurosci. 2009 Feb;40(2):128-42. Epub 2008 Oct 22.	Mol Cell Neurosci. 2009	PubMed	citation	PMID:19022387	pubmed	19022387	create date:2008/11/22 | first author:Merianda TT
Elk-1 interacts with neuronal microtubules and relocalizes to the nucleus upon phosphorylation.	/pubmed/19013529	Demir O, Korulu S, Yildiz A, Karabay A, Kurnaz IA.	Mol Cell Neurosci. 2009 Jan;40(1):111-9. Epub 2008 Oct 28.	Mol Cell Neurosci. 2009	PubMed	citation	PMID:19013529	pubmed	19013529	create date:2008/11/18 | first author:Demir O
Loss of Na+ channel beta2 subunits is neuroprotective in a mouse model of multiple sclerosis.	/pubmed/19013247	O'Malley HA, Shreiner AB, Chen GH, Huffnagle GB, Isom LL.	Mol Cell Neurosci. 2009 Feb;40(2):143-55. Epub 2008 Nov 1.	Mol Cell Neurosci. 2009	PubMed	citation	PMID:19013247	pubmed	19013247	create date:2008/11/18 | first author:O'Malley HA
Phosphorylation of huntingtin reduces the accumulation of its nuclear fragments.	/pubmed/18992820	Warby SC, Doty CN, Graham RK, Shively J, Singaraja RR, Hayden MR.	Mol Cell Neurosci. 2009 Feb;40(2):121-7. Epub 2008 Oct 18.	Mol Cell Neurosci. 2009	PubMed	citation	PMID:18992820	pubmed	18992820	create date:2008/11/11 | first author:Warby SC
JunB is a repressor of MMP-9 transcription in depolarized rat brain neurons.	/pubmed/18976709	Rylski M, Amborska R, Zybura K, Michaluk P, Bielinska B, Konopacki FA, Wilczynski GM, Kaczmarek L.	Mol Cell Neurosci. 2009 Jan;40(1):98-110. Epub 2008 Oct 11.	Mol Cell Neurosci. 2009	PubMed	citation	PMID:18976709	pubmed	18976709	create date:2008/11/04 | first author:Rylski M
Clustering of plasma membrane-bound cytochrome b5 reductase within 'lipid raft' microdomains of the neuronal plasma membrane.	/pubmed/18973815	Samhan-Arias AK, Garcia-Bereguiain MA, Martin-Romero FJ, Gutierrez-Merino C.	Mol Cell Neurosci. 2009 Jan;40(1):14-26. Epub 2008 Sep 19.	Mol Cell Neurosci. 2009	PubMed	citation	PMID:18973815	pubmed	18973815	create date:2008/11/01 | first author:Samhan-Arias AK
Constitutive, agonist-accelerated, recycling and lysosomal degradation of GABA(B) receptors in cortical neurons.	/pubmed/18948198	Grampp T, Notz V, Broll I, Fischer N, Benke D.	Mol Cell Neurosci. 2008 Dec;39(4):628-37. Epub 2008 Oct 2.	Mol Cell Neurosci. 2008	PubMed	citation	PMID:18948198	pubmed	18948198	create date:2008/10/25 | first author:Grampp T
Nocistatin and nociceptin exert opposite effects on the excitability of central amygdala nucleus-periaqueductal gray projection neurons.	/pubmed/18930828	Chen YL, Li AH, Yeh TH, Chou AH, Wang HL.	Mol Cell Neurosci. 2009 Jan;40(1):76-88. Epub 2008 Oct 1.	Mol Cell Neurosci. 2009	PubMed	citation	PMID:18930828	pubmed	18930828	create date:2008/10/22 | first author:Chen YL
Sensorimotor enhancement in mouse mutants lacking the Purkinje cell-specific Gi/o modulator, Pcp2(L7).	/pubmed/18930827	Iscru E, Serinagaoglu Y, Schilling K, Tian J, Bowers-Kidder SL, Zhang R, Morgan JI, DeVries AC, Nelson RJ, Zhu MX, Oberdick J.	Mol Cell Neurosci. 2009 Jan;40(1):62-75. Epub 2008 Oct 1.	Mol Cell Neurosci. 2009	PubMed	citation	PMID:18930827	pubmed	18930827	create date:2008/10/22 | first author:Iscru E
TRPV1 channels facilitate glutamate transmission in the striatum.	/pubmed/18930149	Musella A, De Chiara V, Rossi S, Prosperetti C, Bernardi G, Maccarrone M, Centonze D.	Mol Cell Neurosci. 2009 Jan;40(1):89-97. Epub 2008 Sep 30.	Mol Cell Neurosci. 2009	PubMed	citation	PMID:18930149	pubmed	18930149	create date:2008/10/22 | first author:Musella A
SK2 channels are required for function and long-term survival of efferent synapses on mammalian outer hair cells.	/pubmed/18848895	Murthy V, Maison SF, Taranda J, Haque N, Bond CT, Elgoyhen AB, Adelman JP, Liberman MC, Vetter DE.	Mol Cell Neurosci. 2009 Jan;40(1):39-49. Epub 2008 Sep 18.	Mol Cell Neurosci. 2009	PubMed	citation	PMID:18848895	pubmed	18848895	create date:2008/10/14 | first author:Murthy V
Ca2+ induces macropinocytosis via F-actin depolymerization during growth cone collapse.	/pubmed/18848894	Kabayama H, Nakamura T, Takeuchi M, Iwasaki H, Taniguchi M, Tokushige N, Mikoshiba K.	Mol Cell Neurosci. 2009 Jan;40(1):27-38. Epub 2008 Sep 11.	Mol Cell Neurosci. 2009	PubMed	citation	PMID:18848894	pubmed	18848894	create date:2008/10/14 | first author:Kabayama H
Expression of Disabled 1 suppresses astroglial differentiation in neural stem cells.	/pubmed/18848628	Kwon IS, Cho SK, Kim MJ, Tsai MJ, Mitsuda N, Suh-Kim H, Lee YD.	Mol Cell Neurosci. 2009 Jan;40(1):50-61. Epub 2008 Sep 18.	Mol Cell Neurosci. 2009	PubMed	citation	PMID:18848628	pubmed	18848628	create date:2008/10/14 | first author:Kwon IS
Altered thalamocortical rhythmicity in Ca(v)2.3-deficient mice.	/pubmed/18834942	Weiergräber M, Henry M, Ho MS, Struck H, Hescheler J, Schneider T.	Mol Cell Neurosci. 2008 Dec;39(4):605-18. Epub 2008 Sep 4.	Mol Cell Neurosci. 2008	PubMed	citation	PMID:18834942	pubmed	18834942	create date:2008/10/07 | first author:Weiergräber M
NR4A2 controls the differentiation of selective dopaminergic nuclei in the zebrafish brain.	/pubmed/18822380	Blin M, Norton W, Bally-Cuif L, Vernier P.	Mol Cell Neurosci. 2008 Dec;39(4):592-604. Epub 2008 Sep 4.	Mol Cell Neurosci. 2008	PubMed	citation	PMID:18822380	pubmed	18822380	create date:2008/09/30 | first author:Blin M
MMPs initiate Schwann cell-mediated MBP degradation and mechanical nociception after nerve damage.	/pubmed/18817874	Kobayashi H, Chattopadhyay S, Kato K, Dolkas J, Kikuchi S, Myers RR, Shubayev VI.	Mol Cell Neurosci. 2008 Dec;39(4):619-27. Epub 2008 Sep 5.	Mol Cell Neurosci. 2008	PubMed	citation	PMID:18817874	pubmed	18817874	create date:2008/09/27 | first author:Kobayashi H
Vesicular trafficking and secretion of matrix metalloproteinases-2, -9 and tissue inhibitor of metalloproteinases-1 in neuronal cells.	/pubmed/18817873	Sbai O, Ferhat L, Bernard A, Gueye Y, Ould-Yahoui A, Thiolloy S, Charrat E, Charton G, Tremblay E, Risso JJ, Chauvin JP, Arsanto JP, Rivera S, Khrestchatisky M.	Mol Cell Neurosci. 2008 Dec;39(4):549-68. Epub 2008 Sep 4.	Mol Cell Neurosci. 2008	PubMed	citation	PMID:18817873	pubmed	18817873	create date:2008/09/27 | first author:Sbai O
The scaffold protein JSAP1 regulates proliferation and differentiation of cerebellar granule cell precursors by modulating JNK signaling.	/pubmed/18804538	Sato T, Torashima T, Sugihara K, Hirai H, Asano M, Yoshioka K.	Mol Cell Neurosci. 2008 Dec;39(4):569-78. Epub 2008 Aug 30.	Mol Cell Neurosci. 2008	PubMed	citation	PMID:18804538	pubmed	18804538	create date:2008/09/23 | first author:Sato T
An alpha5beta1 integrin inhibitor attenuates glioma growth.	/pubmed/18804537	Färber K, Synowitz M, Zahn G, Vossmeyer D, Stragies R, van Rooijen N, Kettenmann H.	Mol Cell Neurosci. 2008 Dec;39(4):579-85. Epub 2008 Sep 4.	Mol Cell Neurosci. 2008	PubMed	citation	PMID:18804537	pubmed	18804537	create date:2008/09/23 | first author:Färber K
Neuropeptide Y activates a G-protein-coupled inwardly rectifying potassium current and dampens excitability in the lateral amygdala.	/pubmed/18790060	Sosulina L, Schwesig G, Seifert G, Pape HC.	Mol Cell Neurosci. 2008 Nov;39(3):491-8. Epub 2008 Aug 27.	Mol Cell Neurosci. 2008	PubMed	citation	PMID:18790060	pubmed	18790060	create date:2008/09/16 | first author:Sosulina L
Lrrk2 and alpha-synuclein are co-regulated in rodent striatum.	/pubmed/18790059	Westerlund M, Ran C, Borgkvist A, Sterky FH, Lindqvist E, Lundströmer K, Pernold K, Brené S, Kallunki P, Fisone G, Olson L, Galter D.	Mol Cell Neurosci. 2008 Dec;39(4):586-91. Epub 2008 Aug 27.	Mol Cell Neurosci. 2008	PubMed	citation	PMID:18790059	pubmed	18790059	create date:2008/09/16 | first author:Westerlund M
Title	URL	Description	Details	ShortDetails	Resource	Type	Identifiers	Db	EntrezUID	Properties
Regulation of neural migration by the CREB/CREM transcription factors and altered Dab1 levels in CREB/CREM mutants.	/pubmed/18786638	Díaz-Ruiz C, Parlato R, Aguado F, Ureña JM, Burgaya F, Martínez A, Carmona MA, Kreiner G, Bleckmann S, Del Río JA, Schütz G, Soriano E.	Mol Cell Neurosci. 2008 Dec;39(4):519-28. Epub 2008 Aug 5.	Mol Cell Neurosci. 2008	PubMed	citation	PMID:18786638	pubmed	18786638	create date:2008/09/13 | first author:Díaz-Ruiz C
Mitochondrial localization and function of a subset of 22q11 deletion syndrome candidate genes.	/pubmed/18775783	Maynard TM, Meechan DW, Dudevoir ML, Gopalakrishna D, Peters AZ, Heindel CC, Sugimoto TJ, Wu Y, Lieberman JA, Lamantia AS.	Mol Cell Neurosci. 2008 Nov;39(3):439-51. Epub 2008 Aug 15.	Mol Cell Neurosci. 2008	PubMed	citation	PMID:18775783	pubmed	18775783	create date:2008/09/09 | first author:Maynard TM
O-fucosylation of muscle agrin determines its ability to cluster acetylcholine receptors.	/pubmed/18775496	Kim ML, Chandrasekharan K, Glass M, Shi S, Stahl MC, Kaspar B, Stanley P, Martin PT.	Mol Cell Neurosci. 2008 Nov;39(3):452-64. Epub 2008 Aug 15.	Mol Cell Neurosci. 2008	PubMed	citation	PMID:18775496	pubmed	18775496	create date:2008/09/09 | first author:Kim ML
DCC is required for the tangential migration of noradrenergic neurons in locus coeruleus of mouse brain.	/pubmed/18771734	Shi M, Guo C, Dai JX, Ding YQ.	Mol Cell Neurosci. 2008 Dec;39(4):529-38. Epub 2008 Aug 9. Erratum in: Mol Cell Neurosci. 2010 Sep;45(1):84.	Mol Cell Neurosci. 2008	PubMed	citation	PMID:18771734	pubmed	18771734	create date:2008/09/06 | first author:Shi M
Differential effects of Usp14 and Uch-L1 on the ubiquitin proteasome system and synaptic activity.	/pubmed/18771733	Walters BJ, Campbell SL, Chen PC, Taylor AP, Schroeder DG, Dobrunz LE, Artavanis-Tsakonas K, Ploegh HL, Wilson JA, Cox GA, Wilson SM.	Mol Cell Neurosci. 2008 Dec;39(4):539-48. Epub 2008 Aug 15.	Mol Cell Neurosci. 2008	PubMed	citation	PMID:18771733	pubmed	18771733	create date:2008/09/06 | first author:Walters BJ
Presence of pluripotent CD133+ cells correlates with malignancy of gliomas.	/pubmed/18761091	Thon N, Damianoff K, Hegermann J, Grau S, Krebs B, Schnell O, Tonn JC, Goldbrunner R.	Mol Cell Neurosci. 2010 Jan;43(1):51-9. Epub 2008 Aug 7.	Mol Cell Neurosci. 2010	PubMed	citation	PMID:18761091	pubmed	18761091	create date:2008/09/02 | first author:Thon N
Balanced expression of various TrkB receptor isoforms from the Ntrk2 gene locus in the mouse nervous system.	/pubmed/18760367	Kumanogoh H, Asami J, Nakamura S, Inoue T.	Mol Cell Neurosci. 2008 Nov;39(3):465-77. Epub 2008 Aug 9.	Mol Cell Neurosci. 2008	PubMed	citation	PMID:18760367	pubmed	18760367	create date:2008/09/02 | first author:Kumanogoh H
Impairment of learning and memory in TAG-1 deficient mice associated with shorter CNS internodes and disrupted juxtaparanodes.	/pubmed/18760366	Savvaki M, Panagiotaropoulos T, Stamatakis A, Sargiannidou I, Karatzioula P, Watanabe K, Stylianopoulou F, Karagogeos D, Kleopa KA.	Mol Cell Neurosci. 2008 Nov;39(3):478-90. Epub 2008 Aug 9.	Mol Cell Neurosci. 2008	PubMed	citation	PMID:18760366	pubmed	18760366	create date:2008/09/02 | first author:Savvaki M
Opioids modulate pain facilitation from the dorsal reticular nucleus.	/pubmed/18725300	Pinto M, Castro AR, Tshudy F, Wilson SP, Lima D, Tavares I.	Mol Cell Neurosci. 2008 Dec;39(4):508-18. Epub 2008 Jul 23.	Mol Cell Neurosci. 2008	PubMed	citation	PMID:18725300	pubmed	18725300	create date:2008/08/30 | first author:Pinto M
Gene expression analysis defines differences between region-specific GABAergic neurons.	/pubmed/18725299	Hardt O, Scholz C, Küsters D, Yanagawa Y, Pennartz S, Cremer H, Bosio A.	Mol Cell Neurosci. 2008 Nov;39(3):418-28. Epub 2008 Aug 3.	Mol Cell Neurosci. 2008	PubMed	citation	PMID:18725299	pubmed	18725299	create date:2008/08/30 | first author:Hardt O
Isoform-specific contribution of protein kinase C to prion processing.	/pubmed/18722532	Alfa Cissé M, Louis K, Braun U, Mari B, Leitges M, Slack BE, Fisher A, Auberger P, Checler F, Vincent B.	Mol Cell Neurosci. 2008 Nov;39(3):400-10. Epub 2008 Jul 29.	Mol Cell Neurosci. 2008	PubMed	citation	PMID:18722532	pubmed	18722532	create date:2008/08/30 | first author:Alfa Cissé M
Targeting adenoviral transgene expression to neurons.	/pubmed/18722531	Sims K, Ahmed Z, Gonzalez AM, Read ML, Cooper-Charles L, Berry M, Logan A.	Mol Cell Neurosci. 2008 Nov;39(3):411-7. Epub 2008 Aug 3.	Mol Cell Neurosci. 2008	PubMed	citation	PMID:18722531	pubmed	18722531	create date:2008/08/30 | first author:Sims K
Calpain activity contributes to the control of SNAP-25 levels in neurons.	/pubmed/18721885	Grumelli C, Berghuis P, Pozzi D, Caleo M, Antonucci F, Bonanno G, Carmignoto G, Dobszay MB, Harkany T, Matteoli M, Verderio C.	Mol Cell Neurosci. 2008 Nov;39(3):314-23. Epub 2008 Jul 29.	Mol Cell Neurosci. 2008	PubMed	citation	PMID:18721885	pubmed	18721885	create date:2008/08/30 | first author:Grumelli C
Progenitors from the postnatal forebrain subventricular zone differentiate into cerebellar-like interneurons and cerebellar-specific astrocytes upon transplantation.	/pubmed/18718868	Milosevic A, Noctor SC, Martinez-Cerdeno V, Kriegstein AR, Goldman JE.	Mol Cell Neurosci. 2008 Nov;39(3):324-34. Epub 2008 Jul 30.	Mol Cell Neurosci. 2008	PubMed	citation	PMID:18718868	pubmed	18718868	create date:2008/08/23 | first author:Milosevic A
Depletion of central BDNF in mice impedes terminal differentiation of new granule neurons in the adult hippocampus.	/pubmed/18718867	Chan JP, Cordeira J, Calderon GA, Iyer LK, Rios M.	Mol Cell Neurosci. 2008 Nov;39(3):372-83. Epub 2008 Jul 30.	Mol Cell Neurosci. 2008	PubMed	citation	PMID:18718867	pubmed	18718867	create date:2008/08/23 | first author:Chan JP
MANF is widely expressed in mammalian tissues and differently regulated after ischemic and epileptic insults in rodent brain.	/pubmed/18718866	Lindholm P, Peränen J, Andressoo JO, Kalkkinen N, Kokaia Z, Lindvall O, Timmusk T, Saarma M.	Mol Cell Neurosci. 2008 Nov;39(3):356-71. Epub 2008 Jul 30.	Mol Cell Neurosci. 2008	PubMed	citation	PMID:18718866	pubmed	18718866	create date:2008/08/23 | first author:Lindholm P
Myocyte enhancer factor 2 mediates acetylcholine-induced expression of acetylcholinesterase-associated collagen ColQ in cultured myotubes.	/pubmed/18718538	Lau FT, Choi RC, Xie HQ, Leung KW, Chen VP, Zhu JT, Bi CW, Chu GK, Tsim KW.	Mol Cell Neurosci. 2008 Nov;39(3):429-38. Epub 2008 Jul 31.	Mol Cell Neurosci. 2008	PubMed	citation	PMID:18718538	pubmed	18718538	create date:2008/08/23 | first author:Lau FT
Deletion of lysophosphatidic acid receptor LPA1 reduces neurogenesis in the mouse dentate gyrus.	/pubmed/18708146	Matas-Rico E, García-Diaz B, Llebrez-Zayas P, López-Barroso D, Santín L, Pedraza C, Smith-Fernández A, Fernández-Llebrez P, Tellez T, Redondo M, Chun J, De Fonseca FR, Estivill-Torrús G.	Mol Cell Neurosci. 2008 Nov;39(3):342-55. Epub 2008 Jul 29.	Mol Cell Neurosci. 2008	PubMed	citation	PMID:18708146	pubmed	18708146	create date:2008/08/19 | first author:Matas-Rico E
Correlation of T-channel coding gene expression, IT, and the low threshold Ca2+ spike in the thalamus of a rat model of absence epilepsy.	/pubmed/18708145	Broicher T, Kanyshkova T, Meuth P, Pape HC, Budde T.	Mol Cell Neurosci. 2008 Nov;39(3):384-99. Epub 2008 Jul 29.	Mol Cell Neurosci. 2008	PubMed	citation	PMID:18708145	pubmed	18708145	create date:2008/08/19 | first author:Broicher T
Pituitary adenylate cyclase-activating polypeptide stimulates glial fibrillary acidic protein gene expression in cortical precursor cells by activating Ras and Rap1.	/pubmed/18707003	Lastres-Becker I, Fernández-Pérez A, Cebolla B, Vallejo M.	Mol Cell Neurosci. 2008 Nov;39(3):291-301. Epub 2008 Jul 29.	Mol Cell Neurosci. 2008	PubMed	citation	PMID:18707003	pubmed	18707003	create date:2008/08/19 | first author:Lastres-Becker I
Nuclear factor erythroid 2-related factor 2 protects against beta amyloid.	/pubmed/18706502	Kanninen K, Malm TM, Jyrkkänen HK, Goldsteins G, Keksa-Goldsteine V, Tanila H, Yamamoto M, Ylä-Herttuala S, Levonen AL, Koistinaho J.	Mol Cell Neurosci. 2008 Nov;39(3):302-13. Epub 2008 Jul 29.	Mol Cell Neurosci. 2008	PubMed	citation	PMID:18706502	pubmed	18706502	create date:2008/08/19 | first author:Kanninen K
Assessment of functional recovery and axonal sprouting in oligodendrocyte-myelin glycoprotein (OMgp) null mice after spinal cord injury.	/pubmed/18692574	Ji B, Case LC, Liu K, Shao Z, Lee X, Yang Z, Wang J, Tian T, Shulga-Morskaya S, Scott M, He Z, Relton JK, Mi S.	Mol Cell Neurosci. 2008 Oct;39(2):258-67. Epub 2008 Jul 18.	Mol Cell Neurosci. 2008	PubMed	citation	PMID:18692574	pubmed	18692574	create date:2008/08/12 | first author:Ji B
Neural precursor cells inhibit multiple inflammatory signals.	/pubmed/18692138	Fainstein N, Vaknin I, Einstein O, Zisman P, Ben Sasson SZ, Baniyash M, Ben-Hur T.	Mol Cell Neurosci. 2008 Nov;39(3):335-41. Epub 2008 Jul 22.	Mol Cell Neurosci. 2008	PubMed	citation	PMID:18692138	pubmed	18692138	create date:2008/08/12 | first author:Fainstein N
Loss of RE-1 silencing factor in mesenchymal stem cell-derived dopamine progenitors induces functional maturity.	/pubmed/18691653	Trzaska KA, Reddy BY, Munoz JL, Li KY, Ye JH, Rameshwar P.	Mol Cell Neurosci. 2008 Oct;39(2):285-90. Epub 2008 Jul 22.	Mol Cell Neurosci. 2008	PubMed	citation	PMID:18691653	pubmed	18691653	create date:2008/08/12 | first author:Trzaska KA
Serotonin increases GABA release in rat entorhinal cortex by inhibiting interneuron TASK-3 K+ channels.	/pubmed/18687403	Deng PY, Lei S.	Mol Cell Neurosci. 2008 Oct;39(2):273-84. Epub 2008 Jul 18.	Mol Cell Neurosci. 2008	PubMed	citation	PMID:18687403	pubmed	18687403	create date:2008/08/09 | first author:Deng PY
Functional dissection of SYG-1 and SYG-2, cell adhesion molecules required for selective synaptogenesis in C. elegans.	/pubmed/18675916	Chao DL, Shen K.	Mol Cell Neurosci. 2008 Oct;39(2):248-57. Epub 2008 Jul 11.	Mol Cell Neurosci. 2008	PubMed	citation	PMID:18675916	pubmed	18675916	create date:2008/08/05 | first author:Chao DL
The involvement of cellular prion protein in the autophagy pathway in neuronal cells.	/pubmed/18674620	Oh JM, Shin HY, Park SJ, Kim BH, Choi JK, Choi EK, Carp RI, Kim YS.	Mol Cell Neurosci. 2008 Oct;39(2):238-47. Epub 2008 Jul 12.	Mol Cell Neurosci. 2008	PubMed	citation	PMID:18674620	pubmed	18674620	create date:2008/08/05 | first author:Oh JM
Extracellular pH change modulates the exon 7 splicing in SMN2 mRNA.	/pubmed/18672065	Chen YC, Yuo CY, Yang WK, Jong YJ, Lin HH, Chang YS, Chang JG.	Mol Cell Neurosci. 2008 Oct;39(2):268-72. Epub 2008 Jul 11.	Mol Cell Neurosci. 2008	PubMed	citation	PMID:18672065	pubmed	18672065	create date:2008/08/02 | first author:Chen YC
Zebrafish orthologue of mental retardation protein IL1RAPL1 regulates presynaptic differentiation.	/pubmed/18657618	Yoshida T, Mishina M.	Mol Cell Neurosci. 2008 Oct;39(2):218-28. Epub 2008 Jul 1.	Mol Cell Neurosci. 2008	PubMed	citation	PMID:18657618	pubmed	18657618	create date:2008/07/29 | first author:Yoshida T
Fragile X protein controls the efficacy of mRNA transport in Drosophila neurons.	/pubmed/18655836	Estes PS, O'Shea M, Clasen S, Zarnescu DC.	Mol Cell Neurosci. 2008 Oct;39(2):170-9. Epub 2008 Jun 28.	Mol Cell Neurosci. 2008	PubMed	citation	PMID:18655836	pubmed	18655836	create date:2008/07/29 | first author:Estes PS
Activity-dependent volume transmission by transgene NPY attenuates glutamate release and LTP in the subiculum.	/pubmed/18652899	Sørensen AT, Kanter-Schlifke I, Lin EJ, During MJ, Kokaia M.	Mol Cell Neurosci. 2008 Oct;39(2):229-37. Epub 2008 Jul 3.	Mol Cell Neurosci. 2008	PubMed	citation	PMID:18652899	pubmed	18652899	create date:2008/07/26 | first author:Sørensen AT
Histone deacetylase inhibitors improve learning consolidation in young and in KA-induced-neurodegeneration and SAMP-8-mutant mice.	/pubmed/18638560	Fontán-Lozano A, Romero-Granados R, Troncoso J, Múnera A, Delgado-García JM, Carrión AM.	Mol Cell Neurosci. 2008 Oct;39(2):193-201. Epub 2008 Jun 25.	Mol Cell Neurosci. 2008	PubMed	citation	PMID:18638560	pubmed	18638560	create date:2008/07/22 | first author:Fontán-Lozano A
Dopamine transporter endocytic determinants: carboxy terminal residues critical for basal and PKC-stimulated internalization.	/pubmed/18638559	Boudanova E, Navaroli DM, Stevens Z, Melikian HE.	Mol Cell Neurosci. 2008 Oct;39(2):211-7. Epub 2008 Jun 25.	Mol Cell Neurosci. 2008	PubMed	citation	PMID:18638559	pubmed	18638559	create date:2008/07/22 | first author:Boudanova E
Nr4a2 is essential for the differentiation of dopaminergic neurons during zebrafish embryogenesis.	/pubmed/18638558	Luo GR, Chen Y, Li XP, Liu TX, Le WD.	Mol Cell Neurosci. 2008 Oct;39(2):202-10. Epub 2008 Jun 25.	Mol Cell Neurosci. 2008	PubMed	citation	PMID:18638558	pubmed	18638558	create date:2008/07/22 | first author:Luo GR
Collybistin is required for both the formation and maintenance of GABAergic postsynapses in the hippocampus.	/pubmed/18625319	Papadopoulos T, Eulenburg V, Reddy-Alla S, Mansuy IM, Li Y, Betz H.	Mol Cell Neurosci. 2008 Oct;39(2):161-9. Epub 2008 Jun 20.	Mol Cell Neurosci. 2008	PubMed	citation	PMID:18625319	pubmed	18625319	create date:2008/07/16 | first author:Papadopoulos T
Expanded CAG repeats in the murine Huntington's disease gene increases neuronal differentiation of embryonic and neural stem cells.	/pubmed/18625318	Lorincz MT, Zawistowski VA.	Mol Cell Neurosci. 2009 Jan;40(1):1-13. Epub 2008 Jun 19.	Mol Cell Neurosci. 2009	PubMed	citation	PMID:18625318	pubmed	18625318	create date:2008/07/16 | first author:Lorincz MT
Nav1.1 is predominantly expressed in nodes of Ranvier and axon initial segments.	/pubmed/18621130	Duflocq A, Le Bras B, Bullier E, Couraud F, Davenne M.	Mol Cell Neurosci. 2008 Oct;39(2):180-92. Epub 2008 Jun 24.	Mol Cell Neurosci. 2008	PubMed	citation	PMID:18621130	pubmed	18621130	create date:2008/07/16 | first author:Duflocq A
Mammalian target of rapamycin (mTOR) is involved in the neuronal differentiation of neural progenitors induced by insulin.	/pubmed/18620060	Han J, Wang B, Xiao Z, Gao Y, Zhao Y, Zhang J, Chen B, Wang X, Dai J.	Mol Cell Neurosci. 2008 Sep;39(1):118-24. Epub 2008 Jun 17.	Mol Cell Neurosci. 2008	PubMed	citation	PMID:18620060	pubmed	18620060	create date:2008/07/16 | first author:Han J
Estradiol facilitates neurite maintenance by a Src/Ras/ERK signalling pathway.	/pubmed/18620059	Miñano A, Xifró X, Pérez V, Barneda-Zahonero B, Saura CA, Rodríguez-Alvarez J.	Mol Cell Neurosci. 2008 Oct;39(2):143-51. Epub 2008 Jun 14.	Mol Cell Neurosci. 2008	PubMed	citation	PMID:18620059	pubmed	18620059	create date:2008/07/16 | first author:Miñano A
Nuclear receptor binding protein 2 is induced during neural progenitor differentiation and affects cell survival.	/pubmed/18619852	Larsson J, Forsberg M, Brännvall K, Zhang XQ, Enarsson M, Hedborg F, Forsberg-Nilsson K.	Mol Cell Neurosci. 2008 Sep;39(1):32-9. Epub 2008 Jul 10.	Mol Cell Neurosci. 2008	PubMed	citation	PMID:18619852	pubmed	18619852	create date:2008/07/16 | first author:Larsson J
Adaptive changes in gene expression patterns in the somatosensory cortex after deletion of ephrinA5.	/pubmed/18619851	Peuckert C, Wacker E, Rapus J, Levitt P, Bolz J.	Mol Cell Neurosci. 2008 Sep;39(1):21-31. Epub 2008 May 24.	Mol Cell Neurosci. 2008	PubMed	citation	PMID:18619851	pubmed	18619851	create date:2008/07/16 | first author:Peuckert C
The chemokine CXCL16 induces migration and invasion of glial precursor cells via its receptor CXCR6.	/pubmed/18619850	Hattermann K, Ludwig A, Gieselmann V, Held-Feindt J, Mentlein R.	Mol Cell Neurosci. 2008 Sep;39(1):133-41. Epub 2008 Apr 10.	Mol Cell Neurosci. 2008	PubMed	citation	PMID:18619850	pubmed	18619850	create date:2008/07/16 | first author:Hattermann K
Functional interference between glycogen synthase kinase-3 beta and the transcription factor Nrf2 in protection against kainate-induced hippocampal cell death.	/pubmed/18619545	Rojo AI, Rada P, Egea J, Rosa AO, López MG, Cuadrado A.	Mol Cell Neurosci. 2008 Sep;39(1):125-32. Epub 2008 Jun 20.	Mol Cell Neurosci. 2008	PubMed	citation	PMID:18619545	pubmed	18619545	create date:2008/07/16 | first author:Rojo AI
Cadherin-6 gene regulatory patterns in the postnatal mouse brain.	/pubmed/18617008	Inoue YU, Asami J, Inoue T.	Mol Cell Neurosci. 2008 Sep;39(1):95-104. Epub 2008 Jun 19.	Mol Cell Neurosci. 2008	PubMed	citation	PMID:18617008	pubmed	18617008	create date:2008/07/12 | first author:Inoue YU
Blocking connexin43 expression reduces inflammation and improves functional recovery after spinal cord injury.	/pubmed/18617007	Cronin M, Anderson PN, Cook JE, Green CR, Becker DL.	Mol Cell Neurosci. 2008 Oct;39(2):152-60. Epub 2008 Jun 19.	Mol Cell Neurosci. 2008	PubMed	citation	PMID:18617007	pubmed	18617007	create date:2008/07/12 | first author:Cronin M
Regulation of AMPA receptor trafficking by delta-catenin.	/pubmed/18602475	Ochiishi T, Futai K, Okamoto K, Kameyama K, Kosik KS.	Mol Cell Neurosci. 2008 Dec;39(4):499-507. Epub 2008 Jun 17.	Mol Cell Neurosci. 2008	PubMed	citation	PMID:18602475	pubmed	18602475	create date:2008/07/08 | first author:Ochiishi T
CEP-1347 reduces mutant huntingtin-associated neurotoxicity and restores BDNF levels in R6/2 mice.	/pubmed/18602275	Apostol BL, Simmons DA, Zuccato C, Illes K, Pallos J, Casale M, Conforti P, Ramos C, Roarke M, Kathuria S, Cattaneo E, Marsh JL, Thompson LM.	Mol Cell Neurosci. 2008 Sep;39(1):8-20. Epub 2008 Apr 24.	Mol Cell Neurosci. 2008	PubMed	citation	PMID:18602275	pubmed	18602275	create date:2008/07/08 | first author:Apostol BL
Na+/K+ ATPase regulates the expression and localization of acetylcholine receptors in a pump activity-independent manner.	/pubmed/18599311	Doi M, Iwasaki K.	Mol Cell Neurosci. 2008 Aug;38(4):548-58. Epub 2008 May 16.	Mol Cell Neurosci. 2008	PubMed	citation	PMID:18599311	pubmed	18599311	create date:2008/07/05 | first author:Doi M
Activity and localization of the secretory pathway Ca2+-ATPase isoform 1 (SPCA1) in different areas of the mouse brain during postnatal development.	/pubmed/18599310	Sepúlveda MR, Marcos D, Berrocal M, Raeymaekers L, Mata AM, Wuytack F.	Mol Cell Neurosci. 2008 Aug;38(4):461-73. Epub 2008 Mar 18.	Mol Cell Neurosci. 2008	PubMed	citation	PMID:18599310	pubmed	18599310	create date:2008/07/05 | first author:Sepúlveda MR
Functional properties and differential neuromodulation of Na(v)1.6 channels.	/pubmed/18599309	Chen Y, Yu FH, Sharp EM, Beacham D, Scheuer T, Catterall WA.	Mol Cell Neurosci. 2008 Aug;38(4):607-15. Epub 2008 May 20.	Mol Cell Neurosci. 2008	PubMed	citation	PMID:18599309	pubmed	18599309	create date:2008/07/05 | first author:Chen Y
Title	URL	Description	Details	ShortDetails	Resource	Type	Identifiers	Db	EntrezUID	Properties
Synthetic calpain activator boosts neuronal excitability without extra Ca2+.	/pubmed/18599308	Világi I, Kiss DS, Farkas A, Borbély S, Tárnok K, Halasy K, Bánóczi Z, Hudecz F, Friedrich P.	Mol Cell Neurosci. 2008 Aug;38(4):629-36. Epub 2008 May 27.	Mol Cell Neurosci. 2008	PubMed	citation	PMID:18599308	pubmed	18599308	create date:2008/07/05 | first author:Világi I
Pax6 promotes neurogenesis in human neural stem cells.	/pubmed/18595732	Kallur T, Gisler R, Lindvall O, Kokaia Z.	Mol Cell Neurosci. 2008 Aug;38(4):616-28. Epub 2008 May 22.	Mol Cell Neurosci. 2008	PubMed	citation	PMID:18595732	pubmed	18595732	create date:2008/07/04 | first author:Kallur T
Integrin-laminin interactions controlling neurite outgrowth from adult DRG neurons in vitro.	/pubmed/18590826	Plantman S, Patarroyo M, Fried K, Domogatskaya A, Tryggvason K, Hammarberg H, Cullheim S.	Mol Cell Neurosci. 2008 Sep;39(1):50-62. Epub 2008 Jun 3.	Mol Cell Neurosci. 2008	PubMed	citation	PMID:18590826	pubmed	18590826	create date:2008/07/02 | first author:Plantman S
Termination of lesion-induced plasticity in the mouse barrel cortex in the absence of oligodendrocytes.	/pubmed/18588982	Toda T, Hayakawa I, Matsubayashi Y, Tanaka K, Ikenaka K, Lu QR, Kawasaki H.	Mol Cell Neurosci. 2008 Sep;39(1):40-9. Epub 2008 Jul 9.	Mol Cell Neurosci. 2008	PubMed	citation	PMID:18588982	pubmed	18588982	create date:2008/07/01 | first author:Toda T
Erythropoietin promotes axonal growth in a model of neuronal polarization.	/pubmed/18586515	Ransome MI, Turnley AM.	Mol Cell Neurosci. 2008 Aug;38(4):537-47. Epub 2008 May 16.	Mol Cell Neurosci. 2008	PubMed	citation	PMID:18586515	pubmed	18586515	create date:2008/07/01 | first author:Ransome MI
Neuroregenerative effects of lentiviral vector-mediated GDNF expression in reimplanted ventral roots.	/pubmed/18585464	Eggers R, Hendriks WT, Tannemaat MR, van Heerikhuize JJ, Pool CW, Carlstedt TP, Zaldumbide A, Hoeben RC, Boer GJ, Verhaagen J.	Mol Cell Neurosci. 2008 Sep;39(1):105-17. Epub 2008 Jun 7.	Mol Cell Neurosci. 2008	PubMed	citation	PMID:18585464	pubmed	18585464	create date:2008/07/01 | first author:Eggers R
Multiple cell adhesion molecules shaping a complex nicotinic synapse on neurons.	/pubmed/18585463	Triana-Baltzer GB, Liu Z, Gounko NV, Berg DK.	Mol Cell Neurosci. 2008 Sep;39(1):74-82. Epub 2008 Jun 4.	Mol Cell Neurosci. 2008	PubMed	citation	PMID:18585463	pubmed	18585463	create date:2008/07/01 | first author:Triana-Baltzer GB
Synaptic adhesion-like molecules (SALMs) promote neurite outgrowth.	/pubmed/18585462	Wang PY, Seabold GK, Wenthold RJ.	Mol Cell Neurosci. 2008 Sep;39(1):83-94. Epub 2008 Jun 7.	Mol Cell Neurosci. 2008	PubMed	citation	PMID:18585462	pubmed	18585462	create date:2008/07/01 | first author:Wang PY
Ascl1 (Mash1) lineage cells contribute to discrete cell populations in CNS architecture.	/pubmed/18585058	Kim EJ, Battiste J, Nakagawa Y, Johnson JE.	Mol Cell Neurosci. 2008 Aug;38(4):595-606. Epub 2008 May 20.	Mol Cell Neurosci. 2008	PubMed	citation	PMID:18585058	pubmed	18585058	create date:2008/07/01 | first author:Kim EJ
p42/44 MAPK is an essential effector for purine nucleoside-mediated neuroprotection of hypoxic PC12 cells and primary cerebellar granule neurons.	/pubmed/18585057	Tomaselli B, Nedden SZ, Podhraski V, Baier-Bitterlich G.	Mol Cell Neurosci. 2008 Aug;38(4):559-68. Epub 2008 May 17.	Mol Cell Neurosci. 2008	PubMed	citation	PMID:18585057	pubmed	18585057	create date:2008/07/01 | first author:Tomaselli B
Altered splicing in exon 8 of the DNA replication factor CIZ1 affects subnuclear distribution and is associated with Alzheimer's disease.	/pubmed/18583151	Dahmcke CM, Büchmann-Møller S, Jensen NA, Mitchelmore C.	Mol Cell Neurosci. 2008 Aug;38(4):589-94. Epub 2008 May 20.	Mol Cell Neurosci. 2008	PubMed	citation	PMID:18583151	pubmed	18583151	create date:2008/06/28 | first author:Dahmcke CM
Epac mediates cyclic AMP-dependent axon growth, guidance and regeneration.	/pubmed/18583150	Murray AJ, Shewan DA.	Mol Cell Neurosci. 2008 Aug;38(4):578-88. Epub 2008 May 20.	Mol Cell Neurosci. 2008	PubMed	citation	PMID:18583150	pubmed	18583150	create date:2008/06/28 | first author:Murray AJ
Endothelial cell-derived bone morphogenetic proteins control proliferation of neural stem/progenitor cells.	/pubmed/18583149	Mathieu C, Sii-Felice K, Fouchet P, Etienne O, Haton C, Mabondzo A, Boussin FD, Mouthon MA.	Mol Cell Neurosci. 2008 Aug;38(4):569-77. Epub 2008 May 20.	Mol Cell Neurosci. 2008	PubMed	citation	PMID:18583149	pubmed	18583149	create date:2008/06/28 | first author:Mathieu C
A bi-directional carboxypeptidase E-driven transport mechanism controls BDNF vesicle homeostasis in hippocampal neurons.	/pubmed/18573344	Park JJ, Cawley NX, Loh YP.	Mol Cell Neurosci. 2008 Sep;39(1):63-73. Epub 2008 Jun 4.	Mol Cell Neurosci. 2008	PubMed	citation	PMID:18573344	pubmed	18573344	create date:2008/06/25 | first author:Park JJ
A novel role for jun N-terminal kinase signaling in olfactory sensory neuronal death.	/pubmed/18571430	Gangadhar NM, Firestein SJ, Stockwell BR.	Mol Cell Neurosci. 2008 Aug;38(4):518-25. Epub 2008 May 11.	Mol Cell Neurosci. 2008	PubMed	citation	PMID:18571430	pubmed	18571430	create date:2008/06/24 | first author:Gangadhar NM
Blood level of brain-derived neurotrophic factor mRNA is progressively reduced in rodent models of Huntington's disease: restoration by the neuroprotective compound CEP-1347.	/pubmed/18571429	Conforti P, Ramos C, Apostol BL, Simmons DA, Nguyen HP, Riess O, Thompson LM, Zuccato C, Cattaneo E.	Mol Cell Neurosci. 2008 Sep;39(1):1-7. Epub 2008 May 10.	Mol Cell Neurosci. 2008	PubMed	citation	PMID:18571429	pubmed	18571429	create date:2008/06/24 | first author:Conforti P
A diacylglycerol lipase-CB2 cannabinoid pathway regulates adult subventricular zone neurogenesis in an age-dependent manner.	/pubmed/18562209	Goncalves MB, Suetterlin P, Yip P, Molina-Holgado F, Walker DJ, Oudin MJ, Zentar MP, Pollard S, Yáñez-Muñoz RJ, Williams G, Walsh FS, Pangalos MN, Doherty P.	Mol Cell Neurosci. 2008 Aug;38(4):526-36. Epub 2008 May 15.	Mol Cell Neurosci. 2008	PubMed	citation	PMID:18562209	pubmed	18562209	create date:2008/06/20 | first author:Goncalves MB
Engrailed-2 regulates genes related to vesicle formation and transport in cerebellar Purkinje cells.	/pubmed/18562208	Holst MI, Maercker C, Pintea B, Masseroli M, Liebig C, Jankowski J, Miething A, Martini J, Schwaller B, Oberdick J, Schilling K, Baader SL.	Mol Cell Neurosci. 2008 Aug;38(4):495-504. Epub 2008 May 2.	Mol Cell Neurosci. 2008	PubMed	citation	PMID:18562208	pubmed	18562208	create date:2008/06/20 | first author:Holst MI
Origin of CD11b+ macrophage-like cells in the CNS of PLP-overexpressing mice: low influx of haematogenous macrophages and unchanged blood-brain-barrier in the optic nerve.	/pubmed/18555697	Ip CW, Kohl B, Kleinschnitz C, Reuss B, Nave KA, Kroner A, Martini R.	Mol Cell Neurosci. 2008 Aug;38(4):489-94. Epub 2008 May 2.	Mol Cell Neurosci. 2008	PubMed	citation	PMID:18555697	pubmed	18555697	create date:2008/06/17 | first author:Ip CW
The cortical subventricular zone-specific molecule Svet1 is part of the nuclear RNA coded by the putative netrin receptor gene Unc5d and is expressed in multipolar migrating cells.	/pubmed/18547816	Sasaki S, Tabata H, Tachikawa K, Nakajima K.	Mol Cell Neurosci. 2008 Aug;38(4):474-83. Epub 2008 Apr 16.	Mol Cell Neurosci. 2008	PubMed	citation	PMID:18547816	pubmed	18547816	create date:2008/06/13 | first author:Sasaki S
Genetic tracing of the gustatory and trigeminal neural pathways originating from T1R3-expressing taste receptor cells and solitary chemoreceptor cells.	/pubmed/18539481	Ohmoto M, Matsumoto I, Yasuoka A, Yoshihara Y, Abe K.	Mol Cell Neurosci. 2008 Aug;38(4):505-17. Epub 2008 May 2.	Mol Cell Neurosci. 2008	PubMed	citation	PMID:18539481	pubmed	18539481	create date:2008/06/10 | first author:Ohmoto M
Activity plays a role in eliminating olfactory sensory neurons expressing multiple odorant receptors in the mouse septal organ.	/pubmed/18538580	Tian H, Ma M.	Mol Cell Neurosci. 2008 Aug;38(4):484-8. Epub 2008 Apr 23.	Mol Cell Neurosci. 2008	PubMed	citation	PMID:18538580	pubmed	18538580	create date:2008/06/10 | first author:Tian H
Reprogramming of neonatal SVZ progenitors by islet-1 and neurogenin-2.	/pubmed/18524626	Rogelius N, Hebsgaard JB, Lundberg C, Parmar M.	Mol Cell Neurosci. 2008 Jul;38(3):453-9. Epub 2008 Apr 24.	Mol Cell Neurosci. 2008	PubMed	citation	PMID:18524626	pubmed	18524626	create date:2008/06/06 | first author:Rogelius N
Acute stress regulation of neuroplasticity genes in mouse hippocampus CA3 area--possible novel signalling pathways.	/pubmed/18524625	Tsolakidou A, Trümbach D, Panhuysen M, Pütz B, Deussing J, Wurst W, Sillaber I, Holsboer F, Rein T.	Mol Cell Neurosci. 2008 Jul;38(3):444-52. Epub 2008 Apr 23.	Mol Cell Neurosci. 2008	PubMed	citation	PMID:18524625	pubmed	18524625	create date:2008/06/06 | first author:Tsolakidou A
Isolation and characterisation of neural progenitor cells from the adult Chx10(orJ/orJ) central neural retina.	/pubmed/18514541	Kokkinopoulos I, Pearson RA, Macneil A, Dhomen NS, MacLaren RE, Ali RR, Sowden JC.	Mol Cell Neurosci. 2008 Jul;38(3):359-73. Epub 2008 Apr 10.	Mol Cell Neurosci. 2008	PubMed	citation	PMID:18514541	pubmed	18514541	create date:2008/06/03 | first author:Kokkinopoulos I
Growth-arrest-dependent expression and phosphorylation of p27kip at serine10 is mediated by the JNK pathway in C6 glioma cells.	/pubmed/18513991	Mielke K.	Mol Cell Neurosci. 2008 Jul;38(3):301-11. Epub 2007 Dec 15.	Mol Cell Neurosci. 2008	PubMed	citation	PMID:18513991	pubmed	18513991	create date:2008/06/03 | first author:Mielke K
Retinal TrkB receptors regulate neural development in the inner, but not outer, retina.	/pubmed/18511296	Grishanin RN, Yang H, Liu X, Donohue-Rolfe K, Nune GC, Zang K, Xu B, Duncan JL, Lavail MM, Copenhagen DR, Reichardt LF.	Mol Cell Neurosci. 2008 Jul;38(3):431-43. Epub 2008 Apr 22.	Mol Cell Neurosci. 2008	PubMed	citation	PMID:18511296	pubmed	18511296	create date:2008/05/31 | first author:Grishanin RN
Identification of a caspase-derived N-terminal tau fragment in cellular and animal Alzheimer's disease models.	/pubmed/18511295	Corsetti V, Amadoro G, Gentile A, Capsoni S, Ciotti MT, Cencioni MT, Atlante A, Canu N, Rohn TT, Cattaneo A, Calissano P.	Mol Cell Neurosci. 2008 Jul;38(3):381-92. Epub 2008 Apr 10.	Mol Cell Neurosci. 2008	PubMed	citation	PMID:18511295	pubmed	18511295	create date:2008/05/31 | first author:Corsetti V
Fibroblast growth factor induces a neural stem cell phenotype in foetal forebrain progenitors and during embryonic stem cell differentiation.	/pubmed/18504136	Pollard SM, Wallbank R, Tomlinson S, Grotewold L, Smith A.	Mol Cell Neurosci. 2008 Jul;38(3):393-403. Epub 2008 Apr 10.	Mol Cell Neurosci. 2008	PubMed	citation	PMID:18504136	pubmed	18504136	create date:2008/05/28 | first author:Pollard SM
BMP signaling through BMPRIA in astrocytes is essential for proper cerebral angiogenesis and formation of the blood-brain-barrier.	/pubmed/18501628	Araya R, Kudo M, Kawano M, Ishii K, Hashikawa T, Iwasato T, Itohara S, Terasaki T, Oohira A, Mishina Y, Yamada M.	Mol Cell Neurosci. 2008 Jul;38(3):417-30. Epub 2008 Apr 20.	Mol Cell Neurosci. 2008	PubMed	citation	PMID:18501628	pubmed	18501628	create date:2008/05/27 | first author:Araya R
Ankyrin-rich membrane spanning protein plays a critical role in nuclear factor-kappa B signaling.	/pubmed/18501627	Sniderhan LF, Stout A, Lu Y, Chao MV, Maggirwar SB.	Mol Cell Neurosci. 2008 Jul;38(3):404-16. Epub 2008 Apr 16.	Mol Cell Neurosci. 2008	PubMed	citation	PMID:18501627	pubmed	18501627	create date:2008/05/27 | first author:Sniderhan LF
HES1 regulates 5-HT1A receptor gene transcription at a functional polymorphism: essential role in developmental expression.	/pubmed/18499474	Jacobsen KX, Vanderluit JL, Slack RS, Albert PR.	Mol Cell Neurosci. 2008 Jul;38(3):349-58. Epub 2008 Apr 1.	Mol Cell Neurosci. 2008	PubMed	citation	PMID:18499474	pubmed	18499474	create date:2008/05/24 | first author:Jacobsen KX
The endocannabinoid system modulates a transient TNF pathway that induces neural stem cell proliferation.	/pubmed/18499473	Rubio-Araiz A, Arévalo-Martín A, Gómez-Torres O, Navarro-Galve B, García-Ovejero D, Suetterlin P, Sánchez-Heras E, Molina-Holgado E, Molina-Holgado F.	Mol Cell Neurosci. 2008 Jul;38(3):374-80. Epub 2008 Apr 10.	Mol Cell Neurosci. 2008	PubMed	citation	PMID:18499473	pubmed	18499473	create date:2008/05/24 | first author:Rubio-Araiz A
VCP binding influences intracellular distribution of the slow Wallerian degeneration protein, Wld(S).	/pubmed/18468455	Wilbrey AL, Haley JE, Wishart TM, Conforti L, Morreale G, Beirowski B, Babetto E, Adalbert R, Gillingwater TH, Smith T, Wyllie DJ, Ribchester RR, Coleman MP.	Mol Cell Neurosci. 2008 Jul;38(3):325-40. Epub 2008 Mar 25.	Mol Cell Neurosci. 2008	PubMed	citation	PMID:18468455	pubmed	18468455	create date:2008/05/13 | first author:Wilbrey AL
Photic regulation of the mTOR signaling pathway in the suprachiasmatic circadian clock.	/pubmed/18468454	Cao R, Lee B, Cho HY, Saklayen S, Obrietan K.	Mol Cell Neurosci. 2008 Jul;38(3):312-24. Epub 2008 Mar 25.	Mol Cell Neurosci. 2008	PubMed	citation	PMID:18468454	pubmed	18468454	create date:2008/05/13 | first author:Cao R
Ric-8B interacts with G alpha olf and G gamma 13 and co-localizes with G alpha olf, G beta 1 and G gamma 13 in the cilia of olfactory sensory neurons.	/pubmed/18462949	Kerr DS, Von Dannecker LE, Davalos M, Michaloski JS, Malnic B.	Mol Cell Neurosci. 2008 Jul;38(3):341-8. Epub 2008 Apr 1.	Mol Cell Neurosci. 2008	PubMed	citation	PMID:18462949	pubmed	18462949	create date:2008/05/09 | first author:Kerr DS
Modulation of neuronal excitability by serotonin-NMDA interactions in prefrontal cortex.	/pubmed/18455431	Zhong P, Yuen EY, Yan Z.	Mol Cell Neurosci. 2008 Jun;38(2):290-9. Epub 2008 Mar 25.	Mol Cell Neurosci. 2008	PubMed	citation	PMID:18455431	pubmed	18455431	create date:2008/05/06 | first author:Zhong P
Pr-lynx1, a modulator of nicotinic acetylcholine receptors in the insect.	/pubmed/18455430	Choo YM, Lee BH, Lee KS, Kim BY, Li J, Kim JG, Lee JH, Sohn HD, Nah SY, Jin BR.	Mol Cell Neurosci. 2008 Jun;38(2):224-35. Epub 2008 Mar 18.	Mol Cell Neurosci. 2008	PubMed	citation	PMID:18455430	pubmed	18455430	create date:2008/05/06 | first author:Choo YM
Long-term tripotent differentiation capacity of human neural stem (NS) cells in adherent culture.	/pubmed/18450476	Sun Y, Pollard S, Conti L, Toselli M, Biella G, Parkin G, Willatt L, Falk A, Cattaneo E, Smith A.	Mol Cell Neurosci. 2008 Jun;38(2):245-58. Epub 2008 Mar 18.	Mol Cell Neurosci. 2008	PubMed	citation	PMID:18450476	pubmed	18450476	create date:2008/05/03 | first author:Sun Y
Loss of c/EBP-beta activity promotes the adaptive to apoptotic switch in hypoxic cortical neurons.	/pubmed/18439838	Halterman MW, De Jesus C, Rempe DA, Schor NF, Federoff HJ.	Mol Cell Neurosci. 2008 Jun;38(2):125-37. Epub 2008 Feb 13.	Mol Cell Neurosci. 2008	PubMed	citation	PMID:18439838	pubmed	18439838	create date:2008/04/29 | first author:Halterman MW
Substantial migration of SVZ cells to the cortex results in the generation of new neurons in the excitotoxically damaged immature rat brain.	/pubmed/18434192	Faiz M, Acarin L, Villapol S, Schulz S, Castellano B, Gonzalez B.	Mol Cell Neurosci. 2008 Jun;38(2):170-82. Epub 2008 Mar 4.	Mol Cell Neurosci. 2008	PubMed	citation	PMID:18434192	pubmed	18434192	create date:2008/04/25 | first author:Faiz M
Differential effects of interleukin-1 alpha and beta on interleukin-6 and chemokine synthesis in neurones.	/pubmed/18434191	Tsakiri N, Kimber I, Rothwell NJ, Pinteaux E.	Mol Cell Neurosci. 2008 Jun;38(2):259-65. Epub 2008 Mar 18.	Mol Cell Neurosci. 2008	PubMed	citation	PMID:18434191	pubmed	18434191	create date:2008/04/25 | first author:Tsakiri N
Synaptopodin maintains the neural activity-dependent enlargement of dendritic spines in hippocampal neurons.	/pubmed/18424168	Okubo-Suzuki R, Okada D, Sekiguchi M, Inokuchi K.	Mol Cell Neurosci. 2008 Jun;38(2):266-76. Epub 2008 Mar 14.	Mol Cell Neurosci. 2008	PubMed	citation	PMID:18424168	pubmed	18424168	create date:2008/04/22 | first author:Okubo-Suzuki R
Calcium-modulating cyclophilin ligand regulates membrane trafficking of postsynaptic GABA(A) receptors.	/pubmed/18424167	Yuan X, Yao J, Norris D, Tran DD, Bram RJ, Chen G, Luscher B.	Mol Cell Neurosci. 2008 Jun;38(2):277-89. Epub 2008 Mar 13.	Mol Cell Neurosci. 2008	PubMed	citation	PMID:18424167	pubmed	18424167	create date:2008/04/22 | first author:Yuan X
Muscle-like nicotinic receptor accessory molecules in sensory hair cells of the inner ear.	/pubmed/18420419	Osman AA, Schrader AD, Hawkes AJ, Akil O, Bergeron A, Lustig LR, Simmons DD.	Mol Cell Neurosci. 2008 Jun;38(2):153-69. Epub 2008 Mar 4.	Mol Cell Neurosci. 2008	PubMed	citation	PMID:18420419	pubmed	18420419	create date:2008/04/19 | first author:Osman AA
The MUPP1-SynGAPalpha protein complex does not mediate activity-induced LTP.	/pubmed/18417361	Rama S, Krapivinsky G, Clapham DE, Medina I.	Mol Cell Neurosci. 2008 Jun;38(2):183-8. Epub 2008 Mar 4.	Mol Cell Neurosci. 2008	PubMed	citation	PMID:18417361	pubmed	18417361	create date:2008/04/18 | first author:Rama S
Stable synaptic retention of serine-880-phosphorylated GluR2 in hippocampal neurons.	/pubmed/18417360	States BA, Khatri L, Ziff EB.	Mol Cell Neurosci. 2008 Jun;38(2):189-202. Epub 2008 Mar 4.	Mol Cell Neurosci. 2008	PubMed	citation	PMID:18417360	pubmed	18417360	create date:2008/04/18 | first author:States BA
Regulation of AMPA receptor localization in lipid rafts.	/pubmed/18411055	Hou Q, Huang Y, Amato S, Snyder SH, Huganir RL, Man HY.	Mol Cell Neurosci. 2008 Jun;38(2):213-23. Epub 2008 Mar 5.	Mol Cell Neurosci. 2008	PubMed	citation	PMID:18411055	pubmed	18411055	create date:2008/04/16 | first author:Hou Q
Adenomatous polyposis coli plays a key role, in vivo, in coordinating assembly of the neuronal nicotinic postsynaptic complex.	/pubmed/18407517	Rosenberg MM, Yang F, Giovanni M, Mohn JL, Temburni MK, Jacob MH.	Mol Cell Neurosci. 2008 Jun;38(2):138-52. Epub 2008 Mar 4.	Mol Cell Neurosci. 2008	PubMed	citation	PMID:18407517	pubmed	18407517	create date:2008/04/15 | first author:Rosenberg MM
EphB receptors co-distribute with a nicotinic receptor subtype and regulate nicotinic downstream signaling in neurons.	/pubmed/18403216	Liu Z, Conroy WG, Stawicki TM, Nai Q, Neff RA, Berg DK.	Mol Cell Neurosci. 2008 Jun;38(2):236-44. Epub 2008 Mar 18.	Mol Cell Neurosci. 2008	PubMed	citation	PMID:18403216	pubmed	18403216	create date:2008/04/12 | first author:Liu Z
Title	URL	Description	Details	ShortDetails	Resource	Type	Identifiers	Db	EntrezUID	Properties
Loss of Fyn tyrosine kinase on the C57BL/6 genetic background causes hydrocephalus with defects in oligodendrocyte development.	/pubmed/18403215	Goto J, Tezuka T, Nakazawa T, Sagara H, Yamamoto T.	Mol Cell Neurosci. 2008 Jun;38(2):203-12. Epub 2008 Mar 4.	Mol Cell Neurosci. 2008	PubMed	citation	PMID:18403215	pubmed	18403215	create date:2008/04/12 | first author:Goto J
The fast kinetics of AMPA GluR3 receptors is selectively modulated by the TARPs gamma 4 and gamma 8.	/pubmed/18395463	Suzuki E, Kessler M, Arai AC.	Mol Cell Neurosci. 2008 May;38(1):117-23. Epub 2008 Mar 5.	Mol Cell Neurosci. 2008	PubMed	citation	PMID:18395463	pubmed	18395463	create date:2008/04/09 | first author:Suzuki E
Neuroendocrine cultured cells counteract persistent prion infection by down-regulation of PrPc.	/pubmed/18387818	Aguib Y, Gilch S, Krammer C, Ertmer A, Groschup MH, Schätzl HM.	Mol Cell Neurosci. 2008 May;38(1):98-109. Epub 2008 Mar 4.	Mol Cell Neurosci. 2008	PubMed	citation	PMID:18387818	pubmed	18387818	create date:2008/04/05 | first author:Aguib Y
BDNF activates CaMKIV and PKA in parallel to block MAG-mediated inhibition of neurite outgrowth.	/pubmed/18381242	Spencer TK, Mellado W, Filbin MT.	Mol Cell Neurosci. 2008 May;38(1):110-6. Epub 2008 Mar 4.	Mol Cell Neurosci. 2008	PubMed	citation	PMID:18381242	pubmed	18381242	create date:2008/04/03 | first author:Spencer TK
The endocannabinoid receptor, CB1, is required for normal axonal growth and fasciculation.	/pubmed/18378465	Watson S, Chambers D, Hobbs C, Doherty P, Graham A.	Mol Cell Neurosci. 2008 May;38(1):89-97. Epub 2008 Mar 10.	Mol Cell Neurosci. 2008	PubMed	citation	PMID:18378465	pubmed	18378465	create date:2008/04/02 | first author:Watson S
Schwann cell proliferation during Wallerian degeneration is not necessary for regeneration and remyelination of the peripheral nerves: axon-dependent removal of newly generated Schwann cells by apoptosis.	/pubmed/18374600	Yang DP, Zhang DP, Mak KS, Bonder DE, Pomeroy SL, Kim HA.	Mol Cell Neurosci. 2008 May;38(1):80-8. Epub 2008 Feb 20.	Mol Cell Neurosci. 2008	PubMed	citation	PMID:18374600	pubmed	18374600	create date:2008/04/01 | first author:Yang DP
Prospective isolation of functionally distinct radial glial subtypes--lineage and transcriptome analysis.	/pubmed/18372191	Pinto L, Mader MT, Irmler M, Gentilini M, Santoni F, Drechsel D, Blum R, Stahl R, Bulfone A, Malatesta P, Beckers J, Götz M.	Mol Cell Neurosci. 2008 May;38(1):15-42. Epub 2008 Feb 1.	Mol Cell Neurosci. 2008	PubMed	citation	PMID:18372191	pubmed	18372191	create date:2008/03/29 | first author:Pinto L
Receptor tyrosine phosphatases regulate birth order-dependent axonal fasciculation and midline repulsion during development of the Drosophila mushroom body.	/pubmed/18356078	Kurusu M, Zinn K.	Mol Cell Neurosci. 2008 May;38(1):53-65. Epub 2008 Feb 13.	Mol Cell Neurosci. 2008	PubMed	citation	PMID:18356078	pubmed	18356078	create date:2008/03/22 | first author:Kurusu M
The protocadherin-alpha family is involved in axonal coalescence of olfactory sensory neurons into glomeruli of the olfactory bulb in mouse.	/pubmed/18353676	Hasegawa S, Hamada S, Kumode Y, Esumi S, Katori S, Fukuda E, Uchiyama Y, Hirabayashi T, Mombaerts P, Yagi T.	Mol Cell Neurosci. 2008 May;38(1):66-79. Epub 2008 Feb 13.	Mol Cell Neurosci. 2008	PubMed	citation	PMID:18353676	pubmed	18353676	create date:2008/03/21 | first author:Hasegawa S
Increased expression of fibronectin and the alpha 5 beta 1 integrin in angiogenic cerebral blood vessels of mice subject to hypobaric hypoxia.	/pubmed/18343155	Milner R, Hung S, Erokwu B, Dore-Duffy P, LaManna JC, del Zoppo GJ.	Mol Cell Neurosci. 2008 May;38(1):43-52. Epub 2008 Feb 13.	Mol Cell Neurosci. 2008	PubMed	citation	PMID:18343155	pubmed	18343155	create date:2008/03/18 | first author:Milner R
Localization and fate of Fgf10-expressing cells in the adult mouse brain implicate Fgf10 in control of neurogenesis.	/pubmed/18329286	Hajihosseini MK, De Langhe S, Lana-Elola E, Morrison H, Sparshott N, Kelly R, Sharpe J, Rice D, Bellusci S.	Mol Cell Neurosci. 2008 Apr;37(4):857-68. Epub 2008 Jan 26. Erratum in: Mol Cell Neurosci. 2010 Feb;43(2):259.	Mol Cell Neurosci. 2008	PubMed	citation	PMID:18329286	pubmed	18329286	create date:2008/03/11 | first author:Hajihosseini MK
Monocyte chemoattractant protein-1 is a pathogenic component in a model for a hereditary peripheral neuropathy.	/pubmed/18326085	Fischer S, Kleinschnitz C, Müller M, Kobsar I, Ip CW, Rollins B, Martini R.	Mol Cell Neurosci. 2008 Feb;37(2):359-66.	Mol Cell Neurosci. 2008	PubMed	citation	PMID:18326085	pubmed	18326085	create date:2008/03/08 | first author:Fischer S
Pathogenic mutations in the glycosylphosphatidylinositol signal peptide of PrP modulate its topology in neuroblastoma cells.	/pubmed/18325785	Gu Y, Singh A, Bose S, Singh N.	Mol Cell Neurosci. 2008 Apr;37(4):647-56. Epub 2008 Jan 26.	Mol Cell Neurosci. 2008	PubMed	citation	PMID:18325785	pubmed	18325785	create date:2008/03/08 | first author:Gu Y
PNUTS forms a trimeric protein complex with GABA(C) receptors and protein phosphatase 1.	/pubmed/18325784	Rose M, Dütting E, Schröder N, Sticht H, Brandstätter JH, Enz R.	Mol Cell Neurosci. 2008 Apr;37(4):808-19. Epub 2008 Jan 17.	Mol Cell Neurosci. 2008	PubMed	citation	PMID:18325784	pubmed	18325784	create date:2008/03/08 | first author:Rose M
New role of IKK alpha/beta phosphorylated I kappa B alpha in axon outgrowth and axon initial segment development.	/pubmed/18321726	Sanchez-Ponce D, Tapia M, Muñoz A, Garrido JJ.	Mol Cell Neurosci. 2008 Apr;37(4):832-44. Epub 2008 Jan 26.	Mol Cell Neurosci. 2008	PubMed	citation	PMID:18321726	pubmed	18321726	create date:2008/03/07 | first author:Sanchez-Ponce D
Comprehensive spatiotemporal transcriptomic analyses of the ganglionic eminences demonstrate the uniqueness of its caudal subdivision.	/pubmed/18316204	Willi-Monnerat S, Migliavacca E, Surdez D, Delorenzi M, Luthi-Carter R, Terskikh AV.	Mol Cell Neurosci. 2008 Apr;37(4):845-56. Epub 2008 Jan 26.	Mol Cell Neurosci. 2008	PubMed	citation	PMID:18316204	pubmed	18316204	create date:2008/03/05 | first author:Willi-Monnerat S
Control of gcm RNA stability is necessary for proper glial cell fate acquisition.	/pubmed/18313940	Soustelle L, Roy N, Ragone G, Giangrande A.	Mol Cell Neurosci. 2008 Apr;37(4):657-62. Epub 2008 Jan 26.	Mol Cell Neurosci. 2008	PubMed	citation	PMID:18313940	pubmed	18313940	create date:2008/03/04 | first author:Soustelle L
Identification of cis-acting elements involved in acetylcholinesterase RNA alternative splicing.	/pubmed/18313329	Guerra M, Dobbertin A, Legay C.	Mol Cell Neurosci. 2008 May;38(1):1-14. Epub 2008 Jan 26.	Mol Cell Neurosci. 2008	PubMed	citation	PMID:18313329	pubmed	18313329	create date:2008/03/04 | first author:Guerra M
COX-2 oxidative metabolism of endocannabinoids augments hippocampal synaptic plasticity.	/pubmed/18295507	Yang H, Zhang J, Andreasson K, Chen C.	Mol Cell Neurosci. 2008 Apr;37(4):682-95. Epub 2008 Jan 26.	Mol Cell Neurosci. 2008	PubMed	citation	PMID:18295507	pubmed	18295507	create date:2008/02/26 | first author:Yang H
MeCP2 mutation causes distinguishable phases of acute and chronic defects in synaptogenesis and maintenance, respectively.	/pubmed/18295506	Palmer A, Qayumi J, Ronnett G.	Mol Cell Neurosci. 2008 Apr;37(4):794-807. Epub 2008 Jan 17.	Mol Cell Neurosci. 2008	PubMed	citation	PMID:18295506	pubmed	18295506	create date:2008/02/26 | first author:Palmer A
Developmental regulation of GABAergic interneuron branching and synaptic development in the prefrontal cortex by soluble neural cell adhesion molecule.	/pubmed/18289872	Brennaman LH, Maness PF.	Mol Cell Neurosci. 2008 Apr;37(4):781-93. Epub 2008 Jan 17.	Mol Cell Neurosci. 2008	PubMed	citation	PMID:18289872	pubmed	18289872	create date:2008/02/22 | first author:Brennaman LH
Integrin regulation of cytoplasmic calcium in excitatory neurons depends upon glutamate receptors and release from intracellular stores.	/pubmed/18289871	Lin CY, Hilgenberg LG, Smith MA, Lynch G, Gall CM.	Mol Cell Neurosci. 2008 Apr;37(4):770-80. Epub 2008 Jan 17.	Mol Cell Neurosci. 2008	PubMed	citation	PMID:18289871	pubmed	18289871	create date:2008/02/22 | first author:Lin CY
Instability of Notch1 and Delta1 mRNAs and reduced Notch activity in vertebrate neuroepithelial cells undergoing S-phase.	/pubmed/18289870	Cisneros E, Latasa MJ, García-Flores M, Frade JM.	Mol Cell Neurosci. 2008 Apr;37(4):820-31. Epub 2008 Jan 26.	Mol Cell Neurosci. 2008	PubMed	citation	PMID:18289870	pubmed	18289870	create date:2008/02/22 | first author:Cisneros E
Mechanistic relationships between Drosophila fragile X mental retardation protein and metabotropic glutamate receptor A signaling.	/pubmed/18280750	Pan L, Woodruff E 3rd, Liang P, Broadie K.	Mol Cell Neurosci. 2008 Apr;37(4):747-60. Epub 2008 Jan 17.	Mol Cell Neurosci. 2008	PubMed	citation	PMID:18280750	pubmed	18280750	create date:2008/02/19 | first author:Pan L
Intraretinal RGMa is involved in retino-tectal mapping.	/pubmed/18280178	Tassew NG, Chestopolava L, Beecroft R, Matsunaga E, Teng H, Chedotal A, Monnier PP.	Mol Cell Neurosci. 2008 Apr;37(4):761-9. Epub 2008 Jan 17.	Mol Cell Neurosci. 2008	PubMed	citation	PMID:18280178	pubmed	18280178	create date:2008/02/19 | first author:Tassew NG
Extracellular tau promotes intracellular calcium increase through M1 and M3 muscarinic receptors in neuronal cells.	/pubmed/18272392	Gómez-Ramos A, Díaz-Hernández M, Rubio A, Miras-Portugal MT, Avila J.	Mol Cell Neurosci. 2008 Apr;37(4):673-81. Epub 2007 Dec 15.	Mol Cell Neurosci. 2008	PubMed	citation	PMID:18272392	pubmed	18272392	create date:2008/02/15 | first author:Gómez-Ramos A
Bax deficiency promotes an up-regulation of Bim(EL) and Bak during striatal and cortical postnatal development, and after excitotoxic injury.	/pubmed/18272391	Gavaldà N, Pérez-Navarro E, García-Martínez JM, Marco S, Benito A, Alberch J.	Mol Cell Neurosci. 2008 Apr;37(4):663-72. Epub 2007 Dec 15.	Mol Cell Neurosci. 2008	PubMed	citation	PMID:18272391	pubmed	18272391	create date:2008/02/15 | first author:Gavaldà N
Robos are required for the correct targeting of retinal ganglion cell axons in the visual pathway of the brain.	/pubmed/18272390	Plachez C, Andrews W, Liapi A, Knoell B, Drescher U, Mankoo B, Zhe L, Mambetisaeva E, Annan A, Bannister L, Parnavelas JG, Richards LJ, Sundaresan V.	Mol Cell Neurosci. 2008 Apr;37(4):719-30. Epub 2007 Dec 23.	Mol Cell Neurosci. 2008	PubMed	citation	PMID:18272390	pubmed	18272390	create date:2008/02/15 | first author:Plachez C
Nuclear compartmentalization and dynamics of the poly(A)-binding protein nuclear 1 (PABPN1) inclusions in supraoptic neurons under physiological and osmotic stress conditions.	/pubmed/18255312	Villagra NT, Bengoechea R, Vaqué JP, Llorca J, Berciano MT, Lafarga M.	Mol Cell Neurosci. 2008 Mar;37(3):622-33. Epub 2007 Dec 15.	Mol Cell Neurosci. 2008	PubMed	citation	PMID:18255312	pubmed	18255312	create date:2008/02/08 | first author:Villagra NT
Identification and characterization of the promoter region of the Nav1.7 voltage-gated sodium channel gene (SCN9A).	/pubmed/18249135	Diss JK, Calissano M, Gascoyne D, Djamgoz MB, Latchman DS.	Mol Cell Neurosci. 2008 Mar;37(3):537-47. Epub 2007 Dec 15.	Mol Cell Neurosci. 2008	PubMed	citation	PMID:18249135	pubmed	18249135	create date:2008/02/06 | first author:Diss JK
Investigation of TRPV1 loss-of-function phenotypes in transgenic shRNA expressing and knockout mice.	/pubmed/18249134	Christoph T, Bahrenberg G, De Vry J, Englberger W, Erdmann VA, Frech M, Kögel B, Röhl T, Schiene K, Schröder W, Seibler J, Kurreck J.	Mol Cell Neurosci. 2008 Mar;37(3):579-89. Epub 2007 Dec 15.	Mol Cell Neurosci. 2008	PubMed	citation	PMID:18249134	pubmed	18249134	create date:2008/02/06 | first author:Christoph T
B-vitamin deprivation induces hyperhomocysteinemia and brain S-adenosylhomocysteine, depletes brain S-adenosylmethionine, and enhances PS1 and BACE expression and amyloid-beta deposition in mice.	/pubmed/18243734	Fuso A, Nicolia V, Cavallaro RA, Ricceri L, D'Anselmi F, Coluccia P, Calamandrei G, Scarpa S.	Mol Cell Neurosci. 2008 Apr;37(4):731-46. Epub 2008 Jan 3.	Mol Cell Neurosci. 2008	PubMed	citation	PMID:18243734	pubmed	18243734	create date:2008/02/05 | first author:Fuso A
Characterization of neuroprogenitor cells expressing the PDGF beta-receptor within the subventricular zone of postnatal mice.	/pubmed/18243733	Ishii Y, Matsumoto Y, Watanabe R, Elmi M, Fujimori T, Nissen J, Cao Y, Nabeshima Y, Sasahara M, Funa K.	Mol Cell Neurosci. 2008 Mar;37(3):507-18. Epub 2007 Dec 3.	Mol Cell Neurosci. 2008	PubMed	citation	PMID:18243733	pubmed	18243733	create date:2008/02/05 | first author:Ishii Y
Elevated manganese levels in blood and CNS in human prion disease.	/pubmed/18234506	Hesketh S, Sassoon J, Knight R, Brown DR.	Mol Cell Neurosci. 2008 Mar;37(3):590-8. Epub 2007 Dec 15.	Mol Cell Neurosci. 2008	PubMed	citation	PMID:18234506	pubmed	18234506	create date:2008/02/01 | first author:Hesketh S
AChR channel conversion and AChR-adjusted neuronal survival during embryonic development.	/pubmed/18226545	Yampolsky P, Gensler S, McArdle J, Witzemann V.	Mol Cell Neurosci. 2008 Mar;37(3):634-45. Epub 2007 Dec 15.	Mol Cell Neurosci. 2008	PubMed	citation	PMID:18226545	pubmed	18226545	create date:2008/01/30 | first author:Yampolsky P
Fibronectin type III (FN3) modules of the neuronal cell adhesion molecule L1 interact directly with the fibroblast growth factor (FGF) receptor.	/pubmed/18222703	Kulahin N, Li S, Hinsby A, Kiselyov V, Berezin V, Bock E.	Mol Cell Neurosci. 2008 Mar;37(3):528-36. Epub 2007 Dec 14.	Mol Cell Neurosci. 2008	PubMed	citation	PMID:18222703	pubmed	18222703	create date:2008/01/29 | first author:Kulahin N
Altered peripheral myelination in mice lacking GABAB receptors.	/pubmed/18206390	Magnaghi V, Ballabio M, Camozzi F, Colleoni M, Consoli A, Gassmann M, Lauria G, Motta M, Procacci P, Trovato AE, Bettler B.	Mol Cell Neurosci. 2008 Mar;37(3):599-609. Epub 2007 Dec 15.	Mol Cell Neurosci. 2008	PubMed	citation	PMID:18206390	pubmed	18206390	create date:2008/01/22 | first author:Magnaghi V
The promiscuous role of the epsilon subunit in GABAA receptor biogenesis.	/pubmed/18206389	Bollan KA, Baur R, Hales TG, Sigel E, Connolly CN.	Mol Cell Neurosci. 2008 Mar;37(3):610-21. Epub 2007 Dec 15.	Mol Cell Neurosci. 2008	PubMed	citation	PMID:18206389	pubmed	18206389	create date:2008/01/22 | first author:Bollan KA
Cre fate mapping reveals lineage specific defects in neuronal migration with loss of Pitx2 function in the developing mouse hypothalamus and subthalamic nucleus.	/pubmed/18206388	Skidmore JM, Cramer JD, Martin JF, Martin DM.	Mol Cell Neurosci. 2008 Apr;37(4):696-707. Epub 2007 Dec 15.	Mol Cell Neurosci. 2008	PubMed	citation	PMID:18206388	pubmed	18206388	create date:2008/01/22 | first author:Skidmore JM
Myelination in mouse dorsal root ganglion/Schwann cell cocultures.	/pubmed/18206387	Päiväläinen S, Nissinen M, Honkanen H, Lahti O, Kangas SM, Peltonen J, Peltonen S, Heape AM.	Mol Cell Neurosci. 2008 Mar;37(3):568-78. Epub 2007 Dec 15.	Mol Cell Neurosci. 2008	PubMed	citation	PMID:18206387	pubmed	18206387	create date:2008/01/22 | first author:Päiväläinen S
Imaging of respiratory network topology in living brainstem slices.	/pubmed/18203620	Hartelt N, Skorova E, Manzke T, Suhr M, Mironova L, Kügler S, Mironov SL.	Mol Cell Neurosci. 2008 Mar;37(3):425-31. Epub 2007 Oct 30.	Mol Cell Neurosci. 2008	PubMed	citation	PMID:18203620	pubmed	18203620	create date:2008/01/22 | first author:Hartelt N
Different Ca2+ affinities and functional implications of the two synaptic adhesion molecules cadherin-11 and N-cadherin.	/pubmed/18201900	Heupel WM, Baumgartner W, Laymann B, Drenckhahn D, Golenhofen N.	Mol Cell Neurosci. 2008 Mar;37(3):548-58. Epub 2007 Dec 15.	Mol Cell Neurosci. 2008	PubMed	citation	PMID:18201900	pubmed	18201900	create date:2008/01/19 | first author:Heupel WM
Conditional genetic labeling of mitral cells of the mouse accessory olfactory bulb to visualize the organization of their apical dendritic tufts.	/pubmed/18201899	Yonekura J, Yokoi M.	Mol Cell Neurosci. 2008 Apr;37(4):708-18. Epub 2007 Dec 15.	Mol Cell Neurosci. 2008	PubMed	citation	PMID:18201899	pubmed	18201899	create date:2008/01/19 | first author:Yonekura J
Tau kinase inhibitors protect hippocampal synapses despite of insoluble tau accumulation.	/pubmed/18201898	Hinners I, Hill A, Otto U, Michalsky A, Mack TG, Striggow F.	Mol Cell Neurosci. 2008 Mar;37(3):559-67. Epub 2007 Dec 15.	Mol Cell Neurosci. 2008	PubMed	citation	PMID:18201898	pubmed	18201898	create date:2008/01/19 | first author:Hinners I
Postnatal Schwann cell proliferation but not myelination is strictly and uniquely dependent on cyclin-dependent kinase 4 (cdk4).	/pubmed/18191580	Atanasoski S, Boentert M, De Ventura L, Pohl H, Baranek C, Beier K, Young P, Barbacid M, Suter U.	Mol Cell Neurosci. 2008 Mar;37(3):519-27. Epub 2007 Nov 24.	Mol Cell Neurosci. 2008	PubMed	citation	PMID:18191580	pubmed	18191580	create date:2008/01/15 | first author:Atanasoski S
Plasticity-dependent changes in metabotropic glutamate receptor expression at excitatory hippocampal synapses.	/pubmed/18191411	Cheyne JE, Montgomery JM.	Mol Cell Neurosci. 2008 Mar;37(3):432-9. Epub 2007 Nov 4.	Mol Cell Neurosci. 2008	PubMed	citation	PMID:18191411	pubmed	18191411	create date:2008/01/15 | first author:Cheyne JE
Crystallins of the beta/gamma-superfamily mimic the effects of lens injury and promote axon regeneration.	/pubmed/18178099	Fischer D, Hauk TG, Müller A, Thanos S.	Mol Cell Neurosci. 2008 Mar;37(3):471-9. Epub 2007 Nov 17.	Mol Cell Neurosci. 2008	PubMed	citation	PMID:18178099	pubmed	18178099	create date:2008/01/08 | first author:Fischer D
Biochemical characterization of MLC1 protein in astrocytes and its association with the dystrophin-glycoprotein complex.	/pubmed/18165104	Ambrosini E, Serafini B, Lanciotti A, Tosini F, Scialpi F, Psaila R, Raggi C, Di Girolamo F, Petrucci TC, Aloisi F.	Mol Cell Neurosci. 2008 Mar;37(3):480-93. Epub 2007 Nov 17.	Mol Cell Neurosci. 2008	PubMed	citation	PMID:18165104	pubmed	18165104	create date:2008/01/01 | first author:Ambrosini E
Phosphodiesterase-Ialpha/autotaxin's MORFO domain regulates oligodendroglial process network formation and focal adhesion organization.	/pubmed/18164210	Dennis J, White MA, Forrest AD, Yuelling LM, Nogaroli L, Afshari FS, Fox MA, Fuss B.	Mol Cell Neurosci. 2008 Feb;37(2):412-24. Epub 2007 Nov 12.	Mol Cell Neurosci. 2008	PubMed	citation	PMID:18164210	pubmed	18164210	create date:2008/01/01 | first author:Dennis J
The effects of exercise on spatial learning and anxiety-like behavior are mediated by an IGF-I-dependent mechanism related to hippocampal neurogenesis.	/pubmed/18086533	Trejo JL, Llorens-Martín MV, Torres-Alemán I.	Mol Cell Neurosci. 2008 Feb;37(2):402-11. Epub 2007 Nov 5.	Mol Cell Neurosci. 2008	PubMed	citation	PMID:18086533	pubmed	18086533	create date:2007/12/19 | first author:Trejo JL
Title	URL	Description	Details	ShortDetails	Resource	Type	Identifiers	Db	EntrezUID	Properties
Stem cell factor and mesenchymal and neural stem cell transplantation in a rat model of Huntington's disease.	/pubmed/18083596	Bantubungi K, Blum D, Cuvelier L, Wislet-Gendebien S, Rogister B, Brouillet E, Schiffmann SN.	Mol Cell Neurosci. 2008 Mar;37(3):454-70. Epub 2007 Nov 12.	Mol Cell Neurosci. 2008	PubMed	citation	PMID:18083596	pubmed	18083596	create date:2007/12/18 | first author:Bantubungi K
LPS-induced down-regulation of NO-sensitive guanylyl cyclase in astrocytes occurs by proteasomal degradation in clastosomes.	/pubmed/18083532	Baltrons MA, Pifarré P, Berciano MT, Lafarga M, García A.	Mol Cell Neurosci. 2008 Mar;37(3):494-506. Epub 2007 Nov 17.	Mol Cell Neurosci. 2008	PubMed	citation	PMID:18083532	pubmed	18083532	create date:2007/12/18 | first author:Baltrons MA
Lithium inhibits Smad3/4 transactivation via increased CREB activity induced by enhanced PKA and AKT signaling.	/pubmed/18077182	Liang MH, Wendland JR, Chuang DM.	Mol Cell Neurosci. 2008 Mar;37(3):440-53. Epub 2007 Nov 9.	Mol Cell Neurosci. 2008	PubMed	citation	PMID:18077182	pubmed	18077182	create date:2007/12/14 | first author:Liang MH
Characterization of alternatively spliced isoforms of AMPA receptor subunits encoding truncated receptors.	/pubmed/18065236	Gomes AR, Ferreira JS, Paternain AV, Lerma J, Duarte CB, Carvalho AL.	Mol Cell Neurosci. 2008 Feb;37(2):323-34. Epub 2007 Oct 23.	Mol Cell Neurosci. 2008	PubMed	citation	PMID:18065236	pubmed	18065236	create date:2007/12/11 | first author:Gomes AR
Disruption of Esrom and Ryk identifies the roof plate boundary as an intermediate target for commissure formation.	/pubmed/18060805	Hendricks M, Mathuru AS, Wang H, Silander O, Kee MZ, Jesuthasan S.	Mol Cell Neurosci. 2008 Feb;37(2):271-83. Epub 2007 Oct 16.	Mol Cell Neurosci. 2008	PubMed	citation	PMID:18060805	pubmed	18060805	create date:2007/12/07 | first author:Hendricks M
Combined activity of the two Gli2 genes of zebrafish play a major role in Hedgehog signaling during zebrafish neurodevelopment.	/pubmed/18060804	Ke Z, Kondrichin I, Gong Z, Korzh V.	Mol Cell Neurosci. 2008 Feb;37(2):388-401. Epub 2007 Nov 1.	Mol Cell Neurosci. 2008	PubMed	citation	PMID:18060804	pubmed	18060804	create date:2007/12/07 | first author:Ke Z
GABAergic drugs become neurotoxic in cortical neurons pre-exposed to brain-derived neurotrophic factor.	/pubmed/18055218	Molinaro G, Battaglia G, Riozzi B, Storto M, Fucile S, Eusebi F, Nicoletti F, Bruno V.	Mol Cell Neurosci. 2008 Feb;37(2):312-22. Epub 2007 Oct 23.	Mol Cell Neurosci. 2008	PubMed	citation	PMID:18055218	pubmed	18055218	create date:2007/12/07 | first author:Molinaro G
SOCS3 suppresses AP-1 transcriptional activity in neuroblastoma cells through inhibition of c-Jun N-terminal kinase.	/pubmed/18055217	Miao T, Wu D, Zhang Y, Bo X, Xiao F, Zhang X, Magoulas C, Subang MC, Wang P, Richardson PM.	Mol Cell Neurosci. 2008 Feb;37(2):367-75. Epub 2007 Oct 30.	Mol Cell Neurosci. 2008	PubMed	citation	PMID:18055217	pubmed	18055217	create date:2007/12/07 | first author:Miao T
How has DISC1 enabled drug discovery?	/pubmed/18055216	Wang Q, Jaaro-Peled H, Sawa A, Brandon NJ.	Mol Cell Neurosci. 2008 Feb;37(2):187-95. Epub 2007 Oct 23. Review.	Mol Cell Neurosci. 2008	PubMed	citation	PMID:18055216	pubmed	18055216	create date:2007/12/07 | first author:Wang Q
Membrane depolarization inhibits spiral ganglion neurite growth via activation of multiple types of voltage sensitive calcium channels and calpain.	/pubmed/18055215	Roehm PC, Xu N, Woodson EA, Green SH, Hansen MR.	Mol Cell Neurosci. 2008 Feb;37(2):376-87. Epub 2007 Nov 1.	Mol Cell Neurosci. 2008	PubMed	citation	PMID:18055215	pubmed	18055215	create date:2007/12/07 | first author:Roehm PC
Palmitoylation of the C-terminal fragment of p75(NTR) regulates death signaling and is required for subsequent cleavage by gamma-secretase.	/pubmed/18055214	Underwood CK, Reid K, May LM, Bartlett PF, Coulson EJ.	Mol Cell Neurosci. 2008 Feb;37(2):346-58. Epub 2007 Oct 23.	Mol Cell Neurosci. 2008	PubMed	citation	PMID:18055214	pubmed	18055214	create date:2007/12/07 | first author:Underwood CK
Plasminogen activator induction facilitates recovery of respiratory function following spinal cord injury.	/pubmed/18042398	Minor KH, Seeds NW.	Mol Cell Neurosci. 2008 Jan;37(1):143-52. Epub 2007 Sep 14.	Mol Cell Neurosci. 2008	PubMed	citation	PMID:18042398	pubmed	18042398	create date:2007/11/29 | first author:Minor KH
The GTP-binding protein Rhes modulates dopamine signalling in striatal medium spiny neurons.	/pubmed/18035555	Errico F, Santini E, Migliarini S, Borgkvist A, Centonze D, Nasti V, Carta M, De Chiara V, Prosperetti C, Spano D, Herve D, Pasqualetti M, Di Lauro R, Fisone G, Usiello A.	Mol Cell Neurosci. 2008 Feb;37(2):335-45. Epub 2007 Oct 23.	Mol Cell Neurosci. 2008	PubMed	citation	PMID:18035555	pubmed	18035555	create date:2007/11/24 | first author:Errico F
A genetic interaction between the APP and Dab1 genes influences brain development.	/pubmed/18029196	Pramatarova A, Chen K, Howell BW.	Mol Cell Neurosci. 2008 Jan;37(1):178-86. Epub 2007 Sep 26.	Mol Cell Neurosci. 2008	PubMed	citation	PMID:18029196	pubmed	18029196	create date:2007/11/22 | first author:Pramatarova A
Hyperglycaemia inhibits Schwann cell proliferation and migration and restricts regeneration of axons and Schwann cells from adult murine DRG.	/pubmed/18024075	Gumy LF, Bampton ET, Tolkovsky AM.	Mol Cell Neurosci. 2008 Feb;37(2):298-311. Epub 2007 Oct 18.	Mol Cell Neurosci. 2008	PubMed	citation	PMID:18024075	pubmed	18024075	create date:2007/11/21 | first author:Gumy LF
K(ir) and K(v) channels regulate electrical properties and proliferation of adult neural precursor cells.	/pubmed/18023363	Yasuda T, Bartlett PF, Adams DJ.	Mol Cell Neurosci. 2008 Feb;37(2):284-97. Epub 2007 Oct 17.	Mol Cell Neurosci. 2008	PubMed	citation	PMID:18023363	pubmed	18023363	create date:2007/11/21 | first author:Yasuda T
Modulating Sema3A signal with a L1 mimetic peptide is not sufficient to promote motor recovery and axon regeneration after spinal cord injury.	/pubmed/17997325	Mire E, Thomasset N, Jakeman LB, Rougon G.	Mol Cell Neurosci. 2008 Feb;37(2):222-35. Epub 2007 Oct 3.	Mol Cell Neurosci. 2008	PubMed	citation	PMID:17997325	pubmed	17997325	create date:2007/11/13 | first author:Mire E
TGFbeta ligands promote the initiation of retinal ganglion cell dendrites in vitro and in vivo.	/pubmed/17997109	Hocking JC, Hehr CL, Chang RY, Johnston J, McFarlane S.	Mol Cell Neurosci. 2008 Feb;37(2):247-60. Epub 2007 Oct 5.	Mol Cell Neurosci. 2008	PubMed	citation	PMID:17997109	pubmed	17997109	create date:2007/11/13 | first author:Hocking JC
Forebrain oscillators ticking with different clock hands.	/pubmed/17996461	Feillet CA, Mendoza J, Albrecht U, Pévet P, Challet E.	Mol Cell Neurosci. 2008 Feb;37(2):209-21. Epub 2007 Oct 3.	Mol Cell Neurosci. 2008	PubMed	citation	PMID:17996461	pubmed	17996461	create date:2007/11/13 | first author:Feillet CA
Ca(2+) influx through P2X receptors induces actin cytoskeleton reorganization by the formation of cofilin rods in neurites.	/pubmed/17993279	Homma K, Niino Y, Hotta K, Oka K.	Mol Cell Neurosci. 2008 Feb;37(2):261-70. Epub 2007 Oct 10.	Mol Cell Neurosci. 2008	PubMed	citation	PMID:17993279	pubmed	17993279	create date:2007/11/13 | first author:Homma K
Increased levels of d-aspartate in the hippocampus enhance LTP but do not facilitate cognitive flexibility.	/pubmed/17981050	Errico F, Nisticò R, Palma G, Federici M, Affuso A, Brilli E, Topo E, Centonze D, Bernardi G, Bozzi Y, D'Aniello A, Di Lauro R, Mercuri NB, Usiello A.	Mol Cell Neurosci. 2008 Feb;37(2):236-46. Epub 2007 Oct 5.	Mol Cell Neurosci. 2008	PubMed	citation	PMID:17981050	pubmed	17981050	create date:2007/11/06 | first author:Errico F
Math5 expression and function in the central auditory system.	/pubmed/17977745	Saul SM, Brzezinski JA 4th, Altschuler RA, Shore SE, Rudolph DD, Kabara LL, Halsey KE, Hufnagel RB, Zhou J, Dolan DF, Glaser T.	Mol Cell Neurosci. 2008 Jan;37(1):153-69. Epub 2007 Sep 20.	Mol Cell Neurosci. 2008	PubMed	citation	PMID:17977745	pubmed	17977745	create date:2007/11/06 | first author:Saul SM
Transcriptional and functional profiles of voltage-gated Na(+) channels in injured and non-injured DRG neurons in the SNI model of neuropathic pain.	/pubmed/17964804	Berta T, Poirot O, Pertin M, Ji RR, Kellenberger S, Decosterd I.	Mol Cell Neurosci. 2008 Feb;37(2):196-208. Epub 2007 Sep 22.	Mol Cell Neurosci. 2008	PubMed	citation	PMID:17964804	pubmed	17964804	create date:2007/10/30 | first author:Berta T
Activation of the nuclear factor of activated T-cells (NFAT) mediates upregulation of CCR2 chemokine receptors in dorsal root ganglion (DRG) neurons: a possible mechanism for activity-dependent transcription in DRG neurons in association with neuropathic pain.	/pubmed/17949992	Jung H, Miller RJ.	Mol Cell Neurosci. 2008 Jan;37(1):170-7. Epub 2007 Sep 14.	Mol Cell Neurosci. 2008	PubMed	citation	PMID:17949992	pubmed	17949992	create date:2007/10/24 | first author:Jung H
Role of astrocytes and chemokine systems in acute TNFalpha induced demyelinating syndrome: CCR2-dependent signals promote astrocyte activation and survival via NF-kappaB and Akt.	/pubmed/17949991	Quinones MP, Kalkonde Y, Estrada CA, Jimenez F, Ramirez R, Mahimainathan L, Mummidi S, Choudhury GG, Martinez H, Adams L, Mack M, Reddick RL, Maffi S, Haralambous S, Probert L, Ahuja SK, Ahuja SS.	Mol Cell Neurosci. 2008 Jan;37(1):96-109. Epub 2007 Sep 14.	Mol Cell Neurosci. 2008	PubMed	citation	PMID:17949991	pubmed	17949991	create date:2007/10/24 | first author:Quinones MP
Expression of connexin30.2 in interneurons of the central nervous system in the mouse.	/pubmed/17942321	Kreuzberg MM, Deuchars J, Weiss E, Schober A, Sonntag S, Wellershaus K, Draguhn A, Willecke K.	Mol Cell Neurosci. 2008 Jan;37(1):119-34. Epub 2007 Sep 12.	Mol Cell Neurosci. 2008	PubMed	citation	PMID:17942321	pubmed	17942321	create date:2007/10/19 | first author:Kreuzberg MM
Matrix metalloproteinase-9 and urokinase plasminogen activator mediate interleukin-1-induced neurotoxicity.	/pubmed/17939964	Thornton P, Pinteaux E, Allan SM, Rothwell NJ.	Mol Cell Neurosci. 2008 Jan;37(1):135-42. Epub 2007 Sep 12.	Mol Cell Neurosci. 2008	PubMed	citation	PMID:17939964	pubmed	17939964	create date:2007/10/18 | first author:Thornton P
Mechanisms of interleukin-6 synthesis and release induced by interleukin-1 and cell depolarisation in neurones.	/pubmed/17933551	Tsakiri N, Kimber I, Rothwell NJ, Pinteaux E.	Mol Cell Neurosci. 2008 Jan;37(1):110-8. Epub 2007 Sep 11.	Mol Cell Neurosci. 2008	PubMed	citation	PMID:17933551	pubmed	17933551	create date:2007/10/16 | first author:Tsakiri N
Functional dissection of the C. elegans cell adhesion molecule SAX-7, a homologue of human L1.	/pubmed/17933550	Pocock R, Bénard CY, Shapiro L, Hobert O.	Mol Cell Neurosci. 2008 Jan;37(1):56-68. Epub 2007 Aug 29.	Mol Cell Neurosci. 2008	PubMed	citation	PMID:17933550	pubmed	17933550	create date:2007/10/16 | first author:Pocock R
betaA3/A1-crystallin in astroglial cells regulates retinal vascular remodeling during development.	/pubmed/17931883	Sinha D, Klise A, Sergeev Y, Hose S, Bhutto IA, Hackler L Jr, Malpic-Llanos T, Samtani S, Grebe R, Goldberg MF, Hejtmancik JF, Nath A, Zack DJ, Fariss RN, McLeod DS, Sundin O, Broman KW, Lutty GA, Zigler JS Jr.	Mol Cell Neurosci. 2008 Jan;37(1):85-95. Epub 2007 Aug 31.	Mol Cell Neurosci. 2008	PubMed	citation	PMID:17931883	pubmed	17931883	create date:2007/10/13 | first author:Sinha D
Glycinergic input of small-field amacrine cells in the retinas of wildtype and glycine receptor deficient mice.	/pubmed/17920294	Weiss J, O'Sullivan GA, Heinze L, Chen HX, Betz H, Wässle H.	Mol Cell Neurosci. 2008 Jan;37(1):40-55. Epub 2007 Aug 23.	Mol Cell Neurosci. 2008	PubMed	citation	PMID:17920294	pubmed	17920294	create date:2007/10/09 | first author:Weiss J
Progenitor cell maintenance and neurogenesis in sympathetic ganglia involves Notch signaling.	/pubmed/17920293	Tsarovina K, Schellenberger J, Schneider C, Rohrer H.	Mol Cell Neurosci. 2008 Jan;37(1):20-31. Epub 2007 Aug 23.	Mol Cell Neurosci. 2008	PubMed	citation	PMID:17920293	pubmed	17920293	create date:2007/10/09 | first author:Tsarovina K
Heterogeneous nuclear ribonucleoprotein A/B and G inhibits the transcription of gonadotropin-releasing-hormone 1.	/pubmed/17920292	Zhao S, Korzan WJ, Chen CC, Fernald RD.	Mol Cell Neurosci. 2008 Jan;37(1):69-84. Epub 2007 Aug 29.	Mol Cell Neurosci. 2008	PubMed	citation	PMID:17920292	pubmed	17920292	create date:2007/10/09 | first author:Zhao S
BDNF mRNA splice variants display activity-dependent targeting to distinct hippocampal laminae.	/pubmed/17919921	Chiaruttini C, Sonego M, Baj G, Simonato M, Tongiorgi E.	Mol Cell Neurosci. 2008 Jan;37(1):11-9. Epub 2007 Aug 23.	Mol Cell Neurosci. 2008	PubMed	citation	PMID:17919921	pubmed	17919921	create date:2007/10/09 | first author:Chiaruttini C
Gephyrin clustering is required for the stability of GABAergic synapses.	/pubmed/17916433	Yu W, Jiang M, Miralles CP, Li RW, Chen G, de Blas AL.	Mol Cell Neurosci. 2007 Dec;36(4):484-500. Epub 2007 Aug 23.	Mol Cell Neurosci. 2007	PubMed	citation	PMID:17916433	pubmed	17916433	create date:2007/10/06 | first author:Yu W
mGlu4 potentiation of K(2P)2.1 is dependant on C-terminal dephosphorylation.	/pubmed/17916432	Cain SM, Meadows HJ, Dunlop J, Bushell TJ.	Mol Cell Neurosci. 2008 Jan;37(1):32-9. Epub 2007 Aug 23.	Mol Cell Neurosci. 2008	PubMed	citation	PMID:17916432	pubmed	17916432	create date:2007/10/06 | first author:Cain SM
Regulation of low affinity neurotrophin receptor (p75(NTR)) by early growth response (Egr) transcriptional regulators.	/pubmed/17916431	Gao X, Daugherty RL, Tourtellotte WG.	Mol Cell Neurosci. 2007 Dec;36(4):501-14. Epub 2007 Aug 24.	Mol Cell Neurosci. 2007	PubMed	citation	PMID:17916431	pubmed	17916431	create date:2007/10/06 | first author:Gao X
Photic injury promotes cleavage of p75NTR by TACE and nuclear trafficking of the p75 intracellular domain.	/pubmed/17904861	Srinivasan B, Wang Z, Brun-Zinkernagel AM, Collier RJ, Black RA, Frank SJ, Barker PA, Roque RS.	Mol Cell Neurosci. 2007 Dec;36(4):449-61. Epub 2007 Aug 15.	Mol Cell Neurosci. 2007	PubMed	citation	PMID:17904861	pubmed	17904861	create date:2007/10/02 | first author:Srinivasan B
Serotonin stimulates mitochondrial transport in hippocampal neurons.	/pubmed/17904380	Chen S, Owens GC, Crossin KL, Edelman DB.	Mol Cell Neurosci. 2007 Dec;36(4):472-83. Epub 2007 Aug 15.	Mol Cell Neurosci. 2007	PubMed	citation	PMID:17904380	pubmed	17904380	create date:2007/10/02 | first author:Chen S
Conserved regulation of Math5 and Math1 revealed by Math5-GFP transgenes.	/pubmed/17900924	Hufnagel RB, Riesenberg AN, Saul SM, Brown NL.	Mol Cell Neurosci. 2007 Dec;36(4):435-48. Epub 2007 Aug 15.	Mol Cell Neurosci. 2007	PubMed	citation	PMID:17900924	pubmed	17900924	create date:2007/09/29 | first author:Hufnagel RB
Clonal expansions of pathogenic CD8+ effector cells in the CNS of myelin mutant mice.	/pubmed/17889554	Leder C, Schwab N, Ip CW, Kroner A, Nave KA, Dornmair K, Martini R, Wiendl H.	Mol Cell Neurosci. 2007 Nov;36(3):416-24. Epub 2007 Aug 15.	Mol Cell Neurosci. 2007	PubMed	citation	PMID:17889554	pubmed	17889554	create date:2007/09/25 | first author:Leder C
A novel 165-kDa Golgin protein induced by brain ischemia and phosphorylated by Akt protects against apoptosis.	/pubmed/17888676	Ran R, Pan R, Lu A, Xu H, Davis RR, Sharp FR.	Mol Cell Neurosci. 2007 Nov;36(3):392-407. Epub 2007 Aug 9.	Mol Cell Neurosci. 2007	PubMed	citation	PMID:17888676	pubmed	17888676	create date:2007/09/25 | first author:Ran R
Mis-expression of L1 on pre-crossing spinal commissural axons disrupts pathfinding at the ventral midline.	/pubmed/17884558	Imondi R, Jevince AR, Helms AW, Johnson JE, Kaprielian Z.	Mol Cell Neurosci. 2007 Dec;36(4):462-71. Epub 2007 Aug 15.	Mol Cell Neurosci. 2007	PubMed	citation	PMID:17884558	pubmed	17884558	create date:2007/09/22 | first author:Imondi R
Aquaporin-4 independent Kir4.1 K+ channel function in brain glial cells.	/pubmed/17869537	Zhang H, Verkman AS.	Mol Cell Neurosci. 2008 Jan;37(1):1-10. Epub 2007 Aug 15.	Mol Cell Neurosci. 2008	PubMed	citation	PMID:17869537	pubmed	17869537	create date:2007/09/18 | first author:Zhang H
The C-terminal PDZ-ligand motif of the neuronal glycine transporter GlyT2 is required for efficient synaptic localization.	/pubmed/17851090	Armsen W, Himmel B, Betz H, Eulenburg V.	Mol Cell Neurosci. 2007 Nov;36(3):369-80. Epub 2007 Aug 1.	Mol Cell Neurosci. 2007	PubMed	citation	PMID:17851090	pubmed	17851090	create date:2007/09/14 | first author:Armsen W
The cytokine TNFalpha increases the proportion of DRG neurones expressing the TRPV1 receptor via the TNFR1 receptor and ERK activation.	/pubmed/17851089	Hensellek S, Brell P, Schaible HG, Bräuer R, Segond von Banchet G.	Mol Cell Neurosci. 2007 Nov;36(3):381-91. Epub 2007 Aug 1.	Mol Cell Neurosci. 2007	PubMed	citation	PMID:17851089	pubmed	17851089	create date:2007/09/14 | first author:Hensellek S
Sonic hedgehog promotes the migration and proliferation of optic nerve oligodendrocyte precursors.	/pubmed/17826177	Merchán P, Bribián A, Sánchez-Camacho C, Lezameta M, Bovolenta P, de Castro F.	Mol Cell Neurosci. 2007 Nov;36(3):355-68. Epub 2007 Aug 1.	Mol Cell Neurosci. 2007	PubMed	citation	PMID:17826177	pubmed	17826177	create date:2007/09/11 | first author:Merchán P
Combined activation of calpain and calcineurin during ligand-induced growth cone collapse.	/pubmed/17826176	To KC, Church J, O'Connor TP.	Mol Cell Neurosci. 2007 Dec;36(4):425-34. Epub 2007 Aug 9.	Mol Cell Neurosci. 2007	PubMed	citation	PMID:17826176	pubmed	17826176	create date:2007/09/11 | first author:To KC
Interleukin-1beta mediates proliferation and differentiation of multipotent neural precursor cells through the activation of SAPK/JNK pathway.	/pubmed/17822921	Wang X, Fu S, Wang Y, Yu P, Hu J, Gu W, Xu XM, Lu P.	Mol Cell Neurosci. 2007 Nov;36(3):343-54. Epub 2007 Jul 24.	Mol Cell Neurosci. 2007	PubMed	citation	PMID:17822921	pubmed	17822921	create date:2007/09/08 | first author:Wang X
Wnt3a regulates survival, expansion, and maintenance of neural progenitors derived from human embryonic stem cells.	/pubmed/17822920	Davidson KC, Jamshidi P, Daly R, Hearn MT, Pera MF, Dottori M.	Mol Cell Neurosci. 2007 Nov;36(3):408-15. Epub 2007 Aug 7.	Mol Cell Neurosci. 2007	PubMed	citation	PMID:17822920	pubmed	17822920	create date:2007/09/08 | first author:Davidson KC
Title	URL	Description	Details	ShortDetails	Resource	Type	Identifiers	Db	EntrezUID	Properties
A SAGE study of apolipoprotein E3/3, E3/4 and E4/4 allele-specific gene expression in hippocampus in Alzheimer disease.	/pubmed/17822919	Xu PT, Li YJ, Qin XJ, Kroner C, Green-Odlum A, Xu H, Wang TY, Schmechel DE, Hulette CM, Ervin J, Hauser M, Haines J, Pericak-Vance MA, Gilbert JR.	Mol Cell Neurosci. 2007 Nov;36(3):313-31. Epub 2007 Jul 24.	Mol Cell Neurosci. 2007	PubMed	citation	PMID:17822919	pubmed	17822919	create date:2007/09/08 | first author:Xu PT
ARHGAP4 is a novel RhoGAP that mediates inhibition of cell motility and axon outgrowth.	/pubmed/17804252	Vogt DL, Gray CD, Young WS 3rd, Orellana SA, Malouf AT.	Mol Cell Neurosci. 2007 Nov;36(3):332-42. Epub 2007 Jul 24.	Mol Cell Neurosci. 2007	PubMed	citation	PMID:17804252	pubmed	17804252	create date:2007/09/07 | first author:Vogt DL
MAP1B coordinates microtubule and actin filament remodeling in adult mouse Schwann cell tips and DRG neuron growth cones.	/pubmed/17764972	Bouquet C, Ravaille-Veron M, Propst F, Nothias F.	Mol Cell Neurosci. 2007 Oct;36(2):235-47. Epub 2007 Jul 24.	Mol Cell Neurosci. 2007	PubMed	citation	PMID:17764972	pubmed	17764972	create date:2007/09/04 | first author:Bouquet C
Mechanism of MASH1 induction by ASK1 and ATRA in adult neural progenitors.	/pubmed/17728141	Elmi M, Faigle R, Yang W, Matsumoto Y, Rosenqvist E, Funa K.	Mol Cell Neurosci. 2007 Oct;36(2):248-59. Epub 2007 Jul 21.	Mol Cell Neurosci. 2007	PubMed	citation	PMID:17728141	pubmed	17728141	create date:2007/08/31 | first author:Elmi M
Antidepressants induce cellular insulin resistance by activation of IRS-1 kinases.	/pubmed/17728140	Levkovitz Y, Ben-Shushan G, Hershkovitz A, Isaac R, Gil-Ad I, Shvartsman D, Ronen D, Weizman A, Zick Y.	Mol Cell Neurosci. 2007 Nov;36(3):305-12. Epub 2007 Jun 29.	Mol Cell Neurosci. 2007	PubMed	citation	PMID:17728140	pubmed	17728140	create date:2007/08/31 | first author:Levkovitz Y
Semaphorin3A accelerates neuronal polarity in vitro and in its absence the orientation of DRG neuronal polarity in vivo is distorted.	/pubmed/17728139	Lerman O, Ben-Zvi A, Yagil Z, Behar O.	Mol Cell Neurosci. 2007 Oct;36(2):222-34. Epub 2007 Jul 24.	Mol Cell Neurosci. 2007	PubMed	citation	PMID:17728139	pubmed	17728139	create date:2007/08/31 | first author:Lerman O
Reelin and mDab1 regulate the development of hippocampal connections.	/pubmed/17720534	Borrell V, Pujadas L, Simó S, Durà D, Solé M, Cooper JA, Del Río JA, Soriano E.	Mol Cell Neurosci. 2007 Oct;36(2):158-73. Epub 2007 Jul 18.	Mol Cell Neurosci. 2007	PubMed	citation	PMID:17720534	pubmed	17720534	create date:2007/08/28 | first author:Borrell V
Nociceptors of dorsal root ganglion express proton-sensing G-protein-coupled receptors.	/pubmed/17720533	Huang CW, Tzeng JN, Chen YJ, Tsai WF, Chen CC, Sun WH.	Mol Cell Neurosci. 2007 Oct;36(2):195-210. Epub 2007 Jul 24.	Mol Cell Neurosci. 2007	PubMed	citation	PMID:17720533	pubmed	17720533	create date:2007/08/28 | first author:Huang CW
Dyrk1A overexpression in immortalized hippocampal cells produces the neuropathological features of Down syndrome.	/pubmed/17720532	Park J, Yang EJ, Yoon JH, Chung KC.	Mol Cell Neurosci. 2007 Oct;36(2):270-9. Epub 2007 Jul 24.	Mol Cell Neurosci. 2007	PubMed	citation	PMID:17720532	pubmed	17720532	create date:2007/08/28 | first author:Park J
An in vitro study on the involvement of LINGO-1 and Rho GTPases in Nogo-A regulated differentiation of oligodendrocyte precursor cells.	/pubmed/17719796	Zhao XH, Jin WL, Ju G.	Mol Cell Neurosci. 2007 Oct;36(2):260-9. Epub 2007 Jul 24.	Mol Cell Neurosci. 2007	PubMed	citation	PMID:17719796	pubmed	17719796	create date:2007/08/28 | first author:Zhao XH
The neural cell adhesion molecule is necessary for normal adult retinal ganglion cell number and survival.	/pubmed/17716914	Murphy JA, Franklin TB, Rafuse VF, Clarke DB.	Mol Cell Neurosci. 2007 Oct;36(2):280-92. Epub 2007 Jul 24.	Mol Cell Neurosci. 2007	PubMed	citation	PMID:17716914	pubmed	17716914	create date:2007/08/25 | first author:Murphy JA
Fas/FasL-mediated apoptosis in the arcuate nucleus and medial preoptic area of male ArKO mice is ameliorated by selective estrogen receptor alpha and estrogen receptor beta agonist treatment, respectively.	/pubmed/17716913	Hill RA, Chow J, Fritzemeier K, Simpson ER, Boon WC.	Mol Cell Neurosci. 2007 Oct;36(2):146-57. Epub 2007 Jul 20.	Mol Cell Neurosci. 2007	PubMed	citation	PMID:17716913	pubmed	17716913	create date:2007/08/25 | first author:Hill RA
The Cav3.2/alpha1H T-type Ca2+ current is a molecular determinant of excitatory effects of GABA in adult sensory neurons.	/pubmed/17716912	Aptel H, Hilaire C, Pieraut S, Boukhaddaoui H, Mallié S, Valmier J, Scamps F.	Mol Cell Neurosci. 2007 Oct;36(2):293-303. Epub 2007 Jul 24.	Mol Cell Neurosci. 2007	PubMed	citation	PMID:17716912	pubmed	17716912	create date:2007/08/25 | first author:Aptel H
The Drosophila ARC homolog regulates behavioral responses to starvation.	/pubmed/17707655	Mattaliano MD, Montana ES, Parisky KM, Littleton JT, Griffith LC.	Mol Cell Neurosci. 2007 Oct;36(2):211-21. Epub 2007 Jul 24.	Mol Cell Neurosci. 2007	PubMed	citation	PMID:17707655	pubmed	17707655	create date:2007/08/21 | first author:Mattaliano MD
Specific expression of low-voltage-activated calcium channel isoforms and splice variants in thalamic local circuit interneurons.	/pubmed/17707654	Broicher T, Kanyshkova T, Landgraf P, Rankovic V, Meuth P, Meuth SG, Pape HC, Budde T.	Mol Cell Neurosci. 2007 Oct;36(2):132-45. Epub 2007 Jul 24.	Mol Cell Neurosci. 2007	PubMed	citation	PMID:17707654	pubmed	17707654	create date:2007/08/21 | first author:Broicher T
ERK-FosB signaling in dorsal MPOA neurons plays a major role in the initiation of parental behavior in mice.	/pubmed/17707653	Kuroda KO, Meaney MJ, Uetani N, Fortin Y, Ponton A, Kato T.	Mol Cell Neurosci. 2007 Oct;36(2):121-31. Epub 2007 Jul 21.	Mol Cell Neurosci. 2007	PubMed	citation	PMID:17707653	pubmed	17707653	create date:2007/08/21 | first author:Kuroda KO
Differentiation of the Drosophila serotonergic lineage depends on the regulation of Zfh-1 by Notch and Eagle.	/pubmed/17702602	Lee HK, Lundell MJ.	Mol Cell Neurosci. 2007 Sep;36(1):47-58. Epub 2007 Jul 21.	Mol Cell Neurosci. 2007	PubMed	citation	PMID:17702602	pubmed	17702602	create date:2007/08/19 | first author:Lee HK
GDNF selectively promotes regeneration of injury-primed sensory neurons in the lesioned spinal cord.	/pubmed/17702601	Mills CD, Allchorne AJ, Griffin RS, Woolf CJ, Costigan M.	Mol Cell Neurosci. 2007 Oct;36(2):185-94. Epub 2007 Jul 24.	Mol Cell Neurosci. 2007	PubMed	citation	PMID:17702601	pubmed	17702601	create date:2007/08/19 | first author:Mills CD
Involvement of the plasminogen enzymatic cascade in the reaction to axotomy of rat sympathetic neurons.	/pubmed/17698368	De Stefano ME, Leone L, Moriconi C, Del Signore A, Petrucci TC, Paggi P.	Mol Cell Neurosci. 2007 Oct;36(2):174-84. Epub 2007 Jul 18.	Mol Cell Neurosci. 2007	PubMed	citation	PMID:17698368	pubmed	17698368	create date:2007/08/19 | first author:De Stefano ME
Evidence for distinct leptomeningeal cell-dependent paracrine and EGF-linked autocrine regulatory pathways for suppression of fibrillar collagens in astrocytes.	/pubmed/17689979	Heck N, Garwood J, Dobbertin A, Calco V, Sirko S, Mittmann T, Eysel UT, Faissner A.	Mol Cell Neurosci. 2007 Sep;36(1):71-85. Epub 2007 Jun 27.	Mol Cell Neurosci. 2007	PubMed	citation	PMID:17689979	pubmed	17689979	create date:2007/08/11 | first author:Heck N
The neuronal Ca(2+) -binding protein 2 (NECAB2) interacts with the adenosine A(2A) receptor and modulates the cell surface expression and function of the receptor.	/pubmed/17689978	Canela L, Luján R, Lluís C, Burgueño J, Mallol J, Canela EI, Franco R, Ciruela F.	Mol Cell Neurosci. 2007 Sep;36(1):1-12. Epub 2007 Jun 27.	Mol Cell Neurosci. 2007	PubMed	citation	PMID:17689978	pubmed	17689978	create date:2007/08/11 | first author:Canela L
Identification and characterization of a novel phosphorylation site on the GluR1 subunit of AMPA receptors.	/pubmed/17689977	Lee HK, Takamiya K, Kameyama K, He K, Yu S, Rossetti L, Wilen D, Huganir RL.	Mol Cell Neurosci. 2007 Sep;36(1):86-94. Epub 2007 Jun 27.	Mol Cell Neurosci. 2007	PubMed	citation	PMID:17689977	pubmed	17689977	create date:2007/08/11 | first author:Lee HK
Light-induced recruitment of INAD-signaling complexes to detergent-resistant lipid rafts in Drosophila photoreceptors.	/pubmed/17689976	Sanxaridis PD, Cronin MA, Rawat SS, Waro G, Acharya U, Tsunoda S.	Mol Cell Neurosci. 2007 Sep;36(1):36-46. Epub 2007 Jun 27.	Mol Cell Neurosci. 2007	PubMed	citation	PMID:17689976	pubmed	17689976	create date:2007/08/11 | first author:Sanxaridis PD
Neurofascin regulates the formation of gephyrin clusters and their subsequent translocation to the axon hillock of hippocampal neurons.	/pubmed/17681789	Burkarth N, Kriebel M, Kranz EU, Volkmer H.	Mol Cell Neurosci. 2007 Sep;36(1):59-70. Epub 2007 Jun 27.	Mol Cell Neurosci. 2007	PubMed	citation	PMID:17681789	pubmed	17681789	create date:2007/08/08 | first author:Burkarth N
5-HT1A-iCre, a new transgenic mouse line for genetic analyses of the serotonergic pathway.	/pubmed/17656109	Sahly I, Fabre V, Vyas S, Milet A, Rouzeau JD, Hamon M, Lazar M, Tronche F.	Mol Cell Neurosci. 2007 Sep;36(1):27-35. Epub 2007 Jun 12.	Mol Cell Neurosci. 2007	PubMed	citation	PMID:17656109	pubmed	17656109	create date:2007/07/28 | first author:Sahly I
Promotor elements governing the clustered expression pattern of odorant receptor genes.	/pubmed/17656108	Zhang YQ, Breer H, Strotmann J.	Mol Cell Neurosci. 2007 Sep;36(1):95-107. Epub 2007 Jul 4.	Mol Cell Neurosci. 2007	PubMed	citation	PMID:17656108	pubmed	17656108	create date:2007/07/28 | first author:Zhang YQ
Creating a neurogenic environment: the role of BDNF and FGF2.	/pubmed/17656107	Chen K, Henry RA, Hughes SM, Connor B.	Mol Cell Neurosci. 2007 Sep;36(1):108-20. Epub 2007 Jul 4.	Mol Cell Neurosci. 2007	PubMed	citation	PMID:17656107	pubmed	17656107	create date:2007/07/28 | first author:Chen K
CaMKII and CaMKIV mediate distinct prosurvival signaling pathways in response to depolarization in neurons.	/pubmed/17651987	Bok J, Wang Q, Huang J, Green SH.	Mol Cell Neurosci. 2007 Sep;36(1):13-26. Epub 2007 Jun 27.	Mol Cell Neurosci. 2007	PubMed	citation	PMID:17651987	pubmed	17651987	create date:2007/07/27 | first author:Bok J
SREBP-1c expression in Schwann cells is affected by diabetes and nutritional status.	/pubmed/17632011	de Preux AS, Goosen K, Zhang W, Sima AA, Shimano H, Ouwens DM, Diamant M, Hillebrands JL, Rozing J, Lemke G, Beckmann JS, Smit AB, Verheijen MH, Chrast R.	Mol Cell Neurosci. 2007 Aug;35(4):525-34. Epub 2007 May 1.	Mol Cell Neurosci. 2007	PubMed	citation	PMID:17632011	pubmed	17632011	create date:2007/07/17 | first author:de Preux AS
Leptin promotes rapid dynamic changes in hippocampal dendritic morphology.	/pubmed/17618127	O'Malley D, MacDonald N, Mizielinska S, Connolly CN, Irving AJ, Harvey J.	Mol Cell Neurosci. 2007 Aug;35(4):559-72. Epub 2007 May 10.	Mol Cell Neurosci. 2007	PubMed	citation	PMID:17618127	pubmed	17618127	create date:2007/07/10 | first author:O'Malley D
Climbing fiber-triggered metabotropic slow potentials enhance dendritic calcium transients and simple spike firing in cerebellar Purkinje cells.	/pubmed/17604180	Yuan Q, Qiu DL, Weber JT, Hansel C, Knöpfel T.	Mol Cell Neurosci. 2007 Aug;35(4):596-603. Epub 2007 May 24.	Mol Cell Neurosci. 2007	PubMed	citation	PMID:17604180	pubmed	17604180	create date:2007/07/03 | first author:Yuan Q
Overexpression of DSCR1 blocks zinc-induced neuronal cell death through the formation of nuclear aggregates.	/pubmed/17596961	Lee EJ, Lee JY, Seo SR, Chung KC.	Mol Cell Neurosci. 2007 Aug;35(4):585-95. Epub 2007 May 18.	Mol Cell Neurosci. 2007	PubMed	citation	PMID:17596961	pubmed	17596961	create date:2007/06/29 | first author:Lee EJ
Evidence for an enhancement of excitatory transmission in adult CNS by Wnt signaling pathway modulation.	/pubmed/17588772	Beaumont V, Thompson SA, Choudhry F, Nuthall H, Glantschnig H, Lipfert L, David GR, Swain CJ, McAllister G, Munoz-Sanjuan I.	Mol Cell Neurosci. 2007 Aug;35(4):513-24. Epub 2007 Mar 14.	Mol Cell Neurosci. 2007	PubMed	citation	PMID:17588772	pubmed	17588772	create date:2007/06/26 | first author:Beaumont V
Involvement of lysosomal storage-induced p38 MAP kinase activation in the overproduction of nitric oxide by microglia in cathepsin D-deficient mice.	/pubmed/17570679	Yamasaki R, Zhang J, Koshiishi I, Sastradipura Suniarti DF, Wu Z, Peters C, Schwake M, Uchiyama Y, Kira J, Saftig P, Utsumi H, Nakanishi H.	Mol Cell Neurosci. 2007 Aug;35(4):573-84. Epub 2007 May 10.	Mol Cell Neurosci. 2007	PubMed	citation	PMID:17570679	pubmed	17570679	create date:2007/06/16 | first author:Yamasaki R
Microglia can be induced by IFN-gamma or IL-4 to express neural or dendritic-like markers.	/pubmed/17560122	Butovsky O, Bukshpan S, Kunis G, Jung S, Schwartz M.	Mol Cell Neurosci. 2007 Jul;35(3):490-500. Epub 2007 May 1.	Mol Cell Neurosci. 2007	PubMed	citation	PMID:17560122	pubmed	17560122	create date:2007/06/15 | first author:Butovsky O
Cadherin inhibition of beta-catenin signaling regulates the proliferation and differentiation of neural precursor cells.	/pubmed/17553695	Noles SR, Chenn A.	Mol Cell Neurosci. 2007 Aug;35(4):549-58. Epub 2007 May 8.	Mol Cell Neurosci. 2007	PubMed	citation	PMID:17553695	pubmed	17553695	create date:2007/06/08 | first author:Noles SR
Purinergic receptor activation inhibits mitogen-stimulated proliferation in primary neurospheres from the adult mouse subventricular zone.	/pubmed/17553694	Stafford MR, Bartlett PF, Adams DJ.	Mol Cell Neurosci. 2007 Aug;35(4):535-48. Epub 2007 May 8.	Mol Cell Neurosci. 2007	PubMed	citation	PMID:17553694	pubmed	17553694	create date:2007/06/08 | first author:Stafford MR
Ca2+, CREB and krüppel: a novel KLF7-binding element conserved in mouse and human TRKB promoters is required for CREB-dependent transcription.	/pubmed/17553693	Kingsbury TJ, Krueger BK.	Mol Cell Neurosci. 2007 Jul;35(3):447-55. Epub 2007 May 4.	Mol Cell Neurosci. 2007	PubMed	citation	PMID:17553693	pubmed	17553693	create date:2007/06/08 | first author:Kingsbury TJ
Novel toxicity of the unedited GluR2 AMPA receptor subunit dependent on surface trafficking and increased Ca2+-permeability.	/pubmed/17544687	Mahajan SS, Ziff EB.	Mol Cell Neurosci. 2007 Jul;35(3):470-81. Epub 2007 May 4.	Mol Cell Neurosci. 2007	PubMed	citation	PMID:17544687	pubmed	17544687	create date:2007/06/05 | first author:Mahajan SS
UNC5C is required for spinal accessory motor neuron development.	/pubmed/17543537	Dillon AK, Jevince AR, Hinck L, Ackerman SL, Lu X, Tessier-Lavigne M, Kaprielian Z.	Mol Cell Neurosci. 2007 Jul;35(3):482-9. Epub 2007 May 6.	Mol Cell Neurosci. 2007	PubMed	citation	PMID:17543537	pubmed	17543537	create date:2007/06/05 | first author:Dillon AK
Marlin-1 and conventional kinesin link GABAB receptors to the cytoskeleton and regulate receptor transport.	/pubmed/17532644	Vidal RL, Ramírez OA, Sandoval L, Koenig-Robert R, Härtel S, Couve A.	Mol Cell Neurosci. 2007 Jul;35(3):501-12. Epub 2007 May 1.	Mol Cell Neurosci. 2007	PubMed	citation	PMID:17532644	pubmed	17532644	create date:2007/05/29 | first author:Vidal RL
Distinct effects of individual opioids on the morphology of spines depend upon the internalization of mu opioid receptors.	/pubmed/17513124	Liao D, Grigoriants OO, Wang W, Wiens K, Loh HH, Law PY.	Mol Cell Neurosci. 2007 Jul;35(3):456-69. Epub 2007 May 4.	Mol Cell Neurosci. 2007	PubMed	citation	PMID:17513124	pubmed	17513124	create date:2007/05/22 | first author:Liao D
Neurotransmitter phenotype-specific expression changes in developing sympathetic neurons.	/pubmed/17513123	Apostolova G, Dorn R, Ka S, Hallböök F, Lundeberg J, Liser K, Hakim V, Brodski C, Michaelidis TM, Dechant G.	Mol Cell Neurosci. 2007 Jul;35(3):397-408. Epub 2007 Apr 1.	Mol Cell Neurosci. 2007	PubMed	citation	PMID:17513123	pubmed	17513123	create date:2007/05/22 | first author:Apostolova G
Myelin-associated glycoprotein and galactosylcerebroside expression in Schwann cells during myelination.	/pubmed/17513122	Päiväläinen S, Heape AM.	Mol Cell Neurosci. 2007 Jul;35(3):436-46. Epub 2007 May 4.	Mol Cell Neurosci. 2007	PubMed	citation	PMID:17513122	pubmed	17513122	create date:2007/05/22 | first author:Päiväläinen S
A sensory feedback circuit coordinates muscle activity in Drosophila.	/pubmed/17498969	Hughes CL, Thomas JB.	Mol Cell Neurosci. 2007 Jun;35(2):383-96. Epub 2007 Apr 6.	Mol Cell Neurosci. 2007	PubMed	citation	PMID:17498969	pubmed	17498969	create date:2007/05/15 | first author:Hughes CL
Oxygen tension controls the expansion of human CNS precursors and the generation of astrocytes and oligodendrocytes.	/pubmed/17498968	Pistollato F, Chen HL, Schwartz PH, Basso G, Panchision DM.	Mol Cell Neurosci. 2007 Jul;35(3):424-35. Epub 2007 Apr 12.	Mol Cell Neurosci. 2007	PubMed	citation	PMID:17498968	pubmed	17498968	create date:2007/05/15 | first author:Pistollato F
Crosstalk between HIF-1 and ROCK pathways in neuronal differentiation of mesenchymal stem cells, neurospheres and in PC12 neurite outgrowth.	/pubmed/17493827	Pacary E, Tixier E, Coulet F, Roussel S, Petit E, Bernaudin M.	Mol Cell Neurosci. 2007 Jul;35(3):409-23. Epub 2007 Apr 10.	Mol Cell Neurosci. 2007	PubMed	citation	PMID:17493827	pubmed	17493827	create date:2007/05/12 | first author:Pacary E
Interaction of amyloid binding alcohol dehydrogenase/Abeta mediates up-regulation of peroxiredoxin II in the brains of Alzheimer's disease patients and a transgenic Alzheimer's disease mouse model.	/pubmed/17490890	Yao J, Taylor M, Davey F, Ren Y, Aiton J, Coote P, Fang F, Chen JX, Yan SD, Gunn-Moore FJ.	Mol Cell Neurosci. 2007 Jun;35(2):377-82. Epub 2007 Apr 1.	Mol Cell Neurosci. 2007	PubMed	citation	PMID:17490890	pubmed	17490890	create date:2007/05/11 | first author:Yao J
Development of the mesencephalic trigeminal nucleus requires a paired homeodomain transcription factor, Drg11.	/pubmed/17482477	Wang CZ, Shi M, Yang LL, Yang RQ, Luo ZG, Jacquin MF, Chen ZF, Ding YQ.	Mol Cell Neurosci. 2007 Jun;35(2):368-76. Epub 2007 Apr 1.	Mol Cell Neurosci. 2007	PubMed	citation	PMID:17482477	pubmed	17482477	create date:2007/05/08 | first author:Wang CZ
Postsynaptic mechanisms underlying responsiveness of amygdaloid neurons to cholecystokinin are mediated by a transient receptor potential-like current.	/pubmed/17482476	Meis S, Munsch T, Sosulina L, Pape HC.	Mol Cell Neurosci. 2007 Jun;35(2):356-67. Epub 2007 Apr 1.	Mol Cell Neurosci. 2007	PubMed	citation	PMID:17482476	pubmed	17482476	create date:2007/05/08 | first author:Meis S
Title	URL	Description	Details	ShortDetails	Resource	Type	Identifiers	Db	EntrezUID	Properties
TDP43 is a human low molecular weight neurofilament (hNFL) mRNA-binding protein.	/pubmed/17481916	Strong MJ, Volkening K, Hammond R, Yang W, Strong W, Leystra-Lantz C, Shoesmith C.	Mol Cell Neurosci. 2007 Jun;35(2):320-7. Epub 2007 Mar 20.	Mol Cell Neurosci. 2007	PubMed	citation	PMID:17481916	pubmed	17481916	create date:2007/05/08 | first author:Strong MJ
Differential effects of AMPA receptor activation on survival and neurite integrity during neuronal development.	/pubmed/17478096	Manzini MC, Joseph DJ, MacDermott AB, Mason CA.	Mol Cell Neurosci. 2007 Jun;35(2):328-38. Epub 2007 Mar 24.	Mol Cell Neurosci. 2007	PubMed	citation	PMID:17478096	pubmed	17478096	create date:2007/05/05 | first author:Manzini MC
DPP10 splice variants are localized in distinct neuronal populations and act to differentially regulate the inactivation properties of Kv4-based ion channels.	/pubmed/17475505	Jerng HH, Lauver AD, Pfaffinger PJ.	Mol Cell Neurosci. 2007 Aug;35(4):604-24. Epub 2007 Mar 23.	Mol Cell Neurosci. 2007	PubMed	citation	PMID:17475505	pubmed	17475505	create date:2007/05/04 | first author:Jerng HH
Generation and functional characterization of fluorescent, N-terminally tagged CB1 receptor chimeras for live-cell imaging.	/pubmed/17467290	McDonald NA, Henstridge CM, Connolly CN, Irving AJ.	Mol Cell Neurosci. 2007 Jun;35(2):237-48. Epub 2007 Mar 3.	Mol Cell Neurosci. 2007	PubMed	citation	PMID:17467290	pubmed	17467290	create date:2007/05/01 | first author:McDonald NA
A childhood epilepsy mutation reveals a role for developmentally regulated splicing of a sodium channel.	/pubmed/17467289	Xu R, Thomas EA, Jenkins M, Gazina EV, Chiu C, Heron SE, Mulley JC, Scheffer IE, Berkovic SF, Petrou S.	Mol Cell Neurosci. 2007 Jun;35(2):292-301. Epub 2007 Mar 13.	Mol Cell Neurosci. 2007	PubMed	citation	PMID:17467289	pubmed	17467289	create date:2007/05/01 | first author:Xu R
PICK1 interacts with alpha7 neuronal nicotinic acetylcholine receptors and controls their clustering.	/pubmed/17467288	Baer K, Bürli T, Huh KH, Wiesner A, Erb-Vögtli S, Göckeritz-Dujmovic D, Moransard M, Nishimune A, Rees MI, Henley JM, Fritschy JM, Fuhrer C.	Mol Cell Neurosci. 2007 Jun;35(2):339-55. Epub 2007 Mar 24.	Mol Cell Neurosci. 2007	PubMed	citation	PMID:17467288	pubmed	17467288	create date:2007/05/01 | first author:Baer K
STAT5A/B activity is required in the developing forebrain and spinal cord.	/pubmed/17462911	Markham K, Schuurmans C, Weiss S.	Mol Cell Neurosci. 2007 Jun;35(2):272-82. Epub 2007 Mar 13.	Mol Cell Neurosci. 2007	PubMed	citation	PMID:17462911	pubmed	17462911	create date:2007/04/28 | first author:Markham K
Neuronal nitric oxide synthase (NOS-I) knockout increases the survival rate of neural cells in the hippocampus independently of BDNF.	/pubmed/17459722	Fritzen S, Schmitt A, Köth K, Sommer C, Lesch KP, Reif A.	Mol Cell Neurosci. 2007 Jun;35(2):261-71. Epub 2007 Mar 13.	Mol Cell Neurosci. 2007	PubMed	citation	PMID:17459722	pubmed	17459722	create date:2007/04/27 | first author:Fritzen S
Localization and differential interaction of R7 RGS proteins with their membrane anchors R7BP and R9AP in neurons of vertebrate retina.	/pubmed/17442586	Song JH, Song H, Wensel TG, Sokolov M, Martemyanov KA.	Mol Cell Neurosci. 2007 Jun;35(2):311-9. Epub 2007 Mar 15.	Mol Cell Neurosci. 2007	PubMed	citation	PMID:17442586	pubmed	17442586	create date:2007/04/20 | first author:Song JH
Endocannabinoids limit metabotropic glutamate 5 receptor-mediated synaptic inhibition of striatal principal neurons.	/pubmed/17434747	Centonze D, Rossi S, Prosperetti C, Gasperi V, De Chiara V, Bari M, Tscherter A, Febbraro F, Bernardi G, Maccarrone M.	Mol Cell Neurosci. 2007 Jun;35(2):302-10. Epub 2007 Mar 15.	Mol Cell Neurosci. 2007	PubMed	citation	PMID:17434747	pubmed	17434747	create date:2007/04/17 | first author:Centonze D
Preconditioning injury-induced neurite outgrowth of adult rat sensory neurons on fibronectin is mediated by mobilisation of axonal alpha5 integrin.	/pubmed/17433878	Gardiner NJ, Moffatt S, Fernyhough P, Humphries MJ, Streuli CH, Tomlinson DR.	Mol Cell Neurosci. 2007 Jun;35(2):249-60. Epub 2007 Mar 6.	Mol Cell Neurosci. 2007	PubMed	citation	PMID:17433878	pubmed	17433878	create date:2007/04/17 | first author:Gardiner NJ
Postnatal alterations of the inhibitory synaptic responses recorded from cortical pyramidal neurons in the Lis1/sLis1 mutant mouse.	/pubmed/17433713	Valdés-Sánchez L, Escámez T, Echevarria D, Ballesta JJ, Tabarés-Seisdedos R, Reiner O, Martinez S, Geijo-Barrientos E.	Mol Cell Neurosci. 2007 Jun;35(2):220-9. Epub 2007 Mar 3.	Mol Cell Neurosci. 2007	PubMed	citation	PMID:17433713	pubmed	17433713	create date:2007/04/17 | first author:Valdés-Sánchez L
The sodium channel Nav1.5a is the predominant isoform expressed in adult mouse dorsal root ganglia and exhibits distinct inactivation properties from the full-length Nav1.5 channel.	/pubmed/17433712	Kerr NC, Gao Z, Holmes FE, Hobson SA, Hancox JC, Wynick D, James AF.	Mol Cell Neurosci. 2007 Jun;35(2):283-91. Epub 2007 Mar 13.	Mol Cell Neurosci. 2007	PubMed	citation	PMID:17433712	pubmed	17433712	create date:2007/04/17 | first author:Kerr NC
BDNF regulates the expression and traffic of NMDA receptors in cultured hippocampal neurons.	/pubmed/17428676	Caldeira MV, Melo CV, Pereira DB, Carvalho RF, Carvalho AL, Duarte CB.	Mol Cell Neurosci. 2007 Jun;35(2):208-19. Epub 2007 Mar 3.	Mol Cell Neurosci. 2007	PubMed	citation	PMID:17428676	pubmed	17428676	create date:2007/04/13 | first author:Caldeira MV
Contactin1a expression is associated with oligodendrocyte differentiation and axonal regeneration in the central nervous system of zebrafish.	/pubmed/17425960	Schweitzer J, Gimnopoulos D, Lieberoth BC, Pogoda HM, Feldner J, Ebert A, Schachner M, Becker T, Becker CG.	Mol Cell Neurosci. 2007 Jun;35(2):194-207. Epub 2007 Mar 3.	Mol Cell Neurosci. 2007	PubMed	citation	PMID:17425960	pubmed	17425960	create date:2007/04/12 | first author:Schweitzer J
Dendritic localization and activity-dependent translation of Engrailed1 transcription factor.	/pubmed/17399993	Di Nardo AA, Nedelec S, Trembleau A, Volovitch M, Prochiantz A, Montesinos ML.	Mol Cell Neurosci. 2007 Jun;35(2):230-6. Epub 2007 Mar 3.	Mol Cell Neurosci. 2007	PubMed	citation	PMID:17399993	pubmed	17399993	create date:2007/04/03 | first author:Di Nardo AA
BMP signaling mutant mice exhibit glial cell maturation defects.	/pubmed/17391983	See J, Mamontov P, Ahn K, Wine-Lee L, Crenshaw EB 3rd, Grinspan JB.	Mol Cell Neurosci. 2007 May;35(1):171-82. Epub 2007 Feb 23.	Mol Cell Neurosci. 2007	PubMed	citation	PMID:17391983	pubmed	17391983	create date:2007/03/30 | first author:See J
A macromolecular complex involving the amyloid precursor protein (APP) and the cytosolic adapter FE65 is a negative regulator of axon branching.	/pubmed/17383198	Ikin AF, Sabo SL, Lanier LM, Buxbaum JD.	Mol Cell Neurosci. 2007 May;35(1):57-63. Epub 2007 Feb 8.	Mol Cell Neurosci. 2007	PubMed	citation	PMID:17383198	pubmed	17383198	create date:2007/03/27 | first author:Ikin AF
Visualization of degenerating axons in a dysmyelinating mouse mutant with axonal loss.	/pubmed/17383197	Ey B, Kobsar I, Blazyca H, Kroner A, Martini R.	Mol Cell Neurosci. 2007 May;35(1):153-60. Epub 2007 Feb 23.	Mol Cell Neurosci. 2007	PubMed	citation	PMID:17383197	pubmed	17383197	create date:2007/03/27 | first author:Ey B
P120 catenin is required for thickening of Schwann cell myelin.	/pubmed/17382558	Perrin-Tricaud C, Rutishauser U, Tricaud N.	Mol Cell Neurosci. 2007 May;35(1):120-9. Epub 2007 Feb 15.	Mol Cell Neurosci. 2007	PubMed	citation	PMID:17382558	pubmed	17382558	create date:2007/03/27 | first author:Perrin-Tricaud C
Carbonic anhydrase related protein 8 mutation results in aberrant synaptic morphology and excitatory synaptic function in the cerebellum.	/pubmed/17376701	Hirasawa M, Xu X, Trask RB, Maddatu TP, Johnson BA, Naggert JK, Nishina PM, Ikeda A.	Mol Cell Neurosci. 2007 May;35(1):161-70. Epub 2007 Feb 23.	Mol Cell Neurosci. 2007	PubMed	citation	PMID:17376701	pubmed	17376701	create date:2007/03/23 | first author:Hirasawa M
Gap junctional control of glial glutamate transporter expression.	/pubmed/17369047	Figiel M, Allritz C, Lehmann C, Engele J.	Mol Cell Neurosci. 2007 May;35(1):130-7. Epub 2007 Feb 15.	Mol Cell Neurosci. 2007	PubMed	citation	PMID:17369047	pubmed	17369047	create date:2007/03/21 | first author:Figiel M
Rapid, concurrent alterations in pre- and postsynaptic structure induced by naturally-secreted amyloid-beta protein.	/pubmed/17368908	Calabrese B, Shaked GM, Tabarean IV, Braga J, Koo EH, Halpain S.	Mol Cell Neurosci. 2007 Jun;35(2):183-93. Epub 2007 Feb 12.	Mol Cell Neurosci. 2007	PubMed	citation	PMID:17368908	pubmed	17368908	create date:2007/03/21 | first author:Calabrese B
Persistent activation of protein kinase Calpha is not necessary for expression of cerebellar long-term depression.	/pubmed/17363267	Tsuruno S, Hirano T.	Mol Cell Neurosci. 2007 May;35(1):38-48. Epub 2007 Feb 8.	Mol Cell Neurosci. 2007	PubMed	citation	PMID:17363267	pubmed	17363267	create date:2007/03/17 | first author:Tsuruno S
Expression and localization of the Nav1.9 sodium channel in enteric neurons and in trigeminal sensory endings: implication for intestinal reflex function and orofacial pain.	/pubmed/17363266	Padilla F, Couble ML, Coste B, Maingret F, Clerc N, Crest M, Ritter AM, Magloire H, Delmas P.	Mol Cell Neurosci. 2007 May;35(1):138-52. Epub 2007 Feb 15.	Mol Cell Neurosci. 2007	PubMed	citation	PMID:17363266	pubmed	17363266	create date:2007/03/17 | first author:Padilla F
Induced expression of polysialic acid in the spinal cord promotes regeneration of sensory axons.	/pubmed/17363265	Zhang Y, Ghadiri-Sani M, Zhang X, Richardson PM, Yeh J, Bo X.	Mol Cell Neurosci. 2007 May;35(1):109-19. Epub 2007 Feb 15.	Mol Cell Neurosci. 2007	PubMed	citation	PMID:17363265	pubmed	17363265	create date:2007/03/17 | first author:Zhang Y
The ubiquitin-proteasome system postsynaptically regulates glutamatergic synaptic function.	/pubmed/17363264	Haas KF, Miller SL, Friedman DB, Broadie K.	Mol Cell Neurosci. 2007 May;35(1):64-75. Epub 2007 Feb 8.	Mol Cell Neurosci. 2007	PubMed	citation	PMID:17363264	pubmed	17363264	create date:2007/03/17 | first author:Haas KF
The TSC1 gene product hamartin interacts with NADE.	/pubmed/17355907	Yasui S, Tsuzaki K, Ninomiya H, Floricel F, Asano Y, Maki H, Takamura A, Nanba E, Higaki K, Ohno K.	Mol Cell Neurosci. 2007 May;35(1):100-8. Epub 2007 Feb 12.	Mol Cell Neurosci. 2007	PubMed	citation	PMID:17355907	pubmed	17355907	create date:2007/03/16 | first author:Yasui S
Differential impact of Lhx2 deficiency on expression of class I and class II odorant receptor genes in mouse.	/pubmed/17350283	Hirota J, Omura M, Mombaerts P.	Mol Cell Neurosci. 2007 Apr;34(4):679-88. Epub 2007 Feb 2.	Mol Cell Neurosci. 2007	PubMed	citation	PMID:17350283	pubmed	17350283	create date:2007/03/14 | first author:Hirota J
Egr3, a synaptic activity regulated transcription factor that is essential for learning and memory.	/pubmed/17350282	Li L, Yun SH, Keblesh J, Trommer BL, Xiong H, Radulovic J, Tourtellotte WG.	Mol Cell Neurosci. 2007 May;35(1):76-88. Epub 2007 Feb 12.	Mol Cell Neurosci. 2007	PubMed	citation	PMID:17350282	pubmed	17350282	create date:2007/03/14 | first author:Li L
Up-regulation of Connexin43 in the glial scar following photothrombotic ischemic injury.	/pubmed/17350281	Haupt C, Witte OW, Frahm C.	Mol Cell Neurosci. 2007 May;35(1):89-99. Epub 2007 Feb 9.	Mol Cell Neurosci. 2007	PubMed	citation	PMID:17350281	pubmed	17350281	create date:2007/03/14 | first author:Haupt C
Cellular sites of Drosophila NinaB and NinaD activity in vitamin A metabolism.	/pubmed/17344064	Yang J, O'Tousa JE.	Mol Cell Neurosci. 2007 May;35(1):49-56. Epub 2007 Feb 8.	Mol Cell Neurosci. 2007	PubMed	citation	PMID:17344064	pubmed	17344064	create date:2007/03/09 | first author:Yang J
Loss-of-function GJA12/Connexin47 mutations cause Pelizaeus-Merzbacher-like disease.	/pubmed/17344063	Orthmann-Murphy JL, Enriquez AD, Abrams CK, Scherer SS.	Mol Cell Neurosci. 2007 Apr;34(4):629-41. Epub 2007 Jan 25.	Mol Cell Neurosci. 2007	PubMed	citation	PMID:17344063	pubmed	17344063	create date:2007/03/09 | first author:Orthmann-Murphy JL
Molecular reconstitution of functional GABAergic synapses with expression of neuroligin-2 and GABAA receptors.	/pubmed/17336090	Dong N, Qi J, Chen G.	Mol Cell Neurosci. 2007 May;35(1):14-23. Epub 2007 Jan 30.	Mol Cell Neurosci. 2007	PubMed	citation	PMID:17336090	pubmed	17336090	create date:2007/03/06 | first author:Dong N
Dynamic changes in CREB phosphorylation and neuroadaptive gene expression in area V1 of adult monkeys after monocular enucleation.	/pubmed/17336089	Lalonde J, Chaudhuri A.	Mol Cell Neurosci. 2007 May;35(1):24-37. Epub 2007 Feb 6.	Mol Cell Neurosci. 2007	PubMed	citation	PMID:17336089	pubmed	17336089	create date:2007/03/06 | first author:Lalonde J
The LXR agonist TO901317 selectively lowers hippocampal Abeta42 and improves memory in the Tg2576 mouse model of Alzheimer's disease.	/pubmed/17336088	Riddell DR, Zhou H, Comery TA, Kouranova E, Lo CF, Warwick HK, Ring RH, Kirksey Y, Aschmies S, Xu J, Kubek K, Hirst WD, Gonzales C, Chen Y, Murphy E, Leonard S, Vasylyev D, Oganesian A, Martone RL, Pangalos MN, Reinhart PH, Jacobsen JS.	Mol Cell Neurosci. 2007 Apr;34(4):621-8. Epub 2007 Jan 25.	Mol Cell Neurosci. 2007	PubMed	citation	PMID:17336088	pubmed	17336088	create date:2007/03/06 | first author:Riddell DR
Developmental synaptic plasticity at the thalamocortical input to barrel cortex: mechanisms and roles.	/pubmed/17329121	Daw MI, Scott HL, Isaac JT.	Mol Cell Neurosci. 2007 Apr;34(4):493-502. Epub 2007 Jan 10. Review.	Mol Cell Neurosci. 2007	PubMed	citation	PMID:17329121	pubmed	17329121	create date:2007/03/03 | first author:Daw MI
Phosphoinositide-3-kinase and mitogen activated protein kinase signaling pathways mediate acute NGF sensitization of TRPV1.	/pubmed/17324588	Zhu W, Oxford GS.	Mol Cell Neurosci. 2007 Apr;34(4):689-700. Epub 2007 Jan 24.	Mol Cell Neurosci. 2007	PubMed	citation	PMID:17324588	pubmed	17324588	create date:2007/02/28 | first author:Zhu W
Differential expression and function of synaptotagmin 1 isoforms in Caenorhabditis elegans.	/pubmed/17321753	Mathews EA, Mullen GP, Crowell JA, Duerr JS, McManus JR, Duke A, Gaskin J, Rand JB.	Mol Cell Neurosci. 2007 Apr;34(4):642-52. Epub 2007 Jan 25.	Mol Cell Neurosci. 2007	PubMed	citation	PMID:17321753	pubmed	17321753	create date:2007/02/27 | first author:Mathews EA
Mutations in the SPG3A gene encoding the GTPase atlastin interfere with vesicle trafficking in the ER/Golgi interface and Golgi morphogenesis.	/pubmed/17321752	Namekawa M, Muriel MP, Janer A, Latouche M, Dauphin A, Debeir T, Martin E, Duyckaerts C, Prigent A, Depienne C, Sittler A, Brice A, Ruberg M.	Mol Cell Neurosci. 2007 May;35(1):1-13. Epub 2007 Jan 26.	Mol Cell Neurosci. 2007	PubMed	citation	PMID:17321752	pubmed	17321752	create date:2007/02/27 | first author:Namekawa M
Molecular anatomy of the postsynaptic density.	/pubmed/17321751	Okabe S.	Mol Cell Neurosci. 2007 Apr;34(4):503-18. Epub 2007 Jan 25. Review.	Mol Cell Neurosci. 2007	PubMed	citation	PMID:17321751	pubmed	17321751	create date:2007/02/27 | first author:Okabe S
The atypical cadherin flamingo regulates synaptogenesis and helps prevent axonal and synaptic degeneration in Drosophila.	/pubmed/17321750	Bao H, Berlanga ML, Xue M, Hapip SM, Daniels RW, Mendenhall JM, Alcantara AA, Zhang B.	Mol Cell Neurosci. 2007 Apr;34(4):662-78. Epub 2007 Jan 25.	Mol Cell Neurosci. 2007	PubMed	citation	PMID:17321750	pubmed	17321750	create date:2007/02/27 | first author:Bao H
BMP6 is axonally transported by motoneurons and supports their survival in vitro.	/pubmed/17321145	Wang PY, Koishi K, McLennan IS.	Mol Cell Neurosci. 2007 Apr;34(4):653-61. Epub 2007 Jan 25.	Mol Cell Neurosci. 2007	PubMed	citation	PMID:17321145	pubmed	17321145	create date:2007/02/27 | first author:Wang PY
Activity dependent localization of synaptic NMDA receptors in spinal neurons.	/pubmed/17306986	Rosen KM, Moghekar A, O'Brien RJ.	Mol Cell Neurosci. 2007 Apr;34(4):578-91. Epub 2006 Dec 29.	Mol Cell Neurosci. 2007	PubMed	citation	PMID:17306986	pubmed	17306986	create date:2007/02/20 | first author:Rosen KM
Lack of changes in the PI3K/AKT survival pathway in the spinal cord motor neurons of a mouse model of familial amyotrophic lateral sclerosis.	/pubmed/17303436	Peviani M, Cheroni C, Troglio F, Quarto M, Pelicci G, Bendotti C.	Mol Cell Neurosci. 2007 Apr;34(4):592-602. Epub 2007 Jan 11.	Mol Cell Neurosci. 2007	PubMed	citation	PMID:17303436	pubmed	17303436	create date:2007/02/17 | first author:Peviani M
Astrocyte-like cells as a main target for estrogen action during neuronal differentiation.	/pubmed/17300952	Merlo S, Calafiore M, Vancheri C, Luigi Canonico P, Copani A, Sortino MA.	Mol Cell Neurosci. 2007 Apr;34(4):562-70. Epub 2006 Dec 28.	Mol Cell Neurosci. 2007	PubMed	citation	PMID:17300952	pubmed	17300952	create date:2007/02/16 | first author:Merlo S
A novel role of interleukin-1-converting enzyme in cytokine-mediated inducible nitric oxide synthase gene expression: Implications for neuroinflammatory diseases.	/pubmed/17292624	Jüttler E, Bonmann E, Spranger M, Kolb-Bachofen V, Suschek CV.	Mol Cell Neurosci. 2007 Apr;34(4):612-20. Epub 2007 Jan 12.	Mol Cell Neurosci. 2007	PubMed	citation	PMID:17292624	pubmed	17292624	create date:2007/02/13 | first author:Jüttler E
Fussel-15, a novel Ski/Sno homolog protein, antagonizes BMP signaling.	/pubmed/17292623	Arndt S, Poser I, Moser M, Bosserhoff AK.	Mol Cell Neurosci. 2007 Apr;34(4):603-11. Epub 2007 Jan 11.	Mol Cell Neurosci. 2007	PubMed	citation	PMID:17292623	pubmed	17292623	create date:2007/02/13 | first author:Arndt S
Role of glycogen synthase kinase-3beta in early depressive behavior induced by mild traumatic brain injury.	/pubmed/17289399	Shapira M, Licht A, Milman A, Pick CG, Shohami E, Eldar-Finkelman H.	Mol Cell Neurosci. 2007 Apr;34(4):571-7. Epub 2006 Dec 28.	Mol Cell Neurosci. 2007	PubMed	citation	PMID:17289399	pubmed	17289399	create date:2007/02/10 | first author:Shapira M
Novel regional and developmental NMDA receptor expression patterns uncovered in NR2C subunit-beta-galactosidase knock-in mice.	/pubmed/17276696	Karavanova I, Vasudevan K, Cheng J, Buonanno A.	Mol Cell Neurosci. 2007 Mar;34(3):468-80. Epub 2007 Feb 2.	Mol Cell Neurosci. 2007	PubMed	citation	PMID:17276696	pubmed	17276696	create date:2007/02/06 | first author:Karavanova I
Title	URL	Description	Details	ShortDetails	Resource	Type	Identifiers	Db	EntrezUID	Properties
E-cadherin promotes retinal ganglion cell neurite outgrowth in a protein tyrosine phosphatase-mu-dependent manner.	/pubmed/17276081	Oblander SA, Ensslen-Craig SE, Longo FM, Brady-Kalnay SM.	Mol Cell Neurosci. 2007 Mar;34(3):481-92. Epub 2007 Feb 2.	Mol Cell Neurosci. 2007	PubMed	citation	PMID:17276081	pubmed	17276081	create date:2007/02/06 | first author:Oblander SA
KRIP6: a novel BTB/kelch protein regulating function of kainate receptors.	/pubmed/17254796	Laezza F, Wilding TJ, Sequeira S, Coussen F, Zhang XZ, Hill-Robinson R, Mulle C, Huettner JE, Craig AM.	Mol Cell Neurosci. 2007 Apr;34(4):539-50. Epub 2007 Jan 24.	Mol Cell Neurosci. 2007	PubMed	citation	PMID:17254796	pubmed	17254796	create date:2007/01/27 | first author:Laezza F
The fragile X mental retardation protein-RNP granules show an mGluR-dependent localization in the post-synaptic spines.	/pubmed/17254795	Ferrari F, Mercaldo V, Piccoli G, Sala C, Cannata S, Achsel T, Bagni C.	Mol Cell Neurosci. 2007 Mar;34(3):343-54. Epub 2007 Jan 23.	Mol Cell Neurosci. 2007	PubMed	citation	PMID:17254795	pubmed	17254795	create date:2007/01/27 | first author:Ferrari F
Rho GTPases regulate PTPmu-mediated nasal neurite outgrowth and temporal repulsion of retinal ganglion cell neurons.	/pubmed/17234431	Major DL, Brady-Kalnay SM.	Mol Cell Neurosci. 2007 Mar;34(3):453-67. Epub 2007 Jan 17.	Mol Cell Neurosci. 2007	PubMed	citation	PMID:17234431	pubmed	17234431	create date:2007/01/20 | first author:Major DL
Expression profile of receptors for myelin-associated inhibitors of axonal regeneration in the intact and injured mouse central nervous system.	/pubmed/17234430	Barrette B, Vallières N, Dubé M, Lacroix S.	Mol Cell Neurosci. 2007 Apr;34(4):519-38. Epub 2007 Jan 17.	Mol Cell Neurosci. 2007	PubMed	citation	PMID:17234430	pubmed	17234430	create date:2007/01/20 | first author:Barrette B
Excitotoxicity in a chronic model of multiple sclerosis: Neuroprotective effects of cannabinoids through CB1 and CB2 receptor activation.	/pubmed/17229577	Docagne F, Muñetón V, Clemente D, Ali C, Loría F, Correa F, Hernangómez M, Mestre L, Vivien D, Guaza C.	Mol Cell Neurosci. 2007 Apr;34(4):551-61. Epub 2007 Jan 16.	Mol Cell Neurosci. 2007	PubMed	citation	PMID:17229577	pubmed	17229577	create date:2007/01/19 | first author:Docagne F
Analysis of aPKClambda and aPKCzeta reveals multiple and redundant functions during vertebrate retinogenesis.	/pubmed/17223574	Cui S, Otten C, Rohr S, Abdelilah-Seyfried S, Link BA.	Mol Cell Neurosci. 2007 Mar;34(3):431-44. Epub 2007 Jan 12.	Mol Cell Neurosci. 2007	PubMed	citation	PMID:17223574	pubmed	17223574	create date:2007/01/16 | first author:Cui S
RB and RB2/P130 genes cooperate with extrinsic signals to promote differentiation of rat neural stem cells.	/pubmed/17223573	Jori FP, Galderisi U, Napolitano MA, Cipollaro M, Cascino A, Giordano A, Melone MA.	Mol Cell Neurosci. 2007 Mar;34(3):299-309. Epub 2007 Jan 12.	Mol Cell Neurosci. 2007	PubMed	citation	PMID:17223573	pubmed	17223573	create date:2007/01/16 | first author:Jori FP
Thinking within the D box: initial identification of Cdh1-APC substrates in the nervous system.	/pubmed/17223572	Kim AH, Bonni A.	Mol Cell Neurosci. 2007 Mar;34(3):281-7. Epub 2007 Jan 12. Review.	Mol Cell Neurosci. 2007	PubMed	citation	PMID:17223572	pubmed	17223572	create date:2007/01/16 | first author:Kim AH
betaIV-spectrin forms a diffusion barrier against L1CAM at the axon initial segment.	/pubmed/17223356	Nishimura K, Akiyama H, Komada M, Kamiguchi H.	Mol Cell Neurosci. 2007 Mar;34(3):422-30. Epub 2007 Jan 16.	Mol Cell Neurosci. 2007	PubMed	citation	PMID:17223356	pubmed	17223356	create date:2007/01/16 | first author:Nishimura K
Tyrosine hydroxylase expression is unstable in a human immortalized mesencephalic cell line--studies in vitro and after intracerebral grafting in vivo.	/pubmed/17222562	Paul G, Christophersen NS, Raymon H, Kiaer C, Smith R, Brundin P.	Mol Cell Neurosci. 2007 Mar;34(3):390-9. Epub 2007 Jan 10.	Mol Cell Neurosci. 2007	PubMed	citation	PMID:17222562	pubmed	17222562	create date:2007/01/16 | first author:Paul G
ATP7A (Menkes protein) functions in axonal targeting and synaptogenesis.	/pubmed/17215139	El Meskini R, Crabtree KL, Cline LB, Mains RE, Eipper BA, Ronnett GV.	Mol Cell Neurosci. 2007 Mar;34(3):409-21. Epub 2007 Jan 9.	Mol Cell Neurosci. 2007	PubMed	citation	PMID:17215139	pubmed	17215139	create date:2007/01/12 | first author:El Meskini R
Coupling profile of the metabotropic glutamate receptor 1alpha is regulated by the C-terminal domain.	/pubmed/17215138	Tateyama M, Kubo Y.	Mol Cell Neurosci. 2007 Mar;34(3):445-52. Epub 2007 Jan 9.	Mol Cell Neurosci. 2007	PubMed	citation	PMID:17215138	pubmed	17215138	create date:2007/01/12 | first author:Tateyama M
A promoter element with enhancer properties, and the orphan nuclear receptor RORalpha, are required for Purkinje cell-specific expression of a Gi/o modulator.	/pubmed/17215137	Serinagaoglu Y, Zhang R, Zhang Y, Zhang L, Hartt G, Young AP, Oberdick J.	Mol Cell Neurosci. 2007 Mar;34(3):324-42. Epub 2007 Jan 9.	Mol Cell Neurosci. 2007	PubMed	citation	PMID:17215137	pubmed	17215137	create date:2007/01/12 | first author:Serinagaoglu Y
Hyperphosphorylation of tau and neurofilaments and activation of CDK5 and ERK1/2 in PTEN-deficient cerebella.	/pubmed/17208451	Nayeem N, Kerr F, Naumann H, Linehan J, Lovestone S, Brandner S.	Mol Cell Neurosci. 2007 Mar;34(3):400-8. Epub 2007 Jan 5.	Mol Cell Neurosci. 2007	PubMed	citation	PMID:17208451	pubmed	17208451	create date:2007/01/09 | first author:Nayeem N
Impaired hippocampal synaptic transmission and plasticity in mice lacking fibroblast growth factor 14.	/pubmed/17208450	Xiao M, Xu L, Laezza F, Yamada K, Feng S, Ornitz DM.	Mol Cell Neurosci. 2007 Mar;34(3):366-77. Epub 2007 Jan 8.	Mol Cell Neurosci. 2007	PubMed	citation	PMID:17208450	pubmed	17208450	create date:2007/01/09 | first author:Xiao M
Distinct neuronal circuits mediate experience-dependent, non-associative osmotactic responses in Drosophila.	/pubmed/17197197	Acevedo SF, Froudarakis EI, Tsiorva AA, Skoulakis EM.	Mol Cell Neurosci. 2007 Mar;34(3):378-89. Epub 2007 Jan 2.	Mol Cell Neurosci. 2007	PubMed	citation	PMID:17197197	pubmed	17197197	create date:2007/01/02 | first author:Acevedo SF
Human oligodendrocytes derived from embryonic stem cells: Effect of noggin on phenotypic differentiation in vitro and on myelination in vivo.	/pubmed/17196394	Izrael M, Zhang P, Kaufman R, Shinder V, Ella R, Amit M, Itskovitz-Eldor J, Chebath J, Revel M.	Mol Cell Neurosci. 2007 Mar;34(3):310-23. Epub 2006 Dec 28.	Mol Cell Neurosci. 2007	PubMed	citation	PMID:17196394	pubmed	17196394	create date:2007/01/02 | first author:Izrael M
Laminins containing the beta2 chain modulate the precise organization of CNS synapses.	/pubmed/17189701	Egles C, Claudepierre T, Manglapus MK, Champliaud MF, Brunken WJ, Hunter DD.	Mol Cell Neurosci. 2007 Mar;34(3):288-98. Epub 2006 Dec 26.	Mol Cell Neurosci. 2007	PubMed	citation	PMID:17189701	pubmed	17189701	create date:2006/12/27 | first author:Egles C
Pro-NGF secreted by astrocytes promotes motor neuron cell death.	/pubmed/17188890	Domeniconi M, Hempstead BL, Chao MV.	Mol Cell Neurosci. 2007 Feb;34(2):271-9. Epub 2006 Dec 26.	Mol Cell Neurosci. 2007	PubMed	citation	PMID:17188890	pubmed	17188890	create date:2006/12/26 | first author:Domeniconi M
Calcium-dependent interactions of the human norepinephrine transporter with syntaxin 1A.	/pubmed/17188889	Sung U, Blakely RD.	Mol Cell Neurosci. 2007 Feb;34(2):251-60. Epub 2006 Dec 26.	Mol Cell Neurosci. 2007	PubMed	citation	PMID:17188889	pubmed	17188889	create date:2006/12/26 | first author:Sung U
Properties of human Cav2.1 channel with a spinocerebellar ataxia type 6 mutation expressed in Purkinje cells.	/pubmed/17188510	Saegusa H, Wakamori M, Matsuda Y, Wang J, Mori Y, Zong S, Tanabe T.	Mol Cell Neurosci. 2007 Feb;34(2):261-70. Epub 2006 Dec 22.	Mol Cell Neurosci. 2007	PubMed	citation	PMID:17188510	pubmed	17188510	create date:2006/12/26 | first author:Saegusa H
Survival response-linked Pyk2 activation during potassium depletion-induced apoptosis of cerebellar granule neurons.	/pubmed/17188509	Strappazzon F, Torch S, Trioulier Y, Blot B, Sadoul R, Verna JM.	Mol Cell Neurosci. 2007 Mar;34(3):355-65. Epub 2006 Dec 22.	Mol Cell Neurosci. 2007	PubMed	citation	PMID:17188509	pubmed	17188509	create date:2006/12/26 | first author:Strappazzon F
Phosphorylation of the NF2 tumor suppressor in Schwann cells is mediated by Cdc42-Pak and requires paxillin binding.	/pubmed/17175165	Thaxton C, Lopera J, Bott M, Baldwin ME, Kalidas P, Fernandez-Valle C.	Mol Cell Neurosci. 2007 Feb;34(2):231-42. Epub 2006 Dec 18.	Mol Cell Neurosci. 2007	PubMed	citation	PMID:17175165	pubmed	17175165	create date:2006/12/19 | first author:Thaxton C
Characterization of the receptors for axon guidance factor netrin-4 and identification of the binding domains.	/pubmed/17174565	Qin S, Yu L, Gao Y, Zhou R, Zhang C.	Mol Cell Neurosci. 2007 Feb;34(2):243-50. Epub 2006 Dec 15.	Mol Cell Neurosci. 2007	PubMed	citation	PMID:17174565	pubmed	17174565	create date:2006/12/19 | first author:Qin S
Localization of glutamate receptors to distal dendrites depends on subunit composition and the kinesin motor protein KIF17.	/pubmed/17174564	Kayadjanian N, Lee HS, Piña-Crespo J, Heinemann SF.	Mol Cell Neurosci. 2007 Feb;34(2):219-30. Epub 2006 Dec 15.	Mol Cell Neurosci. 2007	PubMed	citation	PMID:17174564	pubmed	17174564	create date:2006/12/19 | first author:Kayadjanian N
The Pitx homeobox gene in Bombyx mori: regulation of DH-PBAN neuropeptide hormone gene expression.	/pubmed/17166739	Shiomi K, Fujiwara Y, Yasukochi Y, Kajiura Z, Nakagaki M, Yaginuma T.	Mol Cell Neurosci. 2007 Feb;34(2):209-18. Epub 2006 Dec 12.	Mol Cell Neurosci. 2007	PubMed	citation	PMID:17166739	pubmed	17166739	create date:2006/12/15 | first author:Shiomi K
Dominant-negative suppression of Cav2.1 currents by alpha(1)2.1 truncations requires the conserved interaction domain for beta subunits.	/pubmed/17161621	Raike RS, Kordasiewicz HB, Thompson RM, Gomez CM.	Mol Cell Neurosci. 2007 Feb;34(2):168-77. Epub 2006 Dec 11.	Mol Cell Neurosci. 2007	PubMed	citation	PMID:17161621	pubmed	17161621	create date:2006/12/13 | first author:Raike RS
Loss- and gain-of-function analyses reveal targets of Pax6 in the developing mouse telencephalon.	/pubmed/17158062	Holm PC, Mader MT, Haubst N, Wizenmann A, Sigvardsson M, Götz M.	Mol Cell Neurosci. 2007 Jan;34(1):99-119. Epub 2006 Dec 8.	Mol Cell Neurosci. 2007	PubMed	citation	PMID:17158062	pubmed	17158062	create date:2006/12/13 | first author:Holm PC
Increased hippocampal and cortical beta oscillations in mice deficient for the HNK-1 sulfotransferase.	/pubmed/17157030	Gurevicius K, Gureviciene I, Sivukhina E, Irintchev A, Schachner M, Tanila H.	Mol Cell Neurosci. 2007 Feb;34(2):189-98. Epub 2006 Dec 6.	Mol Cell Neurosci. 2007	PubMed	citation	PMID:17157030	pubmed	17157030	create date:2006/12/13 | first author:Gurevicius K
Loss of neurturin in frog--comparative genomics study of GDNF family ligand-receptor pairs.	/pubmed/17157029	Hätinen T, Holm L, Airaksinen MS.	Mol Cell Neurosci. 2007 Feb;34(2):155-67. Epub 2006 Dec 5.	Mol Cell Neurosci. 2007	PubMed	citation	PMID:17157029	pubmed	17157029	create date:2006/12/13 | first author:Hätinen T
Integrin-binding RGD peptides induce rapid intracellular calcium increases and MAPK signaling in cortical neurons.	/pubmed/17150373	Watson PM, Humphries MJ, Relton J, Rothwell NJ, Verkhratsky A, Gibson RM.	Mol Cell Neurosci. 2007 Feb;34(2):147-54. Epub 2006 Dec 5.	Mol Cell Neurosci. 2007	PubMed	citation	PMID:17150373	pubmed	17150373	create date:2006/12/08 | first author:Watson PM
Molecular alterations in the cerebellum of the plasma membrane calcium ATPase 2 (PMCA2)-null mouse indicate abnormalities in Purkinje neurons.	/pubmed/17150372	Kurnellas MP, Lee AK, Li H, Deng L, Ehrlich DJ, Elkabes S.	Mol Cell Neurosci. 2007 Feb;34(2):178-88. Epub 2006 Dec 5.	Mol Cell Neurosci. 2007	PubMed	citation	PMID:17150372	pubmed	17150372	create date:2006/12/08 | first author:Kurnellas MP
Diazepam binding inhibitor overexpression in mice causes hydrocephalus, decreases plasticity in excitatory synapses and impairs hippocampus-dependent learning.	/pubmed/17150371	Siiskonen H, Oikari S, Korhonen VP, Pitkänen A, Voikar V, Kettunen M, Hakumäki J, Wahlfors T, Pussinen R, Penttonen M, Kiehne K, Kaasinen SK, Alhonen L, Jänne J, Herzig KH.	Mol Cell Neurosci. 2007 Feb;34(2):199-208. Epub 2006 Dec 4.	Mol Cell Neurosci. 2007	PubMed	citation	PMID:17150371	pubmed	17150371	create date:2006/12/08 | first author:Siiskonen H
The SCG10-LIke Protein" SCLIP is a novel regulator of axonal branching in hippocampal neurons	unlike SCG10."	/pubmed/17145186	Poulain FE, Sobel A.	Mol Cell Neurosci. 2007 Feb;34(2):137-46. Epub 2006 Dec 4.	Mol Cell Neurosci. 2007	PubMed	citation	PMID:17145186	pubmed	17145186	create date:2006/12/06 | first author:Poulain FE
SR protein 9G8 modulates splicing of tau exon 10 via its proximal downstream intron, a clustering region for frontotemporal dementia mutations.	/pubmed/17137791	Gao L, Wang J, Wang Y, Andreadis A.	Mol Cell Neurosci. 2007 Jan;34(1):48-58. Epub 2006 Nov 29.	Mol Cell Neurosci. 2007	PubMed	citation	PMID:17137791	pubmed	17137791	create date:2006/12/02 | first author:Gao L
Co-chaperone CHIP promotes aggregation of ataxin-1.	/pubmed/17127076	Choi JY, Ryu JH, Kim HS, Park SG, Bae KH, Kang S, Myung PK, Cho S, Park BC, Lee do H.	Mol Cell Neurosci. 2007 Jan;34(1):69-79. Epub 2006 Nov 28.	Mol Cell Neurosci. 2007	PubMed	citation	PMID:17127076	pubmed	17127076	create date:2006/11/28 | first author:Choi JY
Interactive effects of C3, cyclic AMP and ciliary neurotrophic factor on adult retinal ganglion cell survival and axonal regeneration.	/pubmed/17126028	Hu Y, Cui Q, Harvey AR.	Mol Cell Neurosci. 2007 Jan;34(1):88-98. Epub 2006 Nov 27.	Mol Cell Neurosci. 2007	PubMed	citation	PMID:17126028	pubmed	17126028	create date:2006/11/28 | first author:Hu Y
Reduced reactivity to novelty, impaired social behavior, and enhanced basal synaptic excitatory activity in perforant path projections to the dentate gyrus in young adult mice deficient in the neural cell adhesion molecule CHL1.	/pubmed/17126027	Morellini F, Lepsveridze E, Kähler B, Dityatev A, Schachner M.	Mol Cell Neurosci. 2007 Feb;34(2):121-36. Epub 2006 Nov 27.	Mol Cell Neurosci. 2007	PubMed	citation	PMID:17126027	pubmed	17126027	create date:2006/11/28 | first author:Morellini F
Bone marrow mesenchymal stem cells are progenitors in vitro for inner ear hair cells.	/pubmed/17113786	Jeon SJ, Oshima K, Heller S, Edge AS.	Mol Cell Neurosci. 2007 Jan;34(1):59-68. Epub 2006 Nov 20.	Mol Cell Neurosci. 2007	PubMed	citation	PMID:17113786	pubmed	17113786	create date:2006/11/23 | first author:Jeon SJ
Manipulation of protein kinases reveals different mechanisms for upregulation of heat shock proteins in motor neurons and non-neuronal cells.	/pubmed/17113785	Taylor DM, De Koninck P, Minotti S, Durham HD.	Mol Cell Neurosci. 2007 Jan;34(1):20-33. Epub 2006 Nov 20.	Mol Cell Neurosci. 2007	PubMed	citation	PMID:17113785	pubmed	17113785	create date:2006/11/23 | first author:Taylor DM
Evidence of HIF-1 functional binding activity to caspase-3 promoter after photothrombotic cerebral ischemia.	/pubmed/17101276	Van Hoecke M, Prigent-Tessier AS, Garnier PE, Bertrand NM, Filomenko R, Bettaieb A, Marie C, Beley AG.	Mol Cell Neurosci. 2007 Jan;34(1):40-7. Epub 2006 Nov 13.	Mol Cell Neurosci. 2007	PubMed	citation	PMID:17101276	pubmed	17101276	create date:2006/11/15 | first author:Van Hoecke M
14-3-3 protein binds to the low molecular weight neurofilament (NFL) mRNA 3' UTR.	/pubmed/17098443	Ge WW, Volkening K, Leystra-Lantz C, Jaffe H, Strong MJ.	Mol Cell Neurosci. 2007 Jan;34(1):80-7. Epub 2006 Nov 13.	Mol Cell Neurosci. 2007	PubMed	citation	PMID:17098443	pubmed	17098443	create date:2006/11/14 | first author:Ge WW
Gene dosage in the developing and adult brain in a mouse model of 22q11 deletion syndrome.	/pubmed/17097888	Meechan DW, Maynard TM, Wu Y, Gopalakrishna D, Lieberman JA, LaMantia AS.	Mol Cell Neurosci. 2006 Dec;33(4):412-28. Epub 2006 Nov 13.	Mol Cell Neurosci. 2006	PubMed	citation	PMID:17097888	pubmed	17097888	create date:2006/11/14 | first author:Meechan DW
Ubiquitin-conjugating enzyme E2-25K increases aggregate formation and cell death in polyglutamine diseases.	/pubmed/17092742	de Pril R, Fischer DF, Roos RA, van Leeuwen FW.	Mol Cell Neurosci. 2007 Jan;34(1):10-9. Epub 2006 Nov 7.	Mol Cell Neurosci. 2007	PubMed	citation	PMID:17092742	pubmed	17092742	create date:2006/11/10 | first author:de Pril R
Aquaporin-4 deficiency down-regulates glutamate uptake and GLT-1 expression in astrocytes.	/pubmed/17074507	Zeng XN, Sun XL, Gao L, Fan Y, Ding JH, Hu G.	Mol Cell Neurosci. 2007 Jan;34(1):34-9. Epub 2006 Oct 30.	Mol Cell Neurosci. 2007	PubMed	citation	PMID:17074507	pubmed	17074507	create date:2006/11/01 | first author:Zeng XN
Neurotrophic factors acutely alter the sorting of the vesicular acetyl choline transporter and the vesicular monoamine transporter 2 in bimodal sympathetic neurons.	/pubmed/17059887	Felder E, Dechant G.	Mol Cell Neurosci. 2007 Jan;34(1):1-9. Epub 2006 Oct 23.	Mol Cell Neurosci. 2007	PubMed	citation	PMID:17059887	pubmed	17059887	create date:2006/10/25 | first author:Felder E
The potassium channels Kv1.5 and Kv1.3 modulate distinct functions of microglia.	/pubmed/17055293	Pannasch U, Färber K, Nolte C, Blonski M, Yan Chiu S, Messing A, Kettenmann H.	Mol Cell Neurosci. 2006 Dec;33(4):401-11. Epub 2006 Oct 19.	Mol Cell Neurosci. 2006	PubMed	citation	PMID:17055293	pubmed	17055293	create date:2006/10/24 | first author:Pannasch U
Increased expression of the beta4 and alpha5 integrin subunits in cerebral blood vessels of transgenic mice chronically producing the pro-inflammatory cytokines IL-6 or IFN-alpha in the central nervous system.	/pubmed/17049262	Milner R, Campbell IL.	Mol Cell Neurosci. 2006 Dec;33(4):429-40. Epub 2006 Oct 13.	Mol Cell Neurosci. 2006	PubMed	citation	PMID:17049262	pubmed	17049262	create date:2006/10/20 | first author:Milner R
Expression of classical cadherins in the cerebellar anlage: quantitative and functional aspects.	/pubmed/17049261	Gliem M, Weisheit G, Mertz KD, Endl E, Oberdick J, Schilling K.	Mol Cell Neurosci. 2006 Dec;33(4):447-58. Epub 2006 Oct 16.	Mol Cell Neurosci. 2006	PubMed	citation	PMID:17049261	pubmed	17049261	create date:2006/10/20 | first author:Gliem M
Title	URL	Description	Details	ShortDetails	Resource	Type	Identifiers	Db	EntrezUID	Properties
A functional FERM domain binding motif in neurofascin.	/pubmed/17045809	Gunn-Moore FJ, Hill M, Davey F, Herron LR, Tait S, Sherman D, Brophy PJ.	Mol Cell Neurosci. 2006 Dec;33(4):441-6. Epub 2006 Oct 12.	Mol Cell Neurosci. 2006	PubMed	citation	PMID:17045809	pubmed	17045809	create date:2006/10/19 | first author:Gunn-Moore FJ
Induced expression of Olig2 is sufficient for oligodendrocyte specification but not for motoneuron specification and astrocyte repression.	/pubmed/17035043	Du ZW, Li XJ, Nguyen GD, Zhang SC.	Mol Cell Neurosci. 2006 Dec;33(4):371-80. Epub 2006 Oct 10.	Mol Cell Neurosci. 2006	PubMed	citation	PMID:17035043	pubmed	17035043	create date:2006/10/13 | first author:Du ZW
Netrin1 exerts a chemorepulsive effect on migrating cerebellar interneurons in a Dcc-independent way.	/pubmed/17029983	Guijarro P, Simó S, Pascual M, Abasolo I, Del Río JA, Soriano E.	Mol Cell Neurosci. 2006 Dec;33(4):389-400. Epub 2006 Oct 9.	Mol Cell Neurosci. 2006	PubMed	citation	PMID:17029983	pubmed	17029983	create date:2006/10/13 | first author:Guijarro P
Semaphorin 6C leads to GSK-3-dependent growth cone collapse and redistributes after entorhino-hippocampal axotomy.	/pubmed/17029982	Burgaya F, Fontana X, Martínez A, Montolio M, Mingorance A, Simó S, del Río JA, Soriano E.	Mol Cell Neurosci. 2006 Nov;33(3):321-34. Epub 2006 Oct 9.	Mol Cell Neurosci. 2006	PubMed	citation	PMID:17029982	pubmed	17029982	create date:2006/10/13 | first author:Burgaya F
BDNF up-regulates alpha7 nicotinic acetylcholine receptor levels on subpopulations of hippocampal interneurons.	/pubmed/17029981	Massey KA, Zago WM, Berg DK.	Mol Cell Neurosci. 2006 Dec;33(4):381-8. Epub 2006 Oct 9.	Mol Cell Neurosci. 2006	PubMed	citation	PMID:17029981	pubmed	17029981	create date:2006/10/13 | first author:Massey KA
LINGO-1 antagonist promotes functional recovery and axonal sprouting after spinal cord injury.	/pubmed/17011208	Ji B, Li M, Wu WT, Yick LW, Lee X, Shao Z, Wang J, So KF, McCoy JM, Pepinsky RB, Mi S, Relton JK.	Mol Cell Neurosci. 2006 Nov;33(3):311-20. Epub 2006 Sep 29.	Mol Cell Neurosci. 2006	PubMed	citation	PMID:17011208	pubmed	17011208	create date:2006/10/03 | first author:Ji B
Investigation via ion pore transplantation of the putative relationship between glutamate receptors and K+ channels.	/pubmed/17011207	Hoffmann J, Villmann C, Werner M, Hollmann M.	Mol Cell Neurosci. 2006 Dec;33(4):358-70. Epub 2006 Sep 29.	Mol Cell Neurosci. 2006	PubMed	citation	PMID:17011207	pubmed	17011207	create date:2006/10/03 | first author:Hoffmann J
Ion pore properties of ionotropic glutamate receptors are modulated by a transplanted potassium channel selectivity filter.	/pubmed/17010644	Hoffmann J, Gorodetskaia A, Hollmann M.	Mol Cell Neurosci. 2006 Nov;33(3):335-43. Epub 2006 Sep 28.	Mol Cell Neurosci. 2006	PubMed	citation	PMID:17010644	pubmed	17010644	create date:2006/10/03 | first author:Hoffmann J
Reactive oxygen species modulate the differentiation of neurons in clonal cortical cultures.	/pubmed/17000118	Tsatmali M, Walcott EC, Makarenkova H, Crossin KL.	Mol Cell Neurosci. 2006 Dec;33(4):345-57. Epub 2006 Sep 26.	Mol Cell Neurosci. 2006	PubMed	citation	PMID:17000118	pubmed	17000118	create date:2006/09/27 | first author:Tsatmali M
In vivo inactivation of pRb, p107 and p130 in murine neuroprogenitor cells leads to major CNS developmental defects and high seizure rates.	/pubmed/16979903	McLear JA, Garcia-Fresco G, Bhat MA, Van Dyke TA.	Mol Cell Neurosci. 2006 Nov;33(3):260-73. Epub 2006 Sep 18.	Mol Cell Neurosci. 2006	PubMed	citation	PMID:16979903	pubmed	16979903	create date:2006/09/19 | first author:McLear JA
Labeled lines in the retinotectal system: markers for retinorecipient sublaminae and the retinal ganglion cell subsets that innervate them.	/pubmed/16978878	Yamagata M, Weiner JA, Dulac C, Roth KA, Sanes JR.	Mol Cell Neurosci. 2006 Nov;33(3):296-310. Epub 2006 Sep 15.	Mol Cell Neurosci. 2006	PubMed	citation	PMID:16978878	pubmed	16978878	create date:2006/09/19 | first author:Yamagata M
Pre-neurodegeneration of mitral cells in the pcd mutant mouse is associated with DNA damage, transcriptional repression, and reorganization of nuclear speckles and Cajal bodies.	/pubmed/16978877	Valero J, Berciano MT, Weruaga E, Lafarga M, Alonso JR.	Mol Cell Neurosci. 2006 Nov;33(3):283-95. Epub 2006 Sep 15.	Mol Cell Neurosci. 2006	PubMed	citation	PMID:16978877	pubmed	16978877	create date:2006/09/19 | first author:Valero J
Involvement of DRG11 in the development of the primary afferent nociceptive system.	/pubmed/16978876	Rebelo S, Chen ZF, Anderson DJ, Lima D.	Mol Cell Neurosci. 2006 Nov;33(3):236-46. Epub 2006 Sep 15.	Mol Cell Neurosci. 2006	PubMed	citation	PMID:16978876	pubmed	16978876	create date:2006/09/19 | first author:Rebelo S
A genome wide analysis of ubiquitin ligases in APP processing identifies a novel regulator of BACE1 mRNA levels.	/pubmed/16978875	Espeseth AS, Huang Q, Gates A, Xu M, Yu Y, Simon AJ, Shi XP, Zhang X, Hodor P, Stone DJ, Burchard J, Cavet G, Bartz S, Linsley P, Ray WJ, Hazuda D.	Mol Cell Neurosci. 2006 Nov;33(3):227-35. Epub 2006 Sep 15.	Mol Cell Neurosci. 2006	PubMed	citation	PMID:16978875	pubmed	16978875	create date:2006/09/19 | first author:Espeseth AS
Cerebellar 'transcriptome' reveals cell-type and stage-specific expression during postnatal development and tumorigenesis.	/pubmed/16962790	Schüller U, Kho AT, Zhao Q, Ma Q, Rowitch DH.	Mol Cell Neurosci. 2006 Nov;33(3):247-59. Epub 2006 Sep 8.	Mol Cell Neurosci. 2006	PubMed	citation	PMID:16962790	pubmed	16962790	create date:2006/09/12 | first author:Schüller U
Amyloid beta peptide adversely affects spine number and motility in hippocampal neurons.	/pubmed/16962789	Shrestha BR, Vitolo OV, Joshi P, Lordkipanidze T, Shelanski M, Dunaevsky A.	Mol Cell Neurosci. 2006 Nov;33(3):274-82. Epub 2006 Sep 8.	Mol Cell Neurosci. 2006	PubMed	citation	PMID:16962789	pubmed	16962789	create date:2006/09/12 | first author:Shrestha BR
Pre- and postsynaptic actions of L1-CAM in nicotinic pathways.	/pubmed/16952465	Triana-Baltzer GB, Liu Z, Berg DK.	Mol Cell Neurosci. 2006 Oct;33(2):214-26. Epub 2006 Sep 6.	Mol Cell Neurosci. 2006	PubMed	citation	PMID:16952465	pubmed	16952465	create date:2006/09/06 | first author:Triana-Baltzer GB
Dendrite-selective redistribution of the chemokine receptor CXCR4 following agonist stimulation.	/pubmed/16952464	Baudouin SJ, Pujol F, Nicot A, Kitabgi P, Boudin H.	Mol Cell Neurosci. 2006 Oct;33(2):160-9. Epub 2006 Sep 6.	Mol Cell Neurosci. 2006	PubMed	citation	PMID:16952464	pubmed	16952464	create date:2006/09/06 | first author:Baudouin SJ
The carboxypeptidase-like substrate-binding site in Nna1 is essential for the rescue of the Purkinje cell degeneration (pcd) phenotype.	/pubmed/16952463	Wang T, Parris J, Li L, Morgan JI.	Mol Cell Neurosci. 2006 Oct;33(2):200-13. Epub 2006 Sep 6.	Mol Cell Neurosci. 2006	PubMed	citation	PMID:16952463	pubmed	16952463	create date:2006/09/06 | first author:Wang T
Mechano-sensory organ regeneration in adults: the zebrafish lateral line as a model.	/pubmed/16949838	Dufourcq P, Roussigné M, Blader P, Rosa F, Peyrieras N, Vriz S.	Mol Cell Neurosci. 2006 Oct;33(2):180-7. Epub 2006 Sep 1.	Mol Cell Neurosci. 2006	PubMed	citation	PMID:16949838	pubmed	16949838	create date:2006/09/05 | first author:Dufourcq P
Properties and expression of Kv3 channels in cerebellar Purkinje cells.	/pubmed/16949837	Sacco T, De Luca A, Tempia F.	Mol Cell Neurosci. 2006 Oct;33(2):170-9. Epub 2006 Sep 1.	Mol Cell Neurosci. 2006	PubMed	citation	PMID:16949837	pubmed	16949837	create date:2006/09/05 | first author:Sacco T
The Drosophila microtubule associated protein Futsch is phosphorylated by Shaggy/Zeste-white 3 at an homologous GSK3beta phosphorylation site in MAP1B.	/pubmed/16949836	Gögel S, Wakefield S, Tear G, Klämbt C, Gordon-Weeks PR.	Mol Cell Neurosci. 2006 Oct;33(2):188-99. Epub 2006 Sep 1.	Mol Cell Neurosci. 2006	PubMed	citation	PMID:16949836	pubmed	16949836	create date:2006/09/05 | first author:Gögel S
Fibronectin impedes myelin" sheet-directed flow in oligodendrocytes: a role for a beta 1 integrin-mediated PKC signaling pathway in vesicular trafficking."	/pubmed/16935002	Sisková Z, Baron W, de Vries H, Hoekstra D.	Mol Cell Neurosci. 2006 Oct;33(2):150-9. Epub 2006 Aug 28.	Mol Cell Neurosci. 2006	PubMed	citation	PMID:16935002	pubmed	16935002	create date:2006/08/29 | first author:Sisková Z
Doublecortin is necessary for the migration of adult subventricular zone cells from neurospheres.	/pubmed/16931042	Ocbina PJ, Dizon ML, Shin L, Szele FG.	Mol Cell Neurosci. 2006 Oct;33(2):126-35. Epub 2006 Aug 22.	Mol Cell Neurosci. 2006	PubMed	citation	PMID:16931042	pubmed	16931042	create date:2006/08/26 | first author:Ocbina PJ
Potential target genes of EMX2 include Odz/Ten-M and other gene families with implications for cortical patterning.	/pubmed/16919471	Li H, Bishop KM, O'Leary DD.	Mol Cell Neurosci. 2006 Oct;33(2):136-49. Epub 2006 Aug 17.	Mol Cell Neurosci. 2006	PubMed	citation	PMID:16919471	pubmed	16919471	create date:2006/08/22 | first author:Li H
Integrin-linked kinase regulates Bergmann glial differentiation during cerebellar development.	/pubmed/16914328	Belvindrah R, Nalbant P, Ding S, Wu C, Bokoch GM, Müller U.	Mol Cell Neurosci. 2006 Oct;33(2):109-25. Epub 2006 Aug 17.	Mol Cell Neurosci. 2006	PubMed	citation	PMID:16914328	pubmed	16914328	create date:2006/08/18 | first author:Belvindrah R
TAM receptor function in the retinal pigment epithelium.	/pubmed/16901715	Prasad D, Rothlin CV, Burrola P, Burstyn-Cohen T, Lu Q, Garcia de Frutos P, Lemke G.	Mol Cell Neurosci. 2006 Sep;33(1):96-108. Epub 2006 Aug 9.	Mol Cell Neurosci. 2006	PubMed	citation	PMID:16901715	pubmed	16901715	create date:2006/08/12 | first author:Prasad D
Anosmin-1 modulates the FGF-2-dependent migration of oligodendrocyte precursors in the developing optic nerve.	/pubmed/16876430	Bribián A, Barallobre MJ, Soussi-Yanicostas N, de Castro F.	Mol Cell Neurosci. 2006 Sep;33(1):2-14. Epub 2006 Jul 28.	Mol Cell Neurosci. 2006	PubMed	citation	PMID:16876430	pubmed	16876430	create date:2006/08/01 | first author:Bribián A
Aberrant dendritic branching and sensory inputs in the superficial dorsal horn of mice lacking CaMKIIalpha autophosphorylation.	/pubmed/16875841	Pattinson D, Baccei M, Karadottir R, Torsney C, Moss A, McCutcheon J, Giese KP, Fitzgerald M.	Mol Cell Neurosci. 2006 Sep;33(1):88-95. Epub 2006 Jul 27.	Mol Cell Neurosci. 2006	PubMed	citation	PMID:16875841	pubmed	16875841	create date:2006/08/01 | first author:Pattinson D
Coincident enrichment of phosphorylated IkappaBalpha, activated IKK, and phosphorylated p65 in the axon initial segment of neurons.	/pubmed/16875840	Schultz C, König HG, Del Turco D, Politi C, Eckert GP, Ghebremedhin E, Prehn JH, Kögel D, Deller T.	Mol Cell Neurosci. 2006 Sep;33(1):68-80. Epub 2006 Jul 27.	Mol Cell Neurosci. 2006	PubMed	citation	PMID:16875840	pubmed	16875840	create date:2006/08/01 | first author:Schultz C
Novel interaction between HMGA1a and StIP1 in murine terminally differentiated retina.	/pubmed/16870469	Okuda H, Manabe T, Yanagita T, Matsuzaki S, Bando Y, Katayama T, Wanaka A, Tohyama M.	Mol Cell Neurosci. 2006 Sep;33(1):81-7. Epub 2006 Jul 25.	Mol Cell Neurosci. 2006	PubMed	citation	PMID:16870469	pubmed	16870469	create date:2006/07/28 | first author:Okuda H
A genetically modified mouse model probing the selective action of ifenprodil at the N-methyl-D-aspartate type 2B receptor.	/pubmed/16870468	Rosahl TW, Wingrove PB, Hunt V, Fradley RL, Lawrence JM, Heavens RP, Treacey P, Usala M, Macaulay A, Bonnert TP, Whiting PJ, Wafford KA.	Mol Cell Neurosci. 2006 Sep;33(1):47-56. Epub 2006 Jul 25.	Mol Cell Neurosci. 2006	PubMed	citation	PMID:16870468	pubmed	16870468	create date:2006/07/28 | first author:Rosahl TW
Classification of projection neurons and interneurons in the rat lateral amygdala based upon cluster analysis.	/pubmed/16861000	Sosulina L, Meis S, Seifert G, Steinhäuser C, Pape HC.	Mol Cell Neurosci. 2006 Sep;33(1):57-67. Epub 2006 Jul 24.	Mol Cell Neurosci. 2006	PubMed	citation	PMID:16861000	pubmed	16861000	create date:2006/07/25 | first author:Sosulina L
Low concentrations of extracellular FGF-2 are sufficient but not essential for neurogenesis from human neural progenitor cells.	/pubmed/16860999	Nelson AD, Svendsen CN.	Mol Cell Neurosci. 2006 Sep;33(1):29-35. Epub 2006 Jul 24.	Mol Cell Neurosci. 2006	PubMed	citation	PMID:16860999	pubmed	16860999	create date:2006/07/25 | first author:Nelson AD
Transmembrane agrin regulates filopodia in rat hippocampal neurons in culture.	/pubmed/16860570	McCroskery S, Chaudhry A, Lin L, Daniels MP.	Mol Cell Neurosci. 2006 Sep;33(1):15-28. Epub 2006 Jul 24.	Mol Cell Neurosci. 2006	PubMed	citation	PMID:16860570	pubmed	16860570	create date:2006/07/25 | first author:McCroskery S
A role for Fyn in Trk receptor transactivation by G-protein-coupled receptor signaling.	/pubmed/16860569	Rajagopal R, Chao MV.	Mol Cell Neurosci. 2006 Sep;33(1):36-46. Epub 2006 Jul 24.	Mol Cell Neurosci. 2006	PubMed	citation	PMID:16860569	pubmed	16860569	create date:2006/07/25 | first author:Rajagopal R
A unique subpopulation of Tbr1-expressing deep layer neurons in the developing cerebral cortex.	/pubmed/16858776	Kolk SM, Whitman MC, Yun ME, Shete P, Donoghue MJ.	Mol Cell Neurosci. 2006 May-Jun;32(1-2):200-14.	Mol Cell Neurosci. 2006	PubMed	citation	PMID:16858776	pubmed	16858776	create date:2006/07/22 | first author:Kolk SM
Activation profile of the F3/Contactin gene in the developing mouse cerebellum.	/pubmed/16857383	De Benedictis L, Bizzoca A, Corsi P, Albieri I, Consalez GG, Gennarini G.	Mol Cell Neurosci. 2006 Aug;32(4):403-18. Epub 2006 Jul 20.	Mol Cell Neurosci. 2006	PubMed	citation	PMID:16857383	pubmed	16857383	create date:2006/07/22 | first author:De Benedictis L
Clozapine and haloperidol differentially regulate dendritic spine formation and synaptogenesis in rat hippocampal neurons.	/pubmed/16844384	Critchlow HM, Maycox PR, Skepper JN, Krylova O.	Mol Cell Neurosci. 2006 Aug;32(4):356-65. Epub 2006 Jul 17.	Mol Cell Neurosci. 2006	PubMed	citation	PMID:16844384	pubmed	16844384	create date:2006/07/18 | first author:Critchlow HM
The localization, trafficking and retrograde transport of BDNF bound to p75NTR in sympathetic neurons.	/pubmed/16843677	Hibbert AP, Kramer BM, Miller FD, Kaplan DR.	Mol Cell Neurosci. 2006 Aug;32(4):387-402. Epub 2006 Jul 14.	Mol Cell Neurosci. 2006	PubMed	citation	PMID:16843677	pubmed	16843677	create date:2006/07/18 | first author:Hibbert AP
Behavioral and biochemical characterization of a mutant mouse strain lacking D-amino acid oxidase activity and its implications for schizophrenia.	/pubmed/16843004	Almond SL, Fradley RL, Armstrong EJ, Heavens RB, Rutter AR, Newman RJ, Chiu CS, Konno R, Hutson PH, Brandon NJ.	Mol Cell Neurosci. 2006 Aug;32(4):324-34. Epub 2006 Jul 13.	Mol Cell Neurosci. 2006	PubMed	citation	PMID:16843004	pubmed	16843004	create date:2006/07/18 | first author:Almond SL
Early coevolution of adhesive but not antiadhesive tenascin-R ligand-receptor pairs in vertebrates: a phylogenetic study.	/pubmed/16831557	Pesheva P, Probstmeier R, Lang DM, McBride R, Hsu NJ, Gennarini G, Spiess E, Peshev Z.	Mol Cell Neurosci. 2006 Aug;32(4):366-86. Epub 2006 Jul 10.	Mol Cell Neurosci. 2006	PubMed	citation	PMID:16831557	pubmed	16831557	create date:2006/07/13 | first author:Pesheva P
More than cool: promiscuous relationships of menthol and other sensory compounds.	/pubmed/16829128	Macpherson LJ, Hwang SW, Miyamoto T, Dubin AE, Patapoutian A, Story GM.	Mol Cell Neurosci. 2006 Aug;32(4):335-43. Epub 2006 Jul 7.	Mol Cell Neurosci. 2006	PubMed	citation	PMID:16829128	pubmed	16829128	create date:2006/07/11 | first author:Macpherson LJ
Conditional labeling of newborn granule cells to visualize their integration into established circuits in hippocampal slice cultures.	/pubmed/16828306	Raineteau O, Hugel S, Ozen I, Rietschin L, Sigrist M, Arber S, Gähwiler BH.	Mol Cell Neurosci. 2006 Aug;32(4):344-55. Epub 2006 Jul 7.	Mol Cell Neurosci. 2006	PubMed	citation	PMID:16828306	pubmed	16828306	create date:2006/07/11 | first author:Raineteau O
Direct and indirect effects of hedgehog pathway activation in the mammalian retina.	/pubmed/16815712	Yu C, Mazerolle CJ, Thurig S, Wang Y, Pacal M, Bremner R, Wallace VA.	Mol Cell Neurosci. 2006 Jul;32(3):274-82.	Mol Cell Neurosci. 2006	PubMed	citation	PMID:16815712	pubmed	16815712	create date:2006/07/04 | first author:Yu C
The truncated 23-230 form of the prion protein localizes to the nuclei of inducible cell lines independently of its nuclear localization signals and is not cytotoxic.	/pubmed/16806967	Crozet C, Vézilier J, Delfieu V, Nishimura T, Onodera T, Casanova D, Lehmann S, Béranger F.	Mol Cell Neurosci. 2006 Aug;32(4):315-23. Epub 2006 Jun 27.	Mol Cell Neurosci. 2006	PubMed	citation	PMID:16806967	pubmed	16806967	create date:2006/06/30 | first author:Crozet C
Bi-directional control of motor neuron dendrite remodeling by the calcium permeability of AMPA receptors.	/pubmed/16790357	Jeong GB, Werner M, Gazula VR, Itoh T, Roberts M, David S, Pfister B, Cohen A, Neve RL, Hollmann M, Kalb R.	Mol Cell Neurosci. 2006 Jul;32(3):299-314. Epub 2006 Jun 21.	Mol Cell Neurosci. 2006	PubMed	citation	PMID:16790357	pubmed	16790357	create date:2006/06/23 | first author:Jeong GB
The effects of a dominant connexin32 mutant in myelinating Schwann cells.	/pubmed/16790356	Jeng LJ, Balice-Gordon RJ, Messing A, Fischbeck KH, Scherer SS.	Mol Cell Neurosci. 2006 Jul;32(3):283-98. Epub 2006 Jun 21.	Mol Cell Neurosci. 2006	PubMed	citation	PMID:16790356	pubmed	16790356	create date:2006/06/23 | first author:Jeng LJ
Gene profiling during development and after a peripheral nerve traumatism reveals genes specifically induced by injury in dorsal root ganglia.	/pubmed/16769221	Méchaly I, Bourane S, Piquemal D, Al-Jumaily M, Ventéo S, Puech S, Scamps F, Valmier J, Carroll P.	Mol Cell Neurosci. 2006 Jul;32(3):217-29.	Mol Cell Neurosci. 2006	PubMed	citation	PMID:16769221	pubmed	16769221	create date:2006/06/14 | first author:Méchaly I
Developmental dissociation of presynaptic inhibitory neurotransmitter and postsynaptic receptor clustering in the hypoglossal nucleus.	/pubmed/16765056	Muller E, Le Corronc H, Triller A, Legendre P.	Mol Cell Neurosci. 2006 Jul;32(3):254-73. Epub 2006 Jun 9.	Mol Cell Neurosci. 2006	PubMed	citation	PMID:16765056	pubmed	16765056	create date:2006/06/13 | first author:Muller E
Title	URL	Description	Details	ShortDetails	Resource	Type	Identifiers	Db	EntrezUID	Properties
Endoplasmic reticulum stress and trophic factor withdrawal activate distinct signaling cascades that induce glycogen synthase kinase-3 beta and a caspase-9-dependent apoptosis in cerebellar granule neurons.	/pubmed/16765055	Brewster JL, Linseman DA, Bouchard RJ, Loucks FA, Precht TA, Esch EA, Heidenreich KA.	Mol Cell Neurosci. 2006 Jul;32(3):242-53. Epub 2006 Jun 9.	Mol Cell Neurosci. 2006	PubMed	citation	PMID:16765055	pubmed	16765055	create date:2006/06/13 | first author:Brewster JL
Dendritic arbors of developing retinal ganglion cells are stabilized by beta 1-integrins.	/pubmed/16757177	Marrs GS, Honda T, Fuller L, Thangavel R, Balsamo J, Lilien J, Dailey ME, Arregui C.	Mol Cell Neurosci. 2006 Jul;32(3):230-41. Epub 2006 Jun 6.	Mol Cell Neurosci. 2006	PubMed	citation	PMID:16757177	pubmed	16757177	create date:2006/06/08 | first author:Marrs GS
Glial conversion of SVZ-derived committed neuronal precursors after ectopic grafting into the adult brain.	/pubmed/16730456	Seidenfaden R, Desoeuvre A, Bosio A, Virard I, Cremer H.	Mol Cell Neurosci. 2006 May-Jun;32(1-2):187-98. Epub 2006 May 30.	Mol Cell Neurosci. 2006	PubMed	citation	PMID:16730456	pubmed	16730456	create date:2006/05/30 | first author:Seidenfaden R
Delayed onset of odor detection in neonatal mice lacking tenascin-C.	/pubmed/16730455	de Chevigny A, Lemasson M, Saghatelyan A, Sibbe M, Schachner M, Lledo PM.	Mol Cell Neurosci. 2006 May-Jun;32(1-2):174-86. Epub 2006 May 30.	Mol Cell Neurosci. 2006	PubMed	citation	PMID:16730455	pubmed	16730455	create date:2006/05/30 | first author:de Chevigny A
The transcription factor ATF-3 promotes neurite outgrowth.	/pubmed/16713293	Seijffers R, Allchorne AJ, Woolf CJ.	Mol Cell Neurosci. 2006 May-Jun;32(1-2):143-54. Epub 2006 May 19.	Mol Cell Neurosci. 2006	PubMed	citation	PMID:16713293	pubmed	16713293	create date:2006/05/23 | first author:Seijffers R
Reelin is transiently expressed in the peripheral nerve during development and is upregulated following nerve crush.	/pubmed/16697663	Panteri R, Mey J, Zhelyaznik N, D'Altocolle A, Del Fà A, Gangitano C, Marino R, Lorenzetto E, Buffelli M, Keller F.	Mol Cell Neurosci. 2006 May-Jun;32(1-2):133-42. Epub 2006 May 11.	Mol Cell Neurosci. 2006	PubMed	citation	PMID:16697663	pubmed	16697663	create date:2006/05/16 | first author:Panteri R
Pin1 allows for differential Tau dephosphorylation in neuronal cells.	/pubmed/16697218	Hamdane M, Dourlen P, Bretteville A, Sambo AV, Ferreira S, Ando K, Kerdraon O, Bégard S, Geay L, Lippens G, Sergeant N, Delacourte A, Maurage CA, Galas MC, Buée L.	Mol Cell Neurosci. 2006 May-Jun;32(1-2):155-60. Epub 2006 May 11.	Mol Cell Neurosci. 2006	PubMed	citation	PMID:16697218	pubmed	16697218	create date:2006/05/16 | first author:Hamdane M
Intrathecally infused antibodies against Nogo-A penetrate the CNS and downregulate the endogenous neurite growth inhibitor Nogo-A.	/pubmed/16697217	Weinmann O, Schnell L, Ghosh A, Montani L, Wiessner C, Wannier T, Rouiller E, Mir A, Schwab ME.	Mol Cell Neurosci. 2006 May-Jun;32(1-2):161-73. Epub 2006 May 11.	Mol Cell Neurosci. 2006	PubMed	citation	PMID:16697217	pubmed	16697217	create date:2006/05/16 | first author:Weinmann O
GSK3beta and PKCzeta function in centrosome localization and process stabilization during Slit-mediated neuronal repolarization.	/pubmed/16682216	Higginbotham H, Tanaka T, Brinkman BC, Gleeson JG.	Mol Cell Neurosci. 2006 May-Jun;32(1-2):118-32. Epub 2006 May 6.	Mol Cell Neurosci. 2006	PubMed	citation	PMID:16682216	pubmed	16682216	create date:2006/05/10 | first author:Higginbotham H
The IgLON protein Lachesin is required for the blood-brain barrier in Drosophila.	/pubmed/16682215	Strigini M, Cantera R, Morin X, Bastiani MJ, Bate M, Karagogeos D.	Mol Cell Neurosci. 2006 May-Jun;32(1-2):91-101. Epub 2006 May 8.	Mol Cell Neurosci. 2006	PubMed	citation	PMID:16682215	pubmed	16682215	create date:2006/05/10 | first author:Strigini M
The expression of the chemorepellent Semaphorin 3A is selectively induced in terminal Schwann cells of a subset of neuromuscular synapses that display limited anatomical plasticity and enhanced vulnerability in motor neuron disease.	/pubmed/16677822	De Winter F, Vo T, Stam FJ, Wisman LA, Bär PR, Niclou SP, van Muiswinkel FL, Verhaagen J.	Mol Cell Neurosci. 2006 May-Jun;32(1-2):102-17. Epub 2006 May 3.	Mol Cell Neurosci. 2006	PubMed	citation	PMID:16677822	pubmed	16677822	create date:2006/05/09 | first author:De Winter F
Local functions for FMRP in axon growth cone motility and activity-dependent regulation of filopodia and spine synapses.	/pubmed/16631377	Antar LN, Li C, Zhang H, Carroll RC, Bassell GJ.	Mol Cell Neurosci. 2006 May-Jun;32(1-2):37-48. Epub 2006 May 2.	Mol Cell Neurosci. 2006	PubMed	citation	PMID:16631377	pubmed	16631377	create date:2006/04/25 | first author:Antar LN
Characterization of epidermal neural crest stem cell (EPI-NCSC) grafts in the lesioned spinal cord.	/pubmed/16626970	Sieber-Blum M, Schnell L, Grim M, Hu YF, Schneider R, Schwab ME.	Mol Cell Neurosci. 2006 May-Jun;32(1-2):67-81. Epub 2006 Apr 19.	Mol Cell Neurosci. 2006	PubMed	citation	PMID:16626970	pubmed	16626970	create date:2006/04/22 | first author:Sieber-Blum M
Novel beta subunit mutation causes a slow-channel syndrome by enhancing activation and decreasing the rate of agonist dissociation.	/pubmed/16624571	Navedo MF, Lasalde-Dominicci JA, Báez-Pagán CA, Díaz-Pérez L, Rojas LV, Maselli RA, Staub J, Schott K, Zayas R, Gomez CM.	Mol Cell Neurosci. 2006 May-Jun;32(1-2):82-90. Epub 2006 Apr 19.	Mol Cell Neurosci. 2006	PubMed	citation	PMID:16624571	pubmed	16624571	create date:2006/04/21 | first author:Navedo MF
Temporal regulation of EphA4 in astroglia during murine retinal and optic nerve development.	/pubmed/16574431	Petros TJ, Williams SE, Mason CA.	Mol Cell Neurosci. 2006 May-Jun;32(1-2):49-66. Epub 2006 Mar 30.	Mol Cell Neurosci. 2006	PubMed	citation	PMID:16574431	pubmed	16574431	create date:2006/04/01 | first author:Petros TJ
Disrupted compartmental organization of axons and dendrites within olfactory glomeruli of mice deficient in the olfactory cell adhesion molecule, OCAM.	/pubmed/16531066	Walz A, Mombaerts P, Greer CA, Treloar HB.	Mol Cell Neurosci. 2006 May-Jun;32(1-2):1-14. Epub 2006 Mar 10.	Mol Cell Neurosci. 2006	PubMed	citation	PMID:16531066	pubmed	16531066	create date:2006/03/15 | first author:Walz A
The common inositol-reversible effect of mood stabilizers on neurons does not involve GSK3 inhibition, myo-inositol-1-phosphate synthase or the sodium-dependent myo-inositol transporters.	/pubmed/16531065	Di Daniel E, Cheng L, Maycox PR, Mudge AW.	Mol Cell Neurosci. 2006 May-Jun;32(1-2):27-36. Epub 2006 Mar 13.	Mol Cell Neurosci. 2006	PubMed	citation	PMID:16531065	pubmed	16531065	create date:2006/03/15 | first author:Di Daniel E
Site-specific dephosphorylation of doublecortin (DCX) by protein phosphatase 1 (PP1).	/pubmed/16530423	Shmueli A, Gdalyahu A, Sapoznik S, Sapir T, Tsukada M, Reiner O.	Mol Cell Neurosci. 2006 May-Jun;32(1-2):15-26. Epub 2006 Mar 10.	Mol Cell Neurosci. 2006	PubMed	citation	PMID:16530423	pubmed	16530423	create date:2006/03/15 | first author:Shmueli A
Chronic exposure to Delta9-tetrahydrocannabinol downregulates oxytocin and oxytocin-associated neurophysin in specific brain areas.	/pubmed/16513365	Butovsky E, Juknat A, Elbaz J, Shabat-Simon M, Eilam R, Zangen A, Altstein M, Vogel Z.	Mol Cell Neurosci. 2006 Apr;31(4):795-804. Epub 2006 Mar 2.	Mol Cell Neurosci. 2006	PubMed	citation	PMID:16513365	pubmed	16513365	create date:2006/03/04 | first author:Butovsky E
Postsynaptic protein mobility in dendritic spines: long-term regulation by synaptic NMDA receptor activation.	/pubmed/16504537	Sharma K, Fong DK, Craig AM.	Mol Cell Neurosci. 2006 Apr;31(4):702-12. Epub 2006 Feb 28.	Mol Cell Neurosci. 2006	PubMed	citation	PMID:16504537	pubmed	16504537	create date:2006/03/01 | first author:Sharma K
Brevican-containing perineuronal nets of extracellular matrix in dissociated hippocampal primary cultures.	/pubmed/16503162	John N, Krügel H, Frischknecht R, Smalla KH, Schultz C, Kreutz MR, Gundelfinger ED, Seidenbecher CI.	Mol Cell Neurosci. 2006 Apr;31(4):774-84. Epub 2006 Feb 28.	Mol Cell Neurosci. 2006	PubMed	citation	PMID:16503162	pubmed	16503162	create date:2006/03/01 | first author:John N
Upregulation of alpha-synuclein in neurons and glia in inflammatory demyelinating disease.	/pubmed/16503161	Papadopoulos D, Ewans L, Pham-Dinh D, Knott J, Reynolds R.	Mol Cell Neurosci. 2006 Apr;31(4):597-612. Epub 2006 Feb 28.	Mol Cell Neurosci. 2006	PubMed	citation	PMID:16503161	pubmed	16503161	create date:2006/03/01 | first author:Papadopoulos D
Up-regulation and increased phosphorylation of protein kinase C (PKC) delta, mu and theta in the degenerating rd1 mouse retina.	/pubmed/16503160	Azadi S, Paquet-Durand F, Medstrand P, van Veen T, Ekström PA.	Mol Cell Neurosci. 2006 Apr;31(4):759-73. Epub 2006 Feb 28.	Mol Cell Neurosci. 2006	PubMed	citation	PMID:16503160	pubmed	16503160	create date:2006/03/01 | first author:Azadi S
Network stability through homeostatic scaling of excitatory and inhibitory synapses following inactivity in CA3 of rat organotypic hippocampal slice cultures.	/pubmed/16500111	Buckby LE, Jensen TP, Smith PJ, Empson RM.	Mol Cell Neurosci. 2006 Apr;31(4):805-16. Epub 2006 Feb 24.	Mol Cell Neurosci. 2006	PubMed	citation	PMID:16500111	pubmed	16500111	create date:2006/02/28 | first author:Buckby LE
SOCS3 negatively regulates LIF signaling in neural precursor cells.	/pubmed/16497512	Emery B, Merson TD, Snell C, Young KM, Ernst M, Kilpatrick TJ.	Mol Cell Neurosci. 2006 Apr;31(4):739-47. Epub 2006 Feb 23.	Mol Cell Neurosci. 2006	PubMed	citation	PMID:16497512	pubmed	16497512	create date:2006/02/25 | first author:Emery B
Downregulation of the LAR protein tyrosine phosphatase receptor is associated with increased dentate gyrus neurogenesis and an increased number of granule cell layer neurons.	/pubmed/16488625	Bernabeu R, Yang T, Xie Y, Mehta B, Ma SY, Longo FM.	Mol Cell Neurosci. 2006 Apr;31(4):723-38. Epub 2006 Feb 20.	Mol Cell Neurosci. 2006	PubMed	citation	PMID:16488625	pubmed	16488625	create date:2006/02/21 | first author:Bernabeu R
Oxytocin and estrogen promote rapid formation of functional GABA synapses in the adult supraoptic nucleus.	/pubmed/16488155	Theodosis DT, Koksma JJ, Trailin A, Langle SL, Piet R, Lodder JC, Timmerman J, Mansvelder H, Poulain DA, Oliet SH, Brussaard AB.	Mol Cell Neurosci. 2006 Apr;31(4):785-94. Epub 2006 Feb 20.	Mol Cell Neurosci. 2006	PubMed	citation	PMID:16488155	pubmed	16488155	create date:2006/02/21 | first author:Theodosis DT
EphrinB3 regulates cell proliferation and survival in adult neurogenesis.	/pubmed/16483793	Ricard J, Salinas J, Garcia L, Liebl DJ.	Mol Cell Neurosci. 2006 Apr;31(4):713-22. Epub 2006 Feb 17.	Mol Cell Neurosci. 2006	PubMed	citation	PMID:16483793	pubmed	16483793	create date:2006/02/18 | first author:Ricard J
Migrating and myelinating potential of subventricular zone neural progenitor cells in white matter tracts of the adult rodent brain.	/pubmed/16481195	Cayre M, Bancila M, Virard I, Borges A, Durbec P.	Mol Cell Neurosci. 2006 Apr;31(4):748-58. Epub 2006 Feb 14.	Mol Cell Neurosci. 2006	PubMed	citation	PMID:16481195	pubmed	16481195	create date:2006/02/17 | first author:Cayre M
Attenuated demyelination in the absence of the macrophage-restricted adhesion molecule sialoadhesin (Siglec-1) in mice heterozygously deficient in P0.	/pubmed/16458537	Kobsar I, Oetke C, Kroner A, Wessig C, Crocker P, Martini R.	Mol Cell Neurosci. 2006 Apr;31(4):685-91. Epub 2006 Feb 3.	Mol Cell Neurosci. 2006	PubMed	citation	PMID:16458537	pubmed	16458537	create date:2006/02/07 | first author:Kobsar I
GFAP-positive progenitor cells produce neurons and oligodendrocytes throughout the CNS.	/pubmed/16458536	Casper KB, McCarthy KD.	Mol Cell Neurosci. 2006 Apr;31(4):676-84. Epub 2006 Feb 3.	Mol Cell Neurosci. 2006	PubMed	citation	PMID:16458536	pubmed	16458536	create date:2006/02/07 | first author:Casper KB
Calcium-dependent expression of TNF-alpha in neural cells is mediated by the calcineurin/NFAT pathway.	/pubmed/16458016	Canellada A, Cano E, Sánchez-Ruiloba L, Zafra F, Redondo JM.	Mol Cell Neurosci. 2006 Apr;31(4):692-701. Epub 2006 Feb 2.	Mol Cell Neurosci. 2006	PubMed	citation	PMID:16458016	pubmed	16458016	create date:2006/02/07 | first author:Canellada A
Overexpression of drebrin A in immature neurons induces the accumulation of F-actin and PSD-95 into dendritic filopodia, and the formation of large abnormal protrusions.	/pubmed/16456930	Mizui T, Takahashi H, Sekino Y, Shirao T.	Mol Cell Neurosci. 2005 Dec;30(4):630-8.	Mol Cell Neurosci. 2005	PubMed	citation	PMID:16456930	pubmed	16456930	create date:2006/02/04 | first author:Mizui T
Disrupted Schwann cell-axon interactions in peripheral nerves of mice with altered L1-integrin interactions.	/pubmed/16456929	Itoh K, Fushiki S, Kamiguchi H, Arnold B, Altevogt P, Lemmon V.	Mol Cell Neurosci. 2005 Dec;30(4):624-9.	Mol Cell Neurosci. 2005	PubMed	citation	PMID:16456929	pubmed	16456929	create date:2006/02/04 | first author:Itoh K
Assembly of the N-cadherin complex during synapse formation involves uncoupling of p120-catenin and association with presenilin 1.	/pubmed/16456928	Rubio ME, Curcio C, Chauvet N, Brusés JL.	Mol Cell Neurosci. 2005 Dec;30(4):611-23.	Mol Cell Neurosci. 2005	PubMed	citation	PMID:16456928	pubmed	16456928	create date:2006/02/04 | first author:Rubio ME
Purified mouse dopamine neurons thrive and function after transplantation into brain but require novel glial factors for survival in culture.	/pubmed/16456927	Donaldson AE, Marshall CE, Yang M, Suon S, Iacovitti L.	Mol Cell Neurosci. 2005 Dec;30(4):601-10.	Mol Cell Neurosci. 2005	PubMed	citation	PMID:16456927	pubmed	16456927	create date:2006/02/04 | first author:Donaldson AE
Transcriptional changes during neuronal death and replacement in the olfactory epithelium.	/pubmed/16456926	Shetty RS, Bose SC, Nickell MD, McIntyre JC, Hardin DH, Harris AM, McClintock TS.	Mol Cell Neurosci. 2005 Dec;30(4):583-600.	Mol Cell Neurosci. 2005	PubMed	citation	PMID:16456926	pubmed	16456926	create date:2006/02/04 | first author:Shetty RS
Internalization of a GFP-tetanus toxin C-terminal fragment fusion protein at mature mouse neuromuscular junctions.	/pubmed/16456925	Roux S, Colasante C, Saint Cloment C, Barbier J, Curie T, Girard E, Molgó J, Brûlet P.	Mol Cell Neurosci. 2005 Dec;30(4):572-82.	Mol Cell Neurosci. 2005	PubMed	citation	PMID:16456925	pubmed	16456925	create date:2006/02/04 | first author:Roux S
Mutant huntingtin represses CBP, but not p300, by binding and protein degradation.	/pubmed/16456924	Cong SY, Pepers BA, Evert BO, Rubinsztein DC, Roos RA, van Ommen GJ, Dorsman JC.	Mol Cell Neurosci. 2005 Dec;30(4):560-71.	Mol Cell Neurosci. 2005	PubMed	citation	PMID:16456924	pubmed	16456924	create date:2006/02/04 | first author:Cong SY
Brain-specific factors in combination with mutant huntingtin induce gene-specific transcriptional dysregulation.	/pubmed/16446101	Gomez GT, Hu H, McCaw EA, Denovan-Wright EM.	Mol Cell Neurosci. 2006 Apr;31(4):661-75. Epub 2006 Jan 27.	Mol Cell Neurosci. 2006	PubMed	citation	PMID:16446101	pubmed	16446101	create date:2006/02/01 | first author:Gomez GT
Exosomes are released by cultured cortical neurones.	/pubmed/16446100	Fauré J, Lachenal G, Court M, Hirrlinger J, Chatellard-Causse C, Blot B, Grange J, Schoehn G, Goldberg Y, Boyer V, Kirchhoff F, Raposo G, Garin J, Sadoul R.	Mol Cell Neurosci. 2006 Apr;31(4):642-8. Epub 2006 Jan 30.	Mol Cell Neurosci. 2006	PubMed	citation	PMID:16446100	pubmed	16446100	create date:2006/02/01 | first author:Fauré J
Transforming growth factor alpha attenuates the functional expression of AMPA receptors in cortical GABAergic neurons.	/pubmed/16443372	Namba H, Nagano T, Iwakura Y, Xiong H, Jourdi H, Takei N, Nawa H.	Mol Cell Neurosci. 2006 Apr;31(4):628-41. Epub 2006 Jan 26.	Mol Cell Neurosci. 2006	PubMed	citation	PMID:16443372	pubmed	16443372	create date:2006/01/31 | first author:Namba H
Myogenin-dependent nAChR clustering in aneural myotubes.	/pubmed/16443371	Macpherson PC, Cieslak D, Goldman D.	Mol Cell Neurosci. 2006 Apr;31(4):649-60. Epub 2006 Jan 27.	Mol Cell Neurosci. 2006	PubMed	citation	PMID:16443371	pubmed	16443371	create date:2006/01/31 | first author:Macpherson PC
Unraveling the differential expression of the two isoforms of myelin-associated glycoprotein in a mouse expressing GFP-tagged S-MAG specifically regulated and targeted into the different myelin compartments.	/pubmed/16442810	Erb M, Flueck B, Kern F, Erne B, Steck AJ, Schaeren-Wiemers N.	Mol Cell Neurosci. 2006 Apr;31(4):613-27. Epub 2006 Jan 25.	Mol Cell Neurosci. 2006	PubMed	citation	PMID:16442810	pubmed	16442810	create date:2006/01/31 | first author:Erb M
PACAP support of neuronal survival requires MAPK- and activity-generated signals.	/pubmed/16431129	Pugh PC, Margiotta JF.	Mol Cell Neurosci. 2006 Mar;31(3):586-95. Epub 2006 Jan 20.	Mol Cell Neurosci. 2006	PubMed	citation	PMID:16431129	pubmed	16431129	create date:2006/01/25 | first author:Pugh PC
Differential properties of adult rat and mouse brain-derived neural stem/progenitor cells.	/pubmed/16426857	Ray J, Gage FH.	Mol Cell Neurosci. 2006 Mar;31(3):560-73. Epub 2006 Jan 19.	Mol Cell Neurosci. 2006	PubMed	citation	PMID:16426857	pubmed	16426857	create date:2006/01/24 | first author:Ray J
Nociceptor-derived brain-derived neurotrophic factor regulates acute and inflammatory but not neuropathic pain.	/pubmed/16413788	Zhao J, Seereeram A, Nassar MA, Levato A, Pezet S, Hathaway G, Morenilla-Palao C, Stirling C, Fitzgerald M, McMahon SB, Rios M, Wood JN; London Pain Consortium.	Mol Cell Neurosci. 2006 Mar;31(3):539-48. Epub 2006 Jan 18.	Mol Cell Neurosci. 2006	PubMed	citation	PMID:16413788	pubmed	16413788	create date:2006/01/18 | first author:Zhao J
NMDA receptors mediate calcium-dependent, bidirectional changes in dendritic PICK1 clustering.	/pubmed/16406232	Sossa KG, Court BL, Carroll RC.	Mol Cell Neurosci. 2006 Mar;31(3):574-85. Epub 2006 Jan 10.	Mol Cell Neurosci. 2006	PubMed	citation	PMID:16406232	pubmed	16406232	create date:2006/01/13 | first author:Sossa KG
Nicotinic activity stabilizes convergence of nicotinic and GABAergic synapses on filopodia of hippocampal interneurons.	/pubmed/16403644	Zago WM, Massey KA, Berg DK.	Mol Cell Neurosci. 2006 Mar;31(3):549-59. Epub 2006 Jan 5.	Mol Cell Neurosci. 2006	PubMed	citation	PMID:16403644	pubmed	16403644	create date:2006/01/13 | first author:Zago WM
GDNF is a chemoattractant factor for neuronal precursor cells in the rostral migratory stream.	/pubmed/16380265	Paratcha G, Ibáñez CF, Ledda F.	Mol Cell Neurosci. 2006 Mar;31(3):505-14. Epub 2005 Dec 27.	Mol Cell Neurosci. 2006	PubMed	citation	PMID:16380265	pubmed	16380265	create date:2005/12/29 | first author:Paratcha G
Title	URL	Description	Details	ShortDetails	Resource	Type	Identifiers	Db	EntrezUID	Properties
The state of the actin cytoskeleton determines its association with gephyrin: role of ena/VASP family members.	/pubmed/16376568	Bausen M, Fuhrmann JC, Betz H, O'sullivan GA.	Mol Cell Neurosci. 2006 Feb;31(2):376-86. Epub 2006 Jan 11.	Mol Cell Neurosci. 2006	PubMed	citation	PMID:16376568	pubmed	16376568	create date:2005/12/27 | first author:Bausen M
Inhibition of sphingolipid synthesis affects kinetics but not fidelity of L1/NgCAM transport along direct but not transcytotic axonal pathways.	/pubmed/16376103	Chang MC, Wisco D, Ewers H, Norden C, Winckler B.	Mol Cell Neurosci. 2006 Mar;31(3):525-38. Epub 2005 Dec 20.	Mol Cell Neurosci. 2006	PubMed	citation	PMID:16376103	pubmed	16376103	create date:2005/12/27 | first author:Chang MC
Activation of N-methyl-D-aspartate receptor induces a shift of drebrin distribution: disappearance from dendritic spines and appearance in dendritic shafts.	/pubmed/16368245	Sekino Y, Tanaka S, Hanamura K, Yamazaki H, Sasagawa Y, Xue Y, Hayashi K, Shirao T.	Mol Cell Neurosci. 2006 Mar;31(3):493-504. Epub 2005 Dec 20.	Mol Cell Neurosci. 2006	PubMed	citation	PMID:16368245	pubmed	16368245	create date:2005/12/22 | first author:Sekino Y
The final fates of neurogenin2-expressing cells include all major neuron types in the mouse retina.	/pubmed/16364654	Ma W, Wang SZ.	Mol Cell Neurosci. 2006 Mar;31(3):463-9. Epub 2005 Dec 20.	Mol Cell Neurosci. 2006	PubMed	citation	PMID:16364654	pubmed	16364654	create date:2005/12/21 | first author:Ma W
Clustering transmembrane-agrin induces filopodia-like processes on axons and dendrites.	/pubmed/16364653	Annies M, Bittcher G, Ramseger R, Löschinger J, Wöll S, Porten E, Abraham C, Rüegg MA, Kröger S.	Mol Cell Neurosci. 2006 Mar;31(3):515-24. Epub 2005 Dec 20.	Mol Cell Neurosci. 2006	PubMed	citation	PMID:16364653	pubmed	16364653	create date:2005/12/21 | first author:Annies M
Distinct effects of p75 in mediating actions of neurotrophins on basal forebrain oligodendrocytes.	/pubmed/16356734	Du Y, Fischer TZ, Clinton-Luke P, Lercher LD, Dreyfus CF.	Mol Cell Neurosci. 2006 Feb;31(2):366-75. Epub 2005 Dec 13.	Mol Cell Neurosci. 2006	PubMed	citation	PMID:16356734	pubmed	16356734	create date:2005/12/17 | first author:Du Y
Mitochondrial localization of CNP2 is regulated by phosphorylation of the N-terminal targeting signal by PKC: implications of a mitochondrial function for CNP2 in glial and non-glial cells.	/pubmed/16343930	Lee J, O'Neill RC, Park MW, Gravel M, Braun PE.	Mol Cell Neurosci. 2006 Mar;31(3):446-62. Epub 2005 Dec 15.	Mol Cell Neurosci. 2006	PubMed	citation	PMID:16343930	pubmed	16343930	create date:2005/12/14 | first author:Lee J
Synapse disassembly and formation of new synapses in postnatal muscle upon conditional inactivation of MuSK.	/pubmed/16337809	Hesser BA, Henschel O, Witzemann V.	Mol Cell Neurosci. 2006 Mar;31(3):470-80. Epub 2005 Dec 7.	Mol Cell Neurosci. 2006	PubMed	citation	PMID:16337809	pubmed	16337809	create date:2005/12/13 | first author:Hesser BA
The chemokine MCP-1 and the dendritic and myeloid cells it attracts are increased in the mSOD1 mouse model of ALS.	/pubmed/16337133	Henkel JS, Beers DR, Siklós L, Appel SH.	Mol Cell Neurosci. 2006 Mar;31(3):427-37. Epub 2005 Dec 5.	Mol Cell Neurosci. 2006	PubMed	citation	PMID:16337133	pubmed	16337133	create date:2005/12/13 | first author:Henkel JS
In vivo transcriptional profile analysis reveals RNA splicing and chromatin remodeling as prominent processes for adult neurogenesis.	/pubmed/16330219	Lim DA, Suárez-Fariñas M, Naef F, Hacker CR, Menn B, Takebayashi H, Magnasco M, Patil N, Alvarez-Buylla A.	Mol Cell Neurosci. 2006 Jan;31(1):131-48. Epub 2005 Dec 5.	Mol Cell Neurosci. 2006	PubMed	citation	PMID:16330219	pubmed	16330219	create date:2005/12/07 | first author:Lim DA
Activity-dependent scaling of GABAergic synapse strength is regulated by brain-derived neurotrophic factor.	/pubmed/16330218	Swanwick CC, Murthy NR, Kapur J.	Mol Cell Neurosci. 2006 Mar;31(3):481-92. Epub 2005 Dec 5.	Mol Cell Neurosci. 2006	PubMed	citation	PMID:16330218	pubmed	16330218	create date:2005/12/07 | first author:Swanwick CC
Increased myelinating capacity of embryonic stem cell derived oligodendrocyte precursors after treatment by interleukin-6/soluble interleukin-6 receptor fusion protein.	/pubmed/16325417	Zhang PL, Izrael M, Ainbinder E, Ben-Simchon L, Chebath J, Revel M.	Mol Cell Neurosci. 2006 Mar;31(3):387-98. Epub 2005 Dec 1.	Mol Cell Neurosci. 2006	PubMed	citation	PMID:16325417	pubmed	16325417	create date:2005/12/06 | first author:Zhang PL
Polyglutamine and polyalanine expansions in ataxin7 result in different types of aggregation and levels of toxicity.	/pubmed/16325416	Latouche M, Fragner P, Martin E, El Hachimi KH, Zander C, Sittler A, Ruberg M, Brice A, Stevanin G.	Mol Cell Neurosci. 2006 Mar;31(3):438-45. Epub 2005 Dec 1.	Mol Cell Neurosci. 2006	PubMed	citation	PMID:16325416	pubmed	16325416	create date:2005/12/06 | first author:Latouche M
A regulated switch of chick neurofascin isoforms modulates ligand recognition and neurite extension.	/pubmed/16314110	Pruss T, Kranz EU, Niere M, Volkmer H.	Mol Cell Neurosci. 2006 Feb;31(2):354-65. Epub 2005 Nov 28.	Mol Cell Neurosci. 2006	PubMed	citation	PMID:16314110	pubmed	16314110	create date:2005/11/30 | first author:Pruss T
Integrin alpha3beta1 suppresses long-term potentiation at inhibitory synapses on the cerebellar Purkinje neuron.	/pubmed/16307893	Kawaguchi SY, Hirano T.	Mol Cell Neurosci. 2006 Mar;31(3):416-26. Epub 2005 Nov 22.	Mol Cell Neurosci. 2006	PubMed	citation	PMID:16307893	pubmed	16307893	create date:2005/11/26 | first author:Kawaguchi SY
Involvement of nectins in the formation of puncta adherentia junctions and the mossy fiber trajectory in the mouse hippocampus.	/pubmed/16300961	Honda T, Sakisaka T, Yamada T, Kumazawa N, Hoshino T, Kajita M, Kayahara T, Ishizaki H, Tanaka-Okamoto M, Mizoguchi A, Manabe T, Miyoshi J, Takai Y.	Mol Cell Neurosci. 2006 Feb;31(2):315-25. Epub 2005 Nov 21.	Mol Cell Neurosci. 2006	PubMed	citation	PMID:16300961	pubmed	16300961	create date:2005/11/23 | first author:Honda T
Gliopodia extend the range of direct glia-neuron communication during the CNS development in Drosophila.	/pubmed/16298140	Vasenkova I, Luginbuhl D, Chiba A.	Mol Cell Neurosci. 2006 Jan;31(1):123-30. Epub 2005 Nov 17.	Mol Cell Neurosci. 2006	PubMed	citation	PMID:16298140	pubmed	16298140	create date:2005/11/22 | first author:Vasenkova I
Impaired cerebellar functions in mutant mice lacking DNER.	/pubmed/16298139	Tohgo A, Eiraku M, Miyazaki T, Miura E, Kawaguchi SY, Nishi M, Watanabe M, Hirano T, Kengaku M, Takeshima H.	Mol Cell Neurosci. 2006 Feb;31(2):326-33. Epub 2005 Nov 17.	Mol Cell Neurosci. 2006	PubMed	citation	PMID:16298139	pubmed	16298139	create date:2005/11/22 | first author:Tohgo A
Microglia activated by IL-4 or IFN-gamma differentially induce neurogenesis and oligodendrogenesis from adult stem/progenitor cells.	/pubmed/16297637	Butovsky O, Ziv Y, Schwartz A, Landa G, Talpalar AE, Pluchino S, Martino G, Schwartz M.	Mol Cell Neurosci. 2006 Jan;31(1):149-60. Epub 2005 Nov 16.	Mol Cell Neurosci. 2006	PubMed	citation	PMID:16297637	pubmed	16297637	create date:2005/11/22 | first author:Butovsky O
TNFalpha-induced MMP-9 promotes macrophage recruitment into injured peripheral nerve.	/pubmed/16297636	Shubayev VI, Angert M, Dolkas J, Campana WM, Palenscar K, Myers RR.	Mol Cell Neurosci. 2006 Mar;31(3):407-15. Epub 2005 Nov 16.	Mol Cell Neurosci. 2006	PubMed	citation	PMID:16297636	pubmed	16297636	create date:2005/11/22 | first author:Shubayev VI
Tachykinin-related peptides modulate odor perception and locomotor activity in Drosophila.	/pubmed/16289899	Winther AM, Acebes A, Ferrús A.	Mol Cell Neurosci. 2006 Mar;31(3):399-406. Epub 2005 Nov 11.	Mol Cell Neurosci. 2006	PubMed	citation	PMID:16289899	pubmed	16289899	create date:2005/11/18 | first author:Winther AM
Evolution of myelin proteolipid proteins: gene duplication in teleosts and expression pattern divergence.	/pubmed/16289898	Schweitzer J, Becker T, Schachner M, Nave KA, Werner H.	Mol Cell Neurosci. 2006 Jan;31(1):161-77. Epub 2005 Nov 11.	Mol Cell Neurosci. 2006	PubMed	citation	PMID:16289898	pubmed	16289898	create date:2005/11/18 | first author:Schweitzer J
The prion protein requires cholesterol for cell surface localization.	/pubmed/16278084	Gilch S, Kehler C, Schätzl HM.	Mol Cell Neurosci. 2006 Feb;31(2):346-53. Epub 2005 Nov 8.	Mol Cell Neurosci. 2006	PubMed	citation	PMID:16278084	pubmed	16278084	create date:2005/11/10 | first author:Gilch S
Defective neuromuscular synaptogenesis in mice expressing constitutively active ErbB2 in skeletal muscle fibers.	/pubmed/16278083	Ponomareva ON, Ma H, Vock VM, Ellerton EL, Moody SE, Dakour R, Chodosh LA, Rimer M.	Mol Cell Neurosci. 2006 Feb;31(2):334-45. Epub 2005 Nov 8.	Mol Cell Neurosci. 2006	PubMed	citation	PMID:16278083	pubmed	16278083	create date:2005/11/10 | first author:Ponomareva ON
Stabilization of ubiquitous mitochondrial creatine kinase preprotein by APP family proteins.	/pubmed/16260146	Li X, Bürklen T, Yuan X, Schlattner U, Desiderio DM, Wallimann T, Homayouni R.	Mol Cell Neurosci. 2006 Feb;31(2):263-72. Epub 2005 Nov 2.	Mol Cell Neurosci. 2006	PubMed	citation	PMID:16260146	pubmed	16260146	create date:2005/11/02 | first author:Li X
Novel transcription factor zfh-5 is negatively regulated by its own antisense RNA in mouse brain.	/pubmed/16257534	Komine Y, Nakamura K, Katsuki M, Yamamori T.	Mol Cell Neurosci. 2006 Feb;31(2):273-83. Epub 2005 Oct 28.	Mol Cell Neurosci. 2006	PubMed	citation	PMID:16257534	pubmed	16257534	create date:2005/11/01 | first author:Komine Y
A novel role of circadian transcription factor DBP in hippocampal plasticity.	/pubmed/16257226	Klugmann M, Leichtlein CB, Symes CW, Klaussner BC, Brooks AI, Young D, During MJ.	Mol Cell Neurosci. 2006 Feb;31(2):303-14. Epub 2005 Oct 27.	Mol Cell Neurosci. 2006	PubMed	citation	PMID:16257226	pubmed	16257226	create date:2005/11/01 | first author:Klugmann M
Altered dopaminergic innervation and amphetamine response in adult Otx2 conditional mutant mice.	/pubmed/16256364	Borgkvist A, Puelles E, Carta M, Acampora D, Ang SL, Wurst W, Goiny M, Fisone G, Simeone A, Usiello A.	Mol Cell Neurosci. 2006 Feb;31(2):293-302. Epub 2005 Oct 26.	Mol Cell Neurosci. 2006	PubMed	citation	PMID:16256364	pubmed	16256364	create date:2005/11/01 | first author:Borgkvist A
Origin and evolution of the Trk family of neurotrophic receptors.	/pubmed/16253518	Benito-Gutiérrez E, Garcia-Fernàndez J, Comella JX.	Mol Cell Neurosci. 2006 Feb;31(2):179-92. Epub 2005 Oct 25. Review.	Mol Cell Neurosci. 2006	PubMed	citation	PMID:16253518	pubmed	16253518	create date:2005/10/29 | first author:Benito-Gutiérrez E
Group-II metabotropic glutamate receptors negatively modulate NMDA transmission at striatal cholinergic terminals: role of P/Q-type high voltage activated Ca++ channels and endogenous dopamine.	/pubmed/16249096	Mela F, Marti M, Fiorentini C, Missale C, Morari M.	Mol Cell Neurosci. 2006 Feb;31(2):284-92. Epub 2005 Oct 24.	Mol Cell Neurosci. 2006	PubMed	citation	PMID:16249096	pubmed	16249096	create date:2005/10/27 | first author:Mela F
Ventral midbrain glia express region-specific transcription factors and regulate dopaminergic neurogenesis through Wnt-5a secretion.	/pubmed/16243537	Castelo-Branco G, Sousa KM, Bryja V, Pinto L, Wagner J, Arenas E.	Mol Cell Neurosci. 2006 Feb;31(2):251-62. Epub 2005 Oct 21.	Mol Cell Neurosci. 2006	PubMed	citation	PMID:16243537	pubmed	16243537	create date:2005/10/26 | first author:Castelo-Branco G
Identification of lynx2, a novel member of the ly-6/neurotoxin superfamily, expressed in neuronal subpopulations during mouse development.	/pubmed/16236524	Dessaud E, Salaün D, Gayet O, Chabbert M, deLapeyrière O.	Mol Cell Neurosci. 2006 Feb;31(2):232-42. Epub 2005 Oct 19.	Mol Cell Neurosci. 2006	PubMed	citation	PMID:16236524	pubmed	16236524	create date:2005/10/21 | first author:Dessaud E
Altered gene expression in the amygdala in schizophrenia: up-regulation of genes located in the cytomatrix active zone.	/pubmed/16236523	Weidenhofer J, Bowden NA, Scott RJ, Tooney PA.	Mol Cell Neurosci. 2006 Feb;31(2):243-50. Epub 2005 Oct 19.	Mol Cell Neurosci. 2006	PubMed	citation	PMID:16236523	pubmed	16236523	create date:2005/10/21 | first author:Weidenhofer J
MICAL flavoprotein monooxygenases: expression during neural development and following spinal cord injuries in the rat.	/pubmed/16230022	Pasterkamp RJ, Dai HN, Terman JR, Wahlin KJ, Kim B, Bregman BS, Popovich PG, Kolodkin AL.	Mol Cell Neurosci. 2006 Jan;31(1):52-69. Epub 2005 Oct 17.	Mol Cell Neurosci. 2006	PubMed	citation	PMID:16230022	pubmed	16230022	create date:2005/10/19 | first author:Pasterkamp RJ
Characterization of novel splice variants of the PAC1 receptor in human neuroblastoma cells: consequences for signaling by VIP and PACAP.	/pubmed/16226889	Lutz EM, Ronaldson E, Shaw P, Johnson MS, Holland PJ, Mitchell R.	Mol Cell Neurosci. 2006 Feb;31(2):193-209. Epub 2005 Oct 14.	Mol Cell Neurosci. 2006	PubMed	citation	PMID:16226889	pubmed	16226889	create date:2005/10/18 | first author:Lutz EM
Evidence for the existence of two Robo3 isoforms with divergent biochemical properties.	/pubmed/16226035	Camurri L, Mambetisaeva E, Davies D, Parnavelas J, Sundaresan V, Andrews W.	Mol Cell Neurosci. 2005 Dec;30(4):485-93. Epub 2005 Oct 12.	Mol Cell Neurosci. 2005	PubMed	citation	PMID:16226035	pubmed	16226035	create date:2005/10/18 | first author:Camurri L
Activation of the p38MAPK cascade is associated with upregulation of TNF alpha receptors in the spinal motor neurons of mouse models of familial ALS.	/pubmed/16219474	Veglianese P, Lo Coco D, Bao Cutrona M, Magnoni R, Pennacchini D, Pozzi B, Gowing G, Julien JP, Tortarolo M, Bendotti C.	Mol Cell Neurosci. 2006 Feb;31(2):218-31. Epub 2005 Oct 10.	Mol Cell Neurosci. 2006	PubMed	citation	PMID:16219474	pubmed	16219474	create date:2005/10/13 | first author:Veglianese P
Molecular and functional properties of neurons in the human lateral amygdala.	/pubmed/16214367	Hüttmann K, Yilmazer-Hanke D, Seifert G, Schramm J, Pape HC, Steinhäuser C.	Mol Cell Neurosci. 2006 Feb;31(2):210-7. Epub 2005 Oct 7.	Mol Cell Neurosci. 2006	PubMed	citation	PMID:16214367	pubmed	16214367	create date:2005/10/11 | first author:Hüttmann K
The RNA-binding protein Musashi-1 regulates neural development through the translational repression of p21WAF-1.	/pubmed/16214366	Battelli C, Nikopoulos GN, Mitchell JG, Verdi JM.	Mol Cell Neurosci. 2006 Jan;31(1):85-96. Epub 2005 Oct 7.	Mol Cell Neurosci. 2006	PubMed	citation	PMID:16214366	pubmed	16214366	create date:2005/10/11 | first author:Battelli C
Brain-derived neurotrophic factor-induced potentiation of glutamate and GABA release: different dependency on signaling pathways and neuronal activity.	/pubmed/16214365	Matsumoto T, Numakawa T, Yokomaku D, Adachi N, Yamagishi S, Numakawa Y, Kunugi H, Taguchi T.	Mol Cell Neurosci. 2006 Jan;31(1):70-84. Epub 2005 Oct 7.	Mol Cell Neurosci. 2006	PubMed	citation	PMID:16214365	pubmed	16214365	create date:2005/10/11 | first author:Matsumoto T
Synaptic activity and F-actin coordinately regulate CaMKIIalpha localization to dendritic postsynaptic sites in developing hippocampal slices.	/pubmed/16214364	Ahmed R, Zha XM, Green SH, Dailey ME.	Mol Cell Neurosci. 2006 Jan;31(1):37-51. Epub 2005 Oct 6.	Mol Cell Neurosci. 2006	PubMed	citation	PMID:16214364	pubmed	16214364	create date:2005/10/11 | first author:Ahmed R
Visualization of embryonic neural stem cells using Hes promoters in transgenic mice.	/pubmed/16214363	Ohtsuka T, Imayoshi I, Shimojo H, Nishi E, Kageyama R, McConnell SK.	Mol Cell Neurosci. 2006 Jan;31(1):109-22. Epub 2005 Oct 7.	Mol Cell Neurosci. 2006	PubMed	citation	PMID:16214363	pubmed	16214363	create date:2005/10/11 | first author:Ohtsuka T
The brain-specific tissue-type plasminogen activator inhibitor, neuroserpin, protects neurons against excitotoxicity both in vitro and in vivo.	/pubmed/16209928	Lebeurrier N, Liot G, Lopez-Atalaya JP, Orset C, Fernandez-Monreal M, Sonderegger P, Ali C, Vivien D.	Mol Cell Neurosci. 2005 Dec;30(4):552-8. Epub 2005 Oct 4.	Mol Cell Neurosci. 2005	PubMed	citation	PMID:16209928	pubmed	16209928	create date:2005/10/08 | first author:Lebeurrier N
Disrupted in schizophrenia 1 (DISC1): subcellular targeting and induction of ring mitochondria.	/pubmed/16209927	Millar JK, James R, Christie S, Porteous DJ.	Mol Cell Neurosci. 2005 Dec;30(4):477-84. Epub 2005 Oct 4.	Mol Cell Neurosci. 2005	PubMed	citation	PMID:16209927	pubmed	16209927	create date:2005/10/08 | first author:Millar JK
Anterograde axonal transport of the exogenous cellular isoform of prion protein in the chick visual system.	/pubmed/16203158	Butowt R, Abdelraheim S, Brown DR, von Bartheld CS.	Mol Cell Neurosci. 2006 Jan;31(1):97-108. Epub 2005 Oct 3.	Mol Cell Neurosci. 2006	PubMed	citation	PMID:16203158	pubmed	16203158	create date:2005/10/06 | first author:Butowt R
Targeting and clustering citron to synapses.	/pubmed/16202622	Zhang W, Benson DL.	Mol Cell Neurosci. 2006 Jan;31(1):26-36. Epub 2005 Oct 3.	Mol Cell Neurosci. 2006	PubMed	citation	PMID:16202622	pubmed	16202622	create date:2005/10/06 | first author:Zhang W
Activation of p38 and p42/44 MAP kinase in neuropathic pain: involvement of VPAC2 and NK2 receptors and mediation by spinal glia.	/pubmed/16202621	Garry EM, Delaney A, Blackburn-Munro G, Dickinson T, Moss A, Nakalembe I, Robertson DC, Rosie R, Robberecht P, Mitchell R, Fleetwood-Walker SM.	Mol Cell Neurosci. 2005 Dec;30(4):523-37. Epub 2005 Oct 3.	Mol Cell Neurosci. 2005	PubMed	citation	PMID:16202621	pubmed	16202621	create date:2005/10/06 | first author:Garry EM
Mice deficient in the chemokine receptor CXCR4 exhibit impaired limb innervation and myogenesis.	/pubmed/16198599	Odemis V, Lamp E, Pezeshki G, Moepps B, Schilling K, Gierschik P, Littman DR, Engele J.	Mol Cell Neurosci. 2005 Dec;30(4):494-505. Epub 2005 Sep 29.	Mol Cell Neurosci. 2005	PubMed	citation	PMID:16198599	pubmed	16198599	create date:2005/10/04 | first author:Odemis V
Aberrant regulation of NMDA receptors by dopamine D4 signaling in rats after phencyclidine exposure.	/pubmed/16198123	Wang X, Gu Z, Zhong P, Chen G, Feng J, Yan Z.	Mol Cell Neurosci. 2006 Jan;31(1):15-25. Epub 2005 Sep 27.	Mol Cell Neurosci. 2006	PubMed	citation	PMID:16198123	pubmed	16198123	create date:2005/10/04 | first author:Wang X
CRF and urocortin differentially modulate GluRdelta2 expression and distribution in parallel fiber-Purkinje cell synapses.	/pubmed/16198122	Gounko NV, Rybakin V, Kalicharan D, Siskova Z, Gramsbergen A, van der Want JJ.	Mol Cell Neurosci. 2005 Dec;30(4):513-22. Epub 2005 Sep 27.	Mol Cell Neurosci. 2005	PubMed	citation	PMID:16198122	pubmed	16198122	create date:2005/10/04 | first author:Gounko NV
Title	URL	Description	Details	ShortDetails	Resource	Type	Identifiers	Db	EntrezUID	Properties
A unique subpopulation of Tbr1-expressing deep layer neurons in the developing cerebral cortex.	/pubmed/16188453	Kolk SM, Whitman MC, Yun ME, Shete P, Donoghue MJ.	Mol Cell Neurosci. 2005 Dec;30(4):538-51. Epub 2005 Sep 26. Erratum in: Mol Cell Neurosci. 2006 May-Jun;32(1-2):199. Corrected and republished in: Mol Cell Neurosci. 2006 May-Jun;32(1-2):200-14.	Mol Cell Neurosci. 2005	PubMed	citation	PMID:16188453	pubmed	16188453	create date:2005/09/29 | first author:Kolk SM
Selective activation of G-protein coupled receptors by volatile anesthetics.	/pubmed/16185894	Peterlin Z, Ishizawa Y, Araneda R, Eckenhoff R, Firestein S.	Mol Cell Neurosci. 2005 Dec;30(4):506-12. Epub 2005 Sep 26.	Mol Cell Neurosci. 2005	PubMed	citation	PMID:16185894	pubmed	16185894	create date:2005/09/28 | first author:Peterlin Z
Cortistatin overexpression in transgenic mice produces deficits in synaptic plasticity and learning.	/pubmed/16182561	Tallent MK, Fabre V, Qiu C, Calbet M, Lamp T, Baratta MV, Suzuki C, Levy CL, Siggins GR, Henriksen SJ, Criado JR, Roberts A, de Lecea L.	Mol Cell Neurosci. 2005 Nov;30(3):465-75. Epub 2005 Sep 22.	Mol Cell Neurosci. 2005	PubMed	citation	PMID:16182561	pubmed	16182561	create date:2005/09/27 | first author:Tallent MK
Clustered and non-clustered GABAA receptors in cultured hippocampal neurons.	/pubmed/16181787	Christie SB, Li RW, Miralles CP, Yang BY, De Blas AL.	Mol Cell Neurosci. 2006 Jan;31(1):1-14. Epub 2005 Sep 21.	Mol Cell Neurosci. 2006	PubMed	citation	PMID:16181787	pubmed	16181787	create date:2005/09/27 | first author:Christie SB
Insulin-like growth factor-1 provides protection against psychosine-induced apoptosis in cultured mouse oligodendrocyte progenitor cells using primarily the PI3K/Akt pathway.	/pubmed/16169744	Zaka M, Rafi MA, Rao HZ, Luzi P, Wenger DA.	Mol Cell Neurosci. 2005 Nov;30(3):398-407. Epub 2005 Sep 19.	Mol Cell Neurosci. 2005	PubMed	citation	PMID:16169744	pubmed	16169744	create date:2005/09/20 | first author:Zaka M
cAMP regulates axon outgrowth and guidance during optic nerve regeneration in goldfish.	/pubmed/16169247	Rodger J, Goto H, Cui Q, Chen PB, Harvey AR.	Mol Cell Neurosci. 2005 Nov;30(3):452-64.	Mol Cell Neurosci. 2005	PubMed	citation	PMID:16169247	pubmed	16169247	create date:2005/09/20 | first author:Rodger J
Expression of reef coral fluorescent proteins in the central nervous system of transgenic mice.	/pubmed/16169246	Hirrlinger PG, Scheller A, Braun C, Quintela-Schneider M, Fuss B, Hirrlinger J, Kirchhoff F.	Mol Cell Neurosci. 2005 Nov;30(3):291-303.	Mol Cell Neurosci. 2005	PubMed	citation	PMID:16169246	pubmed	16169246	create date:2005/09/20 | first author:Hirrlinger PG
Altered expression of the MCSP/NG2 chondroitin sulfate proteoglycan in collagen VI deficiency.	/pubmed/16169245	Petrini S, Tessa A, Stallcup WB, Sabatelli P, Pescatori M, Giusti B, Carrozzo R, Verardo M, Bergamin N, Columbaro M, Bernardini C, Merlini L, Pepe G, Bonaldo P, Bertini E.	Mol Cell Neurosci. 2005 Nov;30(3):408-17.	Mol Cell Neurosci. 2005	PubMed	citation	PMID:16169245	pubmed	16169245	create date:2005/09/20 | first author:Petrini S
Evidences that beta1 integrin and Rac1 are involved in the overriding effect of laminin on myelin-associated glycoprotein inhibitory activity on neuronal cells.	/pubmed/16168664	Laforest S, Milanini J, Parat F, Thimonier J, Lehmann M.	Mol Cell Neurosci. 2005 Nov;30(3):418-28. Epub 2005 Sep 15.	Mol Cell Neurosci. 2005	PubMed	citation	PMID:16168664	pubmed	16168664	create date:2005/09/20 | first author:Laforest S
Crosstalk between huntingtin and syntaxin 1A regulates N-type calcium channels.	/pubmed/16162412	Swayne LA, Chen L, Hameed S, Barr W, Charlesworth E, Colicos MA, Zamponi GW, Braun JE.	Mol Cell Neurosci. 2005 Nov;30(3):339-51. Epub 2005 Sep 12.	Mol Cell Neurosci. 2005	PubMed	citation	PMID:16162412	pubmed	16162412	create date:2005/09/16 | first author:Swayne LA
The amyloid-beta precursor-like protein APLP2 and its relative APP are differentially regulated during neuroendocrine cell activation.	/pubmed/16154762	Collin RW, Martens GJ.	Mol Cell Neurosci. 2005 Nov;30(3):429-36. Epub 2005 Sep 9.	Mol Cell Neurosci. 2005	PubMed	citation	PMID:16154762	pubmed	16154762	create date:2005/09/13 | first author:Collin RW
Regulated formation and selection of neuronal processes underlie directional guidance of neuronal migration.	/pubmed/16154761	Ward ME, Jiang H, Rao Y.	Mol Cell Neurosci. 2005 Nov;30(3):378-87. Epub 2005 Sep 9.	Mol Cell Neurosci. 2005	PubMed	citation	PMID:16154761	pubmed	16154761	create date:2005/09/13 | first author:Ward ME
Increased Wnt levels in the neural tube impair the function of adherens junctions during neurulation.	/pubmed/16154760	Shariatmadari M, Peyronnet J, Papachristou P, Horn Z, Sousa KM, Arenas E, Ringstedt T.	Mol Cell Neurosci. 2005 Nov;30(3):437-51. Epub 2005 Sep 9.	Mol Cell Neurosci. 2005	PubMed	citation	PMID:16154760	pubmed	16154760	create date:2005/09/13 | first author:Shariatmadari M
Loss- and gain-of-function analysis of the lipid raft proteins Reggie/Flotillin in Drosophila: they are posttranslationally regulated, and misexpression interferes with wing and eye development.	/pubmed/16154361	Hoehne M, de Couet HG, Stuermer CA, Fischbach KF.	Mol Cell Neurosci. 2005 Nov;30(3):326-38. Epub 2005 Sep 8.	Mol Cell Neurosci. 2005	PubMed	citation	PMID:16154361	pubmed	16154361	create date:2005/09/13 | first author:Hoehne M
Chondroitin sulfate proteoglycan phosphacan associates with parallel fibers and modulates axonal extension and fasciculation of cerebellar granule cells.	/pubmed/16150606	Hayashi N, Mizusaki MJ, Kamei K, Harada S, Miyata S.	Mol Cell Neurosci. 2005 Nov;30(3):364-77. Epub 2005 Sep 16.	Mol Cell Neurosci. 2005	PubMed	citation	PMID:16150606	pubmed	16150606	create date:2005/09/10 | first author:Hayashi N
The cellular fate of cortical progenitors is not maintained in neurosphere cultures.	/pubmed/16150605	Machon O, Backman M, Krauss S, Kozmik Z.	Mol Cell Neurosci. 2005 Nov;30(3):388-97. Epub 2005 Sep 8.	Mol Cell Neurosci. 2005	PubMed	citation	PMID:16150605	pubmed	16150605	create date:2005/09/10 | first author:Machon O
Molecular and cellular alterations in the Pitx3-deficient midbrain dopaminergic system.	/pubmed/16140547	Smits SM, Mathon DS, Burbach JP, Ramakers GM, Smidt MP.	Mol Cell Neurosci. 2005 Nov;30(3):352-63. Epub 2005 Sep 6.	Mol Cell Neurosci. 2005	PubMed	citation	PMID:16140547	pubmed	16140547	create date:2005/09/06 | first author:Smits SM
Proper axonal distribution of PrP(C) depends on cholesterol-sphingomyelin-enriched membrane domains and is developmentally regulated in hippocampal neurons.	/pubmed/16139509	Galvan C, Camoletto PG, Dotti CG, Aguzzi A, Ledesma MD.	Mol Cell Neurosci. 2005 Nov;30(3):304-15. Epub 2005 Sep 1.	Mol Cell Neurosci. 2005	PubMed	citation	PMID:16139509	pubmed	16139509	create date:2005/09/06 | first author:Galvan C
Synaptopodin and 4 novel genes identified in primary sensory neurons.	/pubmed/16139508	Verpoorten N, Verhoeven K, Weckx S, Jacobs A, Serneels S, Del Favero J, Ceuterick C, Van Bockstaele DR, Berneman ZN, Van den Bosch L, Robberecht W, Nobbio L, Schenone A, Dessaud E, deLapeyrière O, Huylebroeck D, Zwijsen A, De Jonghe P, Timmerman V.	Mol Cell Neurosci. 2005 Nov;30(3):316-25. Epub 2005 Sep 1.	Mol Cell Neurosci. 2005	PubMed	citation	PMID:16139508	pubmed	16139508	create date:2005/09/06 | first author:Verpoorten N
Sgk1, a cell survival response in neurodegenerative diseases.	/pubmed/16125969	Schoenebeck B, Bader V, Zhu XR, Schmitz B, Lübbert H, Stichel CC.	Mol Cell Neurosci. 2005 Oct;30(2):249-64.	Mol Cell Neurosci. 2005	PubMed	citation	PMID:16125969	pubmed	16125969	create date:2005/08/30 | first author:Schoenebeck B
LNX1 is a perisynaptic Schwann cell specific E3 ubiquitin ligase that interacts with ErbB2.	/pubmed/16122940	Young P, Nie J, Wang X, McGlade CJ, Rich MM, Feng G.	Mol Cell Neurosci. 2005 Oct;30(2):238-48.	Mol Cell Neurosci. 2005	PubMed	citation	PMID:16122940	pubmed	16122940	create date:2005/08/27 | first author:Young P
Proteasome inhibition elicits a biphasic effect on neuronal apoptosis via differential regulation of pro-survival and pro-apoptotic transcription factors.	/pubmed/16112871	Butts BD, Hudson HR, Linseman DA, Le SS, Ryan KR, Bouchard RJ, Heidenreich KA.	Mol Cell Neurosci. 2005 Oct;30(2):279-89.	Mol Cell Neurosci. 2005	PubMed	citation	PMID:16112871	pubmed	16112871	create date:2005/08/23 | first author:Butts BD
Ocular abnormalities in Large(myd) and Large(vls) mice, spontaneous models for muscle, eye, and brain diseases.	/pubmed/16111892	Lee Y, Kameya S, Cox GA, Hsu J, Hicks W, Maddatu TP, Smith RS, Naggert JK, Peachey NS, Nishina PM.	Mol Cell Neurosci. 2005 Oct;30(2):160-72.	Mol Cell Neurosci. 2005	PubMed	citation	PMID:16111892	pubmed	16111892	create date:2005/08/23 | first author:Lee Y
Early changes in Abeta levels in the brain of APPswe transgenic mice--implication on synaptic density, alpha7 neuronal nicotinic acetylcholine- and N-methyl-D-aspartate receptor levels.	/pubmed/16107318	Unger C, Hedberg MM, Mustafiz T, Svedberg MM, Nordberg A.	Mol Cell Neurosci. 2005 Oct;30(2):218-27.	Mol Cell Neurosci. 2005	PubMed	citation	PMID:16107318	pubmed	16107318	create date:2005/08/19 | first author:Unger C
Role of the peripheral benzodiazepine receptor in sensory neuron regeneration.	/pubmed/16099172	Mills CD, Bitler JL, Woolf CJ.	Mol Cell Neurosci. 2005 Oct;30(2):228-37.	Mol Cell Neurosci. 2005	PubMed	citation	PMID:16099172	pubmed	16099172	create date:2005/08/16 | first author:Mills CD
Gadolinium activates and sensitizes the vanilloid receptor TRPV1 through the external protonation sites.	/pubmed/16099171	Tousova K, Vyklicky L, Susankova K, Benedikt J, Vlachova V.	Mol Cell Neurosci. 2005 Oct;30(2):207-17.	Mol Cell Neurosci. 2005	PubMed	citation	PMID:16099171	pubmed	16099171	create date:2005/08/16 | first author:Tousova K
Differences in the regenerative response of neuronal cell populations and indications for plasticity in intraspinal neurons after spinal cord transection in adult zebrafish.	/pubmed/16098761	Becker T, Lieberoth BC, Becker CG, Schachner M.	Mol Cell Neurosci. 2005 Oct;30(2):265-78.	Mol Cell Neurosci. 2005	PubMed	citation	PMID:16098761	pubmed	16098761	create date:2005/08/16 | first author:Becker T
Analysis of mRNAs that are enriched in the post-synaptic domain of the neuromuscular junction.	/pubmed/16095915	McGeachie AB, Koishi K, Andrews ZB, McLennan IS.	Mol Cell Neurosci. 2005 Oct;30(2):173-85.	Mol Cell Neurosci. 2005	PubMed	citation	PMID:16095915	pubmed	16095915	create date:2005/08/13 | first author:McGeachie AB
Direct interaction of N-ethylmaleimide-sensitive factor with GABA(A) receptor beta subunits.	/pubmed/16095914	Goto H, Terunuma M, Kanematsu T, Misumi Y, Moss SJ, Hirata M.	Mol Cell Neurosci. 2005 Oct;30(2):197-206.	Mol Cell Neurosci. 2005	PubMed	citation	PMID:16095914	pubmed	16095914	create date:2005/08/13 | first author:Goto H
Copper binding is the governing determinant of prion protein turnover.	/pubmed/16084105	Haigh CL, Edwards K, Brown DR.	Mol Cell Neurosci. 2005 Oct;30(2):186-96.	Mol Cell Neurosci. 2005	PubMed	citation	PMID:16084105	pubmed	16084105	create date:2005/08/09 | first author:Haigh CL
Derivation of neural precursors from human embryonic stem cells in the presence of noggin.	/pubmed/16081300	Itsykson P, Ilouz N, Turetsky T, Goldstein RS, Pera MF, Fishbein I, Segal M, Reubinoff BE.	Mol Cell Neurosci. 2005 Sep;30(1):24-36.	Mol Cell Neurosci. 2005	PubMed	citation	PMID:16081300	pubmed	16081300	create date:2005/08/06 | first author:Itsykson P
Cell adhesion and neurite outgrowth are promoted by neurofascin NF155 and inhibited by NF186.	/pubmed/16061393	Koticha D, Babiarz J, Kane-Goldsmith N, Jacob J, Raju K, Grumet M.	Mol Cell Neurosci. 2005 Sep;30(1):137-48.	Mol Cell Neurosci. 2005	PubMed	citation	PMID:16061393	pubmed	16061393	create date:2005/08/03 | first author:Koticha D
Overexpression of drebrin A in immature neurons induces the accumulation of F-actin and PSD-95 into dendritic filopodia, and the formation of large abnormal protrusions.	/pubmed/16054392	Mizui T, Takahashi H, Sekino Y, Shirao T.	Mol Cell Neurosci. 2005 Sep;30(1):149-57. Erratum in: Mol Cell Neurosci. 2005 Dec;30(4):559. Corrected and republished in: Mol Cell Neurosci. 2005 Dec;30(4):630-8.	Mol Cell Neurosci. 2005	PubMed	citation	PMID:16054392	pubmed	16054392	create date:2005/08/02 | first author:Mizui T
Assembly of the N-cadherin complex during synapse formation involves uncoupling of p120-catenin and association with presenilin 1.	/pubmed/16046145	Rubio ME, Curcio C, Chauvet N, Brusés JL.	Mol Cell Neurosci. 2005 Sep;30(1):118-30. Erratum in: Mol Cell Neurosci. 2005 Dec;30(4):559. Corrected and republished in: Mol Cell Neurosci. 2005 Dec;30(4):611-23.	Mol Cell Neurosci. 2005	PubMed	citation	PMID:16046145	pubmed	16046145	create date:2005/07/28 | first author:Rubio ME
Disrupted Schwann cell-axon interactions in peripheral nerves of mice with altered L1-integrin interactions.	/pubmed/16039871	Itoh K, Fushiki S, Kamiguchi H, Arnold B, Altevogt P, Lemmon V.	Mol Cell Neurosci. 2005 Sep;30(1):131-6. Erratum in: Mol Cell Neurosci. 2005 Dec;30(4):559. Corrected and republished in: Mol Cell Neurosci. 2005 Dec;30(4):624-9.	Mol Cell Neurosci. 2005	PubMed	citation	PMID:16039871	pubmed	16039871	create date:2005/07/26 | first author:Itoh K
Transcriptional changes during neuronal death and replacement in the olfactory epithelium.	/pubmed/16027002	Shetty RS, Bose SC, Nickell MD, McIntyre JC, Hardin DH, Harris AM, McClintock TS.	Mol Cell Neurosci. 2005 Sep;30(1):90-107. Erratum in: Mol Cell Neurosci. 2005 Dec;30(4):559. Corrected and republished in: Mol Cell Neurosci. 2005 Dec;30(4):583-600.	Mol Cell Neurosci. 2005	PubMed	citation	PMID:16027002	pubmed	16027002	create date:2005/07/20 | first author:Shetty RS
Purified mouse dopamine neurons thrive and function after transplantation into brain but require novel glial factors for survival in culture.	/pubmed/16024255	Donaldson AE, Marshall CE, Yang M, Suon S, Iacovitti L.	Mol Cell Neurosci. 2005 Sep;30(1):108-17. Erratum in: Mol Cell Neurosci. 2005 Dec;30(4):559. Corrected and republished in: Mol Cell Neurosci. 2005 Dec;30(4):601-10.	Mol Cell Neurosci. 2005	PubMed	citation	PMID:16024255	pubmed	16024255	create date:2005/07/19 | first author:Donaldson AE
Internalization of a GFP-tetanus toxin C-terminal fragment fusion protein at mature mouse neuromuscular junctions.	/pubmed/16023367	Roux S, Colasante C, Saint Cloment C, Barbier J, Curie T, Girard E, Molgó J, Brûlet P.	Mol Cell Neurosci. 2005 Sep;30(1):79-89. Erratum in: Mol Cell Neurosci. 2005 Dec;30(4):559. Corrected and republished in: Mol Cell Neurosci. 2005 Dec;30(4):572-82.	Mol Cell Neurosci. 2005	PubMed	citation	PMID:16023367	pubmed	16023367	create date:2005/07/19 | first author:Roux S
MEKK1 controls neurite regrowth after experimental injury by balancing ERK1/2 and JNK2 signaling.	/pubmed/16006144	Waetzig V, Herdegen T.	Mol Cell Neurosci. 2005 Sep;30(1):67-78.	Mol Cell Neurosci. 2005	PubMed	citation	PMID:16006144	pubmed	16006144	create date:2005/07/12 | first author:Waetzig V
Regulation of neuronal P53 activity by CXCR 4.	/pubmed/16005638	Khan MZ, Shimizu S, Patel JP, Nelson A, Le MT, Mullen-Przeworski A, Brandimarti R, Fatatis A, Meucci O.	Mol Cell Neurosci. 2005 Sep;30(1):58-66.	Mol Cell Neurosci. 2005	PubMed	citation	PMID:16005638	pubmed	16005638	create date:2005/07/12 | first author:Khan MZ
Muscarinic acetylcholine receptor activation enhances hippocampal neuron excitability and potentiates synaptically evoked Ca(2+) signals via phosphatidylinositol 4,5-bisphosphate depletion.	/pubmed/15996483	Young KW, Billups D, Nelson CP, Johnston N, Willets JM, Schell MJ, Challiss RA, Nahorski SR.	Mol Cell Neurosci. 2005 Sep;30(1):48-57.	Mol Cell Neurosci. 2005	PubMed	citation	PMID:15996483	pubmed	15996483	create date:2005/07/06 | first author:Young KW
Multiple signaling pathways regulate FGF-2-induced retinal ganglion cell neurite extension and growth cone guidance.	/pubmed/15996482	Webber CA, Chen YY, Hehr CL, Johnston J, McFarlane S.	Mol Cell Neurosci. 2005 Sep;30(1):37-47.	Mol Cell Neurosci. 2005	PubMed	citation	PMID:15996482	pubmed	15996482	create date:2005/07/06 | first author:Webber CA
A key role for Abl family kinases in EphA receptor-mediated growth cone collapse.	/pubmed/15996481	Harbott LK, Nobes CD.	Mol Cell Neurosci. 2005 Sep;30(1):1-11.	Mol Cell Neurosci. 2005	PubMed	citation	PMID:15996481	pubmed	15996481	create date:2005/07/06 | first author:Harbott LK
Mutant huntingtin represses CBP, but not p300, by binding and protein degradation.	/pubmed/15994095	Cong SY, Pepers BA, Evert BO, Rubinsztein DC, Roos RA, van Ommen GJ, Dorsman JC.	Mol Cell Neurosci. 2005 Sep;30(1):12-23. Erratum in: Mol Cell Neurosci. 2005 Dec;30(4):559. Corrected and republished in: Mol Cell Neurosci. 2005 Dec;30(4):560-71.	Mol Cell Neurosci. 2005	PubMed	citation	PMID:15994095	pubmed	15994095	create date:2005/07/05 | first author:Cong SY
Differential expression of individual gamma-protocadherins during mouse brain development.	/pubmed/15964765	Frank M, Ebert M, Shan W, Phillips GR, Arndt K, Colman DR, Kemler R.	Mol Cell Neurosci. 2005 Aug;29(4):603-16.	Mol Cell Neurosci. 2005	PubMed	citation	PMID:15964765	pubmed	15964765	create date:2005/06/21 | first author:Frank M
Regulation of hippocampal synapse remodeling by epileptiform activity.	/pubmed/15953736	Zha XM, Green SH, Dailey ME.	Mol Cell Neurosci. 2005 Aug;29(4):494-506.	Mol Cell Neurosci. 2005	PubMed	citation	PMID:15953736	pubmed	15953736	create date:2005/06/15 | first author:Zha XM
Lovastatin-induced PC-12 cell differentiation is associated with RhoA/RhoA kinase pathway inactivation.	/pubmed/15951198	Fernández-Hernando C, Suárez Y, Lasunción MA.	Mol Cell Neurosci. 2005 Aug;29(4):591-602.	Mol Cell Neurosci. 2005	PubMed	citation	PMID:15951198	pubmed	15951198	create date:2005/06/14 | first author:Fernández-Hernando C
Disruption of palladin results in neural tube closure defects in mice.	/pubmed/15950489	Luo H, Liu X, Wang F, Huang Q, Shen S, Wang L, Xu G, Sun X, Kong H, Gu M, Chen S, Chen Z, Wang Z.	Mol Cell Neurosci. 2005 Aug;29(4):507-15.	Mol Cell Neurosci. 2005	PubMed	citation	PMID:15950489	pubmed	15950489	create date:2005/06/14 | first author:Luo H
Retinoic acid negatively regulates GDNF and neurturin receptor expression and responsiveness in embryonic chicken sympathetic neurons.	/pubmed/15950488	Doxakis E, Davies AM.	Mol Cell Neurosci. 2005 Aug;29(4):617-27.	Mol Cell Neurosci. 2005	PubMed	citation	PMID:15950488	pubmed	15950488	create date:2005/06/14 | first author:Doxakis E
Angiotensin-(1-7) enhances LTP in the hippocampus through the G-protein-coupled receptor Mas.	/pubmed/15950155	Hellner K, Walther T, Schubert M, Albrecht D.	Mol Cell Neurosci. 2005 Jul;29(3):427-35.	Mol Cell Neurosci. 2005	PubMed	citation	PMID:15950155	pubmed	15950155	create date:2005/06/14 | first author:Hellner K
Title	URL	Description	Details	ShortDetails	Resource	Type	Identifiers	Db	EntrezUID	Properties
Thyroid hormone regulates hippocampal neurogenesis in the adult rat brain.	/pubmed/15950154	Desouza LA, Ladiwala U, Daniel SM, Agashe S, Vaidya RA, Vaidya VA.	Mol Cell Neurosci. 2005 Jul;29(3):414-26.	Mol Cell Neurosci. 2005	PubMed	citation	PMID:15950154	pubmed	15950154	create date:2005/06/14 | first author:Desouza LA
ATF5 regulates the proliferation and differentiation of oligodendrocytes.	/pubmed/15950153	Mason JL, Angelastro JM, Ignatova TN, Kukekov VG, Lin G, Greene LA, Goldman JE.	Mol Cell Neurosci. 2005 Jul;29(3):372-80.	Mol Cell Neurosci. 2005	PubMed	citation	PMID:15950153	pubmed	15950153	create date:2005/06/14 | first author:Mason JL
Neurotractin/kilon promotes neurite outgrowth and is expressed on reactive astrocytes after entorhinal cortex lesion.	/pubmed/15946856	Schäfer M, Bräuer AU, Savaskan NE, Rathjen FG, Brümmendorf T.	Mol Cell Neurosci. 2005 Aug;29(4):580-90.	Mol Cell Neurosci. 2005	PubMed	citation	PMID:15946856	pubmed	15946856	create date:2005/06/11 | first author:Schäfer M
The N-end rule ubiquitin-conjugating enzyme, HR6B, is up-regulated by nerve growth factor and required for neurite outgrowth.	/pubmed/15946855	Kavakebi P, Hausott B, Tomasino A, Ingorokva S, Klimaschewski L.	Mol Cell Neurosci. 2005 Aug;29(4):559-68.	Mol Cell Neurosci. 2005	PubMed	citation	PMID:15946855	pubmed	15946855	create date:2005/06/11 | first author:Kavakebi P
CS-4,6 is differentially upregulated in glial scar and is a potent inhibitor of neurite extension.	/pubmed/15936953	Gilbert RJ, McKeon RJ, Darr A, Calabro A, Hascall VC, Bellamkonda RV.	Mol Cell Neurosci. 2005 Aug;29(4):545-58.	Mol Cell Neurosci. 2005	PubMed	citation	PMID:15936953	pubmed	15936953	create date:2005/06/07 | first author:Gilbert RJ
A transcriptional role for C/EBP beta in the neuronal response to axonal injury.	/pubmed/15936952	Nadeau S, Hein P, Fernandes KJ, Peterson AC, Miller FD.	Mol Cell Neurosci. 2005 Aug;29(4):525-35.	Mol Cell Neurosci. 2005	PubMed	citation	PMID:15936952	pubmed	15936952	create date:2005/06/07 | first author:Nadeau S
Erythropoietin promotes regeneration of adult CNS neurons via Jak2/Stat3 and PI3K/AKT pathway activation.	/pubmed/15936213	Kretz A, Happold CJ, Marticke JK, Isenmann S.	Mol Cell Neurosci. 2005 Aug;29(4):569-79.	Mol Cell Neurosci. 2005	PubMed	citation	PMID:15936213	pubmed	15936213	create date:2005/06/07 | first author:Kretz A
Evidence for sequestration of polyglutamine inclusions by Drosophila myeloid leukemia factor.	/pubmed/15936212	Kim WY, Fayazi Z, Bao X, Higgins D, Kazemi-Esfarjani P.	Mol Cell Neurosci. 2005 Aug;29(4):536-44.	Mol Cell Neurosci. 2005	PubMed	citation	PMID:15936212	pubmed	15936212	create date:2005/06/07 | first author:Kim WY
Polysialic acid is required for active phases of morphological plasticity of neurosecretory axons and their glia.	/pubmed/15922622	Monlezun S, Ouali S, Poulain DA, Theodosis DT.	Mol Cell Neurosci. 2005 Aug;29(4):516-24.	Mol Cell Neurosci. 2005	PubMed	citation	PMID:15922622	pubmed	15922622	create date:2005/06/01 | first author:Monlezun S
Effect of ethanol on the regulation of corticotropin-releasing factor (CRF) gene expression.	/pubmed/15914027	Li Z, Kang SS, Lee S, Rivier C.	Mol Cell Neurosci. 2005 Jul;29(3):345-54.	Mol Cell Neurosci. 2005	PubMed	citation	PMID:15914027	pubmed	15914027	create date:2005/05/26 | first author:Li Z
Altered intracellular signaling and reduced viability of Alzheimer's disease neuronal cybrids is reproduced by beta-amyloid peptide acting through receptor for advanced glycation end products (RAGE).	/pubmed/15911356	Onyango IG, Tuttle JB, Bennett JP Jr.	Mol Cell Neurosci. 2005 Jun;29(2):333-43.	Mol Cell Neurosci. 2005	PubMed	citation	PMID:15911356	pubmed	15911356	create date:2005/05/25 | first author:Onyango IG
Transmembrane interaction mediates complex formation between peptidase homologues and Kv4 channels.	/pubmed/15911355	Ren X, Hayashi Y, Yoshimura N, Takimoto K.	Mol Cell Neurosci. 2005 Jun;29(2):320-32.	Mol Cell Neurosci. 2005	PubMed	citation	PMID:15911355	pubmed	15911355	create date:2005/05/25 | first author:Ren X
The endosomal protein NEEP21 regulates AMPA receptor-mediated synaptic transmission and plasticity in the hippocampus.	/pubmed/15911354	Alberi S, Boda B, Steiner P, Nikonenko I, Hirling H, Muller D.	Mol Cell Neurosci. 2005 Jun;29(2):313-9.	Mol Cell Neurosci. 2005	PubMed	citation	PMID:15911354	pubmed	15911354	create date:2005/05/25 | first author:Alberi S
5-HT2B-mediated serotonin signaling is required for eye morphogenesis in Xenopus.	/pubmed/15911353	De Lucchini S, Ori M, Cremisi F, Nardini M, Nardi I.	Mol Cell Neurosci. 2005 Jun;29(2):299-312.	Mol Cell Neurosci. 2005	PubMed	citation	PMID:15911353	pubmed	15911353	create date:2005/05/25 | first author:De Lucchini S
Protein retention in the endoplasmic reticulum, blockade of programmed cell death and autophagy selectively occur in spinal cord motoneurons after glutamate receptor-mediated injury.	/pubmed/15911352	Tarabal O, Calderó J, Casas C, Oppenheim RW, Esquerda JE.	Mol Cell Neurosci. 2005 Jun;29(2):283-98.	Mol Cell Neurosci. 2005	PubMed	citation	PMID:15911352	pubmed	15911352	create date:2005/05/25 | first author:Tarabal O
Retrograde axonal transport of JNK signaling molecules influence injury induced nuclear changes in p-c-Jun and ATF3 in adult rat sensory neurons.	/pubmed/15911351	Lindwall C, Kanje M.	Mol Cell Neurosci. 2005 Jun;29(2):269-82.	Mol Cell Neurosci. 2005	PubMed	citation	PMID:15911351	pubmed	15911351	create date:2005/05/25 | first author:Lindwall C
Alpha-synuclein overexpression in oligodendrocytic cells results in impaired adhesion to fibronectin and cell death.	/pubmed/15911350	Tsuboi K, Grzesiak JJ, Bouvet M, Hashimoto M, Masliah E, Shults CW.	Mol Cell Neurosci. 2005 Jun;29(2):259-68.	Mol Cell Neurosci. 2005	PubMed	citation	PMID:15911350	pubmed	15911350	create date:2005/05/25 | first author:Tsuboi K
A specific role for the TFIID subunit TAF4 and RanBPM in neural progenitor differentiation.	/pubmed/15911349	Brunkhorst A, Karlén M, Shi J, Mikolajczyk M, Nelson MA, Metsis M, Hermanson O.	Mol Cell Neurosci. 2005 Jun;29(2):250-8.	Mol Cell Neurosci. 2005	PubMed	citation	PMID:15911349	pubmed	15911349	create date:2005/05/25 | first author:Brunkhorst A
Dephosphorylation and internalization of cell adhesion molecule L1 induced by theta burst stimulation in rat hippocampus.	/pubmed/15911348	Itoh K, Shimono K, Lemmon V.	Mol Cell Neurosci. 2005 Jun;29(2):245-9.	Mol Cell Neurosci. 2005	PubMed	citation	PMID:15911348	pubmed	15911348	create date:2005/05/25 | first author:Itoh K
Interaction of PrP with NRAGE, a protein involved in neuronal apoptosis.	/pubmed/15911347	Bragason BT, Palsdottir A.	Mol Cell Neurosci. 2005 Jun;29(2):232-44.	Mol Cell Neurosci. 2005	PubMed	citation	PMID:15911347	pubmed	15911347	create date:2005/05/25 | first author:Bragason BT
Inhibition of sequestosome 1/p62 up-regulation prevents aggregation of ubiquitinated proteins induced by prostaglandin J2 without reducing its neurotoxicity.	/pubmed/15911346	Wang Z, Figueiredo-Pereira ME.	Mol Cell Neurosci. 2005 Jun;29(2):222-31.	Mol Cell Neurosci. 2005	PubMed	citation	PMID:15911346	pubmed	15911346	create date:2005/05/25 | first author:Wang Z
Enhanced Purkinje cell survival but compromised cerebellar function in targeted anti-apoptotic protein transgenic mice.	/pubmed/15911345	Goswami J, Martin LA, Goldowitz D, Beitz AJ, Feddersen RM.	Mol Cell Neurosci. 2005 Jun;29(2):202-21.	Mol Cell Neurosci. 2005	PubMed	citation	PMID:15911345	pubmed	15911345	create date:2005/05/25 | first author:Goswami J
Multiple mechanisms mediate cholesterol-induced synaptogenesis in a CNS neuron.	/pubmed/15911344	Goritz C, Mauch DH, Pfrieger FW.	Mol Cell Neurosci. 2005 Jun;29(2):190-201.	Mol Cell Neurosci. 2005	PubMed	citation	PMID:15911344	pubmed	15911344	create date:2005/05/25 | first author:Goritz C
A subpopulation of precursor cells in the mouse dentate gyrus receives synaptic GABAergic input.	/pubmed/15911343	Wang LP, Kempermann G, Kettenmann H.	Mol Cell Neurosci. 2005 Jun;29(2):181-9.	Mol Cell Neurosci. 2005	PubMed	citation	PMID:15911343	pubmed	15911343	create date:2005/05/25 | first author:Wang LP
Motifs that mediate dendritic targeting in hippocampal neurons: a comparison with basolateral targeting signals.	/pubmed/15911342	Silverman MA, Peck R, Glover G, He C, Carlin C, Banker G.	Mol Cell Neurosci. 2005 Jun;29(2):173-80.	Mol Cell Neurosci. 2005	PubMed	citation	PMID:15911342	pubmed	15911342	create date:2005/05/25 | first author:Silverman MA
Differential actions of nerve growth factor receptors TrkA and p75NTR in a rat model of epileptogenesis.	/pubmed/15911341	Li S, Saragovi HU, Nedev H, Zhao C, Racine RJ, Fahnestock M.	Mol Cell Neurosci. 2005 Jun;29(2):162-72.	Mol Cell Neurosci. 2005	PubMed	citation	PMID:15911341	pubmed	15911341	create date:2005/05/25 | first author:Li S
How can the mood stabilizer VPA limit both mania and depression?	/pubmed/15911340	Cheng L, Lumb M, Polgár L, Mudge AW.	Mol Cell Neurosci. 2005 Jun;29(2):155-61.	Mol Cell Neurosci. 2005	PubMed	citation	PMID:15911340	pubmed	15911340	create date:2005/05/25 | first author:Cheng L
Ceramide induces neuronal apoptosis through mitogen-activated protein kinases and causes release of multiple mitochondrial proteins.	/pubmed/15905098	Stoica BA, Movsesyan VA, Knoblach SM, Faden AI.	Mol Cell Neurosci. 2005 Jul;29(3):355-71.	Mol Cell Neurosci. 2005	PubMed	citation	PMID:15905098	pubmed	15905098	create date:2005/05/21 | first author:Stoica BA
Overexpression of myelin-associated glycoprotein after axotomy of the perforant pathway.	/pubmed/15896979	Mingorance A, Fontana X, Soriano E, Del Río JA.	Mol Cell Neurosci. 2005 Jul;29(3):471-83.	Mol Cell Neurosci. 2005	PubMed	citation	PMID:15896979	pubmed	15896979	create date:2005/05/18 | first author:Mingorance A
Ontogeny of postsynaptic density proteins at glutamatergic synapses.	/pubmed/15894489	Petralia RS, Sans N, Wang YX, Wenthold RJ.	Mol Cell Neurosci. 2005 Jul;29(3):436-52.	Mol Cell Neurosci. 2005	PubMed	citation	PMID:15894489	pubmed	15894489	create date:2005/05/17 | first author:Petralia RS
Activation of microglia by aggregated beta-amyloid or lipopolysaccharide impairs MHC-II expression and renders them cytotoxic whereas IFN-gamma and IL-4 render them protective.	/pubmed/15890528	Butovsky O, Talpalar AE, Ben-Yaakov K, Schwartz M.	Mol Cell Neurosci. 2005 Jul;29(3):381-93.	Mol Cell Neurosci. 2005	PubMed	citation	PMID:15890528	pubmed	15890528	create date:2005/05/14 | first author:Butovsky O
Adenosine signaling promotes neuronal, catecholaminergic differentiation of primary neural crest cells and CNS-derived CAD cells.	/pubmed/15886017	Bilodeau ML, Ji M, Paris M, Andrisani OM.	Mol Cell Neurosci. 2005 Jul;29(3):394-404.	Mol Cell Neurosci. 2005	PubMed	citation	PMID:15886017	pubmed	15886017	create date:2005/05/12 | first author:Bilodeau ML
GGA proteins regulate retrograde transport of BACE1 from endosomes to the trans-Golgi network.	/pubmed/15886016	Wahle T, Prager K, Raffler N, Haass C, Famulok M, Walter J.	Mol Cell Neurosci. 2005 Jul;29(3):453-61.	Mol Cell Neurosci. 2005	PubMed	citation	PMID:15886016	pubmed	15886016	create date:2005/05/12 | first author:Wahle T
Synaptotagmin mutants Y311N and K326/327A alter the calcium dependence of neurotransmission.	/pubmed/15886015	Borden CR, Stevens CF, Sullivan JM, Zhu Y.	Mol Cell Neurosci. 2005 Jul;29(3):462-70.	Mol Cell Neurosci. 2005	PubMed	citation	PMID:15886015	pubmed	15886015	create date:2005/05/12 | first author:Borden CR
Disrupted compaction of CNS myelin in an OSP/Claudin-11 and PLP/DM20 double knockout mouse.	/pubmed/15886014	Chow E, Mottahedeh J, Prins M, Ridder W, Nusinowitz S, Bronstein JM.	Mol Cell Neurosci. 2005 Jul;29(3):405-13.	Mol Cell Neurosci. 2005	PubMed	citation	PMID:15886014	pubmed	15886014	create date:2005/05/12 | first author:Chow E
Global ischemia downregulates the function of metabotropic glutamate receptor subtype 5 in hippocampal CA1 pyramidal neurons.	/pubmed/15882947	Yeh TH, Wang HL.	Mol Cell Neurosci. 2005 Jul;29(3):484-92.	Mol Cell Neurosci. 2005	PubMed	citation	PMID:15882947	pubmed	15882947	create date:2005/05/11 | first author:Yeh TH
CaMKIIalpha enhances the desensitization of NR2B-containing NMDA receptors by an autophosphorylation-dependent mechanism.	/pubmed/15866054	Sessoms-Sikes S, Honse Y, Lovinger DM, Colbran RJ.	Mol Cell Neurosci. 2005 May;29(1):139-47.	Mol Cell Neurosci. 2005	PubMed	citation	PMID:15866054	pubmed	15866054	create date:2005/05/04 | first author:Sessoms-Sikes S
Dopamine and noradrenaline control distinct functions in rodent microglial cells.	/pubmed/15866053	Färber K, Pannasch U, Kettenmann H.	Mol Cell Neurosci. 2005 May;29(1):128-38.	Mol Cell Neurosci. 2005	PubMed	citation	PMID:15866053	pubmed	15866053	create date:2005/05/04 | first author:Färber K
The epilepsy mutation, gamma2(R43Q) disrupts a highly conserved inter-subunit contact site, perturbing the biogenesis of GABAA receptors.	/pubmed/15866052	Hales TG, Tang H, Bollan KA, Johnson SJ, King DP, McDonald NA, Cheng A, Connolly CN.	Mol Cell Neurosci. 2005 May;29(1):120-7.	Mol Cell Neurosci. 2005	PubMed	citation	PMID:15866052	pubmed	15866052	create date:2005/05/04 | first author:Hales TG
Enteric neuroblasts require the phosphatidylinositol 3-kinase/Akt/Forkhead pathway for GDNF-stimulated survival.	/pubmed/15866051	Srinivasan S, Anitha M, Mwangi S, Heuckeroth RO.	Mol Cell Neurosci. 2005 May;29(1):107-19.	Mol Cell Neurosci. 2005	PubMed	citation	PMID:15866051	pubmed	15866051	create date:2005/05/04 | first author:Srinivasan S
Synaptic localization of a functional NADPH oxidase in the mouse hippocampus.	/pubmed/15866050	Tejada-Simon MV, Serrano F, Villasana LE, Kanterewicz BI, Wu GY, Quinn MT, Klann E.	Mol Cell Neurosci. 2005 May;29(1):97-106.	Mol Cell Neurosci. 2005	PubMed	citation	PMID:15866050	pubmed	15866050	create date:2005/05/04 | first author:Tejada-Simon MV
Two separate metalloproteinase activities are responsible for the shedding and processing of the NG2 proteoglycan in vitro.	/pubmed/15866049	Asher RA, Morgenstern DA, Properzi F, Nishiyama A, Levine JM, Fawcett JW.	Mol Cell Neurosci. 2005 May;29(1):82-96.	Mol Cell Neurosci. 2005	PubMed	citation	PMID:15866049	pubmed	15866049	create date:2005/05/04 | first author:Asher RA
The molluscan RING-finger protein L-TRIM is essential for neuronal outgrowth.	/pubmed/15866048	van Diepen MT, Spencer GE, van Minnen J, Gouwenberg Y, Bouwman J, Smit AB, van Kesteren RE.	Mol Cell Neurosci. 2005 May;29(1):74-81.	Mol Cell Neurosci. 2005	PubMed	citation	PMID:15866048	pubmed	15866048	create date:2005/05/04 | first author:van Diepen MT
Presenilin endoproteolysis is an intramolecular cleavage.	/pubmed/15866047	Brunkan AL, Martinez M, Walker ES, Goate AM.	Mol Cell Neurosci. 2005 May;29(1):65-73.	Mol Cell Neurosci. 2005	PubMed	citation	PMID:15866047	pubmed	15866047	create date:2005/05/04 | first author:Brunkan AL
SV2A and SV2C contain a unique synaptotagmin-binding site.	/pubmed/15866046	Schivell AE, Mochida S, Kensel-Hammes P, Custer KL, Bajjalieh SM.	Mol Cell Neurosci. 2005 May;29(1):56-64.	Mol Cell Neurosci. 2005	PubMed	citation	PMID:15866046	pubmed	15866046	create date:2005/05/04 | first author:Schivell AE
Semaphorin 3A displays a punctate distribution on the surface of neuronal cells and interacts with proteoglycans in the extracellular matrix.	/pubmed/15866045	De Wit J, De Winter F, Klooster J, Verhaagen J.	Mol Cell Neurosci. 2005 May;29(1):40-55.	Mol Cell Neurosci. 2005	PubMed	citation	PMID:15866045	pubmed	15866045	create date:2005/05/04 | first author:De Wit J
Transgenic inhibition of Nogo-66 receptor function allows axonal sprouting and improved locomotion after spinal injury.	/pubmed/15866044	Li S, Kim JE, Budel S, Hampton TG, Strittmatter SM.	Mol Cell Neurosci. 2005 May;29(1):26-39.	Mol Cell Neurosci. 2005	PubMed	citation	PMID:15866044	pubmed	15866044	create date:2005/05/04 | first author:Li S
Anterograde axonal transport of BDNF and NT-3 by retinal ganglion cells: roles of neurotrophin receptors.	/pubmed/15866043	Butowt R, von Bartheld CS.	Mol Cell Neurosci. 2005 May;29(1):11-25.	Mol Cell Neurosci. 2005	PubMed	citation	PMID:15866043	pubmed	15866043	create date:2005/05/04 | first author:Butowt R
C-terminal truncation affects kinetic properties of GluR1 receptors.	/pubmed/15866042	Suzuki E, Kessler M, Arai AC.	Mol Cell Neurosci. 2005 May;29(1):1-10.	Mol Cell Neurosci. 2005	PubMed	citation	PMID:15866042	pubmed	15866042	create date:2005/05/04 | first author:Suzuki E
Opposing roles of ERK and p38 MAP kinases in FGF2-induced astroglial process extension.	/pubmed/15797724	Heffron DS, Mandell JW.	Mol Cell Neurosci. 2005 Apr;28(4):779-90.	Mol Cell Neurosci. 2005	PubMed	citation	PMID:15797724	pubmed	15797724	create date:2005/03/31 | first author:Heffron DS
Title	URL	Description	Details	ShortDetails	Resource	Type	Identifiers	Db	EntrezUID	Properties
The presence of glia stimulates the appearance of glycinergic synaptic transmission in spinal cord neurons.	/pubmed/15797723	Cuevas ME, Carrasco MA, Fuentes Y, Castro P, Nualart F, Roa J, Aguayo LG.	Mol Cell Neurosci. 2005 Apr;28(4):770-8.	Mol Cell Neurosci. 2005	PubMed	citation	PMID:15797723	pubmed	15797723	create date:2005/03/31 | first author:Cuevas ME
Disruption of the mouse Large gene in the enr and myd mutants results in nerve, muscle, and neuromuscular junction defects.	/pubmed/15797722	Levedakou EN, Chen XJ, Soliven B, Popko B.	Mol Cell Neurosci. 2005 Apr;28(4):757-69.	Mol Cell Neurosci. 2005	PubMed	citation	PMID:15797722	pubmed	15797722	create date:2005/03/31 | first author:Levedakou EN
Multiple motifs regulate the trafficking of GABA(B) receptors at distinct checkpoints within the secretory pathway.	/pubmed/15797721	Restituito S, Couve A, Bawagan H, Jourdain S, Pangalos MN, Calver AR, Freeman KB, Moss SJ.	Mol Cell Neurosci. 2005 Apr;28(4):747-56.	Mol Cell Neurosci. 2005	PubMed	citation	PMID:15797721	pubmed	15797721	create date:2005/03/31 | first author:Restituito S
Syntenin is involved in the developmental regulation of neuronal membrane architecture.	/pubmed/15797720	Hirbec H, Martin S, Henley JM.	Mol Cell Neurosci. 2005 Apr;28(4):737-46.	Mol Cell Neurosci. 2005	PubMed	citation	PMID:15797720	pubmed	15797720	create date:2005/03/31 | first author:Hirbec H
Context-dependent regulation of NeuroD activity and protein accumulation.	/pubmed/15797719	Dufton C, Marcora E, Chae JH, McCullough J, Eby J, Hausburg M, Stein GH, Khoo S, Cobb MH, Lee JE.	Mol Cell Neurosci. 2005 Apr;28(4):727-36.	Mol Cell Neurosci. 2005	PubMed	citation	PMID:15797719	pubmed	15797719	create date:2005/03/31 | first author:Dufton C
A novel function for cadherin-11 in the regulation of motor axon elongation and fasciculation.	/pubmed/15797718	Marthiens V, Gavard J, Padilla F, Monnet C, Castellani V, Lambert M, Mège RM.	Mol Cell Neurosci. 2005 Apr;28(4):715-26.	Mol Cell Neurosci. 2005	PubMed	citation	PMID:15797718	pubmed	15797718	create date:2005/03/31 | first author:Marthiens V
Experimental Charcot-Marie-Tooth type 1A: a cDNA microarrays analysis.	/pubmed/15797717	Vigo T, Nobbio L, Hummelen PV, Abbruzzese M, Mancardi G, Verpoorten N, Verhoeven K, Sereda MW, Nave KA, Timmerman V, Schenone A.	Mol Cell Neurosci. 2005 Apr;28(4):703-14.	Mol Cell Neurosci. 2005	PubMed	citation	PMID:15797717	pubmed	15797717	create date:2005/03/31 | first author:Vigo T
Accumulation of Nav1 mRNAs at differentiating postsynaptic sites in rat soleus muscles.	/pubmed/15797716	Stocksley MA, Awad SS, Young C, Lightowlers RN, Brenner HR, Slater CR.	Mol Cell Neurosci. 2005 Apr;28(4):694-702.	Mol Cell Neurosci. 2005	PubMed	citation	PMID:15797716	pubmed	15797716	create date:2005/03/31 | first author:Stocksley MA
Characterization of the NF2 protein merlin and the ERM protein ezrin in human, rat, and mouse central nervous system.	/pubmed/15797715	Grönholm M, Teesalu T, Tyynelä J, Piltti K, Böhling T, Wartiovaara K, Vaheri A, Carpén O.	Mol Cell Neurosci. 2005 Apr;28(4):683-93.	Mol Cell Neurosci. 2005	PubMed	citation	PMID:15797715	pubmed	15797715	create date:2005/03/31 | first author:Grönholm M
Heterotypic neuronal differentiation of adult subependymal zone neuronal progenitor cells transplanted to the adult hippocampus.	/pubmed/15797714	Richardson RM, Broaddus WC, Holloway KL, Sun D, Bullock MR, Fillmore HL.	Mol Cell Neurosci. 2005 Apr;28(4):674-82.	Mol Cell Neurosci. 2005	PubMed	citation	PMID:15797714	pubmed	15797714	create date:2005/03/31 | first author:Richardson RM
Novel clustering of sodium channel Na(v)1.1 with ankyrin-G and neurofascin at discrete sites in the inner plexiform layer of the retina.	/pubmed/15797713	Van Wart A, Boiko T, Trimmer JS, Matthews G.	Mol Cell Neurosci. 2005 Apr;28(4):661-73.	Mol Cell Neurosci. 2005	PubMed	citation	PMID:15797713	pubmed	15797713	create date:2005/03/31 | first author:Van Wart A
NSF interaction is important for direct insertion of GluR2 at synaptic sites.	/pubmed/15797712	Beretta F, Sala C, Saglietti L, Hirling H, Sheng M, Passafaro M.	Mol Cell Neurosci. 2005 Apr;28(4):650-60.	Mol Cell Neurosci. 2005	PubMed	citation	PMID:15797712	pubmed	15797712	create date:2005/03/31 | first author:Beretta F
CAP-1A is a novel linker that binds clathrin and the voltage-gated sodium channel Na(v)1.8.	/pubmed/15797711	Liu C, Cummins TR, Tyrrell L, Black JA, Waxman SG, Dib-Hajj SD.	Mol Cell Neurosci. 2005 Apr;28(4):636-49.	Mol Cell Neurosci. 2005	PubMed	citation	PMID:15797711	pubmed	15797711	create date:2005/03/31 | first author:Liu C
Receptor protein tyrosine phosphatase sigma inhibits axon regrowth in the adult injured CNS.	/pubmed/15797710	Sapieha PS, Duplan L, Uetani N, Joly S, Tremblay ML, Kennedy TE, Di Polo A.	Mol Cell Neurosci. 2005 Apr;28(4):625-35.	Mol Cell Neurosci. 2005	PubMed	citation	PMID:15797710	pubmed	15797710	create date:2005/03/31 | first author:Sapieha PS
Subcellular targeting of DISC1 is dependent on a domain independent from the Nudel binding site.	/pubmed/15797709	Brandon NJ, Schurov I, Camargo LM, Handford EJ, Duran-Jimeniz B, Hunt P, Millar JK, Porteous DJ, Shearman MS, Whiting PJ.	Mol Cell Neurosci. 2005 Apr;28(4):613-24.	Mol Cell Neurosci. 2005	PubMed	citation	PMID:15797709	pubmed	15797709	create date:2005/03/31 | first author:Brandon NJ
Mouse neuron navigator 1, a novel microtubule-associated protein involved in neuronal migration.	/pubmed/15797708	Martínez-López MJ, Alcántara S, Mascaró C, Pérez-Brangulí F, Ruiz-Lozano P, Maes T, Soriano E, Buesa C.	Mol Cell Neurosci. 2005 Apr;28(4):599-612.	Mol Cell Neurosci. 2005	PubMed	citation	PMID:15797708	pubmed	15797708	create date:2005/03/31 | first author:Martínez-López MJ
Activation of integrin alpha5beta1 delays apoptosis of Ntera2 neuronal cells.	/pubmed/15737747	Gibson RM, Craig SE, Heenan L, Tournier C, Humphries MJ.	Mol Cell Neurosci. 2005 Mar;28(3):588-98.	Mol Cell Neurosci. 2005	PubMed	citation	PMID:15737747	pubmed	15737747	create date:2005/03/02 | first author:Gibson RM
Differential endocytic sorting of p75NTR and TrkA in response to NGF: a role for late endosomes in TrkA trafficking.	/pubmed/15737746	Saxena S, Howe CL, Cosgaya JM, Steiner P, Hirling H, Chan JR, Weis J, Krüttgen A.	Mol Cell Neurosci. 2005 Mar;28(3):571-87.	Mol Cell Neurosci. 2005	PubMed	citation	PMID:15737746	pubmed	15737746	create date:2005/03/02 | first author:Saxena S
Neuronal activity regulates the developmental expression and subcellular localization of cortical BDNF mRNA isoforms in vivo.	/pubmed/15737745	Pattabiraman PP, Tropea D, Chiaruttini C, Tongiorgi E, Cattaneo A, Domenici L.	Mol Cell Neurosci. 2005 Mar;28(3):556-70.	Mol Cell Neurosci. 2005	PubMed	citation	PMID:15737745	pubmed	15737745	create date:2005/03/02 | first author:Pattabiraman PP
Netrin-1 and slit-2 regulate and direct neurite growth of ventral midbrain dopaminergic neurons.	/pubmed/15737744	Lin L, Rao Y, Isacson O.	Mol Cell Neurosci. 2005 Mar;28(3):547-55.	Mol Cell Neurosci. 2005	PubMed	citation	PMID:15737744	pubmed	15737744	create date:2005/03/02 | first author:Lin L
The promoter of the mouse odorant receptor gene M71.	/pubmed/15737743	Rothman A, Feinstein P, Hirota J, Mombaerts P.	Mol Cell Neurosci. 2005 Mar;28(3):535-46.	Mol Cell Neurosci. 2005	PubMed	citation	PMID:15737743	pubmed	15737743	create date:2005/03/02 | first author:Rothman A
The MAP kinase pathway is upstream of the activation of GSK3beta that enables it to phosphorylate MAP1B and contributes to the stimulation of axon growth.	/pubmed/15737742	Goold RG, Gordon-Weeks PR.	Mol Cell Neurosci. 2005 Mar;28(3):524-34.	Mol Cell Neurosci. 2005	PubMed	citation	PMID:15737742	pubmed	15737742	create date:2005/03/02 | first author:Goold RG
Disinhibition of neurotrophin-induced dorsal root ganglion cell neurite outgrowth on CNS myelin by siRNA-mediated knockdown of NgR, p75NTR and Rho-A.	/pubmed/15737741	Ahmed Z, Dent RG, Suggate EL, Barrett LB, Seabright RJ, Berry M, Logan A.	Mol Cell Neurosci. 2005 Mar;28(3):509-23.	Mol Cell Neurosci. 2005	PubMed	citation	PMID:15737741	pubmed	15737741	create date:2005/03/02 | first author:Ahmed Z
Beta-amyloid (Abeta) causes detachment of N1E-115 neuroblastoma cells by acting as a scaffold for cell-associated plasminogen activation.	/pubmed/15737740	Kranenburg O, Bouma B, Gent YY, Aarsman CJ, Kayed R, Posthuma G, Schiks B, Voest EE, Gebbink MF.	Mol Cell Neurosci. 2005 Mar;28(3):496-508.	Mol Cell Neurosci. 2005	PubMed	citation	PMID:15737740	pubmed	15737740	create date:2005/03/02 | first author:Kranenburg O
Interaction of transducin-alpha with LGN, a G-protein modulator expressed in photoreceptor cells.	/pubmed/15737739	Kerov VS, Natochin M, Artemyev NO.	Mol Cell Neurosci. 2005 Mar;28(3):485-95.	Mol Cell Neurosci. 2005	PubMed	citation	PMID:15737739	pubmed	15737739	create date:2005/03/02 | first author:Kerov VS
Regulation of neuropilin 1 by spinal cord injury in adult rats.	/pubmed/15737738	Agudo M, Robinson M, Cafferty W, Bradbury EJ, Kilkenny C, Hunt SP, McMahon SB.	Mol Cell Neurosci. 2005 Mar;28(3):475-84.	Mol Cell Neurosci. 2005	PubMed	citation	PMID:15737738	pubmed	15737738	create date:2005/03/02 | first author:Agudo M
mCD24 regulates proliferation of neuronal committed precursors in the subventricular zone.	/pubmed/15737737	Nieoullon V, Belvindrah R, Rougon G, Chazal G.	Mol Cell Neurosci. 2005 Mar;28(3):462-74.	Mol Cell Neurosci. 2005	PubMed	citation	PMID:15737737	pubmed	15737737	create date:2005/03/02 | first author:Nieoullon V
Activation of p38 and N-acetylcysteine-sensitive c-Jun NH2-terminal kinase signaling cascades is required for induction of apoptosis in Parkinson's disease cybrids.	/pubmed/15737736	Onyango IG, Tuttle JB, Bennett JP Jr.	Mol Cell Neurosci. 2005 Mar;28(3):452-61.	Mol Cell Neurosci. 2005	PubMed	citation	PMID:15737736	pubmed	15737736	create date:2005/03/02 | first author:Onyango IG
Nonsynaptic localization of the excitatory amino acid transporter 4 in photoreceptors.	/pubmed/15737735	Pignataro L, Sitaramayya A, Finnemann SC, Sarthy VP.	Mol Cell Neurosci. 2005 Mar;28(3):440-51.	Mol Cell Neurosci. 2005	PubMed	citation	PMID:15737735	pubmed	15737735	create date:2005/03/02 | first author:Pignataro L
Regulation of Wallerian degeneration and nerve growth factor withdrawal-induced pruning of axons of sympathetic neurons by the proteasome and the MEK/Erk pathway.	/pubmed/15737734	MacInnis BL, Campenot RB.	Mol Cell Neurosci. 2005 Mar;28(3):430-9.	Mol Cell Neurosci. 2005	PubMed	citation	PMID:15737734	pubmed	15737734	create date:2005/03/02 | first author:MacInnis BL
Context-dependent neuronal differentiation and germ layer induction of Smad4-/- and Cripto-/- embryonic stem cells.	/pubmed/15737733	Sonntag KC, Simantov R, Björklund L, Cooper O, Pruszak J, Kowalke F, Gilmartin J, Ding J, Hu YP, Shen MM, Isacson O.	Mol Cell Neurosci. 2005 Mar;28(3):417-29.	Mol Cell Neurosci. 2005	PubMed	citation	PMID:15737733	pubmed	15737733	create date:2005/03/02 | first author:Sonntag KC
Tyrosine phosphatase regulation of MuSK-dependent acetylcholine receptor clustering.	/pubmed/15737732	Madhavan R, Zhao XT, Ruegg MA, Peng HB.	Mol Cell Neurosci. 2005 Mar;28(3):403-16.	Mol Cell Neurosci. 2005	PubMed	citation	PMID:15737732	pubmed	15737732	create date:2005/03/02 | first author:Madhavan R
Alteration of the extracellular matrix interferes with raft association of neurofascin in oligodendrocytes. Potential significance for multiple sclerosis?	/pubmed/15691718	Maier O, van der Heide T, van Dam AM, Baron W, de Vries H, Hoekstra D.	Mol Cell Neurosci. 2005 Feb;28(2):390-401.	Mol Cell Neurosci. 2005	PubMed	citation	PMID:15691718	pubmed	15691718	create date:2005/02/05 | first author:Maier O
Pertussis-toxin-sensitive Galpha subunits selectively bind to C-terminal domain of neuronal GIRK channels: evidence for a heterotrimeric G-protein-channel complex.	/pubmed/15691717	Clancy SM, Fowler CE, Finley M, Suen KF, Arrabit C, Berton F, Kosaza T, Casey PJ, Slesinger PA.	Mol Cell Neurosci. 2005 Feb;28(2):375-89.	Mol Cell Neurosci. 2005	PubMed	citation	PMID:15691717	pubmed	15691717	create date:2005/02/05 | first author:Clancy SM
The neuronal growth and regeneration associated Cntn1 (F3/F11/Contactin) gene is duplicated in fish: expression during development and retinal axon regeneration.	/pubmed/15691716	Haenisch C, Diekmann H, Klinger M, Gennarini G, Kuwada JY, Stuermer CA.	Mol Cell Neurosci. 2005 Feb;28(2):361-74.	Mol Cell Neurosci. 2005	PubMed	citation	PMID:15691716	pubmed	15691716	create date:2005/02/05 | first author:Haenisch C
[truncated: 784 more rows]
