# Supplementary material for: Rising Publication Delays Inflate Journal Impact Factors
Source: PLoS One. 2012 Dec 31;7(12):e53374. doi: 10.1371/journal.pone.0053374 (PMC3534064; doi:10.1371/journal.pone.0053374)
Supplement: Data S1 — Datasets used for the analysis. (ZIP) [file pone.0053374.s005.zip › Molecular Pain.csv]

Title	URL	Description	Details	ShortDetails	Resource	Type	Identifiers	Db	EntrezUID	Properties
Stimulation of peripheral Kappa opioid receptors inhibits inflammatory hyperalgesia via activation of the PI3Kgamma/AKT/nNOS/NO signaling pathway.	/pubmed/22316281	Cunha TM, Souza GR, Domingues AC, Lotufo CM, Funez MI, Verri Jr WA, Cunha FQ, Ferreira SH, Carreira EU.	Mol Pain. 2012 Feb 8;8(1):10. [Epub ahead of print]	Mol Pain. 2012	PubMed	citation	PMID:22316281	pubmed	22316281	create date:2012/02/10 | first author:Cunha TM
P2X7 receptors in satellite glial cells mediate high functional expression of P2X3 receptors in immature dorsal root ganglion neurons.	/pubmed/22314033	Chen Y, Li G, Huang LY.	Mol Pain. 2012 Feb 7;8(1):9. [Epub ahead of print]	Mol Pain. 2012	PubMed	citation	PMID:22314033	pubmed	22314033	create date:2012/02/09 | first author:Chen Y
Up-regulation of platelet-activating factor synthases and its receptor in spinal cord contribute to development of neuropathic pain following peripheral nerve injury.	/pubmed/22296727	Okubo M, Yamanaka H, Kobayashi K, Kanda H, Dai Y, Noguchi K.	Mol Pain. 2012 Feb 2;8(1):8. [Epub ahead of print]	Mol Pain. 2012	PubMed	citation	PMID:22296727	pubmed	22296727	create date:2012/02/03 | first author:Okubo M
L type Ca2+ channel blockers prevent oxaliplatin-induced cold hyperalgesia and TRPM8 overexpression in rats.	/pubmed/22292988	Kawashiri T, Egashira N, Kurobe K, Tsutsumi K, Yamashita Y, Ushio S, Yano T, Oishi R.	Mol Pain. 2012 Jan 31;8(1):7. [Epub ahead of print]	Mol Pain. 2012	PubMed	citation	PMID:22292988	pubmed	22292988	create date:2012/02/02 | first author:Kawashiri T
Sensitization of dural afferents underlies migraine-related behavior following meningeal application of interleukin-6 (IL-6).	/pubmed/22273495	Yan J, Melemedjian OK, Price TJ, Dussor G.	Mol Pain. 2012 Jan 24;8:6.	Mol Pain. 2012	PubMed	citation	PMID:22273495	pubmed	22273495	create date:2012/01/26 | first author:Yan J
Resveratrol engages AMPK to attenuate ERK and mTOR signaling in sensory neurons and inhibits incision-induced acute and chronic pain.	/pubmed/22269797	Tillu DV, Melemedjian OK, Asiedu MN, Qu N, De Felice M, Dussor G, Price TJ.	Mol Pain. 2012 Jan 23;8(1):5. [Epub ahead of print]	Mol Pain. 2012	PubMed	citation	PMID:22269797	pubmed	22269797	create date:2012/01/25 | first author:Tillu DV
Carrageenan induced phosphorylation of Akt is dependent on neurokinin-1 expressing neurons in the superficial dorsal horn.	/pubmed/22243518	Choi JI, Koehrn FJ, Sorkin LS.	Mol Pain. 2012 Jan 13;8(1):4. [Epub ahead of print]	Mol Pain. 2012	PubMed	citation	PMID:22243518	pubmed	22243518	create date:2012/01/17 | first author:Choi JI
Comparison of central versus peripheral delivery of pregabalin in neuropathic pain states.	/pubmed/22236461	Martinez JA, Kasamatsu M, Rosales-Hernandez A, Hanson LR, Frey WH 2nd, Toth CC.	Mol Pain. 2012 Jan 11;8(1):3. [Epub ahead of print]	Mol Pain. 2012	PubMed	citation	PMID:22236461	pubmed	22236461	create date:2012/01/13 | first author:Martinez JA
Imiquimod enhances excitability of dorsal root ganglion neurons by inhibiting background (K2P) and voltage-gated (Kv1.1 and Kv1.2) potassium channels.	/pubmed/22233604	Lee J, Kim T, Hong J, Woo J, Min H, Hwang E, Lee SJ, Lee CJ.	Mol Pain. 2012 Jan 11;8(1):2. [Epub ahead of print]	Mol Pain. 2012	PubMed	citation	PMID:22233604	pubmed	22233604	create date:2012/01/12 | first author:Lee J
Neurotrophic factor changes in the rat thick skin following chronic constriction injury of the sciatic nerve.	/pubmed/22233577	Peleshok JC, Ribeiro-da-Silva A.	Mol Pain. 2012 Jan 10;8(1):1.	Mol Pain. 2012	PubMed	citation	PMID:22233577	pubmed	22233577	create date:2012/01/12 | first author:Peleshok JC
Oncostatin M induces heat hypersensitivity by gp130-dependent sensitization of TRPV1 in sensory neurons.	/pubmed/22196363	Langeslag M, Constantin CE, Andratsch M, Quarta S, Mair N, Kress M.	Mol Pain. 2011 Dec 23;7:102.	Mol Pain. 2011	PubMed	citation	PMID:22196363	pubmed	22196363	create date:2011/12/27 | first author:Langeslag M
Rapid S-nitrosylation of actin by NO-generating donors and in inflammatory pain model mice.	/pubmed/22192148	Lu J, Katano T, Uta D, Furue H, Ito S.	Mol Pain. 2011 Dec 22;7(1):101. [Epub ahead of print]	Mol Pain. 2011	PubMed	citation	PMID:22192148	pubmed	22192148	create date:2011/12/24 | first author:Lu J
Temporal control of gene deletion in sensory ganglia using a tamoxifen-inducible Advillin-Cre-ERT2 recombinase mouse.	/pubmed/22188729	Lau J, Minett MS, Zhao J, Dennehy U, Wang F, Wood JN, Bogdanov YD.	Mol Pain. 2011 Dec 21;7:100.	Mol Pain. 2011	PubMed	citation	PMID:22188729	pubmed	22188729	create date:2011/12/23 | first author:Lau J
PKMζ is essential for spinal plasticity underlying the maintenance of persistent pain.	/pubmed/22185613	Laferrière A, Pitcher MH, Haldane A, Huang Y, Cornea V, Kumar N, Sacktor TC, Cervero F, Coderre TJ.	Mol Pain. 2011 Dec 20;7:99.	Mol Pain. 2011	PubMed	citation	PMID:22185613	pubmed	22185613	create date:2011/12/22 | first author:Laferrière A
Cannabinoid CB2 Receptors Contribute to Upregulation of beta-endorphin in Inflamed Skin Tissues by Electroacupuncture.	/pubmed/22177137	Su TF, Zhang LH, Peng M, Wu CH, Pan W, Tian B, Shi J, Pan HL, Li M.	Mol Pain. 2011 Dec 19;7(1):98. [Epub ahead of print]	Mol Pain. 2011	PubMed	citation	PMID:22177137	pubmed	22177137	create date:2011/12/20 | first author:Su TF
Expression of the dopaminergic D1 and D2 receptors in the anterior cingulate cortex in a model of neuropathic pain.	/pubmed/22171983	Ortega-Legaspi JM, de Gortari P, Garduno-Gutierrez R, Amaya MI, Leon-Olea M, Coffeen U, Pellicer F.	Mol Pain. 2011 Dec 15;7(1):97. [Epub ahead of print]	Mol Pain. 2011	PubMed	citation	PMID:22171983	pubmed	22171983	create date:2011/12/17 | first author:Ortega-Legaspi JM
Genetic enhancement of behavioral itch responses in mice lacking phosphoinositide 3-kinase-γ (PI3Kγ).	/pubmed/22168443	Lee B, Descalzi G, Baek J, Kim JI, Lee HR, Lee K, Kaang BK, Zhuo M.	Mol Pain. 2011 Dec 14;7:96.	Mol Pain. 2011	PubMed	citation	PMID:22168443	pubmed	22168443	create date:2011/12/16 | first author:Lee B
Non-peptidergic small diameter primary afferents expressing VGluT2 project to lamina I of mouse spinal dorsal horn.	/pubmed/22152428	Clarke JN, Anderson RL, Haberberger RV, Gibbins IL.	Mol Pain. 2011 Dec 8;7:95.	Mol Pain. 2011	PubMed	citation	PMID:22152428	pubmed	22152428	create date:2011/12/14 | first author:Clarke JN
Calcitonin gene-related peptide promotes cellular changes in trigeminal neurons and glia implicated in peripheral and central sensitization.	/pubmed/22145886	Cady RJ, Glenn JR, Smith KM, Durham PL.	Mol Pain. 2011 Dec 6;7:94.	Mol Pain. 2011	PubMed	citation	PMID:22145886	pubmed	22145886	create date:2011/12/08 | first author:Cady RJ
Gliotransmission modulates baseline mechanical nociception.	/pubmed/22136202	Foley JC, McIver SR, Haydon PG.	Mol Pain. 2011 Dec 2;7:93.	Mol Pain. 2011	PubMed	citation	PMID:22136202	pubmed	22136202	create date:2011/12/06 | first author:Foley JC
Intra- and interfamily phenotypic diversity in pain syndromes associated with a gain-of-function variant of NaV1.7.	/pubmed/22136189	Estacion M, Han C, Choi JS, Hoeijmakers JG, Lauria G, Drenth JP, Gerrits MM, Dib-Hajj SD, Faber CG, Merkies IS, Waxman SG.	Mol Pain. 2011 Dec 2;7:92.	Mol Pain. 2011	PubMed	citation	PMID:22136189	pubmed	22136189	create date:2011/12/06 | first author:Estacion M
Co-induction of cyclooxyenase-2 and early growth response gene (Egr-1) in spinal cord in a clinical model of persistent inflammation and hyperalgesia.	/pubmed/22112635	Dolan S, Hastie P, Crossan C, Nolan AM.	Mol Pain. 2011 Nov 23;7:91.	Mol Pain. 2011	PubMed	citation	PMID:22112635	pubmed	22112635	create date:2011/11/25 | first author:Dolan S
Hyperalgesic activity of kisspeptin in mice.	/pubmed/22112588	Spampinato S, Trabucco A, Biasiotta A, Biagioni F, Cruccu G, Copani A, Colledge WH, Sortino MA, Nicoletti F, Chiechio S.	Mol Pain. 2011 Nov 23;7(1):90. [Epub ahead of print]	Mol Pain. 2011	PubMed	citation	PMID:22112588	pubmed	22112588	create date:2011/11/25 | first author:Spampinato S
Functional characterization and analgesic effects of mixed cannabinoid receptor/T-type channel ligands.	/pubmed/22093952	You H, Gadotti VM, Petrov RR, Zamponi GW, Diaz P.	Mol Pain. 2011 Nov 17;7:89.	Mol Pain. 2011	PubMed	citation	PMID:22093952	pubmed	22093952	create date:2011/11/19 | first author:You H
The contribution of spinal glial cells to chronic pain behaviour in the monosodium iodoacetate model of osteoarthritic pain.	/pubmed/22093915	Sagar DR, Burston JJ, Hathway GJ, Woodhams SG, Pearson RG, Bennett AJ, Kendall DA, Scammell BE, Chapman V.	Mol Pain. 2011 Nov 17;7:88.	Mol Pain. 2011	PubMed	citation	PMID:22093915	pubmed	22093915	create date:2011/11/19 | first author:Sagar DR
Phase-specific plasticity of synaptic structures in the somatosensory cortex of living mice during neuropathic pain.	/pubmed/22067412	Kim SK, Kato G, Ishikawa T, Nabekura J.	Mol Pain. 2011 Nov 9;7:87.	Mol Pain. 2011	PubMed	citation	PMID:22067412	pubmed	22067412	create date:2011/11/10 | first author:Kim SK
Specific involvement of atypical PKCζ/PKMζ in spinal persistent nociceptive processing following peripheral inflammation in rat.	/pubmed/22054645	Marchand F, D'Mello R, Yip PK, Calvo M, Muller E, Pezet S, Dickenson AH, McMahon SB.	Mol Pain. 2011 Nov 5;7:86.	Mol Pain. 2011	PubMed	citation	PMID:22054645	pubmed	22054645	create date:2011/11/08 | first author:Marchand F
The dipeptide Phe-Phe amide attenuates signs of hyperalgesia, allodynia and nociception in diabetic mice using a mechanism involving the sigma receptor system.	/pubmed/22040520	Ohsawa M, Carlsson A, Asato M, Koizumi T, Nakanishi Y, Fransson R, Sandström A, Hallberg M, Nyberg F, Kamei J.	Mol Pain. 2011 Oct 31;7:85.	Mol Pain. 2011	PubMed	citation	PMID:22040520	pubmed	22040520	create date:2011/11/02 | first author:Ohsawa M
Visceral hyperalgesia induced by forebrain-specific suppression of native Kv7/KCNQ/M-current in mice.	/pubmed/22029713	Bi Y, Chen H, Su J, Cao X, Bian X, Wang K.	Mol Pain. 2011 Oct 26;7:84.	Mol Pain. 2011	PubMed	citation	PMID:22029713	pubmed	22029713	create date:2011/10/28 | first author:Bi Y
Autophagy impairment in a mouse model of neuropathic pain.	/pubmed/22023914	Berliocchi L, Russo R, Maiarù M, Levato A, Bagetta G, Corasaniti MT.	Mol Pain. 2011 Oct 24;7:83.	Mol Pain. 2011	PubMed	citation	PMID:22023914	pubmed	22023914	create date:2011/10/26 | first author:Berliocchi L
EP1 receptor within the ventrolateral periaqueductal grey controls thermonociception and rostral ventromedial medulla cell activity in healthy and neuropathic rat.	/pubmed/22023852	Palazzo E, Guida F, Gatta L, Luongo L, Boccella S, Bellini G, Marabese I, de Novellis V, Rossi F, Maione S.	Mol Pain. 2011 Oct 24;7(1):82. [Epub ahead of print]	Mol Pain. 2011	PubMed	citation	PMID:22023852	pubmed	22023852	create date:2011/10/26 | first author:Palazzo E
Inhibition of p38-MAPK signaling pathway attenuates breast cancer induced bone pain and disease progression in a murine model of cancer-induced bone pain.	/pubmed/22014040	Sukhtankar D, Okun A, Chandramouli A, Nelson MA, Vanderah TW, Cress AE, Porreca F, King T.	Mol Pain. 2011 Oct 20;7:81.	Mol Pain. 2011	PubMed	citation	PMID:22014040	pubmed	22014040	create date:2011/10/22 | first author:Sukhtankar D
PAP and NT5E inhibit nociceptive neurotransmission by rapidly hydrolyzing nucleotides to adenosine.	/pubmed/22011440	Street SE, Walsh PL, Sowa NA, Taylor-Blake B, Guillot TS, Vihko P, Wightman RM, Zylka MJ.	Mol Pain. 2011 Oct 19;7:80.	Mol Pain. 2011	PubMed	citation	PMID:22011440	pubmed	22011440	create date:2011/10/21 | first author:Street SE
Phenotypes of pain behavior in phospholipase C-related but catalytically inactive protein type 1 knockout mice.	/pubmed/22008183	Migita K, Tomiyama M, Yamada J, Fukuzawa M, Kanematsu T, Hirata M, Ueno S.	Mol Pain. 2011 Oct 18;7:79.	Mol Pain. 2011	PubMed	citation	PMID:22008183	pubmed	22008183	create date:2011/10/20 | first author:Migita K
Soluble epoxide hydrolase limits mechanical hyperalgesia during inflammation.	/pubmed/21970373	Brenneis C, Sisignano M, Coste O, Altenrath K, Fischer MJ, Angioni C, Fleming I, Brandes RP, Reeh PW, Woolf CJ, Geisslinger G, Scholich K.	Mol Pain. 2011 Oct 4;7:78.	Mol Pain. 2011	PubMed	citation	PMID:21970373	pubmed	21970373	create date:2011/10/06 | first author:Brenneis C
Lipid rafts control P2X3 receptor distribution and function in trigeminal sensory neurons of a transgenic migraine mouse model.	/pubmed/21958474	Gnanasekaran A, Sundukova M, van den Maagdenberg AM, Fabbretti E, Nistri A.	Mol Pain. 2011 Sep 29;7:77.	Mol Pain. 2011	PubMed	citation	PMID:21958474	pubmed	21958474	create date:2011/10/01 | first author:Gnanasekaran A
Dynorphin is expressed primarily by GABAergic neurons that contain galanin in the rat dorsal horn.	/pubmed/21958458	Sardella TC, Polgár E, Garzillo F, Furuta T, Kaneko T, Watanabe M, Todd AJ.	Mol Pain. 2011 Sep 29;7:76.	Mol Pain. 2011	PubMed	citation	PMID:21958458	pubmed	21958458	create date:2011/10/01 | first author:Sardella TC
Involvement of peripheral ionotropic glutamate receptors in orofacial thermal hyperalgesia in rats.	/pubmed/21952000	Honda K, Noma N, Shinoda M, Miyamoto M, Katagiri A, Kita D, Liu MG, Sessle BJ, Yasuda M, Iwata K.	Mol Pain. 2011 Sep 28;7:75.	Mol Pain. 2011	PubMed	citation	PMID:21952000	pubmed	21952000	create date:2011/09/29 | first author:Honda K
Toll-like receptor 2 contributes to chemokine gene expression and macrophage infiltration in the dorsal root ganglia after peripheral nerve injury.	/pubmed/21951975	Kim D, You B, Lim H, Lee SJ.	Mol Pain. 2011 Sep 28;7:74.	Mol Pain. 2011	PubMed	citation	PMID:21951975	pubmed	21951975	create date:2011/09/29 | first author:Kim D
Genetic evidence for an essential role of neuronally expressed IL-6 signal transducer gp130 in the induction and maintenance of experimentally induced mechanical hypersensitivity in vivo and in vitro.	/pubmed/21951917	Quarta S, Vogl C, Constantin CE, Üçeyler N, Sommer C, Kress M.	Mol Pain. 2011 Sep 27;7:73.	Mol Pain. 2011	PubMed	citation	PMID:21951917	pubmed	21951917	create date:2011/09/29 | first author:Quarta S
CFTR mediates noradrenaline-induced ATP efflux from DRG neurons.	/pubmed/21943397	Kanno T, Nishizaki T.	Mol Pain. 2011 Sep 24;7:72.	Mol Pain. 2011	PubMed	citation	PMID:21943397	pubmed	21943397	create date:2011/09/29 | first author:Kanno T
Migraine attacks the Basal Ganglia.	/pubmed/21936901	Maleki N, Becerra L, Nutile L, Pendse G, Brawn J, Bigal M, Burstein R, Borsook D.	Mol Pain. 2011 Sep 21;7:71.	Mol Pain. 2011	PubMed	citation	PMID:21936901	pubmed	21936901	create date:2011/09/23 | first author:Maleki N
Targeting adenosine monophosphate-activated protein kinase (AMPK) in preclinical models reveals a potential mechanism for the treatment of neuropathic pain.	/pubmed/21936900	Melemedjian OK, Asiedu MN, Tillu DV, Sanoja R, Yan J, Lark A, Khoutorsky A, Johnson J, Peebles KA, Lepow T, Sonenberg N, Dussor G, Price TJ.	Mol Pain. 2011 Sep 21;7:70.	Mol Pain. 2011	PubMed	citation	PMID:21936900	pubmed	21936900	create date:2011/09/23 | first author:Melemedjian OK
Permanent relief from intermittent cold stress-induced fibromyalgia-like abnormal pain by repeated intrathecal administration of antidepressants.	/pubmed/21933442	Nishiyori M, Uchida H, Nagai J, Araki K, Mukae T, Kishioka S, Ueda H.	Mol Pain. 2011 Sep 21;7:69.	Mol Pain. 2011	PubMed	citation	PMID:21933442	pubmed	21933442	create date:2011/09/22 | first author:Nishiyori M
On the possible role of ERK, p38 and CaMKII in the regulation of CGRP expression in morphine-tolerant rats.	/pubmed/21933441	Wang Z, Chabot JG, Quirion R.	Mol Pain. 2011 Sep 21;7:68.	Mol Pain. 2011	PubMed	citation	PMID:21933441	pubmed	21933441	create date:2011/09/22 | first author:Wang Z
Identification of sodium channel isoforms that mediate action potential firing in lamina I/II spinal cord neurons.	/pubmed/21910862	Hildebrand ME, Mezeyova J, Smith PL, Salter MW, Tringham E, Snutch TP.	Mol Pain. 2011 Sep 12;7:67.	Mol Pain. 2011	PubMed	citation	PMID:21910862	pubmed	21910862	create date:2011/09/14 | first author:Hildebrand ME
Generation and characterization of an Advillin-Cre driver mouse line.	/pubmed/21906401	Zurborg S, Piszczek A, Martínez C, Hublitz P, Al Banchaabouchi M, Moreira P, Perlas E, Heppenstall PA.	Mol Pain. 2011 Sep 11;7:66.	Mol Pain. 2011	PubMed	citation	PMID:21906401	pubmed	21906401	create date:2011/09/13 | first author:Zurborg S
DNA methylation of SPARC and chronic low back pain.	/pubmed/21867537	Tajerian M, Alvarado S, Millecamps M, Dashwood T, Anderson KM, Haglund L, Ouellet J, Szyf M, Stone LS.	Mol Pain. 2011 Aug 25;7:65.	Mol Pain. 2011	PubMed	citation	PMID:21867537	pubmed	21867537	create date:2011/08/27 | first author:Tajerian M
Ensemble encoding of nociceptive stimulus intensity in the rat medial and lateral pain systems.	/pubmed/21864358	Zhang Y, Wang N, Wang JY, Chang JY, Woodward DJ, Luo F.	Mol Pain. 2011 Aug 24;7:64.	Mol Pain. 2011	PubMed	citation	PMID:21864358	pubmed	21864358	create date:2011/08/26 | first author:Zhang Y
Lentiviral gene transfer into the dorsal root ganglion of adult rats.	/pubmed/21861915	Yu H, Fischer G, Jia G, Reiser J, Park F, Hogan QH.	Mol Pain. 2011 Aug 23;7:63.	Mol Pain. 2011	PubMed	citation	PMID:21861915	pubmed	21861915	create date:2011/08/25 | first author:Yu H
Title	URL	Description	Details	ShortDetails	Resource	Type	Identifiers	Db	EntrezUID	Properties
Activation of TRPA1 by membrane permeable local anesthetics.	/pubmed/21861907	Leffler A, Lattrell A, Kronewald S, Niedermirtl F, Nau C.	Mol Pain. 2011 Aug 23;7:62.	Mol Pain. 2011	PubMed	citation	PMID:21861907	pubmed	21861907	create date:2011/08/25 | first author:Leffler A
Anterior cingulate cortex is crucial for contra- but not ipsi-lateral electro-acupuncture in the formalin-induced inflammatory pain model of rats.	/pubmed/21854647	Yi M, Zhang H, Lao L, Xing GG, Wan Y.	Mol Pain. 2011 Aug 22;7:61.	Mol Pain. 2011	PubMed	citation	PMID:21854647	pubmed	21854647	create date:2011/08/23 | first author:Yi M
Mechanisms underlying purinergic P2X3 receptor-mediated mechanical allodynia induced in diabetic rats.	/pubmed/21851615	Xu GY, Li G, Liu N, Huang LY.	Mol Pain. 2011 Aug 18;7:60.	Mol Pain. 2011	PubMed	citation	PMID:21851615	pubmed	21851615	create date:2011/08/20 | first author:Xu GY
Cellular prion protein protects from inflammatory and neuropathic pain.	/pubmed/21843375	Gadotti VM, Zamponi GW.	Mol Pain. 2011 Aug 16;7:59.	Mol Pain. 2011	PubMed	citation	PMID:21843375	pubmed	21843375	create date:2011/08/17 | first author:Gadotti VM
Accumulation of Kv7.2 channels in putative ectopic transduction zones of mice nerve-end neuromas.	/pubmed/21838927	Roza C, Castillejo S, Lopez-García JA.	Mol Pain. 2011 Aug 14;7:58. doi: 10.1186/1744-8069-7-58.	Mol Pain. 2011	PubMed	citation	PMID:21838927	pubmed	21838927	create date:2011/08/16 | first author:Roza C
Behavioral evidence for the differential regulation of p-p38 MAPK and p-NF-κB in rats with trigeminal neuropathic pain.	/pubmed/21816109	Lee MK, Han SR, Park MK, Kim MJ, Bae YC, Kim SK, Park JS, Ahn DK.	Mol Pain. 2011 Aug 5;7:57.	Mol Pain. 2011	PubMed	citation	PMID:21816109	pubmed	21816109	create date:2011/08/06 | first author:Lee MK
Enhanced inhibitory synaptic transmission in the spinal dorsal horn mediates antinociceptive effects of TC-2559.	/pubmed/21816108	Cheng LZ, Han L, Fan J, Huang LT, Peng LC, Wang Y.	Mol Pain. 2011 Aug 4;7:56.	Mol Pain. 2011	PubMed	citation	PMID:21816108	pubmed	21816108	create date:2011/08/06 | first author:Cheng LZ
The Rat Grimace Scale: a partially automated method for quantifying pain in the laboratory rat via facial expressions.	/pubmed/21801409	Sotocinal SG, Sorge RE, Zaloum A, Tuttle AH, Martin LJ, Wieskopf JS, Mapplebeck JC, Wei P, Zhan S, Zhang S, McDougall JJ, King OD, Mogil JS.	Mol Pain. 2011 Jul 29;7:55.	Mol Pain. 2011	PubMed	citation	PMID:21801409	pubmed	21801409	create date:2011/08/02 | first author:Sotocinal SG
Cortical plasticity as a new endpoint measurement for chronic pain.	/pubmed/21798042	Zhuo M.	Mol Pain. 2011 Jul 28;7:54. Review.	Mol Pain. 2011	PubMed	citation	PMID:21798042	pubmed	21798042	create date:2011/07/30 | first author:Zhuo M
Highly localized interactions between sensory neurons and sprouting sympathetic fibers observed in a transgenic tyrosine hydroxylase reporter mouse.	/pubmed/21794129	Xie W, Strong JA, Mao J, Zhang JM.	Mol Pain. 2011 Jul 27;7:53.	Mol Pain. 2011	PubMed	citation	PMID:21794129	pubmed	21794129	create date:2011/07/29 | first author:Xie W
Streptozotocin-induced early thermal hyperalgesia is independent of glycemic state of rats: role of transient receptor potential vanilloid 1(TRPV1) and inflammatory mediators.	/pubmed/21794120	Bishnoi M, Bosgraaf CA, Abooj M, Zhong L, Premkumar LS.	Mol Pain. 2011 Jul 27;7:52.	Mol Pain. 2011	PubMed	citation	PMID:21794120	pubmed	21794120	create date:2011/07/29 | first author:Bishnoi M
Erythropoietin reduces neuronal cell death and hyperalgesia induced by peripheral inflammatory pain in neonatal rats.	/pubmed/21777449	Mohamad O, Chen D, Zhang L, Hofmann C, Wei L, Yu SP.	Mol Pain. 2011 Jul 21;7:51.	Mol Pain. 2011	PubMed	citation	PMID:21777449	pubmed	21777449	create date:2011/07/23 | first author:Mohamad O
Reduced spinal microglial activation and neuropathic pain after nerve injury in mice lacking all three nitric oxide synthases.	/pubmed/21756313	Kuboyama K, Tsuda M, Tsutsui M, Toyohara Y, Tozaki-Saitoh H, Shimokawa H, Yanagihara N, Inoue K.	Mol Pain. 2011 Jul 14;7:50.	Mol Pain. 2011	PubMed	citation	PMID:21756313	pubmed	21756313	create date:2011/07/16 | first author:Kuboyama K
Resveratrol inhibits Cdk5 activity through regulation of p35 expression.	/pubmed/21736731	Utreras E, Terse A, Keller J, Iadarola MJ, Kulkarni AB.	Mol Pain. 2011 Jul 7;7:49. doi: 10.1186/1744-8069-7-49.	Mol Pain. 2011	PubMed	citation	PMID:21736731	pubmed	21736731	create date:2011/07/09 | first author:Utreras E
Cancer-induced bone pain sequentially activates the ERK/MAPK pathway in different cell types in the rat spinal cord.	/pubmed/21722369	Wang LN, Yao M, Yang JP, Peng J, Peng Y, Li CF, Zhang YB, Ji FH, Cheng H, Xu QN, Wang XY, Zuo JL.	Mol Pain. 2011 Jul 1;7:48.	Mol Pain. 2011	PubMed	citation	PMID:21722369	pubmed	21722369	create date:2011/07/05 | first author:Wang LN
Glutamate acts as a neurotransmitter for gastrin releasing peptide-sensitive and insensitive itch-related synaptic transmission in mammalian spinal cord.	/pubmed/21699733	Koga K, Chen T, Li XY, Descalzi G, Ling J, Gu J, Zhuo M.	Mol Pain. 2011 Jun 24;7:47.	Mol Pain. 2011	PubMed	citation	PMID:21699733	pubmed	21699733	create date:2011/06/28 | first author:Koga K
Intracisternal administration of NR2 subunit antagonists attenuates the nociceptive behavior and p-p38 MAPK expression produced by compression of the trigeminal nerve root.	/pubmed/21651766	Jeon HJ, Han SR, Lim KH, Won KA, Bae YC, Ahn DK.	Mol Pain. 2011 Jun 8;7:46.	Mol Pain. 2011	PubMed	citation	PMID:21651766	pubmed	21651766	create date:2011/06/10 | first author:Jeon HJ
The analgesic effect of electroacupuncture on acute thermal pain perception--a central neural correlate study with fMRI.	/pubmed/21645415	Shukla S, Torossian A, Duann JR, Leung A.	Mol Pain. 2011 Jun 7;7:45.	Mol Pain. 2011	PubMed	citation	PMID:21645415	pubmed	21645415	create date:2011/06/08 | first author:Shukla S
Transcription factors Sp1 and Sp4 regulate TRPV1 gene expression in rat sensory neurons.	/pubmed/21645329	Chu C, Zavala K, Fahimi A, Lee J, Xue Q, Eilers H, Schumacher MA.	Mol Pain. 2011 Jun 6;7:44.	Mol Pain. 2011	PubMed	citation	PMID:21645329	pubmed	21645329	create date:2011/06/08 | first author:Chu C
Involvement of the Cav3.2 T-type calcium channel in thalamic neuron discharge patterns.	/pubmed/21639922	Liao YF, Tsai ML, Chen CC, Yen CT.	Mol Pain. 2011 Jun 4;7:43.	Mol Pain. 2011	PubMed	citation	PMID:21639922	pubmed	21639922	create date:2011/06/07 | first author:Liao YF
Central nervous system mast cells in peripheral inflammatory nociception.	/pubmed/21639869	Xanthos DN, Gaderer S, Drdla R, Nuro E, Abramova A, Ellmeier W, Sandkühler J.	Mol Pain. 2011 Jun 3;7:42.	Mol Pain. 2011	PubMed	citation	PMID:21639869	pubmed	21639869	create date:2011/06/07 | first author:Xanthos DN
Inhibition of TRPA1 channel activity in sensory neurons by the glial cell line-derived neurotrophic factor family member, artemin.	/pubmed/21619614	Yoshida N, Kobayashi K, Yu L, Wang S, Na R, Yamamoto S, Noguchi K, Dai Y.	Mol Pain. 2011 May 27;7:41.	Mol Pain. 2011	PubMed	citation	PMID:21619614	pubmed	21619614	create date:2011/05/31 | first author:Yoshida N
Glial TNFα in the spinal cord regulates neuropathic pain induced by HIV gp120 application in rats.	/pubmed/21599974	Zheng W, Ouyang H, Zheng X, Liu S, Mata M, Fink DJ, Hao S.	Mol Pain. 2011 May 20;7:40.	Mol Pain. 2011	PubMed	citation	PMID:21599974	pubmed	21599974	create date:2011/05/24 | first author:Zheng W
Monosodium iodoacetate-induced joint pain is associated with increased phosphorylation of mitogen activated protein kinases in the rat spinal cord.	/pubmed/21599960	Lee Y, Pai M, Brederson JD, Wilcox D, Hsieh G, Jarvis MF, Bitner RS.	Mol Pain. 2011 May 20;7:39.	Mol Pain. 2011	PubMed	citation	PMID:21599960	pubmed	21599960	create date:2011/05/24 | first author:Lee Y
Homer1a signaling in the amygdala counteracts pain-related synaptic plasticity, mGluR1 function and pain behaviors.	/pubmed/21595930	Tappe-Theodor A, Fu Y, Kuner R, Neugebauer V.	Mol Pain. 2011 May 19;7:38.	Mol Pain. 2011	PubMed	citation	PMID:21595930	pubmed	21595930	create date:2011/05/21 | first author:Tappe-Theodor A
TRPV3 and TRPV4 ion channels are not major contributors to mouse heat sensation.	/pubmed/21586160	Huang SM, Li X, Yu Y, Wang J, Caterina MJ.	Mol Pain. 2011 May 17;7:37.	Mol Pain. 2011	PubMed	citation	PMID:21586160	pubmed	21586160	create date:2011/05/19 | first author:Huang SM
Galanin-immunoreactivity identifies a distinct population of inhibitory interneurons in laminae I-III of the rat spinal cord.	/pubmed/21569622	Tiong SY, Polgár E, van Kralingen JC, Watanabe M, Todd AJ.	Mol Pain. 2011 May 15;7:36.	Mol Pain. 2011	PubMed	citation	PMID:21569622	pubmed	21569622	create date:2011/05/17 | first author:Tiong SY
Activation of ATP-sensitive potassium channels antagonize nociceptive behavior and hyperexcitability of DRG neurons from rats.	/pubmed/21569593	Du X, Wang C, Zhang H.	Mol Pain. 2011 May 14;7:35.	Mol Pain. 2011	PubMed	citation	PMID:21569593	pubmed	21569593	create date:2011/05/17 | first author:Du X
AKAP150-mediated TRPV1 sensitization is disrupted by calcium/calmodulin.	/pubmed/21569553	Chaudhury S, Bal M, Belugin S, Shapiro MS, Jeske NA.	Mol Pain. 2011 May 14;7:34.	Mol Pain. 2011	PubMed	citation	PMID:21569553	pubmed	21569553	create date:2011/05/17 | first author:Chaudhury S
Antinociceptive effect of cyclic phosphatidic acid and its derivative on animal models of acute and chronic pain.	/pubmed/21569544	Kakiuchi Y, Nagai J, Gotoh M, Hotta H, Murofushi H, Ogawa T, Ueda H, Murakami-Murofushi K.	Mol Pain. 2011 May 14;7:33.	Mol Pain. 2011	PubMed	citation	PMID:21569544	pubmed	21569544	create date:2011/05/17 | first author:Kakiuchi Y
Nav1.7 is the predominant sodium channel in rodent olfactory sensory neurons.	/pubmed/21569247	Ahn HS, Black JA, Zhao P, Tyrrell L, Waxman SG, Dib-Hajj SD.	Mol Pain. 2011 May 10;7:32.	Mol Pain. 2011	PubMed	citation	PMID:21569247	pubmed	21569247	create date:2011/05/17 | first author:Ahn HS
Local activation of cannabinoid CB₁ receptors in the urinary bladder reduces the inflammation-induced sensitization of bladder afferents.	/pubmed/21554718	Walczak JS, Cervero F.	Mol Pain. 2011 May 9;7:31.	Mol Pain. 2011	PubMed	citation	PMID:21554718	pubmed	21554718	create date:2011/05/11 | first author:Walczak JS
TRESK channel contribution to nociceptive sensory neurons excitability: modulation by nerve injury.	/pubmed/21527011	Tulleuda A, Cokic B, Callejo G, Saiani B, Serra J, Gasull X.	Mol Pain. 2011 Apr 28;7:30.	Mol Pain. 2011	PubMed	citation	PMID:21527011	pubmed	21527011	create date:2011/04/30 | first author:Tulleuda A
Multimodal assessment of painful peripheral neuropathy induced by chronic oxaliplatin-based chemotherapy in mice.	/pubmed/21521528	Renn CL, Carozzi VA, Rhee P, Gallop D, Dorsey SG, Cavaletti G.	Mol Pain. 2011 Apr 26;7:29.	Mol Pain. 2011	PubMed	citation	PMID:21521528	pubmed	21521528	create date:2011/04/28 | first author:Renn CL
Neural correlates of heterotopic facilitation induced after high frequency electrical stimulation of nociceptive pathways.	/pubmed/21507241	van den Broeke EN, van Heck CH, van Rijn CM, Wilder-Smith OH.	Mol Pain. 2011 Apr 20;7:28.	Mol Pain. 2011	PubMed	citation	PMID:21507241	pubmed	21507241	create date:2011/04/22 | first author:van den Broeke EN
Hypotonicity modulates tetrodotoxin-sensitive sodium current in trigeminal ganglion neurons.	/pubmed/21496300	Li L, Liu C, Chen L, Chen L.	Mol Pain. 2011 Apr 16;7:27.	Mol Pain. 2011	PubMed	citation	PMID:21496300	pubmed	21496300	create date:2011/04/19 | first author:Li L
Activation of the galanin receptor 2 in the periphery reverses nerve injury-induced allodynia.	/pubmed/21496293	Hulse RP, Wynick D, Donaldson LF.	Mol Pain. 2011 Apr 16;7:26.	Mol Pain. 2011	PubMed	citation	PMID:21496293	pubmed	21496293	create date:2011/04/19 | first author:Hulse RP
Peripheral effects of morphine and expression of μ-opioid receptors in the dorsal root ganglia during neuropathic pain: nitric oxide signaling.	/pubmed/21486477	Hervera A, Negrete R, Leánez S, Martín-Campos JM, Pol O.	Mol Pain. 2011 Apr 12;7:25.	Mol Pain. 2011	PubMed	citation	PMID:21486477	pubmed	21486477	create date:2011/04/14 | first author:Hervera A
Analgesic tone conferred by constitutively active mu opioid receptors in mice lacking β-arrestin 2.	/pubmed/21486473	Lam H, Maga M, Pradhan A, Evans CJ, Maidment NT, Hales TG, Walwyn W.	Mol Pain. 2011 Apr 12;7:24.	Mol Pain. 2011	PubMed	citation	PMID:21486473	pubmed	21486473	create date:2011/04/14 | first author:Lam H
(-)-Pentazocine induces visceral chemical antinociception, but not thermal, mechanical, or somatic chemical antinociception, in μ-opioid receptor knockout mice.	/pubmed/21477373	Ide S, Minami M, Uhl GR, Satoh M, Sora I, Ikeda K.	Mol Pain. 2011 Apr 10;7:23.	Mol Pain. 2011	PubMed	citation	PMID:21477373	pubmed	21477373	create date:2011/04/12 | first author:Ide S
Ret-dependent and Ret-independent mechanisms of Gfl-induced sensitization.	/pubmed/21450093	Schmutzler BS, Roy S, Pittman SK, Meadows RM, Hingtgen CM.	Mol Pain. 2011 Mar 30;7:22.	Mol Pain. 2011	PubMed	citation	PMID:21450093	pubmed	21450093	create date:2011/04/01 | first author:Schmutzler BS
5-hydroxyindolacetic acid (5-HIAA), a main metabolite of serotonin, is responsible for complete Freund's adjuvant-induced thermal hyperalgesia in mice.	/pubmed/21447193	Chen Y, Palm F, Lesch KP, Gerlach M, Moessner R, Sommer C.	Mol Pain. 2011 Mar 30;7:21.	Mol Pain. 2011	PubMed	citation	PMID:21447193	pubmed	21447193	create date:2011/03/31 | first author:Chen Y
Long-term potentiation in spinal nociceptive pathways as a novel target for pain therapy.	/pubmed/21443797	Ruscheweyh R, Wilder-Smith O, Drdla R, Liu XG, Sandkühler J.	Mol Pain. 2011 Mar 28;7:20. Review.	Mol Pain. 2011	PubMed	citation	PMID:21443797	pubmed	21443797	create date:2011/03/30 | first author:Ruscheweyh R
The temporal-spatial encoding of acupuncture effects in the brain.	/pubmed/21429192	Qin W, Bai L, Dai J, Liu P, Dong M, Liu J, Sun J, Yuan K, Chen P, Zhao B, Gong Q, Tian J, Liu Y.	Mol Pain. 2011 Mar 23;7:19.	Mol Pain. 2011	PubMed	citation	PMID:21429192	pubmed	21429192	create date:2011/03/25 | first author:Qin W
Selective nociceptor activation in volunteers by infrared diode laser.	/pubmed/21426575	Tzabazis AZ, Klukinov M, Crottaz-Herbette S, Nemenov MI, Angst MS, Yeomans DC.	Mol Pain. 2011 Mar 22;7:18.	Mol Pain. 2011	PubMed	citation	PMID:21426575	pubmed	21426575	create date:2011/03/24 | first author:Tzabazis AZ
Differential expression of microRNAs in mouse pain models.	/pubmed/21385380	Kusuda R, Cadetti F, Ravanelli MI, Sousa TA, Zanon S, De Lucca FL, Lucas G.	Mol Pain. 2011 Mar 7;7:17.	Mol Pain. 2011	PubMed	citation	PMID:21385380	pubmed	21385380	create date:2011/03/10 | first author:Kusuda R
Are voltage-gated sodium channels on the dorsal root ganglion involved in the development of neuropathic pain?	/pubmed/21345196	Wang W, Gu J, Li YQ, Tao YX.	Mol Pain. 2011 Feb 23;7:16. Review.	Mol Pain. 2011	PubMed	citation	PMID:21345196	pubmed	21345196	create date:2011/02/25 | first author:Wang W
Spinal toll like receptor 3 is involved in chronic pancreatitis-induced mechanical allodynia of rat.	/pubmed/21342497	Qian NS, Liao YH, Feng QX, Tang Y, Dou KF, Tao KS.	Mol Pain. 2011 Feb 22;7:15.	Mol Pain. 2011	PubMed	citation	PMID:21342497	pubmed	21342497	create date:2011/02/24 | first author:Qian NS
Neuropathic Nav1.3-mediated sensitization to P2X activation is regulated by protein kinase C.	/pubmed/21314936	Mo G, Grant R, O'Donnell D, Ragsdale DS, Cao CQ, Séguéla P.	Mol Pain. 2011 Feb 11;7:14.	Mol Pain. 2011	PubMed	citation	PMID:21314936	pubmed	21314936	create date:2011/02/15 | first author:Mo G
The ADP receptor P2Y1 is necessary for normal thermal sensitivity in cutaneous polymodal nociceptors.	/pubmed/21310055	Molliver DC, Rau KK, McIlwrath SL, Jankowski MP, Koerber HR.	Mol Pain. 2011 Feb 10;7:13.	Mol Pain. 2011	PubMed	citation	PMID:21310055	pubmed	21310055	create date:2011/02/12 | first author:Molliver DC
Title	URL	Description	Details	ShortDetails	Resource	Type	Identifiers	Db	EntrezUID	Properties
Mechanisms involved in extraterritorial facial pain following cervical spinal nerve injury in rats.	/pubmed/21310020	Kobayashi A, Shinoda M, Sessle BJ, Honda K, Imamura Y, Hitomi S, Tsuboi Y, Okada-Ogawa A, Iwata K.	Mol Pain. 2011 Feb 10;7:12.	Mol Pain. 2011	PubMed	citation	PMID:21310020	pubmed	21310020	create date:2011/02/12 | first author:Kobayashi A
Preserved acute pain and impaired neuropathic pain in mice lacking protein interacting with C Kinase 1.	/pubmed/21291534	Wang W, Petralia RS, Takamiya K, Xia J, Li YQ, Huganir RL, Tao YX, Yaster M.	Mol Pain. 2011 Feb 3;7:11.	Mol Pain. 2011	PubMed	citation	PMID:21291534	pubmed	21291534	create date:2011/02/05 | first author:Wang W
Antinociception produced by Thalassia testudinum extract BM-21 is mediated by the inhibition of acid sensing ionic channels by the phenolic compound thalassiolin B.	/pubmed/21261973	Garateix A, Salceda E, Menéndez R, Regalado EL, López O, García T, Morales RA, Laguna A, Thomas OP, Soto E.	Mol Pain. 2011 Jan 24;7:10.	Mol Pain. 2011	PubMed	citation	PMID:21261973	pubmed	21261973	create date:2011/01/26 | first author:Garateix A
Identification and characterization of seven new exon 11-associated splice variants of the rat μ opioid receptor gene, OPRM1.	/pubmed/21255438	Xu J, Xu M, Rossi GC, Pasternak GW, Pan YX.	Mol Pain. 2011 Jan 21;7(1):9.	Mol Pain. 2011	PubMed	citation	PMID:21255438	pubmed	21255438	create date:2011/01/25 | first author:Xu J
Involvement of spinal NR2B-containing NMDA receptors in oxaliplatin-induced mechanical allodynia in rats.	/pubmed/21247499	Mihara Y, Egashira N, Sada H, Kawashiri T, Ushio S, Yano T, Ikesue H, Oishi R.	Mol Pain. 2011 Jan 20;7:8.	Mol Pain. 2011	PubMed	citation	PMID:21247499	pubmed	21247499	create date:2011/01/21 | first author:Mihara Y
The blockade of the transient receptor potential vanilloid type 1 and fatty acid amide hydrolase decreases symptoms and central sequelae in the medial prefrontal cortex of neuropathic rats.	/pubmed/21241462	de Novellis V, Vita D, Gatta L, Luongo L, Bellini G, De Chiaro M, Marabese I, Siniscalco D, Boccella S, Piscitelli F, Di Marzo V, Palazzo E, Rossi F, Maione S.	Mol Pain. 2011 Jan 17;7:7.	Mol Pain. 2011	PubMed	citation	PMID:21241462	pubmed	21241462	create date:2011/01/19 | first author:de Novellis V
mGlu2 metabotropic glutamate receptors restrain inflammatory pain and mediate the analgesic activity of dual mGlu2/mGlu3 receptor agonists.	/pubmed/21235748	Zammataro M, Chiechio S, Montana MC, Traficante A, Copani A, Nicoletti F, Gereau RW 4th.	Mol Pain. 2011 Jan 14;7:6.	Mol Pain. 2011	PubMed	citation	PMID:21235748	pubmed	21235748	create date:2011/01/18 | first author:Zammataro M
Potassium channels as a potential therapeutic target for trigeminal neuropathic and inflammatory pain.	/pubmed/21219657	Takeda M, Tsuboi Y, Kitagawa J, Nakagawa K, Iwata K, Matsumoto S.	Mol Pain. 2011 Jan 10;7:5. Review.	Mol Pain. 2011	PubMed	citation	PMID:21219657	pubmed	21219657	create date:2011/01/12 | first author:Takeda M
Transient inflammation-induced ongoing pain is driven by TRPV1 sensitive afferents.	/pubmed/21219650	Okun A, DeFelice M, Eyde N, Ren J, Mercado R, King T, Porreca F.	Mol Pain. 2011 Jan 10;7:4.	Mol Pain. 2011	PubMed	citation	PMID:21219650	pubmed	21219650	create date:2011/01/12 | first author:Okun A
Palmitoylethanolamide reduces granuloma-induced hyperalgesia by modulation of mast cell activation in rats.	/pubmed/21219627	De Filippis D, Luongo L, Cipriano M, Palazzo E, Cinelli MP, de Novellis V, Maione S, Iuvone T.	Mol Pain. 2011 Jan 10;7:3.	Mol Pain. 2011	PubMed	citation	PMID:21219627	pubmed	21219627	create date:2011/01/12 | first author:De Filippis D
A local anesthetic, ropivacaine, suppresses activated microglia via a nerve growth factor-dependent mechanism and astrocytes via a nerve growth factor-independent mechanism in neuropathic pain.	/pubmed/21211063	Toda S, Sakai A, Ikeda Y, Sakamoto A, Suzuki H.	Mol Pain. 2011 Jan 7;7:2.	Mol Pain. 2011	PubMed	citation	PMID:21211063	pubmed	21211063	create date:2011/01/08 | first author:Toda S
A preconditioning nerve lesion inhibits mechanical pain hypersensitivity following subsequent neuropathic injury.	/pubmed/21205324	Moalem-Taylor G, Li M, Allbutt HN, Wu A, Tracey DJ.	Mol Pain. 2011 Jan 5;7:1.	Mol Pain. 2011	PubMed	citation	PMID:21205324	pubmed	21205324	create date:2011/01/06 | first author:Moalem-Taylor G
Quantitative automated microscopy (QuAM) elucidates growth factor specific signalling in pain sensitization.	/pubmed/21187008	Andres C, Meyer S, Dina OA, Levine JD, Hucho T.	Mol Pain. 2010 Dec 27;6:98.	Mol Pain. 2010	PubMed	citation	PMID:21187008	pubmed	21187008	create date:2010/12/29 | first author:Andres C
Analgesic effect of highly reversible ω-conotoxin FVIA on N type Ca2+ channels.	/pubmed/21172037	Lee S, Kim Y, Back SK, Choi HW, Lee JY, Jung HH, Ryu JH, Suh HW, Na HS, Kim HJ, Rhim H, Kim JI.	Mol Pain. 2010 Dec 21;6:97.	Mol Pain. 2010	PubMed	citation	PMID:21172037	pubmed	21172037	create date:2010/12/22 | first author:Lee S
Abnormal nociception and opiate sensitivity of STOP null mice exhibiting elevated levels of the endogenous alkaloid morphine.	/pubmed/21172011	Charlet A, Muller AH, Laux A, Kemmel V, Schweitzer A, Deloulme JC, Stuber D, Delalande F, Bianchi E, Van Dorsselaer A, Aunis D, Andrieux A, Poisbeau P, Goumon Y.	Mol Pain. 2010 Dec 20;6:96.	Mol Pain. 2010	PubMed	citation	PMID:21172011	pubmed	21172011	create date:2010/12/22 | first author:Charlet A
DREAM regulates BDNF-dependent spinal sensitization.	/pubmed/21167062	Rivera-Arconada I, Benedet T, Roza C, Torres B, Barrio J, Krzyzanowska A, Avendaño C, Mellström B, Lopez-Garcia JA, Naranjo JR.	Mol Pain. 2010 Dec 18;6:95.	Mol Pain. 2010	PubMed	citation	PMID:21167062	pubmed	21167062	create date:2010/12/21 | first author:Rivera-Arconada I
Ablation of rat TRPV1-expressing Adelta/C-fibers with resiniferatoxin: analysis of withdrawal behaviors, recovery of function and molecular correlates.	/pubmed/21167052	Mitchell K, Bates BD, Keller JM, Lopez M, Scholl L, Navarro J, Madian N, Haspel G, Nemenov MI, Iadarola MJ.	Mol Pain. 2010 Dec 17;6:94.	Mol Pain. 2010	PubMed	citation	PMID:21167052	pubmed	21167052	create date:2010/12/21 | first author:Mitchell K
Pain-related increase of excitatory transmission and decrease of inhibitory transmission in the central nucleus of the amygdala are mediated by mGluR1.	/pubmed/21162731	Ren W, Neugebauer V.	Mol Pain. 2010 Dec 16;6:93.	Mol Pain. 2010	PubMed	citation	PMID:21162731	pubmed	21162731	create date:2010/12/18 | first author:Ren W
Potentiation of excitatory transmission in substantia gelatinosa neurons of rat spinal cord by inhibition of estrogen receptor alpha.	/pubmed/21143988	Zhong YQ, Li KC, Zhang X.	Mol Pain. 2010 Dec 11;6:92.	Mol Pain. 2010	PubMed	citation	PMID:21143988	pubmed	21143988	create date:2010/12/15 | first author:Zhong YQ
Dietary grape seed polyphenols repress neuron and glia activation in trigeminal ganglion and trigeminal nucleus caudalis.	/pubmed/21143976	Cady RJ, Hirst JJ, Durham PL.	Mol Pain. 2010 Dec 10;6:91.	Mol Pain. 2010	PubMed	citation	PMID:21143976	pubmed	21143976	create date:2010/12/15 | first author:Cady RJ
Blocking spinal CCR2 with AZ889 reversed hyperalgesia in a model of neuropathic pain.	/pubmed/21143971	Serrano A, Paré M, McIntosh F, Elmes SJ, Martino G, Jomphe C, Lessard E, Lembo PM, Vaillancourt F, Perkins MN, Cao CQ.	Mol Pain. 2010 Dec 10;6:90.	Mol Pain. 2010	PubMed	citation	PMID:21143971	pubmed	21143971	create date:2010/12/15 | first author:Serrano A
Temporomandibular joint inflammation activates glial and immune cells in both the trigeminal ganglia and in the spinal trigeminal nucleus.	/pubmed/21143950	Villa G, Ceruti S, Zanardelli M, Magni G, Jasmin L, Ohara PT, Abbracchio MP.	Mol Pain. 2010 Dec 10;6:89.	Mol Pain. 2010	PubMed	citation	PMID:21143950	pubmed	21143950	create date:2010/12/15 | first author:Villa G
ASIC3 channels integrate agmatine and multiple inflammatory signals through the nonproton ligand sensing domain.	/pubmed/21143836	Li WG, Yu Y, Zhang ZD, Cao H, Xu TL.	Mol Pain. 2010 Dec 8;6:88.	Mol Pain. 2010	PubMed	citation	PMID:21143836	pubmed	21143836	create date:2010/12/15 | first author:Li WG
Administration of a tropomyosin receptor kinase inhibitor attenuates sarcoma-induced nerve sprouting, neuroma formation and bone cancer pain.	/pubmed/21138586	Ghilardi JR, Freeman KT, Jimenez-Andrade JM, Mantyh WG, Bloom AP, Kuskowski MA, Mantyh PW.	Mol Pain. 2010 Dec 7;6:87.	Mol Pain. 2010	PubMed	citation	PMID:21138586	pubmed	21138586	create date:2010/12/09 | first author:Ghilardi JR
PK20, a new opioid-neurotensin hybrid peptide that exhibits central and peripheral antinociceptive effects.	/pubmed/21134256	Kleczkowska P, Kosson P, Ballet S, Van den Eynde I, Tsuda Y, Tourwé D, Lipkowski AW.	Mol Pain. 2010 Dec 6;6:86.	Mol Pain. 2010	PubMed	citation	PMID:21134256	pubmed	21134256	create date:2010/12/08 | first author:Kleczkowska P
Involvement of lysophosphatidic acid in bone cancer pain by potentiation of TRPV1 via PKCε pathway in dorsal root ganglion neurons.	/pubmed/21118579	Pan HL, Zhang YQ, Zhao ZQ.	Mol Pain. 2010 Dec 1;6:85.	Mol Pain. 2010	PubMed	citation	PMID:21118579	pubmed	21118579	create date:2010/12/02 | first author:Pan HL
Sodium-calcium exchanger and multiple sodium channel isoforms in intra-epidermal nerve terminals.	/pubmed/21118538	Persson AK, Black JA, Gasser A, Cheng X, Fischer TZ, Waxman SG.	Mol Pain. 2010 Nov 30;6:84.	Mol Pain. 2010	PubMed	citation	PMID:21118538	pubmed	21118538	create date:2010/12/02 | first author:Persson AK
Molecular basis for the dosing time-dependency of anti-allodynic effects of gabapentin in a mouse model of neuropathic pain.	/pubmed/21108841	Kusunose N, Koyanagi S, Hamamura K, Matsunaga N, Yoshida M, Uchida T, Tsuda M, Inoue K, Ohdo S.	Mol Pain. 2010 Nov 26;6:83.	Mol Pain. 2010	PubMed	citation	PMID:21108841	pubmed	21108841	create date:2010/11/27 | first author:Kusunose N
Sensitization of capsaicin and icilin responses in oxaliplatin treated adult rat DRG neurons.	/pubmed/21106058	Anand U, Otto WR, Anand P.	Mol Pain. 2010 Nov 24;6:82.	Mol Pain. 2010	PubMed	citation	PMID:21106058	pubmed	21106058	create date:2010/11/26 | first author:Anand U
First pain" in humans: convergent and specific forebrain responses."	/pubmed/21083897	Matre DA, Hernandez-Garcia L, Tran TD, Casey KL.	Mol Pain. 2010 Nov 17;6:81.	Mol Pain. 2010	PubMed	citation	PMID:21083897	pubmed	21083897	create date:2010/11/19 | first author:Matre DA
Imaging the functional connectivity of the Periaqueductal Gray during genuine and sham electroacupuncture treatment.	/pubmed/21080967	Zyloney CE, Jensen K, Polich G, Loiotile RE, Cheetham A, LaViolette PS, Tu P, Kaptchuk TJ, Gollub RL, Kong J.	Mol Pain. 2010 Nov 16;6:80.	Mol Pain. 2010	PubMed	citation	PMID:21080967	pubmed	21080967	create date:2010/11/18 | first author:Zyloney CE
Distinctive response of CNS glial cells in oro-facial pain associated with injury, infection and inflammation.	/pubmed/21067602	Lee S, Zhao YQ, Ribeiro-da-Silva A, Zhang J.	Mol Pain. 2010 Nov 10;6:79.	Mol Pain. 2010	PubMed	citation	PMID:21067602	pubmed	21067602	create date:2010/11/12 | first author:Lee S
Autotaxin and lysophosphatidic acid1 receptor-mediated demyelination of dorsal root fibers by sciatic nerve injury and intrathecal lysophosphatidylcholine.	/pubmed/21062487	Nagai J, Uchida H, Matsushita Y, Yano R, Ueda M, Niwa M, Aoki J, Chun J, Ueda H.	Mol Pain. 2010 Nov 9;6:78.	Mol Pain. 2010	PubMed	citation	PMID:21062487	pubmed	21062487	create date:2010/11/11 | first author:Nagai J
Nociceptor-expressed ephrin-B2 regulates inflammatory and neuropathic pain.	/pubmed/21059214	Zhao J, Yuan G, Cendan CM, Nassar MA, Lagerström MC, Kullander K, Gavazzi I, Wood JN.	Mol Pain. 2010 Nov 8;6:77.	Mol Pain. 2010	PubMed	citation	PMID:21059214	pubmed	21059214	create date:2010/11/10 | first author:Zhao J
Prevention of paclitaxel-induced allodynia by minocycline: Effect on loss of peripheral nerve fibers and infiltration of macrophages in rats.	/pubmed/21050491	Liu CC, Lu N, Cui Y, Yang T, Zhao ZQ, Xin WJ, Liu XG.	Mol Pain. 2010 Nov 5;6:76.	Mol Pain. 2010	PubMed	citation	PMID:21050491	pubmed	21050491	create date:2010/11/06 | first author:Liu CC
Inflammatory nociception diminishes dopamine release and increases dopamine D2 receptor mRNA in the rat's insular cortex.	/pubmed/21050459	Coffeen U, Ortega-Legaspi JM, de Gortari P, Simón-Arceo K, Jaimes O, Amaya MI, Pellicer F.	Mol Pain. 2010 Nov 4;6:75.	Mol Pain. 2010	PubMed	citation	PMID:21050459	pubmed	21050459	create date:2010/11/06 | first author:Coffeen U
Peripheral nerve injury and TRPV1-expressing primary afferent C-fibers cause opening of the blood-brain barrier.	/pubmed/21044346	Beggs S, Liu XJ, Kwan C, Salter MW.	Mol Pain. 2010 Nov 2;6:74.	Mol Pain. 2010	PubMed	citation	PMID:21044346	pubmed	21044346	create date:2010/11/04 | first author:Beggs S
Acupuncture modulates temporal neural responses in wide brain networks: evidence from fMRI study.	/pubmed/21044291	Bai L, Tian J, Zhong C, Xue T, You Y, Liu Z, Chen P, Gong Q, Ai L, Qin W, Dai J, Liu Y.	Mol Pain. 2010 Nov 2;6:73.	Mol Pain. 2010	PubMed	citation	PMID:21044291	pubmed	21044291	create date:2010/11/04 | first author:Bai L
Z-360, a novel therapeutic agent for pancreatic cancer, prevents up-regulation of ephrin B1 gene expression and phosphorylation of NR2B via suppression of interleukin-1 β production in a cancer-induced pain model in mice.	/pubmed/20979661	Orikawa Y, Kato H, Seto K, Kobayashi N, Yoshinaga K, Hamano H, Hori Y, Meyer T, Takei M.	Mol Pain. 2010 Oct 28;6:72.	Mol Pain. 2010	PubMed	citation	PMID:20979661	pubmed	20979661	create date:2010/10/29 | first author:Orikawa Y
Dissociation of μ- and δ-opioid inhibition of glutamatergic synaptic transmission in superficial dorsal horn.	/pubmed/20977770	Wrigley PJ, Jeong HJ, Vaughan CW.	Mol Pain. 2010 Oct 26;6:71.	Mol Pain. 2010	PubMed	citation	PMID:20977770	pubmed	20977770	create date:2010/10/28 | first author:Wrigley PJ
Inter-strain differences of serotonergic inhibitory pain control in inbred mice.	/pubmed/20977736	Wijnvoord N, Albuquerque B, Häussler A, Myrczek T, Popp L, Tegeder I.	Mol Pain. 2010 Oct 26;6:70.	Mol Pain. 2010	PubMed	citation	PMID:20977736	pubmed	20977736	create date:2010/10/28 | first author:Wijnvoord N
Aromatase and 5-alpha reductase gene expression: modulation by pain and morphine treatment in male rats.	/pubmed/20977699	Aloisi AM, Ceccarelli I, Fiorenzani P, Maddalena M, Rossi A, Tomei V, Sorda G, Danielli B, Rovini M, Cappelli A, Anzini M, Giordano A.	Mol Pain. 2010 Oct 26;6:69.	Mol Pain. 2010	PubMed	citation	PMID:20977699	pubmed	20977699	create date:2010/10/28 | first author:Aloisi AM
Aquaporin 1, a potential therapeutic target for migraine with aura.	/pubmed/20969805	Xu GY, Wang F, Jiang X, Tao J.	Mol Pain. 2010 Oct 25;6:68. Review.	Mol Pain. 2010	PubMed	citation	PMID:20969805	pubmed	20969805	create date:2010/10/26 | first author:Xu GY
Characterisation of the nociceptive phenotype of suppressible galanin overexpressing transgenic mice.	/pubmed/20964829	Pope RJ, Holmes FE, Kerr NC, Wynick D.	Mol Pain. 2010 Oct 21;6:67.	Mol Pain. 2010	PubMed	citation	PMID:20964829	pubmed	20964829	create date:2010/10/23 | first author:Pope RJ
Moving towards supraspinal TRPV1 receptors for chronic pain relief.	/pubmed/20937102	Palazzo E, Luongo L, de Novellis V, Berrino L, Rossi F, Maione S.	Mol Pain. 2010 Oct 11;6:66. Review.	Mol Pain. 2010	PubMed	citation	PMID:20937102	pubmed	20937102	create date:2010/10/13 | first author:Palazzo E
Expression of inwardly rectifying potassium channels by an inducible adenoviral vector reduced the neuronal hyperexcitability and hyperalgesia produced by chronic compression of the spinal ganglion.	/pubmed/20923570	Ma C, Rosenzweig J, Zhang P, Johns DC, LaMotte RH.	Mol Pain. 2010 Oct 6;6:65.	Mol Pain. 2010	PubMed	citation	PMID:20923570	pubmed	20923570	create date:2010/10/07 | first author:Ma C
Intraperitoneal injection of thalidomide attenuates bone cancer pain and decreases spinal tumor necrosis factor-α expression in a mouse model.	/pubmed/20923560	Gu X, Zheng Y, Ren B, Zhang R, Mei F, Zhang J, Ma Z.	Mol Pain. 2010 Oct 5;6:64.	Mol Pain. 2010	PubMed	citation	PMID:20923560	pubmed	20923560	create date:2010/10/07 | first author:Gu X
Caspase-1 is involved in the genesis of inflammatory hypernociception by contributing to peripheral IL-1β maturation.	/pubmed/20920345	Cunha TM, Talbot J, Pinto LG, Vieira SM, Souza GR, Guerrero AT, Sonego F, Verri WA Jr, Zamboni DS, Ferreira SH, Cunha FQ.	Mol Pain. 2010 Oct 4;6:63.	Mol Pain. 2010	PubMed	citation	PMID:20920345	pubmed	20920345	create date:2010/10/06 | first author:Cunha TM
In vivo whole-cell patch-clamp recording of sensory synaptic responses of cingulate pyramidal neurons to noxious mechanical stimuli in adult mice.	/pubmed/20920185	Koga K, Li X, Chen T, Steenland HW, Descalzi G, Zhuo M.	Mol Pain. 2010 Sep 28;6:62.	Mol Pain. 2010	PubMed	citation	PMID:20920185	pubmed	20920185	create date:2010/10/06 | first author:Koga K
Protease activated receptors 1 and 4 sensitize TRPV1 in nociceptive neurones.	/pubmed/20875131	Vellani V, Kinsey AM, Prandini M, Hechtfischer SC, Reeh P, Magherini PC, Giacomoni C, McNaughton PA.	Mol Pain. 2010 Sep 27;6:61.	Mol Pain. 2010	PubMed	citation	PMID:20875131	pubmed	20875131	create date:2010/09/30 | first author:Vellani V
Title	URL	Description	Details	ShortDetails	Resource	Type	Identifiers	Db	EntrezUID	Properties
Endogenous N-acetylaspartylglutamate (NAAG) inhibits synaptic plasticity/transmission in the amygdala in a mouse inflammatory pain model.	/pubmed/20860833	Adedoyin MO, Vicini S, Neale JH.	Mol Pain. 2010 Sep 22;6:60.	Mol Pain. 2010	PubMed	citation	PMID:20860833	pubmed	20860833	create date:2010/09/24 | first author:Adedoyin MO
Purinergic receptors are involved in tooth-pulp evoked nocifensive behavior and brainstem neuronal activity.	/pubmed/20860800	Adachi K, Shimizu K, Hu JW, Suzuki I, Sakagami H, Koshikawa N, Sessle BJ, Shinoda M, Miyamoto M, Honda K, Iwata K.	Mol Pain. 2010 Sep 22;6:59.	Mol Pain. 2010	PubMed	citation	PMID:20860800	pubmed	20860800	create date:2010/09/24 | first author:Adachi K
Cutaneous C-polymodal fibers lacking TRPV1 are sensitized to heat following inflammation, but fail to drive heat hyperalgesia in the absence of TPV1 containing C-heat fibers.	/pubmed/20858240	Koerber HR, McIlwrath SL, Lawson JJ, Malin SA, Anderson CE, Jankowski MP, Davis BM.	Mol Pain. 2010 Sep 21;6:58.	Mol Pain. 2010	PubMed	citation	PMID:20858240	pubmed	20858240	create date:2010/09/23 | first author:Koerber HR
Expression of leukotriene receptors in the rat dorsal root ganglion and the effects on pain behaviors.	/pubmed/20846451	Okubo M, Yamanaka H, Kobayashi K, Fukuoka T, Dai Y, Noguchi K.	Mol Pain. 2010 Sep 17;6:57.	Mol Pain. 2010	PubMed	citation	PMID:20846451	pubmed	20846451	create date:2010/09/18 | first author:Okubo M
Evaluation of phenoxybenzamine in the CFA model of pain following gene expression studies and connectivity mapping.	/pubmed/20846436	Chang M, Smith S, Thorpe A, Barratt MJ, Karim F.	Mol Pain. 2010 Sep 16;6:56.	Mol Pain. 2010	PubMed	citation	PMID:20846436	pubmed	20846436	create date:2010/09/18 | first author:Chang M
Nitric oxide is negatively correlated to pain during acute inflammation.	/pubmed/20843331	Hamza M, Wang XM, Wu T, Brahim JS, Rowan JS, Dionne RA.	Mol Pain. 2010 Sep 15;6:55.	Mol Pain. 2010	PubMed	citation	PMID:20843331	pubmed	20843331	create date:2010/09/17 | first author:Hamza M
Injury induced activation of extracellular signal-regulated kinase (ERK) in the rat rostral ventromedial medulla (RVM) is age dependant and requires the lamina I projection pathway.	/pubmed/20840753	Géranton SM, Tochiki KK, Chiu WW, Stuart SA, Hunt SP.	Mol Pain. 2010 Sep 14;6:54.	Mol Pain. 2010	PubMed	citation	PMID:20840753	pubmed	20840753	create date:2010/09/16 | first author:Géranton SM
Differential expression of ATP7A, ATP7B and CTR1 in adult rat dorsal root ganglion tissue.	/pubmed/20836889	Ip V, Liu JJ, Mercer JF, McKeage MJ.	Mol Pain. 2010 Sep 13;6:53.	Mol Pain. 2010	PubMed	citation	PMID:20836889	pubmed	20836889	create date:2010/09/15 | first author:Ip V
Facilitation of the inhibitory transmission by gastrin-releasing peptide in the anterior cingulate cortex.	/pubmed/20836873	Cao X, Mercaldo V, Li P, Wu LJ, Zhuo M.	Mol Pain. 2010 Sep 13;6:52.	Mol Pain. 2010	PubMed	citation	PMID:20836873	pubmed	20836873	create date:2010/09/15 | first author:Cao X
Inhibition of class II histone deacetylases in the spinal cord attenuates inflammatory hyperalgesia.	/pubmed/20822541	Bai G, Wei D, Zou S, Ren K, Dubner R.	Mol Pain. 2010 Sep 7;6:51.	Mol Pain. 2010	PubMed	citation	PMID:20822541	pubmed	20822541	create date:2010/09/09 | first author:Bai G
Combining ketamine with astrocytic inhibitor as a potential analgesic strategy for neuropathic pain ketamine, astrocytic inhibitor and pain.	/pubmed/20815929	Mei XP, Wang W, Wang W, Zhu C, Chen L, Zhang T, Xu LX, Wu SX, Li YQ.	Mol Pain. 2010 Sep 6;6:50.	Mol Pain. 2010	PubMed	citation	PMID:20815929	pubmed	20815929	create date:2010/09/08 | first author:Mei XP
Activation of voltage-gated KCNQ/Kv7 channels by anticonvulsant retigabine attenuates mechanical allodynia of inflammatory temporomandibular joint in rats.	/pubmed/20796319	Xu W, Wu Y, Bi Y, Tan L, Gan Y, Wang K.	Mol Pain. 2010 Aug 27;6:49.	Mol Pain. 2010	PubMed	citation	PMID:20796319	pubmed	20796319	create date:2010/08/28 | first author:Xu W
Familial hemiplegic migraine Ca(v)2.1 channel mutation R192Q enhances ATP-gated P2X3 receptor activity of mouse sensory ganglion neurons mediating trigeminal pain.	/pubmed/20735819	Nair A, Simonetti M, Birsa N, Ferrari MD, van den Maagdenberg AM, Giniatullin R, Nistri A, Fabbretti E.	Mol Pain. 2010 Aug 24;6:48.	Mol Pain. 2010	PubMed	citation	PMID:20735819	pubmed	20735819	create date:2010/08/26 | first author:Nair A
Menthol response and adaptation in nociceptive-like and nonnociceptive-like neurons: role of protein kinases.	/pubmed/20727164	Sarria I, Gu J.	Mol Pain. 2010 Aug 20;6:47.	Mol Pain. 2010	PubMed	citation	PMID:20727164	pubmed	20727164	create date:2010/08/24 | first author:Sarria I
Impact of central and peripheral TRPV1 and ROS levels on proinflammatory mediators and nociceptive behavior.	/pubmed/20691059	Westlund KN, Kochukov MY, Lu Y, McNearney TA.	Mol Pain. 2010 Aug 6;6:46.	Mol Pain. 2010	PubMed	citation	PMID:20691059	pubmed	20691059	create date:2010/08/10 | first author:Westlund KN
Characterization of two Runx1-dependent nociceptor differentiation programs necessary for inflammatory versus neuropathic pain.	/pubmed/20673362	Abdel Samad O, Liu Y, Yang FC, Kramer I, Arber S, Ma Q.	Mol Pain. 2010 Jul 30;6:45.	Mol Pain. 2010	PubMed	citation	PMID:20673362	pubmed	20673362	create date:2010/08/03 | first author:Abdel Samad O
Is BDNF sufficient for information transfer between microglia and dorsal horn neurons during the onset of central sensitization?	/pubmed/20653959	Biggs JE, Lu VB, Stebbing MJ, Balasubramanyan S, Smith PA.	Mol Pain. 2010 Jul 23;6:44. Review.	Mol Pain. 2010	PubMed	citation	PMID:20653959	pubmed	20653959	create date:2010/07/27 | first author:Biggs JE
Nociceptive stimulation induces expression of Arc/Arg3.1 in the spinal cord with a preference for neurons containing enkephalin.	/pubmed/20653942	Hossaini M, Jongen JL, Biesheuvel K, Kuhl D, Holstege JC.	Mol Pain. 2010 Jul 23;6:43.	Mol Pain. 2010	PubMed	citation	PMID:20653942	pubmed	20653942	create date:2010/07/27 | first author:Hossaini M
Roles of the anterior cingulate cortex and medial thalamus in short-term and long-term aversive information processing.	/pubmed/20653941	Chai SC, Kung JC, Shyu BC.	Mol Pain. 2010 Jul 23;6:42.	Mol Pain. 2010	PubMed	citation	PMID:20653941	pubmed	20653941	create date:2010/07/27 | first author:Chai SC
Different SNP combinations in the GCH1 gene and use of labor analgesia.	/pubmed/20633294	Dabo F, Grönbladh A, Nyberg F, Sundström-Poromaa I, Akerud H.	Mol Pain. 2010 Jul 15;6:41.	Mol Pain. 2010	PubMed	citation	PMID:20633294	pubmed	20633294	create date:2010/07/17 | first author:Dabo F
Long lasting pain hypersensitivity following ligation of the tendon of the masseter muscle in rats: a model of myogenic orofacial pain.	/pubmed/20633279	Guo W, Wang H, Zou S, Wei F, Dubner R, Ren K.	Mol Pain. 2010 Jul 15;6:40.	Mol Pain. 2010	PubMed	citation	PMID:20633279	pubmed	20633279	create date:2010/07/17 | first author:Guo W
Thermal nociceptive properties of trigeminal afferent neurons in rats.	/pubmed/20609212	Cuellar JM, Manering NA, Klukinov M, Nemenov MI, Yeomans DC.	Mol Pain. 2010 Jul 7;6:39.	Mol Pain. 2010	PubMed	citation	PMID:20609212	pubmed	20609212	create date:2010/07/09 | first author:Cuellar JM
Bone cancer induces a unique central sensitization through synaptic changes in a wide area of the spinal cord.	/pubmed/20602757	Yanagisawa Y, Furue H, Kawamata T, Uta D, Yamamoto J, Furuse S, Katafuchi T, Imoto K, Iwamoto Y, Yoshimura M.	Mol Pain. 2010 Jul 5;6:38.	Mol Pain. 2010	PubMed	citation	PMID:20602757	pubmed	20602757	create date:2010/07/07 | first author:Yanagisawa Y
Changes in Abeta non-nociceptive primary sensory neurons in a rat model of osteoarthritis pain.	/pubmed/20594346	Wu Q, Henry JL.	Mol Pain. 2010 Jul 1;6:37.	Mol Pain. 2010	PubMed	citation	PMID:20594346	pubmed	20594346	create date:2010/07/03 | first author:Wu Q
Hydrogen sulphide induces micro opioid receptor-dependent analgesia in a rodent model of visceral pain.	/pubmed/20540729	Distrutti E, Cipriani S, Renga B, Mencarelli A, Migliorati M, Cianetti S, Fiorucci S.	Mol Pain. 2010 Jun 11;6:36.	Mol Pain. 2010	PubMed	citation	PMID:20540729	pubmed	20540729	create date:2010/06/15 | first author:Distrutti E
Effects of ranolazine on wild-type and mutant hNav1.7 channels and on DRG neuron excitability.	/pubmed/20529343	Estacion M, Waxman SG, Dib-Hajj SD.	Mol Pain. 2010 Jun 8;6:35.	Mol Pain. 2010	PubMed	citation	PMID:20529343	pubmed	20529343	create date:2010/06/10 | first author:Estacion M
Hypolocomotion, asymmetrically directed behaviors (licking, lifting, flinching, and shaking) and dynamic weight bearing (gait) changes are not measures of neuropathic pain in mice.	/pubmed/20529328	Mogil JS, Graham AC, Ritchie J, Hughes SF, Austin JS, Schorscher-Petcu A, Langford DJ, Bennett GJ.	Mol Pain. 2010 Jun 8;6:34.	Mol Pain. 2010	PubMed	citation	PMID:20529328	pubmed	20529328	create date:2010/06/10 | first author:Mogil JS
A novel alternatively spliced isoform of the mu-opioid receptor: functional antagonism.	/pubmed/20525224	Gris P, Gauthier J, Cheng P, Gibson DG, Gris D, Laur O, Pierson J, Wentworth S, Nackley AG, Maixner W, Diatchenko L.	Mol Pain. 2010 Jun 2;6:33.	Mol Pain. 2010	PubMed	citation	PMID:20525224	pubmed	20525224	create date:2010/06/08 | first author:Gris P
The val158met polymorphism of human catechol-O-methyltransferase (COMT) affects anterior cingulate cortex activation in response to painful laser stimulation.	/pubmed/20509977	Mobascher A, Brinkmeyer J, Thiele H, Toliat MR, Steffens M, Warbrick T, Musso F, Wittsack HJ, Saleh A, Schnitzler A, Winterer G.	Mol Pain. 2010 May 31;6:32.	Mol Pain. 2010	PubMed	citation	PMID:20509977	pubmed	20509977	create date:2010/06/01 | first author:Mobascher A
Differential adeno-associated virus mediated gene transfer to sensory neurons following intrathecal delivery by direct lumbar puncture.	/pubmed/20509925	Vulchanova L, Schuster DJ, Belur LR, Riedl MS, Podetz-Pedersen KM, Kitto KF, Wilcox GL, McIvor RS, Fairbanks CA.	Mol Pain. 2010 May 28;6:31.	Mol Pain. 2010	PubMed	citation	PMID:20509925	pubmed	20509925	create date:2010/06/01 | first author:Vulchanova L
In vivo patch-clamp analysis of response properties of rat primary somatosensory cortical neurons responding to noxious stimulation of the facial skin.	/pubmed/20500889	Takeda M, Takahashi M, Nasu M, Matsumoto S.	Mol Pain. 2010 May 26;6:30.	Mol Pain. 2010	PubMed	citation	PMID:20500889	pubmed	20500889	create date:2010/05/27 | first author:Takeda M
Absence of histamine-induced itch in the African naked mole-rat and rescue" by Substance P."	/pubmed/20497578	Smith ES, Blass GR, Lewin GR, Park TJ.	Mol Pain. 2010 May 24;6:29.	Mol Pain. 2010	PubMed	citation	PMID:20497578	pubmed	20497578	create date:2010/05/26 | first author:Smith ES
p38 mediates mechanical allodynia in a mouse model of type 2 diabetes.	/pubmed/20482876	Cheng HT, Dauch JR, Oh SS, Hayes JM, Hong Y, Feldman EL.	Mol Pain. 2010 May 19;6:28.	Mol Pain. 2010	PubMed	citation	PMID:20482876	pubmed	20482876	create date:2010/05/21 | first author:Cheng HT
A key role of the basal ganglia in pain and analgesia--insights gained through human functional imaging.	/pubmed/20465845	Borsook D, Upadhyay J, Chudler EH, Becerra L.	Mol Pain. 2010 May 13;6:27. Review.	Mol Pain. 2010	PubMed	citation	PMID:20465845	pubmed	20465845	create date:2010/05/15 | first author:Borsook D
NR2 subunits and NMDA receptors on lamina II inhibitory and excitatory interneurons of the mouse dorsal horn.	/pubmed/20459616	Shiokawa H, Kaftan EJ, MacDermott AB, Tong CK.	Mol Pain. 2010 May 6;6:26.	Mol Pain. 2010	PubMed	citation	PMID:20459616	pubmed	20459616	create date:2010/05/13 | first author:Shiokawa H
Xenon inhibits excitatory but not inhibitory transmission in rat spinal cord dorsal horn neurons.	/pubmed/20444263	Georgiev SK, Furue H, Baba H, Kohno T.	Mol Pain. 2010 May 5;6:25.	Mol Pain. 2010	PubMed	citation	PMID:20444263	pubmed	20444263	create date:2010/05/07 | first author:Georgiev SK
Mutations at opposite ends of the DIII/S4-S5 linker of sodium channel Na V 1.7 produce distinct pain disorders.	/pubmed/20429905	Cheng X, Dib-Hajj SD, Tyrrell L, Wright DA, Fischer TZ, Waxman SG.	Mol Pain. 2010 Apr 29;6:24.	Mol Pain. 2010	PubMed	citation	PMID:20429905	pubmed	20429905	create date:2010/05/01 | first author:Cheng X
Inflammation and nerve injury induce expression of pancreatitis-associated protein-II in primary sensory neurons.	/pubmed/20420691	He SQ, Yao JR, Zhang FX, Wang Q, Bao L, Zhang X.	Mol Pain. 2010 Apr 26;6:23.	Mol Pain. 2010	PubMed	citation	PMID:20420691	pubmed	20420691	create date:2010/04/28 | first author:He SQ
Ultra-low dose naltrexone attenuates chronic morphine-induced gliosis in rats.	/pubmed/20398374	Mattioli TA, Milne B, Cahill CM.	Mol Pain. 2010 Apr 16;6:22.	Mol Pain. 2010	PubMed	citation	PMID:20398374	pubmed	20398374	create date:2010/04/20 | first author:Mattioli TA
Gi- and Gq-coupled ADP (P2Y) receptors act in opposition to modulate nociceptive signaling and inflammatory pain behavior.	/pubmed/20398327	Malin SA, Molliver DC.	Mol Pain. 2010 Apr 15;6:21.	Mol Pain. 2010	PubMed	citation	PMID:20398327	pubmed	20398327	create date:2010/04/20 | first author:Malin SA
Recombinant ecto-5'-nucleotidase (CD73) has long lasting antinociceptive effects that are dependent on adenosine A1 receptor activation.	/pubmed/20398264	Sowa NA, Voss MK, Zylka MJ.	Mol Pain. 2010 Apr 14;6:20.	Mol Pain. 2010	PubMed	citation	PMID:20398264	pubmed	20398264	create date:2010/04/20 | first author:Sowa NA
Spinal microglial motility is independent of neuronal activity and plasticity in adult mice.	/pubmed/20380706	Chen T, Koga K, Li XY, Zhuo M.	Mol Pain. 2010 Apr 9;6:19.	Mol Pain. 2010	PubMed	citation	PMID:20380706	pubmed	20380706	create date:2010/04/13 | first author:Chen T
An improved behavioural assay demonstrates that ultrasound vocalizations constitute a reliable indicator of chronic cancer pain and neuropathic pain.	/pubmed/20346101	Kurejova M, Nattenmüller U, Hildebrandt U, Selvaraj D, Stösser S, Kuner R.	Mol Pain. 2010 Mar 26;6:18.	Mol Pain. 2010	PubMed	citation	PMID:20346101	pubmed	20346101	create date:2010/03/30 | first author:Kurejova M
Serotonin receptors are involved in the spinal mediation of descending facilitation of surgical incision-induced increase of Fos-like immunoreactivity in rats.	/pubmed/20331882	Silveira JW, Dias QM, Del Bel EA, Prado WA.	Mol Pain. 2010 Mar 23;6:17.	Mol Pain. 2010	PubMed	citation	PMID:20331882	pubmed	20331882	create date:2010/03/25 | first author:Silveira JW
Cannabinoid-mediated modulation of neuropathic pain and microglial accumulation in a model of murine type I diabetic peripheral neuropathic pain.	/pubmed/20236533	Toth CC, Jedrzejewski NM, Ellis CL, Frey WH 2nd.	Mol Pain. 2010 Mar 17;6:16.	Mol Pain. 2010	PubMed	citation	PMID:20236533	pubmed	20236533	create date:2010/03/20 | first author:Toth CC
Transient Receptor Potential Vanilloid 1 is essential for cisplatin-induced heat hyperalgesia in mice.	/pubmed/20205720	Ta LE, Bieber AJ, Carlton SM, Loprinzi CL, Low PA, Windebank AJ.	Mol Pain. 2010 Mar 5;6:15.	Mol Pain. 2010	PubMed	citation	PMID:20205720	pubmed	20205720	create date:2010/03/09 | first author:Ta LE
TRPA1 modulation of spontaneous and mechanically evoked firing of spinal neurons in uninjured, osteoarthritic, and inflamed rats.	/pubmed/20205719	McGaraughty S, Chu KL, Perner RJ, Didomenico S, Kort ME, Kym PR.	Mol Pain. 2010 Mar 5;6:14.	Mol Pain. 2010	PubMed	citation	PMID:20205719	pubmed	20205719	create date:2010/03/09 | first author:McGaraughty S
Nitric oxide synthase modulates CFA-induced thermal hyperalgesia through cytokine regulation in mice.	/pubmed/20193086	Chen Y, Boettger MK, Reif A, Schmitt A, Uçeyler N, Sommer C.	Mol Pain. 2010 Mar 2;6:13.	Mol Pain. 2010	PubMed	citation	PMID:20193086	pubmed	20193086	create date:2010/03/03 | first author:Chen Y
Kinin B1 receptors contributes to acute pain following minor surgery in humans.	/pubmed/20152050	Hamza M, Wang XM, Adam A, Brahim JS, Rowan JS, Carmona GN, Dionne RA.	Mol Pain. 2010 Feb 13;6:12.	Mol Pain. 2010	PubMed	citation	PMID:20152050	pubmed	20152050	create date:2010/02/16 | first author:Hamza M
Expression genetics identifies spinal mechanisms supporting formalin late phase behaviors.	/pubmed/20149257	Li X, Sahbaie P, Zheng M, Ritchie J, Peltz G, Mogil JS, Clark JD.	Mol Pain. 2010 Feb 11;6:11.	Mol Pain. 2010	PubMed	citation	PMID:20149257	pubmed	20149257	create date:2010/02/13 | first author:Li X
Title	URL	Description	Details	ShortDetails	Resource	Type	Identifiers	Db	EntrezUID	Properties
Facilitation of synaptic transmission and pain responses by CGRP in the amygdala of normal rats.	/pubmed/20144185	Han JS, Adwanikar H, Li Z, Ji G, Neugebauer V.	Mol Pain. 2010 Feb 8;6:10.	Mol Pain. 2010	PubMed	citation	PMID:20144185	pubmed	20144185	create date:2010/02/11 | first author:Han JS
Alteration of primary afferent activity following inferior alveolar nerve transection in rats.	/pubmed/20122287	Nakagawa K, Takeda M, Tsuboi Y, Kondo M, Kitagawa J, Matsumoto S, Kobayashi A, Sessle BJ, Shinoda M, Iwata K.	Mol Pain. 2010 Feb 3;6:9.	Mol Pain. 2010	PubMed	citation	PMID:20122287	pubmed	20122287	create date:2010/02/04 | first author:Nakagawa K
Trigeminal injury causes kappa opioid-dependent allodynic, glial and immune cell responses in mice.	/pubmed/20109235	Aita M, Byers MR, Chavkin C, Xu M.	Mol Pain. 2010 Jan 29;6:8.	Mol Pain. 2010	PubMed	citation	PMID:20109235	pubmed	20109235	create date:2010/01/30 | first author:Aita M
Behavioral and anatomical characterization of the bilateral sciatic nerve chronic constriction (bCCI) injury: correlation of anatomic changes and responses to cold stimuli.	/pubmed/20105332	Datta S, Chatterjee K, Kline RH 4th, Wiley RG.	Mol Pain. 2010 Jan 27;6:7.	Mol Pain. 2010	PubMed	citation	PMID:20105332	pubmed	20105332	create date:2010/01/29 | first author:Datta S
KATP channel subunits in rat dorsal root ganglia: alterations by painful axotomy.	/pubmed/20102598	Zoga V, Kawano T, Liang MY, Bienengraeber M, Weihrauch D, McCallum B, Gemes G, Hogan Q, Sarantopoulos C.	Mol Pain. 2010 Jan 26;6:6.	Mol Pain. 2010	PubMed	citation	PMID:20102598	pubmed	20102598	create date:2010/01/28 | first author:Zoga V
Regulation of AMPA receptors in spinal nociception.	/pubmed/20092646	Wang Y, Wu J, Wu Z, Lin Q, Yue Y, Fang L.	Mol Pain. 2010 Jan 21;6:5. Review.	Mol Pain. 2010	PubMed	citation	PMID:20092646	pubmed	20092646	create date:2010/01/23 | first author:Wang Y
The roles of iPLA2, TRPM8 and TRPA1 in chemically induced cold hypersensitivity.	/pubmed/20092626	Gentry C, Stoakley N, Andersson DA, Bevan S.	Mol Pain. 2010 Jan 21;6:4.	Mol Pain. 2010	PubMed	citation	PMID:20092626	pubmed	20092626	create date:2010/01/23 | first author:Gentry C
Effects of Parecoxib and Fentanyl on nociception-induced cortical activity.	/pubmed/20089200	Peng YZ, Li XX, Wang YW.	Mol Pain. 2010 Jan 21;6:3.	Mol Pain. 2010	PubMed	citation	PMID:20089200	pubmed	20089200	create date:2010/01/22 | first author:Peng YZ
Down-regulation of Toll-like receptor 4 gene expression by short interfering RNA attenuates bone cancer pain in a rat model.	/pubmed/20089147	Lan LS, Ping YJ, Na WL, Miao J, Cheng QQ, Ni MZ, Lei L, Fang LC, Guang RC, Jin Z, Wei L.	Mol Pain. 2010 Jan 20;6:2.	Mol Pain. 2010	PubMed	citation	PMID:20089147	pubmed	20089147	create date:2010/01/22 | first author:Lan LS
Ryanodine receptors contribute to the induction of nociceptive input-evoked long-term potentiation in the rat spinal cord slice.	/pubmed/20089138	Cheng LZ, Lü N, Zhang YQ, Zhao ZQ.	Mol Pain. 2010 Jan 20;6:1.	Mol Pain. 2010	PubMed	citation	PMID:20089138	pubmed	20089138	create date:2010/01/22 | first author:Cheng LZ
Tyrosine phosphorylation of the N-Methyl-D-Aspartate receptor 2B subunit in spinal cord contributes to remifentanil-induced postoperative hyperalgesia: the preventive effect of ketamine.	/pubmed/20042082	Gu X, Wu X, Liu Y, Cui S, Ma Z.	Mol Pain. 2009 Dec 30;5:76.	Mol Pain. 2009	PubMed	citation	PMID:20042082	pubmed	20042082	create date:2010/01/01 | first author:Gu X
Differential involvement of trigeminal transition zone and laminated subnucleus caudalis in orofacial deep and cutaneous hyperalgesia: the effects of interleukin-10 and glial inhibitors.	/pubmed/20025765	Shimizu K, Guo W, Wang H, Zou S, LaGraize SC, Iwata K, Wei F, Dubner R, Ren K.	Mol Pain. 2009 Dec 21;5:75.	Mol Pain. 2009	PubMed	citation	PMID:20025765	pubmed	20025765	create date:2009/12/23 | first author:Shimizu K
Upregulation of casein kinase 1epsilon in dorsal root ganglia and spinal cord after mouse spinal nerve injury contributes to neuropathic pain.	/pubmed/20021638	Sakurai E, Kurihara T, Kouchi K, Saegusa H, Zong S, Tanabe T.	Mol Pain. 2009 Dec 18;5:74.	Mol Pain. 2009	PubMed	citation	PMID:20021638	pubmed	20021638	create date:2009/12/22 | first author:Sakurai E
Characterization of intrinsic properties of cingulate pyramidal neurons in adult mice after nerve injury.	/pubmed/20015370	Cao XY, Xu H, Wu LJ, Li XY, Chen T, Zhuo M.	Mol Pain. 2009 Dec 16;5:73.	Mol Pain. 2009	PubMed	citation	PMID:20015370	pubmed	20015370	create date:2009/12/18 | first author:Cao XY
Peripheral non-viral MIDGE vector-driven delivery of beta-endorphin in inflammatory pain.	/pubmed/20003437	Machelska H, Schroff M, Oswald D, Binder W, Sitte N, Mousa SA, Rittner HL, Brack A, Labuz D, Busch M, Wittig B, Schäfer M, Stein C.	Mol Pain. 2009 Dec 14;5:72.	Mol Pain. 2009	PubMed	citation	PMID:20003437	pubmed	20003437	create date:2009/12/17 | first author:Machelska H
A role of periaqueductal grey NR2B-containing NMDA receptor in mediating persistent inflammatory pain.	/pubmed/20003379	Hu J, Wang Z, Guo YY, Zhang XN, Xu ZH, Liu SB, Guo HJ, Yang Q, Zhang FX, Sun XL, Zhao MG.	Mol Pain. 2009 Dec 12;5:71.	Mol Pain. 2009	PubMed	citation	PMID:20003379	pubmed	20003379	create date:2009/12/17 | first author:Hu J
Differential regulation of immune responses and macrophage/neuron interactions in the dorsal root ganglion in young and adult rats following nerve injury.	/pubmed/20003309	Vega-Avelaira D, Géranton SM, Fitzgerald M.	Mol Pain. 2009 Dec 10;5:70.	Mol Pain. 2009	PubMed	citation	PMID:20003309	pubmed	20003309	create date:2009/12/17 | first author:Vega-Avelaira D
Purinergic mechanosensory transduction and visceral pain.	/pubmed/19948030	Burnstock G.	Mol Pain. 2009 Nov 30;5:69. Review.	Mol Pain. 2009	PubMed	citation	PMID:19948030	pubmed	19948030	create date:2009/12/02 | first author:Burnstock G
Conditional gene deletion reveals functional redundancy of GABAB receptors in peripheral nociceptors in vivo.	/pubmed/19925671	Gangadharan V, Agarwal N, Brugger S, Tegeder I, Bettler B, Kuner R, Kurejova M.	Mol Pain. 2009 Nov 19;5:68.	Mol Pain. 2009	PubMed	citation	PMID:19925671	pubmed	19925671	create date:2009/11/21 | first author:Gangadharan V
Effective relief of neuropathic pain by adeno-associated virus-mediated expression of a small hairpin RNA against GTP cyclohydrolase 1.	/pubmed/19922668	Kim SJ, Lee WI, Lee YS, Kim DH, Chang JW, Kim SW, Lee H.	Mol Pain. 2009 Nov 18;5:67.	Mol Pain. 2009	PubMed	citation	PMID:19922668	pubmed	19922668	create date:2009/11/20 | first author:Kim SJ
Oxaliplatin-induced loss of phosphorylated heavy neurofilament subunit neuronal immunoreactivity in rat DRG tissue.	/pubmed/19922644	Jamieson SM, Subramaniam J, Liu JJ, Jong NN, Ip V, Connor B, McKeage MJ.	Mol Pain. 2009 Nov 18;5:66.	Mol Pain. 2009	PubMed	citation	PMID:19922644	pubmed	19922644	create date:2009/11/20 | first author:Jamieson SM
Different forms of glycine- and GABA(A)-receptor mediated inhibitory synaptic transmission in mouse superficial and deep dorsal horn neurons.	/pubmed/19919721	Anderson WB, Graham BA, Beveridge NJ, Tooney PA, Brichta AM, Callister RJ.	Mol Pain. 2009 Nov 18;5:65.	Mol Pain. 2009	PubMed	citation	PMID:19919721	pubmed	19919721	create date:2009/11/19 | first author:Anderson WB
Lysophosphatidic acid-3 receptor-mediated feed-forward production of lysophosphatidic acid: an initiator of nerve injury-induced neuropathic pain.	/pubmed/19912636	Ma L, Uchida H, Nagai J, Inoue M, Chun J, Aoki J, Ueda H.	Mol Pain. 2009 Nov 13;5:64.	Mol Pain. 2009	PubMed	citation	PMID:19912636	pubmed	19912636	create date:2009/11/17 | first author:Ma L
Antinociceptive action of oxytocin involves inhibition of potassium channel currents in lamina II neurons of the rat spinal cord.	/pubmed/19909537	Breton JD, Poisbeau P, Darbon P.	Mol Pain. 2009 Nov 12;5:63.	Mol Pain. 2009	PubMed	citation	PMID:19909537	pubmed	19909537	create date:2009/11/17 | first author:Breton JD
Differential role of the menthol-binding residue Y745 in the antagonism of thermally gated TRPM8 channels.	/pubmed/19886999	Malkia A, Pertusa M, Fernández-Ballester G, Ferrer-Montiel A, Viana F.	Mol Pain. 2009 Nov 3;5:62.	Mol Pain. 2009	PubMed	citation	PMID:19886999	pubmed	19886999	create date:2009/11/06 | first author:Malkia A
In vivo evidence that truncated trkB.T1 participates in nociception.	/pubmed/19874592	Renn CL, Leitch CC, Dorsey SG.	Mol Pain. 2009 Oct 29;5:61.	Mol Pain. 2009	PubMed	citation	PMID:19874592	pubmed	19874592	create date:2009/10/31 | first author:Renn CL
Morphine modulation of pain processing in medial and lateral pain pathways.	/pubmed/19822022	Wang JY, Huang J, Chang JY, Woodward DJ, Luo F.	Mol Pain. 2009 Oct 13;5:60.	Mol Pain. 2009	PubMed	citation	PMID:19822022	pubmed	19822022	create date:2009/10/14 | first author:Wang JY
Dynamic regulation of the endocannabinoid system: implications for analgesia.	/pubmed/19814807	Sagar DR, Gaw AG, Okine BN, Woodhams SG, Wong A, Kendall DA, Chapman V.	Mol Pain. 2009 Oct 8;5:59. Review.	Mol Pain. 2009	PubMed	citation	PMID:19814807	pubmed	19814807	create date:2009/10/10 | first author:Sagar DR
Involvement of S-nitrosylation of actin in inhibition of neurotransmitter release by nitric oxide.	/pubmed/19785772	Lu J, Katano T, Okuda-Ashitaka E, Oishi Y, Urade Y, Ito S.	Mol Pain. 2009 Sep 29;5:58.	Mol Pain. 2009	PubMed	citation	PMID:19785772	pubmed	19785772	create date:2009/09/30 | first author:Lu J
Delayed onset of changes in soma action potential genesis in nociceptive A-beta DRG neurons in vivo in a rat model of osteoarthritis.	/pubmed/19785765	Wu Q, Henry JL.	Mol Pain. 2009 Sep 28;5:57.	Mol Pain. 2009	PubMed	citation	PMID:19785765	pubmed	19785765	create date:2009/09/30 | first author:Wu Q
Do genetic predictors of pain sensitivity associate with persistent widespread pain?	/pubmed/19775452	Holliday KL, Nicholl BI, Macfarlane GJ, Thomson W, Davies KA, McBeth J.	Mol Pain. 2009 Sep 23;5:56.	Mol Pain. 2009	PubMed	citation	PMID:19775452	pubmed	19775452	create date:2009/09/25 | first author:Holliday KL
Nociception-induced spatial and temporal plasticity of synaptic connection and function in the hippocampal formation of rats: a multi-electrode array recording.	/pubmed/19772643	Zhao XY, Liu MG, Yuan DL, Wang Y, He Y, Wang DD, Chen XF, Zhang FK, Li H, He XS, Chen J.	Mol Pain. 2009 Sep 22;5:55.	Mol Pain. 2009	PubMed	citation	PMID:19772643	pubmed	19772643	create date:2009/09/24 | first author:Zhao XY
NMDA receptor subunit expression and PAR2 receptor activation in colospinal afferent neurons (CANs) during inflammation induced visceral hypersensitivity.	/pubmed/19772634	Suckow SK, Caudle RM.	Mol Pain. 2009 Sep 22;5:54.	Mol Pain. 2009	PubMed	citation	PMID:19772634	pubmed	19772634	create date:2009/09/24 | first author:Suckow SK
Large A-fiber activity is required for microglial proliferation and p38 MAPK activation in the spinal cord: different effects of resiniferatoxin and bupivacaine on spinal microglial changes after spared nerve injury.	/pubmed/19772627	Suter MR, Berta T, Gao YJ, Decosterd I, Ji RR.	Mol Pain. 2009 Sep 22;5:53.	Mol Pain. 2009	PubMed	citation	PMID:19772627	pubmed	19772627	create date:2009/09/24 | first author:Suter MR
Recombinant adeno-associated virus serotype 6 (rAAV2/6)-mediated gene transfer to nociceptive neurons through different routes of delivery.	/pubmed/19737386	Towne C, Pertin M, Beggah AT, Aebischer P, Decosterd I.	Mol Pain. 2009 Sep 8;5:52.	Mol Pain. 2009	PubMed	citation	PMID:19737386	pubmed	19737386	create date:2009/09/10 | first author:Towne C
Short-term synaptic plasticity in the nociceptive thalamic-anterior cingulate pathway.	/pubmed/19732417	Shyu BC, Vogt BA.	Mol Pain. 2009 Sep 4;5:51. Review.	Mol Pain. 2009	PubMed	citation	PMID:19732417	pubmed	19732417	create date:2009/09/08 | first author:Shyu BC
Signal transduction mechanisms underlying group I mGluR-mediated increase in frequency and amplitude of spontaneous EPSCs in the spinal trigeminal subnucleus oralis of the rat.	/pubmed/19725970	Song JH, Park ES, Han SM, Han SR, Ahn DK, Youn DH.	Mol Pain. 2009 Sep 2;5:50.	Mol Pain. 2009	PubMed	citation	PMID:19725970	pubmed	19725970	create date:2009/09/04 | first author:Song JH
Tumor necrosis factor-alpha (TNF-alpha) enhances functional thermal and chemical responses of TRP cation channels in human synoviocytes.	/pubmed/19695100	Kochukov MY, McNearney TA, Yin H, Zhang L, Ma F, Ponomareva L, Abshire S, Westlund KN.	Mol Pain. 2009 Aug 20;5:49.	Mol Pain. 2009	PubMed	citation	PMID:19695100	pubmed	19695100	create date:2009/08/22 | first author:Kochukov MY
Increased chemokine signaling in a model of HIV1-associated peripheral neuropathy.	/pubmed/19674450	Bhangoo SK, Ripsch MS, Buchanan DJ, Miller RJ, White FA.	Mol Pain. 2009 Aug 12;5:48.	Mol Pain. 2009	PubMed	citation	PMID:19674450	pubmed	19674450	create date:2009/08/14 | first author:Bhangoo SK
Subtype-specific regulation of P2X3 and P2X2/3 receptors by phosphoinositides in peripheral nociceptors.	/pubmed/19671169	Mo G, Bernier LP, Zhao Q, Chabot-Doré AJ, Ase AR, Logothetis D, Cao CQ, Séguéla P.	Mol Pain. 2009 Aug 11;5:47.	Mol Pain. 2009	PubMed	citation	PMID:19671169	pubmed	19671169	create date:2009/08/13 | first author:Mo G
Roles of the AMPA receptor subunit GluA1 but not GluA2 in synaptic potentiation and activation of ERK in the anterior cingulate cortex.	/pubmed/19664265	Toyoda H, Zhao MG, Ulzhöfer B, Wu LJ, Xu H, Seeburg PH, Sprengel R, Kuner R, Zhuo M.	Mol Pain. 2009 Aug 10;5:46.	Mol Pain. 2009	PubMed	citation	PMID:19664265	pubmed	19664265	create date:2009/08/12 | first author:Toyoda H
Descending serotonergic facilitation and the antinociceptive effects of pregabalin in a rat model of osteoarthritic pain.	/pubmed/19664204	Rahman W, Bauer CS, Bannister K, Vonsy JL, Dolphin AC, Dickenson AH.	Mol Pain. 2009 Aug 7;5:45.	Mol Pain. 2009	PubMed	citation	PMID:19664204	pubmed	19664204	create date:2009/08/12 | first author:Rahman W
The endogenous hydrogen sulfide producing enzyme cystathionine-beta synthase contributes to visceral hypersensitivity in a rat model of irritable bowel syndrome.	/pubmed/19660142	Xu GY, Winston JH, Shenoy M, Zhou S, Chen JD, Pasricha PJ.	Mol Pain. 2009 Aug 6;5:44.	Mol Pain. 2009	PubMed	citation	PMID:19660142	pubmed	19660142	create date:2009/08/08 | first author:Xu GY
Proinflammatory-activated trigeminal satellite cells promote neuronal sensitization: relevance for migraine pathology.	/pubmed/19660121	Capuano A, De Corato A, Lisi L, Tringali G, Navarra P, Dello Russo C.	Mol Pain. 2009 Aug 6;5:43.	Mol Pain. 2009	PubMed	citation	PMID:19660121	pubmed	19660121	create date:2009/08/08 | first author:Capuano A
Adenovector GAD65 gene delivery into the rat trigeminal ganglion produces orofacial analgesia.	/pubmed/19656360	Vit JP, Ohara PT, Sundberg C, Rubi B, Maechler P, Liu C, Puntel M, Lowenstein P, Castro M, Jasmin L.	Mol Pain. 2009 Aug 5;5:42.	Mol Pain. 2009	PubMed	citation	PMID:19656360	pubmed	19656360	create date:2009/08/07 | first author:Vit JP
Antinociception induced by chronic glucocorticoid treatment is correlated to local modulation of spinal neurotransmitter content.	/pubmed/19630968	Pinto-Ribeiro F, Moreira V, Pêgo JM, Leão P, Almeida A, Sousa N.	Mol Pain. 2009 Jul 24;5:41.	Mol Pain. 2009	PubMed	citation	PMID:19630968	pubmed	19630968	create date:2009/07/28 | first author:Pinto-Ribeiro F
Translocation of neuronal nitric oxide synthase to the plasma membrane by ATP is mediated by P2X and P2Y receptors.	/pubmed/19619286	Ohnishi T, Matsumura S, Ito S.	Mol Pain. 2009 Jul 20;5:40.	Mol Pain. 2009	PubMed	citation	PMID:19619286	pubmed	19619286	create date:2009/07/22 | first author:Ohnishi T
Expression and function of proton-sensing G-protein-coupled receptors in inflammatory pain.	/pubmed/19602228	Chen YJ, Huang CW, Lin CS, Chang WH, Sun WH.	Mol Pain. 2009 Jul 14;5:39.	Mol Pain. 2009	PubMed	citation	PMID:19602228	pubmed	19602228	create date:2009/07/16 | first author:Chen YJ
Evidence for a role of NTS2 receptors in the modulation of tonic pain sensitivity.	/pubmed/19580660	Roussy G, Dansereau MA, Baudisson S, Ezzoubaa F, Belleville K, Beaudet N, Martinez J, Richelson E, Sarret P.	Mol Pain. 2009 Jul 6;5:38.	Mol Pain. 2009	PubMed	citation	PMID:19580660	pubmed	19580660	create date:2009/07/08 | first author:Roussy G
Genetic variation in the serotonin transporter gene (5-HTTLPR, rs25531) influences the analgesic response to the short acting opioid Remifentanil in humans.	/pubmed/19570226	Kosek E, Jensen KB, Lonsdorf TB, Schalling M, Ingvar M.	Mol Pain. 2009 Jul 1;5:37.	Mol Pain. 2009	PubMed	citation	PMID:19570226	pubmed	19570226	create date:2009/07/03 | first author:Kosek E
Title	URL	Description	Details	ShortDetails	Resource	Type	Identifiers	Db	EntrezUID	Properties
Synaptically evoked glutamate transporter currents in Spinal Dorsal Horn Astrocytes.	/pubmed/19570219	Zhang H, Xin W, Dougherty PM.	Mol Pain. 2009 Jul 1;5:36.	Mol Pain. 2009	PubMed	citation	PMID:19570219	pubmed	19570219	create date:2009/07/03 | first author:Zhang H
Minocycline treatment inhibits microglial activation and alters spinal levels of endocannabinoids in a rat model of neuropathic pain.	/pubmed/19570201	Guasti L, Richardson D, Jhaveri M, Eldeeb K, Barrett D, Elphick MR, Alexander SP, Kendall D, Michael GJ, Chapman V.	Mol Pain. 2009 Jul 1;5:35.	Mol Pain. 2009	PubMed	citation	PMID:19570201	pubmed	19570201	create date:2009/07/03 | first author:Guasti L
Excitatory neurotransmitters in brain regions in interictal migraine patients.	/pubmed/19566960	Prescot A, Becerra L, Pendse G, Tully S, Jensen E, Hargreaves R, Renshaw P, Burstein R, Borsook D.	Mol Pain. 2009 Jun 30;5:34.	Mol Pain. 2009	PubMed	citation	PMID:19566960	pubmed	19566960	create date:2009/07/02 | first author:Prescot A
PKCepsilon-dependent potentiation of TTX-resistant Nav1.8 current by neurokinin-1 receptor activation in rat dorsal root ganglion neurons.	/pubmed/19563686	Cang CL, Zhang H, Zhang YQ, Zhao ZQ.	Mol Pain. 2009 Jun 30;5:33.	Mol Pain. 2009	PubMed	citation	PMID:19563686	pubmed	19563686	create date:2009/07/01 | first author:Cang CL
Ethnicity and OPRM variant independently predict pain perception and patient-controlled analgesia usage for post-operative pain.	/pubmed/19545447	Tan EC, Lim EC, Teo YY, Lim Y, Law HY, Sia AT.	Mol Pain. 2009 Jun 23;5:32.	Mol Pain. 2009	PubMed	citation	PMID:19545447	pubmed	19545447	create date:2009/06/24 | first author:Tan EC
Reactive oxygen species mediate TNFR1 increase after TRPV1 activation in mouse DRG neurons.	/pubmed/19531269	Ma F, Zhang L, Westlund KN.	Mol Pain. 2009 Jun 17;5:31.	Mol Pain. 2009	PubMed	citation	PMID:19531269	pubmed	19531269	create date:2009/06/18 | first author:Ma F
Challenges of functional imaging research of pain in children.	/pubmed/19531255	Sava S, Lebel AA, Leslie DS, Drosos A, Berde C, Becerra L, Borsook D.	Mol Pain. 2009 Jun 16;5:30. Review.	Mol Pain. 2009	PubMed	citation	PMID:19531255	pubmed	19531255	create date:2009/06/18 | first author:Sava S
An in vivo mouse model of long-term potentiation at synapses between primary afferent C-fibers and spinal dorsal horn neurons: essential role of EphB1 receptor.	/pubmed/19523204	Liu WT, Han Y, Li HC, Adams B, Zheng JH, Wu YP, Henkemeyer M, Song XJ.	Mol Pain. 2009 Jun 12;5:29.	Mol Pain. 2009	PubMed	citation	PMID:19523204	pubmed	19523204	create date:2009/06/16 | first author:Liu WT
Behavioral phenotypes of mice lacking purinergic P2X4 receptors in acute and chronic pain assays.	/pubmed/19515262	Tsuda M, Kuboyama K, Inoue T, Nagata K, Tozaki-Saitoh H, Inoue K.	Mol Pain. 2009 Jun 11;5:28.	Mol Pain. 2009	PubMed	citation	PMID:19515262	pubmed	19515262	create date:2009/06/12 | first author:Tsuda M
Formalin-induced behavioural hypersensitivity and neuronal hyperexcitability are mediated by rapid protein synthesis at the spinal level.	/pubmed/19500426	Asante CO, Wallace VC, Dickenson AH.	Mol Pain. 2009 Jun 7;5:27.	Mol Pain. 2009	PubMed	citation	PMID:19500426	pubmed	19500426	create date:2009/06/09 | first author:Asante CO
NF-kappaB mediated enhancement of potassium currents by the chemokine CXCL1/growth related oncogene in small diameter rat sensory neurons.	/pubmed/19476648	Yang RH, Strong JA, Zhang JM.	Mol Pain. 2009 May 28;5:26.	Mol Pain. 2009	PubMed	citation	PMID:19476648	pubmed	19476648	create date:2009/05/30 | first author:Yang RH
Cannabinoid receptor type 2 activation induces a microglial anti-inflammatory phenotype and reduces migration via MKP induction and ERK dephosphorylation.	/pubmed/19476641	Romero-Sandoval EA, Horvath R, Landry RP, DeLeo JA.	Mol Pain. 2009 May 28;5:25.	Mol Pain. 2009	PubMed	citation	PMID:19476641	pubmed	19476641	create date:2009/05/30 | first author:Romero-Sandoval EA
Inhibitory coupling between inhibitory interneurons in the spinal cord dorsal horn.	/pubmed/19432997	Labrakakis C, Lorenzo LE, Bories C, Ribeiro-da-Silva A, De Koninck Y.	Mol Pain. 2009 May 12;5:24.	Mol Pain. 2009	PubMed	citation	PMID:19432997	pubmed	19432997	create date:2009/05/13 | first author:Labrakakis C
Intrathecal delivery of PDGF produces tactile allodynia through its receptors in spinal microglia.	/pubmed/19426564	Masuda J, Tsuda M, Tozaki-Saitoh H, Inoue K.	Mol Pain. 2009 May 11;5:23.	Mol Pain. 2009	PubMed	citation	PMID:19426564	pubmed	19426564	create date:2009/05/12 | first author:Masuda J
Activation of cytosolic phospholipase A2 in dorsal root ganglion neurons by Ca2+/calmodulin-dependent protein kinase II after peripheral nerve injury.	/pubmed/19409102	Hasegawa S, Kohro Y, Tsuda M, Inoue K.	Mol Pain. 2009 May 2;5:22.	Mol Pain. 2009	PubMed	citation	PMID:19409102	pubmed	19409102	create date:2009/05/05 | first author:Hasegawa S
NR2B receptor blockade inhibits pain-related sensitization of amygdala neurons.	/pubmed/19400952	Ji G, Horváth C, Neugebauer V.	Mol Pain. 2009 Apr 28;5:21.	Mol Pain. 2009	PubMed	citation	PMID:19400952	pubmed	19400952	create date:2009/04/30 | first author:Ji G
Antidepressants inhibit P2X4 receptor function: a possible involvement in neuropathic pain relief.	/pubmed/19389225	Nagata K, Imai T, Yamashita T, Tsuda M, Tozaki-Saitoh H, Inoue K.	Mol Pain. 2009 Apr 23;5:20.	Mol Pain. 2009	PubMed	citation	PMID:19389225	pubmed	19389225	create date:2009/04/25 | first author:Nagata K
Pharmacological blockade of TRPA1 inhibits mechanical firing in nociceptors.	/pubmed/19383149	Kerstein PC, del Camino D, Moran MM, Stucky CL.	Mol Pain. 2009 Apr 21;5:19.	Mol Pain. 2009	PubMed	citation	PMID:19383149	pubmed	19383149	create date:2009/04/23 | first author:Kerstein PC
Behavioural and electrophysiological characterisation of experimentally induced osteoarthritis and neuropathy in C57Bl/6 mice.	/pubmed/19379487	Harvey VL, Dickenson AH.	Mol Pain. 2009 Apr 20;5:18.	Mol Pain. 2009	PubMed	citation	PMID:19379487	pubmed	19379487	create date:2009/04/22 | first author:Harvey VL
High concentrations of morphine sensitize and activate mouse dorsal root ganglia via TRPV1 and TRPA1 receptors.	/pubmed/19371406	Forster AB, Reeh PW, Messlinger K, Fischer MJ.	Mol Pain. 2009 Apr 16;5:17.	Mol Pain. 2009	PubMed	citation	PMID:19371406	pubmed	19371406	create date:2009/04/18 | first author:Forster AB
Transforming growth factor-beta1 impairs neuropathic pain through pleiotropic effects.	/pubmed/19327151	Echeverry S, Shi XQ, Haw A, Liu H, Zhang ZW, Zhang J.	Mol Pain. 2009 Mar 27;5:16.	Mol Pain. 2009	PubMed	citation	PMID:19327151	pubmed	19327151	create date:2009/03/31 | first author:Echeverry S
Plasticity in expression of the glutamate transporters GLT-1 and GLAST in spinal dorsal horn glial cells following partial sciatic nerve ligation.	/pubmed/19323820	Xin WJ, Weng HR, Dougherty PM.	Mol Pain. 2009 Mar 26;5:15.	Mol Pain. 2009	PubMed	citation	PMID:19323820	pubmed	19323820	create date:2009/03/28 | first author:Xin WJ
Increased peripheral nerve excitability and local NaV1.8 mRNA up-regulation in painful neuropathy.	/pubmed/19320998	Thakor DK, Lin A, Matsuka Y, Meyer EM, Ruangsri S, Nishimura I, Spigelman I.	Mol Pain. 2009 Mar 25;5:14.	Mol Pain. 2009	PubMed	citation	PMID:19320998	pubmed	19320998	create date:2009/03/27 | first author:Thakor DK
Characterization of NF-kB-mediated inhibition of catechol-O-methyltransferase.	/pubmed/19291302	Tchivileva IE, Nackley AG, Qian L, Wentworth S, Conrad M, Diatchenko LB.	Mol Pain. 2009 Mar 16;5:13.	Mol Pain. 2009	PubMed	citation	PMID:19291302	pubmed	19291302	create date:2009/03/18 | first author:Tchivileva IE
Nitric oxide activates ATP-sensitive potassium channels in mammalian sensory neurons: action by direct S-nitrosylation.	/pubmed/19284878	Kawano T, Zoga V, Kimura M, Liang MY, Wu HE, Gemes G, McCallum JB, Kwok WM, Hogan QH, Sarantopoulos CD.	Mol Pain. 2009 Mar 14;5:12.	Mol Pain. 2009	PubMed	citation	PMID:19284878	pubmed	19284878	create date:2009/03/17 | first author:Kawano T
Gz mediates the long-lasting desensitization of brain CB1 receptors and is essential for cross-tolerance with morphine.	/pubmed/19284549	Garzón J, de la Torre-Madrid E, Rodríguez-Muñoz M, Vicente-Sánchez A, Sánchez-Blázquez P.	Mol Pain. 2009 Mar 10;5:11.	Mol Pain. 2009	PubMed	citation	PMID:19284549	pubmed	19284549	create date:2009/03/17 | first author:Garzón J
Peripheral nerve injury sensitizes neonatal dorsal horn neurons to tumor necrosis factor-alpha.	/pubmed/19254372	Li J, Xie W, Zhang JM, Baccei ML.	Mol Pain. 2009 Mar 2;5:10.	Mol Pain. 2009	PubMed	citation	PMID:19254372	pubmed	19254372	create date:2009/03/04 | first author:Li J
Mice with cisplatin and oxaliplatin-induced painful neuropathy develop distinct early responses to thermal stimuli.	/pubmed/19245717	Ta LE, Low PA, Windebank AJ.	Mol Pain. 2009 Feb 26;5:9.	Mol Pain. 2009	PubMed	citation	PMID:19245717	pubmed	19245717	create date:2009/02/28 | first author:Ta LE
Effects of removal of dietary polyunsaturated fatty acids on plasma extravasation and mechanical allodynia in a trigeminal neuropathic pain model.	/pubmed/19243598	Martin YB, Avendaño C.	Mol Pain. 2009 Feb 25;5:8.	Mol Pain. 2009	PubMed	citation	PMID:19243598	pubmed	19243598	create date:2009/02/27 | first author:Martin YB
Correlational analysis for identifying genes whose regulation contributes to chronic neuropathic pain.	/pubmed/19228393	Persson AK, Gebauer M, Jordan S, Metz-Weidmann C, Schulte AM, Schneider HC, Ding-Pfennigdorff D, Thun J, Xu XJ, Wiesenfeld-Hallin Z, Darvasi A, Fried K, Devor M.	Mol Pain. 2009 Feb 19;5:7.	Mol Pain. 2009	PubMed	citation	PMID:19228393	pubmed	19228393	create date:2009/02/21 | first author:Persson AK
Enhanced pre-synaptic glutamate release in deep-dorsal horn contributes to calcium channel alpha-2-delta-1 protein-mediated spinal sensitization and behavioral hypersensitivity.	/pubmed/19216737	Nguyen D, Deng P, Matthews EA, Kim DS, Feng G, Dickenson AH, Xu ZC, Luo ZD.	Mol Pain. 2009 Feb 12;5:6.	Mol Pain. 2009	PubMed	citation	PMID:19216737	pubmed	19216737	create date:2009/02/17 | first author:Nguyen D
Modulation of transient receptor potential Vanilloid 4-mediated membrane currents and synaptic transmission by protein kinase C.	/pubmed/19208258	Cao DS, Yu SQ, Premkumar LS.	Mol Pain. 2009 Feb 10;5:5.	Mol Pain. 2009	PubMed	citation	PMID:19208258	pubmed	19208258	create date:2009/02/12 | first author:Cao DS
Enhanced quantal release of excitatory transmitter in anterior cingulate cortex of adult mice with chronic pain.	/pubmed/19171071	Toyoda H, Zhao MG, Zhuo M.	Mol Pain. 2009 Jan 27;5:4.	Mol Pain. 2009	PubMed	citation	PMID:19171071	pubmed	19171071	create date:2009/01/28 | first author:Toyoda H
Pore dilation occurs in TRPA1 but not in TRPM8 channels.	/pubmed/19159452	Chen J, Kim D, Bianchi BR, Cavanaugh EJ, Faltynek CR, Kym PR, Reilly RM.	Mol Pain. 2009 Jan 21;5:3.	Mol Pain. 2009	PubMed	citation	PMID:19159452	pubmed	19159452	create date:2009/01/23 | first author:Chen J
Glycine receptor in rat hippocampal and spinal cord neurons as a molecular target for rapid actions of 17-beta-estradiol.	/pubmed/19138413	Jiang P, Kong Y, Zhang XB, Wang W, Liu CF, Xu TL.	Mol Pain. 2009 Jan 12;5:2.	Mol Pain. 2009	PubMed	citation	PMID:19138413	pubmed	19138413	create date:2009/01/14 | first author:Jiang P
Role of acid-sensing ion channel 3 in sub-acute-phase inflammation.	/pubmed/19126241	Yen YT, Tu PH, Chen CJ, Lin YW, Hsieh ST, Chen CC.	Mol Pain. 2009 Jan 7;5:1.	Mol Pain. 2009	PubMed	citation	PMID:19126241	pubmed	19126241	create date:2009/01/08 | first author:Yen YT
Role of spinal cord alpha-amino-3-hydroxy-5-methyl-4-isoxazolepropionic acid receptors in complete Freund's adjuvant-induced inflammatory pain.	/pubmed/19116032	Park JS, Yaster M, Guan X, Xu JT, Shih MH, Guan Y, Raja SN, Tao YX.	Mol Pain. 2008 Dec 30;4:67.	Mol Pain. 2008	PubMed	citation	PMID:19116032	pubmed	19116032	create date:2009/01/01 | first author:Park JS
Altered ATP release and metabolism in dorsal root ganglia of neuropathic rats.	/pubmed/19108746	Matsuka Y, Ono T, Iwase H, Mitrirattanakul S, Omoto KS, Cho T, Lam YY, Snyder B, Spigelman I.	Mol Pain. 2008 Dec 24;4:66.	Mol Pain. 2008	PubMed	citation	PMID:19108746	pubmed	19108746	create date:2008/12/26 | first author:Matsuka Y
Gene transfer of GLT-1, a glial glutamate transporter, into the spinal cord by recombinant adenovirus attenuates inflammatory and neuropathic pain in rats.	/pubmed/19108711	Maeda S, Kawamoto A, Yatani Y, Shirakawa H, Nakagawa T, Kaneko S.	Mol Pain. 2008 Dec 24;4:65.	Mol Pain. 2008	PubMed	citation	PMID:19108711	pubmed	19108711	create date:2008/12/26 | first author:Maeda S
Genetic variation in the catechol-O-methyltransferase (COMT) gene and morphine requirements in cancer patients with pain.	/pubmed/19094200	Rakvåg TT, Ross JR, Sato H, Skorpen F, Kaasa S, Klepstad P.	Mol Pain. 2008 Dec 18;4:64.	Mol Pain. 2008	PubMed	citation	PMID:19094200	pubmed	19094200	create date:2008/12/20 | first author:Rakvåg TT
Long-term actions of interleukin-1beta on delay and tonic firing neurons in rat superficial dorsal horn and their relevance to central sensitization.	/pubmed/19091115	Gustafson-Vickers SL, Lu VB, Lai AY, Todd KG, Ballanyi K, Smith PA.	Mol Pain. 2008 Dec 17;4:63.	Mol Pain. 2008	PubMed	citation	PMID:19091115	pubmed	19091115	create date:2008/12/19 | first author:Gustafson-Vickers SL
Origins, actions and dynamic expression patterns of the neuropeptide VGF in rat peripheral and central sensory neurones following peripheral nerve injury.	/pubmed/19077191	Moss A, Ingram R, Koch S, Theodorou A, Low L, Baccei M, Hathway GJ, Costigan M, Salton SR, Fitzgerald M.	Mol Pain. 2008 Dec 10;4:62.	Mol Pain. 2008	PubMed	citation	PMID:19077191	pubmed	19077191	create date:2008/12/17 | first author:Moss A
The role of TRPV1 in different subtypes of dorsal root ganglion neurons in rat chronic inflammatory nociception induced by complete Freund's adjuvant.	/pubmed/19055783	Yu L, Yang F, Luo H, Liu FY, Han JS, Xing GG, Wan Y.	Mol Pain. 2008 Dec 4;4:61.	Mol Pain. 2008	PubMed	citation	PMID:19055783	pubmed	19055783	create date:2008/12/06 | first author:Yu L
Targeted mutation of EphB1 receptor prevents development of neuropathic hyperalgesia and physical dependence on morphine in mice.	/pubmed/19025592	Han Y, Song XS, Liu WT, Henkemeyer M, Song XJ.	Mol Pain. 2008 Nov 21;4:60.	Mol Pain. 2008	PubMed	citation	PMID:19025592	pubmed	19025592	create date:2008/11/26 | first author:Han Y
Mechanisms involved in an increment of multimodal excitability of medullary and upper cervical dorsal horn neurons following cutaneous capsaicin treatment.	/pubmed/19019214	Honda K, Kitagawa J, Sessle BJ, Kondo M, Tsuboi Y, Yonehara Y, Iwata K.	Mol Pain. 2008 Nov 19;4:59.	Mol Pain. 2008	PubMed	citation	PMID:19019214	pubmed	19019214	create date:2008/11/21 | first author:Honda K
Does the pain-protective GTP cyclohydrolase haplotype significantly alter the pattern or severity of pain in humans with chronic pancreatitis?	/pubmed/19014702	Lazarev M, Lamb J, Barmada MM, Dai F, Anderson MA, Max MB, Whitcomb DC.	Mol Pain. 2008 Nov 17;4:58.	Mol Pain. 2008	PubMed	citation	PMID:19014702	pubmed	19014702	create date:2008/11/19 | first author:Lazarev M
Single dose of morphine produced a prolonged effect on dopamine neuron activities.	/pubmed/19014677	Zhang D, Zhang H, Jin GZ, Zhang K, Zhen X.	Mol Pain. 2008 Nov 17;4:57.	Mol Pain. 2008	PubMed	citation	PMID:19014677	pubmed	19014677	create date:2008/11/19 | first author:Zhang D
Autonomic fiber sprouting in the skin in chronic inflammation.	/pubmed/19014600	Almarestani L, Longo G, Ribeiro-da-Silva A.	Mol Pain. 2008 Nov 14;4:56.	Mol Pain. 2008	PubMed	citation	PMID:19014600	pubmed	19014600	create date:2008/11/19 | first author:Almarestani L
FMRI connectivity analysis of acupuncture effects on an amygdala-associated brain network.	/pubmed/19014532	Qin W, Tian J, Bai L, Pan X, Yang L, Chen P, Dai J, Ai L, Zhao B, Gong Q, Wang W, von Deneen KM, Liu Y.	Mol Pain. 2008 Nov 13;4:55.	Mol Pain. 2008	PubMed	citation	PMID:19014532	pubmed	19014532	create date:2008/11/19 | first author:Qin W
Sumatriptan inhibits synaptic transmission in the rat midbrain periaqueductal grey.	/pubmed/19014464	Jeong HJ, Chenu D, Johnson EE, Connor M, Vaughan CW.	Mol Pain. 2008 Nov 11;4:54.	Mol Pain. 2008	PubMed	citation	PMID:19014464	pubmed	19014464	create date:2008/11/19 | first author:Jeong HJ
Title	URL	Description	Details	ShortDetails	Resource	Type	Identifiers	Db	EntrezUID	Properties
Z factor: a new index for measuring academic research output.	/pubmed/18992172	Zhuo M.	Mol Pain. 2008 Nov 9;4:53.	Mol Pain. 2008	PubMed	citation	PMID:18992172	pubmed	18992172	create date:2008/11/11 | first author:Zhuo M
Prolonged gabapentin analgesia in an experimental mouse model of fibromyalgia.	/pubmed/18990235	Nishiyori M, Ueda H.	Mol Pain. 2008 Nov 6;4:52.	Mol Pain. 2008	PubMed	citation	PMID:18990235	pubmed	18990235	create date:2008/11/08 | first author:Nishiyori M
Quantitative Real-Time PCR detection of TRPV1-4 gene expression in human leukocytes from healthy and hyposensitive subjects.	/pubmed/18983665	Spinsanti G, Zannolli R, Panti C, Ceccarelli I, Marsili L, Bachiocco V, Frati F, Aloisi AM.	Mol Pain. 2008 Nov 4;4:51.	Mol Pain. 2008	PubMed	citation	PMID:18983665	pubmed	18983665	create date:2008/11/06 | first author:Spinsanti G
Effects of general anesthetics on visceral pain transmission in the spinal cord.	/pubmed/18973669	Wang Y, Wu J, Lin Q, Nauta H, Yue Y, Fang L.	Mol Pain. 2008 Oct 30;4:50. Review.	Mol Pain. 2008	PubMed	citation	PMID:18973669	pubmed	18973669	create date:2008/11/01 | first author:Wang Y
Cutaneous tactile allodynia associated with microvascular dysfunction in muscle.	/pubmed/18957097	Laferrière A, Millecamps M, Xanthos DN, Xiao WH, Siau C, de Mos M, Sachot C, Ragavendran JV, Huygen FJ, Bennett GJ, Coderre TJ.	Mol Pain. 2008 Oct 28;4:49.	Mol Pain. 2008	PubMed	citation	PMID:18957097	pubmed	18957097	create date:2008/10/30 | first author:Laferrière A
HC-030031, a TRPA1 selective antagonist, attenuates inflammatory- and neuropathy-induced mechanical hypersensitivity.	/pubmed/18954467	Eid SR, Crown ED, Moore EL, Liang HA, Choong KC, Dima S, Henze DA, Kane SA, Urban MO.	Mol Pain. 2008 Oct 27;4:48.	Mol Pain. 2008	PubMed	citation	PMID:18954467	pubmed	18954467	create date:2008/10/29 | first author:Eid SR
A preliminary fMRI study of analgesic treatment in chronic back pain and knee osteoarthritis.	/pubmed/18950528	Baliki MN, Geha PY, Jabakhanji R, Harden N, Schnitzer TJ, Apkarian AV.	Mol Pain. 2008 Oct 25;4:47.	Mol Pain. 2008	PubMed	citation	PMID:18950528	pubmed	18950528	create date:2008/10/28 | first author:Baliki MN
Involvement of LPA1 receptor signaling in the reorganization of spinal input through Abeta-fibers in mice with partial sciatic nerve injury.	/pubmed/18854053	Xie W, Matsumoto M, Chun J, Ueda H.	Mol Pain. 2008 Oct 15;4:46.	Mol Pain. 2008	PubMed	citation	PMID:18854053	pubmed	18854053	create date:2008/10/16 | first author:Xie W
Distinct expression of synaptic NR2A and NR2B in the central nervous system and impaired morphine tolerance and physical dependence in mice deficient in postsynaptic density-93 protein.	/pubmed/18851757	Liaw WJ, Zhu XG, Yaster M, Johns RA, Gauda EB, Tao YX.	Mol Pain. 2008 Oct 14;4:45.	Mol Pain. 2008	PubMed	citation	PMID:18851757	pubmed	18851757	create date:2008/10/15 | first author:Liaw WJ
Functional identification of NR2 subunits contributing to NMDA receptors on substance P receptor-expressing dorsal horn neurons.	/pubmed/18847474	Tong CK, Kaftan EJ, Macdermott AB.	Mol Pain. 2008 Oct 10;4:44.	Mol Pain. 2008	PubMed	citation	PMID:18847474	pubmed	18847474	create date:2008/10/14 | first author:Tong CK
Characterization of mouse orofacial pain and the effects of lesioning TRPV1-expressing neurons on operant behavior.	/pubmed/18828909	Neubert JK, King C, Malphurs W, Wong F, Weaver JP, Jenkins AC, Rossi HL, Caudle RM.	Mol Pain. 2008 Oct 1;4:43.	Mol Pain. 2008	PubMed	citation	PMID:18828909	pubmed	18828909	create date:2008/10/03 | first author:Neubert JK
Direct activation of transient receptor potential vanilloid 1(TRPV1) by diacylglycerol (DAG).	/pubmed/18826653	Woo DH, Jung SJ, Zhu MH, Park CK, Kim YH, Oh SB, Lee CJ.	Mol Pain. 2008 Oct 1;4:42.	Mol Pain. 2008	PubMed	citation	PMID:18826653	pubmed	18826653	create date:2008/10/02 | first author:Woo DH
Differential regulation of morphine antinociceptive effects by endogenous enkephalinergic system in the forebrain of mice.	/pubmed/18826595	Chen TC, Cheng YY, Sun WZ, Shyu BC.	Mol Pain. 2008 Sep 30;4:41.	Mol Pain. 2008	PubMed	citation	PMID:18826595	pubmed	18826595	create date:2008/10/02 | first author:Chen TC
Enhancement of presynaptic glutamate release and persistent inflammatory pain by increasing neuronal cAMP in the anterior cingulate cortex.	/pubmed/18823548	Wu LJ, Steenland HW, Kim SS, Isiegas C, Abel T, Kaang BK, Zhuo M.	Mol Pain. 2008 Sep 29;4:40.	Mol Pain. 2008	PubMed	citation	PMID:18823548	pubmed	18823548	create date:2008/10/01 | first author:Wu LJ
Effect of excitatory and inhibitory agents and a glial inhibitor on optically-recorded primary-afferent excitation.	/pubmed/18817580	Ikeda H, Kiritoshi T, Murase K.	Mol Pain. 2008 Sep 26;4:39.	Mol Pain. 2008	PubMed	citation	PMID:18817580	pubmed	18817580	create date:2008/09/27 | first author:Ikeda H
The chemokine CXCL1/growth related oncogene increases sodium currents and neuronal excitability in small diameter sensory neurons.	/pubmed/18816377	Wang JG, Strong JA, Xie W, Yang RH, Coyle DE, Wick DM, Dorsey ED, Zhang JM.	Mol Pain. 2008 Sep 24;4:38.	Mol Pain. 2008	PubMed	citation	PMID:18816377	pubmed	18816377	create date:2008/09/26 | first author:Wang JG
Paroxysmal extreme pain disorder M1627K mutation in human Nav1.7 renders DRG neurons hyperexcitable.	/pubmed/18803825	Dib-Hajj SD, Estacion M, Jarecki BW, Tyrrell L, Fischer TZ, Lawden M, Cummins TR, Waxman SG.	Mol Pain. 2008 Sep 19;4:37.	Mol Pain. 2008	PubMed	citation	PMID:18803825	pubmed	18803825	create date:2008/09/23 | first author:Dib-Hajj SD
The role of cation-dependent chloride transporters in neuropathic pain following spinal cord injury.	/pubmed/18799000	Cramer SW, Baggott C, Cain J, Tilghman J, Allcock B, Miranpuri G, Rajpal S, Sun D, Resnick D.	Mol Pain. 2008 Sep 17;4:36.	Mol Pain. 2008	PubMed	citation	PMID:18799000	pubmed	18799000	create date:2008/09/19 | first author:Cramer SW
Descending serotonergic controls regulate inflammation-induced mechanical sensitivity and methyl-CpG-binding protein 2 phosphorylation in the rat superficial dorsal horn.	/pubmed/18793388	Géranton SM, Fratto V, Tochiki KK, Hunt SP.	Mol Pain. 2008 Sep 15;4:35.	Mol Pain. 2008	PubMed	citation	PMID:18793388	pubmed	18793388	create date:2008/09/17 | first author:Géranton SM
Anticipation of pain enhances the nociceptive transmission and functional connectivity within pain network in rats.	/pubmed/18724875	Wang JY, Zhang HT, Chang JY, Woodward DJ, Baccalá LA, Luo F.	Mol Pain. 2008 Aug 26;4:34.	Mol Pain. 2008	PubMed	citation	PMID:18724875	pubmed	18724875	create date:2008/08/30 | first author:Wang JY
Proteomic profiling of neuromas reveals alterations in protein composition and local protein synthesis in hyper-excitable nerves.	/pubmed/18700027	Huang HL, Cendan CM, Roza C, Okuse K, Cramer R, Timms JF, Wood JN.	Mol Pain. 2008 Aug 12;4:33.	Mol Pain. 2008	PubMed	citation	PMID:18700027	pubmed	18700027	create date:2008/08/14 | first author:Huang HL
Modulation of chloride homeostasis by inflammatory mediators in dorsal root ganglion neurons.	/pubmed/18700020	Funk K, Woitecki A, Franjic-Würtz C, Gensch T, Möhrlen F, Frings S.	Mol Pain. 2008 Aug 12;4:32.	Mol Pain. 2008	PubMed	citation	PMID:18700020	pubmed	18700020	create date:2008/08/14 | first author:Funk K
Intracerebroventricular administration of N-acetylaspartylglutamate (NAAG) peptidase inhibitors is analgesic in inflammatory pain.	/pubmed/18673570	Yamamoto T, Kozikowski A, Zhou J, Neale JH.	Mol Pain. 2008 Aug 1;4:31.	Mol Pain. 2008	PubMed	citation	PMID:18673570	pubmed	18673570	create date:2008/08/05 | first author:Yamamoto T
Cutaneous nociception evoked by 15-delta PGJ2 via activation of ion channel TRPA1.	/pubmed/18671867	Cruz-Orengo L, Dhaka A, Heuermann RJ, Young TJ, Montana MC, Cavanaugh EJ, Kim D, Story GM.	Mol Pain. 2008 Jul 31;4:30.	Mol Pain. 2008	PubMed	citation	PMID:18671867	pubmed	18671867	create date:2008/08/02 | first author:Cruz-Orengo L
Histamine-induced itch and its relationship with pain.	/pubmed/18667087	Shim WS, Oh U.	Mol Pain. 2008 Jul 31;4:29. Review.	Mol Pain. 2008	PubMed	citation	PMID:18667087	pubmed	18667087	create date:2008/08/01 | first author:Shim WS
Activation of Erk in the anterior cingulate cortex during the induction and expression of chronic pain.	/pubmed/18651976	Wei F, Zhuo M.	Mol Pain. 2008 Jul 23;4:28.	Mol Pain. 2008	PubMed	citation	PMID:18651976	pubmed	18651976	create date:2008/07/25 | first author:Wei F
Brain derived neurotrophic factor (BDNF) contributes to the pain hypersensitivity following surgical incision in the rats.	/pubmed/18637202	Li CQ, Xu JM, Liu D, Zhang JY, Dai RP.	Mol Pain. 2008 Jul 17;4:27.	Mol Pain. 2008	PubMed	citation	PMID:18637202	pubmed	18637202	create date:2008/07/19 | first author:Li CQ
PKA and ERK, but not PKC, in the amygdala contribute to pain-related synaptic plasticity and behavior.	/pubmed/18631385	Fu Y, Han J, Ishola T, Scerbo M, Adwanikar H, Ramsey C, Neugebauer V.	Mol Pain. 2008 Jul 16;4:26.	Mol Pain. 2008	PubMed	citation	PMID:18631385	pubmed	18631385	create date:2008/07/18 | first author:Fu Y
Pharmacological switch in Abeta-fiber stimulation-induced spinal transmission in mice with partial sciatic nerve injury.	/pubmed/18620588	Matsumoto M, Xie W, Ma L, Ueda H.	Mol Pain. 2008 Jul 11;4:25.	Mol Pain. 2008	PubMed	citation	PMID:18620588	pubmed	18620588	create date:2008/07/16 | first author:Matsumoto M
Hemispheric lateralization of a molecular signal for pain modulation in the amygdala.	/pubmed/18573207	Carrasquillo Y, Gereau RW 4th.	Mol Pain. 2008 Jun 23;4:24.	Mol Pain. 2008	PubMed	citation	PMID:18573207	pubmed	18573207	create date:2008/06/25 | first author:Carrasquillo Y
Involvement of P311 in the affective, but not in the sensory component of pain.	/pubmed/18549486	Sun YG, Gao YJ, Zhao ZQ, Huang B, Yin J, Taylor GA, Chen ZF.	Mol Pain. 2008 Jun 12;4:23.	Mol Pain. 2008	PubMed	citation	PMID:18549486	pubmed	18549486	create date:2008/06/14 | first author:Sun YG
TRPM8 mechanism of autonomic nerve response to cold in respiratory airway.	/pubmed/18534015	Xing H, Ling JX, Chen M, Johnson RD, Tominaga M, Wang CY, Gu J.	Mol Pain. 2008 Jun 5;4:22.	Mol Pain. 2008	PubMed	citation	PMID:18534015	pubmed	18534015	create date:2008/06/07 | first author:Xing H
Compound heterozygosity in sodium channel Nav1.7 in a family with hereditary erythermalgia.	/pubmed/18518989	Samuels ME, te Morsche RH, Lynch ME, Drenth JP.	Mol Pain. 2008 Jun 2;4:21.	Mol Pain. 2008	PubMed	citation	PMID:18518989	pubmed	18518989	create date:2008/06/04 | first author:Samuels ME
Differing alterations of sodium currents in small dorsal root ganglion neurons after ganglion compression and peripheral nerve injury.	/pubmed/18513405	Huang ZJ, Song XJ.	Mol Pain. 2008 May 30;4:20.	Mol Pain. 2008	PubMed	citation	PMID:18513405	pubmed	18513405	create date:2008/06/03 | first author:Huang ZJ
Oxytocin-induced antinociception in the spinal cord is mediated by a subpopulation of glutamatergic neurons in lamina I-II which amplify GABAergic inhibition.	/pubmed/18510735	Breton JD, Veinante P, Uhl-Bronner S, Vergnano AM, Freund-Mercier MJ, Schlichter R, Poisbeau P.	Mol Pain. 2008 May 29;4:19.	Mol Pain. 2008	PubMed	citation	PMID:18510735	pubmed	18510735	create date:2008/05/31 | first author:Breton JD
Long-term potentiation at C-fibre synapses by low-level presynaptic activity in vivo.	/pubmed/18507818	Drdla R, Sandkühler J.	Mol Pain. 2008 May 28;4:18.	Mol Pain. 2008	PubMed	citation	PMID:18507818	pubmed	18507818	create date:2008/05/30 | first author:Drdla R
Differential activation of p38 and extracellular signal-regulated kinase in spinal cord in a model of bee venom-induced inflammation and hyperalgesia.	/pubmed/18445299	Cui XY, Dai Y, Wang SL, Yamanaka H, Kobayashi K, Obata K, Chen J, Noguchi K.	Mol Pain. 2008 Apr 30;4:17.	Mol Pain. 2008	PubMed	citation	PMID:18445299	pubmed	18445299	create date:2008/05/01 | first author:Cui XY
Nav1.7 expression is increased in painful human dental pulp.	/pubmed/18426592	Luo S, Perry GM, Levinson SR, Henry MA.	Mol Pain. 2008 Apr 21;4:16.	Mol Pain. 2008	PubMed	citation	PMID:18426592	pubmed	18426592	create date:2008/04/23 | first author:Luo S
Selective activation of microglia in spinal cord but not higher cortical regions following nerve injury in adult mouse.	/pubmed/18423014	Zhang F, Vadakkan KI, Kim SS, Wu LJ, Shang Y, Zhuo M.	Mol Pain. 2008 Apr 18;4:15.	Mol Pain. 2008	PubMed	citation	PMID:18423014	pubmed	18423014	create date:2008/04/22 | first author:Zhang F
Molecular and cellular limits to somatosensory specificity.	/pubmed/18419827	Belmonte C, Viana F.	Mol Pain. 2008 Apr 18;4:14. Review.	Mol Pain. 2008	PubMed	citation	PMID:18419827	pubmed	18419827	create date:2008/04/19 | first author:Belmonte C
A computational model for sex-specific genetic architecture of complex traits in humans: implications for mapping pain sensitivity.	/pubmed/18416828	Wang C, Cheng Y, Liu T, Li Q, Fillingim RB, Wallace MR, Staud R, Kaplan L, Wu R.	Mol Pain. 2008 Apr 16;4:13.	Mol Pain. 2008	PubMed	citation	PMID:18416828	pubmed	18416828	create date:2008/04/18 | first author:Wang C
Release of glutamate and CGRP from trigeminal ganglion neurons: Role of calcium channels and 5-HT1 receptor signaling.	/pubmed/18416824	Xiao Y, Richter JA, Hurley JH.	Mol Pain. 2008 Apr 16;4:12.	Mol Pain. 2008	PubMed	citation	PMID:18416824	pubmed	18416824	create date:2008/04/18 | first author:Xiao Y
Peripheral mechanisms of neuropathic pain - involvement of lysophosphatidic acid receptor-mediated demyelination.	/pubmed/18377664	Ueda H.	Mol Pain. 2008 Apr 1;4:11. Review.	Mol Pain. 2008	PubMed	citation	PMID:18377664	pubmed	18377664	create date:2008/04/02 | first author:Ueda H
Vascularization of the dorsal root ganglia and peripheral nerve of the mouse: implications for chemical-induced peripheral sensory neuropathies.	/pubmed/18353190	Jimenez-Andrade JM, Herrera MB, Ghilardi JR, Vardanyan M, Melemedjian OK, Mantyh PW.	Mol Pain. 2008 Mar 19;4:10.	Mol Pain. 2008	PubMed	citation	PMID:18353190	pubmed	18353190	create date:2008/03/21 | first author:Jimenez-Andrade JM
Influence of TRPV1 on diabetes-induced alterations in thermal pain sensitivity.	/pubmed/18312687	Pabbidi RM, Yu SQ, Peng S, Khardori R, Pauza ME, Premkumar LS.	Mol Pain. 2008 Mar 1;4:9.	Mol Pain. 2008	PubMed	citation	PMID:18312687	pubmed	18312687	create date:2008/03/04 | first author:Pabbidi RM
Enkephalin-encoding herpes simplex virus-1 decreases inflammation and hotplate sensitivity in a chronic pancreatitis model.	/pubmed/18307791	Yang H, McNearney TA, Chu R, Lu Y, Ren Y, Yeomans DC, Wilson SP, Westlund KN.	Mol Pain. 2008 Feb 28;4:8.	Mol Pain. 2008	PubMed	citation	PMID:18307791	pubmed	18307791	create date:2008/03/01 | first author:Yang H
Chronic morphine administration enhances nociceptive sensitivity and local cytokine production after incision.	/pubmed/18294378	Liang D, Shi X, Qiao Y, Angst MS, Yeomans DC, Clark JD.	Mol Pain. 2008 Feb 22;4:7.	Mol Pain. 2008	PubMed	citation	PMID:18294378	pubmed	18294378	create date:2008/02/26 | first author:Liang D
Autotaxin, a synthetic enzyme of lysophosphatidic acid (LPA), mediates the induction of nerve-injured neuropathic pain.	/pubmed/18261210	Inoue M, Ma L, Aoki J, Chun J, Ueda H.	Mol Pain. 2008 Feb 8;4:6.	Mol Pain. 2008	PubMed	citation	PMID:18261210	pubmed	18261210	create date:2008/02/12 | first author:Inoue M
Expression of AMPA receptor subunits at synapses in laminae I-III of the rodent spinal dorsal horn.	/pubmed/18215271	Polgár E, Watanabe M, Hartmann B, Grant SG, Todd AJ.	Mol Pain. 2008 Jan 23;4:5.	Mol Pain. 2008	PubMed	citation	PMID:18215271	pubmed	18215271	create date:2008/01/25 | first author:Polgár E
Hit a new high.	/pubmed/18208601	Zhuo M, Gu J.	Mol Pain. 2008 Jan 21;4:4.	Mol Pain. 2008	PubMed	citation	PMID:18208601	pubmed	18208601	create date:2008/01/23 | first author:Zhuo M
Title	URL	Description	Details	ShortDetails	Resource	Type	Identifiers	Db	EntrezUID	Properties
Perineural resiniferatoxin selectively inhibits inflammatory hyperalgesia.	/pubmed/18199335	Neubert JK, Mannes AJ, Karai LJ, Jenkins AC, Zawatski L, Abu-Asab M, Iadarola MJ.	Mol Pain. 2008 Jan 16;4:3.	Mol Pain. 2008	PubMed	citation	PMID:18199335	pubmed	18199335	create date:2008/01/18 | first author:Neubert JK
The effect of deletion of the orphan G - protein coupled receptor (GPCR) gene MrgE on pain-like behaviours in mice.	/pubmed/18197975	Cox PJ, Pitcher T, Trim SA, Bell CH, Qin W, Kinloch RA.	Mol Pain. 2008 Jan 15;4:2.	Mol Pain. 2008	PubMed	citation	PMID:18197975	pubmed	18197975	create date:2008/01/17 | first author:Cox PJ
Mutation I136V alters electrophysiological properties of the Na(v)1.7 channel in a family with onset of erythromelalgia in the second decade.	/pubmed/18171466	Cheng X, Dib-Hajj SD, Tyrrell L, Waxman SG.	Mol Pain. 2008 Jan 2;4:1.	Mol Pain. 2008	PubMed	citation	PMID:18171466	pubmed	18171466	create date:2008/01/04 | first author:Cheng X
Activation of the neurokinin-1 receptor by substance P triggers the release of substance P from cultured adult rat dorsal root ganglion neurons.	/pubmed/18157919	Tang HB, Li YS, Arihiro K, Nakata Y.	Mol Pain. 2007 Dec 25;3:42.	Mol Pain. 2007	PubMed	citation	PMID:18157919	pubmed	18157919	create date:2007/12/26 | first author:Tang HB
Evidence for the tonic inhibition of spinal pain by nicotinic cholinergic transmission through primary afferents.	/pubmed/18088441	Matsumoto M, Xie W, Inoue M, Ueda H.	Mol Pain. 2007 Dec 19;3:41.	Mol Pain. 2007	PubMed	citation	PMID:18088441	pubmed	18088441	create date:2007/12/20 | first author:Matsumoto M
A role of TRPA1 in mechanical hyperalgesia is revealed by pharmacological inhibition.	/pubmed/18086313	Petrus M, Peier AM, Bandell M, Hwang SW, Huynh T, Olney N, Jegla T, Patapoutian A.	Mol Pain. 2007 Dec 17;3:40.	Mol Pain. 2007	PubMed	citation	PMID:18086313	pubmed	18086313	create date:2007/12/19 | first author:Petrus M
Species-specific pharmacology of Trichloro(sulfanyl)ethyl benzamides as transient receptor potential ankyrin 1 (TRPA1) antagonists.	/pubmed/18086308	Klionsky L, Tamir R, Gao B, Wang W, Immke DC, Nishimura N, Gavva NR.	Mol Pain. 2007 Dec 17;3:39.	Mol Pain. 2007	PubMed	citation	PMID:18086308	pubmed	18086308	create date:2007/12/19 | first author:Klionsky L
Delayed functional expression of neuronal chemokine receptors following focal nerve demyelination in the rat: a mechanism for the development of chronic sensitization of peripheral nociceptors.	/pubmed/18076762	Bhangoo S, Ren D, Miller RJ, Henry KJ, Lineswala J, Hamdouchi C, Li B, Monahan PE, Chan DM, Ripsch MS, White FA.	Mol Pain. 2007 Dec 12;3:38.	Mol Pain. 2007	PubMed	citation	PMID:18076762	pubmed	18076762	create date:2007/12/14 | first author:Bhangoo S
Trafficking of central opioid receptors and descending pain inhibition.	/pubmed/18053223	Bie B, Pan ZZ.	Mol Pain. 2007 Dec 4;3:37. Review.	Mol Pain. 2007	PubMed	citation	PMID:18053223	pubmed	18053223	create date:2007/12/07 | first author:Bie B
Requirement of extracellular signal-regulated kinase/mitogen-activated protein kinase for long-term potentiation in adult mouse anterior cingulate cortex.	/pubmed/18053155	Toyoda H, Zhao MG, Xu H, Wu LJ, Ren M, Zhuo M.	Mol Pain. 2007 Dec 1;3:36.	Mol Pain. 2007	PubMed	citation	PMID:18053155	pubmed	18053155	create date:2007/12/07 | first author:Toyoda H
Endothelin potentiates TRPV1 via ETA receptor-mediated activation of protein kinase C.	/pubmed/18001466	Plant TD, Zöllner C, Kepura F, Mousa SS, Eichhorst J, Schaefer M, Furkert J, Stein C, Oksche A.	Mol Pain. 2007 Nov 14;3:35.	Mol Pain. 2007	PubMed	citation	PMID:18001466	pubmed	18001466	create date:2007/11/16 | first author:Plant TD
Comparison of evoked vs. spontaneous tics in a patient with trigeminal neuralgia (tic doloureux).	/pubmed/17983481	Borsook D, Moulton EA, Pendse G, Morris S, Cole SH, Aiello-Lammens M, Scrivani S, Becerra LR.	Mol Pain. 2007 Nov 6;3:34.	Mol Pain. 2007	PubMed	citation	PMID:17983481	pubmed	17983481	create date:2007/11/07 | first author:Borsook D
p38 MAPK, microglial signaling, and neuropathic pain.	/pubmed/17974036	Ji RR, Suter MR.	Mol Pain. 2007 Nov 1;3:33. Review.	Mol Pain. 2007	PubMed	citation	PMID:17974036	pubmed	17974036	create date:2007/11/02 | first author:Ji RR
Neurokinin-1 (NK-1) receptor and brain-derived neurotrophic factor (BDNF) gene expression is differentially modulated in the rat spinal dorsal horn and hippocampus during inflammatory pain.	/pubmed/17974009	Duric V, McCarson KE.	Mol Pain. 2007 Oct 31;3:32.	Mol Pain. 2007	PubMed	citation	PMID:17974009	pubmed	17974009	create date:2007/11/02 | first author:Duric V
Marked attenuation of inflammatory mediator-induced C-fiber sensitization for mechanical and hypotonic stimuli in TRPV4-/- mice.	/pubmed/17967183	Chen X, Alessandri-Haber N, Levine JD.	Mol Pain. 2007 Oct 29;3:31.	Mol Pain. 2007	PubMed	citation	PMID:17967183	pubmed	17967183	create date:2007/10/31 | first author:Chen X
Roles of TRPV1 and neuropeptidergic receptors in dorsal root reflex-mediated neurogenic inflammation induced by intradermal injection of capsaicin.	/pubmed/17961222	Lin Q, Li D, Xu X, Zou X, Fang L.	Mol Pain. 2007 Oct 25;3:30.	Mol Pain. 2007	PubMed	citation	PMID:17961222	pubmed	17961222	create date:2007/10/27 | first author:Lin Q
Genetic knockout and pharmacologic inhibition of neuronal nitric oxide synthase attenuate nerve injury-induced mechanical hypersensitivity in mice.	/pubmed/17922909	Guan Y, Yaster M, Raja SN, Tao YX.	Mol Pain. 2007 Oct 8;3:29.	Mol Pain. 2007	PubMed	citation	PMID:17922909	pubmed	17922909	create date:2007/10/10 | first author:Guan Y
Morphine reduces local cytokine expression and neutrophil infiltration after incision.	/pubmed/17908329	Clark JD, Shi X, Li X, Qiao Y, Liang D, Angst MS, Yeomans DC.	Mol Pain. 2007 Oct 2;3:28.	Mol Pain. 2007	PubMed	citation	PMID:17908329	pubmed	17908329	create date:2007/10/03 | first author:Clark JD
Transformation of the output of spinal lamina I neurons after nerve injury and microglia stimulation underlying neuropathic pain.	/pubmed/17900333	Keller AF, Beggs S, Salter MW, De Koninck Y.	Mol Pain. 2007 Sep 27;3:27.	Mol Pain. 2007	PubMed	citation	PMID:17900333	pubmed	17900333	create date:2007/09/29 | first author:Keller AF
The activation of nicotinic acetylcholine receptors enhances the inhibitory synaptic transmission in the deep dorsal horn neurons of the adult rat spinal cord.	/pubmed/17894865	Takeda D, Nakatsuka T, Gu JG, Yoshida M.	Mol Pain. 2007 Sep 25;3:26.	Mol Pain. 2007	PubMed	citation	PMID:17894865	pubmed	17894865	create date:2007/09/27 | first author:Takeda D
Neuroimaging revolutionizes therapeutic approaches to chronic pain.	/pubmed/17848191	Borsook D, Moulton EA, Schmidt KF, Becerra LR.	Mol Pain. 2007 Sep 11;3:25.	Mol Pain. 2007	PubMed	citation	PMID:17848191	pubmed	17848191	create date:2007/09/13 | first author:Borsook D
Actions of N-arachidonyl-glycine in a rat inflammatory pain model.	/pubmed/17727733	Succar R, Mitchell VA, Vaughan CW.	Mol Pain. 2007 Aug 30;3:24.	Mol Pain. 2007	PubMed	citation	PMID:17727733	pubmed	17727733	create date:2007/08/31 | first author:Succar R
Mice left out in the cold: commentary on the phenotype of TRPM8-nulls.	/pubmed/17705869	Daniels RL, McKemy DD.	Mol Pain. 2007 Aug 17;3:23. Review.	Mol Pain. 2007	PubMed	citation	PMID:17705869	pubmed	17705869	create date:2007/08/21 | first author:Daniels RL
Prostaglandin E2 potentiation of P2X3 receptor mediated currents in dorsal root ganglion neurons.	/pubmed/17692121	Wang C, Li GW, Huang LY.	Mol Pain. 2007 Aug 10;3:22.	Mol Pain. 2007	PubMed	citation	PMID:17692121	pubmed	17692121	create date:2007/08/19 | first author:Wang C
Delayed sympathetic dependence in the spared nerve injury (SNI) model of neuropathic pain.	/pubmed/17672895	Pertin M, Allchorne AJ, Beggah AT, Woolf CJ, Decosterd I.	Mol Pain. 2007 Jul 31;3:21.	Mol Pain. 2007	PubMed	citation	PMID:17672895	pubmed	17672895	create date:2007/08/04 | first author:Pertin M
Do motor control genes contribute to interindividual variability in decreased movement in patients with pain?	/pubmed/17655760	Mishra BK, Wu T, Belfer I, Hodgkinson CA, Cohen LG, Kiselycznyk C, Kingman A, Keller RB, Yuan Q, Goldman D, Atlas SJ, Max MB.	Mol Pain. 2007 Jul 26;3:20.	Mol Pain. 2007	PubMed	citation	PMID:17655760	pubmed	17655760	create date:2007/07/28 | first author:Mishra BK
Morphine induces endocytosis of neuronal mu-opioid receptors through the sustained transfer of Galpha subunits to RGSZ2 proteins.	/pubmed/17634133	Rodríguez-Muñoz M, de la Torre-Madrid E, Sánchez-Blázquez P, Garzón J.	Mol Pain. 2007 Jul 17;3:19.	Mol Pain. 2007	PubMed	citation	PMID:17634133	pubmed	17634133	create date:2007/07/20 | first author:Rodríguez-Muñoz M
Frequency-dependent ERK phosphorylation in spinal neurons by electric stimulation of the sciatic nerve and the role in electrophysiological activity.	/pubmed/17631690	Fukui T, Dai Y, Iwata K, Kamo H, Yamanaka H, Obata K, Kobayashi K, Wang S, Cui X, Yoshiya S, Noguchi K.	Mol Pain. 2007 Jul 16;3:18.	Mol Pain. 2007	PubMed	citation	PMID:17631690	pubmed	17631690	create date:2007/07/17 | first author:Fukui T
Spinal NKCC1 blockade inhibits TRPV1-dependent referred allodynia.	/pubmed/17603899	Pitcher MH, Price TJ, Entrena JM, Cervero F.	Mol Pain. 2007 Jun 30;3:17.	Mol Pain. 2007	PubMed	citation	PMID:17603899	pubmed	17603899	create date:2007/07/03 | first author:Pitcher MH
Null effect of antidepressants on the astrocytes-mediated proliferation of hippocampal progenitor cells in vitro.	/pubmed/17570857	Ko HG, Lee SJ, Son H, Kaang BK.	Mol Pain. 2007 Jun 15;3:16.	Mol Pain. 2007	PubMed	citation	PMID:17570857	pubmed	17570857	create date:2007/06/16 | first author:Ko HG
Downregulation of selective microRNAs in trigeminal ganglion neurons following inflammatory muscle pain.	/pubmed/17559665	Bai G, Ambalavanar R, Wei D, Dessem D.	Mol Pain. 2007 Jun 8;3:15.	Mol Pain. 2007	PubMed	citation	PMID:17559665	pubmed	17559665	create date:2007/06/15 | first author:Bai G
Neuronal mechanism for neuropathic pain.	/pubmed/17553143	Zhuo M.	Mol Pain. 2007 Jun 6;3:14. Review.	Mol Pain. 2007	PubMed	citation	PMID:17553143	pubmed	17553143	create date:2007/06/08 | first author:Zhuo M
Pain-related anxiety-like behavior requires CRF1 receptors in the amygdala.	/pubmed/17550594	Ji G, Fu Y, Ruppert KA, Neugebauer V.	Mol Pain. 2007 Jun 5;3:13.	Mol Pain. 2007	PubMed	citation	PMID:17550594	pubmed	17550594	create date:2007/06/07 | first author:Ji G
Inactivation properties of sodium channel Nav1.8 maintain action potential amplitude in small DRG neurons in the context of depolarization.	/pubmed/17540018	Patrick Harty T, Waxman SG.	Mol Pain. 2007 May 31;3:12.	Mol Pain. 2007	PubMed	citation	PMID:17540018	pubmed	17540018	create date:2007/06/02 | first author:Patrick Harty T
Pharmacological isolation of postsynaptic currents mediated by NR2A- and NR2B-containing NMDA receptors in the anterior cingulate cortex.	/pubmed/17470281	Wu LJ, Xu H, Ren M, Cao X, Zhuo M.	Mol Pain. 2007 Apr 30;3:11.	Mol Pain. 2007	PubMed	citation	PMID:17470281	pubmed	17470281	create date:2007/05/02 | first author:Wu LJ
Inward currents induced by ischemia in rat spinal cord dorsal horn neurons.	/pubmed/17459156	Chen M, Tao YX, Gu JG.	Mol Pain. 2007 Apr 25;3:10.	Mol Pain. 2007	PubMed	citation	PMID:17459156	pubmed	17459156	create date:2007/04/27 | first author:Chen M
Understanding LTP in pain pathways.	/pubmed/17407590	Sandkühler J.	Mol Pain. 2007 Apr 3;3:9. Review.	Mol Pain. 2007	PubMed	citation	PMID:17407590	pubmed	17407590	create date:2007/04/05 | first author:Sandkühler J
Techniques for assessing knee joint pain in arthritis.	/pubmed/17391515	Neugebauer V, Han JS, Adwanikar H, Fu Y, Ji G.	Mol Pain. 2007 Mar 28;3:8. Review.	Mol Pain. 2007	PubMed	citation	PMID:17391515	pubmed	17391515	create date:2007/03/30 | first author:Neugebauer V
Behavioural and morphological evidence for the involvement of glial cell activation in delta opioid receptor function: implications for the development of opioid tolerance.	/pubmed/17352824	Holdridge SV, Armstrong SA, Taylor AM, Cahill CM.	Mol Pain. 2007 Mar 12;3:7.	Mol Pain. 2007	PubMed	citation	PMID:17352824	pubmed	17352824	create date:2007/03/14 | first author:Holdridge SV
Lack of influence of GTP cyclohydrolase gene (GCH1) variations on pain sensitivity in humans.	/pubmed/17343757	Kim H, Dionne RA.	Mol Pain. 2007 Mar 7;3:6.	Mol Pain. 2007	PubMed	citation	PMID:17343757	pubmed	17343757	create date:2007/03/09 | first author:Kim H
Mechanically-evoked C-fiber activity in painful alcohol and AIDS therapy neuropathy in the rat.	/pubmed/17319957	Chen X, Levine JD.	Mol Pain. 2007 Feb 23;3:5.	Mol Pain. 2007	PubMed	citation	PMID:17319957	pubmed	17319957	create date:2007/02/27 | first author:Chen X
Phosphorylation of ERK in neurokinin 1 receptor-expressing neurons in laminae III and IV of the rat spinal dorsal horn following noxious stimulation.	/pubmed/17309799	Polgár E, Campbell AD, MacIntyre LM, Watanabe M, Todd AJ.	Mol Pain. 2007 Feb 19;3:4.	Mol Pain. 2007	PubMed	citation	PMID:17309799	pubmed	17309799	create date:2007/02/21 | first author:Polgár E
Temperature dependence of erythromelalgia mutation L858F in sodium channel Nav1.7.	/pubmed/17239250	Han C, Lampert A, Rush AM, Dib-Hajj SD, Wang X, Yang Y, Waxman SG.	Mol Pain. 2007 Jan 19;3:3.	Mol Pain. 2007	PubMed	citation	PMID:17239250	pubmed	17239250	create date:2007/01/24 | first author:Han C
FM1-43 is a permeant blocker of mechanosensitive ion channels in sensory neurons and inhibits behavioural responses to mechanical stimuli.	/pubmed/17207285	Drew LJ, Wood JN.	Mol Pain. 2007 Jan 6;3:1.	Mol Pain. 2007	PubMed	citation	PMID:17207285	pubmed	17207285	create date:2007/01/09 | first author:Drew LJ
Recent advances in basic neurosciences and brain disease: from synapses to behavior.	/pubmed/17196111	Bi GQ, Bolshakov V, Bu G, Cahill CM, Chen ZF, Collingridge GL, Cooper RL, Coorssen JR, El-Husseini A, Galhardo V, Gan WB, Gu J, Inoue K, Isaac J, Iwata K, Jia Z, Kaang BK, Kawamata M, Kida S, Klann E, Kohno T, Li M, et al.	Mol Pain. 2006 Dec 30;2:38.	Mol Pain. 2006	PubMed	citation	PMID:17196111	pubmed	17196111	create date:2007/01/02 | first author:Bi GQ
Characterization of cold sensitivity and thermal preference using an operant orofacial assay.	/pubmed/17166284	Rossi HL, Vierck CJ Jr, Caudle RM, Neubert JK.	Mol Pain. 2006 Dec 13;2:37.	Mol Pain. 2006	PubMed	citation	PMID:17166284	pubmed	17166284	create date:2006/12/15 | first author:Rossi HL
Relationship between tonic inhibitory currents and phasic inhibitory activity in the spinal cord lamina II region of adult mice.	/pubmed/17129385	Ataka T, Gu JG.	Mol Pain. 2006 Nov 27;2:36.	Mol Pain. 2006	PubMed	citation	PMID:17129385	pubmed	17129385	create date:2006/11/30 | first author:Ataka T
Impaired pain sensation in mice lacking prokineticin 2.	/pubmed/17107623	Hu WP, Zhang C, Li JD, Luo ZD, Amadesi S, Bunnett N, Zhou QY.	Mol Pain. 2006 Nov 15;2:35.	Mol Pain. 2006	PubMed	citation	PMID:17107623	pubmed	17107623	create date:2006/11/17 | first author:Hu WP
Hot receptors in the brain.	/pubmed/17092351	Steenland HW, Ko SW, Wu LJ, Zhuo M.	Mol Pain. 2006 Nov 8;2:34. Review.	Mol Pain. 2006	PubMed	citation	PMID:17092351	pubmed	17092351	create date:2006/11/10 | first author:Steenland HW
Nerve injury induces robust allodynia and ectopic discharges in Nav1.3 null mutant mice.	/pubmed/17052333	Nassar MA, Baker MD, Levato A, Ingram R, Mallucci G, McMahon SB, Wood JN.	Mol Pain. 2006 Oct 19;2:33.	Mol Pain. 2006	PubMed	citation	PMID:17052333	pubmed	17052333	create date:2006/10/21 | first author:Nassar MA
Title	URL	Description	Details	ShortDetails	Resource	Type	Identifiers	Db	EntrezUID	Properties
Reduction of anion reversal potential subverts the inhibitory control of firing rate in spinal lamina I neurons: towards a biophysical basis for neuropathic pain.	/pubmed/17040565	Prescott SA, Sejnowski TJ, De Koninck Y.	Mol Pain. 2006 Oct 13;2:32.	Mol Pain. 2006	PubMed	citation	PMID:17040565	pubmed	17040565	create date:2006/10/17 | first author:Prescott SA
Pain-related synaptic plasticity in spinal dorsal horn neurons: role of CGRP.	/pubmed/17002803	Bird GC, Han JS, Fu Y, Adwanikar H, Willis WD, Neugebauer V.	Mol Pain. 2006 Sep 26;2:31.	Mol Pain. 2006	PubMed	citation	PMID:17002803	pubmed	17002803	create date:2006/09/28 | first author:Bird GC
Breaking down the barriers: fMRI applications in pain, analgesia and analgesics.	/pubmed/16982005	Borsook D, Becerra LR.	Mol Pain. 2006 Sep 18;2:30. Review.	Mol Pain. 2006	PubMed	citation	PMID:16982005	pubmed	16982005	create date:2006/09/20 | first author:Borsook D
Presynaptic regulation of the inhibitory transmission by GluR5-containing kainate receptors in spinal substantia gelatinosa.	/pubmed/16948848	Xu H, Wu LJ, Zhao MG, Toyoda H, Vadakkan KI, Jia Y, Pinaud R, Zhuo M.	Mol Pain. 2006 Sep 1;2:29.	Mol Pain. 2006	PubMed	citation	PMID:16948848	pubmed	16948848	create date:2006/09/05 | first author:Xu H
Ionic basis of a mechanotransduction current in adult rat dorsal root ganglion neurons.	/pubmed/16923187	McCarter GC, Levine JD.	Mol Pain. 2006 Aug 21;2:28.	Mol Pain. 2006	PubMed	citation	PMID:16923187	pubmed	16923187	create date:2006/08/23 | first author:McCarter GC
Sodium channel expression in the ventral posterolateral nucleus of the thalamus after peripheral nerve injury.	/pubmed/16916452	Zhao P, Waxman SG, Hains BC.	Mol Pain. 2006 Aug 17;2:27.	Mol Pain. 2006	PubMed	citation	PMID:16916452	pubmed	16916452	create date:2006/08/19 | first author:Zhao P
Nociceptors in cardiovascular functions: complex interplay as a result of cyclooxygenase inhibition.	/pubmed/16916451	Premkumar LS, Raisinghani M.	Mol Pain. 2006 Aug 17;2:26. Review.	Mol Pain. 2006	PubMed	citation	PMID:16916451	pubmed	16916451	create date:2006/08/19 | first author:Premkumar LS
Loss of spinal substance P pain transmission under the condition of LPA1 receptor-mediated neuropathic pain.	/pubmed/16914035	Inoue M, Yamaguchi A, Kawakami M, Chun J, Ueda H.	Mol Pain. 2006 Aug 16;2:25.	Mol Pain. 2006	PubMed	citation	PMID:16914035	pubmed	16914035	create date:2006/08/18 | first author:Inoue M
Genetic polymorphisms in monoamine neurotransmitter systems show only weak association with acute post-surgical pain in humans.	/pubmed/16848906	Kim H, Lee H, Rowan J, Brahim J, Dionne RA.	Mol Pain. 2006 Jul 18;2:24.	Mol Pain. 2006	PubMed	citation	PMID:16848906	pubmed	16848906	create date:2006/07/20 | first author:Kim H
The effects of protein phosphatase inhibitors on the duration of central sensitization of rat dorsal horn neurons following injection of capsaicin.	/pubmed/16846502	Zhang X, Wu J, Fang L, Willis WD.	Mol Pain. 2006 Jul 17;2:23.	Mol Pain. 2006	PubMed	citation	PMID:16846502	pubmed	16846502	create date:2006/07/19 | first author:Zhang X
The mu opioid agonist morphine modulates potentiation of capsaicin-evoked TRPV1 responses through a cyclic AMP-dependent protein kinase A pathway.	/pubmed/16842630	Vetter I, Wyse BD, Monteith GR, Roberts-Thomson SJ, Cabot PJ.	Mol Pain. 2006 Jul 16;2:22.	Mol Pain. 2006	PubMed	citation	PMID:16842630	pubmed	16842630	create date:2006/07/18 | first author:Vetter I
Forebrain overexpression of CaMKII abolishes cingulate long term depression and reduces mechanical allodynia and thermal hyperalgesia.	/pubmed/16776832	Wei F, Wang GD, Zhang C, Shokat KM, Wang H, Tsien JZ, Liauw J, Zhuo M.	Mol Pain. 2006 Jun 15;2:21.	Mol Pain. 2006	PubMed	citation	PMID:16776832	pubmed	16776832	create date:2006/06/17 | first author:Wei F
Transcriptional regulation of metabotropic glutamate receptor 2/3 expression by the NF-kappaB pathway in primary dorsal root ganglia neurons: a possible mechanism for the analgesic effect of L-acetylcarnitine.	/pubmed/16764720	Chiechio S, Copani A, De Petris L, Morales ME, Nicoletti F, Gereau RW 4th.	Mol Pain. 2006 Jun 9;2:20.	Mol Pain. 2006	PubMed	citation	PMID:16764720	pubmed	16764720	create date:2006/06/13 | first author:Chiechio S
Inhibitory role of supraspinal P2X3/P2X2/3 subtypes on nociception in rats.	/pubmed/16753051	Fukui M, Nakagawa T, Minami M, Satoh M, Kaneko S.	Mol Pain. 2006 Jun 5;2:19.	Mol Pain. 2006	PubMed	citation	PMID:16753051	pubmed	16753051	create date:2006/06/07 | first author:Fukui M
Enhanced group II mGluR-mediated inhibition of pain-related synaptic plasticity in the amygdala.	/pubmed/16681859	Han JS, Fu Y, Bird GC, Neugebauer V.	Mol Pain. 2006 May 8;2:18.	Mol Pain. 2006	PubMed	citation	PMID:16681859	pubmed	16681859	create date:2006/05/10 | first author:Han JS
Characterization of sensory neuron subpopulations selectively expressing green fluorescent protein in phosphodiesterase 1C BAC transgenic mice.	/pubmed/16681857	Torsney C, Anderson RL, Ryce-Paul KA, MacDermott AB.	Mol Pain. 2006 May 8;2:17.	Mol Pain. 2006	PubMed	citation	PMID:16681857	pubmed	16681857	create date:2006/05/10 | first author:Torsney C
Characterization of three different sensory fibers by use of neonatal capsaicin treatment, spinal antagonism and a novel electrical stimulation-induced paw flexion test.	/pubmed/16681855	Matsumoto M, Inoue M, Hald A, Yamaguchi A, Ueda H.	Mol Pain. 2006 May 8;2:16.	Mol Pain. 2006	PubMed	citation	PMID:16681855	pubmed	16681855	create date:2006/05/10 | first author:Matsumoto M
CREB activity maintains the survival of cingulate cortical pyramidal neurons in the adult mouse brain.	/pubmed/16640787	Ao H, Ko SW, Zhuo M.	Mol Pain. 2006 Apr 26;2:15.	Mol Pain. 2006	PubMed	citation	PMID:16640787	pubmed	16640787	create date:2006/04/28 | first author:Ao H
A clinical genetic method to identify mechanisms by which pain causes depression and anxiety.	/pubmed/16623937	Max MB, Wu T, Atlas SJ, Edwards RR, Haythornthwaite JA, Bollettino AF, Hipp HS, McKnight CD, Osman IA, Crawford EN, Pao M, Nejim J, Kingman A, Aisen DC, Scully MA, Keller RB, Goldman D, Belfer I.	Mol Pain. 2006 Apr 19;2:14.	Mol Pain. 2006	PubMed	citation	PMID:16623937	pubmed	16623937	create date:2006/04/21 | first author:Max MB
Activation of protein kinase C in the spinal cord produces mechanical hyperalgesia by activating glutamate receptors, but does not mediate chronic muscle-induced hyperalgesia.	/pubmed/16584564	Sluka KA, Audette KM.	Mol Pain. 2006 Apr 3;2:13.	Mol Pain. 2006	PubMed	citation	PMID:16584564	pubmed	16584564	create date:2006/04/06 | first author:Sluka KA
Moderate hypoxia influences excitability and blocks dendrotoxin sensitive K+ currents in rat primary sensory neurones.	/pubmed/16579848	Gruss M, Ettorre G, Stehr AJ, Henrich M, Hempelmann G, Scholz A.	Mol Pain. 2006 Mar 31;2:12.	Mol Pain. 2006	PubMed	citation	PMID:16579848	pubmed	16579848	create date:2006/04/04 | first author:Gruss M
Comparison of P2X and TRPV1 receptors in ganglia or primary culture of trigeminal neurons and their modulation by NGF or serotonin.	/pubmed/16566843	Simonetti M, Fabbro A, D'Arco M, Zweyer M, Nistri A, Giniatullin R, Fabbretti E.	Mol Pain. 2006 Mar 28;2:11.	Mol Pain. 2006	PubMed	citation	PMID:16566843	pubmed	16566843	create date:2006/03/29 | first author:Simonetti M
Antimigraine drug, zolmitriptan, inhibits high-voltage activated calcium currents in a population of acutely dissociated rat trigeminal sensory neurons.	/pubmed/16549032	Morikawa T, Matsuzawa Y, Makita K, Katayama Y.	Mol Pain. 2006 Mar 20;2:10.	Mol Pain. 2006	PubMed	citation	PMID:16549032	pubmed	16549032	create date:2006/03/22 | first author:Morikawa T
Protein phosphatase 2A regulates central sensitization in the spinal cord of rats following intradermal injection of capsaicin.	/pubmed/16549018	Zhang X, Wu J, Lei Y, Fang L, Willis WD.	Mol Pain. 2006 Mar 20;2:9.	Mol Pain. 2006	PubMed	citation	PMID:16549018	pubmed	16549018	create date:2006/03/22 | first author:Zhang X
Genetic reduction of chronic muscle pain in mice lacking calcium/calmodulin-stimulated adenylyl cyclases.	/pubmed/16503978	Vadakkan KI, Wang H, Ko SW, Zastepa E, Petrovic MJ, Sluka KA, Zhuo M.	Mol Pain. 2006 Feb 17;2:7.	Mol Pain. 2006	PubMed	citation	PMID:16503978	pubmed	16503978	create date:2006/03/01 | first author:Vadakkan KI
HSV-mediated expression of interleukin-4 in dorsal root ganglion neurons reduces neuropathic pain.	/pubmed/16503976	Hao S, Mata M, Glorioso JC, Fink DJ.	Mol Pain. 2006 Feb 17;2:6.	Mol Pain. 2006	PubMed	citation	PMID:16503976	pubmed	16503976	create date:2006/03/01 | first author:Hao S
Depression of presynaptic excitation by the activation of vanilloid receptor 1 in the rat spinal dorsal horn revealed by optical imaging.	/pubmed/16503963	Kusudo K, Ikeda H, Murase K.	Mol Pain. 2006 Feb 17;2:8.	Mol Pain. 2006	PubMed	citation	PMID:16503963	pubmed	16503963	create date:2006/03/01 | first author:Kusudo K
Na(v) 1.8-null mice show stimulus-dependent deficits in spinal neuronal activity.	/pubmed/16478543	Matthews EA, Wood JN, Dickenson AH.	Mol Pain. 2006 Feb 14;2:5.	Mol Pain. 2006	PubMed	citation	PMID:16478543	pubmed	16478543	create date:2006/02/16 | first author:Matthews EA
Intrathecal long-term gene expression by self-complementary adeno-associated virus type 1 suitable for chronic pain studies in rats.	/pubmed/16445862	Storek B, Harder NM, Banck MS, Wang C, McCarty DM, Janssen WG, Morrison JH, Walsh CE, Beutler AS.	Mol Pain. 2006 Jan 30;2:4.	Mol Pain. 2006	PubMed	citation	PMID:16445862	pubmed	16445862	create date:2006/02/01 | first author:Storek B
Selective up-regulation of NMDA-NR1 receptor expression in myenteric plexus after TNBS induced colitis in rats.	/pubmed/16417630	Zhou Q, Caudle RM, Price DD, Del Valle-Pinero AY, Verne GN.	Mol Pain. 2006 Jan 17;2:3.	Mol Pain. 2006	PubMed	citation	PMID:16417630	pubmed	16417630	create date:2006/01/19 | first author:Zhou Q
Impaired inflammatory pain and thermal hyperalgesia in mice expressing neuron-specific dominant negative mitogen activated protein kinase kinase (MEK).	/pubmed/16412244	Karim F, Hu HJ, Adwanikar H, Kaplan D, Gereau RW 4th.	Mol Pain. 2006 Jan 16;2:2.	Mol Pain. 2006	PubMed	citation	PMID:16412244	pubmed	16412244	create date:2006/01/18 | first author:Karim F
Inflammatory and neuropathic pain animals exhibit distinct responses to innocuous thermal and motoric challenges.	/pubmed/16393346	Jabakhanji R, Foss JM, Berra HH, Centeno MV, Apkarian AV, Chialvo DR.	Mol Pain. 2006 Jan 5;2:1.	Mol Pain. 2006	PubMed	citation	PMID:16393346	pubmed	16393346	create date:2006/01/06 | first author:Jabakhanji R
Detection of cold pain, cold allodynia and cold hyperalgesia in freely behaving rats.	/pubmed/16354295	Allchorne AJ, Broom DC, Woolf CJ.	Mol Pain. 2005 Dec 14;1:36.	Mol Pain. 2005	PubMed	citation	PMID:16354295	pubmed	16354295	create date:2005/12/16 | first author:Allchorne AJ
ASIC3, an acid-sensing ion channel, is expressed in metaboreceptive sensory neurons.	/pubmed/16305749	Molliver DC, Immke DC, Fierro L, Paré M, Rice FL, McCleskey EW.	Mol Pain. 2005 Nov 23;1:35.	Mol Pain. 2005	PubMed	citation	PMID:16305749	pubmed	16305749	create date:2005/11/25 | first author:Molliver DC
Feed-forward inhibition: a novel cellular mechanism for the analgesic effect of substance P.	/pubmed/16297242	Wu LJ, Xu H, Ko SW, Yoshimura M, Zhuo M.	Mol Pain. 2005 Nov 18;1:34. Review.	Mol Pain. 2005	PubMed	citation	PMID:16297242	pubmed	16297242	create date:2005/11/22 | first author:Wu LJ
Formalin injection causes a coordinated spinal cord CO/NO-cGMP signaling system response.	/pubmed/16297238	Shi X, Li X, Clark JD.	Mol Pain. 2005 Nov 18;1:33.	Mol Pain. 2005	PubMed	citation	PMID:16297238	pubmed	16297238	create date:2005/11/22 | first author:Shi X
Single subject pharmacological-MRI (phMRI) study: modulation of brain activity of psoriatic arthritis pain by cyclooxygenase-2 inhibitor.	/pubmed/16266429	Baliki M, Katz J, Chialvo DR, Apkarian AV.	Mol Pain. 2005 Nov 2;1:32.	Mol Pain. 2005	PubMed	citation	PMID:16266429	pubmed	16266429	create date:2005/11/04 | first author:Baliki M
Contrasting phenotypes of putative proprioceptive and nociceptive trigeminal neurons innervating jaw muscle in rat.	/pubmed/16242047	Connor M, Naves LA, McCleskey EW.	Mol Pain. 2005 Oct 24;1:31.	Mol Pain. 2005	PubMed	citation	PMID:16242047	pubmed	16242047	create date:2005/10/26 | first author:Connor M
Role of spinal cord glutamate transporter during normal sensory transmission and pathological pain states.	/pubmed/16242033	Tao YX, Gu J, Stephens RL Jr.	Mol Pain. 2005 Oct 21;1:30. Review.	Mol Pain. 2005	PubMed	citation	PMID:16242033	pubmed	16242033	create date:2005/10/26 | first author:Tao YX
An efficient intrathecal delivery of small interfering RNA to the spinal cord and peripheral neurons.	/pubmed/16191203	Luo MC, Zhang DQ, Ma SW, Huang YY, Shuster SJ, Porreca F, Lai J.	Mol Pain. 2005 Sep 28;1:29.	Mol Pain. 2005	PubMed	citation	PMID:16191203	pubmed	16191203	create date:2005/09/30 | first author:Luo MC
Acidification of rat TRPV1 alters the kinetics of capsaicin responses.	/pubmed/16191202	Neelands TR, Jarvis MF, Han P, Faltynek CR, Surowy CS.	Mol Pain. 2005 Sep 28;1:28.	Mol Pain. 2005	PubMed	citation	PMID:16191202	pubmed	16191202	create date:2005/09/30 | first author:Neelands TR
Neonatal local noxious insult affects gene expression in the spinal dorsal horn of adult rats.	/pubmed/16179088	Ren K, Novikova SI, He F, Dubner R, Lidow MS.	Mol Pain. 2005 Sep 22;1:27.	Mol Pain. 2005	PubMed	citation	PMID:16179088	pubmed	16179088	create date:2005/09/24 | first author:Ren K
Protein kinases mediate increment of the phosphorylation of cyclic AMP-responsive element binding protein in spinal cord of rats following capsaicin injection.	/pubmed/16159392	Wu J, Su G, Ma L, Zhang X, Lei Y, Li J, Lin Q, Fang L.	Mol Pain. 2005 Sep 13;1:26.	Mol Pain. 2005	PubMed	citation	PMID:16159392	pubmed	16159392	create date:2005/09/15 | first author:Wu J
Spinal cord NR1 serine phosphorylation and NR2B subunit suppression following peripheral inflammation.	/pubmed/16137337	Caudle RM, Perez FM, Del Valle-Pinero AY, Iadarola MJ.	Mol Pain. 2005 Sep 2;1:25.	Mol Pain. 2005	PubMed	citation	PMID:16137337	pubmed	16137337	create date:2005/09/03 | first author:Caudle RM
Neuropathic pain develops normally in mice lacking both Na(v)1.7 and Na(v)1.8.	/pubmed/16111501	Nassar MA, Levato A, Stirling LC, Wood JN.	Mol Pain. 2005 Aug 22;1:24.	Mol Pain. 2005	PubMed	citation	PMID:16111501	pubmed	16111501	create date:2005/08/23 | first author:Nassar MA
Prolonged membrane potential depolarization in cingulate pyramidal cells after digit amputation in adult rats.	/pubmed/16111486	Wu MF, Pang ZP, Zhuo M, Xu ZC.	Mol Pain. 2005 Aug 19;1:23.	Mol Pain. 2005	PubMed	citation	PMID:16111486	pubmed	16111486	create date:2005/08/23 | first author:Wu MF
Genetic alteration of anxiety and stress-like behavior in mice lacking CaMKIV.	/pubmed/16102169	Shum FW, Ko SW, Lee YS, Kaang BK, Zhuo M.	Mol Pain. 2005 Aug 15;1:22.	Mol Pain. 2005	PubMed	citation	PMID:16102169	pubmed	16102169	create date:2005/08/17 | first author:Shum FW
Central inhibition and placebo analgesia.	/pubmed/15989689	Zhuo M.	Mol Pain. 2005 Jun 30;1:21. No abstract available.	Mol Pain. 2005	PubMed	citation	PMID:15989689	pubmed	15989689	create date:2005/07/02 | first author:Zhuo M
Substance P-driven feed-forward inhibitory activity in the mammalian spinal cord.	/pubmed/15987503	Nakatsuka T, Chen M, Takeda D, King C, Ling J, Xing H, Ataka T, Vierck C, Yezierski R, Gu JG.	Mol Pain. 2005 Jun 29;1:20.	Mol Pain. 2005	PubMed	citation	PMID:15987503	pubmed	15987503	create date:2005/07/01 | first author:Nakatsuka T
Pre-injury administration of morphine prevents development of neuropathic hyperalgesia through activation of descending monoaminergic mechanisms in the spinal cord in mice.	/pubmed/15932652	Rashid MH, Ueda H.	Mol Pain. 2005 Jun 3;1:19.	Mol Pain. 2005	PubMed	citation	PMID:15932652	pubmed	15932652	create date:2005/06/04 | first author:Rashid MH
Title	URL	Description	Details	ShortDetails	Resource	Type	Identifiers	Db	EntrezUID	Properties
Spared nerve injury rats exhibit thermal hyperalgesia on an automated operant dynamic thermal escape task.	/pubmed/15918900	Baliki M, Calvo O, Chialvo DR, Apkarian AV.	Mol Pain. 2005 May 26;1:18.	Mol Pain. 2005	PubMed	citation	PMID:15918900	pubmed	15918900	create date:2005/05/28 | first author:Baliki M
Sensitization and translocation of TRPV1 by insulin and IGF-I.	/pubmed/15857517	Van Buren JJ, Bhat S, Rotello R, Pauza ME, Premkumar LS.	Mol Pain. 2005 Apr 27;1:17.	Mol Pain. 2005	PubMed	citation	PMID:15857517	pubmed	15857517	create date:2005/04/29 | first author:Van Buren JJ
How cold is it? TRPM8 and TRPA1 in the molecular logic of cold sensation.	/pubmed/15847696	McKemy DD.	Mol Pain. 2005 Apr 22;1:16. Review.	Mol Pain. 2005	PubMed	citation	PMID:15847696	pubmed	15847696	create date:2005/04/26 | first author:McKemy DD
Physical interaction and functional coupling between ACDP4 and the intracellular ion chaperone COX11, an implication of the role of ACDP4 in essential metal ion transport and homeostasis.	/pubmed/15840172	Guo D, Ling J, Wang MH, She JX, Gu J, Wang CY.	Mol Pain. 2005 Apr 19;1:15.	Mol Pain. 2005	PubMed	citation	PMID:15840172	pubmed	15840172	create date:2005/04/21 | first author:Guo D
Controlling neuropathic pain by adeno-associated virus driven production of the anti-inflammatory cytokine, interleukin-10.	/pubmed/15813997	Milligan ED, Sloane EM, Langer SJ, Cruz PE, Chacur M, Spataro L, Wieseler-Frank J, Hammack SE, Maier SF, Flotte TR, Forsayeth JR, Leinwand LA, Chavez R, Watkins LR.	Mol Pain. 2005 Feb 25;1:9.	Mol Pain. 2005	PubMed	citation	PMID:15813997	pubmed	15813997	create date:2005/04/09 | first author:Milligan ED
Worm sensation!	/pubmed/15813996	Drew LJ, Wood JN.	Mol Pain. 2005 Feb 15;1:8. Review. No abstract available.	Mol Pain. 2005	PubMed	citation	PMID:15813996	pubmed	15813996	create date:2005/04/09 | first author:Drew LJ
Increased glutamate synaptic transmission in the nucleus raphe magnus neurons from morphine-tolerant rats.	/pubmed/15813995	Bie B, Pan ZZ.	Mol Pain. 2005 Feb 9;1:7.	Mol Pain. 2005	PubMed	citation	PMID:15813995	pubmed	15813995	create date:2005/04/09 | first author:Bie B
Pavlovian fear memory induced by activation in the anterior cingulate cortex.	/pubmed/15813993	Tang J, Ko S, Ding HK, Qiu CS, Calejesan AA, Zhuo M.	Mol Pain. 2005 Feb 9;1:6.	Mol Pain. 2005	PubMed	citation	PMID:15813993	pubmed	15813993	create date:2005/04/09 | first author:Tang J
Glutamate transporter: an unexpected target for some antibiotics.	/pubmed/15813992	Mao J.	Mol Pain. 2005 Feb 9;1:5.	Mol Pain. 2005	PubMed	citation	PMID:15813992	pubmed	15813992	create date:2005/04/09 | first author:Mao J
Propofol suppresses synaptic responsiveness of somatosensory relay neurons to excitatory input by potentiating GABA(A) receptor chloride channels.	/pubmed/15813991	Ying SW, Goldstein PA.	Mol Pain. 2005 Jan 14;1:2.	Mol Pain. 2005	PubMed	citation	PMID:15813991	pubmed	15813991	create date:2005/04/09 | first author:Ying SW
Sensitization of TRPV1 by EP1 and IP reveals peripheral nociceptive mechanism of prostaglandins.	/pubmed/15813989	Moriyama T, Higashi T, Togashi K, Iida T, Segi E, Sugimoto Y, Tominaga T, Narumiya S, Tominaga M.	Mol Pain. 2005 Jan 17;1:3.	Mol Pain. 2005	PubMed	citation	PMID:15813989	pubmed	15813989	create date:2005/04/09 | first author:Moriyama T
A P2X receptor-mediated nociceptive afferent pathway to lamina I of the spinal cord.	/pubmed/15813988	Chen M, Gu JG.	Mol Pain. 2005 Jan 17;1:4.	Mol Pain. 2005	PubMed	citation	PMID:15813988	pubmed	15813988	create date:2005/04/09 | first author:Chen M
Molecular pain, a new era of pain research and medicine.	/pubmed/15813987	Gu J, Zhuo M, Caterina M, MacDermott AB, Malmberg A, Neugebauer V, Yoshimura M.	Mol Pain. 2005 Jan 14;1:1.	Mol Pain. 2005	PubMed	citation	PMID:15813987	pubmed	15813987	create date:2005/04/09 | first author:Gu J
A pain in the ACC.	/pubmed/15813964	Frankland PW, Teixeira CM.	Mol Pain. 2005 Mar 31;1:14.	Mol Pain. 2005	PubMed	citation	PMID:15813964	pubmed	15813964	create date:2005/04/09 | first author:Frankland PW
Selective activation of primary afferent fibers evaluated by sine-wave electrical stimulation.	/pubmed/15813963	Koga K, Furue H, Rashid MH, Takaki A, Katafuchi T, Yoshimura M.	Mol Pain. 2005 Mar 25;1:13.	Mol Pain. 2005	PubMed	citation	PMID:15813963	pubmed	15813963	create date:2005/04/09 | first author:Koga K
New players tip the scales in the balance between excitatory and inhibitory synapses.	/pubmed/15813960	Levinson JN, El-Husseini A.	Mol Pain. 2005 Mar 23;1:12. Review.	Mol Pain. 2005	PubMed	citation	PMID:15813960	pubmed	15813960	create date:2005/04/09 | first author:Levinson JN
Contribution of CaMKIV to injury and fear-induced ultrasonic vocalizations in adult mice.	/pubmed/15813959	Ko SW, Chatila T, Zhuo M.	Mol Pain. 2005 Mar 22;1:10.	Mol Pain. 2005	PubMed	citation	PMID:15813959	pubmed	15813959	create date:2005/04/09 | first author:Ko SW
A transcription factor for cold sensation!	/pubmed/15813958	Kim SJ, Qu Z, Milbrandt J, Zhuo M.	Mol Pain. 2005 Mar 22;1:11.	Mol Pain. 2005	PubMed	citation	PMID:15813958	pubmed	15813958	create date:2005/04/09 | first author:Kim SJ
