# Supplementary material for: Rising Publication Delays Inflate Journal Impact Factors
Source: PLoS One. 2012 Dec 31;7(12):e53374. doi: 10.1371/journal.pone.0053374 (PMC3534064; doi:10.1371/journal.pone.0053374)
Supplement: Data S1 — Datasets used for the analysis. (ZIP) [file pone.0053374.s005.zip › Molecular Psychiatry.csv]

Title	URL	Description	Details	ShortDetails	Resource	Type	Identifiers	Db	EntrezUID	Properties
The game's afoot: seeking viruses that cause chronic and degenerative neurologic and psychiatric disorder.	/pubmed/22310559	Oldstone MB.	Mol Psychiatry. 2012 Feb 7. doi: 10.1038/mp.2012.5. [Epub ahead of print] No abstract available.	Mol Psychiatry. 2012	PubMed	citation	PMID:22310559	pubmed	22310559	create date:2012/02/09 | first author:Oldstone MB
An environmental analysis of genes associated with schizophrenia: hypoxia and vascular factors as interacting elements in the neurodevelopmental model.	/pubmed/22290124	Schmidt-Kastner R, van Os J, Esquivel G, Steinbusch HW, Rutten BP.	Mol Psychiatry. 2012 Jan 31. doi: 10.1038/mp.2011.183. [Epub ahead of print]	Mol Psychiatry. 2012	PubMed	citation	PMID:22290124	pubmed	22290124	create date:2012/02/01 | first author:Schmidt-Kastner R
Preliminary report of biological basis of sensitivity to the effects of cannabis on psychosis: AKT1 and DAT1 genotype modulates the effects of δ-9-tetrahydrocannabinol on midbrain and striatal function.	/pubmed/22290123	Bhattacharyya S, Atakan Z, Martin-Santos R, Crippa JA, Kambeitz J, Prata D, Williams S, Brammer M, Collier DA, McGuire PK.	Mol Psychiatry. 2012 Jan 31. doi: 10.1038/mp.2011.187. [Epub ahead of print] No abstract available.	Mol Psychiatry. 2012	PubMed	citation	PMID:22290123	pubmed	22290123	create date:2012/02/01 | first author:Bhattacharyya S
Antipsychotics activate the TGFβ pathway effector SMAD3.	/pubmed/22290122	Cohen T, Sundaresh S, Levine F.	Mol Psychiatry. 2012 Jan 31. doi: 10.1038/mp.2011.186. [Epub ahead of print]	Mol Psychiatry. 2012	PubMed	citation	PMID:22290122	pubmed	22290122	create date:2012/02/01 | first author:Cohen T
Disorder-specific functional abnormalities during sustained attention in youth with Attention Deficit Hyperactivity Disorder (ADHD) and with Autism.	/pubmed/22290121	Christakou A, Murphy CM, Chantiluke K, Cubillo AI, Smith AB, Giampietro V, Daly E, Ecker C, Robertson D; MRC AIMS consortium, Murphy DG, Rubia K.	Mol Psychiatry. 2012 Jan 31. doi: 10.1038/mp.2011.185. [Epub ahead of print]	Mol Psychiatry. 2012	PubMed	citation	PMID:22290121	pubmed	22290121	create date:2012/02/01 | first author:Christakou A
The evolutionary significance of depression in Pathogen Host Defense (PATHOS-D).	/pubmed/22290120	Raison CL, Miller AH.	Mol Psychiatry. 2012 Jan 31. doi: 10.1038/mp.2012.2. [Epub ahead of print]	Mol Psychiatry. 2012	PubMed	citation	PMID:22290120	pubmed	22290120	create date:2012/02/01 | first author:Raison CL
Effects of continuously enhanced corticotropin releasing factor expression within the bed nucleus of the stria terminalis on conditioned and unconditioned anxiety.	/pubmed/22290119	Sink KS, Walker DL, Freeman SM, Flandreau EI, Ressler KJ, Davis M.	Mol Psychiatry. 2012 Jan 31. doi: 10.1038/mp.2011.188. [Epub ahead of print]	Mol Psychiatry. 2012	PubMed	citation	PMID:22290119	pubmed	22290119	create date:2012/02/01 | first author:Sink KS
Absence of evidence for bornavirus infection in schizophrenia, bipolar disorder and major depressive disorder.	/pubmed/22290118	Hornig M, Briese T, Licinio J, Khabbaz RF, Altshuler LL, Potkin SG, Schwemmle M, Siemetzki U, Mintz J, Honkavuori K, Kraemer HC, Egan MF, Whybrow PC, Bunney WE, Lipkin WI.	Mol Psychiatry. 2012 Jan 31. doi: 10.1038/mp.2011.179. [Epub ahead of print]	Mol Psychiatry. 2012	PubMed	citation	PMID:22290118	pubmed	22290118	create date:2012/02/01 | first author:Hornig M
Unravelling the actions of deep brain stimulation: potential role for astrocytes.	/pubmed/22270546	Vedam-Mai V, van Battum EY, Kamphuis W, Feenstra MG, Denys D, Reynolds BA, Okun MS, Hol EM.	Mol Psychiatry. 2012 Feb;17(2):115. doi: 10.1038/mp.2011.184. No abstract available.	Mol Psychiatry. 2012	PubMed	citation	PMID:22270546	pubmed	22270546	create date:2012/01/25 | first author:Vedam-Mai V
Schizophrenia risk gene ZNF804A does not influence macroscopic brain structure: an MRI study in 892 volunteers.	/pubmed/22270476	Cousijn H, Rijpkema M, Harteveld A, Harrison PJ, Fernández G, Franke B, Arias-Vásquez A.	Mol Psychiatry. 2012 Jan 24. doi: 10.1038/mp.2011.181. [Epub ahead of print] No abstract available.	Mol Psychiatry. 2012	PubMed	citation	PMID:22270476	pubmed	22270476	create date:2012/01/25 | first author:Cousijn H
Chromaffin cells: the peripheral brain.	/pubmed/22249377	Bornstein SR, Ehrhart-Bornstein M, Androutsellis-Theotokis A, Eisenhofer G, Vukicevic V, Licinio J, Wong ML, Calissano P, Nisticò G, Preziosi P, Levi-Montalcini R.	Mol Psychiatry. 2012 Jan 17. doi: 10.1038/mp.2011.176. [Epub ahead of print]	Mol Psychiatry. 2012	PubMed	citation	PMID:22249377	pubmed	22249377	create date:2012/01/18 | first author:Bornstein SR
Rett syndrome induced pluripotent stem cell-derived neurons reveal novel neurophysiological alterations.	/pubmed/22230884	Farra N, Zhang WB, Pasceri P, Eubanks JH, Salter MW, Ellis J.	Mol Psychiatry. 2012 Jan 10. doi: 10.1038/mp.2011.180. [Epub ahead of print]	Mol Psychiatry. 2012	PubMed	citation	PMID:22230884	pubmed	22230884	create date:2012/01/11 | first author:Farra N
Cerebral folate receptor autoantibodies in autism spectrum disorder.	/pubmed/22230883	Frye RE, Sequeira JM, Quadros EV, James SJ, Rossignol DA.	Mol Psychiatry. 2012 Jan 10. doi: 10.1038/mp.2011.175. [Epub ahead of print]	Mol Psychiatry. 2012	PubMed	citation	PMID:22230883	pubmed	22230883	create date:2012/01/11 | first author:Frye RE
Machine learning and data mining: strategies for hypothesis generation.	/pubmed/22230882	Oquendo MA, Baca-Garcia E, Artés-Rodríguez A, Perez-Cruz F, Galfalvy HC, Blasco-Fontecilla H, Madigan D, Duan N.	Mol Psychiatry. 2012 Jan 10. doi: 10.1038/mp.2011.173. [Epub ahead of print]	Mol Psychiatry. 2012	PubMed	citation	PMID:22230882	pubmed	22230882	create date:2012/01/11 | first author:Oquendo MA
The dappled nature of causes of psychiatric illness: replacing the organic-functional/hardware-software dichotomy with empirically based pluralism.	/pubmed/22230881	Kendler KS.	Mol Psychiatry. 2012 Jan 10. doi: 10.1038/mp.2011.182. [Epub ahead of print]	Mol Psychiatry. 2012	PubMed	citation	PMID:22230881	pubmed	22230881	create date:2012/01/11 | first author:Kendler KS
Oxytocin receptor (OXTR) is not associated with optimism in the Nurses' Health Study.	/pubmed/22212599	Cornelis MC, Glymour MM, Chang SC, Tchetgen EJ, Liang L, Koenen KC, Kang JH, Pasquale LR, Rimm EB, Kawachi I, Kubzansky LD.	Mol Psychiatry. 2012 Jan 3. doi: 10.1038/mp.2011.178. [Epub ahead of print] No abstract available.	Mol Psychiatry. 2012	PubMed	citation	PMID:22212599	pubmed	22212599	create date:2012/01/04 | first author:Cornelis MC
Ketamine effects on brain GABA and glutamate levels with 1H-MRS: relationship to ketamine-induced psychopathology.	/pubmed/22212598	Stone JM, Dietrich C, Edden R, Mehta MA, De Simoni S, Reed LJ, Krystal JH, Nutt D, Barker GJ.	Mol Psychiatry. 2012 Jan 3. doi: 10.1038/mp.2011.171. [Epub ahead of print] No abstract available.	Mol Psychiatry. 2012	PubMed	citation	PMID:22212598	pubmed	22212598	create date:2012/01/04 | first author:Stone JM
Resting functional connectivity of language networks: characterization and reproducibility.	/pubmed/22212597	Tomasi D, Volkow ND.	Mol Psychiatry. 2012 Jan 3. doi: 10.1038/mp.2011.177. [Epub ahead of print]	Mol Psychiatry. 2012	PubMed	citation	PMID:22212597	pubmed	22212597	create date:2012/01/04 | first author:Tomasi D
Enrichment of cis-regulatory gene expression SNPs and methylation quantitative trait loci among bipolar disorder susceptibility variants.	/pubmed/22212596	Gamazon ER, Badner JA, Cheng L, Zhang C, Zhang D, Cox NJ, Gershon ES, Kelsoe JR, Greenwood TA, Nievergelt CM, Chen C, McKinney R, Shilling PD, Schork NJ, Smith EN, Bloss CS, Nurnberger JI, Edenberg HJ, Foroud T, Koller DL, Scheftner WA, Coryell W, et al.	Mol Psychiatry. 2012 Jan 3. doi: 10.1038/mp.2011.174. [Epub ahead of print]	Mol Psychiatry. 2012	PubMed	citation	PMID:22212596	pubmed	22212596	create date:2012/01/04 | first author:Gamazon ER
Amine oxidase activity of β-amyloid precursor protein modulates systemic and local catecholamine levels.	/pubmed/22212595	Duce JA, Ayton S, Miller AA, Tsatsanis A, Lam LQ, Leone L, Corbin JE, Butzkueven H, Kilpatrick TJ, Rogers JT, Barnham KJ, Finkelstein DI, Bush AI.	Mol Psychiatry. 2012 Jan 3. doi: 10.1038/mp.2011.168. [Epub ahead of print]	Mol Psychiatry. 2012	PubMed	citation	PMID:22212595	pubmed	22212595	create date:2012/01/04 | first author:Duce JA
Genome-wide expression profiling of schizophrenia using a large combined cohort.	/pubmed/22212594	Mistry M, Gillis J, Pavlidis P.	Mol Psychiatry. 2012 Jan 3. doi: 10.1038/mp.2011.172. [Epub ahead of print]	Mol Psychiatry. 2012	PubMed	citation	PMID:22212594	pubmed	22212594	create date:2012/01/04 | first author:Mistry M
Little things on which happiness depends: microRNAs as novel therapeutic targets for the treatment of anxiety and depression.	/pubmed/22182940	O'Connor RM, Dinan TG, Cryan JF.	Mol Psychiatry. 2011 Dec 20. doi: 10.1038/mp.2011.162. [Epub ahead of print]	Mol Psychiatry. 2011	PubMed	citation	PMID:22182940	pubmed	22182940	create date:2011/12/21 | first author:O'Connor RM
Transcriptome profiling of UPF3B/NMD-deficient lymphoblastoid cells from patients with various forms of intellectual disability.	/pubmed/22182939	Nguyen LS, Jolly L, Shoubridge C, Chan WK, Huang L, Laumonnier F, Raynaud M, Hackett A, Field M, Rodriguez J, Srivastava AK, Lee Y, Long R, Addington AM, Rapoport JL, Suren S, Hahn CN, Gamble J, Wilkinson MF, Corbett MA, Gecz J.	Mol Psychiatry. 2011 Dec 20. doi: 10.1038/mp.2011.163. [Epub ahead of print]	Mol Psychiatry. 2011	PubMed	citation	PMID:22182939	pubmed	22182939	create date:2011/12/21 | first author:Nguyen LS
Leptin restores adult hippocampal neurogenesis in a chronic unpredictable stress model of depression and reverses glucocorticoid-induced inhibition of GSK-3β/β-catenin signaling.	/pubmed/22182938	Garza JC, Guo M, Zhang W, Lu XY.	Mol Psychiatry. 2011 Dec 20. doi: 10.1038/mp.2011.161. [Epub ahead of print]	Mol Psychiatry. 2011	PubMed	citation	PMID:22182938	pubmed	22182938	create date:2011/12/21 | first author:Garza JC
Decreased nervonic acid levels in erythrocyte membranes predict psychosis in help-seeking ultra-high-risk individuals.	/pubmed/22182937	Amminger GP, Schäfer MR, Klier CM, Slavik JM, Holzer I, Holub M, Goldstone S, Whitford TJ, McGorry PD, Berk M.	Mol Psychiatry. 2011 Dec 20. doi: 10.1038/mp.2011.167. [Epub ahead of print] No abstract available.	Mol Psychiatry. 2011	PubMed	citation	PMID:22182937	pubmed	22182937	create date:2011/12/21 | first author:Amminger GP
Validation of schizophrenia-associated genes CSMD1, C10orf26, CACNA1C and TCF4 as miR-137 targets.	/pubmed/22182936	Kwon E, Wang W, Tsai LH.	Mol Psychiatry. 2011 Dec 20. doi: 10.1038/mp.2011.170. [Epub ahead of print] No abstract available.	Mol Psychiatry. 2011	PubMed	citation	PMID:22182936	pubmed	22182936	create date:2011/12/21 | first author:Kwon E
Genome-wide association study meta-analysis of European and Asian-ancestry samples identifies three novel loci associated with bipolar disorder.	/pubmed/22182935	Chen DT, Jiang X, Akula N, Shugart YY, Wendland JR, Steele CJ, Kassem L, Park JH, Chatterjee N, Jamain S, Cheng A, Leboyer M, Muglia P, Schulze TG, Cichon S, Nöthen MM, Rietschel M; BiGS, McMahon FJ.	Mol Psychiatry. 2011 Dec 20. doi: 10.1038/mp.2011.157. [Epub ahead of print]	Mol Psychiatry. 2011	PubMed	citation	PMID:22182935	pubmed	22182935	create date:2011/12/21 | first author:Chen DT
Assessment of a multi-assay, serum-based biological diagnostic test for major depressive disorder: a Pilot and Replication Study.	/pubmed/22158016	Papakostas GI, Shelton RC, Kinrys G, Henry ME, Bakow BR, Lipkin SH, Pi B, Thurmond L, Bilello JA.	Mol Psychiatry. 2011 Dec 13. doi: 10.1038/mp.2011.166. [Epub ahead of print]	Mol Psychiatry. 2011	PubMed	citation	PMID:22158016	pubmed	22158016	create date:2011/12/14 | first author:Papakostas GI
Prenatal exposure to maternal obesity leads to hyperactivity in offspring.	/pubmed/22158015	Fernandes C, Grayton H, Poston L, Samuelsson AM, Taylor PD, Collier DA, Rodriguez A.	Mol Psychiatry. 2011 Dec 13. doi: 10.1038/mp.2011.164. [Epub ahead of print] No abstract available.	Mol Psychiatry. 2011	PubMed	citation	PMID:22158015	pubmed	22158015	create date:2011/12/14 | first author:Fernandes C
5-HT(2B) receptors are required for serotonin-selective antidepressant actions.	/pubmed/22158014	Diaz SL, Doly S, Narboux-Nême N, Fernández S, Mazot P, Banas SM, Boutourlinsky K, Moutkine I, Belmer A, Roumier A, Maroteaux L.	Mol Psychiatry. 2012 Feb;17(2):154-63. doi: 10.1038/mp.2011.159. Epub 2011 Dec 13.	Mol Psychiatry. 2012	PubMed	citation	PMID:22158014	pubmed	22158014	create date:2011/12/14 | first author:Diaz SL
A review of research trends in physiological abnormalities in autism spectrum disorders: immune dysregulation, inflammation, oxidative stress, mitochondrial dysfunction and environmental toxicant exposures.	/pubmed/22143005	Rossignol DA, Frye RE.	Mol Psychiatry. 2011 Dec 6. doi: 10.1038/mp.2011.165. [Epub ahead of print]	Mol Psychiatry. 2011	PubMed	citation	PMID:22143005	pubmed	22143005	create date:2011/12/07 | first author:Rossignol DA
The neuropathological profile of mild cognitive impairment (MCI): a systematic review.	/pubmed/22143004	Stephan BC, Hunter S, Harris D, Llewellyn DJ, Siervo M, Matthews FE, Brayne C.	Mol Psychiatry. 2011 Dec 6. doi: 10.1038/mp.2011.147. [Epub ahead of print]	Mol Psychiatry. 2011	PubMed	citation	PMID:22143004	pubmed	22143004	create date:2011/12/07 | first author:Stephan BC
Relapse prevention in schizophrenia: a systematic review and meta-analysis of second-generation antipsychotics versus first-generation antipsychotics.	/pubmed/22124274	Kishimoto T, Agarwal V, Kishi T, Leucht S, Kane JM, Correll CU.	Mol Psychiatry. 2011 Nov 29. doi: 10.1038/mp.2011.143. [Epub ahead of print]	Mol Psychiatry. 2011	PubMed	citation	PMID:22124274	pubmed	22124274	create date:2011/11/30 | first author:Kishimoto T
Cocaine-induced cortical microischemia in the rodent brain: clinical implications.	/pubmed/22124273	Ren H, Du C, Yuan Z, Park K, Volkow ND, Pan Y.	Mol Psychiatry. 2011 Nov 29. doi: 10.1038/mp.2011.160. [Epub ahead of print]	Mol Psychiatry. 2011	PubMed	citation	PMID:22124273	pubmed	22124273	create date:2011/11/30 | first author:Ren H
Neurodevelopmental and neuropsychiatric behaviour defects arise from 14-3-3ζ deficiency.	/pubmed/22124272	Cheah PS, Ramshaw HS, Thomas PQ, Toyo-Oka K, Xu X, Martin S, Coyle P, Guthridge MA, Stomski F, van den Buuse M, Wynshaw-Boris A, Lopez AF, Schwarz QP.	Mol Psychiatry. 2011 Nov 29. doi: 10.1038/mp.2011.158. [Epub ahead of print]	Mol Psychiatry. 2011	PubMed	citation	PMID:22124272	pubmed	22124272	create date:2011/11/30 | first author:Cheah PS
Evidence for multiple genetic factors underlying the DSM-IV criteria for alcohol dependence.	/pubmed/22105626	Kendler KS, Aggen SH, Prescott CA, Crabbe J, Neale MC.	Mol Psychiatry. 2011 Nov 22. doi: 10.1038/mp.2011.153. [Epub ahead of print]	Mol Psychiatry. 2011	PubMed	citation	PMID:22105626	pubmed	22105626	create date:2011/11/23 | first author:Kendler KS
Dopamine D(2)/D(3) receptor availability in genetically leptin-deficient patients after long-term leptin replacement.	/pubmed/22105625	Ishibashi K, Berman SM, Paz-Filho G, Lee B, Robertson C, Mandelkern MA, Wong ML, Licinio J, London ED.	Mol Psychiatry. 2011 Nov 22. doi: 10.1038/mp.2011.156. [Epub ahead of print] No abstract available.	Mol Psychiatry. 2011	PubMed	citation	PMID:22105625	pubmed	22105625	create date:2011/11/23 | first author:Ishibashi K
The genetics of attention deficit/hyperactivity disorder in adults, a review.	/pubmed/22105624	Franke B, Faraone SV, Asherson P, Buitelaar J, Bau CH, Ramos-Quiroga JA, Mick E, Grevet EH, Johansson S, Haavik J, Lesch KP, Cormand B, Reif A.	Mol Psychiatry. 2011 Nov 22. doi: 10.1038/mp.2011.138. [Epub ahead of print]	Mol Psychiatry. 2011	PubMed	citation	PMID:22105624	pubmed	22105624	create date:2011/11/23 | first author:Franke B
A K(ATP) channel gene effect on sleep duration: from genome-wide association studies to function in Drosophila.	/pubmed/22105623	Allebrandt KV, Amin N, Müller-Myhsok B, Esko T, Teder-Laving M, Azevedo RV, Hayward C, van Mill J, Vogelzangs N, Green EW, Melville SA, Lichtner P, Wichmann HE, Oostra BA, Janssens AC, Campbell H, Wilson JF, Hicks AA, Pramstaller PP, Dogas Z, Rudan I, Merrow M, et al.	Mol Psychiatry. 2011 Nov 22. doi: 10.1038/mp.2011.142. [Epub ahead of print]	Mol Psychiatry. 2011	PubMed	citation	PMID:22105623	pubmed	22105623	create date:2011/11/23 | first author:Allebrandt KV
Adult attention-deficit hyperactivity disorder is associated with alterations in circadian rhythms at the behavioural, endocrine and molecular levels.	/pubmed/22105622	Baird AL, Coogan AN, Siddiqui A, Donev RM, Thome J.	Mol Psychiatry. 2011 Nov 22. doi: 10.1038/mp.2011.149. [Epub ahead of print]	Mol Psychiatry. 2011	PubMed	citation	PMID:22105622	pubmed	22105622	create date:2011/11/23 | first author:Baird AL
QTL replication and targeted association highlight the nerve growth factor gene for nonverbal communication deficits in autism spectrum disorders.	/pubmed/22105621	Lu AT, Yoon J, Geschwind DH, Cantor RM.	Mol Psychiatry. 2011 Nov 22. doi: 10.1038/mp.2011.155. [Epub ahead of print]	Mol Psychiatry. 2011	PubMed	citation	PMID:22105621	pubmed	22105621	create date:2011/11/23 | first author:Lu AT
A genome-wide survey and functional brain imaging study identify CTNNBL1 as a memory-related gene.	/pubmed/22105620	Papassotiropoulos A, Stefanova E, Vogler C, Gschwind L, Ackermann S, Spalek K, Rasch B, Heck A, Aerni A, Hanser E, Demougin P, Huynh KD, Luechinger R, Klarhöfer M, Novakovic I, Kostic V, Boesiger P, Scheffler K, de Quervain DJ.	Mol Psychiatry. 2011 Nov 22. doi: 10.1038/mp.2011.148. [Epub ahead of print]	Mol Psychiatry. 2011	PubMed	citation	PMID:22105620	pubmed	22105620	create date:2011/11/23 | first author:Papassotiropoulos A
Genetic modulation of neural response during working memory in healthy individuals: interaction of glucocorticoid receptor and dopaminergic genes.	/pubmed/22083731	El-Hage W, Phillips ML, Radua J, Gohier B, Zelaya FO, Collier DA, Surguladze SA.	Mol Psychiatry. 2011 Nov 15. doi: 10.1038/mp.2011.145. [Epub ahead of print]	Mol Psychiatry. 2011	PubMed	citation	PMID:22083731	pubmed	22083731	create date:2011/11/16 | first author:El-Hage W
Replication of association between a SLITRK1 haplotype and Tourette Syndrome in a large sample of families.	/pubmed/22083730	Karagiannidis I, Rizzo R, Tarnok Z, Wolanczyk T, Hebebrand J, Nöthen MM, Lehmkuhl G, Farkas L, Nagy P, Barta C, Szymanska U, Panteloglou G, Miranda DM, Feng Y, Sandor P, Barr C; TSGeneSEE, Paschou P.	Mol Psychiatry. 2011 Nov 15. doi: 10.1038/mp.2011.151. [Epub ahead of print] No abstract available.	Mol Psychiatry. 2011	PubMed	citation	PMID:22083730	pubmed	22083730	create date:2011/11/16 | first author:Karagiannidis I
Pharmacogenetics in psychiatry: translating research into clinical practice.	/pubmed/22083729	Malhotra AK, Zhang JP, Lencz T.	Mol Psychiatry. 2011 Nov 15. doi: 10.1038/mp.2011.146. [Epub ahead of print]	Mol Psychiatry. 2011	PubMed	citation	PMID:22083729	pubmed	22083729	create date:2011/11/16 | first author:Malhotra AK
De novo CNV analysis implicates specific abnormalities of postsynaptic signalling complexes in the pathogenesis of schizophrenia.	/pubmed/22083728	Kirov G, Pocklington AJ, Holmans P, Ivanov D, Ikeda M, Ruderfer D, Moran J, Chambert K, Toncheva D, Georgieva L, Grozeva D, Fjodorova M, Wollerton R, Rees E, Nikolov I, van de Lagemaat LN, Bayés A, Fernandez E, Olason PI, Böttcher Y, Komiyama NH, Collins MO, et al.	Mol Psychiatry. 2012 Feb;17(2):142-53. doi: 10.1038/mp.2011.154. Epub 2011 Nov 15.	Mol Psychiatry. 2012	PubMed	citation	PMID:22083728	pubmed	22083728	create date:2011/11/16 | first author:Kirov G
African ancestry protects against Alzheimer's disease-related neuropathology.	/pubmed/22064377	Schlesinger D, Grinberg LT, Alba JG, Naslavsky MS, Licinio L, Farfel JM, Suemoto CK, de Lucena Ferretti RE, Leite RE, de Andrade MP, Dos Santos AC, Brentani H, Pasqualucci CA, Nitrini R, Jacob-Filho W, Zatz M.	Mol Psychiatry. 2011 Nov 8. doi: 10.1038/mp.2011.136. [Epub ahead of print]	Mol Psychiatry. 2011	PubMed	citation	PMID:22064377	pubmed	22064377	create date:2011/11/09 | first author:Schlesinger D
Efficacy and safety of antidepressant drug treatment in children and adolescents.	/pubmed/22064376	Henry A, Kisicki MD, Varley C.	Mol Psychiatry. 2011 Nov 8. doi: 10.1038/mp.2011.150. [Epub ahead of print]	Mol Psychiatry. 2011	PubMed	citation	PMID:22064376	pubmed	22064376	create date:2011/11/09 | first author:Henry A
Communication breakdown: delta-9 tetrahydrocannabinol effects on pre-speech neural coherence.	/pubmed/22042229	Stone JM, Morrison PD, Brugger S, Nottage J, Bhattacharyya S, Sumich A, Wilson D, Tunstall N, Feilding A, Brenneisen R, McGuire P, Murray RM, Ffytche DH.	Mol Psychiatry. 2011 Nov 1. doi: 10.1038/mp.2011.141. [Epub ahead of print] No abstract available.	Mol Psychiatry. 2011	PubMed	citation	PMID:22042229	pubmed	22042229	create date:2011/11/02 | first author:Stone JM
Genome-wide association analysis of copy number variation in recurrent depressive disorder.	/pubmed/22042228	Rucker JJ, Breen G, Pinto D, Pedroso I, Lewis CM, Cohen-Woods S, Uher R, Schosser A, Rivera M, Aitchison KJ, Craddock N, Owen MJ, Jones L, Jones I, Korszun A, Muglia P, Barnes MR, Preisig M, Mors O, Gill M, Maier W, Rice J, et al.	Mol Psychiatry. 2011 Nov 1. doi: 10.1038/mp.2011.144. [Epub ahead of print]	Mol Psychiatry. 2011	PubMed	citation	PMID:22042228	pubmed	22042228	create date:2011/11/02 | first author:Rucker JJ
Title	URL	Description	Details	ShortDetails	Resource	Type	Identifiers	Db	EntrezUID	Properties
BACE1 in central nervous system myelination revisited.	/pubmed/22042227	Treiber H, Hagemeyer N, Ehrenreich H, Simons M.	Mol Psychiatry. 2011 Nov 1. doi: 10.1038/mp.2011.140. [Epub ahead of print] No abstract available.	Mol Psychiatry. 2011	PubMed	citation	PMID:22042227	pubmed	22042227	create date:2011/11/02 | first author:Treiber H
Potential metabolite markers of schizophrenia.	/pubmed/22024767	Yang J, Chen T, Sun L, Zhao Z, Qi X, Zhou K, Cao Y, Wang X, Qiu Y, Su M, Zhao A, Wang P, Yang P, Wu J, Feng G, He L, Jia W, Wan C.	Mol Psychiatry. 2011 Oct 25. doi: 10.1038/mp.2011.131. [Epub ahead of print]	Mol Psychiatry. 2011	PubMed	citation	PMID:22024767	pubmed	22024767	create date:2011/10/26 | first author:Yang J
Therapygenetics: the 5HTTLPR and response to psychological therapy.	/pubmed/22024766	Eley TC, Hudson JL, Creswell C, Tropeano M, Lester KJ, Cooper P, Farmer A, Lewis CM, Lyneham HJ, Rapee RM, Uher R, Zavos HM, Collier DA.	Mol Psychiatry. 2011 Oct 25. doi: 10.1038/mp.2011.132. [Epub ahead of print] No abstract available.	Mol Psychiatry. 2011	PubMed	citation	PMID:22024766	pubmed	22024766	create date:2011/10/26 | first author:Eley TC
Low striatal dopamine receptor availability linked to caloric intake during abstinence from chronic methamphetamine abuse.	/pubmed/22024765	Zorick T, Lee B, Mandelkern MA, Fong T, Robertson C, Ghahremani DG, Brown AK, Sumerel B, London ED.	Mol Psychiatry. 2011 Oct 25. doi: 10.1038/mp.2011.137. [Epub ahead of print] No abstract available.	Mol Psychiatry. 2011	PubMed	citation	PMID:22024765	pubmed	22024765	create date:2011/10/26 | first author:Zorick T
Emerging major synaptic signaling pathways involved in intellectual disability.	/pubmed/22024764	Pavlowsky A, Chelly J, Billuart P.	Mol Psychiatry. 2011 Oct 25. doi: 10.1038/mp.2011.139. [Epub ahead of print]	Mol Psychiatry. 2011	PubMed	citation	PMID:22024764	pubmed	22024764	create date:2011/10/26 | first author:Pavlowsky A
Genome-wide association analysis of age-at-onset in Alzheimer's disease.	/pubmed/22005931	Kamboh MI, Barmada MM, Demirci FY, Minster RL, Carrasquillo MM, Pankratz VS, Younkin SG, Saykin AJ; The Alzheimer's Disease Neuroimaging Initiative, Sweet RA, Feingold E, Dekosky ST, Lopez OL.	Mol Psychiatry. 2011 Oct 18. doi: 10.1038/mp.2011.135. [Epub ahead of print]	Mol Psychiatry. 2011	PubMed	citation	PMID:22005931	pubmed	22005931	create date:2011/10/19 | first author:Kamboh MI
Genome-wide association study of Alzheimer's disease with psychotic symptoms.	/pubmed/22005930	Hollingworth P, Sweet R, Sims R, Harold D, Russo G, Abraham R, Stretton A, Jones N, Gerrish A, Chapman J, Ivanov D, Moskvina V, Lovestone S, Priotsi P, Lupton M, Brayne C, Gill M, Lawlor B, Lynch A, Craig D, McGuinness B, Johnston J, et al.	Mol Psychiatry. 2011 Oct 18. doi: 10.1038/mp.2011.125. [Epub ahead of print]	Mol Psychiatry. 2011	PubMed	citation	PMID:22005930	pubmed	22005930	create date:2011/10/19 | first author:Hollingworth P
Regulation of the phosphatase calcineurin by insulin-like growth factor I unveils a key role of astrocytes in Alzheimer's pathology.	/pubmed/22005929	Fernandez AM, Jimenez S, Mecha M, Dávila D, Guaza C, Vitorica J, Torres-Aleman I.	Mol Psychiatry. 2011 Oct 18. doi: 10.1038/mp.2011.128. [Epub ahead of print]	Mol Psychiatry. 2011	PubMed	citation	PMID:22005929	pubmed	22005929	create date:2011/10/19 | first author:Fernandez AM
Hypothesis review: are clathrin-mediated endocytosis and clathrin-dependent membrane and protein trafficking core pathophysiological processes in schizophrenia and bipolar disorder?	/pubmed/21986877	Schubert KO, Föcking M, Prehn JH, Cotter DR.	Mol Psychiatry. 2011 Oct 11. doi: 10.1038/mp.2011.123. [Epub ahead of print]	Mol Psychiatry. 2011	PubMed	citation	PMID:21986877	pubmed	21986877	create date:2011/10/12 | first author:Schubert KO
Can adult neurogenesis buffer stress responses and depressive behaviour?	/pubmed/21986876	Anacker C, Pariante CM.	Mol Psychiatry. 2012 Jan;17(1):9-10. doi: 10.1038/mp.2011.133. Epub 2011 Oct 11. No abstract available.	Mol Psychiatry. 2012	PubMed	citation	PMID:21986876	pubmed	21986876	create date:2011/10/12 | first author:Anacker C
De novo induction of amyloid-β deposition in vivo.	/pubmed/21968933	Morales R, Duran-Aniotz C, Castilla J, Estrada LD, Soto C.	Mol Psychiatry. 2011 Oct 4. doi: 10.1038/mp.2011.120. [Epub ahead of print]	Mol Psychiatry. 2011	PubMed	citation	PMID:21968933	pubmed	21968933	create date:2011/10/05 | first author:Morales R
Promoter polymorphisms in two overlapping 6p25 genes implicate mitochondrial proteins in cognitive deficit in schizophrenia.	/pubmed/21968932	Jablensky A, Angelicheva D, Donohoe GJ, Cruickshank M, Azmanov DN, Morris DW, McRae A, Weickert CS, Carter KW, Chandler D, Alexandrov B, Usheva A, Morar B, Verbrugghe PL, Filipovska A, Rackham O, Bishop AR, Rasmussen KO, Dragovic M, Cooper M, Phillips M, Badcock J, et al.	Mol Psychiatry. 2011 Oct 4. doi: 10.1038/mp.2011.129. [Epub ahead of print]	Mol Psychiatry. 2011	PubMed	citation	PMID:21968932	pubmed	21968932	create date:2011/10/05 | first author:Jablensky A
The CHRNA5-A3-B4 gene cluster in nicotine addiction.	/pubmed/21968931	Berrettini WH, Doyle GA.	Mol Psychiatry. 2011 Oct 4. doi: 10.1038/mp.2011.122. [Epub ahead of print]	Mol Psychiatry. 2011	PubMed	citation	PMID:21968931	pubmed	21968931	create date:2011/10/05 | first author:Berrettini WH
Mechanisms of initiation and reversal of drug-seeking behavior induced by prenatal exposure to glucocorticoids.	/pubmed/21968930	Rodrigues AJ, Leão P, Pêgo JM, Cardona D, Carvalho MM, Oliveira M, Costa BM, Carvalho AF, Morgado P, Araújo D, Palha JA, Almeida OF, Sousa N.	Mol Psychiatry. 2011 Oct 4. doi: 10.1038/mp.2011.126. [Epub ahead of print]	Mol Psychiatry. 2011	PubMed	citation	PMID:21968930	pubmed	21968930	create date:2011/10/05 | first author:Rodrigues AJ
Depression uncouples brain hate circuit.	/pubmed/21968929	Tao H, Guo S, Ge T, Kendrick KM, Xue Z, Liu Z, Feng J.	Mol Psychiatry. 2011 Oct 4. doi: 10.1038/mp.2011.127. [Epub ahead of print]	Mol Psychiatry. 2011	PubMed	citation	PMID:21968929	pubmed	21968929	create date:2011/10/05 | first author:Tao H
ADH1B is associated with alcohol dependence and alcohol consumption in populations of European and African ancestry.	/pubmed/21968928	Bierut LJ, Goate AM, Breslau N, Johnson EO, Bertelsen S, Fox L, Agrawal A, Bucholz KK, Grucza R, Hesselbrock V, Kramer J, Kuperman S, Nurnberger J, Porjesz B, Saccone NL, Schuckit M, Tischfield J, Wang JC, Foroud T, Rice JP, Edenberg HJ.	Mol Psychiatry. 2011 Oct 4. doi: 10.1038/mp.2011.124. [Epub ahead of print]	Mol Psychiatry. 2011	PubMed	citation	PMID:21968928	pubmed	21968928	create date:2011/10/05 | first author:Bierut LJ
CRF(2) receptor-deficiency eliminates opiate withdrawal distress without impairing stress coping.	/pubmed/21946917	Ingallinesi M, Rouibi K, Le Moine C, Papaleo F, Contarino A.	Mol Psychiatry. 2011 Sep 27. doi: 10.1038/mp.2011.119. [Epub ahead of print]	Mol Psychiatry. 2011	PubMed	citation	PMID:21946917	pubmed	21946917	create date:2011/09/29 | first author:Ingallinesi M
Socioeconomic position predicts long-term depression trajectory: a 13-year follow-up of the GAZEL cohort study.	/pubmed/21931321	Melchior M, Chastang JF, Head J, Goldberg M, Zins M, Nabi H, Younès N.	Mol Psychiatry. 2011 Sep 20. doi: 10.1038/mp.2011.116. [Epub ahead of print]	Mol Psychiatry. 2011	PubMed	citation	PMID:21931321	pubmed	21931321	create date:2011/09/21 | first author:Melchior M
Functional gene group analysis identifies synaptic gene groups as risk factor for schizophrenia.	/pubmed/21931320	Lips ES, Cornelisse LN, Toonen RF, Min JL, Hultman CM; the International Schizophrenia Consortium, Holmans PA, O'Donovan MC, Purcell SM, Smit AB, Verhage M, Sullivan PF, Visscher PM, Posthuma D.	Mol Psychiatry. 2011 Sep 20. doi: 10.1038/mp.2011.117. [Epub ahead of print]	Mol Psychiatry. 2011	PubMed	citation	PMID:21931320	pubmed	21931320	create date:2011/09/21 | first author:Lips ES
Omega-3 fatty acids for the treatment of depression: systematic review and meta-analysis.	/pubmed/21931319	Bloch MH, Hannestad J.	Mol Psychiatry. 2011 Sep 20. doi: 10.1038/mp.2011.100. [Epub ahead of print]	Mol Psychiatry. 2011	PubMed	citation	PMID:21931319	pubmed	21931319	create date:2011/09/21 | first author:Bloch MH
Deep brain stimulation in addiction: a review of potential brain targets.	/pubmed/21931318	Luigjes J, van den Brink W, Feenstra M, van den Munckhof P, Schuurman PR, Schippers R, Mazaheri A, De Vries TJ, Denys D.	Mol Psychiatry. 2011 Sep 20. doi: 10.1038/mp.2011.114. [Epub ahead of print]	Mol Psychiatry. 2011	PubMed	citation	PMID:21931318	pubmed	21931318	create date:2011/09/21 | first author:Luigjes J
BDNF function as a potential mediator of bipolar disorder and post-traumatic stress disorder comorbidity.	/pubmed/21931317	Rakofsky JJ, Ressler KJ, Dunlop BW.	Mol Psychiatry. 2012 Jan;17(1):22-35. doi: 10.1038/mp.2011.121. Epub 2011 Sep 20.	Mol Psychiatry. 2012	PubMed	citation	PMID:21931317	pubmed	21931317	create date:2011/09/21 | first author:Rakofsky JJ
Genetically based reduced MAOA and COMT functioning is associated with the cortisol stress response: a replication study.	/pubmed/21912392	Bouma EM, Riese H, Doornbos B, Ormel J, Oldehinkel AJ.	Mol Psychiatry. 2012 Feb;17(2):119-21. doi: 10.1038/mp.2011.115. Epub 2011 Sep 13. No abstract available.	Mol Psychiatry. 2012	PubMed	citation	PMID:21912392	pubmed	21912392	create date:2011/09/14 | first author:Bouma EM
Molecular evidence for BDNF- and GABA-related dysfunctions in the amygdala of female subjects with major depression.	/pubmed/21912391	Guilloux JP, Douillard-Guilloux G, Kota R, Wang X, Gardier AM, Martinowich K, Tseng GC, Lewis DA, Sibille E.	Mol Psychiatry. 2011 Sep 13. doi: 10.1038/mp.2011.113. [Epub ahead of print]	Mol Psychiatry. 2011	PubMed	citation	PMID:21912391	pubmed	21912391	create date:2011/09/14 | first author:Guilloux JP
No association between ADCYAP1R1 and post-traumatic stress disorder in two independent samples.	/pubmed/21912390	Chang SC, Xie P, Anton RF, De Vivo I, Farrer LA, Kranzler HR, Oslin D, Purcell SM, Roberts AL, Smoller JW, Uddin M, Gelernter J, Koenen KC.	Mol Psychiatry. 2011 Sep 13. doi: 10.1038/mp.2011.118. [Epub ahead of print] No abstract available.	Mol Psychiatry. 2011	PubMed	citation	PMID:21912390	pubmed	21912390	create date:2011/09/14 | first author:Chang SC
Pharmacogenetics of antipsychotic-induced weight gain: review and clinical implications.	/pubmed/21894153	Lett TA, Wallace TJ, Chowdhury NI, Tiwari AK, Kennedy JL, Müller DJ.	Mol Psychiatry. 2011 Sep 6. doi: 10.1038/mp.2011.109. [Epub ahead of print]	Mol Psychiatry. 2011	PubMed	citation	PMID:21894153	pubmed	21894153	create date:2011/09/07 | first author:Lett TA
Epigenetic regulation of the BDNF gene: implications for psychiatric disorders.	/pubmed/21894152	Boulle F, van den Hove DL, Jakob SB, Rutten BP, Hamon M, van Os J, Lesch KP, Lanfumey L, Steinbusch HW, Kenis G.	Mol Psychiatry. 2011 Sep 6. doi: 10.1038/mp.2011.107. [Epub ahead of print]	Mol Psychiatry. 2011	PubMed	citation	PMID:21894152	pubmed	21894152	create date:2011/09/07 | first author:Boulle F
A phenotype of early infancy predicts reactivity of the amygdala in male adults.	/pubmed/21894151	Schwartz CE, Kunwar PS, Greve DN, Kagan J, Snidman NC, Bloch RB.	Mol Psychiatry. 2011 Sep 6. doi: 10.1038/mp.2011.96. [Epub ahead of print]	Mol Psychiatry. 2011	PubMed	citation	PMID:21894151	pubmed	21894151	create date:2011/09/07 | first author:Schwartz CE
Dopamine transporter genotype predicts behavioural and neural measures of response inhibition.	/pubmed/21876545	Cummins TD, Hawi Z, Hocking J, Strudwick M, Hester R, Garavan H, Wagner J, Chambers CD, Bellgrove MA.	Mol Psychiatry. 2011 Aug 30. doi: 10.1038/mp.2011.104. [Epub ahead of print]	Mol Psychiatry. 2011	PubMed	citation	PMID:21876545	pubmed	21876545	create date:2011/08/31 | first author:Cummins TD
Converging evidence for central 5-HT effects in acute tryptophan depletion.	/pubmed/21876544	Crockett MJ, Clark L, Roiser JP, Robinson OJ, Cools R, Chase HW, den Ouden H, Apergis-Schoute A, Campbell-Meikeljohn D, Seymour B, Sahakian BJ, Rogers RD, Robbins TW.	Mol Psychiatry. 2012 Feb;17(2):121-3. doi: 10.1038/mp.2011.106. Epub 2011 Aug 30. No abstract available.	Mol Psychiatry. 2012	PubMed	citation	PMID:21876544	pubmed	21876544	create date:2011/08/31 | first author:Crockett MJ
An aetiological Foxp2 mutation causes aberrant striatal activity and alters plasticity during skill learning.	/pubmed/21876543	French CA, Jin X, Campbell TG, Gerfen E, Groszer M, Fisher SE, Costa RM.	Mol Psychiatry. 2011 Aug 30. doi: 10.1038/mp.2011.105. [Epub ahead of print]	Mol Psychiatry. 2011	PubMed	citation	PMID:21876543	pubmed	21876543	create date:2011/08/31 | first author:French CA
The neural consequences of combat stress: long-term follow-up.	/pubmed/21876542	van Wingen GA, Geuze E, Vermetten E, Fernández G.	Mol Psychiatry. 2012 Feb;17(2):116-8. doi: 10.1038/mp.2011.110. Epub 2011 Aug 30. No abstract available.	Mol Psychiatry. 2012	PubMed	citation	PMID:21876542	pubmed	21876542	create date:2011/08/31 | first author:van Wingen GA
ZNF804A and social cognition in patients with schizophrenia and healthy controls.	/pubmed/21876541	Hargreaves A, Morris DW, Rose E, Fahey C, Moore S, Cummings E, Tropea D, Gill M, Corvin A, Donohoe G.	Mol Psychiatry. 2012 Feb;17(2):118-9. doi: 10.1038/mp.2011.102. Epub 2011 Aug 30. No abstract available.	Mol Psychiatry. 2012	PubMed	citation	PMID:21876541	pubmed	21876541	create date:2011/08/31 | first author:Hargreaves A
Statistical epistasis and progressive brain change in schizophrenia: an approach for examining the relationships between multiple genes.	/pubmed/21876540	Andreasen NC, Wilcox MA, Ho BC, Epping E, Ziebell S, Zeien E, Weiss B, Wassink T.	Mol Psychiatry. 2011 Aug 30. doi: 10.1038/mp.2011.108. [Epub ahead of print]	Mol Psychiatry. 2011	PubMed	citation	PMID:21876540	pubmed	21876540	create date:2011/08/31 | first author:Andreasen NC
Genome-wide association analysis of coffee drinking suggests association with CYP1A1/CYP1A2 and NRCAM.	/pubmed/21876539	Amin N, Byrne E, Johnson J, Chenevix-Trench G, Walter S, Nolte IM; kConFab Investigators, Vink JM, Rawal R, Mangino M, Teumer A, Keers JC, Verwoert G, Baumeister S, Biffar R, Petersmann A, Dahmen N, Doering A, Isaacs A, Broer L, Wray NR, Montgomery GW, et al.	Mol Psychiatry. 2011 Aug 30. doi: 10.1038/mp.2011.101. [Epub ahead of print]	Mol Psychiatry. 2011	PubMed	citation	PMID:21876539	pubmed	21876539	create date:2011/08/31 | first author:Amin N
Why does the United States need a national center for new cures?	/pubmed/21866106	Licinio J, Wong ML.	Mol Psychiatry. 2011 Sep;16(9):882-4. doi: 10.1038/mp.2011.103. No abstract available.	Mol Psychiatry. 2011	PubMed	citation	PMID:21866106	pubmed	21866106	create date:2011/08/26 | first author:Licinio J
Dopamine D(4) receptor, but not the ADHD-associated D(4.7) variant, forms functional heteromers with the dopamine D(2S) receptor in the brain.	/pubmed/21844870	González S, Rangel-Barajas C, Peper M, Lorenzo R, Moreno E, Ciruela F, Borycz J, Ortiz J, Lluís C, Franco R, McCormick PJ, Volkow ND, Rubinstein M, Floran B, Ferré S.	Mol Psychiatry. 2011 Aug 16. doi: 10.1038/mp.2011.93. [Epub ahead of print]	Mol Psychiatry. 2011	PubMed	citation	PMID:21844870	pubmed	21844870	create date:2011/08/17 | first author:González S
Genome-wide association studies establish that human intelligence is highly heritable and polygenic.	/pubmed/21826061	Davies G, Tenesa A, Payton A, Yang J, Harris SE, Liewald D, Ke X, Le Hellard S, Christoforou A, Luciano M, McGhee K, Lopez L, Gow AJ, Corley J, Redmond P, Fox HC, Haggarty P, Whalley LJ, McNeill G, Goddard ME, Espeseth T, Lundervold AJ, et al.	Mol Psychiatry. 2011 Oct;16(10):996-1005. doi: 10.1038/mp.2011.85. Epub 2011 Aug 9.	Mol Psychiatry. 2011	PubMed	citation	PMID:21826061	pubmed	21826061	create date:2011/08/10 | first author:Davies G
A genome-wide linkage study of individuals with high scores on NEO personality traits.	/pubmed/21826060	Amin N, Schuur M, Gusareva ES, Isaacs A, Aulchenko YS, Kirichenko AV, Zorkoltseva IV, Axenovich TI, Oostra BA, Janssens AC, van Duijn CM.	Mol Psychiatry. 2011 Aug 9. doi: 10.1038/mp.2011.97. [Epub ahead of print]	Mol Psychiatry. 2011	PubMed	citation	PMID:21826060	pubmed	21826060	create date:2011/08/10 | first author:Amin N
Don't give up on GWAS.	/pubmed/21826059	Sullivan P; 96 Psychiatric Genetics Investigators.	Mol Psychiatry. 2012 Jan;17(1):2-3. doi: 10.1038/mp.2011.94. Epub 2011 Aug 9. No abstract available.	Mol Psychiatry. 2012	PubMed	citation	PMID:21826059	pubmed	21826059	create date:2011/08/10 | first author:Sullivan P
CCDC22: a novel candidate gene for syndromic X-linked intellectual disability.	/pubmed/21826058	Voineagu I, Huang L, Winden K, Lazaro M, Haan E, Nelson J, McGaughran J, Nguyen LS, Friend K, Hackett A, Field M, Gecz J, Geschwind D.	Mol Psychiatry. 2012 Jan;17(1):4-7. doi: 10.1038/mp.2011.95. Epub 2011 Aug 9. No abstract available.	Mol Psychiatry. 2012	PubMed	citation	PMID:21826058	pubmed	21826058	create date:2011/08/10 | first author:Voineagu I
Selective siRNA-mediated suppression of 5-HT(1A) autoreceptors evokes strong anti-depressant-like effects.	/pubmed/21808255	Bortolozzi A, Castañé A, Semakova J, Santana N, Alvarado G, Cortés R, Ferrés-Coy A, Fernández G, Carmona MC, Toth M, Perales JC, Montefeltro A, Artigas F.	Mol Psychiatry. 2011 Aug 2. doi: 10.1038/mp.2011.92. [Epub ahead of print]	Mol Psychiatry. 2011	PubMed	citation	PMID:21808255	pubmed	21808255	create date:2011/08/03 | first author:Bortolozzi A
Neocortical levels of lithium are increased in bipolar disorder.	/pubmed/21808254	Friedlich AL.	Mol Psychiatry. 2012 Jan;17(1):3-4. doi: 10.1038/mp.2011.90. Epub 2011 Aug 2. No abstract available.	Mol Psychiatry. 2012	PubMed	citation	PMID:21808254	pubmed	21808254	create date:2011/08/03 | first author:Friedlich AL
Epistatic interactions of AKT1 on human medial temporal lobe biology and pharmacogenetic implications.	/pubmed/21788944	Tan HY, Chen AG, Chen Q, Browne LB, Verchinski B, Kolachana B, Zhang F, Apud J, Callicott JH, Mattay VS, Weinberger DR.	Mol Psychiatry. 2011 Jul 26. doi: 10.1038/mp.2011.91. [Epub ahead of print]	Mol Psychiatry. 2011	PubMed	citation	PMID:21788944	pubmed	21788944	create date:2011/07/27 | first author:Tan HY
Functional anatomy of ventromedial prefrontal cortex: implications for mood and anxiety disorders.	/pubmed/21788943	Myers-Schulz B, Koenigs M.	Mol Psychiatry. 2012 Feb;17(2):132-41. doi: 10.1038/mp.2011.88. Epub 2011 Jul 26.	Mol Psychiatry. 2012	PubMed	citation	PMID:21788943	pubmed	21788943	create date:2011/07/27 | first author:Myers-Schulz B
Genome-wide linkage analysis of 972 bipolar pedigrees using single-nucleotide polymorphisms.	/pubmed/21769101	Badner JA, Koller D, Foroud T, Edenberg H, Nurnberger JI Jr, Zandi PP, Willour VL, McMahon FJ, Potash JB, Hamshere M, Grozeva D, Green E, Kirov G, Jones I, Jones L, Craddock N, Morris D, Segurado R, Gill M, Sadovnick D, Remick R, Keck P, et al.	Mol Psychiatry. 2011 Jul 19. doi: 10.1038/mp.2011.89. [Epub ahead of print]	Mol Psychiatry. 2011	PubMed	citation	PMID:21769101	pubmed	21769101	create date:2011/07/20 | first author:Badner JA
Organic cation transporter 2 controls brain norepinephrine and serotonin clearance and antidepressant response.	/pubmed/21769100	Bacq A, Balasse L, Biala G, Guiard B, Gardier AM, Schinkel A, Louis F, Vialou V, Martres MP, Chevarin C, Hamon M, Giros B, Gautron S.	Mol Psychiatry. 2011 Jul 19. doi: 10.1038/mp.2011.87. [Epub ahead of print]	Mol Psychiatry. 2011	PubMed	citation	PMID:21769100	pubmed	21769100	create date:2011/07/20 | first author:Bacq A
Decreased dopamine activity predicts relapse in methamphetamine abusers.	/pubmed/21747399	Wang GJ, Smith L, Volkow ND, Telang F, Logan J, Tomasi D, Wong CT, Hoffman W, Jayne M, Alia-Klein N, Thanos P, Fowler JS.	Mol Psychiatry. 2011 Jul 12. doi: 10.1038/mp.2011.86. [Epub ahead of print]	Mol Psychiatry. 2011	PubMed	citation	PMID:21747399	pubmed	21747399	create date:2011/07/13 | first author:Wang GJ
Reversible and regionally selective downregulation of brain cannabinoid CB(1) receptors in chronic daily cannabis smokers.	/pubmed/21747398	Hirvonen J, Goodwin RS, Li CT, Terry GE, Zoghbi SS, Morse C, Pike VW, Volkow ND, Huestis MA, Innis RB.	Mol Psychiatry. 2011 Jul 12. doi: 10.1038/mp.2011.82. [Epub ahead of print]	Mol Psychiatry. 2011	PubMed	citation	PMID:21747398	pubmed	21747398	create date:2011/07/13 | first author:Hirvonen J
Association between genetic variation in a region on chromosome 11 and schizophrenia in large samples from Europe.	/pubmed/21747397	Rietschel M, Mattheisen M, Degenhardt F; GROUP Investigators; Genetic Risk and Outcome in Psychosis (GROUP Investigators), Kahn RS, Linszen DH, Os JV, Wiersma D, Bruggeman R, Cahn W, de Haan L, Krabbendam L, Myin-Germeys I, Mühleisen TW, Kirsch P, Esslinger C, Herms S, Demontis D, Steffens M, Strohmaier J, Haenisch B, et al.	Mol Psychiatry. 2011 Jul 12. doi: 10.1038/mp.2011.80. [Epub ahead of print]	Mol Psychiatry. 2011	PubMed	citation	PMID:21747397	pubmed	21747397	create date:2011/07/13 | first author:Rietschel M
Title	URL	Description	Details	ShortDetails	Resource	Type	Identifiers	Db	EntrezUID	Properties
A novel, rapid, quantitative cell-counting method reveals oligodendroglial reduction in the frontopolar cortex in major depressive disorder.	/pubmed/21747396	Hayashi Y, Nihonmatsu-Kikuchi N, Yu X, Ishimoto K, Hisanaga SI, Tatebayashi Y.	Mol Psychiatry. 2011 Dec;16(12):1155-8. doi: 10.1038/mp.2011.84. Epub 2011 Jul 12. No abstract available.	Mol Psychiatry. 2011	PubMed	citation	PMID:21747396	pubmed	21747396	create date:2011/07/13 | first author:Hayashi Y
Tryptophan hydroxylase(2) gene polymorphisms predict brain serotonin synthesis in the orbitofrontal cortex in humans.	/pubmed/21747395	Booij L, Turecki G, Leyton M, Gravel P, Lopez De Lara C, Diksic M, Benkelfat C.	Mol Psychiatry. 2011 Jul 12. doi: 10.1038/mp.2011.79. [Epub ahead of print]	Mol Psychiatry. 2011	PubMed	citation	PMID:21747395	pubmed	21747395	create date:2011/07/13 | first author:Booij L
Targeting the BH3-interacting domain death agonist to develop mechanistically unique antidepressants.	/pubmed/21727899	Malkesman O, Austin DR, Tragon T, Henter ID, Reed JC, Pellecchia M, Chen G, Manji HK.	Mol Psychiatry. 2011 Jul 5. doi: 10.1038/mp.2011.77. [Epub ahead of print]	Mol Psychiatry. 2011	PubMed	citation	PMID:21727899	pubmed	21727899	create date:2011/07/06 | first author:Malkesman O
Imprinted DLK1-DIO3 region of 14q32 defines a schizophrenia-associated miRNA signature in peripheral blood mononuclear cells.	/pubmed/21727898	Gardiner E, Beveridge NJ, Wu JQ, Carr V, Scott RJ, Tooney PA, Cairns MJ.	Mol Psychiatry. 2011 Jul 5. doi: 10.1038/mp.2011.78. [Epub ahead of print]	Mol Psychiatry. 2011	PubMed	citation	PMID:21727898	pubmed	21727898	create date:2011/07/06 | first author:Gardiner E
Air pollution impairs cognition, provokes depressive-like behaviors and alters hippocampal cytokine expression and morphology.	/pubmed/21727897	Fonken LK, Xu X, Weil ZM, Chen G, Sun Q, Rajagopalan S, Nelson RJ.	Mol Psychiatry. 2011 Oct;16(10):987-95, 973. doi: 10.1038/mp.2011.76. Epub 2011 Jul 5.	Mol Psychiatry. 2011	PubMed	citation	PMID:21727897	pubmed	21727897	create date:2011/07/06 | first author:Fonken LK
Aging and functional brain networks.	/pubmed/21727896	Tomasi D, Volkow ND.	Mol Psychiatry. 2011 Jul 5. doi: 10.1038/mp.2011.81. [Epub ahead of print]	Mol Psychiatry. 2011	PubMed	citation	PMID:21727896	pubmed	21727896	create date:2011/07/06 | first author:Tomasi D
Translating biomarkers to clinical practice.	/pubmed/21709685	Perlis RH.	Mol Psychiatry. 2011 Nov;16(11):1076-87. doi: 10.1038/mp.2011.63. Epub 2011 Jun 28.	Mol Psychiatry. 2011	PubMed	citation	PMID:21709685	pubmed	21709685	create date:2011/06/29 | first author:Perlis RH
Disambiguating ventral striatum fMRI-related bold signal during reward prediction in schizophrenia.	/pubmed/21709684	Morris RW, Vercammen A, Lenroot R, Moore L, Langton JM, Short B, Kulkarni J, Curtis J, O'Donnell M, Weickert CS, Weickert TW.	Mol Psychiatry. 2011 Jun 28. doi: 10.1038/mp.2011.75. [Epub ahead of print]	Mol Psychiatry. 2011	PubMed	citation	PMID:21709684	pubmed	21709684	create date:2011/06/29 | first author:Morris RW
Transcriptional regulation of neurodevelopmental and metabolic pathways by NPAS3.	/pubmed/21709683	Sha L, Macintyre L, Machell JA, Kelly MP, Porteous DJ, Brandon NJ, Muir WJ, Blackwood DH, Watson DG, Clapcote SJ, Pickard BS.	Mol Psychiatry. 2011 Jun 28. doi: 10.1038/mp.2011.73. [Epub ahead of print]	Mol Psychiatry. 2011	PubMed	citation	PMID:21709683	pubmed	21709683	create date:2011/06/29 | first author:Sha L
Advances in depression research: 2011.	/pubmed/21697854	Licinio J, Wong ML.	Mol Psychiatry. 2011 Jul;16(7):686-7. doi: 10.1038/mp.2011.74. No abstract available.	Mol Psychiatry. 2011	PubMed	citation	PMID:21697854	pubmed	21697854	create date:2011/06/24 | first author:Licinio J
Association of a polymorphism in the indoleamine- 2,3-dioxygenase gene and interferon-α-induced depression in patients with chronic hepatitis C.	/pubmed/21691274	Smith AK, Simon JS, Gustafson EL, Noviello S, Cubells JF, Epstein MP, Devlin DJ, Qiu P, Albrecht JK, Brass CA, Sulkowski MS, McHutchinson JG, Miller AH.	Mol Psychiatry. 2011 Jun 21. doi: 10.1038/mp.2011.67. [Epub ahead of print]	Mol Psychiatry. 2011	PubMed	citation	PMID:21691274	pubmed	21691274	create date:2011/06/22 | first author:Smith AK
Basolateral amygdala regulation of adult hippocampal neurogenesis and fear-related activation of newborn neurons.	/pubmed/21670733	Kirby ED, Friedman AR, Covarrubias D, Ying C, Sun WG, Goosens KA, Sapolsky RM, Kaufer D.	Mol Psychiatry. 2011 Jun 14. doi: 10.1038/mp.2011.71. [Epub ahead of print]	Mol Psychiatry. 2011	PubMed	citation	PMID:21670733	pubmed	21670733	create date:2011/06/15 | first author:Kirby ED
Identification of tag haplotypes for 5HTTLPR for different genome-wide SNP platforms.	/pubmed/21670732	Vinkhuyzen AA, Dumenil T, Ryan L, Gordon SD, Henders AK, Madden PA, Heath AC, Montgomery GW, Martin NG, Wray NR.	Mol Psychiatry. 2011 Nov;16(11):1073-5. doi: 10.1038/mp.2011.68. Epub 2011 Jun 14. No abstract available.	Mol Psychiatry. 2011	PubMed	citation	PMID:21670732	pubmed	21670732	create date:2011/06/15 | first author:Vinkhuyzen AA
Identifying false, but apparently plausible, explanations for the onset of psychiatric disorder.	/pubmed/21670731	Foley DL.	Mol Psychiatry. 2012 Jan;17(1):7-8. doi: 10.1038/mp.2011.72. Epub 2011 Jun 14. No abstract available.	Mol Psychiatry. 2012	PubMed	citation	PMID:21670731	pubmed	21670731	create date:2011/06/15 | first author:Foley DL
Evidence-based psychiatric genetics, AKA the false dichotomy between common and rare variant hypotheses.	/pubmed/21670730	Visscher PM, Goddard ME, Derks EM, Wray NR.	Mol Psychiatry. 2011 Jun 14. doi: 10.1038/mp.2011.65. [Epub ahead of print]	Mol Psychiatry. 2011	PubMed	citation	PMID:21670730	pubmed	21670730	create date:2011/06/15 | first author:Visscher PM
Levels of explanation in psychiatric and substance use disorders: implications for the development of an etiologically based nosology.	/pubmed/21670729	Kendler KS.	Mol Psychiatry. 2012 Jan;17(1):11-21. doi: 10.1038/mp.2011.70. Epub 2011 Jun 14.	Mol Psychiatry. 2012	PubMed	citation	PMID:21670729	pubmed	21670729	create date:2011/06/15 | first author:Kendler KS
Modeling the functional genomics of autism using human neurons.	/pubmed/21647150	Konopka G, Wexler E, Rosen E, Mukamel Z, Osborn GE, Chen L, Lu D, Gao F, Gao K, Lowe JK, Geschwind DH.	Mol Psychiatry. 2012 Feb;17(2):202-14. doi: 10.1038/mp.2011.60. Epub 2011 Jun 7.	Mol Psychiatry. 2012	PubMed	citation	PMID:21647150	pubmed	21647150	create date:2011/06/08 | first author:Konopka G
A multi-tissue analysis identifies HLA complex group 9 gene methylation differences in bipolar disorder.	/pubmed/21647149	Kaminsky Z, Tochigi M, Jia P, Pal M, Mill J, Kwan A, Ioshikhes I, Vincent JB, Kennedy JL, Strauss J, Pai S, Wang SC, Petronis A.	Mol Psychiatry. 2011 Jun 7. [Epub ahead of print]	Mol Psychiatry. 2011	PubMed	citation	PMID:21647149	pubmed	21647149	create date:2011/06/08 | first author:Kaminsky Z
Risk variant for schizophrenia in the neurogranin gene impacts on hippocampus activation during contextual fear conditioning.	/pubmed/21647148	Pohlack ST, Nees F, Ruttorf M, Witt SH, Nieratschker V, Rietschel M, Flor H.	Mol Psychiatry. 2011 Nov;16(11):1072-3. doi: 10.1038/mp.2011.66. Epub 2011 Jun 7. No abstract available.	Mol Psychiatry. 2011	PubMed	citation	PMID:21647148	pubmed	21647148	create date:2011/06/08 | first author:Pohlack ST
Deep brain stimulation and the role of astrocytes.	/pubmed/21625231	Vedam-Mai V, van Battum EY, Kamphuis W, Feenstra MG, Denys D, Reynolds BA, Okun MS, Hol EM.	Mol Psychiatry. 2012 Feb;17(2):124-31. doi: 10.1038/mp.2011.61. Epub 2011 May 31.	Mol Psychiatry. 2012	PubMed	citation	PMID:21625231	pubmed	21625231	create date:2011/06/01 | first author:Vedam-Mai V
Neuroimaging as endpoints in clinical trials: are we there yet? Perspective from the first provence workshop.	/pubmed/21625230	Valenzuela M, Bartrés-Faz D, Beg F, Fornito A, Merlo-Pich E, Müller U, Öngür D, Toga AW, Yücel M.	Mol Psychiatry. 2011 Nov;16(11):1064-6. doi: 10.1038/mp.2011.62. Epub 2011 May 31. No abstract available.	Mol Psychiatry. 2011	PubMed	citation	PMID:21625230	pubmed	21625230	create date:2011/06/01 | first author:Valenzuela M
MicroRNAs in addiction: adaptation's middlemen?	/pubmed/21606928	Li MD, van der Vaart AD.	Mol Psychiatry. 2011 Dec;16(12):1159-68. doi: 10.1038/mp.2011.58. Epub 2011 May 24.	Mol Psychiatry. 2011	PubMed	citation	PMID:21606928	pubmed	21606928	create date:2011/05/25 | first author:Li MD
SHANK3 mutations identified in autism lead to modification of dendritic spine morphology via an actin-dependent mechanism.	/pubmed/21606927	Durand CM, Perroy J, Loll F, Perrais D, Fagni L, Bourgeron T, Montcouquiol M, Sans N.	Mol Psychiatry. 2012 Jan;17(1):71-84. doi: 10.1038/mp.2011.57. Epub 2011 May 24.	Mol Psychiatry. 2012	PubMed	citation	PMID:21606927	pubmed	21606927	create date:2011/05/25 | first author:Durand CM
A cooperative interaction between LPHN3 and 11q doubles the risk for ADHD.	/pubmed/21606926	Jain M, Vélez JI, Acosta MT, Palacio LG, Balog J, Roessler E, Pineda D, Londoño AC, Palacio JD, Arbelaez A, Lopera F, Elia J, Hakonarson H, Seitz C, Freitag CM, Palmason H, Meyer J, Romanos M, Walitza S, Hemminger U, Warnke A, Romanos J, et al.	Mol Psychiatry. 2011 May 24. [Epub ahead of print]	Mol Psychiatry. 2011	PubMed	citation	PMID:21606926	pubmed	21606926	create date:2011/05/25 | first author:Jain M
Discovering imaging endophenotypes for major depression.	/pubmed/21602829	Hasler G, Northoff G.	Mol Psychiatry. 2011 Jun;16(6):604-19. doi: 10.1038/mp.2011.23. Review.	Mol Psychiatry. 2011	PubMed	citation	PMID:21602829	pubmed	21602829	create date:2011/05/24 | first author:Hasler G
Consequences of combat stress on brain functioning.	/pubmed/21602828	van Wingen GA, Geuze E, Vermetten E, Fernández G.	Mol Psychiatry. 2011 Jun;16(6):583. No abstract available.	Mol Psychiatry. 2011	PubMed	citation	PMID:21602828	pubmed	21602828	create date:2011/05/24 | first author:van Wingen GA
Telomere length and early severe social deprivation: linking early adversity and cellular aging.	/pubmed/21577215	Drury SS, Theall K, Gleason MM, Smyke AT, De Vivo I, Wong JY, Fox NA, Zeanah CH, Nelson CA.	Mol Psychiatry. 2011 May 17. [Epub ahead of print]	Mol Psychiatry. 2011	PubMed	citation	PMID:21577215	pubmed	21577215	create date:2011/05/18 | first author:Drury SS
BDNF Val66Met genotype modulates the effect of childhood adversity on subgenual anterior cingulate cortex volume in healthy subjects.	/pubmed/21577214	Gerritsen L, Tendolkar I, Franke B, Vasquez AA, Kooijman S, Buitelaar J, Fernández G, Rijpkema M.	Mol Psychiatry. 2011 May 17. [Epub ahead of print]	Mol Psychiatry. 2011	PubMed	citation	PMID:21577214	pubmed	21577214	create date:2011/05/18 | first author:Gerritsen L
Accounting for comorbidity in assessing the burden of epilepsy among US adults: results from the National Comorbidity Survey Replication (NCS-R).	/pubmed/21577213	Kessler RC, Lane MC, Shahly V, Stang PE.	Mol Psychiatry. 2011 May 17. [Epub ahead of print]	Mol Psychiatry. 2011	PubMed	citation	PMID:21577213	pubmed	21577213	create date:2011/05/18 | first author:Kessler RC
APOE and Alzheimer disease: a major gene with semi-dominant inheritance.	/pubmed/21556001	Genin E, Hannequin D, Wallon D, Sleegers K, Hiltunen M, Combarros O, Bullido MJ, Engelborghs S, De Deyn P, Berr C, Pasquier F, Dubois B, Tognoni G, Fiévet N, Brouwers N, Bettens K, Arosio B, Coto E, Del Zompo M, Mateo I, Epelbaum J, Frank-Garcia A, et al.	Mol Psychiatry. 2011 Sep;16(9):903-7. doi: 10.1038/mp.2011.52. Epub 2011 May 10.	Mol Psychiatry. 2011	PubMed	citation	PMID:21556001	pubmed	21556001	create date:2011/05/11 | first author:Genin E
Deficient serotonin neurotransmission and depression-like serotonin biomarker alterations in tryptophan hydroxylase 2 (Tph2) loss-of-function mice.	/pubmed/21537332	Jacobsen JP, Siesser WB, Sachs BD, Peterson S, Cools MJ, Setola V, Folgering JH, Flik G, Caron MG.	Mol Psychiatry. 2011 May 3. [Epub ahead of print]	Mol Psychiatry. 2011	PubMed	citation	PMID:21537332	pubmed	21537332	create date:2011/05/04 | first author:Jacobsen JP
Antidepressants recruit new neurons to improve stress response regulation.	/pubmed/21537331	Surget A, Tanti A, Leonardo ED, Laugeray A, Rainer Q, Touma C, Palme R, Griebel G, Ibarguen-Vargas Y, Hen R, Belzung C.	Mol Psychiatry. 2011 Dec;16(12):1177-88. doi: 10.1038/mp.2011.48. Epub 2011 May 3.	Mol Psychiatry. 2011	PubMed	citation	PMID:21537331	pubmed	21537331	create date:2011/05/04 | first author:Surget A
The role of immunity in Huntington's disease.	/pubmed/21519341	Soulet D, Cicchetti F.	Mol Psychiatry. 2011 Sep;16(9):889-902. doi: 10.1038/mp.2011.28. Epub 2011 Apr 26. Review.	Mol Psychiatry. 2011	PubMed	citation	PMID:21519341	pubmed	21519341	create date:2011/04/27 | first author:Soulet D
The impact of the CACNA1C gene polymorphism on frontolimbic function in bipolar disorder.	/pubmed/21519340	Jogia J, Ruberto G, Lelli-Chiesa G, Vassos E, Maierú M, Tatarelli R, Girardi P, Collier D, Frangou S.	Mol Psychiatry. 2011 Nov;16(11):1070-1. doi: 10.1038/mp.2011.49. Epub 2011 Apr 26. No abstract available.	Mol Psychiatry. 2011	PubMed	citation	PMID:21519340	pubmed	21519340	create date:2011/04/27 | first author:Jogia J
New medications for drug addiction hiding in glutamatergic neuroplasticity.	/pubmed/21519339	Kalivas PW, Volkow ND.	Mol Psychiatry. 2011 Oct;16(10):974-86. doi: 10.1038/mp.2011.46. Epub 2011 Apr 26. Review.	Mol Psychiatry. 2011	PubMed	citation	PMID:21519339	pubmed	21519339	create date:2011/04/27 | first author:Kalivas PW
Genetic variation in CYP3A43 explains racial difference in olanzapine clearance.	/pubmed/21519338	Bigos KL, Bies RR, Pollock BG, Lowy JJ, Zhang F, Weinberger DR.	Mol Psychiatry. 2011 Jun;16(6):620-5. doi: 10.1038/mp.2011.38. Epub 2011 Apr 26.	Mol Psychiatry. 2011	PubMed	citation	PMID:21519338	pubmed	21519338	create date:2011/04/27 | first author:Bigos KL
Pharmacological differentiation of opioid receptor antagonists by molecular and functional imaging of target occupancy and food reward-related brain activation in humans.	/pubmed/21502953	Rabiner EA, Beaver J, Makwana A, Searle G, Long C, Nathan PJ, Newbould RD, Howard J, Miller SR, Bush MA, Hill S, Reiley R, Passchier J, Gunn RN, Matthews PM, Bullmore ET.	Mol Psychiatry. 2011 Aug;16(8):826-35, 785. doi: 10.1038/mp.2011.29. Epub 2011 Apr 19.	Mol Psychiatry. 2011	PubMed	citation	PMID:21502953	pubmed	21502953	create date:2011/04/20 | first author:Rabiner EA
Dysbindin-1, a schizophrenia-related protein, facilitates neurite outgrowth by promoting the transcriptional activity of p53.	/pubmed/21502952	Ma X, Fei E, Fu C, Ren H, Wang G.	Mol Psychiatry. 2011 Nov;16(11):1105-16. doi: 10.1038/mp.2011.43. Epub 2011 Apr 19.	Mol Psychiatry. 2011	PubMed	citation	PMID:21502952	pubmed	21502952	create date:2011/04/20 | first author:Ma X
Inhibition of glycogen synthase kinase-3 is necessary for the rapid antidepressant effect of ketamine in mice.	/pubmed/21502951	Beurel E, Song L, Jope RS.	Mol Psychiatry. 2011 Nov;16(11):1068-70. doi: 10.1038/mp.2011.47. Epub 2011 Apr 19. No abstract available.	Mol Psychiatry. 2011	PubMed	citation	PMID:21502951	pubmed	21502951	create date:2011/04/20 | first author:Beurel E
Depressive disorder moderates the effect of the FTO gene on body mass index.	/pubmed/21502950	Rivera M, Cohen-Woods S, Kapur K, Breen G, Ng MY, Butler AW, Craddock N, Gill M, Korszun A, Maier W, Mors O, Owen MJ, Preisig M, Bergmann S, Tozzi F, Rice J, Rietschel M, Rucker J, Schosser A, Aitchison KJ, Uher R, Craig IW, et al.	Mol Psychiatry. 2011 Apr 19. [Epub ahead of print]	Mol Psychiatry. 2011	PubMed	citation	PMID:21502950	pubmed	21502950	create date:2011/04/20 | first author:Rivera M
Discovery and replication of dopamine-related gene effects on caudate volume in young and elderly populations (N=1198) using genome-wide search.	/pubmed/21502949	Stein JL, Hibar DP, Madsen SK, Khamis M, McMahon KL, de Zubicaray GI, Hansell NK, Montgomery GW, Martin NG, Wright MJ, Saykin AJ, Jack CR Jr, Weiner MW, Toga AW, Thompson PM; Alzheimer’s Disease Neuroimaging Initiative Investigators.	Mol Psychiatry. 2011 Sep;16(9):927-37, 881. doi: 10.1038/mp.2011.32. Epub 2011 Apr 19.	Mol Psychiatry. 2011	PubMed	citation	PMID:21502949	pubmed	21502949	create date:2011/04/20 | first author:Stein JL
Control of interneuron dendritic growth through NRG1/erbB4-mediated kalirin-7 disinhibition.	/pubmed/21483438	Cahill ME, Jones KA, Rafalovich I, Xie Z, Barros CS, Müller U, Penzes P.	Mol Psychiatry. 2012 Jan;17(1):1, 99-107. doi: 10.1038/mp.2011.35. Epub 2011 Apr 12.	Mol Psychiatry. 2012	PubMed	citation	PMID:21483438	pubmed	21483438	create date:2011/04/13 | first author:Cahill ME
Impulsiveness and insula activation during reward anticipation are associated with genetic variants in GABRA2 in a family sample enriched for alcoholism.	/pubmed/21483437	Villafuerte S, Heitzeg MM, Foley S, Wendy Yau WY, Majczenko K, Zubieta JK, Zucker RA, Burmeister M.	Mol Psychiatry. 2011 Apr 12. [Epub ahead of print]	Mol Psychiatry. 2011	PubMed	citation	PMID:21483437	pubmed	21483437	create date:2011/04/13 | first author:Villafuerte S
Imaging vulnerability for depression.	/pubmed/21483436	Norbury R, Mannie Z, Cowen PJ.	Mol Psychiatry. 2011 Nov;16(11):1067-8. doi: 10.1038/mp.2011.44. Epub 2011 Apr 12. No abstract available.	Mol Psychiatry. 2011	PubMed	citation	PMID:21483436	pubmed	21483436	create date:2011/04/13 | first author:Norbury R
Meta-analysis indicates that common variants at the DISC1 locus are not associated with schizophrenia.	/pubmed/21483435	Mathieson I, Munafò MR, Flint J.	Mol Psychiatry. 2011 Apr 12. [Epub ahead of print]	Mol Psychiatry. 2011	PubMed	citation	PMID:21483435	pubmed	21483435	create date:2011/04/13 | first author:Mathieson I
Positive emotionality is associated with baseline metabolism in orbitofrontal cortex and in regions of the default network.	/pubmed/21483434	Volkow ND, Tomasi D, Wang GJ, Fowler JS, Telang F, Goldstein RZ, Alia-Klein N, Woicik P, Wong C, Logan J, Millard J, Alexoff D.	Mol Psychiatry. 2011 Aug;16(8):818-25. doi: 10.1038/mp.2011.30. Epub 2011 Apr 12.	Mol Psychiatry. 2011	PubMed	citation	PMID:21483434	pubmed	21483434	create date:2011/04/13 | first author:Volkow ND
Selective deletion of the leptin receptor in dopamine neurons produces anxiogenic-like behavior and increases dopaminergic activity in amygdala.	/pubmed/21483433	Liu J, Perez SM, Zhang W, Lodge DJ, Lu XY.	Mol Psychiatry. 2011 Oct;16(10):1024-38. doi: 10.1038/mp.2011.36. Epub 2011 Apr 12.	Mol Psychiatry. 2011	PubMed	citation	PMID:21483433	pubmed	21483433	create date:2011/04/13 | first author:Liu J
A family-based study of common polygenic variation and risk of schizophrenia.	/pubmed/21483432	Ruderfer DM, Kirov G, Chambert K, Moran JL, Owen MJ, O'Donovan MC, Sklar P, Purcell SM.	Mol Psychiatry. 2011 Sep;16(9):887-8. doi: 10.1038/mp.2011.34. Epub 2011 Apr 12. No abstract available.	Mol Psychiatry. 2011	PubMed	citation	PMID:21483432	pubmed	21483432	create date:2011/04/13 | first author:Ruderfer DM
Identification of a biological signature for schizophrenia in serum.	/pubmed/21483431	Schwarz E, Guest PC, Rahmoune H, Harris LW, Wang L, Leweke FM, Rothermundt M, Bogerts B, Koethe D, Kranaster L, Ohrmann P, Suslow T, McAllister G, Spain M, Barnes A, van Beveren NJ, Baron-Cohen S, Steiner J, Torrey FE, Yolken RH, Bahn S.	Mol Psychiatry. 2011 Apr 12. [Epub ahead of print]	Mol Psychiatry. 2011	PubMed	citation	PMID:21483431	pubmed	21483431	create date:2011/04/13 | first author:Schwarz E
Impact of DISC1 variation on neuroanatomical and neurocognitive phenotypes.	/pubmed/21483430	Carless MA, Glahn DC, Johnson MP, Curran JE, Bozaoglu K, Dyer TD, Winkler AM, Cole SA, Almasy L, MacCluer JW, Duggirala R, Moses EK, Göring HH, Blangero J.	Mol Psychiatry. 2011 Nov;16(11):1096-104, 1063. doi: 10.1038/mp.2011.37. Epub 2011 Apr 12.	Mol Psychiatry. 2011	PubMed	citation	PMID:21483430	pubmed	21483430	create date:2011/04/13 | first author:Carless MA
Title	URL	Description	Details	ShortDetails	Resource	Type	Identifiers	Db	EntrezUID	Properties
Antidepressants increase human hippocampal neurogenesis by activating the glucocorticoid receptor.	/pubmed/21483429	Anacker C, Zunszain PA, Cattaneo A, Carvalho LA, Garabedian MJ, Thuret S, Price J, Pariante CM.	Mol Psychiatry. 2011 Jul;16(7):738-50. doi: 10.1038/mp.2011.26. Epub 2011 Apr 12.	Mol Psychiatry. 2011	PubMed	citation	PMID:21483429	pubmed	21483429	create date:2011/04/13 | first author:Anacker C
A critical role for NMDA receptors in parvalbumin interneurons for gamma rhythm induction and behavior.	/pubmed/21468034	Carlén M, Meletis K, Siegle JH, Cardin JA, Futai K, Vierling-Claassen D, Rühlmann C, Jones SR, Deisseroth K, Sheng M, Moore CI, Tsai LH.	Mol Psychiatry. 2011 Apr 5. [Epub ahead of print]	Mol Psychiatry. 2011	PubMed	citation	PMID:21468034	pubmed	21468034	create date:2011/04/07 | first author:Carlén M
'The missing genes: what happened to the heritability of psychiatric disorders?'.	/pubmed/21430674	Crow TJ.	Mol Psychiatry. 2011 Apr;16(4):362-4.	Mol Psychiatry. 2011	PubMed	citation	PMID:21430674	pubmed	21430674	create date:2011/03/25 | first author:Crow TJ
Genetic risk for schizophrenia impacts Theory-of-Mind-related brain activation.	/pubmed/21430673	Walter H, Schnell K, Erk S, Arnold C, Kirsch P, Esslinger C, Mier D, Schmitgen MM, Rietschel M, Witt SH, Noethen MM, Cichon S, Meyer-Lindenberg A.	Mol Psychiatry. 2011 Apr;16(4):353. No abstract available.	Mol Psychiatry. 2011	PubMed	citation	PMID:21430673	pubmed	21430673	create date:2011/03/25 | first author:Walter H
A genome-wide association study of attempted suicide.	/pubmed/21423239	Willour VL, Seifuddin F, Mahon PB, Jancic D, Pirooznia M, Steele J, Schweizer B, Goes FS, Mondimore FM, Mackinnon DF; The Bipolar Genome Study (BiGS) Consortium, Perlis RH, Lee PH, Huang J, Kelsoe JR, Shilling PD, Rietschel M, Nöthen M, Cichon S, Gurling H, Purcell S, Smoller JW, et al.	Mol Psychiatry. 2011 Mar 22. [Epub ahead of print]	Mol Psychiatry. 2011	PubMed	citation	PMID:21423239	pubmed	21423239	create date:2011/03/23 | first author:Willour VL
Alzheimer risk associated with a copy number variation in the complement receptor 1 increasing C3b/C4b binding sites.	/pubmed/21403675	Brouwers N, Van Cauwenberghe C, Engelborghs S, Lambert JC, Bettens K, Le Bastard N, Pasquier F, Montoya AG, Peeters K, Mattheijssens M, Vandenberghe R, De Deyn PP, Cruts M, Amouyel P, Sleegers K, Van Broeckhoven C.	Mol Psychiatry. 2012 Feb;17(2):223-33. doi: 10.1038/mp.2011.24. Epub 2011 Mar 15.	Mol Psychiatry. 2012	PubMed	citation	PMID:21403675	pubmed	21403675	create date:2011/03/16 | first author:Brouwers N
Is there a role for rare variants in DRD4 gene in the susceptibility for ADHD? Searching for an effect of allelic heterogeneity.	/pubmed/21403674	Tovo-Rodrigues L, Rohde LA, Roman T, Schmitz M, Polanczyk G, Zeni C, Marques FZ, Contini V, Grevet EH, Belmonte-de-Abreu P, Bau CH, Hutz MH.	Mol Psychiatry. 2011 Mar 15. [Epub ahead of print]	Mol Psychiatry. 2011	PubMed	citation	PMID:21403674	pubmed	21403674	create date:2011/03/16 | first author:Tovo-Rodrigues L
Calcyon upregulation in adolescence impairs response inhibition and working memory in adulthood.	/pubmed/21403673	Vazdarjanova A, Bunting K, Muthusamy N, Bergson C.	Mol Psychiatry. 2011 Jun;16(6):672-84. doi: 10.1038/mp.2011.14. Epub 2011 Mar 15.	Mol Psychiatry. 2011	PubMed	citation	PMID:21403673	pubmed	21403673	create date:2011/03/16 | first author:Vazdarjanova A
Do reasons for major depression act as causes?	/pubmed/21383746	Kendler KS, Myers J, Halberstadt LJ.	Mol Psychiatry. 2011 Jun;16(6):626-33. doi: 10.1038/mp.2011.22. Epub 2011 Mar 8.	Mol Psychiatry. 2011	PubMed	citation	PMID:21383746	pubmed	21383746	create date:2011/03/09 | first author:Kendler KS
Co-ordinated action of DISC1, PDE4B and GSK3β in modulation of cAMP signalling.	/pubmed/21358715	Carlyle BC, Mackie S, Christie S, Millar JK, Porteous DJ.	Mol Psychiatry. 2011 Jul;16(7):693-4. doi: 10.1038/mp.2011.17. Epub 2011 Mar 1. No abstract available.	Mol Psychiatry. 2011	PubMed	citation	PMID:21358715	pubmed	21358715	create date:2011/03/02 | first author:Carlyle BC
Rare structural variation of synapse and neurotransmission genes in autism.	/pubmed/21358714	Gai X, Xie HM, Perin JC, Takahashi N, Murphy K, Wenocur AS, D'arcy M, O'Hara RJ, Goldmuntz E, Grice DE, Shaikh TH, Hakonarson H, Buxbaum JD, Elia J, White PS.	Mol Psychiatry. 2011 Mar 1. [Epub ahead of print]	Mol Psychiatry. 2011	PubMed	citation	PMID:21358714	pubmed	21358714	create date:2011/03/02 | first author:Gai X
Allelic differences in nuclear protein binding at a genome-wide significant risk variant for schizophrenia in ZNF804A.	/pubmed/21358713	Hill MJ, Bray NJ.	Mol Psychiatry. 2011 Aug;16(8):787-9. doi: 10.1038/mp.2011.21. Epub 2011 Mar 1. No abstract available.	Mol Psychiatry. 2011	PubMed	citation	PMID:21358713	pubmed	21358713	create date:2011/03/02 | first author:Hill MJ
Genome-wide survey implicates the influence of copy number variants (CNVs) in the development of early-onset bipolar disorder.	/pubmed/21358712	Priebe L, Degenhardt FA, Herms S, Haenisch B, Mattheisen M, Nieratschker V, Weingarten M, Witt S, Breuer R, Paul T, Alblas M, Moebus S, Lathrop M, Leboyer M, Schreiber S, Grigoroiu-Serbanescu M, Maier W, Propping P, Rietschel M, Nöthen MM, Cichon S, Mühleisen TW.	Mol Psychiatry. 2011 Mar 1. [Epub ahead of print]	Mol Psychiatry. 2011	PubMed	citation	PMID:21358712	pubmed	21358712	create date:2011/03/02 | first author:Priebe L
Association of white matter integrity with genetic variation in an exonic DISC1 SNP.	/pubmed/21358711	Sprooten E, Sussmann JE, Moorhead TW, Whalley HC, Ffrench-Constant C, Blumberg HP, Bastin ME, Hall J, Lawrie SM, McIntosh AM.	Mol Psychiatry. 2011 Jul;16(7):685, 688-9. doi: 10.1038/mp.2011.15. Epub 2011 Mar 1. No abstract available.	Mol Psychiatry. 2011	PubMed	citation	PMID:21358711	pubmed	21358711	create date:2011/03/02 | first author:Sprooten E
Parent-of-origin allelic contributions to deiodinase-3 expression elicit localized hyperthyroid milieu in the hippocampus.	/pubmed/21358710	Sittig LJ, Herzing LB, Shukla PK, Redei EE.	Mol Psychiatry. 2011 Aug;16(8):786-7. doi: 10.1038/mp.2011.19. Epub 2011 Mar 1. No abstract available.	Mol Psychiatry. 2011	PubMed	citation	PMID:21358710	pubmed	21358710	create date:2011/03/02 | first author:Sittig LJ
Progressive increase in striatal dopamine synthesis capacity as patients develop psychosis: a PET study.	/pubmed/21358709	Howes O, Bose S, Turkheimer F, Valli I, Egerton A, Stahl D, Valmaggia L, Allen P, Murray R, McGuire P.	Mol Psychiatry. 2011 Sep;16(9):885-6. doi: 10.1038/mp.2011.20. Epub 2011 Mar 1. No abstract available.	Mol Psychiatry. 2011	PubMed	citation	PMID:21358709	pubmed	21358709	create date:2011/03/02 | first author:Howes O
Homocysteine, methylenetetrahydrofolate reductase C677T polymorphism and cognitive impairment: the health in men study.	/pubmed/21358708	Ford AH, Flicker L, Hankey GJ, Norman P, van Bockxmeer FM, Almeida OP.	Mol Psychiatry. 2011 Mar 1. [Epub ahead of print]	Mol Psychiatry. 2011	PubMed	citation	PMID:21358708	pubmed	21358708	create date:2011/03/02 | first author:Ford AH
Short-term antidepressant administration reduces negative self-referential processing in the medial prefrontal cortex in subjects at risk for depression.	/pubmed/21358707	Di Simplicio M, Norbury R, Harmer CJ.	Mol Psychiatry. 2011 Mar 1. [Epub ahead of print]	Mol Psychiatry. 2011	PubMed	citation	PMID:21358707	pubmed	21358707	create date:2011/03/02 | first author:Di Simplicio M
A non-synonymous polymorphism in galactose mutarotase (GALM) is associated with serotonin transporter binding potential in the human thalamus: results of a genome-wide association study.	/pubmed/21339755	Liu X, Cannon DM, Akula N, Moya PR, Knudsen GM, Arentzen TE, Steele J, Laje G, Drevets WC, McMahon FJ.	Mol Psychiatry. 2011 Jun;16(6):584-5. doi: 10.1038/mp.2011.1. Epub 2011 Feb 22. No abstract available.	Mol Psychiatry. 2011	PubMed	citation	PMID:21339755	pubmed	21339755	create date:2011/02/23 | first author:Liu X
Mechanism of acute tryptophan depletion: is it only serotonin?	/pubmed/21339754	van Donkelaar EL, Blokland A, Ferrington L, Kelly PA, Steinbusch HW, Prickaerts J.	Mol Psychiatry. 2011 Jul;16(7):695-713. doi: 10.1038/mp.2011.9. Epub 2011 Feb 22. Review.	Mol Psychiatry. 2011	PubMed	citation	PMID:21339754	pubmed	21339754	create date:2011/02/23 | first author:van Donkelaar EL
Integration-free induced pluripotent stem cells derived from schizophrenia patients with a DISC1 mutation.	/pubmed/21339753	Chiang CH, Su Y, Wen Z, Yoritomo N, Ross CA, Margolis RL, Song H, Ming GL.	Mol Psychiatry. 2011 Apr;16(4):358-60. Epub 2011 Feb 22. No abstract available.	Mol Psychiatry. 2011	PubMed	citation	PMID:21339753	pubmed	21339753	create date:2011/02/23 | first author:Chiang CH
Schizophrenia susceptibility alleles are enriched for alleles that affect gene expression in adult human brain.	/pubmed/21339752	Richards AL, Jones L, Moskvina V, Kirov G, Gejman PV, Levinson DF, Sanders AR; Molecular Genetics of Schizophrenia Collaboration (MGS); International Schizophrenia Consortium (ISC), Purcell S, Visscher PM, Craddock N, Owen MJ, Holmans P, O'Donovan MC.	Mol Psychiatry. 2012 Feb;17(2):193-201. doi: 10.1038/mp.2011.11. Epub 2011 Feb 22.	Mol Psychiatry. 2012	PubMed	citation	PMID:21339752	pubmed	21339752	create date:2011/02/23 | first author:Richards AL
Effect of CRMP3 expression on dystrophic dendrites of hippocampal neurons.	/pubmed/21339751	Quach TT, Wang Y, Khanna R, Chounlamountri N, Auvergnon N, Honnorat J, Duchemin AM.	Mol Psychiatry. 2011 Jul;16(7):689-91. doi: 10.1038/mp.2011.6. Epub 2011 Feb 22. No abstract available.	Mol Psychiatry. 2011	PubMed	citation	PMID:21339751	pubmed	21339751	create date:2011/02/23 | first author:Quach TT
Mass catastrophe and disaster psychiatry.	/pubmed/21331093	Raphael B, Ma H.	Mol Psychiatry. 2011 Mar;16(3):247-51.	Mol Psychiatry. 2011	PubMed	citation	PMID:21331093	pubmed	21331093	create date:2011/02/19 | first author:Raphael B
New structural brain imaging endophenotype in bipolar disorder.	/pubmed/21321565	Matsuo K, Kopecek M, Nicoletti MA, Hatch JP, Watanabe Y, Nery FG, Zunta-Soares G, Soares JC.	Mol Psychiatry. 2011 Feb 15. [Epub ahead of print]	Mol Psychiatry. 2011	PubMed	citation	PMID:21321565	pubmed	21321565	create date:2011/02/16 | first author:Matsuo K
High risk of lifetime history of suicide attempts among CYP2D6 ultrarapid metabolizers with eating disorders.	/pubmed/21321564	Peñas-Lledó EM, Dorado P, Agüera Z, Gratacós M, Estivill X, Fernández-Aranda F, Llerena A.	Mol Psychiatry. 2011 Jul;16(7):691-2. doi: 10.1038/mp.2011.5. Epub 2011 Feb 15. No abstract available.	Mol Psychiatry. 2011	PubMed	citation	PMID:21321564	pubmed	21321564	create date:2011/02/16 | first author:Peñas-Lledó EM
Synaptic modulators Nrxn1 and Nrxn3 are disregulated in a Disc1 mouse model of schizophrenia.	/pubmed/21321563	Brown SM, Clapcote SJ, Millar JK, Torrance HS, Anderson SM, Walker R, Rampino A, Roder JC, Thomson PA, Porteous DJ, Evans KL.	Mol Psychiatry. 2011 Jun;16(6):585-7. doi: 10.1038/mp.2010.134. Epub 2011 Feb 15. No abstract available.	Mol Psychiatry. 2011	PubMed	citation	PMID:21321563	pubmed	21321563	create date:2011/02/16 | first author:Brown SM
Investigation of rare non-synonymous variants at ABCA13 in schizophrenia and bipolar disorder.	/pubmed/21283083	Dwyer S, Williams H, Jones I, Jones L, Walters J, Craddock N, Owen MJ, O'Donovan MC.	Mol Psychiatry. 2011 Aug;16(8):790-1. doi: 10.1038/mp.2011.2. Epub 2011 Feb 1. No abstract available.	Mol Psychiatry. 2011	PubMed	citation	PMID:21283083	pubmed	21283083	create date:2011/02/02 | first author:Dwyer S
Mitochondrial dysfunction in autism spectrum disorders: a systematic review and meta-analysis.	/pubmed/21263444	Rossignol DA, Frye RE.	Mol Psychiatry. 2011 Jan 25. [Epub ahead of print]	Mol Psychiatry. 2011	PubMed	citation	PMID:21263444	pubmed	21263444	create date:2011/01/26 | first author:Rossignol DA
APOE E4 status predicts age-related cognitive decline in the ninth decade: longitudinal follow-up of the Lothian Birth Cohort 1921.	/pubmed/21263443	Schiepers OJ, Harris SE, Gow AJ, Pattie A, Brett CE, Starr JM, Deary IJ.	Mol Psychiatry. 2011 Jan 25. [Epub ahead of print]	Mol Psychiatry. 2011	PubMed	citation	PMID:21263443	pubmed	21263443	create date:2011/01/26 | first author:Schiepers OJ
SSRI administration reduces resting state functional connectivity in dorso-medial prefrontal cortex.	/pubmed/21263442	McCabe C, Mishor Z, Filippini N, Cowen PJ, Taylor MJ, Harmer CJ.	Mol Psychiatry. 2011 Jun;16(6):592-4. doi: 10.1038/mp.2010.138. Epub 2011 Jan 25. No abstract available.	Mol Psychiatry. 2011	PubMed	citation	PMID:21263442	pubmed	21263442	create date:2011/01/26 | first author:McCabe C
Hierarchical temporal processing deficit model of reality distortion and psychoses.	/pubmed/21263440	Krishnan RR, Fivaz M, Kraus MS, Keefe RS.	Mol Psychiatry. 2011 Feb;16(2):129-44.	Mol Psychiatry. 2011	PubMed	citation	PMID:21263440	pubmed	21263440	create date:2011/01/26 | first author:Krishnan RR
Resting leukocyte telomerase activity is elevated in major depression and predicts treatment response.	/pubmed/21242992	Wolkowitz OM, Mellon SH, Epel ES, Lin J, Reus VI, Rosser R, Burke H, Compagnone M, Nelson JC, Dhabhar FS, Blackburn EH.	Mol Psychiatry. 2012 Feb;17(2):164-72. doi: 10.1038/mp.2010.133. Epub 2011 Jan 18.	Mol Psychiatry. 2012	PubMed	citation	PMID:21242992	pubmed	21242992	create date:2011/01/19 | first author:Wolkowitz OM
Emotional memory impairments in a genetic rat model of depression: involvement of 5-HT/MEK/Arc signaling in restoration.	/pubmed/21242991	Eriksson TM, Delagrange P, Spedding M, Popoli M, Mathé AA, Ogren SO, Svenningsson P.	Mol Psychiatry. 2012 Feb;17(2):173-84. doi: 10.1038/mp.2010.131. Epub 2011 Jan 18.	Mol Psychiatry. 2012	PubMed	citation	PMID:21242991	pubmed	21242991	create date:2011/01/19 | first author:Eriksson TM
Perceived threat predicts the neural sequelae of combat stress.	/pubmed/21242990	van Wingen GA, Geuze E, Vermetten E, Fernández G.	Mol Psychiatry. 2011 Jun;16(6):664-71. doi: 10.1038/mp.2010.132. Epub 2011 Jan 18.	Mol Psychiatry. 2011	PubMed	citation	PMID:21242990	pubmed	21242990	create date:2011/01/19 | first author:van Wingen GA
Identification and functional characterization of three novel alleles for the serotonin transporter-linked polymorphic region.	/pubmed/21200389	Ehli EA, Hu Y, Lengyel-Nelson T, Hudziak JJ, Davies GE.	Mol Psychiatry. 2012 Feb;17(2):185-92. doi: 10.1038/mp.2010.130. Epub 2011 Jan 4.	Mol Psychiatry. 2012	PubMed	citation	PMID:21200389	pubmed	21200389	create date:2011/01/05 | first author:Ehli EA
Meta-analysis of genome-wide association studies for personality.	/pubmed/21173776	de Moor MH, Costa PT, Terracciano A, Krueger RF, de Geus EJ, Toshiko T, Penninx BW, Esko T, Madden PA, Derringer J, Amin N, Willemsen G, Hottenga JJ, Distel MA, Uda M, Sanna S, Spinhoven P, Hartman CA, Sullivan P, Realo A, Allik J, Heath AC, et al.	Mol Psychiatry. 2010 Dec 21. [Epub ahead of print]	Mol Psychiatry. 2010	PubMed	citation	PMID:21173776	pubmed	21173776	create date:2010/12/22 | first author:de Moor MH
Allowing for sex differences increases power in a GWAS of multiplex Autism families.	/pubmed/21151189	Lu AT, Cantor RM.	Mol Psychiatry. 2012 Feb;17(2):215-22. doi: 10.1038/mp.2010.127. Epub 2010 Dec 14.	Mol Psychiatry. 2012	PubMed	citation	PMID:21151189	pubmed	21151189	create date:2010/12/15 | first author:Lu AT
Investigating the neural correlates of psychopathy: a critical review.	/pubmed/21135855	Koenigs M, Baskin-Sommers A, Zeier J, Newman JP.	Mol Psychiatry. 2011 Aug;16(8):792-9. doi: 10.1038/mp.2010.124. Epub 2010 Dec 7. Review.	Mol Psychiatry. 2011	PubMed	citation	PMID:21135855	pubmed	21135855	create date:2010/12/08 | first author:Koenigs M
Gene-environment interaction in anorexia nervosa: relevance of non-shared environment and the serotonin transporter gene.	/pubmed/21135854	Karwautz AF, Wagner G, Waldherr K, Nader IW, Fernandez-Aranda F, Estivill X, Holliday J, Collier DA, Treasure JL.	Mol Psychiatry. 2011 Jun;16(6):590-2. doi: 10.1038/mp.2010.125. Epub 2010 Dec 7. No abstract available.	Mol Psychiatry. 2011	PubMed	citation	PMID:21135854	pubmed	21135854	create date:2010/12/08 | first author:Karwautz AF
Long-term body weight outcomes of antidepressant-environment interactions.	/pubmed/21135853	Mastronardi C, Paz-Filho GJ, Valdez E, Maestre-Mesa J, Licinio J, Wong ML.	Mol Psychiatry. 2011 Mar;16(3):265-72. Epub 2010 Dec 7.	Mol Psychiatry. 2011	PubMed	citation	PMID:21135853	pubmed	21135853	create date:2010/12/08 | first author:Mastronardi C
Genome-wide association with MRI atrophy measures as a quantitative trait locus for Alzheimer's disease.	/pubmed/21116278	Furney SJ, Simmons A, Breen G, Pedroso I, Lunnon K, Proitsi P, Hodges A, Powell J, Wahlund LO, Kloszewska I, Mecocci P, Soininen H, Tsolaki M, Vellas B, Spenger C, Lathrop M, Shen L, Kim S, Saykin AJ, Weiner MW, Lovestone S; Alzheimer’s Disease Neuroimaging Initiative; et al.	Mol Psychiatry. 2011 Nov;16(11):1130-8. doi: 10.1038/mp.2010.123. Epub 2010 Nov 30.	Mol Psychiatry. 2011	PubMed	citation	PMID:21116278	pubmed	21116278	create date:2010/12/01 | first author:Furney SJ
Advancing paternal age and risk of autism: new evidence from a population-based study and a meta-analysis of epidemiological studies.	/pubmed/21116277	Hultman CM, Sandin S, Levine SZ, Lichtenstein P, Reichenberg A.	Mol Psychiatry. 2011 Dec;16(12):1203-12. doi: 10.1038/mp.2010.121. Epub 2010 Nov 30.	Mol Psychiatry. 2011	PubMed	citation	PMID:21116277	pubmed	21116277	create date:2010/12/01 | first author:Hultman CM
The IMAGEN study: reinforcement-related behaviour in normal brain function and psychopathology.	/pubmed/21102431	Schumann G, Loth E, Banaschewski T, Barbot A, Barker G, Büchel C, Conrod PJ, Dalley JW, Flor H, Gallinat J, Garavan H, Heinz A, Itterman B, Lathrop M, Mallik C, Mann K, Martinot JL, Paus T, Poline JB, Robbins TW, Rietschel M, Reed L, et al.	Mol Psychiatry. 2010 Dec;15(12):1128-39. Review.	Mol Psychiatry. 2010	PubMed	citation	PMID:21102431	pubmed	21102431	create date:2010/11/26 | first author:Schumann G
Disrupted in Schizophrenia-1 regulates intracellular trafficking of mitochondria in neurons.	/pubmed/21079610	Atkin TA, MacAskill AF, Brandon NJ, Kittler JT.	Mol Psychiatry. 2011 Feb;16(2):122-4, 121. Epub 2010 Nov 16. No abstract available.	Mol Psychiatry. 2011	PubMed	citation	PMID:21079610	pubmed	21079610	create date:2010/11/17 | first author:Atkin TA
Gestational immune activation and Tsc2 haploinsufficiency cooperate to disrupt fetal survival and may perturb social behavior in adult mice.	/pubmed/21079609	Ehninger D, Sano Y, de Vries PJ, Dies K, Franz D, Geschwind DH, Kaur M, Lee YS, Li W, Lowe JK, Nakagawa JA, Sahin M, Smith K, Whittemore V, Silva AJ.	Mol Psychiatry. 2012 Jan;17(1):62-70. doi: 10.1038/mp.2010.115. Epub 2010 Nov 16.	Mol Psychiatry. 2012	PubMed	citation	PMID:21079609	pubmed	21079609	create date:2010/11/17 | first author:Ehninger D
The GABAergic deficit hypothesis of major depressive disorder.	/pubmed/21079608	Luscher B, Shen Q, Sahir N.	Mol Psychiatry. 2011 Apr;16(4):383-406. Epub 2010 Nov 16.	Mol Psychiatry. 2011	PubMed	citation	PMID:21079608	pubmed	21079608	create date:2010/11/17 | first author:Luscher B
A genome-wide association study on common SNPs and rare CNVs in anorexia nervosa.	/pubmed/21079607	Wang K, Zhang H, Bloss CS, Duvvuri V, Kaye W, Schork NJ, Berrettini W, Hakonarson H; Price Foundation Collaborative Group.	Mol Psychiatry. 2011 Sep;16(9):949-59. doi: 10.1038/mp.2010.107. Epub 2010 Nov 16.	Mol Psychiatry. 2011	PubMed	citation	PMID:21079607	pubmed	21079607	create date:2010/11/17 | first author:Wang K
Parental psychopathology and the risk of suicidal behavior in their offspring: results from the World Mental Health surveys.	/pubmed/21079606	Gureje O, Oladeji B, Hwang I, Chiu WT, Kessler RC, Sampson NA, Alonso J, Andrade LH, Beautrais A, Borges G, Bromet E, Bruffaerts R, de Girolamo G, de Graaf R, Gal G, He Y, Hu C, Iwata N, Karam EG, Kovess-Masféty V, Matschinger H, Moldovan MV, et al.	Mol Psychiatry. 2011 Dec;16(12):1221-33. doi: 10.1038/mp.2010.111. Epub 2010 Nov 16.	Mol Psychiatry. 2011	PubMed	citation	PMID:21079606	pubmed	21079606	create date:2010/11/17 | first author:Gureje O
Gene expression patterns in the hippocampus and amygdala of endogenous depression and chronic stress models.	/pubmed/21079605	Andrus BM, Blizinsky K, Vedell PT, Dennis K, Shukla PK, Schaffer DJ, Radulovic J, Churchill GA, Redei EE.	Mol Psychiatry. 2012 Jan;17(1):49-61. doi: 10.1038/mp.2010.119. Epub 2010 Nov 16.	Mol Psychiatry. 2012	PubMed	citation	PMID:21079605	pubmed	21079605	create date:2010/11/17 | first author:Andrus BM
Title	URL	Description	Details	ShortDetails	Resource	Type	Identifiers	Db	EntrezUID	Properties
Touch gives new life: mechanosensation modulates spinal cord adult neurogenesis.	/pubmed/21079604	Shechter R, Baruch K, Schwartz M, Rolls A.	Mol Psychiatry. 2011 Mar;16(3):342-52. Epub 2010 Nov 16.	Mol Psychiatry. 2011	PubMed	citation	PMID:21079604	pubmed	21079604	create date:2010/11/17 | first author:Shechter R
The cost of large numbers of hypothesis tests on power, effect size and sample size.	/pubmed/21060308	Lazzeroni LC, Ray A.	Mol Psychiatry. 2012 Jan;17(1):108-14. doi: 10.1038/mp.2010.117. Epub 2010 Nov 9.	Mol Psychiatry. 2012	PubMed	citation	PMID:21060308	pubmed	21060308	create date:2010/11/10 | first author:Lazzeroni LC
Depressive symptoms and inflammation increase in a prospective study of older adults: a protective effect of a healthy (Mediterranean-style) diet.	/pubmed/21042319	Milaneschi Y, Bandinelli S, Penninx BW, Vogelzangs N, Corsi AM, Lauretani F, Kisialiou A, Vazzana R, Terracciano A, Guralnik JM, Ferrucci L.	Mol Psychiatry. 2011 Jun;16(6):589-90. doi: 10.1038/mp.2010.113. Epub 2010 Nov 2. No abstract available.	Mol Psychiatry. 2011	PubMed	citation	PMID:21042319	pubmed	21042319	create date:2010/11/03 | first author:Milaneschi Y
Decreased regional gray matter volume in S' allele carriers of the 5-HTTLPR triallelic polymorphism.	/pubmed/21042318	Selvaraj S, Godlewska BR, Norbury R, Bose S, Turkheimer F, Stokes P, Rhodes R, Howes O, Cowen PJ.	Mol Psychiatry. 2011 May;16(5):471, 472-3. Epub 2010 Nov 2. No abstract available.	Mol Psychiatry. 2011	PubMed	citation	PMID:21042318	pubmed	21042318	create date:2010/11/03 | first author:Selvaraj S
Genome-wide association study of major depressive disorder: new results, meta-analysis, and lessons learned.	/pubmed/21042317	Wray NR, Pergadia ML, Blackwood DH, Penninx BW, Gordon SD, Nyholt DR, Ripke S, MacIntyre DJ, McGhee KA, Maclean AW, Smit JH, Hottenga JJ, Willemsen G, Middeldorp CM, de Geus EJ, Lewis CM, McGuffin P, Hickie IB, van den Oord EJ, Liu JZ, Macgregor S, McEvoy BP, et al.	Mol Psychiatry. 2012 Jan;17(1):36-48. doi: 10.1038/mp.2010.109. Epub 2010 Nov 2.	Mol Psychiatry. 2012	PubMed	citation	PMID:21042317	pubmed	21042317	create date:2010/11/03 | first author:Wray NR
Functional MRI of sustained attention in bipolar mania.	/pubmed/20975662	Fleck DE, Eliassen JC, Durling M, Lamy M, Adler CM, Delbello MP, Shear PK, Cerullo MA, Lee JH, Strakowski SM.	Mol Psychiatry. 2010 Oct 26. [Epub ahead of print]	Mol Psychiatry. 2010	PubMed	citation	PMID:20975662	pubmed	20975662	create date:2010/10/27 | first author:Fleck DE
Linking Alzheimer's disease to insulin resistance: the FoxO response to oxidative stress.	/pubmed/20966918	Manolopoulos KN, Klotz LO, Korsten P, Bornstein SR, Barthel A.	Mol Psychiatry. 2010 Nov;15(11):1046-52. Review.	Mol Psychiatry. 2010	PubMed	citation	PMID:20966918	pubmed	20966918	create date:2010/10/23 | first author:Manolopoulos KN
Dysbindin-1 modulates prefrontal cortical activity and schizophrenia-like behaviors via dopamine/D2 pathways.	/pubmed/20956979	Papaleo F, Yang F, Garcia S, Chen J, Lu B, Crawley JN, Weinberger DR.	Mol Psychiatry. 2012 Jan;17(1):85-98. doi: 10.1038/mp.2010.106. Epub 2010 Oct 19.	Mol Psychiatry. 2012	PubMed	citation	PMID:20956979	pubmed	20956979	create date:2010/10/20 | first author:Papaleo F
A theoretical molecular network for dyslexia: integrating available genetic findings.	/pubmed/20956978	Poelmans G, Buitelaar JK, Pauls DL, Franke B.	Mol Psychiatry. 2011 Apr;16(4):365-82. Epub 2010 Oct 19. Review.	Mol Psychiatry. 2011	PubMed	citation	PMID:20956978	pubmed	20956978	create date:2010/10/20 | first author:Poelmans G
The role of neurotrophic factors in autism.	/pubmed/20938434	Nickl-Jockschat T, Michel TM.	Mol Psychiatry. 2011 May;16(5):478-90. Epub 2010 Oct 12. Review.	Mol Psychiatry. 2011	PubMed	citation	PMID:20938434	pubmed	20938434	create date:2010/10/13 | first author:Nickl-Jockschat T
Days out of role due to common physical and mental conditions: results from the WHO World Mental Health surveys.	/pubmed/20938433	Alonso J, Petukhova M, Vilagut G, Chatterji S, Heeringa S, Üstün TB, Alhamzawi AO, Viana MC, Angermeyer M, Bromet E, Bruffaerts R, de Girolamo G, Florescu S, Gureje O, Haro JM, Hinkov H, Hu CY, Karam EG, Kovess V, Levinson D, Medina-Mora ME, Nakamura Y, et al.	Mol Psychiatry. 2011 Dec;16(12):1234-46. doi: 10.1038/mp.2010.101. Epub 2010 Oct 12.	Mol Psychiatry. 2011	PubMed	citation	PMID:20938433	pubmed	20938433	create date:2010/10/13 | first author:Alonso J
Evidence for disease and antipsychotic medication effects in post-mortem brain from schizophrenia patients.	/pubmed/20921955	Chan MK, Tsang TM, Harris LW, Guest PC, Holmes E, Bahn S.	Mol Psychiatry. 2011 Dec;16(12):1189-202. doi: 10.1038/mp.2010.100. Epub 2010 Oct 5.	Mol Psychiatry. 2011	PubMed	citation	PMID:20921955	pubmed	20921955	create date:2010/10/06 | first author:Chan MK
Sex-specific serum biomarker patterns in adults with Asperger's syndrome.	/pubmed/20877284	Schwarz E, Guest PC, Rahmoune H, Wang L, Levin Y, Ingudomnukul E, Ruta L, Kent L, Spain M, Baron-Cohen S, Bahn S.	Mol Psychiatry. 2011 Dec;16(12):1213-20. doi: 10.1038/mp.2010.102. Epub 2010 Sep 28.	Mol Psychiatry. 2011	PubMed	citation	PMID:20877284	pubmed	20877284	create date:2010/09/30 | first author:Schwarz E
Dysbindin-1, a schizophrenia-related molecule, is involved in the regulation of neuronal dendritic development.	/pubmed/20861847	Ito H, Morishita R, Shinoda T, Iwamoto I, Sudo K, Okamoto K, Nagata K.	Mol Psychiatry. 2010 Oct;15(10):969. No abstract available.	Mol Psychiatry. 2010	PubMed	citation	PMID:20861847	pubmed	20861847	create date:2010/09/24 | first author:Ito H
Motivation deficit in ADHD is associated with dysfunction of the dopamine reward pathway.	/pubmed/20856250	Volkow ND, Wang GJ, Newcorn JH, Kollins SH, Wigal TL, Telang F, Fowler JS, Goldstein RZ, Klein N, Logan J, Wong C, Swanson JM.	Mol Psychiatry. 2011 Nov;16(11):1147-54. doi: 10.1038/mp.2010.97. Epub 2010 Sep 21.	Mol Psychiatry. 2011	PubMed	citation	PMID:20856250	pubmed	20856250	create date:2010/09/22 | first author:Volkow ND
Serum levels of brain-derived neurotrophic factor in major depressive disorder: state-trait issues, clinical features and pharmacological treatment.	/pubmed/20856249	Molendijk ML, Bus BA, Spinhoven P, Penninx BW, Kenis G, Prickaerts J, Voshaar RC, Elzinga BM.	Mol Psychiatry. 2011 Nov;16(11):1088-95. doi: 10.1038/mp.2010.98. Epub 2010 Sep 21.	Mol Psychiatry. 2011	PubMed	citation	PMID:20856249	pubmed	20856249	create date:2010/09/22 | first author:Molendijk ML
A functional alternative splicing mutation in human tryptophan hydroxylase-2.	/pubmed/20856248	Zhang X, Nicholls PJ, Laje G, Sotnikova TD, Gainetdinov RR, Albert PR, Rajkowska G, Stockmeier CA, Speer MC, Steffens DC, Austin MC, McMahon FJ, Krishnan KR, Garcia-Blanco MA, Caron MG.	Mol Psychiatry. 2011 Dec;16(12):1169-76. doi: 10.1038/mp.2010.99. Epub 2010 Sep 21.	Mol Psychiatry. 2011	PubMed	citation	PMID:20856248	pubmed	20856248	create date:2010/09/22 | first author:Zhang X
Modulation of orbitofrontal response to amphetamine by a functional variant of DAT1 and in vitro confirmation.	/pubmed/20856247	Brotons O, O'Daly OG, Guindalini C, Howard M, Bubb J, Barker G, Dalton J, Quinn J, Murray RM, Breen G, Shergill SS.	Mol Psychiatry. 2011 Feb;16(2):124-6. Epub 2010 Sep 21. No abstract available.	Mol Psychiatry. 2011	PubMed	citation	PMID:20856247	pubmed	20856247	create date:2010/09/22 | first author:Brotons O
Role of the evolutionarily conserved starvation response in anorexia nervosa.	/pubmed/20838399	Dwyer DS, Horton RY, Aamodt EJ.	Mol Psychiatry. 2011 Jun;16(6):595-603. doi: 10.1038/mp.2010.95. Epub 2010 Sep 14. Review.	Mol Psychiatry. 2011	PubMed	citation	PMID:20838399	pubmed	20838399	create date:2010/09/15 | first author:Dwyer DS
GWA study data mining and independent replication identify cardiomyopathy-associated 5 (CMYA5) as a risk gene for schizophrenia.	/pubmed/20838396	Chen X, Lee G, Maher BS, Fanous AH, Chen J, Zhao Z, Guo A, van den Oord E, Sullivan PF, Shi J, Levinson DF, Gejman PV, Sanders A, Duan J, Owen MJ, Craddock NJ, O'Donovan MC, Blackman J, Lewis D, Kirov GK, Qin W, Schwab S, et al.	Mol Psychiatry. 2011 Nov;16(11):1117-29. doi: 10.1038/mp.2010.96. Epub 2010 Sep 14.	Mol Psychiatry. 2011	PubMed	citation	PMID:20838396	pubmed	20838396	create date:2010/09/15 | first author:Chen X
No association between serotonin 5-HT(1A) receptors and spirituality among patients with major depressive disorders or healthy volunteers.	/pubmed/20838394	Karlsson H, Hirvonen J, Salminen JK, Hietala J.	Mol Psychiatry. 2010 Sep 14. [Epub ahead of print] No abstract available.	Mol Psychiatry. 2010	PubMed	citation	PMID:20838394	pubmed	20838394	create date:2010/09/15 | first author:Karlsson H
The psychiatric disease risk factors DISC1 and TNIK interact to regulate synapse composition and function.	/pubmed/20838393	Wang Q, Charych EI, Pulito VL, Lee JB, Graziane NM, Crozier RA, Revilla-Sanchez R, Kelly MP, Dunlop AJ, Murdoch H, Taylor N, Xie Y, Pausch M, Hayashi-Takagi A, Ishizuka K, Seshadri S, Bates B, Kariya K, Sawa A, Weinberg RJ, Moss SJ, Houslay MD, et al.	Mol Psychiatry. 2011 Oct;16(10):1006-23. doi: 10.1038/mp.2010.87. Epub 2010 Sep 14.	Mol Psychiatry. 2011	PubMed	citation	PMID:20838393	pubmed	20838393	create date:2010/09/15 | first author:Wang Q
Functional genetic variants that increase synaptic serotonin and 5-HT3 receptor sensitivity predict alcohol and drug dependence.	/pubmed/20838391	Enoch MA, Gorodetsky E, Hodgkinson C, Roy A, Goldman D.	Mol Psychiatry. 2011 Nov;16(11):1139-46. doi: 10.1038/mp.2010.94. Epub 2010 Sep 14.	Mol Psychiatry. 2011	PubMed	citation	PMID:20838391	pubmed	20838391	create date:2010/09/15 | first author:Enoch MA
A novel frameshift mutation in UPF3B identified in brothers affected with childhood onset schizophrenia and autism spectrum disorders.	/pubmed/20820168	Addington AM, Gauthier J, Piton A, Hamdan FF, Raymond A, Gogtay N, Miller R, Tossell J, Bakalar J, Germain G, Gochman P, Long R, Rapoport JL, Rouleau GA.	Mol Psychiatry. 2010 Sep 7. [Epub ahead of print] No abstract available.	Mol Psychiatry. 2010	PubMed	citation	PMID:20820168	pubmed	20820168	create date:2010/09/08 | first author:Addington AM
The APOE ɛ4 allele modulates brain white matter integrity in healthy adults.	/pubmed/20820167	Heise V, Filippini N, Ebmeier KP, Mackay CE.	Mol Psychiatry. 2011 Sep;16(9):908-16. doi: 10.1038/mp.2010.90. Epub 2010 Sep 7.	Mol Psychiatry. 2011	PubMed	citation	PMID:20820167	pubmed	20820167	create date:2010/09/08 | first author:Heise V
The First International Conference on Translational Medicine.	/pubmed/20820160	Licinio J.	Mol Psychiatry. 2010 Sep;15(9):878-9. No abstract available.	Mol Psychiatry. 2010	PubMed	citation	PMID:20820160	pubmed	20820160	create date:2010/09/08 | first author:Licinio J
Common SNPs and haplotypes in DGKH are associated with bipolar disorder and schizophrenia in the Chinese Han population.	/pubmed/20733578	Zeng Z, Wang T, Li T, Li Y, Chen P, Zhao Q, Liu J, Li J, Feng G, He L, Shi Y.	Mol Psychiatry. 2011 May;16(5):473-5. Epub 2010 Aug 24. No abstract available.	Mol Psychiatry. 2011	PubMed	citation	PMID:20733578	pubmed	20733578	create date:2010/08/25 | first author:Zeng Z
Brain-derived neurotrophic factor levels in schizophrenia: a systematic review with meta-analysis.	/pubmed/20733577	Green MJ, Matheson SL, Shepherd A, Weickert CS, Carr VJ.	Mol Psychiatry. 2011 Sep;16(9):960-72. doi: 10.1038/mp.2010.88. Epub 2010 Aug 24. Review.	Mol Psychiatry. 2011	PubMed	citation	PMID:20733577	pubmed	20733577	create date:2010/08/25 | first author:Green MJ
The hippocampus in major depression: evidence for the convergence of the bench and bedside in psychiatric research?	/pubmed/20661246	MacQueen G, Frodl T.	Mol Psychiatry. 2011 Mar;16(3):252-64. Epub 2010 Jul 27. Review.	Mol Psychiatry. 2011	PubMed	citation	PMID:20661246	pubmed	20661246	create date:2010/07/28 | first author:MacQueen G
A twin study of autism symptoms in Sweden.	/pubmed/20644553	Ronald A, Larsson H, Anckarsäter H, Lichtenstein P.	Mol Psychiatry. 2011 Oct;16(10):1039-47. doi: 10.1038/mp.2010.82. Epub 2010 Jul 20.	Mol Psychiatry. 2011	PubMed	citation	PMID:20644553	pubmed	20644553	create date:2010/07/21 | first author:Ronald A
Common functional polymorphisms of DISC1 and cortical maturation in typically developing children and adolescents.	/pubmed/20628343	Raznahan A, Lee Y, Long R, Greenstein D, Clasen L, Addington A, Rapoport JL, Giedd JN.	Mol Psychiatry. 2011 Sep;16(9):917-26. doi: 10.1038/mp.2010.72. Epub 2010 Jul 13.	Mol Psychiatry. 2011	PubMed	citation	PMID:20628343	pubmed	20628343	create date:2010/07/16 | first author:Raznahan A
A neuropeptide S receptor variant associated with overinterpretation of fear reactions: a potential neurogenetic basis for catastrophizing.	/pubmed/20628342	Raczka KA, Gartmann N, Mechias ML, Reif A, Büchel C, Deckert J, Kalisch R.	Mol Psychiatry. 2010 Nov;15(11):1045, 1067-74. Epub 2010 Jul 13.	Mol Psychiatry. 2010	PubMed	citation	PMID:20628342	pubmed	20628342	create date:2010/07/16 | first author:Raczka KA
Neuropeptide S receptor gene -- converging evidence for a role in panic disorder.	/pubmed/20603625	Domschke K, Reif A, Weber H, Richter J, Hohoff C, Ohrmann P, Pedersen A, Bauer J, Suslow T, Kugel H, Heindel W, Baumann C, Klauke B, Jacob C, Maier W, Fritze J, Bandelow B, Krakowitzky P, Rothermundt M, Erhardt A, Binder EB, Holsboer F, et al.	Mol Psychiatry. 2011 Sep;16(9):938-48. doi: 10.1038/mp.2010.81. Epub 2010 Jul 6.	Mol Psychiatry. 2011	PubMed	citation	PMID:20603625	pubmed	20603625	create date:2010/07/07 | first author:Domschke K
Altered activity-rest patterns in mice with a human autosomal-dominant nocturnal frontal lobe epilepsy mutation in the β2 nicotinic receptor.	/pubmed/20603624	Xu J, Cohen BN, Zhu Y, Dziewczapolski G, Panda S, Lester HA, Heinemann SF, Contractor A.	Mol Psychiatry. 2011 Oct;16(10):1048-61. doi: 10.1038/mp.2010.78. Epub 2010 Jul 6.	Mol Psychiatry. 2011	PubMed	citation	PMID:20603624	pubmed	20603624	create date:2010/07/07 | first author:Xu J
Impaired glycolytic response in peripheral blood mononuclear cells of first-onset antipsychotic-naive schizophrenia patients.	/pubmed/20585325	Herberth M, Koethe D, Cheng TM, Krzyszton ND, Schoeffmann S, Guest PC, Rahmoune H, Harris LW, Kranaster L, Leweke FM, Bahn S.	Mol Psychiatry. 2011 Aug;16(8):848-59. doi: 10.1038/mp.2010.71. Epub 2010 Jun 29.	Mol Psychiatry. 2011	PubMed	citation	PMID:20585325	pubmed	20585325	create date:2010/06/30 | first author:Herberth M
Genome-wide association study of conduct disorder symptomatology.	/pubmed/20585324	Dick DM, Aliev F, Krueger RF, Edwards A, Agrawal A, Lynskey M, Lin P, Schuckit M, Hesselbrock V, Nurnberger J Jr, Almasy L, Porjesz B, Edenberg HJ, Bucholz K, Kramer J, Kuperman S, Bierut L.	Mol Psychiatry. 2011 Aug;16(8):800-8. doi: 10.1038/mp.2010.73. Epub 2010 Jun 29.	Mol Psychiatry. 2011	PubMed	citation	PMID:20585324	pubmed	20585324	create date:2010/06/30 | first author:Dick DM
The Autism Birth Cohort: a paradigm for gene-environment-timing research.	/pubmed/20571529	Stoltenberg C, Schjølberg S, Bresnahan M, Hornig M, Hirtz D, Dahl C, Lie KK, Reichborn-Kjennerud T, Schreuder P, Alsaker E, Øyen AS, Magnus P, Surén P, Susser E, Lipkin WI; ABC Study Group.	Mol Psychiatry. 2010 Jul;15(7):676-80.	Mol Psychiatry. 2010	PubMed	citation	PMID:20571529	pubmed	20571529	create date:2010/06/24 | first author:Stoltenberg C
Genetic risk profiles for depression and anxiety in adult and elderly cohorts.	/pubmed/20567237	Demirkan A, Penninx BW, Hek K, Wray NR, Amin N, Aulchenko YS, van Dyck R, de Geus EJ, Hofman A, Uitterlinden AG, Hottenga JJ, Nolen WA, Oostra BA, Sullivan PF, Willemsen G, Zitman FG, Tiemeier H, Janssens AC, Boomsma DI, van Duijn CM, Middeldorp CM.	Mol Psychiatry. 2011 Jul;16(7):773-83. doi: 10.1038/mp.2010.65. Epub 2010 Jun 22.	Mol Psychiatry. 2011	PubMed	citation	PMID:20567237	pubmed	20567237	create date:2010/06/23 | first author:Demirkan A
Independent evidence for the selective influence of GABA(A) receptors on one component of the bipolar disorder phenotype.	/pubmed/20548298	Breuer R, Hamshere ML, Strohmaier J, Mattheisen M, Degenhardt F, Meier S, Paul T, O'Donovan MC, Mühleisen TW, Schulze TG, Nöthen MM, Cichon S, Craddock N, Rietschel M.	Mol Psychiatry. 2011 Jun;16(6):587-9. doi: 10.1038/mp.2010.67. Epub 2010 Jun 15. No abstract available.	Mol Psychiatry. 2011	PubMed	citation	PMID:20548298	pubmed	20548298	create date:2010/06/16 | first author:Breuer R
Sex differences in corticotropin-releasing factor receptor signaling and trafficking: potential role in female vulnerability to stress-related psychopathology.	/pubmed/20548297	Bangasser DA, Curtis A, Reyes BA, Bethea TT, Parastatidis I, Ischiropoulos H, Van Bockstaele EJ, Valentino RJ.	Mol Psychiatry. 2010 Sep;15(9):877, 896-904. Epub 2010 Jun 15.	Mol Psychiatry. 2010	PubMed	citation	PMID:20548297	pubmed	20548297	create date:2010/06/16 | first author:Bangasser DA
Neuregulin 3 (NRG3) as a susceptibility gene in a schizophrenia subtype with florid delusions and relatively spared cognition.	/pubmed/20548296	Morar B, Dragović M, Waters FA, Chandler D, Kalaydjieva L, Jablensky A.	Mol Psychiatry. 2011 Aug;16(8):860-6. doi: 10.1038/mp.2010.70. Epub 2010 Jun 15.	Mol Psychiatry. 2011	PubMed	citation	PMID:20548296	pubmed	20548296	create date:2010/06/16 | first author:Morar B
Small, but not perfectly formed: decreased white matter concentration in boys with psychopathic tendencies.	/pubmed/20548295	De Brito SA, McCrory EJ, Mechelli A, Wilke M, Jones AP, Hodgins S, Viding E.	Mol Psychiatry. 2011 May;16(5):476-7. Epub 2010 Jun 15. No abstract available.	Mol Psychiatry. 2011	PubMed	citation	PMID:20548295	pubmed	20548295	create date:2010/06/16 | first author:De Brito SA
Prolonged and site-specific over-expression of corticotropin-releasing factor reveals differential roles for extended amygdala nuclei in emotional regulation.	/pubmed/20548294	Regev L, Neufeld-Cohen A, Tsoory M, Kuperman Y, Getselter D, Gil S, Chen A.	Mol Psychiatry. 2011 Jul;16(7):714-28. doi: 10.1038/mp.2010.64. Epub 2010 Jun 15.	Mol Psychiatry. 2011	PubMed	citation	PMID:20548294	pubmed	20548294	create date:2010/06/16 | first author:Regev L
Dysbindin-1, WAVE2 and Abi-1 form a complex that regulates dendritic spine formation.	/pubmed/20531346	Ito H, Morishita R, Shinoda T, Iwamoto I, Sudo K, Okamoto K, Nagata K.	Mol Psychiatry. 2010 Oct;15(10):976-86. Epub 2010 Jun 8.	Mol Psychiatry. 2010	PubMed	citation	PMID:20531346	pubmed	20531346	create date:2010/06/10 | first author:Ito H
Insights into pathophysiology of punding reveal possible treatment strategies.	/pubmed/20489735	Fasano A, Petrovic I.	Mol Psychiatry. 2010 Jun;15(6):560-73. Review.	Mol Psychiatry. 2010	PubMed	citation	PMID:20489735	pubmed	20489735	create date:2010/05/22 | first author:Fasano A
Maternal warmth buffers the effects of low early-life socioeconomic status on pro-inflammatory signaling in adulthood.	/pubmed/20479762	Chen E, Miller GE, Kobor MS, Cole SW.	Mol Psychiatry. 2011 Jul;16(7):729-37. doi: 10.1038/mp.2010.53. Epub 2010 May 18.	Mol Psychiatry. 2011	PubMed	citation	PMID:20479762	pubmed	20479762	create date:2010/05/19 | first author:Chen E
Altered expression of genes involved in inflammation and apoptosis in frontal cortex in major depression.	/pubmed/20479761	Shelton RC, Claiborne J, Sidoryk-Wegrzynowicz M, Reddy R, Aschner M, Lewis DA, Mirnics K.	Mol Psychiatry. 2011 Jul;16(7):751-62. doi: 10.1038/mp.2010.52. Epub 2010 May 18.	Mol Psychiatry. 2011	PubMed	citation	PMID:20479761	pubmed	20479761	create date:2010/05/19 | first author:Shelton RC
Systematic resequencing of X-chromosome synaptic genes in autism spectrum disorder and schizophrenia.	/pubmed/20479760	Piton A, Gauthier J, Hamdan FF, Lafrenière RG, Yang Y, Henrion E, Laurent S, Noreau A, Thibodeau P, Karemera L, Spiegelman D, Kuku F, Duguay J, Destroismaisons L, Jolivet P, Côté M, Lachapelle K, Diallo O, Raymond A, Marineau C, Champagne N, Xiong L, et al.	Mol Psychiatry. 2011 Aug;16(8):867-80. doi: 10.1038/mp.2010.54. Epub 2010 May 18.	Mol Psychiatry. 2011	PubMed	citation	PMID:20479760	pubmed	20479760	create date:2010/05/19 | first author:Piton A
Recombinant human erythropoietin delays loss of gray matter in chronic schizophrenia.	/pubmed/20479759	Wüstenberg T, Begemann M, Bartels C, Gefeller O, Stawicki S, Hinze-Selch D, Mohr A, Falkai P, Aldenhoff JB, Knauth M, Nave KA, Ehrenreich H.	Mol Psychiatry. 2011 Jan;16(1):26-36, 1. Epub 2010 May 18.	Mol Psychiatry. 2011	PubMed	citation	PMID:20479759	pubmed	20479759	create date:2010/05/19 | first author:Wüstenberg T
Investigating neural primacy in Major Depressive Disorder: multivariate Granger causality analysis of resting-state fMRI time-series data.	/pubmed/20479758	Hamilton JP, Chen G, Thomason ME, Schwartz ME, Gotlib IH.	Mol Psychiatry. 2011 Jul;16(7):763-72. doi: 10.1038/mp.2010.46. Epub 2010 May 18.	Mol Psychiatry. 2011	PubMed	citation	PMID:20479758	pubmed	20479758	create date:2010/05/19 | first author:Hamilton JP
Title	URL	Description	Details	ShortDetails	Resource	Type	Identifiers	Db	EntrezUID	Properties
Molecular signatures in post-mortem brain tissue of younger individuals at high risk for Alzheimer's disease as based on APOE genotype.	/pubmed/20479757	Conejero-Goldberg C, Hyde TM, Chen S, Dreses-Werringloer U, Herman MM, Kleinman JE, Davies P, Goldberg TE.	Mol Psychiatry. 2011 Aug;16(8):836-47. doi: 10.1038/mp.2010.57. Epub 2010 May 18.	Mol Psychiatry. 2011	PubMed	citation	PMID:20479757	pubmed	20479757	create date:2010/05/19 | first author:Conejero-Goldberg C
A novel frameshift mutation in UPF3B identified in brothers affected with childhood onset schizophrenia and autism spectrum disorders.	/pubmed/20479756	Addington AM, Gauthier J, Piton A, Hamdan FF, Raymond A, Gogtay N, Miller R, Tossell J, Bakalar J, Germain G, Gochman P, Long R, Rapoport JL, Rouleau GA.	Mol Psychiatry. 2011 Mar;16(3):238-9. Epub 2010 May 18. No abstract available.	Mol Psychiatry. 2011	PubMed	citation	PMID:20479756	pubmed	20479756	create date:2010/05/19 | first author:Addington AM
A genetic determinant of the striatal dopamine response to alcohol in men.	/pubmed/20479755	Ramchandani VA, Umhau J, Pavon FJ, Ruiz-Velasco V, Margas W, Sun H, Damadzic R, Eskay R, Schoor M, Thorsell A, Schwandt ML, Sommer WH, George DT, Parsons LH, Herscovitch P, Hommer D, Heilig M.	Mol Psychiatry. 2011 Aug;16(8):809-17. doi: 10.1038/mp.2010.56. Epub 2010 May 18.	Mol Psychiatry. 2011	PubMed	citation	PMID:20479755	pubmed	20479755	create date:2010/05/19 | first author:Ramchandani VA
DISC1 regulates cell-cell adhesion, cell-matrix adhesion and neurite outgrowth.	/pubmed/20479754	Hattori T, Shimizu S, Koyama Y, Yamada K, Kuwahara R, Kumamoto N, Matsuzaki S, Ito A, Katayama T, Tohyama M.	Mol Psychiatry. 2010 Aug;15(8):778, 798-809. Epub 2010 May 18.	Mol Psychiatry. 2010	PubMed	citation	PMID:20479754	pubmed	20479754	create date:2010/05/19 | first author:Hattori T
Mechanisms for acute stress-induced enhancement of glutamatergic transmission and working memory.	/pubmed/20458323	Yuen EY, Liu W, Karatsoreos IN, Ren Y, Feng J, McEwen BS, Yan Z.	Mol Psychiatry. 2011 Feb;16(2):156-70. Epub 2010 May 11.	Mol Psychiatry. 2011	PubMed	citation	PMID:20458323	pubmed	20458323	create date:2010/05/12 | first author:Yuen EY
Population-based and family-based association studies of ZNF804A locus and schizophrenia.	/pubmed/20458322	Zhang R, Lu SM, Qiu C, Liu XG, Gao CG, Guo TW, Valenzuela RK, Deng HW, Ma J.	Mol Psychiatry. 2011 Apr;16(4):360-1. Epub 2010 May 11. No abstract available.	Mol Psychiatry. 2011	PubMed	citation	PMID:20458322	pubmed	20458322	create date:2010/05/12 | first author:Zhang R
SZGR: a comprehensive schizophrenia gene resource.	/pubmed/20424623	Jia P, Sun J, Guo AY, Zhao Z.	Mol Psychiatry. 2010 May;15(5):453-62.	Mol Psychiatry. 2010	PubMed	citation	PMID:20424623	pubmed	20424623	create date:2010/04/29 | first author:Jia P
Pharmacogenomics of antidepressants: what is next?	/pubmed/20424621	Licinio J, Wong ML.	Mol Psychiatry. 2010 May;15(5):445. No abstract available.	Mol Psychiatry. 2010	PubMed	citation	PMID:20424621	pubmed	20424621	create date:2010/04/29 | first author:Licinio J
Imprinting in the schizophrenia candidate gene GABRB2 encoding GABA(A) receptor β(2) subunit.	/pubmed/20404824	Pun FW, Zhao C, Lo WS, Ng SK, Tsang SY, Nimgaonkar V, Chung WS, Ungvari GS, Xue H.	Mol Psychiatry. 2011 May;16(5):557-68. Epub 2010 Apr 20.	Mol Psychiatry. 2011	PubMed	citation	PMID:20404824	pubmed	20404824	create date:2010/04/21 | first author:Pun FW
Altered expression of glutamate signaling, growth factor, and glia genes in the locus coeruleus of patients with major depression.	/pubmed/20386568	Bernard R, Kerman IA, Thompson RC, Jones EG, Bunney WE, Barchas JD, Schatzberg AF, Myers RM, Akil H, Watson SJ.	Mol Psychiatry. 2011 Jun;16(6):634-46. doi: 10.1038/mp.2010.44. Epub 2010 Apr 13.	Mol Psychiatry. 2011	PubMed	citation	PMID:20386568	pubmed	20386568	create date:2010/04/14 | first author:Bernard R
Update on the 2005 paper: moderation of mental and physical distress by polymorphisms in the 5-HT transporter gene by interacting with social stressors and chronic disease burden.	/pubmed/20386567	Grabe HJ, Schwahn C, Appel K, Mahler J, Schulz A, Spitzer C, Barnow S, John U, Freyberger HJ, Rosskopf D, Völzke H.	Mol Psychiatry. 2011 Apr;16(4):354-6. Epub 2010 Apr 13. No abstract available.	Mol Psychiatry. 2011	PubMed	citation	PMID:20386567	pubmed	20386567	create date:2010/04/14 | first author:Grabe HJ
Genome-wide association study of bipolar I disorder in the Han Chinese population.	/pubmed/20386566	Lee MT, Chen CH, Lee CS, Chen CC, Chong MY, Ouyang WC, Chiu NY, Chuo LJ, Chen CY, Tan HK, Lane HY, Chang TJ, Lin CH, Jou SH, Hou YM, Feng J, Lai TJ, Tung CL, Chen TJ, Chang CJ, Lung FW, Chen CK, et al.	Mol Psychiatry. 2011 May;16(5):548-56. Epub 2010 Apr 13.	Mol Psychiatry. 2011	PubMed	citation	PMID:20386566	pubmed	20386566	create date:2010/04/14 | first author:Lee MT
The enhancement of stress-related memory by glucocorticoids depends on synapsin-Ia/Ib.	/pubmed/20368707	Revest JM, Kaouane N, Mondin M, Le Roux A, Rougé-Pont F, Vallée M, Barik J, Tronche F, Desmedt A, Piazza PV.	Mol Psychiatry. 2010 Dec;15(12):1125, 1140-51. Epub 2010 Apr 6.	Mol Psychiatry. 2010	PubMed	citation	PMID:20368707	pubmed	20368707	create date:2010/04/07 | first author:Revest JM
CYP2D6 in the brain: genotype effects on resting brain perfusion.	/pubmed/20368706	Kirchheiner J, Seeringer A, Godoy AL, Ohmle B, Maier C, Beschoner P, Sim EJ, Viviani R.	Mol Psychiatry. 2011 Mar;16(3):237, 333-41. Epub 2010 Apr 6.	Mol Psychiatry. 2011	PubMed	citation	PMID:20368706	pubmed	20368706	create date:2010/04/07 | first author:Kirchheiner J
TMEM132D, a new candidate for anxiety phenotypes: evidence from human and mouse studies.	/pubmed/20368705	Erhardt A, Czibere L, Roeske D, Lucae S, Unschuld PG, Ripke S, Specht M, Kohli MA, Kloiber S, Ising M, Heck A, Pfister H, Zimmermann P, Lieb R, Pütz B, Uhr M, Weber P, Deussing JM, Gonik M, Bunck M, Kebler MS, Frank E, et al.	Mol Psychiatry. 2011 Jun;16(6):647-63. doi: 10.1038/mp.2010.41. Epub 2010 Apr 6.	Mol Psychiatry. 2011	PubMed	citation	PMID:20368705	pubmed	20368705	create date:2010/04/07 | first author:Erhardt A
Fine mapping of ZNF804A and genome-wide significant evidence for its involvement in schizophrenia and bipolar disorder.	/pubmed/20368704	Williams HJ, Norton N, Dwyer S, Moskvina V, Nikolov I, Carroll L, Georgieva L, Williams NM, Morris DW, Quinn EM, Giegling I, Ikeda M, Wood J, Lencz T, Hultman C, Lichtenstein P, Thiselton D, Maher BS; Molecular Genetics of Schizophrenia Collaboration (MGS) International Schizophrenia Consortium (ISC), SGENE-plus, GROUP, Malhotra AK, Riley B, Kendler KS, et al.	Mol Psychiatry. 2011 Apr;16(4):429-41. Epub 2010 Apr 6.	Mol Psychiatry. 2011	PubMed	citation	PMID:20368704	pubmed	20368704	create date:2010/04/07 | first author:Williams HJ
Whole-genome association mapping of gene expression in the human prefrontal cortex.	/pubmed/20351726	Liu C, Cheng L, Badner JA, Zhang D, Craig DW, Redman M, Gershon ES.	Mol Psychiatry. 2010 Aug;15(8):779-84. Epub 2010 Mar 30. No abstract available.	Mol Psychiatry. 2010	PubMed	citation	PMID:20351726	pubmed	20351726	create date:2010/03/31 | first author:Liu C
Insoluble DISC1-Boymaw fusion proteins generated by DISC1 translocation.	/pubmed/20351725	Zhou X, Chen Q, Schaukowitch K, Kelsoe JR, Geyer MA.	Mol Psychiatry. 2010 Jul;15(7):669-72. Epub 2010 Mar 30. No abstract available.	Mol Psychiatry. 2010	PubMed	citation	PMID:20351725	pubmed	20351725	create date:2010/03/31 | first author:Zhou X
Additional support for the association of SLITRK1 var321 and Tourette syndrome.	/pubmed/20351724	O'Roak BJ, Morgan TM, Fishman DO, Saus E, Alonso P, Gratacòs M, Estivill X, Teltsh O, Kohn Y, Kidd KK, Cho J, Lifton RP, State MW.	Mol Psychiatry. 2010 May;15(5):447-50. Epub 2010 Mar 30. No abstract available.	Mol Psychiatry. 2010	PubMed	citation	PMID:20351724	pubmed	20351724	create date:2010/03/31 | first author:O'Roak BJ
Response to Mitchell and Porteus.	/pubmed/20351723	Sullivan PF, Gejman PV.	Mol Psychiatry. 2010 May;15(5):450-2. No abstract available.	Mol Psychiatry. 2010	PubMed	citation	PMID:20351723	pubmed	20351723	create date:2010/03/31 | first author:Sullivan PF
Network analysis of positional candidate genes of schizophrenia highlights...more than... myelin-related pathways.	/pubmed/20351722	Guilloux JP, Gaiteri C, Sibille E.	Mol Psychiatry. 2010 Aug;15(8):786-8. Epub 2010 Mar 30. No abstract available.	Mol Psychiatry. 2010	PubMed	citation	PMID:20351722	pubmed	20351722	create date:2010/03/31 | first author:Guilloux JP
The CACNA1C risk variant for bipolar disorder influences limbic activity.	/pubmed/20351721	Wessa M, Linke J, Witt SH, Nieratschker V, Esslinger C, Kirsch P, Grimm O, Hennerici MG, Gass A, King AV, Rietschel M.	Mol Psychiatry. 2010 Dec;15(12):1126-7. Epub 2010 Mar 30. No abstract available.	Mol Psychiatry. 2010	PubMed	citation	PMID:20351721	pubmed	20351721	create date:2010/03/31 | first author:Wessa M
A risk marker for alcohol dependence on chromosome 2q35 is related to neuroticism in the general population.	/pubmed/20351720	Grabe HJ, Mahler J, Witt SH, Schulz A, Appel K, Spitzer C, Stender J, Barnow S, Freyberger HJ, Teumer A, Völzke H, Rietschel M.	Mol Psychiatry. 2011 Feb;16(2):126-8. Epub 2010 Mar 30. No abstract available.	Mol Psychiatry. 2011	PubMed	citation	PMID:20351720	pubmed	20351720	create date:2010/03/31 | first author:Grabe HJ
Genetic variation in cholinergic muscarinic-2 receptor gene modulates M2 receptor binding in vivo and accounts for reduced binding in bipolar disorder.	/pubmed/20351719	Cannon DM, Klaver JK, Gandhi SK, Solorio G, Peck SA, Erickson K, Akula N, Savitz J, Eckelman WC, Furey ML, Sahakian BJ, McMahon FJ, Drevets WC.	Mol Psychiatry. 2011 Apr;16(4):407-18. Epub 2010 Mar 30.	Mol Psychiatry. 2011	PubMed	citation	PMID:20351719	pubmed	20351719	create date:2010/03/31 | first author:Cannon DM
Big ideas for small brains: what can psychiatry learn from worms, flies, bees and fish?	/pubmed/20351718	Burne T, Scott E, van Swinderen B, Hilliard M, Reinhard J, Claudianos C, Eyles D, McGrath J.	Mol Psychiatry. 2011 Jan;16(1):7-16. Epub 2010 Mar 30. Review.	Mol Psychiatry. 2011	PubMed	citation	PMID:20351718	pubmed	20351718	create date:2010/03/31 | first author:Burne T
A systemic toxicity index developed to assess peripheral changes in mood episodes.	/pubmed/20351717	Kapczinski F, Dal-Pizzol F, Teixeira AL, Magalhaes PV, Kauer-Sant'Anna M, Klamt F, Pasquali MA, Quevedo J, Gama CS, Post R.	Mol Psychiatry. 2010 Aug;15(8):784-6. Epub 2010 Mar 30. No abstract available.	Mol Psychiatry. 2010	PubMed	citation	PMID:20351717	pubmed	20351717	create date:2010/03/31 | first author:Kapczinski F
Convergence of linkage, association and GWAS findings for a candidate region for bipolar disorder and schizophrenia on chromosome 4p.	/pubmed/20351716	Christoforou A, McGhee KA, Morris SW, Thomson PA, Anderson S, McLean A, Torrance HS, Le Hellard S, Pickard BS, StClair D, Muir WJ, Blackwood DH, Porteous DJ, Evans KL.	Mol Psychiatry. 2011 Mar;16(3):240-2. Epub 2010 Mar 30. No abstract available.	Mol Psychiatry. 2011	PubMed	citation	PMID:20351716	pubmed	20351716	create date:2010/03/31 | first author:Christoforou A
Meta-analysis of genome-wide association data of bipolar disorder and major depressive disorder.	/pubmed/20351715	Liu Y, Blackwood DH, Caesar S, de Geus EJ, Farmer A, Ferreira MA, Ferrier IN, Fraser C, Gordon-Smith K, Green EK, Grozeva D, Gurling HM, Hamshere ML, Heutink P, Holmans PA, Hoogendijk WJ, Hottenga JJ, Jones L, Jones IR, Kirov G, Lin D, McGuffin P, et al.	Mol Psychiatry. 2011 Jan;16(1):2-4. Epub 2010 Mar 30. No abstract available.	Mol Psychiatry. 2011	PubMed	citation	PMID:20351715	pubmed	20351715	create date:2010/03/31 | first author:Liu Y
Poor replication of candidate genes for major depressive disorder using genome-wide association data.	/pubmed/20351714	Bosker FJ, Hartman CA, Nolte IM, Prins BP, Terpstra P, Posthuma D, van Veen T, Willemsen G, DeRijk RH, de Geus EJ, Hoogendijk WJ, Sullivan PF, Penninx BW, Boomsma DI, Snieder H, Nolen WA.	Mol Psychiatry. 2011 May;16(5):516-32. Epub 2010 Mar 30.	Mol Psychiatry. 2011	PubMed	citation	PMID:20351714	pubmed	20351714	create date:2010/03/31 | first author:Bosker FJ
Protective autoimmunity functions by intracranial immunosurveillance to support the mind: The missing link between health and disease.	/pubmed/20332793	Schwartz M, Shechter R.	Mol Psychiatry. 2010 Apr;15(4):342-54.	Mol Psychiatry. 2010	PubMed	citation	PMID:20332793	pubmed	20332793	create date:2010/03/25 | first author:Schwartz M
The emergence of a new science of the mind: immunology benefits the mind.	/pubmed/20332791	Schwartz M.	Mol Psychiatry. 2010 Apr;15(4):337-8. No abstract available.	Mol Psychiatry. 2010	PubMed	citation	PMID:20332791	pubmed	20332791	create date:2010/03/25 | first author:Schwartz M
Exploring functional polymorphisms in the dopamine receptor D2 gene using prolactin concentration in healthy subjects.	/pubmed/20308994	Fukui N, Suzuki Y, Sugai T, Watanabe J, Ono S, Tsuneyama N, Someya T.	Mol Psychiatry. 2011 Apr;16(4):356-8. Epub 2010 Mar 23. No abstract available.	Mol Psychiatry. 2011	PubMed	citation	PMID:20308994	pubmed	20308994	create date:2010/03/24 | first author:Fukui N
A double hit implicates DIAPH3 as an autism risk gene.	/pubmed/20308993	Vorstman JA, van Daalen E, Jalali GR, Schmidt ER, Pasterkamp RJ, de Jonge M, Hennekam EA, Janson E, Staal WG, van der Zwaag B, Burbach JP, Kahn RS, Emanuel BS, van Engeland H, Ophoff RA.	Mol Psychiatry. 2011 Apr;16(4):442-51. Epub 2010 Mar 23.	Mol Psychiatry. 2011	PubMed	citation	PMID:20308993	pubmed	20308993	create date:2010/03/24 | first author:Vorstman JA
Olanzapine promotes fat accumulation in male rats by decreasing physical activity, repartitioning energy and increasing adipose tissue lipogenesis while impairing lipolysis.	/pubmed/20308992	Albaugh VL, Judson JG, She P, Lang CH, Maresca KP, Joyal JL, Lynch CJ.	Mol Psychiatry. 2011 May;16(5):569-81. Epub 2010 Mar 23.	Mol Psychiatry. 2011	PubMed	citation	PMID:20308992	pubmed	20308992	create date:2010/03/24 | first author:Albaugh VL
Integrative genome-wide association analysis of cytoarchitectural abnormalities in the prefrontal cortex of psychiatric disorders.	/pubmed/20308991	Kim S, Webster MJ.	Mol Psychiatry. 2011 Apr;16(4):452-61. Epub 2010 Mar 23.	Mol Psychiatry. 2011	PubMed	citation	PMID:20308991	pubmed	20308991	create date:2010/03/24 | first author:Kim S
Genome-wide copy number variation analysis in attention-deficit/hyperactivity disorder: association with neuropeptide Y gene dosage in an extended pedigree.	/pubmed/20308990	Lesch KP, Selch S, Renner TJ, Jacob C, Nguyen TT, Hahn T, Romanos M, Walitza S, Shoichet S, Dempfle A, Heine M, Boreatti-Hümmer A, Romanos J, Gross-Lesch S, Zerlaut H, Wultsch T, Heinzel S, Fassnacht M, Fallgatter A, Allolio B, Schäfer H, Warnke A, et al.	Mol Psychiatry. 2011 May;16(5):491-503. Epub 2010 Mar 23.	Mol Psychiatry. 2011	PubMed	citation	PMID:20308990	pubmed	20308990	create date:2010/03/24 | first author:Lesch KP
Dynamic molecular and anatomical changes in the glucocorticoid receptor in human cortical development.	/pubmed/20308989	Sinclair D, Webster MJ, Wong J, Weickert CS.	Mol Psychiatry. 2011 May;16(5):504-15. Epub 2010 Mar 23.	Mol Psychiatry. 2011	PubMed	citation	PMID:20308989	pubmed	20308989	create date:2010/03/24 | first author:Sinclair D
Environmental enrichment requires adult neurogenesis to facilitate the recovery from psychosocial stress.	/pubmed/20308988	Schloesser RJ, Lehmann M, Martinowich K, Manji HK, Herkenham M.	Mol Psychiatry. 2010 Dec;15(12):1152-63. Epub 2010 Mar 23.	Mol Psychiatry. 2010	PubMed	citation	PMID:20308988	pubmed	20308988	create date:2010/03/24 | first author:Schloesser RJ
Social network determinants of depression.	/pubmed/20231839	Rosenquist JN, Fowler JH, Christakis NA.	Mol Psychiatry. 2011 Mar;16(3):273-81. Epub 2010 Mar 16. Erratum in: Mol Psychiatry. 2010 Dec;15(12):1197.	Mol Psychiatry. 2011	PubMed	citation	PMID:20231839	pubmed	20231839	create date:2010/03/17 | first author:Rosenquist JN
Effects of a genome-wide supported psychosis risk variant on neural activation during a theory-of-mind task.	/pubmed/20231838	Walter H, Schnell K, Erk S, Arnold C, Kirsch P, Esslinger C, Mier D, Schmitgen MM, Rietschel M, Witt SH, Nöthen MM, Cichon S, Meyer-Lindenberg A.	Mol Psychiatry. 2011 Apr;16(4):462-70. Epub 2010 Mar 16.	Mol Psychiatry. 2011	PubMed	citation	PMID:20231838	pubmed	20231838	create date:2010/03/17 | first author:Walter H
Genomewide pharmacogenomic study of metabolic side effects to antipsychotic drugs.	/pubmed/20195266	Adkins DE, Aberg K, McClay JL, Bukszár J, Zhao Z, Jia P, Stroup TS, Perkins D, McEvoy JP, Lieberman JA, Sullivan PF, van den Oord EJ.	Mol Psychiatry. 2011 Mar;16(3):321-32. Epub 2010 Mar 2.	Mol Psychiatry. 2011	PubMed	citation	PMID:20195266	pubmed	20195266	create date:2010/03/03 | first author:Adkins DE
Flight behaviour in humans is intensified by a candidate genetic risk factor for panic disorder: evidence from a translational model of fear and anxiety.	/pubmed/20177409	Perkins AM, Ettinger U, Williams SC, Reuter M, Hennig J, Corr PJ.	Mol Psychiatry. 2011 Mar;16(3):242-4. Epub 2010 Feb 23. No abstract available.	Mol Psychiatry. 2011	PubMed	citation	PMID:20177409	pubmed	20177409	create date:2010/02/24 | first author:Perkins AM
Macrophage migration inhibitory factor is critically involved in basal and fluoxetine-stimulated adult hippocampal cell proliferation and in anxiety, depression, and memory-related behaviors.	/pubmed/20177408	Conboy L, Varea E, Castro JE, Sakouhi-Ouertatani H, Calandra T, Lashuel HA, Sandi C.	Mol Psychiatry. 2011 May;16(5):533-47. Epub 2010 Feb 23.	Mol Psychiatry. 2011	PubMed	citation	PMID:20177408	pubmed	20177408	create date:2010/02/24 | first author:Conboy L
Genetic repositories for the study of major psychiatric conditions: what do we know about ethnic minorities' genetic vulnerability?	/pubmed/20177407	Oquendo MA, Canino G, Lehner T, Licinio J.	Mol Psychiatry. 2010 Oct;15(10):970-5. Epub 2010 Feb 23.	Mol Psychiatry. 2010	PubMed	citation	PMID:20177407	pubmed	20177407	create date:2010/02/24 | first author:Oquendo MA
Rett syndrome and other autism spectrum disorders--brain diseases of immune malfunction?	/pubmed/20177406	Derecki NC, Privman E, Kipnis J.	Mol Psychiatry. 2010 Apr;15(4):355-63. Epub 2010 Feb 23. Review.	Mol Psychiatry. 2010	PubMed	citation	PMID:20177406	pubmed	20177406	create date:2010/02/24 | first author:Derecki NC
Renalase, a novel soluble FAD-dependent protein, is synthesized in the brain and peripheral nerves.	/pubmed/20168325	Hennebry SC, Eikelis N, Socratous F, Desir G, Lambert G, Schlaich M.	Mol Psychiatry. 2010 Mar;15(3):234-6. No abstract available.	Mol Psychiatry. 2010	PubMed	citation	PMID:20168325	pubmed	20168325	create date:2010/02/20 | first author:Hennebry SC
Variation in DISC1 is associated with anxiety, depression and emotional stability in elderly women.	/pubmed/20168324	Harris SE, Hennah W, Thomson PA, Luciano M, Starr JM, Porteous DJ, Deary IJ.	Mol Psychiatry. 2010 Mar;15(3):232-4. No abstract available.	Mol Psychiatry. 2010	PubMed	citation	PMID:20168324	pubmed	20168324	create date:2010/02/20 | first author:Harris SE
Neuronal biomarkers from patients with mental illnesses: a novel method through nasal biopsy combined with laser-captured microdissection.	/pubmed/20168323	Tajinda K, Ishizuka K, Colantuoni C, Morita M, Winicki J, Le C, Lin S, Schretlen D, Sawa A, Cascella NG.	Mol Psychiatry. 2010 Mar;15(3):231-2. No abstract available.	Mol Psychiatry. 2010	PubMed	citation	PMID:20168323	pubmed	20168323	create date:2010/02/20 | first author:Tajinda K
Brain-derived neurotrophic factor in depression: a male problem?	/pubmed/20168321	Licinio J, Wong ML.	Mol Psychiatry. 2010 Mar;15(3):227. No abstract available.	Mol Psychiatry. 2010	PubMed	citation	PMID:20168321	pubmed	20168321	create date:2010/02/20 | first author:Licinio J
Molecular pathways involved in neuronal cell adhesion and membrane scaffolding contribute to schizophrenia and bipolar disorder susceptibility.	/pubmed/20157312	O'Dushlaine C, Kenny E, Heron E, Donohoe G, Gill M, Morris D; International Schizophrenia Consortium, Corvin A.	Mol Psychiatry. 2011 Mar;16(3):286-92. Epub 2010 Feb 16.	Mol Psychiatry. 2011	PubMed	citation	PMID:20157312	pubmed	20157312	create date:2010/02/17 | first author:O'Dushlaine C
Title	URL	Description	Details	ShortDetails	Resource	Type	Identifiers	Db	EntrezUID	Properties
Life events moderate variation in cognitive ability (g) in adults.	/pubmed/20157311	Vinkhuyzen AA, van der Sluis S, Posthuma D.	Mol Psychiatry. 2011 Jan;16(1):4-6. Epub 2010 Feb 16. No abstract available. Erratum in: Mol Psychiatry. 2010 Dec;15(12):1197.	Mol Psychiatry. 2011	PubMed	citation	PMID:20157311	pubmed	20157311	create date:2010/02/17 | first author:Vinkhuyzen AA
A common variant of the latrophilin 3 gene, LPHN3, confers susceptibility to ADHD and predicts effectiveness of stimulant medication.	/pubmed/20157310	Arcos-Burgos M, Jain M, Acosta MT, Shively S, Stanescu H, Wallis D, Domené S, Vélez JI, Karkera JD, Balog J, Berg K, Kleta R, Gahl WA, Roessler E, Long R, Lie J, Pineda D, Londoño AC, Palacio JD, Arbelaez A, Lopera F, Elia J, et al.	Mol Psychiatry. 2010 Nov;15(11):1053-66. Epub 2010 Feb 16.	Mol Psychiatry. 2010	PubMed	citation	PMID:20157310	pubmed	20157310	create date:2010/02/17 | first author:Arcos-Burgos M
Biological embedding of stress through inflammation processes in childhood.	/pubmed/20157309	Danese A, Caspi A, Williams B, Ambler A, Sugden K, Mika J, Werts H, Freeman J, Pariante CM, Moffitt TE, Arseneault L.	Mol Psychiatry. 2011 Mar;16(3):244-6. Epub 2010 Feb 16. No abstract available.	Mol Psychiatry. 2011	PubMed	citation	PMID:20157309	pubmed	20157309	create date:2010/02/17 | first author:Danese A
Translational research in bipolar disorder: emerging insights from genetically based models.	/pubmed/20142820	Chen G, Henter ID, Manji HK.	Mol Psychiatry. 2010 Sep;15(9):883-95. Epub 2010 Feb 9. Review.	Mol Psychiatry. 2010	PubMed	citation	PMID:20142820	pubmed	20142820	create date:2010/02/10 | first author:Chen G
Endophenotype: a conceptual analysis.	/pubmed/20142819	Kendler KS, Neale MC.	Mol Psychiatry. 2010 Aug;15(8):789-97. Epub 2010 Feb 9. Review.	Mol Psychiatry. 2010	PubMed	citation	PMID:20142819	pubmed	20142819	create date:2010/02/10 | first author:Kendler KS
Transient exposure of neonatal mice to neuregulin-1 results in hyperdopaminergic states in adulthood: implication in neurodevelopmental hypothesis for schizophrenia.	/pubmed/20142818	Kato T, Abe Y, Sotoyama H, Kakita A, Kominami R, Hirokawa S, Ozaki M, Takahashi H, Nawa H.	Mol Psychiatry. 2011 Mar;16(3):307-20. Epub 2010 Feb 9.	Mol Psychiatry. 2011	PubMed	citation	PMID:20142818	pubmed	20142818	create date:2010/02/10 | first author:Kato T
Novel animal models for studying complex brain disorders: BAC-driven miRNA-mediated in vivo silencing of gene expression.	/pubmed/20125089	Garbett KA, Horváth S, Ebert PJ, Schmidt MJ, Lwin K, Mitchell A, Levitt P, Mirnics K.	Mol Psychiatry. 2010 Oct;15(10):987-95. Epub 2010 Feb 2.	Mol Psychiatry. 2010	PubMed	citation	PMID:20125089	pubmed	20125089	create date:2010/02/04 | first author:Garbett KA
Genome-wide association study of recurrent early-onset major depressive disorder.	/pubmed/20125088	Shi J, Potash JB, Knowles JA, Weissman MM, Coryell W, Scheftner WA, Lawson WB, DePaulo JR Jr, Gejman PV, Sanders AR, Johnson JK, Adams P, Chaudhury S, Jancic D, Evgrafov O, Zvinyatskovskiy A, Ertman N, Gladis M, Neimanas K, Goodell M, Hale N, Ney N, et al.	Mol Psychiatry. 2011 Feb;16(2):193-201. Epub 2010 Feb 2.	Mol Psychiatry. 2011	PubMed	citation	PMID:20125088	pubmed	20125088	create date:2010/02/04 | first author:Shi J
CACNA1C (rs1006737) is associated with schizophrenia.	/pubmed/20098439	Nyegaard M, Demontis D, Foldager L, Hedemand A, Flint TJ, Sørensen KM, Andersen PS, Nordentoft M, Werge T, Pedersen CB, Hougaard DM, Mortensen PB, Mors O, Børglum AD.	Mol Psychiatry. 2010 Feb;15(2):119-21. No abstract available.	Mol Psychiatry. 2010	PubMed	citation	PMID:20098439	pubmed	20098439	create date:2010/01/26 | first author:Nyegaard M
Increased levels of circulating insulin-related peptides in first-onset, antipsychotic naïve schizophrenia patients.	/pubmed/20098438	Guest PC, Wang L, Harris LW, Burling K, Levin Y, Ernst A, Wayland MT, Umrania Y, Herberth M, Koethe D, van Beveren JM, Rothermundt M, McAllister G, Leweke FM, Steiner J, Bahn S.	Mol Psychiatry. 2010 Feb;15(2):118-9. No abstract available.	Mol Psychiatry. 2010	PubMed	citation	PMID:20098438	pubmed	20098438	create date:2010/01/26 | first author:Guest PC
BDNF modulates normal human hippocampal ageing [corrected].	/pubmed/20098437	Sambataro F, Murty VP, Lemaitre HS, Reed JD, Das S, Goldberg TE, Callicott JH, Weinberger DR, Mattay VS.	Mol Psychiatry. 2010 Feb;15(2):116-8. No abstract available. Erratum in: Mol Psychiatry. 2010 Apr;15(4):443.	Mol Psychiatry. 2010	PubMed	citation	PMID:20098437	pubmed	20098437	create date:2010/01/26 | first author:Sambataro F
Messages from hypothesis-driven genotyping: the case of schizoaffective disorder, bipolar type.	/pubmed/20098435	Licinio J.	Mol Psychiatry. 2010 Feb;15(2):113-4. No abstract available.	Mol Psychiatry. 2010	PubMed	citation	PMID:20098435	pubmed	20098435	create date:2010/01/26 | first author:Licinio J
The anxiolytic effect of environmental enrichment is mediated via amygdalar CRF receptor type 1.	/pubmed/20084060	Sztainberg Y, Kuperman Y, Tsoory M, Lebow M, Chen A.	Mol Psychiatry. 2010 Sep;15(9):905-17. Epub 2010 Jan 19.	Mol Psychiatry. 2010	PubMed	citation	PMID:20084060	pubmed	20084060	create date:2010/01/20 | first author:Sztainberg Y
Personalized medicine for the brain: a call for action.	/pubmed/20065956	Koslow SH, Williams LM, Gordon E.	Mol Psychiatry. 2010 Mar;15(3):229-30. Epub 2010 Jan 12. No abstract available.	Mol Psychiatry. 2010	PubMed	citation	PMID:20065956	pubmed	20065956	create date:2010/01/13 | first author:Koslow SH
Medial prefrontal cortex pathology in schizophrenia as revealed by convergent findings from multimodal imaging.	/pubmed/20065955	Pomarol-Clotet E, Canales-Rodríguez EJ, Salvador R, Sarró S, Gomar JJ, Vila F, Ortiz-Gil J, Iturria-Medina Y, Capdevila A, McKenna PJ.	Mol Psychiatry. 2010 Aug;15(8):823-30. Epub 2010 Jan 12.	Mol Psychiatry. 2010	PubMed	citation	PMID:20065955	pubmed	20065955	create date:2010/01/13 | first author:Pomarol-Clotet E
Differential effects of prenatal and postnatal expressions of mutant human DISC1 on neurobehavioral phenotypes in transgenic mice: evidence for neurodevelopmental origin of major psychiatric disorders.	/pubmed/20048751	Ayhan Y, Abazyan B, Nomura J, Kim R, Ladenheim B, Krasnova IN, Sawa A, Margolis RL, Cadet JL, Mori S, Vogel MW, Ross CA, Pletnikov MV.	Mol Psychiatry. 2011 Mar;16(3):293-306. Epub 2010 Jan 5.	Mol Psychiatry. 2011	PubMed	citation	PMID:20048751	pubmed	20048751	create date:2010/01/06 | first author:Ayhan Y
Advances in molecular genetics of panic disorder.	/pubmed/20048750	Maron E, Hettema JM, Shlik J.	Mol Psychiatry. 2010 Jul;15(7):681-701. Epub 2010 Jan 5. Review.	Mol Psychiatry. 2010	PubMed	citation	PMID:20048750	pubmed	20048750	create date:2010/01/06 | first author:Maron E
Expanding the range of ZNF804A variants conferring risk of psychosis.	/pubmed/20048749	Steinberg S, Mors O, Børglum AD, Gustafsson O, Werge T, Mortensen PB, Andreassen OA, Sigurdsson E, Thorgeirsson TE, Böttcher Y, Olason P, Ophoff RA, Cichon S, Gudjonsdottir IH, Pietiläinen OP, Nyegaard M, Tuulio-Henriksson A, Ingason A, Hansen T, Athanasiu L, Suvisaari J, Lonnqvist J, et al.	Mol Psychiatry. 2011 Jan;16(1):59-66. Epub 2010 Jan 5.	Mol Psychiatry. 2011	PubMed	citation	PMID:20048749	pubmed	20048749	create date:2010/01/06 | first author:Steinberg S
A genome-wide survey of human short-term memory.	/pubmed/20038948	Papassotiropoulos A, Henke K, Stefanova E, Aerni A, Müller A, Demougin P, Vogler C, Sigmund JC, Gschwind L, Huynh KD, Coluccia D, Mondadori CR, Hänggi J, Buchmann A, Kostic V, Novakovic I, van den Bussche H, Kaduszkiewicz H, Weyerer S, Bickel H, Riedel-Heller S, Pentzek M, et al.	Mol Psychiatry. 2011 Feb;16(2):184-92. Epub 2009 Dec 29.	Mol Psychiatry. 2011	PubMed	citation	PMID:20038948	pubmed	20038948	create date:2009/12/30 | first author:Papassotiropoulos A
Novel loci for major depression identified by genome-wide association study of Sequenced Treatment Alternatives to Relieve Depression and meta-analysis of three studies.	/pubmed/20038947	Shyn SI, Shi J, Kraft JB, Potash JB, Knowles JA, Weissman MM, Garriock HA, Yokoyama JS, McGrath PJ, Peters EJ, Scheftner WA, Coryell W, Lawson WB, Jancic D, Gejman PV, Sanders AR, Holmans P, Slager SL, Levinson DF, Hamilton SP.	Mol Psychiatry. 2011 Feb;16(2):202-15. Epub 2009 Dec 29.	Mol Psychiatry. 2011	PubMed	citation	PMID:20038947	pubmed	20038947	create date:2009/12/30 | first author:Shyn SI
Altered arachidonic acid cascade enzymes in postmortem brain from bipolar disorder patients.	/pubmed/20038946	Kim HW, Rapoport SI, Rao JS.	Mol Psychiatry. 2011 Apr;16(4):419-28. Epub 2009 Dec 29.	Mol Psychiatry. 2011	PubMed	citation	PMID:20038946	pubmed	20038946	create date:2009/12/30 | first author:Kim HW
The moderation by the serotonin transporter gene of environmental adversity in the etiology of depression: 2009 update.	/pubmed/20029411	Uher R, McGuffin P.	Mol Psychiatry. 2010 Jan;15(1):18-22.	Mol Psychiatry. 2010	PubMed	citation	PMID:20029411	pubmed	20029411	create date:2009/12/24 | first author:Uher R
The 2009 Nobel conference on the role of genetics in promoting suicide prevention and the mental health of the population.	/pubmed/20029410	Wasserman D, Terenius L, Wasserman J, Sokolowski M.	Mol Psychiatry. 2010 Jan;15(1):12-7.	Mol Psychiatry. 2010	PubMed	citation	PMID:20029410	pubmed	20029410	create date:2009/12/24 | first author:Wasserman D
Association of polymorphisms in the SLIT2 axonal guidance gene with anger in suicide attempters.	/pubmed/20029409	Sokolowski M, Wasserman J, Wasserman D.	Mol Psychiatry. 2010 Jan;15(1):10-1. No abstract available.	Mol Psychiatry. 2010	PubMed	citation	PMID:20029409	pubmed	20029409	create date:2009/12/24 | first author:Sokolowski M
A canine chromosome 7 locus confers compulsive disorder susceptibility.	/pubmed/20029408	Dodman NH, Karlsson EK, Moon-Fanelli A, Galdzicka M, Perloski M, Shuster L, Lindblad-Toh K, Ginns EI.	Mol Psychiatry. 2010 Jan;15(1):8-10. No abstract available.	Mol Psychiatry. 2010	PubMed	citation	PMID:20029408	pubmed	20029408	create date:2009/12/24 | first author:Dodman NH
Prenatal exposure to maternal cigarette smoking interacts with a polymorphism in the alpha6 nicotinic acetylcholine receptor gene to influence drug use and striatum volume in adolescence.	/pubmed/20029407	Lotfipour S, Leonard G, Perron M, Pike B, Richer L, Séguin JR, Toro R, Veillette S, Pausova Z, Paus T.	Mol Psychiatry. 2010 Jan;15(1):6-8. No abstract available.	Mol Psychiatry. 2010	PubMed	citation	PMID:20029407	pubmed	20029407	create date:2009/12/24 | first author:Lotfipour S
Replication of GWAS of bipolar disorder: association of SNPs near CDH7 with bipolar disorder and visual processing.	/pubmed/20029406	Soronen P, Ollila HM, Antila M, Silander K, Palo OM, Kieseppä T, Lönnqvist J, Peltonen L, Tuulio-Henriksson A, Partonen T, Paunio T.	Mol Psychiatry. 2010 Jan;15(1):4-6. No abstract available.	Mol Psychiatry. 2010	PubMed	citation	PMID:20029406	pubmed	20029406	create date:2009/12/24 | first author:Soronen P
Elevated S100B levels in schizophrenia are associated with insulin resistance.	/pubmed/20029405	Steiner J, Walter M, Guest P, Myint AM, Schiltz K, Panteli B, Brauner M, Bernstein HG, Gos T, Herberth M, Schroeter ML, Schwarz MJ, Westphal S, Bahn S, Bogerts B.	Mol Psychiatry. 2010 Jan;15(1):3-4. No abstract available.	Mol Psychiatry. 2010	PubMed	citation	PMID:20029405	pubmed	20029405	create date:2009/12/24 | first author:Steiner J
Potential diagnostic markers for postpartum depression point out to altered immune signaling.	/pubmed/20029403	Licinio J.	Mol Psychiatry. 2010 Jan;15(1):1. No abstract available.	Mol Psychiatry. 2010	PubMed	citation	PMID:20029403	pubmed	20029403	create date:2009/12/24 | first author:Licinio J
Sex differences in orbitofrontal gray as a partial explanation for sex differences in antisocial personality.	/pubmed/20029391	Raine A, Yang Y, Narr KL, Toga AW.	Mol Psychiatry. 2011 Feb;16(2):227-36. Epub 2009 Dec 22.	Mol Psychiatry. 2011	PubMed	citation	PMID:20029391	pubmed	20029391	create date:2009/12/24 | first author:Raine A
Modelling disrupted-in-schizophrenia 1 loss of function in human neural progenitor cells: tools for molecular studies of human neurodevelopment and neuropsychiatric disorders.	/pubmed/20010895	Kobayashi NR, Sui L, Tan PS, Lim EK, Chan J, Choolani M, Crook JM.	Mol Psychiatry. 2010 Jul;15(7):672-5. Epub 2009 Dec 15. No abstract available.	Mol Psychiatry. 2010	PubMed	citation	PMID:20010895	pubmed	20010895	create date:2009/12/17 | first author:Kobayashi NR
Dysbindin-1 genotype effects on emotional working memory.	/pubmed/20010894	Wolf C, Jackson MC, Kissling C, Thome J, Linden DE.	Mol Psychiatry. 2011 Feb;16(2):145-55. Epub 2009 Dec 15.	Mol Psychiatry. 2011	PubMed	citation	PMID:20010894	pubmed	20010894	create date:2009/12/17 | first author:Wolf C
X chromosome and suicide.	/pubmed/20010893	Fiori LM, Zouk H, Himmelman C, Turecki G.	Mol Psychiatry. 2011 Feb;16(2):216-26. Epub 2009 Dec 15.	Mol Psychiatry. 2011	PubMed	citation	PMID:20010893	pubmed	20010893	create date:2009/12/17 | first author:Fiori LM
Predictable chronic mild stress improves mood, hippocampal neurogenesis and memory.	/pubmed/20010892	Parihar VK, Hattiangady B, Kuruba R, Shuai B, Shetty AK.	Mol Psychiatry. 2011 Feb;16(2):171-83. Epub 2009 Dec 15.	Mol Psychiatry. 2011	PubMed	citation	PMID:20010892	pubmed	20010892	create date:2009/12/17 | first author:Parihar VK
The missing link; the significance of urocortin 1/urocortin 2 in the modulation of the dorsal raphe serotoninergic system.	/pubmed/20010891	Kozicz T.	Mol Psychiatry. 2010 Apr;15(4):340-1. Epub 2009 Dec 15. No abstract available.	Mol Psychiatry. 2010	PubMed	citation	PMID:20010891	pubmed	20010891	create date:2009/12/17 | first author:Kozicz T
The reaction norm in gene x environment interaction.	/pubmed/20010890	Manuck SB.	Mol Psychiatry. 2010 Sep;15(9):881-2. Epub 2009 Dec 15. No abstract available.	Mol Psychiatry. 2010	PubMed	citation	PMID:20010890	pubmed	20010890	create date:2009/12/17 | first author:Manuck SB
Brain weight in males is correlated with DNA methylation at IGF2.	/pubmed/20010889	Pidsley R, Dempster EL, Mill J.	Mol Psychiatry. 2010 Sep;15(9):880-1. Epub 2009 Dec 15. No abstract available.	Mol Psychiatry. 2010	PubMed	citation	PMID:20010889	pubmed	20010889	create date:2009/12/17 | first author:Pidsley R
The CRF system, stress, depression and anxiety-insights from human genetic studies.	/pubmed/20010888	Binder EB, Nemeroff CB.	Mol Psychiatry. 2010 Jun;15(6):574-88. Epub 2009 Dec 15. Review.	Mol Psychiatry. 2010	PubMed	citation	PMID:20010888	pubmed	20010888	create date:2009/12/17 | first author:Binder EB
Abnormal prefrontal activation directly related to pre-synaptic striatal dopamine dysfunction in people at clinical high risk for psychosis.	/pubmed/19949389	Fusar-Poli P, Howes OD, Allen P, Broome M, Valli I, Asselin MC, Montgomery AJ, Grasby PM, McGuire P.	Mol Psychiatry. 2011 Jan;16(1):67-75. Epub 2009 Dec 1.	Mol Psychiatry. 2011	PubMed	citation	PMID:19949389	pubmed	19949389	create date:2009/12/02 | first author:Fusar-Poli P
Identification of blood biomarkers for psychosis using convergent functional genomics.	/pubmed/19935739	Kurian SM, Le-Niculescu H, Patel SD, Bertram D, Davis J, Dike C, Yehyawi N, Lysaker P, Dustin J, Caligiuri M, Lohr J, Lahiri DK, Nurnberger JI Jr, Faraone SV, Geyer MA, Tsuang MT, Schork NJ, Salomon DR, Niculescu AB.	Mol Psychiatry. 2011 Jan;16(1):37-58. Epub 2009 Nov 24.	Mol Psychiatry. 2011	PubMed	citation	PMID:19935739	pubmed	19935739	create date:2009/11/26 | first author:Kurian SM
Maternal transmission of a rare GABRB3 signal peptide variant is associated with autism.	/pubmed/19935738	Delahanty RJ, Kang JQ, Brune CW, Kistner EO, Courchesne E, Cox NJ, Cook EH Jr, Macdonald RL, Sutcliffe JS.	Mol Psychiatry. 2011 Jan;16(1):86-96. Epub 2009 Nov 24.	Mol Psychiatry. 2011	PubMed	citation	PMID:19935738	pubmed	19935738	create date:2009/11/26 | first author:Delahanty RJ
No association between serotonin 5-HT 1A receptors and spirituality among patients with major depressive disorders or healthy volunteers.	/pubmed/19935737	Karlsson H, Hirvonen J, Salminen JK, Hietala J.	Mol Psychiatry. 2011 Mar;16(3):282-5. Epub 2009 Nov 24.	Mol Psychiatry. 2011	PubMed	citation	PMID:19935737	pubmed	19935737	create date:2009/11/26 | first author:Karlsson H
Activation of brain interleukin-1beta in schizophrenia.	/pubmed/19920835	Söderlund J, Schröder J, Nordin C, Samuelsson M, Walther-Jallow L, Karlsson H, Erhardt S, Engberg G.	Mol Psychiatry. 2009 Dec;14(12):1069-71. No abstract available.	Mol Psychiatry. 2009	PubMed	citation	PMID:19920835	pubmed	19920835	create date:2009/11/19 | first author:Söderlund J
Cannabinoid agonist WIN-55,212-2 partially restores neurogenesis in the aged rat brain.	/pubmed/19920834	Marchalant Y, Brothers HM, Wenk GL.	Mol Psychiatry. 2009 Dec;14(12):1068-9. No abstract available.	Mol Psychiatry. 2009	PubMed	citation	PMID:19920834	pubmed	19920834	create date:2009/11/19 | first author:Marchalant Y
New neuron production can be increased in the hippocampus of aged rats following cannabinoid treatment.	/pubmed/19920833	Marchalant Y, Brothers HM, Wenk GL.	Mol Psychiatry. 2009 Dec;14(12):1067, 1068-9. No abstract available.	Mol Psychiatry. 2009	PubMed	citation	PMID:19920833	pubmed	19920833	create date:2009/11/19 | first author:Marchalant Y
CSF concentrations of brain tryptophan and kynurenines during immune stimulation with IFN-alpha: relationship to CNS immune responses and depression.	/pubmed/19918244	Raison CL, Dantzer R, Kelley KW, Lawson MA, Woolwine BJ, Vogt G, Spivey JR, Saito K, Miller AH.	Mol Psychiatry. 2010 Apr;15(4):393-403. Epub 2009 Nov 17.	Mol Psychiatry. 2010	PubMed	citation	PMID:19918244	pubmed	19918244	create date:2009/11/18 | first author:Raison CL
1H-MRS at 4 tesla in minimally treated early schizophrenia.	/pubmed/19918243	Bustillo JR, Rowland LM, Mullins P, Jung R, Chen H, Qualls C, Hammond R, Brooks WM, Lauriello J.	Mol Psychiatry. 2010 Jun;15(6):629-36. Epub 2009 Nov 17.	Mol Psychiatry. 2010	PubMed	citation	PMID:19918243	pubmed	19918243	create date:2009/11/18 | first author:Bustillo JR
Dyslexia and DYX1C1: deficits in reading and spelling associated with a missense mutation.	/pubmed/19901951	Bates TC, Lind PA, Luciano M, Montgomery GW, Martin NG, Wright MJ.	Mol Psychiatry. 2010 Dec;15(12):1190-6. Epub 2009 Nov 10.	Mol Psychiatry. 2010	PubMed	citation	PMID:19901951	pubmed	19901951	create date:2009/11/11 | first author:Bates TC
Urocortin-1 and -2 double-deficient mice show robust anxiolytic phenotype and modified serotonergic activity in anxiety circuits.	/pubmed/19884890	Neufeld-Cohen A, Evans AK, Getselter D, Spyroglou A, Hill A, Gil S, Tsoory M, Beuschlein F, Lowry CA, Vale W, Chen A.	Mol Psychiatry. 2010 Apr;15(4):426-41, 339. Epub 2009 Nov 3. Erratum in: Mol Psychiatry. 2010 Apr;15(4):442.	Mol Psychiatry. 2010	PubMed	citation	PMID:19884890	pubmed	19884890	create date:2009/11/04 | first author:Neufeld-Cohen A
Mesenchymal stem cells increase hippocampal neurogenesis and counteract depressive-like behavior.	/pubmed/19859069	Tfilin M, Sudai E, Merenlender A, Gispan I, Yadid G, Turgeman G.	Mol Psychiatry. 2010 Dec;15(12):1164-75. Epub 2009 Oct 27.	Mol Psychiatry. 2010	PubMed	citation	PMID:19859069	pubmed	19859069	create date:2009/10/28 | first author:Tfilin M
Title	URL	Description	Details	ShortDetails	Resource	Type	Identifiers	Db	EntrezUID	Properties
The LEARn model: an epigenetic explanation for idiopathic neurobiological diseases.	/pubmed/19851280	Lahiri DK, Maloney B, Zawia NH.	Mol Psychiatry. 2009 Nov;14(11):992-1003.	Mol Psychiatry. 2009	PubMed	citation	PMID:19851280	pubmed	19851280	create date:2009/10/24 | first author:Lahiri DK
Stem cell signaling in newly diagnosed, antipsychotic-naive subjects with nonaffective psychosis.	/pubmed/19851279	Fernandez-Egea E, Bruna A, Garcia-Rizo C, Bernardo M, Kirkpatrick B.	Mol Psychiatry. 2009 Nov;14(11):989-91. No abstract available.	Mol Psychiatry. 2009	PubMed	citation	PMID:19851279	pubmed	19851279	create date:2009/10/24 | first author:Fernandez-Egea E
Prenatal sex differences in the human brain.	/pubmed/19851278	Reinius B, Jazin E.	Mol Psychiatry. 2009 Nov;14(11):987, 988-9. No abstract available.	Mol Psychiatry. 2009	PubMed	citation	PMID:19851278	pubmed	19851278	create date:2009/10/24 | first author:Reinius B
Replication of association between schizophrenia and ZNF804A in the Irish Case-Control Study of Schizophrenia sample.	/pubmed/19844207	Riley B, Thiselton D, Maher BS, Bigdeli T, Wormley B, McMichael GO, Fanous AH, Vladimirov V, O'Neill FA, Walsh D, Kendler KS.	Mol Psychiatry. 2010 Jan;15(1):29-37. Epub 2009 Oct 20.	Mol Psychiatry. 2010	PubMed	citation	PMID:19844207	pubmed	19844207	create date:2009/10/22 | first author:Riley B
Sequence variations of ABCB1, SLC6A2, SLC6A3, SLC6A4, CREB1, CRHR1 and NTRK2: association with major depression and antidepressant response in Mexican-Americans.	/pubmed/19844206	Dong C, Wong ML, Licinio J.	Mol Psychiatry. 2009 Dec;14(12):1105-18. Epub 2009 Oct 20.	Mol Psychiatry. 2009	PubMed	citation	PMID:19844206	pubmed	19844206	create date:2009/10/22 | first author:Dong C
Ovarian steroids decrease DNA fragmentation in the serotonin neurons of non-injured rhesus macaques.	/pubmed/19823180	Lima FB, Bethea CL.	Mol Psychiatry. 2010 Jun;15(6):657-68. Epub 2009 Oct 13.	Mol Psychiatry. 2010	PubMed	citation	PMID:19823180	pubmed	19823180	create date:2009/10/14 | first author:Lima FB
Association of SLC6A4 variants with obsessive-compulsive disorder in a large multicenter US family study.	/pubmed/19806148	Voyiaziakis E, Evgrafov O, Li D, Yoon HJ, Tabares P, Samuels J, Wang Y, Riddle MA, Grados MA, Bienvenu OJ, Shugart YY, Liang KY, Greenberg BD, Rasmussen SA, Murphy DL, Wendland JR, McCracken JT, Piacentini J, Rauch SL, Pauls DL, Nestadt G, Fyer AJ, et al.	Mol Psychiatry. 2011 Jan;16(1):108-20. Epub 2009 Oct 6.	Mol Psychiatry. 2011	PubMed	citation	PMID:19806148	pubmed	19806148	create date:2009/10/07 | first author:Voyiaziakis E
Do psychopathic patients use their DLPFC when making decisions in moral dilemmas?	/pubmed/19787006	Tassy S, Oullier O, Cermolacce M, Wicker B.	Mol Psychiatry. 2009 Oct;14(10):908-9; author reply 909-11. No abstract available.	Mol Psychiatry. 2009	PubMed	citation	PMID:19787006	pubmed	19787006	create date:2009/09/30 | first author:Tassy S
The neurobiology of D-amino acid oxidase and its involvement in schizophrenia.	/pubmed/19786963	Verrall L, Burnet PW, Betts JF, Harrison PJ.	Mol Psychiatry. 2010 Feb;15(2):122-37. Epub 2009 Sep 29. Review.	Mol Psychiatry. 2010	PubMed	citation	PMID:19786963	pubmed	19786963	create date:2009/09/30 | first author:Verrall L
First genome-wide association scan on neurophysiological endophenotypes points to trans-regulation effects on SLC2A3 in dyslexic children.	/pubmed/19786962	Roeske D, Ludwig KU, Neuhoff N, Becker J, Bartling J, Bruder J, Brockschmidt FF, Warnke A, Remschmidt H, Hoffmann P, Müller-Myhsok B, Nöthen MM, Schulte-Körne G.	Mol Psychiatry. 2011 Jan;16(1):97-107. Epub 2009 Sep 29.	Mol Psychiatry. 2011	PubMed	citation	PMID:19786962	pubmed	19786962	create date:2009/09/30 | first author:Roeske D
Copy number variations of chromosome 16p13.1 region associated with schizophrenia.	/pubmed/19786961	Ingason A, Rujescu D, Cichon S, Sigurdsson E, Sigmundsson T, Pietiläinen OP, Buizer-Voskamp JE, Strengman E, Francks C, Muglia P, Gylfason A, Gustafsson O, Olason PI, Steinberg S, Hansen T, Jakobsen KD, Rasmussen HB, Giegling I, Möller HJ, Hartmann A, Crombie C, Fraser G, et al.	Mol Psychiatry. 2011 Jan;16(1):17-25. Epub 2009 Sep 29.	Mol Psychiatry. 2011	PubMed	citation	PMID:19786961	pubmed	19786961	create date:2009/09/30 | first author:Ingason A
Evidence for rare and common genetic risk variants for schizophrenia at protein kinase C, alpha.	/pubmed/19786960	Carroll LS, Williams NM, Moskvina V, Russell E, Norton N, Williams HJ, Peirce T, Georgieva L, Dwyer S, Grozeva D, Greene E, Farmer A, McGuffin P, Morris DW, Corvin A, Gill M, Rujescu D, Sham P, Holmans P, Jones I, Kirov G, Craddock N, et al.	Mol Psychiatry. 2010 Nov;15(11):1101-11. Epub 2009 Sep 29.	Mol Psychiatry. 2010	PubMed	citation	PMID:19786960	pubmed	19786960	create date:2009/09/30 | first author:Carroll LS
Stress and IL-1beta contribute to the development of depressive-like behavior following peripheral nerve injury.	/pubmed/19773812	Norman GJ, Karelina K, Zhang N, Walton JC, Morris JS, Devries AC.	Mol Psychiatry. 2010 Apr;15(4):404-14. Epub 2009 Sep 22.	Mol Psychiatry. 2010	PubMed	citation	PMID:19773812	pubmed	19773812	create date:2009/09/24 | first author:Norman GJ
Leptin regulates leukocyte recruitment into the brain following systemic LPS-induced inflammation.	/pubmed/19773811	Rummel C, Inoue W, Poole S, Luheshi GN.	Mol Psychiatry. 2010 May;15(5):523-34. Epub 2009 Sep 22.	Mol Psychiatry. 2010	PubMed	citation	PMID:19773811	pubmed	19773811	create date:2009/09/24 | first author:Rummel C
Sex, trauma, stress hormones and depression.	/pubmed/19773810	Young E, Korszun A.	Mol Psychiatry. 2010 Jan;15(1):23-8. Epub 2009 Sep 22. Review.	Mol Psychiatry. 2010	PubMed	citation	PMID:19773810	pubmed	19773810	create date:2009/09/24 | first author:Young E
Cognitive impact of genetic variation of the serotonin transporter in primates is associated with differences in brain morphology rather than serotonin neurotransmission.	/pubmed/19721434	Jedema HP, Gianaros PJ, Greer PJ, Kerr DD, Liu S, Higley JD, Suomi SJ, Olsen AS, Porter JN, Lopresti BJ, Hariri AR, Bradberry CW.	Mol Psychiatry. 2010 May;15(5):512-22, 446. Epub 2009 Sep 1.	Mol Psychiatry. 2010	PubMed	citation	PMID:19721434	pubmed	19721434	create date:2009/09/02 | first author:Jedema HP
Genome-wide pharmacogenomic analysis of response to treatment with antipsychotics.	/pubmed/19721433	McClay JL, Adkins DE, Aberg K, Stroup S, Perkins DO, Vladimirov VI, Lieberman JA, Sullivan PF, van den Oord EJ.	Mol Psychiatry. 2011 Jan;16(1):76-85. Epub 2009 Sep 1.	Mol Psychiatry. 2011	PubMed	citation	PMID:19721433	pubmed	19721433	create date:2009/09/02 | first author:McClay JL
Schizophrenia is associated with an increase in cortical microRNA biogenesis.	/pubmed/19721432	Beveridge NJ, Gardiner E, Carroll AP, Tooney PA, Cairns MJ.	Mol Psychiatry. 2010 Dec;15(12):1176-89. Epub 2009 Sep 1.	Mol Psychiatry. 2010	PubMed	citation	PMID:19721432	pubmed	19721432	create date:2009/09/02 | first author:Beveridge NJ
The role of genetic variation in the causation of mental illness: an evolution-informed framework.	/pubmed/19704409	Uher R.	Mol Psychiatry. 2009 Dec;14(12):1072-82. Epub 2009 Aug 25. Review.	Mol Psychiatry. 2009	PubMed	citation	PMID:19704409	pubmed	19704409	create date:2009/08/26 | first author:Uher R
The neurobiological properties of tianeptine (Stablon): from monoamine hypothesis to glutamatergic modulation.	/pubmed/19704408	McEwen BS, Chattarji S, Diamond DM, Jay TM, Reagan LP, Svenningsson P, Fuchs E.	Mol Psychiatry. 2010 Mar;15(3):237-49. Epub 2009 Aug 25. Review.	Mol Psychiatry. 2010	PubMed	citation	PMID:19704408	pubmed	19704408	create date:2009/08/26 | first author:McEwen BS
Histone methylation and decreased expression of TrkB.T1 in orbital frontal cortex of suicide completers.	/pubmed/19696771	Ernst C, Chen ES, Turecki G.	Mol Psychiatry. 2009 Sep;14(9):830-2. No abstract available.	Mol Psychiatry. 2009	PubMed	citation	PMID:19696771	pubmed	19696771	create date:2009/08/22 | first author:Ernst C
Role of genetic variants in the CHRNA5-CHRNA3-CHRNB4 cluster in nicotine dependence risk: importance of gene-environment interplay.	/pubmed/19696770	Greenbaum L, Rigbi A, Teltsh O, Lerer B.	Mol Psychiatry. 2009 Sep;14(9):828-30. No abstract available.	Mol Psychiatry. 2009	PubMed	citation	PMID:19696770	pubmed	19696770	create date:2009/08/22 | first author:Greenbaum L
The human serotonin transporter gene explains why some populations are more optimistic?	/pubmed/19696769	Nishimura AL, Oliveira JR, Zatz M.	Mol Psychiatry. 2009 Sep;14(9):828. No abstract available.	Mol Psychiatry. 2009	PubMed	citation	PMID:19696769	pubmed	19696769	create date:2009/08/22 | first author:Nishimura AL
Effect of ovarian hormones on genes promoting dendritic spines in laser-captured serotonin neurons from macaques.	/pubmed/19687787	Bethea CL, Reddy AP.	Mol Psychiatry. 2010 Oct;15(10):1034-44. Epub 2009 Aug 18.	Mol Psychiatry. 2010	PubMed	citation	PMID:19687787	pubmed	19687787	create date:2009/08/19 | first author:Bethea CL
Passive transfer of streptococcus-induced antibodies reproduces behavioral disturbances in a mouse model of pediatric autoimmune neuropsychiatric disorders associated with streptococcal infection.	/pubmed/19668249	Yaddanapudi K, Hornig M, Serge R, De Miranda J, Baghban A, Villar G, Lipkin WI.	Mol Psychiatry. 2010 Jul;15(7):712-26. Epub 2009 Aug 11.	Mol Psychiatry. 2010	PubMed	citation	PMID:19668249	pubmed	19668249	create date:2009/08/12 | first author:Yaddanapudi K
Dysregulation of kisspeptin and neurogenesis at adolescence link inborn immune deficits to the late onset of abnormal sensorimotor gating in congenital psychological disorders.	/pubmed/19636313	Cardon M, Ron-Harel N, Cohen H, Lewitus GM, Schwartz M.	Mol Psychiatry. 2010 Apr;15(4):415-25. Epub 2009 Jul 28.	Mol Psychiatry. 2010	PubMed	citation	PMID:19636313	pubmed	19636313	create date:2009/07/29 | first author:Cardon M
Supporting evidence for LRRTM1 imprinting effects in schizophrenia.	/pubmed/19626025	Ludwig KU, Mattheisen M, Mühleisen TW, Roeske D, Schmäl C, Breuer R, Schulte-Körne G, Müller-Myhsok B, Nöthen MM, Hoffmann P, Rietschel M, Cichon S.	Mol Psychiatry. 2009 Aug;14(8):743-5. No abstract available.	Mol Psychiatry. 2009	PubMed	citation	PMID:19626025	pubmed	19626025	create date:2009/07/25 | first author:Ludwig KU
A 5' promoter region SNP in NRG1 is associated with schizophrenia risk and type III isoform expression.	/pubmed/19626024	Nicodemus KK, Law AJ, Luna A, Vakkalanka R, Straub RE, Kleinman JE, Weinberger DR.	Mol Psychiatry. 2009 Aug;14(8):741-3. No abstract available.	Mol Psychiatry. 2009	PubMed	citation	PMID:19626024	pubmed	19626024	create date:2009/07/25 | first author:Nicodemus KK
GWAS for psychiatric disease: is the framework built on a solid foundation?	/pubmed/19626023	Mitchell KJ, Porteous DJ.	Mol Psychiatry. 2009 Aug;14(8):740-1. No abstract available.	Mol Psychiatry. 2009	PubMed	citation	PMID:19626023	pubmed	19626023	create date:2009/07/25 | first author:Mitchell KJ
The bipolar disorder risk allele at CACNA1C also confers risk of recurrent major depression and of schizophrenia.	/pubmed/19621016	Green EK, Grozeva D, Jones I, Jones L, Kirov G, Caesar S, Gordon-Smith K, Fraser C, Forty L, Russell E, Hamshere ML, Moskvina V, Nikolov I, Farmer A, McGuffin P; Wellcome Trust Case Control Consortium, Holmans PA, Owen MJ, O'Donovan MC, Craddock N.	Mol Psychiatry. 2010 Oct;15(10):1016-22. Epub 2009 Jul 21.	Mol Psychiatry. 2010	PubMed	citation	PMID:19621016	pubmed	19621016	create date:2009/07/22 | first author:Green EK
Activation of Wnt signaling by lithium and rosiglitazone reduced spatial memory impairment and neurodegeneration in brains of an APPswe/PSEN1DeltaE9 mouse model of Alzheimer's disease.	/pubmed/19621015	Toledo EM, Inestrosa NC.	Mol Psychiatry. 2010 Mar;15(3):272-85, 228. Epub 2009 Jul 21.	Mol Psychiatry. 2010	PubMed	citation	PMID:19621015	pubmed	19621015	create date:2009/07/22 | first author:Toledo EM
Knockdown of brain-derived neurotrophic factor in specific brain sites precipitates behaviors associated with depression and reduces neurogenesis.	/pubmed/19621014	Taliaz D, Stall N, Dar DE, Zangen A.	Mol Psychiatry. 2010 Jan;15(1):80-92. Epub 2009 Jul 21.	Mol Psychiatry. 2010	PubMed	citation	PMID:19621014	pubmed	19621014	create date:2009/07/22 | first author:Taliaz D
Blood mononuclear cell gene expression signature of postpartum depression.	/pubmed/19581911	Segman RH, Goltser-Dubner T, Weiner I, Canetti L, Galili-Weisstub E, Milwidsky A, Pablov V, Friedman N, Hochner-Celnikier D.	Mol Psychiatry. 2010 Jan;15(1):93-100, 2. Epub 2009 Jul 7.	Mol Psychiatry. 2010	PubMed	citation	PMID:19581911	pubmed	19581911	create date:2009/07/08 | first author:Segman RH
Bipolar disorder with frequent mood episodes in the national comorbidity survey replication (NCS-R).	/pubmed/19564874	Nierenberg AA, Akiskal HS, Angst J, Hirschfeld RM, Merikangas KR, Petukhova M, Kessler RC.	Mol Psychiatry. 2010 Nov;15(11):1075-87. Epub 2009 Jun 30.	Mol Psychiatry. 2010	PubMed	citation	PMID:19564874	pubmed	19564874	create date:2009/07/01 | first author:Nierenberg AA
Detrimental effects of glucocorticoids on neuronal migration during brain development.	/pubmed/19564873	Fukumoto K, Morita T, Mayanagi T, Tanokashira D, Yoshida T, Sakai A, Sobue K.	Mol Psychiatry. 2009 Dec;14(12):1119-31. Epub 2009 Jun 30.	Mol Psychiatry. 2009	PubMed	citation	PMID:19564873	pubmed	19564873	create date:2009/07/01 | first author:Fukumoto K
Differential contribution of genetic variation in multiple brain nicotinic cholinergic receptors to nicotine dependence: recent progress and emerging open questions.	/pubmed/19564872	Greenbaum L, Lerer B.	Mol Psychiatry. 2009 Oct;14(10):912-45. Epub 2009 Jun 30. Review.	Mol Psychiatry. 2009	PubMed	citation	PMID:19564872	pubmed	19564872	create date:2009/07/01 | first author:Greenbaum L
Global proteomic profiling reveals altered proteomic signature in schizophrenia serum.	/pubmed/19546861	Levin Y, Wang L, Schwarz E, Koethe D, Leweke FM, Bahn S.	Mol Psychiatry. 2010 Nov;15(11):1088-100. Epub 2009 Jun 23.	Mol Psychiatry. 2010	PubMed	citation	PMID:19546861	pubmed	19546861	create date:2009/06/24 | first author:Levin Y
The dysbindin-containing complex (BLOC-1) in brain: developmental regulation, interaction with SNARE proteins and role in neurite outgrowth.	/pubmed/19546860	Ghiani CA, Starcevic M, Rodriguez-Fernandez IA, Nazarian R, Cheli VT, Chan LN, Malvar JS, de Vellis J, Sabatti C, Dell'Angelica EC.	Mol Psychiatry. 2010 Feb;15(2):115, 204-15. Epub 2009 Jun 23.	Mol Psychiatry. 2010	PubMed	citation	PMID:19546860	pubmed	19546860	create date:2009/06/24 | first author:Ghiani CA
Rare structural variants found in attention-deficit hyperactivity disorder are preferentially associated with neurodevelopmental genes.	/pubmed/19546859	Elia J, Gai X, Xie HM, Perin JC, Geiger E, Glessner JT, D'arcy M, deBerardinis R, Frackelton E, Kim C, Lantieri F, Muganga BM, Wang L, Takeda T, Rappaport EF, Grant SF, Berrettini W, Devoto M, Shaikh TH, Hakonarson H, White PS.	Mol Psychiatry. 2010 Jun;15(6):637-46. Epub 2009 Jun 23. Erratum in: Mol Psychiatry. 2010 Nov;15(11):1122.	Mol Psychiatry. 2010	PubMed	citation	PMID:19546859	pubmed	19546859	create date:2009/06/24 | first author:Elia J
Joint reanalysis of 29 correlated SNPs supports the role of PCLO/Piccolo as a causal risk factor for major depressive disorder.	/pubmed/19546850	Bochdanovits Z, Verhage M, Smit AB, de Geus EJ, Posthuma D, Boomsma DI, Penninx BW, Hoogendijk WJ, Heutink P.	Mol Psychiatry. 2009 Jul;14(7):650-2. No abstract available.	Mol Psychiatry. 2009	PubMed	citation	PMID:19546850	pubmed	19546850	create date:2009/06/24 | first author:Bochdanovits Z
Association of common copy number variants at the glutathione S-transferase genes and rare novel genomic changes with schizophrenia.	/pubmed/19528963	Rodríguez-Santiago B, Brunet A, Sobrino B, Serra-Juhé C, Flores R, Armengol L, Vilella E, Gabau E, Guitart M, Guillamat R, Martorell L, Valero J, Gutiérrez-Zotes A, Labad A, Carracedo A, Estivill X, Pérez-Jurado LA.	Mol Psychiatry. 2010 Oct;15(10):1023-33. Epub 2009 Jun 16.	Mol Psychiatry. 2010	PubMed	citation	PMID:19528963	pubmed	19528963	create date:2009/06/17 | first author:Rodríguez-Santiago B
Altered connections on the road to psychopathy.	/pubmed/19506560	Craig MC, Catani M, Deeley Q, Latham R, Daly E, Kanaan R, Picchioni M, McGuire PK, Fahy T, Murphy DG.	Mol Psychiatry. 2009 Oct;14(10):946-53, 907. Epub 2009 Jun 9.	Mol Psychiatry. 2009	PubMed	citation	PMID:19506560	pubmed	19506560	create date:2009/06/10 | first author:Craig MC
Neuronal glucose transporter isoform 3 deficient mice demonstrate features of autism spectrum disorders.	/pubmed/19506559	Zhao Y, Fung C, Shin D, Shin BC, Thamotharan S, Sankar R, Ehninger D, Silva A, Devaskar SU.	Mol Psychiatry. 2010 Mar;15(3):286-99. Epub 2009 Jun 9.	Mol Psychiatry. 2010	PubMed	citation	PMID:19506559	pubmed	19506559	create date:2009/06/10 | first author:Zhao Y
The heritability of general cognitive ability increases linearly from childhood to young adulthood.	/pubmed/19488046	Haworth CM, Wright MJ, Luciano M, Martin NG, de Geus EJ, van Beijsterveldt CE, Bartels M, Posthuma D, Boomsma DI, Davis OS, Kovas Y, Corley RP, Defries JC, Hewitt JK, Olson RK, Rhea SA, Wadsworth SJ, Iacono WG, McGue M, Thompson LA, Hart SA, Petrill SA, et al.	Mol Psychiatry. 2010 Nov;15(11):1112-20. Epub 2009 Jun 2.	Mol Psychiatry. 2010	PubMed	citation	PMID:19488046	pubmed	19488046	create date:2009/06/03 | first author:Haworth CM
Increased excitotoxicity and neuroinflammatory markers in postmortem frontal cortex from bipolar disorder patients.	/pubmed/19488045	Rao JS, Harry GJ, Rapoport SI, Kim HW.	Mol Psychiatry. 2010 Apr;15(4):384-92. Epub 2009 Jun 2.	Mol Psychiatry. 2010	PubMed	citation	PMID:19488045	pubmed	19488045	create date:2009/06/03 | first author:Rao JS
Genome-wide association study of bipolar disorder in European American and African American individuals.	/pubmed/19488044	Smith EN, Bloss CS, Badner JA, Barrett T, Belmonte PL, Berrettini W, Byerley W, Coryell W, Craig D, Edenberg HJ, Eskin E, Foroud T, Gershon E, Greenwood TA, Hipolito M, Koller DL, Lawson WB, Liu C, Lohoff F, McInnis MG, McMahon FJ, Mirel DB, et al.	Mol Psychiatry. 2009 Aug;14(8):755-63. Epub 2009 Jun 2.	Mol Psychiatry. 2009	PubMed	citation	PMID:19488044	pubmed	19488044	create date:2009/06/03 | first author:Smith EN
Meta-analysis of the dose-response relationship of SSRI in obsessive-compulsive disorder.	/pubmed/19468281	Bloch MH, McGuire J, Landeros-Weisenberger A, Leckman JF, Pittenger C.	Mol Psychiatry. 2010 Aug;15(8):850-5. Epub 2009 May 26.	Mol Psychiatry. 2010	PubMed	citation	PMID:19468281	pubmed	19468281	create date:2009/05/27 | first author:Bloch MH
Abnormal temporal and prefrontal cortical gray matter thinning in psychopaths.	/pubmed/19455172	Yang Y, Raine A, Colletti P, Toga AW, Narr KL.	Mol Psychiatry. 2009 Jun;14(6):561-2, 555. No abstract available.	Mol Psychiatry. 2009	PubMed	citation	PMID:19455172	pubmed	19455172	create date:2009/05/21 | first author:Yang Y
Transcriptome analysis of male-female differences in prefrontal cortical development.	/pubmed/19455171	Weickert CS, Elashoff M, Richards AB, Sinclair D, Bahn S, Paabo S, Khaitovich P, Webster MJ.	Mol Psychiatry. 2009 Jun;14(6):558-61. No abstract available.	Mol Psychiatry. 2009	PubMed	citation	PMID:19455171	pubmed	19455171	create date:2009/05/21 | first author:Weickert CS
DISC-1 Leu607Phe alleles differentially affect centrosomal PCM1 localization and neurotransmitter release.	/pubmed/19455170	Eastwood SL, Hodgkinson CA, Harrison PJ.	Mol Psychiatry. 2009 Jun;14(6):556-7. No abstract available.	Mol Psychiatry. 2009	PubMed	citation	PMID:19455170	pubmed	19455170	create date:2009/05/21 | first author:Eastwood SL
Title	URL	Description	Details	ShortDetails	Resource	Type	Identifiers	Db	EntrezUID	Properties
Neurobiological trait abnormalities in bipolar disorder.	/pubmed/19455151	Langan C, McDonald C.	Mol Psychiatry. 2009 Sep;14(9):833-46. Epub 2009 May 19. Review.	Mol Psychiatry. 2009	PubMed	citation	PMID:19455151	pubmed	19455151	create date:2009/05/21 | first author:Langan C
Vulnerability genes or plasticity genes?	/pubmed/19455150	Belsky J, Jonassaint C, Pluess M, Stanton M, Brummett B, Williams R.	Mol Psychiatry. 2009 Aug;14(8):746-54. Epub 2009 May 19. Review.	Mol Psychiatry. 2009	PubMed	citation	PMID:19455150	pubmed	19455150	create date:2009/05/21 | first author:Belsky J
High-density SNP association study of the 17q21 chromosomal region linked to autism identifies CACNA1G as a novel candidate gene.	/pubmed/19455149	Strom SP, Stone JL, Ten Bosch JR, Merriman B, Cantor RM, Geschwind DH, Nelson SF.	Mol Psychiatry. 2010 Oct;15(10):996-1005. Epub 2009 May 19.	Mol Psychiatry. 2010	PubMed	citation	PMID:19455149	pubmed	19455149	create date:2009/05/21 | first author:Strom SP
Conditional corticotropin-releasing hormone overexpression in the mouse forebrain enhances rapid eye movement sleep.	/pubmed/19455148	Kimura M, Müller-Preuss P, Lu A, Wiesner E, Flachskamm C, Wurst W, Holsboer F, Deussing JM.	Mol Psychiatry. 2010 Feb;15(2):154-65. Epub 2009 May 19.	Mol Psychiatry. 2010	PubMed	citation	PMID:19455148	pubmed	19455148	create date:2009/05/21 | first author:Kimura M
Genome-wide linkage in Utah autism pedigrees.	/pubmed/19455147	Allen-Brady K, Robison R, Cannon D, Varvil T, Villalobos M, Pingree C, Leppert MF, Miller J, McMahon WM, Coon H.	Mol Psychiatry. 2010 Oct;15(10):1006-15. Epub 2009 May 19.	Mol Psychiatry. 2010	PubMed	citation	PMID:19455147	pubmed	19455147	create date:2009/05/21 | first author:Allen-Brady K
Neural substrates of pleiotropic action of genetic variation in COMT: a meta-analysis.	/pubmed/19417742	Mier D, Kirsch P, Meyer-Lindenberg A.	Mol Psychiatry. 2010 Sep;15(9):918-27. Epub 2009 May 5.	Mol Psychiatry. 2010	PubMed	citation	PMID:19417742	pubmed	19417742	create date:2009/05/07 | first author:Mier D
High-density SNP association study and copy number variation analysis of the AUTS1 and AUTS5 loci implicate the IMMP2L-DOCK4 gene region in autism susceptibility.	/pubmed/19401682	Maestrini E, Pagnamenta AT, Lamb JA, Bacchelli E, Sykes NH, Sousa I, Toma C, Barnby G, Butler H, Winchester L, Scerri TS, Minopoli F, Reichert J, Cai G, Buxbaum JD, Korvatska O, Schellenberg GD, Dawson G, de Bildt A, Minderaa RB, Mulder EJ, Morris AP, et al.	Mol Psychiatry. 2010 Sep;15(9):954-68. Epub 2009 Apr 28.	Mol Psychiatry. 2010	PubMed	citation	PMID:19401682	pubmed	19401682	create date:2009/04/30 | first author:Maestrini E
Altered interactions of tryptophan metabolites in first-episode neuroleptic-naive patients with schizophrenia.	/pubmed/19401681	Yao JK, Dougherty GG Jr, Reddy RD, Keshavan MS, Montrose DM, Matson WR, Rozen S, Krishnan RR, McEvoy J, Kaddurah-Daouk R.	Mol Psychiatry. 2010 Sep;15(9):938-53. Epub 2009 Apr 28.	Mol Psychiatry. 2010	PubMed	citation	PMID:19401681	pubmed	19401681	create date:2009/04/30 | first author:Yao JK
A GRIK4 variant conferring protection against bipolar disorder modulates hippocampal function.	/pubmed/19384319	Whalley HC, Pickard BS, McIntosh AM, Zuliani R, Johnstone EC, Blackwood DH, Lawrie SM, Muir WJ, Hall J.	Mol Psychiatry. 2009 May;14(5):467-8. No abstract available.	Mol Psychiatry. 2009	PubMed	citation	PMID:19384319	pubmed	19384319	create date:2009/04/23 | first author:Whalley HC
The Ala54Thr polymorphism in the fatty acid-binding protein 2 gene leads to higher food intake in Japanese women.	/pubmed/19384318	Kishida K, Aoyama M, Masaki M, Shidoji Y.	Mol Psychiatry. 2009 May;14(5):466-7. No abstract available.	Mol Psychiatry. 2009	PubMed	citation	PMID:19384318	pubmed	19384318	create date:2009/04/23 | first author:Kishida K
Modulation of hippocampal activation by genetic variation in the GRIK4 gene.	/pubmed/19384317	Whalley HC, Pickard BS, McIntosh AM, Zuliani R, Johnstone EC, Blackwood DH, Lawrie SM, Muir WJ, Hall J.	Mol Psychiatry. 2009 May;14(5):465. No abstract available.	Mol Psychiatry. 2009	PubMed	citation	PMID:19384317	pubmed	19384317	create date:2009/04/23 | first author:Whalley HC
Update on Molecular Psychiatry: new publication guidelines and new ways to stay current.	/pubmed/19384316	Licinio J.	Mol Psychiatry. 2009 May;14(5):463-4. No abstract available.	Mol Psychiatry. 2009	PubMed	citation	PMID:19384316	pubmed	19384316	create date:2009/04/23 | first author:Licinio J
Differences and similarities in the serotonergic diathesis for suicide attempts and mood disorders: a 22-year longitudinal gene-environment study.	/pubmed/19381154	Brezo J, Bureau A, Mérette C, Jomphe V, Barker ED, Vitaro F, Hébert M, Carbonneau R, Tremblay RE, Turecki G.	Mol Psychiatry. 2010 Aug;15(8):831-43. Epub 2009 Apr 21.	Mol Psychiatry. 2010	PubMed	citation	PMID:19381154	pubmed	19381154	create date:2009/04/22 | first author:Brezo J
Meta-analysis of 32 genome-wide linkage studies of schizophrenia.	/pubmed/19349958	Ng MY, Levinson DF, Faraone SV, Suarez BK, DeLisi LE, Arinami T, Riley B, Paunio T, Pulver AE, Irmansyah, Holmans PA, Escamilla M, Wildenauer DB, Williams NM, Laurent C, Mowry BJ, Brzustowicz LM, Maziade M, Sklar P, Garver DL, Abecasis GR, Lerer B, et al.	Mol Psychiatry. 2009 Aug;14(8):774-85. Epub 2008 Dec 30.	Mol Psychiatry. 2009	PubMed	citation	PMID:19349958	pubmed	19349958	create date:2009/04/08 | first author:Ng MY
Neurobiological pathways that link gene and environment: early life stress disorder.	/pubmed/19337208	Krishnan KR, Taylor WD.	Mol Psychiatry. 2009 Jul;14(7):648-9. Epub 2009 Mar 31. No abstract available.	Mol Psychiatry. 2009	PubMed	citation	PMID:19337208	pubmed	19337208	create date:2009/04/02 | first author:Krishnan KR
Mental disorders, comorbidity and suicidal behavior: results from the National Comorbidity Survey Replication.	/pubmed/19337207	Nock MK, Hwang I, Sampson NA, Kessler RC.	Mol Psychiatry. 2010 Aug;15(8):868-76. Epub 2009 Mar 31.	Mol Psychiatry. 2010	PubMed	citation	PMID:19337207	pubmed	19337207	create date:2009/04/02 | first author:Nock MK
Network analysis of positional candidate genes of schizophrenia highlights myelin-related pathways.	/pubmed/19308022	Rietkerk T, Boks MP, Sommer IE, de Jong S, Kahn RS, Ophoff RA.	Mol Psychiatry. 2009 Apr;14(4):353-5. No abstract available.	Mol Psychiatry. 2009	PubMed	citation	PMID:19308022	pubmed	19308022	create date:2009/03/25 | first author:Rietkerk T
Findings from bipolar disorder genome-wide association studies replicate in a Finnish bipolar family-cohort.	/pubmed/19308021	Ollila HM, Soronen P, Silander K, Palo OM, Kieseppä T, Kaunisto MA, Lönnqvist J, Peltonen L, Partonen T, Paunio T.	Mol Psychiatry. 2009 Apr;14(4):351-3. No abstract available.	Mol Psychiatry. 2009	PubMed	citation	PMID:19308021	pubmed	19308021	create date:2009/03/25 | first author:Ollila HM
The diacylglycerol kinase eta gene and bipolar disorder: a replication study in a Sardinian sample.	/pubmed/19308020	Squassina A, Manchia M, Congiu D, Severino G, Chillotti C, Ardau R, Piccardi M, Zompo MD.	Mol Psychiatry. 2009 Apr;14(4):350-1. No abstract available.	Mol Psychiatry. 2009	PubMed	citation	PMID:19308020	pubmed	19308020	create date:2009/03/25 | first author:Squassina A
Effects of the Val158Met catechol-O-methyltransferase polymorphism on cortical structure in children and adolescents.	/pubmed/19308019	Shaw P, Wallace GL, Addington A, Evans A, Rapoport J, Giedd JN.	Mol Psychiatry. 2009 Apr;14(4):348-9. No abstract available.	Mol Psychiatry. 2009	PubMed	citation	PMID:19308019	pubmed	19308019	create date:2009/03/25 | first author:Shaw P
The importance of irritability as a symptom of major depressive disorder: results from the National Comorbidity Survey Replication.	/pubmed/19274052	Fava M, Hwang I, Rush AJ, Sampson N, Walters EE, Kessler RC.	Mol Psychiatry. 2010 Aug;15(8):856-67. Epub 2009 Mar 10.	Mol Psychiatry. 2010	PubMed	citation	PMID:19274052	pubmed	19274052	create date:2009/03/11 | first author:Fava M
Angiotensin receptor gene polymorphisms and 2-year change in hyperintense lesion volume in men.	/pubmed/19274051	Taylor WD, Steffens DC, Ashley-Koch A, Payne ME, MacFall JR, Potocky CF, Krishnan KR.	Mol Psychiatry. 2010 Aug;15(8):816-22. Epub 2009 Mar 10.	Mol Psychiatry. 2010	PubMed	citation	PMID:19274051	pubmed	19274051	create date:2009/03/11 | first author:Taylor WD
Adult hippocampal neurogenesis is involved in anxiety-related behaviors.	/pubmed/19255582	Revest JM, Dupret D, Koehl M, Funk-Reiter C, Grosjean N, Piazza PV, Abrous DN.	Mol Psychiatry. 2009 Oct;14(10):959-67. Epub 2009 Mar 3.	Mol Psychiatry. 2009	PubMed	citation	PMID:19255582	pubmed	19255582	create date:2009/03/04 | first author:Revest JM
Association of DISC1 and TSNAX genes and affective disorders in the depression case-control (DeCC) and bipolar affective case-control (BACCS) studies.	/pubmed/19255581	Schosser A, Gaysina D, Cohen-Woods S, Chow PC, Martucci L, Craddock N, Farmer A, Korszun A, Gunasinghe C, Gray J, Jones L, Tozzi F, Perry J, Muglia P, Owen MJ, Craig IW, McGuffin P.	Mol Psychiatry. 2010 Aug;15(8):844-9. Epub 2009 Mar 3.	Mol Psychiatry. 2010	PubMed	citation	PMID:19255581	pubmed	19255581	create date:2009/03/04 | first author:Schosser A
Analysis of gene expression in two large schizophrenia cohorts identifies multiple changes associated with nerve terminal function.	/pubmed/19255580	Maycox PR, Kelly F, Taylor A, Bates S, Reid J, Logendra R, Barnes MR, Larminie C, Jones N, Lennon M, Davies C, Hagan JJ, Scorer CA, Angelinetta C, Akbar MT, Hirsch S, Mortimer AM, Barnes TR, de Belleroche J.	Mol Psychiatry. 2009 Dec;14(12):1083-94. Epub 2009 Mar 3. Erratum in: Mol Psychiatry. 2010 Apr;15(4):442-3. Mol Psychiatry. 2009 Dec;14(12):1146. Akbar, T [corrected to Akbar, M T].	Mol Psychiatry. 2009	PubMed	citation	PMID:19255580	pubmed	19255580	create date:2009/03/04 | first author:Maycox PR
Interaction of prenatal exposure to cigarettes and MAOA genotype in pathways to youth antisocial behavior.	/pubmed/19255579	Wakschlag LS, Kistner EO, Pine DS, Biesecker G, Pickett KE, Skol AD, Dukic V, Blair RJ, Leventhal BL, Cox NJ, Burns JL, Kasza KE, Wright RJ, Cook EH Jr.	Mol Psychiatry. 2010 Sep;15(9):928-37. Epub 2009 Mar 3.	Mol Psychiatry. 2010	PubMed	citation	PMID:19255579	pubmed	19255579	create date:2009/03/04 | first author:Wakschlag LS
Population genetic study of the brain-derived neurotrophic factor (BDNF) gene.	/pubmed/19255578	Petryshen TL, Sabeti PC, Aldinger KA, Fry B, Fan JB, Schaffner SF, Waggoner SG, Tahl AR, Sklar P.	Mol Psychiatry. 2010 Aug;15(8):810-5. Epub 2009 Mar 3.	Mol Psychiatry. 2010	PubMed	citation	PMID:19255578	pubmed	19255578	create date:2009/03/04 | first author:Petryshen TL
Interaction between dopamine D2 receptor genotype and parental rule-setting in adolescent alcohol use: evidence for a gene-parenting interaction.	/pubmed/19238152	van der Zwaluw CS, Engels RC, Vermulst AA, Franke B, Buitelaar J, Verkes RJ, Scholte RH.	Mol Psychiatry. 2010 Jul;15(7):727-35. Epub 2009 Feb 24.	Mol Psychiatry. 2010	PubMed	citation	PMID:19238152	pubmed	19238152	create date:2009/02/25 | first author:van der Zwaluw CS
Mutations of the UPF3B gene, which encodes a protein widely expressed in neurons, are associated with nonspecific mental retardation with or without autism.	/pubmed/19238151	Laumonnier F, Shoubridge C, Antar C, Nguyen LS, Van Esch H, Kleefstra T, Briault S, Fryns JP, Hamel B, Chelly J, Ropers HH, Ronce N, Blesson S, Moraine C, Gécz J, Raynaud M.	Mol Psychiatry. 2010 Jul;15(7):767-76. Epub 2009 Feb 24.	Mol Psychiatry. 2010	PubMed	citation	PMID:19238151	pubmed	19238151	create date:2009/02/25 | first author:Laumonnier F
Constitutional mechanisms of vulnerability and resilience to nicotine dependence.	/pubmed/19238150	Hiroi N, Scott D.	Mol Psychiatry. 2009 Jul;14(7):653-67. Epub 2009 Feb 24. Review.	Mol Psychiatry. 2009	PubMed	citation	PMID:19238150	pubmed	19238150	create date:2009/02/25 | first author:Hiroi N
The relationship of anterior thalamic radiation integrity to psychosis risk associated neuregulin-1 variants.	/pubmed/19229203	Sprooten E, Lymer GK, Muñoz Maniega S, McKirdy J, Clayden JD, Bastin ME, Porteous D, Johnstone EC, Lawrie SM, Hall J, McIntosh AM.	Mol Psychiatry. 2009 Mar;14(3):237-8, 233. No abstract available.	Mol Psychiatry. 2009	PubMed	citation	PMID:19229203	pubmed	19229203	create date:2009/02/21 | first author:Sprooten E
Elevated serum levels of the glial marker protein S100B are not specific for schizophrenia or mood disorders.	/pubmed/19229202	Schroeter ML, Steiner J.	Mol Psychiatry. 2009 Mar;14(3):235-7. No abstract available.	Mol Psychiatry. 2009	PubMed	citation	PMID:19229202	pubmed	19229202	create date:2009/02/21 | first author:Schroeter ML
Association of childhood trauma exposure and GABRA2 polymorphisms with risk of posttraumatic stress disorder in adults.	/pubmed/19229201	Nelson EC, Agrawal A, Pergadia ML, Lynskey MT, Todorov AA, Wang JC, Todd RD, Martin NG, Heath AC, Goate AM, Montgomery GW, Madden PA.	Mol Psychiatry. 2009 Mar;14(3):234-5. No abstract available.	Mol Psychiatry. 2009	PubMed	citation	PMID:19229201	pubmed	19229201	create date:2009/02/21 | first author:Nelson EC
Genomewide linkage scan of schizophrenia in a large multicenter pedigree sample using single nucleotide polymorphisms.	/pubmed/19223858	Holmans PA, Riley B, Pulver AE, Owen MJ, Wildenauer DB, Gejman PV, Mowry BJ, Laurent C, Kendler KS, Nestadt G, Williams NM, Schwab SG, Sanders AR, Nertney D, Mallet J, Wormley B, Lasseter VK, O'Donovan MC, Duan J, Albus M, Alexander M, Godard S, et al.	Mol Psychiatry. 2009 Aug;14(8):786-95. Epub 2009 Feb 17.	Mol Psychiatry. 2009	PubMed	citation	PMID:19223858	pubmed	19223858	create date:2009/02/19 | first author:Holmans PA
Transcriptomic and genetic studies identify IL-33 as a candidate gene for Alzheimer's disease.	/pubmed/19204726	Chapuis J, Hot D, Hansmannel F, Kerdraon O, Ferreira S, Hubans C, Maurage CA, Huot L, Bensemain F, Laumet G, Ayral AM, Fievet N, Hauw JJ, DeKosky ST, Lemoine Y, Iwatsubo T, Wavrant-Devrièze F, Dartigues JF, Tzourio C, Buée L, Pasquier F, Berr C, et al.	Mol Psychiatry. 2009 Nov;14(11):1004-16. Epub 2009 Feb 10.	Mol Psychiatry. 2009	PubMed	citation	PMID:19204726	pubmed	19204726	create date:2009/02/11 | first author:Chapuis J
Chromosome 8p as a potential hub for developmental neuropsychiatric disorders: implications for schizophrenia, autism and cancer.	/pubmed/19204725	Tabarés-Seisdedos R, Rubenstein JL.	Mol Psychiatry. 2009 Jun;14(6):563-89. Epub 2009 Feb 10. Review.	Mol Psychiatry. 2009	PubMed	citation	PMID:19204725	pubmed	19204725	create date:2009/02/11 | first author:Tabarés-Seisdedos R
SK2 potassium channel overexpression in basolateral amygdala reduces anxiety, stress-induced corticosterone secretion and dendritic arborization.	/pubmed/19204724	Mitra R, Ferguson D, Sapolsky RM.	Mol Psychiatry. 2009 Sep;14(9):847-55, 827. Epub 2009 Feb 10.	Mol Psychiatry. 2009	PubMed	citation	PMID:19204724	pubmed	19204724	create date:2009/02/11 | first author:Mitra R
Genome-wide association analyses suggested a novel mechanism for smoking behavior regulated by IL15.	/pubmed/19188921	Liu YZ, Pei YF, Guo YF, Wang L, Liu XG, Yan H, Xiong DH, Zhang YP, Levy S, Li J, Haddock CK, Papasian CJ, Xu Q, Ma JZ, Payne TJ, Recker RR, Li MD, Deng HW.	Mol Psychiatry. 2009 Jul;14(7):668-80. Epub 2009 Feb 3.	Mol Psychiatry. 2009	PubMed	citation	PMID:19188921	pubmed	19188921	create date:2009/02/04 | first author:Liu YZ
The Met allele of the BDNF Val66Met polymorphism is associated with increased BDNF serum concentrations.	/pubmed/19156154	Lang UE, Hellweg R, Sander T, Gallinat J.	Mol Psychiatry. 2009 Feb;14(2):120-2. No abstract available.	Mol Psychiatry. 2009	PubMed	citation	PMID:19156154	pubmed	19156154	create date:2009/01/22 | first author:Lang UE
Bias in genetic association studies and impact factor.	/pubmed/19156153	Munafò MR, Stothart G, Flint J.	Mol Psychiatry. 2009 Feb;14(2):119-20. No abstract available.	Mol Psychiatry. 2009	PubMed	citation	PMID:19156153	pubmed	19156153	create date:2009/01/22 | first author:Munafò MR
Effects of a neuregulin 1 variant on conversion to schizophrenia and schizophreniform disorder in people at high risk for psychosis.	/pubmed/19156152	Kéri S, Kiss I, Kelemen O.	Mol Psychiatry. 2009 Feb;14(2):118-9. No abstract available.	Mol Psychiatry. 2009	PubMed	citation	PMID:19156152	pubmed	19156152	create date:2009/01/22 | first author:Kéri S
Interactions between BDNF Val66Met polymorphism and early life stress predict brain and arousal pathways to syndromal depression and anxiety.	/pubmed/19153574	Gatt JM, Nemeroff CB, Dobson-Stone C, Paul RH, Bryant RA, Schofield PR, Gordon E, Kemp AH, Williams LM.	Mol Psychiatry. 2009 Jul;14(7):681-95. Epub 2009 Jan 20.	Mol Psychiatry. 2009	PubMed	citation	PMID:19153574	pubmed	19153574	create date:2009/01/21 | first author:Gatt JM
Copy number variation showers in schizophrenia: an emerging hypothesis.	/pubmed/19139749	Singh SM, Castellani CA, O'Reilly RL.	Mol Psychiatry. 2009 Apr;14(4):356-8. Epub 2009 Jan 13.	Mol Psychiatry. 2009	PubMed	citation	PMID:19139749	pubmed	19139749	create date:2009/01/14 | first author:Singh SM
Proteomic-based genotyping in a mouse model of trait anxiety exposes disease-relevant pathways.	/pubmed/19139748	Ditzen C, Varadarajulu J, Czibere L, Gonik M, Targosz BS, Hambsch B, Bettecken T, Kessler MS, Frank E, Bunck M, Teplytska L, Erhardt A, Holsboer F, Müller-Myhsok B, Landgraf R, Turck CW.	Mol Psychiatry. 2010 Jul;15(7):702-11. Epub 2009 Jan 13.	Mol Psychiatry. 2010	PubMed	citation	PMID:19139748	pubmed	19139748	create date:2009/01/14 | first author:Ditzen C
Ageing abolishes the effects of fluoxetine on neurogenesis.	/pubmed/19139747	Couillard-Despres S, Wuertinger C, Kandasamy M, Caioni M, Stadler K, Aigner R, Bogdahn U, Aigner L.	Mol Psychiatry. 2009 Sep;14(9):856-64. Epub 2009 Jan 13.	Mol Psychiatry. 2009	PubMed	citation	PMID:19139747	pubmed	19139747	create date:2009/01/14 | first author:Couillard-Despres S
Examination of the current top candidate genes for AD in a genome-wide association study.	/pubmed/19125160	Feulner TM, Laws SM, Friedrich P, Wagenpfeil S, Wurst SH, Riehle C, Kuhn KA, Krawczak M, Schreiber S, Nikolaus S, Förstl H, Kurz A, Riemenschneider M.	Mol Psychiatry. 2010 Jul;15(7):756-66. Epub 2009 Jan 6.	Mol Psychiatry. 2010	PubMed	citation	PMID:19125160	pubmed	19125160	create date:2009/01/07 | first author:Feulner TM
Variations in tryptophan hydroxylase 2 linked to decreased serotonergic activity are associated with elevated risk for metabolic syndrome in depression.	/pubmed/19125159	Kloiber S, Kohli MA, Brueckl T, Ripke S, Ising M, Uhr M, Menke A, Unschuld PG, Horstmann S, Salyakina D, Muller-Myhsok B, Binder EB, Holsboer F, Lucae S.	Mol Psychiatry. 2010 Jul;15(7):736-47. Epub 2009 Jan 6. Erratum in: Mol Psychiatry. 2010 Nov;15(11):1123.	Mol Psychiatry. 2010	PubMed	citation	PMID:19125159	pubmed	19125159	create date:2009/01/07 | first author:Kloiber S
A SNAP25 promoter variant is associated with early-onset bipolar disorder and a high expression level in brain.	/pubmed/19125158	Etain B, Dumaine A, Mathieu F, Chevalier F, Henry C, Kahn JP, Deshommes J, Bellivier F, Leboyer M, Jamain S.	Mol Psychiatry. 2010 Jul;15(7):748-55. Epub 2009 Jan 6.	Mol Psychiatry. 2010	PubMed	citation	PMID:19125158	pubmed	19125158	create date:2009/01/07 | first author:Etain B
Singleton deletions throughout the genome increase risk of bipolar disorder.	/pubmed/19114987	Zhang D, Cheng L, Qian Y, Alliey-Rodriguez N, Kelsoe JR, Greenwood T, Nievergelt C, Barrett TB, McKinney R, Schork N, Smith EN, Bloss C, Nurnberger J, Edenberg HJ, Foroud T, Sheftner W, Lawson WB, Nwulia EA, Hipolito M, Coryell W, Rice J, Byerley W, et al.	Mol Psychiatry. 2009 Apr;14(4):376-80. Epub 2008 Dec 30.	Mol Psychiatry. 2009	PubMed	citation	PMID:19114987	pubmed	19114987	create date:2008/12/31 | first author:Zhang D
Genome-wide association study of recurrent major depressive disorder in two European case-control cohorts.	/pubmed/19107115	Muglia P, Tozzi F, Galwey NW, Francks C, Upmanyu R, Kong XQ, Antoniades A, Domenici E, Perry J, Rothen S, Vandeleur CL, Mooser V, Waeber G, Vollenweider P, Preisig M, Lucae S, Müller-Myhsok B, Holsboer F, Middleton LT, Roses AD.	Mol Psychiatry. 2010 Jun;15(6):589-601. Epub 2008 Dec 23.	Mol Psychiatry. 2010	PubMed	citation	PMID:19107115	pubmed	19107115	create date:2008/12/25 | first author:Muglia P
Title	URL	Description	Details	ShortDetails	Resource	Type	Identifiers	Db	EntrezUID	Properties
Multiple rare SAPAP3 missense variants in trichotillomania and OCD.	/pubmed/19096451	Züchner S, Wendland JR, Ashley-Koch AE, Collins AL, Tran-Viet KN, Quinn K, Timpano KC, Cuccaro ML, Pericak-Vance MA, Steffens DC, Krishnan KR, Feng G, Murphy DL.	Mol Psychiatry. 2009 Jan;14(1):6-9. Review. No abstract available.	Mol Psychiatry. 2009	PubMed	citation	PMID:19096451	pubmed	19096451	create date:2008/12/20 | first author:Züchner S
The neural correlates of moral decision-making in psychopathy.	/pubmed/19096450	Glenn AL, Raine A, Schug RA.	Mol Psychiatry. 2009 Jan;14(1):5-6. Review. No abstract available.	Mol Psychiatry. 2009	PubMed	citation	PMID:19096450	pubmed	19096450	create date:2008/12/20 | first author:Glenn AL
Is there a role for chromaffin progenitor cells in neurodegenerative diseases?	/pubmed/19096449	Ehrhart-Bornstein M, Chung KF, Vukicevic V, Bornstein SR.	Mol Psychiatry. 2009 Jan;14(1):1-4. No abstract available.	Mol Psychiatry. 2009	PubMed	citation	PMID:19096449	pubmed	19096449	create date:2008/12/20 | first author:Ehrhart-Bornstein M
Two variants in Ankyrin 3 (ANK3) are independent genetic risk factors for bipolar disorder.	/pubmed/19088739	Schulze TG, Detera-Wadleigh SD, Akula N, Gupta A, Kassem L, Steele J, Pearl J, Strohmaier J, Breuer R, Schwarz M, Propping P, Nöthen MM, Cichon S, Schumacher J; NIMH Genetics Initiative Bipolar Disorder Consortium, Rietschel M, McMahon FJ.	Mol Psychiatry. 2009 May;14(5):487-91. Epub 2008 Dec 16.	Mol Psychiatry. 2009	PubMed	citation	PMID:19088739	pubmed	19088739	create date:2008/12/18 | first author:Schulze TG
Strong genetic evidence for a selective influence of GABAA receptors on a component of the bipolar disorder phenotype.	/pubmed/19078961	Craddock N, Jones L, Jones IR, Kirov G, Green EK, Grozeva D, Moskvina V, Nikolov I, Hamshere ML, Vukcevic D, Caesar S, Gordon-Smith K, Fraser C, Russell E, Norton N, Breen G, St Clair D, Collier DA, Young AH, Ferrier IN, Farmer A, McGuffin P, et al.	Mol Psychiatry. 2010 Feb;15(2):146-53. Epub 2008 Jul 1. Erratum in: Mol Psychiatry. 2010 Nov;15(11):1121.	Mol Psychiatry. 2010	PubMed	citation	PMID:19078961	pubmed	19078961	create date:2008/12/17 | first author:Craddock N
Gene discovery through imaging genetics: identification of two novel genes associated with schizophrenia.	/pubmed/19065146	Potkin SG, Turner JA, Fallon JA, Lakatos A, Keator DB, Guffanti G, Macciardi F.	Mol Psychiatry. 2009 Apr;14(4):416-28. Epub 2008 Dec 9.	Mol Psychiatry. 2009	PubMed	citation	PMID:19065146	pubmed	19065146	create date:2008/12/10 | first author:Potkin SG
Effect of abstinence challenge on brain function and cognition in smokers differs by COMT genotype.	/pubmed/19065145	Loughead J, Wileyto EP, Valdez JN, Sanborn P, Tang K, Strasser AA, Ruparel K, Ray R, Gur RC, Lerman C.	Mol Psychiatry. 2009 Aug;14(8):820-6. Epub 2008 Dec 9.	Mol Psychiatry. 2009	PubMed	citation	PMID:19065145	pubmed	19065145	create date:2008/12/10 | first author:Loughead J
Genome-wide association for major depressive disorder: a possible role for the presynaptic protein piccolo.	/pubmed/19065144	Sullivan PF, de Geus EJ, Willemsen G, James MR, Smit JH, Zandbelt T, Arolt V, Baune BT, Blackwood D, Cichon S, Coventry WL, Domschke K, Farmer A, Fava M, Gordon SD, He Q, Heath AC, Heutink P, Holsboer F, Hoogendijk WJ, Hottenga JJ, Hu Y, et al.	Mol Psychiatry. 2009 Apr;14(4):359-75. Epub 2008 Dec 9.	Mol Psychiatry. 2009	PubMed	citation	PMID:19065144	pubmed	19065144	create date:2008/12/10 | first author:Sullivan PF
Gene-wide analyses of genome-wide association data sets: evidence for multiple common risk alleles for schizophrenia and bipolar disorder and for overlap in genetic risk.	/pubmed/19065143	Moskvina V, Craddock N, Holmans P, Nikolov I, Pahwa JS, Green E; Wellcome Trust Case Control Consortium, Owen MJ, O'Donovan MC.	Mol Psychiatry. 2009 Mar;14(3):252-60. Epub 2008 Dec 9.	Mol Psychiatry. 2009	PubMed	citation	PMID:19065143	pubmed	19065143	create date:2008/12/10 | first author:Moskvina V
Targeted disruption of serine racemase affects glutamatergic neurotransmission and behavior.	/pubmed/19065142	Basu AC, Tsai GE, Ma CL, Ehmsen JT, Mustafa AK, Han L, Jiang ZI, Benneyworth MA, Froimowitz MP, Lange N, Snyder SH, Bergeron R, Coyle JT.	Mol Psychiatry. 2009 Jul;14(7):719-27. Epub 2008 Dec 9. Erratum in: Mol Psychiatry. 2010 Nov;15(11):1122.	Mol Psychiatry. 2009	PubMed	citation	PMID:19065142	pubmed	19065142	create date:2008/12/10 | first author:Basu AC
A threonine to isoleucine missense mutation in the pericentriolar material 1 gene is strongly associated with schizophrenia.	/pubmed/19048012	Datta SR, McQuillin A, Rizig M, Blaveri E, Thirumalai S, Kalsi G, Lawrence J, Bass NJ, Puri V, Choudhury K, Pimm J, Crombie C, Fraser G, Walker N, Curtis D, Zvelebil M, Pereira A, Kandaswamy R, St Clair D, Gurling HM.	Mol Psychiatry. 2010 Jun;15(6):615-28. Epub 2008 Dec 2.	Mol Psychiatry. 2010	PubMed	citation	PMID:19048012	pubmed	19048012	create date:2008/12/03 | first author:Datta SR
Developmental etiology for neuroanatomical and cognitive deficits in mice overexpressing Galphas, a G-protein subunit genetically linked to schizophrenia.	/pubmed/19030002	Kelly MP, Stein JM, Vecsey CG, Favilla C, Yang X, Bizily SF, Esposito MF, Wand G, Kanes SJ, Abel T.	Mol Psychiatry. 2009 Apr;14(4):398-415, 347. Epub 2008 Nov 25. Erratum in: Mol Psychiatry. 2009 Dec;14(12):1145.	Mol Psychiatry. 2009	PubMed	citation	PMID:19030002	pubmed	19030002	create date:2008/11/26 | first author:Kelly MP
Reduced gray matter brain volumes are associated with variants of the serotonin transporter gene in major depression.	/pubmed/19008895	Frodl T, Koutsouleris N, Bottlender R, Born C, Jäger M, Mörgenthaler M, Scheuerecker J, Zill P, Baghai T, Schüle C, Rupprecht R, Bondy B, Reiser M, Möller HJ, Meisenzahl EM.	Mol Psychiatry. 2008 Dec;13(12):1093-101. Epub 2008 Jul 1.	Mol Psychiatry. 2008	PubMed	citation	PMID:19008895	pubmed	19008895	create date:2008/11/15 | first author:Frodl T
Differential effects on T-cell function following exposure to serum from schizophrenia smokers.	/pubmed/19002140	Herberth M, Krzyszton DN, Koethe D, Craddock MR, Bulger E, Schwarz E, Guest P, Leweke FM, Bahn S.	Mol Psychiatry. 2010 Apr;15(4):364-71. Epub 2008 Nov 11.	Mol Psychiatry. 2010	PubMed	citation	PMID:19002140	pubmed	19002140	create date:2008/11/13 | first author:Herberth M
A framework for interpreting genome-wide association studies of psychiatric disorders.	/pubmed/19002139	Psychiatric GWAS Consortium Steering Committee.	Mol Psychiatry. 2009 Jan;14(1):10-7. Epub 2008 Nov 11. Review.	Mol Psychiatry. 2009	PubMed	citation	PMID:19002139	pubmed	19002139	create date:2008/11/13 | first author:Psychiatric GWAS Consortium Steering Committee
Spatiotemporal dynamics of the expression of estrogen receptors in the postnatal mouse brain.	/pubmed/18982005	Sugiyama N, Andersson S, Lathe R, Fan X, Alonso-Magdalena P, Schwend T, Nalvarte I, Warner M, Gustafsson JA.	Mol Psychiatry. 2009 Feb;14(2):223-32, 117. Epub 2008 Nov 4.	Mol Psychiatry. 2009	PubMed	citation	PMID:18982005	pubmed	18982005	create date:2008/11/05 | first author:Sugiyama N
Review and meta-analysis of antidepressant pharmacogenetic findings in major depressive disorder.	/pubmed/18982004	Kato M, Serretti A.	Mol Psychiatry. 2010 May;15(5):473-500. Epub 2008 Nov 4. Review.	Mol Psychiatry. 2010	PubMed	citation	PMID:18982004	pubmed	18982004	create date:2008/11/05 | first author:Kato M
Chronic imipramine but not bupropion increases arachidonic acid signaling in rat brain: is this related to 'switching' in bipolar disorder?	/pubmed/18982003	Lee HJ, Rao JS, Chang L, Rapoport SI, Kim HW.	Mol Psychiatry. 2010 Jun;15(6):602-14. Epub 2008 Nov 4.	Mol Psychiatry. 2010	PubMed	citation	PMID:18982003	pubmed	18982003	create date:2008/11/05 | first author:Lee HJ
The mood-improving actions of antidepressants do not depend on neurogenesis but are associated with neuronal remodeling.	/pubmed/18982002	Bessa JM, Ferreira D, Melo I, Marques F, Cerqueira JJ, Palha JA, Almeida OF, Sousa N.	Mol Psychiatry. 2009 Aug;14(8):764-73, 739. Epub 2008 Nov 4.	Mol Psychiatry. 2009	PubMed	citation	PMID:18982002	pubmed	18982002	create date:2008/11/05 | first author:Bessa JM
Immunization in Alzheimer's disease: naïve hope or realistic clinical potential?	/pubmed/18957942	Foster JK, Verdile G, Bates KA, Martins RN.	Mol Psychiatry. 2009 Mar;14(3):239-51. Epub 2008 Oct 28. Review.	Mol Psychiatry. 2009	PubMed	citation	PMID:18957942	pubmed	18957942	create date:2008/10/30 | first author:Foster JK
Genome-wide association scan for five major dimensions of personality.	/pubmed/18957941	Terracciano A, Sanna S, Uda M, Deiana B, Usala G, Busonero F, Maschio A, Scally M, Patriciu N, Chen WM, Distel MA, Slagboom EP, Boomsma DI, Villafuerte S, Sliwerska E, Burmeister M, Amin N, Janssens AC, van Duijn CM, Schlessinger D, Abecasis GR, Costa PT Jr.	Mol Psychiatry. 2010 Jun;15(6):647-56. Epub 2008 Oct 28.	Mol Psychiatry. 2010	PubMed	citation	PMID:18957941	pubmed	18957941	create date:2008/10/30 | first author:Terracciano A
Lower CSF oxytocin concentrations in women with a history of childhood abuse.	/pubmed/18957940	Heim C, Young LJ, Newport DJ, Mletzko T, Miller AH, Nemeroff CB.	Mol Psychiatry. 2009 Oct;14(10):954-8. Epub 2008 Oct 28.	Mol Psychiatry. 2009	PubMed	citation	PMID:18957940	pubmed	18957940	create date:2008/10/30 | first author:Heim C
Polymorphisms in SREBF1 and SREBF2, two antipsychotic-activated transcription factors controlling cellular lipogenesis, are associated with schizophrenia in German and Scandinavian samples.	/pubmed/18936756	Le Hellard S, Mühleisen TW, Djurovic S, Fernø J, Ouriaghi Z, Mattheisen M, Vasilescu C, Raeder MB, Hansen T, Strohmaier J, Georgi A, Brockschmidt FF, Melle I, Nenadic I, Sauer H, Rietschel M, Nöthen MM, Werge T, Andreassen OA, Cichon S, Steen VM.	Mol Psychiatry. 2010 May;15(5):463-72. Epub 2008 Oct 21.	Mol Psychiatry. 2010	PubMed	citation	PMID:18936756	pubmed	18936756	create date:2008/10/22 | first author:Le Hellard S
One SNP linked to two diseases-addiction and cancer: a double whammy? Nicotine addiction and lung cancer susceptibility.	/pubmed/18936755	Volkow N, Rutter J, Pollock JD, Shurtleff D, Baler R.	Mol Psychiatry. 2008 Nov;13(11):990-2. Epub 2008 Jul 1. Review. No abstract available.	Mol Psychiatry. 2008	PubMed	citation	PMID:18936755	pubmed	18936755	create date:2008/10/22 | first author:Volkow N
Conditional CRH overexpressing mice: an animal model for stress-elicited pathologies and treatments that target the central CRH system.	/pubmed/18936754	Lu A, Steiner MA, Whittle N, Vogl AM, Walser SM, Ableitner M, Refojo D, Ekker M, Rubenstein JL, Stalla GK, Singewald N, Holsboer F, Wotjak CT, Wurst W, Deussing JM.	Mol Psychiatry. 2008 Nov;13(11):989. No abstract available.	Mol Psychiatry. 2008	PubMed	citation	PMID:18936754	pubmed	18936754	create date:2008/10/22 | first author:Lu A
Meta-analysis of the BDNF Val66Met polymorphism in major depressive disorder: effects of gender and ethnicity.	/pubmed/18852698	Verhagen M, van der Meij A, van Deurzen PA, Janzing JG, Arias-Vásquez A, Buitelaar JK, Franke B.	Mol Psychiatry. 2010 Mar;15(3):260-71. Epub 2008 Oct 14.	Mol Psychiatry. 2010	PubMed	citation	PMID:18852698	pubmed	18852698	create date:2008/10/15 | first author:Verhagen M
Glial pathology in an animal model of depression: reversal of stress-induced cellular, metabolic and behavioral deficits by the glutamate-modulating drug riluzole.	/pubmed/18825147	Banasr M, Chowdhury GM, Terwilliger R, Newton SS, Duman RS, Behar KL, Sanacora G.	Mol Psychiatry. 2010 May;15(5):501-11. Epub 2008 Sep 30.	Mol Psychiatry. 2010	PubMed	citation	PMID:18825147	pubmed	18825147	create date:2008/10/01 | first author:Banasr M
Analysis of 10 independent samples provides evidence for association between schizophrenia and a SNP flanking fibroblast growth factor receptor 2.	/pubmed/18813210	O'Donovan MC, Norton N, Williams H, Peirce T, Moskvina V, Nikolov I, Hamshere M, Carroll L, Georgieva L, Dwyer S, Holmans P, Marchini JL, Spencer CC, Howie B, Leung HT, Giegling I, Hartmann AM, Möller HJ, Morris DW, Shi Y, Feng G, Hoffmann P, et al.	Mol Psychiatry. 2009 Jan;14(1):30-6. Epub 2008 Sep 23.	Mol Psychiatry. 2009	PubMed	citation	PMID:18813210	pubmed	18813210	create date:2008/09/25 | first author:O'Donovan MC
Amyloid-beta causes memory impairment by disturbing the JAK2/STAT3 axis in hippocampal neurons.	/pubmed/18813209	Chiba T, Yamada M, Sasabe J, Terashita K, Shimoda M, Matsuoka M, Aiso S.	Mol Psychiatry. 2009 Feb;14(2):206-22. Epub 2008 Sep 23.	Mol Psychiatry. 2009	PubMed	citation	PMID:18813209	pubmed	18813209	create date:2008/09/25 | first author:Chiba T
Effect of disrupted-in-schizophrenia-1 on pre-frontal cortical function.	/pubmed/18800054	Prata DP, Mechelli A, Fu CH, Picchioni M, Kane F, Kalidindi S, McDonald C, Kravariti E, Toulopoulou T, Miorelli A, Murray R, Collier DA, McGuire PK.	Mol Psychiatry. 2008 Oct;13(10):915-7, 909. No abstract available.	Mol Psychiatry. 2008	PubMed	citation	PMID:18800054	pubmed	18800054	create date:2008/09/19 | first author:Prata DP
Social isolation potentiates cell death and inflammatory responses after global ischemia.	/pubmed/18800053	Weil ZM, Norman GJ, Barker JM, Su AJ, Nelson RJ, Devries AC.	Mol Psychiatry. 2008 Oct;13(10):913-5. No abstract available.	Mol Psychiatry. 2008	PubMed	citation	PMID:18800053	pubmed	18800053	create date:2008/09/19 | first author:Weil ZM
A study of rare structural variants in schizophrenia patients and normal controls from Chinese Han population.	/pubmed/18800052	Shi YY, He G, Zhang Z, Tang W, Zhang J Jr, Zhao Q, Zhang J Sr, Li XW, Xi ZR, Fang C, Zhao XZ, Feng GY, He L.	Mol Psychiatry. 2008 Oct;13(10):911-3. No abstract available.	Mol Psychiatry. 2008	PubMed	citation	PMID:18800052	pubmed	18800052	create date:2008/09/19 | first author:Shi YY
Sex chromosome anomalies in childhood onset schizophrenia: an update.	/pubmed/18800051	Eckstrand K, Addington AM, Stromberg T, Merriman B, Miller R, Gochman P, Long R, Dutra A, Chen Z, Meltzer P, Nelson SF, Rapoport JL.	Mol Psychiatry. 2008 Oct;13(10):910-1. No abstract available.	Mol Psychiatry. 2008	PubMed	citation	PMID:18800051	pubmed	18800051	create date:2008/09/19 | first author:Eckstrand K
Population-based linkage analysis of schizophrenia and bipolar case-control cohorts identifies a potential susceptibility locus on 19q13.	/pubmed/18794890	Francks C, Tozzi F, Farmer A, Vincent JB, Rujescu D, St Clair D, Muglia P.	Mol Psychiatry. 2010 Mar;15(3):319-25. Epub 2008 Sep 16.	Mol Psychiatry. 2010	PubMed	citation	PMID:18794890	pubmed	18794890	create date:2008/09/17 | first author:Francks C
Clearance mechanisms of Alzheimer's amyloid-beta peptide: implications for therapeutic design and diagnostic tests.	/pubmed/18794889	Bates KA, Verdile G, Li QX, Ames D, Hudson P, Masters CL, Martins RN.	Mol Psychiatry. 2009 May;14(5):469-86. Epub 2008 Sep 16. Review. Erratum in: Mol Psychiatry. 2009 Dec;14(12):1144.	Mol Psychiatry. 2009	PubMed	citation	PMID:18794889	pubmed	18794889	create date:2008/09/17 | first author:Bates KA
Slitrk1-deficient mice display elevated anxiety-like behavior and noradrenergic abnormalities.	/pubmed/18794888	Katayama K, Yamada K, Ornthanalai VG, Inoue T, Ota M, Murphy NP, Aruga J.	Mol Psychiatry. 2010 Feb;15(2):177-84. Epub 2008 Sep 16.	Mol Psychiatry. 2010	PubMed	citation	PMID:18794888	pubmed	18794888	create date:2008/09/17 | first author:Katayama K
Suicidal ideation and suicide attempts in the United States: 1991-1992 and 2001-2002.	/pubmed/18779820	Baca-Garcia E, Perez-Rodriguez MM, Keyes KM, Oquendo MA, Hasin DS, Grant BF, Blanco C.	Mol Psychiatry. 2010 Mar;15(3):250-9. Epub 2008 Sep 9.	Mol Psychiatry. 2010	PubMed	citation	PMID:18779820	pubmed	18779820	create date:2008/09/10 | first author:Baca-Garcia E
Association of maternal dopamine transporter genotype with negative parenting: evidence for gene x environment interaction with child disruptive behavior.	/pubmed/18779819	Lee SS, Chronis-Tuscano A, Keenan K, Pelham WE, Loney J, Van Hulle CA, Cook EH, Lahey BB.	Mol Psychiatry. 2010 May;15(5):548-58. Epub 2008 Sep 9.	Mol Psychiatry. 2010	PubMed	citation	PMID:18779819	pubmed	18779819	create date:2008/09/10 | first author:Lee SS
Behavioral immunization: immunity to self-antigens contributes to psychological stress resilience.	/pubmed/18779818	Lewitus GM, Schwartz M.	Mol Psychiatry. 2009 May;14(5):532-6. Epub 2008 Sep 9. Review.	Mol Psychiatry. 2009	PubMed	citation	PMID:18779818	pubmed	18779818	create date:2008/09/10 | first author:Lewitus GM
Correlation analysis between genome-wide expression profiles and cytoarchitectural abnormalities in the prefrontal cortex of psychiatric disorders.	/pubmed/18762803	Kim S, Webster MJ.	Mol Psychiatry. 2010 Mar;15(3):326-36. Epub 2008 Sep 2.	Mol Psychiatry. 2010	PubMed	citation	PMID:18762803	pubmed	18762803	create date:2008/09/03 | first author:Kim S
Nuclear DISC1 regulates CRE-mediated gene transcription and sleep homeostasis in the fruit fly.	/pubmed/18762802	Sawamura N, Ando T, Maruyama Y, Fujimuro M, Mochizuki H, Honjo K, Shimoda M, Toda H, Sawamura-Yamamoto T, Makuch LA, Hayashi A, Ishizuka K, Cascella NG, Kamiya A, Ishida N, Tomoda T, Hai T, Furukubo-Tokunaga K, Sawa A.	Mol Psychiatry. 2008 Dec;13(12):1138-48, 1069. Epub 2008 Sep 2.	Mol Psychiatry. 2008	PubMed	citation	PMID:18762802	pubmed	18762802	create date:2008/09/03 | first author:Sawamura N
The epidemiology of obsessive-compulsive disorder in the National Comorbidity Survey Replication.	/pubmed/18725912	Ruscio AM, Stein DJ, Chiu WT, Kessler RC.	Mol Psychiatry. 2010 Jan;15(1):53-63. Epub 2008 Aug 26.	Mol Psychiatry. 2010	PubMed	citation	PMID:18725912	pubmed	18725912	create date:2008/08/30 | first author:Ruscio AM
Evidence for associations between PDE4D polymorphisms and a subtype of neuroticism.	/pubmed/18711446	Heck A, Lieb R, Unschuld PG, Ellgas A, Pfister H, Lucae S, Erhardt A, Himmerich H, Horstmann S, Kloiber S, Ripke S, Müller-Myhsok B, Bettecken T, Uhr M, Holsboer F, Ising M.	Mol Psychiatry. 2008 Sep;13(9):831-2. No abstract available.	Mol Psychiatry. 2008	PubMed	citation	PMID:18711446	pubmed	18711446	create date:2008/08/20 | first author:Heck A
Potential adverse effects of amphetamine treatment on brain and behavior: a review.	/pubmed/18698321	Berman SM, Kuczenski R, McCracken JT, London ED.	Mol Psychiatry. 2009 Feb;14(2):123-42. Epub 2008 Aug 12. Review. Erratum in: Mol Psychiatry. 2010 Nov;15(11):1121.	Mol Psychiatry. 2009	PubMed	citation	PMID:18698321	pubmed	18698321	create date:2008/08/14 | first author:Berman SM
Continuous expression of corticotropin-releasing factor in the central nucleus of the amygdala emulates the dysregulation of the stress and reproductive axes.	/pubmed/18698320	Keen-Rhinehart E, Michopoulos V, Toufexis DJ, Martin EI, Nair H, Ressler KJ, Davis M, Owens MJ, Nemeroff CB, Wilson ME.	Mol Psychiatry. 2009 Jan;14(1):37-50. Epub 2008 Aug 12.	Mol Psychiatry. 2009	PubMed	citation	PMID:18698320	pubmed	18698320	create date:2008/08/14 | first author:Keen-Rhinehart E
The implications of gene-environment interactions in depression: will cause inform cure?	/pubmed/18679406	Uher R.	Mol Psychiatry. 2008 Dec;13(12):1070-8. Epub 2008 Aug 5. Review.	Mol Psychiatry. 2008	PubMed	citation	PMID:18679406	pubmed	18679406	create date:2008/08/06 | first author:Uher R
Panic disorder is associated with the serotonin transporter gene (SLC6A4) but not the promoter region (5-HTTLPR).	/pubmed/18663369	Strug LJ, Suresh R, Fyer AJ, Talati A, Adams PB, Li W, Hodge SE, Gilliam TC, Weissman MM.	Mol Psychiatry. 2010 Feb;15(2):166-76. Epub 2008 Jul 29.	Mol Psychiatry. 2010	PubMed	citation	PMID:18663369	pubmed	18663369	create date:2008/07/30 | first author:Strug LJ
Soluble amyloid precursor proteins in the cerebrospinal fluid as novel potential biomarkers of Alzheimer's disease: a multicenter study.	/pubmed/18663368	Lewczuk P, Kamrowski-Kruck H, Peters O, Heuser I, Jessen F, Popp J, Bürger K, Hampel H, Frölich L, Wolf S, Prinz B, Jahn H, Luckhaus Ch, Perneczky R, Hüll M, Schröder J, Kessler H, Pantel J, Gertz HJ, Klafki HW, Kölsch H, Reulbach U, et al.	Mol Psychiatry. 2010 Feb;15(2):138-45. Epub 2008 Jul 29.	Mol Psychiatry. 2010	PubMed	citation	PMID:18663368	pubmed	18663368	create date:2008/07/30 | first author:Lewczuk P
The dystrobrevin-binding protein 1 gene: features and networks.	/pubmed/18663367	Guo AY, Sun J, Riley BP, Thiselton DL, Kendler KS, Zhao Z.	Mol Psychiatry. 2009 Jan;14(1):18-29. Epub 2008 Jul 29. Review.	Mol Psychiatry. 2009	PubMed	citation	PMID:18663367	pubmed	18663367	create date:2008/07/30 | first author:Guo AY
Excess of serotonin affects embryonic interneuron migration through activation of the serotonin receptor 6.	/pubmed/18663366	Riccio O, Potter G, Walzer C, Vallet P, Szabó G, Vutskits L, Kiss JZ, Dayer AG.	Mol Psychiatry. 2009 Mar;14(3):280-90. Epub 2008 Jul 29.	Mol Psychiatry. 2009	PubMed	citation	PMID:18663366	pubmed	18663366	create date:2008/07/30 | first author:Riccio O
Title	URL	Description	Details	ShortDetails	Resource	Type	Identifiers	Db	EntrezUID	Properties
The association between smoking and subsequent suicide-related outcomes in the National Comorbidity Survey panel sample.	/pubmed/18645572	Kessler RC, Borges G, Sampson N, Miller M, Nock MK.	Mol Psychiatry. 2009 Dec;14(12):1132-42. Epub 2008 Jul 22.	Mol Psychiatry. 2009	PubMed	citation	PMID:18645572	pubmed	18645572	create date:2008/07/23 | first author:Kessler RC
Proton MRS in twin pairs discordant for schizophrenia.	/pubmed/18645571	Lutkenhoff ES, van Erp TG, Thomas MA, Therman S, Manninen M, Huttunen MO, Kaprio J, Lönnqvist J, O'Neill J, Cannon TD.	Mol Psychiatry. 2010 Mar;15(3):308-18. Epub 2008 Jul 22.	Mol Psychiatry. 2010	PubMed	citation	PMID:18645571	pubmed	18645571	create date:2008/07/23 | first author:Lutkenhoff ES
Minor physical anomalies in autism: a meta-analysis.	/pubmed/18626481	Ozgen HM, Hop JW, Hox JJ, Beemer FA, van Engeland H.	Mol Psychiatry. 2010 Mar;15(3):300-7. Epub 2008 Jul 15.	Mol Psychiatry. 2010	PubMed	citation	PMID:18626481	pubmed	18626481	create date:2008/07/16 | first author:Ozgen HM
Brain surface contraction mapped in first-episode schizophrenia: a longitudinal magnetic resonance imaging study.	/pubmed/18607377	Sun D, Stuart GW, Jenkinson M, Wood SJ, McGorry PD, Velakoulis D, van Erp TG, Thompson PM, Toga AW, Smith DJ, Cannon TD, Pantelis C.	Mol Psychiatry. 2009 Oct;14(10):976-86. Epub 2008 Jul 8.	Mol Psychiatry. 2009	PubMed	citation	PMID:18607377	pubmed	18607377	create date:2008/07/09 | first author:Sun D
Altered calcium homeostasis in autism-spectrum disorders: evidence from biochemical and genetic studies of the mitochondrial aspartate/glutamate carrier AGC1.	/pubmed/18607376	Palmieri L, Papaleo V, Porcelli V, Scarcia P, Gaita L, Sacco R, Hager J, Rousseau F, Curatolo P, Manzi B, Militerni R, Bravaccio C, Trillo S, Schneider C, Melmed R, Elia M, Lenti C, Saccani M, Pascucci T, Puglisi-Allegra S, Reichelt KL, Persico AM.	Mol Psychiatry. 2010 Jan;15(1):38-52. Epub 2008 Jul 8.	Mol Psychiatry. 2010	PubMed	citation	PMID:18607376	pubmed	18607376	create date:2008/07/09 | first author:Palmieri L
Depression: interrupted genetic seesaws in the hypothalamus.	/pubmed/18607375	Yuan TF.	Mol Psychiatry. 2008 Sep;13(9):830. Epub 2008 Jul 8. No abstract available.	Mol Psychiatry. 2008	PubMed	citation	PMID:18607375	pubmed	18607375	create date:2008/07/09 | first author:Yuan TF
The complex global pattern of genetic variation and linkage disequilibrium at catechol-O-methyltransferase.	/pubmed/18574484	Mukherjee N, Kidd KK, Pakstis AJ, Speed WC, Li H, Tarnok Z, Barta C, Kajuna SL, Kidd JR.	Mol Psychiatry. 2010 Feb;15(2):216-25. Epub 2008 Jun 24.	Mol Psychiatry. 2010	PubMed	citation	PMID:18574484	pubmed	18574484	create date:2008/06/25 | first author:Mukherjee N
A neural model of voluntary and automatic emotion regulation: implications for understanding the pathophysiology and neurodevelopment of bipolar disorder.	/pubmed/18574483	Phillips ML, Ladouceur CD, Drevets WC.	Mol Psychiatry. 2008 Sep;13(9):829, 833-57. Epub 2008 Jun 24. Review.	Mol Psychiatry. 2008	PubMed	citation	PMID:18574483	pubmed	18574483	create date:2008/06/25 | first author:Phillips ML
D-amino acid oxidase activity and expression are increased in schizophrenia.	/pubmed/18560437	Burnet PW, Eastwood SL, Bristow GC, Godlewska BR, Sikka P, Walker M, Harrison PJ.	Mol Psychiatry. 2008 Jul;13(7):658-60. No abstract available.	Mol Psychiatry. 2008	PubMed	citation	PMID:18560437	pubmed	18560437	create date:2008/06/19 | first author:Burnet PW
Altered prepulse inhibition in mice with dendrite abnormalities of hippocampal neurons.	/pubmed/18560436	Quach TT, Glasper ER, Devries AC, Honnorat J, Kolattukudy PE, Duchemin AM.	Mol Psychiatry. 2008 Jul;13(7):656-8. No abstract available.	Mol Psychiatry. 2008	PubMed	citation	PMID:18560436	pubmed	18560436	create date:2008/06/19 | first author:Quach TT
Strong limbic and weak frontal activation to aggressive stimuli in spouse abusers.	/pubmed/18560435	Lee TM, Chan SC, Raine A.	Mol Psychiatry. 2008 Jul;13(7):655-6. No abstract available.	Mol Psychiatry. 2008	PubMed	citation	PMID:18560435	pubmed	18560435	create date:2008/06/19 | first author:Lee TM
Whole genome association study identifies polymorphisms associated with QT prolongation during iloperidone treatment of schizophrenia.	/pubmed/18521091	Volpi S, Heaton C, Mack K, Hamilton JB, Lannan R, Wolfgang CD, Licamele L, Polymeropoulos MH, Lavedan C.	Mol Psychiatry. 2009 Nov;14(11):1024-31. Epub 2008 Jun 3.	Mol Psychiatry. 2009	PubMed	citation	PMID:18521091	pubmed	18521091	create date:2008/06/04 | first author:Volpi S
Association of the NPAS3 gene and five other loci with response to the antipsychotic iloperidone identified in a whole genome association study.	/pubmed/18521090	Lavedan C, Licamele L, Volpi S, Hamilton J, Heaton C, Mack K, Lannan R, Thompson A, Wolfgang CD, Polymeropoulos MH.	Mol Psychiatry. 2009 Aug;14(8):804-19. Epub 2008 Jun 3.	Mol Psychiatry. 2009	PubMed	citation	PMID:18521090	pubmed	18521090	create date:2008/06/04 | first author:Lavedan C
Interferon-alpha effects on diurnal hypothalamic-pituitary-adrenal axis activity: relationship with proinflammatory cytokines and behavior.	/pubmed/18521089	Raison CL, Borisov AS, Woolwine BJ, Massung B, Vogt G, Miller AH.	Mol Psychiatry. 2010 May;15(5):535-47. Epub 2008 Jun 3.	Mol Psychiatry. 2010	PubMed	citation	PMID:18521089	pubmed	18521089	create date:2008/06/04 | first author:Raison CL
Genome-wide association studies in psychiatry: lessons from early studies of non-psychiatric and psychiatric phenotypes.	/pubmed/18504426	Craddock N, O'Donovan MC, Owen MJ.	Mol Psychiatry. 2008 Jul;13(7):649-53. Epub 2008 May 27. No abstract available.	Mol Psychiatry. 2008	PubMed	citation	PMID:18504426	pubmed	18504426	create date:2008/05/28 | first author:Craddock N
Integrative proteomic analysis of the nucleus accumbens in rhesus monkeys following cocaine self-administration.	/pubmed/18504425	Tannu NS, Howell LL, Hemby SE.	Mol Psychiatry. 2010 Feb;15(2):185-203. Epub 2008 May 27.	Mol Psychiatry. 2010	PubMed	citation	PMID:18504425	pubmed	18504425	create date:2008/05/28 | first author:Tannu NS
Amygdala volume in major depressive disorder: a meta-analysis of magnetic resonance imaging studies.	/pubmed/18504424	Hamilton JP, Siemer M, Gotlib IH.	Mol Psychiatry. 2008 Nov;13(11):993-1000. Epub 2008 May 27.	Mol Psychiatry. 2008	PubMed	citation	PMID:18504424	pubmed	18504424	create date:2008/05/28 | first author:Hamilton JP
Polymorphisms in inflammation-related genes are associated with susceptibility to major depression and antidepressant response.	/pubmed/18504423	Wong ML, Dong C, Maestre-Mesa J, Licinio J.	Mol Psychiatry. 2008 Aug;13(8):800-12. Epub 2008 May 27.	Mol Psychiatry. 2008	PubMed	citation	PMID:18504423	pubmed	18504423	create date:2008/05/28 | first author:Wong ML
A comparison of the synaptic proteome in human chronic schizophrenia and rat ketamine psychosis suggest that prohibitin is involved in the synaptic pathology of schizophrenia.	/pubmed/18504422	Smalla KH, Mikhaylova M, Sahin J, Bernstein HG, Bogerts B, Schmitt A, van der Schors R, Smit AB, Li KW, Gundelfinger ED, Kreutz MR.	Mol Psychiatry. 2008 Sep;13(9):878-96. Epub 2008 May 27.	Mol Psychiatry. 2008	PubMed	citation	PMID:18504422	pubmed	18504422	create date:2008/05/28 | first author:Smalla KH
Genetic variants in AVPR1A linked to autism predict amygdala activation and personality traits in healthy humans.	/pubmed/18490926	Meyer-Lindenberg A, Kolachana B, Gold B, Olsh A, Nicodemus KK, Mattay V, Dean M, Weinberger DR.	Mol Psychiatry. 2009 Oct;14(10):968-75. Epub 2008 May 20.	Mol Psychiatry. 2009	PubMed	citation	PMID:18490926	pubmed	18490926	create date:2008/05/21 | first author:Meyer-Lindenberg A
Deep brain stimulation of the ventral internal capsule/ventral striatum for obsessive-compulsive disorder: worldwide experience.	/pubmed/18490925	Greenberg BD, Gabriels LA, Malone DA Jr, Rezai AR, Friehs GM, Okun MS, Shapira NA, Foote KD, Cosyns PR, Kubu CS, Malloy PF, Salloway SP, Giftakis JE, Rise MT, Machado AG, Baker KB, Stypulkowski PH, Goodman WK, Rasmussen SA, Nuttin BJ.	Mol Psychiatry. 2010 Jan;15(1):64-79. Epub 2008 May 20.	Mol Psychiatry. 2010	PubMed	citation	PMID:18490925	pubmed	18490925	create date:2008/05/21 | first author:Greenberg BD
Heavy marijuana users show increased serum apolipoprotein C-III levels: evidence from proteomic analyses.	/pubmed/18475272	Jayanthi S, Buie S, Moore S, Herning RI, Better W, Wilson NM, Contoreggi C, Cadet JL.	Mol Psychiatry. 2010 Jan;15(1):101-12. Epub 2008 May 13.	Mol Psychiatry. 2010	PubMed	citation	PMID:18475272	pubmed	18475272	create date:2008/05/14 | first author:Jayanthi S
Conditional mouse mutants highlight mechanisms of corticotropin-releasing hormone effects on stress-coping behavior.	/pubmed/18475271	Lu A, Steiner MA, Whittle N, Vogl AM, Walser SM, Ableitner M, Refojo D, Ekker M, Rubenstein JL, Stalla GK, Singewald N, Holsboer F, Wotjak CT, Wurst W, Deussing JM.	Mol Psychiatry. 2008 Nov;13(11):1028-42. Epub 2008 May 13.	Mol Psychiatry. 2008	PubMed	citation	PMID:18475271	pubmed	18475271	create date:2008/05/14 | first author:Lu A
Functional polymorphisms in the interleukin-6 and serotonin transporter genes, and depression and fatigue induced by interferon-alpha and ribavirin treatment.	/pubmed/18458677	Bull SJ, Huezo-Diaz P, Binder EB, Cubells JF, Ranjith G, Maddock C, Miyazaki C, Alexander N, Hotopf M, Cleare AJ, Norris S, Cassidy E, Aitchison KJ, Miller AH, Pariante CM.	Mol Psychiatry. 2009 Dec;14(12):1095-104. Epub 2008 May 6.	Mol Psychiatry. 2009	PubMed	citation	PMID:18458677	pubmed	18458677	create date:2008/05/07 | first author:Bull SJ
Gene expression analysis in the human hypothalamus in depression by laser microdissection and real-time PCR: the presence of multiple receptor imbalances.	/pubmed/18427561	Wang SS, Kamphuis W, Huitinga I, Zhou JN, Swaab DF.	Mol Psychiatry. 2008 Aug;13(8):786-99, 741. Epub 2008 Apr 22. Review.	Mol Psychiatry. 2008	PubMed	citation	PMID:18427561	pubmed	18427561	create date:2008/04/23 | first author:Wang SS
Tph2 gene variants modulate response control processes in adult ADHD patients and healthy individuals.	/pubmed/18427560	Baehne CG, Ehlis AC, Plichta MM, Conzelmann A, Pauli P, Jacob C, Gutknecht L, Lesch KP, Fallgatter AJ.	Mol Psychiatry. 2009 Nov;14(11):1032-9. Epub 2008 Apr 22.	Mol Psychiatry. 2009	PubMed	citation	PMID:18427560	pubmed	18427560	create date:2008/04/23 | first author:Baehne CG
Sociodemographic and psychopathologic predictors of first incidence of DSM-IV substance use, mood and anxiety disorders: results from the Wave 2 National Epidemiologic Survey on Alcohol and Related Conditions.	/pubmed/18427559	Grant BF, Goldstein RB, Chou SP, Huang B, Stinson FS, Dawson DA, Saha TD, Smith SM, Pulay AJ, Pickering RP, Ruan WJ, Compton WM.	Mol Psychiatry. 2009 Nov;14(11):1051-66. Epub 2008 Apr 22.	Mol Psychiatry. 2009	PubMed	citation	PMID:18427559	pubmed	18427559	create date:2008/04/23 | first author:Grant BF
Expression of alpha-synuclein is increased in the hippocampus of rats with high levels of innate anxiety.	/pubmed/18427558	Chiavegatto S, Izidio GS, Mendes-Lana A, Aneas I, Freitas TA, Torrão AS, Conceição IM, Britto LR, Ramos A.	Mol Psychiatry. 2009 Sep;14(9):894-905. Epub 2008 Apr 22.	Mol Psychiatry. 2009	PubMed	citation	PMID:18427558	pubmed	18427558	create date:2008/04/23 | first author:Chiavegatto S
Decrease in hippocampal neurogenesis during pregnancy: a link to immunity.	/pubmed/18421294	Rolls A, Schori H, London A, Schwartz M.	Mol Psychiatry. 2008 May;13(5):468-9. No abstract available.	Mol Psychiatry. 2008	PubMed	citation	PMID:18421294	pubmed	18421294	create date:2008/04/19 | first author:Rolls A
Meta-analysis of two genome-wide association studies of bipolar disorder reveals important points of agreement.	/pubmed/18421293	Baum AE, Hamshere M, Green E, Cichon S, Rietschel M, Noethen MM, Craddock N, McMahon FJ.	Mol Psychiatry. 2008 May;13(5):466-7. No abstract available.	Mol Psychiatry. 2008	PubMed	citation	PMID:18421293	pubmed	18421293	create date:2008/04/19 | first author:Baum AE
The serotonin transporter genotype is associated with intermediate brain phenotypes that depend on the context of eliciting stressor.	/pubmed/18414408	Kalin NH, Shelton SE, Fox AS, Rogers J, Oakes TR, Davidson RJ.	Mol Psychiatry. 2008 Nov;13(11):1021-7. Epub 2008 Apr 15.	Mol Psychiatry. 2008	PubMed	citation	PMID:18414408	pubmed	18414408	create date:2008/04/17 | first author:Kalin NH
Antipsychotic drug mechanisms: links between therapeutic effects, metabolic side effects and the insulin signaling pathway.	/pubmed/18414407	Girgis RR, Javitch JA, Lieberman JA.	Mol Psychiatry. 2008 Oct;13(10):918-29. Epub 2008 Apr 15. Review.	Mol Psychiatry. 2008	PubMed	citation	PMID:18414407	pubmed	18414407	create date:2008/04/17 | first author:Girgis RR
Genetic variation in the CHRNA5 gene affects mRNA levels and is associated with risk for alcohol dependence.	/pubmed/18414406	Wang JC, Grucza R, Cruchaga C, Hinrichs AL, Bertelsen S, Budde JP, Fox L, Goldstein E, Reyes O, Saccone N, Saccone S, Xuei X, Bucholz K, Kuperman S, Nurnberger J Jr, Rice JP, Schuckit M, Tischfield J, Hesselbrock V, Porjesz B, Edenberg HJ, Bierut LJ, et al.	Mol Psychiatry. 2009 May;14(5):501-10. Epub 2008 Apr 15.	Mol Psychiatry. 2009	PubMed	citation	PMID:18414406	pubmed	18414406	create date:2008/04/17 | first author:Wang JC
Ontogeny of sensorimotor gating and immune impairment induced by prenatal immune challenge in rats: implications for the etiopathology of schizophrenia.	/pubmed/18414405	Romero E, Guaza C, Castellano B, Borrell J.	Mol Psychiatry. 2010 Apr;15(4):372-83. Epub 2008 Apr 15.	Mol Psychiatry. 2010	PubMed	citation	PMID:18414405	pubmed	18414405	create date:2008/04/17 | first author:Romero E
A genome-wide panel of congenic mice reveals widespread epistasis of behavior quantitative trait loci.	/pubmed/18379576	Gale GD, Yazdi RD, Khan AH, Lusis AJ, Davis RC, Smith DJ.	Mol Psychiatry. 2009 Jun;14(6):631-45. Epub 2008 Apr 1.	Mol Psychiatry. 2009	PubMed	citation	PMID:18379576	pubmed	18379576	create date:2008/04/02 | first author:Gale GD
Influence of escitalopram treatment on 5-HT 1A receptor binding in limbic regions in patients with anxiety disorders.	/pubmed/18362913	Spindelegger C, Lanzenberger R, Wadsak W, Mien LK, Stein P, Mitterhauser M, Moser U, Holik A, Pezawas L, Kletter K, Kasper S.	Mol Psychiatry. 2009 Nov;14(11):1040-50. Epub 2008 Mar 25.	Mol Psychiatry. 2009	PubMed	citation	PMID:18362913	pubmed	18362913	create date:2008/03/26 | first author:Spindelegger C
Genomewide association for schizophrenia in the CATIE study: results of stage 1.	/pubmed/18347602	Sullivan PF, Lin D, Tzeng JY, van den Oord E, Perkins D, Stroup TS, Wagner M, Lee S, Wright FA, Zou F, Liu W, Downing AM, Lieberman J, Close SL.	Mol Psychiatry. 2008 Jun;13(6):570-84. Epub 2008 Mar 18. Erratum in: Mol Psychiatry. 2009 Dec;14(12):1144.	Mol Psychiatry. 2008	PubMed	citation	PMID:18347602	pubmed	18347602	create date:2008/03/19 | first author:Sullivan PF
Glutamate as a spectroscopic marker of hippocampal structural plasticity is elevated in long-term euthymic bipolar patients on chronic lithium therapy and correlates inversely with diurnal cortisol.	/pubmed/18347601	Colla M, Schubert F, Bubner M, Heidenreich JO, Bajbouj M, Seifert F, Luborzewski A, Heuser I, Kronenberg G.	Mol Psychiatry. 2009 Jul;14(7):696-704, 647. Epub 2008 Mar 18.	Mol Psychiatry. 2009	PubMed	citation	PMID:18347601	pubmed	18347601	create date:2008/03/19 | first author:Colla M
Mode of action of mood stabilizers: is the arachidonic acid cascade a common target?	/pubmed/18347600	Rao JS, Lee HJ, Rapoport SI, Bazinet RP.	Mol Psychiatry. 2008 Jun;13(6):585-96. Epub 2008 Mar 18. Review.	Mol Psychiatry. 2008	PubMed	citation	PMID:18347600	pubmed	18347600	create date:2008/03/19 | first author:Rao JS
Evidence of biologic epistasis between BDNF and SLC6A4 and implications for depression.	/pubmed/18347599	Pezawas L, Meyer-Lindenberg A, Goldman AL, Verchinski BA, Chen G, Kolachana BS, Egan MF, Mattay VS, Hariri AR, Weinberger DR.	Mol Psychiatry. 2008 Jul;13(7):709-16. Epub 2008 Mar 18.	Mol Psychiatry. 2008	PubMed	citation	PMID:18347599	pubmed	18347599	create date:2008/03/19 | first author:Pezawas L
A loss-of-function mutation in tryptophan hydroxylase 2 segregating with attention-deficit/hyperactivity disorder.	/pubmed/18347598	McKinney J, Johansson S, Halmøy A, Dramsdahl M, Winge I, Knappskog PM, Haavik J.	Mol Psychiatry. 2008 Apr;13(4):365-7. No abstract available.	Mol Psychiatry. 2008	PubMed	citation	PMID:18347598	pubmed	18347598	create date:2008/03/19 | first author:McKinney J
Coding SNPs included in exon arrays for the study of psychiatric disorders.	/pubmed/18347597	Sequeira A, Meng F, Rollins B, Myers RM, Jones EG, Watson SJ, Akil H, Schatzberg AF, Barchas J, Bunney WE, Vawter MP.	Mol Psychiatry. 2008 Apr;13(4):363-5. No abstract available.	Mol Psychiatry. 2008	PubMed	citation	PMID:18347597	pubmed	18347597	create date:2008/03/19 | first author:Sequeira A
Does disrupted-in-schizophrenia (DISC1) generate fusion transcripts?	/pubmed/18347596	Zhou X, Geyer MA, Kelsoe JR.	Mol Psychiatry. 2008 Apr;13(4):361-3. No abstract available.	Mol Psychiatry. 2008	PubMed	citation	PMID:18347596	pubmed	18347596	create date:2008/03/19 | first author:Zhou X
Evidence for the involvement of the kainate receptor subunit GluR6 (GRIK2) in mediating behavioral displays related to behavioral symptoms of mania.	/pubmed/18332879	Shaltiel G, Maeng S, Malkesman O, Pearson B, Schloesser RJ, Tragon T, Rogawski M, Gasior M, Luckenbaugh D, Chen G, Manji HK.	Mol Psychiatry. 2008 Sep;13(9):858-72. Epub 2008 Mar 11.	Mol Psychiatry. 2008	PubMed	citation	PMID:18332879	pubmed	18332879	create date:2008/03/12 | first author:Shaltiel G
The genetics of bipolar disorder: genome 'hot regions,' genes, new potential candidates and future directions.	/pubmed/18332878	Serretti A, Mandelli L.	Mol Psychiatry. 2008 Aug;13(8):742-71. Epub 2008 Mar 11. Review.	Mol Psychiatry. 2008	PubMed	citation	PMID:18332878	pubmed	18332878	create date:2008/03/12 | first author:Serretti A
Family-based association testing strongly implicates DRD2 as a risk gene for schizophrenia in Han Chinese from Taiwan.	/pubmed/18332877	Glatt SJ, Faraone SV, Lasky-Su JA, Kanazawa T, Hwu HG, Tsuang MT.	Mol Psychiatry. 2009 Sep;14(9):885-93. Epub 2008 Mar 11.	Mol Psychiatry. 2009	PubMed	citation	PMID:18332877	pubmed	18332877	create date:2008/03/12 | first author:Glatt SJ
A genome-wide association study in 574 schizophrenia trios using DNA pooling.	/pubmed/18332876	Kirov G, Zaharieva I, Georgieva L, Moskvina V, Nikolov I, Cichon S, Hillmer A, Toncheva D, Owen MJ, O'Donovan MC.	Mol Psychiatry. 2009 Aug;14(8):796-803. Epub 2008 Mar 11.	Mol Psychiatry. 2009	PubMed	citation	PMID:18332876	pubmed	18332876	create date:2008/03/12 | first author:Kirov G
Whole-genome association study of bipolar disorder.	/pubmed/18317468	Sklar P, Smoller JW, Fan J, Ferreira MA, Perlis RH, Chambert K, Nimgaonkar VL, McQueen MB, Faraone SV, Kirby A, de Bakker PI, Ogdie MN, Thase ME, Sachs GS, Todd-Brown K, Gabriel SB, Sougnez C, Gates C, Blumenstiel B, Defelice M, Ardlie KG, Franklin J, et al.	Mol Psychiatry. 2008 Jun;13(6):558-69. Epub 2008 Mar 4.	Mol Psychiatry. 2008	PubMed	citation	PMID:18317468	pubmed	18317468	create date:2008/03/05 | first author:Sklar P
Face-brain asymmetry in autism spectrum disorders.	/pubmed/18317467	Hammond P, Forster-Gibson C, Chudley AE, Allanson JE, Hutton TJ, Farrell SA, McKenzie J, Holden JJ, Lewis ME.	Mol Psychiatry. 2008 Jun;13(6):614-23. Epub 2008 Mar 4.	Mol Psychiatry. 2008	PubMed	citation	PMID:18317467	pubmed	18317467	create date:2008/03/05 | first author:Hammond P
COMT genotype predicts cortical-limbic D1 receptor availability measured with [11C]NNC112 and PET.	/pubmed/18317466	Slifstein M, Kolachana B, Simpson EH, Tabares P, Cheng B, Duvall M, Frankle WG, Weinberger DR, Laruelle M, Abi-Dargham A.	Mol Psychiatry. 2008 Aug;13(8):821-7. Epub 2008 Mar 4.	Mol Psychiatry. 2008	PubMed	citation	PMID:18317466	pubmed	18317466	create date:2008/03/05 | first author:Slifstein M
Title	URL	Description	Details	ShortDetails	Resource	Type	Identifiers	Db	EntrezUID	Properties
Involvement of the PRKCB1 gene in autistic disorder: significant genetic association and reduced neocortical gene expression.	/pubmed/18317465	Lintas C, Sacco R, Garbett K, Mirnics K, Militerni R, Bravaccio C, Curatolo P, Manzi B, Schneider C, Melmed R, Elia M, Pascucci T, Puglisi-Allegra S, Reichelt KL, Persico AM.	Mol Psychiatry. 2009 Jul;14(7):705-18. Epub 2008 Mar 4.	Mol Psychiatry. 2009	PubMed	citation	PMID:18317465	pubmed	18317465	create date:2008/03/05 | first author:Lintas C
DISC1 association, heterogeneity and interplay in schizophrenia and bipolar disorder.	/pubmed/18317464	Hennah W, Thomson P, McQuillin A, Bass N, Loukola A, Anjorin A, Blackwood D, Curtis D, Deary IJ, Harris SE, Isometsä ET, Lawrence J, Lönnqvist J, Muir W, Palotie A, Partonen T, Paunio T, Pylkkö E, Robinson M, Soronen P, Suominen K, Suvisaari J, et al.	Mol Psychiatry. 2009 Sep;14(9):865-73. Epub 2008 Mar 4.	Mol Psychiatry. 2009	PubMed	citation	PMID:18317464	pubmed	18317464	create date:2008/03/05 | first author:Hennah W
Effects of the G(-656)A variant on CREB1 promoter activity in a neuronal cell line: interactions with gonadal steroids and stress.	/pubmed/18317463	Zubenko GS, Hughes HB 3rd.	Mol Psychiatry. 2009 Apr;14(4):390-7. Epub 2008 Mar 4.	Mol Psychiatry. 2009	PubMed	citation	PMID:18317463	pubmed	18317463	create date:2008/03/05 | first author:Zubenko GS
Interacting haplotypes at the NPAS3 locus alter risk of schizophrenia and bipolar disorder.	/pubmed/18317462	Pickard BS, Christoforou A, Thomson PA, Fawkes A, Evans KL, Morris SW, Porteous DJ, Blackwood DH, Muir WJ.	Mol Psychiatry. 2009 Sep;14(9):874-84. Epub 2008 Mar 4.	Mol Psychiatry. 2009	PubMed	citation	PMID:18317462	pubmed	18317462	create date:2008/03/05 | first author:Pickard BS
Decreased cortical muscarinic receptors define a subgroup of subjects with schizophrenia.	/pubmed/18317461	Scarr E, Cowie TF, Kanellakis S, Sundram S, Pantelis C, Dean B.	Mol Psychiatry. 2009 Nov;14(11):1017-23. Epub 2008 Mar 4.	Mol Psychiatry. 2009	PubMed	citation	PMID:18317461	pubmed	18317461	create date:2008/03/05 | first author:Scarr E
Assessment of circadian function in fibroblasts of patients with bipolar disorder.	/pubmed/18301395	Yang S, Van Dongen HP, Wang K, Berrettini W, Bućan M.	Mol Psychiatry. 2009 Feb;14(2):143-55. Epub 2008 Feb 26.	Mol Psychiatry. 2009	PubMed	citation	PMID:18301395	pubmed	18301395	create date:2008/02/28 | first author:Yang S
Identifying blood biomarkers for mood disorders using convergent functional genomics.	/pubmed/18301394	Le-Niculescu H, Kurian SM, Yehyawi N, Dike C, Patel SD, Edenberg HJ, Tsuang MT, Salomon DR, Nurnberger JI Jr, Niculescu AB.	Mol Psychiatry. 2009 Feb;14(2):156-74. Epub 2008 Feb 26. Erratum in: Mol Psychiatry. 2009 Dec;14(12):1143.	Mol Psychiatry. 2009	PubMed	citation	PMID:18301394	pubmed	18301394	create date:2008/02/28 | first author:Le-Niculescu H
Genome-wide linkage analysis of ADHD using high-density SNP arrays: novel loci at 5q13.1 and 14q12.	/pubmed/18301393	Romanos M, Freitag C, Jacob C, Craig DW, Dempfle A, Nguyen TT, Halperin R, Walitza S, Renner TJ, Seitz C, Romanos J, Palmason H, Reif A, Heine M, Windemuth-Kieselbach C, Vogler C, Sigmund J, Warnke A, Schäfer H, Meyer J, Stephan DA, Lesch KP.	Mol Psychiatry. 2008 May;13(5):522-30. Epub 2008 Feb 26.	Mol Psychiatry. 2008	PubMed	citation	PMID:18301393	pubmed	18301393	create date:2008/02/28 | first author:Romanos M
Do autism-related personality traits explain higher paternal age in autism?	/pubmed/18285759	Puleo CM, Reichenberg A, Smith CJ, Kryzak LA, Silverman JM.	Mol Psychiatry. 2008 Mar;13(3):243-4. No abstract available.	Mol Psychiatry. 2008	PubMed	citation	PMID:18285759	pubmed	18285759	create date:2008/02/21 | first author:Puleo CM
Association of polymorphisms in the angiotensin-converting enzyme gene with syndromal panic attacks.	/pubmed/18285758	Erhardt A, Lucae S, Kern N, Unschuld PG, Ising M, Lieb R, Uhr M, Hohoff C, Deckert J, Bandelow B, Maier W, Binder EB, Müller-Myhsok B, Keck ME, Holsboer F.	Mol Psychiatry. 2008 Mar;13(3):242-3. No abstract available.	Mol Psychiatry. 2008	PubMed	citation	PMID:18285758	pubmed	18285758	create date:2008/02/21 | first author:Erhardt A
Oral administration of the antiobesity drugs, sibutramine and rimonabant, increases acetylcholine efflux selectively in the medial prefrontal cortex of the rat.	/pubmed/18285757	Davis RJ, Nomikos GG.	Mol Psychiatry. 2008 Mar;13(3):240-1. No abstract available.	Mol Psychiatry. 2008	PubMed	citation	PMID:18285757	pubmed	18285757	create date:2008/02/21 | first author:Davis RJ
Intermediate phenotypes in schizophrenia genetics redux: is it a no brainer?	/pubmed/18285755	Tan HY, Callicott JH, Weinberger DR.	Mol Psychiatry. 2008 Mar;13(3):233-8. Review. No abstract available.	Mol Psychiatry. 2008	PubMed	citation	PMID:18285755	pubmed	18285755	create date:2008/02/21 | first author:Tan HY
Impairment in role functioning in mental and chronic medical disorders in the United States: results from the National Comorbidity Survey Replication.	/pubmed/18283278	Druss BG, Hwang I, Petukhova M, Sampson NA, Wang PS, Kessler RC.	Mol Psychiatry. 2009 Jul;14(7):728-37. Epub 2008 Feb 19.	Mol Psychiatry. 2009	PubMed	citation	PMID:18283278	pubmed	18283278	create date:2008/02/20 | first author:Druss BG
A high-density SNP genome-wide linkage scan in a large autism extended pedigree.	/pubmed/18283277	Allen-Brady K, Miller J, Matsunami N, Stevens J, Block H, Farley M, Krasny L, Pingree C, Lainhart J, Leppert M, McMahon WM, Coon H.	Mol Psychiatry. 2009 Jun;14(6):590-600. Epub 2008 Feb 19.	Mol Psychiatry. 2009	PubMed	citation	PMID:18283277	pubmed	18283277	create date:2008/02/20 | first author:Allen-Brady K
A common polymorphism in serotonin receptor 1B mRNA moderates regulation by miR-96 and associates with aggressive human behaviors.	/pubmed/18283276	Jensen KP, Covault J, Conner TS, Tennen H, Kranzler HR, Furneaux HM.	Mol Psychiatry. 2009 Apr;14(4):381-9. Epub 2008 Feb 19.	Mol Psychiatry. 2009	PubMed	citation	PMID:18283276	pubmed	18283276	create date:2008/02/20 | first author:Jensen KP
Anxiety is associated with reduced central serotonin transporter availability in unmedicated patients with unipolar major depression: a [11C]DASB PET study.	/pubmed/18268503	Reimold M, Batra A, Knobel A, Smolka MN, Zimmer A, Mann K, Solbach C, Reischl G, Schwärzler F, Gründer G, Machulla HJ, Bares R, Heinz A.	Mol Psychiatry. 2008 Jun;13(6):606-13, 557. Epub 2008 Feb 12.	Mol Psychiatry. 2008	PubMed	citation	PMID:18268503	pubmed	18268503	create date:2008/02/13 | first author:Reimold M
Are some cases of psychosis caused by microbial agents? A review of the evidence.	/pubmed/18268502	Yolken RH, Torrey EF.	Mol Psychiatry. 2008 May;13(5):470-9. Epub 2008 Feb 12. Review.	Mol Psychiatry. 2008	PubMed	citation	PMID:18268502	pubmed	18268502	create date:2008/02/13 | first author:Yolken RH
Case-control studies show that a non-conservative amino-acid change from a glutamine to arginine in the P2RX7 purinergic receptor protein is associated with both bipolar- and unipolar-affective disorders.	/pubmed/18268501	McQuillin A, Bass NJ, Choudhury K, Puri V, Kosmin M, Lawrence J, Curtis D, Gurling HM.	Mol Psychiatry. 2009 Jun;14(6):614-20. Epub 2008 Feb 12.	Mol Psychiatry. 2009	PubMed	citation	PMID:18268501	pubmed	18268501	create date:2008/02/13 | first author:McQuillin A
Proteomic analysis of membrane microdomain-associated proteins in the dorsolateral prefrontal cortex in schizophrenia and bipolar disorder reveals alterations in LAMP, STXBP1 and BASP1 protein expression.	/pubmed/18268500	Behan AT, Byrne C, Dunn MJ, Cagney G, Cotter DR.	Mol Psychiatry. 2009 Jun;14(6):601-13. Epub 2008 Feb 12.	Mol Psychiatry. 2009	PubMed	citation	PMID:18268500	pubmed	18268500	create date:2008/02/13 | first author:Behan AT
Evidence for HTR1A and LHPP as interacting genetic risk factors in major depression.	/pubmed/18268499	Neff CD, Abkevich V, Packer JC, Chen Y, Potter J, Riley R, Davenport C, DeGrado Warren J, Jammulapati S, Bhathena A, Choi WS, Kroeger PE, Metzger RE, Gutin A, Skolnick MH, Shattuck D, Katz DA.	Mol Psychiatry. 2009 Jun;14(6):621-30. Epub 2008 Feb 12.	Mol Psychiatry. 2009	PubMed	citation	PMID:18268499	pubmed	18268499	create date:2008/02/13 | first author:Neff CD
Metabonomic analysis identifies molecular changes associated with the pathophysiology and drug treatment of bipolar disorder.	/pubmed/18256615	Lan MJ, McLoughlin GA, Griffin JL, Tsang TM, Huang JT, Yuan P, Manji H, Holmes E, Bahn S.	Mol Psychiatry. 2009 Mar;14(3):269-79. Epub 2008 Feb 5.	Mol Psychiatry. 2009	PubMed	citation	PMID:18256615	pubmed	18256615	create date:2008/02/08 | first author:Lan MJ
The extracellular signal-regulated kinase pathway contributes to the control of behavioral excitement.	/pubmed/18227838	Engel SR, Creson TK, Hao Y, Shen Y, Maeng S, Nekrasova T, Landreth GE, Manji HK, Chen G.	Mol Psychiatry. 2009 Apr;14(4):448-61. Epub 2008 Jan 29.	Mol Psychiatry. 2009	PubMed	citation	PMID:18227838	pubmed	18227838	create date:2008/01/30 | first author:Engel SR
A genome screen of 35 bipolar affective disorder pedigrees provides significant evidence for a susceptibility locus on chromosome 15q25-26.	/pubmed/18227837	McAuley EZ, Blair IP, Liu Z, Fullerton JM, Scimone A, Van Herten M, Evans MR, Kirkby KC, Donald JA, Mitchell PB, Schofield PR.	Mol Psychiatry. 2009 May;14(5):492-500. Epub 2008 Jan 29.	Mol Psychiatry. 2009	PubMed	citation	PMID:18227837	pubmed	18227837	create date:2008/01/30 | first author:McAuley EZ
Oxytocin as a natural antipsychotic: a study using oxytocin knockout mice.	/pubmed/18227836	Caldwell HK, Stephens SL, Young WS 3rd.	Mol Psychiatry. 2009 Feb;14(2):190-6. Epub 2008 Jan 29.	Mol Psychiatry. 2009	PubMed	citation	PMID:18227836	pubmed	18227836	create date:2008/01/30 | first author:Caldwell HK
Alpha-5/alpha-3 nicotinic receptor subunit alleles increase risk for heavy smoking.	/pubmed/18227835	Berrettini W, Yuan X, Tozzi F, Song K, Francks C, Chilcoat H, Waterworth D, Muglia P, Mooser V.	Mol Psychiatry. 2008 Apr;13(4):368-73. Epub 2008 Jan 29.	Mol Psychiatry. 2008	PubMed	citation	PMID:18227835	pubmed	18227835	create date:2008/01/30 | first author:Berrettini W
Chronic fluoxetine treatment alters behavior, but not adult hippocampal neurogenesis, in BALB/cJ mice.	/pubmed/18202694	Huang GJ, Bannerman D, Flint J.	Mol Psychiatry. 2008 Feb;13(2):119-21. No abstract available.	Mol Psychiatry. 2008	PubMed	citation	PMID:18202694	pubmed	18202694	create date:2008/01/19 | first author:Huang GJ
Rapid telomere erosion in schizophrenia.	/pubmed/18202693	Kao HT, Cawthon RM, Delisi LE, Bertisch HC, Ji F, Gordon D, Li P, Benedict MM, Greenberg WM, Porton B.	Mol Psychiatry. 2008 Feb;13(2):118-9. No abstract available.	Mol Psychiatry. 2008	PubMed	citation	PMID:18202693	pubmed	18202693	create date:2008/01/19 | first author:Kao HT
Genetic manipulation of brain cultures from the primates: a novel tool for molecular studies of neuropsychiatric disorders.	/pubmed/18202692	Yasumoto F, Hayashi A, Kamiya A, Negishi T, Yoshikawa Y, Sawa A.	Mol Psychiatry. 2008 Feb;13(2):116-8. No abstract available.	Mol Psychiatry. 2008	PubMed	citation	PMID:18202692	pubmed	18202692	create date:2008/01/19 | first author:Yasumoto F
Enlargement of the lateral ventricles in mutant DISC1 transgenic mice.	/pubmed/18202691	Pletnikov MV, Ayhan Y, Xu Y, Nikolskaia O, Ovanesov M, Huang H, Mori S, Moran TH, Ross CA.	Mol Psychiatry. 2008 Feb;13(2):115. No abstract available.	Mol Psychiatry. 2008	PubMed	citation	PMID:18202691	pubmed	18202691	create date:2008/01/19 | first author:Pletnikov MV
Chronic stimulation of corticotropin-releasing factor receptor 1 enhances the anxiogenic response of the cholecystokinin system.	/pubmed/18195718	Sherrin T, Todorovic C, Zeyda T, Tan CH, Wong PT, Zhu YZ, Spiess J.	Mol Psychiatry. 2009 Mar;14(3):291-307. Epub 2008 Jan 15. Erratum in: Mol Psychiatry. 2009 Dec;14(12):1143. Hon, P W T [corrected to Wong, P T H].	Mol Psychiatry. 2009	PubMed	citation	PMID:18195718	pubmed	18195718	create date:2008/01/16 | first author:Sherrin T
Identification of Piccolo as a regulator of behavioral plasticity and dopamine transporter internalization.	/pubmed/18195717	Cen X, Nitta A, Ibi D, Zhao Y, Niwa M, Taguchi K, Hamada M, Ito Y, Ito Y, Wang L, Nabeshima T.	Mol Psychiatry. 2008 Apr;13(4):349, 451-63. Epub 2008 Jan 15.	Mol Psychiatry. 2008	PubMed	citation	PMID:18195717	pubmed	18195717	create date:2008/01/16 | first author:Cen X
Association between the insulin-induced gene 2 (INSIG2) and weight gain in a German sample of antipsychotic-treated schizophrenic patients: perturbation of SREBP-controlled lipogenesis in drug-related metabolic adverse effects?	/pubmed/18195716	Le Hellard S, Theisen FM, Haberhausen M, Raeder MB, Fernø J, Gebhardt S, Hinney A, Remschmidt H, Krieg JC, Mehler-Wex C, Nöthen MM, Hebebrand J, Steen VM.	Mol Psychiatry. 2009 Mar;14(3):308-17. Epub 2008 Jan 15.	Mol Psychiatry. 2009	PubMed	citation	PMID:18195716	pubmed	18195716	create date:2008/01/16 | first author:Le Hellard S
Genotype patterns that contribute to increased risk for or protection from developing heroin addiction.	/pubmed/18195715	Nielsen DA, Ji F, Yuferov V, Ho A, Chen A, Levran O, Ott J, Kreek MJ.	Mol Psychiatry. 2008 Apr;13(4):417-28. Epub 2008 Jan 15.	Mol Psychiatry. 2008	PubMed	citation	PMID:18195715	pubmed	18195715	create date:2008/01/16 | first author:Nielsen DA
Lipopolysaccharide-induced depressive-like behavior is mediated by indoleamine 2,3-dioxygenase activation in mice.	/pubmed/18195714	O'Connor JC, Lawson MA, André C, Moreau M, Lestage J, Castanon N, Kelley KW, Dantzer R.	Mol Psychiatry. 2009 May;14(5):511-22. Epub 2008 Jan 15.	Mol Psychiatry. 2009	PubMed	citation	PMID:18195714	pubmed	18195714	create date:2008/01/16 | first author:O'Connor JC
Serious obstetric complications interact with hypoxia-regulated/vascular-expression genes to influence schizophrenia risk.	/pubmed/18195713	Nicodemus KK, Marenco S, Batten AJ, Vakkalanka R, Egan MF, Straub RE, Weinberger DR.	Mol Psychiatry. 2008 Sep;13(9):873-7. Epub 2008 Jan 15.	Mol Psychiatry. 2008	PubMed	citation	PMID:18195713	pubmed	18195713	create date:2008/01/16 | first author:Nicodemus KK
Trends in mental illness and suicidality after Hurricane Katrina.	/pubmed/18180768	Kessler RC, Galea S, Gruber MJ, Sampson NA, Ursano RJ, Wessely S.	Mol Psychiatry. 2008 Apr;13(4):374-84. Epub 2008 Jan 8.	Mol Psychiatry. 2008	PubMed	citation	PMID:18180768	pubmed	18180768	create date:2008/01/09 | first author:Kessler RC
SLC25A12 expression is associated with neurite outgrowth and is upregulated in the prefrontal cortex of autistic subjects.	/pubmed/18180767	Lepagnol-Bestel AM, Maussion G, Boda B, Cardona A, Iwayama Y, Delezoide AL, Moalic JM, Muller D, Dean B, Yoshikawa T, Gorwood P, Buxbaum JD, Ramoz N, Simonneau M.	Mol Psychiatry. 2008 Apr;13(4):385-97. Epub 2008 Jan 8.	Mol Psychiatry. 2008	PubMed	citation	PMID:18180767	pubmed	18180767	create date:2008/01/09 | first author:Lepagnol-Bestel AM
MyD88 signaling in brain endothelial cells is essential for the neuronal activity and glucocorticoid release during systemic inflammation.	/pubmed/18180766	Gosselin D, Rivest S.	Mol Psychiatry. 2008 May;13(5):480-97. Epub 2008 Jan 8.	Mol Psychiatry. 2008	PubMed	citation	PMID:18180766	pubmed	18180766	create date:2008/01/09 | first author:Gosselin D
A collaborative knowledge base for cognitive phenomics.	/pubmed/18180765	Sabb FW, Bearden CE, Glahn DC, Parker DS, Freimer N, Bilder RM.	Mol Psychiatry. 2008 Apr;13(4):350-60. Epub 2008 Jan 8.	Mol Psychiatry. 2008	PubMed	citation	PMID:18180765	pubmed	18180765	create date:2008/01/09 | first author:Sabb FW
Genetic architecture of the human tryptophan hydroxylase 2 Gene: existence of neural isoforms and relevance for major depression.	/pubmed/18180764	Haghighi F, Bach-Mizrachi H, Huang YY, Arango V, Shi S, Dwork AJ, Rosoklija G, Sheng HT, Morozova I, Ju J, Russo JJ, Mann JJ.	Mol Psychiatry. 2008 Aug;13(8):813-20. Epub 2008 Jan 8.	Mol Psychiatry. 2008	PubMed	citation	PMID:18180764	pubmed	18180764	create date:2008/01/09 | first author:Haghighi F
To discard or not to discard: the neural basis of hoarding symptoms in obsessive-compulsive disorder.	/pubmed/18180763	An SK, Mataix-Cols D, Lawrence NS, Wooderson S, Giampietro V, Speckens A, Brammer MJ, Phillips ML.	Mol Psychiatry. 2009 Mar;14(3):318-31. Epub 2008 Jan 8.	Mol Psychiatry. 2009	PubMed	citation	PMID:18180763	pubmed	18180763	create date:2008/01/09 | first author:An SK
Activin tunes GABAergic neurotransmission and modulates anxiety-like behavior.	/pubmed/18180762	Zheng F, Adelsberger H, Müller MR, Fritschy JM, Werner S, Alzheimer C.	Mol Psychiatry. 2009 Mar;14(3):332-46. Epub 2008 Jan 8.	Mol Psychiatry. 2009	PubMed	citation	PMID:18180762	pubmed	18180762	create date:2008/01/09 | first author:Zheng F
Rapid effects of brief intensive cognitive-behavioral therapy on brain glucose metabolism in obsessive-compulsive disorder.	/pubmed/18180761	Saxena S, Gorbis E, O'Neill J, Baker SK, Mandelkern MA, Maidment KM, Chang S, Salamon N, Brody AL, Schwartz JM, London ED.	Mol Psychiatry. 2009 Feb;14(2):197-205. Epub 2008 Jan 8.	Mol Psychiatry. 2009	PubMed	citation	PMID:18180761	pubmed	18180761	create date:2008/01/09 | first author:Saxena S
How effective are second-generation antipsychotic drugs? A meta-analysis of placebo-controlled trials.	/pubmed/18180760	Leucht S, Arbter D, Engel RR, Kissling W, Davis JM.	Mol Psychiatry. 2009 Apr;14(4):429-47. Epub 2008 Jan 8. Review.	Mol Psychiatry. 2009	PubMed	citation	PMID:18180760	pubmed	18180760	create date:2008/01/09 | first author:Leucht S
Elevated brain lactate responses to neural activation in panic disorder: a dynamic 1H-MRS study.	/pubmed/18180759	Maddock RJ, Buonocore MH, Copeland LE, Richards AL.	Mol Psychiatry. 2009 May;14(5):537-45. Epub 2008 Jan 8.	Mol Psychiatry. 2009	PubMed	citation	PMID:18180759	pubmed	18180759	create date:2008/01/09 | first author:Maddock RJ
Circulating endothelial progenitor cells and depression: a possible novel link between heart and soul.	/pubmed/18180758	Dome P, Teleki Z, Rihmer Z, Peter L, Dobos J, Kenessey I, Tovari J, Timar J, Paku S, Kovacs G, Dome B.	Mol Psychiatry. 2009 May;14(5):523-31. Epub 2008 Jan 8.	Mol Psychiatry. 2009	PubMed	citation	PMID:18180758	pubmed	18180758	create date:2008/01/09 | first author:Dome P
A high-density single-nucleotide polymorphism screen of 23 candidate genes in attention deficit hyperactivity disorder: suggesting multiple susceptibility genes among Chinese Han population.	/pubmed/18180757	Guan L, Wang B, Chen Y, Yang L, Li J, Qian Q, Wang Z, Faraone SV, Wang Y.	Mol Psychiatry. 2009 May;14(5):546-54. Epub 2008 Jan 8.	Mol Psychiatry. 2009	PubMed	citation	PMID:18180757	pubmed	18180757	create date:2008/01/09 | first author:Guan L
A high-density SNP linkage scan with 142 combined subtype ADHD sib pairs identifies linkage regions on chromosomes 9 and 16.	/pubmed/18180756	Asherson P, Zhou K, Anney RJ, Franke B, Buitelaar J, Ebstein R, Gill M, Altink M, Arnold R, Boer F, Brookes K, Buschgens C, Butler L, Cambell D, Chen W, Christiansen H, Feldman L, Fleischman K, Fliers E, Howe-Forbes R, Goldfarb A, Heise A, et al.	Mol Psychiatry. 2008 May;13(5):514-21. Epub 2008 Jan 8.	Mol Psychiatry. 2008	PubMed	citation	PMID:18180756	pubmed	18180756	create date:2008/01/09 | first author:Asherson P
Family-based association of FKBP5 in bipolar disorder.	/pubmed/18180755	Willour VL, Chen H, Toolan J, Belmonte P, Cutler DJ, Goes FS, Zandi PP, Lee RS, MacKinnon DF, Mondimore FM, Schweizer B; Bipolar Disorder Phenome Group; NIMH Genetics Initiative Bipolar Disorder Consortium, DePaulo JR Jr, Gershon ES, McMahon FJ, Potash JB.	Mol Psychiatry. 2009 Mar;14(3):261-8. Epub 2008 Jan 8.	Mol Psychiatry. 2009	PubMed	citation	PMID:18180755	pubmed	18180755	create date:2008/01/09 | first author:Willour VL
Antipsychotic-induced tardive dyskinesia and polymorphic variations in COMT, DRD2, CYP1A2 and MnSOD genes: a meta-analysis of pharmacogenetic interactions.	/pubmed/18180754	Bakker PR, van Harten PN, van Os J.	Mol Psychiatry. 2008 May;13(5):544-56. Epub 2008 Jan 8.	Mol Psychiatry. 2008	PubMed	citation	PMID:18180754	pubmed	18180754	create date:2008/01/09 | first author:Bakker PR
Title	URL	Description	Details	ShortDetails	Resource	Type	Identifiers	Db	EntrezUID	Properties
Elevated expression of tryptophan hydroxylase-2 mRNA at the neuronal level in the dorsal and median raphe nuclei of depressed suicides.	/pubmed/18180753	Bach-Mizrachi H, Underwood MD, Tin A, Ellis SP, Mann JJ, Arango V.	Mol Psychiatry. 2008 May;13(5):507-13, 465. Epub 2008 Jan 8.	Mol Psychiatry. 2008	PubMed	citation	PMID:18180753	pubmed	18180753	create date:2008/01/09 | first author:Bach-Mizrachi H
Performance of a neuro-fuzzy model in predicting weight changes of chronic schizophrenic patients exposed to antipsychotics.	/pubmed/18180752	Lan TH, Loh EW, Wu MS, Hu TM, Chou P, Lan TY, Chiu HJ.	Mol Psychiatry. 2008 Dec;13(12):1129-37. Epub 2008 Jan 8.	Mol Psychiatry. 2008	PubMed	citation	PMID:18180752	pubmed	18180752	create date:2008/01/09 | first author:Lan TH
Genome-wide association in bipolar.	/pubmed/18084308	Gershon ES, Liu C, Badner JA.	Mol Psychiatry. 2008 Jan;13(1):1-2. No abstract available.	Mol Psychiatry. 2008	PubMed	citation	PMID:18084308	pubmed	18084308	create date:2007/12/18 | first author:Gershon ES
No evidence of association between a functional polymorphism in the MTHFR gene and childhood-onset mood disorders.	/pubmed/18043712	Dempster EL, Kiss E, Kapornai K, Daróczy G, Mayer L, Baji I, Tamas Z, Gadoros J, Kennedy JL, Vetró A, Kovacs M, Barr CL.	Mol Psychiatry. 2007 Dec;12(12):1063-4. No abstract available.	Mol Psychiatry. 2007	PubMed	citation	PMID:18043712	pubmed	18043712	create date:2007/11/29 | first author:Dempster EL
Variants in PDE11A and PDE1A are not associated with citalopram response.	/pubmed/18043711	Teranishi KS, Slager SL, Garriock H, Kraft JB, Peters EJ, Reinalda MS, Jenkins GD, McGrath PJ, Hamilton SP.	Mol Psychiatry. 2007 Dec;12(12):1061-3. No abstract available.	Mol Psychiatry. 2007	PubMed	citation	PMID:18043711	pubmed	18043711	create date:2007/11/29 | first author:Teranishi KS
KATP channels confer survival advantage in cocaine overdose.	/pubmed/18043710	Reyes S, Kane GC, Miki T, Seino S, Terzic A.	Mol Psychiatry. 2007 Dec;12(12):1060-1. No abstract available.	Mol Psychiatry. 2007	PubMed	citation	PMID:18043710	pubmed	18043710	create date:2007/11/29 | first author:Reyes S
Multiple variants of the DRD3, but not BDNF gene, influence age-at-onset of schizophrenia.	/pubmed/18043709	Renou J, De Luca V, Zai CC, Bulgin N, Remington G, Meltzer HY, Lieberman JA, Le Foll B, Kennedy JL.	Mol Psychiatry. 2007 Dec;12(12):1058-60. No abstract available.	Mol Psychiatry. 2007	PubMed	citation	PMID:18043709	pubmed	18043709	create date:2007/11/29 | first author:Renou J
Lithium regulates adult hippocampal progenitor development through canonical Wnt pathway activation.	/pubmed/17968353	Wexler EM, Geschwind DH, Palmer TD.	Mol Psychiatry. 2008 Mar;13(3):285-92. Epub 2007 Oct 30.	Mol Psychiatry. 2008	PubMed	citation	PMID:17968353	pubmed	17968353	create date:2007/10/31 | first author:Wexler EM
WFS1 gene as a putative biomarker for development of post-traumatic syndrome in an animal model.	/pubmed/17968352	Kesner Y, Zohar J, Merenlender A, Gispan I, Shalit F, Yadid G.	Mol Psychiatry. 2009 Jan;14(1):86-94. Epub 2007 Oct 30.	Mol Psychiatry. 2009	PubMed	citation	PMID:17968352	pubmed	17968352	create date:2007/10/31 | first author:Kesner Y
Movies of dopamine transporter occupancy with ultra-high resolution focusing pinhole SPECT.	/pubmed/17957236	Vastenhouw B, van der Have F, van der Linden AJ, von Oerthel L, Booij J, Burbach JP, Smidt MP, Beekman FJ.	Mol Psychiatry. 2007 Nov;12(11):984-7. Epub 2007 Jul 10.	Mol Psychiatry. 2007	PubMed	citation	PMID:17957236	pubmed	17957236	create date:2007/10/25 | first author:Vastenhouw B
Reduced overflow of BDNF from the brain is linked with suicide risk in depressive illness.	/pubmed/17957235	Dawood T, Anderson J, Barton D, Lambert E, Esler M, Hotchkin E, Haikerwal D, Kaye D, Lambert G.	Mol Psychiatry. 2007 Nov;12(11):981-3. No abstract available.	Mol Psychiatry. 2007	PubMed	citation	PMID:17957235	pubmed	17957235	create date:2007/10/25 | first author:Dawood T
No association of trace amine receptor genes with bipolar disorder.	/pubmed/17957234	Liu C, Shi J, Badner JA, Zou H, Qian Y, Gershon ES.	Mol Psychiatry. 2007 Nov;12(11):979-81. No abstract available.	Mol Psychiatry. 2007	PubMed	citation	PMID:17957234	pubmed	17957234	create date:2007/10/25 | first author:Liu C
Is ASMT a susceptibility gene for autism spectrum disorders? A replication study in European populations.	/pubmed/17957233	Toma C, Rossi M, Sousa I, Blasi F, Bacchelli E, Alen R, Vanhala R, Monaco AP, Järvelä I, Maestrini E; International Molecular Genetic Study of Autism Consortium.	Mol Psychiatry. 2007 Nov;12(11):977-9. No abstract available.	Mol Psychiatry. 2007	PubMed	citation	PMID:17957233	pubmed	17957233	create date:2007/10/25 | first author:Toma C
High mobility group box 1 and refeeding-resistance in anorexia nervosa.	/pubmed/17957232	Yasuhara D, Hashiguchi T, Kawahara K, Nakahara T, Harada T, Taguchi H, Yamada S, Maruyama I, Inui A.	Mol Psychiatry. 2007 Nov;12(11):976-7. No abstract available.	Mol Psychiatry. 2007	PubMed	citation	PMID:17957232	pubmed	17957232	create date:2007/10/25 | first author:Yasuhara D
The effects of reboxetine on emotional processing in healthy volunteers: an fMRI study.	/pubmed/17955021	Norbury R, Mackay CE, Cowen PJ, Goodwin GM, Harmer CJ.	Mol Psychiatry. 2008 Nov;13(11):1011-20. Epub 2007 Oct 23.	Mol Psychiatry. 2008	PubMed	citation	PMID:17955021	pubmed	17955021	create date:2007/10/24 | first author:Norbury R
Meta-analyses of genetic studies on major depressive disorder.	/pubmed/17938638	López-León S, Janssens AC, González-Zuloeta Ladd AM, Del-Favero J, Claes SJ, Oostra BA, van Duijn CM.	Mol Psychiatry. 2008 Aug;13(8):772-85. Epub 2007 Oct 16.	Mol Psychiatry. 2008	PubMed	citation	PMID:17938638	pubmed	17938638	create date:2007/10/17 | first author:López-León S
Prominent synaptic and metabolic abnormalities revealed by proteomic analysis of the dorsolateral prefrontal cortex in schizophrenia and bipolar disorder.	/pubmed/17938637	Pennington K, Beasley CL, Dicker P, Fagan A, English J, Pariante CM, Wait R, Dunn MJ, Cotter DR.	Mol Psychiatry. 2008 Dec;13(12):1102-17. Epub 2007 Oct 16.	Mol Psychiatry. 2008	PubMed	citation	PMID:17938637	pubmed	17938637	create date:2007/10/17 | first author:Pennington K
Exploration of 19 serotoninergic candidate genes in adults and children with attention-deficit/hyperactivity disorder identifies association for 5HT2A, DDC and MAOB.	/pubmed/17938636	Ribasés M, Ramos-Quiroga JA, Hervás A, Bosch R, Bielsa A, Gastaminza X, Artigas J, Rodriguez-Ben S, Estivill X, Casas M, Cormand B, Bayés M.	Mol Psychiatry. 2009 Jan;14(1):71-85. Epub 2007 Oct 16.	Mol Psychiatry. 2009	PubMed	citation	PMID:17938636	pubmed	17938636	create date:2007/10/17 | first author:Ribasés M
Changes in cerebral glucose metabolism during early abstinence from chronic methamphetamine abuse.	/pubmed/17938635	Berman SM, Voytek B, Mandelkern MA, Hassid BD, Isaacson A, Monterosso J, Miotto K, Ling W, London ED.	Mol Psychiatry. 2008 Sep;13(9):897-908. Epub 2007 Oct 16.	Mol Psychiatry. 2008	PubMed	citation	PMID:17938635	pubmed	17938635	create date:2007/10/17 | first author:Berman SM
Independent protein-profiling studies show a decrease in apolipoprotein A1 levels in schizophrenia CSF, brain and peripheral tissues.	/pubmed/17938634	Huang JT, Wang L, Prabakaran S, Wengenroth M, Lockstone HE, Koethe D, Gerth CW, Gross S, Schreiber D, Lilley K, Wayland M, Oxley D, Leweke FM, Bahn S.	Mol Psychiatry. 2008 Dec;13(12):1118-28. Epub 2007 Oct 16.	Mol Psychiatry. 2008	PubMed	citation	PMID:17938634	pubmed	17938634	create date:2007/10/17 | first author:Huang JT
Altered expression of genes involved in ATP biosynthesis and GABAergic neurotransmission in the ventral prefrontal cortex of suicides with and without major depression.	/pubmed/17938633	Klempan TA, Sequeira A, Canetti L, Lalovic A, Ernst C, ffrench-Mullen J, Turecki G.	Mol Psychiatry. 2009 Feb;14(2):175-89. Epub 2007 Oct 16.	Mol Psychiatry. 2009	PubMed	citation	PMID:17938633	pubmed	17938633	create date:2007/10/17 | first author:Klempan TA
Genetic variation of the FAT gene at 4q35 is associated with bipolar affective disorder.	/pubmed/17938632	Abou Jamra R, Becker T, Georgi A, Feulner T, Schumacher J, Stromaier J, Schirmbeck F, Schulze TG, Propping P, Rietschel M, Nöthen MM, Cichon S.	Mol Psychiatry. 2008 Mar;13(3):277-84. Epub 2007 Oct 16.	Mol Psychiatry. 2008	PubMed	citation	PMID:17938632	pubmed	17938632	create date:2007/10/17 | first author:Abou Jamra R
A comparison between screened NIMH and clinically interviewed control samples on neuroticism and extraversion.	/pubmed/17938631	Talati A, Fyer AJ, Weissman MM.	Mol Psychiatry. 2008 Feb;13(2):122-30. Epub 2007 Oct 16.	Mol Psychiatry. 2008	PubMed	citation	PMID:17938631	pubmed	17938631	create date:2007/10/17 | first author:Talati A
The myelin-pathogenesis puzzle in schizophrenia: a literature review.	/pubmed/17925796	Karoutzou G, Emrich HM, Dietrich DE.	Mol Psychiatry. 2008 Mar;13(3):245-60. Epub 2007 Oct 9. Review.	Mol Psychiatry. 2008	PubMed	citation	PMID:17925796	pubmed	17925796	create date:2007/10/11 | first author:Karoutzou G
The mood stabilizers lithium and valproate selectively activate the promoter IV of brain-derived neurotrophic factor in neurons.	/pubmed/17925795	Yasuda S, Liang MH, Marinova Z, Yahyavi A, Chuang DM.	Mol Psychiatry. 2009 Jan;14(1):51-9. Epub 2007 Oct 9.	Mol Psychiatry. 2009	PubMed	citation	PMID:17925795	pubmed	17925795	create date:2007/10/11 | first author:Yasuda S
The effects of a neuregulin 1 variant on white matter density and integrity.	/pubmed/17925794	McIntosh AM, Moorhead TW, Job D, Lymer GK, Muñoz Maniega S, McKirdy J, Sussmann JE, Baig BJ, Bastin ME, Porteous D, Evans KL, Johnstone EC, Lawrie SM, Hall J.	Mol Psychiatry. 2008 Nov;13(11):1054-9. Epub 2007 Oct 9.	Mol Psychiatry. 2008	PubMed	citation	PMID:17925794	pubmed	17925794	create date:2007/10/11 | first author:McIntosh AM
The amyloidogenic potential and behavioral correlates of stress.	/pubmed/17912249	Catania C, Sotiropoulos I, Silva R, Onofri C, Breen KC, Sousa N, Almeida OF.	Mol Psychiatry. 2009 Jan;14(1):95-105. Epub 2007 Oct 2.	Mol Psychiatry. 2009	PubMed	citation	PMID:17912249	pubmed	17912249	create date:2007/10/04 | first author:Catania C
The DISC locus in psychiatric illness.	/pubmed/17912248	Chubb JE, Bradshaw NJ, Soares DC, Porteous DJ, Millar JK.	Mol Psychiatry. 2008 Jan;13(1):36-64. Epub 2007 Oct 2. Review.	Mol Psychiatry. 2008	PubMed	citation	PMID:17912248	pubmed	17912248	create date:2007/10/04 | first author:Chubb JE
Temporal grey matter reductions in bipolar disorder are associated with the BDNF Val66Met polymorphism.	/pubmed/17895927	McIntosh AM, Moorhead TW, McKirdy J, Sussmann JE, Hall J, Johnstone EC, Lawrie SM.	Mol Psychiatry. 2007 Oct;12(10):902-3. No abstract available.	Mol Psychiatry. 2007	PubMed	citation	PMID:17895927	pubmed	17895927	create date:2007/09/27 | first author:McIntosh AM
A polymorphism linked to bipolar affective disorder does not alter the CRE activity of constitutively activated trace amine receptor 4.	/pubmed/17895926	Reiners J, Schmidt M, Packer J, Unger L, Wernet W.	Mol Psychiatry. 2007 Oct;12(10):900-2. No abstract available.	Mol Psychiatry. 2007	PubMed	citation	PMID:17895926	pubmed	17895926	create date:2007/09/27 | first author:Reiners J
FAT and bipolar affective disorder.	/pubmed/17895925	Light KJ, Miller AL, Doughty CJ, Joyce PR, Olds RJ, Kennedy MA.	Mol Psychiatry. 2007 Oct;12(10):899-900. No abstract available.	Mol Psychiatry. 2007	PubMed	citation	PMID:17895925	pubmed	17895925	create date:2007/09/27 | first author:Light KJ
Evidence that many of the DISC1 isoforms in C57BL/6J mice are also expressed in 129S6/SvEv mice.	/pubmed/17895924	Ishizuka K, Chen J, Taya S, Li W, Millar JK, Xu Y, Clapcote SJ, Hookway C, Morita M, Kamiya A, Tomoda T, Lipska BK, Roder JC, Pletnikov M, Porteous D, Silva AJ, Cannon TD, Kaibuchi K, Brandon NJ, Weinberger DR, Sawa A.	Mol Psychiatry. 2007 Oct;12(10):897-9. No abstract available.	Mol Psychiatry. 2007	PubMed	citation	PMID:17895924	pubmed	17895924	create date:2007/09/27 | first author:Ishizuka K
Activated p38 MAPK is associated with decreased CSF 5-HIAA and increased maternal rejection during infancy in rhesus monkeys.	/pubmed/17895923	Sanchez MM, Alagbe O, Felger JC, Zhang J, Graff AE, Grand AP, Maestripieri D, Miller AH.	Mol Psychiatry. 2007 Oct;12(10):895-7. No abstract available.	Mol Psychiatry. 2007	PubMed	citation	PMID:17895923	pubmed	17895923	create date:2007/09/27 | first author:Sanchez MM
fMRI evidence for functional epistasis between COMT and RGS4.	/pubmed/17895922	Buckholtz JW, Sust S, Tan HY, Mattay VS, Straub RE, Meyer-Lindenberg A, Weinberger DR, Callicott JH.	Mol Psychiatry. 2007 Oct;12(10):893-5, 885. No abstract available.	Mol Psychiatry. 2007	PubMed	citation	PMID:17895922	pubmed	17895922	create date:2007/09/27 | first author:Buckholtz JW
Support for association of the PPP3CC gene with schizophrenia.	/pubmed/17895921	Horiuchi Y, Ishiguro H, Koga M, Inada T, Iwata N, Ozaki N, Ujike H, Muratake T, Someya T, Arinami T.	Mol Psychiatry. 2007 Oct;12(10):891-3. No abstract available.	Mol Psychiatry. 2007	PubMed	citation	PMID:17895921	pubmed	17895921	create date:2007/09/27 | first author:Horiuchi Y
Endophenotypes in psychiatric genetics.	/pubmed/17895920	Walters JT, Owen MJ.	Mol Psychiatry. 2007 Oct;12(10):886-90. Review. No abstract available.	Mol Psychiatry. 2007	PubMed	citation	PMID:17895920	pubmed	17895920	create date:2007/09/27 | first author:Walters JT
An association screen of myelin-related genes implicates the chromosome 22q11 PIK4CA gene in schizophrenia.	/pubmed/17893707	Jungerius BJ, Hoogendoorn ML, Bakker SC, Van't Slot R, Bardoel AF, Ophoff RA, Wijmenga C, Kahn RS, Sinke RJ.	Mol Psychiatry. 2008 Nov;13(11):1060-8. Epub 2007 Sep 25.	Mol Psychiatry. 2008	PubMed	citation	PMID:17893707	pubmed	17893707	create date:2007/09/26 | first author:Jungerius BJ
Genetic variation in components of dopamine neurotransmission impacts ventral striatal reactivity associated with impulsivity.	/pubmed/17893706	Forbes EE, Brown SM, Kimak M, Ferrell RE, Manuck SB, Hariri AR.	Mol Psychiatry. 2009 Jan;14(1):60-70. Epub 2007 Sep 25.	Mol Psychiatry. 2009	PubMed	citation	PMID:17893706	pubmed	17893706	create date:2007/09/26 | first author:Forbes EE
Association between the oxytocin receptor (OXTR) gene and autism: relationship to Vineland Adaptive Behavior Scales and cognition.	/pubmed/17893705	Lerer E, Levi S, Salomon S, Darvasi A, Yirmiya N, Ebstein RP.	Mol Psychiatry. 2008 Oct;13(10):980-8. Epub 2007 Sep 25.	Mol Psychiatry. 2008	PubMed	citation	PMID:17893705	pubmed	17893705	create date:2007/09/26 | first author:Lerer E
Evidence for induction of the ornithine transcarbamylase expression in Alzheimer's disease.	/pubmed/17893704	Bensemain F, Hot D, Ferreira S, Dumont J, Bombois S, Maurage CA, Huot L, Hermant X, Levillain E, Hubans C, Hansmannel F, Chapuis J, Hauw JJ, Schraen S, Lemoine Y, Buée L, Berr C, Mann D, Pasquier F, Amouyel P, Lambert JC.	Mol Psychiatry. 2009 Jan;14(1):106-16. Epub 2007 Sep 25.	Mol Psychiatry. 2009	PubMed	citation	PMID:17893704	pubmed	17893704	create date:2007/09/26 | first author:Bensemain F
Stress-induced changes in primate prefrontal profiles of gene expression.	/pubmed/17893703	Karssen AM, Her S, Li JZ, Patel PD, Meng F, Bunney WE Jr, Jones EG, Watson SJ, Akil H, Myers RM, Schatzberg AF, Lyons DM.	Mol Psychiatry. 2007 Dec;12(12):1089-102. Epub 2007 Sep 25. Review.	Mol Psychiatry. 2007	PubMed	citation	PMID:17893703	pubmed	17893703	create date:2007/09/26 | first author:Karssen AM
Repeated social defeat-induced depression-like behavioral and biological alterations in rats: involvement of cholecystokinin.	/pubmed/17893702	Becker C, Zeau B, Rivat C, Blugeot A, Hamon M, Benoliel JJ.	Mol Psychiatry. 2008 Dec;13(12):1079-92. Epub 2007 Sep 25.	Mol Psychiatry. 2008	PubMed	citation	PMID:17893702	pubmed	17893702	create date:2007/09/26 | first author:Becker C
Transplantation of neural progenitors enhances production of endogenous cells in the impaired brain.	/pubmed/17876325	Ben-Shaanan TL, Ben-Hur T, Yanai J.	Mol Psychiatry. 2008 Feb;13(2):222-31. Epub 2007 Sep 18.	Mol Psychiatry. 2008	PubMed	citation	PMID:17876325	pubmed	17876325	create date:2007/09/19 | first author:Ben-Shaanan TL
Further evidence of association between two NET single-nucleotide polymorphisms with ADHD.	/pubmed/17876324	Kim JW, Biederman J, McGrath CL, Doyle AE, Mick E, Fagerness J, Purcell S, Smoller JW, Sklar P, Faraone SV.	Mol Psychiatry. 2008 Jun;13(6):624-30. Epub 2007 Sep 18.	Mol Psychiatry. 2008	PubMed	citation	PMID:17876324	pubmed	17876324	create date:2007/09/19 | first author:Kim JW
Atypical antipsychotic-induced metabolic side effects: insights from receptor-binding profiles.	/pubmed/17848919	Nasrallah HA.	Mol Psychiatry. 2008 Jan;13(1):27-35. Epub 2007 Sep 11. Review.	Mol Psychiatry. 2008	PubMed	citation	PMID:17848919	pubmed	17848919	create date:2007/09/13 | first author:Nasrallah HA
Central actions of liver-derived insulin-like growth factor I underlying its pro-cognitive effects.	/pubmed/17848918	Trejo JL, Piriz J, Llorens-Martin MV, Fernandez AM, Bolós M, LeRoith D, Nuñez A, Torres-Aleman I.	Mol Psychiatry. 2007 Dec;12(12):1118-28. Epub 2007 Sep 11.	Mol Psychiatry. 2007	PubMed	citation	PMID:17848918	pubmed	17848918	create date:2007/09/13 | first author:Trejo JL
Inducible expression of mutant human DISC1 in mice is associated with brain and behavioral abnormalities reminiscent of schizophrenia.	/pubmed/17848917	Pletnikov MV, Ayhan Y, Nikolskaia O, Xu Y, Ovanesov MV, Huang H, Mori S, Moran TH, Ross CA.	Mol Psychiatry. 2008 Feb;13(2):173-86, 115. Epub 2007 Sep 11.	Mol Psychiatry. 2008	PubMed	citation	PMID:17848917	pubmed	17848917	create date:2007/09/13 | first author:Pletnikov MV
Increased serotonin 2C receptor mRNA editing: a possible risk factor for suicide.	/pubmed/17848916	Dracheva S, Patel N, Woo DA, Marcus SM, Siever LJ, Haroutunian V.	Mol Psychiatry. 2008 Nov;13(11):1001-10. Epub 2007 Sep 11.	Mol Psychiatry. 2008	PubMed	citation	PMID:17848916	pubmed	17848916	create date:2007/09/13 | first author:Dracheva S
Advances in behavioral genetics: mouse models of autism.	/pubmed/17848915	Moy SS, Nadler JJ.	Mol Psychiatry. 2008 Jan;13(1):4-26. Epub 2007 Sep 11. Review.	Mol Psychiatry. 2008	PubMed	citation	PMID:17848915	pubmed	17848915	create date:2007/09/13 | first author:Moy SS
Proclivity to self-injurious behavior in MRL-lpr mice: implications for autoimmunity-induced damage in the dopaminergic system.	/pubmed/17768421	Chun S, McEvilly R, Foster JA, Sakic B.	Mol Psychiatry. 2008 Nov;13(11):1043-53. Epub 2007 Sep 4.	Mol Psychiatry. 2008	PubMed	citation	PMID:17768421	pubmed	17768421	create date:2007/09/05 | first author:Chun S
Title	URL	Description	Details	ShortDetails	Resource	Type	Identifiers	Db	EntrezUID	Properties
Allelic variation in GAD1 (GAD67) is associated with schizophrenia and influences cortical function and gene expression.	/pubmed/17767149	Straub RE, Lipska BK, Egan MF, Goldberg TE, Callicott JH, Mayhew MB, Vakkalanka RK, Kolachana BS, Kleinman JE, Weinberger DR.	Mol Psychiatry. 2007 Sep;12(9):854-69. Epub 2007 May 1.	Mol Psychiatry. 2007	PubMed	citation	PMID:17767149	pubmed	17767149	create date:2007/09/04 | first author:Straub RE
HTR2C (cys23ser) polymorphism influences early onset in bipolar patients in a large European multicenter association study.	/pubmed/17767148	Massat I, Lerer B, Souery D, Blackwood D, Muir W, Kaneva R, Nöthen MM, Oruc L, Papadimitriou GN, Dikeos D, Serretti A, Bellivier F, Golmard JL, Milanova V, Del-Favero J, Van Broeckhoven C, Mendlewicz J.	Mol Psychiatry. 2007 Sep;12(9):797-8. No abstract available.	Mol Psychiatry. 2007	PubMed	citation	PMID:17767148	pubmed	17767148	create date:2007/09/04 | first author:Massat I
DAOA ARG30LYS and verbal memory function in schizophrenia.	/pubmed/17767147	Donohoe G, Morris DW, Robertson IH, McGhee KA, Murphy K, Kenny N, Clarke S, Gill M, Corvin AP.	Mol Psychiatry. 2007 Sep;12(9):795-6. No abstract available.	Mol Psychiatry. 2007	PubMed	citation	PMID:17767147	pubmed	17767147	create date:2007/09/04 | first author:Donohoe G
Meta-analysis of two dopamine D2 receptor gene polymorphisms with tardive dyskinesia in schizophrenia patients.	/pubmed/17767146	Zai CC, De Luca V, Hwang RW, Voineskos A, Müller DJ, Remington G, Kennedy JL.	Mol Psychiatry. 2007 Sep;12(9):794-5. No abstract available.	Mol Psychiatry. 2007	PubMed	citation	PMID:17767146	pubmed	17767146	create date:2007/09/04 | first author:Zai CC
Amyloid precursor protein and amyloid beta-peptide bind to ATP synthase and regulate its activity at the surface of neural cells.	/pubmed/17726461	Schmidt C, Lepsverdize E, Chi SL, Das AM, Pizzo SV, Dityatev A, Schachner M.	Mol Psychiatry. 2008 Oct;13(10):953-69. Epub 2007 Aug 28.	Mol Psychiatry. 2008	PubMed	citation	PMID:17726461	pubmed	17726461	create date:2007/08/30 | first author:Schmidt C
Beta-amyloid expression, release and extracellular deposition in aged rat brain slices.	/pubmed/17712316	Marksteiner J, Humpel C.	Mol Psychiatry. 2008 Oct;13(10):939-52. Epub 2007 Aug 21.	Mol Psychiatry. 2008	PubMed	citation	PMID:17712316	pubmed	17712316	create date:2007/08/23 | first author:Marksteiner J
mGluR7 facilitates extinction of aversive memories and controls amygdala plasticity.	/pubmed/17712315	Fendt M, Schmid S, Thakker DR, Jacobson LH, Yamamoto R, Mitsukawa K, Maier R, Natt F, Hüsken D, Kelly PH, McAllister KH, Hoyer D, van der Putten H, Cryan JF, Flor PJ.	Mol Psychiatry. 2008 Oct;13(10):970-9. Epub 2007 Aug 21.	Mol Psychiatry. 2008	PubMed	citation	PMID:17712315	pubmed	17712315	create date:2007/08/23 | first author:Fendt M
Brain interleukin-1 mediates chronic stress-induced depression in mice via adrenocortical activation and hippocampal neurogenesis suppression.	/pubmed/17700577	Goshen I, Kreisel T, Ben-Menachem-Zidon O, Licht T, Weidenfeld J, Ben-Hur T, Yirmiya R.	Mol Psychiatry. 2008 Jul;13(7):717-28. Epub 2007 Aug 14.	Mol Psychiatry. 2008	PubMed	citation	PMID:17700577	pubmed	17700577	create date:2007/08/19 | first author:Goshen I
Linkage on chromosome 14 in a genome-wide linkage study of a broad anxiety phenotype.	/pubmed/17700576	Middeldorp CM, Hottenga JJ, Slagboom PE, Sullivan PF, de Geus EJ, Posthuma D, Willemsen G, Boomsma DI.	Mol Psychiatry. 2008 Jan;13(1):84-9. Epub 2007 Aug 14.	Mol Psychiatry. 2008	PubMed	citation	PMID:17700576	pubmed	17700576	create date:2007/08/19 | first author:Middeldorp CM
The moderation by the serotonin transporter gene of environmental adversity in the aetiology of mental illness: review and methodological analysis.	/pubmed/17700575	Uher R, McGuffin P.	Mol Psychiatry. 2008 Feb;13(2):131-46. Epub 2007 Aug 14. Review.	Mol Psychiatry. 2008	PubMed	citation	PMID:17700575	pubmed	17700575	create date:2007/08/19 | first author:Uher R
Is it time to reassess the BDNF hypothesis of depression?	/pubmed/17700574	Groves JO.	Mol Psychiatry. 2007 Dec;12(12):1079-88. Epub 2007 Aug 14. Review.	Mol Psychiatry. 2007	PubMed	citation	PMID:17700574	pubmed	17700574	create date:2007/08/19 | first author:Groves JO
Replication of linkage on chromosome 7q22 and association of the regional Reelin gene with working memory in schizophrenia families.	/pubmed/17684500	Wedenoja J, Loukola A, Tuulio-Henriksson A, Paunio T, Ekelund J, Silander K, Varilo T, Heikkilä K, Suvisaari J, Partonen T, Lönnqvist J, Peltonen L.	Mol Psychiatry. 2008 Jul;13(7):673-84. Epub 2007 Aug 7.	Mol Psychiatry. 2008	PubMed	citation	PMID:17684500	pubmed	17684500	create date:2007/08/09 | first author:Wedenoja J
Evidence implicating the candidate schizophrenia/bipolar disorder susceptibility gene G72 in mitochondrial function.	/pubmed/17684499	Kvajo M, Dhilla A, Swor DE, Karayiorgou M, Gogos JA.	Mol Psychiatry. 2008 Jul;13(7):685-96. Epub 2007 Aug 7.	Mol Psychiatry. 2008	PubMed	citation	PMID:17684499	pubmed	17684499	create date:2007/08/09 | first author:Kvajo M
Mice lacking the AMPA GluR1 receptor exhibit striatal hyperdopaminergia and 'schizophrenia-related' behaviors.	/pubmed/17684498	Wiedholz LM, Owens WA, Horton RE, Feyder M, Karlsson RM, Hefner K, Sprengel R, Celikel T, Daws LC, Holmes A.	Mol Psychiatry. 2008 Jun;13(6):631-40. Epub 2007 Aug 7.	Mol Psychiatry. 2008	PubMed	citation	PMID:17684498	pubmed	17684498	create date:2007/08/09 | first author:Wiedholz LM
Substantia nigra/ventral tegmental reward prediction error disruption in psychosis.	/pubmed/17684497	Murray GK, Corlett PR, Clark L, Pessiglione M, Blackwell AD, Honey G, Jones PB, Bullmore ET, Robbins TW, Fletcher PC.	Mol Psychiatry. 2008 Mar;13(3):239, 267-76. Epub 2007 Aug 7.	Mol Psychiatry. 2008	PubMed	citation	PMID:17684497	pubmed	17684497	create date:2007/08/09 | first author:Murray GK
Conformationally altered p53: a novel Alzheimer's disease marker?	/pubmed/17684496	Lanni C, Racchi M, Mazzini G, Ranzenigo A, Polotti R, Sinforiani E, Olivari L, Barcikowska M, Styczynska M, Kuznicki J, Szybinska A, Govoni S, Memo M, Uberti D.	Mol Psychiatry. 2008 Jun;13(6):641-7. Epub 2007 Aug 7.	Mol Psychiatry. 2008	PubMed	citation	PMID:17684496	pubmed	17684496	create date:2007/08/09 | first author:Lanni C
Quantitative trait locus association scan of early reading disability and ability using pooled DNA and 100K SNP microarrays in a sample of 5760 children.	/pubmed/17684495	Meaburn EL, Harlaar N, Craig IW, Schalkwyk LC, Plomin R.	Mol Psychiatry. 2008 Jul;13(7):729-40. Epub 2007 Aug 7.	Mol Psychiatry. 2008	PubMed	citation	PMID:17684495	pubmed	17684495	create date:2007/08/09 | first author:Meaburn EL
Quetiapine facilitates oligodendrocyte development and prevents mice from myelin breakdown and behavioral changes.	/pubmed/17684494	Xiao L, Xu H, Zhang Y, Wei Z, He J, Jiang W, Li X, Dyck LE, Devon RM, Deng Y, Li XM.	Mol Psychiatry. 2008 Jul;13(7):697-708. Epub 2007 Aug 7.	Mol Psychiatry. 2008	PubMed	citation	PMID:17684494	pubmed	17684494	create date:2007/08/09 | first author:Xiao L
EAAT2 regulation and splicing: relevance to psychiatric and neurological disorders.	/pubmed/17684493	Lauriat TL, McInnes LA.	Mol Psychiatry. 2007 Dec;12(12):1065-78. Epub 2007 Aug 7. Review.	Mol Psychiatry. 2007	PubMed	citation	PMID:17684493	pubmed	17684493	create date:2007/08/09 | first author:Lauriat TL
Phospholipase C-beta1 knockout mice exhibit endophenotypes modeling schizophrenia which are rescued by environmental enrichment and clozapine administration.	/pubmed/17667964	McOmish CE, Burrows E, Howard M, Scarr E, Kim D, Shin HS, Dean B, van den Buuse M, Hannan AJ.	Mol Psychiatry. 2008 Jul;13(7):661-72. Epub 2007 Jul 31.	Mol Psychiatry. 2008	PubMed	citation	PMID:17667964	pubmed	17667964	create date:2007/08/02 | first author:McOmish CE
A whole genome association study of neuroticism using DNA pooling.	/pubmed/17667963	Shifman S, Bhomra A, Smiley S, Wray NR, James MR, Martin NG, Hettema JM, An SS, Neale MC, van den Oord EJ, Kendler KS, Chen X, Boomsma DI, Middeldorp CM, Hottenga JJ, Slagboom PE, Flint J.	Mol Psychiatry. 2008 Mar;13(3):302-12. Epub 2007 Jul 31.	Mol Psychiatry. 2008	PubMed	citation	PMID:17667963	pubmed	17667963	create date:2007/08/02 | first author:Shifman S
Association study of CSF2RB with schizophrenia in Irish family and case - control samples.	/pubmed/17667962	Chen Q, Wang X, O'Neill FA, Walsh D, Fanous A, Kendler KS, Chen X.	Mol Psychiatry. 2008 Oct;13(10):930-8. Epub 2007 Jul 31.	Mol Psychiatry. 2008	PubMed	citation	PMID:17667962	pubmed	17667962	create date:2007/08/02 | first author:Chen Q
LRRTM1 on chromosome 2p12 is a maternally suppressed gene that is associated paternally with handedness and schizophrenia.	/pubmed/17667961	Francks C, Maegawa S, Laurén J, Abrahams BS, Velayos-Baeza A, Medland SE, Colella S, Groszer M, McAuley EZ, Caffrey TM, Timmusk T, Pruunsild P, Koppel I, Lind PA, Matsumoto-Itaba N, Nicod J, Xiong L, Joober R, Enard W, Krinsky B, Nanba E, Richardson AJ, et al.	Mol Psychiatry. 2007 Dec;12(12):1129-39, 1057. Epub 2007 Jul 31.	Mol Psychiatry. 2007	PubMed	citation	PMID:17667961	pubmed	17667961	create date:2007/08/02 | first author:Francks C
Reduced GABAA benzodiazepine receptor binding in veterans with post-traumatic stress disorder.	/pubmed/17667960	Geuze E, van Berckel BN, Lammertsma AA, Boellaard R, de Kloet CS, Vermetten E, Westenberg HG.	Mol Psychiatry. 2008 Jan;13(1):74-83, 3. Epub 2007 Jul 31.	Mol Psychiatry. 2008	PubMed	citation	PMID:17667960	pubmed	17667960	create date:2007/08/02 | first author:Geuze E
Association of graded allele-specific changes in CYP2D6 function with imipramine dose requirement in a large group of depressed patients.	/pubmed/17667959	Schenk PW, van Fessem MA, Verploegh-Van Rij S, Mathot RA, van Gelder T, Vulto AG, van Vliet M, Lindemans J, Bruijn JA, van Schaik RH.	Mol Psychiatry. 2008 Jun;13(6):597-605. Epub 2007 Jul 31.	Mol Psychiatry. 2008	PubMed	citation	PMID:17667959	pubmed	17667959	create date:2007/08/02 | first author:Schenk PW
The pipeline and future of drug development in schizophrenia.	/pubmed/17667958	Gray JA, Roth BL.	Mol Psychiatry. 2007 Oct;12(10):904-22. Epub 2007 Jul 31. Review.	Mol Psychiatry. 2007	PubMed	citation	PMID:17667958	pubmed	17667958	create date:2007/08/02 | first author:Gray JA
Group-II metabotropic glutamate receptor ligands as adjunctive drugs in the treatment of depression: a new strategy to shorten the latency of antidepressant medication?	/pubmed/17653204	Matrisciano F, Panaccione I, Zusso M, Giusti P, Tatarelli R, Iacovelli L, Mathé AA, Gruber SH, Nicoletti F, Girardi P.	Mol Psychiatry. 2007 Aug;12(8):704-6. No abstract available.	Mol Psychiatry. 2007	PubMed	citation	PMID:17653204	pubmed	17653204	create date:2007/07/27 | first author:Matrisciano F
CNTNAP2 gene dosage variation is associated with schizophrenia and epilepsy.	/pubmed/17646849	Friedman JI, Vrijenhoek T, Markx S, Janssen IM, van der Vliet WA, Faas BH, Knoers NV, Cahn W, Kahn RS, Edelmann L, Davis KL, Silverman JM, Brunner HG, van Kessel AG, Wijmenga C, Ophoff RA, Veltman JA.	Mol Psychiatry. 2008 Mar;13(3):261-6. Epub 2007 Jul 24. Erratum in: Mol Psychiatry. 2010 Nov;15(11):1121.	Mol Psychiatry. 2008	PubMed	citation	PMID:17646849	pubmed	17646849	create date:2007/07/25 | first author:Friedman JI
The OPRD1 and OPRK1 loci in alcohol or drug dependence: OPRD1 variation modulates substance dependence risk.	/pubmed/17622222	Zhang H, Kranzler HR, Yang BZ, Luo X, Gelernter J.	Mol Psychiatry. 2008 May;13(5):531-43. Epub 2007 Jul 10.	Mol Psychiatry. 2008	PubMed	citation	PMID:17622222	pubmed	17622222	create date:2007/07/12 | first author:Zhang H
Glucocorticoid modulation of tryptophan hydroxylase-2 protein in raphe nuclei and 5-hydroxytryptophan concentrations in frontal cortex of C57/Bl6 mice.	/pubmed/17622221	Clark JA, Flick RB, Pai LY, Szalayova I, Key S, Conley RK, Deutch AY, Hutson PH, Mezey E.	Mol Psychiatry. 2008 May;13(5):498-506. Epub 2007 Jul 10.	Mol Psychiatry. 2008	PubMed	citation	PMID:17622221	pubmed	17622221	create date:2007/07/12 | first author:Clark JA
Role of the novel tryptophan hydroxylase-2 gene in Tourette syndrome.	/pubmed/17592484	Mössner R, Müller-Vahl KR, Döring N, Stuhrmann M.	Mol Psychiatry. 2007 Jul;12(7):617-9. No abstract available.	Mol Psychiatry. 2007	PubMed	citation	PMID:17592484	pubmed	17592484	create date:2007/06/27 | first author:Mössner R
CREB1 haplotypes and the relative reinforcing value of nicotine.	/pubmed/17592483	Ray R, Jepson C, Wileyto P, Patterson F, Strasser AA, Rukstalis M, Perkins K, Blendy J, Lerman C.	Mol Psychiatry. 2007 Jul;12(7):615-7. No abstract available.	Mol Psychiatry. 2007	PubMed	citation	PMID:17592483	pubmed	17592483	create date:2007/06/27 | first author:Ray R
c-Fos expression identifies brain areas activated in response to nortriptyline.	/pubmed/17592482	Ribeiro MG, de Oliveira IR, Santana RC, Costa DT, Quarantini LC, de Castro E Silva E, Fregoneze JB.	Mol Psychiatry. 2007 Jul;12(7):613-5. No abstract available.	Mol Psychiatry. 2007	PubMed	citation	PMID:17592482	pubmed	17592482	create date:2007/06/27 | first author:Ribeiro MG
Clozapine upregulates the expression of the vesicular GABA transporter (VGAT) in rat frontal cortex.	/pubmed/17592481	Bragina L, Melone M, Fattorini G, Conti F.	Mol Psychiatry. 2007 Jul;12(7):612-3. No abstract available.	Mol Psychiatry. 2007	PubMed	citation	PMID:17592481	pubmed	17592481	create date:2007/06/27 | first author:Bragina L
Interaction between a functional MAOA locus and childhood sexual abuse predicts alcoholism and antisocial personality disorder in adult women.	/pubmed/17592478	Ducci F, Enoch MA, Hodgkinson C, Xu K, Catena M, Robin RW, Goldman D.	Mol Psychiatry. 2008 Mar;13(3):334-47. Epub 2007 Jun 26.	Mol Psychiatry. 2008	PubMed	citation	PMID:17592478	pubmed	17592478	create date:2007/06/27 | first author:Ducci F
Evidence for the association of the S100beta gene with low cognitive performance and dementia in the elderly.	/pubmed/17579612	Lambert JC, Ferreira S, Gussekloo J, Christiansen L, Brysbaert G, Slagboom E, Cottel D, Petit T, Hauw JJ, DeKosky ST, Richard F, Berr C, Lendon C, Kamboh MI, Mann D, Christensen K, Westendorp R, Amouyel P.	Mol Psychiatry. 2007 Sep;12(9):870-80. Epub 2007 Mar 6.	Mol Psychiatry. 2007	PubMed	citation	PMID:17579612	pubmed	17579612	create date:2007/06/21 | first author:Lambert JC
Association and linkage of allelic variants of the dopamine transporter gene in ADHD.	/pubmed/17579611	Friedel S, Saar K, Sauer S, Dempfle A, Walitza S, Renner T, Romanos M, Freitag C, Seitz C, Palmason H, Scherag A, Windemuth-Kieselbach C, Schimmelmann BG, Wewetzer C, Meyer J, Warnke A, Lesch KP, Reinhardt R, Herpertz-Dahlmann B, Linder M, Hinney A, Remschmidt H, et al.	Mol Psychiatry. 2007 Oct;12(10):923-33. Epub 2007 Apr 10.	Mol Psychiatry. 2007	PubMed	citation	PMID:17579611	pubmed	17579611	create date:2007/06/21 | first author:Friedel S
Molecular dissection of NRG1-ERBB4 signaling implicates PTPRZ1 as a potential schizophrenia susceptibility gene.	/pubmed/17579610	Buxbaum JD, Georgieva L, Young JJ, Plescia C, Kajiwara Y, Jiang Y, Moskvina V, Norton N, Peirce T, Williams H, Craddock NJ, Carroll L, Corfas G, Davis KL, Owen MJ, Harroch S, Sakurai T, O'Donovan MC.	Mol Psychiatry. 2008 Feb;13(2):162-72. Epub 2007 Apr 17.	Mol Psychiatry. 2008	PubMed	citation	PMID:17579610	pubmed	17579610	create date:2007/06/21 | first author:Buxbaum JD
Progesterone selectively increases amygdala reactivity in women.	/pubmed/17579609	van Wingen GA, van Broekhoven F, Verkes RJ, Petersson KM, Bäckström T, Buitelaar JK, Fernández G.	Mol Psychiatry. 2008 Mar;13(3):325-33. Epub 2007 Jun 19.	Mol Psychiatry. 2008	PubMed	citation	PMID:17579609	pubmed	17579609	create date:2007/06/21 | first author:van Wingen GA
Association of DISC1 with autism and Asperger syndrome.	/pubmed/17579608	Kilpinen H, Ylisaukko-Oja T, Hennah W, Palo OM, Varilo T, Vanhala R, Nieminen-von Wendt T, von Wendt L, Paunio T, Peltonen L.	Mol Psychiatry. 2008 Feb;13(2):187-96. Epub 2007 Jun 19.	Mol Psychiatry. 2008	PubMed	citation	PMID:17579608	pubmed	17579608	create date:2007/06/21 | first author:Kilpinen H
Beta-arrestins 1 and 2 are associated with nicotine dependence in European American smokers.	/pubmed/17579607	Sun D, Ma JZ, Payne TJ, Li MD.	Mol Psychiatry. 2008 Apr;13(4):398-406. Epub 2007 Jun 19.	Mol Psychiatry. 2008	PubMed	citation	PMID:17579607	pubmed	17579607	create date:2007/06/21 | first author:Sun D
Genome-wide linkage scan for nicotine dependence in European Americans and its converging results with African Americans in the Mid-South Tobacco Family sample.	/pubmed/17579606	Li MD, Ma JZ, Payne TJ, Lou XY, Zhang D, Dupont RT, Elston RC.	Mol Psychiatry. 2008 Apr;13(4):407-16. Epub 2007 Jun 19.	Mol Psychiatry. 2008	PubMed	citation	PMID:17579606	pubmed	17579606	create date:2007/06/21 | first author:Li MD
Chromosome 10q harbors a susceptibility locus for bipolar disorder in Ashkenazi Jewish families.	/pubmed/17579605	Venken T, Alaerts M, Souery D, Goossens D, Sluijs S, Navon R, Van Broeckhoven C, Mendlewicz J, Del-Favero J, Claes S.	Mol Psychiatry. 2008 Apr;13(4):442-50. Epub 2007 Jun 19.	Mol Psychiatry. 2008	PubMed	citation	PMID:17579605	pubmed	17579605	create date:2007/06/21 | first author:Venken T
Adult behavioral and pharmacological dysfunctions following disruption of the fetal brain balance between pro-inflammatory and IL-10-mediated anti-inflammatory signaling.	/pubmed/17579604	Meyer U, Murray PJ, Urwyler A, Yee BK, Schedlowski M, Feldon J.	Mol Psychiatry. 2008 Feb;13(2):208-21. Epub 2007 Jun 19.	Mol Psychiatry. 2008	PubMed	citation	PMID:17579604	pubmed	17579604	create date:2007/06/21 | first author:Meyer U
Pharmacogenetics and pharmacogenomics of schizophrenia: a review of last decade of research.	/pubmed/17549063	Arranz MJ, de Leon J.	Mol Psychiatry. 2007 Aug;12(8):707-47. Epub 2007 Jun 5. Review.	Mol Psychiatry. 2007	PubMed	citation	PMID:17549063	pubmed	17549063	create date:2007/06/06 | first author:Arranz MJ
Dopaminergic genotype biases spatial attention in healthy children.	/pubmed/17549062	Bellgrove MA, Chambers CD, Johnson KA, Daibhis A, Daly M, Hawi Z, Lambert D, Gill M, Robertson IH.	Mol Psychiatry. 2007 Aug;12(8):786-92. Epub 2007 Jun 5.	Mol Psychiatry. 2007	PubMed	citation	PMID:17549062	pubmed	17549062	create date:2007/06/06 | first author:Bellgrove MA
Converging evidence for a pseudoautosomal cytokine receptor gene locus in schizophrenia.	/pubmed/17522711	Lencz T, Morgan TV, Athanasiou M, Dain B, Reed CR, Kane JM, Kucherlapati R, Malhotra AK.	Mol Psychiatry. 2007 Jun;12(6):572-80. Epub 2007 Mar 20.	Mol Psychiatry. 2007	PubMed	citation	PMID:17522711	pubmed	17522711	create date:2007/05/25 | first author:Lencz T
Human adrenergic alpha 2A receptor C-1291G polymorphism leads to higher consumption of sweet food products.	/pubmed/17522710	Mäestu J, Villa I, Parik J, Paaver M, Merenäkk L, Eensoo D, Harro M, Harro J.	Mol Psychiatry. 2007 Jun;12(6):520-1. No abstract available.	Mol Psychiatry. 2007	PubMed	citation	PMID:17522710	pubmed	17522710	create date:2007/05/25 | first author:Mäestu J
Infant serotonin transporter (SLC6A4) promoter genotype is associated with adverse neonatal outcomes after prenatal exposure to serotonin reuptake inhibitor medications.	/pubmed/17519929	Oberlander TF, Bonaguro RJ, Misri S, Papsdorf M, Ross CJ, Simpson EM.	Mol Psychiatry. 2008 Jan;13(1):65-73. Epub 2007 May 22.	Mol Psychiatry. 2008	PubMed	citation	PMID:17519929	pubmed	17519929	create date:2007/05/24 | first author:Oberlander TF
Genetic variation in MAOA modulates ventromedial prefrontal circuitry mediating individual differences in human personality.	/pubmed/17519928	Buckholtz JW, Callicott JH, Kolachana B, Hariri AR, Goldberg TE, Genderson M, Egan MF, Mattay VS, Weinberger DR, Meyer-Lindenberg A.	Mol Psychiatry. 2008 Mar;13(3):313-24. Epub 2007 May 22.	Mol Psychiatry. 2008	PubMed	citation	PMID:17519928	pubmed	17519928	create date:2007/05/24 | first author:Buckholtz JW
Title	URL	Description	Details	ShortDetails	Resource	Type	Identifiers	Db	EntrezUID	Properties
A region of 35 kb containing the trace amine associate receptor 6 (TAAR6) gene is associated with schizophrenia in the Irish study of high-density schizophrenia families.	/pubmed/17505468	Vladimirov V, Thiselton DL, Kuo PH, McClay J, Fanous A, Wormley B, Vittum J, Ribble R, Moher B, van den Oord E, O'Neill FA, Walsh D, Kendler KS, Riley BP.	Mol Psychiatry. 2007 Sep;12(9):842-53. Epub 2007 May 15.	Mol Psychiatry. 2007	PubMed	citation	PMID:17505468	pubmed	17505468	create date:2007/05/17 | first author:Vladimirov V
Neuroanatomical and cellular substrates of hypergrooming induced by microinjection of oxytocin in central nucleus of amygdala, an experimental model of compulsive behavior.	/pubmed/17505467	Marroni SS, Nakano FN, Gati CD, Oliveira JA, Antunes-Rodrigues J, Garcia-Cairasco N.	Mol Psychiatry. 2007 Dec;12(12):1103-17. Epub 2007 May 15.	Mol Psychiatry. 2007	PubMed	citation	PMID:17505467	pubmed	17505467	create date:2007/05/17 | first author:Marroni SS
Abnormal melatonin synthesis in autism spectrum disorders.	/pubmed/17505466	Melke J, Goubran Botros H, Chaste P, Betancur C, Nygren G, Anckarsäter H, Rastam M, Ståhlberg O, Gillberg IC, Delorme R, Chabane N, Mouren-Simeoni MC, Fauchereau F, Durand CM, Chevalier F, Drouot X, Collet C, Launay JM, Leboyer M, Gillberg C, Bourgeron T.	Mol Psychiatry. 2008 Jan;13(1):90-8. Epub 2007 May 15.	Mol Psychiatry. 2008	PubMed	citation	PMID:17505466	pubmed	17505466	create date:2007/05/17 | first author:Melke J
Individual differences in trait anhedonia: a structural and functional magnetic resonance imaging study in non-clinical subjects.	/pubmed/17505465	Harvey PO, Pruessner J, Czechowska Y, Lepage M.	Mol Psychiatry. 2007 Aug;12(8):703, 767-75. Epub 2007 May 15.	Mol Psychiatry. 2007	PubMed	citation	PMID:17505465	pubmed	17505465	create date:2007/05/17 | first author:Harvey PO
Genome-wide linkage scan of 98 bipolar pedigrees and analysis of clinical covariates.	/pubmed/17505464	Zandi PP, Badner JA, Steele J, Willour VL, Miao K, MacKinnon DF, Mondimore FM, Schweizer B, McInnis MG, DePaulo JR Jr, Gershon E, McMahon FJ, Potash JB.	Mol Psychiatry. 2007 Jul;12(7):630-9. Epub 2007 May 15.	Mol Psychiatry. 2007	PubMed	citation	PMID:17505464	pubmed	17505464	create date:2007/05/17 | first author:Zandi PP
A genome-wide association study implicates diacylglycerol kinase eta (DGKH) and several other genes in the etiology of bipolar disorder.	/pubmed/17486107	Baum AE, Akula N, Cabanero M, Cardona I, Corona W, Klemens B, Schulze TG, Cichon S, Rietschel M, Nöthen MM, Georgi A, Schumacher J, Schwarz M, Abou Jamra R, Höfels S, Propping P, Satagopan J, Detera-Wadleigh SD, Hardy J, McMahon FJ.	Mol Psychiatry. 2008 Feb;13(2):197-207. Epub 2007 May 8.	Mol Psychiatry. 2008	PubMed	citation	PMID:17486107	pubmed	17486107	create date:2007/05/09 | first author:Baum AE
Systemic interferon-alpha regulates interferon-stimulated genes in the central nervous system.	/pubmed/17486106	Wang J, Campbell IL, Zhang H.	Mol Psychiatry. 2008 Mar;13(3):293-301. Epub 2007 May 8.	Mol Psychiatry. 2008	PubMed	citation	PMID:17486106	pubmed	17486106	create date:2007/05/09 | first author:Wang J
Excitotoxicity and focal cerebral ischemia induce truncation of the NR2A and NR2B subunits of the NMDA receptor and cleavage of the scaffolding protein PSD-95.	/pubmed/17486105	Gascón S, Sobrado M, Roda JM, Rodríguez-Peña A, Díaz-Guerra M.	Mol Psychiatry. 2008 Jan;13(1):99-114. Epub 2007 May 8.	Mol Psychiatry. 2008	PubMed	citation	PMID:17486105	pubmed	17486105	create date:2007/05/09 | first author:Gascón S
Right parietal dysfunction in children with attention deficit hyperactivity disorder, combined type: a functional MRI study.	/pubmed/17471290	Vance A, Silk TJ, Casey M, Rinehart NJ, Bradshaw JL, Bellgrove MA, Cunnington R.	Mol Psychiatry. 2007 Sep;12(9):826-32, 793. Epub 2007 May 1.	Mol Psychiatry. 2007	PubMed	citation	PMID:17471290	pubmed	17471290	create date:2007/05/02 | first author:Vance A
Aberrant DNA methylation associated with bipolar disorder identified from discordant monozygotic twins.	/pubmed/17471289	Kuratomi G, Iwamoto K, Bundo M, Kusumi I, Kato N, Iwata N, Ozaki N, Kato T.	Mol Psychiatry. 2008 Apr;13(4):429-41. Epub 2007 May 1.	Mol Psychiatry. 2008	PubMed	citation	PMID:17471289	pubmed	17471289	create date:2007/05/02 | first author:Kuratomi G
Increased white matter connectivity in euthymic bipolar patients: diffusion tensor tractography between the subgenual cingulate and the amygdalo-hippocampal complex.	/pubmed/17471288	Houenou J, Wessa M, Douaud G, Leboyer M, Chanraud S, Perrin M, Poupon C, Martinot JL, Paillere-Martinot ML.	Mol Psychiatry. 2007 Nov;12(11):1001-10. Epub 2007 May 1.	Mol Psychiatry. 2007	PubMed	citation	PMID:17471288	pubmed	17471288	create date:2007/05/02 | first author:Houenou J
Alterations in GABA-related transcriptome in the dorsolateral prefrontal cortex of subjects with schizophrenia.	/pubmed/17471287	Hashimoto T, Arion D, Unger T, Maldonado-Avilés JG, Morris HM, Volk DW, Mirnics K, Lewis DA.	Mol Psychiatry. 2008 Feb;13(2):147-61. Epub 2007 May 1.	Mol Psychiatry. 2008	PubMed	citation	PMID:17471287	pubmed	17471287	create date:2007/05/02 | first author:Hashimoto T
Adult mice with reduced Nurr1 expression: an animal model for schizophrenia.	/pubmed/17457314	Rojas P, Joodmardi E, Hong Y, Perlmann T, Ogren SO.	Mol Psychiatry. 2007 Aug;12(8):756-66. Epub 2007 Apr 24.	Mol Psychiatry. 2007	PubMed	citation	PMID:17457314	pubmed	17457314	create date:2007/04/26 | first author:Rojas P
Association analysis of the chromosome 4p15-p16 candidate region for bipolar disorder and schizophrenia.	/pubmed/17457313	Christoforou A, Le Hellard S, Thomson PA, Morris SW, Tenesa A, Pickard BS, Wray NR, Muir WJ, Blackwood DH, Porteous DJ, Evans KL.	Mol Psychiatry. 2007 Nov;12(11):1011-25. Epub 2007 Apr 24.	Mol Psychiatry. 2007	PubMed	citation	PMID:17457313	pubmed	17457313	create date:2007/04/26 | first author:Christoforou A
The immune-mediated alteration of serotonin and glutamate: towards an integrated view of depression.	/pubmed/17457312	Müller N, Schwarz MJ.	Mol Psychiatry. 2007 Nov;12(11):988-1000. Epub 2007 Apr 24. Review.	Mol Psychiatry. 2007	PubMed	citation	PMID:17457312	pubmed	17457312	create date:2007/04/26 | first author:Müller N
Tryptophan hydroxylase 2 (TPH2) haplotypes predict levels of TPH2 mRNA expression in human pons.	/pubmed/17453063	Lim JE, Pinsonneault J, Sadee W, Saffen D.	Mol Psychiatry. 2007 May;12(5):491-501. Epub 2006 Dec 12.	Mol Psychiatry. 2007	PubMed	citation	PMID:17453063	pubmed	17453063	create date:2007/04/25 | first author:Lim JE
Convergent genetic modulation of the endocrine stress response involves polymorphic variations of 5-HTT, COMT and MAOA.	/pubmed/17453062	Jabbi M, Korf J, Kema IP, Hartman C, van der Pompe G, Minderaa RB, Ormel J, den Boer JA.	Mol Psychiatry. 2007 May;12(5):483-90. Epub 2007 Mar 6.	Mol Psychiatry. 2007	PubMed	citation	PMID:17453062	pubmed	17453062	create date:2007/04/25 | first author:Jabbi M
Association of the DRD2 gene Taq1A polymorphism and alcoholism: a meta-analysis of case-control studies and evidence of publication bias.	/pubmed/17453061	Munafò MR, Matheson IJ, Flint J.	Mol Psychiatry. 2007 May;12(5):454-61. Epub 2007 Jan 9.	Mol Psychiatry. 2007	PubMed	citation	PMID:17453061	pubmed	17453061	create date:2007/04/25 | first author:Munafò MR
Gene-environment correlations: a review of the evidence and implications for prevention of mental illness.	/pubmed/17453060	Jaffee SR, Price TS.	Mol Psychiatry. 2007 May;12(5):432-42. Epub 2007 Jan 16. Review.	Mol Psychiatry. 2007	PubMed	citation	PMID:17453060	pubmed	17453060	create date:2007/04/25 | first author:Jaffee SR
Rare plus common SERT variants in obsessive-compulsive disorder.	/pubmed/17453059	Grados MA, Samuels J, Shugart YY, Willour VL, Wang Y, Cullen B, Bienvenu OJ, Hoehn-Saric R, Valle D, Liang KY, Riddle MA, Wendland JR, Murphy DL, Nestadt G, Detera-Wadleigh S.	Mol Psychiatry. 2007 May;12(5):422-3. No abstract available.	Mol Psychiatry. 2007	PubMed	citation	PMID:17453059	pubmed	17453059	create date:2007/04/25 | first author:Grados MA
Mapping regulatory variants for the serotonin transporter gene based on allelic expression imbalance.	/pubmed/17453058	Martin J, Cleak J, Willis-Owen SA, Flint J, Shifman S.	Mol Psychiatry. 2007 May;12(5):421-2. No abstract available. Erratum in: Mol Psychiatry. 2007 Sep;12(9):881.	Mol Psychiatry. 2007	PubMed	citation	PMID:17453058	pubmed	17453058	create date:2007/04/25 | first author:Martin J
Paternal age and autism are associated in a family-based sample.	/pubmed/17453057	Cantor RM, Yoon JL, Furr J, Lajonchere CM.	Mol Psychiatry. 2007 May;12(5):419-21. No abstract available.	Mol Psychiatry. 2007	PubMed	citation	PMID:17453057	pubmed	17453057	create date:2007/04/25 | first author:Cantor RM
New genes associated with schizophrenia in neurite formation: a review of cell culture experiments.	/pubmed/17440437	Bellon A.	Mol Psychiatry. 2007 Jul;12(7):620-9. Epub 2007 Apr 17. Review. Erratum in: Mol Psychiatry. 2007 Sep;12(9):882.	Mol Psychiatry. 2007	PubMed	citation	PMID:17440437	pubmed	17440437	create date:2007/04/19 | first author:Bellon A
Neuregulin1-induced cell migration is impaired in schizophrenia: association with neuregulin1 and catechol-o-methyltransferase gene polymorphisms.	/pubmed/17440436	Sei Y, Ren-Patterson R, Li Z, Tunbridge EM, Egan MF, Kolachana BS, Weinberger DR.	Mol Psychiatry. 2007 Oct;12(10):946-57. Epub 2007 Apr 17.	Mol Psychiatry. 2007	PubMed	citation	PMID:17440436	pubmed	17440436	create date:2007/04/19 | first author:Sei Y
The discoidin domain receptor 1 as a novel susceptibility gene for schizophrenia.	/pubmed/17440435	Roig B, Virgos C, Franco N, Martorell L, Valero J, Costas J, Carracedo A, Labad A, Vilella E.	Mol Psychiatry. 2007 Sep;12(9):833-41. Epub 2007 Apr 17.	Mol Psychiatry. 2007	PubMed	citation	PMID:17440435	pubmed	17440435	create date:2007/04/19 | first author:Roig B
Significant correlation in linkage signals from genome-wide scans of schizophrenia and schizotypy.	/pubmed/17440434	Fanous AH, Neale MC, Gardner CO, Webb BT, Straub RE, O'Neill FA, Walsh D, Riley BP, Kendler KS.	Mol Psychiatry. 2007 Oct;12(10):958-65. Epub 2007 Apr 17.	Mol Psychiatry. 2007	PubMed	citation	PMID:17440434	pubmed	17440434	create date:2007/04/19 | first author:Fanous AH
TGFB-induced factor (TGIF): a candidate gene for psychosis on chromosome 18p.	/pubmed/17440433	Chavarría-Siles I, Walss-Bass C, Quezada P, Dassori A, Contreras S, Medina R, Ramírez M, Armas R, Salazar R, Leach RJ, Raventos H, Escamilla MA.	Mol Psychiatry. 2007 Nov;12(11):1033-41. Epub 2007 Apr 17.	Mol Psychiatry. 2007	PubMed	citation	PMID:17440433	pubmed	17440433	create date:2007/04/19 | first author:Chavarría-Siles I
Expression profiling in monozygotic twins discordant for bipolar disorder reveals dysregulation of the WNT signalling pathway.	/pubmed/17440432	Matigian N, Windus L, Smith H, Filippich C, Pantelis C, McGrath J, Mowry B, Hayward N.	Mol Psychiatry. 2007 Sep;12(9):815-25. Epub 2007 Apr 17.	Mol Psychiatry. 2007	PubMed	citation	PMID:17440432	pubmed	17440432	create date:2007/04/19 | first author:Matigian N
Metabolomic mapping of atypical antipsychotic effects in schizophrenia.	/pubmed/17440431	Kaddurah-Daouk R, McEvoy J, Baillie RA, Lee D, Yao JK, Doraiswamy PM, Krishnan KR.	Mol Psychiatry. 2007 Oct;12(10):934-45. Epub 2007 Apr 17.	Mol Psychiatry. 2007	PubMed	citation	PMID:17440431	pubmed	17440431	create date:2007/04/19 | first author:Kaddurah-Daouk R
Lack of serotonin1B receptor expression leads to age-related motor dysfunction, early onset of brain molecular aging and reduced longevity.	/pubmed/17420766	Sibille E, Su J, Leman S, Le Guisquet AM, Ibarguen-Vargas Y, Joeyen-Waldorf J, Glorioso C, Tseng GC, Pezzone M, Hen R, Belzung C.	Mol Psychiatry. 2007 Nov;12(11):1042-56, 975. Epub 2007 Apr 10.	Mol Psychiatry. 2007	PubMed	citation	PMID:17420766	pubmed	17420766	create date:2007/04/11 | first author:Sibille E
Molecular studies of major depressive disorder: the epigenetic perspective.	/pubmed/17420765	Mill J, Petronis A.	Mol Psychiatry. 2007 Sep;12(9):799-814. Epub 2007 Apr 10. Review.	Mol Psychiatry. 2007	PubMed	citation	PMID:17420765	pubmed	17420765	create date:2007/04/11 | first author:Mill J
Endogenous glucocorticoids protect against TNF-alpha-induced increases in anxiety-like behavior in virally infected mice.	/pubmed/17389906	Silverman MN, Macdougall MG, Hu F, Pace TW, Raison CL, Miller AH.	Mol Psychiatry. 2007 Apr;12(4):408-17. Epub 2006 Nov 21.	Mol Psychiatry. 2007	PubMed	citation	PMID:17389906	pubmed	17389906	create date:2007/03/29 | first author:Silverman MN
A novel DISC1-interacting partner DISC1-Binding Zinc-finger protein: implication in the modulation of DISC1-dependent neurite outgrowth.	/pubmed/17389905	Hattori T, Baba K, Matsuzaki S, Honda A, Miyoshi K, Inoue K, Taniguchi M, Hashimoto H, Shintani N, Baba A, Shimizu S, Yukioka F, Kumamoto N, Yamaguchi A, Tohyama M, Katayama T.	Mol Psychiatry. 2007 Apr;12(4):398-407. Epub 2007 Jan 23.	Mol Psychiatry. 2007	PubMed	citation	PMID:17389905	pubmed	17389905	create date:2007/03/29 | first author:Hattori T
Dense SNP association study for bipolar I disorder on chromosome 18p11 suggests two loci with excess paternal transmission.	/pubmed/17389904	Mulle JG, Fallin MD, Lasseter VK, McGrath JA, Wolyniec PS, Pulver AE.	Mol Psychiatry. 2007 Apr;12(4):367-75. Epub 2006 Oct 31.	Mol Psychiatry. 2007	PubMed	citation	PMID:17389904	pubmed	17389904	create date:2007/03/29 | first author:Mulle JG
Fronto-limbic brain structures in suicidal and non-suicidal female patients with major depressive disorder.	/pubmed/17389903	Monkul ES, Hatch JP, Nicoletti MA, Spence S, Brambilla P, Lacerda AL, Sassi RB, Mallinger AG, Keshavan MS, Soares JC.	Mol Psychiatry. 2007 Apr;12(4):360-6. Epub 2006 Dec 5.	Mol Psychiatry. 2007	PubMed	citation	PMID:17389903	pubmed	17389903	create date:2007/03/29 | first author:Monkul ES
Mood is indirectly related to serotonin, norepinephrine and dopamine levels in humans: a meta-analysis of monoamine depletion studies.	/pubmed/17389902	Ruhé HG, Mason NS, Schene AH.	Mol Psychiatry. 2007 Apr;12(4):331-59. Epub 2007 Jan 16. Review.	Mol Psychiatry. 2007	PubMed	citation	PMID:17389902	pubmed	17389902	create date:2007/03/29 | first author:Ruhé HG
Genetics of behavioural domains across the neuropsychiatric spectrum; of mice and men.	/pubmed/17389901	Kas MJ, Fernandes C, Schalkwyk LC, Collier DA.	Mol Psychiatry. 2007 Apr;12(4):324-30. Epub 2006 Nov 21. Review.	Mol Psychiatry. 2007	PubMed	citation	PMID:17389901	pubmed	17389901	create date:2007/03/29 | first author:Kas MJ
Catechol-O-methyltransferase gene regulation in rat frontal cortex.	/pubmed/17389900	Fatemi SH, Folsom TD.	Mol Psychiatry. 2007 Apr;12(4):322-3. No abstract available.	Mol Psychiatry. 2007	PubMed	citation	PMID:17389900	pubmed	17389900	create date:2007/03/29 | first author:Fatemi SH
Is rs7566605, a SNP near INSIG2, associated with body mass in a randomized clinical trial of antipsychotics in schizophrenia?	/pubmed/17389899	Skelly T, Pinheiro AP, Lange LA, Sullivan PF.	Mol Psychiatry. 2007 Apr;12(4):321-2. No abstract available.	Mol Psychiatry. 2007	PubMed	citation	PMID:17389899	pubmed	17389899	create date:2007/03/29 | first author:Skelly T
An 11-year-old boy with drug-resistant schizophrenia treated with temporo-parietal rTMS.	/pubmed/17389898	Jardri R, Lucas B, Delevoye-Turrell Y, Delmaire C, Delion P, Thomas P, Goeb JL.	Mol Psychiatry. 2007 Apr;12(4):320. No abstract available.	Mol Psychiatry. 2007	PubMed	citation	PMID:17389898	pubmed	17389898	create date:2007/03/29 | first author:Jardri R
Activation of bilateral auditory cortex during verbal hallucinations in a child with schizophrenia.	/pubmed/17389897	Jardri R, Pins D, Delmaire C, Goeb JL, Thomas P.	Mol Psychiatry. 2007 Apr;12(4):319. No abstract available.	Mol Psychiatry. 2007	PubMed	citation	PMID:17389897	pubmed	17389897	create date:2007/03/29 | first author:Jardri R
The risk for depression conferred by stressful life events is modified by variation at the serotonin transporter 5HTTLPR genotype: evidence from the Spanish PREDICT-Gene cohort.	/pubmed/17387319	Cervilla JA, Molina E, Rivera M, Torres-González F, Bellón JA, Moreno B, Luna JD, Lorente JA, Mayoral F, King M, Nazareth I; PREDICT Study Core Group, Gutiérrez B.	Mol Psychiatry. 2007 Aug;12(8):748-55. Epub 2007 Mar 27.	Mol Psychiatry. 2007	PubMed	citation	PMID:17387319	pubmed	17387319	create date:2007/03/28 | first author:Cervilla JA
Pituitary adenylate cyclase-activating polypeptide is associated with schizophrenia.	/pubmed/17387318	Hashimoto R, Hashimoto H, Shintani N, Chiba S, Hattori S, Okada T, Nakajima M, Tanaka K, Kawagishi N, Nemoto K, Mori T, Ohnishi T, Noguchi H, Hori H, Suzuki T, Iwata N, Ozaki N, Nakabayashi T, Saitoh O, Kosuga A, Tatsumi M, Kamijima K, et al.	Mol Psychiatry. 2007 Nov;12(11):1026-32. Epub 2007 Mar 27.	Mol Psychiatry. 2007	PubMed	citation	PMID:17387318	pubmed	17387318	create date:2007/03/28 | first author:Hashimoto R
Patterns of gene expression in the limbic system of suicides with and without major depression.	/pubmed/17353912	Sequeira A, Klempan T, Canetti L, ffrench-Mullen J, Benkelfat C, Rouleau GA, Turecki G.	Mol Psychiatry. 2007 Jul;12(7):640-55. Epub 2007 Mar 13.	Mol Psychiatry. 2007	PubMed	citation	PMID:17353912	pubmed	17353912	create date:2007/03/14 | first author:Sequeira A
A role for SC35 and hnRNPA1 in the determination of amyloid precursor protein isoforms.	/pubmed/17353911	Donev R, Newall A, Thome J, Sheer D.	Mol Psychiatry. 2007 Jul;12(7):681-90. Epub 2007 Mar 13.	Mol Psychiatry. 2007	PubMed	citation	PMID:17353911	pubmed	17353911	create date:2007/03/14 | first author:Donev R
Serotonin transporter polymorphism, memory and hippocampal volume in the elderly: association and interaction with cortisol.	/pubmed/17353910	O'Hara R, Schröder CM, Mahadevan R, Schatzberg AF, Lindley S, Fox S, Weiner M, Kraemer HC, Noda A, Lin X, Gray HL, Hallmayer JF.	Mol Psychiatry. 2007 Jun;12(6):544-55. Epub 2007 Mar 13.	Mol Psychiatry. 2007	PubMed	citation	PMID:17353910	pubmed	17353910	create date:2007/03/14 | first author:O'Hara R
Validation of amyloid-beta peptides in CSF diagnosis of neurodegenerative dementias.	/pubmed/17339876	Bibl M, Mollenhauer B, Lewczuk P, Esselmann H, Wolf S, Trenkwalder C, Otto M, Stiens G, Rüther E, Kornhuber J, Wiltfang J.	Mol Psychiatry. 2007 Jul;12(7):671-80. Epub 2007 Mar 6.	Mol Psychiatry. 2007	PubMed	citation	PMID:17339876	pubmed	17339876	create date:2007/03/07 | first author:Bibl M
More evidence supports the association of PPP3CC with schizophrenia.	/pubmed/17339875	Liu YL, Fann CS, Liu CM, Chang CC, Yang WC, Hung SI, Yu SL, Hwang TJ, Hsieh MH, Liu CC, Tsuang MM, Wu JY, Jou YS, Faraone SV, Tsuang MT, Chen WJ, Hwu HG.	Mol Psychiatry. 2007 Oct;12(10):966-74. Epub 2007 Mar 6.	Mol Psychiatry. 2007	PubMed	citation	PMID:17339875	pubmed	17339875	create date:2007/03/07 | first author:Liu YL
Effects of the catechol-O-methyltransferase Val158Met polymorphism on executive function: a meta-analysis of the Wisconsin Card Sort Test in schizophrenia and healthy controls.	/pubmed/17325717	Barnett JH, Jones PB, Robbins TW, Müller U.	Mol Psychiatry. 2007 May;12(5):502-9. Epub 2007 Feb 27.	Mol Psychiatry. 2007	PubMed	citation	PMID:17325717	pubmed	17325717	create date:2007/02/28 | first author:Barnett JH
Val66met polymorphism and serum brain-derived neurotrophic factor levels in bipolar disorder.	/pubmed/17325716	Tramontina J, Frey BN, Andreazza AC, Zandona M, Santin A, Kapczinski F.	Mol Psychiatry. 2007 Mar;12(3):230-1. No abstract available.	Mol Psychiatry. 2007	PubMed	citation	PMID:17325716	pubmed	17325716	create date:2007/02/28 | first author:Tramontina J
Title	URL	Description	Details	ShortDetails	Resource	Type	Identifiers	Db	EntrezUID	Properties
Global DNA hypomethylation and DNA hypermethylation of the alpha synuclein promoter in females with anorexia nervosa.	/pubmed/17325715	Frieling H, Gozner A, Römer KD, Lenz B, Bönsch D, Wilhelm J, Hillemacher T, de Zwaan M, Kornhuber J, Bleich S.	Mol Psychiatry. 2007 Mar;12(3):229-30. No abstract available.	Mol Psychiatry. 2007	PubMed	citation	PMID:17325715	pubmed	17325715	create date:2007/02/28 | first author:Frieling H
No preferential transmission of paternal alleles at risk genes in attention-deficit hyperactivity disorder.	/pubmed/17325714	Laurin N, Feng Y, Ickowicz A, Pathare T, Malone M, Tannock R, Schachar R, Kennedy JL, Barr CL.	Mol Psychiatry. 2007 Mar;12(3):226-9. No abstract available.	Mol Psychiatry. 2007	PubMed	citation	PMID:17325714	pubmed	17325714	create date:2007/02/28 | first author:Laurin N
Support for the MnlI polymorphism of SNAP25; a Korean ADHD case-control study.	/pubmed/17325713	Choi TK, Lee HS, Kim JW, Park TW, Song DH, Yook KW, Lee SH, Kim JI, Suh SY.	Mol Psychiatry. 2007 Mar;12(3):224-6. No abstract available.	Mol Psychiatry. 2007	PubMed	citation	PMID:17325713	pubmed	17325713	create date:2007/02/28 | first author:Choi TK
Transcriptional activity by cocaine-amphetamine-regulated transcript.	/pubmed/17325712	Mao P, Jacks R.	Mol Psychiatry. 2007 Mar;12(3):223-4. No abstract available.	Mol Psychiatry. 2007	PubMed	citation	PMID:17325712	pubmed	17325712	create date:2007/02/28 | first author:Mao P
The 5'-untranslated region of Parkinson's disease alpha-synuclein messengerRNA contains a predicted iron responsive element.	/pubmed/17325711	Friedlich AL, Tanzi RE, Rogers JT.	Mol Psychiatry. 2007 Mar;12(3):222-3. No abstract available.	Mol Psychiatry. 2007	PubMed	citation	PMID:17325711	pubmed	17325711	create date:2007/02/28 | first author:Friedlich AL
Epigenetic aberration of the human REELIN gene in psychiatric disorders.	/pubmed/17310238	Tamura Y, Kunugi H, Ohashi J, Hohjoh H.	Mol Psychiatry. 2007 Jun;12(6):519, 593-600. Epub 2007 Feb 20.	Mol Psychiatry. 2007	PubMed	citation	PMID:17310238	pubmed	17310238	create date:2007/02/21 | first author:Tamura Y
Association of the dopamine receptor D1 gene, DRD1, with inattention symptoms in families selected for reading problems.	/pubmed/17310237	Luca P, Laurin N, Misener VL, Wigg KG, Anderson B, Cate-Carter T, Tannock R, Humphries T, Lovett MW, Barr CL.	Mol Psychiatry. 2007 Aug;12(8):776-85. Epub 2007 Feb 20.	Mol Psychiatry. 2007	PubMed	citation	PMID:17310237	pubmed	17310237	create date:2007/02/21 | first author:Luca P
Immune complexes of auto-antibodies against A beta 1-42 peptides patrol cerebrospinal fluid of non-Alzheimer's patients.	/pubmed/17279093	Henkel AW, Dittrich PS, Groemer TW, Lemke EA, Klingauf J, Klafki HW, Lewczuk P, Esselmann H, Schwille P, Kornhuber J, Wiltfang J.	Mol Psychiatry. 2007 Jun;12(6):601-10. Epub 2007 Feb 6.	Mol Psychiatry. 2007	PubMed	citation	PMID:17279093	pubmed	17279093	create date:2007/02/07 | first author:Henkel AW
The met(158) allele of catechol-O-methyltransferase (COMT) is associated with obsessive-compulsive disorder in men: case-control study and meta-analysis.	/pubmed/17264842	Pooley EC, Fineberg N, Harrison PJ.	Mol Psychiatry. 2007 Jun;12(6):556-61. Epub 2007 Jan 30.	Mol Psychiatry. 2007	PubMed	citation	PMID:17264842	pubmed	17264842	create date:2007/02/01 | first author:Pooley EC
Association of Per1 and Npas2 with autistic disorder: support for the clock genes/social timing hypothesis.	/pubmed/17264841	Nicholas B, Rudrasingham V, Nash S, Kirov G, Owen MJ, Wimpory DC.	Mol Psychiatry. 2007 Jun;12(6):581-92. Epub 2007 Jan 30.	Mol Psychiatry. 2007	PubMed	citation	PMID:17264841	pubmed	17264841	create date:2007/02/01 | first author:Nicholas B
Selective epigenetic alteration of layer I GABAergic neurons isolated from prefrontal cortex of schizophrenia patients using laser-assisted microdissection.	/pubmed/17264840	Ruzicka WB, Zhubi A, Veldic M, Grayson DR, Costa E, Guidotti A.	Mol Psychiatry. 2007 Apr;12(4):385-97. Epub 2007 Jan 30.	Mol Psychiatry. 2007	PubMed	citation	PMID:17264840	pubmed	17264840	create date:2007/02/01 | first author:Ruzicka WB
Hippocampus-specific deletion of BDNF in adult mice impairs spatial memory and extinction of aversive memories.	/pubmed/17264839	Heldt SA, Stanek L, Chhatwal JP, Ressler KJ.	Mol Psychiatry. 2007 Jul;12(7):656-70. Epub 2007 Jan 30.	Mol Psychiatry. 2007	PubMed	citation	PMID:17264839	pubmed	17264839	create date:2007/02/01 | first author:Heldt SA
Hypothalamic oxytocin mRNA expression and melancholic depression.	/pubmed/17252002	Meynen G, Unmehopa UA, Hofman MA, Swaab DF, Hoogendijk WJ.	Mol Psychiatry. 2007 Feb;12(2):118-9. No abstract available.	Mol Psychiatry. 2007	PubMed	citation	PMID:17252002	pubmed	17252002	create date:2007/01/26 | first author:Meynen G
Differential gene expression in peripheral blood of patients suffering from post-traumatic stress disorder.	/pubmed/17252001	Zieker J, Zieker D, Jatzko A, Dietzsch J, Nieselt K, Schmitt A, Bertsch T, Fassbender K, Spanagel R, Northoff H, Gebicke-Haerter PJ.	Mol Psychiatry. 2007 Feb;12(2):116-8. No abstract available.	Mol Psychiatry. 2007	PubMed	citation	PMID:17252001	pubmed	17252001	create date:2007/01/26 | first author:Zieker J
Leukocyte glucocorticoid receptor expression and immunoregulation in veterans with and without post-traumatic stress disorder.	/pubmed/17245326	de Kloet CS, Vermetten E, Bikker A, Meulman E, Geuze E, Kavelaars A, Westenberg HG, Heijnen CJ.	Mol Psychiatry. 2007 May;12(5):443-53. Epub 2007 Jan 23.	Mol Psychiatry. 2007	PubMed	citation	PMID:17245326	pubmed	17245326	create date:2007/01/25 | first author:de Kloet CS
A combined spectroscopic and functional MRI investigation of the dorsal anterior cingulate region in opiate addiction.	/pubmed/17245325	Yücel M, Lubman DI, Harrison BJ, Fornito A, Allen NB, Wellard RM, Roffel K, Clarke K, Wood SJ, Forman SD, Pantelis C.	Mol Psychiatry. 2007 Jul;12(7):611, 691-702. Epub 2007 Jan 23.	Mol Psychiatry. 2007	PubMed	citation	PMID:17245325	pubmed	17245325	create date:2007/01/25 | first author:Yücel M
Rationale for a trial of immunosuppressive therapy in acute schizophrenia.	/pubmed/17245324	Knight JG, Menkes DB, Highton J, Adams DD.	Mol Psychiatry. 2007 May;12(5):424-31. Epub 2007 Jan 23. Review.	Mol Psychiatry. 2007	PubMed	citation	PMID:17245324	pubmed	17245324	create date:2007/01/25 | first author:Knight JG
Gene-gene effects on central processing of aversive stimuli.	/pubmed/17211439	Smolka MN, Bühler M, Schumann G, Klein S, Hu XZ, Moayer M, Zimmer A, Wrase J, Flor H, Mann K, Braus DF, Goldman D, Heinz A.	Mol Psychiatry. 2007 Mar;12(3):307-17. Epub 2007 Jan 9.	Mol Psychiatry. 2007	PubMed	citation	PMID:17211439	pubmed	17211439	create date:2007/01/11 | first author:Smolka MN
Alterations of lipid metabolism and gene expression in rat adipocytes during chronic olanzapine treatment.	/pubmed/17211438	Minet-Ringuet J, Even PC, Valet P, Carpéné C, Visentin V, Prévot D, Daviaud D, Quignard-Boulange A, Tomé D, de Beaurepaire R.	Mol Psychiatry. 2007 Jun;12(6):562-71. Epub 2007 Jan 9.	Mol Psychiatry. 2007	PubMed	citation	PMID:17211438	pubmed	17211438	create date:2007/01/11 | first author:Minet-Ringuet J
beta2-Adrenergic receptor gene variants and risk for autism in the AGRE cohort.	/pubmed/17199132	Cheslack-Postava K, Fallin MD, Avramopoulos D, Connors SL, Zimmerman AW, Eberhart CG, Newschaffer CJ.	Mol Psychiatry. 2007 Mar;12(3):283-91. Epub 2007 Jan 2.	Mol Psychiatry. 2007	PubMed	citation	PMID:17199132	pubmed	17199132	create date:2007/01/03 | first author:Cheslack-Postava K
Physiogenomic comparison of weight profiles of olanzapine- and risperidone-treated patients.	/pubmed/17199131	Ruaño G, Goethe JW, Caley C, Woolley S, Holford TR, Kocherla M, Windemuth A, de Leon J.	Mol Psychiatry. 2007 May;12(5):474-82. Epub 2007 Jan 2.	Mol Psychiatry. 2007	PubMed	citation	PMID:17199131	pubmed	17199131	create date:2007/01/03 | first author:Ruaño G
A proteomic study of serum from children with autism showing differential expression of apolipoproteins and complement proteins.	/pubmed/17189958	Corbett BA, Kantor AB, Schulman H, Walker WL, Lit L, Ashwood P, Rocke DM, Sharp FR.	Mol Psychiatry. 2007 Mar;12(3):292-306. Epub 2006 Dec 26.	Mol Psychiatry. 2007	PubMed	citation	PMID:17189958	pubmed	17189958	create date:2006/12/27 | first author:Corbett BA
Dissecting the locus heterogeneity of autism: significant linkage to chromosome 12q14.	/pubmed/17179998	Ma DQ, Cuccaro ML, Jaworski JM, Haynes CS, Stephan DA, Parod J, Abramson RK, Wright HH, Gilbert JR, Haines JL, Pericak-Vance MA.	Mol Psychiatry. 2007 Apr;12(4):376-84. Epub 2006 Dec 19.	Mol Psychiatry. 2007	PubMed	citation	PMID:17179998	pubmed	17179998	create date:2006/12/21 | first author:Ma DQ
Interleukin 3 and schizophrenia: the impact of sex and family history.	/pubmed/17179997	Chen X, Wang X, Hossain S, O'Neill FA, Walsh D, van den Oord E, Fanous A, Kendler KS.	Mol Psychiatry. 2007 Mar;12(3):273-82. Epub 2006 Dec 19.	Mol Psychiatry. 2007	PubMed	citation	PMID:17179997	pubmed	17179997	create date:2006/12/21 | first author:Chen X
Linkage and association studies in African- and Caucasian-American populations demonstrate that SHC3 is a novel susceptibility locus for nicotine dependence.	/pubmed/17179996	Li MD, Sun D, Lou XY, Beuten J, Payne TJ, Ma JZ.	Mol Psychiatry. 2007 May;12(5):462-73. Epub 2006 Dec 19.	Mol Psychiatry. 2007	PubMed	citation	PMID:17179996	pubmed	17179996	create date:2006/12/21 | first author:Li MD
Fine mapping of the MAPT locus using quantitative trait analysis identifies possible causal variants in Alzheimer's disease.	/pubmed/17179995	Laws SM, Friedrich P, Diehl-Schmid J, Müller J, Eisele T, Bäuml J, Förstl H, Kurz A, Riemenschneider M.	Mol Psychiatry. 2007 May;12(5):510-7. Epub 2006 Dec 19.	Mol Psychiatry. 2007	PubMed	citation	PMID:17179995	pubmed	17179995	create date:2006/12/21 | first author:Laws SM
Serotonergic vulnerability and depression: assumptions, experimental evidence and implications.	/pubmed/17160067	Jans LA, Riedel WJ, Markus CR, Blokland A.	Mol Psychiatry. 2007 Jun;12(6):522-43. Epub 2006 Dec 12. Review.	Mol Psychiatry. 2007	PubMed	citation	PMID:17160067	pubmed	17160067	create date:2006/12/13 | first author:Jans LA
Mechanisms of fear extinction.	/pubmed/17160066	Myers KM, Davis M.	Mol Psychiatry. 2007 Feb;12(2):120-50. Epub 2006 Dec 12. Review.	Mol Psychiatry. 2007	PubMed	citation	PMID:17160066	pubmed	17160066	create date:2006/12/13 | first author:Myers KM
Towards a muscarinic hypothesis of schizophrenia.	/pubmed/17146471	Raedler TJ, Bymaster FP, Tandon R, Copolov D, Dean B.	Mol Psychiatry. 2007 Mar;12(3):232-46. Epub 2006 Dec 5. Review.	Mol Psychiatry. 2007	PubMed	citation	PMID:17146471	pubmed	17146471	create date:2006/12/06 | first author:Raedler TJ
Meta-analysis of serotonin transporter gene promoter polymorphism (5-HTTLPR) association with selective serotonin reuptake inhibitor efficacy in depressed patients.	/pubmed/17146470	Serretti A, Kato M, De Ronchi D, Kinoshita T.	Mol Psychiatry. 2007 Mar;12(3):247-57. Epub 2006 Dec 5.	Mol Psychiatry. 2007	PubMed	citation	PMID:17146470	pubmed	17146470	create date:2006/12/06 | first author:Serretti A
150 years of Sigmund Freud: What would Freud have said about the obesity epidemic?	/pubmed/17130885	Bornstein SR, Wong ML, Licinio J.	Mol Psychiatry. 2006 Dec;11(12):1070-2.	Mol Psychiatry. 2006	PubMed	citation	PMID:17130885	pubmed	17130885	create date:2006/11/30 | first author:Bornstein SR
Expression of ribosomal subunit genes increased coordinately with postmortem interval in human brain.	/pubmed/17130884	Iwamoto K, Bundo M, Ueda J, Kato T.	Mol Psychiatry. 2006 Dec;11(12):1067-9. No abstract available.	Mol Psychiatry. 2006	PubMed	citation	PMID:17130884	pubmed	17130884	create date:2006/11/30 | first author:Iwamoto K
No association between dopaminergic polymorphisms and intelligence variability in attention-deficit/hyperactivity disorder.	/pubmed/17130883	Genro JP, Roman T, Zeni CP, Grevet EH, Schmitz M, de Abreu PB, Bau CH, Rohde LA, Hutz MH.	Mol Psychiatry. 2006 Dec;11(12):1066-7. No abstract available.	Mol Psychiatry. 2006	PubMed	citation	PMID:17130883	pubmed	17130883	create date:2006/11/30 | first author:Genro JP
Further evidence for association between ErbB4 and schizophrenia and influence on cognitive intermediate phenotypes in healthy controls.	/pubmed/17130882	Nicodemus KK, Luna A, Vakkalanka R, Goldberg T, Egan M, Straub RE, Weinberger DR.	Mol Psychiatry. 2006 Dec;11(12):1062-5. No abstract available. Erratum in: Mol Psychiatry. 2007 Sep;12(9):883.	Mol Psychiatry. 2006	PubMed	citation	PMID:17130882	pubmed	17130882	create date:2006/11/30 | first author:Nicodemus KK
Associations between Chlamydophila infections, schizophrenia and risk of HLA-A10.	/pubmed/17102800	Fellerhoff B, Laumbacher B, Mueller N, Gu S, Wank R.	Mol Psychiatry. 2007 Mar;12(3):264-72. Epub 2006 Nov 14.	Mol Psychiatry. 2007	PubMed	citation	PMID:17102800	pubmed	17102800	create date:2006/11/15 | first author:Fellerhoff B
Cytosolic proteomic alterations in the nucleus accumbens of cocaine overdose victims.	/pubmed/17075605	Tannu N, Mash DC, Hemby SE.	Mol Psychiatry. 2007 Jan;12(1):55-73. Epub 2006 Oct 31.	Mol Psychiatry. 2007	PubMed	citation	PMID:17075605	pubmed	17075605	create date:2006/11/01 | first author:Tannu N
Six degrees of separation: on the prior probability that schizophrenia susceptibility genes converge on synapses, glutamate and NMDA receptors.	/pubmed/17063182	Harrison PJ, West VA.	Mol Psychiatry. 2006 Nov;11(11):981-3. No abstract available.	Mol Psychiatry. 2006	PubMed	citation	PMID:17063182	pubmed	17063182	create date:2006/10/26 | first author:Harrison PJ
Clozapine enhances differentiation of adipocyte progenitor cells.	/pubmed/17063181	Hemmrich K, Gummersbach C, Pallua N, Luckhaus C, Fehsel K.	Mol Psychiatry. 2006 Nov;11(11):980-1. No abstract available.	Mol Psychiatry. 2006	PubMed	citation	PMID:17063181	pubmed	17063181	create date:2006/10/26 | first author:Hemmrich K
The role of leptin in anorexia nervosa: clinical implications.	/pubmed/17060920	Hebebrand J, Muller TD, Holtkamp K, Herpertz-Dahlmann B.	Mol Psychiatry. 2007 Jan;12(1):23-35. Epub 2006 Oct 24. Review.	Mol Psychiatry. 2007	PubMed	citation	PMID:17060920	pubmed	17060920	create date:2006/10/25 | first author:Hebebrand J
Disrupted in Schizophrenia 1 Interactome: evidence for the close connectivity of risk genes and a potential synaptic basis for schizophrenia.	/pubmed/17043677	Camargo LM, Collura V, Rain JC, Mizuguchi K, Hermjakob H, Kerrien S, Bonnert TP, Whiting PJ, Brandon NJ.	Mol Psychiatry. 2007 Jan;12(1):74-86. Epub 2006 Oct 17.	Mol Psychiatry. 2007	PubMed	citation	PMID:17043677	pubmed	17043677	create date:2006/10/18 | first author:Camargo LM
Violent behavior associated with hypocholesterolemia due to a novel APOB gene mutation.	/pubmed/17043676	Edgar PF, Hooper AJ, Poa NR, Burnett JR.	Mol Psychiatry. 2007 Mar;12(3):258-63; 221. Epub 2006 Oct 17.	Mol Psychiatry. 2007	PubMed	citation	PMID:17043676	pubmed	17043676	create date:2006/10/18 | first author:Edgar PF
The genetics of autistic disorders and its clinical relevance: a review of the literature.	/pubmed/17033636	Freitag CM.	Mol Psychiatry. 2007 Jan;12(1):2-22. Epub 2006 Oct 10. Review.	Mol Psychiatry. 2007	PubMed	citation	PMID:17033636	pubmed	17033636	create date:2006/10/13 | first author:Freitag CM
Region-specific transcriptional changes following the three antidepressant treatments electro convulsive therapy, sleep deprivation and fluoxetine.	/pubmed/17033635	Conti B, Maier R, Barr AM, Morale MC, Lu X, Sanna PP, Bilbe G, Hoyer D, Bartfai T.	Mol Psychiatry. 2007 Feb;12(2):167-89. Epub 2006 Oct 10.	Mol Psychiatry. 2007	PubMed	citation	PMID:17033635	pubmed	17033635	create date:2006/10/13 | first author:Conti B
Plexin B3 is genetically associated with verbal performance and white matter volume in human brain.	/pubmed/17033634	Rujescu D, Meisenzahl EM, Krejcova S, Giegling I, Zetzsche T, Reiser M, Born CM, Möller HJ, Veske A, Gal A, Finckh U.	Mol Psychiatry. 2007 Feb;12(2):190-4, 115. Epub 2006 Oct 10.	Mol Psychiatry. 2007	PubMed	citation	PMID:17033634	pubmed	17033634	create date:2006/10/13 | first author:Rujescu D
Further evidence that the KIAA0319 gene confers susceptibility to developmental dyslexia.	/pubmed/17033633	Harold D, Paracchini S, Scerri T, Dennis M, Cope N, Hill G, Moskvina V, Walter J, Richardson AJ, Owen MJ, Stein JF, Green ED, O'Donovan MC, Williams J, Monaco AP.	Mol Psychiatry. 2006 Dec;11(12):1085-91, 1061. Epub 2006 Oct 10.	Mol Psychiatry. 2006	PubMed	citation	PMID:17033633	pubmed	17033633	create date:2006/10/13 | first author:Harold D
Neuregulin 1 (8p12) and childhood-onset schizophrenia: susceptibility haplotypes for diagnosis and brain developmental trajectories.	/pubmed/17033632	Addington AM, Gornick MC, Shaw P, Seal J, Gogtay N, Greenstein D, Clasen L, Coffey M, Gochman P, Long R, Rapoport JL.	Mol Psychiatry. 2007 Feb;12(2):195-205. Epub 2006 Oct 10.	Mol Psychiatry. 2007	PubMed	citation	PMID:17033632	pubmed	17033632	create date:2006/10/13 | first author:Addington AM
Improvement of cognitive functions in chronic schizophrenic patients by recombinant human erythropoietin.	/pubmed/17033631	Ehrenreich H, Hinze-Selch D, Stawicki S, Aust C, Knolle-Veentjer S, Wilms S, Heinz G, Erdag S, Jahn H, Degner D, Ritzen M, Mohr A, Wagner M, Schneider U, Bohn M, Huber M, Czernik A, Pollmächer T, Maier W, Sirén AL, Klosterkötter J, Falkai P, et al.	Mol Psychiatry. 2007 Feb;12(2):206-20. Epub 2006 Oct 10.	Mol Psychiatry. 2007	PubMed	citation	PMID:17033631	pubmed	17033631	create date:2006/10/13 | first author:Ehrenreich H
Serotonin transporter gene variation impacts innate fear processing: Acoustic startle response and emotional startle.	/pubmed/17033630	Brocke B, Armbruster D, Muller J, Hensch T, Jacob CP, Lesch KP, Kirschbaum C, Strobel A.	Mol Psychiatry. 2006 Dec;11(12):1106-12. Epub 2006 Oct 10.	Mol Psychiatry. 2006	PubMed	citation	PMID:17033630	pubmed	17033630	create date:2006/10/13 | first author:Brocke B
Decreased circulating CD34+ stem cells in early Alzheimer's disease: Evidence for a deficient hematopoietic brain support?	/pubmed/17033629	Maler JM, Spitzer P, Lewczuk P, Kornhuber J, Herrmann M, Wiltfang J.	Mol Psychiatry. 2006 Dec;11(12):1113-5. Epub 2006 Oct 10.	Mol Psychiatry. 2006	PubMed	citation	PMID:17033629	pubmed	17033629	create date:2006/10/13 | first author:Maler JM
Brain morphological changes associated with exposure to HSV1 in first-episode schizophrenia.	/pubmed/17033628	Prasad KM, Shirts BH, Yolken RH, Keshavan MS, Nimgaonkar VL.	Mol Psychiatry. 2007 Jan;12(1):105-13, 1. Epub 2006 Oct 10.	Mol Psychiatry. 2007	PubMed	citation	PMID:17033628	pubmed	17033628	create date:2006/10/13 | first author:Prasad KM
Title	URL	Description	Details	ShortDetails	Resource	Type	Identifiers	Db	EntrezUID	Properties
Human food preferences are associated with a 5-HT(2A) serotonergic receptor polymorphism.	/pubmed/17003810	Prado-Lima PS, Cruz IB, Schwanke CH, Netto CA, Licinio J.	Mol Psychiatry. 2006 Oct;11(10):889-91. No abstract available.	Mol Psychiatry. 2006	PubMed	citation	PMID:17003810	pubmed	17003810	create date:2006/09/28 | first author:Prado-Lima PS
SLITRK1 mutations in trichotillomania.	/pubmed/17003809	Zuchner S, Cuccaro ML, Tran-Viet KN, Cope H, Krishnan RR, Pericak-Vance MA, Wright HH, Ashley-Koch A.	Mol Psychiatry. 2006 Oct;11(10):887-9. No abstract available.	Mol Psychiatry. 2006	PubMed	citation	PMID:17003809	pubmed	17003809	create date:2006/09/28 | first author:Zuchner S
Dietary n-3 PUFA deprivation alters expression of enzymes of the arachidonic and docosahexaenoic acid cascades in rat frontal cortex.	/pubmed/16983392	Rao JS, Ertley RN, DeMar JC Jr, Rapoport SI, Bazinet RP, Lee HJ.	Mol Psychiatry. 2007 Feb;12(2):151-7. Epub 2006 Sep 19.	Mol Psychiatry. 2007	PubMed	citation	PMID:16983392	pubmed	16983392	create date:2006/09/20 | first author:Rao JS
n-3 polyunsaturated fatty acid deprivation in rats decreases frontal cortex BDNF via a p38 MAPK-dependent mechanism.	/pubmed/16983391	Rao JS, Ertley RN, Lee HJ, DeMar JC Jr, Arnold JT, Rapoport SI, Bazinet RP.	Mol Psychiatry. 2007 Jan;12(1):36-46. Epub 2006 Sep 19.	Mol Psychiatry. 2007	PubMed	citation	PMID:16983391	pubmed	16983391	create date:2006/09/20 | first author:Rao JS
Prefrontal hyperactivation during working memory task in untreated individuals with major depressive disorder.	/pubmed/16983390	Matsuo K, Glahn DC, Peluso MA, Hatch JP, Monkul ES, Najt P, Sanches M, Zamarripa F, Li J, Lancaster JL, Fox PT, Gao JH, Soares JC.	Mol Psychiatry. 2007 Feb;12(2):158-66. Epub 2006 Sep 19.	Mol Psychiatry. 2007	PubMed	citation	PMID:16983390	pubmed	16983390	create date:2006/09/20 | first author:Matsuo K
Two isoforms of GABA(A) receptor beta2 subunit with different electrophysiological properties: Differential expression and genotypical correlations in schizophrenia.	/pubmed/16983389	Zhao C, Xu Z, Chen J, Yu Z, Tong KL, Lo WS, Pun FW, Ng SK, Tsang SY, Xue H.	Mol Psychiatry. 2006 Dec;11(12):1092-105. Epub 2006 Sep 19.	Mol Psychiatry. 2006	PubMed	citation	PMID:16983389	pubmed	16983389	create date:2006/09/20 | first author:Zhao C
Meta-analysis supports association between serotonin transporter (5-HTT) and suicidal behavior.	/pubmed/16969368	Li D, He L.	Mol Psychiatry. 2007 Jan;12(1):47-54. Epub 2006 Sep 12.	Mol Psychiatry. 2007	PubMed	citation	PMID:16969368	pubmed	16969368	create date:2006/09/14 | first author:Li D
Valproate protects dopaminergic neurons in midbrain neuron/glia cultures by stimulating the release of neurotrophic factors from astrocytes.	/pubmed/16969367	Chen PS, Peng GS, Li G, Yang S, Wu X, Wang CC, Wilson B, Lu RB, Gean PW, Chuang DM, Hong JS.	Mol Psychiatry. 2006 Dec;11(12):1116-25. Epub 2006 Sep 12.	Mol Psychiatry. 2006	PubMed	citation	PMID:16969367	pubmed	16969367	create date:2006/09/14 | first author:Chen PS
Genome-wide scan supports the existence of a susceptibility locus for schizophrenia and bipolar disorder on chromosome 15q26.	/pubmed/16969366	Vazza G, Bertolin C, Scudellaro E, Vettori A, Boaretto F, Rampinelli S, De Sanctis G, Perini G, Peruzzi P, Mostacciuolo ML.	Mol Psychiatry. 2007 Jan;12(1):87-93. Epub 2006 Sep 12.	Mol Psychiatry. 2007	PubMed	citation	PMID:16969366	pubmed	16969366	create date:2006/09/14 | first author:Vazza G
Mutations in the ribosomal protein gene RPL10 suggest a novel modulating disease mechanism for autism.	/pubmed/16940977	Klauck SM, Felder B, Kolb-Kokocinski A, Schuster C, Chiocchetti A, Schupp I, Wellenreuther R, Schmötzer G, Poustka F, Breitenbach-Koller L, Poustka A.	Mol Psychiatry. 2006 Dec;11(12):1073-84. Epub 2006 Aug 29.	Mol Psychiatry. 2006	PubMed	citation	PMID:16940977	pubmed	16940977	create date:2006/08/31 | first author:Klauck SM
Association of Neuregulin 1 with schizophrenia and bipolar disorder in a second cohort from the Scottish population.	/pubmed/16940976	Thomson PA, Christoforou A, Morris SW, Adie E, Pickard BS, Porteous DJ, Muir WJ, Blackwood DH, Evans KL.	Mol Psychiatry. 2007 Jan;12(1):94-104. Epub 2006 Aug 29.	Mol Psychiatry. 2007	PubMed	citation	PMID:16940976	pubmed	16940976	create date:2006/08/31 | first author:Thomson PA
Alcohol dependence is associated with the ZNF699 gene, a human locus related to Drosophila hangover, in the Irish Affected Sib Pair Study of Alcohol Dependence (IASPSAD) sample.	/pubmed/16940975	Riley BP, Kalsi G, Kuo PH, Vladimirov V, Thiselton DL, Vittum J, Wormley B, Grotewiel MS, Patterson DG, Sullivan PF, van den Oord E, Walsh D, Kendler KS, Prescott CA.	Mol Psychiatry. 2006 Nov;11(11):1025-31. Epub 2006 Aug 29.	Mol Psychiatry. 2006	PubMed	citation	PMID:16940975	pubmed	16940975	create date:2006/08/31 | first author:Riley BP
Functional SLITRK1 var321, varCDfs and SLC6A4 G56A variants and susceptibility to obsessive-compulsive disorder.	/pubmed/16936762	Wendland JR, Kruse MR, Murphy DL.	Mol Psychiatry. 2006 Sep;11(9):802-4. No abstract available.	Mol Psychiatry. 2006	PubMed	citation	PMID:16936762	pubmed	16936762	create date:2006/08/29 | first author:Wendland JR
Reduced brain leptin in patients with major depressive disorder and in suicide victims.	/pubmed/16936761	Eikelis N, Esler M, Barton D, Dawood T, Wiesner G, Lambert G.	Mol Psychiatry. 2006 Sep;11(9):800-1. No abstract available.	Mol Psychiatry. 2006	PubMed	citation	PMID:16936761	pubmed	16936761	create date:2006/08/29 | first author:Eikelis N
Genotyping of the G1463A (Arg441His) TPH2 polymorphism in a geriatric population of patients with major depression.	/pubmed/16936760	Bicalho MA, Pimenta GJ, Neves FS, Correa H, de Moraes EN, De Marco L, Romano-Silva MA.	Mol Psychiatry. 2006 Sep;11(9):799-800. No abstract available.	Mol Psychiatry. 2006	PubMed	citation	PMID:16936760	pubmed	16936760	create date:2006/08/29 | first author:Bicalho MA
Evidence that a DISC1 frame-shift deletion associated with psychosis in a single family may not be a pathogenic mutation.	/pubmed/16936759	Green EK, Norton N, Peirce T, Grozeva D, Kirov G, Owen MJ, O'Donovan MC, Craddock N.	Mol Psychiatry. 2006 Sep;11(9):798-9. No abstract available.	Mol Psychiatry. 2006	PubMed	citation	PMID:16936759	pubmed	16936759	create date:2006/08/29 | first author:Green EK
Association of the kappa-opioid system with alcohol dependence.	/pubmed/16924269	Xuei X, Dick D, Flury-Wetherill L, Tian HJ, Agrawal A, Bierut L, Goate A, Bucholz K, Schuckit M, Nurnberger J Jr, Tischfield J, Kuperman S, Porjesz B, Begleiter H, Foroud T, Edenberg HJ.	Mol Psychiatry. 2006 Nov;11(11):1016-24. Epub 2006 Aug 22.	Mol Psychiatry. 2006	PubMed	citation	PMID:16924269	pubmed	16924269	create date:2006/08/23 | first author:Xuei X
Polymorphisms in the angiotensin-converting enzyme gene are associated with unipolar depression, ACE activity and hypercortisolism.	/pubmed/16924268	Baghai TC, Binder EB, Schule C, Salyakina D, Eser D, Lucae S, Zwanzger P, Haberger C, Zill P, Ising M, Deiml T, Uhr M, Illig T, Wichmann HE, Modell S, Nothdurfter C, Holsboer F, Müller-Myhsok B, Möller HJ, Rupprecht R, Bondy B.	Mol Psychiatry. 2006 Nov;11(11):1003-15. Epub 2006 Aug 22.	Mol Psychiatry. 2006	PubMed	citation	PMID:16924268	pubmed	16924268	create date:2006/08/23 | first author:Baghai TC
Evidence implicating BRD1 with brain development and susceptibility to both schizophrenia and bipolar affective disorder.	/pubmed/16924267	Severinsen JE, Bjarkam CR, Kiaer-Larsen S, Olsen IM, Nielsen MM, Blechingberg J, Nielsen AL, Holm IE, Foldager L, Young BD, Muir WJ, Blackwood DH, Corydon TJ, Mors O, Børglum AD.	Mol Psychiatry. 2006 Dec;11(12):1126-38. Epub 2006 Aug 22.	Mol Psychiatry. 2006	PubMed	citation	PMID:16924267	pubmed	16924267	create date:2006/08/23 | first author:Severinsen JE
The analysis of 51 genes in DSM-IV combined type attention deficit hyperactivity disorder: association signals in DRD4, DAT1 and 16 other genes.	/pubmed/16894395	Brookes K, Xu X, Chen W, Zhou K, Neale B, Lowe N, Anney R, Franke B, Gill M, Ebstein R, Buitelaar J, Sham P, Campbell D, Knight J, Andreou P, Altink M, Arnold R, Boer F, Buschgens C, Butler L, Christiansen H, Feldman L, et al.	Mol Psychiatry. 2006 Oct;11(10):934-53. Epub 2006 Aug 8. Erratum in: Mol Psychiatry. 2006 Dec;11(12):1139. Aneey, R [corrected to Anney, R].	Mol Psychiatry. 2006	PubMed	citation	PMID:16894395	pubmed	16894395	create date:2006/08/09 | first author:Brookes K
Gene expression analysis of bipolar disorder reveals downregulation of the ubiquitin cycle and alterations in synaptic genes.	/pubmed/16894394	Ryan MM, Lockstone HE, Huffaker SJ, Wayland MT, Webster MJ, Bahn S.	Mol Psychiatry. 2006 Oct;11(10):965-78. Epub 2006 Aug 8.	Mol Psychiatry. 2006	PubMed	citation	PMID:16894394	pubmed	16894394	create date:2006/08/09 | first author:Ryan MM
Genetic and clinical analysis of a large Dutch Gilles de la Tourette family.	/pubmed/16894393	Verkerk AJ, Cath DC, van der Linde HC, Both J, Heutink P, Breedveld G, Aulchenko YS, Oostra BA.	Mol Psychiatry. 2006 Oct;11(10):954-64. Epub 2006 Aug 8.	Mol Psychiatry. 2006	PubMed	citation	PMID:16894393	pubmed	16894393	create date:2006/08/09 | first author:Verkerk AJ
The etiology of poststroke depression: a review of the literature and a new hypothesis involving inflammatory cytokines.	/pubmed/16894392	Spalletta G, Bossù P, Ciaramella A, Bria P, Caltagirone C, Robinson RG.	Mol Psychiatry. 2006 Nov;11(11):984-91. Epub 2006 Aug 8. Review.	Mol Psychiatry. 2006	PubMed	citation	PMID:16894392	pubmed	16894392	create date:2006/08/09 | first author:Spalletta G
Hyperforin prevents beta-amyloid neurotoxicity and spatial memory impairments by disaggregation of Alzheimer's amyloid-beta-deposits.	/pubmed/16880827	Dinamarca MC, Cerpa W, Garrido J, Hancke JL, Inestrosa NC.	Mol Psychiatry. 2006 Nov;11(11):1032-48. Epub 2006 Jul 25.	Mol Psychiatry. 2006	PubMed	citation	PMID:16880827	pubmed	16880827	create date:2006/08/02 | first author:Dinamarca MC
Approaching the shared biology of obesity and depression: the stress axis as the locus of gene-environment interactions.	/pubmed/16880826	Bornstein SR, Schuppenies A, Wong ML, Licinio J.	Mol Psychiatry. 2006 Oct;11(10):892-902. Epub 2006 Aug 1. Review.	Mol Psychiatry. 2006	PubMed	citation	PMID:16880826	pubmed	16880826	create date:2006/08/02 | first author:Bornstein SR
Evidence for multiple loci from a genome scan of autism kindreds.	/pubmed/16880825	Schellenberg GD, Dawson G, Sung YJ, Estes A, Munson J, Rosenthal E, Rothstein J, Flodman P, Smith M, Coon H, Leong L, Yu CE, Stodgell C, Rodier PM, Spence MA, Minshew N, McMahon WM, Wijsman EM.	Mol Psychiatry. 2006 Nov;11(11):1049-60, 979. Epub 2006 Aug 1.	Mol Psychiatry. 2006	PubMed	citation	PMID:16880825	pubmed	16880825	create date:2006/08/02 | first author:Schellenberg GD
An association analysis of candidate genes on chromosome 15 q11-13 and autism spectrum disorder.	/pubmed/16868570	Curran S, Powell J, Neale BM, Dworzynski K, Li T, Murphy D, Bolton PF.	Mol Psychiatry. 2006 Aug;11(8):709-13. No abstract available.	Mol Psychiatry. 2006	PubMed	citation	PMID:16868570	pubmed	16868570	create date:2006/07/27 | first author:Curran S
Serotonin transporter polymorphism and LDL-cholesterol.	/pubmed/16868569	Fischer P, Gruenblatt E, Pietschmann P, Tragl KH.	Mol Psychiatry. 2006 Aug;11(8):707-9. No abstract available.	Mol Psychiatry. 2006	PubMed	citation	PMID:16868569	pubmed	16868569	create date:2006/07/27 | first author:Fischer P
First family-based test for association of neuregulin with bipolar affective disorder.	/pubmed/16868568	Cassidy F, Roche S, Claffey E, McKeon P.	Mol Psychiatry. 2006 Aug;11(8):706-7. No abstract available.	Mol Psychiatry. 2006	PubMed	citation	PMID:16868568	pubmed	16868568	create date:2006/07/27 | first author:Cassidy F
Treatment-resistant anxiety disorders.	/pubmed/16847460	Bystritsky A.	Mol Psychiatry. 2006 Sep;11(9):805-14. Epub 2006 Jul 18. Review.	Mol Psychiatry. 2006	PubMed	citation	PMID:16847460	pubmed	16847460	create date:2006/07/19 | first author:Bystritsky A
Tryptophan hydroxylase-2 gene polymorphisms in rhesus monkeys: association with hypothalamic-pituitary-adrenal axis function and in vitro gene expression.	/pubmed/16847459	Chen GL, Novak MA, Hakim S, Xie Z, Miller GM.	Mol Psychiatry. 2006 Oct;11(10):914-28. Epub 2006 Jul 18.	Mol Psychiatry. 2006	PubMed	citation	PMID:16847459	pubmed	16847459	create date:2006/07/19 | first author:Chen GL
Cytogenetic and genetic evidence supports a role for the kainate-type glutamate receptor gene, GRIK4, in schizophrenia and bipolar disorder.	/pubmed/16819533	Pickard BS, Malloy MP, Christoforou A, Thomson PA, Evans KL, Morris SW, Hampson M, Porteous DJ, Blackwood DH, Muir WJ.	Mol Psychiatry. 2006 Sep;11(9):847-57. Epub 2006 Jul 4.	Mol Psychiatry. 2006	PubMed	citation	PMID:16819533	pubmed	16819533	create date:2006/07/05 | first author:Pickard BS
The procholinergic effects of the atypical antipsychotic olanzapine are independent of muscarinic autoreceptor inhibition.	/pubmed/16801977	Tzavara ET, Bymaster FP, Nomikos GG.	Mol Psychiatry. 2006 Jul;11(7):619-21. No abstract available.	Mol Psychiatry. 2006	PubMed	citation	PMID:16801977	pubmed	16801977	create date:2006/06/28 | first author:Tzavara ET
Response to paper by Molloy et al.: linkage on 21q and 7q in autism subset with regression.	/pubmed/16801976	Parr JR, Lamb JA, Bailey AJ, Monaco AP.	Mol Psychiatry. 2006 Jul;11(7):617-9; author reply 619. No abstract available.	Mol Psychiatry. 2006	PubMed	citation	PMID:16801976	pubmed	16801976	create date:2006/06/28 | first author:Parr JR
First in vivo evidence of microRNA-induced fragile X mental retardation syndrome.	/pubmed/16801975	Lin SL, Chang SJ, Ying SY.	Mol Psychiatry. 2006 Jul;11(7):616-7. No abstract available.	Mol Psychiatry. 2006	PubMed	citation	PMID:16801975	pubmed	16801975	create date:2006/06/28 | first author:Lin SL
MAOA, maltreatment, and gene-environment interaction predicting children's mental health: new evidence and a meta-analysis.	/pubmed/16801953	Kim-Cohen J, Caspi A, Taylor A, Williams B, Newcombe R, Craig IW, Moffitt TE.	Mol Psychiatry. 2006 Oct;11(10):903-13. Epub 2006 Jun 27.	Mol Psychiatry. 2006	PubMed	citation	PMID:16801953	pubmed	16801953	create date:2006/06/28 | first author:Kim-Cohen J
Subtyping schizophrenia: implications for genetic research.	/pubmed/16801952	Jablensky A.	Mol Psychiatry. 2006 Sep;11(9):815-36. Epub 2006 Jun 27. Review.	Mol Psychiatry. 2006	PubMed	citation	PMID:16801952	pubmed	16801952	create date:2006/06/28 | first author:Jablensky A
Cellular and molecular mechanisms of hippocampal activation by acute stress are age-dependent.	/pubmed/16801951	Chen Y, Fenoglio KA, Dubé CM, Grigoriadis DE, Baram TZ.	Mol Psychiatry. 2006 Nov;11(11):992-1002. Epub 2006 Jun 27.	Mol Psychiatry. 2006	PubMed	citation	PMID:16801951	pubmed	16801951	create date:2006/06/28 | first author:Chen Y
Evidence for association of DNA sequence variants in the phosphatidylinositol-4-phosphate 5-kinase IIalpha gene (PIP5K2A) with schizophrenia.	/pubmed/16801950	Schwab SG, Knapp M, Sklar P, Eckstein GN, Sewekow C, Borrmann-Hassenbach M, Albus M, Becker T, Hallmayer JF, Lerer B, Maier W, Wildenauer DB.	Mol Psychiatry. 2006 Sep;11(9):837-46. Epub 2006 Jun 27.	Mol Psychiatry. 2006	PubMed	citation	PMID:16801950	pubmed	16801950	create date:2006/06/28 | first author:Schwab SG
The SNAP-25 gene is associated with cognitive ability: evidence from a family-based study in two independent Dutch cohorts.	/pubmed/16801949	Gosso MF, de Geus EJ, van Belzen MJ, Polderman TJ, Heutink P, Boomsma DI, Posthuma D.	Mol Psychiatry. 2006 Sep;11(9):878-86. Epub 2006 Jun 27.	Mol Psychiatry. 2006	PubMed	citation	PMID:16801949	pubmed	16801949	create date:2006/06/28 | first author:Gosso MF
Apolipoprotein E, cholesterol metabolism, diabetes, and the convergence of risk factors for Alzheimer's disease and cardiovascular disease.	/pubmed/16786033	Martins IJ, Hone E, Foster JK, Sünram-Lea SI, Gnjec A, Fuller SJ, Nolan D, Gandy SE, Martins RN.	Mol Psychiatry. 2006 Aug;11(8):721-36. Epub 2006 Jun 20. Review.	Mol Psychiatry. 2006	PubMed	citation	PMID:16786033	pubmed	16786033	create date:2006/06/21 | first author:Martins IJ
Impact of complex genetic variation in COMT on human brain function.	/pubmed/16786032	Meyer-Lindenberg A, Nichols T, Callicott JH, Ding J, Kolachana B, Buckholtz J, Mattay VS, Egan M, Weinberger DR.	Mol Psychiatry. 2006 Sep;11(9):867-77, 797. Epub 2006 Jun 20.	Mol Psychiatry. 2006	PubMed	citation	PMID:16786032	pubmed	16786032	create date:2006/06/21 | first author:Meyer-Lindenberg A
Why do young women smoke? II. Role of traumatic life experience, psychological characteristics and serotonergic genes.	/pubmed/16770336	Lerer E, Kanyas K, Karni O, Ebstein RP, Lerer B.	Mol Psychiatry. 2006 Aug;11(8):771-81. Epub 2006 Jun 13.	Mol Psychiatry. 2006	PubMed	citation	PMID:16770336	pubmed	16770336	create date:2006/06/14 | first author:Lerer E
A functional polymorphism in the MAOA gene promoter (MAOA-LPR) predicts central dopamine function and body mass index.	/pubmed/16770335	Ducci F, Newman TK, Funt S, Brown GL, Virkkunen M, Goldman D.	Mol Psychiatry. 2006 Sep;11(9):858-66. Epub 2006 Jun 13.	Mol Psychiatry. 2006	PubMed	citation	PMID:16770335	pubmed	16770335	create date:2006/06/14 | first author:Ducci F
Genomewide linkage scan for obsessive-compulsive disorder: evidence for susceptibility loci on chromosomes 3q, 7p, 1q, 15q, and 6q.	/pubmed/16755275	Shugart YY, Samuels J, Willour VL, Grados MA, Greenberg BD, Knowles JA, McCracken JT, Rauch SL, Murphy DL, Wang Y, Pinto A, Fyer AJ, Piacentini J, Pauls DL, Cullen B, Page J, Rasmussen SA, Bienvenu OJ, Hoehn-Saric R, Valle D, Liang KY, Riddle MA, et al.	Mol Psychiatry. 2006 Aug;11(8):763-70. Epub 2006 Jun 6.	Mol Psychiatry. 2006	PubMed	citation	PMID:16755275	pubmed	16755275	create date:2006/06/07 | first author:Shugart YY
Association between glutamic acid decarboxylase genes and anxiety disorders, major depression, and neuroticism.	/pubmed/16718280	Hettema JM, An SS, Neale MC, Bukszar J, van den Oord EJ, Kendler KS, Chen X.	Mol Psychiatry. 2006 Aug;11(8):752-62. Epub 2006 May 23. Erratum in: Mol Psychiatry. 2006 Aug;11(8):794.	Mol Psychiatry. 2006	PubMed	citation	PMID:16718280	pubmed	16718280	create date:2006/05/24 | first author:Hettema JM
Ontogenic reduction of Aph-1b mRNA and gamma-secretase activity in rats with a complex neurodevelopmental phenotype.	/pubmed/16718279	Coolen MW, van Loo KM, Ellenbroek BA, Cools AR, Martens GJ.	Mol Psychiatry. 2006 Aug;11(8):787-93. Epub 2006 May 23.	Mol Psychiatry. 2006	PubMed	citation	PMID:16718279	pubmed	16718279	create date:2006/05/24 | first author:Coolen MW
Refining the attention deficit hyperactivity disorder phenotype for molecular genetic studies.	/pubmed/16702977	Thapar A, Langley K, O'donovan M, Owen M.	Mol Psychiatry. 2006 Aug;11(8):714-20. Epub 2006 May 16. Review.	Mol Psychiatry. 2006	PubMed	citation	PMID:16702977	pubmed	16702977	create date:2006/05/17 | first author:Thapar A
Specificity and timing of neocortical transcriptome changes in response to BDNF gene ablation during embryogenesis or adulthood.	/pubmed/16702976	Glorioso C, Sabatini M, Unger T, Hashimoto T, Monteggia LM, Lewis DA, Mirnics K.	Mol Psychiatry. 2006 Jul;11(7):633-48. Epub 2006 May 9.	Mol Psychiatry. 2006	PubMed	citation	PMID:16702976	pubmed	16702976	create date:2006/05/17 | first author:Glorioso C
Depressive symptoms and insulin resistance in young adult males: results from the Northern Finland 1966 birth cohort.	/pubmed/16702975	Timonen M, Rajala U, Jokelainen J, Keinänen-Kiukaanniemi S, Meyer-Rochow VB, Räsänen P.	Mol Psychiatry. 2006 Oct;11(10):929-33. Epub 2006 May 9.	Mol Psychiatry. 2006	PubMed	citation	PMID:16702975	pubmed	16702975	create date:2006/05/17 | first author:Timonen M
Title	URL	Description	Details	ShortDetails	Resource	Type	Identifiers	Db	EntrezUID	Properties
MPZL1/PZR, a novel candidate predisposing schizophrenia in Han Chinese.	/pubmed/16702974	He G, Liu X, Qin W, Chen Q, Wang X, Yang Y, Zhou J, Xu Y, Gu N, Feng G, Sang H, Wang P, He L.	Mol Psychiatry. 2006 Aug;11(8):748-51. Epub 2006 May 9.	Mol Psychiatry. 2006	PubMed	citation	PMID:16702974	pubmed	16702974	create date:2006/05/17 | first author:He G
Changes in NMDA receptor subunits and interacting PSD proteins in dorsolateral prefrontal and anterior cingulate cortex indicate abnormal regional expression in schizophrenia.	/pubmed/16702973	Kristiansen LV, Beneyto M, Haroutunian V, Meador-Woodruff JH.	Mol Psychiatry. 2006 Aug;11(8):737-47, 705. Epub 2006 May 16.	Mol Psychiatry. 2006	PubMed	citation	PMID:16702973	pubmed	16702973	create date:2006/05/17 | first author:Kristiansen LV
From species differences to individual differences.	/pubmed/16636689	Insel TR.	Mol Psychiatry. 2006 May;11(5):424. No abstract available.	Mol Psychiatry. 2006	PubMed	citation	PMID:16636689	pubmed	16636689	create date:2006/04/26 | first author:Insel TR
Mitochondrial-related gene expression changes are sensitive to agonal-pH state: implications for brain disorders.	/pubmed/16636682	Vawter MP, Tomita H, Meng F, Bolstad B, Li J, Evans S, Choudary P, Atz M, Shao L, Neal C, Walsh DM, Burmeister M, Speed T, Myers R, Jones EG, Watson SJ, Akil H, Bunney WE.	Mol Psychiatry. 2006 Jul;11(7):615, 663-79. Epub 2006 Apr 25.	Mol Psychiatry. 2006	PubMed	citation	PMID:16636682	pubmed	16636682	create date:2006/04/26 | first author:Vawter MP
Mice with neuron-specific accumulation of mitochondrial DNA mutations show mood disorder-like phenotypes.	/pubmed/16619054	Kasahara T, Kubota M, Miyauchi T, Noda Y, Mouri A, Nabeshima T, Kato T.	Mol Psychiatry. 2006 Jun;11(6):577-93, 523.	Mol Psychiatry. 2006	PubMed	citation	PMID:16619054	pubmed	16619054	create date:2006/04/19 | first author:Kasahara T
Polymorphisms in the dopamine D4 receptor gene (DRD4) contribute to individual differences in human sexual behavior: desire, arousal and sexual function.	/pubmed/16619053	Ben Zion IZ, Tessler R, Cohen L, Lerer E, Raz Y, Bachner-Melman R, Gritsenko I, Nemanov L, Zohar AH, Belmaker RH, Benjamin J, Ebstein RP.	Mol Psychiatry. 2006 Aug;11(8):782-6. Epub 2006 Apr 18.	Mol Psychiatry. 2006	PubMed	citation	PMID:16619053	pubmed	16619053	create date:2006/04/19 | first author:Ben Zion IZ
A possible impact of the neuroD2 transcription factor on the development of drug abusing behavior.	/pubmed/16607387	Zill P, Büttner A, Eisenmenger W, Bondy B.	Mol Psychiatry. 2006 Jun;11(6):525-7. No abstract available.	Mol Psychiatry. 2006	PubMed	citation	PMID:16607387	pubmed	16607387	create date:2006/04/12 | first author:Zill P
The role of phospholipases A2 in schizophrenia.	/pubmed/16585943	Law MH, Cotton RG, Berger GE.	Mol Psychiatry. 2006 Jun;11(6):547-56. Review.	Mol Psychiatry. 2006	PubMed	citation	PMID:16585943	pubmed	16585943	create date:2006/04/06 | first author:Law MH
A systematic review: antipsychotic augmentation with treatment refractory obsessive-compulsive disorder.	/pubmed/16585942	Bloch MH, Landeros-Weisenberger A, Kelmendi B, Coric V, Bracken MB, Leckman JF.	Mol Psychiatry. 2006 Jul;11(7):622-32. Epub 2006 Apr 4. Review. Erratum in: Mol Psychiatry. 2006 Aug;11(8):795.	Mol Psychiatry. 2006	PubMed	citation	PMID:16585942	pubmed	16585942	create date:2006/04/06 | first author:Bloch MH
Molecular Psychiatry: the highest Immediacy Index in the field of psychiatry.	/pubmed/16570109	Licinio J.	Mol Psychiatry. 2006 Apr;11(4):324. No abstract available.	Mol Psychiatry. 2006	PubMed	citation	PMID:16570109	pubmed	16570109	create date:2006/03/30 | first author:Licinio J
A complex polymorphic region in the brain-derived neurotrophic factor (BDNF) gene confers susceptibility to bipolar disorder and affects transcriptional activity.	/pubmed/16568151	Okada T, Hashimoto R, Numakawa T, Iijima Y, Kosuga A, Tatsumi M, Kamijima K, Kato T, Kunugi H.	Mol Psychiatry. 2006 Jul;11(7):695-703. Epub 2006 Mar 28.	Mol Psychiatry. 2006	PubMed	citation	PMID:16568151	pubmed	16568151	create date:2006/03/29 | first author:Okada T
Genetic association of the human corticotropin releasing hormone receptor 1 (CRHR1) with binge drinking and alcohol intake patterns in two independent samples.	/pubmed/16550213	Treutlein J, Kissling C, Frank J, Wiemann S, Dong L, Depner M, Saam C, Lascorz J, Soyka M, Preuss UW, Rujescu D, Skowronek MH, Rietschel M, Spanagel R, Heinz A, Laucht M, Mann K, Schumann G.	Mol Psychiatry. 2006 Jun;11(6):594-602.	Mol Psychiatry. 2006	PubMed	citation	PMID:16550213	pubmed	16550213	create date:2006/03/22 | first author:Treutlein J
Olanzapine increases glucogenesis by multiple pathways in brain and muscle.	/pubmed/16550212	Fatemi SH.	Mol Psychiatry. 2006 Jun;11(6):524-5. No abstract available.	Mol Psychiatry. 2006	PubMed	citation	PMID:16550212	pubmed	16550212	create date:2006/03/22 | first author:Fatemi SH
Genomewide linkage study in the Irish affected sib pair study of alcohol dependence: evidence for a susceptibility region for symptoms of alcohol dependence on chromosome 4.	/pubmed/16534506	Prescott CA, Sullivan PF, Kuo PH, Webb BT, Vittum J, Patterson DG, Thiselton DL, Myers JM, Devitt M, Halberstadt LJ, Robinson VP, Neale MC, van den Oord EJ, Walsh D, Riley BP, Kendler KS.	Mol Psychiatry. 2006 Jun;11(6):603-11.	Mol Psychiatry. 2006	PubMed	citation	PMID:16534506	pubmed	16534506	create date:2006/03/15 | first author:Prescott CA
The molecular genetic architecture of human personality: beyond self-report questionnaires.	/pubmed/16534505	Ebstein RP.	Mol Psychiatry. 2006 May;11(5):427-45. Review.	Mol Psychiatry. 2006	PubMed	citation	PMID:16534505	pubmed	16534505	create date:2006/03/15 | first author:Ebstein RP
Genome-wide scan for genes involved in bipolar affective disorder in 70 European families ascertained through a bipolar type I early-onset proband: supportive evidence for linkage at 3p14.	/pubmed/16534504	Etain B, Mathieu F, Rietschel M, Maier W, Albus M, McKeon P, Roche S, Kealey C, Blackwood D, Muir W, Bellivier F, Henry C, Dina C, Gallina S, Gurling H, Malafosse A, Preisig M, Ferrero F, Cichon S, Schumacher J, Ohlraun S, Borrmann-Hassenbach M, et al.	Mol Psychiatry. 2006 Jul;11(7):685-94. Epub 2006 Mar 14.	Mol Psychiatry. 2006	PubMed	citation	PMID:16534504	pubmed	16534504	create date:2006/03/15 | first author:Etain B
Association between the arginine vasopressin 1a receptor (AVPR1a) gene and autism in a family-based study: mediation by socialization skills.	/pubmed/16520824	Yirmiya N, Rosenberg C, Levi S, Salomon S, Shulman C, Nemanov L, Dina C, Ebstein RP.	Mol Psychiatry. 2006 May;11(5):488-94.	Mol Psychiatry. 2006	PubMed	citation	PMID:16520824	pubmed	16520824	create date:2006/03/08 | first author:Yirmiya N
How psychotherapy changes the brain--the contribution of functional neuroimaging.	/pubmed/16520823	Linden DE.	Mol Psychiatry. 2006 Jun;11(6):528-38. Review.	Mol Psychiatry. 2006	PubMed	citation	PMID:16520823	pubmed	16520823	create date:2006/03/08 | first author:Linden DE
Association of the NRG1 gene and schizophrenia: a meta-analysis.	/pubmed/16520822	Munafò MR, Thiselton DL, Clark TG, Flint J.	Mol Psychiatry. 2006 Jun;11(6):539-46. Review. Erratum in: Mol Psychiatry. 2006 Jun;11(6):613.	Mol Psychiatry. 2006	PubMed	citation	PMID:16520822	pubmed	16520822	create date:2006/03/08 | first author:Munafò MR
The catechol-O-methyl transferase (COMT) gene as a candidate for psychiatric phenotypes: evidence and lessons.	/pubmed/16505837	Craddock N, Owen MJ, O'Donovan MC.	Mol Psychiatry. 2006 May;11(5):446-58. Review.	Mol Psychiatry. 2006	PubMed	citation	PMID:16505837	pubmed	16505837	create date:2006/03/01 | first author:Craddock N
The cyclooxygenase-2 inhibitor celecoxib has therapeutic effects in major depression: results of a double-blind, randomized, placebo controlled, add-on pilot study to reboxetine.	/pubmed/16491133	Müller N, Schwarz MJ, Dehning S, Douhe A, Cerovecki A, Goldstein-Müller B, Spellmann I, Hetzel G, Maino K, Kleindienst N, Möller HJ, Arolt V, Riedel M.	Mol Psychiatry. 2006 Jul;11(7):680-4. Epub 2006 Feb 21.	Mol Psychiatry. 2006	PubMed	citation	PMID:16491133	pubmed	16491133	create date:2006/02/24 | first author:Müller N
A proteome analysis of the anterior cingulate cortex gray matter in schizophrenia.	/pubmed/16491132	Clark D, Dedova I, Cordwell S, Matsumoto I.	Mol Psychiatry. 2006 May;11(5):459-70, 423.	Mol Psychiatry. 2006	PubMed	citation	PMID:16491132	pubmed	16491132	create date:2006/02/24 | first author:Clark D
The association of DUSP6 gene with schizophrenia and bipolar disorder: its possible role in the development of bipolar disorder.	/pubmed/16491131	Lee KY, Ahn YM, Joo EJ, Chang JS, Kim YS.	Mol Psychiatry. 2006 May;11(5):425-6. No abstract available.	Mol Psychiatry. 2006	PubMed	citation	PMID:16491131	pubmed	16491131	create date:2006/02/24 | first author:Lee KY
Neuroprotective properties of the innate immune system and bone marrow stem cells in Alzheimer's disease.	/pubmed/16491130	Simard AR, Rivest S.	Mol Psychiatry. 2006 Apr;11(4):327-35. Review.	Mol Psychiatry. 2006	PubMed	citation	PMID:16491130	pubmed	16491130	create date:2006/02/24 | first author:Simard AR
Genetics of suicide.	/pubmed/16462816	Bondy B, Buettner A, Zill P.	Mol Psychiatry. 2006 Apr;11(4):336-51. Review.	Mol Psychiatry. 2006	PubMed	citation	PMID:16462816	pubmed	16462816	create date:2006/02/08 | first author:Bondy B
The brain-derived neurotrophic factor Val66Met polymorphism is associated with age-related change in reasoning skills.	/pubmed/16446742	Harris SE, Fox H, Wright AF, Hayward C, Starr JM, Whalley LJ, Deary IJ.	Mol Psychiatry. 2006 May;11(5):505-13.	Mol Psychiatry. 2006	PubMed	citation	PMID:16446742	pubmed	16446742	create date:2006/02/01 | first author:Harris SE
A direct androgenic involvement in the expression of human corticotropin-releasing hormone.	/pubmed/16446741	Bao AM, Fischer DF, Wu YH, Hol EM, Balesar R, Unmehopa UA, Zhou JN, Swaab DF.	Mol Psychiatry. 2006 Jun;11(6):567-76.	Mol Psychiatry. 2006	PubMed	citation	PMID:16446741	pubmed	16446741	create date:2006/02/01 | first author:Bao AM
Polymorphism in the 5'-promoter region of serine racemase gene in schizophrenia.	/pubmed/16446740	Goltsov AY, Loseva JG, Andreeva TV, Grigorenko AP, Abramova LI, Kaleda VG, Orlova VA, Moliaka YK, Rogaev EI.	Mol Psychiatry. 2006 Apr;11(4):325-6. No abstract available.	Mol Psychiatry. 2006	PubMed	citation	PMID:16446740	pubmed	16446740	create date:2006/02/01 | first author:Goltsov AY
Modulation of adult hippocampal neurogenesis by thyroid hormones: implications in depressive-like behavior.	/pubmed/16446739	Montero-Pedrazuela A, Venero C, Lavado-Autric R, Fernández-Lamo I, García-Verdugo JM, Bernal J, Guadaño-Ferraz A.	Mol Psychiatry. 2006 Apr;11(4):361-71.	Mol Psychiatry. 2006	PubMed	citation	PMID:16446739	pubmed	16446739	create date:2006/02/01 | first author:Montero-Pedrazuela A
Treatment-resistant bipolar disorder.	/pubmed/16432528	Gitlin M.	Mol Psychiatry. 2006 Mar;11(3):227-40. Review.	Mol Psychiatry. 2006	PubMed	citation	PMID:16432528	pubmed	16432528	create date:2006/01/25 | first author:Gitlin M
Allelic expression of serotonin transporter (SERT) mRNA in human pons: lack of correlation with the polymorphism SERTLPR.	/pubmed/16432527	Lim JE, Papp A, Pinsonneault J, Sadée W, Saffen D.	Mol Psychiatry. 2006 Jul;11(7):649-62. Epub 2006 Jan 24.	Mol Psychiatry. 2006	PubMed	citation	PMID:16432527	pubmed	16432527	create date:2006/01/25 | first author:Lim JE
The Dimensional Yale-Brown Obsessive-Compulsive Scale (DY-BOCS): an instrument for assessing obsessive-compulsive symptom dimensions.	/pubmed/16432526	Rosario-Campos MC, Miguel EC, Quatrano S, Chacon P, Ferrao Y, Findley D, Katsovich L, Scahill L, King RA, Woody SR, Tolin D, Hollander E, Kano Y, Leckman JF.	Mol Psychiatry. 2006 May;11(5):495-504.	Mol Psychiatry. 2006	PubMed	citation	PMID:16432526	pubmed	16432526	create date:2006/01/25 | first author:Rosario-Campos MC
Neural stem cell proliferation is decreased in schizophrenia, but not in depression.	/pubmed/16415915	Reif A, Fritzen S, Finger M, Strobel A, Lauer M, Schmitt A, Lesch KP.	Mol Psychiatry. 2006 May;11(5):514-22.	Mol Psychiatry. 2006	PubMed	citation	PMID:16415915	pubmed	16415915	create date:2006/01/18 | first author:Reif A
Genome-wide linkage scan in a large bipolar disorder sample from the National Institute of Mental Health genetics initiative suggests putative loci for bipolar disorder, psychosis, suicide, and panic disorder.	/pubmed/16402137	Cheng R, Juo SH, Loth JE, Nee J, Iossifov I, Blumenthal R, Sharpe L, Kanyas K, Lerer B, Lilliston B, Smith M, Trautman K, Gilliam TC, Endicott J, Baron M.	Mol Psychiatry. 2006 Mar;11(3):252-60.	Mol Psychiatry. 2006	PubMed	citation	PMID:16402137	pubmed	16402137	create date:2006/01/13 | first author:Cheng R
Family-based association study of Epsin 4 and Schizophrenia.	/pubmed/16402136	Tang RQ, Zhao XZ, Shi YY, Tang W, Gu NF, Feng GY, Xing YL, Zhu SM, Sang H, Liang PJ, He L.	Mol Psychiatry. 2006 Apr;11(4):395-9.	Mol Psychiatry. 2006	PubMed	citation	PMID:16402136	pubmed	16402136	create date:2006/01/13 | first author:Tang RQ
Positional cloning, association analysis and expression studies provide convergent evidence that the cadherin gene FAT contains a bipolar disorder susceptibility allele.	/pubmed/16402135	Blair IP, Chetcuti AF, Badenhop RF, Scimone A, Moses MJ, Adams LJ, Craddock N, Green E, Kirov G, Owen MJ, Kwok JB, Donald JA, Mitchell PB, Schofield PR.	Mol Psychiatry. 2006 Apr;11(4):372-83.	Mol Psychiatry. 2006	PubMed	citation	PMID:16402135	pubmed	16402135	create date:2006/01/13 | first author:Blair IP
Identification of the semaphorin receptor PLXNA2 as a candidate for susceptibility to schizophrenia.	/pubmed/16402134	Mah S, Nelson MR, Delisi LE, Reneland RH, Markward N, James MR, Nyholt DR, Hayward N, Handoko H, Mowry B, Kammerer S, Braun A.	Mol Psychiatry. 2006 May;11(5):471-8.	Mol Psychiatry. 2006	PubMed	citation	PMID:16402134	pubmed	16402134	create date:2006/01/13 | first author:Mah S
A remote and highly conserved enhancer supports amygdala specific expression of the gene encoding the anxiogenic neuropeptide substance-P.	/pubmed/16402133	Davidson S, Miller KA, Dowell A, Gildea A, Mackenzie A.	Mol Psychiatry. 2006 Apr;11(4):323, 410-21.	Mol Psychiatry. 2006	PubMed	citation	PMID:16402133	pubmed	16402133	create date:2006/01/13 | first author:Davidson S
Further evidence for the association between G72/G30 genes and schizophrenia in two ethnically distinct populations.	/pubmed/16402132	Ma J, Qin W, Wang XY, Guo TW, Bian L, Duan SW, Li XW, Zou FG, Fang YR, Fang JX, Feng GY, Gu NF, St Clair D, He L.	Mol Psychiatry. 2006 May;11(5):479-87.	Mol Psychiatry. 2006	PubMed	citation	PMID:16402132	pubmed	16402132	create date:2006/01/13 | first author:Ma J
Simultaneous genotyping of four functional loci of human SLC6A4, with a reappraisal of 5-HTTLPR and rs25531.	/pubmed/16402131	Wendland JR, Martin BJ, Kruse MR, Lesch KP, Murphy DL.	Mol Psychiatry. 2006 Mar;11(3):224-6. No abstract available.	Mol Psychiatry. 2006	PubMed	citation	PMID:16402131	pubmed	16402131	create date:2006/01/13 | first author:Wendland JR
The thermolabile variant of MTHFR is associated with depression in the British Women's Heart and Health Study and a meta-analysis.	/pubmed/16402130	Lewis SJ, Lawlor DA, Davey Smith G, Araya R, Timpson N, Day IN, Ebrahim S.	Mol Psychiatry. 2006 Apr;11(4):352-60. Review.	Mol Psychiatry. 2006	PubMed	citation	PMID:16402130	pubmed	16402130	create date:2006/01/13 | first author:Lewis SJ
Molecular mechanisms contributing to dendritic spine alterations in the prefrontal cortex of subjects with schizophrenia.	/pubmed/16402129	Hill JJ, Hashimoto T, Lewis DA.	Mol Psychiatry. 2006 Jun;11(6):557-66.	Mol Psychiatry. 2006	PubMed	citation	PMID:16402129	pubmed	16402129	create date:2006/01/13 | first author:Hill JJ
Impact of CYP2A6 genotype on pretreatment smoking behaviour and nicotine levels from and usage of nicotine replacement therapy.	/pubmed/16402128	Malaiyandi V, Lerman C, Benowitz NL, Jepson C, Patterson F, Tyndale RF.	Mol Psychiatry. 2006 Apr;11(4):400-9.	Mol Psychiatry. 2006	PubMed	citation	PMID:16402128	pubmed	16402128	create date:2006/01/13 | first author:Malaiyandi V
A neuronal nitric oxide synthase (NOS-I) haplotype associated with schizophrenia modifies prefrontal cortex function.	/pubmed/16389274	Reif A, Herterich S, Strobel A, Ehlis AC, Saur D, Jacob CP, Wienker T, Töpner T, Fritzen S, Walter U, Schmitt A, Fallgatter AJ, Lesch KP.	Mol Psychiatry. 2006 Mar;11(3):286-300.	Mol Psychiatry. 2006	PubMed	citation	PMID:16389274	pubmed	16389274	create date:2006/01/04 | first author:Reif A
Association analysis of the chromosome 4p-located G protein-coupled receptor 78 (GPR78) gene in bipolar affective disorder and schizophrenia.	/pubmed/16389273	Underwood SL, Christoforou A, Thomson PA, Wray NR, Tenesa A, Whittaker J, Adams RA, Le Hellard S, Morris SW, Blackwood DH, Muir WJ, Porteous DJ, Evans KL.	Mol Psychiatry. 2006 Apr;11(4):384-94.	Mol Psychiatry. 2006	PubMed	citation	PMID:16389273	pubmed	16389273	create date:2006/01/04 | first author:Underwood SL
Cure therapeutics and strategic prevention: raising the bar for mental health research.	/pubmed/16355250	Insel TR, Scolnick EM.	Mol Psychiatry. 2006 Jan;11(1):11-7. Review.	Mol Psychiatry. 2006	PubMed	citation	PMID:16355250	pubmed	16355250	create date:2005/12/16 | first author:Insel TR
Influence of mirtazapine on plasma concentrations of neuroactive steroids in major depression and on 3alpha-hydroxysteroid dehydrogenase activity.	/pubmed/16344854	Schüle C, Romeo E, Uzunov DP, Eser D, di Michele F, Baghai TC, Pasini A, Schwarz M, Kempter H, Rupprecht R.	Mol Psychiatry. 2006 Mar;11(3):261-72.	Mol Psychiatry. 2006	PubMed	citation	PMID:16344854	pubmed	16344854	create date:2005/12/14 | first author:Schüle C
Inhibition of cyclooxygenase as potential novel therapeutic strategy in N141I presenilin-2 familial Alzheimer's disease.	/pubmed/16331303	Qin W, Peng Y, Ksiezak-Reding H, Ho L, Stetka B, Lovati E, Pasinetti GM.	Mol Psychiatry. 2006 Feb;11(2):172-81.	Mol Psychiatry. 2006	PubMed	citation	PMID:16331303	pubmed	16331303	create date:2005/12/07 | first author:Qin W
Association of galanin haplotypes with alcoholism and anxiety in two ethnically distinct populations.	/pubmed/16314872	Belfer I, Hipp H, McKnight C, Evans C, Buzas B, Bollettino A, Albaugh B, Virkkunen M, Yuan Q, Max MB, Goldman D, Enoch MA.	Mol Psychiatry. 2006 Mar;11(3):301-11.	Mol Psychiatry. 2006	PubMed	citation	PMID:16314872	pubmed	16314872	create date:2005/11/30 | first author:Belfer I
Why do young women smoke? I. Direct and interactive effects of environment, psychological characteristics and nicotinic cholinergic receptor genes.	/pubmed/16314871	Greenbaum L, Kanyas K, Karni O, Merbl Y, Olender T, Horowitz A, Yakir A, Lancet D, Ben-Asher E, Lerer B.	Mol Psychiatry. 2006 Mar;11(3):312-22, 223.	Mol Psychiatry. 2006	PubMed	citation	PMID:16314871	pubmed	16314871	create date:2005/11/30 | first author:Greenbaum L
Title	URL	Description	Details	ShortDetails	Resource	Type	Identifiers	Db	EntrezUID	Properties
Serine racemase binds to PICK1: potential relevance to schizophrenia.	/pubmed/16314870	Fujii K, Maeda K, Hikida T, Mustafa AK, Balkissoon R, Xia J, Yamada T, Ozeki Y, Kawahara R, Okawa M, Huganir RL, Ujike H, Snyder SH, Sawa A.	Mol Psychiatry. 2006 Feb;11(2):150-7.	Mol Psychiatry. 2006	PubMed	citation	PMID:16314870	pubmed	16314870	create date:2005/11/30 | first author:Fujii K
Mapping of hippocampal gene clusters regulated by the amygdala to nonlinkage sites for schizophrenia.	/pubmed/16302010	Burke RE, Walsh J, Matzilevich D, Benes FM.	Mol Psychiatry. 2006 Feb;11(2):158-71.	Mol Psychiatry. 2006	PubMed	citation	PMID:16302010	pubmed	16302010	create date:2005/11/23 | first author:Burke RE
Genetic association of ubiquilin with Alzheimer's disease and related quantitative measures.	/pubmed/16302009	Kamboh MI, Minster RL, Feingold E, DeKosky ST.	Mol Psychiatry. 2006 Mar;11(3):273-9.	Mol Psychiatry. 2006	PubMed	citation	PMID:16302009	pubmed	16302009	create date:2005/11/23 | first author:Kamboh MI
The expression of proapoptosis genes is increased in bipolar disorder, but not in schizophrenia.	/pubmed/16288314	Benes FM, Matzilevich D, Burke RE, Walsh J.	Mol Psychiatry. 2006 Mar;11(3):241-51.	Mol Psychiatry. 2006	PubMed	citation	PMID:16288314	pubmed	16288314	create date:2005/11/17 | first author:Benes FM
Genome scan on Swedish Alzheimer's disease families.	/pubmed/16288313	Sillén A, Forsell C, Lilius L, Axelman K, Björk BF, Onkamo P, Kere J, Winblad B, Graff C.	Mol Psychiatry. 2006 Feb;11(2):182-6.	Mol Psychiatry. 2006	PubMed	citation	PMID:16288313	pubmed	16288313	create date:2005/11/17 | first author:Sillén A
Autism spectrum disorders associated with X chromosome markers in French-Canadian males.	/pubmed/16261168	Gauthier J, Joober R, Dubé MP, St-Onge J, Bonnel A, Gariépy D, Laurent S, Najafee R, Lacasse H, St-Charles L, Fombonne E, Mottron L, Rouleau GA.	Mol Psychiatry. 2006 Feb;11(2):206-13.	Mol Psychiatry. 2006	PubMed	citation	PMID:16261168	pubmed	16261168	create date:2005/11/02 | first author:Gauthier J
Identification of additional variants within the human dopamine transporter gene provides further evidence for an association with bipolar disorder in two independent samples.	/pubmed/16261167	Greenwood TA, Schork NJ, Eskin E, Kelsoe JR.	Mol Psychiatry. 2006 Feb;11(2):125-33, 115.	Mol Psychiatry. 2006	PubMed	citation	PMID:16261167	pubmed	16261167	create date:2005/11/02 | first author:Greenwood TA
A novel protein isoform of catechol O-methyltransferase (COMT): brain expression analysis in schizophrenia and bipolar disorder and effect of Val158Met genotype.	/pubmed/16247488	Tunbridge EM, Weinberger DR, Harrison PJ.	Mol Psychiatry. 2006 Feb;11(2):116-7. No abstract available.	Mol Psychiatry. 2006	PubMed	citation	PMID:16247488	pubmed	16247488	create date:2005/10/26 | first author:Tunbridge EM
Variants in Apaf-1 segregating with major depression promote apoptosome function.	/pubmed/16231040	Harlan J, Chen Y, Gubbins E, Mueller R, Roch JM, Walter K, Lake M, Olsen T, Metzger P, Dorwin S, Ladror U, Egan DA, Severin J, Johnson RW, Holzman TF, Voelp K, Davenport C, Beck A, Potter J, Gopalakrishnan M, Hahn A, Spear BB, et al.	Mol Psychiatry. 2006 Jan;11(1):76-85.	Mol Psychiatry. 2006	PubMed	citation	PMID:16231040	pubmed	16231040	create date:2005/10/19 | first author:Harlan J
Procholinergic and memory enhancing properties of the selective norepinephrine uptake inhibitor atomoxetine.	/pubmed/16231039	Tzavara ET, Bymaster FP, Overshiner CD, Davis RJ, Perry KW, Wolff M, McKinzie DL, Witkin JM, Nomikos GG.	Mol Psychiatry. 2006 Feb;11(2):187-95.	Mol Psychiatry. 2006	PubMed	citation	PMID:16231039	pubmed	16231039	create date:2005/10/19 | first author:Tzavara ET
A genome-wide scan for attention-deficit/hyperactivity disorder in 155 German sib-pairs.	/pubmed/16222334	Hebebrand J, Dempfle A, Saar K, Thiele H, Herpertz-Dahlmann B, Linder M, Kiefl H, Remschmidt H, Hemminger U, Warnke A, Knölker U, Heiser P, Friedel S, Hinney A, Schäfer H, Nürnberg P, Konrad K.	Mol Psychiatry. 2006 Feb;11(2):196-205.	Mol Psychiatry. 2006	PubMed	citation	PMID:16222334	pubmed	16222334	create date:2005/10/14 | first author:Hebebrand J
Illness-specific association of val66met BDNF polymorphism with performance on Wisconsin Card Sorting Test in bipolar mood disorder.	/pubmed/16222333	Rybakowski JK, Borkowska A, Skibinska M, Hauser J.	Mol Psychiatry. 2006 Feb;11(2):122-4. No abstract available.	Mol Psychiatry. 2006	PubMed	citation	PMID:16222333	pubmed	16222333	create date:2005/10/14 | first author:Rybakowski JK
Covariate analysis of late-onset Alzheimer disease refines the chromosome 12 locus.	/pubmed/16222332	Liang X, Schnetz-Boutaud N, Kenealy SJ, Jiang L, Bartlett J, Lynch B, Gaskell PC, Gwirtsman H, McFarland L, Bembe ML, Bronson P, Gilbert JR, Martin ER, Pericak-Vance MA, Haines JL.	Mol Psychiatry. 2006 Mar;11(3):280-5.	Mol Psychiatry. 2006	PubMed	citation	PMID:16222332	pubmed	16222332	create date:2005/10/14 | first author:Liang X
A genome-wide search for alleles and haplotypes associated with autism and related pervasive developmental disorders on the Faroe Islands.	/pubmed/16205737	Lauritsen MB, Als TD, Dahl HA, Flint TJ, Wang AG, Vang M, Kruse TA, Ewald H, Mors O.	Mol Psychiatry. 2006 Jan;11(1):37-46.	Mol Psychiatry. 2006	PubMed	citation	PMID:16205737	pubmed	16205737	create date:2005/10/06 | first author:Lauritsen MB
Identification of novel autism candidate regions through analysis of reported cytogenetic abnormalities associated with autism.	/pubmed/16205736	Vorstman JA, Staal WG, van Daalen E, van Engeland H, Hochstenbach PF, Franke L.	Mol Psychiatry. 2006 Jan;11(1):1, 18-28. Review.	Mol Psychiatry. 2006	PubMed	citation	PMID:16205736	pubmed	16205736	create date:2005/10/06 | first author:Vorstman JA
Fine mapping of a susceptibility locus for bipolar and genetically related unipolar affective disorders, to a region containing the C21ORF29 and TRPM2 genes on chromosome 21q22.3.	/pubmed/16205735	McQuillin A, Bass NJ, Kalsi G, Lawrence J, Puri V, Choudhury K, Detera-Wadleigh SD, Curtis D, Gurling HM.	Mol Psychiatry. 2006 Feb;11(2):134-42.	Mol Psychiatry. 2006	PubMed	citation	PMID:16205735	pubmed	16205735	create date:2005/10/06 | first author:McQuillin A
Pooled genome-wide linkage data on 424 ADHD ASPs suggests genetic heterogeneity and a common risk locus at 5p13.	/pubmed/16205734	Ogdie MN, Bakker SC, Fisher SE, Francks C, Yang MH, Cantor RM, Loo SK, van der Meulen E, Pearson P, Buitelaar J, Monaco A, Nelson SF, Sinke RJ, Smalley SL.	Mol Psychiatry. 2006 Jan;11(1):5-8. No abstract available.	Mol Psychiatry. 2006	PubMed	citation	PMID:16205734	pubmed	16205734	create date:2005/10/06 | first author:Ogdie MN
Overexpression of the Drosophila vesicular monoamine transporter increases motor activity and courtship but decreases the behavioral response to cocaine.	/pubmed/16189511	Chang HY, Grygoruk A, Brooks ES, Ackerson LC, Maidment NT, Bainton RJ, Krantz DE.	Mol Psychiatry. 2006 Jan;11(1):99-113.	Mol Psychiatry. 2006	PubMed	citation	PMID:16189511	pubmed	16189511	create date:2005/09/29 | first author:Chang HY
DCNP1: a novel candidate gene for major depression.	/pubmed/16189510	Willis-Owen SA, Shifman S, Copley RR, Flint J.	Mol Psychiatry. 2006 Feb;11(2):121-2. No abstract available.	Mol Psychiatry. 2006	PubMed	citation	PMID:16189510	pubmed	16189510	create date:2005/09/29 | first author:Willis-Owen SA
The role of cytokines in mediating effects of prenatal infection on the fetus: implications for schizophrenia.	/pubmed/16189509	Ashdown H, Dumont Y, Ng M, Poole S, Boksa P, Luheshi GN.	Mol Psychiatry. 2006 Jan;11(1):47-55.	Mol Psychiatry. 2006	PubMed	citation	PMID:16189509	pubmed	16189509	create date:2005/09/29 | first author:Ashdown H
Extreme population differences across Neuregulin 1 gene, with implications for association studies.	/pubmed/16189508	Gardner M, González-Neira A, Lao O, Calafell F, Bertranpetit J, Comas D.	Mol Psychiatry. 2006 Jan;11(1):66-75.	Mol Psychiatry. 2006	PubMed	citation	PMID:16189508	pubmed	16189508	create date:2005/09/29 | first author:Gardner M
A heterogeneity-based genome search meta-analysis for autism-spectrum disorders.	/pubmed/16189507	Trikalinos TA, Karvouni A, Zintzaras E, Ylisaukko-oja T, Peltonen L, Järvelä I, Ioannidis JP.	Mol Psychiatry. 2006 Jan;11(1):29-36.	Mol Psychiatry. 2006	PubMed	citation	PMID:16189507	pubmed	16189507	create date:2005/09/29 | first author:Trikalinos TA
First in vivo evidence of an NMDA receptor deficit in medication-free schizophrenic patients.	/pubmed/16189506	Pilowsky LS, Bressan RA, Stone JM, Erlandsson K, Mulligan RS, Krystal JH, Ell PJ.	Mol Psychiatry. 2006 Feb;11(2):118-9. No abstract available.	Mol Psychiatry. 2006	PubMed	citation	PMID:16189506	pubmed	16189506	create date:2005/09/29 | first author:Pilowsky LS
The trace amine receptor 4 gene is not associated with schizophrenia in a sample linked to chromosome 6q23.	/pubmed/16189505	Amann D, Avidan N, Kanyas K, Kohn Y, Hamdan A, Ben-Asher E, Macciardi F, Beckmann JS, Lancet D, Lerer B.	Mol Psychiatry. 2006 Feb;11(2):119-21. No abstract available.	Mol Psychiatry. 2006	PubMed	citation	PMID:16189505	pubmed	16189505	create date:2005/09/29 | first author:Amann D
Quantitative trait locus analysis of nonverbal communication in autism spectrum disorder.	/pubmed/16189504	Chen GK, Kono N, Geschwind DH, Cantor RM.	Mol Psychiatry. 2006 Feb;11(2):214-20.	Mol Psychiatry. 2006	PubMed	citation	PMID:16189504	pubmed	16189504	create date:2005/09/29 | first author:Chen GK
Association of the calcyon gene (DRD1IP) with attention deficit/hyperactivity disorder.	/pubmed/16172615	Laurin N, Misener VL, Crosbie J, Ickowicz A, Pathare T, Roberts W, Malone M, Tannock R, Schachar R, Kennedy JL, Barr CL.	Mol Psychiatry. 2005 Dec;10(12):1117-25.	Mol Psychiatry. 2005	PubMed	citation	PMID:16172615	pubmed	16172615	create date:2005/09/21 | first author:Laurin N
Excitement and confusion on chromosome 6q: the challenges of neuropsychiatric genetics in microcosm.	/pubmed/16172614	Kohn Y, Lerer B.	Mol Psychiatry. 2005 Dec;10(12):1062-73. Review.	Mol Psychiatry. 2005	PubMed	citation	PMID:16172614	pubmed	16172614	create date:2005/09/21 | first author:Kohn Y
Genetic investigation of chromosome 5q GABAA receptor subunit genes in schizophrenia.	/pubmed/16172613	Petryshen TL, Middleton FA, Tahl AR, Rockwell GN, Purcell S, Aldinger KA, Kirby A, Morley CP, McGann L, Gentile KL, Waggoner SG, Medeiros HM, Carvalho C, Macedo A, Albus M, Maier W, Trixler M, Eichhammer P, Schwab SG, Wildenauer DB, Azevedo MH, Pato MT, et al.	Mol Psychiatry. 2005 Dec;10(12):1074-88, 1057.	Mol Psychiatry. 2005	PubMed	citation	PMID:16172613	pubmed	16172613	create date:2005/09/21 | first author:Petryshen TL
Differential protein expression in the prefrontal white matter of human alcoholics: a proteomics study.	/pubmed/16172612	Alexander-Kaufman K, James G, Sheedy D, Harper C, Matsumoto I.	Mol Psychiatry. 2006 Jan;11(1):56-65.	Mol Psychiatry. 2006	PubMed	citation	PMID:16172612	pubmed	16172612	create date:2005/09/21 | first author:Alexander-Kaufman K
Further evidence of the involvement of alpha-2A-adrenergic receptor gene (ADRA2A) in inattentive dimensional scores of attention-deficit/hyperactivity disorder.	/pubmed/16172611	Roman T, Polanczyk GV, Zeni C, Genro JP, Rohde LA, Hutz MH.	Mol Psychiatry. 2006 Jan;11(1):8-10. No abstract available.	Mol Psychiatry. 2006	PubMed	citation	PMID:16172611	pubmed	16172611	create date:2005/09/21 | first author:Roman T
ERK MAP kinase signaling in post-mortem brain of suicide subjects: differential regulation of upstream Raf kinases Raf-1 and B-Raf.	/pubmed/16172610	Dwivedi Y, Rizavi HS, Conley RR, Pandey GN.	Mol Psychiatry. 2006 Jan;11(1):86-98.	Mol Psychiatry. 2006	PubMed	citation	PMID:16172610	pubmed	16172610	create date:2005/09/21 | first author:Dwivedi Y
Psychosis and the genetic spectrum of bipolar disorder: evidence from linkage analysis.	/pubmed/16172609	Cheng R, Park N, Juo SH, Liu J, Loth JE, Endicott J, Gilliam TC, Baron M.	Mol Psychiatry. 2006 Jan;11(1):3-5. No abstract available.	Mol Psychiatry. 2006	PubMed	citation	PMID:16172609	pubmed	16172609	create date:2005/09/21 | first author:Cheng R
Homocysteine, methylenetetrahydrofolate reductase and risk of schizophrenia: a meta-analysis.	/pubmed/16172608	Muntjewerff JW, Kahn RS, Blom HJ, den Heijer M.	Mol Psychiatry. 2006 Feb;11(2):143-9. Review.	Mol Psychiatry. 2006	PubMed	citation	PMID:16172608	pubmed	16172608	create date:2005/09/21 | first author:Muntjewerff JW
Olanzapine impairs glycogen synthesis and insulin signaling in L6 skeletal muscle cells.	/pubmed/16130009	Engl J, Laimer M, Niederwanger A, Kranebitter M, Starzinger M, Pedrini MT, Fleischhacker WW, Patsch JR, Ebenbichler CF.	Mol Psychiatry. 2005 Dec;10(12):1089-96.	Mol Psychiatry. 2005	PubMed	citation	PMID:16130009	pubmed	16130009	create date:2005/09/01 | first author:Engl J
Lack of association of catechol-O-methyltransferase gene Val108/158Met polymorphism with schizophrenia: a family-based association study in a Chinese population.	/pubmed/16130008	Tsai SJ, Hong CJ, Hou SJ, Yen FC.	Mol Psychiatry. 2006 Jan;11(1):2-3. No abstract available.	Mol Psychiatry. 2006	PubMed	citation	PMID:16130008	pubmed	16130008	create date:2005/09/01 | first author:Tsai SJ
The experience of bipolar disorder: a personal perspective on the impact of mood disorder symptoms.	/pubmed/16121211	Licinio J.	Mol Psychiatry. 2005 Sep;10(9):827-30.	Mol Psychiatry. 2005	PubMed	citation	PMID:16121211	pubmed	16121211	create date:2005/08/27 | first author:Licinio J
Transmission disequilibrium of polymorphic variants in the tryptophan hydroxylase-2 gene in attention-deficit/hyperactivity disorder.	/pubmed/16116490	Walitza S, Renner TJ, Dempfle A, Konrad K, Wewetzer Ch, Halbach A, Herpertz-Dahlmann B, Remschmidt H, Smidt J, Linder M, Flierl L, Knölker U, Friedel S, Schäfer H, Gross C, Hebebrand J, Warnke A, Lesch KP.	Mol Psychiatry. 2005 Dec;10(12):1126-32.	Mol Psychiatry. 2005	PubMed	citation	PMID:16116490	pubmed	16116490	create date:2005/08/24 | first author:Walitza S
SC35 promotes sustainable stress-induced alternative splicing of neuronal acetylcholinesterase mRNA.	/pubmed/16116489	Meshorer E, Bryk B, Toiber D, Cohen J, Podoly E, Dori A, Soreq H.	Mol Psychiatry. 2005 Nov;10(11):985-97.	Mol Psychiatry. 2005	PubMed	citation	PMID:16116489	pubmed	16116489	create date:2005/08/24 | first author:Meshorer E
Autism and the serotonin transporter: the long and short of it.	/pubmed/16103890	Devlin B, Cook EH Jr, Coon H, Dawson G, Grigorenko EL, McMahon W, Minshew N, Pauls D, Smith M, Spence MA, Rodier PM, Stodgell C, Schellenberg GD; CPEA Genetics Network.	Mol Psychiatry. 2005 Dec;10(12):1110-6.	Mol Psychiatry. 2005	PubMed	citation	PMID:16103890	pubmed	16103890	create date:2005/08/17 | first author:Devlin B
A dopamine transporter mutation associated with bipolar affective disorder causes inhibition of transporter cell surface expression.	/pubmed/16103889	Horschitz S, Hummerich R, Lau T, Rietschel M, Schloss P.	Mol Psychiatry. 2005 Dec;10(12):1104-9. Erratum in: Mol Psychiatry. 2006 Jul;11(7):704.	Mol Psychiatry. 2005	PubMed	citation	PMID:16103889	pubmed	16103889	create date:2005/08/17 | first author:Horschitz S
A haplotype within the DISC1 gene is associated with visual memory functions in families with a high density of schizophrenia.	/pubmed/16103888	Hennah W, Tuulio-Henriksson A, Paunio T, Ekelund J, Varilo T, Partonen T, Cannon TD, Lönnqvist J, Peltonen L.	Mol Psychiatry. 2005 Dec;10(12):1097-103.	Mol Psychiatry. 2005	PubMed	citation	PMID:16103888	pubmed	16103888	create date:2005/08/17 | first author:Hennah W
Influence of serotonin transporter gene polymorphisms on cognitive decline and cognitive abilities in a nondemented elderly population.	/pubmed/16103887	Payton A, Gibbons L, Davidson Y, Ollier W, Rabbitt P, Worthington J, Pickles A, Pendleton N, Horan M.	Mol Psychiatry. 2005 Dec;10(12):1133-9.	Mol Psychiatry. 2005	PubMed	citation	PMID:16103887	pubmed	16103887	create date:2005/08/17 | first author:Payton A
The SNAP25 gene as a susceptibility gene contributing to attention-deficit hyperactivity disorder.	/pubmed/16088329	Feng Y, Crosbie J, Wigg K, Pathare T, Ickowicz A, Schachar R, Tannock R, Roberts W, Malone M, Swanson J, Kennedy JL, Barr CL.	Mol Psychiatry. 2005 Nov;10(11):998-1005, 973.	Mol Psychiatry. 2005	PubMed	citation	PMID:16088329	pubmed	16088329	create date:2005/08/10 | first author:Feng Y
Polymorphisms in FKBP5 are associated with peritraumatic dissociation in medically injured children.	/pubmed/16088328	Koenen KC, Saxe G, Purcell S, Smoller JW, Bartholomew D, Miller A, Hall E, Kaplow J, Bosquet M, Moulton S, Baldwin C.	Mol Psychiatry. 2005 Dec;10(12):1058-9. No abstract available.	Mol Psychiatry. 2005	PubMed	citation	PMID:16088328	pubmed	16088328	create date:2005/08/10 | first author:Koenen KC
Support for the association between the rare functional variant I425V of the serotonin transporter gene and susceptibility to obsessive compulsive disorder.	/pubmed/16088327	Delorme R, Betancur C, Wagner M, Krebs MO, Gorwood P, Pearl P, Nygren G, Durand CM, Buhtz F, Pickering P, Melke J, Ruhrmann S, Anckarsäter H, Chabane N, Kipman A, Reck C, Millet B, Roy I, Mouren-Simeoni MC, Maier W, Råstam M, Gillberg C, et al.	Mol Psychiatry. 2005 Dec;10(12):1059-61. No abstract available.	Mol Psychiatry. 2005	PubMed	citation	PMID:16088327	pubmed	16088327	create date:2005/08/10 | first author:Delorme R
Elevated cortisol levels and increased rates of diabetes and mood symptoms in Soviet Union-born Jewish immigrants to Germany.	/pubmed/16077682	Korenblum W, Barthel A, Licinio J, Wong ML, Wolf OT, Kirschbaum C, Bornstein SR.	Mol Psychiatry. 2005 Nov;10(11):974-5. No abstract available.	Mol Psychiatry. 2005	PubMed	citation	PMID:16077682	pubmed	16077682	create date:2005/08/04 | first author:Korenblum W
Psychiatric disease in the genomic era: rational approach.	/pubmed/16077681	Krishnan KR.	Mol Psychiatry. 2005 Nov;10(11):978-84. Review.	Mol Psychiatry. 2005	PubMed	citation	PMID:16077681	pubmed	16077681	create date:2005/08/04 | first author:Krishnan KR
Depression and anxiety symptoms in diabetic patients on continuous subcutaneous insulin infusion (CSII).	/pubmed/16077680	Reichel A, Schwarz J, Schulze J, Licinio J, Wong ML, Bornstein SR.	Mol Psychiatry. 2005 Nov;10(11):975-6. No abstract available.	Mol Psychiatry. 2005	PubMed	citation	PMID:16077680	pubmed	16077680	create date:2005/08/04 | first author:Reichel A
Pharmacogenomics in psychiatry: genomic considerations.	/pubmed/16044177	Licinio J, Wong ML.	Mol Psychiatry. 2005 Aug;10(8):713. No abstract available.	Mol Psychiatry. 2005	PubMed	citation	PMID:16044177	pubmed	16044177	create date:2005/07/27 | first author:Licinio J
Alternative transcripts and evidence of imprinting of GNAL on 18p11.2.	/pubmed/16044173	Corradi JP, Ravyn V, Robbins AK, Hagan KW, Peters MF, Bostwick R, Buono RJ, Berrettini WH, Furlong ST.	Mol Psychiatry. 2005 Nov;10(11):1017-25.	Mol Psychiatry. 2005	PubMed	citation	PMID:16044173	pubmed	16044173	create date:2005/07/27 | first author:Corradi JP
Title	URL	Description	Details	ShortDetails	Resource	Type	Identifiers	Db	EntrezUID	Properties
A regulatory variant of the human tryptophan hydroxylase-2 gene biases amygdala reactivity.	/pubmed/16044172	Brown SM, Peet E, Manuck SB, Williamson DE, Dahl RE, Ferrell RE, Hariri AR.	Mol Psychiatry. 2005 Sep;10(9):884-8, 805.	Mol Psychiatry. 2005	PubMed	citation	PMID:16044172	pubmed	16044172	create date:2005/07/27 | first author:Brown SM
Identifying potential risk haplotypes for schizophrenia at the DTNBP1 locus in Han Chinese and Scottish populations.	/pubmed/16044171	Li T, Zhang F, Liu X, Sun X, Sham PC, Crombie C, Ma X, Wang Q, Meng H, Deng W, Yates P, Hu X, Walker N, Murray RM, St Clair D, Collier DA.	Mol Psychiatry. 2005 Nov;10(11):1037-44.	Mol Psychiatry. 2005	PubMed	citation	PMID:16044171	pubmed	16044171	create date:2005/07/27 | first author:Li T
Gene expression and association analyses of LIM (PDLIM5) in bipolar disorder and schizophrenia.	/pubmed/16044170	Kato T, Iwayama Y, Kakiuchi C, Iwamoto K, Yamada K, Minabe Y, Nakamura K, Mori N, Fujii K, Nanko S, Yoshikawa T.	Mol Psychiatry. 2005 Nov;10(11):1045-55.	Mol Psychiatry. 2005	PubMed	citation	PMID:16044170	pubmed	16044170	create date:2005/07/27 | first author:Kato T
Haplotypes in the gene encoding protein kinase c-beta (PRKCB1) on chromosome 16 are associated with autism.	/pubmed/16027742	Philippi A, Roschmann E, Tores F, Lindenbaum P, Benajou A, Germain-Leclerc L, Marcaillou C, Fontaine K, Vanpeene M, Roy S, Maillard S, Decaulne V, Saraiva JP, Brooks P, Rousseau F, Hager J.	Mol Psychiatry. 2005 Oct;10(10):950-60.	Mol Psychiatry. 2005	PubMed	citation	PMID:16027742	pubmed	16027742	create date:2005/07/20 | first author:Philippi A
Catechol-O-methyltransferase haplotypes are associated with psychosis in Alzheimer disease.	/pubmed/16027741	Sweet RA, Devlin B, Pollock BG, Sukonick DL, Kastango KB, Bacanu SA, Chowdari KV, DeKosky ST, Ferrell RE.	Mol Psychiatry. 2005 Nov;10(11):1026-36.	Mol Psychiatry. 2005	PubMed	citation	PMID:16027741	pubmed	16027741	create date:2005/07/20 | first author:Sweet RA
Tumour necrosis factor alpha polymorphism (-1031T/C) is associated with age of onset of schizophrenia.	/pubmed/16027740	Zhang XY, Haile CN, Tan YL, Zuo LJ, Yang BZ, Cao LY, Zhou DF.	Mol Psychiatry. 2005 Oct;10(10):897-9. No abstract available.	Mol Psychiatry. 2005	PubMed	citation	PMID:16027740	pubmed	16027740	create date:2005/07/20 | first author:Zhang XY
Mitochondrial dysfunction in bipolar disorder: evidence from magnetic resonance spectroscopy research.	/pubmed/16027739	Stork C, Renshaw PF.	Mol Psychiatry. 2005 Oct;10(10):900-19. Review.	Mol Psychiatry. 2005	PubMed	citation	PMID:16027739	pubmed	16027739	create date:2005/07/20 | first author:Stork C
Lack of association of TPH2 exon XI polymorphisms with major depression and treatment resistance.	/pubmed/16027738	Garriock HA, Allen JJ, Delgado P, Nahaz Z, Kling MA, Carpenter L, Burke M, Burke W, Schwartz T, Marangell LB, Husain M, Erickson RP, Moreno FA.	Mol Psychiatry. 2005 Nov;10(11):976-7. No abstract available.	Mol Psychiatry. 2005	PubMed	citation	PMID:16027738	pubmed	16027738	create date:2005/07/20 | first author:Garriock HA
Paraoxonase gene variants are associated with autism in North America, but not in Italy: possible regional specificity in gene-environment interactions.	/pubmed/16027737	D'Amelio M, Ricci I, Sacco R, Liu X, D'Agruma L, Muscarella LA, Guarnieri V, Militerni R, Bravaccio C, Elia M, Schneider C, Melmed R, Trillo S, Pascucci T, Puglisi-Allegra S, Reichelt KL, Macciardi F, Holden JJ, Persico AM.	Mol Psychiatry. 2005 Nov;10(11):1006-16.	Mol Psychiatry. 2005	PubMed	citation	PMID:16027737	pubmed	16027737	create date:2005/07/20 | first author:D'Amelio M
Evidence of association between bipolar disorder and Citron on chromosome 12q24.	/pubmed/15983625	Lyons-Warren A, Chang JJ, Balkissoon R, Kamiya A, Garant M, Nurnberger J, Scheftner W, Reich T, McMahon F, Kelsoe J, Gershon E, Coryell W, Byerley W, Berrettini W, Depaulo R, McInnis M, Sawa A.	Mol Psychiatry. 2005 Sep;10(9):807-9. No abstract available. Erratum in: Mol Psychiatry. 2006 Jun;11(6):612.	Mol Psychiatry. 2005	PubMed	citation	PMID:15983625	pubmed	15983625	create date:2005/06/29 | first author:Lyons-Warren A
Measurement scale does moderate the association between the serotonin transporter gene and trait anxiety: comments on Munafo et al.	/pubmed/15983622	Schinka JA.	Mol Psychiatry. 2005 Oct;10(10):892-3; author reply 895-7. No abstract available.	Mol Psychiatry. 2005	PubMed	citation	PMID:15983622	pubmed	15983622	create date:2005/06/29 | first author:Schinka JA
Pharmacogenomics in psychiatry: clinical issues to be considered.	/pubmed/15976808	Licinio J, Wong ML.	Mol Psychiatry. 2005 Jul;10(7):615. No abstract available.	Mol Psychiatry. 2005	PubMed	citation	PMID:15976808	pubmed	15976808	create date:2005/06/25 | first author:Licinio J
The phenotypes of bipolar disorder: relevance for genetic investigations.	/pubmed/15970930	MacQueen GM, Hajek T, Alda M.	Mol Psychiatry. 2005 Sep;10(9):811-26. Review.	Mol Psychiatry. 2005	PubMed	citation	PMID:15970930	pubmed	15970930	create date:2005/06/23 | first author:MacQueen GM
The BDNF Val66Met polymorphism is not associated with late onset Alzheimer's disease in three case-control samples.	/pubmed/15970929	Li Y, Rowland C, Tacey K, Catanese J, Sninsky J, Hardy J, Powell J, Lovestone S, Morris JC, Thal L, Goate A, Owen M, Williams J, Grupe A.	Mol Psychiatry. 2005 Sep;10(9):809-10. No abstract available.	Mol Psychiatry. 2005	PubMed	citation	PMID:15970929	pubmed	15970929	create date:2005/06/23 | first author:Li Y
Dopamine transporter haplotype and attention-deficit hyperactivity disorder.	/pubmed/15940306	Galili-Weisstub E, Levy S, Frisch A, Gross-Tsur V, Michaelovsky E, Kosov A, Meltzer A, Goltser T, Serretti A, Cusin C, Darvasi A, Inbar E, Weizman A, Segman RH.	Mol Psychiatry. 2005 Jul;10(7):617-8. No abstract available.	Mol Psychiatry. 2005	PubMed	citation	PMID:15940306	pubmed	15940306	create date:2005/06/09 | first author:Galili-Weisstub E
A frameshift mutation in Disrupted in Schizophrenia 1 in an American family with schizophrenia and schizoaffective disorder.	/pubmed/15940305	Sachs NA, Sawa A, Holmes SE, Ross CA, DeLisi LE, Margolis RL.	Mol Psychiatry. 2005 Aug;10(8):758-64.	Mol Psychiatry. 2005	PubMed	citation	PMID:15940305	pubmed	15940305	create date:2005/06/09 | first author:Sachs NA
Reductions in neurotrophin receptor mRNAs in the prefrontal cortex of patients with schizophrenia.	/pubmed/15940304	Weickert CS, Ligons DL, Romanczyk T, Ungaro G, Hyde TM, Herman MM, Weinberger DR, Kleinman JE.	Mol Psychiatry. 2005 Jul;10(7):637-50.	Mol Psychiatry. 2005	PubMed	citation	PMID:15940304	pubmed	15940304	create date:2005/06/09 | first author:Weickert CS
Direct targeting of hippocampal neurons for apoptosis by glucocorticoids is reversible by mineralocorticoid receptor activation.	/pubmed/15940303	Crochemore C, Lu J, Wu Y, Liposits Z, Sousa N, Holsboer F, Almeida OF.	Mol Psychiatry. 2005 Aug;10(8):790-8.	Mol Psychiatry. 2005	PubMed	citation	PMID:15940303	pubmed	15940303	create date:2005/06/09 | first author:Crochemore C
Relationship of a 5-HT transporter functional polymorphism to 5-HT1A receptor binding in healthy women.	/pubmed/15940302	Lee M, Bailer UF, Frank GK, Henry SE, Meltzer CC, Price JC, Mathis CA, Putnam KT, Ferrell RE, Hariri AR, Kaye WH.	Mol Psychiatry. 2005 Aug;10(8):715-6. No abstract available.	Mol Psychiatry. 2005	PubMed	citation	PMID:15940302	pubmed	15940302	create date:2005/06/09 | first author:Lee M
Serotonin transporter polymorphism and potential response to SSRIs in bulimia nervosa.	/pubmed/15940301	Monteleone P, Santonastaso P, Tortorella A, Favaro A, Fabrazzo M, Castaldo E, Caregaro L, Fuschino A, Maj M.	Mol Psychiatry. 2005 Aug;10(8):716-8. No abstract available.	Mol Psychiatry. 2005	PubMed	citation	PMID:15940301	pubmed	15940301	create date:2005/06/09 | first author:Monteleone P
Stage 2 of the Wellcome Trust UK-Irish bipolar affective disorder sibling-pair genome screen: evidence for linkage on chromosomes 6q16-q21, 4q12-q21, 9p21, 10p14-p12 and 18q22.	/pubmed/15940300	Lambert D, Middle F, Hamshere ML, Segurado R, Raybould R, Corvin A, Green E, O'Mahony E, Nikolov I, Mulcahy T, Haque S, Bort S, Bennett P, Norton N, Owen MJ, Kirov G, Lendon C, Jones L, Jones I, Holmans P, Gill M, Craddock N.	Mol Psychiatry. 2005 Sep;10(9):831-41. Erratum in: Mol Psychiatry. 2006 Dec;11(12):1140-3.	Mol Psychiatry. 2005	PubMed	citation	PMID:15940300	pubmed	15940300	create date:2005/06/09 | first author:Lambert D
Brain-derived neurotrophic factor variants are associated with childhood-onset mood disorder: confirmation in a Hungarian sample.	/pubmed/15940299	Strauss J, Barr CL, George CJ, Devlin B, Vetró A, Kiss E, Baji I, King N, Shaikh S, Lanktree M, Kovacs M, Kennedy JL.	Mol Psychiatry. 2005 Sep;10(9):861-7.	Mol Psychiatry. 2005	PubMed	citation	PMID:15940299	pubmed	15940299	create date:2005/06/09 | first author:Strauss J
siRNA-mediated knockdown of the serotonin transporter in the adult mouse brain.	/pubmed/15940298	Thakker DR, Natt F, Hüsken D, van der Putten H, Maier R, Hoyer D, Cryan JF.	Mol Psychiatry. 2005 Aug;10(8):782-9, 714.	Mol Psychiatry. 2005	PubMed	citation	PMID:15940298	pubmed	15940298	create date:2005/06/09 | first author:Thakker DR
Identification of a potential bipolar risk haplotype in the gene encoding the winged-helix transcription factor RFX4.	/pubmed/15940297	Glaser B, Kirov G, Bray NJ, Green E, O'Donovan MC, Craddock N, Owen MJ.	Mol Psychiatry. 2005 Oct;10(10):920-7.	Mol Psychiatry. 2005	PubMed	citation	PMID:15940297	pubmed	15940297	create date:2005/06/09 | first author:Glaser B
Meta-analysis reveals association between serotonin transporter gene STin2 VNTR polymorphism and schizophrenia.	/pubmed/15940296	Fan JB, Sklar P.	Mol Psychiatry. 2005 Oct;10(10):928-38, 891.	Mol Psychiatry. 2005	PubMed	citation	PMID:15940296	pubmed	15940296	create date:2005/06/09 | first author:Fan JB
Evidence for linkage on 21q and 7q in a subset of autism characterized by developmental regression.	/pubmed/15940295	Molloy CA, Keddache M, Martin LJ.	Mol Psychiatry. 2005 Aug;10(8):741-6.	Mol Psychiatry. 2005	PubMed	citation	PMID:15940295	pubmed	15940295	create date:2005/06/09 | first author:Molloy CA
Behavioral deficits associated with fetal alcohol exposure are reversed by prenatal thyroid hormone treatment: a role for maternal thyroid hormone deficiency in FAE.	/pubmed/15940294	Wilcoxon JS, Kuo AG, Disterhoft JF, Redei EE.	Mol Psychiatry. 2005 Oct;10(10):961-71.	Mol Psychiatry. 2005	PubMed	citation	PMID:15940294	pubmed	15940294	create date:2005/06/09 | first author:Wilcoxon JS
Genetic tests of biologic systems in affective disorders.	/pubmed/15940293	Hattori E, Liu C, Zhu H, Gershon ES.	Mol Psychiatry. 2005 Aug;10(8):719-40. Review.	Mol Psychiatry. 2005	PubMed	citation	PMID:15940293	pubmed	15940293	create date:2005/06/09 | first author:Hattori E
Association of the paternally transmitted copy of common Valine allele of the Val66Met polymorphism of the brain-derived neurotrophic factor (BDNF) gene with susceptibility to ADHD.	/pubmed/15940292	Kent L, Green E, Hawi Z, Kirley A, Dudbridge F, Lowe N, Raybould R, Langley K, Bray N, Fitzgerald M, Owen MJ, O'Donovan MC, Gill M, Thapar A, Craddock N.	Mol Psychiatry. 2005 Oct;10(10):939-43.	Mol Psychiatry. 2005	PubMed	citation	PMID:15940292	pubmed	15940292	create date:2005/06/09 | first author:Kent L
Estrogen receptor alpha gene polymorphisms and anxiety disorder in an elderly population.	/pubmed/15940291	Tiemeier H, Schuit SC, den Heijer T, van Meurs JB, van Tuijl HR, Hofman A, Breteler MM, Pols HA, Uitterlinden AG.	Mol Psychiatry. 2005 Sep;10(9):806-7. No abstract available.	Mol Psychiatry. 2005	PubMed	citation	PMID:15940291	pubmed	15940291	create date:2005/06/09 | first author:Tiemeier H
Tryptophan hydroxylase 2 (TPH2) gene variants associated with ADHD.	/pubmed/15940290	Sheehan K, Lowe N, Kirley A, Mullins C, Fitzgerald M, Gill M, Hawi Z.	Mol Psychiatry. 2005 Oct;10(10):944-9. Erratum in: Mol Psychiatry. 2006 Feb;11(2):221.	Mol Psychiatry. 2005	PubMed	citation	PMID:15940290	pubmed	15940290	create date:2005/06/09 | first author:Sheehan K
In vivo snapshots of the dopaminergic synapse in small animals.	/pubmed/15920466	Nikolaus S, Beu M, Wirrwar A, Antke C, Müller HW.	Mol Psychiatry. 2005 Jun;10(6):516-8. No abstract available.	Mol Psychiatry. 2005	PubMed	citation	PMID:15920466	pubmed	15920466	create date:2005/05/28 | first author:Nikolaus S
Peripheral is central to the question.	/pubmed/15902202	Wong ML, Licinio J.	Mol Psychiatry. 2005 May;10(5):421-2. No abstract available.	Mol Psychiatry. 2005	PubMed	citation	PMID:15902202	pubmed	15902202	create date:2005/05/20 | first author:Wong ML
A family-based and case-control association study of trace amine receptor genes on chromosome 6q23 in bipolar affective disorder.	/pubmed/15852064	Abou Jamra R, Sircar I, Becker T, Freudenberg-Hua Y, Ohlraun S, Freudenberg J, Brockschmidt F, Schulze TG, Gross M, Spira F, Deschner M, Schmäl C, Maier W, Propping P, Rietschel M, Cichon S, Nöthen MM, Schumacher J.	Mol Psychiatry. 2005 Jul;10(7):618-20. No abstract available.	Mol Psychiatry. 2005	PubMed	citation	PMID:15852064	pubmed	15852064	create date:2005/04/27 | first author:Abou Jamra R
[truncated: 825 more rows]
