# Supplementary material for: Rising Publication Delays Inflate Journal Impact Factors
Source: PLoS One. 2012 Dec 31;7(12):e53374. doi: 10.1371/journal.pone.0053374 (PMC3534064; doi:10.1371/journal.pone.0053374)
Supplement: Data S1 — Datasets used for the analysis. (ZIP) [file pone.0053374.s005.zip › Nature Biotechnology.csv]

Title	URL	Description	Details	ShortDetails	Resource	Type	Identifiers	Db	EntrezUID	Properties
In this issue.	/pubmed/22318048	[No authors listed]	Nat Biotechnol. 2012 Feb 8;30(2):vii-viii. doi: 10.1038/nbt.2132. No abstract available.	Nat Biotechnol. 2012	PubMed	citation	PMID:22318048	pubmed	22318048	create date:2012/02/10
People.	/pubmed/22318047	[No authors listed]	Nat Biotechnol. 2012 Feb 8;30(2):196. doi: 10.1038/nbt.2124. No abstract available.	Nat Biotechnol. 2012	PubMed	citation	PMID:22318047	pubmed	22318047	create date:2012/02/10
Fourth-quarter biotech job picture.	/pubmed/22318046	Francisco M.	Nat Biotechnol. 2012 Feb 8;30(2):195. doi: 10.1038/nbt.2123. No abstract available.	Nat Biotechnol. 2012	PubMed	citation	PMID:22318046	pubmed	22318046	create date:2012/02/10 | first author:Francisco M
Erratum: Factors influencing agbiotech adoption and development in sub-Saharan Africa.	/pubmed/22318045	Ezezika OC, Daar AS, Barber K, Mabeya J, Thomas F, Deadman J, Wang D, Singer PA.	Nat Biotechnol. 2012 Feb 8;30(2):193. doi: 10.1038/nbt0212-193a. No abstract available.	Nat Biotechnol. 2012	PubMed	citation	PMID:22318045	pubmed	22318045	create date:2012/02/10 | first author:Ezezika OC
Erratum: Amelioration of sepsis by inhibiting sialidase-mediated disruption of the CD24-SiglecG interaction.	/pubmed/22318044	Chen GY, Chen X, King S, Cavassani KA, Cheng J, Zheng X, Cao H, Yu H, Qu J, Fang D, Wu W, Bai XF, Liu JQ, Woodiga SA, Chen C, Sun L, Hogaboam CM, Kunkel SL, Zheng P, Liu Y.	Nat Biotechnol. 2012 Feb 8;30(2):193. doi: 10.1038/nbt0212-193b. No abstract available.	Nat Biotechnol. 2012	PubMed	citation	PMID:22318044	pubmed	22318044	create date:2012/02/10 | first author:Chen GY
Corrigendum: FDA panel votes to pull Avastin in breast cancer, again.	/pubmed/22318043	Ratner M.	Nat Biotechnol. 2012 Feb 8;30(2):193. doi: 10.1038/nbt0212-193d. No abstract available.	Nat Biotechnol. 2012	PubMed	citation	PMID:22318043	pubmed	22318043	create date:2012/02/10 | first author:Ratner M
Corrigendum: Industry continues dabbling with open innovation models.	/pubmed/22318042	Sheridan C.	Nat Biotechnol. 2012 Feb 8;30(2):193. doi: 10.1038/nbt0212-193c. No abstract available.	Nat Biotechnol. 2012	PubMed	citation	PMID:22318042	pubmed	22318042	create date:2012/02/10 | first author:Sheridan C
Corrigendum: Chinese vaccine developers gain WHO imprimatur.	/pubmed/22318041	Jia H, Carey K.	Nat Biotechnol. 2012 Feb 8;30(2):193. doi: 10.1038/nbt0212-193e. No abstract available.	Nat Biotechnol. 2012	PubMed	citation	PMID:22318041	pubmed	22318041	create date:2012/02/10 | first author:Jia H
Corrigendum: Intellectual property, technology transfer and manufacture of low-cost HPV vaccines in India.	/pubmed/22318040	Padmanabhan S, Amin T, Sampat B, Cook-Deegan R, Chandrasekharan S.	Nat Biotechnol. 2012 Feb 8;30(2):193. doi: 10.1038/nbt0212-193f. No abstract available.	Nat Biotechnol. 2012	PubMed	citation	PMID:22318040	pubmed	22318040	create date:2012/02/10 | first author:Padmanabhan S
TAL effector-DNA structure.	/pubmed/22318039	Defrancesco L.	Nat Biotechnol. 2012 Feb 8;30(2):158. doi: 10.1038/nbt.2127. No abstract available.	Nat Biotechnol. 2012	PubMed	citation	PMID:22318039	pubmed	22318039	create date:2012/02/10 | first author:Defrancesco L
Mapping chromatin regulators.	/pubmed/22318038	Elsner M.	Nat Biotechnol. 2012 Feb 8;30(2):158. doi: 10.1038/nbt.2130. No abstract available.	Nat Biotechnol. 2012	PubMed	citation	PMID:22318038	pubmed	22318038	create date:2012/02/10 | first author:Elsner M
Improving glycoconjugate vaccines.	/pubmed/22318037	Jones S.	Nat Biotechnol. 2012 Feb 8;30(2):158. doi: 10.1038/nbt.2129. No abstract available.	Nat Biotechnol. 2012	PubMed	citation	PMID:22318037	pubmed	22318037	create date:2012/02/10 | first author:Jones S
True colors of genome variation.	/pubmed/22318036	Jones S.	Nat Biotechnol. 2012 Feb 8;30(2):158. doi: 10.1038/nbt.2128. No abstract available.	Nat Biotechnol. 2012	PubMed	citation	PMID:22318036	pubmed	22318036	create date:2012/02/10 | first author:Jones S
Drug partners for antibiotics.	/pubmed/22318035	Kreisberg J.	Nat Biotechnol. 2012 Feb 8;30(2):158. doi: 10.1038/nbt.2131. No abstract available.	Nat Biotechnol. 2012	PubMed	citation	PMID:22318035	pubmed	22318035	create date:2012/02/10 | first author:Kreisberg J
Gene-based passive antibody protection from HIV.	/pubmed/22318034	Liu MA.	Nat Biotechnol. 2012 Feb 8;30(2):156-7. doi: 10.1038/nbt.2114. No abstract available.	Nat Biotechnol. 2012	PubMed	citation	PMID:22318034	pubmed	22318034	create date:2012/02/10 | first author:Liu MA
Complex binding sites made to order.	/pubmed/22318033	Scott JK, Pantophlet R, Craig L.	Nat Biotechnol. 2012 Feb 8;30(2):154-5. doi: 10.1038/nbt.2118. No abstract available.	Nat Biotechnol. 2012	PubMed	citation	PMID:22318033	pubmed	22318033	create date:2012/02/10 | first author:Scott JK
Smooth muscle diversity from human pluripotent cells.	/pubmed/22318032	Majesky MW, Mummery CL.	Nat Biotechnol. 2012 Feb 8;30(2):152-4. doi: 10.1038/nbt.2117. No abstract available.	Nat Biotechnol. 2012	PubMed	citation	PMID:22318032	pubmed	22318032	create date:2012/02/10 | first author:Majesky MW
Recent patent applications related to stem cells.	/pubmed/22318031	[No authors listed]	Nat Biotechnol. 2012 Feb 8;30(2):151. doi: 10.1038/nbt.2125. No abstract available.	Nat Biotechnol. 2012	PubMed	citation	PMID:22318031	pubmed	22318031	create date:2012/02/10
Funding and performance at the US Patent and Trademark Office.	/pubmed/22318030	Hegde D.	Nat Biotechnol. 2012 Feb 8;30(2):148-50. doi: 10.1038/nbt.2110.	Nat Biotechnol. 2012	PubMed	citation	PMID:22318030	pubmed	22318030	create date:2012/02/10 | first author:Hegde D
Personal medicine-the new banking crisis.	/pubmed/22318029	Scott CT, Caulfield T, Borgelt E, Illes J.	Nat Biotechnol. 2012 Feb 8;30(2):141-7. doi: 10.1038/nbt.2116.	Nat Biotechnol. 2012	PubMed	citation	PMID:22318029	pubmed	22318029	create date:2012/02/10 | first author:Scott CT
The blinded buyer.	/pubmed/22318028	Huggett B.	Nat Biotechnol. 2012 Feb 8;30(2):139-40. doi: 10.1038/nbt.2094.	Nat Biotechnol. 2012	PubMed	citation	PMID:22318028	pubmed	22318028	create date:2012/02/10 | first author:Huggett B
OpenVigil-free eyeballs on AERS pharmacovigilance data.	/pubmed/22318027	Böhm R, Höcker J, Cascorbi I, Herdegen T.	Nat Biotechnol. 2012 Feb 8;30(2):137-8. doi: 10.1038/nbt.2113. No abstract available.	Nat Biotechnol. 2012	PubMed	citation	PMID:22318027	pubmed	22318027	create date:2012/02/10 | first author:Böhm R
PRIDE Inspector: a tool to visualize and validate MS proteomics data.	/pubmed/22318026	Wang R, Fabregat A, Ríos D, Ovelleiro D, Foster JM, Côté RG, Griss J, Csordas A, Perez-Riverol Y, Reisinger F, Hermjakob H, Martens L, Vizcaíno JA.	Nat Biotechnol. 2012 Feb 8;30(2):135-7. doi: 10.1038/nbt.2112. No abstract available.	Nat Biotechnol. 2012	PubMed	citation	PMID:22318026	pubmed	22318026	create date:2012/02/10 | first author:Wang R
Planning for the exit.	/pubmed/22318025	Eheman KE Jr.	Nat Biotechnol. 2012 Feb 8;30(2):132-4. doi: 10.1038/nbt.2093.	Nat Biotechnol. 2012	PubMed	citation	PMID:22318025	pubmed	22318025	create date:2012/02/10 | first author:Eheman KE Jr
Fresh from the biotech pipeline 2011.	/pubmed/22318024	Kling J.	Nat Biotechnol. 2012 Feb 8;30(2):128-31. doi: 10.1038/nbt.2111.	Nat Biotechnol. 2012	PubMed	citation	PMID:22318024	pubmed	22318024	create date:2012/02/10 | first author:Kling J
2011-Big biotechs gorge on debt.	/pubmed/22318023	Yang W.	Nat Biotechnol. 2012 Feb 8;30(2):127. doi: 10.1038/nbt.2119. No abstract available.	Nat Biotechnol. 2012	PubMed	citation	PMID:22318023	pubmed	22318023	create date:2012/02/10 | first author:Yang W
Life Technologies promises $1,000 genome.	/pubmed/22318022	Defrancesco L.	Nat Biotechnol. 2012 Feb 8;30(2):126. doi: 10.1038/nbt0212-126a. No abstract available.	Nat Biotechnol. 2012	PubMed	citation	PMID:22318022	pubmed	22318022	create date:2012/02/10 | first author:Defrancesco L
Around the world in a month.	/pubmed/22318021	[No authors listed]	Nat Biotechnol. 2012 Feb 8;30(2):126. doi: 10.1038/nbt0212-126b. No abstract available.	Nat Biotechnol. 2012	PubMed	citation	PMID:22318021	pubmed	22318021	create date:2012/02/10
UK government unveils innovation booster.	/pubmed/22318020	Moran N.	Nat Biotechnol. 2012 Feb 8;30(2):125. doi: 10.1038/nbt0212-125. No abstract available.	Nat Biotechnol. 2012	PubMed	citation	PMID:22318020	pubmed	22318020	create date:2012/02/10 | first author:Moran N
India's innovation czar.	/pubmed/22318019	Jayaraman K.	Nat Biotechnol. 2012 Feb 8;30(2):124. doi: 10.1038/nbt0212-124b. No abstract available.	Nat Biotechnol. 2012	PubMed	citation	PMID:22318019	pubmed	22318019	create date:2012/02/10 | first author:Jayaraman K
Toll-like receptor blocker slows beta cell death in type 1 diabetes.	/pubmed/22318018	Aldridge S.	Nat Biotechnol. 2012 Feb 8;30(2):124. doi: 10.1038/nbt0212-124c. No abstract available.	Nat Biotechnol. 2012	PubMed	citation	PMID:22318018	pubmed	22318018	create date:2012/02/10 | first author:Aldridge S
Ablynx drops lead nanobody.	/pubmed/22318017	Sinha G.	Nat Biotechnol. 2012 Feb 8;30(2):124. doi: 10.1038/nbt0212-124a. No abstract available.	Nat Biotechnol. 2012	PubMed	citation	PMID:22318017	pubmed	22318017	create date:2012/02/10 | first author:Sinha G
Enbrel patent surfaces.	/pubmed/22318016	Harrison C.	Nat Biotechnol. 2012 Feb 8;30(2):123. doi: 10.1038/nbt0212-123. No abstract available.	Nat Biotechnol. 2012	PubMed	citation	PMID:22318016	pubmed	22318016	create date:2012/02/10 | first author:Harrison C
Affymetrix sued for fraud.	/pubmed/22318015	Rohn J.	Nat Biotechnol. 2012 Feb 8;30(2):122. doi: 10.1038/nbt0212-122b. No abstract available.	Nat Biotechnol. 2012	PubMed	citation	PMID:22318015	pubmed	22318015	create date:2012/02/10 | first author:Rohn J
Gilead's $11 billion HCV bet.	/pubmed/22318014	Carey K.	Nat Biotechnol. 2012 Feb 8;30(2):122. doi: 10.1038/nbt0212-122a. No abstract available.	Nat Biotechnol. 2012	PubMed	citation	PMID:22318014	pubmed	22318014	create date:2012/02/10 | first author:Carey K
Sangamo's lead zinc-finger therapy flops in diabetic neuropathy.	/pubmed/22318013	Eisenstein M.	Nat Biotechnol. 2012 Feb 8;30(2):121-3. doi: 10.1038/nbt0212-121a. No abstract available.	Nat Biotechnol. 2012	PubMed	citation	PMID:22318013	pubmed	22318013	create date:2012/02/10 | first author:Eisenstein M
Amyloid disease drug approved.	/pubmed/22318012	Garber K.	Nat Biotechnol. 2012 Feb 8;30(2):121. doi: 10.1038/nbt0212-121b. No abstract available.	Nat Biotechnol. 2012	PubMed	citation	PMID:22318012	pubmed	22318012	create date:2012/02/10 | first author:Garber K
Big pharma upheavals cast shadow across biotech sector.	/pubmed/22318011	Ratner M.	Nat Biotechnol. 2012 Feb 8;30(2):119-20. doi: 10.1038/nbt0212-119. No abstract available.	Nat Biotechnol. 2012	PubMed	citation	PMID:22318011	pubmed	22318011	create date:2012/02/10 | first author:Ratner M
Why genies don't go back into bottles.	/pubmed/22318010	[No authors listed]	Nat Biotechnol. 2012 Feb 8;30(2):117. doi: 10.1038/nbt.2133. No abstract available.	Nat Biotechnol. 2012	PubMed	citation	PMID:22318010	pubmed	22318010	create date:2012/02/10
Increased Diels-Alderase activity through backbone remodeling guided by Foldit players.	/pubmed/22267011	Eiben CB, Siegel JB, Bale JB, Cooper S, Khatib F, Shen BW, Players F, Stoddard BL, Popovic Z, Baker D.	Nat Biotechnol. 2012 Jan 22;30(2):190-2. doi: 10.1038/nbt.2109.	Nat Biotechnol. 2012	PubMed	citation	PMID:22267011	pubmed	22267011	create date:2012/01/24 | first author:Eiben CB
Conjugation site modulates the in vivo stability and therapeutic activity of antibody-drug conjugates.	/pubmed/22267010	Shen BQ, Xu K, Liu L, Raab H, Bhakta S, Kenrick M, Parsons-Reponte KL, Tien J, Yu SF, Mai E, Li D, Tibbitts J, Baudys J, Saad OM, Scales SJ, McDonald PJ, Hass PE, Eigenbrot C, Nguyen T, Solis WA, Fuji RN, Flagella KM, et al.	Nat Biotechnol. 2012 Jan 22;30(2):184-9. doi: 10.1038/nbt.2108.	Nat Biotechnol. 2012	PubMed	citation	PMID:22267010	pubmed	22267010	create date:2012/01/24 | first author:Shen BQ
Genome sequencing reveals agronomically important loci in rice using MutMap.	/pubmed/22267009	Abe A, Kosugi S, Yoshida K, Natsume S, Takagi H, Kanzaki H, Matsumura H, Yoshida K, Mitsuoka C, Tamiru M, Innan H, Cano L, Kamoun S, Terauchi R.	Nat Biotechnol. 2012 Jan 22;30(2):174-8. doi: 10.1038/nbt.2095.	Nat Biotechnol. 2012	PubMed	citation	PMID:22267009	pubmed	22267009	create date:2012/01/24 | first author:Abe A
Gap junction inhibition prevents drug-induced liver toxicity and fulminant hepatic failure.	/pubmed/22252509	Patel SJ, Milwid JM, King KR, Bohr S, Iracheta-Velle A, Li M, Vitalo A, Parekkadan B, Jindal R, Yarmush ML.	Nat Biotechnol. 2012 Jan 15;30(2):179-83. doi: 10.1038/nbt.2089.	Nat Biotechnol. 2012	PubMed	citation	PMID:22252509	pubmed	22252509	create date:2012/01/19 | first author:Patel SJ
Three-dimensional reconstruction of protein networks provides insight into human genetic disease.	/pubmed/22252508	Wang X, Wei X, Thijssen B, Das J, Lipkin SM, Yu H.	Nat Biotechnol. 2012 Jan 15;30(2):159-64. doi: 10.1038/nbt.2106.	Nat Biotechnol. 2012	PubMed	citation	PMID:22252508	pubmed	22252508	create date:2012/01/19 | first author:Wang X
Generation of human vascular smooth muscle subtypes provides insight into embryological origin-dependent disease susceptibility.	/pubmed/22252507	Cheung C, Bernardo AS, Trotter MW, Pedersen RA, Sinha S.	Nat Biotechnol. 2012 Jan 15;30(2):165-73. doi: 10.1038/nbt.2107.	Nat Biotechnol. 2012	PubMed	citation	PMID:22252507	pubmed	22252507	create date:2012/01/19 | first author:Cheung C
In this issue.	/pubmed/22231113	[No authors listed]	Nat Biotechnol. 2012 Jan 9;30(1):vii-viii. doi: 10.1038/nbt.2104. No abstract available.	Nat Biotechnol. 2012	PubMed	citation	PMID:22231113	pubmed	22231113	create date:2012/01/11
People.	/pubmed/22231112	[No authors listed]	Nat Biotechnol. 2012 Jan 9;30(1):116. doi: 10.1038/nbt.2097. No abstract available.	Nat Biotechnol. 2012	PubMed	citation	PMID:22231112	pubmed	22231112	create date:2012/01/11
Broadening PhD curricula.	/pubmed/22231111	Vanderford NL.	Nat Biotechnol. 2012 Jan 9;30(1):113-4. doi: 10.1038/nbt.2091. No abstract available.	Nat Biotechnol. 2012	PubMed	citation	PMID:22231111	pubmed	22231111	create date:2012/01/11 | first author:Vanderford NL
Erratum: Donor cell type can influence the epigenome and differentiation potential of human induced pluripotent stem cells.	/pubmed/22231110	Kim K, Zhao R, Doi A, Ng K, Unternaehrer J, Cahan P, Hongguang H, Loh YH, Aryee MJ, Lensch MW, Li H, Collins JJ, Feinberg AP, Daley GQ.	Nat Biotechnol. 2012 Jan 9;30(1):112. doi: 10.1038/nbt0112-112b. No abstract available.	Nat Biotechnol. 2012	PubMed	citation	PMID:22231110	pubmed	22231110	create date:2012/01/11 | first author:Kim K
Erratum: Move over ZFNs.	/pubmed/22231109	Defrancesco L.	Nat Biotechnol. 2012 Jan 9;30(1):112. doi: 10.1038/nbt0112-112c. No abstract available.	Nat Biotechnol. 2012	PubMed	citation	PMID:22231109	pubmed	22231109	create date:2012/01/11 | first author:Defrancesco L
Title	URL	Description	Details	ShortDetails	Resource	Type	Identifiers	Db	EntrezUID	Properties
Corrigendum: Biotechs follow big pharma lead back into academia.	/pubmed/22231108	Kling J.	Nat Biotechnol. 2012 Jan 9;30(1):112. doi: 10.1038/nbt0112-112d. No abstract available.	Nat Biotechnol. 2012	PubMed	citation	PMID:22231108	pubmed	22231108	create date:2012/01/11 | first author:Kling J
Corrigendum: Drugmakers use real-world patient data to calibrate product development.	/pubmed/22231107	Sheridan C.	Nat Biotechnol. 2012 Jan 9;30(1):112. doi: 10.1038/nbt0112-112f. No abstract available.	Nat Biotechnol. 2012	PubMed	citation	PMID:22231107	pubmed	22231107	create date:2012/01/11 | first author:Sheridan C
Corrigendum: New models emerge for commercializing university assets.	/pubmed/22231106	Moran N.	Nat Biotechnol. 2012 Jan 9;30(1):112. doi: 10.1038/nbt0112-112e. No abstract available.	Nat Biotechnol. 2012	PubMed	citation	PMID:22231106	pubmed	22231106	create date:2012/01/11 | first author:Moran N
Erratum: In defense of life sciences venture investing.	/pubmed/22231105	Booth BL, Salehizadeh B.	Nat Biotechnol. 2012 Jan 9;30(1):112. doi: 10.1038/nbt0112-112a. No abstract available.	Nat Biotechnol. 2012	PubMed	citation	PMID:22231105	pubmed	22231105	create date:2012/01/11 | first author:Booth BL
The discovery and development of belimumab: the anti-BLyS-lupus connection.	/pubmed/22231104	Stohl W, Hilbert DM.	Nat Biotechnol. 2012 Jan 9;30(1):69-77. doi: 10.1038/nbt.2076.	Nat Biotechnol. 2012	PubMed	citation	PMID:22231104	pubmed	22231104	create date:2012/01/11 | first author:Stohl W
Clinical gene therapies progress.	/pubmed/22231103	Defrancesco L.	Nat Biotechnol. 2012 Jan 9;30(1):60. doi: 10.1038/nbt.2102. No abstract available.	Nat Biotechnol. 2012	PubMed	citation	PMID:22231103	pubmed	22231103	create date:2012/01/11 | first author:Defrancesco L
The strategizing of crowds.	/pubmed/22231102	Elsner M.	Nat Biotechnol. 2012 Jan 9;30(1):60. doi: 10.1038/nbt.2100. No abstract available.	Nat Biotechnol. 2012	PubMed	citation	PMID:22231102	pubmed	22231102	create date:2012/01/11 | first author:Elsner M
Pituitary in a dish.	/pubmed/22231101	Aschheim K.	Nat Biotechnol. 2012 Jan 9;30(1):60. doi: 10.1038/nbt.2099. No abstract available.	Nat Biotechnol. 2012	PubMed	citation	PMID:22231101	pubmed	22231101	create date:2012/01/11 | first author:Aschheim K
Detection of beta cell death.	/pubmed/22231100	Elsner M.	Nat Biotechnol. 2012 Jan 9;30(1):60. doi: 10.1038/nbt.2101. No abstract available.	Nat Biotechnol. 2012	PubMed	citation	PMID:22231100	pubmed	22231100	create date:2012/01/11 | first author:Elsner M
Natural products from symbionts.	/pubmed/22231099	Aschheim K.	Nat Biotechnol. 2012 Jan 9;30(1):60. doi: 10.1038/nbt.2103. No abstract available.	Nat Biotechnol. 2012	PubMed	citation	PMID:22231099	pubmed	22231099	create date:2012/01/11 | first author:Aschheim K
New competition in RNA regulation.	/pubmed/22231098	Khvorova A, Wolfson A.	Nat Biotechnol. 2012 Jan 9;30(1):58-9. doi: 10.1038/nbt.2092. No abstract available.	Nat Biotechnol. 2012	PubMed	citation	PMID:22231098	pubmed	22231098	create date:2012/01/11 | first author:Khvorova A
Dopaminergic neurons for Parkinson's therapy.	/pubmed/22231097	Lindvall O.	Nat Biotechnol. 2012 Jan 9;30(1):56-8. doi: 10.1038/nbt.2077. No abstract available.	Nat Biotechnol. 2012	PubMed	citation	PMID:22231097	pubmed	22231097	create date:2012/01/11 | first author:Lindvall O
Parallel genome universes.	/pubmed/22231096	Misteli T.	Nat Biotechnol. 2012 Jan 9;30(1):55-6. doi: 10.1038/nbt.2085. No abstract available.	Nat Biotechnol. 2012	PubMed	citation	PMID:22231096	pubmed	22231096	create date:2012/01/11 | first author:Misteli T
Recent patent applications related to gene and DNA synthesis.	/pubmed/22231095	[No authors listed]	Nat Biotechnol. 2012 Jan 9;30(1):54. doi: 10.1038/nbt.2098. No abstract available.	Nat Biotechnol. 2012	PubMed	citation	PMID:22231095	pubmed	22231095	create date:2012/01/11
Maintaining patents protecting biologics or small-molecule drugs.	/pubmed/22231094	Marimuthu G, Kumari S, Kandasamy M, Raghunathan S, Saberwal G.	Nat Biotechnol. 2012 Jan 9;30(1):50-3. doi: 10.1038/nbt.2082. No abstract available.	Nat Biotechnol. 2012	PubMed	citation	PMID:22231094	pubmed	22231094	create date:2012/01/11 | first author:Marimuthu G
Reinventing clinical trials.	/pubmed/22231093	Allison M.	Nat Biotechnol. 2012 Jan 9;30(1):41-9. doi: 10.1038/nbt.2083. No abstract available.	Nat Biotechnol. 2012	PubMed	citation	PMID:22231093	pubmed	22231093	create date:2012/01/11 | first author:Allison M
Factors influencing agbiotech adoption and development in sub-Saharan Africa.	/pubmed/22231092	Ezezika OC, Daar AS, Barber K, Mabeya J, Thomas F, Deadman J, Wang D, Singer PA.	Nat Biotechnol. 2012 Jan 9;30(1):38-40. doi: 10.1038/nbt.2088. No abstract available.	Nat Biotechnol. 2012	PubMed	citation	PMID:22231092	pubmed	22231092	create date:2012/01/11 | first author:Ezezika OC
European discussion forum on transgenic tree biosafety.	/pubmed/22231091	Fladung M, Altosaar I, Bartsch D, Baucher M, Boscaleri F, Gallardo F, Häggman H, Hoenicka H, Nielsen K, Paffetti D, Séguin A, Stotzky G, Vettori C.	Nat Biotechnol. 2012 Jan 9;30(1):37-8. doi: 10.1038/nbt.2078. No abstract available.	Nat Biotechnol. 2012	PubMed	citation	PMID:22231091	pubmed	22231091	create date:2012/01/11 | first author:Fladung M
Exploiting host molecules to augment mycoinsecticide virulence.	/pubmed/22231090	Fan Y, Borovsky D, Hawkings C, Ortiz-Urquiza A, Keyhani NO.	Nat Biotechnol. 2012 Jan 9;30(1):35-7. doi: 10.1038/nbt.2080. No abstract available.	Nat Biotechnol. 2012	PubMed	citation	PMID:22231090	pubmed	22231090	create date:2012/01/11 | first author:Fan Y
Big data in small places.	/pubmed/22231089	Maclean D, Kamoun S.	Nat Biotechnol. 2012 Jan 9;30(1):33-4. doi: 10.1038/nbt.2079. No abstract available.	Nat Biotechnol. 2012	PubMed	citation	PMID:22231089	pubmed	22231089	create date:2012/01/11 | first author:Maclean D
Bringing business risk into sharp focus.	/pubmed/22231088	Gruber B, Walsh E.	Nat Biotechnol. 2012 Jan 9;30(1):30-2. doi: 10.1038/nbt.2081.	Nat Biotechnol. 2012	PubMed	citation	PMID:22231088	pubmed	22231088	create date:2012/01/11 | first author:Gruber B
Approval on a knife edge.	/pubmed/22231087	Eisenstein M.	Nat Biotechnol. 2012 Jan 9;30(1):26-9. doi: 10.1038/nbt.2084. No abstract available.	Nat Biotechnol. 2012	PubMed	citation	PMID:22231087	pubmed	22231087	create date:2012/01/11 | first author:Eisenstein M
Building stem-cell genomics in California and beyond.	/pubmed/22231086	Dewitt ND, Yaffe MP, Trounson A.	Nat Biotechnol. 2012 Jan 9;30(1):20-5. doi: 10.1038/nbt.2086. No abstract available.	Nat Biotechnol. 2012	PubMed	citation	PMID:22231086	pubmed	22231086	create date:2012/01/11 | first author:Dewitt ND
The NIH's role in accelerating translational sciences.	/pubmed/22231085	Reed JC, White EL, Aubé J, Lindsley C, Li M, Sklar L, Schreiber S.	Nat Biotechnol. 2012 Jan 9;30(1):16-9. doi: 10.1038/nbt.2087. No abstract available.	Nat Biotechnol. 2012	PubMed	citation	PMID:22231085	pubmed	22231085	create date:2012/01/11 | first author:Reed JC
Drug pipeline: Q411.	/pubmed/22231084	Mak HC.	Nat Biotechnol. 2012 Jan 9;30(1):15. doi: 10.1038/nbt.2090. No abstract available.	Nat Biotechnol. 2012	PubMed	citation	PMID:22231084	pubmed	22231084	create date:2012/01/11 | first author:Mak HC
Foundation medicine.	/pubmed/22231083	Eisenstein M.	Nat Biotechnol. 2012 Jan 9;30(1):14. doi: 10.1038/nbt0112-14. No abstract available.	Nat Biotechnol. 2012	PubMed	citation	PMID:22231083	pubmed	22231083	create date:2012/01/11 | first author:Eisenstein M
Around the world in a month.	/pubmed/22231082	[No authors listed]	Nat Biotechnol. 2012 Jan 9;30(1):13. doi: 10.1038/nbt0112-13. No abstract available.	Nat Biotechnol. 2012	PubMed	citation	PMID:22231082	pubmed	22231082	create date:2012/01/11
Embryonic stem cell pioneer Geron exits field, cuts losses.	/pubmed/22231081	Frantz S.	Nat Biotechnol. 2012 Jan 9;30(1):12-3. doi: 10.1038/nbt0112-12. No abstract available.	Nat Biotechnol. 2012	PubMed	citation	PMID:22231081	pubmed	22231081	create date:2012/01/11 | first author:Frantz S
Monsanto to face biopiracy charges in India.	/pubmed/22231080	Laursen L.	Nat Biotechnol. 2012 Jan 9;30(1):11. doi: 10.1038/nbt0112-11. No abstract available.	Nat Biotechnol. 2012	PubMed	citation	PMID:22231080	pubmed	22231080	create date:2012/01/11 | first author:Laursen L
Obama urges translation speed.	/pubmed/22231079	Fox JL.	Nat Biotechnol. 2012 Jan 9;30(1):9. doi: 10.1038/nbt0112-9b. No abstract available.	Nat Biotechnol. 2012	PubMed	citation	PMID:22231079	pubmed	22231079	create date:2012/01/11 | first author:Fox JL
Russian fund steps up investments in innovative biotechs.	/pubmed/22231078	Katsnelson A.	Nat Biotechnol. 2012 Jan 9;30(1):9-11. doi: 10.1038/nbt0112-9a. No abstract available.	Nat Biotechnol. 2012	PubMed	citation	PMID:22231078	pubmed	22231078	create date:2012/01/11 | first author:Katsnelson A
Spinal device cancer risk.	/pubmed/22231077	Waltz E.	Nat Biotechnol. 2012 Jan 9;30(1):8. doi: 10.1038/nbt0112-8a. No abstract available.	Nat Biotechnol. 2012	PubMed	citation	PMID:22231077	pubmed	22231077	create date:2012/01/11 | first author:Waltz E
$352 million into microRNA.	/pubmed/22231076	Louët S.	Nat Biotechnol. 2012 Jan 9;30(1):8. doi: 10.1038/nbt0112-8b. No abstract available.	Nat Biotechnol. 2012	PubMed	citation	PMID:22231076	pubmed	22231076	create date:2012/01/11 | first author:Louët S
Safety profiles come to fore as more drugs approach MS market.	/pubmed/22231075	Sheridan C.	Nat Biotechnol. 2012 Jan 9;30(1):6-8. doi: 10.1038/nbt0112-6c. No abstract available.	Nat Biotechnol. 2012	PubMed	citation	PMID:22231075	pubmed	22231075	create date:2012/01/11 | first author:Sheridan C
Pivotal FDA/Exelixis dispute.	/pubmed/22231074	Ratner M.	Nat Biotechnol. 2012 Jan 9;30(1):6. doi: 10.1038/nbt0112-6b. No abstract available.	Nat Biotechnol. 2012	PubMed	citation	PMID:22231074	pubmed	22231074	create date:2012/01/11 | first author:Ratner M
Avastin loses breast cancer indication.	/pubmed/22231073	Carey K.	Nat Biotechnol. 2012 Jan 9;30(1):6. doi: 10.1038/nbt0112-6a. No abstract available.	Nat Biotechnol. 2012	PubMed	citation	PMID:22231073	pubmed	22231073	create date:2012/01/11 | first author:Carey K
Eylea approval transforms Regeneron.	/pubmed/22231072	Ratner M.	Nat Biotechnol. 2012 Jan 9;30(1):4. doi: 10.1038/nbt0112-4. No abstract available.	Nat Biotechnol. 2012	PubMed	citation	PMID:22231072	pubmed	22231072	create date:2012/01/11 | first author:Ratner M
Incyte comes of age with JAK inhibitor approval.	/pubmed/22231071	Moran N.	Nat Biotechnol. 2012 Jan 9;30(1):3-5. doi: 10.1038/nbt0112-3. No abstract available.	Nat Biotechnol. 2012	PubMed	citation	PMID:22231071	pubmed	22231071	create date:2012/01/11 | first author:Moran N
What happened to personalized medicine?	/pubmed/22231070	[No authors listed]	Nat Biotechnol. 2012 Jan 9;30(1):1. doi: 10.1038/nbt.2096. No abstract available.	Nat Biotechnol. 2012	PubMed	citation	PMID:22231070	pubmed	22231070	create date:2012/01/11
Genome architectures revealed by tethered chromosome conformation capture and population-based modeling.	/pubmed/22198700	Kalhor R, Tjong H, Jayathilaka N, Alber F, Chen L.	Nat Biotechnol. 2011 Dec 25;30(1):90-8. doi: 10.1038/nbt.2057.	Nat Biotechnol. 2011	PubMed	citation	PMID:22198700	pubmed	22198700	create date:2011/12/27 | first author:Kalhor R
Optimized filtering reduces the error rate in detecting genomic variants by short-read sequencing.	/pubmed/22178994	Reumers J, De Rijk P, Zhao H, Liekens A, Smeets D, Cleary J, Van Loo P, Van Den Bossche M, Catthoor K, Sabbe B, Despierre E, Vergote I, Hilbush B, Lambrechts D, Del-Favero J.	Nat Biotechnol. 2011 Dec 18;30(1):61-8. doi: 10.1038/nbt.2053.	Nat Biotechnol. 2011	PubMed	citation	PMID:22178994	pubmed	22178994	create date:2011/12/20 | first author:Reumers J
Performance comparison of whole-genome sequencing platforms.	/pubmed/22178993	Lam HY, Clark MJ, Chen R, Chen R, Natsoulis G, O'Huallachain M, Dewey FE, Habegger L, Ashley EA, Gerstein MB, Butte AJ, Ji HP, Snyder M.	Nat Biotechnol. 2011 Dec 18;30(1):78-82. doi: 10.1038/nbt.2065.	Nat Biotechnol. 2011	PubMed	citation	PMID:22178993	pubmed	22178993	create date:2011/12/20 | first author:Lam HY
In vogue with venture.	/pubmed/22175076	Patou G.	Nat Biotechnol. 2011 Nov;29(11):967-9. No abstract available.	Nat Biotechnol. 2011	PubMed	citation	PMID:22175076	pubmed	22175076	create date:2011/12/17 | first author:Patou G
The challenges of modern interdisciplinary medical research.	/pubmed/22158370	von Roth P, Canny BJ, Volk HD, Noble JA, Prober CG, Perka C, Duda GN.	Nat Biotechnol. 2011 Dec 8;29(12):1145-8. doi: 10.1038/nbt.2062. No abstract available.	Nat Biotechnol. 2011	PubMed	citation	PMID:22158370	pubmed	22158370	create date:2011/12/14 | first author:von Roth P
The new landscape of protein ubiquitination.	/pubmed/22158364	Xu G, Jaffrey SR.	Nat Biotechnol. 2011 Dec 8;29(12):1098-100. doi: 10.1038/nbt.2061. No abstract available.	Nat Biotechnol. 2011	PubMed	citation	PMID:22158364	pubmed	22158364	create date:2011/12/14 | first author:Xu G
Genomic rearrangement in three dimensions.	/pubmed/22158363	Hastings PJ, Rosenberg SM.	Nat Biotechnol. 2011 Dec 8;29(12):1096-8. doi: 10.1038/nbt.2064. No abstract available.	Nat Biotechnol. 2011	PubMed	citation	PMID:22158363	pubmed	22158363	create date:2011/12/14 | first author:Hastings PJ
Dissecting cancer heterogeneity.	/pubmed/22158362	Dornan D, Settleman J.	Nat Biotechnol. 2011 Dec 8;29(12):1095-6. doi: 10.1038/nbt.2063. No abstract available.	Nat Biotechnol. 2011	PubMed	citation	PMID:22158362	pubmed	22158362	create date:2011/12/14 | first author:Dornan D
Agricultural microbial resources: private property or global commons?	/pubmed/22158360	Kothamasi D, Spurlock M, Kiers ET.	Nat Biotechnol. 2011 Dec 8;29(12):1091-3. doi: 10.1038/nbt.2056. No abstract available.	Nat Biotechnol. 2011	PubMed	citation	PMID:22158360	pubmed	22158360	create date:2011/12/14 | first author:Kothamasi D
What's fueling the biotech engine--2010 to 2011.	/pubmed/22158359	Aggarwal S.	Nat Biotechnol. 2011 Dec 8;29(12):1083-9. doi: 10.1038/nbt.2060. No abstract available.	Nat Biotechnol. 2011	PubMed	citation	PMID:22158359	pubmed	22158359	create date:2011/12/14 | first author:Aggarwal S
Sarbanes-Oxley overburdens biotech companies.	/pubmed/22158358	Kessel M.	Nat Biotechnol. 2011 Dec 8;29(12):1081-2. doi: 10.1038/nbt.2059. No abstract available.	Nat Biotechnol. 2011	PubMed	citation	PMID:22158358	pubmed	22158358	create date:2011/12/14 | first author:Kessel M
Title	URL	Description	Details	ShortDetails	Resource	Type	Identifiers	Db	EntrezUID	Properties
Access to human embryonic stem cell lines.	/pubmed/22158357	Levine AD.	Nat Biotechnol. 2011 Dec 8;29(12):1079-81. doi: 10.1038/nbt.2029. No abstract available.	Nat Biotechnol. 2011	PubMed	citation	PMID:22158357	pubmed	22158357	create date:2011/12/14 | first author:Levine AD
Re-evaluating PARP1 inhibitor in cancer.	/pubmed/22158356	Tulin A.	Nat Biotechnol. 2011 Dec 8;29(12):1078-9. doi: 10.1038/nbt.2058. No abstract available.	Nat Biotechnol. 2011	PubMed	citation	PMID:22158356	pubmed	22158356	create date:2011/12/14 | first author:Tulin A
Relative potential of biosynthetic pathways for biofuels and bio-based products.	/pubmed/22158355	Dugar D, Stephanopoulos G.	Nat Biotechnol. 2011 Dec 8;29(12):1074-8. doi: 10.1038/nbt.2055. No abstract available.	Nat Biotechnol. 2011	PubMed	citation	PMID:22158355	pubmed	22158355	create date:2011/12/14 | first author:Dugar D
Generation of the potent anti-malarial drug artemisinin in tobacco.	/pubmed/22158354	Farhi M, Marhevka E, Ben-Ari J, Algamas-Dimantov A, Liang Z, Zeevi V, Edelbaum O, Spitzer-Rimon B, Abeliovich H, Schwartz B, Tzfira T, Vainstein A.	Nat Biotechnol. 2011 Dec 8;29(12):1072-4. doi: 10.1038/nbt.2054. No abstract available.	Nat Biotechnol. 2011	PubMed	citation	PMID:22158354	pubmed	22158354	create date:2011/12/14 | first author:Farhi M
Shape shifting.	/pubmed/22158353	Baltera B.	Nat Biotechnol. 2011 Dec 8;29(12):1069-71. doi: 10.1038/bioe.2011.10. No abstract available.	Nat Biotechnol. 2011	PubMed	citation	PMID:22158353	pubmed	22158353	create date:2011/12/14 | first author:Baltera B
Newsmaker: Zafgen.	/pubmed/22158352	Rohn J.	Nat Biotechnol. 2011 Dec 8;29(12):1068. doi: 10.1038/nbt1211-1068. No abstract available.	Nat Biotechnol. 2011	PubMed	citation	PMID:22158352	pubmed	22158352	create date:2011/12/14 | first author:Rohn J
New startup models emerge as investor landscape shifts.	/pubmed/22158350	Huggett B.	Nat Biotechnol. 2011 Dec 8;29(12):1066-7. doi: 10.1038/nbt1211-1066c. No abstract available.	Nat Biotechnol. 2011	PubMed	citation	PMID:22158350	pubmed	22158350	create date:2011/12/14 | first author:Huggett B
Industry continues dabbling with open innovation models.	/pubmed/22158347	Sheridan C.	Nat Biotechnol. 2011 Dec 8;29(12):1063-5. doi: 10.1038/nbt1211-1063a. No abstract available.	Nat Biotechnol. 2011	PubMed	citation	PMID:22158347	pubmed	22158347	create date:2011/12/14 | first author:Sheridan C
Interest groups jostle to influence PDUFA V.	/pubmed/22158345	Fox JL.	Nat Biotechnol. 2011 Dec 8;29(12):1062. doi: 10.1038/nbt1211-1062. No abstract available.	Nat Biotechnol. 2011	PubMed	citation	PMID:22158345	pubmed	22158345	create date:2011/12/14 | first author:Fox JL
GlaxoSmithKline malaria vaccine phase 3 trial heralded.	/pubmed/22158344	Franz S.	Nat Biotechnol. 2011 Dec 8;29(12):1060-2. doi: 10.1038/nbt1211-1060b. No abstract available.	Nat Biotechnol. 2011	PubMed	citation	PMID:22158344	pubmed	22158344	create date:2011/12/14 | first author:Franz S
European court bans embryonic stem cell patents.	/pubmed/22158341	Moran N.	Nat Biotechnol. 2011 Dec 8;29(12):1057-9. doi: 10.1038/nbt1211-1057. No abstract available.	Nat Biotechnol. 2011	PubMed	citation	PMID:22158341	pubmed	22158341	create date:2011/12/14 | first author:Moran N
Tilting toward secrecy.	/pubmed/22158340	[No authors listed]	Nat Biotechnol. 2011 Dec 8;29(12):1055. doi: 10.1038/nbt.2075. No abstract available.	Nat Biotechnol. 2011	PubMed	citation	PMID:22158340	pubmed	22158340	create date:2011/12/14
Resequencing 50 accessions of cultivated and wild rice yields markers for identifying agronomically important genes.	/pubmed/22158310	Xu X, Liu X, Ge S, Jensen JD, Hu F, Li X, Dong Y, Gutenkunst RN, Fang L, Huang L, Li J, He W, Zhang G, Zheng X, Zhang F, Li Y, Yu C, Kristiansen K, Zhang X, Wang J, Wright M, McCouch S, et al.	Nat Biotechnol. 2011 Dec 11;30(1):105-11. doi: 10.1038/nbt.2050.	Nat Biotechnol. 2011	PubMed	citation	PMID:22158310	pubmed	22158310	create date:2011/12/14 | first author:Xu X
Screening ethnically diverse human embryonic stem cells identifies a chromosome 20 minimal amplicon conferring growth advantage.	/pubmed/22119741	International Stem Cell Initiative, Amps K, Andrews PW, Anyfantis G, Armstrong L, Avery S, Baharvand H, Baker J, Baker D, Munoz MB, Beil S, Benvenisty N, Ben-Yosef D, Biancotti JC, Bosman A, Brena RM, Brison D, Caisander G, Camarasa MV, Chen J, Chiao E, Choi YM, et al.	Nat Biotechnol. 2011 Nov 27;29(12):1132-44. doi: 10.1038/nbt.2051.	Nat Biotechnol. 2011	PubMed	citation	PMID:22119741	pubmed	22119741	create date:2011/11/29 | first author:International Stem Cell Initiative
Donor cell type can influence the epigenome and differentiation potential of human induced pluripotent stem cells.	/pubmed/22119740	Kim K, Zhao R, Doi A, Ng K, Unternaehrer J, Cahan P, Huo H, Loh YH, Aryee MJ, Lensch MW, Li H, Collins JJ, Feinberg AP, Daley GQ.	Nat Biotechnol. 2011 Nov 27;29(12):1117-9. doi: 10.1038/nbt.2052.	Nat Biotechnol. 2011	PubMed	citation	PMID:22119740	pubmed	22119740	create date:2011/11/29 | first author:Kim K
DNA replication timing and long-range DNA interactions predict mutational landscapes of cancer genomes.	/pubmed/22101487	De S, Michor F.	Nat Biotechnol. 2011 Nov 20;29(12):1103-8. doi: 10.1038/nbt.2030.	Nat Biotechnol. 2011	PubMed	citation	PMID:22101487	pubmed	22101487	create date:2011/11/22 | first author:De S
High order chromatin architecture shapes the landscape of chromosomal alterations in cancer.	/pubmed/22101486	Fudenberg G, Getz G, Meyerson M, Mirny LA.	Nat Biotechnol. 2011 Nov 20;29(12):1109-13. doi: 10.1038/nbt.2049.	Nat Biotechnol. 2011	PubMed	citation	PMID:22101486	pubmed	22101486	create date:2011/11/22 | first author:Fudenberg G
Targeted RNA sequencing reveals the deep complexity of the human transcriptome.	/pubmed/22081020	Mercer TR, Gerhardt DJ, Dinger ME, Crawford J, Trapnell C, Jeddeloh JA, Mattick JS, Rinn JL.	Nat Biotechnol. 2011 Nov 13;30(1):99-104. doi: 10.1038/nbt.2024.	Nat Biotechnol. 2011	PubMed	citation	PMID:22081020	pubmed	22081020	create date:2011/11/15 | first author:Mercer TR
Single-cell dissection of transcriptional heterogeneity in human colon tumors.	/pubmed/22081019	Dalerba P, Kalisky T, Sahoo D, Rajendran PS, Rothenberg ME, Leyrat AA, Sim S, Okamoto J, Johnston DM, Qian D, Zabala M, Bueno J, Neff NF, Wang J, Shelton AA, Visser B, Hisamori S, Shimono Y, van de Wetering M, Clevers H, Clarke MF, Quake SR.	Nat Biotechnol. 2011 Nov 13;29(12):1120-7. doi: 10.1038/nbt.2038.	Nat Biotechnol. 2011	PubMed	citation	PMID:22081019	pubmed	22081019	create date:2011/11/15 | first author:Dalerba P
Third-quarter biotech job picture.	/pubmed/22068542	Francisco M.	Nat Biotechnol. 2011 Nov 8;29(11):1052. doi: 10.1038/nbt.2037. No abstract available.	Nat Biotechnol. 2011	PubMed	citation	PMID:22068542	pubmed	22068542	create date:2011/11/10 | first author:Francisco M
Discovery and development of telaprevir: an NS3-4A protease inhibitor for treating genotype 1 chronic hepatitis C virus.	/pubmed/22068541	Kwong AD, Kauffman RS, Hurter P, Mueller P.	Nat Biotechnol. 2011 Nov 8;29(11):993-1003. doi: 10.1038/nbt.2020.	Nat Biotechnol. 2011	PubMed	citation	PMID:22068541	pubmed	22068541	create date:2011/11/10 | first author:Kwong AD
How to apply de Bruijn graphs to genome assembly.	/pubmed/22068540	Compeau PE, Pevzner PA, Tesler G.	Nat Biotechnol. 2011 Nov 8;29(11):987-91. doi: 10.1038/nbt.2023. No abstract available.	Nat Biotechnol. 2011	PubMed	citation	PMID:22068540	pubmed	22068540	create date:2011/11/10 | first author:Compeau PE
Road test for genetically modified mosquitoes.	/pubmed/22068534	Shelly T, McInnis D.	Nat Biotechnol. 2011 Nov 8;29(11):984-5. doi: 10.1038/nbt.2025. No abstract available.	Nat Biotechnol. 2011	PubMed	citation	PMID:22068534	pubmed	22068534	create date:2011/11/10 | first author:Shelly T
Primate genomes for biomedicine.	/pubmed/22068533	Bosinger SE, Johnson ZP, Silvestri G.	Nat Biotechnol. 2011 Nov 8;29(11):983-4. doi: 10.1038/nbt.2032. No abstract available.	Nat Biotechnol. 2011	PubMed	citation	PMID:22068533	pubmed	22068533	create date:2011/11/10 | first author:Bosinger SE
Interrogating the kinome.	/pubmed/22068532	Zhang C, Habets G, Bollag G.	Nat Biotechnol. 2011 Nov 8;29(11):981-3. doi: 10.1038/nbt.2021. No abstract available.	Nat Biotechnol. 2011	PubMed	citation	PMID:22068532	pubmed	22068532	create date:2011/11/10 | first author:Zhang C
Theory of knowledge and biotech patents: worlds apart?	/pubmed/22068530	Altamirano-Bustamante MM, de Hoyos A, Olivé L.	Nat Biotechnol. 2011 Nov 8;29(11):977-8. doi: 10.1038/nbt.2026. No abstract available.	Nat Biotechnol. 2011	PubMed	citation	PMID:22068530	pubmed	22068530	create date:2011/11/10 | first author:Altamirano-Bustamante MM
Going viral.	/pubmed/22068529	Bethencourt V, Scott C.	Nat Biotechnol. 2011 Nov 8;29(11):975. doi: 10.1038/nbt.2033. No abstract available.	Nat Biotechnol. 2011	PubMed	citation	PMID:22068529	pubmed	22068529	create date:2011/11/10 | first author:Bethencourt V
Harnessing cloud computing with Galaxy Cloud.	/pubmed/22068528	Afgan E, Baker D, Coraor N, Goto H, Paul IM, Makova KD, Nekrutenko A, Taylor J.	Nat Biotechnol. 2011 Nov 8;29(11):972-4. doi: 10.1038/nbt.2028. No abstract available.	Nat Biotechnol. 2011	PubMed	citation	PMID:22068528	pubmed	22068528	create date:2011/11/10 | first author:Afgan E
A label we don't need.	/pubmed/22068527	Miller HI, Kershen DL.	Nat Biotechnol. 2011 Nov 8;29(11):971-2. doi: 10.1038/nbt.2027. No abstract available.	Nat Biotechnol. 2011	PubMed	citation	PMID:22068527	pubmed	22068527	create date:2011/11/10 | first author:Miller HI
Hepatitis C: move over interferon.	/pubmed/22068526	Garber K.	Nat Biotechnol. 2011 Nov 8;29(11):963-6. doi: 10.1038/nbt.2031. No abstract available.	Nat Biotechnol. 2011	PubMed	citation	PMID:22068526	pubmed	22068526	create date:2011/11/10 | first author:Garber K
Biotech plummets in 3Q11.	/pubmed/22068525	Yang W.	Nat Biotechnol. 2011 Nov 8;29(11):962. doi: 10.1038/nbt.2036. No abstract available.	Nat Biotechnol. 2011	PubMed	citation	PMID:22068525	pubmed	22068525	create date:2011/11/10 | first author:Yang W
The R&D partnership universe.	/pubmed/22068524	Peng W.	Nat Biotechnol. 2011 Nov 8;29(11):961. doi: 10.1038/nbt.2035. No abstract available.	Nat Biotechnol. 2011	PubMed	citation	PMID:22068524	pubmed	22068524	create date:2011/11/10 | first author:Peng W
Hemophilia market awaits next-generation therapies.	/pubmed/22068523	Sheridan C.	Nat Biotechnol. 2011 Nov 8;29(11):960. doi: 10.1038/nbt1111-960c. No abstract available.	Nat Biotechnol. 2011	PubMed	citation	PMID:22068523	pubmed	22068523	create date:2011/11/10 | first author:Sheridan C
Industry leaders cite barriers to sequencing in trials.	/pubmed/22068520	Eisenstein M.	Nat Biotechnol. 2011 Nov 8;29(11):959. doi: 10.1038/nbt1111-959a. No abstract available.	Nat Biotechnol. 2011	PubMed	citation	PMID:22068520	pubmed	22068520	create date:2011/11/10 | first author:Eisenstein M
European ruling raises specter of mandatory GM pollen tests on honey.	/pubmed/22068516	Waltz E.	Nat Biotechnol. 2011 Nov 8;29(11):958. doi: 10.1038/nbt1111-958b. No abstract available.	Nat Biotechnol. 2011	PubMed	citation	PMID:22068516	pubmed	22068516	create date:2011/11/10 | first author:Waltz E
Larger companies dominate cancer companion diagnostic approvals.	/pubmed/22068512	Schmidt C.	Nat Biotechnol. 2011 Nov 8;29(11):955-7. doi: 10.1038/nbt1111-955. No abstract available.	Nat Biotechnol. 2011	PubMed	citation	PMID:22068512	pubmed	22068512	create date:2011/11/10 | first author:Schmidt C
America Invents Act receives cautious welcome.	/pubmed/22068511	Fox JL.	Nat Biotechnol. 2011 Nov 8;29(11):953-4. doi: 10.1038/nbt1111-953. No abstract available.	Nat Biotechnol. 2011	PubMed	citation	PMID:22068511	pubmed	22068511	create date:2011/11/10 | first author:Fox JL
Big ideas and grand challenges.	/pubmed/22068510	[No authors listed]	Nat Biotechnol. 2011 Nov 8;29(11):951. doi: 10.1038/nbt.2048. No abstract available.	Nat Biotechnol. 2011	PubMed	citation	PMID:22068510	pubmed	22068510	create date:2011/11/10
Draft genome sequence of pigeonpea (Cajanus cajan), an orphan legume crop of resource-poor farmers.	/pubmed/22057054	Varshney RK, Chen W, Li Y, Bharti AK, Saxena RK, Schlueter JA, Donoghue MT, Azam S, Fan G, Whaley AM, Farmer AD, Sheridan J, Iwata A, Tuteja R, Penmetsa RV, Wu W, Upadhyaya HD, Yang SP, Shah T, Saxena KB, Michael T, McCombie WR, et al.	Nat Biotechnol. 2011 Nov 6;30(1):83-9. doi: 10.1038/nbt.2022.	Nat Biotechnol. 2011	PubMed	citation	PMID:22057054	pubmed	22057054	create date:2011/11/08 | first author:Varshney RK
In silico feedback for in vivo regulation of a gene expression circuit.	/pubmed/22057053	Milias-Argeitis A, Summers S, Stewart-Ornstein J, Zuleta I, Pincus D, El-Samad H, Khammash M, Lygeros J.	Nat Biotechnol. 2011 Nov 6;29(12):1114-6. doi: 10.1038/nbt.2018.	Nat Biotechnol. 2011	PubMed	citation	PMID:22057053	pubmed	22057053	create date:2011/11/08 | first author:Milias-Argeitis A
Comprehensive analysis of kinase inhibitor selectivity.	/pubmed/22037378	Davis MI, Hunt JP, Herrgard S, Ciceri P, Wodicka LM, Pallares G, Hocker M, Treiber DK, Zarrinkar PP.	Nat Biotechnol. 2011 Oct 30;29(11):1046-51. doi: 10.1038/nbt.1990.	Nat Biotechnol. 2011	PubMed	citation	PMID:22037378	pubmed	22037378	create date:2011/11/01 | first author:Davis MI
Comprehensive assay of kinase catalytic activity reveals features of kinase inhibitor selectivity.	/pubmed/22037377	Anastassiadis T, Deacon SW, Devarajan K, Ma H, Peterson JR.	Nat Biotechnol. 2011 Oct 30;29(11):1039-45. doi: 10.1038/nbt.2017.	Nat Biotechnol. 2011	PubMed	citation	PMID:22037377	pubmed	22037377	create date:2011/11/01 | first author:Anastassiadis T
Field performance of engineered male mosquitoes.	/pubmed/22037376	Harris AF, Nimmo D, McKemey AR, Kelly N, Scaife S, Donnelly CA, Beech C, Petrie WD, Alphey L.	Nat Biotechnol. 2011 Oct 30;29(11):1034-7. doi: 10.1038/nbt.2019.	Nat Biotechnol. 2011	PubMed	citation	PMID:22037376	pubmed	22037376	create date:2011/11/01 | first author:Harris AF
Efficient targeted resequencing of human germline and cancer genomes by oligonucleotide-selective sequencing.	/pubmed/22020387	Myllykangas S, Buenrostro JD, Natsoulis G, Bell JM, Ji HP.	Nat Biotechnol. 2011 Oct 23;29(11):1024-7. doi: 10.1038/nbt.1996.	Nat Biotechnol. 2011	PubMed	citation	PMID:22020387	pubmed	22020387	create date:2011/10/25 | first author:Myllykangas S
SIRPA is a specific cell-surface marker for isolating cardiomyocytes derived from human pluripotent stem cells.	/pubmed/22020386	Dubois NC, Craft AM, Sharma P, Elliott DA, Stanley EG, Elefanty AG, Gramolini A, Keller G.	Nat Biotechnol. 2011 Oct 23;29(11):1011-8. doi: 10.1038/nbt.2005.	Nat Biotechnol. 2011	PubMed	citation	PMID:22020386	pubmed	22020386	create date:2011/10/25 | first author:Dubois NC
A zymogen-like factor Xa variant corrects the coagulation defect in hemophilia.	/pubmed/22020385	Ivanciu L, Toso R, Margaritis P, Pavani G, Kim H, Schlachterman A, Liu JH, Clerin V, Pittman DD, Rose-Miranda R, Shields KM, Erbe DV, Tobin JF, Arruda VR, Camire RM.	Nat Biotechnol. 2011 Oct 23;29(11):1028-33. doi: 10.1038/nbt.1995.	Nat Biotechnol. 2011	PubMed	citation	PMID:22020385	pubmed	22020385	create date:2011/10/25 | first author:Ivanciu L
Genome sequencing and comparison of two nonhuman primate animal models, the cynomolgus and Chinese rhesus macaques.	/pubmed/22002653	Yan G, Zhang G, Fang X, Zhang Y, Li C, Ling F, Cooper DN, Li Q, Li Y, van Gool AJ, Du H, Chen J, Chen R, Zhang P, Huang Z, Thompson JR, Meng Y, Bai Y, Wang J, Zhuo M, Wang T, Huang Y, et al.	Nat Biotechnol. 2011 Oct 16;29(11):1019-23. doi: 10.1038/nbt.1992.	Nat Biotechnol. 2011	PubMed	citation	PMID:22002653	pubmed	22002653	create date:2011/10/18 | first author:Yan G
A global need for women's biotech leadership.	/pubmed/21997636	Smith-Doerr L, Kemekliene G, Teutonico R, Lange L, Villa-Komaroff L, Matthiessen-Guyader L, Murray F.	Nat Biotechnol. 2011 Oct 13;29(10):948-9. doi: 10.1038/nbt.1998. No abstract available.	Nat Biotechnol. 2011	PubMed	citation	PMID:21997636	pubmed	21997636	create date:2011/10/15 | first author:Smith-Doerr L
Direct lineage conversions: unnatural but useful?	/pubmed/21997635	Vierbuchen T, Wernig M.	Nat Biotechnol. 2011 Oct;29(10):892-907. Review.	Nat Biotechnol. 2011	PubMed	citation	PMID:21997635	pubmed	21997635	create date:2011/10/15 | first author:Vierbuchen T
RNA lights up.	/pubmed/21997629	Mattick JS, Clark MB.	Nat Biotechnol. 2011 Oct 13;29(10):883-4. doi: 10.1038/nbt.2003. No abstract available.	Nat Biotechnol. 2011	PubMed	citation	PMID:21997629	pubmed	21997629	create date:2011/10/15 | first author:Mattick JS
Title	URL	Description	Details	ShortDetails	Resource	Type	Identifiers	Db	EntrezUID	Properties
Tracking down the human myelinating cell.	/pubmed/21997628	Miller RH, Tesar PJ.	Nat Biotechnol. 2011 Oct 13;29(10):881-3. doi: 10.1038/nbt.2004. No abstract available.	Nat Biotechnol. 2011	PubMed	citation	PMID:21997628	pubmed	21997628	create date:2011/10/15 | first author:Miller RH
New fluorescent probes for super-resolution imaging.	/pubmed/21997627	Vaughan JC, Zhuang X.	Nat Biotechnol. 2011 Oct 13;29(10):880-1. doi: 10.1038/nbt.1997. No abstract available.	Nat Biotechnol. 2011	PubMed	citation	PMID:21997627	pubmed	21997627	create date:2011/10/15 | first author:Vaughan JC
Evergreening: a common practice to protect new drugs.	/pubmed/21997625	Gaudry KS.	Nat Biotechnol. 2011 Oct 13;29(10):876-8. doi: 10.1038/nbt.1993. No abstract available.	Nat Biotechnol. 2011	PubMed	citation	PMID:21997625	pubmed	21997625	create date:2011/10/15 | first author:Gaudry KS
Wanted: bioprospecting consultants.	/pubmed/21997624	Watanabe KN, Teh GH.	Nat Biotechnol. 2011 Oct 13;29(10):873-5. doi: 10.1038/nbt.2001. No abstract available.	Nat Biotechnol. 2011	PubMed	citation	PMID:21997624	pubmed	21997624	create date:2011/10/15 | first author:Watanabe KN
Pharmacogenetics and the immunogenicity of protein therapeutics.	/pubmed/21997623	Yanover C, Jain N, Pierce G, Howard TE, Sauna ZE.	Nat Biotechnol. 2011 Oct 13;29(10):870-3. doi: 10.1038/nbt.2002. No abstract available.	Nat Biotechnol. 2011	PubMed	citation	PMID:21997623	pubmed	21997623	create date:2011/10/15 | first author:Yanover C
A methodological framework to enhance the clinical success of cancer immunotherapy.	/pubmed/21997622	Hoos A, Britten CM, Huber C, O'Donnell-Tormey J.	Nat Biotechnol. 2011 Oct 13;29(10):867-70. doi: 10.1038/nbt.2000. No abstract available.	Nat Biotechnol. 2011	PubMed	citation	PMID:21997622	pubmed	21997622	create date:2011/10/15 | first author:Hoos A
Headwinds into opportunity.	/pubmed/21997621	Fernandes P.	Nat Biotechnol. 2011 Oct;29(10):864-6. No abstract available.	Nat Biotechnol. 2011	PubMed	citation	PMID:21997621	pubmed	21997621	create date:2011/10/15 | first author:Fernandes P
Attacks on asthma.	/pubmed/21997620	Webb S.	Nat Biotechnol. 2011 Oct 13;29(10):860-3. doi: 10.1038/nbt.1994. No abstract available.	Nat Biotechnol. 2011	PubMed	citation	PMID:21997620	pubmed	21997620	create date:2011/10/15 | first author:Webb S
Drug pipeline: Q311.	/pubmed/21997619	Peng W.	Nat Biotechnol. 2011 Oct 13;29(10):859. doi: 10.1038/nbt.1999. No abstract available.	Nat Biotechnol. 2011	PubMed	citation	PMID:21997619	pubmed	21997619	create date:2011/10/15 | first author:Peng W
Pertuzumab to bolster Roche/Genentech's breast cancer franchise?	/pubmed/21997616	Sheridan C.	Nat Biotechnol. 2011 Oct 13;29(10):856-8. doi: 10.1038/nbt1011-856b. No abstract available.	Nat Biotechnol. 2011	PubMed	citation	PMID:21997616	pubmed	21997616	create date:2011/10/15 | first author:Sheridan C
ATM cash for biotechs.	/pubmed/21997615	Orelli B.	Nat Biotechnol. 2011 Oct 13;29(10):856. doi: 10.1038/nbt1011-856a. No abstract available.	Nat Biotechnol. 2011	PubMed	citation	PMID:21997615	pubmed	21997615	create date:2011/10/15 | first author:Orelli B
Engineered T-cell therapy shows efficacy in blood cancer.	/pubmed/21997612	Frantz S.	Nat Biotechnol. 2011 Oct 13;29(10):853-5. doi: 10.1038/nbt1011-853. No abstract available.	Nat Biotechnol. 2011	PubMed	citation	PMID:21997612	pubmed	21997612	create date:2011/10/15 | first author:Frantz S
HIV drugs made in tobacco.	/pubmed/21997611	Fox JL.	Nat Biotechnol. 2011 Oct 13;29(10):852. doi: 10.1038/nbt1011-852. No abstract available.	Nat Biotechnol. 2011	PubMed	citation	PMID:21997611	pubmed	21997611	create date:2011/10/15 | first author:Fox JL
Seattle Genetics rare cancer drug sails through accelerated approval.	/pubmed/21997610	DeFrancesco L.	Nat Biotechnol. 2011 Oct 13;29(10):851-2. doi: 10.1038/nbt1011-851. No abstract available.	Nat Biotechnol. 2011	PubMed	citation	PMID:21997610	pubmed	21997610	create date:2011/10/15 | first author:DeFrancesco L
Enlightened engineering.	/pubmed/21997609	[No authors listed]	Nat Biotechnol. 2011 Oct 13;29(10):849. doi: 10.1038/nbt.2016. No abstract available.	Nat Biotechnol. 2011	PubMed	citation	PMID:21997609	pubmed	21997609	create date:2011/10/15
Efficacy of genetically modified Bt toxins against insects with different genetic mechanisms of resistance.	/pubmed/21983521	Tabashnik BE, Huang F, Ghimire MN, Leonard BR, Siegfried BD, Rangasamy M, Yang Y, Wu Y, Gahan LJ, Heckel DG, Bravo A, Soberón M.	Nat Biotechnol. 2011 Oct 9;29(12):1128-31. doi: 10.1038/nbt.1988.	Nat Biotechnol. 2011	PubMed	citation	PMID:21983521	pubmed	21983521	create date:2011/10/11 | first author:Tabashnik BE
Therapeutic siRNA silencing in inflammatory monocytes in mice.	/pubmed/21983520	Leuschner F, Dutta P, Gorbatov R, Novobrantseva TI, Donahoe JS, Courties G, Lee KM, Kim JI, Markmann JF, Marinelli B, Panizzi P, Lee WW, Iwamoto Y, Milstein S, Epstein-Barash H, Cantley W, Wong J, Cortez-Retamozo V, Newton A, Love K, Libby P, Pittet MJ, et al.	Nat Biotechnol. 2011 Oct 9;29(11):1005-10. doi: 10.1038/nbt.1989.	Nat Biotechnol. 2011	PubMed	citation	PMID:21983520	pubmed	21983520	create date:2011/10/11 | first author:Leuschner F
Extracting a cellular hierarchy from high-dimensional cytometry data with SPADE.	/pubmed/21964415	Qiu P, Simonds EF, Bendall SC, Gibbs KD Jr, Bruggner RV, Linderman MD, Sachs K, Nolan GP, Plevritis SK.	Nat Biotechnol. 2011 Oct 2;29(10):886-91. doi: 10.1038/nbt.1991.	Nat Biotechnol. 2011	PubMed	citation	PMID:21964415	pubmed	21964415	create date:2011/10/04 | first author:Qiu P
Comparative genomic analysis of the thermophilic biomass-degrading fungi Myceliophthora thermophila and Thielavia terrestris.	/pubmed/21964414	Berka RM, Grigoriev IV, Otillar R, Salamov A, Grimwood J, Reid I, Ishmael N, John T, Darmond C, Moisan MC, Henrissat B, Coutinho PM, Lombard V, Natvig DO, Lindquist E, Schmutz J, Lucas S, Harris P, Powlowski J, Bellemare A, Taylor D, Butler G, et al.	Nat Biotechnol. 2011 Oct 2;29(10):922-7. doi: 10.1038/nbt.1976.	Nat Biotechnol. 2011	PubMed	citation	PMID:21964414	pubmed	21964414	create date:2011/10/04 | first author:Berka RM
Tracking single hematopoietic stem cells in vivo using high-throughput sequencing in conjunction with viral genetic barcoding.	/pubmed/21964413	Lu R, Neff NF, Quake SR, Weissman IL.	Nat Biotechnol. 2011 Oct 2;29(10):928-33. doi: 10.1038/nbt.1977.	Nat Biotechnol. 2011	PubMed	citation	PMID:21964413	pubmed	21964413	create date:2011/10/04 | first author:Lu R
CD140a identifies a population of highly myelinogenic, migration-competent and efficiently engrafting human oligodendrocyte progenitor cells.	/pubmed/21947029	Sim FJ, McClain CR, Schanz SJ, Protack TL, Windrem MS, Goldman SA.	Nat Biotechnol. 2011 Sep 25;29(10):934-41. doi: 10.1038/nbt.1972.	Nat Biotechnol. 2011	PubMed	citation	PMID:21947029	pubmed	21947029	create date:2011/09/29 | first author:Sim FJ
Performance comparison of exome DNA sequencing technologies.	/pubmed/21947028	Clark MJ, Chen R, Lam HY, Karczewski KJ, Chen R, Euskirchen G, Butte AJ, Snyder M.	Nat Biotechnol. 2011 Sep 25;29(10):908-14. doi: 10.1038/nbt.1975.	Nat Biotechnol. 2011	PubMed	citation	PMID:21947028	pubmed	21947028	create date:2011/09/29 | first author:Clark MJ
Commercializing a disruptive technology.	/pubmed/21936068	Jong S.	Nat Biotechnol. 2011 Aug;29(8):685-8. No abstract available.	Nat Biotechnol. 2011	PubMed	citation	PMID:21936068	pubmed	21936068	create date:2011/09/22 | first author:Jong S
Efficient de novo assembly of single-cell bacterial genomes from short-read data sets.	/pubmed/21926975	Chitsaz H, Yee-Greenbaum JL, Tesler G, Lombardo MJ, Dupont CL, Badger JH, Novotny M, Rusch DB, Fraser LJ, Gormley NA, Schulz-Trieglaff O, Smith GP, Evers DJ, Pevzner PA, Lasken RS.	Nat Biotechnol. 2011 Sep 18;29(10):915-21. doi: 10.1038/nbt.1966.	Nat Biotechnol. 2011	PubMed	citation	PMID:21926975	pubmed	21926975	create date:2011/09/20 | first author:Chitsaz H
A reversibly photoswitchable GFP-like protein with fluorescence excitation decoupled from switching.	/pubmed/21909082	Brakemann T, Stiel AC, Weber G, Andresen M, Testa I, Grotjohann T, Leutenegger M, Plessmann U, Urlaub H, Eggeling C, Wahl MC, Hell SW, Jakobs S.	Nat Biotechnol. 2011 Sep 11;29(10):942-7. doi: 10.1038/nbt.1952.	Nat Biotechnol. 2011	PubMed	citation	PMID:21909082	pubmed	21909082	create date:2011/09/13 | first author:Brakemann T
Second-quarter biotech job picture.	/pubmed/21904332	Francisco M.	Nat Biotechnol. 2011 Sep 8;29(9):846. doi: 10.1038/nbt.1969. No abstract available.	Nat Biotechnol. 2011	PubMed	citation	PMID:21904332	pubmed	21904332	create date:2011/09/10 | first author:Francisco M
Verification of systems biology research in the age of collaborative competition.	/pubmed/21904331	Meyer P, Alexopoulos LG, Bonk T, Califano A, Cho CR, de la Fuente A, de Graaf D, Hartemink AJ, Hoeng J, Ivanov NV, Koeppl H, Linding R, Marbach D, Norel R, Peitsch MC, Rice JJ, Royyuru A, Schacherer F, Sprengel J, Stolle K, Vitkup D, Stolovitzky G.	Nat Biotechnol. 2011 Sep 8;29(9):811-5. doi: 10.1038/nbt.1968. No abstract available.	Nat Biotechnol. 2011	PubMed	citation	PMID:21904331	pubmed	21904331	create date:2011/09/10 | first author:Meyer P
Genome remodeling.	/pubmed/21904325	Cai Y, Boeke JD.	Nat Biotechnol. 2011 Sep 8;29(9):807-8. doi: 10.1038/nbt.1964. No abstract available.	Nat Biotechnol. 2011	PubMed	citation	PMID:21904325	pubmed	21904325	create date:2011/09/10 | first author:Cai Y
Semiconductors charge into sequencing.	/pubmed/21904324	Robison K.	Nat Biotechnol. 2011 Sep 8;29(9):805-7. doi: 10.1038/nbt.1965. No abstract available.	Nat Biotechnol. 2011	PubMed	citation	PMID:21904324	pubmed	21904324	create date:2011/09/10 | first author:Robison K
Toward safer regenerative medicine.	/pubmed/21904323	Andrews PW.	Nat Biotechnol. 2011 Sep 8;29(9):803-5. doi: 10.1038/nbt.1974. No abstract available.	Nat Biotechnol. 2011	PubMed	citation	PMID:21904323	pubmed	21904323	create date:2011/09/10 | first author:Andrews PW
Pharmaceutical patent evaluation and licensing using a stochastic model and Monte Carlo simulations.	/pubmed/21904321	Wu L, Wu L.	Nat Biotechnol. 2011 Sep 8;29(9):798-801. doi: 10.1038/nbt.1963. No abstract available.	Nat Biotechnol. 2011	PubMed	citation	PMID:21904321	pubmed	21904321	create date:2011/09/10 | first author:Wu L
Comprehensive catalog of European biobanks.	/pubmed/21904320	Wichmann HE, Kuhn KA, Waldenberger M, Schmelcher D, Schuffenhauer S, Meitinger T, Wurst SH, Lamla G, Fortier I, Burton PR, Peltonen L, Perola M, Metspalu A, Riegman P, Landegren U, Taussig MJ, Litton JE, Fransson MN, Eder J, Cambon-Thomsen A, Bovenberg J, Dagher G, et al.	Nat Biotechnol. 2011 Sep 8;29(9):795-7. doi: 10.1038/nbt.1958. No abstract available.	Nat Biotechnol. 2011	PubMed	citation	PMID:21904320	pubmed	21904320	create date:2011/09/10 | first author:Wichmann HE
Why an abbreviated FDA pathway for biosimilars is overhyped.	/pubmed/21904318	Miller HI.	Nat Biotechnol. 2011 Sep 8;29(9):794-5. doi: 10.1038/nbt.1960. No abstract available.	Nat Biotechnol. 2011	PubMed	citation	PMID:21904318	pubmed	21904318	create date:2011/09/10 | first author:Miller HI
Clarity and claims in variation/mutation databasing.	/pubmed/21904316	Dalgleish R, Oetting WS, Auerbach AD, Beckmann JS, Cambon-Thomsen A, Devereau A, Greenblatt MS, Patrinos GP, Taylor GR, Vihinen M, Brookes AJ.	Nat Biotechnol. 2011 Sep 8;29(9):790-2; author reply 792-4. doi: 10.1038/nbt.1961. No abstract available.	Nat Biotechnol. 2011	PubMed	citation	PMID:21904316	pubmed	21904316	create date:2011/09/10 | first author:Dalgleish R
Shaping the future of safer innovative drugs in Europe.	/pubmed/21904315	Mestres J, Bryant SD, Zamora I, Gasteiger J.	Nat Biotechnol. 2011 Sep 8;29(9):789-90. doi: 10.1038/nbt.1973. No abstract available.	Nat Biotechnol. 2011	PubMed	citation	PMID:21904315	pubmed	21904315	create date:2011/09/10 | first author:Mestres J
More than insulin.	/pubmed/21904314	Eisenstein M.	Nat Biotechnol. 2011 Sep 8;29(9):782-5. doi: 10.1038/nbt.1967. No abstract available.	Nat Biotechnol. 2011	PubMed	citation	PMID:21904314	pubmed	21904314	create date:2011/09/10 | first author:Eisenstein M
Trends in biotech literature 2009-2010.	/pubmed/21904313	Peng W.	Nat Biotechnol. 2011 Sep 8;29(9):781. doi: 10.1038/nbt.1971. No abstract available.	Nat Biotechnol. 2011	PubMed	citation	PMID:21904313	pubmed	21904313	create date:2011/09/10 | first author:Peng W
Biotech on pace for record year.	/pubmed/21904312	Yang W.	Nat Biotechnol. 2011 Sep 8;29(9):780. doi: 10.1038/nbt.1970. No abstract available.	Nat Biotechnol. 2011	PubMed	citation	PMID:21904312	pubmed	21904312	create date:2011/09/10 | first author:Yang W
Drugmakers use real-world patient data to calibrate product development.	/pubmed/21904309	Sheridan C.	Nat Biotechnol. 2011 Sep 8;29(9):778-9. doi: 10.1038/nbt0911-778b. No abstract available.	Nat Biotechnol. 2011	PubMed	citation	PMID:21904309	pubmed	21904309	create date:2011/09/10 | first author:Sheridan C
BIO marches to Congress with growth package in hand.	/pubmed/21904306	Carey K.	Nat Biotechnol. 2011 Sep 8;29(9):776-7. doi: 10.1038/nbt0911-776. No abstract available.	Nat Biotechnol. 2011	PubMed	citation	PMID:21904306	pubmed	21904306	create date:2011/09/10 | first author:Carey K
New models emerge for commercializing university assets.	/pubmed/21904304	Moran N.	Nat Biotechnol. 2011 Sep 8;29(9):774-5. doi: 10.1038/nbt0911-774. No abstract available.	Nat Biotechnol. 2011	PubMed	citation	PMID:21904304	pubmed	21904304	create date:2011/09/10 | first author:Moran N
GM grass eludes outmoded USDA oversight.	/pubmed/21904303	Waltz E.	Nat Biotechnol. 2011 Sep 8;29(9):772-3. doi: 10.1038/nbt0911-772. No abstract available.	Nat Biotechnol. 2011	PubMed	citation	PMID:21904303	pubmed	21904303	create date:2011/09/10 | first author:Waltz E
Myriad decision reassures biotechs but diagnostics still murky.	/pubmed/21904302	Allison M.	Nat Biotechnol. 2011 Sep 8;29(9):771-2. doi: 10.1038/nbt0911-771. No abstract available.	Nat Biotechnol. 2011	PubMed	citation	PMID:21904302	pubmed	21904302	create date:2011/09/10 | first author:Allison M
Outbreak genomics.	/pubmed/21904301	[No authors listed]	Nat Biotechnol. 2011 Sep 8;29(9):769. doi: 10.1038/nbt.1978. No abstract available.	Nat Biotechnol. 2011	PubMed	citation	PMID:21904301	pubmed	21904301	create date:2011/09/10
Granting you success.	/pubmed/21874663	Beylin D, Chrisman CJ, Weingarten M.	Nat Biotechnol. 2011 Jul;29(7):567-70. No abstract available.	Nat Biotechnol. 2011	PubMed	citation	PMID:21874663	pubmed	21874663	create date:2011/08/30 | first author:Beylin D
An antibody against SSEA-5 glycan on human pluripotent stem cells enables removal of teratoma-forming cells.	/pubmed/21841799	Tang C, Lee AS, Volkmer JP, Sahoo D, Nag D, Mosley AR, Inlay MA, Ardehali R, Chavez SL, Pera RR, Behr B, Wu JC, Weissman IL, Drukker M.	Nat Biotechnol. 2011 Aug 14;29(9):829-34. doi: 10.1038/nbt.1947.	Nat Biotechnol. 2011	PubMed	citation	PMID:21841799	pubmed	21841799	create date:2011/08/16 | first author:Tang C
Astrocytes from familial and sporadic ALS patients are toxic to motor neurons.	/pubmed/21832997	Haidet-Phillips AM, Hester ME, Miranda CJ, Meyer K, Braun L, Frakes A, Song S, Likhite S, Murtha MJ, Foust KD, Rao M, Eagle A, Kammesheidt A, Christensen A, Mendell JR, Burghes AH, Kaspar BK.	Nat Biotechnol. 2011 Aug 10;29(9):824-8. doi: 10.1038/nbt.1957.	Nat Biotechnol. 2011	PubMed	citation	PMID:21832997	pubmed	21832997	create date:2011/08/13 | first author:Haidet-Phillips AM
Quantitative fluorescence imaging of protein diffusion and interaction in living cells.	/pubmed/21822256	Capoulade J, Wachsmuth M, Hufnagel L, Knop M.	Nat Biotechnol. 2011 Aug 7;29(9):835-9. doi: 10.1038/nbt.1928.	Nat Biotechnol. 2011	PubMed	citation	PMID:21822256	pubmed	21822256	create date:2011/08/09 | first author:Capoulade J
An unbiased genome-wide analysis of zinc-finger nuclease specificity.	/pubmed/21822255	Gabriel R, Lombardo A, Arens A, Miller JC, Genovese P, Kaeppel C, Nowrouzi A, Bartholomae CC, Wang J, Friedman G, Holmes MC, Gregory PD, Glimm H, Schmidt M, Naldini L, von Kalle C.	Nat Biotechnol. 2011 Aug 7;29(9):816-23. doi: 10.1038/nbt.1948.	Nat Biotechnol. 2011	PubMed	citation	PMID:21822255	pubmed	21822255	create date:2011/08/09 | first author:Gabriel R
A resource of vectors and ES cells for targeted deletion of microRNAs in mice.	/pubmed/21822254	Prosser HM, Koike-Yusa H, Cooper JD, Law FC, Bradley A.	Nat Biotechnol. 2011 Aug 7;29(9):840-5. doi: 10.1038/nbt.1929.	Nat Biotechnol. 2011	PubMed	citation	PMID:21822254	pubmed	21822254	create date:2011/08/09 | first author:Prosser HM
Title	URL	Description	Details	ShortDetails	Resource	Type	Identifiers	Db	EntrezUID	Properties
First CHO genome.	/pubmed/21822249	Wurm FM, Hacker D.	Nat Biotechnol. 2011 Aug 5;29(8):718-20. doi: 10.1038/nbt.1943. No abstract available.	Nat Biotechnol. 2011	PubMed	citation	PMID:21822249	pubmed	21822249	create date:2011/08/09 | first author:Wurm FM
Linkage illuminates a complex genome.	/pubmed/21822248	McKay JK, Leach JE.	Nat Biotechnol. 2011 Aug 5;29(8):717-8. doi: 10.1038/nbt.1945. No abstract available.	Nat Biotechnol. 2011	PubMed	citation	PMID:21822248	pubmed	21822248	create date:2011/08/09 | first author:McKay JK
An infrared fluorescent protein for deeper imaging.	/pubmed/21822247	Lecoq J, Schnitzer MJ.	Nat Biotechnol. 2011 Aug 5;29(8):715-6. doi: 10.1038/nbt.1941. No abstract available.	Nat Biotechnol. 2011	PubMed	citation	PMID:21822247	pubmed	21822247	create date:2011/08/09 | first author:Lecoq J
Recent patent applications in microbial diagnostics.	/pubmed/21822246	[No authors listed]	Nat Biotechnol. 2011 Aug 5;29(8):714. doi: 10.1038/nbt.1949. No abstract available.	Nat Biotechnol. 2011	PubMed	citation	PMID:21822246	pubmed	21822246	create date:2011/08/09
Human DNA patent renewals on the decline.	/pubmed/21822245	Mills AE, Tereskerz P.	Nat Biotechnol. 2011 Aug 5;29(8):711-3. doi: 10.1038/nbt.1930. No abstract available.	Nat Biotechnol. 2011	PubMed	citation	PMID:21822245	pubmed	21822245	create date:2011/08/09 | first author:Mills AE
Transgenic salmon: a final leap to the grocery shelf?	/pubmed/21822244	Van Eenennaam AL, Muir WM.	Nat Biotechnol. 2011 Aug 5;29(8):706-10. doi: 10.1038/nbt.1938. No abstract available.	Nat Biotechnol. 2011	PubMed	citation	PMID:21822244	pubmed	21822244	create date:2011/08/09 | first author:Van Eenennaam AL
Finding the niche for human somatic cell nuclear transfer.	/pubmed/21822243	Grieshammer U, Shepard KA, Nigh EA, Trounson A.	Nat Biotechnol. 2011 Aug 5;29(8):701-5. doi: 10.1038/nbt.1933. No abstract available.	Nat Biotechnol. 2011	PubMed	citation	PMID:21822243	pubmed	21822243	create date:2011/08/09 | first author:Grieshammer U
Heritable gene targeting in zebrafish using customized TALENs.	/pubmed/21822242	Huang P, Xiao A, Zhou M, Zhu Z, Lin S, Zhang B.	Nat Biotechnol. 2011 Aug 5;29(8):699-700. doi: 10.1038/nbt.1939. No abstract available.	Nat Biotechnol. 2011	PubMed	citation	PMID:21822242	pubmed	21822242	create date:2011/08/09 | first author:Huang P
Targeted gene disruption in somatic zebrafish cells using engineered TALENs.	/pubmed/21822241	Sander JD, Cade L, Khayter C, Reyon D, Peterson RT, Joung JK, Yeh JR.	Nat Biotechnol. 2011 Aug 5;29(8):697-8. doi: 10.1038/nbt.1934. No abstract available.	Nat Biotechnol. 2011	PubMed	citation	PMID:21822241	pubmed	21822241	create date:2011/08/09 | first author:Sander JD
Knockout rats generated by embryo microinjection of TALENs.	/pubmed/21822240	Tesson L, Usal C, Ménoret S, Leung E, Niles BJ, Remy S, Santiago Y, Vincent AI, Meng X, Zhang L, Gregory PD, Anegon I, Cost GJ.	Nat Biotechnol. 2011 Aug 5;29(8):695-6. doi: 10.1038/nbt.1940. No abstract available.	Nat Biotechnol. 2011	PubMed	citation	PMID:21822240	pubmed	21822240	create date:2011/08/09 | first author:Tesson L
Synergies between synthetic biology and metabolic engineering.	/pubmed/21822239	Nielsen J, Keasling JD.	Nat Biotechnol. 2011 Aug 5;29(8):693-5. doi: 10.1038/nbt.1937. No abstract available.	Nat Biotechnol. 2011	PubMed	citation	PMID:21822239	pubmed	21822239	create date:2011/08/09 | first author:Nielsen J
Biosimilars-why terminology matters.	/pubmed/21822237	Weise M, Bielsky MC, De Smet K, Ehmann F, Ekman N, Narayanan G, Heim HK, Heinonen E, Ho K, Thorpe R, Vleminckx C, Wadhwa M, Schneider CK.	Nat Biotechnol. 2011 Aug 5;29(8):690-3. doi: 10.1038/nbt.1936. No abstract available.	Nat Biotechnol. 2011	PubMed	citation	PMID:21822237	pubmed	21822237	create date:2011/08/09 | first author:Weise M
IMI moves forward.	/pubmed/21822236	Strohmeier R, Draghia-Akli R, Rys A, Silvan PO, Lennon T, Incerti C, Bergström R, Chibout S, Doliveux R, Andersen PH.	Nat Biotechnol. 2011 Aug 5;29(8):689-90; reply 690. doi: 10.1038/nbt.1944. No abstract available.	Nat Biotechnol. 2011	PubMed	citation	PMID:21822236	pubmed	21822236	create date:2011/08/09 | first author:Strohmeier R
Move over ZFNs.	/pubmed/21822235	[No authors listed]	Nat Biotechnol. 2011 Aug 5;29(8):681-4. doi: 10.1038/nbt.1935. No abstract available.	Nat Biotechnol. 2011	PubMed	citation	PMID:21822235	pubmed	21822235	create date:2011/08/09
Newsmaker: Lycera.	/pubmed/21822233	Garber K.	Nat Biotechnol. 2011 Aug 5;29(8):679. doi: 10.1038/nbt0811-679. No abstract available.	Nat Biotechnol. 2011	PubMed	citation	PMID:21822233	pubmed	21822233	create date:2011/08/09 | first author:Garber K
Supreme Court ruling prompts universities to tighten employee contracts.	/pubmed/21822232	Roberts JP.	Nat Biotechnol. 2011 Aug 5;29(8):678. doi: 10.1038/nbt0811-678. No abstract available.	Nat Biotechnol. 2011	PubMed	citation	PMID:21822232	pubmed	21822232	create date:2011/08/09 | first author:Roberts JP
Novel schemes skirt NICE barrier.	/pubmed/21822231	Elvidge S.	Nat Biotechnol. 2011 Aug 5;29(8):677. doi: 10.1038/nbt0811-677a. No abstract available.	Nat Biotechnol. 2011	PubMed	citation	PMID:21822231	pubmed	21822231	create date:2011/08/09 | first author:Elvidge S
FDA panel votes to pull Avastin in breast cancer, again.	/pubmed/21822226	Ratner M.	Nat Biotechnol. 2011 Aug 5;29(8):676. doi: 10.1038/nbt0811-676c. No abstract available.	Nat Biotechnol. 2011	PubMed	citation	PMID:21822226	pubmed	21822226	create date:2011/08/09 | first author:Ratner M
FDA approves first cell therapy for wrinkle-free visage.	/pubmed/21822225	Schmidt C.	Nat Biotechnol. 2011 Aug 5;29(8):674-5. doi: 10.1038/nbt0811-674. No abstract available.	Nat Biotechnol. 2011	PubMed	citation	PMID:21822225	pubmed	21822225	create date:2011/08/09 | first author:Schmidt C
US court bolsters biotech patent protection.	/pubmed/21822224	Harrison C.	Nat Biotechnol. 2011 Aug 5;29(8):672-3. doi: 10.1038/nbt0811-672c. No abstract available.	Nat Biotechnol. 2011	PubMed	citation	PMID:21822224	pubmed	21822224	create date:2011/08/09 | first author:Harrison C
E. coli crisis opens door for Alexion drug trial.	/pubmed/21822221	Laursen L.	Nat Biotechnol. 2011 Aug 5;29(8):671. doi: 10.1038/nbt0811-671. No abstract available.	Nat Biotechnol. 2011	PubMed	citation	PMID:21822221	pubmed	21822221	create date:2011/08/09 | first author:Laursen L
Pushing the envelope.	/pubmed/21822220	[No authors listed]	Nat Biotechnol. 2011 Aug 5;29(8):669. doi: 10.1038/nbt.1956. No abstract available.	Nat Biotechnol. 2011	PubMed	citation	PMID:21822220	pubmed	21822220	create date:2011/08/09
Dissecting the genome of the polyploid crop oilseed rape by transcriptome sequencing.	/pubmed/21804563	Bancroft I, Morgan C, Fraser F, Higgins J, Wells R, Clissold L, Baker D, Long Y, Meng J, Wang X, Liu S, Trick M.	Nat Biotechnol. 2011 Jul 31;29(8):762-6. doi: 10.1038/nbt.1926.	Nat Biotechnol. 2011	PubMed	citation	PMID:21804563	pubmed	21804563	create date:2011/08/02 | first author:Bancroft I
The genomic sequence of the Chinese hamster ovary (CHO)-K1 cell line.	/pubmed/21804562	Xu X, Nagarajan H, Lewis NE, Pan S, Cai Z, Liu X, Chen W, Xie M, Wang W, Hammond S, Andersen MR, Neff N, Passarelli B, Koh W, Fan HC, Wang J, Gui Y, Lee KH, Betenbaugh MJ, Quake SR, Famili I, Palsson BO, et al.	Nat Biotechnol. 2011 Jul 31;29(8):735-41. doi: 10.1038/nbt.1932.	Nat Biotechnol. 2011	PubMed	citation	PMID:21804562	pubmed	21804562	create date:2011/08/02 | first author:Xu X
Cell-surface markers for the isolation of pancreatic cell types derived from human embryonic stem cells.	/pubmed/21804561	Kelly OG, Chan MY, Martinson LA, Kadoya K, Ostertag TM, Ross KG, Richardson M, Carpenter MK, D'Amour KA, Kroon E, Moorman M, Baetge EE, Bang AG.	Nat Biotechnol. 2011 Jul 31;29(8):750-6. doi: 10.1038/nbt.1931.	Nat Biotechnol. 2011	PubMed	citation	PMID:21804561	pubmed	21804561	create date:2011/08/02 | first author:Kelly OG
Transcriptome sequencing across a prostate cancer cohort identifies PCAT-1, an unannotated lincRNA implicated in disease progression.	/pubmed/21804560	Prensner JR, Iyer MK, Balbin OA, Dhanasekaran SM, Cao Q, Brenner JC, Laxman B, Asangani IA, Grasso CS, Kominsky HD, Cao X, Jing X, Wang X, Siddiqui J, Wei JT, Robinson D, Iyer HK, Palanisamy N, Maher CA, Chinnaiyan AM.	Nat Biotechnol. 2011 Jul 31;29(8):742-9. doi: 10.1038/nbt.1914.	Nat Biotechnol. 2011	PubMed	citation	PMID:21804560	pubmed	21804560	create date:2011/08/02 | first author:Prensner JR
What mergers can do for you.	/pubmed/21796820	Acharya A.	Nat Biotechnol. 2011 Jun;29(6):477-9. No abstract available.	Nat Biotechnol. 2011	PubMed	citation	PMID:21796820	pubmed	21796820	create date:2011/07/29 | first author:Acharya A
Structural variation in two human genomes mapped at single-nucleotide resolution by whole genome de novo assembly.	/pubmed/21785424	Li Y, Zheng H, Luo R, Wu H, Zhu H, Li R, Cao H, Wu B, Huang S, Shao H, Ma H, Zhang F, Feng S, Zhang W, Du H, Tian G, Li J, Zhang X, Li S, Bolund L, Kristiansen K, de Smith AJ, et al.	Nat Biotechnol. 2011 Jul 24;29(8):723-30. doi: 10.1038/nbt.1904.	Nat Biotechnol. 2011	PubMed	citation	PMID:21785424	pubmed	21785424	create date:2011/07/26 | first author:Li Y
Bright and stable near-infrared fluorescent protein for in vivo imaging.	/pubmed/21765402	Filonov GS, Piatkevich KD, Ting LM, Zhang J, Kim K, Verkhusha VV.	Nat Biotechnol. 2011 Jul 17;29(8):757-61. doi: 10.1038/nbt.1918.	Nat Biotechnol. 2011	PubMed	citation	PMID:21765402	pubmed	21765402	create date:2011/07/19 | first author:Filonov GS
Achieving better healthcare through diverse leadership. Interview by Mari Paul.	/pubmed/21747389	Ramamoorthy P.	Nat Biotechnol. 2011 Jul 11;29(7):665-6. doi: 10.1038/nbt.1916. No abstract available.	Nat Biotechnol. 2011	PubMed	citation	PMID:21747389	pubmed	21747389	create date:2011/07/13 | first author:Ramamoorthy P
Therapeutic targeting of the IL-12/23 pathways: generation and characterization of ustekinumab.	/pubmed/21747388	Benson JM, Sachs CW, Treacy G, Zhou H, Pendley CE, Brodmerkel CM, Shankar G, Mascelli MA.	Nat Biotechnol. 2011 Jul;29(7):615-24.	Nat Biotechnol. 2011	PubMed	citation	PMID:21747388	pubmed	21747388	create date:2011/07/13 | first author:Benson JM
Next-generation flow cytometry.	/pubmed/21747386	Janes MR, Rommel C.	Nat Biotechnol. 2011 Jul 11;29(7):602-4. doi: 10.1038/nbt.1919. No abstract available.	Nat Biotechnol. 2011	PubMed	citation	PMID:21747386	pubmed	21747386	create date:2011/07/13 | first author:Janes MR
Streamlining biomarker discovery.	/pubmed/21747385	Latterich M, Schnitzer JE.	Nat Biotechnol. 2011 Jul 11;29(7):600-2. doi: 10.1038/nbt.1917. No abstract available.	Nat Biotechnol. 2011	PubMed	citation	PMID:21747385	pubmed	21747385	create date:2011/07/13 | first author:Latterich M
RNA-Seq unleashed.	/pubmed/21747384	Iyer MK, Chinnaiyan AM.	Nat Biotechnol. 2011 Jul 11;29(7):599-600. doi: 10.1038/nbt.1915. No abstract available.	Nat Biotechnol. 2011	PubMed	citation	PMID:21747384	pubmed	21747384	create date:2011/07/13 | first author:Iyer MK
Landscape of chromatin control element patents: positioning effects in pharmaceutical bioproduction.	/pubmed/21747382	Palazzoli F, Bire S, Bigot Y, Bonnin-Rouleux F.	Nat Biotechnol. 2011 Jul 11;29(7):593-7. doi: 10.1038/nbt.1907. No abstract available.	Nat Biotechnol. 2011	PubMed	citation	PMID:21747382	pubmed	21747382	create date:2011/07/13 | first author:Palazzoli F
Public biotech 2010--the numbers.	/pubmed/21747381	Huggett B, Hodgson J, Lähteenmäki R.	Nat Biotechnol. 2011 Jul 11;29(7):585-91. doi: 10.1038/nbt.1913. No abstract available.	Nat Biotechnol. 2011	PubMed	citation	PMID:21747381	pubmed	21747381	create date:2011/07/13 | first author:Huggett B
In defense of life sciences venture investing.	/pubmed/21747380	Booth BL, Salehizadeh B.	Nat Biotechnol. 2011 Jul 11;29(7):579-83. doi: 10.1038/nbt.1908. No abstract available.	Nat Biotechnol. 2011	PubMed	citation	PMID:21747380	pubmed	21747380	create date:2011/07/13 | first author:Booth BL
Scant evidence supports EPA's pyramided Bt corn refuge size of 5%.	/pubmed/21747379	Alyokhin A.	Nat Biotechnol. 2011 Jul 11;29(7):577-8. doi: 10.1038/nbt.1911. No abstract available.	Nat Biotechnol. 2011	PubMed	citation	PMID:21747379	pubmed	21747379	create date:2011/07/13 | first author:Alyokhin A
Anti-galactose-α-1,3-galactose IgE from allergic patients does not bind α-galactosylated glycans on intact therapeutic antibody Fc domains.	/pubmed/21747378	Lammerts van Bueren JJ, Rispens T, Verploegen S, van der Palen-Merkus T, Stapel S, Workman LJ, James H, van Berkel PH, van de Winkel JG, Platts-Mills TA, Parren PW.	Nat Biotechnol. 2011 Jul 11;29(7):574-6. doi: 10.1038/nbt.1912. No abstract available.	Nat Biotechnol. 2011	PubMed	citation	PMID:21747378	pubmed	21747378	create date:2011/07/13 | first author:Lammerts van Bueren JJ
Sequencing technology does not eliminate biological variability.	/pubmed/21747377	Hansen KD, Wu Z, Irizarry RA, Leek JT.	Nat Biotechnol. 2011 Jul 11;29(7):572-3. doi: 10.1038/nbt.1910. No abstract available.	Nat Biotechnol. 2011	PubMed	citation	PMID:21747377	pubmed	21747377	create date:2011/07/13 | first author:Hansen KD
Industry access to the literature.	/pubmed/21747376	Lyman S.	Nat Biotechnol. 2011 Jul 11;29(7):571-2. doi: 10.1038/nbt.1909. No abstract available.	Nat Biotechnol. 2011	PubMed	citation	PMID:21747376	pubmed	21747376	create date:2011/07/13 | first author:Lyman S
Psoriasis: from bed to bench and back.	/pubmed/21747375	Garber K.	Nat Biotechnol. 2011 Jul 11;29(7):563-6. doi: 10.1038/nbt.1906. No abstract available.	Nat Biotechnol. 2011	PubMed	citation	PMID:21747375	pubmed	21747375	create date:2011/07/13 | first author:Garber K
Life sciences firms cheer unlocking of National Health Service.	/pubmed/21747369	Hodgson J.	Nat Biotechnol. 2011 Jul 11;29(7):560. doi: 10.1038/nbt0711-560c. No abstract available.	Nat Biotechnol. 2011	PubMed	citation	PMID:21747369	pubmed	21747369	create date:2011/07/13 | first author:Hodgson J
Gates eyes biotechs as for-profit investments.	/pubmed/21747367	Orelli B.	Nat Biotechnol. 2011 Jul 11;29(7):559. doi: 10.1038/nbt0711-559a. No abstract available.	Nat Biotechnol. 2011	PubMed	citation	PMID:21747367	pubmed	21747367	create date:2011/07/13 | first author:Orelli B
Optimer resurrects C. difficile antibiotic to win approval.	/pubmed/21747365	Fox JL.	Nat Biotechnol. 2011 Jul 11;29(7):557-8. doi: 10.1038/nbt0711-557. No abstract available.	Nat Biotechnol. 2011	PubMed	citation	PMID:21747365	pubmed	21747365	create date:2011/07/13 | first author:Fox JL
Biotechs follow big pharma lead back into academia.	/pubmed/21747364	Kling J.	Nat Biotechnol. 2011 Jul 11;29(7):555-6. doi: 10.1038/nbt0711-555. No abstract available.	Nat Biotechnol. 2011	PubMed	citation	PMID:21747364	pubmed	21747364	create date:2011/07/13 | first author:Kling J
New Merck and Vertex drugs raise standard of care in hepatitis C.	/pubmed/21747363	Sheridan C.	Nat Biotechnol. 2011 Jul 11;29(7):553-4. doi: 10.1038/nbt0711-553. No abstract available.	Nat Biotechnol. 2011	PubMed	citation	PMID:21747363	pubmed	21747363	create date:2011/07/13 | first author:Sheridan C
Members need only apply.	/pubmed/21747362	[No authors listed]	Nat Biotechnol. 2011 Jul 11;29(7):551. doi: 10.1038/nbt.1922. No abstract available.	Nat Biotechnol. 2011	PubMed	citation	PMID:21747362	pubmed	21747362	create date:2011/07/13
Genetic engineering of human pluripotent cells using TALE nucleases.	/pubmed/21738127	Hockemeyer D, Wang H, Kiani S, Lai CS, Gao Q, Cassady JP, Cost GJ, Zhang L, Santiago Y, Miller JC, Zeitler B, Cherone JM, Meng X, Hinkley SJ, Rebar EJ, Gregory PD, Urnov FD, Jaenisch R.	Nat Biotechnol. 2011 Jul 7;29(8):731-4. doi: 10.1038/nbt.1927.	Nat Biotechnol. 2011	PubMed	citation	PMID:21738127	pubmed	21738127	create date:2011/07/09 | first author:Hockemeyer D
Selected reaction monitoring mass spectrometry reveals the dynamics of signaling through the GRB2 adaptor.	/pubmed/21706016	Bisson N, James DA, Ivosev G, Tate SA, Bonner R, Taylor L, Pawson T.	Nat Biotechnol. 2011 Jun 26;29(7):653-8. doi: 10.1038/nbt.1905.	Nat Biotechnol. 2011	PubMed	citation	PMID:21706016	pubmed	21706016	create date:2011/06/28 | first author:Bisson N
Title	URL	Description	Details	ShortDetails	Resource	Type	Identifiers	Db	EntrezUID	Properties
Direct measurement of DNA affinity landscapes on a high-throughput sequencing instrument.	/pubmed/21706015	Nutiu R, Friedman RC, Luo S, Khrebtukova I, Silva D, Li R, Zhang L, Schroth GP, Burge CB.	Nat Biotechnol. 2011 Jun 26;29(7):659-64. doi: 10.1038/nbt.1882.	Nat Biotechnol. 2011	PubMed	citation	PMID:21706015	pubmed	21706015	create date:2011/06/28 | first author:Nutiu R
Safe and sound.	/pubmed/21702101	Huggett B.	Nat Biotechnol. 2011 May;29(5):388-9. No abstract available.	Nat Biotechnol. 2011	PubMed	citation	PMID:21702101	pubmed	21702101	create date:2011/06/28 | first author:Huggett B
A targeted proteomics-based pipeline for verification of biomarkers in plasma.	/pubmed/21685906	Whiteaker JR, Lin C, Kennedy J, Hou L, Trute M, Sokal I, Yan P, Schoenherr RM, Zhao L, Voytovich UJ, Kelly-Spratt KS, Krasnoselsky A, Gafken PR, Hogan JM, Jones LA, Wang P, Amon L, Chodosh LA, Nelson PS, McIntosh MW, Kemp CJ, Paulovich AG.	Nat Biotechnol. 2011 Jun 19;29(7):625-34. doi: 10.1038/nbt.1900.	Nat Biotechnol. 2011	PubMed	citation	PMID:21685906	pubmed	21685906	create date:2011/06/21 | first author:Whiteaker JR
A pipeline that integrates the discovery and verification of plasma protein biomarkers reveals candidate markers for cardiovascular disease.	/pubmed/21685905	Addona TA, Shi X, Keshishian H, Mani DR, Burgess M, Gillette MA, Clauser KR, Shen D, Lewis GD, Farrell LA, Fifer MA, Sabatine MS, Gerszten RE, Carr SA.	Nat Biotechnol. 2011 Jun 19;29(7):635-43. doi: 10.1038/nbt.1899.	Nat Biotechnol. 2011	PubMed	citation	PMID:21685905	pubmed	21685905	create date:2011/06/21 | first author:Addona TA
Assessing the impact of China's Thousand Talents Program on life sciences innovation.	/pubmed/21654672	Lundh E.	Nat Biotechnol. 2011 Jun 7;29(6):547-8. doi: 10.1038/nbt.1894. No abstract available.	Nat Biotechnol. 2011	PubMed	citation	PMID:21654672	pubmed	21654672	create date:2011/06/10 | first author:Lundh E
Molecular evolution picks up the PACE.	/pubmed/21654670	Meyer AJ, Ellington AD.	Nat Biotechnol. 2011 Jun 7;29(6):502-3. doi: 10.1038/nbt.1884. No abstract available.	Nat Biotechnol. 2011	PubMed	citation	PMID:21654670	pubmed	21654670	create date:2011/06/10 | first author:Meyer AJ
Human peptidome display.	/pubmed/21654669	Robinson WH, Steinman L.	Nat Biotechnol. 2011 Jun 7;29(6):500-2. doi: 10.1038/nbt.1888. No abstract available.	Nat Biotechnol. 2011	PubMed	citation	PMID:21654669	pubmed	21654669	create date:2011/06/10 | first author:Robinson WH
MicroRNAs and reprogramming.	/pubmed/21654668	Chang HM, Gregory RI.	Nat Biotechnol. 2011 Jun 7;29(6):499-500. doi: 10.1038/nbt.1889. No abstract available.	Nat Biotechnol. 2011	PubMed	citation	PMID:21654668	pubmed	21654668	create date:2011/06/10 | first author:Chang HM
Is silence still golden? Mapping the RNAi patent landscape.	/pubmed/21654666	Lundin P.	Nat Biotechnol. 2011 Jun 7;29(6):493-7. doi: 10.1038/nbt.1885. No abstract available.	Nat Biotechnol. 2011	PubMed	citation	PMID:21654666	pubmed	21654666	create date:2011/06/10 | first author:Lundin P
Recurrent copy number variations in human induced pluripotent stem cells.	/pubmed/21654665	Martins-Taylor K, Nisler BS, Taapken SM, Compton T, Crandall L, Montgomery KD, Lalande M, Xu RH.	Nat Biotechnol. 2011 Jun 7;29(6):488-91. doi: 10.1038/nbt.1890. No abstract available.	Nat Biotechnol. 2011	PubMed	citation	PMID:21654665	pubmed	21654665	create date:2011/06/10 | first author:Martins-Taylor K
US attitudes toward human embryonic stem cell research.	/pubmed/21654664	Evans MD, Kelley J.	Nat Biotechnol. 2011 Jun 7;29(6):484-8. doi: 10.1038/nbt.1891. No abstract available.	Nat Biotechnol. 2011	PubMed	citation	PMID:21654664	pubmed	21654664	create date:2011/06/10 | first author:Evans MD
Jury remains out on simple models of transcription factor specificity.	/pubmed/21654663	Morris Q, Bulyk ML, Hughes TR.	Nat Biotechnol. 2011 Jun 7;29(6):483-4. doi: 10.1038/nbt.1892. No abstract available.	Nat Biotechnol. 2011	PubMed	citation	PMID:21654663	pubmed	21654663	create date:2011/06/10 | first author:Morris Q
Quantitative analysis demonstrates most transcription factors require only simple models of specificity.	/pubmed/21654662	Zhao Y, Stormo GD.	Nat Biotechnol. 2011 Jun 7;29(6):480-3. doi: 10.1038/nbt.1893. No abstract available.	Nat Biotechnol. 2011	PubMed	citation	PMID:21654662	pubmed	21654662	create date:2011/06/10 | first author:Zhao Y
Intranasal delivery to the brain.	/pubmed/21654661	Henkin RI.	Nat Biotechnol. 2011 Jun 7;29(6):480. doi: 10.1038/nbt.1866. No abstract available.	Nat Biotechnol. 2011	PubMed	citation	PMID:21654661	pubmed	21654661	create date:2011/06/10 | first author:Henkin RI
Raising hairs.	/pubmed/21654660	Adams JU.	Nat Biotechnol. 2011 Jun 7;29(6):474-6. doi: 10.1038/nbt.1887. No abstract available.	Nat Biotechnol. 2011	PubMed	citation	PMID:21654660	pubmed	21654660	create date:2011/06/10 | first author:Adams JU
Spat over IMI funding and intellectual property.	/pubmed/21654659	Sinha G.	Nat Biotechnol. 2011 Jun 7;29(6):473. doi: 10.1038/nbt0611-473a. No abstract available.	Nat Biotechnol. 2011	PubMed	citation	PMID:21654659	pubmed	21654659	create date:2011/06/10 | first author:Sinha G
Chinese vaccine developers gain WHO imprimatur.	/pubmed/21654655	Jia H, Carey K.	Nat Biotechnol. 2011 Jun 7;29(6):471-2. doi: 10.1038/nbt0611-471. No abstract available.	Nat Biotechnol. 2011	PubMed	citation	PMID:21654655	pubmed	21654655	create date:2011/06/10 | first author:Jia H
Debate re-ignites on contribution of public research to drug development.	/pubmed/21654652	Schmidt C.	Nat Biotechnol. 2011 Jun 7;29(6):469-70. doi: 10.1038/nbt0611-469. No abstract available.	Nat Biotechnol. 2011	PubMed	citation	PMID:21654652	pubmed	21654652	create date:2011/06/10 | first author:Schmidt C
Pfizer's JAK inhibitor sails through phase 3 in rheumatoid arthritis.	/pubmed/21654650	Garber K.	Nat Biotechnol. 2011 Jun 7;29(6):467-8. doi: 10.1038/nbt0611-467. No abstract available.	Nat Biotechnol. 2011	PubMed	citation	PMID:21654650	pubmed	21654650	create date:2011/06/10 | first author:Garber K
First cystic fibrosis drug advances towards approval.	/pubmed/21654649	Sheridan C.	Nat Biotechnol. 2011 Jun 7;29(6):465-6. doi: 10.1038/nbt0611-465. No abstract available.	Nat Biotechnol. 2011	PubMed	citation	PMID:21654649	pubmed	21654649	create date:2011/06/10 | first author:Sheridan C
The sequence is dead: long live the genome.	/pubmed/21654648	[No authors listed]	Nat Biotechnol. 2011 Jun 7;29(6):463. doi: 10.1038/nbt.1901. No abstract available.	Nat Biotechnol. 2011	PubMed	citation	PMID:21654648	pubmed	21654648	create date:2011/06/10
Mapping in vivo protein-RNA interactions at single-nucleotide resolution from HITS-CLIP data.	/pubmed/21633356	Zhang C, Darnell RB.	Nat Biotechnol. 2011 Jun 1;29(7):607-14. doi: 10.1038/nbt.1873.	Nat Biotechnol. 2011	PubMed	citation	PMID:21633356	pubmed	21633356	create date:2011/06/03 | first author:Zhang C
Global gene disruption in human cells to assign genes to phenotypes by deep sequencing.	/pubmed/21623355	Carette JE, Guimaraes CP, Wuethrich I, Blomen VA, Varadarajan M, Sun C, Bell G, Yuan B, Muellner MK, Nijman SM, Ploegh HL, Brummelkamp TR.	Nat Biotechnol. 2011 May 29;29(6):542-6. doi: 10.1038/nbt.1857.	Nat Biotechnol. 2011	PubMed	citation	PMID:21623355	pubmed	21623355	create date:2011/05/31 | first author:Carette JE
De novo genome sequencing and comparative genomics of date palm (Phoenix dactylifera).	/pubmed/21623354	Al-Dous EK, George B, Al-Mahmoud ME, Al-Jaber MY, Wang H, Salameh YM, Al-Azwani EK, Chaluvadi S, Pontaroli AC, DeBarry J, Arondel V, Ohlrogge J, Saie IJ, Suliman-Elmeer KM, Bennetzen JL, Kruegger RR, Malek JA.	Nat Biotechnol. 2011 May 29;29(6):521-7. doi: 10.1038/nbt.1860.	Nat Biotechnol. 2011	PubMed	citation	PMID:21623354	pubmed	21623354	create date:2011/05/31 | first author:Al-Dous EK
For the records.	/pubmed/21614804	Loughmiller J, Klintworth G.	Nat Biotechnol. 2011 Apr;29(4):306-9. No abstract available.	Nat Biotechnol. 2011	PubMed	citation	PMID:21614804	pubmed	21614804	create date:2011/05/27 | first author:Loughmiller J
Specification of transplantable astroglial subtypes from human pluripotent stem cells.	/pubmed/21602806	Krencik R, Weick JP, Liu Y, Zhang ZJ, Zhang SC.	Nat Biotechnol. 2011 May 22;29(6):528-34. doi: 10.1038/nbt.1877.	Nat Biotechnol. 2011	PubMed	citation	PMID:21602806	pubmed	21602806	create date:2011/05/24 | first author:Krencik R
Autoantigen discovery with a synthetic human peptidome.	/pubmed/21602805	Larman HB, Zhao Z, Laserson U, Li MZ, Ciccia A, Gakidis MA, Church GM, Kesari S, Leproust EM, Solimini NL, Elledge SJ.	Nat Biotechnol. 2011 May 22;29(6):535-41. doi: 10.1038/nbt.1856.	Nat Biotechnol. 2011	PubMed	citation	PMID:21602805	pubmed	21602805	create date:2011/05/24 | first author:Larman HB
Dosage suppression genetic interaction networks enhance functional wiring diagrams of the cell.	/pubmed/21572441	Magtanong L, Ho CH, Barker SL, Jiao W, Baryshnikova A, Bahr S, Smith AM, Heisler LE, Choy JS, Kuzmin E, Andrusiak K, Kobylianski A, Li Z, Costanzo M, Basrai MA, Giaever G, Nislow C, Andrews B, Boone C.	Nat Biotechnol. 2011 May 15;29(6):505-11. doi: 10.1038/nbt.1855.	Nat Biotechnol. 2011	PubMed	citation	PMID:21572441	pubmed	21572441	create date:2011/05/17 | first author:Magtanong L
Full-length transcriptome assembly from RNA-Seq data without a reference genome.	/pubmed/21572440	Grabherr MG, Haas BJ, Yassour M, Levin JZ, Thompson DA, Amit I, Adiconis X, Fan L, Raychowdhury R, Zeng Q, Chen Z, Mauceli E, Hacohen N, Gnirke A, Rhind N, di Palma F, Birren BW, Nusbaum C, Lindblad-Toh K, Friedman N, Regev A.	Nat Biotechnol. 2011 May 15;29(7):644-52. doi: 10.1038/nbt.1883.	Nat Biotechnol. 2011	PubMed	citation	PMID:21572440	pubmed	21572440	create date:2011/05/17 | first author:Grabherr MG
Comprehensive assessment of array-based platforms and calling algorithms for detection of copy number variants.	/pubmed/21552272	Pinto D, Darvishi K, Shi X, Rajan D, Rigler D, Fitzgerald T, Lionel AC, Thiruvahindrapuram B, Macdonald JR, Mills R, Prasad A, Noonan K, Gribble S, Prigmore E, Donahoe PK, Smith RS, Park JH, Hurles ME, Carter NP, Lee C, Scherer SW, Feuk L.	Nat Biotechnol. 2011 May 8;29(6):512-20. doi: 10.1038/nbt.1852.	Nat Biotechnol. 2011	PubMed	citation	PMID:21552272	pubmed	21552272	create date:2011/05/10 | first author:Pinto D
First-quarter biotech job picture.	/pubmed/21552250	Francisco M.	Nat Biotechnol. 2011 May;29(5):460. No abstract available.	Nat Biotechnol. 2011	PubMed	citation	PMID:21552250	pubmed	21552250	create date:2011/05/10 | first author:Francisco M
Minimum information about a marker gene sequence (MIMARKS) and minimum information about any (x) sequence (MIxS) specifications.	/pubmed/21552244	Yilmaz P, Kottmann R, Field D, Knight R, Cole JR, Amaral-Zettler L, Gilbert JA, Karsch-Mizrachi I, Johnston A, Cochrane G, Vaughan R, Hunter C, Park J, Morrison N, Rocca-Serra P, Sterk P, Arumugam M, Bailey M, Baumgartner L, Birren BW, Blaser MJ, Bonazzi V, et al.	Nat Biotechnol. 2011 May;29(5):415-20.	Nat Biotechnol. 2011	PubMed	citation	PMID:21552244	pubmed	21552244	create date:2011/05/10 | first author:Yilmaz P
A self-assembling retina.	/pubmed/21552242	Aschheim K.	Nat Biotechnol. 2011 May;29(5):409. No abstract available.	Nat Biotechnol. 2011	PubMed	citation	PMID:21552242	pubmed	21552242	create date:2011/05/10 | first author:Aschheim K
Auxin boost for cotton.	/pubmed/21552241	Chen ZJ, Guan X.	Nat Biotechnol. 2011 May;29(5):407-9. No abstract available.	Nat Biotechnol. 2011	PubMed	citation	PMID:21552241	pubmed	21552241	create date:2011/05/10 | first author:Chen ZJ
Sialidase inhibitors DAMPen sepsis.	/pubmed/21552240	Paulson JC, Kawasaki N.	Nat Biotechnol. 2011 May;29(5):406-7. No abstract available.	Nat Biotechnol. 2011	PubMed	citation	PMID:21552240	pubmed	21552240	create date:2011/05/10 | first author:Paulson JC
Building stronger microvessels.	/pubmed/21552239	Niklason LE.	Nat Biotechnol. 2011 May;29(5):405-6. No abstract available.	Nat Biotechnol. 2011	PubMed	citation	PMID:21552239	pubmed	21552239	create date:2011/05/10 | first author:Niklason LE
Mandating race: how the USPTO is forcing race into biotech patents.	/pubmed/21552237	Kahn J.	Nat Biotechnol. 2011 May;29(5):401-3. No abstract available.	Nat Biotechnol. 2011	PubMed	citation	PMID:21552237	pubmed	21552237	create date:2011/05/10 | first author:Kahn J
Reforming direct-to-consumer advertising.	/pubmed/21552236	Liang BA, Mackey T.	Nat Biotechnol. 2011 May;29(5):397-400. No abstract available.	Nat Biotechnol. 2011	PubMed	citation	PMID:21552236	pubmed	21552236	create date:2011/05/10 | first author:Liang BA
PathSeq: software to identify or discover microbes by deep sequencing of human tissue.	/pubmed/21552235	Kostic AD, Ojesina AI, Pedamallu CS, Jung J, Verhaak RG, Getz G, Meyerson M.	Nat Biotechnol. 2011 May;29(5):393-6. No abstract available.	Nat Biotechnol. 2011	PubMed	citation	PMID:21552235	pubmed	21552235	create date:2011/05/10 | first author:Kostic AD
Interaction databases on the same page.	/pubmed/21552234	Turinsky AL, Razick S, Turner B, Donaldson IM, Wodak SJ.	Nat Biotechnol. 2011 May;29(5):391-3. No abstract available.	Nat Biotechnol. 2011	PubMed	citation	PMID:21552234	pubmed	21552234	create date:2011/05/10 | first author:Turinsky AL
Overhauling the reimbursement system for molecular diagnostics.	/pubmed/21552233	Malik NN.	Nat Biotechnol. 2011 May;29(5):390-1. No abstract available.	Nat Biotechnol. 2011	PubMed	citation	PMID:21552233	pubmed	21552233	create date:2011/05/10 | first author:Malik NN
Peering inside Alzheimer's brains.	/pubmed/21552232	Sinha G.	Nat Biotechnol. 2011 May;29(5):384-7. No abstract available.	Nat Biotechnol. 2011	PubMed	citation	PMID:21552232	pubmed	21552232	create date:2011/05/10 | first author:Sinha G
Drug pipeline: Q111.	/pubmed/21552231	Peng W.	Nat Biotechnol. 2011 May;29(5):383. No abstract available.	Nat Biotechnol. 2011	PubMed	citation	PMID:21552231	pubmed	21552231	create date:2011/05/10 | first author:Peng W
Q1 strong out of the gates.	/pubmed/21552230	Yang W.	Nat Biotechnol. 2011 May;29(5):382. No abstract available.	Nat Biotechnol. 2011	PubMed	citation	PMID:21552230	pubmed	21552230	create date:2011/05/10 | first author:Yang W
Flawed arithmetic on drug development costs.	/pubmed/21552229	Subbaraman N.	Nat Biotechnol. 2011 May;29(5):381. No abstract available.	Nat Biotechnol. 2011	PubMed	citation	PMID:21552229	pubmed	21552229	create date:2011/05/10 | first author:Subbaraman N
Sequencing firms eye pathology labs as next big market opportunity.	/pubmed/21552227	DeFrancesco L, Subbaraman N.	Nat Biotechnol. 2011 May;29(5):379-80. No abstract available.	Nat Biotechnol. 2011	PubMed	citation	PMID:21552227	pubmed	21552227	create date:2011/05/10 | first author:DeFrancesco L
Chinese biotechs wrestle with transparency, cultural hurdles.	/pubmed/21552225	Jia H, Tang F, Orelli B.	Nat Biotechnol. 2011 May;29(5):377-8. No abstract available.	Nat Biotechnol. 2011	PubMed	citation	PMID:21552225	pubmed	21552225	create date:2011/05/10 | first author:Jia H
Human iPSC and ESC translation potential debated.	/pubmed/21552221	Fox JL.	Nat Biotechnol. 2011 May;29(5):375-6. No abstract available.	Nat Biotechnol. 2011	PubMed	citation	PMID:21552221	pubmed	21552221	create date:2011/05/10 | first author:Fox JL
PARP inhibitors stumble in breast cancer.	/pubmed/21552220	Guha M.	Nat Biotechnol. 2011 May;29(5):373-4. No abstract available.	Nat Biotechnol. 2011	PubMed	citation	PMID:21552220	pubmed	21552220	create date:2011/05/10 | first author:Guha M
Inadequately met needs.	/pubmed/21552219	[No authors listed]	Nat Biotechnol. 2011 May;29(5):371. No abstract available.	Nat Biotechnol. 2011	PubMed	citation	PMID:21552219	pubmed	21552219	create date:2011/05/10
Title	URL	Description	Details	ShortDetails	Resource	Type	Identifiers	Db	EntrezUID	Properties
Metabolic labeling of RNA uncovers principles of RNA production and degradation dynamics in mammalian cells.	/pubmed/21516085	Rabani M, Levin JZ, Fan L, Adiconis X, Raychowdhury R, Garber M, Gnirke A, Nusbaum C, Hacohen N, Friedman N, Amit I, Regev A.	Nat Biotechnol. 2011 May;29(5):436-42. Epub 2011 Apr 24.	Nat Biotechnol. 2011	PubMed	citation	PMID:21516085	pubmed	21516085	create date:2011/04/26 | first author:Rabani M
Accelerated clinical discovery using self-reported patient data collected online and a patient-matching algorithm.	/pubmed/21516084	Wicks P, Vaughan TE, Massagli MP, Heywood J.	Nat Biotechnol. 2011 May;29(5):411-4. Epub 2011 Apr 24.	Nat Biotechnol. 2011	PubMed	citation	PMID:21516084	pubmed	21516084	create date:2011/04/26 | first author:Wicks P
Parallel on-chip gene synthesis and application to optimization of protein expression.	/pubmed/21516083	Quan J, Saaem I, Tang N, Ma S, Negre N, Gong H, White KP, Tian J.	Nat Biotechnol. 2011 May;29(5):449-52. Epub 2011 Apr 24.	Nat Biotechnol. 2011	PubMed	citation	PMID:21516083	pubmed	21516083	create date:2011/04/26 | first author:Quan J
Divining the path to a successful European exit.	/pubmed/21510008	Buch HK, Gustafsson AC, Drvota V, Sundberg CJ.	Nat Biotechnol. 2011 Mar;29(3):205-7. No abstract available.	Nat Biotechnol. 2011	PubMed	citation	PMID:21510008	pubmed	21510008	create date:2011/04/22 | first author:Buch HK
Fibroblast growth factor 9 delivery during angiogenesis produces durable, vasoresponsive microvessels wrapped by smooth muscle cells.	/pubmed/21499246	Frontini MJ, Nong Z, Gros R, Drangova M, O'Neil C, Rahman MN, Akawi O, Yin H, Ellis CG, Pickering JG.	Nat Biotechnol. 2011 May;29(5):421-7. Epub 2011 Apr 17.	Nat Biotechnol. 2011	PubMed	citation	PMID:21499246	pubmed	21499246	create date:2011/04/19 | first author:Frontini MJ
Multiple targets of miR-302 and miR-372 promote reprogramming of human fibroblasts to induced pluripotent stem cells.	/pubmed/21490602	Subramanyam D, Lamouille S, Judson RL, Liu JY, Bucay N, Derynck R, Blelloch R.	Nat Biotechnol. 2011 May;29(5):443-8. Epub 2011 Apr 13.	Nat Biotechnol. 2011	PubMed	citation	PMID:21490602	pubmed	21490602	create date:2011/04/15 | first author:Subramanyam D
Spatiotemporal manipulation of auxin biosynthesis in cotton ovule epidermal cells enhances fiber yield and quality.	/pubmed/21478877	Zhang M, Zheng X, Song S, Zeng Q, Hou L, Li D, Zhao J, Wei Y, Li X, Luo M, Xiao Y, Luo X, Zhang J, Xiang C, Pei Y.	Nat Biotechnol. 2011 May;29(5):453-8. Epub 2011 Apr 10.	Nat Biotechnol. 2011	PubMed	citation	PMID:21478877	pubmed	21478877	create date:2011/04/12 | first author:Zhang M
Amelioration of sepsis by inhibiting sialidase-mediated disruption of the CD24-SiglecG interaction.	/pubmed/21478876	Chen GY, Chen X, King S, Cavassani KA, Cheng J, Zheng X, Cao H, Yu H, Qu J, Fang D, Wu W, Bai XF, Liu JQ, Woodiga SA, Chen C, Sun L, Hogaboam CM, Kunkel SL, Zheng P, Liu Y.	Nat Biotechnol. 2011 May;29(5):428-35. Epub 2011 Apr 10.	Nat Biotechnol. 2011	PubMed	citation	PMID:21478876	pubmed	21478876	create date:2011/04/12 | first author:Chen GY
Ease entry into an alternative career field by obtaining a specialized professional degree.	/pubmed/21478853	Vanderford NL.	Nat Biotechnol. 2011 Apr;29(4):368-9. No abstract available.	Nat Biotechnol. 2011	PubMed	citation	PMID:21478853	pubmed	21478853	create date:2011/04/12 | first author:Vanderford NL
Overcoming barriers to membrane protein structure determination.	/pubmed/21478852	Bill RM, Henderson PJ, Iwata S, Kunji ER, Michel H, Neutze R, Newstead S, Poolman B, Tate CG, Vogel H.	Nat Biotechnol. 2011 Apr;29(4):335-40. Review.	Nat Biotechnol. 2011	PubMed	citation	PMID:21478852	pubmed	21478852	create date:2011/04/12 | first author:Bill RM
John Storey by Mak H Craig.	/pubmed/21478851	Storey J.	Nat Biotechnol. 2011 Apr;29(4):331-3. No abstract available.	Nat Biotechnol. 2011	PubMed	citation	PMID:21478851	pubmed	21478851	create date:2011/04/12 | first author:Storey J
Bessel beams for light relief.	/pubmed/21478849	Hare P.	Nat Biotechnol. 2011 Apr;29(4):329. No abstract available.	Nat Biotechnol. 2011	PubMed	citation	PMID:21478849	pubmed	21478849	create date:2011/04/12 | first author:Hare P
A new look at membrane protein binding.	/pubmed/21478848	Lunn CA.	Nat Biotechnol. 2011 Apr;29(4):328-9. No abstract available.	Nat Biotechnol. 2011	PubMed	citation	PMID:21478848	pubmed	21478848	create date:2011/04/12 | first author:Lunn CA
Biofuels from protein.	/pubmed/21478847	Mielenz JR.	Nat Biotechnol. 2011 Apr;29(4):327-8. No abstract available.	Nat Biotechnol. 2011	PubMed	citation	PMID:21478847	pubmed	21478847	create date:2011/04/12 | first author:Mielenz JR
SiRNA delivery with exosome nanoparticles.	/pubmed/21478846	van den Boorn JG, Schlee M, Coch C, Hartmann G.	Nat Biotechnol. 2011 Apr;29(4):325-6. No abstract available.	Nat Biotechnol. 2011	PubMed	citation	PMID:21478846	pubmed	21478846	create date:2011/04/12 | first author:van den Boorn JG
Intellectual property rights in publicly funded biobanks: much ado about nothing?	/pubmed/21478844	Pathmasiri S, Deschênes M, Joly Y, Mrejen T, Hemmings F, Knoppers BM.	Nat Biotechnol. 2011 Apr;29(4):319-23. No abstract available.	Nat Biotechnol. 2011	PubMed	citation	PMID:21478844	pubmed	21478844	create date:2011/04/12 | first author:Pathmasiri S
EU legitimizes GM crop exclusion zones.	/pubmed/21478843	Sabalza M, Miralpeix B, Twyman RM, Capell T, Christou P.	Nat Biotechnol. 2011 Apr;29(4):315-7. No abstract available.	Nat Biotechnol. 2011	PubMed	citation	PMID:21478843	pubmed	21478843	create date:2011/04/12 | first author:Sabalza M
Karotypic abnormalities in human induced pluripotent stem cells and embryonic stem cells.	/pubmed/21478842	Taapken SM, Nisler BS, Newton MA, Sampsell-Barron TL, Leonhard KA, McIntire EM, Montgomery KD.	Nat Biotechnol. 2011 Apr;29(4):313-4. No abstract available.	Nat Biotechnol. 2011	PubMed	citation	PMID:21478842	pubmed	21478842	create date:2011/04/12 | first author:Taapken SM
Acceptable changes in quality attributes of glycosylated biopharmaceuticals.	/pubmed/21478841	Schiestl M, Stangler T, Torella C, Cepeljnik T, Toll H, Grau R.	Nat Biotechnol. 2011 Apr;29(4):310-2. No abstract available.	Nat Biotechnol. 2011	PubMed	citation	PMID:21478841	pubmed	21478841	create date:2011/04/12 | first author:Schiestl M
Mixed messages from Washington.	/pubmed/21478840	Fox JL.	Nat Biotechnol. 2011 Apr;29(4):303-5. No abstract available.	Nat Biotechnol. 2011	PubMed	citation	PMID:21478840	pubmed	21478840	create date:2011/04/12 | first author:Fox JL
GM crop cultivation surges, but novel traits languish.	/pubmed/21478839	Peng W.	Nat Biotechnol. 2011 Apr;29(4):302. No abstract available.	Nat Biotechnol. 2011	PubMed	citation	PMID:21478839	pubmed	21478839	create date:2011/04/12 | first author:Peng W
p38 kinase inhibitor approved for idiopathic pulmonary fibrosis.	/pubmed/21478838	Moran N.	Nat Biotechnol. 2011 Apr;29(4):301. No abstract available.	Nat Biotechnol. 2011	PubMed	citation	PMID:21478838	pubmed	21478838	create date:2011/04/12 | first author:Moran N
Researchers cut loose as Pfizer and Merck shutter European sites.	/pubmed/21478836	Subbaraman N.	Nat Biotechnol. 2011 Apr;29(4):299-300. No abstract available.	Nat Biotechnol. 2011	PubMed	citation	PMID:21478836	pubmed	21478836	create date:2011/04/12 | first author:Subbaraman N
Pharma interest surges in antibody drug conjugates.	/pubmed/21478833	Webb S.	Nat Biotechnol. 2011 Apr;29(4):297-8. No abstract available.	Nat Biotechnol. 2011	PubMed	citation	PMID:21478833	pubmed	21478833	create date:2011/04/12 | first author:Webb S
Amgen spikes interest in live virus vaccines for hard-to-treat cancers.	/pubmed/21478830	Schmidt C.	Nat Biotechnol. 2011 Apr;29(4):295-6. No abstract available.	Nat Biotechnol. 2011	PubMed	citation	PMID:21478830	pubmed	21478830	create date:2011/04/12 | first author:Schmidt C
Genzyme-Sanofi buy out is second largest biotech deal ever.	/pubmed/21478828	Ratner M.	Nat Biotechnol. 2011 Apr;29(4):293-4. No abstract available.	Nat Biotechnol. 2011	PubMed	citation	PMID:21478828	pubmed	21478828	create date:2011/04/12 | first author:Ratner M
Sharing secrets.	/pubmed/21478827	[No authors listed]	Nat Biotechnol. 2011 Apr;29(4):291. No abstract available.	Nat Biotechnol. 2011	PubMed	citation	PMID:21478827	pubmed	21478827	create date:2011/04/12
Systematic exploration of essential yeast gene function with temperature-sensitive mutants.	/pubmed/21441928	Li Z, Vizeacoumar FJ, Bahr S, Li J, Warringer J, Vizeacoumar FS, Min R, Vandersluis B, Bellay J, Devit M, Fleming JA, Stephens A, Haase J, Lin ZY, Baryshnikova A, Lu H, Yan Z, Jin K, Barker S, Datti A, Giaever G, Nislow C, et al.	Nat Biotechnol. 2011 Apr;29(4):361-7. Epub 2011 Mar 27.	Nat Biotechnol. 2011	PubMed	citation	PMID:21441928	pubmed	21441928	create date:2011/03/29 | first author:Li Z
Delivery of siRNA to the mouse brain by systemic injection of targeted exosomes.	/pubmed/21423189	Alvarez-Erviti L, Seow Y, Yin H, Betts C, Lakhal S, Wood MJ.	Nat Biotechnol. 2011 Apr;29(4):341-5. Epub 2011 Mar 20.	Nat Biotechnol. 2011	PubMed	citation	PMID:21423189	pubmed	21423189	create date:2011/03/23 | first author:Alvarez-Erviti L
Label-free quantification of membrane-ligand interactions using backscattering interferometry.	/pubmed/21399645	Baksh MM, Kussrow AK, Mileni M, Finn MG, Bornhop DJ.	Nat Biotechnol. 2011 Apr;29(4):357-60. Epub 2011 Mar 13.	Nat Biotechnol. 2011	PubMed	citation	PMID:21399645	pubmed	21399645	create date:2011/03/15 | first author:Baksh MM
Streamlining your business for success.	/pubmed/21391335	Pykett M, Lee D.	Nat Biotechnol. 2011 Feb;29(2):110-2. No abstract available.	Nat Biotechnol. 2011	PubMed	citation	PMID:21391335	pubmed	21391335	create date:2011/03/11 | first author:Pykett M
A mentoring program for women scientists meets a pressing need.	/pubmed/21390034	Fridkis-Hareli M.	Nat Biotechnol. 2011 Mar;29(3):287-8. No abstract available.	Nat Biotechnol. 2011	PubMed	citation	PMID:21390034	pubmed	21390034	create date:2011/03/11 | first author:Fridkis-Hareli M
Beyond natural antibodies: the power of in vitro display technologies.	/pubmed/21390033	Bradbury AR, Sidhu S, Dübel S, McCafferty J.	Nat Biotechnol. 2011 Mar;29(3):245-54.	Nat Biotechnol. 2011	PubMed	citation	PMID:21390033	pubmed	21390033	create date:2011/03/11 | first author:Bradbury AR
David Haussler.	/pubmed/21390032	Haussler D.	Nat Biotechnol. 2011 Mar;29(3):243. No abstract available.	Nat Biotechnol. 2011	PubMed	citation	PMID:21390032	pubmed	21390032	create date:2011/03/11 | first author:Haussler D
A modENCODE snapshot.	/pubmed/21390030	Elsner M, Mak HC.	Nat Biotechnol. 2011 Mar;29(3):238-40. No abstract available.	Nat Biotechnol. 2011	PubMed	citation	PMID:21390030	pubmed	21390030	create date:2011/03/11 | first author:Elsner M
Biomarkers in aggregate.	/pubmed/21390029	Apple FS.	Nat Biotechnol. 2011 Mar;29(3):236-7. No abstract available.	Nat Biotechnol. 2011	PubMed	citation	PMID:21390029	pubmed	21390029	create date:2011/03/11 | first author:Apple FS
Chemoproteomics quantifies complexity.	/pubmed/21390028	Holson EB, Schreiber SL.	Nat Biotechnol. 2011 Mar;29(3):235-6. No abstract available.	Nat Biotechnol. 2011	PubMed	citation	PMID:21390028	pubmed	21390028	create date:2011/03/11 | first author:Holson EB
IPSCs put to the test.	/pubmed/21390027	Kim H, Studer L.	Nat Biotechnol. 2011 Mar;29(3):233-5. No abstract available.	Nat Biotechnol. 2011	PubMed	citation	PMID:21390027	pubmed	21390027	create date:2011/03/11 | first author:Kim H
Unsettled expectations: how recent patent decisions affect biotech.	/pubmed/21390025	Simon BM, Scott CT.	Nat Biotechnol. 2011 Mar;29(3):229-30. No abstract available.	Nat Biotechnol. 2011	PubMed	citation	PMID:21390025	pubmed	21390025	create date:2011/03/11 | first author:Simon BM
Five more years of Nature Biotechnology research.	/pubmed/21390024	Baker M, DeFrancesco L.	Nat Biotechnol. 2011 Mar;29(3):221-7. No abstract available.	Nat Biotechnol. 2011	PubMed	citation	PMID:21390024	pubmed	21390024	create date:2011/03/11 | first author:Baker M
Counterpoint: Do not opine before it's time.	/pubmed/21390023	Kohane IS, Margulies DM.	Nat Biotechnol. 2011 Mar;29(3):218-9. No abstract available.	Nat Biotechnol. 2011	PubMed	citation	PMID:21390023	pubmed	21390023	create date:2011/03/11 | first author:Kohane IS
Biomedical technology and the clinic of the future.	/pubmed/21390022	[No authors listed]	Nat Biotechnol. 2011 Mar;29(3):215. No abstract available.	Nat Biotechnol. 2011	PubMed	citation	PMID:21390022	pubmed	21390022	create date:2011/03/11
Point: Are we prepared for the future doctor visit?	/pubmed/21390021	Friend SH, Ideker T.	Nat Biotechnol. 2011 Mar;29(3):215-8. No abstract available.	Nat Biotechnol. 2011	PubMed	citation	PMID:21390021	pubmed	21390021	create date:2011/03/11 | first author:Friend SH
Survival and growth of Arabidopsis plants given limited water are not equal.	/pubmed/21390020	Skirycz A, Vandenbroucke K, Clauw P, Maleux K, De Meyer B, Dhondt S, Pucci A, Gonzalez N, Hoeberichts F, Tognetti VB, Galbiati M, Tonelli C, Van Breusegem F, Vuylsteke M, Inzé D.	Nat Biotechnol. 2011 Mar;29(3):212-4. No abstract available.	Nat Biotechnol. 2011	PubMed	citation	PMID:21390020	pubmed	21390020	create date:2011/03/11 | first author:Skirycz A
Partnering Brazilian biotech with the global pharmaceutical industry.	/pubmed/21390019	de Castro LA.	Nat Biotechnol. 2011 Mar;29(3):210-1. No abstract available.	Nat Biotechnol. 2011	PubMed	citation	PMID:21390019	pubmed	21390019	create date:2011/03/11 | first author:de Castro LA
Strengths and limitations of the federal guidance on synthetic DNA.	/pubmed/21390018	Adam L, Kozar M, Letort G, Mirat O, Srivastava A, Stewart T, Wilson ML, Peccoud J.	Nat Biotechnol. 2011 Mar;29(3):208-10. No abstract available.	Nat Biotechnol. 2011	PubMed	citation	PMID:21390018	pubmed	21390018	create date:2011/03/11 | first author:Adam L
The power of many.	/pubmed/21390017	Sansom C.	Nat Biotechnol. 2011 Mar;29(3):201-3. No abstract available.	Nat Biotechnol. 2011	PubMed	citation	PMID:21390017	pubmed	21390017	create date:2011/03/11 | first author:Sansom C
Fresh from the biologic pipeline--2010.	/pubmed/21390016	Kling J.	Nat Biotechnol. 2011 Mar;29(3):197-200. No abstract available.	Nat Biotechnol. 2011	PubMed	citation	PMID:21390016	pubmed	21390016	create date:2011/03/11 | first author:Kling J
Lee Lynd.	/pubmed/21390015	Lynd L.	Nat Biotechnol. 2011 Mar;29(3):196. No abstract available.	Nat Biotechnol. 2011	PubMed	citation	PMID:21390015	pubmed	21390015	create date:2011/03/11 | first author:Lynd L
Barbara Mazur.	/pubmed/21390014	Mazur B.	Nat Biotechnol. 2011 Mar;29(3):195. No abstract available.	Nat Biotechnol. 2011	PubMed	citation	PMID:21390014	pubmed	21390014	create date:2011/03/11 | first author:Mazur B
Title	URL	Description	Details	ShortDetails	Resource	Type	Identifiers	Db	EntrezUID	Properties
Irv Weissman.	/pubmed/21390013	Weissman I.	Nat Biotechnol. 2011 Mar;29(3):194. No abstract available.	Nat Biotechnol. 2011	PubMed	citation	PMID:21390013	pubmed	21390013	create date:2011/03/11 | first author:Weissman I
Arnold Demain.	/pubmed/21390012	Demain A.	Nat Biotechnol. 2011 Mar;29(3):193. No abstract available.	Nat Biotechnol. 2011	PubMed	citation	PMID:21390012	pubmed	21390012	create date:2011/03/11 | first author:Demain A
Robert Weinberg.	/pubmed/21390011	Weinberg R.	Nat Biotechnol. 2011 Mar;29(3):192. No abstract available.	Nat Biotechnol. 2011	PubMed	citation	PMID:21390011	pubmed	21390011	create date:2011/03/11 | first author:Weinberg R
Lee Hood.	/pubmed/21390010	Hood L.	Nat Biotechnol. 2011 Mar;29(3):191. No abstract available.	Nat Biotechnol. 2011	PubMed	citation	PMID:21390010	pubmed	21390010	create date:2011/03/11 | first author:Hood L
Greg Winter.	/pubmed/21390009	Winter G.	Nat Biotechnol. 2011 Mar;29(3):190. No abstract available.	Nat Biotechnol. 2011	PubMed	citation	PMID:21390009	pubmed	21390009	create date:2011/03/11 | first author:Winter G
Edison Liu.	/pubmed/21390008	Liu E.	Nat Biotechnol. 2011 Mar;29(3):189. No abstract available.	Nat Biotechnol. 2011	PubMed	citation	PMID:21390008	pubmed	21390008	create date:2011/03/11 | first author:Liu E
Elias Zerhouni.	/pubmed/21390007	Zerhouni E.	Nat Biotechnol. 2011 Mar;29(3):188. No abstract available.	Nat Biotechnol. 2011	PubMed	citation	PMID:21390007	pubmed	21390007	create date:2011/03/11 | first author:Zerhouni E
Anthony Coyle.	/pubmed/21390006	Coyle A.	Nat Biotechnol. 2011 Mar;29(3):187. No abstract available.	Nat Biotechnol. 2011	PubMed	citation	PMID:21390006	pubmed	21390006	create date:2011/03/11 | first author:Coyle A
Merv Turner.	/pubmed/21390005	Turner M.	Nat Biotechnol. 2011 Mar;29(3):186. No abstract available.	Nat Biotechnol. 2011	PubMed	citation	PMID:21390005	pubmed	21390005	create date:2011/03/11 | first author:Turner M
Paul Keckley.	/pubmed/21390004	Keckley P.	Nat Biotechnol. 2011 Mar;29(3):185. No abstract available.	Nat Biotechnol. 2011	PubMed	citation	PMID:21390004	pubmed	21390004	create date:2011/03/11 | first author:Keckley P
Stelios Papadopoulos.	/pubmed/21390003	Papadopoulos S.	Nat Biotechnol. 2011 Mar;29(3):184. No abstract available.	Nat Biotechnol. 2011	PubMed	citation	PMID:21390003	pubmed	21390003	create date:2011/03/11 | first author:Papadopoulos S
Gary Pisano.	/pubmed/21390002	Pisano G.	Nat Biotechnol. 2011 Mar;29(3):183. No abstract available.	Nat Biotechnol. 2011	PubMed	citation	PMID:21390002	pubmed	21390002	create date:2011/03/11 | first author:Pisano G
Industry exhales as USDA okays glyphosate-resistant alfalfa.	/pubmed/21390000	Waltz E.	Nat Biotechnol. 2011 Mar;29(3):179-81. No abstract available.	Nat Biotechnol. 2011	PubMed	citation	PMID:21390000	pubmed	21390000	create date:2011/03/11 | first author:Waltz E
Biosimilars encircle Rituxan, US debates innovator exclusivity.	/pubmed/21389995	Carey K.	Nat Biotechnol. 2011 Mar;29(3):177-8. No abstract available.	Nat Biotechnol. 2011	PubMed	citation	PMID:21389995	pubmed	21389995	create date:2011/03/11 | first author:Carey K
Dreamboat sinks prospects for fast approval of inhaled insulin.	/pubmed/21389992	Kling J.	Nat Biotechnol. 2011 Mar;29(3):175-6. No abstract available.	Nat Biotechnol. 2011	PubMed	citation	PMID:21389992	pubmed	21389992	create date:2011/03/11 | first author:Kling J
Fate of novel painkiller mAbs hangs in balance.	/pubmed/21389990	Garber K.	Nat Biotechnol. 2011 Mar;29(3):173-4. No abstract available.	Nat Biotechnol. 2011	PubMed	citation	PMID:21389990	pubmed	21389990	create date:2011/03/11 | first author:Garber K
Realigning interests.	/pubmed/21389989	[No authors listed]	Nat Biotechnol. 2011 Mar;29(3):171. No abstract available.	Nat Biotechnol. 2011	PubMed	citation	PMID:21389989	pubmed	21389989	create date:2011/03/11
Conversion of proteins into biofuels by engineering nitrogen flux.	/pubmed/21378968	Huo YX, Cho KM, Rivera JG, Monte E, Shen CR, Yan Y, Liao JC.	Nat Biotechnol. 2011 Apr;29(4):346-51. Epub 2011 Mar 6.	Nat Biotechnol. 2011	PubMed	citation	PMID:21378968	pubmed	21378968	create date:2011/03/08 | first author:Huo YX
Generation of anterior foregut endoderm from human embryonic and induced pluripotent stem cells.	/pubmed/21358635	Green MD, Chen A, Nostro MC, d'Souza SL, Schaniel C, Lemischka IR, Gouon-Evans V, Keller G, Snoeck HW.	Nat Biotechnol. 2011 Mar;29(3):267-72. Epub 2011 Feb 27.	Nat Biotechnol. 2011	PubMed	citation	PMID:21358635	pubmed	21358635	create date:2011/03/02 | first author:Green MD
Implantable magnetic relaxation sensors measure cumulative exposure to cardiac biomarkers.	/pubmed/21317907	Ling Y, Pong T, Vassiliou CC, Huang PL, Cima MJ.	Nat Biotechnol. 2011 Mar;29(3):273-7. Epub 2011 Feb 13.	Nat Biotechnol. 2011	PubMed	citation	PMID:21317907	pubmed	21317907	create date:2011/02/15 | first author:Ling Y
Fourth-quarter biotech job picture.	/pubmed/21301443	Francisco M.	Nat Biotechnol. 2011 Feb;29(2):169. No abstract available.	Nat Biotechnol. 2011	PubMed	citation	PMID:21301443	pubmed	21301443	create date:2011/02/09 | first author:Francisco M
David Roos. Interview by H. Craig Mak.	/pubmed/21301442	Roos D.	Nat Biotechnol. 2011 Feb;29(2):141-2.	Nat Biotechnol. 2011	PubMed	citation	PMID:21301442	pubmed	21301442	create date:2011/02/09 | first author:Roos D
Sequencing for the cream of the crop.	/pubmed/21301440	Chia JM, Ware D.	Nat Biotechnol. 2011 Feb;29(2):138-9. No abstract available.	Nat Biotechnol. 2011	PubMed	citation	PMID:21301440	pubmed	21301440	create date:2011/02/09 | first author:Chia JM
A mucosal gateway for vaccines.	/pubmed/21301439	McGhee JR.	Nat Biotechnol. 2011 Feb;29(2):136-8. No abstract available.	Nat Biotechnol. 2011	PubMed	citation	PMID:21301439	pubmed	21301439	create date:2011/02/09 | first author:McGhee JR
TALEs of genome targeting.	/pubmed/21301438	Boch J.	Nat Biotechnol. 2011 Feb;29(2):135-6. No abstract available.	Nat Biotechnol. 2011	PubMed	citation	PMID:21301438	pubmed	21301438	create date:2011/02/09 | first author:Boch J
The 'real world' utility of miRNA patents: lessons learned from expressed sequence tags.	/pubmed/21301436	McLeod BW, Hayman ML, Purcell AL, Marcus JS, Veitenheimer E.	Nat Biotechnol. 2011 Feb;29(2):129-33.	Nat Biotechnol. 2011	PubMed	citation	PMID:21301436	pubmed	21301436	create date:2011/02/09 | first author:McLeod BW
Gene therapy finds its niche.	/pubmed/21301435	Sheridan C.	Nat Biotechnol. 2011 Feb;29(2):121-8. Erratum in: Nat Biotechnol. 2011 May;29(5):459.	Nat Biotechnol. 2011	PubMed	citation	PMID:21301435	pubmed	21301435	create date:2011/02/09 | first author:Sheridan C
MutaDATABASE: a centralized and standardized DNA variation database.	/pubmed/21301433	Bale S, Devisscher M, Van Criekinge W, Rehm HL, Decouttere F, Nussbaum R, Dunnen JT, Willems P.	Nat Biotechnol. 2011 Feb;29(2):117-8. No abstract available.	Nat Biotechnol. 2011	PubMed	citation	PMID:21301433	pubmed	21301433	create date:2011/02/09 | first author:Bale S
Balancing open source stem cell science with commercialization.	/pubmed/21301432	Courtney A, de Sousa P, George C, Laurie G, Tait J.	Nat Biotechnol. 2011 Feb;29(2):115-6. No abstract available.	Nat Biotechnol. 2011	PubMed	citation	PMID:21301432	pubmed	21301432	create date:2011/02/09 | first author:Courtney A
The 2010 Eurobarometer on the life sciences.	/pubmed/21301431	Gaskell G, Allansdottir A, Allum N, Castro P, Esmer Y, Fischler C, Jackson J, Kronberger N, Hampel J, Mejlgaard N, Quintanilha A, Rammer A, Revuelta G, Stares S, Torgersen H, Wager W.	Nat Biotechnol. 2011 Feb;29(2):113-4. No abstract available.	Nat Biotechnol. 2011	PubMed	citation	PMID:21301431	pubmed	21301431	create date:2011/02/09 | first author:Gaskell G
Something new under the skin.	/pubmed/21301430	Eisenstein M.	Nat Biotechnol. 2011 Feb;29(2):107-9.	Nat Biotechnol. 2011	PubMed	citation	PMID:21301430	pubmed	21301430	create date:2011/02/09 | first author:Eisenstein M
Natural-born eaters.	/pubmed/21301429	Fox JL.	Nat Biotechnol. 2011 Feb;29(2):103-6.	Nat Biotechnol. 2011	PubMed	citation	PMID:21301429	pubmed	21301429	create date:2011/02/09 | first author:Fox JL
2010--bumper year for big biotech.	/pubmed/21301428	Yang W.	Nat Biotechnol. 2011 Feb;29(2):102. No abstract available.	Nat Biotechnol. 2011	PubMed	citation	PMID:21301428	pubmed	21301428	create date:2011/02/09 | first author:Yang W
Drug pipeline: Q410.	/pubmed/21301427	Peng W.	Nat Biotechnol. 2011 Feb;29(2):101. No abstract available.	Nat Biotechnol. 2011	PubMed	citation	PMID:21301427	pubmed	21301427	create date:2011/02/09 | first author:Peng W
Trade secrets in balance as agencies issue new transparency rules.	/pubmed/21301424	Sinha G.	Nat Biotechnol. 2011 Feb;29(2):98-9. No abstract available.	Nat Biotechnol. 2011	PubMed	citation	PMID:21301424	pubmed	21301424	create date:2011/02/09 | first author:Sinha G
Cephalon splashes out on mesenchymal stem cells.	/pubmed/21301423	[No authors listed]	Nat Biotechnol. 2011 Feb;29(2):97. No abstract available.	Nat Biotechnol. 2011	PubMed	citation	PMID:21301423	pubmed	21301423	create date:2011/02/09
ReNeuron and StemCells get green light for neural stem cell trials.	/pubmed/21301419	Mack GS.	Nat Biotechnol. 2011 Feb;29(2):95-7. No abstract available.	Nat Biotechnol. 2011	PubMed	citation	PMID:21301419	pubmed	21301419	create date:2011/02/09 | first author:Mack GS
RNAi momentum fizzles as pharma shifts priorities.	/pubmed/21301418	Schmidt C.	Nat Biotechnol. 2011 Feb;29(2):93-4. No abstract available.	Nat Biotechnol. 2011	PubMed	citation	PMID:21301418	pubmed	21301418	create date:2011/02/09 | first author:Schmidt C
Industry gives cautious welcome to NIH translational center.	/pubmed/21301416	Fox JL.	Nat Biotechnol. 2011 Feb;29(2):91-2. No abstract available.	Nat Biotechnol. 2011	PubMed	citation	PMID:21301416	pubmed	21301416	create date:2011/02/09 | first author:Fox JL
Testing times for gene test regulators.	/pubmed/21301415	[No authors listed]	Nat Biotechnol. 2011 Feb;29(2):90. No abstract available.	Nat Biotechnol. 2011	PubMed	citation	PMID:21301415	pubmed	21301415	create date:2011/02/09
China calling.	/pubmed/21301414	[No authors listed]	Nat Biotechnol. 2011 Feb;29(2):89. No abstract available.	Nat Biotechnol. 2011	PubMed	citation	PMID:21301414	pubmed	21301414	create date:2011/02/09
Fluorescent peptides highlight peripheral nerves during surgery in mice.	/pubmed/21297616	Whitney MA, Crisp JL, Nguyen LT, Friedman B, Gross LA, Steinbach P, Tsien RY, Nguyen QT.	Nat Biotechnol. 2011 Apr;29(4):352-6. Epub 2011 Feb 6.	Nat Biotechnol. 2011	PubMed	citation	PMID:21297616	pubmed	21297616	create date:2011/02/08 | first author:Whitney MA
A functionally characterized test set of human induced pluripotent stem cells.	/pubmed/21293464	Boulting GL, Kiskinis E, Croft GF, Amoroso MW, Oakley DH, Wainger BJ, Williams DJ, Kahler DJ, Yamaki M, Davidow L, Rodolfa CT, Dimos JT, Mikkilineni S, MacDermott AB, Woolf CJ, Henderson CE, Wichterle H, Eggan K.	Nat Biotechnol. 2011 Mar;29(3):279-86. Epub 2011 Feb 3.	Nat Biotechnol. 2011	PubMed	citation	PMID:21293464	pubmed	21293464	create date:2011/02/05 | first author:Boulting GL
Battling infringement.	/pubmed/21280247	Bogen SA, Smith JM, DuPré JL.	Nat Biotechnol. 2011 Jan;29(1):19-21. No abstract available.	Nat Biotechnol. 2011	PubMed	citation	PMID:21280247	pubmed	21280247	create date:2011/02/01 | first author:Bogen SA
Chemoproteomics profiling of HDAC inhibitors reveals selective targeting of HDAC complexes.	/pubmed/21258344	Bantscheff M, Hopf C, Savitski MM, Dittmann A, Grandi P, Michon AM, Schlegl J, Abraham Y, Becher I, Bergamini G, Boesche M, Delling M, Dümpelfeld B, Eberhard D, Huthmacher C, Mathieson T, Poeckel D, Reader V, Strunk K, Sweetman G, Kruse U, Neubauer G, et al.	Nat Biotechnol. 2011 Mar;29(3):255-65. Epub 2011 Jan 23.	Nat Biotechnol. 2011	PubMed	citation	PMID:21258344	pubmed	21258344	create date:2011/01/25 | first author:Bantscheff M
Efficient construction of sequence-specific TAL effectors for modulating mammalian transcription.	/pubmed/21248753	Zhang F, Cong L, Lodato S, Kosuri S, Church GM, Arlotta P.	Nat Biotechnol. 2011 Feb;29(2):149-53. Epub 2011 Jan 19.	Nat Biotechnol. 2011	PubMed	citation	PMID:21248753	pubmed	21248753	create date:2011/01/21 | first author:Zhang F
Regulation of transcription by unnatural amino acids.	/pubmed/21240267	Liu CC, Qi L, Yanofsky C, Arkin AP.	Nat Biotechnol. 2011 Feb;29(2):164-8. Epub 2011 Jan 16.	Nat Biotechnol. 2011	PubMed	citation	PMID:21240267	pubmed	21240267	create date:2011/01/18 | first author:Liu CC
Efficient mucosal vaccination mediated by the neonatal Fc receptor.	/pubmed/21240266	Ye L, Zeng R, Bai Y, Roopenian DC, Zhu X.	Nat Biotechnol. 2011 Feb;29(2):158-63. Epub 2011 Jan 16.	Nat Biotechnol. 2011	PubMed	citation	PMID:21240266	pubmed	21240266	create date:2011/01/18 | first author:Ye L
Pay for executives at private life sciences companies continues to steadily increase.	/pubmed/21221108	Rychlik B.	Nat Biotechnol. 2011 Jan;29(1):85-6. No abstract available.	Nat Biotechnol. 2011	PubMed	citation	PMID:21221108	pubmed	21221108	create date:2011/01/12 | first author:Rychlik B
Trends in computational biology—2010.	/pubmed/21221103	Mak HC.	Nat Biotechnol. 2011 Jan;29(1):45-9. No abstract available.	Nat Biotechnol. 2011	PubMed	citation	PMID:21221103	pubmed	21221103	create date:2011/01/12 | first author:Mak HC
Title	URL	Description	Details	ShortDetails	Resource	Type	Identifiers	Db	EntrezUID	Properties
Out of harm's way.	/pubmed/21221100	Williams DA, Thrasher AJ.	Nat Biotechnol. 2011 Jan;29(1):41-2. No abstract available.	Nat Biotechnol. 2011	PubMed	citation	PMID:21221100	pubmed	21221100	create date:2011/01/12 | first author:Williams DA
Crafting rat genomes with zinc fingers.	/pubmed/21221099	Li MA, Bradley A.	Nat Biotechnol. 2011 Jan;29(1):39-41. No abstract available.	Nat Biotechnol. 2011	PubMed	citation	PMID:21221099	pubmed	21221099	create date:2011/01/12 | first author:Li MA
The next phase in human genetics.	/pubmed/21221098	Bansal V, Tewhey R, Topol EJ, Schork NJ.	Nat Biotechnol. 2011 Jan;29(1):38-9. No abstract available.	Nat Biotechnol. 2011	PubMed	citation	PMID:21221098	pubmed	21221098	create date:2011/01/12 | first author:Bansal V
Patent term extensions for biologic innovators in Japan.	/pubmed/21221097	Tessensohn JA, Yamamoto S.	Nat Biotechnol. 2011 Jan;29(1):34-7. No abstract available.	Nat Biotechnol. 2011	PubMed	citation	PMID:21221097	pubmed	21221097	create date:2011/01/12 | first author:Tessensohn JA
The problems with today's pharmaceutical business--an outsider's view.	/pubmed/21221096	Kessel M.	Nat Biotechnol. 2011 Jan;29(1):27-33. No abstract available.	Nat Biotechnol. 2011	PubMed	citation	PMID:21221096	pubmed	21221096	create date:2011/01/12 | first author:Kessel M
Integrative genomics viewer.	/pubmed/21221095	Robinson JT, Thorvaldsdóttir H, Winckler W, Guttman M, Lander ES, Getz G, Mesirov JP.	Nat Biotechnol. 2011 Jan;29(1):24-6. No abstract available.	Nat Biotechnol. 2011	PubMed	citation	PMID:21221095	pubmed	21221095	create date:2011/01/12 | first author:Robinson JT
Is transgenic maize what Mexico really needs?	/pubmed/21221094	Acevedo F, Huerta E, Burgeff C, Koleff P, Sarukhán J.	Nat Biotechnol. 2011 Jan;29(1):23-4. No abstract available.	Nat Biotechnol. 2011	PubMed	citation	PMID:21221094	pubmed	21221094	create date:2011/01/12 | first author:Acevedo F
Essential information for synthetic DNA sequences.	/pubmed/21221092	Peccoud J, Anderson JC, Chandran D, Densmore D, Galdzicki M, Lux MW, Rodriguez CA, Stan GB, Sauro HM.	Nat Biotechnol. 2011 Jan;29(1):22; discussion 22-3. No abstract available.	Nat Biotechnol. 2011	PubMed	citation	PMID:21221092	pubmed	21221092	create date:2011/01/12 | first author:Peccoud J
Breaking the mold.	/pubmed/21221091	Grushkin D.	Nat Biotechnol. 2011 Jan;29(1):16-8. No abstract available.	Nat Biotechnol. 2011	PubMed	citation	PMID:21221091	pubmed	21221091	create date:2011/01/12 | first author:Grushkin D
Can cancer clinical trials be fixed?	/pubmed/21221090	Allison M.	Nat Biotechnol. 2011 Jan;29(1):13-5. No abstract available. Erratum in: Nat Biotechnol. 2011 May;29(5):459.	Nat Biotechnol. 2011	PubMed	citation	PMID:21221090	pubmed	21221090	create date:2011/01/12 | first author:Allison M
Newsmaker: Biocentury transgene.	/pubmed/21221089	Jia H.	Nat Biotechnol. 2011 Jan;29(1):12. No abstract available.	Nat Biotechnol. 2011	PubMed	citation	PMID:21221089	pubmed	21221089	create date:2011/01/12 | first author:Jia H
Vatican panel backs GMOs.	/pubmed/21221088	Meldolesi A.	Nat Biotechnol. 2011 Jan;29(1):11. No abstract available.	Nat Biotechnol. 2011	PubMed	citation	PMID:21221088	pubmed	21221088	create date:2011/01/12 | first author:Meldolesi A
Science snipes at Oxitec transgenic-mosquito trial.	/pubmed/21221085	Subbaraman N.	Nat Biotechnol. 2011 Jan;29(1):9-11. No abstract available.	Nat Biotechnol. 2011	PubMed	citation	PMID:21221085	pubmed	21221085	create date:2011/01/12 | first author:Subbaraman N
Biogen Idec restructures, sharpens neurology focus.	/pubmed/21221080	Mitchell P.	Nat Biotechnol. 2011 Jan;29(1):7-8. No abstract available.	Nat Biotechnol. 2011	PubMed	citation	PMID:21221080	pubmed	21221080	create date:2011/01/12 | first author:Mitchell P
Boehringer splashes out on bispecific antibody platforms.	/pubmed/21221079	Moran N.	Nat Biotechnol. 2011 Jan;29(1):5-6. No abstract available.	Nat Biotechnol. 2011	PubMed	citation	PMID:21221079	pubmed	21221079	create date:2011/01/12 | first author:Moran N
Pfizer reaches out to academia--again.	/pubmed/21221077	Ratner M.	Nat Biotechnol. 2011 Jan;29(1):3-4. No abstract available.	Nat Biotechnol. 2011	PubMed	citation	PMID:21221077	pubmed	21221077	create date:2011/01/12 | first author:Ratner M
Similarity trials.	/pubmed/21221076	[No authors listed]	Nat Biotechnol. 2011 Jan;29(1):1. No abstract available.	Nat Biotechnol. 2011	PubMed	citation	PMID:21221076	pubmed	21221076	create date:2011/01/12
Expression of therapeutic proteins after delivery of chemically modified mRNA in mice.	/pubmed/21217696	Kormann MS, Hasenpusch G, Aneja MK, Nica G, Flemmer AW, Herber-Jonat S, Huppmann M, Mays LE, Illenyi M, Schams A, Griese M, Bittmann I, Handgretinger R, Hartl D, Rosenecker J, Rudolph C.	Nat Biotechnol. 2011 Feb;29(2):154-7. Epub 2011 Jan 9.	Nat Biotechnol. 2011	PubMed	citation	PMID:21217696	pubmed	21217696	create date:2011/01/11 | first author:Kormann MS
A TALE nuclease architecture for efficient genome editing.	/pubmed/21179091	Miller JC, Tan S, Qiao G, Barlow KA, Wang J, Xia DF, Meng X, Paschon DE, Leung E, Hinkley SJ, Dulay GP, Hua KL, Ankoudinova I, Cost GJ, Urnov FD, Zhang HS, Holmes MC, Zhang L, Gregory PD, Rebar EJ.	Nat Biotechnol. 2011 Feb;29(2):143-8. Epub 2010 Dec 22.	Nat Biotechnol. 2011	PubMed	citation	PMID:21179091	pubmed	21179091	create date:2010/12/24 | first author:Miller JC
Whole-genome molecular haplotyping of single cells.	/pubmed/21170043	Fan HC, Wang J, Potanina A, Quake SR.	Nat Biotechnol. 2011 Jan;29(1):51-7. Epub 2010 Dec 19.	Nat Biotechnol. 2011	PubMed	citation	PMID:21170043	pubmed	21170043	create date:2010/12/21 | first author:Fan HC
Haplotype-resolved genome sequencing of a Gujarati Indian individual.	/pubmed/21170042	Kitzman JO, Mackenzie AP, Adey A, Hiatt JB, Patwardhan RP, Sudmant PH, Ng SB, Alkan C, Qiu R, Eichler EE, Shendure J.	Nat Biotechnol. 2011 Jan;29(1):59-63. Epub 2010 Dec 19. Erratum in: Nat Biotechnol. 2011 May;29(5):459.	Nat Biotechnol. 2011	PubMed	citation	PMID:21170042	pubmed	21170042	create date:2010/12/21 | first author:Kitzman JO
Targeted integration in rat and mouse embryos with zinc-finger nucleases.	/pubmed/21151125	Cui X, Ji D, Fisher DA, Wu Y, Briner DM, Weinstein EJ.	Nat Biotechnol. 2011 Jan;29(1):64-7. Epub 2010 Dec 12.	Nat Biotechnol. 2011	PubMed	citation	PMID:21151125	pubmed	21151125	create date:2010/12/15 | first author:Cui X
Genomic safe harbors permit high β-globin transgene expression in thalassemia induced pluripotent stem cells.	/pubmed/21151124	Papapetrou EP, Lee G, Malani N, Setty M, Riviere I, Tirunagari LM, Kadota K, Roth SL, Giardina P, Viale A, Leslie C, Bushman FD, Studer L, Sadelain M.	Nat Biotechnol. 2011 Jan;29(1):73-8. Epub 2010 Dec 12.	Nat Biotechnol. 2011	PubMed	citation	PMID:21151124	pubmed	21151124	create date:2010/12/15 | first author:Papapetrou EP
Selective chemical labeling reveals the genome-wide distribution of 5-hydroxymethylcytosine.	/pubmed/21151123	Song CX, Szulwach KE, Fu Y, Dai Q, Yi C, Li X, Li Y, Chen CH, Zhang W, Jian X, Wang J, Zhang L, Looney TJ, Zhang B, Godley LA, Hicks LM, Lahn BT, Jin P, He C.	Nat Biotechnol. 2011 Jan;29(1):68-72. Epub 2010 Dec 12.	Nat Biotechnol. 2011	PubMed	citation	PMID:21151123	pubmed	21151123	create date:2010/12/15 | first author:Song CX
Catching the wave in China.	/pubmed/21139619	Hambley CJ.	Nat Biotechnol. 2010 Dec;28(12):1309-10. No abstract available.	Nat Biotechnol. 2010	PubMed	citation	PMID:21139619	pubmed	21139619	create date:2010/12/09 | first author:Hambley CJ
Nanoparticles in the lung.	/pubmed/21139613	Kreyling WG, Hirn S, Schleh C.	Nat Biotechnol. 2010 Dec;28(12):1275-6. No abstract available.	Nat Biotechnol. 2010	PubMed	citation	PMID:21139613	pubmed	21139613	create date:2010/12/09 | first author:Kreyling WG
No refuge for insect pests.	/pubmed/21139612	Wu K.	Nat Biotechnol. 2010 Dec;28(12):1273-5. No abstract available.	Nat Biotechnol. 2010	PubMed	citation	PMID:21139612	pubmed	21139612	create date:2010/12/09 | first author:Wu K
Megabases for kilodollars.	/pubmed/21139611	Algire M, Krishnakumar R, Merryman C.	Nat Biotechnol. 2010 Dec;28(12):1272-3. No abstract available.	Nat Biotechnol. 2010	PubMed	citation	PMID:21139611	pubmed	21139611	create date:2010/12/09 | first author:Algire M
On firm ground: IP protection of therapeutic nanoparticles.	/pubmed/21139609	Burgess P, Hutt PB, Farokhzad OC, Langer R, Minick S, Zale S.	Nat Biotechnol. 2010 Dec;28(12):1267-70. No abstract available.	Nat Biotechnol. 2010	PubMed	citation	PMID:21139609	pubmed	21139609	create date:2010/12/09 | first author:Burgess P
To selectivity and beyond.	/pubmed/21139608	Mack GS.	Nat Biotechnol. 2010 Dec;28(12):1259-66. No abstract available.	Nat Biotechnol. 2010	PubMed	citation	PMID:21139608	pubmed	21139608	create date:2010/12/09 | first author:Mack GS
The environmental impact subterfuge.	/pubmed/21139607	Conko G, Miller HI.	Nat Biotechnol. 2010 Dec;28(12):1256-8. No abstract available.	Nat Biotechnol. 2010	PubMed	citation	PMID:21139607	pubmed	21139607	create date:2010/12/09 | first author:Conko G
Anchoring gene patent eligibility to its constitutional mooring.	/pubmed/21139606	Chahine KG.	Nat Biotechnol. 2010 Dec;28(12):1251-5. No abstract available.	Nat Biotechnol. 2010	PubMed	citation	PMID:21139606	pubmed	21139606	create date:2010/12/09 | first author:Chahine KG
Towards a knowledge-based Human Protein Atlas.	/pubmed/21139605	Uhlen M, Oksvold P, Fagerberg L, Lundberg E, Jonasson K, Forsberg M, Zwahlen M, Kampf C, Wester K, Hober S, Wernerus H, Björling L, Ponten F.	Nat Biotechnol. 2010 Dec;28(12):1248-50. No abstract available.	Nat Biotechnol. 2010	PubMed	citation	PMID:21139605	pubmed	21139605	create date:2010/12/09 | first author:Uhlen M
Tracking and assessing the rise of state-funded stem cell research.	/pubmed/21139604	Karmali RN, Jones NM, Levine AD.	Nat Biotechnol. 2010 Dec;28(12):1246-8. No abstract available.	Nat Biotechnol. 2010	PubMed	citation	PMID:21139604	pubmed	21139604	create date:2010/12/09 | first author:Karmali RN
Stem cell clinics in the news.	/pubmed/21139603	Zarzeczny A, Rachul C, Nisbet M, Caulfield T.	Nat Biotechnol. 2010 Dec;28(12):1243-6. No abstract available.	Nat Biotechnol. 2010	PubMed	citation	PMID:21139603	pubmed	21139603	create date:2010/12/09 | first author:Zarzeczny A
Wrong fixes for gene patents.	/pubmed/21139601	Dilenge T.	Nat Biotechnol. 2010 Dec;28(12):1242-3; author reply 1243. No abstract available.	Nat Biotechnol. 2010	PubMed	citation	PMID:21139601	pubmed	21139601	create date:2010/12/09 | first author:Dilenge T
New twists on proteasome inhibitors.	/pubmed/21139600	Kling J.	Nat Biotechnol. 2010 Dec;28(12):1236-8. No abstract available.	Nat Biotechnol. 2010	PubMed	citation	PMID:21139600	pubmed	21139600	create date:2010/12/09 | first author:Kling J
Crossing the line.	/pubmed/21139599	Ratner M.	Nat Biotechnol. 2010 Dec;28(12):1232-5. No abstract available.	Nat Biotechnol. 2010	PubMed	citation	PMID:21139599	pubmed	21139599	create date:2010/12/09 | first author:Ratner M
Ethanol blend hike to jump start cellulosic investment.	/pubmed/21139596	Subbaraman N.	Nat Biotechnol. 2010 Dec;28(12):1229-30. No abstract available.	Nat Biotechnol. 2010	PubMed	citation	PMID:21139596	pubmed	21139596	create date:2010/12/09 | first author:Subbaraman N
Vaccine makers' immunity questioned in court.	/pubmed/21139594	Strauss S.	Nat Biotechnol. 2010 Dec;28(12):1228. No abstract available.	Nat Biotechnol. 2010	PubMed	citation	PMID:21139594	pubmed	21139594	create date:2010/12/09 | first author:Strauss S
BARDA funds vaccine makers aiming to phase out eggs.	/pubmed/21139593	Strauss S.	Nat Biotechnol. 2010 Dec;28(12):1227-8. No abstract available.	Nat Biotechnol. 2010	PubMed	citation	PMID:21139593	pubmed	21139593	create date:2010/12/09 | first author:Strauss S
Synthetic DNA firms embrace hazardous agents guidance but remain wary of automated 'best-match'.	/pubmed/21139590	Eisenstein M.	Nat Biotechnol. 2010 Dec;28(12):1225-6. No abstract available.	Nat Biotechnol. 2010	PubMed	citation	PMID:21139590	pubmed	21139590	create date:2010/12/09 | first author:Eisenstein M
Will J&J turbocharge Crucell's vaccine portfolio?	/pubmed/21139588	Sheridan C.	Nat Biotechnol. 2010 Dec;28(12):1223-4. No abstract available.	Nat Biotechnol. 2010	PubMed	citation	PMID:21139588	pubmed	21139588	create date:2010/12/09 | first author:Sheridan C
Vive la différence?	/pubmed/21139587	[No authors listed]	Nat Biotechnol. 2010 Dec;28(12):1221. No abstract available.	Nat Biotechnol. 2010	PubMed	citation	PMID:21139587	pubmed	21139587	create date:2010/12/09
Toolkit for evaluating genes required for proliferation and survival using tetracycline-regulated RNAi.	/pubmed/21131983	Zuber J, McJunkin K, Fellmann C, Dow LE, Taylor MJ, Hannon GJ, Lowe SW.	Nat Biotechnol. 2011 Jan;29(1):79-83. Epub 2010 Dec 5.	Nat Biotechnol. 2011	PubMed	citation	PMID:21131983	pubmed	21131983	create date:2010/12/07 | first author:Zuber J
High-fidelity gene synthesis by retrieval of sequence-verified DNA identified using high-throughput pyrosequencing.	/pubmed/21113166	Matzas M, Stähler PF, Kefer N, Siebelt N, Boisguérin V, Leonard JT, Keller A, Stähler CF, Häberle P, Gharizadeh B, Babrzadeh F, Church GM.	Nat Biotechnol. 2010 Dec;28(12):1291-4. Epub 2010 Nov 28.	Nat Biotechnol. 2010	PubMed	citation	PMID:21113166	pubmed	21113166	create date:2010/11/30 | first author:Matzas M
Scalable gene synthesis by selective amplification of DNA pools from high-fidelity microchips.	/pubmed/21113165	Kosuri S, Eroshenko N, Leproust EM, Super M, Way J, Li JB, Church GM.	Nat Biotechnol. 2010 Dec;28(12):1295-9. Epub 2010 Nov 28.	Nat Biotechnol. 2010	PubMed	citation	PMID:21113165	pubmed	21113165	create date:2010/11/30 | first author:Kosuri S
Large-scale in silico modeling of metabolic interactions between cell types in the human brain.	/pubmed/21102456	Lewis NE, Schramm G, Bordbar A, Schellenberger J, Andersen MP, Cheng JK, Patel N, Yee A, Lewis RA, Eils R, König R, Palsson BØ.	Nat Biotechnol. 2010 Dec;28(12):1279-85. Epub 2010 Nov 21.	Nat Biotechnol. 2010	PubMed	citation	PMID:21102456	pubmed	21102456	create date:2010/11/26 | first author:Lewis NE
A robust system for production of minicircle DNA vectors.	/pubmed/21102455	Kay MA, He CY, Chen ZY.	Nat Biotechnol. 2010 Dec;28(12):1287-9. Epub 2010 Nov 21.	Nat Biotechnol. 2010	PubMed	citation	PMID:21102455	pubmed	21102455	create date:2010/11/26 | first author:Kay MA
Suppressing resistance to Bt cotton with sterile insect releases.	/pubmed/21057498	Tabashnik BE, Sisterson MS, Ellsworth PC, Dennehy TJ, Antilla L, Liesner L, Whitlow M, Staten RT, Fabrick JA, Unnithan GC, Yelich AJ, Ellers-Kirk C, Harpold VS, Li X, Carrière Y.	Nat Biotechnol. 2010 Dec;28(12):1304-7. Epub 2010 Nov 7.	Nat Biotechnol. 2010	PubMed	citation	PMID:21057498	pubmed	21057498	create date:2010/11/09 | first author:Tabashnik BE
Title	URL	Description	Details	ShortDetails	Resource	Type	Identifiers	Db	EntrezUID	Properties
Rapid translocation of nanoparticles from the lung airspaces to the body.	/pubmed/21057497	Choi HS, Ashitate Y, Lee JH, Kim SH, Matsui A, Insin N, Bawendi MG, Semmler-Behnke M, Frangioni JV, Tsuda A.	Nat Biotechnol. 2010 Dec;28(12):1300-3. Epub 2010 Nov 7.	Nat Biotechnol. 2010	PubMed	citation	PMID:21057497	pubmed	21057497	create date:2010/11/09 | first author:Choi HS
In silico research in the era of cloud computing.	/pubmed/21057489	Dudley JT, Butte AJ.	Nat Biotechnol. 2010 Nov;28(11):1181-5. No abstract available.	Nat Biotechnol. 2010	PubMed	citation	PMID:21057489	pubmed	21057489	create date:2010/11/09 | first author:Dudley JT
Toward global RNA structure analysis.	/pubmed/21057487	Mauger DM, Weeks KM.	Nat Biotechnol. 2010 Nov;28(11):1178-9. No abstract available.	Nat Biotechnol. 2010	PubMed	citation	PMID:21057487	pubmed	21057487	create date:2010/11/09 | first author:Mauger DM
Making antibodies from scratch.	/pubmed/21057486	Love JC.	Nat Biotechnol. 2010 Nov;28(11):1176-8. No abstract available.	Nat Biotechnol. 2010	PubMed	citation	PMID:21057486	pubmed	21057486	create date:2010/11/09 | first author:Love JC
Plant natural products from cultured multipotent cells.	/pubmed/21057485	Roberts S, Kolewe M.	Nat Biotechnol. 2010 Nov;28(11):1175-6. No abstract available.	Nat Biotechnol. 2010	PubMed	citation	PMID:21057485	pubmed	21057485	create date:2010/11/09 | first author:Roberts S
A shadow falls over gene patents in the United States and Europe.	/pubmed/21057483	Morgan G, Haile LA.	Nat Biotechnol. 2010 Nov;28(11):1172-3. No abstract available.	Nat Biotechnol. 2010	PubMed	citation	PMID:21057483	pubmed	21057483	create date:2010/11/09 | first author:Morgan G
What's fueling the biotech engine-2009-2010.	/pubmed/21057482	Aggarwal S.	Nat Biotechnol. 2010 Nov;28(11):1165-71. No abstract available.	Nat Biotechnol. 2010	PubMed	citation	PMID:21057482	pubmed	21057482	create date:2010/11/09 | first author:Aggarwal S
What is the value of oncology medicines?	/pubmed/21057481	Cohen J, Looney W.	Nat Biotechnol. 2010 Nov;28(11):1160-3.	Nat Biotechnol. 2010	PubMed	citation	PMID:21057481	pubmed	21057481	create date:2010/11/09 | first author:Cohen J
A policy approach to the development of molecular diagnostic tests.	/pubmed/21057480	Schulman KA, Tunis SR.	Nat Biotechnol. 2010 Nov;28(11):1157-9.	Nat Biotechnol. 2010	PubMed	citation	PMID:21057480	pubmed	21057480	create date:2010/11/09 | first author:Schulman KA
Chinese hamster ovary cells can produce galactose-α-1,3-galactose antigens on proteins.	/pubmed/21057479	Bosques CJ, Collins BE, Meador JW 3rd, Sarvaiya H, Murphy JL, Dellorusso G, Bulik DA, Hsu IH, Washburn N, Sipsey SF, Myette JR, Raman R, Shriver Z, Sasisekharan R, Venkataraman G.	Nat Biotechnol. 2010 Nov;28(11):1153-6. No abstract available. Erratum in: Nat Biotechnol. 2011 May;29(5):459.	Nat Biotechnol. 2010	PubMed	citation	PMID:21057479	pubmed	21057479	create date:2010/11/09 | first author:Bosques CJ
Grant management skills are critical for young scientists.	/pubmed/21057478	Duffy B.	Nat Biotechnol. 2010 Nov;28(11):1152-3. No abstract available.	Nat Biotechnol. 2010	PubMed	citation	PMID:21057478	pubmed	21057478	create date:2010/11/09 | first author:Duffy B
When patients march in.	/pubmed/21057477	Hughes V.	Nat Biotechnol. 2010 Nov;28(11):1145-8. No abstract available.	Nat Biotechnol. 2010	PubMed	citation	PMID:21057477	pubmed	21057477	create date:2010/11/09 | first author:Hughes V
Biotech rallies in Q3.	/pubmed/21057476	Yang W.	Nat Biotechnol. 2010 Nov;28(11):1144. No abstract available.	Nat Biotechnol. 2010	PubMed	citation	PMID:21057476	pubmed	21057476	create date:2010/11/09 | first author:Yang W
Newsmaker: anaphore.	/pubmed/21057475	Rohn J.	Nat Biotechnol. 2010 Nov;28(11):1143. No abstract available.	Nat Biotechnol. 2010	PubMed	citation	PMID:21057475	pubmed	21057475	create date:2010/11/09 | first author:Rohn J
Transgenic salmon inches toward finish line.	/pubmed/21057471	Fox JL.	Nat Biotechnol. 2010 Nov;28(11):1141-2. No abstract available.	Nat Biotechnol. 2010	PubMed	citation	PMID:21057471	pubmed	21057471	create date:2010/11/09 | first author:Fox JL
Shire's replacement enzymes validate gene activation.	/pubmed/21057466	Moran N.	Nat Biotechnol. 2010 Nov;28(11):1139-40. No abstract available.	Nat Biotechnol. 2010	PubMed	citation	PMID:21057466	pubmed	21057466	create date:2010/11/09 | first author:Moran N
Bristol-Myers Squibb reaps biologics in ZymoGenetics windfall.	/pubmed/21057465	Dorey E.	Nat Biotechnol. 2010 Nov;28(11):1137-8. No abstract available.	Nat Biotechnol. 2010	PubMed	citation	PMID:21057465	pubmed	21057465	create date:2010/11/09 | first author:Dorey E
Novartis eyes oral MS drug as potential blockbuster.	/pubmed/21057464	Ratner M.	Nat Biotechnol. 2010 Nov;28(11):1135-6. No abstract available.	Nat Biotechnol. 2010	PubMed	citation	PMID:21057464	pubmed	21057464	create date:2010/11/09 | first author:Ratner M
Conflicts and collaborations.	/pubmed/21057463	[No authors listed]	Nat Biotechnol. 2010 Nov;28(11):1133. No abstract available.	Nat Biotechnol. 2010	PubMed	citation	PMID:21057463	pubmed	21057463	create date:2010/11/09
Programmable in situ amplification for multiplexed imaging of mRNA expression.	/pubmed/21037591	Choi HM, Chang JY, Trinh le A, Padilla JE, Fraser SE, Pierce NA.	Nat Biotechnol. 2010 Nov;28(11):1208-12. Epub 2010 Oct 31.	Nat Biotechnol. 2010	PubMed	citation	PMID:21037591	pubmed	21037591	create date:2010/11/03 | first author:Choi HM
Cultured cambial meristematic cells as a source of plant natural products.	/pubmed/20972422	Lee EK, Jin YW, Park JH, Yoo YM, Hong SM, Amir R, Yan Z, Kwon E, Elfick A, Tomlinson S, Halbritter F, Waibel T, Yun BW, Loake GJ.	Nat Biotechnol. 2010 Nov;28(11):1213-7. Epub 2010 Oct 24.	Nat Biotechnol. 2010	PubMed	citation	PMID:20972422	pubmed	20972422	create date:2010/10/26 | first author:Lee EK
Spatially addressed combinatorial protein libraries for recombinant antibody discovery and optimization.	/pubmed/20972421	Mao H, Graziano JJ, Chase TM, Bentley CA, Bazirgan OA, Reddy NP, Song BD, Smider VV.	Nat Biotechnol. 2010 Nov;28(11):1195-202. Epub 2010 Oct 24.	Nat Biotechnol. 2010	PubMed	citation	PMID:20972421	pubmed	20972421	create date:2010/10/26 | first author:Mao H
Directed differentiation of human embryonic stem cells toward chondrocytes.	/pubmed/20967028	Oldershaw RA, Baxter MA, Lowe ET, Bates N, Grady LM, Soncin F, Brison DR, Hardingham TE, Kimber SJ.	Nat Biotechnol. 2010 Nov;28(11):1187-94. Epub 2010 Oct 22.	Nat Biotechnol. 2010	PubMed	citation	PMID:20967028	pubmed	20967028	create date:2010/10/23 | first author:Oldershaw RA
Antibody recycling by engineered pH-dependent antigen binding improves the duration of antigen neutralization.	/pubmed/20953198	Igawa T, Ishii S, Tachibana T, Maeda A, Higuchi Y, Shimaoka S, Moriyama C, Watanabe T, Takubo R, Doi Y, Wakabayashi T, Hayasaka A, Kadono S, Miyazaki T, Haraya K, Sekimori Y, Kojima T, Nabuchi Y, Aso Y, Kawabe Y, Hattori K.	Nat Biotechnol. 2010 Nov;28(11):1203-7. Epub 2010 Oct 17.	Nat Biotechnol. 2010	PubMed	citation	PMID:20953198	pubmed	20953198	create date:2010/10/19 | first author:Igawa T
Portfolio managing for scientists.	/pubmed/20944607	Sable D.	Nat Biotechnol. 2010 Oct;28(10):1131. No abstract available.	Nat Biotechnol. 2010	PubMed	citation	PMID:20944607	pubmed	20944607	create date:2010/10/15 | first author:Sable D
Genomics tools for unraveling chromosome architecture.	/pubmed/20944601	van Steensel B, Dekker J.	Nat Biotechnol. 2010 Oct 13;28(10):1089-1095. [Epub ahead of print]	Nat Biotechnol. 2010	PubMed	citation	PMID:20944601	pubmed	20944601	create date:2010/10/15 | first author:van Steensel B
Epigenetic modifications in pluripotent and differentiated cells.	/pubmed/20944600	Meissner A.	Nat Biotechnol. 2010 Oct;28(10):1079-88. Review.	Nat Biotechnol. 2010	PubMed	citation	PMID:20944600	pubmed	20944600	create date:2010/10/15 | first author:Meissner A
Epigenetic modifications as therapeutic targets.	/pubmed/20944599	Kelly TK, De Carvalho DD, Jones PA.	Nat Biotechnol. 2010 Oct 13;28(10):1069-1078. [Epub ahead of print]	Nat Biotechnol. 2010	PubMed	citation	PMID:20944599	pubmed	20944599	create date:2010/10/15 | first author:Kelly TK
Epigenetic modifications and human disease.	/pubmed/20944598	Portela A, Esteller M.	Nat Biotechnol. 2010 Oct;28(10):1057-68. Review.	Nat Biotechnol. 2010	PubMed	citation	PMID:20944598	pubmed	20944598	create date:2010/10/15 | first author:Portela A
Putting epigenome comparison into practice.	/pubmed/20944597	Milosavljevic A.	Nat Biotechnol. 2010 Oct;28(10):1053-6.	Nat Biotechnol. 2010	PubMed	citation	PMID:20944597	pubmed	20944597	create date:2010/10/15 | first author:Milosavljevic A
Epigenomics reveals a functional genome anatomy and a new approach to common disease.	/pubmed/20944596	Feinberg AP.	Nat Biotechnol. 2010 Oct;28(10):1049-52.	Nat Biotechnol. 2010	PubMed	citation	PMID:20944596	pubmed	20944596	create date:2010/10/15 | first author:Feinberg AP
The NIH Roadmap Epigenomics Mapping Consortium.	/pubmed/20944595	Bernstein BE, Stamatoyannopoulos JA, Costello JF, Ren B, Milosavljevic A, Meissner A, Kellis M, Marra MA, Beaudet AL, Ecker JR, Farnham PJ, Hirst M, Lander ES, Mikkelsen TS, Thomson JA.	Nat Biotechnol. 2010 Oct;28(10):1045-8.	Nat Biotechnol. 2010	PubMed	citation	PMID:20944595	pubmed	20944595	create date:2010/10/15 | first author:Bernstein BE
Tackling the epigenome: challenges and opportunities for collaboration.	/pubmed/20944594	Satterlee JS, Schübeler D, Ng HH.	Nat Biotechnol. 2010 Oct;28(10):1039-44.	Nat Biotechnol. 2010	PubMed	citation	PMID:20944594	pubmed	20944594	create date:2010/10/15 | first author:Satterlee JS
Linking cell signaling and the epigenetic machinery.	/pubmed/20944593	Mohammad HP, Baylin SB.	Nat Biotechnol. 2010 Oct;28(10):1033-8.	Nat Biotechnol. 2010	PubMed	citation	PMID:20944593	pubmed	20944593	create date:2010/10/15 | first author:Mohammad HP
Making a mark.	/pubmed/20944592	[No authors listed]	Nat Biotechnol. 2010 Oct;28(10):1031.	Nat Biotechnol. 2010	PubMed	citation	PMID:20944592	pubmed	20944592	create date:2010/10/15
Tracing cancer networks with phosphoproteomics.	/pubmed/20944590	Solit DB, Mellinghoff IK.	Nat Biotechnol. 2010 Oct;28(10):1028-9. No abstract available.	Nat Biotechnol. 2010	PubMed	citation	PMID:20944590	pubmed	20944590	create date:2010/10/15 | first author:Solit DB
Taking the measure of the methylome.	/pubmed/20944589	Beck S.	Nat Biotechnol. 2010 Oct;28(10):1026-8.	Nat Biotechnol. 2010	PubMed	citation	PMID:20944589	pubmed	20944589	create date:2010/10/15 | first author:Beck S
Timing is everything in the human embryo.	/pubmed/20944588	Kiessling AA.	Nat Biotechnol. 2010 Oct;28(10):1025-6.	Nat Biotechnol. 2010	PubMed	citation	PMID:20944588	pubmed	20944588	create date:2010/10/15 | first author:Kiessling AA
Faculty and employee ownership of inventions in Australia.	/pubmed/20944586	McBratney A, Tarr JA.	Nat Biotechnol. 2010 Oct;28(10):1019-22.	Nat Biotechnol. 2010	PubMed	citation	PMID:20944586	pubmed	20944586	create date:2010/10/15 | first author:McBratney A
The path less costly.	/pubmed/20944585	Huggett B.	Nat Biotechnol. 2010 Oct;28(10):1018.	Nat Biotechnol. 2010	PubMed	citation	PMID:20944585	pubmed	20944585	create date:2010/10/15 | first author:Huggett B
More sizzle than fizzle.	/pubmed/20944584	Lee K.	Nat Biotechnol. 2010 Oct;28(10):1017. No abstract available.	Nat Biotechnol. 2010	PubMed	citation	PMID:20944584	pubmed	20944584	create date:2010/10/15 | first author:Lee K
ProHits: integrated software for mass spectrometry-based interaction proteomics.	/pubmed/20944583	Liu G, Zhang J, Larsen B, Stark C, Breitkreutz A, Lin ZY, Breitkreutz BJ, Ding Y, Colwill K, Pasculescu A, Pawson T, Wrana JL, Nesvizhskii AI, Raught B, Tyers M, Gingras AC.	Nat Biotechnol. 2010 Oct;28(10):1015-7. No abstract available.	Nat Biotechnol. 2010	PubMed	citation	PMID:20944583	pubmed	20944583	create date:2010/10/15 | first author:Liu G
The regulatory bottleneck for biotech specialty crops.	/pubmed/20944582	Miller JK, Bradford KJ.	Nat Biotechnol. 2010 Oct;28(10):1012-4. No abstract available.	Nat Biotechnol. 2010	PubMed	citation	PMID:20944582	pubmed	20944582	create date:2010/10/15 | first author:Miller JK
Safe and effective synthetic biology.	/pubmed/20944581	LaVan DA, Marmon LM.	Nat Biotechnol. 2010 Oct;28(10):1010-2. No abstract available.	Nat Biotechnol. 2010	PubMed	citation	PMID:20944581	pubmed	20944581	create date:2010/10/15 | first author:LaVan DA
At the heart of genetic testing.	/pubmed/20944580	Strauss S.	Nat Biotechnol. 2010 Oct;28(10):1003-5.	Nat Biotechnol. 2010	PubMed	citation	PMID:20944580	pubmed	20944580	create date:2010/10/15 | first author:Strauss S
Turning the tide in lung cancer.	/pubmed/20944579	Allison M.	Nat Biotechnol. 2010 Oct;28(10):999-1002.	Nat Biotechnol. 2010	PubMed	citation	PMID:20944579	pubmed	20944579	create date:2010/10/15 | first author:Allison M
Drug pipeline: Q310.	/pubmed/20944578	Peng W.	Nat Biotechnol. 2010 Oct;28(10):998. No abstract available.	Nat Biotechnol. 2010	PubMed	citation	PMID:20944578	pubmed	20944578	create date:2010/10/15 | first author:Peng W
Newsmaker: Constellation Pharmaceuticals.	/pubmed/20944577	Osborne R.	Nat Biotechnol. 2010 Oct;28(10):997.	Nat Biotechnol. 2010	PubMed	citation	PMID:20944577	pubmed	20944577	create date:2010/10/15 | first author:Osborne R
Monsanto relaxes restrictions on sharing seeds for research.	/pubmed/20944575	Waltz E.	Nat Biotechnol. 2010 Oct;28(10):996. No abstract available.	Nat Biotechnol. 2010	PubMed	citation	PMID:20944575	pubmed	20944575	create date:2010/10/15 | first author:Waltz E
Cancer research fund launches biologics pilot plant.	/pubmed/20944573	Subbaraman N.	Nat Biotechnol. 2010 Oct;28(10):995-6. No abstract available.	Nat Biotechnol. 2010	PubMed	citation	PMID:20944573	pubmed	20944573	create date:2010/10/15 | first author:Subbaraman N
Title	URL	Description	Details	ShortDetails	Resource	Type	Identifiers	Db	EntrezUID	Properties
Genzyme resumes shipping as Sanofi-aventis hovers.	/pubmed/20944572	Ratner M.	Nat Biotechnol. 2010 Oct;28(10):994. No abstract available.	Nat Biotechnol. 2010	PubMed	citation	PMID:20944572	pubmed	20944572	create date:2010/10/15 | first author:Ratner M
Roche backs Aileron's stapled peptides.	/pubmed/20944567	Sheridan C.	Nat Biotechnol. 2010 Oct;28(10):992-3. No abstract available.	Nat Biotechnol. 2010	PubMed	citation	PMID:20944567	pubmed	20944567	create date:2010/10/15 | first author:Sheridan C
US courts throw ES cell research into disarray.	/pubmed/20944566	Fox JL.	Nat Biotechnol. 2010 Oct;28(10):991. No abstract available.	Nat Biotechnol. 2010	PubMed	citation	PMID:20944566	pubmed	20944566	create date:2010/10/15 | first author:Fox JL
Geron trial resumes, but standards for stem cell trials remain elusive.	/pubmed/20944564	Strauss S.	Nat Biotechnol. 2010 Oct;28(10):989-90. No abstract available.	Nat Biotechnol. 2010	PubMed	citation	PMID:20944564	pubmed	20944564	create date:2010/10/15 | first author:Strauss S
Teetering on the brink.	/pubmed/20944563	[No authors listed]	Nat Biotechnol. 2010 Oct;28(10):987.	Nat Biotechnol. 2010	PubMed	citation	PMID:20944563	pubmed	20944563	create date:2010/10/15
Non-invasive imaging of human embryos before embryonic genome activation predicts development to the blastocyst stage.	/pubmed/20890283	Wong CC, Loewke KE, Bossert NL, Behr B, De Jonge CJ, Baer TM, Reijo Pera RA.	Nat Biotechnol. 2010 Oct;28(10):1115-21. Epub 2010 Oct 3.	Nat Biotechnol. 2010	PubMed	citation	PMID:20890283	pubmed	20890283	create date:2010/10/05 | first author:Wong CC
Substrate elasticity provides mechanical signals for the expansion of hemopoietic stem and progenitor cells.	/pubmed/20890282	Holst J, Watson S, Lord MS, Eamegdool SS, Bax DV, Nivison-Smith LB, Kondyurin A, Ma L, Oberhauser AF, Weiss AS, Rasko JE.	Nat Biotechnol. 2010 Oct;28(10):1123-8. Epub 2010 Oct 3.	Nat Biotechnol. 2010	PubMed	citation	PMID:20890282	pubmed	20890282	create date:2010/10/05 | first author:Holst J
Comparison of sequencing-based methods to profile DNA methylation and identification of monoallelic epigenetic modifications.	/pubmed/20852635	Harris RA, Wang T, Coarfa C, Nagarajan RP, Hong C, Downey SL, Johnson BE, Fouse SD, Delaney A, Zhao Y, Olshen A, Ballinger T, Zhou X, Forsberg KJ, Gu J, Echipare L, O'Geen H, Lister R, Pelizzola M, Xi Y, Epstein CB, Bernstein BE, et al.	Nat Biotechnol. 2010 Oct;28(10):1097-105. Epub 2010 Sep 19.	Nat Biotechnol. 2010	PubMed	citation	PMID:20852635	pubmed	20852635	create date:2010/09/21 | first author:Harris RA
Quantitative comparison of genome-wide DNA methylation mapping technologies.	/pubmed/20852634	Bock C, Tomazou EM, Brinkman AB, Müller F, Simmer F, Gu H, Jäger N, Gnirke A, Stunnenberg HG, Meissner A.	Nat Biotechnol. 2010 Oct;28(10):1106-14. Epub 2010 Sep 19.	Nat Biotechnol. 2010	PubMed	citation	PMID:20852634	pubmed	20852634	create date:2010/09/21 | first author:Bock C
Cleantech: brave new world or coming home?	/pubmed/20829834	Paul M.	Nat Biotechnol. 2010 Sep;28(9):983-4. No abstract available.	Nat Biotechnol. 2010	PubMed	citation	PMID:20829834	pubmed	20829834	create date:2010/09/11 | first author:Paul M
The BioPAX community standard for pathway data sharing.	/pubmed/20829833	Demir E, Cary MP, Paley S, Fukuda K, Lemer C, Vastrik I, Wu G, D'Eustachio P, Schaefer C, Luciano J, Schacherer F, Martinez-Flores I, Hu Z, Jimenez-Jacinto V, Joshi-Tope G, Kandasamy K, Lopez-Fuentes AC, Mi H, Pichler E, Rodchenkov I, Splendiani A, Tkachev S, et al.	Nat Biotechnol. 2010 Sep;28(9):935-42. Epub 2010 Sep 9. Erratum in: Nat Biotechnol. 2010 Dec;28(12):1308.	Nat Biotechnol. 2010	PubMed	citation	PMID:20829833	pubmed	20829833	create date:2010/09/11 | first author:Demir E
LINCing chromatin remodeling to metastasis.	/pubmed/20829831	Croce CM.	Nat Biotechnol. 2010 Sep;28(9):931-2. No abstract available.	Nat Biotechnol. 2010	PubMed	citation	PMID:20829831	pubmed	20829831	create date:2010/09/11 | first author:Croce CM
Pushing the envelope on HIV-1 neutralization.	/pubmed/20829830	Joyce JG, ter Meulen J.	Nat Biotechnol. 2010 Sep;28(9):929-31. No abstract available.	Nat Biotechnol. 2010	PubMed	citation	PMID:20829830	pubmed	20829830	create date:2010/09/11 | first author:Joyce JG
A holistic view of GPCR signaling.	/pubmed/20829829	Kenakin T.	Nat Biotechnol. 2010 Sep;28(9):928-9. No abstract available.	Nat Biotechnol. 2010	PubMed	citation	PMID:20829829	pubmed	20829829	create date:2010/09/11 | first author:Kenakin T
Will the patentability of genes survive?	/pubmed/20829827	Hoffenberg HL.	Nat Biotechnol. 2010 Sep;28(9):925-6. No abstract available.	Nat Biotechnol. 2010	PubMed	citation	PMID:20829827	pubmed	20829827	create date:2010/09/11 | first author:Hoffenberg HL
Biopharmaceutical benchmarks 2010.	/pubmed/20829826	Walsh G.	Nat Biotechnol. 2010 Sep;28(9):917-24. No abstract available.	Nat Biotechnol. 2010	PubMed	citation	PMID:20829826	pubmed	20829826	create date:2010/09/11 | first author:Walsh G
First-in-human clinical trials with vaccines--what regulators want.	/pubmed/20829825	Goetz KB, Pfleiderer M, Schneider CK.	Nat Biotechnol. 2010 Sep;28(9):910-6. No abstract available.	Nat Biotechnol. 2010	PubMed	citation	PMID:20829825	pubmed	20829825	create date:2010/09/11 | first author:Goetz KB
Global health or global wealth?	/pubmed/20829824	Rezaie R, Singer PA.	Nat Biotechnol. 2010 Sep;28(9):907-9. No abstract available.	Nat Biotechnol. 2010	PubMed	citation	PMID:20829824	pubmed	20829824	create date:2010/09/11 | first author:Rezaie R
Towards patient-based cancer therapeutics.	/pubmed/20829823	Cancer Target Discovery and Development Network, Schreiber SL, Shamji AF, Clemons PA, Hon C, Koehler AN, Munoz B, Palmer M, Stern AM, Wagner BK, Powers S, Lowe SW, Guo X, Krasnitz A, Sawey ET, Sordella R, Stein L, Trotman LC, Califano A, Dalla-Favera R, Ferrando A, Iavarone A, et al.	Nat Biotechnol. 2010 Sep;28(9):904-6. No abstract available.	Nat Biotechnol. 2010	PubMed	citation	PMID:20829823	pubmed	20829823	create date:2010/09/11 | first author:Cancer Target Discovery and Development Network
Biofortified sorghum in Africa: using problem formulation to inform risk assessment.	/pubmed/20829822	Hokanson KE, Ellstrand NC, Ouedraogo JT, Olweny PA, Schaal BA, Raybould AF.	Nat Biotechnol. 2010 Sep;28(9):900-3. No abstract available.	Nat Biotechnol. 2010	PubMed	citation	PMID:20829822	pubmed	20829822	create date:2010/09/11 | first author:Hokanson KE
The FEBS Letters/BioCreative II.5 experiment: making biological information accessible.	/pubmed/20829821	Leitner F, Chatr-aryamontri A, Mardis SA, Ceol A, Krallinger M, Licata L, Hirschman L, Cesareni G, Valencia A.	Nat Biotechnol. 2010 Sep;28(9):897-9. No abstract available.	Nat Biotechnol. 2010	PubMed	citation	PMID:20829821	pubmed	20829821	create date:2010/09/11 | first author:Leitner F
The Cartagena Protocol and genetically modified mosquitoes.	/pubmed/20829820	Marshall JM.	Nat Biotechnol. 2010 Sep;28(9):896-7. No abstract available.	Nat Biotechnol. 2010	PubMed	citation	PMID:20829820	pubmed	20829820	create date:2010/09/11 | first author:Marshall JM
Oncology's energetic pipeline.	/pubmed/20829819	Garber K.	Nat Biotechnol. 2010 Sep;28(9):888-91. No abstract available.	Nat Biotechnol. 2010	PubMed	citation	PMID:20829819	pubmed	20829819	create date:2010/09/11 | first author:Garber K
Trends in biotech literature 2009.	/pubmed/20829818	Peng W.	Nat Biotechnol. 2010 Sep;28(9):887. No abstract available.	Nat Biotechnol. 2010	PubMed	citation	PMID:20829818	pubmed	20829818	create date:2010/09/11 | first author:Peng W
Disclosing discoveries.	/pubmed/20829817	Kaswan R.	Nat Biotechnol. 2010 Sep;28(9):892-5. No abstract available.	Nat Biotechnol. 2010	PubMed	citation	PMID:20829817	pubmed	20829817	create date:2010/09/11 | first author:Kaswan R
Cochrane meta-analysis on alpha-1 antitrypsin prompts furor.	/pubmed/20829816	Ratner M.	Nat Biotechnol. 2010 Sep;28(9):885-6. No abstract available.	Nat Biotechnol. 2010	PubMed	citation	PMID:20829816	pubmed	20829816	create date:2010/09/11 | first author:Ratner M
India's Cipla sets sights on Avastin, Herceptin and Enbrel.	/pubmed/20829814	Jayaraman K.	Nat Biotechnol. 2010 Sep;28(9):883-4. No abstract available.	Nat Biotechnol. 2010	PubMed	citation	PMID:20829814	pubmed	20829814	create date:2010/09/11 | first author:Jayaraman K
Pfizer explores rare disease path.	/pubmed/20829809	Shaffer C.	Nat Biotechnol. 2010 Sep;28(9):881-2. No abstract available. Erratum in: Nat Biotechnol. 2010 Oct;28(10):1129.	Nat Biotechnol. 2010	PubMed	citation	PMID:20829809	pubmed	20829809	create date:2010/09/11 | first author:Shaffer C
Avastin's commercial march suffers setback.	/pubmed/20829807	Allison M.	Nat Biotechnol. 2010 Sep;28(9):879-80. No abstract available.	Nat Biotechnol. 2010	PubMed	citation	PMID:20829807	pubmed	20829807	create date:2010/09/11 | first author:Allison M
The identity problem.	/pubmed/20829806	[No authors listed]	Nat Biotechnol. 2010 Sep;28(9):877. No abstract available.	Nat Biotechnol. 2010	PubMed	citation	PMID:20829806	pubmed	20829806	create date:2010/09/11
High-throughput generation, optimization and analysis of genome-scale metabolic models.	/pubmed/20802497	Henry CS, DeJongh M, Best AA, Frybarger PM, Linsay B, Stevens RL.	Nat Biotechnol. 2010 Sep;28(9):977-82. Epub 2010 Aug 29.	Nat Biotechnol. 2010	PubMed	citation	PMID:20802497	pubmed	20802497	create date:2010/08/31 | first author:Henry CS
De novo identification and biophysical characterization of transcription-factor binding sites with microfluidic affinity analysis.	/pubmed/20802496	Fordyce PM, Gerber D, Tran D, Zheng J, Li H, DeRisi JL, Quake SR.	Nat Biotechnol. 2010 Sep;28(9):970-5. Epub 2010 Aug 29.	Nat Biotechnol. 2010	PubMed	citation	PMID:20802496	pubmed	20802496	create date:2010/08/31 | first author:Fordyce PM
Monoclonal antibodies isolated without screening by analyzing the variable-gene repertoire of plasma cells.	/pubmed/20802495	Reddy ST, Ge X, Miklos AE, Hughes RA, Kang SH, Hoi KH, Chrysostomou C, Hunicke-Smith SP, Iverson BL, Tucker PW, Ellington AD, Georgiou G.	Nat Biotechnol. 2010 Sep;28(9):965-9. Epub 2010 Aug 29.	Nat Biotechnol. 2010	PubMed	citation	PMID:20802495	pubmed	20802495	create date:2010/08/31 | first author:Reddy ST
Draft genome sequence of the oilseed species Ricinus communis.	/pubmed/20729833	Chan AP, Crabtree J, Zhao Q, Lorenzi H, Orvis J, Puiu D, Melake-Berhan A, Jones KM, Redman J, Chen G, Cahoon EB, Gedil M, Stanke M, Haas BJ, Wortman JR, Fraser-Liggett CM, Ravel J, Rabinowicz PD.	Nat Biotechnol. 2010 Sep;28(9):951-6. Epub 2010 Aug 22.	Nat Biotechnol. 2010	PubMed	citation	PMID:20729833	pubmed	20729833	create date:2010/08/24 | first author:Chan AP
At ground level.	/pubmed/20722095	Bertschinger J.	Nat Biotechnol. 2010 Aug;28(8):775-7. No abstract available.	Nat Biotechnol. 2010	PubMed	citation	PMID:20722095	pubmed	20722095	create date:2010/08/20 | first author:Bertschinger J
Deconvolution of complex G protein-coupled receptor signaling in live cells using dynamic mass redistribution measurements.	/pubmed/20711173	Schröder R, Janssen N, Schmidt J, Kebig A, Merten N, Hennen S, Müller A, Blättermann S, Mohr-Andrä M, Zahn S, Wenzel J, Smith NJ, Gomeza J, Drewke C, Milligan G, Mohr K, Kostenis E.	Nat Biotechnol. 2010 Sep;28(9):943-9. Epub 2010 Aug 15.	Nat Biotechnol. 2010	PubMed	citation	PMID:20711173	pubmed	20711173	create date:2010/08/17 | first author:Schröder R
The expanding family of dendritic cell subsets.	/pubmed/20697407	Ueno H, Palucka AK, Banchereau J.	Nat Biotechnol. 2010 Aug;28(8):813-5. No abstract available.	Nat Biotechnol. 2010	PubMed	citation	PMID:20697407	pubmed	20697407	create date:2010/08/11 | first author:Ueno H
Shaking up genome engineering.	/pubmed/20697406	Tipton KA, Dueber J.	Nat Biotechnol. 2010 Aug;28(8):812-3. No abstract available.	Nat Biotechnol. 2010	PubMed	citation	PMID:20697406	pubmed	20697406	create date:2010/08/11 | first author:Tipton KA
Microarrays in the clinic.	/pubmed/20697405	Tillinghast GW.	Nat Biotechnol. 2010 Aug;28(8):810-2. No abstract available.	Nat Biotechnol. 2010	PubMed	citation	PMID:20697405	pubmed	20697405	create date:2010/08/11 | first author:Tillinghast GW
Can HIV be cured with stem cell therapy?	/pubmed/20697404	Deeks SG, McCune JM.	Nat Biotechnol. 2010 Aug;28(8):807-10. No abstract available.	Nat Biotechnol. 2010	PubMed	citation	PMID:20697404	pubmed	20697404	create date:2010/08/11 | first author:Deeks SG
Bilski v. Kappos: the US Supreme Court broadens patent subject-matter eligibility.	/pubmed/20697402	Simmons WJ.	Nat Biotechnol. 2010 Aug;28(8):801-5. No abstract available.	Nat Biotechnol. 2010	PubMed	citation	PMID:20697402	pubmed	20697402	create date:2010/08/11 | first author:Simmons WJ
Public biotech 2009-the numbers.	/pubmed/20697401	Huggett B, Hodgson J, Lähteenmäki R.	Nat Biotechnol. 2010 Aug;28(8):793-9. No abstract available. Erratum in: Nat Biotechnol. 2010 Oct;28(10):1129.	Nat Biotechnol. 2010	PubMed	citation	PMID:20697401	pubmed	20697401	create date:2010/08/11 | first author:Huggett B
DNA patents and diagnostics: not a pretty picture.	/pubmed/20697400	Carbone J, Gold ER, Sampat B, Chandrasekharan S, Knowles L, Angrist M, Cook-Deegan R.	Nat Biotechnol. 2010 Aug;28(8):784-91. No abstract available.	Nat Biotechnol. 2010	PubMed	citation	PMID:20697400	pubmed	20697400	create date:2010/08/11 | first author:Carbone J
Case study: India's billion dollar biotech.	/pubmed/20697399	Chakma J, Masum H, Perampaladas K, Heys J, Singer PA.	Nat Biotechnol. 2010 Aug;28(8):783. No abstract available.	Nat Biotechnol. 2010	PubMed	citation	PMID:20697399	pubmed	20697399	create date:2010/08/11 | first author:Chakma J
Distances needed to limit cross-fertilization between GM and conventional maize in Europe.	/pubmed/20697398	Riesgo L, Areal FJ, Sanvido O, Rodríguez-Cerezo E.	Nat Biotechnol. 2010 Aug;28(8):780-2. No abstract available.	Nat Biotechnol. 2010	PubMed	citation	PMID:20697398	pubmed	20697398	create date:2010/08/11 | first author:Riesgo L
Genetic stability in two commercialized transgenic lines (MON810).	/pubmed/20697396	Tahar SB, Salva I, Brants IO.	Nat Biotechnol. 2010 Aug;28(8):779. No abstract available.	Nat Biotechnol. 2010	PubMed	citation	PMID:20697396	pubmed	20697396	create date:2010/08/11 | first author:Tahar SB
Waking up and smelling the coffee.	/pubmed/20697395	Noonan KE.	Nat Biotechnol. 2010 Aug;28(8):778-9; discussion 779. No abstract available.	Nat Biotechnol. 2010	PubMed	citation	PMID:20697395	pubmed	20697395	create date:2010/08/11 | first author:Noonan KE
Drugmakers dance with autism.	/pubmed/20697394	Webb S.	Nat Biotechnol. 2010 Aug;28(8):772-4. No abstract available.	Nat Biotechnol. 2010	PubMed	citation	PMID:20697394	pubmed	20697394	create date:2010/08/11 | first author:Webb S
2Q10-spreading the wealth.	/pubmed/20697393	Yang W.	Nat Biotechnol. 2010 Aug;28(8):771. No abstract available.	Nat Biotechnol. 2010	PubMed	citation	PMID:20697393	pubmed	20697393	create date:2010/08/11 | first author:Yang W
Food firms test fry Pioneer's trans fat-free soybean oil.	/pubmed/20697388	Waltz E.	Nat Biotechnol. 2010 Aug;28(8):769-70. No abstract available. Erratum in: Nat Biotechnol. 2010 Oct;28(10):1129.	Nat Biotechnol. 2010	PubMed	citation	PMID:20697388	pubmed	20697388	create date:2010/08/11 | first author:Waltz E
Title	URL	Description	Details	ShortDetails	Resource	Type	Identifiers	Db	EntrezUID	Properties
FDA transparency rules could hit small companies hardest.	/pubmed/20697386	Allison M.	Nat Biotechnol. 2010 Aug;28(8):767-8. No abstract available.	Nat Biotechnol. 2010	PubMed	citation	PMID:20697386	pubmed	20697386	create date:2010/08/11 | first author:Allison M
Firms combine experimental cancer drugs to speed development.	/pubmed/20697384	Sheridan C.	Nat Biotechnol. 2010 Aug;28(8):765-6. No abstract available.	Nat Biotechnol. 2010	PubMed	citation	PMID:20697384	pubmed	20697384	create date:2010/08/11 | first author:Sheridan C
Industry makes strides in melanoma.	/pubmed/20697383	Garber K.	Nat Biotechnol. 2010 Aug;28(8):763-4. No abstract available.	Nat Biotechnol. 2010	PubMed	citation	PMID:20697383	pubmed	20697383	create date:2010/08/11 | first author:Garber K
Wrong numbers?	/pubmed/20697382	[No authors listed]	Nat Biotechnol. 2010 Aug;28(8):761. No abstract available.	Nat Biotechnol. 2010	PubMed	citation	PMID:20697382	pubmed	20697382	create date:2010/08/11
MAQC-II: analyze that!	/pubmed/20697381	[No authors listed]	Nat Biotechnol. 2010 Aug;28(8):761. No abstract available.	Nat Biotechnol. 2010	PubMed	citation	PMID:20697381	pubmed	20697381	create date:2010/08/11
The MicroArray Quality Control (MAQC)-II study of common practices for the development and validation of microarray-based predictive models.	/pubmed/20676074	Shi L, Campbell G, Jones WD, Campagne F, Wen Z, Walker SJ, Su Z, Chu TM, Goodsaid FM, Pusztai L, Shaughnessy JD Jr, Oberthuer A, Thomas RS, Paules RS, Fielden M, Barlogie B, Chen W, Du P, Fischer M, Furlanello C, Gallas BD, Ge X, et al.	Nat Biotechnol. 2010 Aug;28(8):827-38. Epub 2010 Jul 30.	Nat Biotechnol. 2010	PubMed	citation	PMID:20676074	pubmed	20676074	create date:2010/08/03 | first author:Shi L
Implications of the presence of N-glycolylneuraminic acid in recombinant therapeutic glycoproteins.	/pubmed/20657583	Ghaderi D, Taylor RE, Padler-Karavani V, Diaz S, Varki A.	Nat Biotechnol. 2010 Aug;28(8):863-7. Epub 2010 Jul 25.	Nat Biotechnol. 2010	PubMed	citation	PMID:20657583	pubmed	20657583	create date:2010/07/27 | first author:Ghaderi D
Discovery and characterization of chromatin states for systematic annotation of the human genome.	/pubmed/20657582	Ernst J, Kellis M.	Nat Biotechnol. 2010 Aug;28(8):817-25. Epub 2010 Jul 25.	Nat Biotechnol. 2010	PubMed	citation	PMID:20657582	pubmed	20657582	create date:2010/07/27 | first author:Ernst J
Cell type of origin influences the molecular and functional properties of mouse induced pluripotent stem cells.	/pubmed/20644536	Polo JM, Liu S, Figueroa ME, Kulalert W, Eminli S, Tan KY, Apostolou E, Stadtfeld M, Li Y, Shioda T, Natesan S, Wagers AJ, Melnick A, Evans T, Hochedlinger K.	Nat Biotechnol. 2010 Aug;28(8):848-55. Epub 2010 Jul 19.	Nat Biotechnol. 2010	PubMed	citation	PMID:20644536	pubmed	20644536	create date:2010/07/21 | first author:Polo JM
Rapid profiling of a microbial genome using mixtures of barcoded oligonucleotides.	/pubmed/20639866	Warner JR, Reeder PJ, Karimpour-Fard A, Woodruff LB, Gill RT.	Nat Biotechnol. 2010 Aug;28(8):856-62. Epub 2010 Jul 18.	Nat Biotechnol. 2010	PubMed	citation	PMID:20639866	pubmed	20639866	create date:2010/07/20 | first author:Warner JR
Global analysis of lysine ubiquitination by ubiquitin remnant immunoaffinity profiling.	/pubmed/20639865	Xu G, Paige JS, Jaffrey SR.	Nat Biotechnol. 2010 Aug;28(8):868-73. Epub 2010 Jul 18.	Nat Biotechnol. 2010	PubMed	citation	PMID:20639865	pubmed	20639865	create date:2010/07/20 | first author:Xu G
Ask your doctor.	/pubmed/20632464	Stewart JJ, Eaves J, Bonifant B.	Nat Biotechnol. 2010 Jul;28(7):644-6. No abstract available.	Nat Biotechnol. 2010	PubMed	citation	PMID:20632464	pubmed	20632464	create date:2010/07/16 | first author:Stewart JJ
Genome sequence of the model mushroom Schizophyllum commune.	/pubmed/20622885	Ohm RA, de Jong JF, Lugones LG, Aerts A, Kothe E, Stajich JE, de Vries RP, Record E, Levasseur A, Baker SE, Bartholomew KA, Coutinho PM, Erdmann S, Fowler TJ, Gathman AC, Lombard V, Henrissat B, Knabe N, Kües U, Lilly WW, Lindquist E, Lucas S, et al.	Nat Biotechnol. 2010 Sep;28(9):957-63. Epub 2010 Jul 11.	Nat Biotechnol. 2010	PubMed	citation	PMID:20622885	pubmed	20622885	create date:2010/07/14 | first author:Ohm RA
Advancing the careers of life science professionals of Indian origin.	/pubmed/20622851	Junutula JR, Raman P, Patel D, Butler H, Jayasuriya A.	Nat Biotechnol. 2010 Jul;28(7):757-8. No abstract available.	Nat Biotechnol. 2010	PubMed	citation	PMID:20622851	pubmed	20622851	create date:2010/07/14 | first author:Junutula JR
Options and considerations when selecting a quantitative proteomics strategy.	/pubmed/20622845	Domon B, Aebersold R.	Nat Biotechnol. 2010 Jul;28(7):710-21. Epub 2010 Jul 9.	Nat Biotechnol. 2010	PubMed	citation	PMID:20622845	pubmed	20622845	create date:2010/07/14 | first author:Domon B
Proteomics: a pragmatic perspective.	/pubmed/20622844	Mallick P, Kuster B.	Nat Biotechnol. 2010 Jul;28(7):695-709. Epub 2010 Jul 9. Review.	Nat Biotechnol. 2010	PubMed	citation	PMID:20622844	pubmed	20622844	create date:2010/07/14 | first author:Mallick P
Cloud computing and the DNA data race.	/pubmed/20622843	Schatz MC, Langmead B, Salzberg SL.	Nat Biotechnol. 2010 Jul;28(7):691-3. No abstract available.	Nat Biotechnol. 2010	PubMed	citation	PMID:20622843	pubmed	20622843	create date:2010/07/14 | first author:Schatz MC
Antibiotic leads challenge conventional wisdom.	/pubmed/20622841	Elsner M.	Nat Biotechnol. 2010 Jul;28(7):689. No abstract available.	Nat Biotechnol. 2010	PubMed	citation	PMID:20622841	pubmed	20622841	create date:2010/07/14 | first author:Elsner M
A synthetic DNA transplant.	/pubmed/20622840	Itaya M.	Nat Biotechnol. 2010 Jul;28(7):687-9. No abstract available.	Nat Biotechnol. 2010	PubMed	citation	PMID:20622840	pubmed	20622840	create date:2010/07/14 | first author:Itaya M
Splicing by cell type.	/pubmed/20622839	Arias MA, Ke S, Chasin LA.	Nat Biotechnol. 2010 Jul;28(7):686-7. No abstract available.	Nat Biotechnol. 2010	PubMed	citation	PMID:20622839	pubmed	20622839	create date:2010/07/14 | first author:Arias MA
Systematic phenotyping of mouse mutants.	/pubmed/20622838	Wurst W, de Angelis MH.	Nat Biotechnol. 2010 Jul;28(7):684-5. No abstract available.	Nat Biotechnol. 2010	PubMed	citation	PMID:20622838	pubmed	20622838	create date:2010/07/14 | first author:Wurst W
Inhibitors for E3 ubiquitin ligases.	/pubmed/20622837	Lydeard JR, Harper JW.	Nat Biotechnol. 2010 Jul;28(7):682-4. No abstract available.	Nat Biotechnol. 2010	PubMed	citation	PMID:20622837	pubmed	20622837	create date:2010/07/14 | first author:Lydeard JR
Paring down signaling complexity.	/pubmed/20622836	Janes KA.	Nat Biotechnol. 2010 Jul;28(7):681-2. No abstract available.	Nat Biotechnol. 2010	PubMed	citation	PMID:20622836	pubmed	20622836	create date:2010/07/14 | first author:Janes KA
Intellectual property, technology transfer and manufacture of low-cost HPV vaccines in India.	/pubmed/20622834	Padmanabhan S, Amin T, Sampat B, Cook-Deegan R, Chandrasekharan S.	Nat Biotechnol. 2010 Jul;28(7):671-8. No abstract available.	Nat Biotechnol. 2010	PubMed	citation	PMID:20622834	pubmed	20622834	create date:2010/07/14 | first author:Padmanabhan S
Proteomics retrenches.	/pubmed/20622833	Mitchell P.	Nat Biotechnol. 2010 Jul;28(7):665-70. No abstract available.	Nat Biotechnol. 2010	PubMed	citation	PMID:20622833	pubmed	20622833	create date:2010/07/14 | first author:Mitchell P
The pros and cons of peptide-centric proteomics.	/pubmed/20622832	Duncan MW, Aebersold R, Caprioli RM.	Nat Biotechnol. 2010 Jul;28(7):659-64. No abstract available.	Nat Biotechnol. 2010	PubMed	citation	PMID:20622832	pubmed	20622832	create date:2010/07/14 | first author:Duncan MW
The 20-year environmental safety record of GM trees.	/pubmed/20622831	Walter C, Fladung M, Boerjan W.	Nat Biotechnol. 2010 Jul;28(7):656-8. No abstract available.	Nat Biotechnol. 2010	PubMed	citation	PMID:20622831	pubmed	20622831	create date:2010/07/14 | first author:Walter C
Guidelines for reporting the use of gel image informatics in proteomics.	/pubmed/20622830	Hoogland C, O'Gorman M, Bogard P, Gibson F, Berth M, Cockell SJ, Ekefjärd A, Forsstrom-Olsson O, Kapferer A, Nilsson M, Martínez-Bartolomé S, Albar JP, Echevarría-Zomeño S, Martínez-Gomariz M, Joets J, Binz PA, Taylor CF, Dowsey A, Jones AR; Minimum Information About a Proteomics Experiment (MIAPE).	Nat Biotechnol. 2010 Jul;28(7):655-6. No abstract available.	Nat Biotechnol. 2010	PubMed	citation	PMID:20622830	pubmed	20622830	create date:2010/07/14 | first author:Hoogland C
Guidelines for reporting the use of column chromatography in proteomics.	/pubmed/20622829	Jones AR, Carroll K, Knight D, Maclellan K, Domann PJ, Legido-Quigley C, Huang L, Smallshaw L, Mirzaei H, Shofstahl J, Paton NW; Minimum Information About a Proteomics Experiment (MIAPE).	Nat Biotechnol. 2010 Jul;28(7):654. No abstract available.	Nat Biotechnol. 2010	PubMed	citation	PMID:20622829	pubmed	20622829	create date:2010/07/14 | first author:Jones AR
Guidelines for reporting the use of capillary electrophoresis in proteomics.	/pubmed/20622828	Domann PJ, Akashi S, Barbas C, Huang L, Lau W, Legido-Quigley C, McClean S, Neusüss C, Perrett D, Quaglia M, Rapp E, Smallshaw L, Smith NW, Smyth WF, Taylor CF; Minimum Information About a Proteomics Experiment (MIAPE).	Nat Biotechnol. 2010 Jul;28(7):654-5. No abstract available.	Nat Biotechnol. 2010	PubMed	citation	PMID:20622828	pubmed	20622828	create date:2010/07/14 | first author:Domann PJ
Minimum information about a protein affinity reagent (MIAPAR).	/pubmed/20622827	Bourbeillon J, Orchard S, Benhar I, Borrebaeck C, de Daruvar A, Dübel S, Frank R, Gibson F, Gloriam D, Haslam N, Hiltker T, Humphrey-Smith I, Hust M, Juncker D, Koegl M, Konthur Z, Korn B, Krobitsch S, Muyldermans S, Nygren PA, Palcy S, Polic B, et al.	Nat Biotechnol. 2010 Jul;28(7):650-3. No abstract available.	Nat Biotechnol. 2010	PubMed	citation	PMID:20622827	pubmed	20622827	create date:2010/07/14 | first author:Bourbeillon J
PeptideClassifier for protein inference and targeted quantitative proteomics.	/pubmed/20622826	Qeli E, Ahrens CH.	Nat Biotechnol. 2010 Jul;28(7):647-50. No abstract available.	Nat Biotechnol. 2010	PubMed	citation	PMID:20622826	pubmed	20622826	create date:2010/07/14 | first author:Qeli E
Sunshine on conflicts.	/pubmed/20622825	Hughes V.	Nat Biotechnol. 2010 Jul;28(7):641-3. No abstract available.	Nat Biotechnol. 2010	PubMed	citation	PMID:20622825	pubmed	20622825	create date:2010/07/14 | first author:Hughes V
Drug pipeline: Q210.	/pubmed/20622824	Peng W.	Nat Biotechnol. 2010 Jul;28(7):640. No abstract available.	Nat Biotechnol. 2010	PubMed	citation	PMID:20622824	pubmed	20622824	create date:2010/07/14 | first author:Peng W
Newsmaker: Agios Pharmaceuticals.	/pubmed/20622823	Alper J, Melton L.	Nat Biotechnol. 2010 Jul;28(7):639. No abstract available.	Nat Biotechnol. 2010	PubMed	citation	PMID:20622823	pubmed	20622823	create date:2010/07/14 | first author:Alper J
Italian GM rebels.	/pubmed/20622822	Meldolesi A.	Nat Biotechnol. 2010 Jul;28(7):638. No abstract available.	Nat Biotechnol. 2010	PubMed	citation	PMID:20622822	pubmed	20622822	create date:2010/07/14 | first author:Meldolesi A
Genzyme partners TJAB.	/pubmed/20622821	Rohn J.	Nat Biotechnol. 2010 Jul;28(7):637. No abstract available.	Nat Biotechnol. 2010	PubMed	citation	PMID:20622821	pubmed	20622821	create date:2010/07/14 | first author:Rohn J
China's heparin billionaires.	/pubmed/20622820	Jia H.	Nat Biotechnol. 2010 Jul;28(7):637. No abstract available.	Nat Biotechnol. 2010	PubMed	citation	PMID:20622820	pubmed	20622820	create date:2010/07/14 | first author:Jia H
Microcap public biotechs access new pool of VC funding.	/pubmed/20622819	Mitchell P.	Nat Biotechnol. 2010 Jul;28(7):637-8. No abstract available.	Nat Biotechnol. 2010	PubMed	citation	PMID:20622819	pubmed	20622819	create date:2010/07/14 | first author:Mitchell P
Investors fight Charles River/WuXi merger.	/pubmed/20622818	Elvidge S.	Nat Biotechnol. 2010 Jul;28(7):636. No abstract available.	Nat Biotechnol. 2010	PubMed	citation	PMID:20622818	pubmed	20622818	create date:2010/07/14 | first author:Elvidge S
Merck ditches biogeneric.	/pubmed/20622817	Dorey E.	Nat Biotechnol. 2010 Jul;28(7):636. No abstract available.	Nat Biotechnol. 2010	PubMed	citation	PMID:20622817	pubmed	20622817	create date:2010/07/14 | first author:Dorey E
Sequencing firms vie for diagnostics market, tiptoe round patents.	/pubmed/20622816	Eisenstein M.	Nat Biotechnol. 2010 Jul;28(7):635-6. No abstract available.	Nat Biotechnol. 2010	PubMed	citation	PMID:20622816	pubmed	20622816	create date:2010/07/14 | first author:Eisenstein M
Industrial biotech to boom?	/pubmed/20622815	Grushkin D.	Nat Biotechnol. 2010 Jul;28(7):635. No abstract available.	Nat Biotechnol. 2010	PubMed	citation	PMID:20622815	pubmed	20622815	create date:2010/07/14 | first author:Grushkin D
French IPO spate.	/pubmed/20622814	Dorey E.	Nat Biotechnol. 2010 Jul;28(7):635. No abstract available.	Nat Biotechnol. 2010	PubMed	citation	PMID:20622814	pubmed	20622814	create date:2010/07/14 | first author:Dorey E
New tech transfer models gain traction with deal flow.	/pubmed/20622813	Hodgson J.	Nat Biotechnol. 2010 Jul;28(7):634. No abstract available.	Nat Biotechnol. 2010	PubMed	citation	PMID:20622813	pubmed	20622813	create date:2010/07/14 | first author:Hodgson J
Genetic testing clamp down.	/pubmed/20622812	Allison M.	Nat Biotechnol. 2010 Jul;28(7):633. No abstract available.	Nat Biotechnol. 2010	PubMed	citation	PMID:20622812	pubmed	20622812	create date:2010/07/14 | first author:Allison M
New eyes on old drugs.	/pubmed/20622811	Strauss S.	Nat Biotechnol. 2010 Jul;28(7):633. No abstract available.	Nat Biotechnol. 2010	PubMed	citation	PMID:20622811	pubmed	20622811	create date:2010/07/14 | first author:Strauss S
Pharma embraces open source models.	/pubmed/20622810	Strauss S.	Nat Biotechnol. 2010 Jul;28(7):631-4. No abstract available.	Nat Biotechnol. 2010	PubMed	citation	PMID:20622810	pubmed	20622810	create date:2010/07/14 | first author:Strauss S
Consortia and commodities.	/pubmed/20622809	[No authors listed]	Nat Biotechnol. 2010 Jul;28(7):629. No abstract available.	Nat Biotechnol. 2010	PubMed	citation	PMID:20622809	pubmed	20622809	create date:2010/07/14
Human hematopoietic stem/progenitor cells modified by zinc-finger nucleases targeted to CCR5 control HIV-1 in vivo.	/pubmed/20601939	Holt N, Wang J, Kim K, Friedman G, Wang X, Taupin V, Crooks GM, Kohn DB, Gregory PD, Holmes MC, Cannon PM.	Nat Biotechnol. 2010 Aug;28(8):839-47. Epub 2010 Jul 2.	Nat Biotechnol. 2010	PubMed	citation	PMID:20601939	pubmed	20601939	create date:2010/07/06 | first author:Holt N
Title	URL	Description	Details	ShortDetails	Resource	Type	Identifiers	Db	EntrezUID	Properties
Engineered allosteric activation of kinases in living cells.	/pubmed/20581846	Karginov AV, Ding F, Kota P, Dokholyan NV, Hahn KM.	Nat Biotechnol. 2010 Jul;28(7):743-7. Epub 2010 Jun 27.	Nat Biotechnol. 2010	PubMed	citation	PMID:20581846	pubmed	20581846	create date:2010/06/29 | first author:Karginov AV
Chemical genetics screen for enhancers of rapamycin identifies a specific inhibitor of an SCF family E3 ubiquitin ligase.	/pubmed/20581845	Aghajan M, Jonai N, Flick K, Fu F, Luo M, Cai X, Ouni I, Pierce N, Tang X, Lomenick B, Damoiseaux R, Hao R, Del Moral PM, Verma R, Li Y, Li C, Houk KN, Jung ME, Zheng N, Huang L, Deshaies RJ, Kaiser P, et al.	Nat Biotechnol. 2010 Jul;28(7):738-42. Epub 2010 Jun 27.	Nat Biotechnol. 2010	PubMed	citation	PMID:20581845	pubmed	20581845	create date:2010/06/29 | first author:Aghajan M
An allosteric inhibitor of substrate recognition by the SCF(Cdc4) ubiquitin ligase.	/pubmed/20581844	Orlicky S, Tang X, Neduva V, Elowe N, Brown ED, Sicheri F, Tyers M.	Nat Biotechnol. 2010 Jul;28(7):733-7. Epub 2010 Jun 27.	Nat Biotechnol. 2010	PubMed	citation	PMID:20581844	pubmed	20581844	create date:2010/06/29 | first author:Orlicky S
Pairwise agonist scanning predicts cellular signaling responses to combinatorial stimuli.	/pubmed/20562863	Chatterjee MS, Purvis JE, Brass LF, Diamond SL.	Nat Biotechnol. 2010 Jul;28(7):727-32. Epub 2010 Jun 20.	Nat Biotechnol. 2010	PubMed	citation	PMID:20562863	pubmed	20562863	create date:2010/06/22 | first author:Chatterjee MS
A mouse knockout library for secreted and transmembrane proteins.	/pubmed/20562862	Tang T, Li L, Tang J, Li Y, Lin WY, Martin F, Grant D, Solloway M, Parker L, Ye W, Forrest W, Ghilardi N, Oravecz T, Platt KA, Rice DS, Hansen GM, Abuin A, Eberhart DE, Godowski P, Holt KH, Peterson A, Zambrowicz BP, et al.	Nat Biotechnol. 2010 Jul;28(7):749-55. Epub 2010 Jun 20.	Nat Biotechnol. 2010	PubMed	citation	PMID:20562862	pubmed	20562862	create date:2010/06/22 | first author:Tang T
Beyond venture capital.	/pubmed/20552719	Hollway J.	Nat Biotechnol. 2010 Jun;28(6):547-9. No abstract available.	Nat Biotechnol. 2010	PubMed	citation	PMID:20552719	pubmed	20552719	create date:2010/06/17 | first author:Hollway J
Live attenuated influenza virus vaccines by computer-aided rational design.	/pubmed/20543832	Mueller S, Coleman JR, Papamichail D, Ward CB, Nimnual A, Futcher B, Skiena S, Wimmer E.	Nat Biotechnol. 2010 Jul;28(7):723-6. Epub 2010 Jun 13.	Nat Biotechnol. 2010	PubMed	citation	PMID:20543832	pubmed	20543832	create date:2010/06/15 | first author:Mueller S
The ABC's of industry: a postdoc program provides a sneak peek into industry careers.	/pubmed/20531344	Abu-Yousif AO, Hett EC, Skoczenski AM, Hasan T.	Nat Biotechnol. 2010 Jun;28(6):625-6. No abstract available.	Nat Biotechnol. 2010	PubMed	citation	PMID:20531344	pubmed	20531344	create date:2010/06/10 | first author:Abu-Yousif AO
Rationalizing the development of live attenuated virus vaccines.	/pubmed/20531338	Lauring AS, Jones JO, Andino R.	Nat Biotechnol. 2010 Jun;28(6):573-9. Epub 2010 Jun 7. Review.	Nat Biotechnol. 2010	PubMed	citation	PMID:20531338	pubmed	20531338	create date:2010/06/10 | first author:Lauring AS
Detecting methylated bases in real time.	/pubmed/20531336	Elsner M.	Nat Biotechnol. 2010 Jun;28(6):565. No abstract available.	Nat Biotechnol. 2010	PubMed	citation	PMID:20531336	pubmed	20531336	create date:2010/06/10 | first author:Elsner M
Complex molecular dynamics in the spotlight.	/pubmed/20531335	Pollack L, Webb WW.	Nat Biotechnol. 2010 Jun;28(6):564-5. No abstract available.	Nat Biotechnol. 2010	PubMed	citation	PMID:20531335	pubmed	20531335	create date:2010/06/10 | first author:Pollack L
Scalable pluripotent stem cell culture.	/pubmed/20531334	Couture LA.	Nat Biotechnol. 2010 Jun;28(6):562-3. No abstract available.	Nat Biotechnol. 2010	PubMed	citation	PMID:20531334	pubmed	20531334	create date:2010/06/10 | first author:Couture LA
Raising the bar for cancer therapy models.	/pubmed/20531333	Francia G, Kerbel RS.	Nat Biotechnol. 2010 Jun;28(6):561-2. No abstract available.	Nat Biotechnol. 2010	PubMed	citation	PMID:20531333	pubmed	20531333	create date:2010/06/10 | first author:Francia G
Pluripotent patents make prime time: an analysis of the emerging landscape.	/pubmed/20531331	Simon BM, Murdoch CE, Scott CT.	Nat Biotechnol. 2010 Jun;28(6):557-9. No abstract available. Erratum in: Nat Biotechnol. 2010 Oct;28(10):1129.	Nat Biotechnol. 2010	PubMed	citation	PMID:20531331	pubmed	20531331	create date:2010/06/10 | first author:Simon BM
Alive and kicking.	/pubmed/20531330	Stewart L.	Nat Biotechnol. 2010 Jun;28(6):556. No abstract available.	Nat Biotechnol. 2010	PubMed	citation	PMID:20531330	pubmed	20531330	create date:2010/06/10 | first author:Stewart L
Health impact in China of folate-biofortified rice.	/pubmed/20531329	De Steur H, Gellynck X, Storozhenko S, Liqun G, Lambert W, Van Der Straeten D, Viaene J.	Nat Biotechnol. 2010 Jun;28(6):554-6. No abstract available.	Nat Biotechnol. 2010	PubMed	citation	PMID:20531329	pubmed	20531329	create date:2010/06/10 | first author:De Steur H
Why drought tolerance is not the new Bt.	/pubmed/20531328	Lybbert TJ, Bell A.	Nat Biotechnol. 2010 Jun;28(6):553-4. No abstract available.	Nat Biotechnol. 2010	PubMed	citation	PMID:20531328	pubmed	20531328	create date:2010/06/10 | first author:Lybbert TJ
Split approvals and hot potatoes.	/pubmed/20531327	Miller HI.	Nat Biotechnol. 2010 Jun;28(6):552-3. No abstract available.	Nat Biotechnol. 2010	PubMed	citation	PMID:20531327	pubmed	20531327	create date:2010/06/10 | first author:Miller HI
1 out of 27-European politicians score poorly in agbiotech.	/pubmed/20531326	Atanassov A, Gheysen G, Murphy DJ, Sanvido O, Schiemann J, Spillane C, Tuberosa R.	Nat Biotechnol. 2010 Jun;28(6):551-2. No abstract available.	Nat Biotechnol. 2010	PubMed	citation	PMID:20531326	pubmed	20531326	create date:2010/06/10 | first author:Atanassov A
Up for grabs.	/pubmed/20531325	Eisenstein M.	Nat Biotechnol. 2010 Jun;28(6):544-6. No abstract available. Erratum in: Nat Biotechnol. 2010 Jul;28(7):756.	Nat Biotechnol. 2010	PubMed	citation	PMID:20531325	pubmed	20531325	create date:2010/06/10 | first author:Eisenstein M
Biotech breeding goes bovine.	/pubmed/20531324	Strauss S.	Nat Biotechnol. 2010 Jun;28(6):540-3. No abstract available.	Nat Biotechnol. 2010	PubMed	citation	PMID:20531324	pubmed	20531324	create date:2010/06/10 | first author:Strauss S
Glyphosate resistance threatens Roundup hegemony.	/pubmed/20531318	Waltz E.	Nat Biotechnol. 2010 Jun;28(6):537-8. No abstract available. Erratum in: Nat Biotechnol. 2010 Oct;28(10):1129.	Nat Biotechnol. 2010	PubMed	citation	PMID:20531318	pubmed	20531318	create date:2010/06/10 | first author:Waltz E
Burgeoning stem cell product market lures major suppliers.	/pubmed/20531315	Webb S.	Nat Biotechnol. 2010 Jun;28(6):535-6. No abstract available.	Nat Biotechnol. 2010	PubMed	citation	PMID:20531315	pubmed	20531315	create date:2010/06/10 | first author:Webb S
Firms chase diabetic inflammation with anti-IL-1beta antibodies.	/pubmed/20531313	Sheridan C.	Nat Biotechnol. 2010 Jun;28(6):533-4. No abstract available.	Nat Biotechnol. 2010	PubMed	citation	PMID:20531313	pubmed	20531313	create date:2010/06/10 | first author:Sheridan C
Landmark approval for Dendreon's cancer vaccine.	/pubmed/20531312	DeFrancesco L.	Nat Biotechnol. 2010 Jun;28(6):531-2. No abstract available.	Nat Biotechnol. 2010	PubMed	citation	PMID:20531312	pubmed	20531312	create date:2010/06/10 | first author:DeFrancesco L
An empiric victory.	/pubmed/20531311	[No authors listed]	Nat Biotechnol. 2010 Jun;28(6):529. No abstract available.	Nat Biotechnol. 2010	PubMed	citation	PMID:20531311	pubmed	20531311	create date:2010/06/10
Long-term self-renewal of human pluripotent stem cells on human recombinant laminin-511.	/pubmed/20512123	Rodin S, Domogatskaya A, Ström S, Hansson EM, Chien KR, Inzunza J, Hovatta O, Tryggvason K.	Nat Biotechnol. 2010 Jun;28(6):611-5. Epub 2010 May 30.	Nat Biotechnol. 2010	PubMed	citation	PMID:20512123	pubmed	20512123	create date:2010/06/01 | first author:Rodin S
Synthetic polymer coatings for long-term growth of human embryonic stem cells.	/pubmed/20512122	Villa-Diaz LG, Nandivada H, Ding J, Nogueira-de-Souza NC, Krebsbach PH, O'Shea KS, Lahann J, Smith GD.	Nat Biotechnol. 2010 Jun;28(6):581-3. Epub 2010 May 30.	Nat Biotechnol. 2010	PubMed	citation	PMID:20512122	pubmed	20512122	create date:2010/06/01 | first author:Villa-Diaz LG
Identification of influenza A nucleoprotein as an antiviral target.	/pubmed/20512121	Kao RY, Yang D, Lau LS, Tsui WH, Hu L, Dai J, Chan MP, Chan CM, Wang P, Zheng BJ, Sun J, Huang JD, Madar J, Chen G, Chen H, Guan Y, Yuen KY.	Nat Biotechnol. 2010 Jun;28(6):600-5. Epub 2010 May 30.	Nat Biotechnol. 2010	PubMed	citation	PMID:20512121	pubmed	20512121	create date:2010/06/01 | first author:Kao RY
Synthetic peptide-acrylate surfaces for long-term self-renewal and cardiomyocyte differentiation of human embryonic stem cells.	/pubmed/20512120	Melkoumian Z, Weber JL, Weber DM, Fadeev AG, Zhou Y, Dolley-Sonneville P, Yang J, Qiu L, Priest CA, Shogbon C, Martin AW, Nelson J, West P, Beltzer JP, Pal S, Brandenberger R.	Nat Biotechnol. 2010 Jun;28(6):606-10. Epub 2010 May 30.	Nat Biotechnol. 2010	PubMed	citation	PMID:20512120	pubmed	20512120	create date:2010/06/01 | first author:Melkoumian Z
Comparative assessment of methods for aligning multiple genome sequences.	/pubmed/20495551	Chen X, Tompa M.	Nat Biotechnol. 2010 Jun;28(6):567-72. Epub 2010 May 23.	Nat Biotechnol. 2010	PubMed	citation	PMID:20495551	pubmed	20495551	create date:2010/05/25 | first author:Chen X
Single-molecule enzyme-linked immunosorbent assay detects serum proteins at subfemtomolar concentrations.	/pubmed/20495550	Rissin DM, Kan CW, Campbell TG, Howes SC, Fournier DR, Song L, Piech T, Patel PP, Chang L, Rivnak AJ, Ferrell EP, Randall JD, Provuncher GK, Walt DR, Duffy DC.	Nat Biotechnol. 2010 Jun;28(6):595-9. Epub 2010 May 23.	Nat Biotechnol. 2010	PubMed	citation	PMID:20495550	pubmed	20495550	create date:2010/05/25 | first author:Rissin DM
Assessing therapeutic responses in Kras mutant cancers using genetically engineered mouse models.	/pubmed/20495549	Singh M, Lima A, Molina R, Hamilton P, Clermont AC, Devasthali V, Thompson JD, Cheng JH, Bou Reslan H, Ho CC, Cao TC, Lee CV, Nannini MA, Fuh G, Carano RA, Koeppen H, Yu RX, Forrest WF, Plowman GD, Johnson L.	Nat Biotechnol. 2010 Jun;28(6):585-93. Epub 2010 May 23.	Nat Biotechnol. 2010	PubMed	citation	PMID:20495549	pubmed	20495549	create date:2010/05/25 | first author:Singh M
Analysis of a genome-wide set of gene deletions in the fission yeast Schizosaccharomyces pombe.	/pubmed/20473289	Kim DU, Hayles J, Kim D, Wood V, Park HO, Won M, Yoo HS, Duhig T, Nam M, Palmer G, Han S, Jeffery L, Baek ST, Lee H, Shim YS, Lee M, Kim L, Heo KS, Noh EJ, Lee AR, Jang YJ, Chung KS, et al.	Nat Biotechnol. 2010 Jun;28(6):617-23. Epub 2010 May 16. Erratum in: Nat Biotechnol. 2010 Dec;28(12):1308.	Nat Biotechnol. 2010	PubMed	citation	PMID:20473289	pubmed	20473289	create date:2010/05/18 | first author:Kim DU
Avoiding capital punishment.	/pubmed/20468079	Chakma J, Forster E, Hughes TE.	Nat Biotechnol. 2010 May;28(5):399-401. No abstract available.	Nat Biotechnol. 2010	PubMed	citation	PMID:20468079	pubmed	20468079	create date:2010/05/15 | first author:Chakma J
First quarter resurgence in biotech job postings.	/pubmed/20458320	Francisco M.	Nat Biotechnol. 2010 May;28(5):527. No abstract available.	Nat Biotechnol. 2010	PubMed	citation	PMID:20458320	pubmed	20458320	create date:2010/05/12 | first author:Francisco M
A panel of urinary biomarkers to monitor reversibility of renal injury and a serum marker with improved potential to assess renal function.	/pubmed/20458319	Ozer JS, Dieterle F, Troth S, Perentes E, Cordier A, Verdes P, Staedtler F, Mahl A, Grenet O, Roth DR, Wahl D, Legay F, Holder D, Erdos Z, Vlasakova K, Jin H, Yu Y, Muniappa N, Forest T, Clouse HK, Reynolds S, Bailey WJ, et al.	Nat Biotechnol. 2010 May;28(5):486-94.	Nat Biotechnol. 2010	PubMed	citation	PMID:20458319	pubmed	20458319	create date:2010/05/12 | first author:Ozer JS
Kidney injury molecule-1 outperforms traditional biomarkers of kidney injury in preclinical biomarker qualification studies.	/pubmed/20458318	Vaidya VS, Ozer JS, Dieterle F, Collings FB, Ramirez V, Troth S, Muniappa N, Thudium D, Gerhold D, Holder DJ, Bobadilla NA, Marrer E, Perentes E, Cordier A, Vonderscher J, Maurer G, Goering PL, Sistare FD, Bonventre JV.	Nat Biotechnol. 2010 May;28(5):478-85.	Nat Biotechnol. 2010	PubMed	citation	PMID:20458318	pubmed	20458318	create date:2010/05/12 | first author:Vaidya VS
Urinary biomarkers trefoil factor 3 and albumin enable early detection of kidney tubular injury.	/pubmed/20458317	Yu Y, Jin H, Holder D, Ozer JS, Villarreal S, Shughrue P, Shi S, Figueroa DJ, Clouse H, Su M, Muniappa N, Troth SP, Bailey W, Seng J, Aslamkhan AG, Thudium D, Sistare FD, Gerhold DL.	Nat Biotechnol. 2010 May;28(5):470-7.	Nat Biotechnol. 2010	PubMed	citation	PMID:20458317	pubmed	20458317	create date:2010/05/12 | first author:Yu Y
Urinary clusterin, cystatin C, beta2-microglobulin and total protein as markers to detect drug-induced kidney injury.	/pubmed/20458316	Dieterle F, Perentes E, Cordier A, Roth DR, Verdes P, Grenet O, Pantano S, Moulin P, Wahl D, Mahl A, End P, Staedtler F, Legay F, Carl K, Laurie D, Chibout SD, Vonderscher J, Maurer G.	Nat Biotechnol. 2010 May;28(5):463-9.	Nat Biotechnol. 2010	PubMed	citation	PMID:20458316	pubmed	20458316	create date:2010/05/12 | first author:Dieterle F
Renal biomarker qualification submission: a dialog between the FDA-EMEA and Predictive Safety Testing Consortium.	/pubmed/20458315	Dieterle F, Sistare F, Goodsaid F, Papaluca M, Ozer JS, Webb CP, Baer W, Senagore A, Schipper MJ, Vonderscher J, Sultana S, Gerhold DL, Phillips JA, Maurer G, Carl K, Laurie D, Harpur E, Sonee M, Ennulat D, Holder D, Andrews-Cleavenger D, Gu YZ, et al.	Nat Biotechnol. 2010 May;28(5):455-62. Epub 2010 May 10.	Nat Biotechnol. 2010	PubMed	citation	PMID:20458315	pubmed	20458315	create date:2010/05/12 | first author:Dieterle F
Towards consensus practices to qualify safety biomarkers for use in early drug development.	/pubmed/20458314	Sistare FD, Dieterle F, Troth S, Holder DJ, Gerhold D, Andrews-Cleavenger D, Baer W, Betton G, Bounous D, Carl K, Collins N, Goering P, Goodsaid F, Gu YZ, Guilpin V, Harpur E, Hassan A, Jacobson-Kram D, Kasper P, Laurie D, Lima BS, Maciulaitis R, et al.	Nat Biotechnol. 2010 May;28(5):446-54. Epub 2010 May 10.	Nat Biotechnol. 2010	PubMed	citation	PMID:20458314	pubmed	20458314	create date:2010/05/12 | first author:Sistare FD
A roadmap for biomarker qualification.	/pubmed/20458313	Warnock DG, Peck CC.	Nat Biotechnol. 2010 May;28(5):444-5. No abstract available.	Nat Biotechnol. 2010	PubMed	citation	PMID:20458313	pubmed	20458313	create date:2010/05/12 | first author:Warnock DG
Evolution of biomarker qualification at the health authorities.	/pubmed/20458312	Goodsaid F, Papaluca M.	Nat Biotechnol. 2010 May;28(5):441-3. No abstract available.	Nat Biotechnol. 2010	PubMed	citation	PMID:20458312	pubmed	20458312	create date:2010/05/12 | first author:Goodsaid F
Next-generation biomarkers for detecting kidney toxicity.	/pubmed/20458311	Bonventre JV, Vaidya VS, Schmouder R, Feig P, Dieterle F.	Nat Biotechnol. 2010 May;28(5):436-40. No abstract available.	Nat Biotechnol. 2010	PubMed	citation	PMID:20458311	pubmed	20458311	create date:2010/05/12 | first author:Bonventre JV
Research at the interface of industry, academia and regulatory science.	/pubmed/20458309	Mattes WB, Walker EG, Abadie E, Sistare FD, Vonderscher J, Woodcock J, Woosley RL.	Nat Biotechnol. 2010 May;28(5):432-3. No abstract available.	Nat Biotechnol. 2010	PubMed	citation	PMID:20458309	pubmed	20458309	create date:2010/05/12 | first author:Mattes WB
Biomarkers on a roll.	/pubmed/20458308	[No authors listed]	Nat Biotechnol. 2010 May;28(5):431. No abstract available.	Nat Biotechnol. 2010	PubMed	citation	PMID:20458308	pubmed	20458308	create date:2010/05/12
Third-generation sequencing fireworks at Marco Island.	/pubmed/20458306	Munroe DJ, Harris TJ.	Nat Biotechnol. 2010 May;28(5):426-8. No abstract available.	Nat Biotechnol. 2010	PubMed	citation	PMID:20458306	pubmed	20458306	create date:2010/05/12 | first author:Munroe DJ
High-content imaging.	/pubmed/20458305	Hayer A, Meyer T.	Nat Biotechnol. 2010 May;28(5):424-5. No abstract available.	Nat Biotechnol. 2010	PubMed	citation	PMID:20458305	pubmed	20458305	create date:2010/05/12 | first author:Hayer A
Haploidy with histones.	/pubmed/20458304	Copenhaver GP, Preuss D.	Nat Biotechnol. 2010 May;28(5):423-4. No abstract available.	Nat Biotechnol. 2010	PubMed	citation	PMID:20458304	pubmed	20458304	create date:2010/05/12 | first author:Copenhaver GP
Title	URL	Description	Details	ShortDetails	Resource	Type	Identifiers	Db	EntrezUID	Properties
Advancing RNA-Seq analysis.	/pubmed/20458303	Haas BJ, Zody MC.	Nat Biotechnol. 2010 May;28(5):421-3. No abstract available.	Nat Biotechnol. 2010	PubMed	citation	PMID:20458303	pubmed	20458303	create date:2010/05/12 | first author:Haas BJ
Open biotechnology: licenses needed.	/pubmed/20458301	Joly Y.	Nat Biotechnol. 2010 May;28(5):417-9. No abstract available.	Nat Biotechnol. 2010	PubMed	citation	PMID:20458301	pubmed	20458301	create date:2010/05/12 | first author:Joly Y
South-South entrepreneurial collaboration in health biotech.	/pubmed/20458300	Thorsteinsdóttir H, Melon CC, Ray M, Chakkalackal S, Li M, Cooper JE, Chadder J, Saenz TW, Paula MC, Ke W, Li L, Madkour MA, Aly S, El-Nikhely N, Chaturvedi S, Konde V, Daar AS, Singer PA.	Nat Biotechnol. 2010 May;28(5):407-16. No abstract available. Erratum in: Nat Biotechnol. 2010 Dec;28(12):1308.	Nat Biotechnol. 2010	PubMed	citation	PMID:20458300	pubmed	20458300	create date:2010/05/12 | first author:Thorsteinsdóttir H
BIO's track record on emerging companies.	/pubmed/20458299	King RK, Sherwin SA.	Nat Biotechnol. 2010 May;28(5):406. No abstract available.	Nat Biotechnol. 2010	PubMed	citation	PMID:20458299	pubmed	20458299	create date:2010/05/12 | first author:King RK
GM crops and gender issues.	/pubmed/20458298	Subramanian A, Kirwan K, Pink D, Qaim M.	Nat Biotechnol. 2010 May;28(5):404-6. No abstract available.	Nat Biotechnol. 2010	PubMed	citation	PMID:20458298	pubmed	20458298	create date:2010/05/12 | first author:Subramanian A
Natural variation in crop composition and the impact of transgenesis.	/pubmed/20458297	Harrigan GG, Lundry D, Drury S, Berman K, Riordan SG, Nemeth MA, Ridley WP, Glenn KC.	Nat Biotechnol. 2010 May;28(5):402-4. No abstract available.	Nat Biotechnol. 2010	PubMed	citation	PMID:20458297	pubmed	20458297	create date:2010/05/12 | first author:Harrigan GG
Drug marketing and the new media.	/pubmed/20458296	Webb S.	Nat Biotechnol. 2010 May;28(5):396-8. No abstract available.	Nat Biotechnol. 2010	PubMed	citation	PMID:20458296	pubmed	20458296	create date:2010/05/12 | first author:Webb S
How green biotech turned white and blue.	/pubmed/20458295	Laursen L.	Nat Biotechnol. 2010 May;28(5):393-5. No abstract available.	Nat Biotechnol. 2010	PubMed	citation	PMID:20458295	pubmed	20458295	create date:2010/05/12 | first author:Laursen L
Above water in Q1.	/pubmed/20458294	Yang W.	Nat Biotechnol. 2010 May;28(5):392. No abstract available.	Nat Biotechnol. 2010	PubMed	citation	PMID:20458294	pubmed	20458294	create date:2010/05/12 | first author:Yang W
Chinese green light for GM rice and maize prompts outcry.	/pubmed/20458293	Jia H.	Nat Biotechnol. 2010 May;28(5):390-1. No abstract available.	Nat Biotechnol. 2010	PubMed	citation	PMID:20458293	pubmed	20458293	create date:2010/05/12 | first author:Jia H
Abbott outbids Biogen for Facet's multiple sclerosis antibody.	/pubmed/20458288	Sheridan C.	Nat Biotechnol. 2010 May;28(5):387-9. No abstract available.	Nat Biotechnol. 2010	PubMed	citation	PMID:20458288	pubmed	20458288	create date:2010/05/12 | first author:Sheridan C
Biotechs adjust to new landscape as US healthcare reform takes off.	/pubmed/20458286	Fox JL.	Nat Biotechnol. 2010 May;28(5):385-6. No abstract available.	Nat Biotechnol. 2010	PubMed	citation	PMID:20458286	pubmed	20458286	create date:2010/05/12 | first author:Fox JL
Biomarker-led adaptive trial blazes a trail in breast cancer.	/pubmed/20458285	Allison M.	Nat Biotechnol. 2010 May;28(5):383-4. No abstract available.	Nat Biotechnol. 2010	PubMed	citation	PMID:20458285	pubmed	20458285	create date:2010/05/12 | first author:Allison M
Sitting up and taking notice.	/pubmed/20458284	[No authors listed]	Nat Biotechnol. 2010 May;28(5):381. No abstract available.	Nat Biotechnol. 2010	PubMed	citation	PMID:20458284	pubmed	20458284	create date:2010/05/12
Transcript assembly and quantification by RNA-Seq reveals unannotated transcripts and isoform switching during cell differentiation.	/pubmed/20436464	Trapnell C, Williams BA, Pertea G, Mortazavi A, Kwan G, van Baren MJ, Salzberg SL, Wold BJ, Pachter L.	Nat Biotechnol. 2010 May;28(5):511-5. Epub 2010 May 2.	Nat Biotechnol. 2010	PubMed	citation	PMID:20436464	pubmed	20436464	create date:2010/05/04 | first author:Trapnell C
Single base-resolution methylome of the silkworm reveals a sparse epigenomic map.	/pubmed/20436463	Xiang H, Zhu J, Chen Q, Dai F, Li X, Li M, Zhang H, Zhang G, Li D, Dong Y, Zhao L, Lin Y, Cheng D, Yu J, Sun J, Zhou X, Ma K, He Y, Zhao Y, Guo S, Ye M, Guo G, et al.	Nat Biotechnol. 2010 May;28(5):516-20. Epub 2010 May 2. Erratum in: Nat Biotechnol. 2010 Jul;28(7):756.	Nat Biotechnol. 2010	PubMed	citation	PMID:20436463	pubmed	20436463	create date:2010/05/04 | first author:Xiang H
Ab initio reconstruction of cell type-specific transcriptomes in mouse reveals the conserved multi-exonic structure of lincRNAs.	/pubmed/20436462	Guttman M, Garber M, Levin JZ, Donaghey J, Robinson J, Adiconis X, Fan L, Koziol MJ, Gnirke A, Nusbaum C, Rinn JL, Lander ES, Regev A.	Nat Biotechnol. 2010 May;28(5):503-10. Epub 2010 May 2. Erratum in: Nat Biotechnol. 2010 Jul;28(7):756.	Nat Biotechnol. 2010	PubMed	citation	PMID:20436462	pubmed	20436462	create date:2010/05/04 | first author:Guttman M
GREAT improves functional interpretation of cis-regulatory regions.	/pubmed/20436461	McLean CY, Bristor D, Hiller M, Clarke SL, Schaar BT, Lowe CB, Wenger AM, Bejerano G.	Nat Biotechnol. 2010 May;28(5):495-501. Epub 2010 May 2.	Nat Biotechnol. 2010	PubMed	citation	PMID:20436461	pubmed	20436461	create date:2010/05/04 | first author:McLean CY
Dynamic single-cell imaging of direct reprogramming reveals an early specifying event.	/pubmed/20436460	Smith ZD, Nachman I, Regev A, Meissner A.	Nat Biotechnol. 2010 May;28(5):521-6. Epub 2010 May 2.	Nat Biotechnol. 2010	PubMed	citation	PMID:20436460	pubmed	20436460	create date:2010/05/04 | first author:Smith ZD
Selling out.	/pubmed/20383912	Martin JF.	Nat Biotechnol. 2010 Apr;28(4):315-7. No abstract available.	Nat Biotechnol. 2010	PubMed	citation	PMID:20383912	pubmed	20383912	create date:2010/04/14 | first author:Martin JF
Building a sustainable career in science.	/pubmed/20379181	Singhvi A, Sachdev P.	Nat Biotechnol. 2010 Apr;28(4):378-9. No abstract available.	Nat Biotechnol. 2010	PubMed	citation	PMID:20379181	pubmed	20379181	create date:2010/04/10 | first author:Singhvi A
Analyzing 'omics data using hierarchical models.	/pubmed/20379180	Ji H, Liu XS.	Nat Biotechnol. 2010 Apr;28(4):337-40. No abstract available.	Nat Biotechnol. 2010	PubMed	citation	PMID:20379180	pubmed	20379180	create date:2010/04/10 | first author:Ji H
RNA interference in three humans.	/pubmed/20379178	Hare P.	Nat Biotechnol. 2010 Apr;28(4):335. No abstract available.	Nat Biotechnol. 2010	PubMed	citation	PMID:20379178	pubmed	20379178	create date:2010/04/10 | first author:Hare P
Stem cell biologists sure play a mean pinball.	/pubmed/20379177	Sareen D, Svendsen CN.	Nat Biotechnol. 2010 Apr;28(4):333-5. No abstract available.	Nat Biotechnol. 2010	PubMed	citation	PMID:20379177	pubmed	20379177	create date:2010/04/10 | first author:Sareen D
Antagonizing metastasis.	/pubmed/20379176	De Palma M, Naldini L.	Nat Biotechnol. 2010 Apr;28(4):331-2. No abstract available.	Nat Biotechnol. 2010	PubMed	citation	PMID:20379176	pubmed	20379176	create date:2010/04/10 | first author:De Palma M
Broad-spectrum defense against plant pathogens.	/pubmed/20379175	Brutus A, He SY.	Nat Biotechnol. 2010 Apr;28(4):330-1. No abstract available.	Nat Biotechnol. 2010	PubMed	citation	PMID:20379175	pubmed	20379175	create date:2010/04/10 | first author:Brutus A
Recent patent applications in high-throughput drug screening.	/pubmed/20379174	[No authors listed]	Nat Biotechnol. 2010 Apr;28(4):329. No abstract available.	Nat Biotechnol. 2010	PubMed	citation	PMID:20379174	pubmed	20379174	create date:2010/04/10
Empirical analysis of major stem cell patent cases: the role of universities.	/pubmed/20379173	Mills AE, Tereskerz PM.	Nat Biotechnol. 2010 Apr;28(4):325-8. No abstract available.	Nat Biotechnol. 2010	PubMed	citation	PMID:20379173	pubmed	20379173	create date:2010/04/10 | first author:Mills AE
A global map of human gene expression.	/pubmed/20379172	Lukk M, Kapushesky M, Nikkilä J, Parkinson H, Goncalves A, Huber W, Ukkonen E, Brazma A.	Nat Biotechnol. 2010 Apr;28(4):322-4. No abstract available.	Nat Biotechnol. 2010	PubMed	citation	PMID:20379172	pubmed	20379172	create date:2010/04/10 | first author:Lukk M
Peer-reviewed surveys indicate positive impact of commercialized GM crops.	/pubmed/20379171	Carpenter JE.	Nat Biotechnol. 2010 Apr;28(4):319-21. No abstract available.	Nat Biotechnol. 2010	PubMed	citation	PMID:20379171	pubmed	20379171	create date:2010/04/10 | first author:Carpenter JE
Making the most of GM potatoes.	/pubmed/20379170	Ryffel GU.	Nat Biotechnol. 2010 Apr;28(4):318. No abstract available.	Nat Biotechnol. 2010	PubMed	citation	PMID:20379170	pubmed	20379170	create date:2010/04/10 | first author:Ryffel GU
Biotech in a blink.	/pubmed/20379169	Garber K.	Nat Biotechnol. 2010 Apr;28(4):311-4. No abstract available. Erratum in: Nat Biotechnol. 2010 Jun;28(6):624.	Nat Biotechnol. 2010	PubMed	citation	PMID:20379169	pubmed	20379169	create date:2010/04/10 | first author:Garber K
Fresh from the biologic pipeline-2009.	/pubmed/20379168	Sheridan C.	Nat Biotechnol. 2010 Apr;28(4):307-10. No abstract available.	Nat Biotechnol. 2010	PubMed	citation	PMID:20379168	pubmed	20379168	create date:2010/04/10 | first author:Sheridan C
2nd-generation GM traits progress.	/pubmed/20379167	Marshall A.	Nat Biotechnol. 2010 Apr;28(4):306. No abstract available.	Nat Biotechnol. 2010	PubMed	citation	PMID:20379167	pubmed	20379167	create date:2010/04/10 | first author:Marshall A
EPA releases land-use rule for biofuels to mixed reception.	/pubmed/20379165	Fox JL.	Nat Biotechnol. 2010 Apr;28(4):304. No abstract available.	Nat Biotechnol. 2010	PubMed	citation	PMID:20379165	pubmed	20379165	create date:2010/04/10 | first author:Fox JL
Public companies get creative in raising finance.	/pubmed/20379161	Hodgson J.	Nat Biotechnol. 2010 Apr;28(4):301-2. No abstract available.	Nat Biotechnol. 2010	PubMed	citation	PMID:20379161	pubmed	20379161	create date:2010/04/10 | first author:Hodgson J
US pharmacies broaden access to pharmacogenetic tests.	/pubmed/20379158	Allison M.	Nat Biotechnol. 2010 Apr;28(4):299-300. No abstract available.	Nat Biotechnol. 2010	PubMed	citation	PMID:20379158	pubmed	20379158	create date:2010/04/10 | first author:Allison M
Roche plans for more convenient-to-use Herceptin and Rituxan.	/pubmed/20379157	Ratner M.	Nat Biotechnol. 2010 Apr;28(4):298. No abstract available.	Nat Biotechnol. 2010	PubMed	citation	PMID:20379157	pubmed	20379157	create date:2010/04/10 | first author:Ratner M
Safety signal dampens reception for mipomersen antisense.	/pubmed/20379153	Kling J.	Nat Biotechnol. 2010 Apr;28(4):295-7. No abstract available. Erratum in: Nat Biotechnol. 2010 Jul;28(7):756.	Nat Biotechnol. 2010	PubMed	citation	PMID:20379153	pubmed	20379153	create date:2010/04/10 | first author:Kling J
What health reform means for innovation.	/pubmed/20379152	[No authors listed]	Nat Biotechnol. 2010 Apr;28(4):293. No abstract available.	Nat Biotechnol. 2010	PubMed	citation	PMID:20379152	pubmed	20379152	create date:2010/04/10
Derivation, propagation and controlled differentiation of human embryonic stem cells in suspension.	/pubmed/20351691	Steiner D, Khaner H, Cohen M, Even-Ram S, Gil Y, Itsykson P, Turetsky T, Idelson M, Aizenman E, Ram R, Berman-Zaken Y, Reubinoff B.	Nat Biotechnol. 2010 Apr;28(4):361-4. Epub 2010 Mar 28.	Nat Biotechnol. 2010	PubMed	citation	PMID:20351691	pubmed	20351691	create date:2010/03/31 | first author:Steiner D
Therapeutic silencing of miR-10b inhibits metastasis in a mouse mammary tumor model.	/pubmed/20351690	Ma L, Reinhardt F, Pan E, Soutschek J, Bhat B, Marcusson EG, Teruya-Feldstein J, Bell GW, Weinberg RA.	Nat Biotechnol. 2010 Apr;28(4):341-7. Epub 2010 Mar 28.	Nat Biotechnol. 2010	PubMed	citation	PMID:20351690	pubmed	20351690	create date:2010/03/31 | first author:Ma L
High-resolution DNA analysis of human embryonic stem cell lines reveals culture-induced copy number changes and loss of heterozygosity.	/pubmed/20351689	Närvä E, Autio R, Rahkonen N, Kong L, Harrison N, Kitsberg D, Borghese L, Itskovitz-Eldor J, Rasool O, Dvorak P, Hovatta O, Otonkoski T, Tuuri T, Cui W, Brüstle O, Baker D, Maltby E, Moore HD, Benvenisty N, Andrews PW, Yli-Harja O, Lahesmaa R.	Nat Biotechnol. 2010 Apr;28(4):371-7. Epub 2010 Mar 28.	Nat Biotechnol. 2010	PubMed	citation	PMID:20351689	pubmed	20351689	create date:2010/03/31 | first author:Närvä E
Self-sufficient control of urate homeostasis in mice by a synthetic circuit.	/pubmed/20351688	Kemmer C, Gitzinger M, Daoud-El Baba M, Djonov V, Stelling J, Fussenegger M.	Nat Biotechnol. 2010 Apr;28(4):355-60. Epub 2010 Mar 28.	Nat Biotechnol. 2010	PubMed	citation	PMID:20351688	pubmed	20351688	create date:2010/03/31 | first author:Kemmer C
Seeking the biotech eBay.	/pubmed/20238432	Moran N.	Nat Biotechnol. 2010 Mar;28(3):200-2. No abstract available.	Nat Biotechnol. 2010	PubMed	citation	PMID:20238432	pubmed	20238432	create date:2010/03/20 | first author:Moran N
Interfamily transfer of a plant pattern-recognition receptor confers broad-spectrum bacterial resistance.	/pubmed/20231819	Lacombe S, Rougon-Cardoso A, Sherwood E, Peeters N, Dahlbeck D, van Esse HP, Smoker M, Rallapalli G, Thomma BP, Staskawicz B, Jones JD, Zipfel C.	Nat Biotechnol. 2010 Apr;28(4):365-9. Epub 2010 Mar 14.	Nat Biotechnol. 2010	PubMed	citation	PMID:20231819	pubmed	20231819	create date:2010/03/17 | first author:Lacombe S
V3D enables real-time 3D visualization and quantitative analysis of large-scale biological image data sets.	/pubmed/20231818	Peng H, Ruan Z, Long F, Simpson JH, Myers EW.	Nat Biotechnol. 2010 Apr;28(4):348-53. Epub 2010 Mar 14.	Nat Biotechnol. 2010	PubMed	citation	PMID:20231818	pubmed	20231818	create date:2010/03/17 | first author:Peng H
The importance of foreign-born talent for US innovation.	/pubmed/20212491	No Y, Walsh JP.	Nat Biotechnol. 2010 Mar;28(3):289-91. No abstract available.	Nat Biotechnol. 2010	PubMed	citation	PMID:20212491	pubmed	20212491	create date:2010/03/10 | first author:No Y
What is flux balance analysis?	/pubmed/20212490	Orth JD, Thiele I, Palsson BØ.	Nat Biotechnol. 2010 Mar;28(3):245-8. No abstract available.	Nat Biotechnol. 2010	PubMed	citation	PMID:20212490	pubmed	20212490	create date:2010/03/10 | first author:Orth JD
Grass genomics on the wild side.	/pubmed/20212488	Mak C.	Nat Biotechnol. 2010 Mar;28(3):242. No abstract available.	Nat Biotechnol. 2010	PubMed	citation	PMID:20212488	pubmed	20212488	create date:2010/03/10 | first author:Mak C
Title	URL	Description	Details	ShortDetails	Resource	Type	Identifiers	Db	EntrezUID	Properties
Navigating genomic maps of cancer cells.	/pubmed/20212487	van der Brug MP, Wahlestedt C.	Nat Biotechnol. 2010 Mar;28(3):241-2. No abstract available.	Nat Biotechnol. 2010	PubMed	citation	PMID:20212487	pubmed	20212487	create date:2010/03/10 | first author:van der Brug MP
Cellular targets for influenza drugs.	/pubmed/20212486	Min JY, Subbarao K.	Nat Biotechnol. 2010 Mar;28(3):239-40. No abstract available.	Nat Biotechnol. 2010	PubMed	citation	PMID:20212486	pubmed	20212486	create date:2010/03/10 | first author:Min JY
Targeting leukemia stem cells.	/pubmed/20212485	Mikkola HK, Radu CG, Witte ON.	Nat Biotechnol. 2010 Mar;28(3):237-8. No abstract available.	Nat Biotechnol. 2010	PubMed	citation	PMID:20212485	pubmed	20212485	create date:2010/03/10 | first author:Mikkola HK
Genetic therapy for spinal muscular atrophy.	/pubmed/20212484	MacKenzie A.	Nat Biotechnol. 2010 Mar;28(3):235-7. No abstract available.	Nat Biotechnol. 2010	PubMed	citation	PMID:20212484	pubmed	20212484	create date:2010/03/10 | first author:MacKenzie A
Patenting biotech beyond the central dogma.	/pubmed/20212482	Wu G.	Nat Biotechnol. 2010 Mar;28(3):230-3. No abstract available.	Nat Biotechnol. 2010	PubMed	citation	PMID:20212482	pubmed	20212482	create date:2010/03/10 | first author:Wu G
Lost in migration.	/pubmed/20212481	Mack GS, Marshall A.	Nat Biotechnol. 2010 Mar;28(3):214-29. No abstract available.	Nat Biotechnol. 2010	PubMed	citation	PMID:20212481	pubmed	20212481	create date:2010/03/10 | first author:Mack GS
Why FDA recruitment of 'critics' is a problem.	/pubmed/20212480	Miller HI.	Nat Biotechnol. 2010 Mar;28(3):212. No abstract available.	Nat Biotechnol. 2010	PubMed	citation	PMID:20212480	pubmed	20212480	create date:2010/03/10 | first author:Miller HI
Genetic exceptionalism.	/pubmed/20212479	Bains W.	Nat Biotechnol. 2010 Mar;28(3):212-3. No abstract available.	Nat Biotechnol. 2010	PubMed	citation	PMID:20212479	pubmed	20212479	create date:2010/03/10 | first author:Bains W
Oversulfated chondroitin sulfate is not the sole contaminant in heparin.	/pubmed/20212477	Pan J, Qian Y, Zhou X, Pazandak A, Frazier SB, Weiser P, Lu H, Zhang L.	Nat Biotechnol. 2010 Mar;28(3):203-7; author reply 207-11. No abstract available.	Nat Biotechnol. 2010	PubMed	citation	PMID:20212477	pubmed	20212477	create date:2010/03/10 | first author:Pan J
The lengthening handshake.	/pubmed/20212476	Osborne R.	Nat Biotechnol. 2010 Mar;28(3):197-9. No abstract available.	Nat Biotechnol. 2010	PubMed	citation	PMID:20212476	pubmed	20212476	create date:2010/03/10 | first author:Osborne R
One year in--Obama's biotech scorecard.	/pubmed/20212475	Fox JL.	Nat Biotechnol. 2010 Mar;28(3):193-6. No abstract available.	Nat Biotechnol. 2010	PubMed	citation	PMID:20212475	pubmed	20212475	create date:2010/03/10 | first author:Fox JL
Resuscitated deCODE refocuses on diagnostics.	/pubmed/20212473	Ratner M.	Nat Biotechnol. 2010 Mar;28(3):192. No abstract available. Erratum in: Nat Biotechnol. 2010 Jun;28(6):624.	Nat Biotechnol. 2010	PubMed	citation	PMID:20212473	pubmed	20212473	create date:2010/03/10 | first author:Ratner M
Chinese institute makes bold sequencing play.	/pubmed/20212469	Fox J, Kling J.	Nat Biotechnol. 2010 Mar;28(3):189-91. No abstract available.	Nat Biotechnol. 2010	PubMed	citation	PMID:20212469	pubmed	20212469	create date:2010/03/10 | first author:Fox J
US biodefense contracts continue to lure biotechs.	/pubmed/20212465	Shaffer C.	Nat Biotechnol. 2010 Mar;28(3):187-8. No abstract available. Erratum in: Nat Biotechnol. 2010 Jul;28(7):756.	Nat Biotechnol. 2010	PubMed	citation	PMID:20212465	pubmed	20212465	create date:2010/03/10 | first author:Shaffer C
GSK/Sirtris compounds dogged by assay artifacts.	/pubmed/20212464	Schmidt C.	Nat Biotechnol. 2010 Mar;28(3):185-6. No abstract available.	Nat Biotechnol. 2010	PubMed	citation	PMID:20212464	pubmed	20212464	create date:2010/03/10 | first author:Schmidt C
Ark's gene therapy stumbles at the finish line.	/pubmed/20212462	Mitchell P.	Nat Biotechnol. 2010 Mar;28(3):183-4. No abstract available.	Nat Biotechnol. 2010	PubMed	citation	PMID:20212462	pubmed	20212462	create date:2010/03/10 | first author:Mitchell P
H1N1dsight is a wonderful thing.	/pubmed/20212461	[No authors listed]	Nat Biotechnol. 2010 Mar;28(3):182. No abstract available.	Nat Biotechnol. 2010	PubMed	citation	PMID:20212461	pubmed	20212461	create date:2010/03/10
America's got talent--can it keep it?	/pubmed/20212460	[No authors listed]	Nat Biotechnol. 2010 Mar;28(3):181. No abstract available.	Nat Biotechnol. 2010	PubMed	citation	PMID:20212460	pubmed	20212460	create date:2010/03/10
Isotopic labeling of terminal amines in complex samples identifies protein N-termini and protease cleavage products.	/pubmed/20208520	Kleifeld O, Doucet A, auf dem Keller U, Prudova A, Schilling O, Kainthan RK, Starr AE, Foster LJ, Kizhakkedathu JN, Overall CM.	Nat Biotechnol. 2010 Mar;28(3):281-8. Epub 2010 Mar 7.	Nat Biotechnol. 2010	PubMed	citation	PMID:20208520	pubmed	20208520	create date:2010/03/09 | first author:Kleifeld O
Harnessing chaperone-mediated autophagy for the selective degradation of mutant huntingtin protein.	/pubmed/20190739	Bauer PO, Goswami A, Wong HK, Okuno M, Kurosawa M, Yamada M, Miyazaki H, Matsumoto G, Kino Y, Nagai Y, Nukina N.	Nat Biotechnol. 2010 Mar;28(3):256-63. Epub 2010 Feb 28.	Nat Biotechnol. 2010	PubMed	citation	PMID:20190739	pubmed	20190739	create date:2010/03/02 | first author:Bauer PO
Rescue of the spinal muscular atrophy phenotype in a mouse model by early postnatal delivery of SMN.	/pubmed/20190738	Foust KD, Wang X, McGovern VL, Braun L, Bevan AK, Haidet AM, Le TT, Morales PR, Rich MM, Burghes AH, Kaspar BK.	Nat Biotechnol. 2010 Mar;28(3):271-4. Epub 2010 Feb 28.	Nat Biotechnol. 2010	PubMed	citation	PMID:20190738	pubmed	20190738	create date:2010/03/02 | first author:Foust KD
Directed evolution of a magnetic resonance imaging contrast agent for noninvasive imaging of dopamine.	/pubmed/20190737	Shapiro MG, Westmeyer GG, Romero PA, Szablowski JO, Küster B, Shah A, Otey CR, Langer R, Arnold FH, Jasanoff A.	Nat Biotechnol. 2010 Mar;28(3):264-70. Epub 2010 Feb 28.	Nat Biotechnol. 2010	PubMed	citation	PMID:20190737	pubmed	20190737	create date:2010/03/02 | first author:Shapiro MG
Induction of cell cycle entry eliminates human leukemia stem cells in a mouse model of AML.	/pubmed/20160717	Saito Y, Uchida N, Tanaka S, Suzuki N, Tomizawa-Murasawa M, Sone A, Najima Y, Takagi S, Aoki Y, Wake A, Taniguchi S, Shultz LD, Ishikawa F.	Nat Biotechnol. 2010 Mar;28(3):275-80. Epub 2010 Feb 14.	Nat Biotechnol. 2010	PubMed	citation	PMID:20160717	pubmed	20160717	create date:2010/02/18 | first author:Saito Y
Nutrient-sensitized screening for drugs that shift energy metabolism from mitochondrial respiration to glycolysis.	/pubmed/20160716	Gohil VM, Sheth SA, Nilsson R, Wojtovich AP, Lee JH, Perocchi F, Chen W, Clish CB, Ayata C, Brookes PS, Mootha VK.	Nat Biotechnol. 2010 Mar;28(3):249-55. Epub 2010 Feb 14.	Nat Biotechnol. 2010	PubMed	citation	PMID:20160716	pubmed	20160716	create date:2010/02/18 | first author:Gohil VM
Fourth quarter lag in biotech hiring.	/pubmed/20139961	Francisco M.	Nat Biotechnol. 2010 Feb;28(2):179. No abstract available.	Nat Biotechnol. 2010	PubMed	citation	PMID:20139961	pubmed	20139961	create date:2010/02/09 | first author:Francisco M
Systematic tracking of cell fate changes.	/pubmed/20139953	Kim J, Orkin SH.	Nat Biotechnol. 2010 Feb;28(2):146-7. No abstract available.	Nat Biotechnol. 2010	PubMed	citation	PMID:20139953	pubmed	20139953	create date:2010/02/09 | first author:Kim J
Spilling the beans on legume biology.	/pubmed/20139952	Hare P.	Nat Biotechnol. 2010 Feb;28(2):145. No abstract available.	Nat Biotechnol. 2010	PubMed	citation	PMID:20139952	pubmed	20139952	create date:2010/02/09 | first author:Hare P
From genomics to crop breeding.	/pubmed/20139951	Flavell R.	Nat Biotechnol. 2010 Feb;28(2):144-5. No abstract available.	Nat Biotechnol. 2010	PubMed	citation	PMID:20139951	pubmed	20139951	create date:2010/02/09 | first author:Flavell R
ChIPs and regulatory bits.	/pubmed/20139950	He X, Sinha S.	Nat Biotechnol. 2010 Feb;28(2):142-3. No abstract available.	Nat Biotechnol. 2010	PubMed	citation	PMID:20139950	pubmed	20139950	create date:2010/02/09 | first author:He X
Changing the rules of the game: addressing the conflict between free access to scientific discovery and intellectual property rights.	/pubmed/20139948	Bentwich M.	Nat Biotechnol. 2010 Feb;28(2):137-40. No abstract available.	Nat Biotechnol. 2010	PubMed	citation	PMID:20139948	pubmed	20139948	create date:2010/02/09 | first author:Bentwich M
Going to ridiculous lengths--European coexistence regulations for GM crops.	/pubmed/20139947	Ramessar K, Capell T, Twyman RM, Christou P.	Nat Biotechnol. 2010 Feb;28(2):133-6. No abstract available.	Nat Biotechnol. 2010	PubMed	citation	PMID:20139947	pubmed	20139947	create date:2010/02/09 | first author:Ramessar K
Never again.	/pubmed/20139946	Scott C.	Nat Biotechnol. 2010 Feb;28(2):131. No abstract available. Erratum in: Nat Biotechnol. 2010 Jun;28(6):624.	Nat Biotechnol. 2010	PubMed	citation	PMID:20139946	pubmed	20139946	create date:2010/02/09 | first author:Scott C
Ontology engineering.	/pubmed/20139945	Alterovitz G, Xiang M, Hill DP, Lomax J, Liu J, Cherkassky M, Dreyfuss J, Mungall C, Harris MA, Dolan ME, Blake JA, Ramoni MF.	Nat Biotechnol. 2010 Feb;28(2):128-30. No abstract available.	Nat Biotechnol. 2010	PubMed	citation	PMID:20139945	pubmed	20139945	create date:2010/02/09 | first author:Alterovitz G
An economic and technical evaluation of microalgal biofuels.	/pubmed/20139944	Stephens E, Ross IL, King Z, Mussgnug JH, Kruse O, Posten C, Borowitzka MA, Hankamer B.	Nat Biotechnol. 2010 Feb;28(2):126-8. No abstract available.	Nat Biotechnol. 2010	PubMed	citation	PMID:20139944	pubmed	20139944	create date:2010/02/09 | first author:Stephens E
Fab-arm exchange.	/pubmed/20139942	Broug E, Bland-Ward PA, Powell J, Johnson KS.	Nat Biotechnol. 2010 Feb;28(2):123-5; author reply 125-6. No abstract available.	Nat Biotechnol. 2010	PubMed	citation	PMID:20139942	pubmed	20139942	create date:2010/02/09 | first author:Broug E
The HER2 testing conundrum.	/pubmed/20139941	Allison M.	Nat Biotechnol. 2010 Feb;28(2):117-9. No abstract available.	Nat Biotechnol. 2010	PubMed	citation	PMID:20139941	pubmed	20139941	create date:2010/02/09 | first author:Allison M
Coming to terms.	/pubmed/20139940	Oden DH, Wolfson JA, Marshall CW.	Nat Biotechnol. 2010 Feb;28(2):120-2. No abstract available.	Nat Biotechnol. 2010	PubMed	citation	PMID:20139940	pubmed	20139940	create date:2010/02/09 | first author:Oden DH
FDA balks on MedImmune's cell-grown flu vaccine.	/pubmed/20139938	Wolfson W.	Nat Biotechnol. 2010 Feb;28(2):115. No abstract available.	Nat Biotechnol. 2010	PubMed	citation	PMID:20139938	pubmed	20139938	create date:2010/02/09 | first author:Wolfson W
Report blames GM crops for herbicide spike, downplays pesticide reductions.	/pubmed/20139932	Sheridan C.	Nat Biotechnol. 2010 Feb;28(2):112-3. No abstract available.	Nat Biotechnol. 2010	PubMed	citation	PMID:20139932	pubmed	20139932	create date:2010/02/09 | first author:Sheridan C
EC convenes crisis talks on European biotech sector.	/pubmed/20139930	Jones D.	Nat Biotechnol. 2010 Feb;28(2):110-1. No abstract available.	Nat Biotechnol. 2010	PubMed	citation	PMID:20139930	pubmed	20139930	create date:2010/02/09 | first author:Jones D
Amylin's $1 billion heavyweight deal.	/pubmed/20139929	Birch H.	Nat Biotechnol. 2010 Feb;28(2):109. No abstract available.	Nat Biotechnol. 2010	PubMed	citation	PMID:20139929	pubmed	20139929	create date:2010/02/09 | first author:Birch H
Pfizer stakes a claim in plant cell-made biopharmaceuticals.	/pubmed/20139928	Ratner M.	Nat Biotechnol. 2010 Feb;28(2):107-8. No abstract available.	Nat Biotechnol. 2010	PubMed	citation	PMID:20139928	pubmed	20139928	create date:2010/02/09 | first author:Ratner M
PML problems loom for Rituxan.	/pubmed/20139927	Allison M.	Nat Biotechnol. 2010 Feb;28(2):105-6. No abstract available.	Nat Biotechnol. 2010	PubMed	citation	PMID:20139927	pubmed	20139927	create date:2010/02/09 | first author:Allison M
PhRMA wants you!	/pubmed/20139926	[No authors listed]	Nat Biotechnol. 2010 Feb;28(2):103. No abstract available.	Nat Biotechnol. 2010	PubMed	citation	PMID:20139926	pubmed	20139926	create date:2010/02/09
Impossible fixes.	/pubmed/20139925	[No authors listed]	Nat Biotechnol. 2010 Feb;28(2):103. No abstract available.	Nat Biotechnol. 2010	PubMed	citation	PMID:20139925	pubmed	20139925	create date:2010/02/09
Rational association of genes with traits using a genome-scale gene network for Arabidopsis thaliana.	/pubmed/20118918	Lee I, Ambaru B, Thakkar P, Marcotte EM, Rhee SY.	Nat Biotechnol. 2010 Feb;28(2):149-56. Epub 2010 Jan 31.	Nat Biotechnol. 2010	PubMed	citation	PMID:20118918	pubmed	20118918	create date:2010/02/02 | first author:Lee I
Real-time imaging of hepatitis C virus infection using a fluorescent cell-based reporter system.	/pubmed/20118917	Jones CT, Catanese MT, Law LM, Khetani SR, Syder AJ, Ploss A, Oh TS, Schoggins JW, MacDonald MR, Bhatia SN, Rice CM.	Nat Biotechnol. 2010 Feb;28(2):167-71. Epub 2010 Jan 31.	Nat Biotechnol. 2010	PubMed	citation	PMID:20118917	pubmed	20118917	create date:2010/02/02 | first author:Jones CT
Enhanced antibody half-life improves in vivo activity.	/pubmed/20081867	Zalevsky J, Chamberlain AK, Horton HM, Karki S, Leung IW, Sproule TJ, Lazar GA, Roopenian DC, Desjarlais JR.	Nat Biotechnol. 2010 Feb;28(2):157-9. Epub 2010 Jan 17.	Nat Biotechnol. 2010	PubMed	citation	PMID:20081867	pubmed	20081867	create date:2010/01/19 | first author:Zalevsky J
Rational design of cationic lipids for siRNA delivery.	/pubmed/20081866	Semple SC, Akinc A, Chen J, Sandhu AP, Mui BL, Cho CK, Sah DW, Stebbing D, Crosley EJ, Yaworski E, Hafez IM, Dorkin JR, Qin J, Lam K, Rajeev KG, Wong KF, Jeffs LB, Nechev L, Eisenhardt ML, Jayaraman M, Kazem M, Maier MA, et al.	Nat Biotechnol. 2010 Feb;28(2):172-6. Epub 2010 Jan 17.	Nat Biotechnol. 2010	PubMed	citation	PMID:20081866	pubmed	20081866	create date:2010/01/19 | first author:Semple SC
Expansion and maintenance of human embryonic stem cell-derived endothelial cells by TGFbeta inhibition is Id1 dependent.	/pubmed/20081865	James D, Nam HS, Seandel M, Nolan D, Janovitz T, Tomishima M, Studer L, Lee G, Lyden D, Benezra R, Zaninovic N, Rosenwaks Z, Rabbany SY, Rafii S.	Nat Biotechnol. 2010 Feb;28(2):161-6. Epub 2010 Jan 17.	Nat Biotechnol. 2010	PubMed	citation	PMID:20081865	pubmed	20081865	create date:2010/01/19 | first author:James D
Title	URL	Description	Details	ShortDetails	Resource	Type	Identifiers	Db	EntrezUID	Properties
Backing your brand.	/pubmed/20066790	Charles S, Fisher C.	Nat Biotechnol. 2010 Jan;28(1):16-9. No abstract available.	Nat Biotechnol. 2010	PubMed	citation	PMID:20066790	pubmed	20066790	create date:2010/01/14 | first author:Charles S
Executive pay goes up at private life sciences companies despite tumultuous economic climate.	/pubmed/20062043	Rychlik B, Brown E.	Nat Biotechnol. 2010 Jan;28(1):99-100. No abstract available.	Nat Biotechnol. 2010	PubMed	citation	PMID:20062043	pubmed	20062043	create date:2010/01/12 | first author:Rychlik B
Genome sequencing on nanoballs.	/pubmed/20062041	Porreca GJ.	Nat Biotechnol. 2010 Jan;28(1):43-4. No abstract available.	Nat Biotechnol. 2010	PubMed	citation	PMID:20062041	pubmed	20062041	create date:2010/01/12 | first author:Porreca GJ
Small but not simple.	/pubmed/20062040	Elsner M.	Nat Biotechnol. 2010 Jan;28(1):42. No abstract available. Erratum in: Nat Biotechnol. 2010 Feb;28(2):178.	Nat Biotechnol. 2010	PubMed	citation	PMID:20062040	pubmed	20062040	create date:2010/01/12 | first author:Elsner M
Enriching quantitative proteomics with SI(N).	/pubmed/20062039	Sardiu ME, Washburn MP.	Nat Biotechnol. 2010 Jan;28(1):40-2. No abstract available.	Nat Biotechnol. 2010	PubMed	citation	PMID:20062039	pubmed	20062039	create date:2010/01/12 | first author:Sardiu ME
Putting the lid on phosphodiesterase 4.	/pubmed/20062038	Houslay MD, Adams DR.	Nat Biotechnol. 2010 Jan;28(1):38-40. No abstract available.	Nat Biotechnol. 2010	PubMed	citation	PMID:20062038	pubmed	20062038	create date:2010/01/12 | first author:Houslay MD
The intellectual property landscape for gene suppression technologies in plants.	/pubmed/20062036	Chi-Ham CL, Clark KL, Bennett AB.	Nat Biotechnol. 2010 Jan;28(1):32-6. No abstract available.	Nat Biotechnol. 2010	PubMed	citation	PMID:20062036	pubmed	20062036	create date:2010/01/12 | first author:Chi-Ham CL
Clinical comparability and European biosimilar regulations.	/pubmed/20062035	Schellekens H, Moors E.	Nat Biotechnol. 2010 Jan;28(1):28-31. No abstract available.	Nat Biotechnol. 2010	PubMed	citation	PMID:20062035	pubmed	20062035	create date:2010/01/12 | first author:Schellekens H
High-density resequencing DNA microarrays in public health emergencies.	/pubmed/20062034	Berthet N, Leclercq I, Dublineau A, Shigematsu S, Burguière AM, Filippone C, Gessain A, Manuguerra JC.	Nat Biotechnol. 2010 Jan;28(1):25-7. No abstract available.	Nat Biotechnol. 2010	PubMed	citation	PMID:20062034	pubmed	20062034	create date:2010/01/12 | first author:Berthet N
International trade and the global pipeline of new GM crops.	/pubmed/20062032	Stein AJ, Rodríguez-Cerezo E.	Nat Biotechnol. 2010 Jan;28(1):23-5. No abstract available.	Nat Biotechnol. 2010	PubMed	citation	PMID:20062032	pubmed	20062032	create date:2010/01/12 | first author:Stein AJ
Correcting the record.	/pubmed/20062031	Harris S.	Nat Biotechnol. 2010 Jan;28(1):22-3; author reply 23. No abstract available.	Nat Biotechnol. 2010	PubMed	citation	PMID:20062031	pubmed	20062031	create date:2010/01/12 | first author:Harris S
Harmonizing biosecurity oversight for gene synthesis.	/pubmed/20062030	Fischer M, Maurer SM.	Nat Biotechnol. 2010 Jan;28(1):20-2. No abstract available.	Nat Biotechnol. 2010	PubMed	citation	PMID:20062030	pubmed	20062030	create date:2010/01/12 | first author:Fischer M
Up in a cloud?	/pubmed/20062029	Sansom C.	Nat Biotechnol. 2010 Jan;28(1):13-5. No abstract available.	Nat Biotechnol. 2010	PubMed	citation	PMID:20062029	pubmed	20062029	create date:2010/01/12 | first author:Sansom C
Roger Beachy. Interview by Emily Waltz.	/pubmed/20062028	Beachy R.	Nat Biotechnol. 2010 Jan;28(1):11-2. No abstract available.	Nat Biotechnol. 2010	PubMed	citation	PMID:20062028	pubmed	20062028	create date:2010/01/12 | first author:Beachy R
Investor volatility plagues drug companies on new Chinese exchange.	/pubmed/20062025	Mitchell P, Jing F.	Nat Biotechnol. 2010 Jan;28(1):9-10. No abstract available.	Nat Biotechnol. 2010	PubMed	citation	PMID:20062025	pubmed	20062025	create date:2010/01/12 | first author:Mitchell P
Report concludes industry-academia partnerships on the wane.	/pubmed/20062022	Shaffer C.	Nat Biotechnol. 2010 Jan;28(1):7-8. No abstract available.	Nat Biotechnol. 2010	PubMed	citation	PMID:20062022	pubmed	20062022	create date:2010/01/12 | first author:Shaffer C
Optimism in public biotech rises as credit crunch recedes.	/pubmed/20062018	Huggett B.	Nat Biotechnol. 2010 Jan;28(1):5-6. No abstract available.	Nat Biotechnol. 2010	PubMed	citation	PMID:20062018	pubmed	20062018	create date:2010/01/12 | first author:Huggett B
As Genzyme flounders, competitors and activist investors swoop in.	/pubmed/20062016	Allison M.	Nat Biotechnol. 2010 Jan;28(1):3-4. No abstract available.	Nat Biotechnol. 2010	PubMed	citation	PMID:20062016	pubmed	20062016	create date:2010/01/12 | first author:Allison M
Gathering clouds and a sequencing storm: why cloud computing could broaden community access to next-generation sequencing.	/pubmed/20062015	[No authors listed]	Nat Biotechnol. 2010 Jan;28(1):1. No abstract available.	Nat Biotechnol. 2010	PubMed	citation	PMID:20062015	pubmed	20062015	create date:2010/01/12
Transcriptional profiling of growth perturbations of the human malaria parasite Plasmodium falciparum.	/pubmed/20037583	Hu G, Cabrera A, Kono M, Mok S, Chaal BK, Haase S, Engelberg K, Cheemadan S, Spielmann T, Preiser PR, Gilberger TW, Bozdech Z.	Nat Biotechnol. 2010 Jan;28(1):91-8. Epub 2009 Dec 27.	Nat Biotechnol. 2010	PubMed	citation	PMID:20037583	pubmed	20037583	create date:2009/12/29 | first author:Hu G
Nucleotide-resolution analysis of structural variants using BreakSeq and a breakpoint library.	/pubmed/20037582	Lam HY, Mu XJ, Stütz AM, Tanzer A, Cayting PD, Snyder M, Kim PM, Korbel JO, Gerstein MB.	Nat Biotechnol. 2010 Jan;28(1):47-55. Epub 2009 Dec 27.	Nat Biotechnol. 2010	PubMed	citation	PMID:20037582	pubmed	20037582	create date:2009/12/29 | first author:Lam HY
Design of phosphodiesterase 4D (PDE4D) allosteric modulators for enhancing cognition with improved safety.	/pubmed/20037581	Burgin AB, Magnusson OT, Singh J, Witte P, Staker BL, Bjornsson JM, Thorsteinsdottir M, Hrafnsdottir S, Hagen T, Kiselyov AS, Stewart LJ, Gurney ME.	Nat Biotechnol. 2010 Jan;28(1):63-70. Epub 2009 Dec 27.	Nat Biotechnol. 2010	PubMed	citation	PMID:20037581	pubmed	20037581	create date:2009/12/29 | first author:Burgin AB
Reengineering a receptor footprint of adeno-associated virus enables selective and systemic gene transfer to muscle.	/pubmed/20037580	Asokan A, Conway JC, Phillips JL, Li C, Hegge J, Sinnott R, Yadav S, DiPrimio N, Nam HJ, Agbandje-McKenna M, McPhee S, Wolff J, Samulski RJ.	Nat Biotechnol. 2010 Jan;28(1):79-82. Epub 2009 Dec 27.	Nat Biotechnol. 2010	PubMed	citation	PMID:20037580	pubmed	20037580	create date:2009/12/29 | first author:Asokan A
Chimeric mouse tumor models reveal differences in pathway activation between ERBB family- and KRAS-dependent lung adenocarcinomas.	/pubmed/20023657	Zhou Y, Rideout WM 3rd, Zi T, Bressel A, Reddypalli S, Rancourt R, Woo JK, Horner JW, Chin L, Chiu MI, Bosenberg M, Jacks T, Clark SC, Depinho RA, Robinson MO, Heyer J.	Nat Biotechnol. 2010 Jan;28(1):71-8. Epub 2009 Dec 20.	Nat Biotechnol. 2010	PubMed	citation	PMID:20023657	pubmed	20023657	create date:2009/12/22 | first author:Zhou Y
Label-free, normalized quantification of complex mass spectrometry data for proteomic analysis.	/pubmed/20010810	Griffin NM, Yu J, Long F, Oh P, Shore S, Li Y, Koziol JA, Schnitzer JE.	Nat Biotechnol. 2010 Jan;28(1):83-9. Epub 2009 Dec 13.	Nat Biotechnol. 2010	PubMed	citation	PMID:20010810	pubmed	20010810	create date:2009/12/17 | first author:Griffin NM
Synthetic viruses: a new opportunity to understand and prevent viral disease.	/pubmed/20010599	Wimmer E, Mueller S, Tumpey TM, Taubenberger JK.	Nat Biotechnol. 2009 Dec;27(12):1163-72. Review.	Nat Biotechnol. 2009	PubMed	citation	PMID:20010599	pubmed	20010599	create date:2009/12/17 | first author:Wimmer E
Genome engineering.	/pubmed/20010598	Carr PA, Church GM.	Nat Biotechnol. 2009 Dec;27(12):1151-62. Review.	Nat Biotechnol. 2009	PubMed	citation	PMID:20010598	pubmed	20010598	create date:2009/12/17 | first author:Carr PA
Next-generation synthetic gene networks.	/pubmed/20010597	Lu TK, Khalil AS, Collins JJ.	Nat Biotechnol. 2009 Dec;27(12):1139-50.	Nat Biotechnol. 2009	PubMed	citation	PMID:20010597	pubmed	20010597	create date:2009/12/17 | first author:Lu TK
How does multiple testing correction work?	/pubmed/20010596	Noble WS.	Nat Biotechnol. 2009 Dec;27(12):1135-7. No abstract available.	Nat Biotechnol. 2009	PubMed	citation	PMID:20010596	pubmed	20010596	create date:2009/12/17 | first author:Noble WS
Research highlights.	/pubmed/20010595	Aschheim K, Defrancesco L, Hare P, Mak C.	Nat Biotechnol. 2009 Dec;27(12):1134. No abstract available.	Nat Biotechnol. 2009	PubMed	citation	PMID:20010595	pubmed	20010595	create date:2009/12/17 | first author:Aschheim K
Capturing global metabolism.	/pubmed/20010594	Cowan D, Tuffin M.	Nat Biotechnol. 2009 Dec;27(12):1132-3. No abstract available.	Nat Biotechnol. 2009	PubMed	citation	PMID:20010594	pubmed	20010594	create date:2009/12/17 | first author:Cowan D
A first look at entire human methylomes.	/pubmed/20010593	Costello JF, Krzywinski M, Marra MA.	Nat Biotechnol. 2009 Dec;27(12):1130-2. No abstract available.	Nat Biotechnol. 2009	PubMed	citation	PMID:20010593	pubmed	20010593	create date:2009/12/17 | first author:Costello JF
Engineering direct conversion of CO(2) to biofuel.	/pubmed/20010592	Sheehan J.	Nat Biotechnol. 2009 Dec;27(12):1128-9. No abstract available.	Nat Biotechnol. 2009	PubMed	citation	PMID:20010592	pubmed	20010592	create date:2009/12/17 | first author:Sheehan J
The obviousness rejection as a barrier to biotech patent prosecution.	/pubmed/20010590	Wang SJ.	Nat Biotechnol. 2009 Dec;27(12):1125-6. No abstract available.	Nat Biotechnol. 2009	PubMed	citation	PMID:20010590	pubmed	20010590	create date:2009/12/17 | first author:Wang SJ
The sorcerer of synthetic genomes.	/pubmed/20010589	Marshall A.	Nat Biotechnol. 2009 Dec;27(12):1121-4. No abstract available.	Nat Biotechnol. 2009	PubMed	citation	PMID:20010589	pubmed	20010589	create date:2009/12/17 | first author:Marshall A
Engineering a new business.	/pubmed/20010588	May M.	Nat Biotechnol. 2009 Dec;27(12):1112-20. No abstract available.	Nat Biotechnol. 2009	PubMed	citation	PMID:20010588	pubmed	20010588	create date:2009/12/17 | first author:May M
From synthetic biology to biohacking: are we prepared?	/pubmed/20010587	Bennett G, Gilman N, Stavrianakis A, Rabinow P.	Nat Biotechnol. 2009 Dec;27(12):1109-11. No abstract available.	Nat Biotechnol. 2009	PubMed	citation	PMID:20010587	pubmed	20010587	create date:2009/12/17 | first author:Bennett G
Should moral objections to synthetic biology affect public policy?	/pubmed/20010586	Kaebnick GE.	Nat Biotechnol. 2009 Dec;27(12):1106-8. No abstract available.	Nat Biotechnol. 2009	PubMed	citation	PMID:20010586	pubmed	20010586	create date:2009/12/17 | first author:Kaebnick GE
Our synthetic future.	/pubmed/20010585	de S Cameron NM, Caplan A.	Nat Biotechnol. 2009 Dec;27(12):1103-5. No abstract available.	Nat Biotechnol. 2009	PubMed	citation	PMID:20010585	pubmed	20010585	create date:2009/12/17 | first author:de S Cameron NM
Building outside of the box: iGEM and the BioBricks Foundation.	/pubmed/20010584	Smolke CD.	Nat Biotechnol. 2009 Dec;27(12):1099-102. No abstract available.	Nat Biotechnol. 2009	PubMed	citation	PMID:20010584	pubmed	20010584	create date:2009/12/17 | first author:Smolke CD
Parts, property and sharing.	/pubmed/20010583	Henkel J, Maurer SM.	Nat Biotechnol. 2009 Dec;27(12):1095-8. No abstract available.	Nat Biotechnol. 2009	PubMed	citation	PMID:20010583	pubmed	20010583	create date:2009/12/17 | first author:Henkel J
The changing economics of DNA synthesis.	/pubmed/20010582	Carlson R.	Nat Biotechnol. 2009 Dec;27(12):1091-4. No abstract available.	Nat Biotechnol. 2009	PubMed	citation	PMID:20010582	pubmed	20010582	create date:2009/12/17 | first author:Carlson R
First transgenic geminivirus-resistant plant in the field.	/pubmed/20010580	Aragão FJ, Faria JC.	Nat Biotechnol. 2009 Dec;27(12):1086-8; author reply 1088-9. No abstract available.	Nat Biotechnol. 2009	PubMed	citation	PMID:20010580	pubmed	20010580	create date:2009/12/17 | first author:Aragão FJ
The facts about Stemedica.	/pubmed/20010578	Howe MA.	Nat Biotechnol. 2009 Dec;27(12):1085; author reply 1085. No abstract available.	Nat Biotechnol. 2009	PubMed	citation	PMID:20010578	pubmed	20010578	create date:2009/12/17 | first author:Howe MA
Biotech and gender issues in the developing world.	/pubmed/20010577	Gressel J.	Nat Biotechnol. 2009 Dec;27(12):1085-6. No abstract available.	Nat Biotechnol. 2009	PubMed	citation	PMID:20010577	pubmed	20010577	create date:2009/12/17 | first author:Gressel J
Medicare formulary coverage for top-selling biologics.	/pubmed/20010576	Liang SY, Haas JS, Phillips KA.	Nat Biotechnol. 2009 Dec;27(12):1082-4. No abstract available.	Nat Biotechnol. 2009	PubMed	citation	PMID:20010576	pubmed	20010576	create date:2009/12/17 | first author:Liang SY
Biotech in the basement.	/pubmed/20010575	Alper J.	Nat Biotechnol. 2009 Dec;27(12):1077-8. No abstract available.	Nat Biotechnol. 2009	PubMed	citation	PMID:20010575	pubmed	20010575	create date:2009/12/17 | first author:Alper J
Making green.	/pubmed/20010574	Sheridan C.	Nat Biotechnol. 2009 Dec;27(12):1074-6. No abstract available.	Nat Biotechnol. 2009	PubMed	citation	PMID:20010574	pubmed	20010574	create date:2009/12/17 | first author:Sheridan C
What's in a name?	/pubmed/20010573	[No authors listed]	Nat Biotechnol. 2009 Dec;27(12):1071-3. No abstract available.	Nat Biotechnol. 2009	PubMed	citation	PMID:20010573	pubmed	20010573	create date:2009/12/17
Proteostasis therapeutics.	/pubmed/20010572	Garber K.	Nat Biotechnol. 2009 Dec;27(12):1070. No abstract available.	Nat Biotechnol. 2009	PubMed	citation	PMID:20010572	pubmed	20010572	create date:2009/12/17 | first author:Garber K
Title	URL	Description	Details	ShortDetails	Resource	Type	Identifiers	Db	EntrezUID	Properties
REMS violations fines.	/pubmed/20010568	Shaffer C.	Nat Biotechnol. 2009 Dec;27(12):1068. No abstract available.	Nat Biotechnol. 2009	PubMed	citation	PMID:20010568	pubmed	20010568	create date:2009/12/17 | first author:Shaffer C
Comparative effectiveness $100 million handout.	/pubmed/20010567	Dorey E.	Nat Biotechnol. 2009 Dec;27(12):1068. No abstract available.	Nat Biotechnol. 2009	PubMed	citation	PMID:20010567	pubmed	20010567	create date:2009/12/17 | first author:Dorey E
FDA recruits prominent critics.	/pubmed/20010566	Shaffer C.	Nat Biotechnol. 2009 Dec;27(12):1067-8. No abstract available.	Nat Biotechnol. 2009	PubMed	citation	PMID:20010566	pubmed	20010566	create date:2009/12/17 | first author:Shaffer C
Biotechs get $1 billion windfall in R&D tax credits.	/pubmed/20010563	Thiel K.	Nat Biotechnol. 2009 Dec;27(12):1066. No abstract available.	Nat Biotechnol. 2009	PubMed	citation	PMID:20010563	pubmed	20010563	create date:2009/12/17 | first author:Thiel K
Congress punts on SBIR reauthorization.	/pubmed/20010562	Thiel K.	Nat Biotechnol. 2009 Dec;27(12):1065-6. No abstract available.	Nat Biotechnol. 2009	PubMed	citation	PMID:20010562	pubmed	20010562	create date:2009/12/17 | first author:Thiel K
Gates pours cash into agriculture.	/pubmed/20010561	Birch H.	Nat Biotechnol. 2009 Dec;27(12):1064. No abstract available.	Nat Biotechnol. 2009	PubMed	citation	PMID:20010561	pubmed	20010561	create date:2009/12/17 | first author:Birch H
Brazil and India access pharma vaccine know-how.	/pubmed/20010560	Neto RB, Jayaraman K.	Nat Biotechnol. 2009 Dec;27(12):1063-4. No abstract available.	Nat Biotechnol. 2009	PubMed	citation	PMID:20010560	pubmed	20010560	create date:2009/12/17 | first author:Neto RB
ARRA boosts cancer programs but impact on personalized medicine unclear.	/pubmed/20010559	Ratner M.	Nat Biotechnol. 2009 Dec;27(12):1062. No abstract available.	Nat Biotechnol. 2009	PubMed	citation	PMID:20010559	pubmed	20010559	create date:2009/12/17 | first author:Ratner M
Federal stimulus adds momentum to sequencing stampede.	/pubmed/20010558	Fox JL.	Nat Biotechnol. 2009 Dec;27(12):1061-2. No abstract available.	Nat Biotechnol. 2009	PubMed	citation	PMID:20010558	pubmed	20010558	create date:2009/12/17 | first author:Fox JL
Unbottling the genes.	/pubmed/20010557	[No authors listed]	Nat Biotechnol. 2009 Dec;27(12):1059. No abstract available.	Nat Biotechnol. 2009	PubMed	citation	PMID:20010557	pubmed	20010557	create date:2009/12/17
Building the sequence map of the human pan-genome.	/pubmed/19997067	Li R, Li Y, Zheng H, Luo R, Zhu H, Li Q, Qian W, Ren Y, Tian G, Li J, Zhou G, Zhu X, Wu H, Qin J, Jin X, Li D, Cao H, Hu X, Blanche H, Cann H, Zhang X, Li S, et al.	Nat Biotechnol. 2010 Jan;28(1):57-63. Epub 2009 Dec 7.	Nat Biotechnol. 2010	PubMed	citation	PMID:19997067	pubmed	19997067	create date:2009/12/10 | first author:Li R
DNA C-circles are specific and quantifiable markers of alternative-lengthening-of-telomeres activity.	/pubmed/19935656	Henson JD, Cao Y, Huschtscha LI, Chang AC, Au AY, Pickett HA, Reddel RR.	Nat Biotechnol. 2009 Dec;27(12):1181-5. Epub .	Nat Biotechnol. 2009	PubMed	citation	PMID:19935656	pubmed	19935656	create date:2009/11/26 | first author:Henson JD
Direct photosynthetic recycling of carbon dioxide to isobutyraldehyde.	/pubmed/19915552	Atsumi S, Higashide W, Liao JC.	Nat Biotechnol. 2009 Dec;27(12):1177-80. Epub .	Nat Biotechnol. 2009	PubMed	citation	PMID:19915552	pubmed	19915552	create date:2009/11/17 | first author:Atsumi S
High-resolution analysis of DNA regulatory elements by synthetic saturation mutagenesis.	/pubmed/19915551	Patwardhan RP, Lee C, Litvin O, Young DL, Pe'er D, Shendure J.	Nat Biotechnol. 2009 Dec;27(12):1173-5. Epub .	Nat Biotechnol. 2009	PubMed	citation	PMID:19915551	pubmed	19915551	create date:2009/11/17 | first author:Patwardhan RP
A recombinant polypeptide extends the in vivo half-life of peptides and proteins in a tunable manner.	/pubmed/19915550	Schellenberger V, Wang CW, Geething NC, Spink BJ, Campbell A, To W, Scholle MD, Yin Y, Yao Y, Bogin O, Cleland JL, Silverman J, Stemmer WP.	Nat Biotechnol. 2009 Dec;27(12):1186-90. Epub .	Nat Biotechnol. 2009	PubMed	citation	PMID:19915550	pubmed	19915550	create date:2009/11/17 | first author:Schellenberger V
The valuation high ground.	/pubmed/19902595	Stewart JJ, Bonifant B.	Nat Biotechnol. 2009 Nov;27(11):980-3. No abstract available. Erratum in: Nat Biotechnol. 2010 Feb;28(2):178.	Nat Biotechnol. 2009	PubMed	citation	PMID:19902595	pubmed	19902595	create date:2009/11/12 | first author:Stewart JJ
The challenges of sequencing by synthesis.	/pubmed/19898456	Fuller CW, Middendorf LR, Benner SA, Church GM, Harris T, Huang X, Jovanovich SB, Nelson JR, Schloss JA, Schwartz DC, Vezenov DV.	Nat Biotechnol. 2009 Nov;27(11):1013-23. Epub 2009 Nov 6. Review.	Nat Biotechnol. 2009	PubMed	citation	PMID:19898456	pubmed	19898456	create date:2009/11/10 | first author:Fuller CW
Mapping duplicated sequences.	/pubmed/19898454	Chiang DY, McCarroll SA.	Nat Biotechnol. 2009 Nov;27(11):1001-2. No abstract available.	Nat Biotechnol. 2009	PubMed	citation	PMID:19898454	pubmed	19898454	create date:2009/11/10 | first author:Chiang DY
A systems view of host defense.	/pubmed/19898453	Zak DE, Aderem A.	Nat Biotechnol. 2009 Nov;27(11):999-1001. No abstract available.	Nat Biotechnol. 2009	PubMed	citation	PMID:19898453	pubmed	19898453	create date:2009/11/10 | first author:Zak DE
Targeted sequencing with microfluidics.	/pubmed/19898452	Kirkness EF.	Nat Biotechnol. 2009 Nov;27(11):998-9. No abstract available.	Nat Biotechnol. 2009	PubMed	citation	PMID:19898452	pubmed	19898452	create date:2009/11/10 | first author:Kirkness EF
Watching reprogramming in real time.	/pubmed/19898451	Subramanyam D, Blelloch R.	Nat Biotechnol. 2009 Nov;27(11):997-8. No abstract available.	Nat Biotechnol. 2009	PubMed	citation	PMID:19898451	pubmed	19898451	create date:2009/11/10 | first author:Subramanyam D
The role of patents in biodiversity conservation.	/pubmed/19898449	Lawson C.	Nat Biotechnol. 2009 Nov;27(11):994-5.	Nat Biotechnol. 2009	PubMed	citation	PMID:19898449	pubmed	19898449	create date:2009/11/10 | first author:Lawson C
What's fueling the biotech engine--2008.	/pubmed/19898448	Aggarwal S.	Nat Biotechnol. 2009 Nov;27(11):987-93.	Nat Biotechnol. 2009	PubMed	citation	PMID:19898448	pubmed	19898448	create date:2009/11/10 | first author:Aggarwal S
How Tysabri survived.	/pubmed/19898447	Huggett B.	Nat Biotechnol. 2009 Nov;27(11):986.	Nat Biotechnol. 2009	PubMed	citation	PMID:19898447	pubmed	19898447	create date:2009/11/10 | first author:Huggett B
Accreditation and attribution in data sharing.	/pubmed/19898446	Thorisson GA.	Nat Biotechnol. 2009 Nov;27(11):984-5. No abstract available.	Nat Biotechnol. 2009	PubMed	citation	PMID:19898446	pubmed	19898446	create date:2009/11/10 | first author:Thorisson GA
The market value of GM products.	/pubmed/19898445	Carlson R.	Nat Biotechnol. 2009 Nov;27(11):984. No abstract available.	Nat Biotechnol. 2009	PubMed	citation	PMID:19898445	pubmed	19898445	create date:2009/11/10 | first author:Carlson R
The gold rush for induced pluripotent stem cells.	/pubmed/19898444	Webb S.	Nat Biotechnol. 2009 Nov;27(11):977-9. No abstract available.	Nat Biotechnol. 2009	PubMed	citation	PMID:19898444	pubmed	19898444	create date:2009/11/10 | first author:Webb S
Whatever happened to GM wheat?	/pubmed/19898443	Fox JL.	Nat Biotechnol. 2009 Nov;27(11):974-6. No abstract available.	Nat Biotechnol. 2009	PubMed	citation	PMID:19898443	pubmed	19898443	create date:2009/11/10 | first author:Fox JL
Steve Reed. Interviewed by Charlotte Schubert.	/pubmed/19898441	Schubert C.	Nat Biotechnol. 2009 Nov;27(11):971-2.	Nat Biotechnol. 2009	PubMed	citation	PMID:19898441	pubmed	19898441	create date:2009/11/10 | first author:Schubert C
Courts upbraid USDA for 'lax review' of GM crops.	/pubmed/19898439	Waltz E.	Nat Biotechnol. 2009 Nov;27(11):970. No abstract available.	Nat Biotechnol. 2009	PubMed	citation	PMID:19898439	pubmed	19898439	create date:2009/11/10 | first author:Waltz E
Genentech obtains proof of concept for hedgehog inhibition.	/pubmed/19898437	Sheridan C.	Nat Biotechnol. 2009 Nov;27(11):968-9. No abstract available.	Nat Biotechnol. 2009	PubMed	citation	PMID:19898437	pubmed	19898437	create date:2009/11/10 | first author:Sheridan C
Genzyme backs Osiris, despite Prochymal flop.	/pubmed/19898434	Allison M.	Nat Biotechnol. 2009 Nov;27(11):966-7. No abstract available.	Nat Biotechnol. 2009	PubMed	citation	PMID:19898434	pubmed	19898434	create date:2009/11/10 | first author:Allison M
WHO guidelines presage US biosimilars legislation?	/pubmed/19898430	Hodgson J.	Nat Biotechnol. 2009 Nov;27(11):963-5. No abstract available.	Nat Biotechnol. 2009	PubMed	citation	PMID:19898430	pubmed	19898430	create date:2009/11/10 | first author:Hodgson J
Pfizer settles largest ever fraud suit for off-label promotion.	/pubmed/19898429	Ratner M.	Nat Biotechnol. 2009 Nov;27(11):961-2. No abstract available.	Nat Biotechnol. 2009	PubMed	citation	PMID:19898429	pubmed	19898429	create date:2009/11/10 | first author:Ratner M
The transcription unit architecture of the Escherichia coli genome.	/pubmed/19881496	Cho BK, Zengler K, Qiu Y, Park YS, Knight EM, Barrett CL, Gao Y, Palsson BØ.	Nat Biotechnol. 2009 Nov;27(11):1043-9. Epub 2009 Nov 1.	Nat Biotechnol. 2009	PubMed	citation	PMID:19881496	pubmed	19881496	create date:2009/11/03 | first author:Cho BK
An integrative approach to reveal driver gene fusions from paired-end sequencing data in cancer.	/pubmed/19881495	Wang XS, Prensner JR, Chen G, Cao Q, Han B, Dhanasekaran SM, Ponnala R, Cao X, Varambally S, Thomas DG, Giordano TJ, Beer DG, Palanisamy N, Sartor MA, Omenn GS, Chinnaiyan AM.	Nat Biotechnol. 2009 Nov;27(11):1005-11. Epub 2009 Nov 1.	Nat Biotechnol. 2009	PubMed	citation	PMID:19881495	pubmed	19881495	create date:2009/11/03 | first author:Wang XS
Microdroplet-based PCR enrichment for large-scale targeted sequencing.	/pubmed/19881494	Tewhey R, Warner JB, Nakano M, Libby B, Medkova M, David PH, Kotsopoulos SK, Samuels ML, Hutchison JB, Larson JW, Topol EJ, Weiner MP, Harismendy O, Olson J, Link DR, Frazer KA.	Nat Biotechnol. 2009 Nov;27(11):1025-31. Epub 2009 Nov 1. Erratum in: Nat Biotechnol. 2010 Feb;28(2):178.	Nat Biotechnol. 2009	PubMed	citation	PMID:19881494	pubmed	19881494	create date:2009/11/03 | first author:Tewhey R
Comprehensive characterization of cytochrome P450 isozyme selectivity across chemical libraries.	/pubmed/19855396	Veith H, Southall N, Huang R, James T, Fayne D, Artemenko N, Shen M, Inglese J, Austin CP, Lloyd DG, Auld DS.	Nat Biotechnol. 2009 Nov;27(11):1050-5. Epub 2009 Oct 25.	Nat Biotechnol. 2009	PubMed	citation	PMID:19855396	pubmed	19855396	create date:2009/10/27 | first author:Veith H
Transcriptional analysis of intracytoplasmically stained, FACS-purified cells by high-throughput, quantitative nuclease protection.	/pubmed/19838197	Pechhold S, Stouffer M, Walker G, Martel R, Seligmann B, Hang Y, Stein R, Harlan DM, Pechhold K.	Nat Biotechnol. 2009 Nov;27(11):1038-42. Epub 2009 Oct 18.	Nat Biotechnol. 2009	PubMed	citation	PMID:19838197	pubmed	19838197	create date:2009/10/20 | first author:Pechhold S
Credibility: your most important asset.	/pubmed/19834985	MacDougall D, Conrad J.	Nat Biotechnol. 2009 Oct;27(10):883-5.	Nat Biotechnol. 2009	PubMed	citation	PMID:19834985	pubmed	19834985	create date:2009/10/17 | first author:MacDougall D
Live cell imaging distinguishes bona fide human iPS cells from partially reprogrammed cells.	/pubmed/19826408	Chan EM, Ratanasirintrawoot S, Park IH, Manos PD, Loh YH, Huo H, Miller JD, Hartung O, Rho J, Ince TA, Daley GQ, Schlaeger TM.	Nat Biotechnol. 2009 Nov;27(11):1033-7. Epub 2009 Oct 11.	Nat Biotechnol. 2009	PubMed	citation	PMID:19826408	pubmed	19826408	create date:2009/10/15 | first author:Chan EM
How to visually interpret biological data using networks.	/pubmed/19816451	Merico D, Gfeller D, Bader GD.	Nat Biotechnol. 2009 Oct;27(10):921-4.	Nat Biotechnol. 2009	PubMed	citation	PMID:19816451	pubmed	19816451	create date:2009/10/10 | first author:Merico D
Introducing the acetylome.	/pubmed/19816449	Smith KT, Workman JL.	Nat Biotechnol. 2009 Oct;27(10):917-9. No abstract available.	Nat Biotechnol. 2009	PubMed	citation	PMID:19816449	pubmed	19816449	create date:2009/10/10 | first author:Smith KT
Cancer's insatiable appetite.	/pubmed/19816448	Locasale JW, Cantley LC, Vander Heiden MG.	Nat Biotechnol. 2009 Oct;27(10):916-7. No abstract available.	Nat Biotechnol. 2009	PubMed	citation	PMID:19816448	pubmed	19816448	create date:2009/10/10 | first author:Locasale JW
Stem cell biology meets p53.	/pubmed/19816447	Puzio-Kuter AM, Levine AJ.	Nat Biotechnol. 2009 Oct;27(10):914-5. No abstract available.	Nat Biotechnol. 2009	PubMed	citation	PMID:19816447	pubmed	19816447	create date:2009/10/10 | first author:Puzio-Kuter AM
Snapshots of kinase activities.	/pubmed/19816446	Muñoz J, Heck AJ.	Nat Biotechnol. 2009 Oct;27(10):912-3. No abstract available.	Nat Biotechnol. 2009	PubMed	citation	PMID:19816446	pubmed	19816446	create date:2009/10/10 | first author:Muñoz J
siRNA delivery not Toll-free.	/pubmed/19816445	Gantier MP, Williams BR.	Nat Biotechnol. 2009 Oct;27(10):911-2. No abstract available.	Nat Biotechnol. 2009	PubMed	citation	PMID:19816445	pubmed	19816445	create date:2009/10/10 | first author:Gantier MP
Legal uncertainty in the area of genetic diagnostic testing.	/pubmed/19816443	Huys I, Berthels N, Matthijs G, Van Overwalle G.	Nat Biotechnol. 2009 Oct;27(10):903-9.	Nat Biotechnol. 2009	PubMed	citation	PMID:19816443	pubmed	19816443	create date:2009/10/10 | first author:Huys I
Can web 2.0 reboot clinical trials?	/pubmed/19816442	Allison M.	Nat Biotechnol. 2009 Oct;27(10):895-902. Erratum in: Nat Biotechnol. 2010 Feb;28(2):178.	Nat Biotechnol. 2009	PubMed	citation	PMID:19816442	pubmed	19816442	create date:2009/10/10 | first author:Allison M
Improved genome annotation for Zymomonas mobilis.	/pubmed/19816441	Yang S, Pappas KM, Hauser LJ, Land ML, Chen GL, Hurst GB, Pan C, Kouvelis VN, Typas MA, Pelletier DA, Klingeman DM, Chang YJ, Samatova NF, Brown SD.	Nat Biotechnol. 2009 Oct;27(10):893-4. No abstract available.	Nat Biotechnol. 2009	PubMed	citation	PMID:19816441	pubmed	19816441	create date:2009/10/10 | first author:Yang S
Title	URL	Description	Details	ShortDetails	Resource	Type	Identifiers	Db	EntrezUID	Properties
Healthcare-biotech symbiosis.	/pubmed/19816440	Ahmed K, Ashrafian H.	Nat Biotechnol. 2009 Oct;27(10):892-3. No abstract available.	Nat Biotechnol. 2009	PubMed	citation	PMID:19816440	pubmed	19816440	create date:2009/10/10 | first author:Ahmed K
Cofactor-mediated protein promiscuity.	/pubmed/19816439	Dimitrov JD, Vassilev TL.	Nat Biotechnol. 2009 Oct;27(10):892. No abstract available.	Nat Biotechnol. 2009	PubMed	citation	PMID:19816439	pubmed	19816439	create date:2009/10/10 | first author:Dimitrov JD
Creating a mouse academic research commons.	/pubmed/19816438	Einhorn D, Heimes R.	Nat Biotechnol. 2009 Oct;27(10):890-1. No abstract available.	Nat Biotechnol. 2009	PubMed	citation	PMID:19816438	pubmed	19816438	create date:2009/10/10 | first author:Einhorn D
The power of social networking in medicine.	/pubmed/19816437	Brownstein CA, Brownstein JS, Williams DS 3rd, Wicks P, Heywood JA.	Nat Biotechnol. 2009 Oct;27(10):888-90. No abstract available.	Nat Biotechnol. 2009	PubMed	citation	PMID:19816437	pubmed	19816437	create date:2009/10/10 | first author:Brownstein CA
Is it virtuous to be virtual? The VC viewpoint.	/pubmed/19816436	Chakma J, Calcagno JL, Behbahani A, Mojtahedian S.	Nat Biotechnol. 2009 Oct;27(10):886-8. No abstract available.	Nat Biotechnol. 2009	PubMed	citation	PMID:19816436	pubmed	19816436	create date:2009/10/10 | first author:Chakma J
Under wraps.	/pubmed/19816435	Waltz E.	Nat Biotechnol. 2009 Oct;27(10):880-2. No abstract available.	Nat Biotechnol. 2009	PubMed	citation	PMID:19816435	pubmed	19816435	create date:2009/10/10 | first author:Waltz E
Firms seek new models to access public equity.	/pubmed/19816432	Mitchell P.	Nat Biotechnol. 2009 Oct;27(10):878-9. No abstract available.	Nat Biotechnol. 2009	PubMed	citation	PMID:19816432	pubmed	19816432	create date:2009/10/10 | first author:Mitchell P
Regulation of consumer genomic tests remains in limbo.	/pubmed/19816429	Allison M.	Nat Biotechnol. 2009 Oct;27(10):875-7. No abstract available.	Nat Biotechnol. 2009	PubMed	citation	PMID:19816429	pubmed	19816429	create date:2009/10/10 | first author:Allison M
Spotlight focuses on protein-misfolding therapies.	/pubmed/19816426	Ratner M.	Nat Biotechnol. 2009 Oct;27(10):874. No abstract available.	Nat Biotechnol. 2009	PubMed	citation	PMID:19816426	pubmed	19816426	create date:2009/10/10 | first author:Ratner M
Test tube meat on the menu?	/pubmed/19816425	Fox JL.	Nat Biotechnol. 2009 Oct;27(10):873. No abstract available.	Nat Biotechnol. 2009	PubMed	citation	PMID:19816425	pubmed	19816425	create date:2009/10/10 | first author:Fox JL
FDA penalizes trial misconduct.	/pubmed/19816424	Shaffer C.	Nat Biotechnol. 2009 Oct;27(10):872. No abstract available.	Nat Biotechnol. 2009	PubMed	citation	PMID:19816424	pubmed	19816424	create date:2009/10/10 | first author:Shaffer C
Expanded access rules pose quandary for drug developers.	/pubmed/19816423	Mack GS.	Nat Biotechnol. 2009 Oct;27(10):871-2. No abstract available.	Nat Biotechnol. 2009	PubMed	citation	PMID:19816423	pubmed	19816423	create date:2009/10/10 | first author:Mack GS
The twain shall meet.	/pubmed/19816422	[No authors listed]	Nat Biotechnol. 2009 Oct;27(10):869.	Nat Biotechnol. 2009	PubMed	citation	PMID:19816422	pubmed	19816422	create date:2009/10/10
Sensitive multiplexed analysis of kinase activities and activity-based kinase identification.	/pubmed/19801977	Kubota K, Anjum R, Yu Y, Kunz RC, Andersen JN, Kraus M, Keilhack H, Nagashima K, Krauss S, Paweletz C, Hendrickson RC, Feldman AS, Wu CL, Rush J, Villén J, Gygi SP.	Nat Biotechnol. 2009 Oct;27(10):933-40. Epub 2009 Oct 4.	Nat Biotechnol. 2009	PubMed	citation	PMID:19801977	pubmed	19801977	create date:2009/10/06 | first author:Kubota K
Induction of protein-protein interactions in live cells using light.	/pubmed/19801976	Yazawa M, Sadaghiani AM, Hsueh B, Dolmetsch RE.	Nat Biotechnol. 2009 Oct;27(10):941-5. Epub 2009 Oct 4.	Nat Biotechnol. 2009	PubMed	citation	PMID:19801976	pubmed	19801976	create date:2009/10/06 | first author:Yazawa M
Automated design of synthetic ribosome binding sites to control protein expression.	/pubmed/19801975	Salis HM, Mirsky EA, Voigt CA.	Nat Biotechnol. 2009 Oct;27(10):946-50. Epub 2009 Oct 4.	Nat Biotechnol. 2009	PubMed	citation	PMID:19801975	pubmed	19801975	create date:2009/10/06 | first author:Salis HM
A proteomics approach to discovering natural products and their biosynthetic pathways.	/pubmed/19767731	Bumpus SB, Evans BS, Thomas PM, Ntai I, Kelleher NL.	Nat Biotechnol. 2009 Oct;27(10):951-6. Epub 2009 Sep 20.	Nat Biotechnol. 2009	PubMed	citation	PMID:19767731	pubmed	19767731	create date:2009/09/22 | first author:Bumpus SB
In vivo delivery of siRNA to immune cells by conjugation to a TLR9 agonist enhances antitumor immune responses.	/pubmed/19749770	Kortylewski M, Swiderski P, Herrmann A, Wang L, Kowolik C, Kujawski M, Lee H, Scuto A, Liu Y, Yang C, Deng J, Soifer HS, Raubitschek A, Forman S, Rossi JJ, Pardoll DM, Jove R, Yu H.	Nat Biotechnol. 2009 Oct;27(10):925-32. Epub 2009 Sep 13.	Nat Biotechnol. 2009	PubMed	citation	PMID:19749770	pubmed	19749770	create date:2009/09/15 | first author:Kortylewski M
Interview essentials for executives: beyond the basics.	/pubmed/19741649	Rafferty MA.	Nat Biotechnol. 2009 Sep;27(9):865-6. No abstract available.	Nat Biotechnol. 2009	PubMed	citation	PMID:19741649	pubmed	19741649	create date:2009/09/15 | first author:Rafferty MA
Big oil bucks for algae.	/pubmed/19741613	Sheridan C.	Nat Biotechnol. 2009 Sep;27(9):783. No abstract available.	Nat Biotechnol. 2009	PubMed	citation	PMID:19741613	pubmed	19741613	create date:2009/09/15 | first author:Sheridan C
Genome-wide identification of post-translational modulators of transcription factor activity in human B cells.	/pubmed/19741643	Wang K, Saito M, Bisikirska BC, Alvarez MJ, Lim WK, Rajbhandari P, Shen Q, Nemenman I, Basso K, Margolin AA, Klein U, Dalla-Favera R, Califano A.	Nat Biotechnol. 2009 Sep;27(9):829-39. Epub 2009 Sep 9.	Nat Biotechnol. 2009	PubMed	citation	PMID:19741643	pubmed	19741643	create date:2009/09/11 | first author:Wang K
Combinatorics and next-generation sequencing.	/pubmed/19741641	Patterson N, Gabriel S.	Nat Biotechnol. 2009 Sep;27(9):826-7. No abstract available.	Nat Biotechnol. 2009	PubMed	citation	PMID:19741641	pubmed	19741641	create date:2009/09/11 | first author:Patterson N
Absolute abundance for the masses.	/pubmed/19741640	Vogel C, Marcotte EM.	Nat Biotechnol. 2009 Sep;27(9):825-6. No abstract available.	Nat Biotechnol. 2009	PubMed	citation	PMID:19741640	pubmed	19741640	create date:2009/09/11 | first author:Vogel C
Reshaping pluripotent stem cells.	/pubmed/19741639	Elefanty AG, Stanley EG.	Nat Biotechnol. 2009 Sep;27(9):823-4. No abstract available.	Nat Biotechnol. 2009	PubMed	citation	PMID:19741639	pubmed	19741639	create date:2009/09/11 | first author:Elefanty AG
Silencing prostate cancer.	/pubmed/19741638	Toudjarska I, de Fougerolles A.	Nat Biotechnol. 2009 Sep;27(9):821-3. No abstract available.	Nat Biotechnol. 2009	PubMed	citation	PMID:19741638	pubmed	19741638	create date:2009/09/11 | first author:Toudjarska I
Faster human genome sequencing.	/pubmed/19741637	Li Y, Wang J.	Nat Biotechnol. 2009 Sep;27(9):820-1. No abstract available.	Nat Biotechnol. 2009	PubMed	citation	PMID:19741637	pubmed	19741637	create date:2009/09/11 | first author:Li Y
Accelerated patent examination procedures spur Japanese university innovation.	/pubmed/19741635	Tessensohn JA, Yamamoto S.	Nat Biotechnol. 2009 Sep;27(9):815-8.	Nat Biotechnol. 2009	PubMed	citation	PMID:19741635	pubmed	19741635	create date:2009/09/11 | first author:Tessensohn JA
Globetrotting firms: Canada's health biotechnology collaborations with developing countries.	/pubmed/19741634	Ray M, Daar AS, Singer PA, Thorsteinsdóttir H.	Nat Biotechnol. 2009 Sep;27(9):806-14.	Nat Biotechnol. 2009	PubMed	citation	PMID:19741634	pubmed	19741634	create date:2009/09/11 | first author:Ray M
The neonatal blood-brain barrier is functionally effective, and immaturity does not explain differential targeting of AAV9.	/pubmed/19741632	Saunders NR, Joakim Ek C, Dziegielewska KM.	Nat Biotechnol. 2009 Sep;27(9):804-5; author reply 805. No abstract available.	Nat Biotechnol. 2009	PubMed	citation	PMID:19741632	pubmed	19741632	create date:2009/09/11 | first author:Saunders NR
Commercialized GM crops and yield.	/pubmed/19741630	Qaim M, Subramanian A, Sadashivappa P.	Nat Biotechnol. 2009 Sep;27(9):803-4. No abstract available.	Nat Biotechnol. 2009	PubMed	citation	PMID:19741630	pubmed	19741630	create date:2009/09/11 | first author:Qaim M
Commercialized GM crops and yield.	/pubmed/19741629	Schubert D.	Nat Biotechnol. 2009 Sep;27(9):802-3; author reply 803. No abstract available.	Nat Biotechnol. 2009	PubMed	citation	PMID:19741629	pubmed	19741629	create date:2009/09/11 | first author:Schubert D
Commercialized GM crops and yield.	/pubmed/19741627	Gurian-Sherman D.	Nat Biotechnol. 2009 Sep;27(9):801-2; author reply 803. No abstract available.	Nat Biotechnol. 2009	PubMed	citation	PMID:19741627	pubmed	19741627	create date:2009/09/11 | first author:Gurian-Sherman D
Preventing the misuse of gene synthesis.	/pubmed/19741626	Minshull J, Wagner R.	Nat Biotechnol. 2009 Sep;27(9):800-1; author reply 801. No abstract available.	Nat Biotechnol. 2009	PubMed	citation	PMID:19741626	pubmed	19741626	create date:2009/09/11 | first author:Minshull J
Receptor-binding specificity of pandemic influenza A (H1N1) 2009 virus determined by carbohydrate microarray.	/pubmed/19741625	Childs RA, Palma AS, Wharton S, Matrosovich T, Liu Y, Chai W, Campanero-Rhodes MA, Zhang Y, Eickmann M, Kiso M, Hay A, Matrosovich M, Feizi T.	Nat Biotechnol. 2009 Sep;27(9):797-9. No abstract available. Erratum in: Nat Biotechnol. 2010 Feb;28(2):178.	Nat Biotechnol. 2009	PubMed	citation	PMID:19741625	pubmed	19741625	create date:2009/09/11 | first author:Childs RA
Playing to win.	/pubmed/19741624	Sekula R, Bakhru S, Zappe S.	Nat Biotechnol. 2009 Jul 23;27(9):793-796. [Epub ahead of print] No abstract available.	Nat Biotechnol. 2009	PubMed	citation	PMID:19741624	pubmed	19741624	create date:2009/09/11 | first author:Sekula R
Trading on hope.	/pubmed/19741623	Qiu J.	Nat Biotechnol. 2009 Sep;27(9):790-2. No abstract available.	Nat Biotechnol. 2009	PubMed	citation	PMID:19741623	pubmed	19741623	create date:2009/09/11 | first author:Qiu J
China tightens IP protection, but concerns linger.	/pubmed/19741619	Jia H.	Nat Biotechnol. 2009 Sep;27(9):787-8. No abstract available.	Nat Biotechnol. 2009	PubMed	citation	PMID:19741619	pubmed	19741619	create date:2009/09/11 | first author:Jia H
PARP inhibitors blaze a trail in difficult-to-treat cancers.	/pubmed/19741614	Kling J.	Nat Biotechnol. 2009 Sep;27(9):784-6. No abstract available.	Nat Biotechnol. 2009	PubMed	citation	PMID:19741614	pubmed	19741614	create date:2009/09/11 | first author:Kling J
Bristol-Myers Squibb swallows last of antibody pioneers.	/pubmed/19741612	Allison M.	Nat Biotechnol. 2009 Sep;27(9):781-3. No abstract available.	Nat Biotechnol. 2009	PubMed	citation	PMID:19741612	pubmed	19741612	create date:2009/09/11 | first author:Allison M
Human Genome Sciences trial data wow lupus community.	/pubmed/19741611	Ratner M.	Nat Biotechnol. 2009 Sep;27(9):779-80. No abstract available.	Nat Biotechnol. 2009	PubMed	citation	PMID:19741611	pubmed	19741611	create date:2009/09/11 | first author:Ratner M
DNA confidential.	/pubmed/19741610	[No authors listed]	Nat Biotechnol. 2009 Sep;27(9):777.	Nat Biotechnol. 2009	PubMed	citation	PMID:19741610	pubmed	19741610	create date:2009/09/11
Systemic administration of optimized aptamer-siRNA chimeras promotes regression of PSMA-expressing tumors.	/pubmed/19701187	Dassie JP, Liu XY, Thomas GS, Whitaker RM, Thiel KW, Stockdale KR, Meyerholz DK, McCaffrey AP, McNamara JO 2nd, Giangrande PH.	Nat Biotechnol. 2009 Sep;27(9):839-49. Epub 2009 Aug 23.	Nat Biotechnol. 2009	PubMed	citation	PMID:19701187	pubmed	19701187	create date:2009/08/25 | first author:Dassie JP
Building today's platform company.	/pubmed/19685583	Lanza G.	Nat Biotechnol. 2009 Aug;27(8):693-5.	Nat Biotechnol. 2009	PubMed	citation	PMID:19685583	pubmed	19685583	create date:2009/08/18 | first author:Lanza G
Sensitive digital quantification of DNA methylation in clinical samples.	/pubmed/19684580	Li M, Chen WD, Papadopoulos N, Goodman SN, Bjerregaard NC, Laurberg S, Levin B, Juhl H, Arber N, Moinova H, Durkee K, Schmidt K, He Y, Diehl F, Velculescu VE, Zhou S, Diaz LA Jr, Kinzler KW, Markowitz SD, Vogelstein B.	Nat Biotechnol. 2009 Sep;27(9):858-63. Epub 2009 Aug 16.	Nat Biotechnol. 2009	PubMed	citation	PMID:19684580	pubmed	19684580	create date:2009/08/18 | first author:Li M
Efficient targeting of expressed and silent genes in human ESCs and iPSCs using zinc-finger nucleases.	/pubmed/19680244	Hockemeyer D, Soldner F, Beard C, Gao Q, Mitalipova M, DeKelver RC, Katibah GE, Amora R, Boydston EA, Zeitler B, Meng X, Miller JC, Zhang L, Rebar EJ, Gregory PD, Urnov FD, Jaenisch R.	Nat Biotechnol. 2009 Sep;27(9):851-7. Epub 2009 Aug 13.	Nat Biotechnol. 2009	PubMed	citation	PMID:19680244	pubmed	19680244	create date:2009/08/15 | first author:Hockemeyer D
Single-molecule sequencing of an individual human genome.	/pubmed/19668243	Pushkarev D, Neff NF, Quake SR.	Nat Biotechnol. 2009 Sep;27(9):847-50. Epub 2009 Aug 10.	Nat Biotechnol. 2009	PubMed	citation	PMID:19668243	pubmed	19668243	create date:2009/08/12 | first author:Pushkarev D
Seeding a skilled workforce.	/pubmed/19668184	Saberwal G.	Nat Biotechnol. 2009 Aug;27(8):773-5.	Nat Biotechnol. 2009	PubMed	citation	PMID:19668184	pubmed	19668184	create date:2009/08/12 | first author:Saberwal G
The Systems Biology Graphical Notation.	/pubmed/19668183	Le Novère N, Hucka M, Mi H, Moodie S, Schreiber F, Sorokin A, Demir E, Wegner K, Aladjem MI, Wimalaratne SM, Bergman FT, Gauges R, Ghazal P, Kawaji H, Li L, Matsuoka Y, Villéger A, Boyd SE, Calzone L, Courtot M, Dogrusoz U, Freeman TC, et al.	Nat Biotechnol. 2009 Aug;27(8):735-41. Epub 2009 Aug 7. Erratum in: Nat Biotechnol. 2009 Sep;27(9):864.	Nat Biotechnol. 2009	PubMed	citation	PMID:19668183	pubmed	19668183	create date:2009/08/12 | first author:Le Novère N
Next-generation quantum dots.	/pubmed/19668181	Smith AM, Nie S.	Nat Biotechnol. 2009 Aug;27(8):732-3. No abstract available.	Nat Biotechnol. 2009	PubMed	citation	PMID:19668181	pubmed	19668181	create date:2009/08/12 | first author:Smith AM
Universal cell-free protein synthesis.	/pubmed/19668180	Swartz JR.	Nat Biotechnol. 2009 Aug;27(8):731-2. No abstract available.	Nat Biotechnol. 2009	PubMed	citation	PMID:19668180	pubmed	19668180	create date:2009/08/12 | first author:Swartz JR
Title	URL	Description	Details	ShortDetails	Resource	Type	Identifiers	Db	EntrezUID	Properties
Metabolic engineering without plasmids.	/pubmed/19668179	Kachroo AH, Jayaram M, Rowley PA.	Nat Biotechnol. 2009 Aug;27(8):729-31. No abstract available.	Nat Biotechnol. 2009	PubMed	citation	PMID:19668179	pubmed	19668179	create date:2009/08/12 | first author:Kachroo AH
Synthetic metabolic pipelines.	/pubmed/19668178	DeLisa MP, Conrado RJ.	Nat Biotechnol. 2009 Aug;27(8):728-9. No abstract available.	Nat Biotechnol. 2009	PubMed	citation	PMID:19668178	pubmed	19668178	create date:2009/08/12 | first author:DeLisa MP
Stem cell patents: a landscape analysis.	/pubmed/19668176	Konski AF, Spielthenner DJ.	Nat Biotechnol. 2009 Aug;27(8):722-6.	Nat Biotechnol. 2009	PubMed	citation	PMID:19668176	pubmed	19668176	create date:2009/08/12 | first author:Konski AF
Public biotech 2008--the numbers.	/pubmed/19668175	Huggett B, Hodgson J, Lähteenmäki R.	Nat Biotechnol. 2009 Aug;27(8):710-21.	Nat Biotechnol. 2009	PubMed	citation	PMID:19668175	pubmed	19668175	create date:2009/08/12 | first author:Huggett B
Beyond the biotech IPO: a brave new world.	/pubmed/19668174	Booth BL.	Nat Biotechnol. 2009 Aug;27(8):705-9.	Nat Biotechnol. 2009	PubMed	citation	PMID:19668174	pubmed	19668174	create date:2009/08/12 | first author:Booth BL
The contraction of agbiotech product quality innovation.	/pubmed/19668173	Graff GD, Zilberman D, Bennett AB.	Nat Biotechnol. 2009 Aug;27(8):702-4. No abstract available.	Nat Biotechnol. 2009	PubMed	citation	PMID:19668173	pubmed	19668173	create date:2009/08/12 | first author:Graff GD
Detection of genetically modified organisms--closing the gaps.	/pubmed/19668172	Morisset D, Demsar T, Gruden K, Vojvoda J, Stebih D, Zel J.	Nat Biotechnol. 2009 Aug;27(8):700-1. No abstract available.	Nat Biotechnol. 2009	PubMed	citation	PMID:19668172	pubmed	19668172	create date:2009/08/12 | first author:Morisset D
BARDA's budget.	/pubmed/19668170	Klotz LC, Pearson A.	Nat Biotechnol. 2009 Aug;27(8):698-9; author reply 699. No abstract available.	Nat Biotechnol. 2009	PubMed	citation	PMID:19668170	pubmed	19668170	create date:2009/08/12 | first author:Klotz LC
And then there were two: use of hESC lines.	/pubmed/19668169	Scott CT, McCormick JB, Owen-Smith J.	Nat Biotechnol. 2009 Aug;27(8):696-7. No abstract available.	Nat Biotechnol. 2009	PubMed	citation	PMID:19668169	pubmed	19668169	create date:2009/08/12 | first author:Scott CT
The cold rush.	/pubmed/19668168	Hoag H.	Nat Biotechnol. 2009 Aug;27(8):690-2. No abstract available.	Nat Biotechnol. 2009	PubMed	citation	PMID:19668168	pubmed	19668168	create date:2009/08/12 | first author:Hoag H
Immunology's quiet upheaval.	/pubmed/19668167	Garber K.	Nat Biotechnol. 2009 Aug;27(8):687-9. No abstract available.	Nat Biotechnol. 2009	PubMed	citation	PMID:19668167	pubmed	19668167	create date:2009/08/12 | first author:Garber K
Signs of life in Q2.	/pubmed/19668166	Yang W.	Nat Biotechnol. 2009 Aug;27(8):686. No abstract available.	Nat Biotechnol. 2009	PubMed	citation	PMID:19668166	pubmed	19668166	create date:2009/08/12 | first author:Yang W
Novo awaits green light for diabetes drug.	/pubmed/19668159	May M.	Nat Biotechnol. 2009 Aug;27(8):682-5. No abstract available. Erratum in: Nat Biotechnol. 2009 Oct;27(10):957.	Nat Biotechnol. 2009	PubMed	citation	PMID:19668159	pubmed	19668159	create date:2009/08/12 | first author:May M
Stem cell funding widens.	/pubmed/19668157	Netterwald J.	Nat Biotechnol. 2009 Aug;27(8):681. No abstract available.	Nat Biotechnol. 2009	PubMed	citation	PMID:19668157	pubmed	19668157	create date:2009/08/12 | first author:Netterwald J
J&J's billion dollar punt on anti-amyloid antibody.	/pubmed/19668155	Sheridan C.	Nat Biotechnol. 2009 Aug;27(8):679-81. No abstract available.	Nat Biotechnol. 2009	PubMed	citation	PMID:19668155	pubmed	19668155	create date:2009/08/12 | first author:Sheridan C
Awards bridge 'valley of death'.	/pubmed/19668154	Dorey E.	Nat Biotechnol. 2009 Aug;27(8):678. No abstract available.	Nat Biotechnol. 2009	PubMed	citation	PMID:19668154	pubmed	19668154	create date:2009/08/12 | first author:Dorey E
Brand biologics grab 12 years' exclusivity, for now.	/pubmed/19668153	Osborne R.	Nat Biotechnol. 2009 Aug;27(8):677-8. No abstract available.	Nat Biotechnol. 2009	PubMed	citation	PMID:19668153	pubmed	19668153	create date:2009/08/12 | first author:Osborne R
A blueprint for biotech's blues.	/pubmed/19668152	[No authors listed]	Nat Biotechnol. 2009 Aug;27(8):675.	Nat Biotechnol. 2009	PubMed	citation	PMID:19668152	pubmed	19668152	create date:2009/08/12
Species-independent translational leaders facilitate cell-free expression.	/pubmed/19648909	Mureev S, Kovtun O, Nguyen UT, Alexandrov K.	Nat Biotechnol. 2009 Aug;27(8):747-52. Epub 2009 Aug 2.	Nat Biotechnol. 2009	PubMed	citation	PMID:19648909	pubmed	19648909	create date:2009/08/04 | first author:Mureev S
Synthetic protein scaffolds provide modular control over metabolic flux.	/pubmed/19648908	Dueber JE, Wu GC, Malmirchegini GR, Moon TS, Petzold CJ, Ullal AV, Prather KL, Keasling JD.	Nat Biotechnol. 2009 Aug;27(8):753-9. Epub 2009 Aug 2.	Nat Biotechnol. 2009	PubMed	citation	PMID:19648908	pubmed	19648908	create date:2009/08/04 | first author:Dueber JE
Stabilized gene duplication enables long-term selection-free heterologous pathway expression.	/pubmed/19633654	Tyo KE, Ajikumar PK, Stephanopoulos G.	Nat Biotechnol. 2009 Aug;27(8):760-5. Epub 2009 Jul 26.	Nat Biotechnol. 2009	PubMed	citation	PMID:19633654	pubmed	19633654	create date:2009/07/28 | first author:Tyo KE
Therapeutic IgG4 antibodies engage in Fab-arm exchange with endogenous human IgG4 in vivo.	/pubmed/19620983	Labrijn AF, Buijsse AO, van den Bremer ET, Verwilligen AY, Bleeker WK, Thorpe SJ, Killestein J, Polman CH, Aalberse RC, Schuurman J, van de Winkel JG, Parren PW.	Nat Biotechnol. 2009 Aug;27(8):767-71. Epub 2009 Jul 20.	Nat Biotechnol. 2009	PubMed	citation	PMID:19620983	pubmed	19620983	create date:2009/07/22 | first author:Labrijn AF
Variation in the safety of induced pluripotent stem cell lines.	/pubmed/19590502	Miura K, Okada Y, Aoi T, Okada A, Takahashi K, Okita K, Nakagawa M, Koyanagi M, Tanabe K, Ohnuki M, Ogawa D, Ikeda E, Okano H, Yamanaka S.	Nat Biotechnol. 2009 Aug;27(8):743-5. Epub 2009 Jul 9.	Nat Biotechnol. 2009	PubMed	citation	PMID:19590502	pubmed	19590502	create date:2009/07/11 | first author:Miura K
Fifteen years of microbial genomics: meeting the challenges and fulfilling the dream.	/pubmed/19587669	Kyrpides NC.	Nat Biotechnol. 2009 Jul;27(7):627-32.	Nat Biotechnol. 2009	PubMed	citation	PMID:19587669	pubmed	19587669	create date:2009/07/10 | first author:Kyrpides NC
The importance of being red.	/pubmed/19587667	Rice BW, Contag CH.	Nat Biotechnol. 2009 Jul;27(7):624-5. No abstract available.	Nat Biotechnol. 2009	PubMed	citation	PMID:19587667	pubmed	19587667	create date:2009/07/10 | first author:Rice BW
Biomarker validation by targeted mass spectrometry.	/pubmed/19587666	McIntosh M, Fitzgibbon M.	Nat Biotechnol. 2009 Jul;27(7):622-3. No abstract available.	Nat Biotechnol. 2009	PubMed	citation	PMID:19587666	pubmed	19587666	create date:2009/07/10 | first author:McIntosh M
Minicells overcome tumor drug-resistance.	/pubmed/19587665	Karagiannis ED, Anderson DG.	Nat Biotechnol. 2009 Jul;27(7):620-1. No abstract available.	Nat Biotechnol. 2009	PubMed	citation	PMID:19587665	pubmed	19587665	create date:2009/07/10 | first author:Karagiannis ED
Dynamics of global disclosure through patent and journal publications for biopharmaceutical products.	/pubmed/19587663	Thangaraj H, van Dolleweerd CJ, McGowan EG, Ma JK.	Nat Biotechnol. 2009 Jul;27(7):614-8. No abstract available.	Nat Biotechnol. 2009	PubMed	citation	PMID:19587663	pubmed	19587663	create date:2009/07/10 | first author:Thangaraj H
Developing safe therapies from human pluripotent stem cells.	/pubmed/19587662	Carpenter MK, Frey-Vasconcells J, Rao MS.	Nat Biotechnol. 2009 Jul;27(7):606-13. No abstract available.	Nat Biotechnol. 2009	PubMed	citation	PMID:19587662	pubmed	19587662	create date:2009/07/10 | first author:Carpenter MK
Metabolic reconfiguration precedes transcriptional regulation in the antioxidant response.	/pubmed/19587661	Ralser M, Wamelink MM, Latkolik S, Jansen EE, Lehrach H, Jakobs C.	Nat Biotechnol. 2009 Jul;27(7):604-5. No abstract available.	Nat Biotechnol. 2009	PubMed	citation	PMID:19587661	pubmed	19587661	create date:2009/07/10 | first author:Ralser M
Lessons in biopolitics.	/pubmed/19587660	Morris S.	Nat Biotechnol. 2009 Jul;27(7):602-4. No abstract available.	Nat Biotechnol. 2009	PubMed	citation	PMID:19587660	pubmed	19587660	create date:2009/07/10 | first author:Morris S
More eyeballs on AERS.	/pubmed/19587659	Pratt LA, Danese PN.	Nat Biotechnol. 2009 Jul;27(7):601-2. No abstract available.	Nat Biotechnol. 2009	PubMed	citation	PMID:19587659	pubmed	19587659	create date:2009/07/10 | first author:Pratt LA
NCBI Peptidome: a new public repository for mass spectrometry peptide identifications.	/pubmed/19587658	Slotta DJ, Barrett T, Edgar R.	Nat Biotechnol. 2009 Jul;27(7):600-1. No abstract available.	Nat Biotechnol. 2009	PubMed	citation	PMID:19587658	pubmed	19587658	create date:2009/07/10 | first author:Slotta DJ
PRIDE Converter: making proteomics data-sharing easy.	/pubmed/19587657	Barsnes H, Vizcaíno JA, Eidhammer I, Martens L.	Nat Biotechnol. 2009 Jul;27(7):598-9. No abstract available.	Nat Biotechnol. 2009	PubMed	citation	PMID:19587657	pubmed	19587657	create date:2009/07/10 | first author:Barsnes H
Up in arms.	/pubmed/19587656	Sinha G.	Nat Biotechnol. 2009 Jul;27(7):592-4. No abstract available.	Nat Biotechnol. 2009	PubMed	citation	PMID:19587656	pubmed	19587656	create date:2009/07/10 | first author:Sinha G
iZumi's plans to capitalize on iPS cells.	/pubmed/19587655	Baker M.	Nat Biotechnol. 2009 Jul;27(7):590-1. No abstract available.	Nat Biotechnol. 2009	PubMed	citation	PMID:19587655	pubmed	19587655	create date:2009/07/10 | first author:Baker M
Report claims no yield advantage for Bt crops.	/pubmed/19587654	Sheridan C.	Nat Biotechnol. 2009 Jul;27(7):588-9. No abstract available.	Nat Biotechnol. 2009	PubMed	citation	PMID:19587654	pubmed	19587654	create date:2009/07/10 | first author:Sheridan C
Diagnostics firms face new patent claim worries.	/pubmed/19587651	Allison M.	Nat Biotechnol. 2009 Jul;27(7):586-7. No abstract available. Erratum in: Nat Biotechnol. 2009 Oct;27(10):957.	Nat Biotechnol. 2009	PubMed	citation	PMID:19587651	pubmed	19587651	create date:2009/07/10 | first author:Allison M
Governments fiddle while biotech burns.	/pubmed/19587646	Mitchell P.	Nat Biotechnol. 2009 Jul;27(7):583-5. No abstract available.	Nat Biotechnol. 2009	PubMed	citation	PMID:19587646	pubmed	19587646	create date:2009/07/10 | first author:Mitchell P
Sanofi Aventis grooms its ranks for biotech partnering.	/pubmed/19587645	Moran N.	Nat Biotechnol. 2009 Jul;27(7):581-2. No abstract available. Erratum in: Nat Biotechnol. 2009 Oct;27(10):957.	Nat Biotechnol. 2009	PubMed	citation	PMID:19587645	pubmed	19587645	create date:2009/07/10 | first author:Moran N
Credit where credit is overdue.	/pubmed/19587644	[No authors listed]	Nat Biotechnol. 2009 Jul;27(7):579. No abstract available.	Nat Biotechnol. 2009	PubMed	citation	PMID:19587644	pubmed	19587644	create date:2009/07/10
Synergistic drug combinations tend to improve therapeutically relevant selectivity.	/pubmed/19581876	Lehár J, Krueger AS, Avery W, Heilbut AM, Johansen LM, Price ER, Rickles RJ, Short GF 3rd, Staunton JE, Jin X, Lee MS, Zimmermann GR, Borisy AA.	Nat Biotechnol. 2009 Jul;27(7):659-66. Epub 2009 Jul 5. Erratum in: Nat Biotechnol. 2009 Sep;27(9):864.	Nat Biotechnol. 2009	PubMed	citation	PMID:19581876	pubmed	19581876	create date:2009/07/08 | first author:Lehár J
Quantification of the yeast transcriptome by single-molecule sequencing.	/pubmed/19581875	Lipson D, Raz T, Kieu A, Jones DR, Giladi E, Thayer E, Thompson JF, Letovsky S, Milos P, Causey M.	Nat Biotechnol. 2009 Jul;27(7):652-8. Epub 2009 Jul 5.	Nat Biotechnol. 2009	PubMed	citation	PMID:19581875	pubmed	19581875	create date:2009/07/08 | first author:Lipson D
Multi-site assessment of the precision and reproducibility of multiple reaction monitoring-based measurements of proteins in plasma.	/pubmed/19561596	Addona TA, Abbatiello SE, Schilling B, Skates SJ, Mani DR, Bunk DM, Spiegelman CH, Zimmerman LJ, Ham AJ, Keshishian H, Hall SC, Allen S, Blackman RK, Borchers CH, Buck C, Cardasis HL, Cusack MP, Dodder NG, Gibson BW, Held JM, Hiltke T, Jackson A, et al.	Nat Biotechnol. 2009 Jul;27(7):633-41. Epub 2009 Jun 28. Erratum in: Nat Biotechnol. 2009 Sep;27(9):864.	Nat Biotechnol. 2009	PubMed	citation	PMID:19561596	pubmed	19561596	create date:2009/06/30 | first author:Addona TA
Sequential treatment of drug-resistant tumors with targeted minicells containing siRNA or a cytotoxic drug.	/pubmed/19561595	MacDiarmid JA, Amaro-Mugridge NB, Madrid-Weiss J, Sedliarou I, Wetzel S, Kochar K, Brahmbhatt VN, Phillips L, Pattison ST, Petti C, Stillman B, Graham RM, Brahmbhatt H.	Nat Biotechnol. 2009 Jul;27(7):643-51. Epub 2009 Jun 28.	Nat Biotechnol. 2009	PubMed	citation	PMID:19561595	pubmed	19561595	create date:2009/06/30 | first author:MacDiarmid JA
Rapid and systematic analysis of the RNA recognition specificities of RNA-binding proteins.	/pubmed/19561594	Ray D, Kazan H, Chan ET, Peña Castillo L, Chaudhry S, Talukder S, Blencowe BJ, Morris Q, Hughes TR.	Nat Biotechnol. 2009 Jul;27(7):667-70. Epub 2009 Jun 28.	Nat Biotechnol. 2009	PubMed	citation	PMID:19561594	pubmed	19561594	create date:2009/06/30 | first author:Ray D
Can you hear me in the back?	/pubmed/19522053	Canale C.	Nat Biotechnol. 2009 Jun;27(6):502-3. No abstract available.	Nat Biotechnol. 2009	PubMed	citation	PMID:19522053	pubmed	19522053	create date:2009/06/13 | first author:Canale C
Structure of a multidrug transporter.	/pubmed/19513059	Gottesman MM, Ambudkar SV, Xia D.	Nat Biotechnol. 2009 Jun;27(6):546-7. No abstract available.	Nat Biotechnol. 2009	PubMed	citation	PMID:19513059	pubmed	19513059	create date:2009/06/11 | first author:Gottesman MM
Cause and express.	/pubmed/19513058	Kruglyak L, Storey JD.	Nat Biotechnol. 2009 Jun;27(6):544-5. No abstract available.	Nat Biotechnol. 2009	PubMed	citation	PMID:19513058	pubmed	19513058	create date:2009/06/11 | first author:Kruglyak L
Shining light on a new class of hydrogels.	/pubmed/19513057	Jay SM, Saltzman WM.	Nat Biotechnol. 2009 Jun;27(6):543-4. No abstract available.	Nat Biotechnol. 2009	PubMed	citation	PMID:19513057	pubmed	19513057	create date:2009/06/11 | first author:Jay SM
Title	URL	Description	Details	ShortDetails	Resource	Type	Identifiers	Db	EntrezUID	Properties
A day late and a few million dollars short.	/pubmed/19513055	Goldenson D.	Nat Biotechnol. 2009 Jun;27(6):538-41.	Nat Biotechnol. 2009	PubMed	citation	PMID:19513055	pubmed	19513055	create date:2009/06/11 | first author:Goldenson D
Wasting cash--the decline of the British biotech sector.	/pubmed/19513054	Smith G, Akram MS, Redpath K, Bains W.	Nat Biotechnol. 2009 Jun;27(6):531-7.	Nat Biotechnol. 2009	PubMed	citation	PMID:19513054	pubmed	19513054	create date:2009/06/11 | first author:Smith G
Masters of their universe.	/pubmed/19513053	Osborne R, DeFrancesco L.	Nat Biotechnol. 2009 Jun;27(6):528-30.	Nat Biotechnol. 2009	PubMed	citation	PMID:19513053	pubmed	19513053	create date:2009/06/11 | first author:Osborne R
Strangled at birth? Forest biotech and the Convention on Biological Diversity.	/pubmed/19513052	Strauss SH, Tan H, Boerjan W, Sedjo R.	Nat Biotechnol. 2009 Jun;27(6):519-27.	Nat Biotechnol. 2009	PubMed	citation	PMID:19513052	pubmed	19513052	create date:2009/06/11 | first author:Strauss SH
Science communication reconsidered.	/pubmed/19513051	Bubela T, Nisbet MC, Borchelt R, Brunger F, Critchley C, Einsiedel E, Geller G, Gupta A, Hampel J, Hyde-Lay R, Jandciu EW, Jones SA, Kolopack P, Lane S, Lougheed T, Nerlich B, Ogbogu U, O'Riordan K, Ouellette C, Spear M, Strauss S, Thavaratnam T, et al.	Nat Biotechnol. 2009 Jun;27(6):514-8.	Nat Biotechnol. 2009	PubMed	citation	PMID:19513051	pubmed	19513051	create date:2009/06/11 | first author:Bubela T
Extrapolating from sequence--the 2009 H1N1 'swine' influenza virus.	/pubmed/19513050	Soundararajan V, Tharakaraman K, Raman R, Raguram S, Shriver Z, Sasisekharan V, Sasisekharan R.	Nat Biotechnol. 2009 Jun;27(6):510-3. No abstract available.	Nat Biotechnol. 2009	PubMed	citation	PMID:19513050	pubmed	19513050	create date:2009/06/11 | first author:Soundararajan V
Reflect: augmented browsing for the life scientist.	/pubmed/19513049	Pafilis E, O'Donoghue SI, Jensen LJ, Horn H, Kuhn M, Brown NP, Schneider R.	Nat Biotechnol. 2009 Jun;27(6):508-10. No abstract available.	Nat Biotechnol. 2009	PubMed	citation	PMID:19513049	pubmed	19513049	create date:2009/06/11 | first author:Pafilis E
A European perspective on immunogenicity evaluation.	/pubmed/19513048	Schneider CK, Papaluca M, Kurki P.	Nat Biotechnol. 2009 Jun;27(6):507-8. No abstract available.	Nat Biotechnol. 2009	PubMed	citation	PMID:19513048	pubmed	19513048	create date:2009/06/11 | first author:Schneider CK
First GM trial in Belgium since 2002.	/pubmed/19513047	Custers R.	Nat Biotechnol. 2009 Jun;27(6):506. No abstract available.	Nat Biotechnol. 2009	PubMed	citation	PMID:19513047	pubmed	19513047	create date:2009/06/11 | first author:Custers R
Pharma's role is not to bankroll biotech.	/pubmed/19513045	Mackay M.	Nat Biotechnol. 2009 Jun;27(6):504. No abstract available.	Nat Biotechnol. 2009	PubMed	citation	PMID:19513045	pubmed	19513045	create date:2009/06/11 | first author:Mackay M
Conflating MTAs and patents.	/pubmed/19513044	Noonan KE.	Nat Biotechnol. 2009 Jun;27(6):504-5; author reply 505. No abstract available.	Nat Biotechnol. 2009	PubMed	citation	PMID:19513044	pubmed	19513044	create date:2009/06/11 | first author:Noonan KE
Vaccine market boosters.	/pubmed/19513043	Sheridan C.	Nat Biotechnol. 2009 Jun;27(6):499-501. No abstract available.	Nat Biotechnol. 2009	PubMed	citation	PMID:19513043	pubmed	19513043	create date:2009/06/11 | first author:Sheridan C
India's first true stem cell trials.	/pubmed/19513042	Jayaraman K.	Nat Biotechnol. 2009 Jun;27(6):498. No abstract available.	Nat Biotechnol. 2009	PubMed	citation	PMID:19513042	pubmed	19513042	create date:2009/06/11 | first author:Jayaraman K
Genzyme takes Campath bet.	/pubmed/19513041	Huggett B.	Nat Biotechnol. 2009 Jun;27(6):498. No abstract available.	Nat Biotechnol. 2009	PubMed	citation	PMID:19513041	pubmed	19513041	create date:2009/06/11 | first author:Huggett B
Phase zero launch.	/pubmed/19513040	Dorey E.	Nat Biotechnol. 2009 Jun;27(6):496. No abstract available.	Nat Biotechnol. 2009	PubMed	citation	PMID:19513040	pubmed	19513040	create date:2009/06/11 | first author:Dorey E
Pig patent revolt.	/pubmed/19513039	Meldolesi A.	Nat Biotechnol. 2009 Jun;27(6):496. No abstract available.	Nat Biotechnol. 2009	PubMed	citation	PMID:19513039	pubmed	19513039	create date:2009/06/11 | first author:Meldolesi A
US regulator wades into stem cell therapies for heart disease.	/pubmed/19513038	Osborne R.	Nat Biotechnol. 2009 Jun;27(6):496-8. No abstract available.	Nat Biotechnol. 2009	PubMed	citation	PMID:19513038	pubmed	19513038	create date:2009/06/11 | first author:Osborne R
TNF-blocker triple approval.	/pubmed/19513037	Netterwald J.	Nat Biotechnol. 2009 Jun;27(6):495. No abstract available.	Nat Biotechnol. 2009	PubMed	citation	PMID:19513037	pubmed	19513037	create date:2009/06/11 | first author:Netterwald J
Ariad's NFkappaB patent claims shot down on appeal.	/pubmed/19513036	Garber K.	Nat Biotechnol. 2009 Jun;27(6):494-5. No abstract available.	Nat Biotechnol. 2009	PubMed	citation	PMID:19513036	pubmed	19513036	create date:2009/06/11 | first author:Garber K
Mixed news for Avastin.	/pubmed/19513035	Mack GS.	Nat Biotechnol. 2009 Jun;27(6):494. No abstract available.	Nat Biotechnol. 2009	PubMed	citation	PMID:19513035	pubmed	19513035	create date:2009/06/11 | first author:Mack GS
Still strapped for cash.	/pubmed/19513034	Huggett B.	Nat Biotechnol. 2009 Jun;27(6):493. No abstract available.	Nat Biotechnol. 2009	PubMed	citation	PMID:19513034	pubmed	19513034	create date:2009/06/11 | first author:Huggett B
Boardroom tensions rise as investors push for liquidation.	/pubmed/19513033	Orelli B.	Nat Biotechnol. 2009 Jun;27(6):492-3. No abstract available.	Nat Biotechnol. 2009	PubMed	citation	PMID:19513033	pubmed	19513033	create date:2009/06/11 | first author:Orelli B
Profiting from pandemics.	/pubmed/19513032	Huggett B.	Nat Biotechnol. 2009 Jun;27(6):491. No abstract available.	Nat Biotechnol. 2009	PubMed	citation	PMID:19513032	pubmed	19513032	create date:2009/06/11 | first author:Huggett B
Taiwan builds biotech runway.	/pubmed/19513031	Aldridge S.	Nat Biotechnol. 2009 Jun;27(6):490. No abstract available.	Nat Biotechnol. 2009	PubMed	citation	PMID:19513031	pubmed	19513031	create date:2009/06/11 | first author:Aldridge S
Flu vaccine makers upgrade technology--and pray for time.	/pubmed/19513030	Sheridan C.	Nat Biotechnol. 2009 Jun;27(6):489-91. No abstract available.	Nat Biotechnol. 2009	PubMed	citation	PMID:19513030	pubmed	19513030	create date:2009/06/11 | first author:Sheridan C
The genome-assisted barnyard.	/pubmed/19513029	[No authors listed]	Nat Biotechnol. 2009 Jun;27(6):487.	Nat Biotechnol. 2009	PubMed	citation	PMID:19513029	pubmed	19513029	create date:2009/06/11
MicroRNA-mediated species-specific attenuation of influenza A virus.	/pubmed/19483680	Perez JT, Pham AM, Lorini MH, Chua MA, Steel J, tenOever BR.	Nat Biotechnol. 2009 Jun;27(6):572-6. Epub 2009 May 31.	Nat Biotechnol. 2009	PubMed	citation	PMID:19483680	pubmed	19483680	create date:2009/06/02 | first author:Perez JT
Proteomic analysis of S-nitrosylation and denitrosylation by resin-assisted capture.	/pubmed/19483679	Forrester MT, Thompson JW, Foster MW, Nogueira L, Moseley MA, Stamler JS.	Nat Biotechnol. 2009 Jun;27(6):557-9. Epub 2009 May 31.	Nat Biotechnol. 2009	PubMed	citation	PMID:19483679	pubmed	19483679	create date:2009/06/02 | first author:Forrester MT
Genome sequence of the recombinant protein production host Pichia pastoris.	/pubmed/19465926	De Schutter K, Lin YC, Tiels P, Van Hecke A, Glinka S, Weber-Lehmann J, Rouzé P, Van de Peer Y, Callewaert N.	Nat Biotechnol. 2009 Jun;27(6):561-6. Epub 2009 May 24.	Nat Biotechnol. 2009	PubMed	citation	PMID:19465926	pubmed	19465926	create date:2009/05/26 | first author:De Schutter K
Transfection of small RNAs globally perturbs gene regulation by endogenous microRNAs.	/pubmed/19465925	Khan AA, Betel D, Miller ML, Sander C, Leslie CS, Marks DS.	Nat Biotechnol. 2009 Jun;27(6):549-55. Erratum in: Nat Biotechnol. 2009 Jul;27(7):671.	Nat Biotechnol. 2009	PubMed	citation	PMID:19465925	pubmed	19465925	create date:2009/05/26 | first author:Khan AA
Efficient siRNA delivery into primary cells by a peptide transduction domain-dsRNA binding domain fusion protein.	/pubmed/19448630	Eguchi A, Meade BR, Chang YC, Fredrickson CT, Willert K, Puri N, Dowdy SF.	Nat Biotechnol. 2009 Jun;27(6):567-71. Epub 2009 May 17.	Nat Biotechnol. 2009	PubMed	citation	PMID:19448630	pubmed	19448630	create date:2009/05/19 | first author:Eguchi A
Prepare to meet your partner.	/pubmed/19437588	Gorman C, Edwards C, Meister R.	Nat Biotechnol. 2009 May;27(5):415-8.	Nat Biotechnol. 2009	PubMed	citation	PMID:19437588	pubmed	19437588	create date:2009/05/14 | first author:Gorman C
How to map billions of short reads onto genomes.	/pubmed/19430453	Trapnell C, Salzberg SL.	Nat Biotechnol. 2009 May;27(5):455-7.	Nat Biotechnol. 2009	PubMed	citation	PMID:19430453	pubmed	19430453	create date:2009/05/12 | first author:Trapnell C
Targeted instant immunity.	/pubmed/19430451	Meares CF.	Nat Biotechnol. 2009 May;27(5):452-3. No abstract available.	Nat Biotechnol. 2009	PubMed	citation	PMID:19430451	pubmed	19430451	create date:2009/05/12 | first author:Meares CF
Expanded CAG repeats in the crosshairs.	/pubmed/19430450	Aronin N.	Nat Biotechnol. 2009 May;27(5):451-2. No abstract available.	Nat Biotechnol. 2009	PubMed	citation	PMID:19430450	pubmed	19430450	create date:2009/05/12 | first author:Aronin N
Overpowering the component problem.	/pubmed/19430449	Bennett MR, Hasty J.	Nat Biotechnol. 2009 May;27(5):450-1. No abstract available.	Nat Biotechnol. 2009	PubMed	citation	PMID:19430449	pubmed	19430449	create date:2009/05/12 | first author:Bennett MR
Combine and conquer: handling biotech combination inventions in the wake of KSR.	/pubmed/19430447	Wong HK, Lau D.	Nat Biotechnol. 2009 May;27(5):446-8.	Nat Biotechnol. 2009	PubMed	citation	PMID:19430447	pubmed	19430447	create date:2009/05/12 | first author:Wong HK
Small but tenacious: South Africa's health biotech sector.	/pubmed/19430446	Al-Bader S, Frew SE, Essajee I, Liu VY, Daar AS, Singer PA.	Nat Biotechnol. 2009 May;27(5):427-45.	Nat Biotechnol. 2009	PubMed	citation	PMID:19430446	pubmed	19430446	create date:2009/05/12 | first author:Al-Bader S
Proceeding in a receding economy.	/pubmed/19430444	Scangos GA.	Nat Biotechnol. 2009 May;27(5):424-5.	Nat Biotechnol. 2009	PubMed	citation	PMID:19430444	pubmed	19430444	create date:2009/05/12 | first author:Scangos GA
Gilead's deal of a lifetime.	/pubmed/19430443	Huggett B, Scott C.	Nat Biotechnol. 2009 May;27(5):423.	Nat Biotechnol. 2009	PubMed	citation	PMID:19430443	pubmed	19430443	create date:2009/05/12 | first author:Huggett B
In need of a reality check.	/pubmed/19430442	Murphy S.	Nat Biotechnol. 2009 May;27(5):422. No abstract available.	Nat Biotechnol. 2009	PubMed	citation	PMID:19430442	pubmed	19430442	create date:2009/05/12 | first author:Murphy S
Regulating laboratory-developed tests.	/pubmed/19430441	Fromkin D.	Nat Biotechnol. 2009 May;27(5):421. No abstract available.	Nat Biotechnol. 2009	PubMed	citation	PMID:19430441	pubmed	19430441	create date:2009/05/12 | first author:Fromkin D
Regulating laboratory-developed tests.	/pubmed/19430440	Mertz A.	Nat Biotechnol. 2009 May;27(5):420-1. No abstract available.	Nat Biotechnol. 2009	PubMed	citation	PMID:19430440	pubmed	19430440	create date:2009/05/12 | first author:Mertz A
Regulating laboratory-developed tests.	/pubmed/19430439	Barron H.	Nat Biotechnol. 2009 May;27(5):419. No abstract available.	Nat Biotechnol. 2009	PubMed	citation	PMID:19430439	pubmed	19430439	create date:2009/05/12 | first author:Barron H
Regulating laboratory-developed tests.	/pubmed/19430438	Hudson K, Javitt G.	Nat Biotechnol. 2009 May;27(5):419-20. No abstract available.	Nat Biotechnol. 2009	PubMed	citation	PMID:19430438	pubmed	19430438	create date:2009/05/12 | first author:Hudson K
Academia and the company coin.	/pubmed/19430437	Kling J.	Nat Biotechnol. 2009 May;27(5):411-4. No abstract available. Erratum in: Nat Biotechnol. 2009 Jul;27(7):671.	Nat Biotechnol. 2009	PubMed	citation	PMID:19430437	pubmed	19430437	create date:2009/05/12 | first author:Kling J
Biotech braves the winter in 1Q09.	/pubmed/19430436	Yang W.	Nat Biotechnol. 2009 May;27(5):410. No abstract available.	Nat Biotechnol. 2009	PubMed	citation	PMID:19430436	pubmed	19430436	create date:2009/05/12 | first author:Yang W
Richard Gold.	/pubmed/19430435	Hoag H.	Nat Biotechnol. 2009 May;27(5):409. No abstract available.	Nat Biotechnol. 2009	PubMed	citation	PMID:19430435	pubmed	19430435	create date:2009/05/12 | first author:Hoag H
Healthcare reform looms, firms seek scraps from US stimulus.	/pubmed/19430431	Fox JL.	Nat Biotechnol. 2009 May;27(5):406-8. No abstract available.	Nat Biotechnol. 2009	PubMed	citation	PMID:19430431	pubmed	19430431	create date:2009/05/12 | first author:Fox JL
FDA on warpath for Google links.	/pubmed/19430430	Osborne R.	Nat Biotechnol. 2009 May;27(5):405. No abstract available.	Nat Biotechnol. 2009	PubMed	citation	PMID:19430430	pubmed	19430430	create date:2009/05/12 | first author:Osborne R
Title	URL	Description	Details	ShortDetails	Resource	Type	Identifiers	Db	EntrezUID	Properties
Corporate venture funds chase early-stage deals.	/pubmed/19430427	Mitchell P.	Nat Biotechnol. 2009 May;27(5):403-4. No abstract available.	Nat Biotechnol. 2009	PubMed	citation	PMID:19430427	pubmed	19430427	create date:2009/05/12 | first author:Mitchell P
Cash infusion for HIV microbicides.	/pubmed/19430426	Siva N.	Nat Biotechnol. 2009 May;27(5):401-2. No abstract available.	Nat Biotechnol. 2009	PubMed	citation	PMID:19430426	pubmed	19430426	create date:2009/05/12 | first author:Siva N
Wyeth preemption case ruling sparks labeling confusion.	/pubmed/19430423	Allison M.	Nat Biotechnol. 2009 May;27(5):399-400. No abstract available. Erratum in: Nat Biotechnol. 2009 Jul;27(7):671.	Nat Biotechnol. 2009	PubMed	citation	PMID:19430423	pubmed	19430423	create date:2009/05/12 | first author:Allison M
A strike against preemption.	/pubmed/19430422	[No authors listed]	Nat Biotechnol. 2009 May;27(5):397.	Nat Biotechnol. 2009	PubMed	citation	PMID:19430422	pubmed	19430422	create date:2009/05/12
Allele-specific silencing of mutant huntingtin and ataxin-3 genes by targeting expanded CAG repeats in mRNAs.	/pubmed/19412185	Hu J, Matsui M, Gagnon KT, Schwartz JC, Gabillet S, Arar K, Wu J, Bezprozvanny I, Corey DR.	Nat Biotechnol. 2009 May;27(5):478-84. Epub 2009 May 3.	Nat Biotechnol. 2009	PubMed	citation	PMID:19412185	pubmed	19412185	create date:2009/05/05 | first author:Hu J
Allelic imbalance sequencing reveals that single-nucleotide polymorphisms frequently alter microRNA-directed repression.	/pubmed/19396161	Kim J, Bartel DP.	Nat Biotechnol. 2009 May;27(5):472-7. Epub 2009 Apr 26.	Nat Biotechnol. 2009	PubMed	citation	PMID:19396161	pubmed	19396161	create date:2009/04/28 | first author:Kim J
Antibacterial discovery in actinomycetes strains with mutations in RNA polymerase or ribosomal protein S12.	/pubmed/19396160	Hosaka T, Ohnishi-Kameyama M, Muramatsu H, Murakami K, Tsurumi Y, Kodani S, Yoshida M, Fujie A, Ochi K.	Nat Biotechnol. 2009 May;27(5):462-4. Epub 2009 Apr 26.	Nat Biotechnol. 2009	PubMed	citation	PMID:19396160	pubmed	19396160	create date:2009/04/28 | first author:Hosaka T
Diversity-based, model-guided construction of synthetic gene networks with predicted functions.	/pubmed/19377462	Ellis T, Wang X, Collins JJ.	Nat Biotechnol. 2009 May;27(5):465-71. Epub 2009 Apr 19.	Nat Biotechnol. 2009	PubMed	citation	PMID:19377462	pubmed	19377462	create date:2009/04/21 | first author:Ellis T
Embryonic stem cell-specific microRNAs promote induced pluripotency.	/pubmed/19363475	Judson RL, Babiarz JE, Venere M, Blelloch R.	Nat Biotechnol. 2009 May;27(5):459-61. Epub 2009 Apr 12.	Nat Biotechnol. 2009	PubMed	citation	PMID:19363475	pubmed	19363475	create date:2009/04/14 | first author:Judson RL
Lab relocation roulette: it's your move.	/pubmed/19353832	Sayre R.	Nat Biotechnol. 2009 Apr;27(4):313-5. No abstract available.	Nat Biotechnol. 2009	PubMed	citation	PMID:19353832	pubmed	19353832	create date:2009/04/10 | first author:Sayre R
Biotech hirings and firings.	/pubmed/19352375	Francisco M.	Nat Biotechnol. 2009 Apr;27(4):395. No abstract available. Erratum in: Nat Biotechnol. 2009 Jul;27(7):671.	Nat Biotechnol. 2009	PubMed	citation	PMID:19352375	pubmed	19352375	create date:2009/04/09 | first author:Francisco M
SNP imputation in association studies.	/pubmed/19352374	Halperin E, Stephan DA.	Nat Biotechnol. 2009 Apr;27(4):349-51. No abstract available.	Nat Biotechnol. 2009	PubMed	citation	PMID:19352374	pubmed	19352374	create date:2009/04/09 | first author:Halperin E
Missing lincs in the transcriptome.	/pubmed/19352372	Gingeras T.	Nat Biotechnol. 2009 Apr;27(4):346-7. No abstract available.	Nat Biotechnol. 2009	PubMed	citation	PMID:19352372	pubmed	19352372	create date:2009/04/09 | first author:Gingeras T
Getting to the core of the gut microbiome.	/pubmed/19352371	Tschöp MH, Hugenholtz P, Karp CL.	Nat Biotechnol. 2009 Apr;27(4):344-6. No abstract available.	Nat Biotechnol. 2009	PubMed	citation	PMID:19352371	pubmed	19352371	create date:2009/04/09 | first author:Tschöp MH
A whale of a library.	/pubmed/19352370	Xu D, Roemer T.	Nat Biotechnol. 2009 Apr;27(4):342-4. No abstract available.	Nat Biotechnol. 2009	PubMed	citation	PMID:19352370	pubmed	19352370	create date:2009/04/09 | first author:Xu D
Locking in on the human methylome.	/pubmed/19352369	Berman BP, Weisenberger DJ, Laird PW.	Nat Biotechnol. 2009 Apr;27(4):341-2. No abstract available.	Nat Biotechnol. 2009	PubMed	citation	PMID:19352369	pubmed	19352369	create date:2009/04/09 | first author:Berman BP
New guidance on the patentability of embryonic stem cell patents in Europe.	/pubmed/19352367	Fitt R.	Nat Biotechnol. 2009 Apr;27(4):338-9. No abstract available.	Nat Biotechnol. 2009	PubMed	citation	PMID:19352367	pubmed	19352367	create date:2009/04/09 | first author:Fitt R
Development trends for therapeutic antibody fragments.	/pubmed/19352366	Nelson AL, Reichert JM.	Nat Biotechnol. 2009 Apr;27(4):331-7. No abstract available.	Nat Biotechnol. 2009	PubMed	citation	PMID:19352366	pubmed	19352366	create date:2009/04/09 | first author:Nelson AL
Leveraging biotech's drug discovery expertise for neglected diseases.	/pubmed/19352364	Lowell JE, Earl CD.	Nat Biotechnol. 2009 Apr;27(4):323-9. No abstract available.	Nat Biotechnol. 2009	PubMed	citation	PMID:19352364	pubmed	19352364	create date:2009/04/09 | first author:Lowell JE
Of Newtons and heretics.	/pubmed/19352363	Ganguli-Mitra A, Schmidt M, Torgersen H, Deplazes A, Biller-Andorno N.	Nat Biotechnol. 2009 Apr;27(4):321-2. No abstract available.	Nat Biotechnol. 2009	PubMed	citation	PMID:19352363	pubmed	19352363	create date:2009/04/09 | first author:Ganguli-Mitra A
A kernel for the Tropical Disease Initiative.	/pubmed/19352362	Ortí L, Carbajo RJ, Pieper U, Eswar N, Maurer SM, Rai AK, Taylor G, Todd MH, Pineda-Lucena A, Sali A, Marti-Renom MA.	Nat Biotechnol. 2009 Apr;27(4):320-1. No abstract available.	Nat Biotechnol. 2009	PubMed	citation	PMID:19352362	pubmed	19352362	create date:2009/04/09 | first author:Ortí L
German GM research: a personal account.	/pubmed/19352361	Rauschen S.	Nat Biotechnol. 2009 Apr;27(4):318-9. No abstract available.	Nat Biotechnol. 2009	PubMed	citation	PMID:19352361	pubmed	19352361	create date:2009/04/09 | first author:Rauschen S
Incentives for Brazilian health biotech.	/pubmed/19352360	Castro LA, Barros AK.	Nat Biotechnol. 2009 Apr;27(4):317-8. No abstract available.	Nat Biotechnol. 2009	PubMed	citation	PMID:19352360	pubmed	19352360	create date:2009/04/09 | first author:Castro LA
New relief for gout.	/pubmed/19352359	Adams JU.	Nat Biotechnol. 2009 Apr;27(4):309-11. No abstract available. Erratum in: Nat Biotechnol. 2009 Jul;27(7):671.	Nat Biotechnol. 2009	PubMed	citation	PMID:19352359	pubmed	19352359	create date:2009/04/09 | first author:Adams JU
Profile: Corey Goodman.	/pubmed/19352358	Kling J.	Nat Biotechnol. 2009 Apr;27(4):308. No abstract available.	Nat Biotechnol. 2009	PubMed	citation	PMID:19352358	pubmed	19352358	create date:2009/04/09 | first author:Kling J
Genentech's Cabilly victory.	/pubmed/19352357	Waltz E.	Nat Biotechnol. 2009 Apr;27(4):307. No abstract available.	Nat Biotechnol. 2009	PubMed	citation	PMID:19352357	pubmed	19352357	create date:2009/04/09 | first author:Waltz E
Competition intensifies around hepatitis C.	/pubmed/19352356	Dorey E.	Nat Biotechnol. 2009 Apr;27(4):305-6. No abstract available.	Nat Biotechnol. 2009	PubMed	citation	PMID:19352356	pubmed	19352356	create date:2009/04/09 | first author:Dorey E
Indian biotechs partner with government.	/pubmed/19352355	Jayaraman KS.	Nat Biotechnol. 2009 Apr;27(4):305. No abstract available.	Nat Biotechnol. 2009	PubMed	citation	PMID:19352355	pubmed	19352355	create date:2009/04/09 | first author:Jayaraman KS
Malaysia seeks biotech partners.	/pubmed/19352354	Aldridge S.	Nat Biotechnol. 2009 Apr;27(4):305. No abstract available.	Nat Biotechnol. 2009	PubMed	citation	PMID:19352354	pubmed	19352354	create date:2009/04/09 | first author:Aldridge S
EU impasse over GM deepens.	/pubmed/19352353	Meldolesi A.	Nat Biotechnol. 2009 Apr;27(4):304. No abstract available.	Nat Biotechnol. 2009	PubMed	citation	PMID:19352353	pubmed	19352353	create date:2009/04/09 | first author:Meldolesi A
Cellulosic ethanol stimulus.	/pubmed/19352352	Waltz E.	Nat Biotechnol. 2009 Apr;27(4):304. No abstract available.	Nat Biotechnol. 2009	PubMed	citation	PMID:19352352	pubmed	19352352	create date:2009/04/09 | first author:Waltz E
RIP Raptiva?	/pubmed/19352351	DeFrancesco L.	Nat Biotechnol. 2009 Apr;27(4):303. No abstract available.	Nat Biotechnol. 2009	PubMed	citation	PMID:19352351	pubmed	19352351	create date:2009/04/09 | first author:DeFrancesco L
First US approval for a transgenic animal drug.	/pubmed/19352350	Kling J.	Nat Biotechnol. 2009 Apr;27(4):302-4. No abstract available.	Nat Biotechnol. 2009	PubMed	citation	PMID:19352350	pubmed	19352350	create date:2009/04/09 | first author:Kling J
One-off therapy for HIV.	/pubmed/19352349	Alper J.	Nat Biotechnol. 2009 Apr;27(4):300. No abstract available.	Nat Biotechnol. 2009	PubMed	citation	PMID:19352349	pubmed	19352349	create date:2009/04/09 | first author:Alper J
Pharma swept up in biogenerics gold rush.	/pubmed/19352348	Ratner M.	Nat Biotechnol. 2009 Apr;27(4):299-301. No abstract available.	Nat Biotechnol. 2009	PubMed	citation	PMID:19352348	pubmed	19352348	create date:2009/04/09 | first author:Ratner M
Making a difference.	/pubmed/19352347	[No authors listed]	Nat Biotechnol. 2009 Apr;27(4):297. No abstract available.	Nat Biotechnol. 2009	PubMed	citation	PMID:19352347	pubmed	19352347	create date:2009/04/09
Mass-spectrometric identification and relative quantification of N-linked cell surface glycoproteins.	/pubmed/19349973	Wollscheid B, Bausch-Fluck D, Henderson C, O'Brien R, Bibel M, Schiess R, Aebersold R, Watts JD.	Nat Biotechnol. 2009 Apr;27(4):378-86. Epub 2009 Apr 6. Erratum in: Nat Biotechnol. 2009 Sep;27(9):864.	Nat Biotechnol. 2009	PubMed	citation	PMID:19349973	pubmed	19349973	create date:2009/04/08 | first author:Wollscheid B
A molecular barcoded yeast ORF library enables mode-of-action analysis of bioactive compounds.	/pubmed/19349972	Ho CH, Magtanong L, Barker SL, Gresham D, Nishimura S, Natarajan P, Koh JL, Porter J, Gray CA, Andersen RJ, Giaever G, Nislow C, Andrews B, Botstein D, Graham TR, Yoshida M, Boone C.	Nat Biotechnol. 2009 Apr;27(4):369-77. Epub 2009 Apr 6.	Nat Biotechnol. 2009	PubMed	citation	PMID:19349972	pubmed	19349972	create date:2009/04/08 | first author:Ho CH
Targeted bisulfite sequencing reveals changes in DNA methylation associated with nuclear reprogramming.	/pubmed/19330000	Deng J, Shoemaker R, Xie B, Gore A, LeProust EM, Antosiewicz-Bourget J, Egli D, Maherali N, Park IH, Yu J, Daley GQ, Eggan K, Hochedlinger K, Thomson J, Wang W, Gao Y, Zhang K.	Nat Biotechnol. 2009 Apr;27(4):353-60. Epub 2009 Mar 29.	Nat Biotechnol. 2009	PubMed	citation	PMID:19330000	pubmed	19330000	create date:2009/03/31 | first author:Deng J
Identification of selective inhibitors of uncharacterized enzymes by high-throughput screening with fluorescent activity-based probes.	/pubmed/19329999	Bachovchin DA, Brown SJ, Rosen H, Cravatt BF.	Nat Biotechnol. 2009 Apr;27(4):387-94. Epub 2009 Mar 29. Erratum in: Nat Biotechnol. 2009 May;27(5):485.	Nat Biotechnol. 2009	PubMed	citation	PMID:19329999	pubmed	19329999	create date:2009/03/31 | first author:Bachovchin DA
Targeted and genome-scale strategies reveal gene-body methylation signatures in human cells.	/pubmed/19329998	Ball MP, Li JB, Gao Y, Lee JH, LeProust EM, Park IH, Xie B, Daley GQ, Church GM.	Nat Biotechnol. 2009 Apr;27(4):361-8. Epub 2009 Mar 29. Erratum in: Nat Biotechnol. 2009 May;27(5):485.	Nat Biotechnol. 2009	PubMed	citation	PMID:19329998	pubmed	19329998	create date:2009/03/31 | first author:Ball MP
When times get tough.	/pubmed/19274868	Jong S.	Nat Biotechnol. 2009 Mar;27(3):226-8. No abstract available.	Nat Biotechnol. 2009	PubMed	citation	PMID:19274868	pubmed	19274868	create date:2009/03/12 | first author:Jong S
Maximizing power in association studies.	/pubmed/19270676	Halperin E, Stephan DA.	Nat Biotechnol. 2009 Mar;27(3):255-6. No abstract available.	Nat Biotechnol. 2009	PubMed	citation	PMID:19270676	pubmed	19270676	create date:2009/03/10 | first author:Halperin E
Combinatorial stem cell mobilization.	/pubmed/19270674	Kolonin MG, Simmons PJ.	Nat Biotechnol. 2009 Mar;27(3):252-3. No abstract available.	Nat Biotechnol. 2009	PubMed	citation	PMID:19270674	pubmed	19270674	create date:2009/03/10 | first author:Kolonin MG
Jump-starting cancer gene discovery.	/pubmed/19270673	Uren A, Berns A.	Nat Biotechnol. 2009 Mar;27(3):251-2. No abstract available.	Nat Biotechnol. 2009	PubMed	citation	PMID:19270673	pubmed	19270673	create date:2009/03/10 | first author:Uren A
A splicing component adapted to gene silencing.	/pubmed/19270672	Roca X, Krainer AR.	Nat Biotechnol. 2009 Mar;27(3):250-1. No abstract available.	Nat Biotechnol. 2009	PubMed	citation	PMID:19270672	pubmed	19270672	create date:2009/03/10 | first author:Roca X
Bilski blundering biotech.	/pubmed/19270670	Simmons WJ.	Nat Biotechnol. 2009 Mar;27(3):245-8. No abstract available.	Nat Biotechnol. 2009	PubMed	citation	PMID:19270670	pubmed	19270670	create date:2009/03/10 | first author:Simmons WJ
Biotech under Barack.	/pubmed/19270669	Fox JL.	Nat Biotechnol. 2009 Mar;27(3):237-44. No abstract available.	Nat Biotechnol. 2009	PubMed	citation	PMID:19270669	pubmed	19270669	create date:2009/03/10 | first author:Fox JL
Proliferation-resistant biotechnology: an approach to improve biological security.	/pubmed/19270668	Nouri A, Chyba CF.	Nat Biotechnol. 2009 Mar;27(3):234-6. No abstract available.	Nat Biotechnol. 2009	PubMed	citation	PMID:19270668	pubmed	19270668	create date:2009/03/10 | first author:Nouri A
Bonsai biotech.	/pubmed/19270667	Bains W.	Nat Biotechnol. 2009 Mar;27(3):233. No abstract available.	Nat Biotechnol. 2009	PubMed	citation	PMID:19270667	pubmed	19270667	create date:2009/03/10 | first author:Bains W
Title	URL	Description	Details	ShortDetails	Resource	Type	Identifiers	Db	EntrezUID	Properties
BIO and the next generation.	/pubmed/19270666	Greenwood J.	Nat Biotechnol. 2009 Mar;27(3):232. No abstract available.	Nat Biotechnol. 2009	PubMed	citation	PMID:19270666	pubmed	19270666	create date:2009/03/10 | first author:Greenwood J
A survey of South-North health biotech collaboration.	/pubmed/19270665	Melon CC, Ray M, Chakkalackal S, Li M, Cooper JE, Chadder J, Ke W, Li L, Madkour MA, Aly S, Adly N, Chaturvedi S, Konde V, Daar AS, Singer PA, Thorsteinsdóttir H.	Nat Biotechnol. 2009 Mar;27(3):229-32. No abstract available.	Nat Biotechnol. 2009	PubMed	citation	PMID:19270665	pubmed	19270665	create date:2009/03/10 | first author:Melon CC
Fresh from the biologic pipeline.	/pubmed/19270664	Osborne R.	Nat Biotechnol. 2009 Mar;27(3):222-5. No abstract available.	Nat Biotechnol. 2009	PubMed	citation	PMID:19270664	pubmed	19270664	create date:2009/03/10 | first author:Osborne R
13.3 million farmers cultivate GM crops.	/pubmed/19270663	Marshall A.	Nat Biotechnol. 2009 Mar;27(3):221. No abstract available.	Nat Biotechnol. 2009	PubMed	citation	PMID:19270663	pubmed	19270663	create date:2009/03/10 | first author:Marshall A
Profile: Willem 'Pim' Stemmer.	/pubmed/19270662	Littlehales C.	Nat Biotechnol. 2009 Mar;27(3):220. No abstract available.	Nat Biotechnol. 2009	PubMed	citation	PMID:19270662	pubmed	19270662	create date:2009/03/10 | first author:Littlehales C
Pfizer swallows Wyeth, validates niche buster.	/pubmed/19270661	Sheridan C.	Nat Biotechnol. 2009 Mar;27(3):218-9. No abstract available.	Nat Biotechnol. 2009	PubMed	citation	PMID:19270661	pubmed	19270661	create date:2009/03/10 | first author:Sheridan C
Green fuels thrust.	/pubmed/19270660	Bethencourt V.	Nat Biotechnol. 2009 Mar;27(3):216. No abstract available.	Nat Biotechnol. 2009	PubMed	citation	PMID:19270660	pubmed	19270660	create date:2009/03/10 | first author:Bethencourt V
Norway's swift bail out.	/pubmed/19270659	Siva N.	Nat Biotechnol. 2009 Mar;27(3):216. No abstract available.	Nat Biotechnol. 2009	PubMed	citation	PMID:19270659	pubmed	19270659	create date:2009/03/10 | first author:Siva N
Report blames NICE for hastening decline of UK biotech.	/pubmed/19270658	Moran N.	Nat Biotechnol. 2009 Mar;27(3):215-7. No abstract available.	Nat Biotechnol. 2009	PubMed	citation	PMID:19270658	pubmed	19270658	create date:2009/03/10 | first author:Moran N
China overhauls patent law.	/pubmed/19270657	Qiu J.	Nat Biotechnol. 2009 Mar;27(3):214. No abstract available.	Nat Biotechnol. 2009	PubMed	citation	PMID:19270657	pubmed	19270657	create date:2009/03/10 | first author:Qiu J
Vatican cheers GM.	/pubmed/19270656	Meldolesi A.	Nat Biotechnol. 2009 Mar;27(3):214. No abstract available.	Nat Biotechnol. 2009	PubMed	citation	PMID:19270656	pubmed	19270656	create date:2009/03/10 | first author:Meldolesi A
Geron gets green light for human trial of ES cell-derived product.	/pubmed/19270655	Alper J.	Nat Biotechnol. 2009 Mar;27(3):213-4. No abstract available.	Nat Biotechnol. 2009	PubMed	citation	PMID:19270655	pubmed	19270655	create date:2009/03/10 | first author:Alper J
C-Path sets diagnostics standard.	/pubmed/19270654	Roberts J.	Nat Biotechnol. 2009 Mar;27(3):213. No abstract available.	Nat Biotechnol. 2009	PubMed	citation	PMID:19270654	pubmed	19270654	create date:2009/03/10 | first author:Roberts J
Alnylam dealt blow.	/pubmed/19270653	Mullard A.	Nat Biotechnol. 2009 Mar;27(3):213. No abstract available.	Nat Biotechnol. 2009	PubMed	citation	PMID:19270653	pubmed	19270653	create date:2009/03/10 | first author:Mullard A
Genentech grapples with direct offer.	/pubmed/19270652	Huggett B.	Nat Biotechnol. 2009 Mar;27(3):212. No abstract available.	Nat Biotechnol. 2009	PubMed	citation	PMID:19270652	pubmed	19270652	create date:2009/03/10 | first author:Huggett B
Comparative effectiveness casts first shadows across US industry.	/pubmed/19270651	Waltz E.	Nat Biotechnol. 2009 Mar;27(3):211-2. No abstract available.	Nat Biotechnol. 2009	PubMed	citation	PMID:19270651	pubmed	19270651	create date:2009/03/10 | first author:Waltz E
A balancing act.	/pubmed/19270650	[No authors listed]	Nat Biotechnol. 2009 Mar;27(3):209. No abstract available.	Nat Biotechnol. 2009	PubMed	citation	PMID:19270650	pubmed	19270650	create date:2009/03/10
Highly efficient neural conversion of human ES and iPS cells by dual inhibition of SMAD signaling.	/pubmed/19252484	Chambers SM, Fasano CA, Papapetrou EP, Tomishima M, Sadelain M, Studer L.	Nat Biotechnol. 2009 Mar;27(3):275-80. Epub 2009 Mar 1. Erratum in: Nat Biotechnol. 2009 May;27(5):485.	Nat Biotechnol. 2009	PubMed	citation	PMID:19252484	pubmed	19252484	create date:2009/03/03 | first author:Chambers SM
The anti-apoptotic gene survivin contributes to teratoma formation by human embryonic stem cells.	/pubmed/19252483	Blum B, Bar-Nur O, Golan-Lev T, Benvenisty N.	Nat Biotechnol. 2009 Mar;27(3):281-7. Epub 2009 Mar 1.	Nat Biotechnol. 2009	PubMed	citation	PMID:19252483	pubmed	19252483	create date:2009/03/03 | first author:Blum B
A conditional transposon-based insertional mutagenesis screen for genes associated with mouse hepatocellular carcinoma.	/pubmed/19234449	Keng VW, Villanueva A, Chiang DY, Dupuy AJ, Ryan BJ, Matise I, Silverstein KA, Sarver A, Starr TK, Akagi K, Tessarollo L, Collier LS, Powers S, Lowe SW, Jenkins NA, Copeland NG, Llovet JM, Largaespada DA.	Nat Biotechnol. 2009 Mar;27(3):264-74. Epub 2009 Feb 22.	Nat Biotechnol. 2009	PubMed	citation	PMID:19234449	pubmed	19234449	create date:2009/02/24 | first author:Keng VW
Autocatalytic aptazymes enable ligand-dependent exponential amplification of RNA.	/pubmed/19234448	Lam BJ, Joyce GF.	Nat Biotechnol. 2009 Mar;27(3):288-92. Epub 2009 Feb 22.	Nat Biotechnol. 2009	PubMed	citation	PMID:19234448	pubmed	19234448	create date:2009/02/24 | first author:Lam BJ
Gene silencing by synthetic U1 adaptors.	/pubmed/19219028	Goraczniak R, Behlke MA, Gunderson SI.	Nat Biotechnol. 2009 Mar;27(3):257-63. Epub 2009 Feb 15.	Nat Biotechnol. 2009	PubMed	citation	PMID:19219028	pubmed	19219028	create date:2009/02/17 | first author:Goraczniak R
Avoiding the obvious.	/pubmed/19209475	Murphy SL, Sibley KD.	Nat Biotechnol. 2009 Feb;27(2):117-9. No abstract available.	Nat Biotechnol. 2009	PubMed	citation	PMID:19209475	pubmed	19209475	create date:2009/02/13 | first author:Murphy SL
Protein promiscuity and its implications for biotechnology.	/pubmed/19204698	Nobeli I, Favia AD, Thornton JM.	Nat Biotechnol. 2009 Feb;27(2):157-67. Review.	Nat Biotechnol. 2009	PubMed	citation	PMID:19204698	pubmed	19204698	create date:2009/02/11 | first author:Nobeli I
Understanding genome browsing.	/pubmed/19204697	Cline MS, Kent WJ.	Nat Biotechnol. 2009 Feb;27(2):153-5. No abstract available.	Nat Biotechnol. 2009	PubMed	citation	PMID:19204697	pubmed	19204697	create date:2009/02/11 | first author:Cline MS
Sequencing in real time.	/pubmed/19204695	Metzker ML.	Nat Biotechnol. 2009 Feb;27(2):150-1. No abstract available.	Nat Biotechnol. 2009	PubMed	citation	PMID:19204695	pubmed	19204695	create date:2009/02/11 | first author:Metzker ML
Knocking sense into regulatory pathways.	/pubmed/19204694	Giaever G, Nislow C.	Nat Biotechnol. 2009 Feb;27(2):149-50. No abstract available.	Nat Biotechnol. 2009	PubMed	citation	PMID:19204694	pubmed	19204694	create date:2009/02/11 | first author:Giaever G
One photon up, one photon down.	/pubmed/19204693	Gratton E, Digman M.	Nat Biotechnol. 2009 Feb;27(2):147-8. No abstract available.	Nat Biotechnol. 2009	PubMed	citation	PMID:19204693	pubmed	19204693	create date:2009/02/11 | first author:Gratton E
Year of the ox.	/pubmed/19204692	Echelard Y.	Nat Biotechnol. 2009 Feb;27(2):146-7. No abstract available.	Nat Biotechnol. 2009	PubMed	citation	PMID:19204692	pubmed	19204692	create date:2009/02/11 | first author:Echelard Y
Proprietary science, open science and the role of patent disclosure: the case of zinc-finger proteins.	/pubmed/19204690	Chandrasekharan S, Kumar S, Valley CM, Rai A.	Nat Biotechnol. 2009 Feb;27(2):140-4. No abstract available. Erratum in: Nat Biotechnol. 2009 May;27(5):485.	Nat Biotechnol. 2009	PubMed	citation	PMID:19204690	pubmed	19204690	create date:2009/02/11 | first author:Chandrasekharan S
The cancer vaccine roller coaster.	/pubmed/19204689	Goldman B, DeFrancesco L.	Nat Biotechnol. 2009 Feb;27(2):129-39. No abstract available. Erratum in: Nat Biotechnol. 2010 Jun;28(6):624.	Nat Biotechnol. 2009	PubMed	citation	PMID:19204689	pubmed	19204689	create date:2009/02/11 | first author:Goldman B
Charting a course through a perfect storm.	/pubmed/19204687	Klausner A.	Nat Biotechnol. 2009 Feb;27(2):125-7. No abstract available.	Nat Biotechnol. 2009	PubMed	citation	PMID:19204687	pubmed	19204687	create date:2009/02/11 | first author:Klausner A
A lifeline for the biotech sector.	/pubmed/19204686	Kessel M.	Nat Biotechnol. 2009 Feb;27(2):123-4. No abstract available.	Nat Biotechnol. 2009	PubMed	citation	PMID:19204686	pubmed	19204686	create date:2009/02/11 | first author:Kessel M
DNA sequence patents are not in the grave yet.	/pubmed/19204685	Cook-Deegan R, Rai AK.	Nat Biotechnol. 2009 Feb;27(2):122. No abstract available.	Nat Biotechnol. 2009	PubMed	citation	PMID:19204685	pubmed	19204685	create date:2009/02/11 | first author:Cook-Deegan R
Gunvalson and PTC Therapeutics' community outreach.	/pubmed/19204684	Peltz SW.	Nat Biotechnol. 2009 Feb;27(2):121-2. No abstract available.	Nat Biotechnol. 2009	PubMed	citation	PMID:19204684	pubmed	19204684	create date:2009/02/11 | first author:Peltz SW
The next generation.	/pubmed/19204683	Chakma J.	Nat Biotechnol. 2009 Feb;27(2):120-1. No abstract available.	Nat Biotechnol. 2009	PubMed	citation	PMID:19204683	pubmed	19204683	create date:2009/02/11 | first author:Chakma J
The next generation.	/pubmed/19204682	Wickson F.	Nat Biotechnol. 2009 Feb;27(2):120. No abstract available.	Nat Biotechnol. 2009	PubMed	citation	PMID:19204682	pubmed	19204682	create date:2009/02/11 | first author:Wickson F
Glial cells on the radar.	/pubmed/19204681	Sheridan C.	Nat Biotechnol. 2009 Feb;27(2):114-6. No abstract available.	Nat Biotechnol. 2009	PubMed	citation	PMID:19204681	pubmed	19204681	create date:2009/02/11 | first author:Sheridan C
FDA holds court on post hoc data linking KRAS status to drug response.	/pubmed/19204679	Mack GS.	Nat Biotechnol. 2009 Feb;27(2):110-2. No abstract available.	Nat Biotechnol. 2009	PubMed	citation	PMID:19204679	pubmed	19204679	create date:2009/02/11 | first author:Mack GS
Cuba's first GM corn.	/pubmed/19204678	Guerrero V.	Nat Biotechnol. 2009 Feb;27(2):110. No abstract available.	Nat Biotechnol. 2009	PubMed	citation	PMID:19204678	pubmed	19204678	create date:2009/02/11 | first author:Guerrero V
EU pushes advanced therapies.	/pubmed/19204677	Aldridge S.	Nat Biotechnol. 2009 Feb;27(2):110. No abstract available.	Nat Biotechnol. 2009	PubMed	citation	PMID:19204677	pubmed	19204677	create date:2009/02/11 | first author:Aldridge S
Land use stirs biofuels ruckus.	/pubmed/19204676	Kim S.	Nat Biotechnol. 2009 Feb;27(2):109. No abstract available.	Nat Biotechnol. 2009	PubMed	citation	PMID:19204676	pubmed	19204676	create date:2009/02/11 | first author:Kim S
Stem cells caught in morality clause.	/pubmed/19204675	Siva N.	Nat Biotechnol. 2009 Feb;27(2):109. No abstract available.	Nat Biotechnol. 2009	PubMed	citation	PMID:19204675	pubmed	19204675	create date:2009/02/11 | first author:Siva N
Avastin-Tarceva combination fails in lung cancer.	/pubmed/19204674	Jones D.	Nat Biotechnol. 2009 Feb;27(2):108-9. No abstract available.	Nat Biotechnol. 2009	PubMed	citation	PMID:19204674	pubmed	19204674	create date:2009/02/11 | first author:Jones D
FDA goes public-friendly.	/pubmed/19204673	Waltz E.	Nat Biotechnol. 2009 Feb;27(2):107. No abstract available.	Nat Biotechnol. 2009	PubMed	citation	PMID:19204673	pubmed	19204673	create date:2009/02/11 | first author:Waltz E
GM poplars to grow next door.	/pubmed/19204672	Birch H.	Nat Biotechnol. 2009 Feb;27(2):107. No abstract available.	Nat Biotechnol. 2009	PubMed	citation	PMID:19204672	pubmed	19204672	create date:2009/02/11 | first author:Birch H
Osiris seals billion-dollar deal with Genzyme for cell therapy.	/pubmed/19204671	Mack GS.	Nat Biotechnol. 2009 Feb;27(2):106-7. No abstract available.	Nat Biotechnol. 2009	PubMed	citation	PMID:19204671	pubmed	19204671	create date:2009/02/11 | first author:Mack GS
Merck joins the biotech game.	/pubmed/19204669	Bethencourt V.	Nat Biotechnol. 2009 Feb;27(2):104. No abstract available.	Nat Biotechnol. 2009	PubMed	citation	PMID:19204669	pubmed	19204669	create date:2009/02/11 | first author:Bethencourt V
Venture capital shifts strategies, startups suffer.	/pubmed/19204668	Mitchell P.	Nat Biotechnol. 2009 Feb;27(2):103-4. No abstract available. Erratum in: Nat Biotechnol. 2009 Jul;27(7):671.	Nat Biotechnol. 2009	PubMed	citation	PMID:19204668	pubmed	19204668	create date:2009/02/11 | first author:Mitchell P
The worst of times, the best of times.	/pubmed/19204667	[No authors listed]	Nat Biotechnol. 2009 Feb;27(2):101. No abstract available.	Nat Biotechnol. 2009	PubMed	citation	PMID:19204667	pubmed	19204667	create date:2009/02/11
Title	URL	Description	Details	ShortDetails	Resource	Type	Identifiers	Db	EntrezUID	Properties
Solution hybrid selection with ultra-long oligonucleotides for massively parallel targeted sequencing.	/pubmed/19182786	Gnirke A, Melnikov A, Maguire J, Rogov P, LeProust EM, Brockman W, Fennell T, Giannoukos G, Fisher S, Russ C, Gabriel S, Jaffe DB, Lander ES, Nusbaum C.	Nat Biotechnol. 2009 Feb;27(2):182-9. Epub 2009 Feb 1.	Nat Biotechnol. 2009	PubMed	citation	PMID:19182786	pubmed	19182786	create date:2009/02/03 | first author:Gnirke A
Dynamic modularity in protein interaction networks predicts breast cancer outcome.	/pubmed/19182785	Taylor IW, Linding R, Warde-Farley D, Liu Y, Pesquita C, Faria D, Bull S, Pawson T, Morris Q, Wrana JL.	Nat Biotechnol. 2009 Feb;27(2):199-204. Epub 2009 Feb 1.	Nat Biotechnol. 2009	PubMed	citation	PMID:19182785	pubmed	19182785	create date:2009/02/03 | first author:Taylor IW
Prediction of high-responding peptides for targeted protein assays by mass spectrometry.	/pubmed/19169245	Fusaro VA, Mani DR, Mesirov JP, Carr SA.	Nat Biotechnol. 2009 Feb;27(2):190-8. Epub 2009 Jan 25.	Nat Biotechnol. 2009	PubMed	citation	PMID:19169245	pubmed	19169245	create date:2009/01/27 | first author:Fusaro VA
Transgenic mice with defined combinations of drug-inducible reprogramming factors.	/pubmed/19151700	Markoulaki S, Hanna J, Beard C, Carey BW, Cheng AW, Lengner CJ, Dausman JA, Fu D, Gao Q, Wu S, Cassady JP, Jaenisch R.	Nat Biotechnol. 2009 Feb;27(2):169-71. Epub 2009 Jan 18.	Nat Biotechnol. 2009	PubMed	citation	PMID:19151700	pubmed	19151700	create date:2009/01/20 | first author:Markoulaki S
Antigen-specific human polyclonal antibodies from hyperimmunized cattle.	/pubmed/19151699	Kuroiwa Y, Kasinathan P, Sathiyaseelan T, Jiao JA, Matsushita H, Sathiyaseelan J, Wu H, Mellquist J, Hammitt M, Koster J, Kamoda S, Tachibana K, Ishida I, Robl JM.	Nat Biotechnol. 2009 Feb;27(2):173-81. Epub 2009 Jan 18.	Nat Biotechnol. 2009	PubMed	citation	PMID:19151699	pubmed	19151699	create date:2009/01/20 | first author:Kuroiwa Y
Four steps to finding the right people.	/pubmed/19143044	Brown I.	Nat Biotechnol. 2009 Jan;27(1):19-20. No abstract available.	Nat Biotechnol. 2009	PubMed	citation	PMID:19143044	pubmed	19143044	create date:2009/01/15 | first author:Brown I
Executive compensation at private life science companies in troubled economic times.	/pubmed/19132000	Rychlik B, DiPierro M.	Nat Biotechnol. 2009 Jan;27(1):98-9. No abstract available.	Nat Biotechnol. 2009	PubMed	citation	PMID:19132000	pubmed	19132000	create date:2009/01/10 | first author:Rychlik B
GPS navigation of the protein-stability landscape.	/pubmed/19131998	Kirkpatrick DS, Dixit VM.	Nat Biotechnol. 2009 Jan;27(1):46-8. No abstract available.	Nat Biotechnol. 2009	PubMed	citation	PMID:19131998	pubmed	19131998	create date:2009/01/10 | first author:Kirkpatrick DS
Looking ahead in cancer stem cell research.	/pubmed/19131997	Dick JE.	Nat Biotechnol. 2009 Jan;27(1):44-6. No abstract available.	Nat Biotechnol. 2009	PubMed	citation	PMID:19131997	pubmed	19131997	create date:2009/01/10 | first author:Dick JE
Crossing the rubicon.	/pubmed/19131996	Lowenstein PR.	Nat Biotechnol. 2009 Jan;27(1):42-4. No abstract available.	Nat Biotechnol. 2009	PubMed	citation	PMID:19131996	pubmed	19131996	create date:2009/01/10 | first author:Lowenstein PR
Patents versus patenting: implications of intellectual property protection for biological research.	/pubmed/19131994	Lei Z, Juneja R, Wright BD.	Nat Biotechnol. 2009 Jan;27(1):36-40.	Nat Biotechnol. 2009	PubMed	citation	PMID:19131994	pubmed	19131994	create date:2009/01/10 | first author:Lei Z
Quality by design for biopharmaceuticals.	/pubmed/19131992	Rathore AS, Winkle H.	Nat Biotechnol. 2009 Jan;27(1):26-34. No abstract available.	Nat Biotechnol. 2009	PubMed	citation	PMID:19131992	pubmed	19131992	create date:2009/01/10 | first author:Rathore AS
PRIME importance of pathology expertise.	/pubmed/19131991	Schofield PN, Brown SD, Sundberg JP, Arends M, Warren MV, Dubus P, Ellender M, Fiette L, Rozell B, Quintanilla-Martinez L, Raspa M, Song JY, van der Valk M, McKerlie C.	Nat Biotechnol. 2009 Jan;27(1):24-5. No abstract available.	Nat Biotechnol. 2009	PubMed	citation	PMID:19131991	pubmed	19131991	create date:2009/01/10 | first author:Schofield PN
Is FAO selling biotech short on biofuels?	/pubmed/19131989	Gressel J.	Nat Biotechnol. 2009 Jan;27(1):22-3; discussion 23. No abstract available.	Nat Biotechnol. 2009	PubMed	citation	PMID:19131989	pubmed	19131989	create date:2009/01/10 | first author:Gressel J
Stem cell transplants: the power of peer-to-peer.	/pubmed/19131988	Creasy G, Scott CT.	Nat Biotechnol. 2009 Jan;27(1):21-2. No abstract available.	Nat Biotechnol. 2009	PubMed	citation	PMID:19131988	pubmed	19131988	create date:2009/01/10 | first author:Creasy G
Industry and academia must avoid mismatching disclosures.	/pubmed/19131987	Hammang JP.	Nat Biotechnol. 2009 Jan;27(1):21. No abstract available.	Nat Biotechnol. 2009	PubMed	citation	PMID:19131987	pubmed	19131987	create date:2009/01/10 | first author:Hammang JP
Biotech's green gold?	/pubmed/19131986	Waltz E.	Nat Biotechnol. 2009 Jan;27(1):15-8. No abstract available.	Nat Biotechnol. 2009	PubMed	citation	PMID:19131986	pubmed	19131986	create date:2009/01/10 | first author:Waltz E
Compensation continues rise.	/pubmed/19131985	Lawrence S.	Nat Biotechnol. 2009 Jan;27(1):14. No abstract available.	Nat Biotechnol. 2009	PubMed	citation	PMID:19131985	pubmed	19131985	create date:2009/01/10 | first author:Lawrence S
Mark Roth.	/pubmed/19131984	Schmidt C.	Nat Biotechnol. 2009 Jan;27(1):13. No abstract available.	Nat Biotechnol. 2009	PubMed	citation	PMID:19131984	pubmed	19131984	create date:2009/01/10 | first author:Schmidt C
JAMA study casts cloud over biologic safety.	/pubmed/19131983	Kling J.	Nat Biotechnol. 2009 Jan;27(1):11-2. No abstract available.	Nat Biotechnol. 2009	PubMed	citation	PMID:19131983	pubmed	19131983	create date:2009/01/10 | first author:Kling J
Doubts surround link between Bt cotton failure and farmer suicide.	/pubmed/19131979	Sheridan C.	Nat Biotechnol. 2009 Jan;27(1):9-10. No abstract available. Erratum in: Nat Biotechnol. 2009 Feb;27(2):205.	Nat Biotechnol. 2009	PubMed	citation	PMID:19131979	pubmed	19131979	create date:2009/01/10 | first author:Sheridan C
Buzz around Campath proof-of-concept trial in MS.	/pubmed/19131976	Osborne R.	Nat Biotechnol. 2009 Jan;27(1):6-8. No abstract available.	Nat Biotechnol. 2009	PubMed	citation	PMID:19131976	pubmed	19131976	create date:2009/01/10 | first author:Osborne R
Biotech sector ponders potential 'bloodbath'.	/pubmed/19131974	Mitchell P.	Nat Biotechnol. 2009 Jan;27(1):3-4. No abstract available. Erratum in: Nat Biotechnol. 2009 Feb;27(2):205.	Nat Biotechnol. 2009	PubMed	citation	PMID:19131974	pubmed	19131974	create date:2009/01/10 | first author:Mitchell P
Begging bowls.	/pubmed/19131973	[No authors listed]	Nat Biotechnol. 2009 Jan;27(1):1. No abstract available.	Nat Biotechnol. 2009	PubMed	citation	PMID:19131973	pubmed	19131973	create date:2009/01/10
Characterization of human embryonic stem cells with features of neoplastic progression.	/pubmed/19122652	Werbowetski-Ogilvie TE, Bossé M, Stewart M, Schnerch A, Ramos-Mejia V, Rouleau A, Wynder T, Smith MJ, Dingwall S, Carter T, Williams C, Harris C, Dolling J, Wynder C, Boreham D, Bhatia M.	Nat Biotechnol. 2009 Jan;27(1):91-7. Epub 2009 Jan 4.	Nat Biotechnol. 2009	PubMed	citation	PMID:19122652	pubmed	19122652	create date:2009/01/06 | first author:Werbowetski-Ogilvie TE
PeakSeq enables systematic scoring of ChIP-seq experiments relative to controls.	/pubmed/19122651	Rozowsky J, Euskirchen G, Auerbach RK, Zhang ZD, Gibson T, Bjornson R, Carriero N, Snyder M, Gerstein MB.	Nat Biotechnol. 2009 Jan;27(1):66-75. Epub 2009 Jan 4.	Nat Biotechnol. 2009	PubMed	citation	PMID:19122651	pubmed	19122651	create date:2009/01/06 | first author:Rozowsky J
Bead-based profiling of tyrosine kinase phosphorylation identifies SRC as a potential target for glioblastoma therapy.	/pubmed/19098899	Du J, Bernasconi P, Clauser KR, Mani DR, Finn SP, Beroukhim R, Burns M, Julian B, Peng XP, Hieronymus H, Maglathlin RL, Lewis TA, Liau LM, Nghiemphu P, Mellinghoff IK, Louis DN, Loda M, Carr SA, Kung AL, Golub TR.	Nat Biotechnol. 2009 Jan;27(1):77-83. Epub 2008 Dec 21.	Nat Biotechnol. 2009	PubMed	citation	PMID:19098899	pubmed	19098899	create date:2008/12/23 | first author:Du J
Intravascular AAV9 preferentially targets neonatal neurons and adult astrocytes.	/pubmed/19098898	Foust KD, Nurre E, Montgomery CL, Hernandez A, Chan CM, Kaspar BK.	Nat Biotechnol. 2009 Jan;27(1):59-65. Epub 2008 Dec 21.	Nat Biotechnol. 2009	PubMed	citation	PMID:19098898	pubmed	19098898	create date:2008/12/23 | first author:Foust KD
Understanding the physical properties that control protein crystallization by analysis of large-scale experimental data.	/pubmed/19079241	Price WN 2nd, Chen Y, Handelman SK, Neely H, Manor P, Karlin R, Nair R, Liu J, Baran M, Everett J, Tong SN, Forouhar F, Swaminathan SS, Acton T, Xiao R, Luft JR, Lauricella A, DeTitta GT, Rost B, Montelione GT, Hunt JF.	Nat Biotechnol. 2009 Jan;27(1):51-7.	Nat Biotechnol. 2009	PubMed	citation	PMID:19079241	pubmed	19079241	create date:2008/12/17 | first author:Price WN 2nd
Analysis of histone 2B-GFP retention reveals slowly cycling hematopoietic stem cells.	/pubmed/19060879	Foudi A, Hochedlinger K, Van Buren D, Schindler JW, Jaenisch R, Carey V, Hock H.	Nat Biotechnol. 2009 Jan;27(1):84-90. Epub 2008 Dec 5.	Nat Biotechnol. 2009	PubMed	citation	PMID:19060879	pubmed	19060879	create date:2008/12/09 | first author:Foudi A
Development translates discoveries into products.	/pubmed/19060877	Johnson M.	Nat Biotechnol. 2008 Dec;26(12):1385-6. No abstract available.	Nat Biotechnol. 2008	PubMed	citation	PMID:19060877	pubmed	19060877	create date:2008/12/09 | first author:Johnson M
Cancer and complement.	/pubmed/19060872	Ostrand-Rosenberg S.	Nat Biotechnol. 2008 Dec;26(12):1348-9. No abstract available.	Nat Biotechnol. 2008	PubMed	citation	PMID:19060872	pubmed	19060872	create date:2008/12/09 | first author:Ostrand-Rosenberg S
MicroRNAs fine-tune oncolytic viruses.	/pubmed/19060871	Bell JC, Kirn D.	Nat Biotechnol. 2008 Dec;26(12):1346-8. No abstract available.	Nat Biotechnol. 2008	PubMed	citation	PMID:19060871	pubmed	19060871	create date:2008/12/09 | first author:Bell JC
Microfluidics closes in on point-of-care assays.	/pubmed/19060870	Sorger PK.	Nat Biotechnol. 2008 Dec;26(12):1345-6. No abstract available.	Nat Biotechnol. 2008	PubMed	citation	PMID:19060870	pubmed	19060870	create date:2008/12/09 | first author:Sorger PK
Antibody patenting without antibodies: a global trend.	/pubmed/19060868	Hashimoto K, Aida T.	Nat Biotechnol. 2008 Dec;26(12):1341-3. No abstract available.	Nat Biotechnol. 2008	PubMed	citation	PMID:19060868	pubmed	19060868	create date:2008/12/09 | first author:Hashimoto K
PhosphoPep--a database of protein phosphorylation sites in model organisms.	/pubmed/19060867	Bodenmiller B, Campbell D, Gerrits B, Lam H, Jovanovic M, Picotti P, Schlapbach R, Aebersold R.	Nat Biotechnol. 2008 Dec;26(12):1339-40. No abstract available.	Nat Biotechnol. 2008	PubMed	citation	PMID:19060867	pubmed	19060867	create date:2008/12/09 | first author:Bodenmiller B
Automated de novo protein sequencing of monoclonal antibodies.	/pubmed/19060866	Bandeira N, Pham V, Pevzner P, Arnott D, Lill JR.	Nat Biotechnol. 2008 Dec;26(12):1336-8. No abstract available.	Nat Biotechnol. 2008	PubMed	citation	PMID:19060866	pubmed	19060866	create date:2008/12/09 | first author:Bandeira N
Foot and Mouth's Achilles' heel?	/pubmed/19060865	Atkins JF, Ryan MD.	Nat Biotechnol. 2008 Dec;26(12):1335-6. No abstract available.	Nat Biotechnol. 2008	PubMed	citation	PMID:19060865	pubmed	19060865	create date:2008/12/09 | first author:Atkins JF
Protest and 'democracy'.	/pubmed/19060864	Laufer J.	Nat Biotechnol. 2008 Dec;26(12):1335; author reply 1335. No abstract available.	Nat Biotechnol. 2008	PubMed	citation	PMID:19060864	pubmed	19060864	create date:2008/12/09 | first author:Laufer J
Hypertension's shot in the arm.	/pubmed/19060862	Adams JU.	Nat Biotechnol. 2008 Dec;26(12):1327-9. No abstract available.	Nat Biotechnol. 2008	PubMed	citation	PMID:19060862	pubmed	19060862	create date:2008/12/09 | first author:Adams JU
Biotech patents-business as usual?	/pubmed/19060861	Lawrence S.	Nat Biotechnol. 2008 Dec;26(12):1326. No abstract available. Erratum in: Nat Biotechnol. 2009 May;27(5):485.	Nat Biotechnol. 2008	PubMed	citation	PMID:19060861	pubmed	19060861	create date:2008/12/09 | first author:Lawrence S
Alan Alda.	/pubmed/19060860	Mack GS.	Nat Biotechnol. 2008 Dec;26(12):1325. No abstract available. Erratum in: Nat Biotechnol. 2009 Feb;27(2):205.	Nat Biotechnol. 2008	PubMed	citation	PMID:19060860	pubmed	19060860	create date:2008/12/09 | first author:Mack GS
Shire dumps Dynepo.	/pubmed/19060856	Ratner M.	Nat Biotechnol. 2008 Dec;26(12):1322-3. No abstract available.	Nat Biotechnol. 2008	PubMed	citation	PMID:19060856	pubmed	19060856	create date:2008/12/09 | first author:Ratner M
Europe lags, US leads 2nd-generation biofuels.	/pubmed/19060852	Sheridan C.	Nat Biotechnol. 2008 Dec;26(12):1319-21. No abstract available.	Nat Biotechnol. 2008	PubMed	citation	PMID:19060852	pubmed	19060852	create date:2008/12/09 | first author:Sheridan C
Ustekinumab poised to enter the psoriasis market.	/pubmed/19060851	Schmidt C.	Nat Biotechnol. 2008 Dec;26(12):1317-8. No abstract available.	Nat Biotechnol. 2008	PubMed	citation	PMID:19060851	pubmed	19060851	create date:2008/12/09 | first author:Schmidt C
FDA launches priority vouchers for neglected-disease drugs.	/pubmed/19060849	Waltz E.	Nat Biotechnol. 2008 Dec;26(12):1315-6. No abstract available.	Nat Biotechnol. 2008	PubMed	citation	PMID:19060849	pubmed	19060849	create date:2008/12/09 | first author:Waltz E
Yes we can as well.	/pubmed/19060848	[No authors listed]	Nat Biotechnol. 2008 Dec;26(12):1313. No abstract available.	Nat Biotechnol. 2008	PubMed	citation	PMID:19060848	pubmed	19060848	create date:2008/12/09
Design and analysis of ChIP-seq experiments for DNA-binding proteins.	/pubmed/19029915	Kharchenko PV, Tolstorukov MY, Park PJ.	Nat Biotechnol. 2008 Dec;26(12):1351-9. Epub 2008 Nov 16.	Nat Biotechnol. 2008	PubMed	citation	PMID:19029915	pubmed	19029915	create date:2008/11/26 | first author:Kharchenko PV
Integrated barcode chips for rapid, multiplexed analysis of proteins in microliter quantities of blood.	/pubmed/19029914	Fan R, Vermesh O, Srivastava A, Yen BK, Qin L, Ahmad H, Kwong GA, Liu CC, Gould J, Hood L, Heath JR.	Nat Biotechnol. 2008 Dec;26(12):1373-8. Epub 2008 Nov 16.	Nat Biotechnol. 2008	PubMed	citation	PMID:19029914	pubmed	19029914	create date:2008/11/26 | first author:Fan R
Human embryonic stem cells reveal recurrent genomic instability at 20q11.21.	/pubmed/19029913	Lefort N, Feyeux M, Bas C, Féraud O, Bennaceur-Griscelli A, Tachdjian G, Peschanski M, Perrier AL.	Nat Biotechnol. 2008 Dec;26(12):1364-6. Epub 2008 Nov 23.	Nat Biotechnol. 2008	PubMed	citation	PMID:19029913	pubmed	19029913	create date:2008/11/26 | first author:Lefort N
Title	URL	Description	Details	ShortDetails	Resource	Type	Identifiers	Db	EntrezUID	Properties
Recurrent chromosomal abnormalities in human embryonic stem cells.	/pubmed/19029912	Spits C, Mateizel I, Geens M, Mertzanidou A, Staessen C, Vandeskelde Y, Van der Elst J, Liebaers I, Sermon K.	Nat Biotechnol. 2008 Dec;26(12):1361-3. Epub 2008 Nov 23.	Nat Biotechnol. 2008	PubMed	citation	PMID:19029912	pubmed	19029912	create date:2008/11/26 | first author:Spits C
Asymmetric RNA duplexes mediate RNA interference in mammalian cells.	/pubmed/19029911	Sun X, Rogoff HA, Li CJ.	Nat Biotechnol. 2008 Dec;26(12):1379-82. Epub 2008 Nov 23. Erratum in: Nat Biotechnol. 2009 Feb;27(2):205.	Nat Biotechnol. 2008	PubMed	citation	PMID:19029911	pubmed	19029911	create date:2008/11/26 | first author:Sun X
MaxQuant enables high peptide identification rates, individualized p.p.b.-range mass accuracies and proteome-wide protein quantification.	/pubmed/19029910	Cox J, Mann M.	Nat Biotechnol. 2008 Dec;26(12):1367-72. Epub 2008 Nov 30.	Nat Biotechnol. 2008	PubMed	citation	PMID:19029910	pubmed	19029910	create date:2008/11/26 | first author:Cox J
Five IP tips to spread your business wings.	/pubmed/19009693	Cullem JG.	Nat Biotechnol. 2008 Nov;26(11):1217-9. No abstract available.	Nat Biotechnol. 2008	PubMed	citation	PMID:19009693	pubmed	19009693	create date:2008/11/15 | first author:Cullem JG
A case for consulting.	/pubmed/18997768	Paul M.	Nat Biotechnol. 2008 Nov;26(11):1309-10. No abstract available.	Nat Biotechnol. 2008	PubMed	citation	PMID:18997768	pubmed	18997768	create date:2008/11/11 | first author:Paul M
Transdermal drug delivery.	/pubmed/18997767	Prausnitz MR, Langer R.	Nat Biotechnol. 2008 Nov;26(11):1261-8. Review.	Nat Biotechnol. 2008	PubMed	citation	PMID:18997767	pubmed	18997767	create date:2008/11/11 | first author:Prausnitz MR
Fast forward genetics.	/pubmed/18997765	Darby AC, Hall N.	Nat Biotechnol. 2008 Nov;26(11):1248-9. No abstract available.	Nat Biotechnol. 2008	PubMed	citation	PMID:18997765	pubmed	18997765	create date:2008/11/11 | first author:Darby AC
The many ways to make an iPS cell.	/pubmed/18997764	Lowry WE, Plath K.	Nat Biotechnol. 2008 Nov;26(11):1246-8. No abstract available.	Nat Biotechnol. 2008	PubMed	citation	PMID:18997764	pubmed	18997764	create date:2008/11/11 | first author:Lowry WE
Nanotubes light up protein arrays.	/pubmed/18997763	Srivastava S, LaBaer J.	Nat Biotechnol. 2008 Nov;26(11):1244-6. No abstract available.	Nat Biotechnol. 2008	PubMed	citation	PMID:18997763	pubmed	18997763	create date:2008/11/11 | first author:Srivastava S
Epidermal cells rev up reprogramming.	/pubmed/18997762	Gadue P, Cotsarelis G.	Nat Biotechnol. 2008 Nov;26(11):1243-4. No abstract available.	Nat Biotechnol. 2008	PubMed	citation	PMID:18997762	pubmed	18997762	create date:2008/11/11 | first author:Gadue P
Enforcing pharmaceutical and biotech patent rights in China.	/pubmed/18997760	Zhang YP, Deng MM.	Nat Biotechnol. 2008 Nov;26(11):1235-40. No abstract available.	Nat Biotechnol. 2008	PubMed	citation	PMID:18997760	pubmed	18997760	create date:2008/11/11 | first author:Zhang YP
What's fueling the biotech engine-2007.	/pubmed/18997759	Aggarwal S.	Nat Biotechnol. 2008 Nov;26(11):1227-33. No abstract available. Erratum in: Nat Biotechnol. 2009 Feb;27(2):205.	Nat Biotechnol. 2008	PubMed	citation	PMID:18997759	pubmed	18997759	create date:2008/11/11 | first author:Aggarwal S
Coexistence in the EU-return of the moratorium on GM crops?	/pubmed/18997757	Devos Y, Demont M, Sanvido O.	Nat Biotechnol. 2008 Nov;26(11):1223-5. No abstract available.	Nat Biotechnol. 2008	PubMed	citation	PMID:18997757	pubmed	18997757	create date:2008/11/11 | first author:Devos Y
Pharming in crop commodities.	/pubmed/18997756	Stewart CN Jr.	Nat Biotechnol. 2008 Nov;26(11):1222-3. No abstract available.	Nat Biotechnol. 2008	PubMed	citation	PMID:18997756	pubmed	18997756	create date:2008/11/11 | first author:Stewart CN Jr
Most gene test sales are misleading.	/pubmed/18997755	Wallace H.	Nat Biotechnol. 2008 Nov;26(11):1221. No abstract available.	Nat Biotechnol. 2008	PubMed	citation	PMID:18997755	pubmed	18997755	create date:2008/11/11 | first author:Wallace H
Breaching the barrier.	/pubmed/18997754	Dove A.	Nat Biotechnol. 2008 Nov;26(11):1213-5. No abstract available.	Nat Biotechnol. 2008	PubMed	citation	PMID:18997754	pubmed	18997754	create date:2008/11/11 | first author:Dove A
Deborah Dunsire.	/pubmed/18997752	Littlehales C.	Nat Biotechnol. 2008 Nov;26(11):1211. No abstract available.	Nat Biotechnol. 2008	PubMed	citation	PMID:18997752	pubmed	18997752	create date:2008/11/11 | first author:Littlehales C
Investors temper interest in grain biofuels, focus on alternatives.	/pubmed/18997749	Huggett B.	Nat Biotechnol. 2008 Nov;26(11):1208-9. No abstract available.	Nat Biotechnol. 2008	PubMed	citation	PMID:18997749	pubmed	18997749	create date:2008/11/11 | first author:Huggett B
FDA transgenic animal guidance finally surfaces.	/pubmed/18997745	Fox JL.	Nat Biotechnol. 2008 Nov;26(11):1205-7. No abstract available.	Nat Biotechnol. 2008	PubMed	citation	PMID:18997745	pubmed	18997745	create date:2008/11/11 | first author:Fox JL
FDA cracks down on labeling, initiates trial result reporting.	/pubmed/18997742	Osborne R, Waltz E.	Nat Biotechnol. 2008 Nov;26(11):1203-4. No abstract available.	Nat Biotechnol. 2008	PubMed	citation	PMID:18997742	pubmed	18997742	create date:2008/11/11 | first author:Osborne R
Gunvalson decision sends shockwaves through industry.	/pubmed/18997740	Allison M.	Nat Biotechnol. 2008 Nov;26(11):1201-2. No abstract available.	Nat Biotechnol. 2008	PubMed	citation	PMID:18997740	pubmed	18997740	create date:2008/11/11 | first author:Allison M
Aligning interests.	/pubmed/18997739	[No authors listed]	Nat Biotechnol. 2008 Nov;26(11):1199. No abstract available.	Nat Biotechnol. 2008	PubMed	citation	PMID:18997739	pubmed	18997739	create date:2008/11/11
An integrated software system for analyzing ChIP-chip and ChIP-seq data.	/pubmed/18978777	Ji H, Jiang H, Ma W, Johnson DS, Myers RM, Wong WH.	Nat Biotechnol. 2008 Nov;26(11):1293-300. Epub 2008 Nov 2.	Nat Biotechnol. 2008	PubMed	citation	PMID:18978777	pubmed	18978777	create date:2008/11/04 | first author:Ji H
Activity motifs reveal principles of timing in transcriptional control of the yeast metabolic network.	/pubmed/18953355	Chechik G, Oh E, Rando O, Weissman J, Regev A, Koller D.	Nat Biotechnol. 2008 Nov;26(11):1251-9.	Nat Biotechnol. 2008	PubMed	citation	PMID:18953355	pubmed	18953355	create date:2008/10/28 | first author:Chechik G
Enrichment of tomato fruit with health-promoting anthocyanins by expression of select transcription factors.	/pubmed/18953354	Butelli E, Titta L, Giorgio M, Mock HP, Matros A, Peterek S, Schijlen EG, Hall RD, Bovy AG, Luo J, Martin C.	Nat Biotechnol. 2008 Nov;26(11):1301-8. Epub 2008 Oct 26.	Nat Biotechnol. 2008	PubMed	citation	PMID:18953354	pubmed	18953354	create date:2008/10/28 | first author:Butelli E
Protein microarrays with carbon nanotubes as multicolor Raman labels.	/pubmed/18953353	Chen Z, Tabakman SM, Goodwin AP, Kattah MG, Daranciang D, Wang X, Zhang G, Li X, Liu Z, Utz PJ, Jiang K, Fan S, Dai H.	Nat Biotechnol. 2008 Nov;26(11):1285-92. Epub 2008 Oct 26.	Nat Biotechnol. 2008	PubMed	citation	PMID:18953353	pubmed	18953353	create date:2008/10/28 | first author:Chen Z
Efficient and rapid generation of induced pluripotent stem cells from human keratinocytes.	/pubmed/18931654	Aasen T, Raya A, Barrero MJ, Garreta E, Consiglio A, Gonzalez F, Vassena R, Bilić J, Pekarik V, Tiscornia G, Edel M, Boué S, Izpisúa Belmonte JC.	Nat Biotechnol. 2008 Nov;26(11):1276-84. Epub 2008 Oct 17.	Nat Biotechnol. 2008	PubMed	citation	PMID:18931654	pubmed	18931654	create date:2008/10/22 | first author:Aasen T
Where to float?	/pubmed/18924252	Moran N.	Nat Biotechnol. 2008 Oct;26(10):1063-6. No abstract available. Erratum in: Nat Biotechnol. 2008 Dec;26(12):1383.	Nat Biotechnol. 2008	PubMed	citation	PMID:18924252	pubmed	18924252	create date:2008/10/17 | first author:Moran N
Induction of pluripotent stem cells from primary human fibroblasts with only Oct4 and Sox2.	/pubmed/18849973	Huangfu D, Osafune K, Maehr R, Guo W, Eijkelenboom A, Chen S, Muhlestein W, Melton DA.	Nat Biotechnol. 2008 Nov;26(11):1269-75. Epub 2008 Oct 12.	Nat Biotechnol. 2008	PubMed	citation	PMID:18849973	pubmed	18849973	create date:2008/10/14 | first author:Huangfu D
So you want to be a venture capitalist?	/pubmed/18846093	Brown J.	Nat Biotechnol. 2008 Oct;26(10):1195-6. No abstract available.	Nat Biotechnol. 2008	PubMed	citation	PMID:18846093	pubmed	18846093	create date:2008/10/11 | first author:Brown J
A consensus yeast metabolic network reconstruction obtained from a community approach to systems biology.	/pubmed/18846089	Herrgård MJ, Swainston N, Dobson P, Dunn WB, Arga KY, Arvas M, Blüthgen N, Borger S, Costenoble R, Heinemann M, Hucka M, Le Novère N, Li P, Liebermeister W, Mo ML, Oliveira AP, Petranovic D, Pettifer S, Simeonidis E, Smallbone K, Spasić I, Weichart D, et al.	Nat Biotechnol. 2008 Oct;26(10):1155-60.	Nat Biotechnol. 2008	PubMed	citation	PMID:18846089	pubmed	18846089	create date:2008/10/11 | first author:Herrgård MJ
The potential and challenges of nanopore sequencing.	/pubmed/18846088	Branton D, Deamer DW, Marziali A, Bayley H, Benner SA, Butler T, Di Ventra M, Garaj S, Hibbs A, Huang X, Jovanovich SB, Krstic PS, Lindsay S, Ling XS, Mastrangelo CH, Meller A, Oliver JS, Pershin YV, Ramsey JM, Riehn R, Soni GV, Tabard-Cossa V, et al.	Nat Biotechnol. 2008 Oct;26(10):1146-53. Review.	Nat Biotechnol. 2008	PubMed	citation	PMID:18846088	pubmed	18846088	create date:2008/10/11 | first author:Branton D
Next-generation DNA sequencing.	/pubmed/18846087	Shendure J, Ji H.	Nat Biotechnol. 2008 Oct;26(10):1135-45.	Nat Biotechnol. 2008	PubMed	citation	PMID:18846087	pubmed	18846087	create date:2008/10/11 | first author:Shendure J
What would you do if you could sequence everything?	/pubmed/18846086	Kahvejian A, Quackenbush J, Thompson JF.	Nat Biotechnol. 2008 Oct;26(10):1125-33.	Nat Biotechnol. 2008	PubMed	citation	PMID:18846086	pubmed	18846086	create date:2008/10/11 | first author:Kahvejian A
The development and impact of 454 sequencing.	/pubmed/18846085	Rothberg JM, Leamon JH.	Nat Biotechnol. 2008 Oct;26(10):1117-24.	Nat Biotechnol. 2008	PubMed	citation	PMID:18846085	pubmed	18846085	create date:2008/10/11 | first author:Rothberg JM
How to get genomes at one ten-thousandth the cost.	/pubmed/18846084	Schloss JA.	Nat Biotechnol. 2008 Oct;26(10):1113-5. No abstract available.	Nat Biotechnol. 2008	PubMed	citation	PMID:18846084	pubmed	18846084	create date:2008/10/11 | first author:Schloss JA
The sequencing shakeup.	/pubmed/18846083	Coombs A.	Nat Biotechnol. 2008 Oct;26(10):1109-12. No abstract available.	Nat Biotechnol. 2008	PubMed	citation	PMID:18846083	pubmed	18846083	create date:2008/10/11 | first author:Coombs A
What price personal genome exploration?	/pubmed/18846082	Fox JL.	Nat Biotechnol. 2008 Oct;26(10):1105-8. No abstract available.	Nat Biotechnol. 2008	PubMed	citation	PMID:18846082	pubmed	18846082	create date:2008/10/11 | first author:Fox JL
Fixing the front end.	/pubmed/18846081	Garber K.	Nat Biotechnol. 2008 Oct;26(10):1101-4. No abstract available.	Nat Biotechnol. 2008	PubMed	citation	PMID:18846081	pubmed	18846081	create date:2008/10/11 | first author:Garber K
Profile: Rade Drmanac.	/pubmed/18846080	DeFrancesco L.	Nat Biotechnol. 2008 Oct;26(10):1100. No abstract available.	Nat Biotechnol. 2008	PubMed	citation	PMID:18846080	pubmed	18846080	create date:2008/10/11 | first author:DeFrancesco L
Prepare for the deluge.	/pubmed/18846079	[No authors listed]	Nat Biotechnol. 2008 Oct;26(10):1099. No abstract available.	Nat Biotechnol. 2008	PubMed	citation	PMID:18846079	pubmed	18846079	create date:2008/10/11
Unveiling viral enablers.	/pubmed/18846077	Loo YM, Gale M Jr.	Nat Biotechnol. 2008 Oct;26(10):1093-4. No abstract available.	Nat Biotechnol. 2008	PubMed	citation	PMID:18846077	pubmed	18846077	create date:2008/10/11 | first author:Loo YM
New beta-cells from old acini.	/pubmed/18846076	German MS.	Nat Biotechnol. 2008 Oct;26(10):1092-3. No abstract available.	Nat Biotechnol. 2008	PubMed	citation	PMID:18846076	pubmed	18846076	create date:2008/10/11 | first author:German MS
From biomarkers to integrated network responses.	/pubmed/18846075	Sauer U, Zamboni N.	Nat Biotechnol. 2008 Oct;26(10):1090-2. No abstract available.	Nat Biotechnol. 2008	PubMed	citation	PMID:18846075	pubmed	18846075	create date:2008/10/11 | first author:Sauer U
Enhancing immunity to HIV through APOBEC.	/pubmed/18846074	Harris RS.	Nat Biotechnol. 2008 Oct;26(10):1089-90. No abstract available.	Nat Biotechnol. 2008	PubMed	citation	PMID:18846074	pubmed	18846074	create date:2008/10/11 | first author:Harris RS
A nail in the coffin for DNA sequence patents?	/pubmed/18846072	Yamanaka M.	Nat Biotechnol. 2008 Oct;26(10):1085-6. No abstract available.	Nat Biotechnol. 2008	PubMed	citation	PMID:18846072	pubmed	18846072	create date:2008/10/11 | first author:Yamanaka M
New therapies from old medicines.	/pubmed/18846070	Chen ST, Dou J, Temple R, Agarwal R, Wu KM, Walker S.	Nat Biotechnol. 2008 Oct;26(10):1077-83. No abstract available.	Nat Biotechnol. 2008	PubMed	citation	PMID:18846070	pubmed	18846070	create date:2008/10/11 | first author:Chen ST
Field-evolved resistance to Bt toxins.	/pubmed/18846068	Moar W, Roush R, Shelton A, Ferré J, MacIntosh S, Leonard BR, Abel C.	Nat Biotechnol. 2008 Oct;26(10):1072-4; author reply 1074-6. No abstract available. Erratum in: Nat Biotechnol. 2008 Dec;26(12):1383.	Nat Biotechnol. 2008	PubMed	citation	PMID:18846068	pubmed	18846068	create date:2008/10/11 | first author:Moar W
Allergenicity testing of GM crops.	/pubmed/18846066	Aalberse RC.	Nat Biotechnol. 2008 Oct;26(10):1070-1; author reply 1071-2. No abstract available.	Nat Biotechnol. 2008	PubMed	citation	PMID:18846066	pubmed	18846066	create date:2008/10/11 | first author:Aalberse RC
Fuelling the 9 billion.	/pubmed/18846065	Martindale W, Trewavas A.	Nat Biotechnol. 2008 Oct;26(10):1068-70. No abstract available.	Nat Biotechnol. 2008	PubMed	citation	PMID:18846065	pubmed	18846065	create date:2008/10/11 | first author:Martindale W
Title	URL	Description	Details	ShortDetails	Resource	Type	Identifiers	Db	EntrezUID	Properties
Ghostbusters should only bust ghosts.	/pubmed/18846064	Adamson LM, Whitman M, Jacobs A, Bunting-Early TE.	Nat Biotechnol. 2008 Oct;26(10):1067-8. No abstract available.	Nat Biotechnol. 2008	PubMed	citation	PMID:18846064	pubmed	18846064	create date:2008/10/11 | first author:Adamson LM
Trends in biotech literature 2007.	/pubmed/18846063	Taroncher-Oldenburg G, Marshall A.	Nat Biotechnol. 2008 Oct;26(10):1062. No abstract available.	Nat Biotechnol. 2008	PubMed	citation	PMID:18846063	pubmed	18846063	create date:2008/10/11 | first author:Taroncher-Oldenburg G
Tysabri's troubles return.	/pubmed/18846062	Hoag H.	Nat Biotechnol. 2008 Oct;26(10):1061. No abstract available.	Nat Biotechnol. 2008	PubMed	citation	PMID:18846062	pubmed	18846062	create date:2008/10/11 | first author:Hoag H
Plant biotech bonanza.	/pubmed/18846061	Waltz E.	Nat Biotechnol. 2008 Oct;26(10):1060. No abstract available.	Nat Biotechnol. 2008	PubMed	citation	PMID:18846061	pubmed	18846061	create date:2008/10/11 | first author:Waltz E
FDA to steer nanotech.	/pubmed/18846060	Fox JL.	Nat Biotechnol. 2008 Oct;26(10):1060. No abstract available.	Nat Biotechnol. 2008	PubMed	citation	PMID:18846060	pubmed	18846060	create date:2008/10/11 | first author:Fox JL
Plasma product companies outmuscle small recombinant players.	/pubmed/18846059	Mitchell P.	Nat Biotechnol. 2008 Oct;26(10):1060-1. No abstract available.	Nat Biotechnol. 2008	PubMed	citation	PMID:18846059	pubmed	18846059	create date:2008/10/11 | first author:Mitchell P
Heplisav's topline.	/pubmed/18846058	Aldridge S.	Nat Biotechnol. 2008 Oct;26(10):1058. No abstract available.	Nat Biotechnol. 2008	PubMed	citation	PMID:18846058	pubmed	18846058	create date:2008/10/11 | first author:Aldridge S
Cloning shop.	/pubmed/18846057	Birch H.	Nat Biotechnol. 2008 Oct;26(10):1058. No abstract available.	Nat Biotechnol. 2008	PubMed	citation	PMID:18846057	pubmed	18846057	create date:2008/10/11 | first author:Birch H
Ark floats gene therapy's boat, for now.	/pubmed/18846056	Osborne R.	Nat Biotechnol. 2008 Oct;26(10):1057-9. No abstract available.	Nat Biotechnol. 2008	PubMed	citation	PMID:18846056	pubmed	18846056	create date:2008/10/11 | first author:Osborne R
London forges 2 billion pounds research cluster.	/pubmed/18846055	Moran N.	Nat Biotechnol. 2008 Oct;26(10):1056. No abstract available.	Nat Biotechnol. 2008	PubMed	citation	PMID:18846055	pubmed	18846055	create date:2008/10/11 | first author:Moran N
Roche consolidates grip on anti-angiogenesis market.	/pubmed/18846054	Moran N.	Nat Biotechnol. 2008 Oct;26(10):1055-6. No abstract available.	Nat Biotechnol. 2008	PubMed	citation	PMID:18846054	pubmed	18846054	create date:2008/10/11 | first author:Moran N
CD20 blockers eye crowded rheumatology market.	/pubmed/18846053	Mack GS.	Nat Biotechnol. 2008 Oct;26(10):1053-4. No abstract available.	Nat Biotechnol. 2008	PubMed	citation	PMID:18846053	pubmed	18846053	create date:2008/10/11 | first author:Mack GS
Defusing a time bomb.	/pubmed/18846052	[No authors listed]	Nat Biotechnol. 2008 Oct;26(10):1051. No abstract available.	Nat Biotechnol. 2008	PubMed	citation	PMID:18846052	pubmed	18846052	create date:2008/10/11
Notch signaling respecifies the hemangioblast to a cardiac fate.	/pubmed/18820686	Chen VC, Stull R, Joo D, Cheng X, Keller G.	Nat Biotechnol. 2008 Oct;26(10):1169-78. Epub 2008 Sep 28.	Nat Biotechnol. 2008	PubMed	citation	PMID:18820686	pubmed	18820686	create date:2008/09/30 | first author:Chen VC
Genome sequencing and analysis of the filamentous fungus Penicillium chrysogenum.	/pubmed/18820685	van den Berg MA, Albang R, Albermann K, Badger JH, Daran JM, Driessen AJ, Garcia-Estrada C, Fedorova ND, Harris DM, Heijne WH, Joardar V, Kiel JA, Kovalchuk A, Martín JF, Nierman WC, Nijland JG, Pronk JT, Roubos JA, van der Klei IJ, van Peij NN, Veenhuis M, von Döhren H, et al.	Nat Biotechnol. 2008 Oct;26(10):1161-8. Epub 2008 Sep 28.	Nat Biotechnol. 2008	PubMed	citation	PMID:18820685	pubmed	18820685	create date:2008/09/30 | first author:van den Berg MA
Systems-level metabolic flux profiling identifies fatty acid synthesis as a target for antiviral therapy.	/pubmed/18820684	Munger J, Bennett BD, Parikh A, Feng XJ, McArdle J, Rabitz HA, Shenk T, Rabinowitz JD.	Nat Biotechnol. 2008 Oct;26(10):1179-86. Epub 2008 Sep 28.	Nat Biotechnol. 2008	PubMed	citation	PMID:18820684	pubmed	18820684	create date:2008/09/30 | first author:Munger J
Small-molecule inhibition of HIV-1 Vif.	/pubmed/18806783	Nathans R, Cao H, Sharova N, Ali A, Sharkey M, Stranska R, Stevenson M, Rana TM.	Nat Biotechnol. 2008 Oct;26(10):1187-92. Epub 2008 Sep 21.	Nat Biotechnol. 2008	PubMed	citation	PMID:18806783	pubmed	18806783	create date:2008/09/23 | first author:Nathans R
Building for an exit (or not).	/pubmed/18792427	Gunning TG.	Nat Biotechnol. 2008 Sep;26(9):971-3.	Nat Biotechnol. 2008	PubMed	citation	PMID:18792427	pubmed	18792427	create date:2008/09/16 | first author:Gunning TG
Growing the bioscience career pipeline.	/pubmed/18779815	Shapard C.	Nat Biotechnol. 2008 Sep;26(9):1047-8.	Nat Biotechnol. 2008	PubMed	citation	PMID:18779815	pubmed	18779815	create date:2008/09/10 | first author:Shapard C
What are decision trees?	/pubmed/18779814	Kingsford C, Salzberg SL.	Nat Biotechnol. 2008 Sep;26(9):1011-3. Review.	Nat Biotechnol. 2008	PubMed	citation	PMID:18779814	pubmed	18779814	create date:2008/09/10 | first author:Kingsford C
Viral attenuation by design.	/pubmed/18779812	Robinson HL.	Nat Biotechnol. 2008 Sep;26(9):1000-1. No abstract available.	Nat Biotechnol. 2008	PubMed	citation	PMID:18779812	pubmed	18779812	create date:2008/09/10 | first author:Robinson HL
Agrobacterium-mediated DNA transfer, and then some.	/pubmed/18779811	Gelvin SB.	Nat Biotechnol. 2008 Sep;26(9):998-1000. No abstract available.	Nat Biotechnol. 2008	PubMed	citation	PMID:18779811	pubmed	18779811	create date:2008/09/10 | first author:Gelvin SB
Dissecting microbial employment.	/pubmed/18779810	Dinsdale EA, Rohwer F.	Nat Biotechnol. 2008 Sep;26(9):997-8. No abstract available.	Nat Biotechnol. 2008	PubMed	citation	PMID:18779810	pubmed	18779810	create date:2008/09/10 | first author:Dinsdale EA
DNA-based patents: an empirical analysis.	/pubmed/18779808	Mills AE, Tereskerz P.	Nat Biotechnol. 2008 Sep;26(9):993-5.	Nat Biotechnol. 2008	PubMed	citation	PMID:18779808	pubmed	18779808	create date:2008/09/10 | first author:Mills AE
Toward biosimilar monoclonal antibodies.	/pubmed/18779806	Schneider CK, Kalinke U.	Nat Biotechnol. 2008 Sep;26(9):985-90. No abstract available.	Nat Biotechnol. 2008	PubMed	citation	PMID:18779806	pubmed	18779806	create date:2008/09/10 | first author:Schneider CK
Data completeness--the Achilles heel of drug-target networks.	/pubmed/18779805	Mestres J, Gregori-Puigjané E, Valverde S, Solé RV.	Nat Biotechnol. 2008 Sep;26(9):983-4. No abstract available.	Nat Biotechnol. 2008	PubMed	citation	PMID:18779805	pubmed	18779805	create date:2008/09/10 | first author:Mestres J
Cost/success projections for US biodefense countermeasure development.	/pubmed/18779804	Matheny J, Mair M, Smith B.	Nat Biotechnol. 2008 Sep;26(9):981-3. No abstract available.	Nat Biotechnol. 2008	PubMed	citation	PMID:18779804	pubmed	18779804	create date:2008/09/10 | first author:Matheny J
Bypassing consent for research on biological material.	/pubmed/18779801	Hofmann BM.	Nat Biotechnol. 2008 Sep;26(9):979-80; author reply 980-1. No abstract available.	Nat Biotechnol. 2008	PubMed	citation	PMID:18779801	pubmed	18779801	create date:2008/09/10 | first author:Hofmann BM
Do-it-yourself (DIY) pathology.	/pubmed/18779800	Ince TA, Ward JM, Valli VE, Sgroi D, Nikitin AY, Loda M, Griffey SM, Crum CP, Crawford JM, Bronson RT, Cardiff RD.	Nat Biotechnol. 2008 Sep;26(9):978-9; discussion 979. No abstract available.	Nat Biotechnol. 2008	PubMed	citation	PMID:18779800	pubmed	18779800	create date:2008/09/10 | first author:Ince TA
Trace and traceability--a call for regulatory harmony.	/pubmed/18779799	Ramessar K, Capell T, Twyman RM, Quemada H, Christou P.	Nat Biotechnol. 2008 Sep;26(9):975-8. No abstract available.	Nat Biotechnol. 2008	PubMed	citation	PMID:18779799	pubmed	18779799	create date:2008/09/10 | first author:Ramessar K
Auf Wiedersehen, agbiotech.	/pubmed/18779798	Miller HI.	Nat Biotechnol. 2008 Sep;26(9):974-5. No abstract available.	Nat Biotechnol. 2008	PubMed	citation	PMID:18779798	pubmed	18779798	create date:2008/09/10 | first author:Miller HI
Trouble at the office.	/pubmed/18779797	Allison M.	Nat Biotechnol. 2008 Sep;26(9):967-9. No abstract available.	Nat Biotechnol. 2008	PubMed	citation	PMID:18779797	pubmed	18779797	create date:2008/09/10 | first author:Allison M
Profile: Vera Sharav. Interview by Charlie Schmidt.	/pubmed/18779796	Sharav V.	Nat Biotechnol. 2008 Sep;26(9):965. No abstract available.	Nat Biotechnol. 2008	PubMed	citation	PMID:18779796	pubmed	18779796	create date:2008/09/10 | first author:Sharav V
Western biotechs ponder follow-on possibilities.	/pubmed/18779793	Waltz E.	Nat Biotechnol. 2008 Sep;26(9):962-3. No abstract available.	Nat Biotechnol. 2008	PubMed	citation	PMID:18779793	pubmed	18779793	create date:2008/09/10 | first author:Waltz E
Pharmas partner in venture seeking drug discovery tools.	/pubmed/18779790	Mack GS.	Nat Biotechnol. 2008 Sep;26(9):960-1. No abstract available.	Nat Biotechnol. 2008	PubMed	citation	PMID:18779790	pubmed	18779790	create date:2008/09/10 | first author:Mack GS
Actemra poised to launch IL-6 inhibitors.	/pubmed/18779787	Melton L, Coombs A.	Nat Biotechnol. 2008 Sep;26(9):957-9. No abstract available. Erratum in: Nat Biotechnol. 2008 Dec;26(12):1383.	Nat Biotechnol. 2008	PubMed	citation	PMID:18779787	pubmed	18779787	create date:2008/09/10 | first author:Melton L
Big pharma swallows biotech's pride.	/pubmed/18779785	Huggett B.	Nat Biotechnol. 2008 Sep;26(9):955-6. No abstract available.	Nat Biotechnol. 2008	PubMed	citation	PMID:18779785	pubmed	18779785	create date:2008/09/10 | first author:Huggett B
This means war.	/pubmed/18779784	[No authors listed]	Nat Biotechnol. 2008 Sep;26(9):954.	Nat Biotechnol. 2008	PubMed	citation	PMID:18779784	pubmed	18779784	create date:2008/09/10
Calling all patients.	/pubmed/18779783	[No authors listed]	Nat Biotechnol. 2008 Sep;26(9):953.	Nat Biotechnol. 2008	PubMed	citation	PMID:18779783	pubmed	18779783	create date:2008/09/10
Discovery of a hepatitis C target and its pharmacological inhibitors by microfluidic affinity analysis.	/pubmed/18758449	Einav S, Gerber D, Bryson PD, Sklan EH, Elazar M, Maerkl SJ, Glenn JS, Quake SR.	Nat Biotechnol. 2008 Sep;26(9):1019-27.	Nat Biotechnol. 2008	PubMed	citation	PMID:18758449	pubmed	18758449	create date:2008/09/02 | first author:Einav S
T-DNA-mediated transfer of Agrobacterium tumefaciens chromosomal DNA into plants.	/pubmed/18758448	Ulker B, Li Y, Rosso MG, Logemann E, Somssich IE, Weisshaar B.	Nat Biotechnol. 2008 Sep;26(9):1015-7.	Nat Biotechnol. 2008	PubMed	citation	PMID:18758448	pubmed	18758448	create date:2008/09/02 | first author:Ulker B
Photoswitchable fluorescent proteins enable monochromatic multilabel imaging and dual color fluorescence nanoscopy.	/pubmed/18724362	Andresen M, Stiel AC, Fölling J, Wenzel D, Schönle A, Egner A, Eggeling C, Hell SW, Jakobs S.	Nat Biotechnol. 2008 Sep;26(9):1035-40.	Nat Biotechnol. 2008	PubMed	citation	PMID:18724362	pubmed	18724362	create date:2008/08/30 | first author:Andresen M
Network-based prediction of human tissue-specific metabolism.	/pubmed/18711341	Shlomi T, Cabili MN, Herrgård MJ, Palsson BØ, Ruppin E.	Nat Biotechnol. 2008 Sep;26(9):1003-10.	Nat Biotechnol. 2008	PubMed	citation	PMID:18711341	pubmed	18711341	create date:2008/08/20 | first author:Shlomi T
High-resolution metagenomics targets specific functional types in complex microbial communities.	/pubmed/18711340	Kalyuzhnaya MG, Lapidus A, Ivanova N, Copeland AC, McHardy AC, Szeto E, Salamov A, Grigoriev IV, Suciu D, Levine SR, Markowitz VM, Rigoutsos I, Tringe SG, Bruce DC, Richardson PM, Lidstrom ME, Chistoserdova L.	Nat Biotechnol. 2008 Sep;26(9):1029-34.	Nat Biotechnol. 2008	PubMed	citation	PMID:18711340	pubmed	18711340	create date:2008/08/20 | first author:Kalyuzhnaya MG
Predicting PDZ domain-peptide interactions from primary sequences.	/pubmed/18711339	Chen JR, Chang BH, Allen JE, Stiffler MA, MacBeath G.	Nat Biotechnol. 2008 Sep;26(9):1041-5. Erratum in: Nat Biotechnol. 2008 Oct;26(10):1193.	Nat Biotechnol. 2008	PubMed	citation	PMID:18711339	pubmed	18711339	create date:2008/08/20 | first author:Chen JR
The economics of licensing contracts.	/pubmed/18700253	Mason R, Savva N, Scholtes S.	Nat Biotechnol. 2008 Aug;26(8):855-7. No abstract available.	Nat Biotechnol. 2008	PubMed	citation	PMID:18700253	pubmed	18700253	create date:2008/08/14 | first author:Mason R
Westernizing Eastern-bloc science.	/pubmed/18688251	Schiermeier Q.	Nat Biotechnol. 2008 Aug;26(8):949-50. No abstract available.	Nat Biotechnol. 2008	PubMed	citation	PMID:18688251	pubmed	18688251	create date:2008/08/09 | first author:Schiermeier Q
Neutralizing antibodies to therapeutic enzymes: considerations for testing, prevention and treatment.	/pubmed/18688246	Wang J, Lozier J, Johnson G, Kirshner S, Verthelyi D, Pariser A, Shores E, Rosenberg A.	Nat Biotechnol. 2008 Aug;26(8):901-8.	Nat Biotechnol. 2008	PubMed	citation	PMID:18688246	pubmed	18688246	create date:2008/08/09 | first author:Wang J
What is the expectation maximization algorithm?	/pubmed/18688245	Do CB, Batzoglou S.	Nat Biotechnol. 2008 Aug;26(8):897-9. No abstract available.	Nat Biotechnol. 2008	PubMed	citation	PMID:18688245	pubmed	18688245	create date:2008/08/09 | first author:Do CB
Promoting coherent minimum reporting guidelines for biological and biomedical investigations: the MIBBI project.	/pubmed/18688244	Taylor CF, Field D, Sansone SA, Aerts J, Apweiler R, Ashburner M, Ball CA, Binz PA, Bogue M, Booth T, Brazma A, Brinkman RR, Michael Clark A, Deutsch EW, Fiehn O, Fostel J, Ghazal P, Gibson F, Gray T, Grimes G, Hancock JM, Hardy NW, et al.	Nat Biotechnol. 2008 Aug;26(8):889-96. No abstract available.	Nat Biotechnol. 2008	PubMed	citation	PMID:18688244	pubmed	18688244	create date:2008/08/09 | first author:Taylor CF
Title	URL	Description	Details	ShortDetails	Resource	Type	Identifiers	Db	EntrezUID	Properties
A welcome burst of human antibodies.	/pubmed/18688242	Zwick MB, Gach JS, Burton DR.	Nat Biotechnol. 2008 Aug;26(8):886-7. No abstract available.	Nat Biotechnol. 2008	PubMed	citation	PMID:18688242	pubmed	18688242	create date:2008/08/09 | first author:Zwick MB
Antibody-drug conjugates ace the tolerability test.	/pubmed/18688241	Damle NK.	Nat Biotechnol. 2008 Aug;26(8):884-5. No abstract available.	Nat Biotechnol. 2008	PubMed	citation	PMID:18688241	pubmed	18688241	create date:2008/08/09 | first author:Damle NK
Nematology: terra incognita no more.	/pubmed/18688240	McCarter JP.	Nat Biotechnol. 2008 Aug;26(8):882-4. No abstract available.	Nat Biotechnol. 2008	PubMed	citation	PMID:18688240	pubmed	18688240	create date:2008/08/09 | first author:McCarter JP
Sequencing sliced ends reveals microRNA targets.	/pubmed/18688239	Henderson IR, Jacobsen SE.	Nat Biotechnol. 2008 Aug;26(8):881-2. No abstract available.	Nat Biotechnol. 2008	PubMed	citation	PMID:18688239	pubmed	18688239	create date:2008/08/09 | first author:Henderson IR
The London Agreement and the future of parallel imports.	/pubmed/18688237	Muir J.	Nat Biotechnol. 2008 Aug;26(8):877-9. No abstract available.	Nat Biotechnol. 2008	PubMed	citation	PMID:18688237	pubmed	18688237	create date:2008/08/09 | first author:Muir J
Off-label or off-limits?	/pubmed/18688236	Ratner M, Gura T.	Nat Biotechnol. 2008 Aug;26(8):867-75. No abstract available.	Nat Biotechnol. 2008	PubMed	citation	PMID:18688236	pubmed	18688236	create date:2008/08/09 | first author:Ratner M
The PSI-MOD community standard for representation of protein modification data.	/pubmed/18688235	Montecchi-Palazzi L, Beavis R, Binz PA, Chalkley RJ, Cottrell J, Creasy D, Shofstahl J, Seymour SL, Garavelli JS.	Nat Biotechnol. 2008 Aug;26(8):864-6. No abstract available.	Nat Biotechnol. 2008	PubMed	citation	PMID:18688235	pubmed	18688235	create date:2008/08/09 | first author:Montecchi-Palazzi L
Guidelines for reporting the use of gel electrophoresis in proteomics.	/pubmed/18688234	Gibson F, Anderson L, Babnigg G, Baker M, Berth M, Binz PA, Borthwick A, Cash P, Day BW, Friedman DB, Garland D, Gutstein HB, Hoogland C, Jones NA, Khan A, Klose J, Lamond AI, Lemkin PF, Lilley KS, Minden J, Morris NJ, Paton NW, et al.	Nat Biotechnol. 2008 Aug;26(8):863-4. No abstract available.	Nat Biotechnol. 2008	PubMed	citation	PMID:18688234	pubmed	18688234	create date:2008/08/09 | first author:Gibson F
Guidelines for reporting the use of mass spectrometry informatics in proteomics.	/pubmed/18688233	Binz PA, Barkovich R, Beavis RC, Creasy D, Horn DM, Julian RK Jr, Seymour SL, Taylor CF, Vandenbrouck Y.	Nat Biotechnol. 2008 Aug;26(8):862. No abstract available.	Nat Biotechnol. 2008	PubMed	citation	PMID:18688233	pubmed	18688233	create date:2008/08/09 | first author:Binz PA
Guidelines for reporting the use of mass spectrometry in proteomics.	/pubmed/18688232	Taylor CF, Binz PA, Aebersold R, Affolter M, Barkovich R, Deutsch EW, Horn DM, Hühmer A, Kussmann M, Lilley K, Macht M, Mann M, Müller D, Neubert TA, Nickson J, Patterson SD, Raso R, Resing K, Seymour SL, Tsugita A, Xenarios I, Zeng R, et al.	Nat Biotechnol. 2008 Aug;26(8):860-1. No abstract available.	Nat Biotechnol. 2008	PubMed	citation	PMID:18688232	pubmed	18688232	create date:2008/08/09 | first author:Taylor CF
First evaluation of the European hESCreg.	/pubmed/18688231	Borstlap J, Stacey G, Kurtz A, Elstner A, Damaschun A, Arán B, Veiga A.	Nat Biotechnol. 2008 Aug;26(8):859-60. No abstract available.	Nat Biotechnol. 2008	PubMed	citation	PMID:18688231	pubmed	18688231	create date:2008/08/09 | first author:Borstlap J
GMO testing-trade, labeling or safety first?	/pubmed/18688230	Holst-Jensen A.	Nat Biotechnol. 2008 Aug;26(8):858-9. No abstract available.	Nat Biotechnol. 2008	PubMed	citation	PMID:18688230	pubmed	18688230	create date:2008/08/09 | first author:Holst-Jensen A
Do biomaterials really mean business?	/pubmed/18688229	Waltz E.	Nat Biotechnol. 2008 Aug;26(8):851-3. No abstract available.	Nat Biotechnol. 2008	PubMed	citation	PMID:18688229	pubmed	18688229	create date:2008/08/09 | first author:Waltz E
Q2 finance fall-off.	/pubmed/18688228	Lawrence S.	Nat Biotechnol. 2008 Aug;26(8):850. No abstract available.	Nat Biotechnol. 2008	PubMed	citation	PMID:18688228	pubmed	18688228	create date:2008/08/09 | first author:Lawrence S
Profile: Olivier Rabin.	/pubmed/18688227	Nicholls H.	Nat Biotechnol. 2008 Aug;26(8):849. No abstract available.	Nat Biotechnol. 2008	PubMed	citation	PMID:18688227	pubmed	18688227	create date:2008/08/09 | first author:Nicholls H
Pharma to boycott UK?	/pubmed/18688226	Mitchell P.	Nat Biotechnol. 2008 Aug;26(8):847. No abstract available.	Nat Biotechnol. 2008	PubMed	citation	PMID:18688226	pubmed	18688226	create date:2008/08/09 | first author:Mitchell P
EC/FDA joint inspections.	/pubmed/18688225	Nasto B.	Nat Biotechnol. 2008 Aug;26(8):847. No abstract available.	Nat Biotechnol. 2008	PubMed	citation	PMID:18688225	pubmed	18688225	create date:2008/08/09 | first author:Nasto B
Supply size matters.	/pubmed/18688224	Aldridge S.	Nat Biotechnol. 2008 Aug;26(8):847. No abstract available.	Nat Biotechnol. 2008	PubMed	citation	PMID:18688224	pubmed	18688224	create date:2008/08/09 | first author:Aldridge S
GSK bird flu vaccine.	/pubmed/18688223	Aldridge S.	Nat Biotechnol. 2008 Aug;26(8):846. No abstract available.	Nat Biotechnol. 2008	PubMed	citation	PMID:18688223	pubmed	18688223	create date:2008/08/09 | first author:Aldridge S
Cabilly patent finale.	/pubmed/18688222	Waltz E.	Nat Biotechnol. 2008 Aug;26(8):846. No abstract available.	Nat Biotechnol. 2008	PubMed	citation	PMID:18688222	pubmed	18688222	create date:2008/08/09 | first author:Waltz E
UK strong arms industry over drug pricing.	/pubmed/18688221	Mitchell P.	Nat Biotechnol. 2008 Aug;26(8):846-7. No abstract available.	Nat Biotechnol. 2008	PubMed	citation	PMID:18688221	pubmed	18688221	create date:2008/08/09 | first author:Mitchell P
India harmonizes regulations.	/pubmed/18688220	Jayaraman KS.	Nat Biotechnol. 2008 Aug;26(8):845. No abstract available.	Nat Biotechnol. 2008	PubMed	citation	PMID:18688220	pubmed	18688220	create date:2008/08/09 | first author:Jayaraman KS
FDA probes TNF blockers.	/pubmed/18688219	Huggett B.	Nat Biotechnol. 2008 Aug;26(8):845. No abstract available.	Nat Biotechnol. 2008	PubMed	citation	PMID:18688219	pubmed	18688219	create date:2008/08/09 | first author:Huggett B
Infections cast cloud over Novartis' MS therapy.	/pubmed/18688218	Garber K.	Nat Biotechnol. 2008 Aug;26(8):844-5. No abstract available.	Nat Biotechnol. 2008	PubMed	citation	PMID:18688218	pubmed	18688218	create date:2008/08/09 | first author:Garber K
FDA and surrogate endpoints in Alzheimer's disease.	/pubmed/18688217	Osborne R.	Nat Biotechnol. 2008 Aug;26(8):843. No abstract available.	Nat Biotechnol. 2008	PubMed	citation	PMID:18688217	pubmed	18688217	create date:2008/08/09 | first author:Osborne R
Myriad stumbles, Wyeth closes on Alzheimer's.	/pubmed/18688216	Osborne R.	Nat Biotechnol. 2008 Aug;26(8):841-3. No abstract available.	Nat Biotechnol. 2008	PubMed	citation	PMID:18688216	pubmed	18688216	create date:2008/08/09 | first author:Osborne R
GSK slashes internal R&D.	/pubmed/18688215	Moran N.	Nat Biotechnol. 2008 Aug;26(8):840. No abstract available.	Nat Biotechnol. 2008	PubMed	citation	PMID:18688215	pubmed	18688215	create date:2008/08/09 | first author:Moran N
EGFR inhibitors embrace KRAS.	/pubmed/18688214	Sheridan C.	Nat Biotechnol. 2008 Aug;26(8):839-40. No abstract available.	Nat Biotechnol. 2008	PubMed	citation	PMID:18688214	pubmed	18688214	create date:2008/08/09 | first author:Sheridan C
Join the dots.	/pubmed/18688213	[No authors listed]	Nat Biotechnol. 2008 Aug;26(8):837. No abstract available.	Nat Biotechnol. 2008	PubMed	citation	PMID:18688213	pubmed	18688213	create date:2008/08/09
Genome sequence of the metazoan plant-parasitic nematode Meloidogyne incognita.	/pubmed/18660804	Abad P, Gouzy J, Aury JM, Castagnone-Sereno P, Danchin EG, Deleury E, Perfus-Barbeoch L, Anthouard V, Artiguenave F, Blok VC, Caillaud MC, Coutinho PM, Dasilva C, De Luca F, Deau F, Esquibet M, Flutre T, Goldstone JV, Hamamouch N, Hewezi T, Jaillon O, Jubin C, et al.	Nat Biotechnol. 2008 Aug;26(8):909-15. Epub 2008 Jul 27.	Nat Biotechnol. 2008	PubMed	citation	PMID:18660804	pubmed	18660804	create date:2008/07/29 | first author:Abad P
Site-specific conjugation of a cytotoxic drug to an antibody improves the therapeutic index.	/pubmed/18641636	Junutula JR, Raab H, Clark S, Bhakta S, Leipold DD, Weir S, Chen Y, Simpson M, Tsai SP, Dennis MS, Lu Y, Meng YG, Ng C, Yang J, Lee CC, Duenas E, Gorrell J, Katta V, Kim A, McDorman K, Flagella K, Venook R, et al.	Nat Biotechnol. 2008 Aug;26(8):925-32. Epub 2008 Jul 20.	Nat Biotechnol. 2008	PubMed	citation	PMID:18641636	pubmed	18641636	create date:2008/07/22 | first author:Junutula JR
A small molecule enhances RNA interference and promotes microRNA processing.	/pubmed/18641635	Shan G, Li Y, Zhang J, Li W, Szulwach KE, Duan R, Faghihi MA, Khalil AM, Lu L, Paroo Z, Chan AW, Shi Z, Liu Q, Wahlestedt C, He C, Jin P.	Nat Biotechnol. 2008 Aug;26(8):933-40. Epub 2008 Jul 20.	Nat Biotechnol. 2008	PubMed	citation	PMID:18641635	pubmed	18641635	create date:2008/07/22 | first author:Shan G
Refinement and standardization of synthetic biological parts and devices.	/pubmed/18612302	Canton B, Labno A, Endy D.	Nat Biotechnol. 2008 Jul;26(7):787-93.	Nat Biotechnol. 2008	PubMed	citation	PMID:18612302	pubmed	18612302	create date:2008/07/10 | first author:Canton B
A Bayesian deconvolution strategy for immunoprecipitation-based DNA methylome analysis.	/pubmed/18612301	Down TA, Rakyan VK, Turner DJ, Flicek P, Li H, Kulesha E, Gräf S, Johnson N, Herrero J, Tomazou EM, Thorne NP, Bäckdahl L, Herberth M, Howe KL, Jackson DK, Miretti MM, Marioni JC, Birney E, Hubbard TJ, Durbin R, Tavaré S, Beck S.	Nat Biotechnol. 2008 Jul;26(7):779-85.	Nat Biotechnol. 2008	PubMed	citation	PMID:18612301	pubmed	18612301	create date:2008/07/10 | first author:Down TA
The long and short of carbon nanotube toxicity.	/pubmed/18612299	Kostarelos K.	Nat Biotechnol. 2008 Jul;26(7):774-6. No abstract available.	Nat Biotechnol. 2008	PubMed	citation	PMID:18612299	pubmed	18612299	create date:2008/07/10 | first author:Kostarelos K
Setting the standard in synthetic biology.	/pubmed/18612298	Arkin A.	Nat Biotechnol. 2008 Jul;26(7):771-4. No abstract available.	Nat Biotechnol. 2008	PubMed	citation	PMID:18612298	pubmed	18612298	create date:2008/07/10 | first author:Arkin A
Hitting the mother lode of tumor angiogenesis.	/pubmed/18612297	James D, Rabbany S, Rafii S.	Nat Biotechnol. 2008 Jul;26(7):769-70. No abstract available.	Nat Biotechnol. 2008	PubMed	citation	PMID:18612297	pubmed	18612297	create date:2008/07/10 | first author:James D
How many patents does a biopharmaceutical company need?	/pubmed/18612295	Parida DK, Mehdiratta R, Saberwal G.	Nat Biotechnol. 2008 Jul;26(7):763-6.	Nat Biotechnol. 2008	PubMed	citation	PMID:18612295	pubmed	18612295	create date:2008/07/10 | first author:Parida DK
Public biotech 2007--the numbers.	/pubmed/18612294	Lawrence S, Lähteenmäki R.	Nat Biotechnol. 2008 Jul;26(7):753-62. Erratum in: Nat Biotechnol. 2008 Oct;26(10):1193.	Nat Biotechnol. 2008	PubMed	citation	PMID:18612294	pubmed	18612294	create date:2008/07/10 | first author:Lawrence S
(Re)defining biopharmaceutical.	/pubmed/18612293	Rader RA.	Nat Biotechnol. 2008 Jul;26(7):743-51.	Nat Biotechnol. 2008	PubMed	citation	PMID:18612293	pubmed	18612293	create date:2008/07/10 | first author:Rader RA
Global mRNA changes in microarray experiments.	/pubmed/18612292	Hannah MA, Redestig H, Leisse A, Willmitzer L.	Nat Biotechnol. 2008 Jul;26(7):741-2. No abstract available.	Nat Biotechnol. 2008	PubMed	citation	PMID:18612292	pubmed	18612292	create date:2008/07/10 | first author:Hannah MA
HLA-haplotype banking and iPS cells.	/pubmed/18612291	Nakatsuji N, Nakajima F, Tokunaga K.	Nat Biotechnol. 2008 Jul;26(7):739-40. No abstract available.	Nat Biotechnol. 2008	PubMed	citation	PMID:18612291	pubmed	18612291	create date:2008/07/10 | first author:Nakatsuji N
Dichotomies between computational and mathematical models.	/pubmed/18612289	Hunt CA, Ropella GE, Park S, Engelberg J.	Nat Biotechnol. 2008 Jul;26(7):737-8; author reply 738-9. No abstract available.	Nat Biotechnol. 2008	PubMed	citation	PMID:18612289	pubmed	18612289	create date:2008/07/10 | first author:Hunt CA
Europe to ban direct-to-consumer genetic tests?	/pubmed/18612288	Borry P.	Nat Biotechnol. 2008 Jul;26(7):736-7. No abstract available.	Nat Biotechnol. 2008	PubMed	citation	PMID:18612288	pubmed	18612288	create date:2008/07/10 | first author:Borry P
Poised to branch out.	/pubmed/18612287	Marx V.	Nat Biotechnol. 2008 Jul;26(7):729-32. No abstract available.	Nat Biotechnol. 2008	PubMed	citation	PMID:18612287	pubmed	18612287	create date:2008/07/10 | first author:Marx V
Profile: Julian Davies.	/pubmed/18612285	Mack GS.	Nat Biotechnol. 2008 Jul;26(7):727. No abstract available.	Nat Biotechnol. 2008	PubMed	citation	PMID:18612285	pubmed	18612285	create date:2008/07/10 | first author:Mack GS
Genetically modified mosquitoes.	/pubmed/18612284	Aldridge S.	Nat Biotechnol. 2008 Jul;26(7):725. No abstract available.	Nat Biotechnol. 2008	PubMed	citation	PMID:18612284	pubmed	18612284	create date:2008/07/10 | first author:Aldridge S
Pan-EU Biobanks.	/pubmed/18612283	Nasto B.	Nat Biotechnol. 2008 Jul;26(7):725. No abstract available.	Nat Biotechnol. 2008	PubMed	citation	PMID:18612283	pubmed	18612283	create date:2008/07/10 | first author:Nasto B
Pfizer jettisons Esperion.	/pubmed/18612282	Shaffer C.	Nat Biotechnol. 2008 Jul;26(7):724-5. No abstract available.	Nat Biotechnol. 2008	PubMed	citation	PMID:18612282	pubmed	18612282	create date:2008/07/10 | first author:Shaffer C
Biofuels, take two.	/pubmed/18612281	Waltz E.	Nat Biotechnol. 2008 Jul;26(7):722. No abstract available.	Nat Biotechnol. 2008	PubMed	citation	PMID:18612281	pubmed	18612281	create date:2008/07/10 | first author:Waltz E
Title	URL	Description	Details	ShortDetails	Resource	Type	Identifiers	Db	EntrezUID	Properties
50 cancers to be sequenced.	/pubmed/18612280	Nicholls H.	Nat Biotechnol. 2008 Jul;26(7):722. No abstract available.	Nat Biotechnol. 2008	PubMed	citation	PMID:18612280	pubmed	18612280	create date:2008/07/10 | first author:Nicholls H
Meta-analysis torpedoes blood substitutes.	/pubmed/18612279	Schmidt C.	Nat Biotechnol. 2008 Jul;26(7):721-3. No abstract available.	Nat Biotechnol. 2008	PubMed	citation	PMID:18612279	pubmed	18612279	create date:2008/07/10 | first author:Schmidt C
UK passes hybrids.	/pubmed/18612278	Moran N.	Nat Biotechnol. 2008 Jul;26(7):721. No abstract available.	Nat Biotechnol. 2008	PubMed	citation	PMID:18612278	pubmed	18612278	create date:2008/07/10 | first author:Moran N
Tighter gene tests.	/pubmed/18612277	Fox J.	Nat Biotechnol. 2008 Jul;26(7):721. No abstract available.	Nat Biotechnol. 2008	PubMed	citation	PMID:18612277	pubmed	18612277	create date:2008/07/10 | first author:Fox J
Commercial interest waxes for IGF-1 blockers.	/pubmed/18612276	Osborne R.	Nat Biotechnol. 2008 Jul;26(7):719-20. No abstract available.	Nat Biotechnol. 2008	PubMed	citation	PMID:18612276	pubmed	18612276	create date:2008/07/10 | first author:Osborne R
Dyax backs albumin.	/pubmed/18612275	Ratner M.	Nat Biotechnol. 2008 Jul;26(7):718. No abstract available.	Nat Biotechnol. 2008	PubMed	citation	PMID:18612275	pubmed	18612275	create date:2008/07/10 | first author:Ratner M
2 billion euro IMI launched with European pharma.	/pubmed/18612274	Hodgson J.	Nat Biotechnol. 2008 Jul;26(7):717-8. No abstract available.	Nat Biotechnol. 2008	PubMed	citation	PMID:18612274	pubmed	18612274	create date:2008/07/10 | first author:Hodgson J
In need of counseling?	/pubmed/18612273	[No authors listed]	Nat Biotechnol. 2008 Jul;26(7):716.	Nat Biotechnol. 2008	PubMed	citation	PMID:18612273	pubmed	18612273	create date:2008/07/10
The other path for follow-ons.	/pubmed/18612272	[No authors listed]	Nat Biotechnol. 2008 Jul;26(7):715.	Nat Biotechnol. 2008	PubMed	citation	PMID:18612272	pubmed	18612272	create date:2008/07/10
A drug-inducible transgenic system for direct reprogramming of multiple somatic cell types.	/pubmed/18594521	Wernig M, Lengner CJ, Hanna J, Lodato MA, Steine E, Foreman R, Staerk J, Markoulaki S, Jaenisch R.	Nat Biotechnol. 2008 Aug;26(8):916-24. Epub 2008 Jul 1.	Nat Biotechnol. 2008	PubMed	citation	PMID:18594521	pubmed	18594521	create date:2008/07/03 | first author:Wernig M
Establishment of HIV-1 resistance in CD4+ T cells by genome editing using zinc-finger nucleases.	/pubmed/18587387	Perez EE, Wang J, Miller JC, Jouvenot Y, Kim KA, Liu O, Wang N, Lee G, Bartsevich VV, Lee YL, Guschin DY, Rupniewski I, Waite AJ, Carpenito C, Carroll RG, Orange JS, Urnov FD, Rebar EJ, Ando D, Gregory PD, Riley JL, Holmes MC, et al.	Nat Biotechnol. 2008 Jul;26(7):808-16. Epub 2008 Jun 29.	Nat Biotechnol. 2008	PubMed	citation	PMID:18587387	pubmed	18587387	create date:2008/07/01 | first author:Perez EE
Treatment of arthritis with a selective inhibitor of c-Fos/activator protein-1.	/pubmed/18587386	Aikawa Y, Morimoto K, Yamamoto T, Chaki H, Hashiramoto A, Narita H, Hirono S, Shiozawa S.	Nat Biotechnol. 2008 Jul;26(7):817-23. Epub 2008 Jun 29.	Nat Biotechnol. 2008	PubMed	citation	PMID:18587386	pubmed	18587386	create date:2008/07/01 | first author:Aikawa Y
An orally delivered small-molecule formulation with antiangiogenic and anticancer activity.	/pubmed/18587385	Benny O, Fainaru O, Adini A, Cassiola F, Bazinet L, Adini I, Pravda E, Nahmias Y, Koirala S, Corfas G, D'Amato RJ, Folkman J.	Nat Biotechnol. 2008 Jul;26(7):799-807. Epub 2008 Jun 29.	Nat Biotechnol. 2008	PubMed	citation	PMID:18587385	pubmed	18587385	create date:2008/07/01 | first author:Benny O
Electrostatic readout of DNA microarrays with charged microspheres.	/pubmed/18587384	Clack NG, Salaita K, Groves JT.	Nat Biotechnol. 2008 Jul;26(7):825-30. Epub 2008 Jun 29.	Nat Biotechnol. 2008	PubMed	citation	PMID:18587384	pubmed	18587384	create date:2008/07/01 | first author:Clack NG
Induction of pluripotent stem cells by defined factors is greatly improved by small-molecule compounds.	/pubmed/18568017	Huangfu D, Maehr R, Guo W, Eijkelenboom A, Snitow M, Chen AE, Melton DA.	Nat Biotechnol. 2008 Jul;26(7):795-7. Epub 2008 Jun 22.	Nat Biotechnol. 2008	PubMed	citation	PMID:18568017	pubmed	18568017	create date:2008/06/24 | first author:Huangfu D
Global identification of microRNA-target RNA pairs by parallel analysis of RNA ends.	/pubmed/18542052	German MA, Pillay M, Jeong DH, Hetawal A, Luo S, Janardhanan P, Kannan V, Rymarquis LA, Nobuta K, German R, De Paoli E, Lu C, Schroth G, Meyers BC, Green PJ.	Nat Biotechnol. 2008 Aug;26(8):941-6. Epub 2008 Jun 9.	Nat Biotechnol. 2008	PubMed	citation	PMID:18542052	pubmed	18542052	create date:2008/06/11 | first author:German MA
Technology transfer and idea commercialization.	/pubmed/18536695	Sheft J.	Nat Biotechnol. 2008 Jun;26(6):711-2. No abstract available.	Nat Biotechnol. 2008	PubMed	citation	PMID:18536695	pubmed	18536695	create date:2008/06/10 | first author:Sheft J
The growing scope of applications of genome-scale metabolic reconstructions using Escherichia coli.	/pubmed/18536691	Feist AM, Palsson BØ.	Nat Biotechnol. 2008 Jun;26(6):659-67. Review.	Nat Biotechnol. 2008	PubMed	citation	PMID:18536691	pubmed	18536691	create date:2008/06/10 | first author:Feist AM
A new path to the cancer epigenome.	/pubmed/18536689	Richon VM.	Nat Biotechnol. 2008 Jun;26(6):655-6. No abstract available.	Nat Biotechnol. 2008	PubMed	citation	PMID:18536689	pubmed	18536689	create date:2008/06/10 | first author:Richon VM
Stable transgenes bear fruit.	/pubmed/18536688	Kohli A, Christou P.	Nat Biotechnol. 2008 Jun;26(6):653-4. No abstract available.	Nat Biotechnol. 2008	PubMed	citation	PMID:18536688	pubmed	18536688	create date:2008/06/10 | first author:Kohli A
Proteases' prime targets revealed.	/pubmed/18536687	Diamond SL, Greenbaum D.	Nat Biotechnol. 2008 Jun;26(6):652-3. No abstract available.	Nat Biotechnol. 2008	PubMed	citation	PMID:18536687	pubmed	18536687	create date:2008/06/10 | first author:Diamond SL
Targeted mutagenesis in zebrafish.	/pubmed/18536686	Woods IG, Schier AF.	Nat Biotechnol. 2008 Jun;26(6):650-1. No abstract available.	Nat Biotechnol. 2008	PubMed	citation	PMID:18536686	pubmed	18536686	create date:2008/06/10 | first author:Woods IG
Next-generation sequencing-by-hybridization.	/pubmed/18536685	Lizardi PM.	Nat Biotechnol. 2008 Jun;26(6):649-50. No abstract available.	Nat Biotechnol. 2008	PubMed	citation	PMID:18536685	pubmed	18536685	create date:2008/06/10 | first author:Lizardi PM
Patent protection and access to genetic resources.	/pubmed/18536683	Shimbo I, Ito Y, Sumikura K.	Nat Biotechnol. 2008 Jun;26(6):645-7. Review. No abstract available.	Nat Biotechnol. 2008	PubMed	citation	PMID:18536683	pubmed	18536683	create date:2008/06/10 | first author:Shimbo I
Brazilian health biotech--fostering crosstalk between public and private sectors.	/pubmed/18536682	Rezaie R, Frew SE, Sammut SM, Maliakkal MR, Daar AS, Singer PA.	Nat Biotechnol. 2008 Jun;26(6):627-44. Review. No abstract available.	Nat Biotechnol. 2008	PubMed	citation	PMID:18536682	pubmed	18536682	create date:2008/06/10 | first author:Rezaie R
Canaries, coal mines and the drug supply.	/pubmed/18536681	Leiden JM.	Nat Biotechnol. 2008 Jun;26(6):624-6. No abstract available.	Nat Biotechnol. 2008	PubMed	citation	PMID:18536681	pubmed	18536681	create date:2008/06/10 | first author:Leiden JM
The FDA and safety--beyond the heparin crisis.	/pubmed/18536680	Laurencin CT, Nair L.	Nat Biotechnol. 2008 Jun;26(6):621-3. No abstract available.	Nat Biotechnol. 2008	PubMed	citation	PMID:18536680	pubmed	18536680	create date:2008/06/10 | first author:Laurencin CT
A cautionary note on pathogen-derived sequences.	/pubmed/18536679	Lucioli A, Sallustio DE, Barboni D, Berardi A, Papacchioli V, Tavazza R, Tavazza M.	Nat Biotechnol. 2008 Jun;26(6):617-9. No abstract available.	Nat Biotechnol. 2008	PubMed	citation	PMID:18536679	pubmed	18536679	create date:2008/06/10 | first author:Lucioli A
Forest biotech and climate change.	/pubmed/18536678	Fenning TM, Walter C, Gartland KM.	Nat Biotechnol. 2008 Jun;26(6):615-7. No abstract available.	Nat Biotechnol. 2008	PubMed	citation	PMID:18536678	pubmed	18536678	create date:2008/06/10 | first author:Fenning TM
Fallout from flip-flops.	/pubmed/18536677	Froese P.	Nat Biotechnol. 2008 Jun;26(6):614-5. No abstract available.	Nat Biotechnol. 2008	PubMed	citation	PMID:18536677	pubmed	18536677	create date:2008/06/10 | first author:Froese P
Caring about microenvironments.	/pubmed/18536676	Lutton C, Goss B.	Nat Biotechnol. 2008 Jun;26(6):613-4. No abstract available.	Nat Biotechnol. 2008	PubMed	citation	PMID:18536676	pubmed	18536676	create date:2008/06/10 | first author:Lutton C
Predicting disease outcomes in the clinic.	/pubmed/18536674	Jensen MA.	Nat Biotechnol. 2008 Jun;26(6):611-2; author reply 6112-3. No abstract available.	Nat Biotechnol. 2008	PubMed	citation	PMID:18536674	pubmed	18536674	create date:2008/06/10 | first author:Jensen MA
When animal rights turns ugly.	/pubmed/18536673	Huggett B.	Nat Biotechnol. 2008 Jun;26(6):603-5. No abstract available.	Nat Biotechnol. 2008	PubMed	citation	PMID:18536673	pubmed	18536673	create date:2008/06/10 | first author:Huggett B
Profile: Fred Kavli.	/pubmed/18536671	Alper J.	Nat Biotechnol. 2008 Jun;26(6):600. No abstract available.	Nat Biotechnol. 2008	PubMed	citation	PMID:18536671	pubmed	18536671	create date:2008/06/10 | first author:Alper J
FDA scrutinizes human stem cell therapies.	/pubmed/18536668	Fox JL.	Nat Biotechnol. 2008 Jun;26(6):598-9. No abstract available.	Nat Biotechnol. 2008	PubMed	citation	PMID:18536668	pubmed	18536668	create date:2008/06/10 | first author:Fox JL
Industry welcomes Genetic Information Nondiscrimination Act.	/pubmed/18536663	Allison M.	Nat Biotechnol. 2008 Jun;26(6):596-7. No abstract available.	Nat Biotechnol. 2008	PubMed	citation	PMID:18536663	pubmed	18536663	create date:2008/06/10 | first author:Allison M
GSK moves on Sirtris.	/pubmed/18536662	Sipp D.	Nat Biotechnol. 2008 Jun;26(6):595. No abstract available.	Nat Biotechnol. 2008	PubMed	citation	PMID:18536662	pubmed	18536662	create date:2008/06/10 | first author:Sipp D
Millennium ends Takeda's US shopping spree.	/pubmed/18536661	Sipp D.	Nat Biotechnol. 2008 Jun;26(6):593-5. No abstract available.	Nat Biotechnol. 2008	PubMed	citation	PMID:18536661	pubmed	18536661	create date:2008/06/10 | first author:Sipp D
FDA balks at Myozyme scale-up.	/pubmed/18536660	Mack G.	Nat Biotechnol. 2008 Jun;26(6):592. No abstract available.	Nat Biotechnol. 2008	PubMed	citation	PMID:18536660	pubmed	18536660	create date:2008/06/10 | first author:Mack G
HIV vaccine developers battle on, despite high-profile failures.	/pubmed/18536659	Ledford H.	Nat Biotechnol. 2008 Jun;26(6):591-2. No abstract available.	Nat Biotechnol. 2008	PubMed	citation	PMID:18536659	pubmed	18536659	create date:2008/06/10 | first author:Ledford H
What you don't know will hurt you.	/pubmed/18536658	[No authors listed]	Nat Biotechnol. 2008 Jun;26(6):589. No abstract available.	Nat Biotechnol. 2008	PubMed	citation	PMID:18536658	pubmed	18536658	create date:2008/06/10
Targeted gene inactivation in zebrafish using engineered zinc-finger nucleases.	/pubmed/18500337	Meng X, Noyes MB, Zhu LJ, Lawson ND, Wolfe SA.	Nat Biotechnol. 2008 Jun;26(6):695-701. Epub 2008 May 25.	Nat Biotechnol. 2008	PubMed	citation	PMID:18500337	pubmed	18500337	create date:2008/05/27 | first author:Meng X
[truncated: 3,929 more rows]
[truncated: 1 more columns]
