# Supplementary material for: Rising Publication Delays Inflate Journal Impact Factors
Source: PLoS One. 2012 Dec 31;7(12):e53374. doi: 10.1371/journal.pone.0053374 (PMC3534064; doi:10.1371/journal.pone.0053374)
Supplement: Data S1 — Datasets used for the analysis. (ZIP) [file pone.0053374.s005.zip › Nature Cell Biology.csv]

Title	URL	Description	Details	ShortDetails	Resource	Type	Identifiers	Db	EntrezUID	Properties
CLASPs prevent irreversible multipolarity by ensuring spindle-pole resistance to traction forces during chromosome alignment.	/pubmed/22307330	Logarinho E, Maffini S, Barisic M, Marques A, Toso A, Meraldi P, Maiato H.	Nat Cell Biol. 2012 Feb 5. doi: 10.1038/ncb2423. [Epub ahead of print]	Nat Cell Biol. 2012	PubMed	citation	PMID:22307330	pubmed	22307330	create date:2012/02/07 | first author:Logarinho E
COPII and the regulation of protein sorting in mammals.	/pubmed/22298048	Zanetti G, Pahuja KB, Studer S, Shim S, Schekman R.	Nat Cell Biol. 2012 Feb 2;14(2):221. doi: 10.1038/ncb2434. No abstract available.	Nat Cell Biol. 2012	PubMed	citation	PMID:22298048	pubmed	22298048	create date:2012/02/03 | first author:Zanetti G
Increasing organismal healthspan by enhancing mitochondrial protein quality control.	/pubmed/22298047	Luce K, Osiewacz HD.	Nat Cell Biol. 2012 Feb 2;14(2):220. doi: 10.1038/ncb2433. No abstract available.	Nat Cell Biol. 2012	PubMed	citation	PMID:22298047	pubmed	22298047	create date:2012/02/03 | first author:Luce K
Aggregation is key for chimeric monkeys.	/pubmed/22298046	Le Bot N.	Nat Cell Biol. 2012 Feb 2;14(2):130. doi: 10.1038/ncb2437. No abstract available.	Nat Cell Biol. 2012	PubMed	citation	PMID:22298046	pubmed	22298046	create date:2012/02/03 | first author:Le Bot N
A mitochondria-lysosome transport pathway.	/pubmed/22298045	Chenette EJ.	Nat Cell Biol. 2012 Feb 2;14(2):130. doi: 10.1038/ncb2439. No abstract available.	Nat Cell Biol. 2012	PubMed	citation	PMID:22298045	pubmed	22298045	create date:2012/02/03 | first author:Chenette EJ
Controlling enteric nerve cell migration.	/pubmed/22298044	Rosenthal CK.	Nat Cell Biol. 2012 Feb 2;14(2):130. doi: 10.1038/ncb2436. No abstract available.	Nat Cell Biol. 2012	PubMed	citation	PMID:22298044	pubmed	22298044	create date:2012/02/03 | first author:Rosenthal CK
Actin gets the oxidation treatment from Mical.	/pubmed/22298043	Zaromytidou AI.	Nat Cell Biol. 2012 Feb 2;14(2):130. doi: 10.1038/ncb2438. No abstract available.	Nat Cell Biol. 2012	PubMed	citation	PMID:22298043	pubmed	22298043	create date:2012/02/03 | first author:Zaromytidou AI
Ras hitchhikes on PDE6δ.	/pubmed/22298042	Philips MR.	Nat Cell Biol. 2012 Feb 2;14(2):128-9. doi: 10.1038/ncb2429.	Nat Cell Biol. 2012	PubMed	citation	PMID:22298042	pubmed	22298042	create date:2012/02/03 | first author:Philips MR
Efficient generation of adipocytes in a dish.	/pubmed/22298041	Elefanty AG, Stanley EG.	Nat Cell Biol. 2012 Feb 2;14(2):126-7. doi: 10.1038/ncb2430.	Nat Cell Biol. 2012	PubMed	citation	PMID:22298041	pubmed	22298041	create date:2012/02/03 | first author:Elefanty AG
Stromal miR-320 keeps an oncogenic secretome in check.	/pubmed/22298040	Khew-Goodall Y, Goodall GJ.	Nat Cell Biol. 2012 Feb 2;14(2):124-5. doi: 10.1038/ncb2431.	Nat Cell Biol. 2012	PubMed	citation	PMID:22298040	pubmed	22298040	create date:2012/02/03 | first author:Khew-Goodall Y
Emerging functions of the VCP/p97 AAA-ATPase in the ubiquitin system.	/pubmed/22298039	Meyer H, Bug M, Bremer S.	Nat Cell Biol. 2012 Feb 2;14(2):117-23. doi: 10.1038/ncb2407.	Nat Cell Biol. 2012	PubMed	citation	PMID:22298039	pubmed	22298039	create date:2012/02/03 | first author:Meyer H
Finding MyoD with a little help from my friends.	/pubmed/22298038	Lassar A.	Nat Cell Biol. 2012 Feb 2;14(2):116. doi: 10.1038/ncb2421. No abstract available.	Nat Cell Biol. 2012	PubMed	citation	PMID:22298038	pubmed	22298038	create date:2012/02/03 | first author:Lassar A
On target: A public repository for large-scale RNAi experiments.	/pubmed/22298037	Shamu CE, Wiemann S, Boutros M.	Nat Cell Biol. 2012 Feb 2;14(2):115. doi: 10.1038/ncb2435. No abstract available.	Nat Cell Biol. 2012	PubMed	citation	PMID:22298037	pubmed	22298037	create date:2012/02/03 | first author:Shamu CE
APC/C-mediated multiple monoubiquitylation provides an alternative degradation signal for cyclin B1.	/pubmed/22286100	Dimova NV, Hathaway NA, Lee BH, Kirkpatrick DS, Berkowitz ML, Gygi SP, Finley D, King RW.	Nat Cell Biol. 2012 Jan 29;14(2):168-76. doi: 10.1038/ncb2425.	Nat Cell Biol. 2012	PubMed	citation	PMID:22286100	pubmed	22286100	create date:2012/01/31 | first author:Dimova NV
The LIMD1 protein bridges an association between the prolyl hydroxylases and VHL to repress HIF-1 activity.	/pubmed/22286099	Foxler DE, Bridge KS, James V, Webb TM, Mee M, Wong SC, Feng Y, Constantin-Teodosiu D, Petursdottir TE, Bjornsson J, Ingvarsson S, Ratcliffe PJ, Longmore GD, Sharp TV.	Nat Cell Biol. 2012 Jan 29;14(2):201-8. doi: 10.1038/ncb2424.	Nat Cell Biol. 2012	PubMed	citation	PMID:22286099	pubmed	22286099	create date:2012/01/31 | first author:Foxler DE
Mitochondrial outer-membrane protein FUNDC1 mediates hypoxia-induced mitophagy in mammalian cells.	/pubmed/22267086	Liu L, Feng D, Chen G, Chen M, Zheng Q, Song P, Ma Q, Zhu C, Wang R, Qi W, Huang L, Xue P, Li B, Wang X, Jin H, Wang J, Yang F, Liu P, Zhu Y, Sui S, Chen Q.	Nat Cell Biol. 2012 Jan 22;14(2):177-85. doi: 10.1038/ncb2422.	Nat Cell Biol. 2012	PubMed	citation	PMID:22267086	pubmed	22267086	create date:2012/01/24 | first author:Liu L
Endocytosis by Numb breaks Notch symmetry at cytokinesis.	/pubmed/22267085	Couturier L, Vodovar N, Schweisguth F.	Nat Cell Biol. 2012 Jan 22;14(2):131-9. doi: 10.1038/ncb2419.	Nat Cell Biol. 2012	PubMed	citation	PMID:22267085	pubmed	22267085	create date:2012/01/24 | first author:Couturier L
Programming human pluripotent stem cells into white and brown adipocytes.	/pubmed/22246346	Ahfeldt T, Schinzel RT, Lee YK, Hendrickson D, Kaplan A, Lum DH, Camahort R, Xia F, Shay J, Rhee EP, Clish CB, Deo RC, Shen T, Lau FH, Cowley A, Mowrer G, Al-Siddiqi H, Nahrendorf M, Musunuru K, Gerszten RE, Rinn JL, Cowan CA.	Nat Cell Biol. 2012 Jan 15;14(2):209-19. doi: 10.1038/ncb2411.	Nat Cell Biol. 2012	PubMed	citation	PMID:22246346	pubmed	22246346	create date:2012/01/17 | first author:Ahfeldt T
Toll-like receptor activation suppresses ER stress factor CHOP and translation inhibition through activation of eIF2B.	/pubmed/22231169	Woo CW, Kutzler L, Kimball SR, Tabas I.	Nat Cell Biol. 2012 Jan 8;14(2):192-200. doi: 10.1038/ncb2408.	Nat Cell Biol. 2012	PubMed	citation	PMID:22231169	pubmed	22231169	create date:2012/01/11 | first author:Woo CW
Multicilin promotes centriole assembly and ciliogenesis during multiciliate cell differentiation.	/pubmed/22231168	Stubbs JL, Vladar EK, Axelrod JD, Kintner C.	Nat Cell Biol. 2012 Jan 8;14(2):140-7. doi: 10.1038/ncb2406.	Nat Cell Biol. 2012	PubMed	citation	PMID:22231168	pubmed	22231168	create date:2012/01/11 | first author:Stubbs JL
c-Cbl targets active Src for autophagy.	/pubmed/22193164	Cecconi F.	Nat Cell Biol. 2011 Dec 22;14(1):48-9. doi: 10.1038/ncb2413.	Nat Cell Biol. 2011	PubMed	citation	PMID:22193164	pubmed	22193164	create date:2011/12/24 | first author:Cecconi F
Navigating the ERAD interaction network.	/pubmed/22193163	Mayor T.	Nat Cell Biol. 2011 Dec 22;14(1):46-7. doi: 10.1038/ncb2412.	Nat Cell Biol. 2011	PubMed	citation	PMID:22193163	pubmed	22193163	create date:2011/12/24 | first author:Mayor T
Shaping development with ESCRTs.	/pubmed/22193162	Rusten TE, Vaccari T, Stenmark H.	Nat Cell Biol. 2011 Dec 22;14(1):38-45. doi: 10.1038/ncb2381.	Nat Cell Biol. 2011	PubMed	citation	PMID:22193162	pubmed	22193162	create date:2011/12/24 | first author:Rusten TE
Sorting nexins provide diversity for retromer-dependent trafficking events.	/pubmed/22193161	Cullen PJ, Korswagen HC.	Nat Cell Biol. 2011 Dec 22;14(1):29-37. doi: 10.1038/ncb2374.	Nat Cell Biol. 2011	PubMed	citation	PMID:22193161	pubmed	22193161	create date:2011/12/24 | first author:Cullen PJ
COPII and the regulation of protein sorting in mammals.	/pubmed/22193160	Zanetti G, Pahuja KB, Studer S, Shim S, Schekman R.	Nat Cell Biol. 2011 Dec 22;14(1):20-8. doi: 10.1038/ncb2390.	Nat Cell Biol. 2011	PubMed	citation	PMID:22193160	pubmed	22193160	create date:2011/12/24 | first author:Zanetti G
Bridging membrane and cytoskeleton dynamics in the secretory and endocytic pathways.	/pubmed/22193159	Anitei M, Hoflack B.	Nat Cell Biol. 2011 Dec 22;14(1):11-9. doi: 10.1038/ncb2409.	Nat Cell Biol. 2011	PubMed	citation	PMID:22193159	pubmed	22193159	create date:2011/12/24 | first author:Anitei M
Lessons from yeast for clathrin-mediated endocytosis.	/pubmed/22193158	Boettner DR, Chi RJ, Lemmon SK.	Nat Cell Biol. 2011 Dec 22;14(1):2-10. doi: 10.1038/ncb2403.	Nat Cell Biol. 2011	PubMed	citation	PMID:22193158	pubmed	22193158	create date:2011/12/24 | first author:Boettner DR
Focus on membrane dynamics.	/pubmed/22193157	[No authors listed]	Nat Cell Biol. 2011 Dec 22;14(1):1. doi: 10.1038/ncb2415a. No abstract available.	Nat Cell Biol. 2011	PubMed	citation	PMID:22193157	pubmed	22193157	create date:2011/12/24
Limited stay for foreign scientists in the UK?	/pubmed/22193156	[No authors listed]	Nat Cell Biol. 2011 Dec 22;14(1):1. doi: 10.1038/ncb2415b. No abstract available.	Nat Cell Biol. 2011	PubMed	citation	PMID:22193156	pubmed	22193156	create date:2011/12/24
A ciliopathy complex at the transition zone protects the cilia as a privileged membrane domain.	/pubmed/22179047	Chih B, Liu P, Chinn Y, Chalouni C, Komuves LG, Hass PE, Sandoval W, Peterson AS.	Nat Cell Biol. 2011 Dec 18;14(1):61-72. doi: 10.1038/ncb2410.	Nat Cell Biol. 2011	PubMed	citation	PMID:22179047	pubmed	22179047	create date:2011/12/20 | first author:Chih B
Reprogramming of the tumour microenvironment by stromal PTEN-regulated miR-320.	/pubmed/22179046	Bronisz A, Godlewski J, Wallace JA, Merchant AS, Nowicki MO, Mathsyaraja H, Srinivasan R, Trimboli AJ, Martin CK, Li F, Yu L, Fernandez SA, Pécot T, Rosol TJ, Cory S, Hallett M, Park M, Piper MG, Marsh CB, Yee LD, Jimenez RE, Nuovo G, et al.	Nat Cell Biol. 2011 Dec 18;14(2):159-67. doi: 10.1038/ncb2396.	Nat Cell Biol. 2011	PubMed	citation	PMID:22179046	pubmed	22179046	create date:2011/12/20 | first author:Bronisz A
The adaptor protein CRK is a pro-apoptotic transducer of endoplasmic reticulum stress.	/pubmed/22179045	Austgen K, Johnson ET, Park TJ, Curran T, Oakes SA.	Nat Cell Biol. 2011 Dec 18;14(1):87-92. doi: 10.1038/ncb2395.	Nat Cell Biol. 2011	PubMed	citation	PMID:22179045	pubmed	22179045	create date:2011/12/20 | first author:Austgen K
Wnt7a-Fzd7 signalling directly activates the Akt/mTOR anabolic growth pathway in skeletal muscle.	/pubmed/22179044	von Maltzahn J, Bentzinger CF, Rudnicki MA.	Nat Cell Biol. 2011 Dec 18;14(2):186-91. doi: 10.1038/ncb2404.	Nat Cell Biol. 2011	PubMed	citation	PMID:22179044	pubmed	22179044	create date:2011/12/20 | first author:von Maltzahn J
The GDI-like solubilizing factor PDEδ sustains the spatial organization and signalling of Ras family proteins.	/pubmed/22179043	Chandra A, Grecco HE, Pisupati V, Perera D, Cassidy L, Skoulidis F, Ismail SA, Hedberg C, Hanzal-Bayer M, Venkitaraman AR, Wittinghofer A, Bastiaens PI.	Nat Cell Biol. 2011 Dec 18;14(2):148-58. doi: 10.1038/ncb2394.	Nat Cell Biol. 2011	PubMed	citation	PMID:22179043	pubmed	22179043	create date:2011/12/20 | first author:Chandra A
Polarized cell growth in Arabidopsis requires endosomal recycling mediated by GBF1-related ARF exchange factors.	/pubmed/22138577	Richter S, Müller LM, Stierhof YD, Mayer U, Takada N, Kost B, Vieten A, Geldner N, Koncz C, Jürgens G.	Nat Cell Biol. 2011 Dec 4;14(1):80-6. doi: 10.1038/ncb2389.	Nat Cell Biol. 2011	PubMed	citation	PMID:22138577	pubmed	22138577	create date:2011/12/06 | first author:Richter S
Puma and p21 represent cooperating checkpoints limiting self-renewal and chromosomal instability of somatic stem cells in response to telomere dysfunction.	/pubmed/22138576	Sperka T, Song Z, Morita Y, Nalapareddy K, Guachalla LM, Lechel A, Begus-Nahrmann Y, Burkhalter MD, Mach M, Schlaudraff F, Liss B, Ju Z, Speicher MR, Rudolph KL.	Nat Cell Biol. 2011 Dec 4;14(1):73-9. doi: 10.1038/ncb2388.	Nat Cell Biol. 2011	PubMed	citation	PMID:22138576	pubmed	22138576	create date:2011/12/06 | first author:Sperka T
Autophagic targeting of Src promotes cancer cell survival following reduced FAK signalling.	/pubmed/22138575	Sandilands E, Serrels B, McEwan DG, Morton JP, Macagno JP, McLeod K, Stevens C, Brunton VG, Langdon WY, Vidal M, Sansom OJ, Dikic I, Wilkinson S, Frame MC.	Nat Cell Biol. 2011 Dec 4;14(1):51-60. doi: 10.1038/ncb2386.	Nat Cell Biol. 2011	PubMed	citation	PMID:22138575	pubmed	22138575	create date:2011/12/06 | first author:Sandilands E
Pulling together and pulling apart: collective cargo movement in eukaryotic cells.	/pubmed/22134759	Mullins D.	Nat Cell Biol. 2011 Dec 1;13(12):1391-2. doi: 10.1038/ncb2393.	Nat Cell Biol. 2011	PubMed	citation	PMID:22134759	pubmed	22134759	create date:2011/12/03 | first author:Mullins D
Phosphatidylserine promotes polar Cdc42 localization.	/pubmed/22134758	Freisinger T, Wedlich-Söldner R.	Nat Cell Biol. 2011 Dec 1;13(12):1387-8. doi: 10.1038/ncb2382.	Nat Cell Biol. 2011	PubMed	citation	PMID:22134758	pubmed	22134758	create date:2011/12/03 | first author:Freisinger T
Heeding a mentor's advice: a lesson in persistence.	/pubmed/22134757	Bissell MJ.	Nat Cell Biol. 2011 Dec 1;13(12):1386. doi: 10.1038/ncb2392. No abstract available.	Nat Cell Biol. 2011	PubMed	citation	PMID:22134757	pubmed	22134757	create date:2011/12/03 | first author:Bissell MJ
Cell biology in India: the future needs an international perspective.	/pubmed/22134756	Mayor S.	Nat Cell Biol. 2011 Dec 1;13(12):1385. doi: 10.1038/ncb2391. No abstract available.	Nat Cell Biol. 2011	PubMed	citation	PMID:22134756	pubmed	22134756	create date:2011/12/03 | first author:Mayor S
Defining human ERAD networks through an integrative mapping strategy.	/pubmed/22119785	Christianson JC, Olzmann JA, Shaler TA, Sowa ME, Bennett EJ, Richter CM, Tyler RE, Greenblatt EJ, Harper JW, Kopito RR.	Nat Cell Biol. 2011 Nov 27;14(1):93-105. doi: 10.1038/ncb2383.	Nat Cell Biol. 2011	PubMed	citation	PMID:22119785	pubmed	22119785	create date:2011/11/29 | first author:Christianson JC
Single-molecule transcript counting of stem-cell markers in the mouse intestine.	/pubmed/22119784	Itzkovitz S, Lyubimova A, Blat IC, Maynard M, van Es J, Lees J, Jacks T, Clevers H, van Oudenaarden A.	Nat Cell Biol. 2011 Nov 27;14(1):106-14. doi: 10.1038/ncb2384.	Nat Cell Biol. 2011	PubMed	citation	PMID:22119784	pubmed	22119784	create date:2011/11/29 | first author:Itzkovitz S
The opposing transcriptional functions of Sin3a and c-Myc are required to maintain tissue homeostasis.	/pubmed/22101514	Nascimento EM, Cox CL, MacArthur S, Hussain S, Trotter M, Blanco S, Suraj M, Nichols J, Kübler B, Benitah SA, Hendrich B, Odom DT, Frye M.	Nat Cell Biol. 2011 Nov 20;13(12):1395-405. doi: 10.1038/ncb2385.	Nat Cell Biol. 2011	PubMed	citation	PMID:22101514	pubmed	22101514	create date:2011/11/22 | first author:Nascimento EM
K-fibre minus ends are stabilized by a RanGTP-dependent mechanism essential for functional spindle assembly.	/pubmed/22081094	Meunier S, Vernos I.	Nat Cell Biol. 2011 Nov 13;13(12):1406-14. doi: 10.1038/ncb2372.	Nat Cell Biol. 2011	PubMed	citation	PMID:22081094	pubmed	22081094	create date:2011/11/15 | first author:Meunier S
A new cap for kinetochore fibre minus ends.	/pubmed/22081093	Petry S, Vale RD.	Nat Cell Biol. 2011 Nov 13;13(12):1389-91. doi: 10.1038/ncb2387.	Nat Cell Biol. 2011	PubMed	citation	PMID:22081093	pubmed	22081093	create date:2011/11/15 | first author:Petry S
Fibroblast polarization is a matrix-rigidity-dependent process controlled by focal adhesion mechanosensing.	/pubmed/22081092	Prager-Khoutorsky M, Lichtenstein A, Krishnan R, Rajendran K, Mayo A, Kam Z, Geiger B, Bershadsky AD.	Nat Cell Biol. 2011 Nov 13;13(12):1457-65. doi: 10.1038/ncb2370.	Nat Cell Biol. 2011	PubMed	citation	PMID:22081092	pubmed	22081092	create date:2011/11/15 | first author:Prager-Khoutorsky M
ZNRF1 promotes Wallerian degeneration by degrading AKT to induce GSK3B-dependent CRMP2 phosphorylation.	/pubmed/22057101	Wakatsuki S, Saitoh F, Araki T.	Nat Cell Biol. 2011 Nov 6;13(12):1415-23. doi: 10.1038/ncb2373.	Nat Cell Biol. 2011	PubMed	citation	PMID:22057101	pubmed	22057101	create date:2011/11/08 | first author:Wakatsuki S
SHARPINing integrin inhibition.	/pubmed/22048411	Bass MD.	Nat Cell Biol. 2011 Nov 2;13(11):1292-3. doi: 10.1038/ncb2368.	Nat Cell Biol. 2011	PubMed	citation	PMID:22048411	pubmed	22048411	create date:2011/11/04 | first author:Bass MD
Nuclear actin and myosins: life without filaments.	/pubmed/22048410	de Lanerolle P, Serebryannyy L.	Nat Cell Biol. 2011 Nov 2;13(11):1282-8. doi: 10.1038/ncb2364. Review.	Nat Cell Biol. 2011	PubMed	citation	PMID:22048410	pubmed	22048410	create date:2011/11/04 | first author:de Lanerolle P
Title	URL	Description	Details	ShortDetails	Resource	Type	Identifiers	Db	EntrezUID	Properties
Scientific communication: writing up.	/pubmed/22048408	[No authors listed]	Nat Cell Biol. 2011 Nov 2;13(11):1281. doi: 10.1038/ncb2375a. No abstract available.	Nat Cell Biol. 2011	PubMed	citation	PMID:22048408	pubmed	22048408	create date:2011/11/04
Caspase 8 inhibits programmed necrosis by processing CYLD.	/pubmed/22037414	O'Donnell MA, Perez-Jimenez E, Oberst A, Ng A, Massoumi R, Xavier R, Green DR, Ting AT.	Nat Cell Biol. 2011 Oct 30;13(12):1437-42. doi: 10.1038/ncb2362.	Nat Cell Biol. 2011	PubMed	citation	PMID:22037414	pubmed	22037414	create date:2011/11/01 | first author:O'Donnell MA
The ubiquitin-selective segregase VCP/p97 orchestrates the response to DNA double-strand breaks.	/pubmed/22020440	Meerang M, Ritz D, Paliwal S, Garajova Z, Bosshard M, Mailand N, Janscak P, Hübscher U, Meyer H, Ramadan K.	Nat Cell Biol. 2011 Oct 23;13(11):1376-82. doi: 10.1038/ncb2367.	Nat Cell Biol. 2011	PubMed	citation	PMID:22020440	pubmed	22020440	create date:2011/10/25 | first author:Meerang M
E-box-independent regulation of transcription and differentiation by MYC.	/pubmed/22020439	Uribesalgo I, Buschbeck M, Gutiérrez A, Teichmann S, Demajo S, Kuebler B, Nomdedéu JF, Martín-Caballero J, Roma G, Benitah SA, Di Croce L.	Nat Cell Biol. 2011 Oct 23;13(12):1443-9. doi: 10.1038/ncb2355.	Nat Cell Biol. 2011	PubMed	citation	PMID:22020439	pubmed	22020439	create date:2011/10/25 | first author:Uribesalgo I
Cdc14 phosphatase promotes segregation of telomeres through repression of RNA polymerase II transcription.	/pubmed/22020438	Clemente-Blanco A, Sen N, Mayan-Santos M, Sacristán MP, Graham B, Jarmuz A, Giess A, Webb E, Game L, Eick D, Bueno A, Merkenschlager M, Aragón L.	Nat Cell Biol. 2011 Oct 23;13(12):1450-6. doi: 10.1038/ncb2365.	Nat Cell Biol. 2011	PubMed	citation	PMID:22020438	pubmed	22020438	create date:2011/10/25 | first author:Clemente-Blanco A
miR-34 miRNAs provide a barrier for somatic cell reprogramming.	/pubmed/22020437	Choi YJ, Lin CP, Ho JJ, He X, Okada N, Bu P, Zhong Y, Kim SY, Bennett MJ, Chen C, Ozturk A, Hicks GG, Hannon GJ, He L.	Nat Cell Biol. 2011 Oct 23;13(11):1353-60. doi: 10.1038/ncb2366.	Nat Cell Biol. 2011	PubMed	citation	PMID:22020437	pubmed	22020437	create date:2011/10/25 | first author:Choi YJ
Autophagy machinery mediates macroendocytic processing and entotic cell death by targeting single membranes.	/pubmed/22002674	Florey O, Kim SE, Sandoval CP, Haynes CM, Overholtzer M.	Nat Cell Biol. 2011 Oct 16;13(11):1335-43. doi: 10.1038/ncb2363.	Nat Cell Biol. 2011	PubMed	citation	PMID:22002674	pubmed	22002674	create date:2011/10/18 | first author:Florey O
Hul5 HECT ubiquitin ligase plays a major role in the ubiquitylation and turnover of cytosolic misfolded proteins.	/pubmed/21983566	Fang NN, Ng AH, Measday V, Mayor T.	Nat Cell Biol. 2011 Oct 9;13(11):1344-52. doi: 10.1038/ncb2343.	Nat Cell Biol. 2011	PubMed	citation	PMID:21983566	pubmed	21983566	create date:2011/10/11 | first author:Fang NN
Microtubules induce self-organization of polarized PAR domains in Caenorhabditis elegans zygotes.	/pubmed/21983565	Motegi F, Zonies S, Hao Y, Cuenca AA, Griffin E, Seydoux G.	Nat Cell Biol. 2011 Oct 9;13(11):1361-7. doi: 10.1038/ncb2354.	Nat Cell Biol. 2011	PubMed	citation	PMID:21983565	pubmed	21983565	create date:2011/10/11 | first author:Motegi F
Misfolded proteins driven to destruction by Hul5.	/pubmed/21983564	Finley D.	Nat Cell Biol. 2011 Oct 9;13(11):1290-2. doi: 10.1038/ncb2371.	Nat Cell Biol. 2011	PubMed	citation	PMID:21983564	pubmed	21983564	create date:2011/10/11 | first author:Finley D
Gene bookmarking accelerates the kinetics of post-mitotic transcriptional re-activation.	/pubmed/21983563	Zhao R, Nakamura T, Fu Y, Lazar Z, Spector DL.	Nat Cell Biol. 2011 Oct 9;13(11):1295-304. doi: 10.1038/ncb2341.	Nat Cell Biol. 2011	PubMed	citation	PMID:21983563	pubmed	21983563	create date:2011/10/11 | first author:Zhao R
An actin-dependent mechanism for long-range vesicle transport.	/pubmed/21983562	Schuh M.	Nat Cell Biol. 2011 Oct 9;13(12):1431-6. doi: 10.1038/ncb2353.	Nat Cell Biol. 2011	PubMed	citation	PMID:21983562	pubmed	21983562	create date:2011/10/11 | first author:Schuh M
NF-κB controls energy homeostasis and metabolic adaptation by upregulating mitochondrial respiration.	/pubmed/21968997	Mauro C, Leow SC, Anso E, Rocha S, Thotakura AK, Tornatore L, Moretti M, De Smaele E, Beg AA, Tergaonkar V, Chandel NS, Franzoso G.	Nat Cell Biol. 2011 Aug 28;13(10):1272-9. doi: 10.1038/ncb2324.	Nat Cell Biol. 2011	PubMed	citation	PMID:21968997	pubmed	21968997	create date:2011/10/05 | first author:Mauro C
Spindle positioning: going against the actin flow.	/pubmed/21968992	Verlhac MH.	Nat Cell Biol. 2011 Oct 3;13(10):1183-5. doi: 10.1038/ncb2352.	Nat Cell Biol. 2011	PubMed	citation	PMID:21968992	pubmed	21968992	create date:2011/10/05 | first author:Verlhac MH
A brief history of error.	/pubmed/21968991	Murray AW.	Nat Cell Biol. 2011 Oct 3;13(10):1178-82. doi: 10.1038/ncb2348.	Nat Cell Biol. 2011	PubMed	citation	PMID:21968991	pubmed	21968991	create date:2011/10/05 | first author:Murray AW
Cohesin: a catenase with separate entry and exit gates?	/pubmed/21968990	Nasmyth K.	Nat Cell Biol. 2011 Oct 3;13(10):1170-7. doi: 10.1038/ncb2349. Review.	Nat Cell Biol. 2011	PubMed	citation	PMID:21968990	pubmed	21968990	create date:2011/10/05 | first author:Nasmyth K
More than just a focus: The chromatin response to DNA damage and its role in genome integrity maintenance.	/pubmed/21968989	Lukas J, Lukas C, Bartek J.	Nat Cell Biol. 2011 Oct 3;13(10):1161-9. doi: 10.1038/ncb2344. Review.	Nat Cell Biol. 2011	PubMed	citation	PMID:21968989	pubmed	21968989	create date:2011/10/05 | first author:Lukas J
The centrosome cycle: Centriole biogenesis, duplication and inherent asymmetries.	/pubmed/21968988	Nigg EA, Stearns T.	Nat Cell Biol. 2011 Oct 3;13(10):1154-60. doi: 10.1038/ncb2345. Review.	Nat Cell Biol. 2011	PubMed	citation	PMID:21968988	pubmed	21968988	create date:2011/10/05 | first author:Nigg EA
UK Parliament comments on peer review.	/pubmed/21968987	[No authors listed]	Nat Cell Biol. 2011 Oct 3;13(10):1153. doi: 10.1038/ncb2357b. No abstract available.	Nat Cell Biol. 2011	PubMed	citation	PMID:21968987	pubmed	21968987	create date:2011/10/05
Focus on cell cycle and DNA damage.	/pubmed/21968986	[No authors listed]	Nat Cell Biol. 2011 Oct 3;13(10):1153. doi: 10.1038/ncb2357a. No abstract available.	Nat Cell Biol. 2011	PubMed	citation	PMID:21968986	pubmed	21968986	create date:2011/10/05
Phosphatidylserine is polarized and required for proper Cdc42 localization and for development of cell polarity.	/pubmed/21964439	Fairn GD, Hermansson M, Somerharju P, Grinstein S.	Nat Cell Biol. 2011 Oct 2;13(12):1424-30. doi: 10.1038/ncb2351.	Nat Cell Biol. 2011	PubMed	citation	PMID:21964439	pubmed	21964439	create date:2011/10/04 | first author:Fairn GD
USP15 is a deubiquitylating enzyme for receptor-activated SMADs.	/pubmed/21947082	Inui M, Manfrin A, Mamidi A, Martello G, Morsut L, Soligo S, Enzo E, Moro S, Polo S, Dupont S, Cordenonsi M, Piccolo S.	Nat Cell Biol. 2011 Sep 25;13(11):1368-75. doi: 10.1038/ncb2346.	Nat Cell Biol. 2011	PubMed	citation	PMID:21947082	pubmed	21947082	create date:2011/09/29 | first author:Inui M
MCPH1 regulates the neuroprogenitor division mode by coupling the centrosomal cycle with mitotic entry through the Chk1-Cdc25 pathway.	/pubmed/21947081	Gruber R, Zhou Z, Sukchev M, Joerss T, Frappart PO, Wang ZQ.	Nat Cell Biol. 2011 Sep 25;13(11):1325-34. doi: 10.1038/ncb2342.	Nat Cell Biol. 2011	PubMed	citation	PMID:21947081	pubmed	21947081	create date:2011/09/29 | first author:Gruber R
SHARPIN is an endogenous inhibitor of β1-integrin activation.	/pubmed/21947080	Rantala JK, Pouwels J, Pellinen T, Veltel S, Laasola P, Mattila E, Potter CS, Duffy T, Sundberg JP, Kallioniemi O, Askari JA, Humphries MJ, Parsons M, Salmi M, Ivaska J.	Nat Cell Biol. 2011 Sep 25;13(11):1315-24. doi: 10.1038/ncb2340.	Nat Cell Biol. 2011	PubMed	citation	PMID:21947080	pubmed	21947080	create date:2011/09/29 | first author:Rantala JK
BAP31 and BiP are essential for dislocation of SV40 from the endoplasmic reticulum to the cytosol.	/pubmed/21947079	Geiger R, Andritschke D, Friebe S, Herzog F, Luisoni S, Heger T, Helenius A.	Nat Cell Biol. 2011 Sep 25;13(11):1305-14. doi: 10.1038/ncb2339.	Nat Cell Biol. 2011	PubMed	citation	PMID:21947079	pubmed	21947079	create date:2011/09/29 | first author:Geiger R
Apicobasal domain identities of expanding tubular membranes depend on glycosphingolipid biosynthesis.	/pubmed/21926990	Zhang H, Abraham N, Khan LA, Hall DH, Fleming JT, Göbel V.	Nat Cell Biol. 2011 Sep 18;13(10):1189-201. doi: 10.1038/ncb2328.	Nat Cell Biol. 2011	PubMed	citation	PMID:21926990	pubmed	21926990	create date:2011/09/20 | first author:Zhang H
Making sense of glycosphingolipids in epithelial polarity.	/pubmed/21926989	Hyenne V, Labouesse M.	Nat Cell Biol. 2011 Sep 18;13(10):1185-7. doi: 10.1038/ncb2350.	Nat Cell Biol. 2011	PubMed	citation	PMID:21926989	pubmed	21926989	create date:2011/09/20 | first author:Hyenne V
Bcl-xL regulates metabolic efficiency of neurons through interaction with the mitochondrial F1FO ATP synthase.	/pubmed/21926988	Alavian KN, Li H, Collis L, Bonanni L, Zeng L, Sacchetti S, Lazrove E, Nabili P, Flaherty B, Graham M, Chen Y, Messerli SM, Mariggio MA, Rahner C, McNay E, Shore GC, Smith PJ, Hardwick JM, Jonas EA.	Nat Cell Biol. 2011 Sep 18;13(10):1224-33. doi: 10.1038/ncb2330. Erratum in: Nat Cell Biol. 2011 Nov;13(11):1383.	Nat Cell Biol. 2011	PubMed	citation	PMID:21926988	pubmed	21926988	create date:2011/09/20 | first author:Alavian KN
APC15 drives the turnover of MCC-CDC20 to make the spindle assembly checkpoint responsive to kinetochore attachment.	/pubmed/21926987	Mansfeld J, Collin P, Collins MO, Choudhary JS, Pines J.	Nat Cell Biol. 2011 Sep 18;13(10):1234-43. doi: 10.1038/ncb2347.	Nat Cell Biol. 2011	PubMed	citation	PMID:21926987	pubmed	21926987	create date:2011/09/20 | first author:Mansfeld J
Midbody accumulation through evasion of autophagy contributes to cellular reprogramming and tumorigenicity.	/pubmed/21909099	Kuo TC, Chen CT, Baron D, Onder TT, Loewer S, Almeida S, Weismann CM, Xu P, Houghton JM, Gao FB, Daley GQ, Doxsey S.	Nat Cell Biol. 2011 Sep 11;13(10):1214-23. doi: 10.1038/ncb2332. Erratum in: Nat Cell Biol. 2011 Dec;13(12):1467.	Nat Cell Biol. 2011	PubMed	citation	PMID:21909099	pubmed	21909099	create date:2011/09/13 | first author:Kuo TC
VEGFR-3 controls tip to stalk conversion at vessel fusion sites by reinforcing Notch signalling.	/pubmed/21909098	Tammela T, Zarkada G, Nurmi H, Jakobsson L, Heinolainen K, Tvorogov D, Zheng W, Franco CA, Murtomäki A, Aranda E, Miura N, Ylä-Herttuala S, Fruttiger M, Mäkinen T, Eichmann A, Pollard JW, Gerhardt H, Alitalo K.	Nat Cell Biol. 2011 Sep 11;13(10):1202-13. doi: 10.1038/ncb2331.	Nat Cell Biol. 2011	PubMed	citation	PMID:21909098	pubmed	21909098	create date:2011/09/13 | first author:Tammela T
Adaptive braking by Ase1 prevents overlapping microtubules from sliding completely apart.	/pubmed/21892183	Braun M, Lansky Z, Fink G, Ruhnow F, Diez S, Janson ME.	Nat Cell Biol. 2011 Sep 4;13(10):1259-64. doi: 10.1038/ncb2323.	Nat Cell Biol. 2011	PubMed	citation	PMID:21892183	pubmed	21892183	create date:2011/09/06 | first author:Braun M
Coupling mitochondrial and cell division.	/pubmed/21892144	Yamano K, Youle RJ.	Nat Cell Biol. 2011 Sep 2;13(9):1026-7. doi: 10.1038/ncb2334.	Nat Cell Biol. 2011	PubMed	citation	PMID:21892144	pubmed	21892144	create date:2011/09/06 | first author:Yamano K
Wnt: what's needed to maintain pluripotency?	/pubmed/21892143	Niwa H.	Nat Cell Biol. 2011 Sep 2;13(9):1024-6. doi: 10.1038/ncb2333.	Nat Cell Biol. 2011	PubMed	citation	PMID:21892143	pubmed	21892143	create date:2011/09/06 | first author:Niwa H
The AMPK signalling pathway coordinates cell growth, autophagy and metabolism.	/pubmed/21892142	Mihaylova MM, Shaw RJ.	Nat Cell Biol. 2011 Sep 2;13(9):1016-23. doi: 10.1038/ncb2329. Review.	Nat Cell Biol. 2011	PubMed	citation	PMID:21892142	pubmed	21892142	create date:2011/09/06 | first author:Mihaylova MM
Visualizing branched actin filaments in lamellipodia by electron tomography.	/pubmed/21892140	Yang C, Svitkina T.	Nat Cell Biol. 2011 Sep 2;13(9):1012-3; author reply 1013-4. doi: 10.1038/ncb2321. No abstract available.	Nat Cell Biol. 2011	PubMed	citation	PMID:21892140	pubmed	21892140	create date:2011/09/06 | first author:Yang C
What's wrong with correlative experiments?	/pubmed/21892139	Vilela M, Danuser G.	Nat Cell Biol. 2011 Sep 2;13(9):1011. doi: 10.1038/ncb2325.	Nat Cell Biol. 2011	PubMed	citation	PMID:21892139	pubmed	21892139	create date:2011/09/06 | first author:Vilela M
Dynamic maintenance of asymmetric meiotic spindle position through Arp2/3-complex-driven cytoplasmic streaming in mouse oocytes.	/pubmed/21874009	Yi K, Unruh JR, Deng M, Slaughter BD, Rubinstein B, Li R.	Nat Cell Biol. 2011 Aug 28;13(10):1252-8. doi: 10.1038/ncb2320.	Nat Cell Biol. 2011	PubMed	citation	PMID:21874009	pubmed	21874009	create date:2011/08/30 | first author:Yi K
Formation of stable attachments between kinetochores and microtubules depends on the B56-PP2A phosphatase.	/pubmed/21874008	Foley EA, Maldonado M, Kapoor TM.	Nat Cell Biol. 2011 Aug 28;13(10):1265-71. doi: 10.1038/ncb2327.	Nat Cell Biol. 2011	PubMed	citation	PMID:21874008	pubmed	21874008	create date:2011/08/30 | first author:Foley EA
DNA-damage response and repair activities at uncapped telomeres depend on RNF8.	/pubmed/21857671	Peuscher MH, Jacobs JJ.	Nat Cell Biol. 2011 Aug 21;13(9):1139-45. doi: 10.1038/ncb2326.	Nat Cell Biol. 2011	PubMed	citation	PMID:21857671	pubmed	21857671	create date:2011/08/23 | first author:Peuscher MH
aPKC phosphorylates NuMA-related LIN-5 to position the mitotic spindle during asymmetric division.	/pubmed/21857670	Galli M, Muñoz J, Portegijs V, Boxem M, Grill SW, Heck AJ, van den Heuvel S.	Nat Cell Biol. 2011 Aug 21;13(9):1132-8. doi: 10.1038/ncb2315.	Nat Cell Biol. 2011	PubMed	citation	PMID:21857670	pubmed	21857670	create date:2011/08/23 | first author:Galli M
In vitro generation of human cells with cancer stem cell properties.	/pubmed/21857669	Scaffidi P, Misteli T.	Nat Cell Biol. 2011 Aug 21;13(9):1051-61. doi: 10.1038/ncb2308.	Nat Cell Biol. 2011	PubMed	citation	PMID:21857669	pubmed	21857669	create date:2011/08/23 | first author:Scaffidi P
miRNA-mediated feedback inhibition of JAK/STAT morphogen signalling establishes a cell fate threshold.	/pubmed/21857668	Yoon WH, Meinhardt H, Montell DJ.	Nat Cell Biol. 2011 Aug 21;13(9):1062-9. doi: 10.1038/ncb2316.	Nat Cell Biol. 2011	PubMed	citation	PMID:21857668	pubmed	21857668	create date:2011/08/23 | first author:Yoon WH
The tumour suppressor L(3)mbt inhibits neuroepithelial proliferation and acts on insulator elements.	/pubmed/21857667	Richter C, Oktaba K, Steinmann J, Müller J, Knoblich JA.	Nat Cell Biol. 2011 Aug 21;13(9):1029-39. doi: 10.1038/ncb2306.	Nat Cell Biol. 2011	PubMed	citation	PMID:21857667	pubmed	21857667	create date:2011/08/23 | first author:Richter C
Notch post-translationally regulates β-catenin protein in stem and progenitor cells.	/pubmed/21841793	Kwon C, Cheng P, King IN, Andersen P, Shenje L, Nigam V, Srivastava D.	Nat Cell Biol. 2011 Aug 14;13(10):1244-51. doi: 10.1038/ncb2313.	Nat Cell Biol. 2011	PubMed	citation	PMID:21841793	pubmed	21841793	create date:2011/08/16 | first author:Kwon C
E2F transcription factor-1 regulates oxidative metabolism.	/pubmed/21841792	Blanchet E, Annicotte JS, Lagarrigue S, Aguilar V, Clapé C, Chavey C, Fritz V, Casas F, Apparailly F, Auwerx J, Fajas L.	Nat Cell Biol. 2011 Aug 14;13(9):1146-52. doi: 10.1038/ncb2309.	Nat Cell Biol. 2011	PubMed	citation	PMID:21841792	pubmed	21841792	create date:2011/08/16 | first author:Blanchet E
Embryonic stem cells require Wnt proteins to prevent differentiation to epiblast stem cells.	/pubmed/21841791	ten Berge D, Kurek D, Blauwkamp T, Koole W, Maas A, Eroglu E, Siu RK, Nusse R.	Nat Cell Biol. 2011 Aug 14;13(9):1070-5. doi: 10.1038/ncb2314.	Nat Cell Biol. 2011	PubMed	citation	PMID:21841791	pubmed	21841791	create date:2011/08/16 | first author:ten Berge D
Actin dynamics counteract membrane tension during clathrin-mediated endocytosis.	/pubmed/21841790	Boulant S, Kural C, Zeeh JC, Ubelmann F, Kirchhausen T.	Nat Cell Biol. 2011 Aug 14;13(9):1124-31. doi: 10.1038/ncb2307.	Nat Cell Biol. 2011	PubMed	citation	PMID:21841790	pubmed	21841790	create date:2011/08/16 | first author:Boulant S
The T-box transcription factor Eomesodermin acts upstream of Mesp1 to specify cardiac mesoderm during mouse gastrulation.	/pubmed/21822279	Costello I, Pimeisl IM, Dräger S, Bikoff EK, Robertson EJ, Arnold SJ.	Nat Cell Biol. 2011 Aug 7;13(9):1084-91. doi: 10.1038/ncb2304.	Nat Cell Biol. 2011	PubMed	citation	PMID:21822279	pubmed	21822279	create date:2011/08/09 | first author:Costello I
Endolysosomal sorting of ubiquitylated caveolin-1 is regulated by VCP and UBXD1 and impaired by VCP disease mutations.	/pubmed/21822278	Ritz D, Vuk M, Kirchner P, Bug M, Schütz S, Hayer A, Bremer S, Lusk C, Baloh RH, Lee H, Glatter T, Gstaiger M, Aebersold R, Weihl CC, Meyer H.	Nat Cell Biol. 2011 Aug 7;13(9):1116-23. doi: 10.1038/ncb2301.	Nat Cell Biol. 2011	PubMed	citation	PMID:21822278	pubmed	21822278	create date:2011/08/09 | first author:Ritz D
Title	URL	Description	Details	ShortDetails	Resource	Type	Identifiers	Db	EntrezUID	Properties
RALA and RALBP1 regulate mitochondrial fission at mitosis.	/pubmed/21822277	Kashatus DF, Lim KH, Brady DC, Pershing NL, Cox AD, Counter CM.	Nat Cell Biol. 2011 Aug 7;13(9):1108-15. doi: 10.1038/ncb2310.	Nat Cell Biol. 2011	PubMed	citation	PMID:21822277	pubmed	21822277	create date:2011/08/09 | first author:Kashatus DF
MAP4 and CLASP1 operate as a safety mechanism to maintain a stable spindle position in mitosis.	/pubmed/21822276	Samora CP, Mogessie B, Conway L, Ross JL, Straube A, McAinsh AD.	Nat Cell Biol. 2011 Aug 7;13(9):1040-50. doi: 10.1038/ncb2297.	Nat Cell Biol. 2011	PubMed	citation	PMID:21822276	pubmed	21822276	create date:2011/08/09 | first author:Samora CP
FBXW5 controls centrosome number.	/pubmed/21808243	Pagan J, Pagano M.	Nat Cell Biol. 2011 Aug 1;13(8):888-90. doi: 10.1038/ncb2312.	Nat Cell Biol. 2011	PubMed	citation	PMID:21808243	pubmed	21808243	create date:2011/08/03 | first author:Pagan J
esBAF safeguards Stat3 binding to maintain pluripotency.	/pubmed/21808242	Novershtern N, Hanna JH.	Nat Cell Biol. 2011 Aug 1;13(8):886-8. doi: 10.1038/ncb2311.	Nat Cell Biol. 2011	PubMed	citation	PMID:21808242	pubmed	21808242	create date:2011/08/03 | first author:Novershtern N
The Hippo pathway in organ size control, tissue regeneration and stem cell self-renewal.	/pubmed/21808241	Zhao B, Tumaneng K, Guan KL.	Nat Cell Biol. 2011 Aug 1;13(8):877-83. doi: 10.1038/ncb2303. Review.	Nat Cell Biol. 2011	PubMed	citation	PMID:21808241	pubmed	21808241	create date:2011/08/03 | first author:Zhao B
Hunting the elusive oncogene: a stroke of good luck.	/pubmed/21808240	Weinberg RA.	Nat Cell Biol. 2011 Aug 1;13(8):876. doi: 10.1038/ncb2302. No abstract available.	Nat Cell Biol. 2011	PubMed	citation	PMID:21808240	pubmed	21808240	create date:2011/08/03 | first author:Weinberg RA
Change the equation: improving science and mathematics education in the US.	/pubmed/21808239	[No authors listed]	Nat Cell Biol. 2011 Aug 1;13(8):875. doi: 10.1038/ncb2318.	Nat Cell Biol. 2011	PubMed	citation	PMID:21808239	pubmed	21808239	create date:2011/08/03
Cleavage of E-cadherin by ADAM10 mediates epithelial cell sorting downstream of EphB signalling.	/pubmed/21804545	Solanas G, Cortina C, Sevillano M, Batlle E.	Nat Cell Biol. 2011 Jul 31;13(9):1100-7. doi: 10.1038/ncb2298.	Nat Cell Biol. 2011	PubMed	citation	PMID:21804545	pubmed	21804545	create date:2011/08/02 | first author:Solanas G
Phagocytic activity of neuronal progenitors regulates adult neurogenesis.	/pubmed/21804544	Lu Z, Elliott MR, Chen Y, Walsh JT, Klibanov AL, Ravichandran KS, Kipnis J.	Nat Cell Biol. 2011 Jul 31;13(9):1076-83. doi: 10.1038/ncb2299.	Nat Cell Biol. 2011	PubMed	citation	PMID:21804544	pubmed	21804544	create date:2011/08/02 | first author:Lu Z
FOXO1 is an essential regulator of pluripotency in human embryonic stem cells.	/pubmed/21804543	Zhang X, Yalcin S, Lee DF, Yeh TY, Lee SM, Su J, Mungamuri SK, Rimmelé P, Kennedy M, Sellers R, Landthaler M, Tuschl T, Chi NW, Lemischka I, Keller G, Ghaffari S.	Nat Cell Biol. 2011 Jul 31;13(9):1092-9. doi: 10.1038/ncb2293.	Nat Cell Biol. 2011	PubMed	citation	PMID:21804543	pubmed	21804543	create date:2011/08/02 | first author:Zhang X
Cytoskeletal polarity mediates localized induction of the heart progenitor lineage.	/pubmed/21785423	Cooley J, Whitaker S, Sweeney S, Fraser S, Davidson B.	Nat Cell Biol. 2011 Jul 24;13(8):952-7. doi: 10.1038/ncb2291.	Nat Cell Biol. 2011	PubMed	citation	PMID:21785423	pubmed	21785423	create date:2011/07/26 | first author:Cooley J
esBAF facilitates pluripotency by conditioning the genome for LIF/STAT3 signalling and by regulating polycomb function.	/pubmed/21785422	Ho L, Miller EL, Ronan JL, Ho WQ, Jothi R, Crabtree GR.	Nat Cell Biol. 2011 Jul 24;13(8):903-13. doi: 10.1038/ncb2285.	Nat Cell Biol. 2011	PubMed	citation	PMID:21785422	pubmed	21785422	create date:2011/07/26 | first author:Ho L
Lpd depletion reveals that SRF specifies radial versus tangential migration of pyramidal neurons.	/pubmed/21785421	Pinheiro EM, Xie Z, Norovich AL, Vidaki M, Tsai LH, Gertler FB.	Nat Cell Biol. 2011 Jul 24;13(8):989-95. doi: 10.1038/ncb2292.	Nat Cell Biol. 2011	PubMed	citation	PMID:21785421	pubmed	21785421	create date:2011/07/26 | first author:Pinheiro EM
N-WASP regulates the epithelial junctional actin cytoskeleton through a non-canonical post-nucleation pathway.	/pubmed/21785420	Kovacs EM, Verma S, Ali RG, Ratheesh A, Hamilton NA, Akhmanova A, Yap AS.	Nat Cell Biol. 2011 Jul 24;13(8):934-43. doi: 10.1038/ncb2290.	Nat Cell Biol. 2011	PubMed	citation	PMID:21785420	pubmed	21785420	create date:2011/07/26 | first author:Kovacs EM
A role for CSLD3 during cell-wall synthesis in apical plasma membranes of tip-growing root-hair cells.	/pubmed/21765420	Park S, Szumlanski AL, Gu F, Guo F, Nielsen E.	Nat Cell Biol. 2011 Jul 17;13(8):973-80. doi: 10.1038/ncb2294.	Nat Cell Biol. 2011	PubMed	citation	PMID:21765420	pubmed	21765420	create date:2011/07/19 | first author:Park S
Mir193b-365 is essential for brown fat differentiation.	/pubmed/21743466	Sun L, Xie H, Mori MA, Alexander R, Yuan B, Hattangadi SM, Liu Q, Kahn CR, Lodish HF.	Nat Cell Biol. 2011 Jul 10;13(8):958-65. doi: 10.1038/ncb2286.	Nat Cell Biol. 2011	PubMed	citation	PMID:21743466	pubmed	21743466	create date:2011/07/12 | first author:Sun L
Cdk1-phosphorylated CUEDC2 promotes spindle checkpoint inactivation and chromosomal instability.	/pubmed/21743465	Gao YF, Li T, Chang Y, Wang YB, Zhang WN, Li WH, He K, Mu R, Zhen C, Man JH, Pan X, Li T, Chen L, Yu M, Liang B, Chen Y, Xia Q, Zhou T, Gong WL, Li AL, Li HY, Zhang XM.	Nat Cell Biol. 2011 Jul 10;13(8):924-33. doi: 10.1038/ncb2287.	Nat Cell Biol. 2011	PubMed	citation	PMID:21743465	pubmed	21743465	create date:2011/07/12 | first author:Gao YF
Mitotic internalization of planar cell polarity proteins preserves tissue polarity.	/pubmed/21743464	Devenport D, Oristian D, Heller E, Fuchs E.	Nat Cell Biol. 2011 Jul 10;13(8):893-902. doi: 10.1038/ncb2284.	Nat Cell Biol. 2011	PubMed	citation	PMID:21743464	pubmed	21743464	create date:2011/07/12 | first author:Devenport D
Cleavage of cohesin rings coordinates the separation of centrioles and chromatids.	/pubmed/21743463	Schöckel L, Möckel M, Mayer B, Boos D, Stemmann O.	Nat Cell Biol. 2011 Jul 10;13(8):966-72. doi: 10.1038/ncb2280.	Nat Cell Biol. 2011	PubMed	citation	PMID:21743463	pubmed	21743463	create date:2011/07/12 | first author:Schöckel L
A SNX3-dependent retromer pathway mediates retrograde transport of the Wnt sorting receptor Wntless and is required for Wnt secretion.	/pubmed/21725319	Harterink M, Port F, Lorenowicz MJ, McGough IJ, Silhankova M, Betist MC, van Weering JR, van Heesbeen RG, Middelkoop TC, Basler K, Cullen PJ, Korswagen HC.	Nat Cell Biol. 2011 Jul 3;13(8):914-23. doi: 10.1038/ncb2281.	Nat Cell Biol. 2011	PubMed	citation	PMID:21725319	pubmed	21725319	create date:2011/07/05 | first author:Harterink M
The SNXy flavours of endosomal sorting.	/pubmed/21725318	Johannes L, Wunder C.	Nat Cell Biol. 2011 Jul 3;13(8):884-6. doi: 10.1038/ncb2300.	Nat Cell Biol. 2011	PubMed	citation	PMID:21725318	pubmed	21725318	create date:2011/07/05 | first author:Johannes L
COPI acts in both vesicular and tubular transport.	/pubmed/21725317	Yang JS, Valente C, Polishchuk RS, Turacchio G, Layre E, Moody DB, Leslie CC, Gelb MH, Brown WJ, Corda D, Luini A, Hsu VW.	Nat Cell Biol. 2011 Jul 3;13(8):996-1003. doi: 10.1038/ncb2273.	Nat Cell Biol. 2011	PubMed	citation	PMID:21725317	pubmed	21725317	create date:2011/07/05 | first author:Yang JS
The SCF-FBXW5 E3-ubiquitin ligase is regulated by PLK4 and targets HsSAS-6 to control centrosome duplication.	/pubmed/21725316	Puklowski A, Homsi Y, Keller D, May M, Chauhan S, Kossatz U, Grünwald V, Kubicka S, Pich A, Manns MP, Hoffmann I, Gönczy P, Malek NP.	Nat Cell Biol. 2011 Jul 3;13(8):1004-9. doi: 10.1038/ncb2282.	Nat Cell Biol. 2011	PubMed	citation	PMID:21725316	pubmed	21725316	create date:2011/07/05 | first author:Puklowski A
Multi-talented MCAK: Microtubule depolymerizer with a strong grip.	/pubmed/21725286	Diez S.	Nat Cell Biol. 2011 Jul 1;13(7):738-40. doi: 10.1038/ncb0711-738.	Nat Cell Biol. 2011	PubMed	citation	PMID:21725286	pubmed	21725286	create date:2011/07/05 | first author:Diez S
Might makes right: Using force to align the mitotic spindle.	/pubmed/21725285	Lancaster OM, Baum B.	Nat Cell Biol. 2011 Jul 1;13(7):736-8. doi: 10.1038/ncb0711-736.	Nat Cell Biol. 2011	PubMed	citation	PMID:21725285	pubmed	21725285	create date:2011/07/05 | first author:Lancaster OM
Postdoctoral training: time for change.	/pubmed/21725283	[No authors listed]	Nat Cell Biol. 2011 Jul 1;13(7):735. doi: 10.1038/ncb0711-735a.	Nat Cell Biol. 2011	PubMed	citation	PMID:21725283	pubmed	21725283	create date:2011/07/05
Variegated gene expression caused by cell-specific long-range DNA interactions.	/pubmed/21706023	Noordermeer D, de Wit E, Klous P, van de Werken H, Simonis M, Lopez-Jones M, Eussen B, de Klein A, Singer RH, de Laat W.	Nat Cell Biol. 2011 Jun 26;13(8):944-51. doi: 10.1038/ncb2278.	Nat Cell Biol. 2011	PubMed	citation	PMID:21706023	pubmed	21706023	create date:2011/06/28 | first author:Noordermeer D
Rab35 GTPase and OCRL phosphatase remodel lipids and F-actin for successful cytokinesis.	/pubmed/21706022	Dambournet D, Machicoane M, Chesneau L, Sachse M, Rocancourt M, El Marjou A, Formstecher E, Salomon R, Goud B, Echard A.	Nat Cell Biol. 2011 Jun 26;13(8):981-8. doi: 10.1038/ncb2279.	Nat Cell Biol. 2011	PubMed	citation	PMID:21706022	pubmed	21706022	create date:2011/06/28 | first author:Dambournet D
Opposing effects of Tcf3 and Tcf1 control Wnt stimulation of embryonic stem cell self-renewal.	/pubmed/21685894	Yi F, Pereira L, Hoffman JA, Shy BR, Yuen CM, Liu DR, Merrill BJ.	Nat Cell Biol. 2011 Jun 19;13(7):762-70. doi: 10.1038/ncb2283.	Nat Cell Biol. 2011	PubMed	citation	PMID:21685894	pubmed	21685894	create date:2011/06/21 | first author:Yi F
Willin and Par3 cooperatively regulate epithelial apical constriction through aPKC-mediated ROCK phosphorylation.	/pubmed/21685893	Ishiuchi T, Takeichi M.	Nat Cell Biol. 2011 Jun 19;13(7):860-6. doi: 10.1038/ncb2274.	Nat Cell Biol. 2011	PubMed	citation	PMID:21685893	pubmed	21685893	create date:2011/06/21 | first author:Ishiuchi T
Heterochromatin boundaries are hotspots for de novo kinetochore formation.	/pubmed/21685892	Olszak AM, van Essen D, Pereira AJ, Diehl S, Manke T, Maiato H, Saccani S, Heun P.	Nat Cell Biol. 2011 Jun 19;13(7):799-808. doi: 10.1038/ncb2272.	Nat Cell Biol. 2011	PubMed	citation	PMID:21685892	pubmed	21685892	create date:2011/06/21 | first author:Olszak AM
RasGRF suppresses Cdc42-mediated tumour cell movement, cytoskeletal dynamics and transformation.	/pubmed/21685891	Calvo F, Sanz-Moreno V, Agudo-Ibáñez L, Wallberg F, Sahai E, Marshall CJ, Crespo P.	Nat Cell Biol. 2011 Jun 19;13(7):819-26. doi: 10.1038/ncb2271. Erratum in: Nat Cell Biol. 2011 Aug;13(8):1010.	Nat Cell Biol. 2011	PubMed	citation	PMID:21685891	pubmed	21685891	create date:2011/06/21 | first author:Calvo F
Differential requirement for the dual functions of β-catenin in embryonic stem cell self-renewal and germ layer formation.	/pubmed/21685890	Lyashenko N, Winter M, Migliorini D, Biechele T, Moon RT, Hartmann C.	Nat Cell Biol. 2011 Jun 19;13(7):753-61. doi: 10.1038/ncb2260.	Nat Cell Biol. 2011	PubMed	citation	PMID:21685890	pubmed	21685890	create date:2011/06/21 | first author:Lyashenko N
Inhibition of glycogen synthase kinase-3 alleviates Tcf3 repression of the pluripotency network and increases embryonic stem cell resistance to differentiation.	/pubmed/21685889	Wray J, Kalkan T, Gomez-Lopez S, Eckardt D, Cook A, Kemler R, Smith A.	Nat Cell Biol. 2011 Jun 19;13(7):838-45. doi: 10.1038/ncb2267.	Nat Cell Biol. 2011	PubMed	citation	PMID:21685889	pubmed	21685889	create date:2011/06/21 | first author:Wray J
External forces control mitotic spindle positioning.	/pubmed/21666685	Fink J, Carpi N, Betz T, Bétard A, Chebah M, Azioune A, Bornens M, Sykes C, Fetler L, Cuvelier D, Piel M.	Nat Cell Biol. 2011 Jun 12;13(7):771-8. doi: 10.1038/ncb2269.	Nat Cell Biol. 2011	PubMed	citation	PMID:21666685	pubmed	21666685	create date:2011/06/15 | first author:Fink J
Myosin 1b promotes the formation of post-Golgi carriers by regulating actin assembly and membrane remodelling at the trans-Golgi network.	/pubmed/21666684	Almeida CG, Yamada A, Tenza D, Louvard D, Raposo G, Coudrier E.	Nat Cell Biol. 2011 Jun 12;13(7):779-89. doi: 10.1038/ncb2262.	Nat Cell Biol. 2011	PubMed	citation	PMID:21666684	pubmed	21666684	create date:2011/06/15 | first author:Almeida CG
A membrane trafficking pathway regulated by the plant-specific RAB GTPase ARA6.	/pubmed/21666683	Ebine K, Fujimoto M, Okatani Y, Nishiyama T, Goh T, Ito E, Dainobu T, Nishitani A, Uemura T, Sato MH, Thordal-Christensen H, Tsutsumi N, Nakano A, Ueda T.	Nat Cell Biol. 2011 Jun 12;13(7):853-9. doi: 10.1038/ncb2270.	Nat Cell Biol. 2011	PubMed	citation	PMID:21666683	pubmed	21666683	create date:2011/06/15 | first author:Ebine K
The PIAS homologue Siz2 regulates perinuclear telomere position and telomerase activity in budding yeast.	/pubmed/21666682	Ferreira HC, Luke B, Schober H, Kalck V, Lingner J, Gasser SM.	Nat Cell Biol. 2011 Jun 12;13(7):867-74. doi: 10.1038/ncb2263.	Nat Cell Biol. 2011	PubMed	citation	PMID:21666682	pubmed	21666682	create date:2011/06/15 | first author:Ferreira HC
Intraflagellar transport delivers tubulin isotypes to sensory cilium middle and distal segments.	/pubmed/21642982	Hao L, Thein M, Brust-Mascher I, Civelekoglu-Scholey G, Lu Y, Acar S, Prevo B, Shaham S, Scholey JM.	Nat Cell Biol. 2011 Jun 5;13(7):790-8. doi: 10.1038/ncb2268.	Nat Cell Biol. 2011	PubMed	citation	PMID:21642982	pubmed	21642982	create date:2011/06/07 | first author:Hao L
A direct role for Met endocytosis in tumorigenesis.	/pubmed/21642981	Joffre C, Barrow R, Ménard L, Calleja V, Hart IR, Kermorgant S.	Nat Cell Biol. 2011 Jun 5;13(7):827-37. doi: 10.1038/ncb2257.	Nat Cell Biol. 2011	PubMed	citation	PMID:21642981	pubmed	21642981	create date:2011/06/07 | first author:Joffre C
A systematic RNAi synthetic interaction screen reveals a link between p53 and snoRNP assembly.	/pubmed/21642980	Krastev DB, Slabicki M, Paszkowski-Rogacz M, Hubner NC, Junqueira M, Shevchenko A, Mann M, Neugebauer KM, Buchholz F.	Nat Cell Biol. 2011 Jun 5;13(7):809-18. doi: 10.1038/ncb2264.	Nat Cell Biol. 2011	PubMed	citation	PMID:21642980	pubmed	21642980	create date:2011/06/07 | first author:Krastev DB
Wnt signalling escapes to cilia.	/pubmed/21633348	Ajima R, Hamada H.	Nat Cell Biol. 2011 Jun;13(6):636-7.	Nat Cell Biol. 2011	PubMed	citation	PMID:21633348	pubmed	21633348	create date:2011/06/03 | first author:Ajima R
Should I say or should I stop: raising your voice to influence science policy.	/pubmed/21633347	Dargemont C.	Nat Cell Biol. 2011 Jun;13(6):635. No abstract available.	Nat Cell Biol. 2011	PubMed	citation	PMID:21633347	pubmed	21633347	create date:2011/06/03 | first author:Dargemont C
Origin and role of distal visceral endoderm, a group of cells that determines anterior-posterior polarity of the mouse embryo.	/pubmed/21623358	Takaoka K, Yamamoto M, Hamada H.	Nat Cell Biol. 2011 May 29;13(7):743-52. doi: 10.1038/ncb2251.	Nat Cell Biol. 2011	PubMed	citation	PMID:21623358	pubmed	21623358	create date:2011/05/31 | first author:Takaoka K
Semaphorin 3A induces CaV2.3 channel-dependent conversion of axons to dendrites.	/pubmed/21602796	Nishiyama M, Togashi K, von Schimmelmann MJ, Lim CS, Maeda S, Yamashita N, Goshima Y, Ishii S, Hong K.	Nat Cell Biol. 2011 Jun;13(6):676-85. Epub 2011 May 22.	Nat Cell Biol. 2011	PubMed	citation	PMID:21602796	pubmed	21602796	create date:2011/05/24 | first author:Nishiyama M
Control of vertebrate multiciliogenesis by miR-449 through direct repression of the Delta/Notch pathway.	/pubmed/21602795	Marcet B, Chevalier B, Luxardi G, Coraux C, Zaragosi LE, Cibois M, Robbe-Sermesant K, Jolly T, Cardinaud B, Moreilhon C, Giovannini-Chami L, Nawrocki-Raby B, Birembaut P, Waldmann R, Kodjabachian L, Barbry P.	Nat Cell Biol. 2011 Jun;13(6):693-9. Epub 2011 May 22. Erratum in: Nat Cell Biol. 2011 Oct;13(10):1280.	Nat Cell Biol. 2011	PubMed	citation	PMID:21602795	pubmed	21602795	create date:2011/05/24 | first author:Marcet B
LSD1 regulates the balance between self-renewal and differentiation in human embryonic stem cells.	/pubmed/21602794	Adamo A, Sesé B, Boue S, Castaño J, Paramonov I, Barrero MJ, Izpisua Belmonte JC.	Nat Cell Biol. 2011 Jun;13(6):652-9. Epub 2011 May 22.	Nat Cell Biol. 2011	PubMed	citation	PMID:21602794	pubmed	21602794	create date:2011/05/24 | first author:Adamo A
The bidirectional depolymerizer MCAK generates force by disassembling both microtubule ends.	/pubmed/21602793	Oguchi Y, Uchimura S, Ohki T, Mikhailenko SV, Ishiwata S.	Nat Cell Biol. 2011 May 22;13(7):846-52. doi: 10.1038/ncb2256.	Nat Cell Biol. 2011	PubMed	citation	PMID:21602793	pubmed	21602793	create date:2011/05/24 | first author:Oguchi Y
Subcellular spatial regulation of canonical Wnt signalling at the primary cilium.	/pubmed/21602792	Lancaster MA, Schroth J, Gleeson JG.	Nat Cell Biol. 2011 Jun;13(6):700-7. Epub 2011 May 22.	Nat Cell Biol. 2011	PubMed	citation	PMID:21602792	pubmed	21602792	create date:2011/05/24 | first author:Lancaster MA
SNX27 mediates retromer tubule entry and endosome-to-plasma membrane trafficking of signalling receptors.	/pubmed/21602791	Temkin P, Lauffer B, Jäger S, Cimermancic P, Krogan NJ, von Zastrow M.	Nat Cell Biol. 2011 Jun;13(6):715-21. Epub 2011 May 22.	Nat Cell Biol. 2011	PubMed	citation	PMID:21602791	pubmed	21602791	create date:2011/05/24 | first author:Temkin P
Title	URL	Description	Details	ShortDetails	Resource	Type	Identifiers	Db	EntrezUID	Properties
Basement membrane sliding and targeted adhesion remodels tissue boundaries during uterine-vulval attachment in Caenorhabditis elegans.	/pubmed/21572423	Ihara S, Hagedorn EJ, Morrissey MA, Chi Q, Motegi F, Kramer JM, Sherwood DR.	Nat Cell Biol. 2011 Jun;13(6):641-51. Epub 2011 May 15.	Nat Cell Biol. 2011	PubMed	citation	PMID:21572423	pubmed	21572423	create date:2011/05/17 | first author:Ihara S
Aurora A in cell division: kinase activity not required.	/pubmed/21572422	Kress E, Gotta M.	Nat Cell Biol. 2011 Jun;13(6):638-9. Epub 2011 May 15.	Nat Cell Biol. 2011	PubMed	citation	PMID:21572422	pubmed	21572422	create date:2011/05/17 | first author:Kress E
A kinase-independent role for Aurora A in the assembly of mitotic spindle microtubules in Caenorhabditis elegans embryos.	/pubmed/21572421	Toya M, Terasawa M, Nagata K, Iida Y, Sugimoto A.	Nat Cell Biol. 2011 Jun;13(6):708-14. Epub 2011 May 15.	Nat Cell Biol. 2011	PubMed	citation	PMID:21572421	pubmed	21572421	create date:2011/05/17 | first author:Toya M
Protein kinase A governs a RhoA-RhoGDI protrusion-retraction pacemaker in migrating cells.	/pubmed/21572420	Tkachenko E, Sabouri-Ghomi M, Pertz O, Kim C, Gutierrez E, Machacek M, Groisman A, Danuser G, Ginsberg MH.	Nat Cell Biol. 2011 Jun;13(6):660-7. Epub 2011 May 15.	Nat Cell Biol. 2011	PubMed	citation	PMID:21572420	pubmed	21572420	create date:2011/05/17 | first author:Tkachenko E
The Rho GEFs LARG and GEF-H1 regulate the mechanical response to force on integrins.	/pubmed/21572419	Guilluy C, Swaminathan V, Garcia-Mata R, O'Brien ET, Superfine R, Burridge K.	Nat Cell Biol. 2011 Jun;13(6):722-7. Epub 2011 May 15.	Nat Cell Biol. 2011	PubMed	citation	PMID:21572419	pubmed	21572419	create date:2011/05/17 | first author:Guilluy C
Distinct signalling pathways regulate sprouting angiogenesis from the dorsal aorta and the axial vein.	/pubmed/21572418	Wiley DM, Kim JD, Hao J, Hong CC, Bautch VL, Jin SW.	Nat Cell Biol. 2011 Jun;13(6):686-92. Epub 2011 May 15.	Nat Cell Biol. 2011	PubMed	citation	PMID:21572418	pubmed	21572418	create date:2011/05/17 | first author:Wiley DM
Transforming ER exit: protein secretion meets oncogenesis.	/pubmed/21540852	Pagant S, Miller E.	Nat Cell Biol. 2011 May;13(5):525-6.	Nat Cell Biol. 2011	PubMed	citation	PMID:21540852	pubmed	21540852	create date:2011/05/05 | first author:Pagant S
iPS cells forgive but do not forget.	/pubmed/21540851	Barrero MJ, Izpisua Belmonte JC.	Nat Cell Biol. 2011 May;13(5):523-5.	Nat Cell Biol. 2011	PubMed	citation	PMID:21540851	pubmed	21540851	create date:2011/05/05 | first author:Barrero MJ
Mitochondria unite to survive.	/pubmed/21540850	Blackstone C, Chang CR.	Nat Cell Biol. 2011 May;13(5):521-2.	Nat Cell Biol. 2011	PubMed	citation	PMID:21540850	pubmed	21540850	create date:2011/05/05 | first author:Blackstone C
Squishy matter and active chemistry: understanding membrane organization.	/pubmed/21540848	Mayor S.	Nat Cell Biol. 2011 May;13(5):519. No abstract available.	Nat Cell Biol. 2011	PubMed	citation	PMID:21540848	pubmed	21540848	create date:2011/05/05 | first author:Mayor S
Ferreting out stem cells from their niches.	/pubmed/21540847	Fuchs E, Horsley V.	Nat Cell Biol. 2011 May;13(5):513-8.	Nat Cell Biol. 2011	PubMed	citation	PMID:21540847	pubmed	21540847	create date:2011/05/05 | first author:Fuchs E
Emerging models and paradigms for stem cell ageing.	/pubmed/21540846	Jones DL, Rando TA.	Nat Cell Biol. 2011 May;13(5):506-12. Review.	Nat Cell Biol. 2011	PubMed	citation	PMID:21540846	pubmed	21540846	create date:2011/05/05 | first author:Jones DL
Harnessing the potential of induced pluripotent stem cells for regenerative medicine.	/pubmed/21540845	Wu SM, Hochedlinger K.	Nat Cell Biol. 2011 May;13(5):497-505. Review. Erratum in: Nat Cell Biol. 2011 Jun;13(6):734.	Nat Cell Biol. 2011	PubMed	citation	PMID:21540845	pubmed	21540845	create date:2011/05/05 | first author:Wu SM
The transcriptional and signalling networks of pluripotency.	/pubmed/21540844	Ng HH, Surani MA.	Nat Cell Biol. 2011 May;13(5):490-6. Review.	Nat Cell Biol. 2011	PubMed	citation	PMID:21540844	pubmed	21540844	create date:2011/05/05 | first author:Ng HH
Focus on stem cells.	/pubmed/21540843	[No authors listed]	Nat Cell Biol. 2011 May;13(5):489. No abstract available.	Nat Cell Biol. 2011	PubMed	citation	PMID:21540843	pubmed	21540843	create date:2011/05/05
Women in science.	/pubmed/21540842	[No authors listed]	Nat Cell Biol. 2011 May;13(5):489. No abstract available.	Nat Cell Biol. 2011	PubMed	citation	PMID:21540842	pubmed	21540842	create date:2011/05/05
WWP2 is an E3 ubiquitin ligase for PTEN.	/pubmed/21532586	Maddika S, Kavela S, Rani N, Palicharla VR, Pokorny JL, Sarkaria JN, Chen J.	Nat Cell Biol. 2011 Jun;13(6):728-33. Epub 2011 May 1.	Nat Cell Biol. 2011	PubMed	citation	PMID:21532586	pubmed	21532586	create date:2011/05/03 | first author:Maddika S
PKA-dependent regulation of the histone lysine demethylase complex PHF2-ARID5B.	/pubmed/21532585	Baba A, Ohtake F, Okuno Y, Yokota K, Okada M, Imai Y, Ni M, Meyer CA, Igarashi K, Kanno J, Brown M, Kato S.	Nat Cell Biol. 2011 Jun;13(6):668-75. Epub 2011 May 1.	Nat Cell Biol. 2011	PubMed	citation	PMID:21532585	pubmed	21532585	create date:2011/05/03 | first author:Baba A
Spatial regulation of Dia and Myosin-II by RhoGEF2 controls initiation of E-cadherin endocytosis during epithelial morphogenesis.	/pubmed/21516109	Levayer R, Pelissier-Monier A, Lecuit T.	Nat Cell Biol. 2011 May;13(5):529-40. Epub 2011 Apr 24. Erratum in: Nat Cell Biol. 2011 Jun;13(6):734.	Nat Cell Biol. 2011	PubMed	citation	PMID:21516109	pubmed	21516109	create date:2011/04/26 | first author:Levayer R
Exocyst function is regulated by effector phosphorylation.	/pubmed/21516108	Chen XW, Leto D, Xiao J, Goss J, Wang Q, Shavit JA, Xiong T, Yu G, Ginsburg D, Toomre D, Xu Z, Saltiel AR.	Nat Cell Biol. 2011 May;13(5):580-8. Epub 2011 Apr 24.	Nat Cell Biol. 2011	PubMed	citation	PMID:21516108	pubmed	21516108	create date:2011/04/26 | first author:Chen XW
Coordinated transcriptional regulation underlying the circadian clock in Arabidopsis.	/pubmed/21499259	Li G, Siddiqui H, Teng Y, Lin R, Wan XY, Li J, Lau OS, Ouyang X, Dai M, Wan J, Devlin PF, Deng XW, Wang H.	Nat Cell Biol. 2011 May;13(5):616-22. Epub 2011 Apr 17.	Nat Cell Biol. 2011	PubMed	citation	PMID:21499259	pubmed	21499259	create date:2011/04/19 | first author:Li G
ARFGAP1 promotes AP-2-dependent endocytosis.	/pubmed/21499258	Bai M, Gad H, Turacchio G, Cocucci E, Yang JS, Li J, Beznoussenko GV, Nie Z, Luo R, Fu L, Collawn JF, Kirchhausen T, Luini A, Hsu VW.	Nat Cell Biol. 2011 May;13(5):559-67. Epub 2011 Apr 17.	Nat Cell Biol. 2011	PubMed	citation	PMID:21499258	pubmed	21499258	create date:2011/04/19 | first author:Bai M
Cdk5-mediated phosphorylation of endophilin B1 is required for induced autophagy in models of Parkinson's disease.	/pubmed/21499257	Wong AS, Lee RH, Cheung AY, Yeung PK, Chung SK, Cheung ZH, Ip NY.	Nat Cell Biol. 2011 May;13(5):568-79. Epub 2011 Apr 17. Erratum in: Nat Cell Biol. 2011 Jun;13(6):734.	Nat Cell Biol. 2011	PubMed	citation	PMID:21499257	pubmed	21499257	create date:2011/04/19 | first author:Wong AS
Incomplete DNA methylation underlies a transcriptional memory of somatic cells in human iPS cells.	/pubmed/21499256	Ohi Y, Qin H, Hong C, Blouin L, Polo JM, Guo T, Qi Z, Downey SL, Manos PD, Rossi DJ, Yu J, Hebrok M, Hochedlinger K, Costello JF, Song JS, Ramalho-Santos M.	Nat Cell Biol. 2011 May;13(5):541-9. Epub 2011 Apr 17.	Nat Cell Biol. 2011	PubMed	citation	PMID:21499256	pubmed	21499256	create date:2011/04/19 | first author:Ohi Y
Mechanoreception in motile flagella of Chlamydomonas.	/pubmed/21478860	Fujiu K, Nakayama Y, Iida H, Sokabe M, Yoshimura K.	Nat Cell Biol. 2011 May;13(5):630-2. Epub 2011 Apr 10.	Nat Cell Biol. 2011	PubMed	citation	PMID:21478860	pubmed	21478860	create date:2011/04/12 | first author:Fujiu K
RNF146 is a poly(ADP-ribose)-directed E3 ligase that regulates axin degradation and Wnt signalling.	/pubmed/21478859	Zhang Y, Liu S, Mickanin C, Feng Y, Charlat O, Michaud GA, Schirle M, Shi X, Hild M, Bauer A, Myer VE, Finan PM, Porter JA, Huang SM, Cong F.	Nat Cell Biol. 2011 May;13(5):623-9. Epub 2011 Apr 10.	Nat Cell Biol. 2011	PubMed	citation	PMID:21478859	pubmed	21478859	create date:2011/04/12 | first author:Zhang Y
TFG-1 function in protein secretion and oncogenesis.	/pubmed/21478858	Witte K, Schuh AL, Hegermann J, Sarkeshik A, Mayers JR, Schwarze K, Yates JR 3rd, Eimer S, Audhya A.	Nat Cell Biol. 2011 May;13(5):550-8. Epub 2011 Apr 10.	Nat Cell Biol. 2011	PubMed	citation	PMID:21478858	pubmed	21478858	create date:2011/04/12 | first author:Witte K
During autophagy mitochondria elongate, are spared from degradation and sustain cell viability.	/pubmed/21478857	Gomes LC, Di Benedetto G, Scorrano L.	Nat Cell Biol. 2011 May;13(5):589-98. Epub 2011 Apr 10.	Nat Cell Biol. 2011	PubMed	citation	PMID:21478857	pubmed	21478857	create date:2011/04/12 | first author:Gomes LC
Meiotic homologue alignment and its quality surveillance are controlled by mouse HORMAD1.	/pubmed/21478856	Daniel K, Lange J, Hached K, Fu J, Anastassiadis K, Roig I, Cooke HJ, Stewart AF, Wassmann K, Jasin M, Keeney S, Tóth A.	Nat Cell Biol. 2011 May;13(5):599-610. Epub 2011 Apr 10.	Nat Cell Biol. 2011	PubMed	citation	PMID:21478856	pubmed	21478856	create date:2011/04/12 | first author:Daniel K
Auxin triggers a genetic switch.	/pubmed/21478855	Lau S, De Smet I, Kolb M, Meinhardt H, Jürgens G.	Nat Cell Biol. 2011 May;13(5):611-5. Epub 2011 Apr 10.	Nat Cell Biol. 2011	PubMed	citation	PMID:21478855	pubmed	21478855	create date:2011/04/12 | first author:Lau S
Out of the shade and into the light.	/pubmed/21460806	Grebe M.	Nat Cell Biol. 2011 Apr;13(4):347-9.	Nat Cell Biol. 2011	PubMed	citation	PMID:21460806	pubmed	21460806	create date:2011/04/05 | first author:Grebe M
The myosin-II-responsive focal adhesion proteome: a tour de force?	/pubmed/21460805	Gallegos L, Ng MR, Brugge JS.	Nat Cell Biol. 2011 Apr;13(4):344-6. Epub 2011 Mar 20.	Nat Cell Biol. 2011	PubMed	citation	PMID:21460805	pubmed	21460805	create date:2011/04/05 | first author:Gallegos L
Lysosome positioning coordinates mTORC1 activity and autophagy.	/pubmed/21460804	Poüs C, Codogno P.	Nat Cell Biol. 2011 Apr;13(4):342-4.	Nat Cell Biol. 2011	PubMed	citation	PMID:21460804	pubmed	21460804	create date:2011/04/05 | first author:Poüs C
Do cilia put brakes on the cell cycle?	/pubmed/21460803	Jackson PK.	Nat Cell Biol. 2011 Apr;13(4):340-2.	Nat Cell Biol. 2011	PubMed	citation	PMID:21460803	pubmed	21460803	create date:2011/04/05 | first author:Jackson PK
The scientist citizen.	/pubmed/21460801	[No authors listed]	Nat Cell Biol. 2011 Apr;13(4):339. No abstract available.	Nat Cell Biol. 2011	PubMed	citation	PMID:21460801	pubmed	21460801	create date:2011/04/05
Obesity-induced overexpression of miRNA-143 inhibits insulin-stimulated AKT activation and impairs glucose metabolism.	/pubmed/21441927	Jordan SD, Krüger M, Willmes DM, Redemann N, Wunderlich FT, Brönneke HS, Merkwirth C, Kashkar H, Olkkonen VM, Böttger T, Braun T, Seibler J, Brüning JC.	Nat Cell Biol. 2011 Apr;13(4):434-46. Epub 2011 Mar 27.	Nat Cell Biol. 2011	PubMed	citation	PMID:21441927	pubmed	21441927	create date:2011/03/29 | first author:Jordan SD
The cilia protein IFT88 is required for spindle orientation in mitosis.	/pubmed/21441926	Delaval B, Bright A, Lawson ND, Doxsey S.	Nat Cell Biol. 2011 Apr;13(4):461-8. Epub 2011 Mar 27.	Nat Cell Biol. 2011	PubMed	citation	PMID:21441926	pubmed	21441926	create date:2011/03/29 | first author:Delaval B
MicroRNAs are transported in plasma and delivered to recipient cells by high-density lipoproteins.	/pubmed/21423178	Vickers KC, Palmisano BT, Shoucri BM, Shamburek RD, Remaley AT.	Nat Cell Biol. 2011 Apr;13(4):423-33. Epub 2011 Mar 20.	Nat Cell Biol. 2011	PubMed	citation	PMID:21423178	pubmed	21423178	create date:2011/03/23 | first author:Vickers KC
A role for actin arcs in the leading-edge advance of migrating cells.	/pubmed/21423177	Burnette DT, Manley S, Sengupta P, Sougrat R, Davidson MW, Kachar B, Lippincott-Schwartz J.	Nat Cell Biol. 2011 Apr;13(4):371-81. Epub 2011 Mar 20.	Nat Cell Biol. 2011	PubMed	citation	PMID:21423177	pubmed	21423177	create date:2011/03/23 | first author:Burnette DT
Analysis of the myosin-II-responsive focal adhesion proteome reveals a role for β-Pix in negative regulation of focal adhesion maturation.	/pubmed/21423176	Kuo JC, Han X, Hsiao CT, Yates JR 3rd, Waterman CM.	Nat Cell Biol. 2011 Apr;13(4):383-93. Epub 2011 Mar 20.	Nat Cell Biol. 2011	PubMed	citation	PMID:21423176	pubmed	21423176	create date:2011/03/23 | first author:Kuo JC
Control of PKA stability and signalling by the RING ligase praja2.	/pubmed/21423175	Lignitto L, Carlucci A, Sepe M, Stefan E, Cuomo O, Nisticò R, Scorziello A, Savoia C, Garbi C, Annunziato L, Feliciello A.	Nat Cell Biol. 2011 Apr;13(4):412-22. Epub 2011 Mar 20.	Nat Cell Biol. 2011	PubMed	citation	PMID:21423175	pubmed	21423175	create date:2011/03/23 | first author:Lignitto L
The myosin-II-responsive focal adhesion proteome: a tour de force?	/pubmed/21423174	Gallegos L, Ng MR, Brugge JS.	Nat Cell Biol. 2011 Mar 20. [Epub ahead of print]	Nat Cell Biol. 2011	PubMed	citation	PMID:21423174	pubmed	21423174	create date:2011/03/23 | first author:Gallegos L
Live-cell visualization of dynamics of HIV budding site interactions with an ESCRT component.	/pubmed/21394086	Baumgärtel V, Ivanchenko S, Dupont A, Sergeev M, Wiseman PW, Kräusslich HG, Bräuchle C, Müller B, Lamb DC.	Nat Cell Biol. 2011 Apr;13(4):469-74. Epub 2011 Mar 10.	Nat Cell Biol. 2011	PubMed	citation	PMID:21394086	pubmed	21394086	create date:2011/03/12 | first author:Baumgärtel V
Constitutive Mad1 targeting to kinetochores uncouples checkpoint signalling from chromosome biorientation.	/pubmed/21394085	Maldonado M, Kapoor TM.	Nat Cell Biol. 2011 Apr;13(4):475-82. Epub 2011 Mar 13. Erratum in: Nat Cell Biol. 2011 May;13(5):633.	Nat Cell Biol. 2011	PubMed	citation	PMID:21394085	pubmed	21394085	create date:2011/03/12 | first author:Maldonado M
Light-mediated polarization of the PIN3 auxin transporter for the phototropic response in Arabidopsis.	/pubmed/21394084	Ding Z, Galván-Ampudia CS, Demarsy E, Łangowski Ł, Kleine-Vehn J, Fan Y, Morita MT, Tasaka M, Fankhauser C, Offringa R, Friml J.	Nat Cell Biol. 2011 Apr;13(4):447-52. Epub 2011 Mar 13.	Nat Cell Biol. 2011	PubMed	citation	PMID:21394084	pubmed	21394084	create date:2011/03/12 | first author:Ding Z
Dynamics of ESCRT protein recruitment during retroviral assembly.	/pubmed/21394083	Jouvenet N, Zhadina M, Bieniasz PD, Simon SM.	Nat Cell Biol. 2011 Apr;13(4):394-401. Epub 2011 Mar 10.	Nat Cell Biol. 2011	PubMed	citation	PMID:21394083	pubmed	21394083	create date:2011/03/12 | first author:Jouvenet N
Ciliary transition zone activation of phosphorylated Tctex-1 controls ciliary resorption, S-phase entry and fate of neural progenitors.	/pubmed/21394082	Li A, Saito M, Chuang JZ, Tseng YY, Dedesma C, Tomizawa K, Kaitsuka T, Sung CH.	Nat Cell Biol. 2011 Apr;13(4):402-11. Epub 2011 Mar 13.	Nat Cell Biol. 2011	PubMed	citation	PMID:21394082	pubmed	21394082	create date:2011/03/12 | first author:Li A
Nde1-mediated inhibition of ciliogenesis affects cell cycle re-entry.	/pubmed/21394081	Kim S, Zaghloul NA, Bubenshchikova E, Oh EC, Rankin S, Katsanis N, Obara T, Tsiokas L.	Nat Cell Biol. 2011 Apr;13(4):351-60. Epub 2011 Mar 13.	Nat Cell Biol. 2011	PubMed	citation	PMID:21394081	pubmed	21394081	create date:2011/03/12 | first author:Kim S
Lysosomal positioning coordinates cellular nutrient responses.	/pubmed/21394080	Korolchuk VI, Saiki S, Lichtenberg M, Siddiqi FH, Roberts EA, Imarisio S, Jahreiss L, Sarkar S, Futter M, Menzies FM, O'Kane CJ, Deretic V, Rubinsztein DC.	Nat Cell Biol. 2011 Apr;13(4):453-60. Epub 2011 Mar 13.	Nat Cell Biol. 2011	PubMed	citation	PMID:21394080	pubmed	21394080	create date:2011/03/12 | first author:Korolchuk VI
A tetrapyrrole-regulated ubiquitin ligase controls algal nuclear DNA replication.	/pubmed/21378982	Kobayashi Y, Imamura S, Hanaoka M, Tanaka K.	Nat Cell Biol. 2011 Apr;13(4):483-7. Epub 2011 Mar 6.	Nat Cell Biol. 2011	PubMed	citation	PMID:21378982	pubmed	21378982	create date:2011/03/08 | first author:Kobayashi Y
Title	URL	Description	Details	ShortDetails	Resource	Type	Identifiers	Db	EntrezUID	Properties
Drosophila katanin is a microtubule depolymerase that regulates cortical-microtubule plus-end interactions and cell migration.	/pubmed/21378981	Zhang D, Grode KD, Stewman SF, Diaz-Valencia JD, Liebling E, Rath U, Riera T, Currie JD, Buster DW, Asenjo AB, Sosa HJ, Ross JL, Ma A, Rogers SL, Sharp DJ.	Nat Cell Biol. 2011 Apr;13(4):361-70. Epub 2011 Mar 6.	Nat Cell Biol. 2011	PubMed	citation	PMID:21378981	pubmed	21378981	create date:2011/03/08 | first author:Zhang D
Entosis: aneuploidy by invasion.	/pubmed/21364569	Janssen A, Medema RH.	Nat Cell Biol. 2011 Mar;13(3):199-201.	Nat Cell Biol. 2011	PubMed	citation	PMID:21364569	pubmed	21364569	create date:2011/03/03 | first author:Janssen A
Necrotic cell death: harnessing the Dark side of the Force in mammary gland involution.	/pubmed/21364568	Luke CJ, Silverman GA.	Nat Cell Biol. 2011 Mar;13(3):197-9.	Nat Cell Biol. 2011	PubMed	citation	PMID:21364568	pubmed	21364568	create date:2011/03/03 | first author:Luke CJ
A damage limitation exercise.	/pubmed/21364567	Ivanov A, Adams PD.	Nat Cell Biol. 2011 Mar;13(3):193-5.	Nat Cell Biol. 2011	PubMed	citation	PMID:21364567	pubmed	21364567	create date:2011/03/03 | first author:Ivanov A
Shortcuts to making cardiomyocytes.	/pubmed/21364566	Xu H, Yi BA, Chien KR.	Nat Cell Biol. 2011 Mar;13(3):191-3.	Nat Cell Biol. 2011	PubMed	citation	PMID:21364566	pubmed	21364566	create date:2011/03/03 | first author:Xu H
Integrating the mechanisms of apoptosis induced by endoplasmic reticulum stress.	/pubmed/21364565	Tabas I, Ron D.	Nat Cell Biol. 2011 Mar;13(3):184-90. Review.	Nat Cell Biol. 2011	PubMed	citation	PMID:21364565	pubmed	21364565	create date:2011/03/03 | first author:Tabas I
Finding an image in a haystack: the case for public image repositories.	/pubmed/21364564	Swedlow JR.	Nat Cell Biol. 2011 Mar;13(3):183.	Nat Cell Biol. 2011	PubMed	citation	PMID:21364564	pubmed	21364564	create date:2011/03/03 | first author:Swedlow JR
Interplay between oncogene-induced DNA damage response and heterochromatin in senescence and cancer.	/pubmed/21336312	Di Micco R, Sulli G, Dobreva M, Liontos M, Botrugno OA, Gargiulo G, dal Zuffo R, Matti V, d'Ario G, Montani E, Mercurio C, Hahn WC, Gorgoulis V, Minucci S, d'Adda di Fagagna F.	Nat Cell Biol. 2011 Mar;13(3):292-302. Epub 2011 Feb 20.	Nat Cell Biol. 2011	PubMed	citation	PMID:21336312	pubmed	21336312	create date:2011/02/22 | first author:Di Micco R
Calcineurin ensures a link between the DNA replication checkpoint and microtubule-dependent polarized growth.	/pubmed/21336311	Kume K, Koyano T, Kanai M, Toda T, Hirata D.	Nat Cell Biol. 2011 Mar;13(3):234-42. Epub 2011 Feb 20.	Nat Cell Biol. 2011	PubMed	citation	PMID:21336311	pubmed	21336311	create date:2011/02/22 | first author:Kume K
p53 regulates biosynthesis through direct inactivation of glucose-6-phosphate dehydrogenase.	/pubmed/21336310	Jiang P, Du W, Wang X, Mancuso A, Gao X, Wu M, Yang X.	Nat Cell Biol. 2011 Mar;13(3):310-6. Epub 2011 Feb 20.	Nat Cell Biol. 2011	PubMed	citation	PMID:21336310	pubmed	21336310	create date:2011/02/22 | first author:Jiang P
Oncogenic Ras abrogates MEK SUMOylation that suppresses the ERK pathway and cell transformation.	/pubmed/21336309	Kubota Y, O'Grady P, Saito H, Takekawa M.	Nat Cell Biol. 2011 Mar;13(3):282-91. Epub 2011 Feb 20.	Nat Cell Biol. 2011	PubMed	citation	PMID:21336309	pubmed	21336309	create date:2011/02/22 | first author:Kubota Y
Inactivation of Rheb by PRAK-mediated phosphorylation is essential for energy-depletion-induced suppression of mTORC1.	/pubmed/21336308	Zheng M, Wang YH, Wu XN, Wu SQ, Lu BJ, Dong MQ, Zhang H, Sun P, Lin SC, Guan KL, Han J.	Nat Cell Biol. 2011 Mar;13(3):263-72. Epub 2011 Feb 20.	Nat Cell Biol. 2011	PubMed	citation	PMID:21336308	pubmed	21336308	create date:2011/02/22 | first author:Zheng M
p53 regulates epithelial-mesenchymal transition and stem cell properties through modulating miRNAs.	/pubmed/21336307	Chang CJ, Chao CH, Xia W, Yang JY, Xiong Y, Li CW, Yu WH, Rehman SK, Hsu JL, Lee HH, Liu M, Chen CT, Yu D, Hung MC.	Nat Cell Biol. 2011 Mar;13(3):317-23. Epub 2011 Feb 20. Erratum in: Nat Cell Biol. 2011 Dec;13(12):1467. Nat Cell Biol. 2011 Dec;13(12):1466.	Nat Cell Biol. 2011	PubMed	citation	PMID:21336307	pubmed	21336307	create date:2011/02/22 | first author:Chang CJ
How APC/C-Cdc20 changes its substrate specificity in mitosis.	/pubmed/21336306	Izawa D, Pines J.	Nat Cell Biol. 2011 Mar;13(3):223-33. Epub 2011 Feb 20. Erratum in: Nat Cell Biol. 2011 May;13(5):633.	Nat Cell Biol. 2011	PubMed	citation	PMID:21336306	pubmed	21336306	create date:2011/02/22 | first author:Izawa D
Klotho suppresses RIG-I-mediated senescence-associated inflammation.	/pubmed/21336305	Liu F, Wu S, Ren H, Gu J.	Nat Cell Biol. 2011 Mar;13(3):254-62. Epub 2011 Feb 20. Erratum in: Nat Cell Biol. 2011 Apr;13(4):487.	Nat Cell Biol. 2011	PubMed	citation	PMID:21336305	pubmed	21336305	create date:2011/02/22 | first author:Liu F
Stat3 controls lysosomal-mediated cell death in vivo.	/pubmed/21336304	Kreuzaler PA, Staniszewska AD, Li W, Omidvar N, Kedjouar B, Turkson J, Poli V, Flavell RA, Clarkson RW, Watson CJ.	Nat Cell Biol. 2011 Mar;13(3):303-9. Epub 2011 Feb 20.	Nat Cell Biol. 2011	PubMed	citation	PMID:21336304	pubmed	21336304	create date:2011/02/22 | first author:Kreuzaler PA
A non-genetic route to aneuploidy in human cancers.	/pubmed/21336303	Krajcovic M, Johnson NB, Sun Q, Normand G, Hoover N, Yao E, Richardson AL, King RW, Cibas ES, Schnitt SJ, Brugge JS, Overholtzer M.	Nat Cell Biol. 2011 Mar;13(3):324-30. Epub 2011 Feb 20.	Nat Cell Biol. 2011	PubMed	citation	PMID:21336303	pubmed	21336303	create date:2011/02/22 | first author:Krajcovic M
p53 guards the metabolic pathway less travelled.	/pubmed/21336302	Gottlieb E.	Nat Cell Biol. 2011 Mar;13(3):195-7. Epub 2011 Feb 20.	Nat Cell Biol. 2011	PubMed	citation	PMID:21336302	pubmed	21336302	create date:2011/02/22 | first author:Gottlieb E
Developmental roles for Srf, cortical cytoskeleton and cell shape in epidermal spindle orientation.	/pubmed/21336301	Luxenburg C, Pasolli HA, Williams SE, Fuchs E.	Nat Cell Biol. 2011 Mar;13(3):203-14. Epub 2011 Feb 20.	Nat Cell Biol. 2011	PubMed	citation	PMID:21336301	pubmed	21336301	create date:2011/02/22 | first author:Luxenburg C
The Machado-Joseph disease deubiquitylase ATX-3 couples longevity and proteostasis.	/pubmed/21317884	Kuhlbrodt K, Janiesch PC, Kevei É, Segref A, Barikbin R, Hoppe T.	Nat Cell Biol. 2011 Mar;13(3):273-81. Epub 2011 Feb 13.	Nat Cell Biol. 2011	PubMed	citation	PMID:21317884	pubmed	21317884	create date:2011/02/15 | first author:Kuhlbrodt K
53BP1 nuclear bodies form around DNA lesions generated by mitotic transmission of chromosomes under replication stress.	/pubmed/21317883	Lukas C, Savic V, Bekker-Jensen S, Doil C, Neumann B, Pedersen RS, Grøfte M, Chan KL, Hickson ID, Bartek J, Lukas J.	Nat Cell Biol. 2011 Mar;13(3):243-53. Epub 2011 Feb 13.	Nat Cell Biol. 2011	PubMed	citation	PMID:21317883	pubmed	21317883	create date:2011/02/15 | first author:Lukas C
Rapid and efficient clathrin-mediated endocytosis revealed in genome-edited mammalian cells.	/pubmed/21297641	Doyon JB, Zeitler B, Cheng J, Cheng AT, Cherone JM, Santiago Y, Lee AH, Vo TD, Doyon Y, Miller JC, Paschon DE, Zhang L, Rebar EJ, Gregory PD, Urnov FD, Drubin DG.	Nat Cell Biol. 2011 Mar;13(3):331-7. Epub 2011 Feb 6.	Nat Cell Biol. 2011	PubMed	citation	PMID:21297641	pubmed	21297641	create date:2011/02/08 | first author:Doyon JB
Proclaiming fate in the early mouse embryo.	/pubmed/21283119	Zernicka-Goetz M.	Nat Cell Biol. 2011 Feb;13(2):112-4.	Nat Cell Biol. 2011	PubMed	citation	PMID:21283119	pubmed	21283119	create date:2011/02/02 | first author:Zernicka-Goetz M
RNA seeds nuclear bodies.	/pubmed/21283118	Carmo-Fonseca M, Rino J.	Nat Cell Biol. 2011 Feb;13(2):110-2.	Nat Cell Biol. 2011	PubMed	citation	PMID:21283118	pubmed	21283118	create date:2011/02/02 | first author:Carmo-Fonseca M
Reviewing refereeing.	/pubmed/21283117	[No authors listed]	Nat Cell Biol. 2011 Feb;13(2):109.	Nat Cell Biol. 2011	PubMed	citation	PMID:21283117	pubmed	21283117	create date:2011/02/02
Conversion of mouse fibroblasts into cardiomyocytes using a direct reprogramming strategy.	/pubmed/21278734	Efe JA, Hilcove S, Kim J, Zhou H, Ouyang K, Wang G, Chen J, Ding S.	Nat Cell Biol. 2011 Mar;13(3):215-22. Epub 2011 Jan 30.	Nat Cell Biol. 2011	PubMed	citation	PMID:21278734	pubmed	21278734	create date:2011/02/01 | first author:Efe JA
Interpretation of the FGF8 morphogen gradient is regulated by endocytic trafficking.	/pubmed/21258372	Nowak M, Machate A, Yu SR, Gupta M, Brand M.	Nat Cell Biol. 2011 Feb;13(2):153-8. Epub 2011 Jan 23.	Nat Cell Biol. 2011	PubMed	citation	PMID:21258372	pubmed	21258372	create date:2011/01/25 | first author:Nowak M
Deubiquitylase HAUSP stabilizes REST and promotes maintenance of neural progenitor cells.	/pubmed/21258371	Huang Z, Wu Q, Guryanova OA, Cheng L, Shou W, Rich JN, Bao S.	Nat Cell Biol. 2011 Feb;13(2):142-52. Epub 2011 Jan 23.	Nat Cell Biol. 2011	PubMed	citation	PMID:21258371	pubmed	21258371	create date:2011/01/25 | first author:Huang Z
PP2A activates brassinosteroid-responsive gene expression and plant growth by dephosphorylating BZR1.	/pubmed/21258370	Tang W, Yuan M, Wang R, Yang Y, Wang C, Oses-Prieto JA, Kim TW, Zhou HW, Deng Z, Gampala SS, Gendron JM, Jonassen EM, Lillo C, DeLong A, Burlingame AL, Sun Y, Wang ZY.	Nat Cell Biol. 2011 Feb;13(2):124-31. Epub 2011 Jan 23.	Nat Cell Biol. 2011	PubMed	citation	PMID:21258370	pubmed	21258370	create date:2011/01/25 | first author:Tang W
Spatially restricted activation of RhoA signalling at epithelial junctions by p114RhoGEF drives junction formation and morphogenesis.	/pubmed/21258369	Terry SJ, Zihni C, Elbediwy A, Vitiello E, Leefa Chong San IV, Balda MS, Matter K.	Nat Cell Biol. 2011 Feb;13(2):159-66. Epub 2011 Jan 23.	Nat Cell Biol. 2011	PubMed	citation	PMID:21258369	pubmed	21258369	create date:2011/01/25 | first author:Terry SJ
Oct4 kinetics predict cell lineage patterning in the early mammalian embryo.	/pubmed/21258368	Plachta N, Bollenbach T, Pease S, Fraser SE, Pantazis P.	Nat Cell Biol. 2011 Feb;13(2):117-23. Epub 2011 Jan 23. Erratum in: Nat Cell Biol. 2011 Mar;13(3):337.	Nat Cell Biol. 2011	PubMed	citation	PMID:21258368	pubmed	21258368	create date:2011/01/25 | first author:Plachta N
AMPK and mTOR regulate autophagy through direct phosphorylation of Ulk1.	/pubmed/21258367	Kim J, Kundu M, Viollet B, Guan KL.	Nat Cell Biol. 2011 Feb;13(2):132-41. Epub 2011 Jan 23.	Nat Cell Biol. 2011	PubMed	citation	PMID:21258367	pubmed	21258367	create date:2011/01/25 | first author:Kim J
Crosstalk between Arg 1175 methylation and Tyr 1173 phosphorylation negatively modulates EGFR-mediated ERK activation.	/pubmed/21258366	Hsu JM, Chen CT, Chou CK, Kuo HP, Li LY, Lin CY, Lee HJ, Wang YN, Liu M, Liao HW, Shi B, Lai CC, Bedford MT, Tsai CH, Hung MC.	Nat Cell Biol. 2011 Feb;13(2):174-81. Epub 2011 Jan 23.	Nat Cell Biol. 2011	PubMed	citation	PMID:21258366	pubmed	21258366	create date:2011/01/25 | first author:Hsu JM
Nucleation of nuclear bodies by RNA.	/pubmed/21240286	Shevtsov SP, Dundr M.	Nat Cell Biol. 2011 Feb;13(2):167-73. Epub 2011 Jan 16.	Nat Cell Biol. 2011	PubMed	citation	PMID:21240286	pubmed	21240286	create date:2011/01/18 | first author:Shevtsov SP
Chaperoning the SNAREs: a role in preventing neurodegeneration?	/pubmed/21173802	Burgoyne RD, Morgan A.	Nat Cell Biol. 2011 Jan;13(1):8-9.	Nat Cell Biol. 2011	PubMed	citation	PMID:21173802	pubmed	21173802	create date:2010/12/22 | first author:Burgoyne RD
Reducing background fluorescence reveals adhesions in 3D matrices.	/pubmed/21173800	Kubow KE, Horwitz AR.	Nat Cell Biol. 2011 Jan;13(1):3-5; author reply 5-7. No abstract available.	Nat Cell Biol. 2011	PubMed	citation	PMID:21173800	pubmed	21173800	create date:2010/12/22 | first author:Kubow KE
Out of Africa and into epigenetics: discovering reprogramming drugs.	/pubmed/21173799	Jones P.	Nat Cell Biol. 2011 Jan;13(1):2. No abstract available.	Nat Cell Biol. 2011	PubMed	citation	PMID:21173799	pubmed	21173799	create date:2010/12/22 | first author:Jones P
Combating scientific misconduct.	/pubmed/21173798	[No authors listed]	Nat Cell Biol. 2011 Jan;13(1):1.	Nat Cell Biol. 2011	PubMed	citation	PMID:21173798	pubmed	21173798	create date:2010/12/22
Fates-shifted is an F-box protein that targets Bicoid for degradation and regulates developmental fate determination in Drosophila embryos.	/pubmed/21170036	Liu J, Ma J.	Nat Cell Biol. 2011 Jan;13(1):22-9. Epub 2010 Dec 19.	Nat Cell Biol. 2011	PubMed	citation	PMID:21170036	pubmed	21170036	create date:2010/12/21 | first author:Liu J
HoxA3 is an apical regulator of haemogenic endothelium.	/pubmed/21170035	Iacovino M, Chong D, Szatmari I, Hartweck L, Rux D, Caprioli A, Cleaver O, Kyba M.	Nat Cell Biol. 2011 Jan;13(1):72-8. Epub 2010 Dec 19.	Nat Cell Biol. 2011	PubMed	citation	PMID:21170035	pubmed	21170035	create date:2010/12/21 | first author:Iacovino M
TSPYL5 suppresses p53 levels and function by physical interaction with USP7.	/pubmed/21170034	Epping MT, Meijer LA, Krijgsman O, Bos JL, Pandolfi PP, Bernards R.	Nat Cell Biol. 2011 Jan;13(1):102-8. Epub 2010 Dec 19.	Nat Cell Biol. 2011	PubMed	citation	PMID:21170034	pubmed	21170034	create date:2010/12/21 | first author:Epping MT
Direct visualization of the co-transcriptional assembly of a nuclear body by noncoding RNAs.	/pubmed/21170033	Mao YS, Sunwoo H, Zhang B, Spector DL.	Nat Cell Biol. 2011 Jan;13(1):95-101. Epub 2010 Dec 19.	Nat Cell Biol. 2011	PubMed	citation	PMID:21170033	pubmed	21170033	create date:2010/12/21 | first author:Mao YS
Loss of the RhoGAP SRGP-1 promotes the clearance of dead and injured cells in Caenorhabditis elegans.	/pubmed/21170032	Neukomm LJ, Frei AP, Cabello J, Kinchen JM, Zaidel-Bar R, Ma Z, Haney LB, Hardin J, Ravichandran KS, Moreno S, Hengartner MO.	Nat Cell Biol. 2011 Jan;13(1):79-86. Epub 2010 Dec 19. Erratum in: Nat Cell Biol. 2011 Feb;13(2):182.	Nat Cell Biol. 2011	PubMed	citation	PMID:21170032	pubmed	21170032	create date:2010/12/21 | first author:Neukomm LJ
The E3 ubiquitin ligase Wwp2 regulates craniofacial development through mono-ubiquitylation of Goosecoid.	/pubmed/21170031	Zou W, Chen X, Shim JH, Huang Z, Brady N, Hu D, Drapp R, Sigrist K, Glimcher LH, Jones D.	Nat Cell Biol. 2011 Jan;13(1):59-65. Epub 2010 Dec 19.	Nat Cell Biol. 2011	PubMed	citation	PMID:21170031	pubmed	21170031	create date:2010/12/21 | first author:Zou W
Collective cell migration requires suppression of actomyosin at cell-cell contacts mediated by DDR1 and the cell polarity regulators Par3 and Par6.	/pubmed/21170030	Hidalgo-Carcedo C, Hooper S, Chaudhry SI, Williamson P, Harrington K, Leitinger B, Sahai E.	Nat Cell Biol. 2011 Jan;13(1):49-58. Epub 2010 Dec 19.	Nat Cell Biol. 2011	PubMed	citation	PMID:21170030	pubmed	21170030	create date:2010/12/21 | first author:Hidalgo-Carcedo C
CSPα promotes SNARE-complex assembly by chaperoning SNAP-25 during synaptic activity.	/pubmed/21151134	Sharma M, Burré J, Südhof TC.	Nat Cell Biol. 2011 Jan;13(1):30-9. Epub 2010 Dec 12. Erratum in: Nat Cell Biol. 2011 Feb;13(2):182.	Nat Cell Biol. 2011	PubMed	citation	PMID:21151134	pubmed	21151134	create date:2010/12/15 | first author:Sharma M
Neuronal transport: myosins pull the ER.	/pubmed/21151133	Stiess M, Bradke F.	Nat Cell Biol. 2011 Jan;13(1):10-1. Epub 2010 Dec 12.	Nat Cell Biol. 2011	PubMed	citation	PMID:21151133	pubmed	21151133	create date:2010/12/15 | first author:Stiess M
Myosin-Va transports the endoplasmic reticulum into the dendritic spines of Purkinje neurons.	/pubmed/21151132	Wagner W, Brenowitz SD, Hammer JA 3rd.	Nat Cell Biol. 2011 Jan;13(1):40-8. Epub 2010 Dec 12.	Nat Cell Biol. 2011	PubMed	citation	PMID:21151132	pubmed	21151132	create date:2010/12/15 | first author:Wagner W
LIF-independent JAK signalling to chromatin in embryonic stem cells uncovered from an adult stem cell disease.	/pubmed/21151131	Griffiths DS, Li J, Dawson MA, Trotter MW, Cheng YH, Smith AM, Mansfield W, Liu P, Kouzarides T, Nichols J, Bannister AJ, Green AR, Göttgens B.	Nat Cell Biol. 2011 Jan;13(1):13-21. Epub 2010 Dec 12.	Nat Cell Biol. 2011	PubMed	citation	PMID:21151131	pubmed	21151131	create date:2010/12/15 | first author:Griffiths DS
CDK1-dependent phosphorylation of EZH2 suppresses methylation of H3K27 and promotes osteogenic differentiation of human mesenchymal stem cells.	/pubmed/21131960	Wei Y, Chen YH, Li LY, Lang J, Yeh SP, Shi B, Yang CC, Yang JY, Lin CY, Lai CC, Hung MC.	Nat Cell Biol. 2011 Jan;13(1):87-94. Epub 2010 Dec 5.	Nat Cell Biol. 2011	PubMed	citation	PMID:21131960	pubmed	21131960	create date:2010/12/07 | first author:Wei Y
Title	URL	Description	Details	ShortDetails	Resource	Type	Identifiers	Db	EntrezUID	Properties
Direct reprogramming of fibroblasts into epiblast stem cells.	/pubmed/21131959	Han DW, Greber B, Wu G, Tapia N, Araúzo-Bravo MJ, Ko K, Bernemann C, Stehling M, Schöler HR.	Nat Cell Biol. 2011 Jan;13(1):66-71. Epub 2010 Dec 5.	Nat Cell Biol. 2011	PubMed	citation	PMID:21131959	pubmed	21131959	create date:2010/12/07 | first author:Han DW
A GTPase switch maintains CENP-A at centromeric chromatin.	/pubmed/21124307	Prendergast L, Sullivan KF.	Nat Cell Biol. 2010 Dec;12(12):1128-30. No abstract available.	Nat Cell Biol. 2010	PubMed	citation	PMID:21124307	pubmed	21124307	create date:2010/12/03 | first author:Prendergast L
Working on a chain: E3s ganging up for ubiquitylation.	/pubmed/21124306	Metzger MB, Weissman AM.	Nat Cell Biol. 2010 Dec;12(12):1124-6.	Nat Cell Biol. 2010	PubMed	citation	PMID:21124306	pubmed	21124306	create date:2010/12/03 | first author:Metzger MB
Investing in graduate education.	/pubmed/21124305	[No authors listed]	Nat Cell Biol. 2010 Dec;12(12):1123.	Nat Cell Biol. 2010	PubMed	citation	PMID:21124305	pubmed	21124305	create date:2010/12/03
A small GTPase molecular switch regulates epigenetic centromere maintenance by stabilizing newly incorporated CENP-A.	/pubmed/21102442	Lagana A, Dorn JF, De Rop V, Ladouceur AM, Maddox AS, Maddox PS.	Nat Cell Biol. 2010 Dec;12(12):1186-93. Epub 2010 Nov 21.	Nat Cell Biol. 2010	PubMed	citation	PMID:21102442	pubmed	21102442	create date:2010/11/26 | first author:Lagana A
Tissue elongation requires oscillating contractions of a basal actomyosin network.	/pubmed/21102441	He L, Wang X, Tang HL, Montell DJ.	Nat Cell Biol. 2010 Dec;12(12):1133-42. Epub 2010 Nov 21.	Nat Cell Biol. 2010	PubMed	citation	PMID:21102441	pubmed	21102441	create date:2010/11/26 | first author:He L
MicroRNA-199b targets the nuclear kinase Dyrk1a in an auto-amplification loop promoting calcineurin/NFAT signalling.	/pubmed/21102440	da Costa Martins PA, Salic K, Gladka MM, Armand AS, Leptidis S, el Azzouzi H, Hansen A, Coenen-de Roo CJ, Bierhuizen MF, van der Nagel R, van Kuik J, de Weger R, de Bruin A, Condorelli G, Arbones ML, Eschenhagen T, De Windt LJ.	Nat Cell Biol. 2010 Dec;12(12):1220-7. Epub 2010 Nov 21.	Nat Cell Biol. 2010	PubMed	citation	PMID:21102440	pubmed	21102440	create date:2010/11/26 | first author:da Costa Martins PA
A cytoplasmic dynein tail mutation impairs motor processivity.	/pubmed/21102439	Ori-McKenney KM, Xu J, Gross SP, Vallee RB.	Nat Cell Biol. 2010 Dec;12(12):1228-34. Epub 2010 Nov 21.	Nat Cell Biol. 2010	PubMed	citation	PMID:21102439	pubmed	21102439	create date:2010/11/26 | first author:Ori-McKenney KM
AKAP-Lbc enhances cyclic AMP control of the ERK1/2 cascade.	/pubmed/21102438	Smith FD, Langeberg LK, Cellurale C, Pawson T, Morrison DK, Davis RJ, Scott JD.	Nat Cell Biol. 2010 Dec;12(12):1242-9. Epub 2010 Nov 21.	Nat Cell Biol. 2010	PubMed	citation	PMID:21102438	pubmed	21102438	create date:2010/11/26 | first author:Smith FD
Human IRGM regulates autophagy and cell-autonomous immunity functions through mitochondria.	/pubmed/21102437	Singh SB, Ornatowski W, Vergne I, Naylor J, Delgado M, Roberts E, Ponpuak M, Master S, Pilli M, White E, Komatsu M, Deretic V.	Nat Cell Biol. 2010 Dec;12(12):1154-65. Epub 2010 Nov 21.	Nat Cell Biol. 2010	PubMed	citation	PMID:21102437	pubmed	21102437	create date:2010/11/26 | first author:Singh SB
Dynein at odd angles?	/pubmed/21102436	Hendricks AG, Lazarus JE, Holzbaur EL.	Nat Cell Biol. 2010 Dec;12(12):1126-8. Epub 2010 Nov 21.	Nat Cell Biol. 2010	PubMed	citation	PMID:21102436	pubmed	21102436	create date:2010/11/26 | first author:Hendricks AG
Competition amongst Eph receptors regulates contact inhibition of locomotion and invasiveness in prostate cancer cells.	/pubmed/21076414	Astin JW, Batson J, Kadir S, Charlet J, Persad RA, Gillatt D, Oxley JD, Nobes CD.	Nat Cell Biol. 2010 Dec;12(12):1194-204. Epub 2010 Nov 14.	Nat Cell Biol. 2010	PubMed	citation	PMID:21076414	pubmed	21076414	create date:2010/11/16 | first author:Astin JW
Caenorhabditis elegans EFA-6 limits microtubule growth at the cell cortex.	/pubmed/21076413	O'Rourke SM, Christensen SN, Bowerman B.	Nat Cell Biol. 2010 Dec;12(12):1235-41. Epub 2010 Nov 14.	Nat Cell Biol. 2010	PubMed	citation	PMID:21076413	pubmed	21076413	create date:2010/11/16 | first author:O'Rourke SM
The orphan nuclear receptor Nurr1 restricts the proliferation of haematopoietic stem cells.	/pubmed/21076412	Sirin O, Lukov GL, Mao R, Conneely OM, Goodell MA.	Nat Cell Biol. 2010 Dec;12(12):1213-9. Epub 2010 Nov 14.	Nat Cell Biol. 2010	PubMed	citation	PMID:21076412	pubmed	21076412	create date:2010/11/16 | first author:Sirin O
The N-end rule pathway is mediated by a complex of the RING-type Ubr1 and HECT-type Ufd4 ubiquitin ligases.	/pubmed/21076411	Hwang CS, Shemorry A, Auerbach D, Varshavsky A.	Nat Cell Biol. 2010 Dec;12(12):1177-85. Epub 2010 Nov 14.	Nat Cell Biol. 2010	PubMed	citation	PMID:21076411	pubmed	21076411	create date:2010/11/16 | first author:Hwang CS
Components of the Hippo pathway cooperate with Nek2 kinase to regulate centrosome disjunction.	/pubmed/21076410	Mardin BR, Lange C, Baxter JE, Hardy T, Scholz SR, Fry AM, Schiebel E.	Nat Cell Biol. 2010 Dec;12(12):1166-76. Epub 2010 Nov 14.	Nat Cell Biol. 2010	PubMed	citation	PMID:21076410	pubmed	21076410	create date:2010/11/16 | first author:Mardin BR
Positive feedback between p53 and TRF2 during telomere-damage signalling and cellular senescence.	/pubmed/21057505	Fujita K, Horikawa I, Mondal AM, Jenkins LM, Appella E, Vojtesek B, Bourdon JC, Lane DP, Harris CC.	Nat Cell Biol. 2010 Dec;12(12):1205-12. Epub 2010 Nov 7.	Nat Cell Biol. 2010	PubMed	citation	PMID:21057505	pubmed	21057505	create date:2010/11/09 | first author:Fujita K
Bending the path to TOR.	/pubmed/21045803	Wiczer BM, Kalender A, Thomas G.	Nat Cell Biol. 2010 Nov;12(11):1031-3.	Nat Cell Biol. 2010	PubMed	citation	PMID:21045803	pubmed	21045803	create date:2010/11/04 | first author:Wiczer BM
An age of fewer histones.	/pubmed/21045802	Oberdoerffer P.	Nat Cell Biol. 2010 Nov;12(11):1029-31.	Nat Cell Biol. 2010	PubMed	citation	PMID:21045802	pubmed	21045802	create date:2010/11/04 | first author:Oberdoerffer P
Opening ahead: early steps in lumen formation revealed.	/pubmed/21045801	Apodaca G.	Nat Cell Biol. 2010 Nov;12(11):1026-8.	Nat Cell Biol. 2010	PubMed	citation	PMID:21045801	pubmed	21045801	create date:2010/11/04 | first author:Apodaca G
A kinase cascade leading to Rab11-FIP5 controls transcytosis of the polymeric immunoglobulin receptor.	/pubmed/21037565	Su T, Bryant DM, Luton F, Vergés M, Ulrich SM, Hansen KC, Datta A, Eastburn DJ, Burlingame AL, Shokat KM, Mostov KE.	Nat Cell Biol. 2010 Dec;12(12):1143-53. Epub 2010 Oct 31.	Nat Cell Biol. 2010	PubMed	citation	PMID:21037565	pubmed	21037565	create date:2010/11/03 | first author:Su T
Rickettsia Sca2 is a bacterial formin-like mediator of actin-based motility.	/pubmed/20972427	Haglund CM, Choe JE, Skau CT, Kovar DR, Welch MD.	Nat Cell Biol. 2010 Nov;12(11):1057-63. Epub 2010 Oct 24.	Nat Cell Biol. 2010	PubMed	citation	PMID:20972427	pubmed	20972427	create date:2010/10/26 | first author:Haglund CM
Nascent nitrosylases.	/pubmed/20972426	Stamler JS, Hess DT.	Nat Cell Biol. 2010 Nov;12(11):1024-6. Epub 2010 Oct 24.	Nat Cell Biol. 2010	PubMed	citation	PMID:20972426	pubmed	20972426	create date:2010/10/26 | first author:Stamler JS
GAPDH mediates nitrosylation of nuclear proteins.	/pubmed/20972425	Kornberg MD, Sen N, Hara MR, Juluri KR, Nguyen JV, Snowman AM, Law L, Hester LD, Snyder SH.	Nat Cell Biol. 2010 Nov;12(11):1094-100. Epub 2010 Oct 24.	Nat Cell Biol. 2010	PubMed	citation	PMID:20972425	pubmed	20972425	create date:2010/10/26 | first author:Kornberg MD
Primary cilia regulate mTORC1 activity and cell size through Lkb1.	/pubmed/20972424	Boehlke C, Kotsis F, Patel V, Braeg S, Voelker H, Bredt S, Beyer T, Janusch H, Hamann C, Gödel M, Müller K, Herbst M, Hornung M, Doerken M, Köttgen M, Nitschke R, Igarashi P, Walz G, Kuehn EW.	Nat Cell Biol. 2010 Nov;12(11):1115-22. Epub 2010 Oct 24.	Nat Cell Biol. 2010	PubMed	citation	PMID:20972424	pubmed	20972424	create date:2010/10/26 | first author:Boehlke C
Angiocrine factors from Akt-activated endothelial cells balance self-renewal and differentiation of haematopoietic stem cells.	/pubmed/20972423	Kobayashi H, Butler JM, O'Donnell R, Kobayashi M, Ding BS, Bonner B, Chiu VK, Nolan DJ, Shido K, Benjamin L, Rafii S.	Nat Cell Biol. 2010 Nov;12(11):1046-56. Epub 2010 Oct 24.	Nat Cell Biol. 2010	PubMed	citation	PMID:20972423	pubmed	20972423	create date:2010/10/26 | first author:Kobayashi H
The histone H4 Lys 20 methyltransferase PR-Set7 regulates replication origins in mammalian cells.	/pubmed/20953199	Tardat M, Brustel J, Kirsh O, Lefevbre C, Callanan M, Sardet C, Julien E.	Nat Cell Biol. 2010 Nov;12(11):1086-93. Epub 2010 Oct 17.	Nat Cell Biol. 2010	PubMed	citation	PMID:20953199	pubmed	20953199	create date:2010/10/19 | first author:Tardat M
SUMOylation of the GTPase Rac1 is required for optimal cell migration.	/pubmed/20935639	Castillo-Lluva S, Tatham MH, Jones RC, Jaffray EG, Edmondson RD, Hay RT, Malliri A.	Nat Cell Biol. 2010 Nov;12(11):1078-85. Epub 2010 Oct 10.	Nat Cell Biol. 2010	PubMed	citation	PMID:20935639	pubmed	20935639	create date:2010/10/12 | first author:Castillo-Lluva S
Epithelial septate junction assembly relies on melanotransferrin iron binding and endocytosis in Drosophila.	/pubmed/20935638	Tiklová K, Senti KA, Wang S, Gräslund A, Samakovlis C.	Nat Cell Biol. 2010 Nov;12(11):1071-7. Epub 2010 Oct 10.	Nat Cell Biol. 2010	PubMed	citation	PMID:20935638	pubmed	20935638	create date:2010/10/12 | first author:Tiklová K
Ascl1a regulates Müller glia dedifferentiation and retinal regeneration through a Lin-28-dependent, let-7 microRNA signalling pathway.	/pubmed/20935637	Ramachandran R, Fausett BV, Goldman D.	Nat Cell Biol. 2010 Nov;12(11):1101-7. Epub 2010 Oct 10.	Nat Cell Biol. 2010	PubMed	citation	PMID:20935637	pubmed	20935637	create date:2010/10/12 | first author:Ramachandran R
Microtubule and katanin-dependent dynamics of microtubule nucleation complexes in the acentrosomal Arabidopsis cortical array.	/pubmed/20935636	Nakamura M, Ehrhardt DW, Hashimoto T.	Nat Cell Biol. 2010 Nov;12(11):1064-70. Epub 2010 Oct 10.	Nat Cell Biol. 2010	PubMed	citation	PMID:20935636	pubmed	20935636	create date:2010/10/12 | first author:Nakamura M
Cyclin-dependent kinases regulate epigenetic gene silencing through phosphorylation of EZH2.	/pubmed/20935635	Chen S, Bohrer LR, Rai AN, Pan Y, Gan L, Zhou X, Bagchi A, Simon JA, Huang H.	Nat Cell Biol. 2010 Nov;12(11):1108-14. Epub 2010 Oct 10.	Nat Cell Biol. 2010	PubMed	citation	PMID:20935635	pubmed	20935635	create date:2010/10/12 | first author:Chen S
A molecular network for de novo generation of the apical surface and lumen.	/pubmed/20890297	Bryant DM, Datta A, Rodríguez-Fraticelli AE, Peränen J, Martín-Belmonte F, Mostov KE.	Nat Cell Biol. 2010 Nov;12(11):1035-45. Epub 2010 Oct 3.	Nat Cell Biol. 2010	PubMed	citation	PMID:20890297	pubmed	20890297	create date:2010/10/05 | first author:Bryant DM
Turning down the volume on transcriptional noise.	/pubmed/20885421	Neems D, Kosak ST.	Nat Cell Biol. 2010 Oct;12(10):929-31.	Nat Cell Biol. 2010	PubMed	citation	PMID:20885421	pubmed	20885421	create date:2010/10/05 | first author:Neems D
Pumilio turns on microRNA function.	/pubmed/20885420	Triboulet R, Gregory RI.	Nat Cell Biol. 2010 Oct;12(10):928-9.	Nat Cell Biol. 2010	PubMed	citation	PMID:20885420	pubmed	20885420	create date:2010/10/05 | first author:Triboulet R
HIF hits Wnt in the stem cell niche.	/pubmed/20885419	Kaufman DS.	Nat Cell Biol. 2010 Oct;12(10):926-7.	Nat Cell Biol. 2010	PubMed	citation	PMID:20885419	pubmed	20885419	create date:2010/10/05 | first author:Kaufman DS
Tumorigenesis: Twist1 links EMT to self-renewal.	/pubmed/20885418	Martin A, Cano A.	Nat Cell Biol. 2010 Oct;12(10):924-5.	Nat Cell Biol. 2010	PubMed	citation	PMID:20885418	pubmed	20885418	create date:2010/10/05 | first author:Martin A
Centromere tension: a divisive issue.	/pubmed/20885417	Khodjakov A, Pines J.	Nat Cell Biol. 2010 Oct;12(10):919-23. No abstract available.	Nat Cell Biol. 2010	PubMed	citation	PMID:20885417	pubmed	20885417	create date:2010/10/05 | first author:Khodjakov A
The long road: peering into live cells.	/pubmed/20885416	Lippincott-Schwartz J.	Nat Cell Biol. 2010 Oct;12(10):918. No abstract available.	Nat Cell Biol. 2010	PubMed	citation	PMID:20885416	pubmed	20885416	create date:2010/10/05 | first author:Lippincott-Schwartz J
Funding 'elite' science. Changes to key Wellcome Trust funding schemes spark concern about shrinking sources of funding for university laboratories in the United Kingdom.	/pubmed/20885415	[No authors listed]	Nat Cell Biol. 2010 Oct;12(10):917. No abstract available.	Nat Cell Biol. 2010	PubMed	citation	PMID:20885415	pubmed	20885415	create date:2010/10/05
Endothelial cells dynamically compete for the tip cell position during angiogenic sprouting.	/pubmed/20871601	Jakobsson L, Franco CA, Bentley K, Collins RT, Ponsioen B, Aspalter IM, Rosewell I, Busse M, Thurston G, Medvinsky A, Schulte-Merker S, Gerhardt H.	Nat Cell Biol. 2010 Oct;12(10):943-53. Epub 2010 Sep 26.	Nat Cell Biol. 2010	PubMed	citation	PMID:20871601	pubmed	20871601	create date:2010/09/28 | first author:Jakobsson L
Identification of a co-activator that links growth factor signalling to c-Jun/AP-1 activation.	/pubmed/20852630	Davies CC, Chakraborty A, Cipriani F, Haigh K, Haigh JJ, Behrens A.	Nat Cell Biol. 2010 Oct;12(10):963-72. Epub 2010 Sep 19.	Nat Cell Biol. 2010	PubMed	citation	PMID:20852630	pubmed	20852630	create date:2010/09/21 | first author:Davies CC
O2 regulates stem cells through Wnt/β-catenin signalling.	/pubmed/20852629	Mazumdar J, O'Brien WT, Johnson RS, LaManna JC, Chavez JC, Klein PS, Simon MC.	Nat Cell Biol. 2010 Oct;12(10):1007-13. Epub 2010 Sep 19.	Nat Cell Biol. 2010	PubMed	citation	PMID:20852629	pubmed	20852629	create date:2010/09/21 | first author:Mazumdar J
Ubiquitylation of the amino terminus of Myc by SCF(β-TrCP) antagonizes SCF(Fbw7)-mediated turnover.	/pubmed/20852628	Popov N, Schülein C, Jaenicke LA, Eilers M.	Nat Cell Biol. 2010 Oct;12(10):973-81. Epub 2010 Sep 19.	Nat Cell Biol. 2010	PubMed	citation	PMID:20852628	pubmed	20852628	create date:2010/09/21 | first author:Popov N
Coordinate control of gene expression noise and interchromosomal interactions in a MAP kinase pathway.	/pubmed/20852627	McCullagh E, Seshan A, El-Samad H, Madhani HD.	Nat Cell Biol. 2010 Oct;12(10):954-62. Epub 2010 Sep 19.	Nat Cell Biol. 2010	PubMed	citation	PMID:20852627	pubmed	20852627	create date:2010/09/21 | first author:McCullagh E
Prdm16 promotes stem cell maintenance in multiple tissues, partly by regulating oxidative stress.	/pubmed/20835244	Chuikov S, Levi BP, Smith ML, Morrison SJ.	Nat Cell Biol. 2010 Oct;12(10):999-1006. Epub 2010 Sep 12.	Nat Cell Biol. 2010	PubMed	citation	PMID:20835244	pubmed	20835244	create date:2010/09/14 | first author:Chuikov S
Control of endothelial sprouting by a Tel-CtBP complex.	/pubmed/20835243	Roukens MG, Alloul-Ramdhani M, Baan B, Kobayashi K, Peterson-Maduro J, van Dam H, Schulte-Merker S, Baker DA.	Nat Cell Biol. 2010 Oct;12(10):933-42. Epub 2010 Sep 12.	Nat Cell Biol. 2010	PubMed	citation	PMID:20835243	pubmed	20835243	create date:2010/09/14 | first author:Roukens MG
Bmi1 is essential in Twist1-induced epithelial-mesenchymal transition.	/pubmed/20818389	Yang MH, Hsu DS, Wang HW, Wang HJ, Lan HY, Yang WH, Huang CH, Kao SY, Tzeng CH, Tai SK, Chang SY, Lee OK, Wu KJ.	Nat Cell Biol. 2010 Oct;12(10):982-92. Epub 2010 Sep 5.	Nat Cell Biol. 2010	PubMed	citation	PMID:20818389	pubmed	20818389	create date:2010/09/08 | first author:Yang MH
Puma is required for p53-induced depletion of adult stem cells.	/pubmed/20818388	Liu D, Ou L, Clemenson GD Jr, Chao C, Lutske ME, Zambetti GP, Gage FH, Xu Y.	Nat Cell Biol. 2010 Oct;12(10):993-8. Epub 2010 Sep 5.	Nat Cell Biol. 2010	PubMed	citation	PMID:20818388	pubmed	20818388	create date:2010/09/08 | first author:Liu D
A Pumilio-induced RNA structure switch in p27-3' UTR controls miR-221 and miR-222 accessibility.	/pubmed/20818387	Kedde M, van Kouwenhove M, Zwart W, Oude Vrielink JA, Elkon R, Agami R.	Nat Cell Biol. 2010 Oct;12(10):1014-20. Epub 2010 Sep 5.	Nat Cell Biol. 2010	PubMed	citation	PMID:20818387	pubmed	20818387	create date:2010/09/08 | first author:Kedde M
Title	URL	Description	Details	ShortDetails	Resource	Type	Identifiers	Db	EntrezUID	Properties
Stressing the role of O-GlcNAc: linking cell survival to keratin modification.	/pubmed/20811358	Rotty JD, Hart GW, Coulombe PA.	Nat Cell Biol. 2010 Sep;12(9):847-9.	Nat Cell Biol. 2010	PubMed	citation	PMID:20811358	pubmed	20811358	create date:2010/09/03 | first author:Rotty JD
Can autophagy promote longevity?	/pubmed/20811357	Madeo F, Tavernarakis N, Kroemer G.	Nat Cell Biol. 2010 Sep;12(9):842-6.	Nat Cell Biol. 2010	PubMed	citation	PMID:20811357	pubmed	20811357	create date:2010/09/03 | first author:Madeo F
Selective autophagy: ubiquitin-mediated recognition and beyond.	/pubmed/20811356	Kraft C, Peter M, Hofmann K.	Nat Cell Biol. 2010 Sep;12(9):836-41.	Nat Cell Biol. 2010	PubMed	citation	PMID:20811356	pubmed	20811356	create date:2010/09/03 | first author:Kraft C
The origin of the autophagosomal membrane.	/pubmed/20811355	Tooze SA, Yoshimori T.	Nat Cell Biol. 2010 Sep;12(9):831-5.	Nat Cell Biol. 2010	PubMed	citation	PMID:20811355	pubmed	20811355	create date:2010/09/03 | first author:Tooze SA
Autophagy in mammalian development and differentiation.	/pubmed/20811354	Mizushima N, Levine B.	Nat Cell Biol. 2010 Sep;12(9):823-30. Review.	Nat Cell Biol. 2010	PubMed	citation	PMID:20811354	pubmed	20811354	create date:2010/09/03 | first author:Mizushima N
Eaten alive: a history of macroautophagy.	/pubmed/20811353	Yang Z, Klionsky DJ.	Nat Cell Biol. 2010 Sep;12(9):814-22. Review.	Nat Cell Biol. 2010	PubMed	citation	PMID:20811353	pubmed	20811353	create date:2010/09/03 | first author:Yang Z
Focusing on autophagy.	/pubmed/20811352	[No authors listed]	Nat Cell Biol. 2010 Sep;12(9):813. No abstract available.	Nat Cell Biol. 2010	PubMed	citation	PMID:20811352	pubmed	20811352	create date:2010/09/03
Meiotic kinetochores get pushed aside by a CLS act.	/pubmed/20729839	Han X, Srayko M.	Nat Cell Biol. 2010 Sep;12(9):849-51. Epub 2010 Aug 22. Erratum in: Nat Cell Biol. 2010 Oct;12(10):1021.	Nat Cell Biol. 2010	PubMed	citation	PMID:20729839	pubmed	20729839	create date:2010/08/24 | first author:Han X
Cytoskeletal keratin glycosylation protects epithelial tissue from injury.	/pubmed/20729838	Ku NO, Toivola DM, Strnad P, Omary MB.	Nat Cell Biol. 2010 Sep;12(9):876-85. Epub 2010 Aug 22.	Nat Cell Biol. 2010	PubMed	citation	PMID:20729838	pubmed	20729838	create date:2010/08/24 | first author:Ku NO
A kinetochore-independent mechanism drives anaphase chromosome separation during acentrosomal meiosis.	/pubmed/20729837	Dumont J, Oegema K, Desai A.	Nat Cell Biol. 2010 Sep;12(9):894-901. Epub 2010 Aug 22.	Nat Cell Biol. 2010	PubMed	citation	PMID:20729837	pubmed	20729837	create date:2010/08/24 | first author:Dumont J
Coupling between clathrin-dependent endocytic budding and F-BAR-dependent tubulation in a cell-free system.	/pubmed/20729836	Wu M, Huang B, Graham M, Raimondi A, Heuser JE, Zhuang X, De Camilli P.	Nat Cell Biol. 2010 Sep;12(9):902-8. Epub 2010 Aug 22. Erratum in: Nat Cell Biol. 2010 Oct;12(10):1021. Nat Cell Biol. 2010 Sep;12(9). doi: 10.1038/ncb2094.	Nat Cell Biol. 2010	PubMed	citation	PMID:20729836	pubmed	20729836	create date:2010/08/24 | first author:Wu M
Defective CFTR induces aggresome formation and lung inflammation in cystic fibrosis through ROS-mediated autophagy inhibition.	/pubmed/20711182	Luciani A, Villella VR, Esposito S, Brunetti-Pierri N, Medina D, Settembre C, Gavina M, Pulze L, Giardino I, Pettoello-Mantovani M, D'Apolito M, Guido S, Masliah E, Spencer B, Quaratino S, Raia V, Ballabio A, Maiuri L.	Nat Cell Biol. 2010 Sep;12(9):863-75. Epub 2010 Aug 15.	Nat Cell Biol. 2010	PubMed	citation	PMID:20711182	pubmed	20711182	create date:2010/08/17 | first author:Luciani A
Live-cell imaging RNAi screen identifies PP2A-B55alpha and importin-beta1 as key mitotic exit regulators in human cells.	/pubmed/20711181	Schmitz MH, Held M, Janssens V, Hutchins JR, Hudecz O, Ivanova E, Goris J, Trinkle-Mulcahy L, Lamond AI, Poser I, Hyman AA, Mechtler K, Peters JM, Gerlich DW.	Nat Cell Biol. 2010 Sep;12(9):886-93. Epub 2010 Aug 15.	Nat Cell Biol. 2010	PubMed	citation	PMID:20711181	pubmed	20711181	create date:2010/08/17 | first author:Schmitz MH
Dissecting the molecular architecture of integrin adhesion sites by cryo-electron tomography.	/pubmed/20694000	Patla I, Volberg T, Elad N, Hirschfeld-Warneken V, Grashoff C, Fässler R, Spatz JP, Geiger B, Medalia O.	Nat Cell Biol. 2010 Sep;12(9):909-15. Epub 2010 Aug 8. Erratum in: Nat Cell Biol. 2010 Sep;12(9). doi: 10.1038/ncb2095.	Nat Cell Biol. 2010	PubMed	citation	PMID:20694000	pubmed	20694000	create date:2010/08/10 | first author:Patla I
The plasma membrane brings autophagosomes to life.	/pubmed/20680002	Cuervo AM.	Nat Cell Biol. 2010 Aug;12(8):735-7. No abstract available.	Nat Cell Biol. 2010	PubMed	citation	PMID:20680002	pubmed	20680002	create date:2010/08/04 | first author:Cuervo AM
A metabolic assembly line in bacteria.	/pubmed/20680001	Cabeen MT, Jacobs-Wagner C.	Nat Cell Biol. 2010 Aug;12(8):731-3. No abstract available.	Nat Cell Biol. 2010	PubMed	citation	PMID:20680001	pubmed	20680001	create date:2010/08/04 | first author:Cabeen MT
Knowing when to change: reprogramming (my) life.	/pubmed/20680000	Silver PA.	Nat Cell Biol. 2010 Aug;12(8):730. No abstract available.	Nat Cell Biol. 2010	PubMed	citation	PMID:20680000	pubmed	20680000	create date:2010/08/04 | first author:Silver PA
Conference calendar: is less more?	/pubmed/20679999	[No authors listed]	Nat Cell Biol. 2010 Aug;12(8):729. No abstract available.	Nat Cell Biol. 2010	PubMed	citation	PMID:20679999	pubmed	20679999	create date:2010/08/04
Heterochromatin formation in the mouse embryo requires critical residues of the histone variant H3.3.	/pubmed/20676102	Santenard A, Ziegler-Birling C, Koch M, Tora L, Bannister AJ, Torres-Padilla ME.	Nat Cell Biol. 2010 Sep;12(9):853-62. Epub 2010 Aug 1.	Nat Cell Biol. 2010	PubMed	citation	PMID:20676102	pubmed	20676102	create date:2010/08/03 | first author:Santenard A
A spindle-like apparatus guides bacterial chromosome segregation.	/pubmed/20657594	Ptacin JL, Lee SF, Garner EC, Toro E, Eckart M, Comolli LR, Moerner WE, Shapiro L.	Nat Cell Biol. 2010 Aug;12(8):791-8. Epub 2010 Jul 25.	Nat Cell Biol. 2010	PubMed	citation	PMID:20657594	pubmed	20657594	create date:2010/07/27 | first author:Ptacin JL
Asymmetrically inherited multidrug resistance transporters are recessive determinants in cellular replicative ageing.	/pubmed/20657593	Eldakak A, Rancati G, Rubinstein B, Paul P, Conaway V, Li R.	Nat Cell Biol. 2010 Aug;12(8):799-805. Epub 2010 Jul 25.	Nat Cell Biol. 2010	PubMed	citation	PMID:20657593	pubmed	20657593	create date:2010/07/27 | first author:Eldakak A
Plasma membrane contributes to the formation of pre-autophagosomal structures.	/pubmed/20639872	Ravikumar B, Moreau K, Jahreiss L, Puri C, Rubinsztein DC.	Nat Cell Biol. 2010 Aug;12(8):747-57. Epub 2010 Jul 18. Erratum in: Nat Cell Biol. 2010 Oct;12(10):1021.	Nat Cell Biol. 2010	PubMed	citation	PMID:20639872	pubmed	20639872	create date:2010/07/20 | first author:Ravikumar B
Autophagy negatively regulates Wnt signalling by promoting Dishevelled degradation.	/pubmed/20639871	Gao C, Cao W, Bao L, Zuo W, Xie G, Cai T, Fu W, Zhang J, Wu W, Zhang X, Chen YG.	Nat Cell Biol. 2010 Aug;12(8):781-90. Epub 2010 Jul 18.	Nat Cell Biol. 2010	PubMed	citation	PMID:20639871	pubmed	20639871	create date:2010/07/20 | first author:Gao C
The metabolic enzyme CTP synthase forms cytoskeletal filaments.	/pubmed/20639870	Ingerson-Mahar M, Briegel A, Werner JN, Jensen GJ, Gitai Z.	Nat Cell Biol. 2010 Aug;12(8):739-46. Epub 2010 Jul 18.	Nat Cell Biol. 2010	PubMed	citation	PMID:20639870	pubmed	20639870	create date:2010/07/20 | first author:Ingerson-Mahar M
Telomere-independent Rap1 is an IKK adaptor and regulates NF-kappaB-dependent gene expression.	/pubmed/20622870	Teo H, Ghosh S, Luesch H, Ghosh A, Wong ET, Malik N, Orth A, de Jesus P, Perry AS, Oliver JD, Tran NL, Speiser LJ, Wong M, Saez E, Schultz P, Chanda SK, Verma IM, Tergaonkar V.	Nat Cell Biol. 2010 Aug;12(8):758-67. Epub 2010 Jul 11.	Nat Cell Biol. 2010	PubMed	citation	PMID:20622870	pubmed	20622870	create date:2010/07/14 | first author:Teo H
Mammalian Rap1 controls telomere function and gene expression through binding to telomeric and extratelomeric sites.	/pubmed/20622869	Martinez P, Thanasoula M, Carlos AR, Gómez-López G, Tejera AM, Schoeftner S, Dominguez O, Pisano DG, Tarsounas M, Blasco MA.	Nat Cell Biol. 2010 Aug;12(8):768-80. Epub 2010 Jul 11.	Nat Cell Biol. 2010	PubMed	citation	PMID:20622869	pubmed	20622869	create date:2010/07/14 | first author:Martinez P
Germline self-renewal requires cyst stem cells and stat regulates niche adhesion in Drosophila testes.	/pubmed/20622868	Leatherman JL, Dinardo S.	Nat Cell Biol. 2010 Aug;12(8):806-11. Epub 2010 Jul 11.	Nat Cell Biol. 2010	PubMed	citation	PMID:20622868	pubmed	20622868	create date:2010/07/14 | first author:Leatherman JL
Mammalian Rap1 widens its impact.	/pubmed/20622867	Crabbe L, Karlseder J.	Nat Cell Biol. 2010 Aug;12(8):733-5. No abstract available.	Nat Cell Biol. 2010	PubMed	citation	PMID:20622867	pubmed	20622867	create date:2010/07/14 | first author:Crabbe L
Cytosolic FoxO1: alive and killing.	/pubmed/20596046	Medema RH, Jäättelä M.	Nat Cell Biol. 2010 Jul;12(7):642-3.	Nat Cell Biol. 2010	PubMed	citation	PMID:20596046	pubmed	20596046	create date:2010/07/03 | first author:Medema RH
Rab6 and myosin II at the cutting edge of membrane fission.	/pubmed/20596045	Valente C, Polishchuk R, De Matteis MA.	Nat Cell Biol. 2010 Jul;12(7):635-8.	Nat Cell Biol. 2010	PubMed	citation	PMID:20596045	pubmed	20596045	create date:2010/07/03 | first author:Valente C
Hold on tightly, let go lightly: myosin functions at adherens junctions.	/pubmed/20596044	Sandquist JC, Bement WM.	Nat Cell Biol. 2010 Jul;12(7):633-5.	Nat Cell Biol. 2010	PubMed	citation	PMID:20596044	pubmed	20596044	create date:2010/07/03 | first author:Sandquist JC
Forming the cell rear first: breaking cell symmetry to trigger directed cell migration.	/pubmed/20596043	Cramer LP.	Nat Cell Biol. 2010 Jul;12(7):628-32.	Nat Cell Biol. 2010	PubMed	citation	PMID:20596043	pubmed	20596043	create date:2010/07/03 | first author:Cramer LP
Human embryonic stem cell research in the US: time for change?	/pubmed/20596042	[No authors listed]	Nat Cell Biol. 2010 Jul;12(7):627. No abstract available.	Nat Cell Biol. 2010	PubMed	citation	PMID:20596042	pubmed	20596042	create date:2010/07/03
Interplay between Cdh1 and JNK activity during the cell cycle.	/pubmed/20581839	Gutierrez GJ, Tsuji T, Chen M, Jiang W, Ronai ZA.	Nat Cell Biol. 2010 Jul;12(7):686-95. Epub 2010 Jun 27.	Nat Cell Biol. 2010	PubMed	citation	PMID:20581839	pubmed	20581839	create date:2010/06/29 | first author:Gutierrez GJ
Actin and serum response factor transduce physical cues from the microenvironment to regulate epidermal stem cell fate decisions.	/pubmed/20581838	Connelly JT, Gautrot JE, Trappmann B, Tan DW, Donati G, Huck WT, Watt FM.	Nat Cell Biol. 2010 Jul;12(7):711-8. Epub 2010 Jun 27.	Nat Cell Biol. 2010	PubMed	citation	PMID:20581838	pubmed	20581838	create date:2010/06/29 | first author:Connelly JT
Rab and actomyosin-dependent fission of transport vesicles at the Golgi complex.	/pubmed/20562865	Miserey-Lenkei S, Chalancon G, Bardin S, Formstecher E, Goud B, Echard A.	Nat Cell Biol. 2010 Jul;12(7):645-54. Epub 2010 Jun 20.	Nat Cell Biol. 2010	PubMed	citation	PMID:20562865	pubmed	20562865	create date:2010/06/22 | first author:Miserey-Lenkei S
Human POGZ modulates dissociation of HP1alpha from mitotic chromosome arms through Aurora B activation.	/pubmed/20562864	Nozawa RS, Nagao K, Masuda HT, Iwasaki O, Hirota T, Nozaki N, Kimura H, Obuse C.	Nat Cell Biol. 2010 Jul;12(7):719-27. Epub 2010 Jun 20.	Nat Cell Biol. 2010	PubMed	citation	PMID:20562864	pubmed	20562864	create date:2010/06/22 | first author:Nozawa RS
Cytosolic FoxO1 is essential for the induction of autophagy and tumour suppressor activity.	/pubmed/20543840	Zhao Y, Yang J, Liao W, Liu X, Zhang H, Wang S, Wang D, Feng J, Yu L, Zhu WG.	Nat Cell Biol. 2010 Jul;12(7):665-75. Epub 2010 Jun 13.	Nat Cell Biol. 2010	PubMed	citation	PMID:20543840	pubmed	20543840	create date:2010/06/15 | first author:Zhao Y
Myosin II isoforms identify distinct functional modules that support integrity of the epithelial zonula adherens.	/pubmed/20543839	Smutny M, Cox HL, Leerberg JM, Kovacs EM, Conti MA, Ferguson C, Hamilton NA, Parton RG, Adelstein RS, Yap AS.	Nat Cell Biol. 2010 Jul;12(7):696-702. Epub 2010 Jun 13.	Nat Cell Biol. 2010	PubMed	citation	PMID:20543839	pubmed	20543839	create date:2010/06/15 | first author:Smutny M
Caenorhabditis elegans transthyretin-like protein TTR-52 mediates recognition of apoptotic cells by the CED-1 phagocyte receptor.	/pubmed/20526330	Wang X, Li W, Zhao D, Liu B, Shi Y, Chen B, Yang H, Guo P, Geng X, Shang Z, Peden E, Kage-Nakadai E, Mitani S, Xue D.	Nat Cell Biol. 2010 Jul;12(7):655-64. Epub 2010 Jun 6.	Nat Cell Biol. 2010	PubMed	citation	PMID:20526330	pubmed	20526330	create date:2010/06/08 | first author:Wang X
The matricellular protein CCN1 induces fibroblast senescence and restricts fibrosis in cutaneous wound healing.	/pubmed/20526329	Jun JI, Lau LF.	Nat Cell Biol. 2010 Jul;12(7):676-85. Epub 2010 Jun 6. Erratum in: Nat Cell Biol. 2010 Dec;12(12):1249.	Nat Cell Biol. 2010	PubMed	citation	PMID:20526329	pubmed	20526329	create date:2010/06/08 | first author:Jun JI
Ciliary entry of the kinesin-2 motor KIF17 is regulated by importin-beta2 and RanGTP.	/pubmed/20526328	Dishinger JF, Kee HL, Jenkins PM, Fan S, Hurd TW, Hammond JW, Truong YN, Margolis B, Martens JR, Verhey KJ.	Nat Cell Biol. 2010 Jul;12(7):703-10. Epub 2010 Jun 6.	Nat Cell Biol. 2010	PubMed	citation	PMID:20526328	pubmed	20526328	create date:2010/06/08 | first author:Dishinger JF
Nuclear transport receptor goes moonlighting.	/pubmed/20526327	Gruss OJ.	Nat Cell Biol. 2010 Jul;12(7):640-1.	Nat Cell Biol. 2010	PubMed	citation	PMID:20526327	pubmed	20526327	create date:2010/06/08 | first author:Gruss OJ
Tagging the dead: a bridging factor for Caenorhabditis elegans phagocyte receptors.	/pubmed/20526326	Rutkowski R, Gartner A.	Nat Cell Biol. 2010 Jul;12(7):638-40.	Nat Cell Biol. 2010	PubMed	citation	PMID:20526326	pubmed	20526326	create date:2010/06/08 | first author:Rutkowski R
A new chisel for sculpting Darwin's endless forms.	/pubmed/20517301	Crickmore M, Mann RS.	Nat Cell Biol. 2010 Jun;12(6):528-9.	Nat Cell Biol. 2010	PubMed	citation	PMID:20517301	pubmed	20517301	create date:2010/06/03 | first author:Crickmore M
Nuclear mRNA on the move.	/pubmed/20517300	Noble KN, Wente SR.	Nat Cell Biol. 2010 Jun;12(6):525-7.	Nat Cell Biol. 2010	PubMed	citation	PMID:20517300	pubmed	20517300	create date:2010/06/03 | first author:Noble KN
Don't hang UK science.	/pubmed/20517299	[No authors listed]	Nat Cell Biol. 2010 Jun;12(6):521. No abstract available.	Nat Cell Biol. 2010	PubMed	citation	PMID:20517299	pubmed	20517299	create date:2010/06/03
AMPK controls the speed of microtubule polymerization and directional cell migration through CLIP-170 phosphorylation.	/pubmed/20495555	Nakano A, Kato H, Watanabe T, Min KD, Yamazaki S, Asano Y, Seguchi O, Higo S, Shintani Y, Asanuma H, Asakura M, Minamino T, Kaibuchi K, Mochizuki N, Kitakaze M, Takashima S.	Nat Cell Biol. 2010 Jun;12(6):583-90. Epub 2010 May 23.	Nat Cell Biol. 2010	PubMed	citation	PMID:20495555	pubmed	20495555	create date:2010/05/25 | first author:Nakano A
RhoL controls invasion and Rap1 localization during immune cell transmigration in Drosophila.	/pubmed/20495554	Siekhaus D, Haesemeyer M, Moffitt O, Lehmann R.	Nat Cell Biol. 2010 Jun;12(6):605-10. Epub 2010 May 23.	Nat Cell Biol. 2010	PubMed	citation	PMID:20495554	pubmed	20495554	create date:2010/05/25 | first author:Siekhaus D
The role of Cdk5-mediated apurinic/apyrimidinic endonuclease 1 phosphorylation in neuronal death.	/pubmed/20473298	Huang E, Qu D, Zhang Y, Venderova K, Haque ME, Rousseaux MW, Slack RS, Woulfe JM, Park DS.	Nat Cell Biol. 2010 Jun;12(6):563-71. Epub 2010 May 16.	Nat Cell Biol. 2010	PubMed	citation	PMID:20473298	pubmed	20473298	create date:2010/05/18 | first author:Huang E
Title	URL	Description	Details	ShortDetails	Resource	Type	Identifiers	Db	EntrezUID	Properties
Bcl-2 and accelerated DNA repair mediates resistance of hair follicle bulge stem cells to DNA-damage-induced cell death.	/pubmed/20473297	Sotiropoulou PA, Candi A, Mascré G, De Clercq S, Youssef KK, Lapouge G, Dahl E, Semeraro C, Denecker G, Marine JC, Blanpain C.	Nat Cell Biol. 2010 Jun;12(6):572-82. Epub 2010 May 16.	Nat Cell Biol. 2010	PubMed	citation	PMID:20473297	pubmed	20473297	create date:2010/05/18 | first author:Sotiropoulou PA
Light-mediated activation reveals a key role for Rac in collective guidance of cell movement in vivo.	/pubmed/20473296	Wang X, He L, Wu YI, Hahn KM, Montell DJ.	Nat Cell Biol. 2010 Jun;12(6):591-7. Epub 2010 May 16.	Nat Cell Biol. 2010	PubMed	citation	PMID:20473296	pubmed	20473296	create date:2010/05/18 | first author:Wang X
A distinctive role for focal adhesion proteins in three-dimensional cell motility.	/pubmed/20473295	Fraley SI, Feng Y, Krishnamurthy R, Kim DH, Celedon A, Longmore GD, Wirtz D.	Nat Cell Biol. 2010 Jun;12(6):598-604. Epub 2010 May 16.	Nat Cell Biol. 2010	PubMed	citation	PMID:20473295	pubmed	20473295	create date:2010/05/18 | first author:Fraley SI
Jarid2 is a PRC2 component in embryonic stem cells required for multi-lineage differentiation and recruitment of PRC1 and RNA Polymerase II to developmental regulators.	/pubmed/20473294	Landeira D, Sauer S, Poot R, Dvorkina M, Mazzarella L, Jørgensen HF, Pereira CF, Leleu M, Piccolo FM, Spivakov M, Brookes E, Pombo A, Fisher C, Skarnes WC, Snoek T, Bezstarosti K, Demmers J, Klose RJ, Casanova M, Tavares L, Brockdorff N, Merkenschlager M, et al.	Nat Cell Biol. 2010 Jun;12(6):618-24. Epub 2010 May 16.	Nat Cell Biol. 2010	PubMed	citation	PMID:20473294	pubmed	20473294	create date:2010/05/18 | first author:Landeira D
alpha-Catenin as a tension transducer that induces adherens junction development.	/pubmed/20453849	Yonemura S, Wada Y, Watanabe T, Nagafuchi A, Shibata M.	Nat Cell Biol. 2010 Jun;12(6):533-42. Epub 2010 May 9.	Nat Cell Biol. 2010	PubMed	citation	PMID:20453849	pubmed	20453849	create date:2010/05/11 | first author:Yonemura S
Dynamics of single mRNP nucleocytoplasmic transport and export through the nuclear pore in living cells.	/pubmed/20453848	Mor A, Suliman S, Ben-Yishay R, Yunger S, Brody Y, Shav-Tal Y.	Nat Cell Biol. 2010 Jun;12(6):543-52. Epub 2010 May 9.	Nat Cell Biol. 2010	PubMed	citation	PMID:20453848	pubmed	20453848	create date:2010/05/11 | first author:Mor A
Control of Dpp morphogen signalling by a secreted feedback regulator.	/pubmed/20453847	Vuilleumier R, Springhorn A, Patterson L, Koidl S, Hammerschmidt M, Affolter M, Pyrowolakis G.	Nat Cell Biol. 2010 Jun;12(6):611-7. Epub 2010 May 9.	Nat Cell Biol. 2010	PubMed	citation	PMID:20453847	pubmed	20453847	create date:2010/05/11 | first author:Vuilleumier R
alpha-catenin mechanosensing for adherens junctions.	/pubmed/20453846	Lecuit T.	Nat Cell Biol. 2010 Jun;12(6):522-4. Epub 2010 May 9.	Nat Cell Biol. 2010	PubMed	citation	PMID:20453846	pubmed	20453846	create date:2010/05/11 | first author:Lecuit T
A mitotic role for the DNA damage-responsive CHK2 kinase.	/pubmed/20442702	Sato K, Ohta T, Venkitaraman AR.	Nat Cell Biol. 2010 May;12(5):424-5. No abstract available.	Nat Cell Biol. 2010	PubMed	citation	PMID:20442702	pubmed	20442702	create date:2010/05/06 | first author:Sato K
Division of labour in ESCRT complexes.	/pubmed/20442701	Bassereau P.	Nat Cell Biol. 2010 May;12(5):422-3. No abstract available.	Nat Cell Biol. 2010	PubMed	citation	PMID:20442701	pubmed	20442701	create date:2010/05/06 | first author:Bassereau P
Cracking CRAC.	/pubmed/20442700	Carrasco S, Meyer T.	Nat Cell Biol. 2010 May;12(5):416-8. No abstract available.	Nat Cell Biol. 2010	PubMed	citation	PMID:20442700	pubmed	20442700	create date:2010/05/06 | first author:Carrasco S
Signalling lessons from death receptors: the importance of cleavage.	/pubmed/20442699	Dixit VM.	Nat Cell Biol. 2010 May;12(5):415. No abstract available.	Nat Cell Biol. 2010	PubMed	citation	PMID:20442699	pubmed	20442699	create date:2010/05/06 | first author:Dixit VM
Demystifying peer review.	/pubmed/20442697	[No authors listed]	Nat Cell Biol. 2010 May;12(5):413. No abstract available.	Nat Cell Biol. 2010	PubMed	citation	PMID:20442697	pubmed	20442697	create date:2010/05/06
Nature communications.	/pubmed/20442696	[No authors listed]	Nat Cell Biol. 2010 May;12(5):413. No abstract available.	Nat Cell Biol. 2010	PubMed	citation	PMID:20442696	pubmed	20442696	create date:2010/05/06
MTCH2/MIMP is a major facilitator of tBID recruitment to mitochondria.	/pubmed/20436477	Zaltsman Y, Shachnai L, Yivgi-Ohana N, Schwarz M, Maryanovich M, Houtkooper RH, Vaz FM, De Leonardis F, Fiermonte G, Palmieri F, Gillissen B, Daniel PT, Jimenez E, Walsh S, Koehler CM, Roy SS, Walter L, Hajnóczky G, Gross A.	Nat Cell Biol. 2010 Jun;12(6):553-62. Epub 2010 May 2.	Nat Cell Biol. 2010	PubMed	citation	PMID:20436477	pubmed	20436477	create date:2010/05/04 | first author:Zaltsman Y
Cancer stem cells: nature versus nurture.	/pubmed/20418873	Korkaya H, Wicha MS.	Nat Cell Biol. 2010 May;12(5):419-21. Epub 2010 Apr 25. No abstract available.	Nat Cell Biol. 2010	PubMed	citation	PMID:20418873	pubmed	20418873	create date:2010/04/27 | first author:Korkaya H
Electron tomography reveals unbranched networks of actin filaments in lamellipodia.	/pubmed/20418872	Urban E, Jacob S, Nemethova M, Resch GP, Small JV.	Nat Cell Biol. 2010 May;12(5):429-35. Epub 2010 Apr 25.	Nat Cell Biol. 2010	PubMed	citation	PMID:20418872	pubmed	20418872	create date:2010/04/27 | first author:Urban E
A novel EF-hand protein, CRACR2A, is a cytosolic Ca2+ sensor that stabilizes CRAC channels in T cells.	/pubmed/20418871	Srikanth S, Jung HJ, Kim KD, Souda P, Whitelegge J, Gwack Y.	Nat Cell Biol. 2010 May;12(5):436-46. Epub 2010 Apr 25.	Nat Cell Biol. 2010	PubMed	citation	PMID:20418871	pubmed	20418871	create date:2010/04/27 | first author:Srikanth S
Wnt activity defines colon cancer stem cells and is regulated by the microenvironment.	/pubmed/20418870	Vermeulen L, De Sousa E Melo F, van der Heijden M, Cameron K, de Jong JH, Borovski T, Tuynman JB, Todaro M, Merz C, Rodermond H, Sprick MR, Kemper K, Richel DJ, Stassi G, Medema JP.	Nat Cell Biol. 2010 May;12(5):468-76. Epub 2010 Apr 25.	Nat Cell Biol. 2010	PubMed	citation	PMID:20418870	pubmed	20418870	create date:2010/04/27 | first author:Vermeulen L
miR-132 regulates antiviral innate immunity through suppression of the p300 transcriptional co-activator.	/pubmed/20418869	Lagos D, Pollara G, Henderson S, Gratrix F, Fabani M, Milne RS, Gotch F, Boshoff C.	Nat Cell Biol. 2010 May;12(5):513-9. Epub 2010 Apr 25.	Nat Cell Biol. 2010	PubMed	citation	PMID:20418869	pubmed	20418869	create date:2010/04/27 | first author:Lagos D
Regulation of Rho GTPase crosstalk, degradation and activity by RhoGDI1.	/pubmed/20400958	Boulter E, Garcia-Mata R, Guilluy C, Dubash A, Rossi G, Brennwald PJ, Burridge K.	Nat Cell Biol. 2010 May;12(5):477-83. Epub 2010 Apr 18.	Nat Cell Biol. 2010	PubMed	citation	PMID:20400958	pubmed	20400958	create date:2010/04/20 | first author:Boulter E
Mechanosensitive gating of CFTR.	/pubmed/20400957	Zhang WK, Wang D, Duan Y, Loy MM, Chan HC, Huang P.	Nat Cell Biol. 2010 May;12(5):507-12. Epub 2010 Apr 18. Erratum in: Nat Cell Biol. 2010 Aug;12(8):812. Nat Cell Biol. 2010 Jul;12(7):727.	Nat Cell Biol. 2010	PubMed	citation	PMID:20400957	pubmed	20400957	create date:2010/04/20 | first author:Zhang WK
Deciphering the transcriptional complex critical for RhoA gene expression and cancer metastasis.	/pubmed/20383141	Chan CH, Lee SW, Li CF, Wang J, Yang WL, Wu CY, Wu J, Nakayama KI, Kang HY, Huang HY, Hung MC, Pandolfi PP, Lin HK.	Nat Cell Biol. 2010 May;12(5):457-67. Epub 2010 Apr 11.	Nat Cell Biol. 2010	PubMed	citation	PMID:20383141	pubmed	20383141	create date:2010/04/13 | first author:Chan CH
GEMC1 is a TopBP1-interacting protein required for chromosomal DNA replication.	/pubmed/20383140	Balestrini A, Cosentino C, Errico A, Garner E, Costanzo V.	Nat Cell Biol. 2010 May;12(5):484-91. Epub 2010 Apr 11.	Nat Cell Biol. 2010	PubMed	citation	PMID:20383140	pubmed	20383140	create date:2010/04/13 | first author:Balestrini A
Shugoshin-PP2A counteracts casein-kinase-1-dependent cleavage of Rec8 by separase.	/pubmed/20383139	Ishiguro T, Tanaka K, Sakuno T, Watanabe Y.	Nat Cell Biol. 2010 May;12(5):500-6. Epub 2010 Apr 11.	Nat Cell Biol. 2010	PubMed	citation	PMID:20383139	pubmed	20383139	create date:2010/04/13 | first author:Ishiguro T
Mitotic cell-cycle progression is regulated by CPEB1 and CPEB4-dependent translational control.	/pubmed/20364142	Novoa I, Gallego J, Ferreira PG, Mendez R.	Nat Cell Biol. 2010 May;12(5):447-56. Epub 2010 Apr 4.	Nat Cell Biol. 2010	PubMed	citation	PMID:20364142	pubmed	20364142	create date:2010/04/07 | first author:Novoa I
The CHK2-BRCA1 tumour suppressor pathway ensures chromosomal stability in human somatic cells.	/pubmed/20364141	Stolz A, Ertych N, Kienitz A, Vogel C, Schneider V, Fritz B, Jacob R, Dittmar G, Weichert W, Petersen I, Bastians H.	Nat Cell Biol. 2010 May;12(5):492-9. Epub 2010 Apr 4.	Nat Cell Biol. 2010	PubMed	citation	PMID:20364141	pubmed	20364141	create date:2010/04/07 | first author:Stolz A
Cilia self-organize in response to planar cell polarity and flow.	/pubmed/20360747	Marshall WF.	Nat Cell Biol. 2010 Apr;12(4):314-5.	Nat Cell Biol. 2010	PubMed	citation	PMID:20360747	pubmed	20360747	create date:2010/04/03 | first author:Marshall WF
Abscission accomplished by PtdIns(3)P.	/pubmed/20360746	Montagnac G, Chavrier P.	Nat Cell Biol. 2010 Apr;12(4):308-10.	Nat Cell Biol. 2010	PubMed	citation	PMID:20360746	pubmed	20360746	create date:2010/04/03 | first author:Montagnac G
A maturing European Research Council.	/pubmed/20360745	[No authors listed]	Nat Cell Biol. 2010 Apr;12(4):307. No abstract available.	Nat Cell Biol. 2010	PubMed	citation	PMID:20360745	pubmed	20360745	create date:2010/04/03
Gain of miR-151 on chromosome 8q24.3 facilitates tumour cell migration and spreading through downregulating RhoGDIA.	/pubmed/20305651	Ding J, Huang S, Wu S, Zhao Y, Liang L, Yan M, Ge C, Yao J, Chen T, Wan D, Wang H, Gu J, Yao M, Li J, Tu H, He X.	Nat Cell Biol. 2010 Apr;12(4):390-9. Epub 2010 Mar 21.	Nat Cell Biol. 2010	PubMed	citation	PMID:20305651	pubmed	20305651	create date:2010/03/23 | first author:Ding J
Coupling between hydrodynamic forces and planar cell polarity orients mammalian motile cilia.	/pubmed/20305650	Guirao B, Meunier A, Mortaud S, Aguilar A, Corsi JM, Strehl L, Hirota Y, Desoeuvre A, Boutin C, Han YG, Mirzadeh Z, Cremer H, Montcouquiol M, Sawamoto K, Spassky N.	Nat Cell Biol. 2010 Apr;12(4):341-50. Epub 2010 Mar 21. Erratum in: Nat Cell Biol. 2010 May;12(5):520.	Nat Cell Biol. 2010	PubMed	citation	PMID:20305650	pubmed	20305650	create date:2010/03/23 | first author:Guirao B
Vangl2 directs the posterior tilting and asymmetric localization of motile primary cilia.	/pubmed/20305649	Borovina A, Superina S, Voskas D, Ciruna B.	Nat Cell Biol. 2010 Apr;12(4):407-12. Epub 2010 Mar 21.	Nat Cell Biol. 2010	PubMed	citation	PMID:20305649	pubmed	20305649	create date:2010/03/23 | first author:Borovina A
Molecular control of kinetochore-microtubule dynamics and chromosome oscillations.	/pubmed/20228811	Amaro AC, Samora CP, Holtackers R, Wang E, Kingston IJ, Alonso M, Lampson M, McAinsh AD, Meraldi P.	Nat Cell Biol. 2010 Apr;12(4):319-29. Epub 2010 Mar 14.	Nat Cell Biol. 2010	PubMed	citation	PMID:20228811	pubmed	20228811	create date:2010/03/17 | first author:Amaro AC
Protein complexes containing CYFIP/Sra/PIR121 coordinate Arf1 and Rac1 signalling during clathrin-AP-1-coated carrier biogenesis at the TGN.	/pubmed/20228810	Anitei M, Stange C, Parshina I, Baust T, Schenck A, Raposo G, Kirchhausen T, Hoflack B.	Nat Cell Biol. 2010 Apr;12(4):330-40. Epub 2010 Mar 14. Erratum in: Nat Cell Biol. 2010 May;12(5):520.	Nat Cell Biol. 2010	PubMed	citation	PMID:20228810	pubmed	20228810	create date:2010/03/17 | first author:Anitei M
BRD7 is a candidate tumour suppressor gene required for p53 function.	/pubmed/20228809	Drost J, Mantovani F, Tocco F, Elkon R, Comel A, Holstege H, Kerkhoven R, Jonkers J, Voorhoeve PM, Agami R, Del Sal G.	Nat Cell Biol. 2010 Apr;12(4):380-9. Epub 2010 Mar 14.	Nat Cell Biol. 2010	PubMed	citation	PMID:20228809	pubmed	20228809	create date:2010/03/17 | first author:Drost J
Ubiquitin hydrolase Dub3 promotes oncogenic transformation by stabilizing Cdc25A.	/pubmed/20228808	Pereg Y, Liu BY, O'Rourke KM, Sagolla M, Dey A, Komuves L, French DM, Dixit VM.	Nat Cell Biol. 2010 Apr;12(4):400-6. Epub 2010 Mar 14.	Nat Cell Biol. 2010	PubMed	citation	PMID:20228808	pubmed	20228808	create date:2010/03/17 | first author:Pereg Y
Cdc25A and Dub3 in a high-stakes balancing act.	/pubmed/20228807	Hayes SD, Harper JW.	Nat Cell Biol. 2010 Apr;12(4):311-3.	Nat Cell Biol. 2010	PubMed	citation	PMID:20228807	pubmed	20228807	create date:2010/03/17 | first author:Hayes SD
PtdIns(3)P controls cytokinesis through KIF13A-mediated recruitment of FYVE-CENT to the midbody.	/pubmed/20208530	Sagona AP, Nezis IP, Pedersen NM, Liestøl K, Poulton J, Rusten TE, Skotheim RI, Raiborg C, Stenmark H.	Nat Cell Biol. 2010 Apr;12(4):362-71. Epub 2010 Mar 7.	Nat Cell Biol. 2010	PubMed	citation	PMID:20208530	pubmed	20208530	create date:2010/03/09 | first author:Sagona AP
p62, an autophagy hero or culprit?	/pubmed/20190829	Rusten TE, Stenmark H.	Nat Cell Biol. 2010 Mar;12(3):207-9.	Nat Cell Biol. 2010	PubMed	citation	PMID:20190829	pubmed	20190829	create date:2010/03/02 | first author:Rusten TE
PTH battles TGF-beta in bone.	/pubmed/20190828	Atfi A, Baron R.	Nat Cell Biol. 2010 Mar;12(3):205-7.	Nat Cell Biol. 2010	PubMed	citation	PMID:20190828	pubmed	20190828	create date:2010/03/02 | first author:Atfi A
The peroxisomal protein importomer: a bunch of transients with expanding waistlines.	/pubmed/20190827	Mast FD, Fagarasanu A, Rachubinski R.	Nat Cell Biol. 2010 Mar;12(3):203-5.	Nat Cell Biol. 2010	PubMed	citation	PMID:20190827	pubmed	20190827	create date:2010/03/02 | first author:Mast FD
New beginnings: getting the kick I needed.	/pubmed/20190826	Simons K.	Nat Cell Biol. 2010 Mar;12(3):202. No abstract available.	Nat Cell Biol. 2010	PubMed	citation	PMID:20190826	pubmed	20190826	create date:2010/03/02 | first author:Simons K
Science without borders.	/pubmed/20190825	[No authors listed]	Nat Cell Biol. 2010 Mar;12(3):201. No abstract available.	Nat Cell Biol. 2010	PubMed	citation	PMID:20190825	pubmed	20190825	create date:2010/03/02
A deneddylase encoded by Epstein-Barr virus promotes viral DNA replication by regulating the activity of cullin-RING ligases.	/pubmed/20190741	Gastaldello S, Hildebrand S, Faridani O, Callegari S, Palmkvist M, Di Guglielmo C, Masucci MG.	Nat Cell Biol. 2010 Apr;12(4):351-61. Epub 2010 Feb 28.	Nat Cell Biol. 2010	PubMed	citation	PMID:20190741	pubmed	20190741	create date:2010/03/02 | first author:Gastaldello S
Genome-wide RNA-mediated interference screen identifies miR-19 targets in Notch-induced T-cell acute lymphoblastic leukaemia.	/pubmed/20190740	Mavrakis KJ, Wolfe AL, Oricchio E, Palomero T, de Keersmaecker K, McJunkin K, Zuber J, James T, Khan AA, Leslie CS, Parker JS, Paddison PJ, Tam W, Ferrando A, Wendel HG.	Nat Cell Biol. 2010 Apr;12(4):372-9. Epub 2010 Feb 28.	Nat Cell Biol. 2010	PubMed	citation	PMID:20190740	pubmed	20190740	create date:2010/03/02 | first author:Mavrakis KJ
Myc-modulated miR-9 makes more metastases.	/pubmed/20173743	Khew-Goodall Y, Goodall GJ.	Nat Cell Biol. 2010 Mar;12(3):209-11. Epub 2010 Feb 21.	Nat Cell Biol. 2010	PubMed	citation	PMID:20173743	pubmed	20173743	create date:2010/02/23 | first author:Khew-Goodall Y
The selective autophagy substrate p62 activates the stress responsive transcription factor Nrf2 through inactivation of Keap1.	/pubmed/20173742	Komatsu M, Kurokawa H, Waguri S, Taguchi K, Kobayashi A, Ichimura Y, Sou YS, Ueno I, Sakamoto A, Tong KI, Kim M, Nishito Y, Iemura S, Natsume T, Ueno T, Kominami E, Motohashi H, Tanaka K, Yamamoto M.	Nat Cell Biol. 2010 Mar;12(3):213-23. Epub 2010 Feb 21.	Nat Cell Biol. 2010	PubMed	citation	PMID:20173742	pubmed	20173742	create date:2010/02/23 | first author:Komatsu M
Consolidation of the cancer genome into domains of repressive chromatin by long-range epigenetic silencing (LRES) reduces transcriptional plasticity.	/pubmed/20173741	Coolen MW, Stirzaker C, Song JZ, Statham AL, Kassir Z, Moreno CS, Young AN, Varma V, Speed TP, Cowley M, Lacaze P, Kaplan W, Robinson MD, Clark SJ.	Nat Cell Biol. 2010 Mar;12(3):235-46. Epub 2010 Feb 21.	Nat Cell Biol. 2010	PubMed	citation	PMID:20173741	pubmed	20173741	create date:2010/02/23 | first author:Coolen MW
miR-9, a MYC/MYCN-activated microRNA, regulates E-cadherin and cancer metastasis.	/pubmed/20173740	Ma L, Young J, Prabhala H, Pan E, Mestdagh P, Muth D, Teruya-Feldstein J, Reinhardt F, Onder TT, Valastyan S, Westermann F, Speleman F, Vandesompele J, Weinberg RA.	Nat Cell Biol. 2010 Mar;12(3):247-56. Epub 2010 Feb 21.	Nat Cell Biol. 2010	PubMed	citation	PMID:20173740	pubmed	20173740	create date:2010/02/23 | first author:Ma L
Title	URL	Description	Details	ShortDetails	Resource	Type	Identifiers	Db	EntrezUID	Properties
The peroxisomal importomer constitutes a large and highly dynamic pore.	/pubmed/20154681	Meinecke M, Cizmowski C, Schliebs W, Krüger V, Beck S, Wagner R, Erdmann R.	Nat Cell Biol. 2010 Mar;12(3):273-7. Epub 2010 Feb 14.	Nat Cell Biol. 2010	PubMed	citation	PMID:20154681	pubmed	20154681	create date:2010/02/16 | first author:Meinecke M
TGF-beta-mediated phosphorylation of hnRNP E1 induces EMT via transcript-selective translational induction of Dab2 and ILEI.	/pubmed/20154680	Chaudhury A, Hussey GS, Ray PS, Jin G, Fox PL, Howe PH.	Nat Cell Biol. 2010 Mar;12(3):286-93. Epub 2010 Feb 14.	Nat Cell Biol. 2010	PubMed	citation	PMID:20154680	pubmed	20154680	create date:2010/02/16 | first author:Chaudhury A
Identification of the cell lineage at the origin of basal cell carcinoma.	/pubmed/20154679	Youssef KK, Van Keymeulen A, Lapouge G, Beck B, Michaux C, Achouri Y, Sotiropoulou PA, Blanpain C.	Nat Cell Biol. 2010 Mar;12(3):299-305. Epub 2010 Feb 14.	Nat Cell Biol. 2010	PubMed	citation	PMID:20154679	pubmed	20154679	create date:2010/02/16 | first author:Youssef KK
TGF-beta type II receptor phosphorylates PTH receptor to integrate bone remodelling signalling.	/pubmed/20139972	Qiu T, Wu X, Zhang F, Clemens TL, Wan M, Cao X.	Nat Cell Biol. 2010 Mar;12(3):224-34. Epub 2010 Feb 7.	Nat Cell Biol. 2010	PubMed	citation	PMID:20139972	pubmed	20139972	create date:2010/02/09 | first author:Qiu T
Histone H3 Thr 45 phosphorylation is a replication-associated post-translational modification in S. cerevisiae.	/pubmed/20139971	Baker SP, Phillips J, Anderson S, Qiu Q, Shabanowitz J, Smith MM, Yates JR 3rd, Hunt DF, Grant PA.	Nat Cell Biol. 2010 Mar;12(3):294-8. Epub 2010 Feb 7.	Nat Cell Biol. 2010	PubMed	citation	PMID:20139971	pubmed	20139971	create date:2010/02/09 | first author:Baker SP
Cohesin and Cdk1: an anaphase barricade.	/pubmed/20118997	Jones KT.	Nat Cell Biol. 2010 Feb;12(2):106-8.	Nat Cell Biol. 2010	PubMed	citation	PMID:20118997	pubmed	20118997	create date:2010/02/02 | first author:Jones KT
Mitochondria get a Parkin' ticket.	/pubmed/20118996	Wild P, Dikic I.	Nat Cell Biol. 2010 Feb;12(2):104-6.	Nat Cell Biol. 2010	PubMed	citation	PMID:20118996	pubmed	20118996	create date:2010/02/02 | first author:Wild P
Mentoring matters.	/pubmed/20118995	[No authors listed]	Nat Cell Biol. 2010 Feb;12(2):101. No abstract available.	Nat Cell Biol. 2010	PubMed	citation	PMID:20118995	pubmed	20118995	create date:2010/02/02
Identification and characterization of a non-satellite cell muscle resident progenitor during postnatal development.	/pubmed/20118923	Mitchell KJ, Pannérec A, Cadot B, Parlakian A, Besson V, Gomes ER, Marazzi G, Sassoon DA.	Nat Cell Biol. 2010 Mar;12(3):257-66. Epub 2010 Jan 31.	Nat Cell Biol. 2010	PubMed	citation	PMID:20118923	pubmed	20118923	create date:2010/02/02 | first author:Mitchell KJ
Membrane contacts between endosomes and ER provide sites for PTP1B-epidermal growth factor receptor interaction.	/pubmed/20118922	Eden ER, White IJ, Tsapara A, Futter CE.	Nat Cell Biol. 2010 Mar;12(3):267-72. Epub 2010 Jan 31.	Nat Cell Biol. 2010	PubMed	citation	PMID:20118922	pubmed	20118922	create date:2010/02/02 | first author:Eden ER
Nemo-like kinase suppresses Notch signalling by interfering with formation of the Notch active transcriptional complex.	/pubmed/20118921	Ishitani T, Hirao T, Suzuki M, Isoda M, Ishitani S, Harigaya K, Kitagawa M, Matsumoto K, Itoh M.	Nat Cell Biol. 2010 Mar;12(3):278-85. Epub 2010 Jan 31.	Nat Cell Biol. 2010	PubMed	citation	PMID:20118921	pubmed	20118921	create date:2010/02/02 | first author:Ishitani T
DNA zip codes control an ancient mechanism for gene targeting to the nuclear periphery.	/pubmed/20098417	Ahmed S, Brickner DG, Light WH, Cajigas I, McDonough M, Froyshteter AB, Volpe T, Brickner JH.	Nat Cell Biol. 2010 Feb;12(2):111-8. Epub 2010 Jan 24. Erratum in: Nat Cell Biol. 2010 Mar;12(3):306.	Nat Cell Biol. 2010	PubMed	citation	PMID:20098417	pubmed	20098417	create date:2010/01/26 | first author:Ahmed S
PINK1/Parkin-mediated mitophagy is dependent on VDAC1 and p62/SQSTM1.	/pubmed/20098416	Geisler S, Holmström KM, Skujat D, Fiesel FC, Rothfuss OC, Kahle PJ, Springer W.	Nat Cell Biol. 2010 Feb;12(2):119-31. Epub 2010 Jan 24.	Nat Cell Biol. 2010	PubMed	citation	PMID:20098416	pubmed	20098416	create date:2010/01/26 | first author:Geisler S
Planar polarization of node cells determines the rotational axis of node cilia.	/pubmed/20098415	Hashimoto M, Shinohara K, Wang J, Ikeuchi S, Yoshiba S, Meno C, Nonaka S, Takada S, Hatta K, Wynshaw-Boris A, Hamada H.	Nat Cell Biol. 2010 Feb;12(2):170-6. Epub 2010 Jan 24.	Nat Cell Biol. 2010	PubMed	citation	PMID:20098415	pubmed	20098415	create date:2010/01/26 | first author:Hashimoto M
Tipping the scale: muscle versus fat.	/pubmed/20081844	Rodeheffer MS.	Nat Cell Biol. 2010 Feb;12(2):102-4. Epub 2010 Jan 17. Erratum in: Nat Cell Biol. 2010 Mar;12(3):306.	Nat Cell Biol. 2010	PubMed	citation	PMID:20081844	pubmed	20081844	create date:2010/01/19 | first author:Rodeheffer MS
Histone deacetylase and Cullin3-REN(KCTD11) ubiquitin ligase interplay regulates Hedgehog signalling through Gli acetylation.	/pubmed/20081843	Canettieri G, Di Marcotullio L, Greco A, Coni S, Antonucci L, Infante P, Pietrosanti L, De Smaele E, Ferretti E, Miele E, Pelloni M, De Simone G, Pedone EM, Gallinari P, Giorgi A, Steinkühler C, Vitagliano L, Pedone C, Schinin ME, Screpanti I, Gulino A.	Nat Cell Biol. 2010 Feb;12(2):132-42. Epub 2010 Jan 17.	Nat Cell Biol. 2010	PubMed	citation	PMID:20081843	pubmed	20081843	create date:2010/01/19 | first author:Canettieri G
Mesenchymal progenitors distinct from satellite cells contribute to ectopic fat cell formation in skeletal muscle.	/pubmed/20081842	Uezumi A, Fukada S, Yamamoto N, Takeda S, Tsuchida K.	Nat Cell Biol. 2010 Feb;12(2):143-52. Epub 2010 Jan 17.	Nat Cell Biol. 2010	PubMed	citation	PMID:20081842	pubmed	20081842	create date:2010/01/19 | first author:Uezumi A
Muscle injury activates resident fibro/adipogenic progenitors that facilitate myogenesis.	/pubmed/20081841	Joe AW, Yi L, Natarajan A, Le Grand F, So L, Wang J, Rudnicki MA, Rossi FM.	Nat Cell Biol. 2010 Feb;12(2):153-63. Epub 2010 Jan 17.	Nat Cell Biol. 2010	PubMed	citation	PMID:20081841	pubmed	20081841	create date:2010/01/19 | first author:Joe AW
The Nup107-160 complex and gamma-TuRC regulate microtubule polymerization at kinetochores.	/pubmed/20081840	Mishra RK, Chakraborty P, Arnaoutov A, Fontoura BM, Dasso M.	Nat Cell Biol. 2010 Feb;12(2):164-9. Epub 2010 Jan 17.	Nat Cell Biol. 2010	PubMed	citation	PMID:20081840	pubmed	20081840	create date:2010/01/19 | first author:Mishra RK
53BP1-dependent robust localized KAP-1 phosphorylation is essential for heterochromatic DNA double-strand break repair.	/pubmed/20081839	Noon AT, Shibata A, Rief N, Löbrich M, Stewart GS, Jeggo PA, Goodarzi AA.	Nat Cell Biol. 2010 Feb;12(2):177-84. Epub 2010 Jan 17.	Nat Cell Biol. 2010	PubMed	citation	PMID:20081839	pubmed	20081839	create date:2010/01/19 | first author:Noon AT
Cohesin cleavage and Cdk inhibition trigger formation of daughter nuclei.	/pubmed/20081838	Oliveira RA, Hamilton RS, Pauli A, Davis I, Nasmyth K.	Nat Cell Biol. 2010 Feb;12(2):185-92. Epub 2010 Jan 17.	Nat Cell Biol. 2010	PubMed	citation	PMID:20081838	pubmed	20081838	create date:2010/01/19 | first author:Oliveira RA
Regulation of NF-kappaB inhibitor IkappaBalpha and viral replication by a KSHV microRNA.	/pubmed/20081837	Lei X, Bai Z, Ye F, Xie J, Kim CG, Huang Y, Gao SJ.	Nat Cell Biol. 2010 Feb;12(2):193-9. Epub 2010 Jan 17. Erratum in: Nat Cell Biol. 2010 Jun;12(6):625.	Nat Cell Biol. 2010	PubMed	citation	PMID:20081837	pubmed	20081837	create date:2010/01/19 | first author:Lei X
Myc and a Cdk2 senescence switch.	/pubmed/20027199	van Riggelen J, Felsher DW.	Nat Cell Biol. 2010 Jan;12(1):7-9.	Nat Cell Biol. 2010	PubMed	citation	PMID:20027199	pubmed	20027199	create date:2009/12/23 | first author:van Riggelen J
Tensions divide.	/pubmed/20027198	Martin AC, Wieschaus EF.	Nat Cell Biol. 2010 Jan;12(1):5-7.	Nat Cell Biol. 2010	PubMed	citation	PMID:20027198	pubmed	20027198	create date:2009/12/23 | first author:Martin AC
Two Rabs for exosome release.	/pubmed/20027197	Pfeffer SR.	Nat Cell Biol. 2010 Jan;12(1):3-4.	Nat Cell Biol. 2010	PubMed	citation	PMID:20027197	pubmed	20027197	create date:2009/12/23 | first author:Pfeffer SR
Accidental encounters: the chance to solve a mystery.	/pubmed/20027196	Takeichi M.	Nat Cell Biol. 2010 Jan;12(1):2. No abstract available.	Nat Cell Biol. 2010	PubMed	citation	PMID:20027196	pubmed	20027196	create date:2009/12/23 | first author:Takeichi M
Building consensus. A group of Golgi researchers tackle controversies in the field head-on and emerge with a blueprint for future research.	/pubmed/20027195	[No authors listed]	Nat Cell Biol. 2010 Jan;12(1):1. No abstract available.	Nat Cell Biol. 2010	PubMed	citation	PMID:20027195	pubmed	20027195	create date:2009/12/23
Advising the government. The dismissal of a senior science advisor in the UK has lead to a debate on the role of expert advice in crafting public policy.	/pubmed/20027194	[No authors listed]	Nat Cell Biol. 2010 Jan;12(1):1. No abstract available.	Nat Cell Biol. 2010	PubMed	citation	PMID:20027194	pubmed	20027194	create date:2009/12/23
GM1 structure determines SV40-induced membrane invagination and infection.	/pubmed/20023649	Ewers H, Römer W, Smith AE, Bacia K, Dmitrieff S, Chai W, Mancini R, Kartenbeck J, Chambon V, Berland L, Oppenheim A, Schwarzmann G, Feizi T, Schwille P, Sens P, Helenius A, Johannes L.	Nat Cell Biol. 2010 Jan;12(1):11-8; sup pp 1-12. Epub 2009 Dec 20.	Nat Cell Biol. 2010	PubMed	citation	PMID:20023649	pubmed	20023649	create date:2009/12/22 | first author:Ewers H
HERC2 coordinates ubiquitin-dependent assembly of DNA repair factors on damaged chromosomes.	/pubmed/20023648	Bekker-Jensen S, Rendtlew Danielsen J, Fugger K, Gromova I, Nerstedt A, Lukas C, Bartek J, Lukas J, Mailand N.	Nat Cell Biol. 2010 Jan;12(1):80-6; sup pp 1-12. Epub 2009 Dec 20. Erratum in: Nat Cell Biol. 2010 Apr;12(4):412. Lukas, Claudia [added].	Nat Cell Biol. 2010	PubMed	citation	PMID:20023648	pubmed	20023648	create date:2009/12/22 | first author:Bekker-Jensen S
Orphan nuclear receptor TLX activates Wnt/beta-catenin signalling to stimulate neural stem cell proliferation and self-renewal.	/pubmed/20010817	Qu Q, Sun G, Li W, Yang S, Ye P, Zhao C, Yu RT, Gage FH, Evans RM, Shi Y.	Nat Cell Biol. 2010 Jan;12(1):31-40; sup pp 1-9. Epub 2009 Dec 13.	Nat Cell Biol. 2010	PubMed	citation	PMID:20010817	pubmed	20010817	create date:2009/12/17 | first author:Qu Q
A role for Rho GTPases and cell-cell adhesion in single-cell motility in vivo.	/pubmed/20010816	Kardash E, Reichman-Fried M, Maître JL, Boldajipour B, Papusheva E, Messerschmidt EM, Heisenberg CP, Raz E.	Nat Cell Biol. 2010 Jan;12(1):47-53; sup pp 1-11. Epub 2009 Dec 13.	Nat Cell Biol. 2010	PubMed	citation	PMID:20010816	pubmed	20010816	create date:2009/12/17 | first author:Kardash E
Cdk2 suppresses cellular senescence induced by the c-myc oncogene.	/pubmed/20010815	Campaner S, Doni M, Hydbring P, Verrecchia A, Bianchi L, Sardella D, Schleker T, Perna D, Tronnersjö S, Murga M, Fernandez-Capetillo O, Barbacid M, Larsson LG, Amati B.	Nat Cell Biol. 2010 Jan;12(1):54-9; sup pp 1-14. Epub 2009 Dec 13.	Nat Cell Biol. 2010	PubMed	citation	PMID:20010815	pubmed	20010815	create date:2009/12/17 | first author:Campaner S
A bacterial E3 ubiquitin ligase IpaH9.8 targets NEMO/IKKgamma to dampen the host NF-kappaB-mediated inflammatory response.	/pubmed/20010814	Ashida H, Kim M, Schmidt-Supprian M, Ma A, Ogawa M, Sasakawa C.	Nat Cell Biol. 2010 Jan;12(1):66-73; sup pp 1-9. Epub 2009 Dec 13.	Nat Cell Biol. 2010	PubMed	citation	PMID:20010814	pubmed	20010814	create date:2009/12/17 | first author:Ashida H
Defects in DNA ligase I trigger PCNA ubiquitylation at Lys 107.	/pubmed/20010813	Das-Bradoo S, Nguyen HD, Wood JL, Ricke RM, Haworth JC, Bielinsky AK.	Nat Cell Biol. 2010 Jan;12(1):74-9; sup pp 1-20. Epub 2009 Dec 13.	Nat Cell Biol. 2010	PubMed	citation	PMID:20010813	pubmed	20010813	create date:2009/12/17 | first author:Das-Bradoo S
Carbonic anhydrases are upstream regulators of CO2-controlled stomatal movements in guard cells.	/pubmed/20010812	Hu H, Boisson-Dernier A, Israelsson-Nordström M, Böhmer M, Xue S, Ries A, Godoski J, Kuhn JM, Schroeder JI.	Nat Cell Biol. 2010 Jan;12(1):87-93; sup pp 1-18. Epub 2009 Dec 13. Erratum in: Nat Cell Biol. 2011 Jun;13(6):734.	Nat Cell Biol. 2010	PubMed	citation	PMID:20010812	pubmed	20010812	create date:2009/12/17 | first author:Hu H
Maintenance of a constitutive heterochromatin domain in vertebrates by a Dicer-dependent mechanism.	/pubmed/20010811	Giles KE, Ghirlando R, Felsenfeld G.	Nat Cell Biol. 2010 Jan;12(1):94-9; sup pp 1-6. Epub 2009 Dec 13.	Nat Cell Biol. 2010	PubMed	citation	PMID:20010811	pubmed	20010811	create date:2009/12/17 | first author:Giles KE
Rab27a and Rab27b control different steps of the exosome secretion pathway.	/pubmed/19966785	Ostrowski M, Carmo NB, Krumeich S, Fanget I, Raposo G, Savina A, Moita CF, Schauer K, Hume AN, Freitas RP, Goud B, Benaroch P, Hacohen N, Fukuda M, Desnos C, Seabra MC, Darchen F, Amigorena S, Moita LF, Thery C.	Nat Cell Biol. 2010 Jan;12(1):19-30; sup pp 1-13. Epub 2009 Dec 6.	Nat Cell Biol. 2010	PubMed	citation	PMID:19966785	pubmed	19966785	create date:2009/12/08 | first author:Ostrowski M
Sec24b selectively sorts Vangl2 to regulate planar cell polarity during neural tube closure.	/pubmed/19966784	Merte J, Jensen D, Wright K, Sarsfield S, Wang Y, Schekman R, Ginty DD.	Nat Cell Biol. 2010 Jan;12(1):41-6; sup pp 1-8. Epub 2009 Dec 6.	Nat Cell Biol. 2010	PubMed	citation	PMID:19966784	pubmed	19966784	create date:2009/12/08 | first author:Merte J
An actomyosin-based barrier inhibits cell mixing at compartmental boundaries in Drosophila embryos.	/pubmed/19966783	Monier B, Pélissier-Monier A, Brand AH, Sanson B.	Nat Cell Biol. 2010 Jan;12(1):60-5; sup pp 1-9. Epub 2009 Dec 6.	Nat Cell Biol. 2010	PubMed	citation	PMID:19966783	pubmed	19966783	create date:2009/12/08 | first author:Monier B
Sec-ure nanotubes with RalA and exocyst.	/pubmed/19949438	Zhao Y, Guo W.	Nat Cell Biol. 2009 Dec;11(12):1396-7. No abstract available.	Nat Cell Biol. 2009	PubMed	citation	PMID:19949438	pubmed	19949438	create date:2009/12/02 | first author:Zhao Y
Migration without a clutch.	/pubmed/19949437	Narumiya S, Watanabe N.	Nat Cell Biol. 2009 Dec;11(12):1394-6. No abstract available.	Nat Cell Biol. 2009	PubMed	citation	PMID:19949437	pubmed	19949437	create date:2009/12/02 | first author:Narumiya S
TRIMming microRNA function in mouse stem cells.	/pubmed/19949436	Dueck A, Meister G.	Nat Cell Biol. 2009 Dec;11(12):1392-3. No abstract available.	Nat Cell Biol. 2009	PubMed	citation	PMID:19949436	pubmed	19949436	create date:2009/12/02 | first author:Dueck A
A decade of Nature Cell Biology.	/pubmed/19949434	[No authors listed]	Nat Cell Biol. 2009 Dec;11(12):1389-90.	Nat Cell Biol. 2009	PubMed	citation	PMID:19949434	pubmed	19949434	create date:2009/12/02
M-Sec promotes membrane nanotube formation by interacting with Ral and the exocyst complex.	/pubmed/19935652	Hase K, Kimura S, Takatsu H, Ohmae M, Kawano S, Kitamura H, Ito M, Watarai H, Hazelett CC, Yeaman C, Ohno H.	Nat Cell Biol. 2009 Dec;11(12):1427-32. Epub 2009 Nov 22.	Nat Cell Biol. 2009	PubMed	citation	PMID:19935652	pubmed	19935652	create date:2009/11/26 | first author:Hase K
YAP-dependent induction of amphiregulin identifies a non-cell-autonomous component of the Hippo pathway.	/pubmed/19935651	Zhang J, Ji JY, Yu M, Overholtzer M, Smolen GA, Wang R, Brugge JS, Dyson NJ, Haber DA.	Nat Cell Biol. 2009 Dec;11(12):1444-50. Epub 2009 Nov 22.	Nat Cell Biol. 2009	PubMed	citation	PMID:19935651	pubmed	19935651	create date:2009/11/26 | first author:Zhang J
Cell fate decisions are specified by the dynamic ERK interactome.	/pubmed/19935650	von Kriegsheim A, Baiocchi D, Birtwistle M, Sumpton D, Bienvenut W, Morrice N, Yamada K, Lamond A, Kalna G, Orton R, Gilbert D, Kolch W.	Nat Cell Biol. 2009 Dec;11(12):1458-64. Epub 2009 Nov 22.	Nat Cell Biol. 2009	PubMed	citation	PMID:19935650	pubmed	19935650	create date:2009/11/26 | first author:von Kriegsheim A
The EMT-activator ZEB1 promotes tumorigenicity by repressing stemness-inhibiting microRNAs.	/pubmed/19935649	Wellner U, Schubert J, Burk UC, Schmalhofer O, Zhu F, Sonntag A, Waldvogel B, Vannier C, Darling D, zur Hausen A, Brunton VG, Morton J, Sansom O, Schüler J, Stemmler MP, Herzberger C, Hopt U, Keck T, Brabletz S, Brabletz T.	Nat Cell Biol. 2009 Dec;11(12):1487-95. Epub 2009 Nov 22.	Nat Cell Biol. 2009	PubMed	citation	PMID:19935649	pubmed	19935649	create date:2009/11/26 | first author:Wellner U
AMPH-1/Amphiphysin/Bin1 functions with RME-1/Ehd1 in endocytic recycling.	/pubmed/19915558	Pant S, Sharma M, Patel K, Caplan S, Carr CM, Grant BD.	Nat Cell Biol. 2009 Dec;11(12):1399-410. Epub 2009 Nov 15.	Nat Cell Biol. 2009	PubMed	citation	PMID:19915558	pubmed	19915558	create date:2009/11/17 | first author:Pant S
Adaptive force transmission in amoeboid cell migration.	/pubmed/19915557	Renkawitz J, Schumann K, Weber M, Lämmermann T, Pflicke H, Piel M, Polleux J, Spatz JP, Sixt M.	Nat Cell Biol. 2009 Dec;11(12):1438-43. Epub 2009 Nov 15.	Nat Cell Biol. 2009	PubMed	citation	PMID:19915557	pubmed	19915557	create date:2009/11/17 | first author:Renkawitz J
Title	URL	Description	Details	ShortDetails	Resource	Type	Identifiers	Db	EntrezUID	Properties
A ubiquitin-selective AAA-ATPase mediates transcriptional switching by remodelling a repressor-promoter DNA complex.	/pubmed/19915556	Wilcox AJ, Laney JD.	Nat Cell Biol. 2009 Dec;11(12):1481-6. Epub 2009 Nov 15.	Nat Cell Biol. 2009	PubMed	citation	PMID:19915556	pubmed	19915556	create date:2009/11/17 | first author:Wilcox AJ
The let-7 target gene mouse lin-41 is a stem cell specific E3 ubiquitin ligase for the miRNA pathway protein Ago2.	/pubmed/19898466	Rybak A, Fuchs H, Hadian K, Smirnova L, Wulczyn EA, Michel G, Nitsch R, Krappmann D, Wulczyn FG.	Nat Cell Biol. 2009 Dec;11(12):1411-20. Epub 2009 Nov 8.	Nat Cell Biol. 2009	PubMed	citation	PMID:19898466	pubmed	19898466	create date:2009/11/10 | first author:Rybak A
TAp63 induces senescence and suppresses tumorigenesis in vivo.	/pubmed/19898465	Guo X, Keyes WM, Papazoglu C, Zuber J, Li W, Lowe SW, Vogel H, Mills AA.	Nat Cell Biol. 2009 Dec;11(12):1451-7. Epub 2009 Nov 8.	Nat Cell Biol. 2009	PubMed	citation	PMID:19898465	pubmed	19898465	create date:2009/11/10 | first author:Guo X
Regulation of a Golgi flippase by phosphoinositides and an ArfGEF.	/pubmed/19898464	Natarajan P, Liu K, Patil DV, Sciorra VA, Jackson CL, Graham TR.	Nat Cell Biol. 2009 Dec;11(12):1421-6. Epub 2009 Nov 8.	Nat Cell Biol. 2009	PubMed	citation	PMID:19898464	pubmed	19898464	create date:2009/11/10 | first author:Natarajan P
A subdomain of the endoplasmic reticulum forms a cradle for autophagosome formation.	/pubmed/19898463	Hayashi-Nishino M, Fujita N, Noda T, Yamaguchi A, Yoshimori T, Yamamoto A.	Nat Cell Biol. 2009 Dec;11(12):1433-7. Epub 2009 Nov 8.	Nat Cell Biol. 2009	PubMed	citation	PMID:19898463	pubmed	19898463	create date:2009/11/10 | first author:Hayashi-Nishino M
Tip60-ing the balance in DSB repair.	/pubmed/19884884	Fischle W.	Nat Cell Biol. 2009 Nov;11(11):1279-81. No abstract available.	Nat Cell Biol. 2009	PubMed	citation	PMID:19884884	pubmed	19884884	create date:2009/11/04 | first author:Fischle W
Spermidine surprise for a long life.	/pubmed/19884883	Kaeberlein M.	Nat Cell Biol. 2009 Nov;11(11):1277-8. No abstract available.	Nat Cell Biol. 2009	PubMed	citation	PMID:19884883	pubmed	19884883	create date:2009/11/04 | first author:Kaeberlein M
Cyclin-dependent kinases: a family portrait.	/pubmed/19884882	Malumbres M, Harlow E, Hunt T, Hunter T, Lahti JM, Manning G, Morgan DO, Tsai LH, Wolgemuth DJ.	Nat Cell Biol. 2009 Nov;11(11):1275-6. No abstract available.	Nat Cell Biol. 2009	PubMed	citation	PMID:19884882	pubmed	19884882	create date:2009/11/04 | first author:Malumbres M
Change is good: life outside the nucleus.	/pubmed/19884881	Schekman R.	Nat Cell Biol. 2009 Nov;11(11):1274. No abstract available.	Nat Cell Biol. 2009	PubMed	citation	PMID:19884881	pubmed	19884881	create date:2009/11/04 | first author:Schekman R
Sharing data.	/pubmed/19884880	[No authors listed]	Nat Cell Biol. 2009 Nov;11(11):1273.	Nat Cell Biol. 2009	PubMed	citation	PMID:19884880	pubmed	19884880	create date:2009/11/04
Funding pain in Spain.	/pubmed/19884879	[No authors listed]	Nat Cell Biol. 2009 Nov;11(11):1273.	Nat Cell Biol. 2009	PubMed	citation	PMID:19884879	pubmed	19884879	create date:2009/11/04
Phosphorylation of STIM1 underlies suppression of store-operated calcium entry during mitosis.	/pubmed/19881501	Smyth JT, Petranka JG, Boyles RR, DeHaven WI, Fukushima M, Johnson KL, Williams JG, Putney JW Jr.	Nat Cell Biol. 2009 Dec;11(12):1465-72. Epub 2009 Nov 1. Erratum in: Nat Cell Biol. 2010 Feb;12(2):199.	Nat Cell Biol. 2009	PubMed	citation	PMID:19881501	pubmed	19881501	create date:2009/11/03 | first author:Smyth JT
Slit2-Robo4 signalling promotes vascular stability by blocking Arf6 activity.	/pubmed/19855388	Jones CA, Nishiya N, London NR, Zhu W, Sorensen LK, Chan AC, Lim CJ, Chen H, Zhang Q, Schultz PG, Hayallah AM, Thomas KR, Famulok M, Zhang K, Ginsberg MH, Li DY.	Nat Cell Biol. 2009 Nov;11(11):1325-31. Epub 2009 Oct 18.	Nat Cell Biol. 2009	PubMed	citation	PMID:19855388	pubmed	19855388	create date:2009/10/27 | first author:Jones CA
Intraflagellar transport is required for polarized recycling of the TCR/CD3 complex to the immune synapse.	/pubmed/19855387	Finetti F, Paccani SR, Riparbelli MG, Giacomello E, Perinetti G, Pazour GJ, Rosenbaum JL, Baldari CT.	Nat Cell Biol. 2009 Nov;11(11):1332-9. Epub 2009 Oct 25.	Nat Cell Biol. 2009	PubMed	citation	PMID:19855387	pubmed	19855387	create date:2009/10/27 | first author:Finetti F
Adaptive suppression of the ATF4-CHOP branch of the unfolded protein response by toll-like receptor signalling.	/pubmed/19855386	Woo CW, Cui D, Arellano J, Dorweiler B, Harding H, Fitzgerald KA, Ron D, Tabas I.	Nat Cell Biol. 2009 Dec;11(12):1473-80. Epub 2009 Oct 25.	Nat Cell Biol. 2009	PubMed	citation	PMID:19855386	pubmed	19855386	create date:2009/10/27 | first author:Woo CW
TGF-beta helps cells fly solo.	/pubmed/19838176	Matise LA, Pickup MW, Moses HL.	Nat Cell Biol. 2009 Nov;11(11):1281-4. Epub 2009 Oct 18. No abstract available.	Nat Cell Biol. 2009	PubMed	citation	PMID:19838176	pubmed	19838176	create date:2009/10/20 | first author:Matise LA
Localized and reversible TGFbeta signalling switches breast cancer cells from cohesive to single cell motility.	/pubmed/19838175	Giampieri S, Manning C, Hooper S, Jones L, Hill CS, Sahai E.	Nat Cell Biol. 2009 Nov;11(11):1287-96. Epub 2009 Oct 18.	Nat Cell Biol. 2009	PubMed	citation	PMID:19838175	pubmed	19838175	create date:2009/10/20 | first author:Giampieri S
Analysis of the gamma-secretase interactome and validation of its association with tetraspanin-enriched microdomains.	/pubmed/19838174	Wakabayashi T, Craessaerts K, Bammens L, Bentahir M, Borgions F, Herdewijn P, Staes A, Timmerman E, Vandekerckhove J, Rubinstein E, Boucheix C, Gevaert K, De Strooper B.	Nat Cell Biol. 2009 Nov;11(11):1340-6. Epub 2009 Oct 18.	Nat Cell Biol. 2009	PubMed	citation	PMID:19838174	pubmed	19838174	create date:2009/10/20 | first author:Wakabayashi T
FLIP-mediated autophagy regulation in cell death control.	/pubmed/19838173	Lee JS, Li Q, Lee JY, Lee SH, Jeong JH, Lee HR, Chang H, Zhou FC, Gao SJ, Liang C, Jung JU.	Nat Cell Biol. 2009 Nov;11(11):1355-62. Epub 2009 Oct 18.	Nat Cell Biol. 2009	PubMed	citation	PMID:19838173	pubmed	19838173	create date:2009/10/20 | first author:Lee JS
Topoisomerase I suppresses genomic instability by preventing interference between replication and transcription.	/pubmed/19838172	Tuduri S, Crabbé L, Conti C, Tourrière H, Holtgreve-Grez H, Jauch A, Pantesco V, De Vos J, Thomas A, Theillet C, Pommier Y, Tazi J, Coquelle A, Pasero P.	Nat Cell Biol. 2009 Nov;11(11):1315-24. Epub 2009 Oct 18. Erratum in: Nat Cell Biol. 2010 Nov;12(11):1122.	Nat Cell Biol. 2009	PubMed	citation	PMID:19838172	pubmed	19838172	create date:2009/10/20 | first author:Tuduri S
DNA damage signalling prevents deleterious telomere addition at DNA breaks.	/pubmed/19838171	Makovets S, Blackburn EH.	Nat Cell Biol. 2009 Nov;11(11):1383-6. Epub 2009 Oct 18.	Nat Cell Biol. 2009	PubMed	citation	PMID:19838171	pubmed	19838171	create date:2009/10/20 | first author:Makovets S
Tudor staphylococcal nuclease is an evolutionarily conserved component of the programmed cell death degradome.	/pubmed/19820703	Sundström JF, Vaculova A, Smertenko AP, Savenkov EI, Golovko A, Minina E, Tiwari BS, Rodriguez-Nieto S, Zamyatnin AA Jr, Välineva T, Saarikettu J, Frilander MJ, Suarez MF, Zavialov A, Ståhl U, Hussey PJ, Silvennoinen O, Sundberg E, Zhivotovsky B, Bozhkov PV.	Nat Cell Biol. 2009 Nov;11(11):1347-54. Epub 2009 Oct 11.	Nat Cell Biol. 2009	PubMed	citation	PMID:19820703	pubmed	19820703	create date:2009/10/13 | first author:Sundström JF
UBE2S elongates ubiquitin chains on APC/C substrates to promote mitotic exit.	/pubmed/19820702	Garnett MJ, Mansfeld J, Godwin C, Matsusaka T, Wu J, Russell P, Pines J, Venkitaraman AR.	Nat Cell Biol. 2009 Nov;11(11):1363-9. Epub 2009 Oct 11.	Nat Cell Biol. 2009	PubMed	citation	PMID:19820702	pubmed	19820702	create date:2009/10/13 | first author:Garnett MJ
KLF17 is a negative regulator of epithelial-mesenchymal transition and metastasis in breast cancer.	/pubmed/19801974	Gumireddy K, Li A, Gimotty PA, Klein-Szanto AJ, Showe LC, Katsaros D, Coukos G, Zhang L, Huang Q.	Nat Cell Biol. 2009 Nov;11(11):1297-304. Epub 2009 Oct 4.	Nat Cell Biol. 2009	PubMed	citation	PMID:19801974	pubmed	19801974	create date:2009/10/06 | first author:Gumireddy K
Induction of autophagy by spermidine promotes longevity.	/pubmed/19801973	Eisenberg T, Knauer H, Schauer A, Büttner S, Ruckenstuhl C, Carmona-Gutierrez D, Ring J, Schroeder S, Magnes C, Antonacci L, Fussi H, Deszcz L, Hartl R, Schraml E, Criollo A, Megalou E, Weiskopf D, Laun P, Heeren G, Breitenbach M, Grubeck-Loebenstein B, Herker E, et al.	Nat Cell Biol. 2009 Nov;11(11):1305-14. Epub 2009 Oct 4.	Nat Cell Biol. 2009	PubMed	citation	PMID:19801973	pubmed	19801973	create date:2009/10/06 | first author:Eisenberg T
Transcriptional repression of p53 by parkin and impairment by mutations associated with autosomal recessive juvenile Parkinson's disease.	/pubmed/19801972	da Costa CA, Sunyach C, Giaime E, West A, Corti O, Brice A, Safe S, Abou-Sleiman PM, Wood NW, Takahashi H, Goldberg MS, Shen J, Checler F.	Nat Cell Biol. 2009 Nov;11(11):1370-5. Epub 2009 Oct 4.	Nat Cell Biol. 2009	PubMed	citation	PMID:19801972	pubmed	19801972	create date:2009/10/06 | first author:da Costa CA
A motor driving PTEN.	/pubmed/19794503	Zhou J, Parada LF.	Nat Cell Biol. 2009 Oct;11(10):1177-9. No abstract available.	Nat Cell Biol. 2009	PubMed	citation	PMID:19794503	pubmed	19794503	create date:2009/10/02 | first author:Zhou J
NURD keeps chromatin young.	/pubmed/19794502	Meshorer E, Gruenbaum Y.	Nat Cell Biol. 2009 Oct;11(10):1176-7. No abstract available.	Nat Cell Biol. 2009	PubMed	citation	PMID:19794502	pubmed	19794502	create date:2009/10/02 | first author:Meshorer E
A bacterial virulence factor that dissipates tension.	/pubmed/19794501	Romero S, Tran Van Nhieu G.	Nat Cell Biol. 2009 Oct;11(10):1174-5. No abstract available.	Nat Cell Biol. 2009	PubMed	citation	PMID:19794501	pubmed	19794501	create date:2009/10/02 | first author:Romero S
Receptor-like kinases shape the plant.	/pubmed/19794500	De Smet I, Voss U, Jürgens G, Beeckman T.	Nat Cell Biol. 2009 Oct;11(10):1166-73. Review.	Nat Cell Biol. 2009	PubMed	citation	PMID:19794500	pubmed	19794500	create date:2009/10/02 | first author:De Smet I
Milestones in light microscopy.	/pubmed/19794499	[No authors listed]	Nat Cell Biol. 2009 Oct;11(10):1165.	Nat Cell Biol. 2009	PubMed	citation	PMID:19794499	pubmed	19794499	create date:2009/10/02
Histone H3 methylation links DNA damage detection to activation of the tumour suppressor Tip60.	/pubmed/19783983	Sun Y, Jiang X, Xu Y, Ayrapetov MK, Moreau LA, Whetstine JR, Price BD.	Nat Cell Biol. 2009 Nov;11(11):1376-82. Epub 2009 Sep 27.	Nat Cell Biol. 2009	PubMed	citation	PMID:19783983	pubmed	19783983	create date:2009/09/29 | first author:Sun Y
MyosinV controls PTEN function and neuronal cell size.	/pubmed/19767745	van Diepen MT, Parsons M, Downes CP, Leslie NR, Hindges R, Eickholt BJ.	Nat Cell Biol. 2009 Oct;11(10):1191-6. Epub 2009 Sep 20. Erratum in: Nat Cell Biol. 2009 Nov;11(11):1387.	Nat Cell Biol. 2009	PubMed	citation	PMID:19767745	pubmed	19767745	create date:2009/09/22 | first author:van Diepen MT
Regulation of endoplasmic reticulum stress response by a BBF2H7-mediated Sec23a pathway is essential for chondrogenesis.	/pubmed/19767744	Saito A, Hino S, Murakami T, Kanemoto S, Kondo S, Saitoh M, Nishimura R, Yoneda T, Furuichi T, Ikegawa S, Ikawa M, Okabe M, Imaizumi K.	Nat Cell Biol. 2009 Oct;11(10):1197-204. Epub 2009 Sep 20.	Nat Cell Biol. 2009	PubMed	citation	PMID:19767744	pubmed	19767744	create date:2009/09/22 | first author:Saito A
Signalling mediated by the endoplasmic reticulum stress transducer OASIS is involved in bone formation.	/pubmed/19767743	Murakami T, Saito A, Hino S, Kondo S, Kanemoto S, Chihara K, Sekiya H, Tsumagari K, Ochiai K, Yoshinaga K, Saitoh M, Nishimura R, Yoneda T, Kou I, Furuichi T, Ikegawa S, Ikawa M, Okabe M, Wanaka A, Imaizumi K.	Nat Cell Biol. 2009 Oct;11(10):1205-11. Epub 2009 Sep 20.	Nat Cell Biol. 2009	PubMed	citation	PMID:19767743	pubmed	19767743	create date:2009/09/22 | first author:Murakami T
The bacterial virulence factor InlC perturbs apical cell junctions and promotes cell-to-cell spread of Listeria.	/pubmed/19767742	Rajabian T, Gavicherla B, Heisig M, Müller-Altrock S, Goebel W, Gray-Owen SD, Ireton K.	Nat Cell Biol. 2009 Oct;11(10):1212-8. Epub 2009 Sep 20.	Nat Cell Biol. 2009	PubMed	citation	PMID:19767742	pubmed	19767742	create date:2009/09/22 | first author:Rajabian T
Intracellular fluid flow in rapidly moving cells.	/pubmed/19767741	Keren K, Yam PT, Kinkhabwala A, Mogilner A, Theriot JA.	Nat Cell Biol. 2009 Oct;11(10):1219-24. Epub 2009 Sep 20.	Nat Cell Biol. 2009	PubMed	citation	PMID:19767741	pubmed	19767741	create date:2009/09/22 | first author:Keren K
The planar cell polarity effector Fuz is essential for targeted membrane trafficking, ciliogenesis and mouse embryonic development.	/pubmed/19767740	Gray RS, Abitua PB, Wlodarczyk BJ, Szabo-Rogers HL, Blanchard O, Lee I, Weiss GS, Liu KJ, Marcotte EM, Wallingford JB, Finnell RH.	Nat Cell Biol. 2009 Oct;11(10):1225-32. Epub 2009 Sep 20.	Nat Cell Biol. 2009	PubMed	citation	PMID:19767740	pubmed	19767740	create date:2009/09/22 | first author:Gray RS
C/EBPalpha and beta couple interfollicular keratinocyte proliferation arrest to commitment and terminal differentiation.	/pubmed/19749746	Lopez RG, Garcia-Silva S, Moore SJ, Bereshchenko O, Martinez-Cruz AB, Ermakova O, Kurz E, Paramio JM, Nerlov C.	Nat Cell Biol. 2009 Oct;11(10):1181-90. Epub 2009 Sep 13.	Nat Cell Biol. 2009	PubMed	citation	PMID:19749746	pubmed	19749746	create date:2009/09/15 | first author:Lopez RG
Listeria monocytogenes ActA-mediated escape from autophagic recognition.	/pubmed/19749745	Yoshikawa Y, Ogawa M, Hain T, Yoshida M, Fukumatsu M, Kim M, Mimuro H, Nakagawa I, Yanagawa T, Ishii T, Kakizuka A, Sztul E, Chakraborty T, Sasakawa C.	Nat Cell Biol. 2009 Oct;11(10):1233-40. Epub 2009 Sep 13.	Nat Cell Biol. 2009	PubMed	citation	PMID:19749745	pubmed	19749745	create date:2009/09/15 | first author:Yoshikawa Y
The non-coding RNA of the multidrug resistance-linked vault particle encodes multiple regulatory small RNAs.	/pubmed/19749744	Persson H, Kvist A, Vallon-Christersson J, Medstrand P, Borg A, Rovira C.	Nat Cell Biol. 2009 Oct;11(10):1268-71. Epub 2009 Sep 13.	Nat Cell Biol. 2009	PubMed	citation	PMID:19749744	pubmed	19749744	create date:2009/09/15 | first author:Persson H
Oxidant-induced apoptosis is mediated by oxidation of the actin-regulatory protein cofilin.	/pubmed/19734890	Klamt F, Zdanov S, Levine RL, Pariser A, Zhang Y, Zhang B, Yu LR, Veenstra TD, Shacter E.	Nat Cell Biol. 2009 Oct;11(10):1241-6. Epub 2009 Sep 6. Erratum in: Nat Cell Biol. 2009 Nov;11(11)1387.	Nat Cell Biol. 2009	PubMed	citation	PMID:19734890	pubmed	19734890	create date:2009/09/08 | first author:Klamt F
NEK11 regulates CDC25A degradation and the IR-induced G2/M checkpoint.	/pubmed/19734889	Melixetian M, Klein DK, Sørensen CS, Helin K.	Nat Cell Biol. 2009 Oct;11(10):1247-53. Epub 2009 Sep 6.	Nat Cell Biol. 2009	PubMed	citation	PMID:19734889	pubmed	19734889	create date:2009/09/08 | first author:Melixetian M
Brassinosteroid signal transduction from cell-surface receptor kinases to nuclear transcription factors.	/pubmed/19734888	Kim TW, Guan S, Sun Y, Deng Z, Tang W, Shang JX, Sun Y, Burlingame AL, Wang ZY.	Nat Cell Biol. 2009 Oct;11(10):1254-60. Epub 2009 Sep 6.	Nat Cell Biol. 2009	PubMed	citation	PMID:19734888	pubmed	19734888	create date:2009/09/08 | first author:Kim TW
Ageing-related chromatin defects through loss of the NURD complex.	/pubmed/19734887	Pegoraro G, Kubben N, Wickert U, Göhler H, Hoffmann K, Misteli T.	Nat Cell Biol. 2009 Oct;11(10):1261-7. Epub 2009 Sep 6.	Nat Cell Biol. 2009	PubMed	citation	PMID:19734887	pubmed	19734887	create date:2009/09/08 | first author:Pegoraro G
Axin determines cell fate by controlling the p53 activation threshold after DNA damage.	/pubmed/19731416	Li Q, Lin S, Wang X, Lian G, Lu Z, Guo H, Ruan K, Wang Y, Ye Z, Han J, Lin SC.	Nat Cell Biol. 2009 Sep;11(9):1128-34. Erratum in: Nat Cell Biol. 2009 Oct;11(10):1272.	Nat Cell Biol. 2009	PubMed	citation	PMID:19731416	pubmed	19731416	create date:2009/09/05 | first author:Li Q
Aurora A moonlights in neurite extension.	/pubmed/19724260	Lefkowitz GK, Gleeson JG.	Nat Cell Biol. 2009 Sep;11(9):1053-4.	Nat Cell Biol. 2009	PubMed	citation	PMID:19724260	pubmed	19724260	create date:2009/09/03 | first author:Lefkowitz GK
Steroid hormone pulsing drives cyclic gene expression.	/pubmed/19724259	Desvergne B, Héligon C.	Nat Cell Biol. 2009 Sep;11(9):1051-3.	Nat Cell Biol. 2009	PubMed	citation	PMID:19724259	pubmed	19724259	create date:2009/09/03 | first author:Desvergne B
RISC hitches onto endosome trafficking.	/pubmed/19724258	Siomi H, Siomi MC.	Nat Cell Biol. 2009 Sep;11(9):1049-51.	Nat Cell Biol. 2009	PubMed	citation	PMID:19724258	pubmed	19724258	create date:2009/09/03 | first author:Siomi H
SAD kinase keeps centrosomes lonely.	/pubmed/19724257	Chen D, Vogel J.	Nat Cell Biol. 2009 Sep;11(9):1047-8.	Nat Cell Biol. 2009	PubMed	citation	PMID:19724257	pubmed	19724257	create date:2009/09/03 | first author:Chen D
Title	URL	Description	Details	ShortDetails	Resource	Type	Identifiers	Db	EntrezUID	Properties
Ambition, surprise and delight: necessary lessons.	/pubmed/19724256	Bourne HR.	Nat Cell Biol. 2009 Sep;11(9):1046. No abstract available.	Nat Cell Biol. 2009	PubMed	citation	PMID:19724256	pubmed	19724256	create date:2009/09/03 | first author:Bourne HR
Accurately reporting research.	/pubmed/19724255	[No authors listed]	Nat Cell Biol. 2009 Sep;11(9):1045. No abstract available.	Nat Cell Biol. 2009	PubMed	citation	PMID:19724255	pubmed	19724255	create date:2009/09/03
Golgi-derived CLASP-dependent microtubules control Golgi organization and polarized trafficking in motile cells.	/pubmed/19701196	Miller PM, Folkmann AW, Maia AR, Efimova N, Efimov A, Kaverina I.	Nat Cell Biol. 2009 Sep;11(9):1069-80. Epub 2009 Aug 23.	Nat Cell Biol. 2009	PubMed	citation	PMID:19701196	pubmed	19701196	create date:2009/08/25 | first author:Miller PM
p53 isoforms Delta133p53 and p53beta are endogenous regulators of replicative cellular senescence.	/pubmed/19701195	Fujita K, Mondal AM, Horikawa I, Nguyen GH, Kumamoto K, Sohn JJ, Bowman ED, Mathe EA, Schetter AJ, Pine SR, Ji H, Vojtesek B, Bourdon JC, Lane DP, Harris CC.	Nat Cell Biol. 2009 Sep;11(9):1135-42. Epub 2009 Aug 23.	Nat Cell Biol. 2009	PubMed	citation	PMID:19701195	pubmed	19701195	create date:2009/08/25 | first author:Fujita K
Zcchc11-dependent uridylation of microRNA directs cytokine expression.	/pubmed/19701194	Jones MR, Quinton LJ, Blahna MT, Neilson JR, Fu S, Ivanov AR, Wolf DA, Mizgerd JP.	Nat Cell Biol. 2009 Sep;11(9):1157-63. Epub 2009 Aug 23.	Nat Cell Biol. 2009	PubMed	citation	PMID:19701194	pubmed	19701194	create date:2009/08/25 | first author:Jones MR
Ultradian hormone stimulation induces glucocorticoid receptor-mediated pulses of gene transcription.	/pubmed/19684579	Stavreva DA, Wiench M, John S, Conway-Campbell BL, McKenna MA, Pooley JR, Johnson TA, Voss TC, Lightman SL, Hager GL.	Nat Cell Biol. 2009 Sep;11(9):1093-102. Epub 2009 Aug 16.	Nat Cell Biol. 2009	PubMed	citation	PMID:19684579	pubmed	19684579	create date:2009/08/18 | first author:Stavreva DA
Fused sister kinetochores initiate the reductional division in meiosis I.	/pubmed/19684578	Li X, Dawe RK.	Nat Cell Biol. 2009 Sep;11(9):1103-8. Epub 2009 Aug 16.	Nat Cell Biol. 2009	PubMed	citation	PMID:19684578	pubmed	19684578	create date:2009/08/18 | first author:Li X
A Dam1-based artificial kinetochore is sufficient to promote chromosome segregation in budding yeast.	/pubmed/19684577	Kiermaier E, Woehrer S, Peng Y, Mechtler K, Westermann S.	Nat Cell Biol. 2009 Sep;11(9):1109-15. Epub 2009 Aug 16.	Nat Cell Biol. 2009	PubMed	citation	PMID:19684577	pubmed	19684577	create date:2009/08/18 | first author:Kiermaier E
Recruiting a microtubule-binding complex to DNA directs chromosome segregation in budding yeast.	/pubmed/19684576	Lacefield S, Lau DT, Murray AW.	Nat Cell Biol. 2009 Sep;11(9):1116-20. Epub 2009 Aug 16.	Nat Cell Biol. 2009	PubMed	citation	PMID:19684576	pubmed	19684576	create date:2009/08/18 | first author:Lacefield S
Multivesicular bodies associate with components of miRNA effector complexes and modulate miRNA activity.	/pubmed/19684575	Gibbings DJ, Ciaudo C, Erhardt M, Voinnet O.	Nat Cell Biol. 2009 Sep;11(9):1143-9. Epub 2009 Aug 16. Erratum in: Nat Cell Biol. 2009 Oct;11(10):1272.	Nat Cell Biol. 2009	PubMed	citation	PMID:19684575	pubmed	19684575	create date:2009/08/18 | first author:Gibbings DJ
Silencing by small RNAs is linked to endosomal trafficking.	/pubmed/19684574	Lee YS, Pressman S, Andress AP, Kim K, White JL, Cassidy JJ, Li X, Lubell K, Lim do H, Cho IS, Nakahara K, Preall JB, Bellare P, Sontheimer EJ, Carthew RW.	Nat Cell Biol. 2009 Sep;11(9):1150-6. Epub 2009 Aug 16. Erratum in: Nat Cell Biol. 2009 Dec;11(12):1495.	Nat Cell Biol. 2009	PubMed	citation	PMID:19684574	pubmed	19684574	create date:2009/08/18 | first author:Lee YS
An essential role of the aPKC-Aurora A-NDEL1 pathway in neurite elongation by modulation of microtubule dynamics.	/pubmed/19668197	Mori D, Yamada M, Mimori-Kiyosue Y, Shirai Y, Suzuki A, Ohno S, Saya H, Wynshaw-Boris A, Hirotsune S.	Nat Cell Biol. 2009 Sep;11(9):1057-68. Epub 2009 Aug 9.	Nat Cell Biol. 2009	PubMed	citation	PMID:19668197	pubmed	19668197	create date:2009/08/12 | first author:Mori D
Organizer restriction through modulation of Bozozok stability by the E3 ubiquitin ligase Lnx-like.	/pubmed/19668196	Ro H, Dawid IB.	Nat Cell Biol. 2009 Sep;11(9):1121-7. Epub 2009 Aug 9.	Nat Cell Biol. 2009	PubMed	citation	PMID:19668196	pubmed	19668196	create date:2009/08/12 | first author:Ro H
SASPense and DDRama in cancer and ageing.	/pubmed/19648977	Fumagalli M, d'Adda di Fagagna F.	Nat Cell Biol. 2009 Aug;11(8):921-3.	Nat Cell Biol. 2009	PubMed	citation	PMID:19648977	pubmed	19648977	create date:2009/08/04 | first author:Fumagalli M
Axon growth-stimulus package includes local translation.	/pubmed/19648976	Macara IG, Iioka H, Mili S.	Nat Cell Biol. 2009 Aug;11(8):919-21.	Nat Cell Biol. 2009	PubMed	citation	PMID:19648976	pubmed	19648976	create date:2009/08/04 | first author:Macara IG
Homologue pairing: getting it right.	/pubmed/19648975	Hawley RS, Gilliland WD.	Nat Cell Biol. 2009 Aug;11(8):917-8.	Nat Cell Biol. 2009	PubMed	citation	PMID:19648975	pubmed	19648975	create date:2009/08/04 | first author:Hawley RS
Attracting women.	/pubmed/19648973	[No authors listed]	Nat Cell Biol. 2009 Aug;11(8):915. No abstract available.	Nat Cell Biol. 2009	PubMed	citation	PMID:19648973	pubmed	19648973	create date:2009/08/04
SADB phosphorylation of gamma-tubulin regulates centrosome duplication.	/pubmed/19648910	Alvarado-Kristensson M, Rodríguez MJ, Silió V, Valpuesta JM, Carrera AC.	Nat Cell Biol. 2009 Sep;11(9):1081-92. Epub 2009 Aug 2.	Nat Cell Biol. 2009	PubMed	citation	PMID:19648910	pubmed	19648910	create date:2009/08/04 | first author:Alvarado-Kristensson M
MicroRNA MiR-17 retards tissue growth and represses fibronectin expression.	/pubmed/19633662	Shan SW, Lee DY, Deng Z, Shatseva T, Jeyapalan Z, Du WW, Zhang Y, Xuan JW, Yee SP, Siragam V, Yang BB.	Nat Cell Biol. 2009 Aug;11(8):1031-8. Epub 2009 Jul 26.	Nat Cell Biol. 2009	PubMed	citation	PMID:19633662	pubmed	19633662	create date:2009/07/28 | first author:Shan SW
Identification of chromosome sequence motifs that mediate meiotic pairing and synapsis in C. elegans.	/pubmed/19620970	Phillips CM, Meng X, Zhang L, Chretien JH, Urnov FD, Dernburg AF.	Nat Cell Biol. 2009 Aug;11(8):934-42. Epub 2009 Jul 20. Erratum in: Nat Cell Biol. 2009 Sep;11(9):1163.	Nat Cell Biol. 2009	PubMed	citation	PMID:19620970	pubmed	19620970	create date:2009/07/22 | first author:Phillips CM
A regulatory pathway involving Notch1/beta-catenin/Isl1 determines cardiac progenitor cell fate.	/pubmed/19620969	Kwon C, Qian L, Cheng P, Nigam V, Arnold J, Srivastava D.	Nat Cell Biol. 2009 Aug;11(8):951-7. Epub 2009 Jul 20.	Nat Cell Biol. 2009	PubMed	citation	PMID:19620969	pubmed	19620969	create date:2009/07/22 | first author:Kwon C
VHL loss causes spindle misorientation and chromosome instability.	/pubmed/19620968	Thoma CR, Toso A, Gutbrodt KL, Reggi SP, Frew IJ, Schraml P, Hergovich A, Moch H, Meraldi P, Krek W.	Nat Cell Biol. 2009 Aug;11(8):994-1001. Epub 2009 Jul 20.	Nat Cell Biol. 2009	PubMed	citation	PMID:19620968	pubmed	19620968	create date:2009/07/22 | first author:Thoma CR
Axonal elongation triggered by stimulus-induced local translation of a polarity complex protein.	/pubmed/19620967	Hengst U, Deglincerti A, Kim HJ, Jeon NL, Jaffrey SR.	Nat Cell Biol. 2009 Aug;11(8):1024-30. Epub 2009 Jul 20.	Nat Cell Biol. 2009	PubMed	citation	PMID:19620967	pubmed	19620967	create date:2009/07/22 | first author:Hengst U
A SNAIL1-SMAD3/4 transcriptional repressor complex promotes TGF-beta mediated epithelial-mesenchymal transition.	/pubmed/19597490	Vincent T, Neve EP, Johnson JR, Kukalev A, Rojo F, Albanell J, Pietras K, Virtanen I, Philipson L, Leopold PL, Crystal RG, de Herreros AG, Moustakas A, Pettersson RF, Fuxe J.	Nat Cell Biol. 2009 Aug;11(8):943-50. Epub 2009 Jul 13.	Nat Cell Biol. 2009	PubMed	citation	PMID:19597490	pubmed	19597490	create date:2009/07/15 | first author:Vincent T
Prolyl isomerase Pin1 acts as a switch to control the degree of substrate ubiquitylation.	/pubmed/19597489	Siepe D, Jentsch S.	Nat Cell Biol. 2009 Aug;11(8):967-72. Epub 2009 Jul 13.	Nat Cell Biol. 2009	PubMed	citation	PMID:19597489	pubmed	19597489	create date:2009/07/15 | first author:Siepe D
Persistent DNA damage signalling triggers senescence-associated inflammatory cytokine secretion.	/pubmed/19597488	Rodier F, Coppé JP, Patil CK, Hoeijmakers WA, Muñoz DP, Raza SR, Freund A, Campeau E, Davalos AR, Campisi J.	Nat Cell Biol. 2009 Aug;11(8):973-9. Epub 2009 Jul 13. Erratum in: Nat Cell Biol. 2009 Oct;11(10):1272. Dosage error in article text.	Nat Cell Biol. 2009	PubMed	citation	PMID:19597488	pubmed	19597488	create date:2009/07/15 | first author:Rodier F
The DNA damage response at eroded telomeres and tethering to the nuclear pore complex.	/pubmed/19597487	Khadaroo B, Teixeira MT, Luciano P, Eckert-Boulet N, Germann SM, Simon MN, Gallina I, Abdallah P, Gilson E, Géli V, Lisby M.	Nat Cell Biol. 2009 Aug;11(8):980-7. Epub 2009 Jul 13.	Nat Cell Biol. 2009	PubMed	citation	PMID:19597487	pubmed	19597487	create date:2009/07/15 | first author:Khadaroo B
A two-step model for senescence triggered by a single critically short telomere.	/pubmed/19597486	Abdallah P, Luciano P, Runge KW, Lisby M, Géli V, Gilson E, Teixeira MT.	Nat Cell Biol. 2009 Aug;11(8):988-93. Epub 2009 Jul 13. Erratum in: Nat Cell Biol. 2010 May;12(5):520.	Nat Cell Biol. 2009	PubMed	citation	PMID:19597486	pubmed	19597486	create date:2009/07/15 | first author:Abdallah P
The CDK4-pRB-E2F1 pathway controls insulin secretion.	/pubmed/19597485	Annicotte JS, Blanchet E, Chavey C, Iankova I, Costes S, Assou S, Teyssier J, Dalle S, Sardet C, Fajas L.	Nat Cell Biol. 2009 Aug;11(8):1017-23. Epub 2009 Jul 13.	Nat Cell Biol. 2009	PubMed	citation	PMID:19597485	pubmed	19597485	create date:2009/07/15 | first author:Annicotte JS
Differential requirements for actin during yeast and mammalian endocytosis.	/pubmed/19597484	Aghamohammadzadeh S, Ayscough KR.	Nat Cell Biol. 2009 Aug;11(8):1039-42. Epub 2009 Jul 13.	Nat Cell Biol. 2009	PubMed	citation	PMID:19597484	pubmed	19597484	create date:2009/07/15 | first author:Aghamohammadzadeh S
Histone levels are regulated by phosphorylation and ubiquitylation-dependent proteolysis.	/pubmed/19578373	Singh RK, Kabbaj MH, Paik J, Gunjan A.	Nat Cell Biol. 2009 Aug;11(8):925-33. Epub 2009 Jul 5.	Nat Cell Biol. 2009	PubMed	citation	PMID:19578373	pubmed	19578373	create date:2009/07/07 | first author:Singh RK
Mitochondrial fission factor Drp1 is essential for embryonic development and synapse formation in mice.	/pubmed/19578372	Ishihara N, Nomura M, Jofuku A, Kato H, Suzuki SO, Masuda K, Otera H, Nakanishi Y, Nonaka I, Goto Y, Taguchi N, Morinaga H, Maeda M, Takayanagi R, Yokota S, Mihara K.	Nat Cell Biol. 2009 Aug;11(8):958-66. Epub 2009 Jul 5.	Nat Cell Biol. 2009	PubMed	citation	PMID:19578372	pubmed	19578372	create date:2009/07/07 | first author:Ishihara N
BCOR regulates mesenchymal stem cell function by epigenetic mechanisms.	/pubmed/19578371	Fan Z, Yamaza T, Lee JS, Yu J, Wang S, Fan G, Shi S, Wang CY.	Nat Cell Biol. 2009 Aug;11(8):1002-9. Epub 2009 Jul 5.	Nat Cell Biol. 2009	PubMed	citation	PMID:19578371	pubmed	19578371	create date:2009/07/07 | first author:Fan Z
Reversible acetylation of the chromatin remodelling complex NoRC is required for non-coding RNA-dependent silencing.	/pubmed/19578370	Zhou Y, Schmitz KM, Mayer C, Yuan X, Akhtar A, Grummt I.	Nat Cell Biol. 2009 Aug;11(8):1010-6. Epub 2009 Jul 5.	Nat Cell Biol. 2009	PubMed	citation	PMID:19578370	pubmed	19578370	create date:2009/07/07 | first author:Zhou Y
A reader for centromeric chromatin.	/pubmed/19568265	Sekulic N, Black BE.	Nat Cell Biol. 2009 Jul;11(7):793-5.	Nat Cell Biol. 2009	PubMed	citation	PMID:19568265	pubmed	19568265	create date:2009/07/02 | first author:Sekulic N
Delta traffic takes a sh-Arp turn.	/pubmed/19568264	Schejter ED.	Nat Cell Biol. 2009 Jul;11(7):791-3.	Nat Cell Biol. 2009	PubMed	citation	PMID:19568264	pubmed	19568264	create date:2009/07/02 | first author:Schejter ED
Cavin fever: regulating caveolae.	/pubmed/19568263	Nabi IR.	Nat Cell Biol. 2009 Jul;11(7):789-91.	Nat Cell Biol. 2009	PubMed	citation	PMID:19568263	pubmed	19568263	create date:2009/07/02 | first author:Nabi IR
Building confidence: the transition from student to professor.	/pubmed/19568262	Fuchs E.	Nat Cell Biol. 2009 Jul;11(7):786. No abstract available.	Nat Cell Biol. 2009	PubMed	citation	PMID:19568262	pubmed	19568262	create date:2009/07/02 | first author:Fuchs E
Freedom of scientific expression.	/pubmed/19568261	[No authors listed]	Nat Cell Biol. 2009 Jul;11(7):785. No abstract available.	Nat Cell Biol. 2009	PubMed	citation	PMID:19568261	pubmed	19568261	create date:2009/07/02
The Arp2/3 complex and WASp are required for apical trafficking of Delta into microvilli during cell fate specification of sensory organ precursors.	/pubmed/19543274	Rajan A, Tien AC, Haueter CM, Schulze KL, Bellen HJ.	Nat Cell Biol. 2009 Jul;11(7):815-24. Epub 2009 Jun 21.	Nat Cell Biol. 2009	PubMed	citation	PMID:19543274	pubmed	19543274	create date:2009/06/23 | first author:Rajan A
OsHAL3 mediates a new pathway in the light-regulated growth of rice.	/pubmed/19543273	Sun SY, Chao DY, Li XM, Shi M, Gao JP, Zhu MZ, Yang HQ, Luan S, Lin HX.	Nat Cell Biol. 2009 Jul;11(7):845-51. Epub 2009 Jun 21.	Nat Cell Biol. 2009	PubMed	citation	PMID:19543273	pubmed	19543273	create date:2009/06/23 | first author:Sun SY
Increasing organismal healthspan by enhancing mitochondrial protein quality control.	/pubmed/19543272	Luce K, Osiewacz HD.	Nat Cell Biol. 2009 Jul;11(7):852-8. Epub 2009 Jun 21.	Nat Cell Biol. 2009	PubMed	citation	PMID:19543272	pubmed	19543272	create date:2009/06/23 | first author:Luce K
TGF-beta activates Akt kinase through a microRNA-dependent amplifying circuit targeting PTEN.	/pubmed/19543271	Kato M, Putta S, Wang M, Yuan H, Lanting L, Nair I, Gunn A, Nakagawa Y, Shimano H, Todorov I, Rossi JJ, Natarajan R.	Nat Cell Biol. 2009 Jul;11(7):881-9. Epub 2009 Jun 21.	Nat Cell Biol. 2009	PubMed	citation	PMID:19543271	pubmed	19543271	create date:2009/06/23 | first author:Kato M
Centromere assembly requires the direct recognition of CENP-A nucleosomes by CENP-N.	/pubmed/19543270	Carroll CW, Silva MC, Godek KM, Jansen LE, Straight AF.	Nat Cell Biol. 2009 Jul;11(7):896-902. Epub 2009 Jun 21.	Nat Cell Biol. 2009	PubMed	citation	PMID:19543270	pubmed	19543270	create date:2009/06/23 | first author:Carroll CW
Chromosome congression: on the bi-orient express.	/pubmed/19532116	Foley EA, Kapoor TM.	Nat Cell Biol. 2009 Jul;11(7):787-9.	Nat Cell Biol. 2009	PubMed	citation	PMID:19532116	pubmed	19532116	create date:2009/06/18 | first author:Foley EA
Arabidopsis cortical microtubules position cellulose synthase delivery to the plasma membrane and interact with cellulose synthase trafficking compartments.	/pubmed/19525940	Gutierrez R, Lindeboom JJ, Paredez AR, Emons AM, Ehrhardt DW.	Nat Cell Biol. 2009 Jul;11(7):797-806. Epub 2009 Jun 14.	Nat Cell Biol. 2009	PubMed	citation	PMID:19525940	pubmed	19525940	create date:2009/06/16 | first author:Gutierrez R
SDPR induces membrane curvature and functions in the formation of caveolae.	/pubmed/19525939	Hansen CG, Bright NA, Howard G, Nichols BJ.	Nat Cell Biol. 2009 Jul;11(7):807-14. Epub 2009 Jun 14.	Nat Cell Biol. 2009	PubMed	citation	PMID:19525939	pubmed	19525939	create date:2009/06/16 | first author:Hansen CG
Chromosome congression in the absence of kinetochore fibres.	/pubmed/19525938	Cai S, O'Connell CB, Khodjakov A, Walczak CE.	Nat Cell Biol. 2009 Jul;11(7):832-8. Epub 2009 Jun 14.	Nat Cell Biol. 2009	PubMed	citation	PMID:19525938	pubmed	19525938	create date:2009/06/16 | first author:Cai S
Lateral microtubule bundles promote chromosome alignment during acentrosomal oocyte meiosis.	/pubmed/19525937	Wignall SM, Villeneuve AM.	Nat Cell Biol. 2009 Jul;11(7):839-44. Epub 2009 Jun 14.	Nat Cell Biol. 2009	PubMed	citation	PMID:19525937	pubmed	19525937	create date:2009/06/16 | first author:Wignall SM
BRIT1/MCPH1 links chromatin remodelling to DNA damage response.	/pubmed/19525936	Peng G, Yim EK, Dai H, Jackson AP, Burgt I, Pan MR, Hu R, Li K, Lin SY.	Nat Cell Biol. 2009 Jul;11(7):865-72. Epub 2009 Jun 14.	Nat Cell Biol. 2009	PubMed	citation	PMID:19525936	pubmed	19525936	create date:2009/06/16 | first author:Peng G
Title	URL	Description	Details	ShortDetails	Resource	Type	Identifiers	Db	EntrezUID	Properties
The tyrosine kinase Stitcher activates Grainy head and epidermal wound healing in Drosophila.	/pubmed/19525935	Wang S, Tsarouhas V, Xylourgidis N, Sabri N, Tiklová K, Nautiyal N, Gallio M, Samakovlis C.	Nat Cell Biol. 2009 Jul;11(7):890-5. Epub 2009 Jun 14.	Nat Cell Biol. 2009	PubMed	citation	PMID:19525935	pubmed	19525935	create date:2009/06/16 | first author:Wang S
Essential role for eIF4GI overexpression in the pathogenesis of inflammatory breast cancer.	/pubmed/19525934	Silvera D, Arju R, Darvishian F, Levine PH, Zolfaghari L, Goldberg J, Hochman T, Formenti SC, Schneider RJ.	Nat Cell Biol. 2009 Jul;11(7):903-8. Epub 2009 Jun 14.	Nat Cell Biol. 2009	PubMed	citation	PMID:19525934	pubmed	19525934	create date:2009/06/16 | first author:Silvera D
Reproducible methods.	/pubmed/19517583	[No authors listed]	Nat Cell Biol. 2009 Jun;11(6):667. No abstract available.	Nat Cell Biol. 2009	PubMed	citation	PMID:19517583	pubmed	19517583	create date:2009/06/12
Attribution and accountability.	/pubmed/19517582	[No authors listed]	Nat Cell Biol. 2009 Jun;11(6):667. No abstract available.	Nat Cell Biol. 2009	PubMed	citation	PMID:19517582	pubmed	19517582	create date:2009/06/12
CPAP is a cell-cycle regulated protein that controls centriole length.	/pubmed/19503075	Tang CJ, Fu RH, Wu KS, Hsu WB, Tang TK.	Nat Cell Biol. 2009 Jul;11(7):825-31. Epub 2009 Jun 7.	Nat Cell Biol. 2009	PubMed	citation	PMID:19503075	pubmed	19503075	create date:2009/06/09 | first author:Tang CJ
Cell shape changes indicate a role for extrinsic tensile forces in Drosophila germ-band extension.	/pubmed/19503074	Butler LC, Blanchard GB, Kabla AJ, Lawrence NJ, Welchman DP, Mahadevan L, Adams RJ, Sanson B.	Nat Cell Biol. 2009 Jul;11(7):859-64. Epub 2009 Jun 7.	Nat Cell Biol. 2009	PubMed	citation	PMID:19503074	pubmed	19503074	create date:2009/06/09 | first author:Butler LC
Epidermal growth factor-like domain 7 (EGFL7) modulates Notch signalling and affects neural stem cell renewal.	/pubmed/19503073	Schmidt MH, Bicker F, Nikolic I, Meister J, Babuke T, Picuric S, Müller-Esterl W, Plate KH, Dikic I.	Nat Cell Biol. 2009 Jul;11(7):873-80. Epub 2009 Jun 7. Erratum in: Nat Cell Biol. 2009 Aug;11(8):1043.	Nat Cell Biol. 2009	PubMed	citation	PMID:19503073	pubmed	19503073	create date:2009/06/09 | first author:Schmidt MH
Transmission and spreading of tauopathy in transgenic mouse brain.	/pubmed/19503072	Clavaguera F, Bolmont T, Crowther RA, Abramowski D, Frank S, Probst A, Fraser G, Stalder AK, Beibel M, Staufenbiel M, Jucker M, Goedert M, Tolnay M.	Nat Cell Biol. 2009 Jul;11(7):909-13. Epub 2009 Jun 7.	Nat Cell Biol. 2009	PubMed	citation	PMID:19503072	pubmed	19503072	create date:2009/06/09 | first author:Clavaguera F
MicroRNA-mediated regulation of synaptic palmitoylation: shrinking fat spines.	/pubmed/19488059	Carrel D, Firestein BL.	Nat Cell Biol. 2009 Jun;11(6):681-2. No abstract available.	Nat Cell Biol. 2009	PubMed	citation	PMID:19488059	pubmed	19488059	create date:2009/06/03 | first author:Carrel D
Inverted rod nuclei see the light.	/pubmed/19488058	Eskiw C, Fraser P.	Nat Cell Biol. 2009 Jun;11(6):680-1. No abstract available.	Nat Cell Biol. 2009	PubMed	citation	PMID:19488058	pubmed	19488058	create date:2009/06/03 | first author:Eskiw C
Wicked views on stem cell news.	/pubmed/19488057	Neumüller RA, Knoblich JA.	Nat Cell Biol. 2009 Jun;11(6):678-9. No abstract available.	Nat Cell Biol. 2009	PubMed	citation	PMID:19488057	pubmed	19488057	create date:2009/06/03 | first author:Neumüller RA
STIMulating store-operated Ca(2+) entry.	/pubmed/19488056	Cahalan MD.	Nat Cell Biol. 2009 Jun;11(6):669-77. Review.	Nat Cell Biol. 2009	PubMed	citation	PMID:19488056	pubmed	19488056	create date:2009/06/03 | first author:Cahalan MD
How robust are your data?	/pubmed/19488054	[No authors listed]	Nat Cell Biol. 2009 Jun;11(6):667. No abstract available.	Nat Cell Biol. 2009	PubMed	citation	PMID:19488054	pubmed	19488054	create date:2009/06/03
A functional screen implicates microRNA-138-dependent regulation of the depalmitoylation enzyme APT1 in dendritic spine morphogenesis.	/pubmed/19465924	Siegel G, Obernosterer G, Fiore R, Oehmen M, Bicker S, Christensen M, Khudayberdiev S, Leuschner PF, Busch CJ, Kane C, Hübel K, Dekker F, Hedberg C, Rengarajan B, Drepper C, Waldmann H, Kauppinen S, Greenberg ME, Draguhn A, Rehmsmeier M, Martinez J, Schratt GM.	Nat Cell Biol. 2009 Jun;11(6):705-16. Epub 2009 May 24.	Nat Cell Biol. 2009	PubMed	citation	PMID:19465924	pubmed	19465924	create date:2009/05/26 | first author:Siegel G
The Patched dependence receptor triggers apoptosis through a DRAL-caspase-9 complex.	/pubmed/19465923	Mille F, Thibert C, Fombonne J, Rama N, Guix C, Hayashi H, Corset V, Reed JC, Mehlen P.	Nat Cell Biol. 2009 Jun;11(6):739-46. Epub 2009 May 24.	Nat Cell Biol. 2009	PubMed	citation	PMID:19465923	pubmed	19465923	create date:2009/05/26 | first author:Mille F
Replication stress induces sister-chromatid bridging at fragile site loci in mitosis.	/pubmed/19465922	Chan KL, Palmai-Pallag T, Ying S, Hickson ID.	Nat Cell Biol. 2009 Jun;11(6):753-60. Epub 2009 May 24.	Nat Cell Biol. 2009	PubMed	citation	PMID:19465922	pubmed	19465922	create date:2009/05/26 | first author:Chan KL
The FANC pathway and BLM collaborate during mitosis to prevent micro-nucleation and chromosome abnormalities.	/pubmed/19465921	Naim V, Rosselli F.	Nat Cell Biol. 2009 Jun;11(6):761-8. Epub 2009 May 24.	Nat Cell Biol. 2009	PubMed	citation	PMID:19465921	pubmed	19465921	create date:2009/05/26 | first author:Naim V
Deficiency of MIP/MTMR14 phosphatase induces a muscle disorder by disrupting Ca(2+) homeostasis.	/pubmed/19465920	Shen J, Yu WM, Brotto M, Scherman JA, Guo C, Stoddard C, Nosek TM, Valdivia HH, Qu CK.	Nat Cell Biol. 2009 Jun;11(6):769-76. Epub 2009 May 24.	Nat Cell Biol. 2009	PubMed	citation	PMID:19465920	pubmed	19465920	create date:2009/05/26 | first author:Shen J
p53 controls cancer cell invasion by inducing the MDM2-mediated degradation of Slug.	/pubmed/19448627	Wang SP, Wang WL, Chang YL, Wu CT, Chao YC, Kao SH, Yuan A, Lin CW, Yang SC, Chan WK, Li KC, Hong TM, Yang PC.	Nat Cell Biol. 2009 Jun;11(6):694-704. Epub 2009 May 17. Erratum in: Nat Cell Biol. 2009 Jul;11(7):914.	Nat Cell Biol. 2009	PubMed	citation	PMID:19448627	pubmed	19448627	create date:2009/05/19 | first author:Wang SP
Local auxin biosynthesis modulates gradient-directed planar polarity in Arabidopsis.	/pubmed/19448626	Ikeda Y, Men S, Fischer U, Stepanova AN, Alonso JM, Ljung K, Grebe M.	Nat Cell Biol. 2009 Jun;11(6):731-8. Epub 2009 May 17.	Nat Cell Biol. 2009	PubMed	citation	PMID:19448626	pubmed	19448626	create date:2009/05/19 | first author:Ikeda Y
The bioenergetic and antioxidant status of neurons is controlled by continuous degradation of a key glycolytic enzyme by APC/C-Cdh1.	/pubmed/19448625	Herrero-Mendez A, Almeida A, Fernández E, Maestre C, Moncada S, Bolaños JP.	Nat Cell Biol. 2009 Jun;11(6):747-52. Epub 2009 May 17.	Nat Cell Biol. 2009	PubMed	citation	PMID:19448625	pubmed	19448625	create date:2009/05/19 | first author:Herrero-Mendez A
TGF-beta signalling is regulated by Schnurri-2-dependent nuclear translocation of CLIC4 and consequent stabilization of phospho-Smad2 and 3.	/pubmed/19448624	Shukla A, Malik M, Cataisson C, Ho Y, Friesen T, Suh KS, Yuspa SH.	Nat Cell Biol. 2009 Jun;11(6):777-84. Epub 2009 May 17.	Nat Cell Biol. 2009	PubMed	citation	PMID:19448624	pubmed	19448624	create date:2009/05/19 | first author:Shukla A
Live-imaging of single stem cells within their niche reveals that a U3snoRNP component segregates asymmetrically and is required for self-renewal in Drosophila.	/pubmed/19430468	Fichelson P, Moch C, Ivanovitch K, Martin C, Sidor CM, Lepesant JA, Bellaiche Y, Huynh JR.	Nat Cell Biol. 2009 Jun;11(6):685-93. Epub 2009 May 10.	Nat Cell Biol. 2009	PubMed	citation	PMID:19430468	pubmed	19430468	create date:2009/05/12 | first author:Fichelson P
The mitotic kinesin-14 Ncd drives directional microtubule-microtubule sliding.	/pubmed/19430467	Fink G, Hajdo L, Skowronek KJ, Reuther C, Kasprzak AA, Diez S.	Nat Cell Biol. 2009 Jun;11(6):717-23. Epub 2009 May 10.	Nat Cell Biol. 2009	PubMed	citation	PMID:19430467	pubmed	19430467	create date:2009/05/12 | first author:Fink G
The kinesin-14 Klp2 organizes microtubules into parallel bundles by an ATP-dependent sorting mechanism.	/pubmed/19430466	Braun M, Drummond DR, Cross RA, McAinsh AD.	Nat Cell Biol. 2009 Jun;11(6):724-30. Epub 2009 May 10.	Nat Cell Biol. 2009	PubMed	citation	PMID:19430466	pubmed	19430466	create date:2009/05/12 | first author:Braun M
SCAI blocks MAL-evolent effects on cancer cell invasion.	/pubmed/19404336	Juliano R.	Nat Cell Biol. 2009 May;11(5):540-2.	Nat Cell Biol. 2009	PubMed	citation	PMID:19404336	pubmed	19404336	create date:2009/05/01 | first author:Juliano R
Smurf1 zaps the talin head.	/pubmed/19404335	Critchley DR.	Nat Cell Biol. 2009 May;11(5):538-40.	Nat Cell Biol. 2009	PubMed	citation	PMID:19404335	pubmed	19404335	create date:2009/05/01 | first author:Critchley DR
Breaking a temporal barrier: signalling crosstalk regulates the initiation of border cell migration.	/pubmed/19404334	Godt D, Tepass U.	Nat Cell Biol. 2009 May;11(5):536-8.	Nat Cell Biol. 2009	PubMed	citation	PMID:19404334	pubmed	19404334	create date:2009/05/01 | first author:Godt D
From cell differentiation to the cell cycle: how failing in biochemistry led to success in morphology.	/pubmed/19404333	Masui Y.	Nat Cell Biol. 2009 May;11(5):535. No abstract available.	Nat Cell Biol. 2009	PubMed	citation	PMID:19404333	pubmed	19404333	create date:2009/05/01 | first author:Masui Y
Viral avoidance and exploitation of the ubiquitin system.	/pubmed/19404332	Randow F, Lehner PJ.	Nat Cell Biol. 2009 May;11(5):527-34. Review.	Nat Cell Biol. 2009	PubMed	citation	PMID:19404332	pubmed	19404332	create date:2009/05/01 | first author:Randow F
Targeting of immune signalling networks by bacterial pathogens.	/pubmed/19404331	Brodsky IE, Medzhitov R.	Nat Cell Biol. 2009 May;11(5):521-6. Review.	Nat Cell Biol. 2009	PubMed	citation	PMID:19404331	pubmed	19404331	create date:2009/05/01 | first author:Brodsky IE
Virus entry by macropinocytosis.	/pubmed/19404330	Mercer J, Helenius A.	Nat Cell Biol. 2009 May;11(5):510-20. Review.	Nat Cell Biol. 2009	PubMed	citation	PMID:19404330	pubmed	19404330	create date:2009/05/01 | first author:Mercer J
Genetic privacy and piracy.	/pubmed/19404329	[No authors listed]	Nat Cell Biol. 2009 May;11(5):509.	Nat Cell Biol. 2009	PubMed	citation	PMID:19404329	pubmed	19404329	create date:2009/05/01
Focus on host subversion.	/pubmed/19404328	[No authors listed]	Nat Cell Biol. 2009 May;11(5):509.	Nat Cell Biol. 2009	PubMed	citation	PMID:19404328	pubmed	19404328	create date:2009/05/01
RAD18 transmits DNA damage signalling to elicit homologous recombination repair.	/pubmed/19396164	Huang J, Huen MS, Kim H, Leung CC, Glover JN, Yu X, Chen J.	Nat Cell Biol. 2009 May;11(5):592-603. Epub 2009 Apr 26.	Nat Cell Biol. 2009	PubMed	citation	PMID:19396164	pubmed	19396164	create date:2009/04/28 | first author:Huang J
PP1-mediated dephosphorylation of phosphoproteins at mitotic exit is controlled by inhibitor-1 and PP1 phosphorylation.	/pubmed/19396163	Wu JQ, Guo JY, Tang W, Yang CS, Freel CD, Chen C, Nairn AC, Kornbluth S.	Nat Cell Biol. 2009 May;11(5):644-51. Epub 2009 Apr 26.	Nat Cell Biol. 2009	PubMed	citation	PMID:19396163	pubmed	19396163	create date:2009/04/28 | first author:Wu JQ
KRAB-type zinc-finger protein Apak specifically regulates p53-dependent apoptosis.	/pubmed/19377469	Tian C, Xing G, Xie P, Lu K, Nie J, Wang J, Li L, Gao M, Zhang L, He F.	Nat Cell Biol. 2009 May;11(5):580-91. Epub 2009 Apr 19.	Nat Cell Biol. 2009	PubMed	citation	PMID:19377469	pubmed	19377469	create date:2009/04/21 | first author:Tian C
Bone morphogenetic protein heterodimers assemble heteromeric type I receptor complexes to pattern the dorsoventral axis.	/pubmed/19377468	Little SC, Mullins MC.	Nat Cell Biol. 2009 May;11(5):637-43. Epub 2009 Apr 19.	Nat Cell Biol. 2009	PubMed	citation	PMID:19377468	pubmed	19377468	create date:2009/04/21 | first author:Little SC
Arginine methylation of Piwi proteins catalysed by dPRMT5 is required for Ago3 and Aub stability.	/pubmed/19377467	Kirino Y, Kim N, de Planell-Saguer M, Khandros E, Chiorean S, Klein PS, Rigoutsos I, Jongens TA, Mourelatos Z.	Nat Cell Biol. 2009 May;11(5):652-8. Epub 2009 Apr 19.	Nat Cell Biol. 2009	PubMed	citation	PMID:19377467	pubmed	19377467	create date:2009/04/21 | first author:Kirino Y
WIP1 phosphatase is a negative regulator of NF-kappaB signalling.	/pubmed/19377466	Chew J, Biswas S, Shreeram S, Humaidi M, Wong ET, Dhillion MK, Teo H, Hazra A, Fang CC, López-Collazo E, Bulavin DV, Tergaonkar V.	Nat Cell Biol. 2009 May;11(5):659-66. Epub 2009 Apr 19.	Nat Cell Biol. 2009	PubMed	citation	PMID:19377466	pubmed	19377466	create date:2009/04/21 | first author:Chew J
Persistent transcription-blocking DNA lesions trigger somatic growth attenuation associated with longevity.	/pubmed/19363488	Garinis GA, Uittenboogaard LM, Stachelscheid H, Fousteri M, van Ijcken W, Breit TM, van Steeg H, Mullenders LH, van der Horst GT, Brüning JC, Niessen CM, Hoeijmakers JH, Schumacher B.	Nat Cell Biol. 2009 May;11(5):604-15. Epub 2009 Apr 12.	Nat Cell Biol. 2009	PubMed	citation	PMID:19363488	pubmed	19363488	create date:2009/04/14 | first author:Garinis GA
Telomere recombination requires the MUS81 endonuclease.	/pubmed/19363487	Zeng S, Xiang T, Pandita TK, Gonzalez-Suarez I, Gonzalo S, Harris CC, Yang Q.	Nat Cell Biol. 2009 May;11(5):616-23. Epub 2009 Apr 12.	Nat Cell Biol. 2009	PubMed	citation	PMID:19363487	pubmed	19363487	create date:2009/04/14 | first author:Zeng S
Talin phosphorylation by Cdk5 regulates Smurf1-mediated talin head ubiquitylation and cell migration.	/pubmed/19363486	Huang C, Rajfur Z, Yousefi N, Chen Z, Jacobson K, Ginsberg MH.	Nat Cell Biol. 2009 May;11(5):624-30. Epub 2009 Apr 12.	Nat Cell Biol. 2009	PubMed	citation	PMID:19363486	pubmed	19363486	create date:2009/04/14 | first author:Huang C
Production of offspring from a germline stem cell line derived from neonatal ovaries.	/pubmed/19363485	Zou K, Yuan Z, Yang Z, Luo H, Sun K, Zhou L, Xiang J, Shi L, Yu Q, Zhang Y, Hou R, Wu J.	Nat Cell Biol. 2009 May;11(5):631-6. Epub 2009 Apr 12.	Nat Cell Biol. 2009	PubMed	citation	PMID:19363485	pubmed	19363485	create date:2009/04/14 | first author:Zou K
SCAI acts as a suppressor of cancer cell invasion through the transcriptional control of beta1-integrin.	/pubmed/19350017	Brandt DT, Baarlink C, Kitzing TM, Kremmer E, Ivaska J, Nollau P, Grosse R.	Nat Cell Biol. 2009 May;11(5):557-68. Epub 2009 Apr 6.	Nat Cell Biol. 2009	PubMed	citation	PMID:19350017	pubmed	19350017	create date:2009/04/08 | first author:Brandt DT
Border-cell migration requires integration of spatial and temporal signals by the BTB protein Abrupt.	/pubmed/19350016	Jang AC, Chang YC, Bai J, Montell D.	Nat Cell Biol. 2009 May;11(5):569-79. Epub 2009 Apr 6.	Nat Cell Biol. 2009	PubMed	citation	PMID:19350016	pubmed	19350016	create date:2009/04/08 | first author:Jang AC
SOC: now also store-operated cyclase.	/pubmed/19337322	Putney JW Jr.	Nat Cell Biol. 2009 Apr;11(4):381-2.	Nat Cell Biol. 2009	PubMed	citation	PMID:19337322	pubmed	19337322	create date:2009/04/02 | first author:Putney JW Jr
Targeting protein ubiquitylation: DDB1 takes its RING off.	/pubmed/19337321	Jackson S, Xiong Y.	Nat Cell Biol. 2009 Apr;11(4):379-81.	Nat Cell Biol. 2009	PubMed	citation	PMID:19337321	pubmed	19337321	create date:2009/04/02 | first author:Jackson S
Skp2: caught in the Akt.	/pubmed/19337320	Ecker K, Hengst L.	Nat Cell Biol. 2009 Apr;11(4):377-9.	Nat Cell Biol. 2009	PubMed	citation	PMID:19337320	pubmed	19337320	create date:2009/04/02 | first author:Ecker K
Double JMY: making actin fast.	/pubmed/19337319	Roadcap DW, Bear JE.	Nat Cell Biol. 2009 Apr;11(4):375-6.	Nat Cell Biol. 2009	PubMed	citation	PMID:19337319	pubmed	19337319	create date:2009/04/02 | first author:Roadcap DW
Title	URL	Description	Details	ShortDetails	Resource	Type	Identifiers	Db	EntrezUID	Properties
Spindle orientation during asymmetric cell division.	/pubmed/19337318	Siller KH, Doe CQ.	Nat Cell Biol. 2009 Apr;11(4):365-74. Review.	Nat Cell Biol. 2009	PubMed	citation	PMID:19337318	pubmed	19337318	create date:2009/04/02 | first author:Siller KH
Coming in from the cold.	/pubmed/19337317	Schatz G.	Nat Cell Biol. 2009 Apr;11(4):364. No abstract available.	Nat Cell Biol. 2009	PubMed	citation	PMID:19337317	pubmed	19337317	create date:2009/04/02 | first author:Schatz G
UK research funding.	/pubmed/19337316	[No authors listed]	Nat Cell Biol. 2009 Apr;11(4):363. No abstract available.	Nat Cell Biol. 2009	PubMed	citation	PMID:19337316	pubmed	19337316	create date:2009/04/02
Turning points.	/pubmed/19337315	[No authors listed]	Nat Cell Biol. 2009 Apr;11(4):363. No abstract available.	Nat Cell Biol. 2009	PubMed	citation	PMID:19337315	pubmed	19337315	create date:2009/04/02
Protein kinase D1 regulates cofilin-mediated F-actin reorganization and cell motility through slingshot.	/pubmed/19329994	Eiseler T, Döppler H, Yan IK, Kitatani K, Mizuno K, Storz P.	Nat Cell Biol. 2009 May;11(5):545-56. Epub 2009 Mar 29.	Nat Cell Biol. 2009	PubMed	citation	PMID:19329994	pubmed	19329994	create date:2009/03/31 | first author:Eiseler T
Modularity of MAP kinases allows deformation of their signalling pathways.	/pubmed/19295513	Mody A, Weiner J, Ramanathan S.	Nat Cell Biol. 2009 Apr;11(4):484-91. Epub 2009 Mar 22.	Nat Cell Biol. 2009	PubMed	citation	PMID:19295513	pubmed	19295513	create date:2009/03/20 | first author:Mody A
STAT3 inhibition of gluconeogenesis is downregulated by SirT1.	/pubmed/19295512	Nie Y, Erion DM, Yuan Z, Dietrich M, Shulman GI, Horvath TL, Gao Q.	Nat Cell Biol. 2009 Apr;11(4):492-500. Epub 2009 Mar 22.	Nat Cell Biol. 2009	PubMed	citation	PMID:19295512	pubmed	19295512	create date:2009/03/20 | first author:Nie Y
Protein kinase DYRK2 is a scaffold that facilitates assembly of an E3 ligase.	/pubmed/19287380	Maddika S, Chen J.	Nat Cell Biol. 2009 Apr;11(4):409-19. Epub 2009 Mar 15.	Nat Cell Biol. 2009	PubMed	citation	PMID:19287380	pubmed	19287380	create date:2009/03/17 | first author:Maddika S
Store-operated cyclic AMP signalling mediated by STIM1.	/pubmed/19287379	Lefkimmiatis K, Srikanthan M, Maiellaro I, Moyer MP, Curci S, Hofer AM.	Nat Cell Biol. 2009 Apr;11(4):433-42. Epub 2009 Mar 15.	Nat Cell Biol. 2009	PubMed	citation	PMID:19287379	pubmed	19287379	create date:2009/03/17 | first author:Lefkimmiatis K
Myosin IIIa boosts elongation of stereocilia by transporting espin 1 to the plus ends of actin filaments.	/pubmed/19287378	Salles FT, Merritt RC Jr, Manor U, Dougherty GW, Sousa AD, Moore JE, Yengo CM, Dosé AC, Kachar B.	Nat Cell Biol. 2009 Apr;11(4):443-50. Epub 2009 Mar 15.	Nat Cell Biol. 2009	PubMed	citation	PMID:19287378	pubmed	19287378	create date:2009/03/17 | first author:Salles FT
p53-cofactor JMY is a multifunctional actin nucleation factor.	/pubmed/19287377	Zuchero JB, Coutts AS, Quinlan ME, Thangue NB, Mullins RD.	Nat Cell Biol. 2009 Apr;11(4):451-9. Epub 2009 Mar 15.	Nat Cell Biol. 2009	PubMed	citation	PMID:19287377	pubmed	19287377	create date:2009/03/17 | first author:Zuchero JB
Characterization of the interface between normal and transformed epithelial cells.	/pubmed/19287376	Hogan C, Dupré-Crochet S, Norman M, Kajita M, Zimmermann C, Pelling AE, Piddini E, Baena-López LA, Vincent JP, Itoh Y, Hosoya H, Pichaud F, Fujita Y.	Nat Cell Biol. 2009 Apr;11(4):460-7. Epub 2009 Mar 15.	Nat Cell Biol. 2009	PubMed	citation	PMID:19287376	pubmed	19287376	create date:2009/03/17 | first author:Hogan C
Absence of nucleolar disruption after impairment of 40S ribosome biogenesis reveals an rpL11-translation-dependent mechanism of p53 induction.	/pubmed/19287375	Fumagalli S, Di Cara A, Neb-Gulati A, Natt F, Schwemberger S, Hall J, Babcock GF, Bernardi R, Pandolfi PP, Thomas G.	Nat Cell Biol. 2009 Apr;11(4):501-8. Epub 2009 Mar 15.	Nat Cell Biol. 2009	PubMed	citation	PMID:19287375	pubmed	19287375	create date:2009/03/17 | first author:Fumagalli S
Two Beclin 1-binding proteins, Atg14L and Rubicon, reciprocally regulate autophagy at different stages.	/pubmed/19270696	Matsunaga K, Saitoh T, Tabata K, Omori H, Satoh T, Kurotori N, Maejima I, Shirahama-Noda K, Ichimura T, Isobe T, Akira S, Noda T, Yoshimori T.	Nat Cell Biol. 2009 Apr;11(4):385-96. Epub 2009 Mar 8.	Nat Cell Biol. 2009	PubMed	citation	PMID:19270696	pubmed	19270696	create date:2009/03/10 | first author:Matsunaga K
Phosphorylation by Akt1 promotes cytoplasmic localization of Skp2 and impairs APCCdh1-mediated Skp2 destruction.	/pubmed/19270695	Gao D, Inuzuka H, Tseng A, Chin RY, Toker A, Wei W.	Nat Cell Biol. 2009 Apr;11(4):397-408. Epub 2009 Mar 8.	Nat Cell Biol. 2009	PubMed	citation	PMID:19270695	pubmed	19270695	create date:2009/03/10 | first author:Gao D
Phosphorylation-dependent regulation of cytosolic localization and oncogenic function of Skp2 by Akt/PKB.	/pubmed/19270694	Lin HK, Wang G, Chen Z, Teruya-Feldstein J, Liu Y, Chan CH, Yang WL, Erdjument-Bromage H, Nakayama KI, Nimer S, Tempst P, Pandolfi PP.	Nat Cell Biol. 2009 Apr;11(4):420-32. Epub 2009 Mar 8.	Nat Cell Biol. 2009	PubMed	citation	PMID:19270694	pubmed	19270694	create date:2009/03/10 | first author:Lin HK
Distinct regulation of autophagic activity by Atg14L and Rubicon associated with Beclin 1-phosphatidylinositol-3-kinase complex.	/pubmed/19270693	Zhong Y, Wang QJ, Li X, Yan Y, Backer JM, Chait BT, Heintz N, Yue Z.	Nat Cell Biol. 2009 Apr;11(4):468-76. Epub 2009 Mar 8.	Nat Cell Biol. 2009	PubMed	citation	PMID:19270693	pubmed	19270693	create date:2009/03/10 | first author:Zhong Y
A mechanism for chromosome segregation sensing by the NoCut checkpoint.	/pubmed/19270692	Mendoza M, Norden C, Durrer K, Rauter H, Uhlmann F, Barral Y.	Nat Cell Biol. 2009 Apr;11(4):477-83. Epub 2009 Mar 8.	Nat Cell Biol. 2009	PubMed	citation	PMID:19270692	pubmed	19270692	create date:2009/03/10 | first author:Mendoza M
How to grow a bud: an importin acts in asymmetric division.	/pubmed/19255571	Goldfarb DS.	Nat Cell Biol. 2009 Mar;11(3):243-5.	Nat Cell Biol. 2009	PubMed	citation	PMID:19255571	pubmed	19255571	create date:2009/03/04 | first author:Goldfarb DS
Prions remodel gene expression in yeast.	/pubmed/19255570	Tuite MF, Cox BS.	Nat Cell Biol. 2009 Mar;11(3):241-3.	Nat Cell Biol. 2009	PubMed	citation	PMID:19255570	pubmed	19255570	create date:2009/03/04 | first author:Tuite MF
Breast cancer quality control.	/pubmed/19255569	Patterson C, Ronnebaum S.	Nat Cell Biol. 2009 Mar;11(3):239-41.	Nat Cell Biol. 2009	PubMed	citation	PMID:19255569	pubmed	19255569	create date:2009/03/04 | first author:Patterson C
When you are Dishevelled, fat is good and acid is bad!	/pubmed/19255568	Schweisguth F.	Nat Cell Biol. 2009 Mar;11(3):237-9.	Nat Cell Biol. 2009	PubMed	citation	PMID:19255568	pubmed	19255568	create date:2009/03/04 | first author:Schweisguth F
Prions tunnel between cells.	/pubmed/19255567	Gerdes HH.	Nat Cell Biol. 2009 Mar;11(3):235-6.	Nat Cell Biol. 2009	PubMed	citation	PMID:19255567	pubmed	19255567	create date:2009/03/04 | first author:Gerdes HH
Many roads to maturity: microRNA biogenesis pathways and their regulation.	/pubmed/19255566	Winter J, Jung S, Keller S, Gregory RI, Diederichs S.	Nat Cell Biol. 2009 Mar;11(3):228-34. Review.	Nat Cell Biol. 2009	PubMed	citation	PMID:19255566	pubmed	19255566	create date:2009/03/04 | first author:Winter J
Electrochemical cues regulate assembly of the Frizzled/Dishevelled complex at the plasma membrane during planar epithelial polarization.	/pubmed/19234454	Simons M, Gault WJ, Gotthardt D, Rohatgi R, Klein TJ, Shao Y, Lee HJ, Wu AL, Fang Y, Satlin LM, Dow JT, Chen J, Zheng J, Boutros M, Mlodzik M.	Nat Cell Biol. 2009 Mar;11(3):286-94. Epub 2009 Feb 22. Erratum in: Nat Cell Biol. 2009 Apr;11(4):508.	Nat Cell Biol. 2009	PubMed	citation	PMID:19234454	pubmed	19234454	create date:2009/02/24 | first author:Simons M
NuMA-related LIN-5, ASPM-1, calmodulin and dynein promote meiotic spindle rotation independently of cortical LIN-5/GPR/Galpha.	/pubmed/19219036	van der Voet M, Berends CW, Perreault A, Nguyen-Ngoc T, Gönczy P, Vidal M, Boxem M, van den Heuvel S.	Nat Cell Biol. 2009 Mar;11(3):269-77. Epub 2009 Feb 15.	Nat Cell Biol. 2009	PubMed	citation	PMID:19219036	pubmed	19219036	create date:2009/02/17 | first author:van der Voet M
Oct1 loss of function induces a coordinate metabolic shift that opposes tumorigenicity.	/pubmed/19219035	Shakya A, Cooksey R, Cox JE, Wang V, McClain DA, Tantin D.	Nat Cell Biol. 2009 Mar;11(3):320-7. Epub 2009 Feb 15.	Nat Cell Biol. 2009	PubMed	citation	PMID:19219035	pubmed	19219035	create date:2009/02/17 | first author:Shakya A
The yeast global transcriptional co-repressor protein Cyc8 can propagate as a prion.	/pubmed/19219034	Patel BK, Gavin-Smyth J, Liebman SW.	Nat Cell Biol. 2009 Mar;11(3):344-9. Epub 2009 Feb 15.	Nat Cell Biol. 2009	PubMed	citation	PMID:19219034	pubmed	19219034	create date:2009/02/17 | first author:Patel BK
Requirement for Nudel and dynein for assembly of the lamin B spindle matrix.	/pubmed/19198602	Ma L, Tsai MY, Wang S, Lu B, Chen R, Iii JR, Zhu X, Zheng Y.	Nat Cell Biol. 2009 Mar;11(3):247-56. Epub 2009 Feb 8.	Nat Cell Biol. 2009	PubMed	citation	PMID:19198602	pubmed	19198602	create date:2009/02/10 | first author:Ma L
Myocardin-related transcription factors and SRF are required for cytoskeletal dynamics and experimental metastasis.	/pubmed/19198601	Medjkane S, Perez-Sanchez C, Gaggioli C, Sahai E, Treisman R.	Nat Cell Biol. 2009 Mar;11(3):257-68. Epub 2009 Feb 8.	Nat Cell Biol. 2009	PubMed	citation	PMID:19198601	pubmed	19198601	create date:2009/02/10 | first author:Medjkane S
Intercellular transfer to signalling endosomes regulates an ex vivo bone marrow niche.	/pubmed/19198600	Gillette JM, Larochelle A, Dunbar CE, Lippincott-Schwartz J.	Nat Cell Biol. 2009 Mar;11(3):303-11. Epub 2009 Feb 8.	Nat Cell Biol. 2009	PubMed	citation	PMID:19198600	pubmed	19198600	create date:2009/02/10 | first author:Gillette JM
The ubiquitin ligase CHIP acts as an upstream regulator of oncogenic pathways.	/pubmed/19198599	Kajiro M, Hirota R, Nakajima Y, Kawanowa K, So-ma K, Ito I, Yamaguchi Y, Ohie SH, Kobayashi Y, Seino Y, Kawano M, Kawabe Y, Takei H, Hayashi S, Kurosumi M, Murayama A, Kimura K, Yanagisawa J.	Nat Cell Biol. 2009 Mar;11(3):312-9. Epub 2009 Feb 8.	Nat Cell Biol. 2009	PubMed	citation	PMID:19198599	pubmed	19198599	create date:2009/02/10 | first author:Kajiro M
Prions hijack tunnelling nanotubes for intercellular spread.	/pubmed/19198598	Gousset K, Schiff E, Langevin C, Marijanovic Z, Caputo A, Browman DT, Chenouard N, de Chaumont F, Martino A, Enninga J, Olivo-Marin JC, Männel D, Zurzolo C.	Nat Cell Biol. 2009 Mar;11(3):328-36. Epub 2009 Feb 8.	Nat Cell Biol. 2009	PubMed	citation	PMID:19198598	pubmed	19198598	create date:2009/02/10 | first author:Gousset K
Nuclear transport factor directs localization of protein synthesis during mitosis.	/pubmed/19198597	van den Bogaart G, Meinema AC, Krasnikov V, Veenhoff LM, Poolman B.	Nat Cell Biol. 2009 Mar;11(3):350-6. Epub 2009 Feb 8.	Nat Cell Biol. 2009	PubMed	citation	PMID:19198597	pubmed	19198597	create date:2009/02/10 | first author:van den Bogaart G
Casting back to stem cells.	/pubmed/19188918	Yoshida S.	Nat Cell Biol. 2009 Feb;11(2):118-20. No abstract available.	Nat Cell Biol. 2009	PubMed	citation	PMID:19188918	pubmed	19188918	create date:2009/02/04 | first author:Yoshida S
Linear polyubiquitylation: the missing link in NF-kappaB signalling.	/pubmed/19188917	Haas AL.	Nat Cell Biol. 2009 Feb;11(2):116-8. No abstract available.	Nat Cell Biol. 2009	PubMed	citation	PMID:19188917	pubmed	19188917	create date:2009/02/04 | first author:Haas AL
Alzheimer's dementia by circulation disorders: when trees hide the forest.	/pubmed/19188916	Dotti CG, De Strooper B.	Nat Cell Biol. 2009 Feb;11(2):114-6. No abstract available.	Nat Cell Biol. 2009	PubMed	citation	PMID:19188916	pubmed	19188916	create date:2009/02/04 | first author:Dotti CG
Cytokinesis: mind the GAP.	/pubmed/19188915	D'Avino PP, Glover DM.	Nat Cell Biol. 2009 Feb;11(2):112-4. No abstract available.	Nat Cell Biol. 2009	PubMed	citation	PMID:19188915	pubmed	19188915	create date:2009/02/04 | first author:D'Avino PP
Darwin's legacy.	/pubmed/19188914	[No authors listed]	Nat Cell Biol. 2009 Feb;11(2):111. No abstract available.	Nat Cell Biol. 2009	PubMed	citation	PMID:19188914	pubmed	19188914	create date:2009/02/04
An ATM- and ATR-dependent checkpoint inactivates spindle assembly by targeting CEP63.	/pubmed/19182792	Smith E, Dejsuphong D, Balestrini A, Hampel M, Lenz C, Takeda S, Vindigni A, Costanzo V.	Nat Cell Biol. 2009 Mar;11(3):278-85. Epub 2009 Feb 1.	Nat Cell Biol. 2009	PubMed	citation	PMID:19182792	pubmed	19182792	create date:2009/02/03 | first author:Smith E
Chfr is linked to tumour metastasis through the downregulation of HDAC1.	/pubmed/19182791	Oh YM, Kwon YE, Kim JM, Bae SJ, Lee BK, Yoo SJ, Chung CH, Deshaies RJ, Seol JH.	Nat Cell Biol. 2009 Mar;11(3):295-302. Epub 2009 Feb 1.	Nat Cell Biol. 2009	PubMed	citation	PMID:19182791	pubmed	19182791	create date:2009/02/03 | first author:Oh YM
SOAR and the polybasic STIM1 domains gate and regulate Orai channels.	/pubmed/19182790	Yuan JP, Zeng W, Dorwart MR, Choi YJ, Worley PF, Muallem S.	Nat Cell Biol. 2009 Mar;11(3):337-43. Epub 2009 Feb 1.	Nat Cell Biol. 2009	PubMed	citation	PMID:19182790	pubmed	19182790	create date:2009/02/03 | first author:Yuan JP
The heterochromatin protein Swi6/HP1 activates replication origins at the pericentromeric region and silent mating-type locus.	/pubmed/19182789	Hayashi MT, Takahashi TS, Nakagawa T, Nakayama J, Masukata H.	Nat Cell Biol. 2009 Mar;11(3):357-62. Epub 2009 Feb 1.	Nat Cell Biol. 2009	PubMed	citation	PMID:19182789	pubmed	19182789	create date:2009/02/03 | first author:Hayashi MT
Epigenetic transcriptional repression of cellular genes by a viral SET protein.	/pubmed/19160493	Mujtaba S, Manzur KL, Gurnon JR, Kang M, Van Etten JL, Zhou MM.	Nat Cell Biol. 2008 Sep;10(9):1114-22.	Nat Cell Biol. 2008	PubMed	citation	PMID:19160493	pubmed	19160493	create date:2009/01/23 | first author:Mujtaba S
Ripples from neighbouring transcription.	/pubmed/19160492	Ebisuya M, Yamamoto T, Nakajima M, Nishida E.	Nat Cell Biol. 2008 Sep;10(9):1106-13.	Nat Cell Biol. 2008	PubMed	citation	PMID:19160492	pubmed	19160492	create date:2009/01/23 | first author:Ebisuya M
P53 mRNA controls p53 activity by managing Mdm2 functions.	/pubmed/19160491	Candeias MM, Malbert-Colas L, Powell DJ, Daskalogianni C, Maslon MM, Naski N, Bourougaa K, Calvo F, Fåhraeus R.	Nat Cell Biol. 2008 Sep;10(9):1098-105.	Nat Cell Biol. 2008	PubMed	citation	PMID:19160491	pubmed	19160491	create date:2009/01/23 | first author:Candeias MM
Reduced cytosolic protein synthesis suppresses mitochondrial degeneration.	/pubmed/19160490	Wang X, Zuo X, Kucejova B, Chen XJ.	Nat Cell Biol. 2008 Sep;10(9):1090-7.	Nat Cell Biol. 2008	PubMed	citation	PMID:19160490	pubmed	19160490	create date:2009/01/23 | first author:Wang X
The adaptor protein of the anaphase promoting complex Cdh1 is essential in maintaining replicative lifespan and in learning and memory.	/pubmed/19160489	Li M, Shin YH, Hou L, Huang X, Wei Z, Klann E, Zhang P.	Nat Cell Biol. 2008 Sep;10(9):1083-9.	Nat Cell Biol. 2008	PubMed	citation	PMID:19160489	pubmed	19160489	create date:2009/01/23 | first author:Li M
Plk1-dependent phosphorylation of FoxM1 regulates a transcriptional programme required for mitotic progression.	/pubmed/19160488	Fu Z, Malureanu L, Huang J, Wang W, Li H, van Deursen JM, Tindall DJ, Chen J.	Nat Cell Biol. 2008 Sep;10(9):1076-82.	Nat Cell Biol. 2008	PubMed	citation	PMID:19160488	pubmed	19160488	create date:2009/01/23 | first author:Fu Z
Epigenetic control of polyamines by the prion [PSI+].	/pubmed/19160487	Namy O, Galopier A, Martini C, Matsufuji S, Fabret C, Rousset JP.	Nat Cell Biol. 2008 Sep;10(9):1069-75.	Nat Cell Biol. 2008	PubMed	citation	PMID:19160487	pubmed	19160487	create date:2009/01/23 | first author:Namy O
Title	URL	Description	Details	ShortDetails	Resource	Type	Identifiers	Db	EntrezUID	Properties
Talin depletion reveals independence of initial cell spreading from integrin activation and traction.	/pubmed/19160486	Zhang X, Jiang G, Cai Y, Monkley SJ, Critchley DR, Sheetz MP.	Nat Cell Biol. 2008 Sep;10(9):1062-8.	Nat Cell Biol. 2008	PubMed	citation	PMID:19160486	pubmed	19160486	create date:2009/01/23 | first author:Zhang X
A ribosomal protein L23-nucleophosmin circuit coordinates Mizl function with cell growth.	/pubmed/19160485	Wanzel M, Russ AC, Kleine-Kohlbrecher D, Colombo E, Pelicci PG, Eilers M.	Nat Cell Biol. 2008 Sep;10(9):1051-61.	Nat Cell Biol. 2008	PubMed	citation	PMID:19160485	pubmed	19160485	create date:2009/01/23 | first author:Wanzel M
Actin and alpha-actinin orchestrate the assembly and maturation of nascent adhesions in a myosin II motor-independent manner.	/pubmed/19160484	Choi CK, Vicente-Manzanares M, Zareno J, Whitmore LA, Mogilner A, Horwitz AR.	Nat Cell Biol. 2008 Sep;10(9):1039-50.	Nat Cell Biol. 2008	PubMed	citation	PMID:19160484	pubmed	19160484	create date:2009/01/23 | first author:Choi CK
Identification of genes that regulate epithelial cell migration using an siRNA screening approach.	/pubmed/19160483	Simpson KJ, Selfors LM, Bui J, Reynolds A, Leake D, Khvorova A, Brugge JS.	Nat Cell Biol. 2008 Sep;10(9):1027-38.	Nat Cell Biol. 2008	PubMed	citation	PMID:19160483	pubmed	19160483	create date:2009/01/23 | first author:Simpson KJ
The prolyl-isomerase Pin1 is a Notch1 target that enhances Notch1 activation in cancer.	/pubmed/19151708	Rustighi A, Tiberi L, Soldano A, Napoli M, Nuciforo P, Rosato A, Kaplan F, Capobianco A, Pece S, Di Fiore PP, Del Sal G.	Nat Cell Biol. 2009 Feb;11(2):133-42. Epub 2009 Jan 18.	Nat Cell Biol. 2009	PubMed	citation	PMID:19151708	pubmed	19151708	create date:2009/01/20 | first author:Rustighi A
Phosphorylation of ATM by Cdk5 mediates DNA damage signalling and regulates neuronal death.	/pubmed/19151707	Tian B, Yang Q, Mao Z.	Nat Cell Biol. 2009 Feb;11(2):211-8. Epub 2009 Jan 18. Erratum in: Nat Cell Biol. 2009 Aug;11(8);1042.	Nat Cell Biol. 2009	PubMed	citation	PMID:19151707	pubmed	19151707	create date:2009/01/20 | first author:Tian B
Cytoplasmic penetration and persistent infection of mammalian cells by polyglutamine aggregates.	/pubmed/19151706	Ren PH, Lauckner JE, Kachirskaia I, Heuser JE, Melki R, Kopito RR.	Nat Cell Biol. 2009 Feb;11(2):219-25. Epub 2009 Jan 18.	Nat Cell Biol. 2009	PubMed	citation	PMID:19151706	pubmed	19151706	create date:2009/01/20 | first author:Ren PH
CHD8 suppresses p53-mediated apoptosis through histone H1 recruitment during early embryogenesis.	/pubmed/19151705	Nishiyama M, Oshikawa K, Tsukada Y, Nakagawa T, Iemura S, Natsume T, Fan Y, Kikuchi A, Skoultchi AI, Nakayama KI.	Nat Cell Biol. 2009 Feb;11(2):172-82. Epub 2009 Jan 18.	Nat Cell Biol. 2009	PubMed	citation	PMID:19151705	pubmed	19151705	create date:2009/01/20 | first author:Nishiyama M
Involvement of linear polyubiquitylation of NEMO in NF-kappaB activation.	/pubmed/19136968	Tokunaga F, Sakata S, Saeki Y, Satomi Y, Kirisako T, Kamei K, Nakagawa T, Kato M, Murata S, Yamaoka S, Yamamoto M, Akira S, Takao T, Tanaka K, Iwai K.	Nat Cell Biol. 2009 Feb;11(2):123-32. Epub 2009 Jan 11.	Nat Cell Biol. 2009	PubMed	citation	PMID:19136968	pubmed	19136968	create date:2009/01/13 | first author:Tokunaga F
Interaction between TAK1-TAB1-TAB2 and RCAN1-calcineurin defines a signalling nodal control point.	/pubmed/19136967	Liu Q, Busby JC, Molkentin JD.	Nat Cell Biol. 2009 Feb;11(2):154-61. Epub 2009 Jan 11.	Nat Cell Biol. 2009	PubMed	citation	PMID:19136967	pubmed	19136967	create date:2009/01/13 | first author:Liu Q
Nuclear signalling by tumour-associated antigen EpCAM.	/pubmed/19136966	Maetzel D, Denzel S, Mack B, Canis M, Went P, Benk M, Kieu C, Papior P, Baeuerle PA, Munz M, Gires O.	Nat Cell Biol. 2009 Feb;11(2):162-71. Epub 2009 Jan 11.	Nat Cell Biol. 2009	PubMed	citation	PMID:19136966	pubmed	19136966	create date:2009/01/13 | first author:Maetzel D
Reprogramming of fibroblasts into induced pluripotent stem cells with orphan nuclear receptor Esrrb.	/pubmed/19136965	Feng B, Jiang J, Kraus P, Ng JH, Heng JC, Chan YS, Yaw LP, Zhang W, Loh YH, Han J, Vega VB, Cacheux-Rataboul V, Lim B, Lufkin T, Ng HH.	Nat Cell Biol. 2009 Feb;11(2):197-203. Epub 2009 Jan 11.	Nat Cell Biol. 2009	PubMed	citation	PMID:19136965	pubmed	19136965	create date:2009/01/13 | first author:Feng B
Regulation of ERK activity duration by Sprouty contributes to dorsoventral patterning.	/pubmed/19122596	Hanafusa H, Matsumoto K, Nishida E.	Nat Cell Biol. 2009 Jan;11(1):106-9.	Nat Cell Biol. 2009	PubMed	citation	PMID:19122596	pubmed	19122596	create date:2009/01/06 | first author:Hanafusa H
sFRPs: a declaration of (Wnt) independence.	/pubmed/19122594	Nathan E, Tzahor E.	Nat Cell Biol. 2009 Jan;11(1):13. No abstract available.	Nat Cell Biol. 2009	PubMed	citation	PMID:19122594	pubmed	19122594	create date:2009/01/06 | first author:Nathan E
Ran out of the nucleus for apoptosis.	/pubmed/19122593	Wilde A, Zheng Y.	Nat Cell Biol. 2009 Jan;11(1):11-2. No abstract available.	Nat Cell Biol. 2009	PubMed	citation	PMID:19122593	pubmed	19122593	create date:2009/01/06 | first author:Wilde A
Undressing a cellular corset: septins exposed.	/pubmed/19122592	Srougi MC, Burridge K.	Nat Cell Biol. 2009 Jan;11(1):9-10. No abstract available.	Nat Cell Biol. 2009	PubMed	citation	PMID:19122592	pubmed	19122592	create date:2009/01/06 | first author:Srougi MC
Membrane repair redux: redox of MG53.	/pubmed/19122591	McNeil P.	Nat Cell Biol. 2009 Jan;11(1):7-9. No abstract available.	Nat Cell Biol. 2009	PubMed	citation	PMID:19122591	pubmed	19122591	create date:2009/01/06 | first author:McNeil P
Shaping embryos in Barcelona.	/pubmed/19122590	Labouesse M, Solnica-Krezel L.	Nat Cell Biol. 2009 Jan;11(1):3-6.	Nat Cell Biol. 2009	PubMed	citation	PMID:19122590	pubmed	19122590	create date:2009/01/06 | first author:Labouesse M
Credit where credit is due.	/pubmed/19122588	[No authors listed]	Nat Cell Biol. 2008 Dec 10;11(1):1. [Epub ahead of print] No abstract available.	Nat Cell Biol. 2008	PubMed	citation	PMID:19122588	pubmed	19122588	create date:2009/01/06
SRF and myocardin regulate LRP-mediated amyloid-beta clearance in brain vascular cells.	/pubmed/19098903	Bell RD, Deane R, Chow N, Long X, Sagare A, Singh I, Streb JW, Guo H, Rubio A, Van Nostrand W, Miano JM, Zlokovic BV.	Nat Cell Biol. 2009 Feb;11(2):143-53. Epub 2008 Dec 21.	Nat Cell Biol. 2009	PubMed	citation	PMID:19098903	pubmed	19098903	create date:2008/12/23 | first author:Bell RD
UNC-6 (netrin) orients the invasive membrane of the anchor cell in C. elegans.	/pubmed/19098902	Ziel JW, Hagedorn EJ, Audhya A, Sherwood DR.	Nat Cell Biol. 2009 Feb;11(2):183-9. Epub 2008 Dec 21.	Nat Cell Biol. 2009	PubMed	citation	PMID:19098902	pubmed	19098902	create date:2008/12/23 | first author:Ziel JW
Mouse differentiating spermatogonia can generate germinal stem cells in vivo.	/pubmed/19098901	Barroca V, Lassalle B, Coureuil M, Louis JP, Le Page F, Testart J, Allemand I, Riou L, Fouchet P.	Nat Cell Biol. 2009 Feb;11(2):190-6. Epub 2008 Dec 21.	Nat Cell Biol. 2009	PubMed	citation	PMID:19098901	pubmed	19098901	create date:2008/12/23 | first author:Barroca V
Topoisomerase IIalpha controls the decatenation checkpoint.	/pubmed/19098900	Luo K, Yuan J, Chen J, Lou Z.	Nat Cell Biol. 2009 Feb;11(2):204-10. Epub 2008 Dec 21.	Nat Cell Biol. 2009	PubMed	citation	PMID:19098900	pubmed	19098900	create date:2008/12/23 | first author:Luo K
Credit where credit is due.	/pubmed/19079248	[No authors listed]	Nat Cell Biol. 2008 Dec 10:1. [Epub ahead of print] No abstract available.	Nat Cell Biol. 2008	PubMed	citation	PMID:19079248	pubmed	19079248	create date:2008/12/17
Secreted Frizzled-related protein 2 is a procollagen C proteinase enhancer with a role in fibrosis associated with myocardial infarction.	/pubmed/19079247	Kobayashi K, Luo M, Zhang Y, Wilkes DC, Ge G, Grieskamp T, Yamada C, Liu TC, Huang G, Basson CT, Kispert A, Greenspan DS, Sato TN.	Nat Cell Biol. 2009 Jan;11(1):46-55. Epub 2008 Dec 14.	Nat Cell Biol. 2009	PubMed	citation	PMID:19079247	pubmed	19079247	create date:2008/12/17 | first author:Kobayashi K
Midbody ring disposal by autophagy is a post-abscission event of cytokinesis.	/pubmed/19079246	Pohl C, Jentsch S.	Nat Cell Biol. 2009 Jan;11(1):65-70. Epub 2008 Dec 14.	Nat Cell Biol. 2009	PubMed	citation	PMID:19079246	pubmed	19079246	create date:2008/12/17 | first author:Pohl C
Auxin transport through non-hair cells sustains root-hair development.	/pubmed/19079245	Jones AR, Kramer EM, Knox K, Swarup R, Bennett MJ, Lazarus CM, Leyser HM, Grierson CS.	Nat Cell Biol. 2009 Jan;11(1):78-84. Epub 2008 Dec 14.	Nat Cell Biol. 2009	PubMed	citation	PMID:19079245	pubmed	19079245	create date:2008/12/17 | first author:Jones AR
Activation of ATM depends on chromatin interactions occurring before induction of DNA damage.	/pubmed/19079244	Kim YC, Gerlitz G, Furusawa T, Catez F, Nussenzweig A, Oh KS, Kraemer KH, Shiloh Y, Bustin M.	Nat Cell Biol. 2009 Jan;11(1):92-6. Epub 2008 Dec 14.	Nat Cell Biol. 2009	PubMed	citation	PMID:19079244	pubmed	19079244	create date:2008/12/17 | first author:Kim YC
Genome stability is ensured by temporal control of kinetochore-microtubule dynamics.	/pubmed/19060894	Bakhoum SF, Thompson SL, Manning AL, Compton DA.	Nat Cell Biol. 2009 Jan;11(1):27-35. Epub 2008 Dec 7.	Nat Cell Biol. 2009	PubMed	citation	PMID:19060894	pubmed	19060894	create date:2008/12/09 | first author:Bakhoum SF
Apoptotic histone modification inhibits nuclear transport by regulating RCC1.	/pubmed/19060893	Wong CH, Chan H, Ho CY, Lai SK, Chan KS, Koh CG, Li HY.	Nat Cell Biol. 2009 Jan;11(1):36-45. Epub 2008 Dec 7. Erratum in: Nat Cell Biol. 2009 Feb;11(2):226.	Nat Cell Biol. 2009	PubMed	citation	PMID:19060893	pubmed	19060893	create date:2008/12/09 | first author:Wong CH
Regulation of cytokinesis by Rho GTPase flux.	/pubmed/19060892	Miller AL, Bement WM.	Nat Cell Biol. 2009 Jan;11(1):71-7. Epub 2008 Dec 7.	Nat Cell Biol. 2009	PubMed	citation	PMID:19060892	pubmed	19060892	create date:2008/12/09 | first author:Miller AL
Essential role of Pin1 in the regulation of TRF1 stability and telomere maintenance.	/pubmed/19060891	Lee TH, Tun-Kyi A, Shi R, Lim J, Soohoo C, Finn G, Balastik M, Pastorino L, Wulf G, Zhou XZ, Lu KP.	Nat Cell Biol. 2009 Jan;11(1):97-105. Epub 2008 Dec 7.	Nat Cell Biol. 2009	PubMed	citation	PMID:19060891	pubmed	19060891	create date:2008/12/09 | first author:Lee TH
Out of the jaws of death: PRMT5 steers p53.	/pubmed/19043433	Berger SL.	Nat Cell Biol. 2008 Dec;10(12):1389-90.	Nat Cell Biol. 2008	PubMed	citation	PMID:19043433	pubmed	19043433	create date:2008/12/02 | first author:Berger SL
Staying alive: apoptosome feedback inhibition.	/pubmed/19043432	Steller H.	Nat Cell Biol. 2008 Dec;10(12):1387-8.	Nat Cell Biol. 2008	PubMed	citation	PMID:19043432	pubmed	19043432	create date:2008/12/02 | first author:Steller H
Under arrest in mitosis: Cdc20 dies twice.	/pubmed/19043431	Fry AM, Yamano H.	Nat Cell Biol. 2008 Dec;10(12):1385-7.	Nat Cell Biol. 2008	PubMed	citation	PMID:19043431	pubmed	19043431	create date:2008/12/02 | first author:Fry AM
A TRP channel-steroid marriage.	/pubmed/19043430	Nilius B, Voets T.	Nat Cell Biol. 2008 Dec;10(12):1383-4.	Nat Cell Biol. 2008	PubMed	citation	PMID:19043430	pubmed	19043430	create date:2008/12/02 | first author:Nilius B
Do the protocadherins Fat and Dachsous link up to determine both planar cell polarity and the dimensions of organs?	/pubmed/19043429	Lawrence PA, Struhl G, Casal J.	Nat Cell Biol. 2008 Dec;10(12):1379-82.	Nat Cell Biol. 2008	PubMed	citation	PMID:19043429	pubmed	19043429	create date:2008/12/02 | first author:Lawrence PA
Exploring the pole: an EMBO conference on centrosomes and spindle pole bodies.	/pubmed/19043428	Jaspersen SL, Stearns T.	Nat Cell Biol. 2008 Dec;10(12):1375-8.	Nat Cell Biol. 2008	PubMed	citation	PMID:19043428	pubmed	19043428	create date:2008/12/02 | first author:Jaspersen SL
Obituary: George Palade 1912-2008.	/pubmed/19043427	Sabatini DD.	Nat Cell Biol. 2008 Dec;10(12):1374. No abstract available.	Nat Cell Biol. 2008	PubMed	citation	PMID:19043427	pubmed	19043427	create date:2008/12/02 | first author:Sabatini DD
Italy fails to nurture knowledge.	/pubmed/19043426	[No authors listed]	Nat Cell Biol. 2008 Dec;10(12):1373. No abstract available.	Nat Cell Biol. 2008	PubMed	citation	PMID:19043426	pubmed	19043426	create date:2008/12/02
Amoeboid T lymphocytes require the septin cytoskeleton for cortical integrity and persistent motility.	/pubmed/19043408	Tooley AJ, Gilden J, Jacobelli J, Beemiller P, Trimble WS, Kinoshita M, Krummel MF.	Nat Cell Biol. 2009 Jan;11(1):17-26. Epub 2008 Nov 30.	Nat Cell Biol. 2009	PubMed	citation	PMID:19043408	pubmed	19043408	create date:2008/12/02 | first author:Tooley AJ
MG53 nucleates assembly of cell membrane repair machinery.	/pubmed/19043407	Cai C, Masumiya H, Weisleder N, Matsuda N, Nishi M, Hwang M, Ko JK, Lin P, Thornton A, Zhao X, Pan Z, Komazaki S, Brotto M, Takeshima H, Ma J.	Nat Cell Biol. 2009 Jan;11(1):56-64. Epub 2008 Nov 30.	Nat Cell Biol. 2009	PubMed	citation	PMID:19043407	pubmed	19043407	create date:2008/12/02 | first author:Cai C
An inducible autoregulatory loop between HIPK2 and Siah2 at the apex of the hypoxic response.	/pubmed/19043406	Calzado MA, de la Vega L, Möller A, Bowtell DD, Schmitz ML.	Nat Cell Biol. 2009 Jan;11(1):85-91. Epub 2008 Nov 30.	Nat Cell Biol. 2009	PubMed	citation	PMID:19043406	pubmed	19043406	create date:2008/12/02 | first author:Calzado MA
Activation of TGF-beta/activin signalling resets the circadian clock through rapid induction of Dec1 transcripts.	/pubmed/19029909	Kon N, Hirota T, Kawamoto T, Kato Y, Tsubota T, Fukada Y.	Nat Cell Biol. 2008 Dec;10(12):1463-9. Epub 2008 Nov 23.	Nat Cell Biol. 2008	PubMed	citation	PMID:19029909	pubmed	19029909	create date:2008/11/26 | first author:Kon N
Glucose metabolism inhibits apoptosis in neurons and cancer cells by redox inactivation of cytochrome c.	/pubmed/19029908	Vaughn AE, Deshmukh M.	Nat Cell Biol. 2008 Dec;10(12):1477-83. Epub 2008 Nov 23.	Nat Cell Biol. 2008	PubMed	citation	PMID:19029908	pubmed	19029908	create date:2008/11/26 | first author:Vaughn AE
Fluctuations of intracellular forces during cell protrusion.	/pubmed/19011623	Ji L, Lim J, Danuser G.	Nat Cell Biol. 2008 Dec;10(12):1393-400. Epub 2008 Nov 16.	Nat Cell Biol. 2008	PubMed	citation	PMID:19011623	pubmed	19011623	create date:2008/11/18 | first author:Ji L
Glioblastoma microvesicles transport RNA and proteins that promote tumour growth and provide diagnostic biomarkers.	/pubmed/19011622	Skog J, Würdinger T, van Rijn S, Meijer DH, Gainche L, Sena-Esteves M, Curry WT Jr, Carter BS, Krichevsky AM, Breakefield XO.	Nat Cell Biol. 2008 Dec;10(12):1470-6. Epub 2008 Nov 16.	Nat Cell Biol. 2008	PubMed	citation	PMID:19011622	pubmed	19011622	create date:2008/11/18 | first author:Skog J
Arginine methylation regulates the p53 response.	/pubmed/19011621	Jansson M, Durant ST, Cho EC, Sheahan S, Edelmann M, Kessler B, La Thangue NB.	Nat Cell Biol. 2008 Dec;10(12):1431-9. Epub 2008 Nov 16.	Nat Cell Biol. 2008	PubMed	citation	PMID:19011621	pubmed	19011621	create date:2008/11/18 | first author:Jansson M
Regulation of the Drosophila apoptosome through feedback inhibition.	/pubmed/19011620	Shapiro PJ, Hsu HH, Jung H, Robbins ES, Ryoo HD.	Nat Cell Biol. 2008 Dec;10(12):1440-6. Epub 2008 Nov 16.	Nat Cell Biol. 2008	PubMed	citation	PMID:19011620	pubmed	19011620	create date:2008/11/18 | first author:Shapiro PJ
X-linked and cellular IAPs modulate the stability of C-RAF kinase and cell motility.	/pubmed/19011619	Dogan T, Harms GS, Hekman M, Karreman C, Oberoi TK, Alnemri ES, Rapp UR, Rajalingam K.	Nat Cell Biol. 2008 Dec;10(12):1447-55. Epub 2008 Nov 16. Erratum in: Nat Cell Biol. 2009 Jan;11(1):110.	Nat Cell Biol. 2008	PubMed	citation	PMID:19011619	pubmed	19011619	create date:2008/11/18 | first author:Dogan T
Title	URL	Description	Details	ShortDetails	Resource	Type	Identifiers	Db	EntrezUID	Properties
The APC/C maintains the spindle assembly checkpoint by targeting Cdc20 for destruction.	/pubmed/18997788	Nilsson J, Yekezare M, Minshull J, Pines J.	Nat Cell Biol. 2008 Dec;10(12):1411-20. Epub 2008 Nov 9.	Nat Cell Biol. 2008	PubMed	citation	PMID:18997788	pubmed	18997788	create date:2008/11/11 | first author:Nilsson J
An H+ P-ATPase on the tonoplast determines vacuolar pH and flower colour.	/pubmed/18997787	Verweij W, Spelt C, Di Sansebastiano GP, Vermeer J, Reale L, Ferranti F, Koes R, Quattrocchio F.	Nat Cell Biol. 2008 Dec;10(12):1456-62. Epub 2008 Nov 9.	Nat Cell Biol. 2008	PubMed	citation	PMID:18997787	pubmed	18997787	create date:2008/11/11 | first author:Verweij W
A new dawn for Aurora?	/pubmed/18978835	Brand AH.	Nat Cell Biol. 2008 Nov;10(11):1253-4. No abstract available.	Nat Cell Biol. 2008	PubMed	citation	PMID:18978835	pubmed	18978835	create date:2008/11/04 | first author:Brand AH
Bad hair days for mouse PCP mutants.	/pubmed/18978834	Axelrod JD.	Nat Cell Biol. 2008 Nov;10(11):1251-3. No abstract available.	Nat Cell Biol. 2008	PubMed	citation	PMID:18978834	pubmed	18978834	create date:2008/11/04 | first author:Axelrod JD
On your MARKS, get SET, METHYLATE!	/pubmed/18978833	Mellor J.	Nat Cell Biol. 2008 Nov;10(11):1249-50. No abstract available.	Nat Cell Biol. 2008	PubMed	citation	PMID:18978833	pubmed	18978833	create date:2008/11/04 | first author:Mellor J
DNA damage and ageing: new-age ideas for an age-old problem.	/pubmed/18978832	Garinis GA, van der Horst GT, Vijg J, Hoeijmakers JH.	Nat Cell Biol. 2008 Nov;10(11):1241-7. Review.	Nat Cell Biol. 2008	PubMed	citation	PMID:18978832	pubmed	18978832	create date:2008/11/04 | first author:Garinis GA
UCPs--unlikely calcium porters.	/pubmed/18978830	Brookes PS, Parker N, Buckingham JA, Vidal-Puig A, Halestrap AP, Gunter TE, Nicholls DG, Bernardi P, Lemasters JJ, Brand MD.	Nat Cell Biol. 2008 Nov;10(11):1235-7; author reply 1237-40. No abstract available.	Nat Cell Biol. 2008	PubMed	citation	PMID:18978830	pubmed	18978830	create date:2008/11/04 | first author:Brookes PS
Colouring in cells.	/pubmed/18978828	[No authors listed]	Nat Cell Biol. 2008 Nov;10(11):1233. No abstract available.	Nat Cell Biol. 2008	PubMed	citation	PMID:18978828	pubmed	18978828	create date:2008/11/04
Nature and anisotropy of cortical forces orienting Drosophila tissue morphogenesis.	/pubmed/18978783	Rauzi M, Verant P, Lecuit T, Lenne PF.	Nat Cell Biol. 2008 Dec;10(12):1401-10. Epub 2008 Nov 2.	Nat Cell Biol. 2008	PubMed	citation	PMID:18978783	pubmed	18978783	create date:2008/11/04 | first author:Rauzi M
Transient receptor potential M3 channels are ionotropic steroid receptors in pancreatic beta cells.	/pubmed/18978782	Wagner TF, Loch S, Lambert S, Straub I, Mannebach S, Mathar I, Düfer M, Lis A, Flockerzi V, Philipp SE, Oberwinkler J.	Nat Cell Biol. 2008 Dec;10(12):1421-30. Epub 2008 Nov 2.	Nat Cell Biol. 2008	PubMed	citation	PMID:18978782	pubmed	18978782	create date:2008/11/04 | first author:Wagner TF
IAPs contain an evolutionarily conserved ubiquitin-binding domain that regulates NF-kappaB as well as cell survival and oncogenesis.	/pubmed/18931663	Gyrd-Hansen M, Darding M, Miasari M, Santoro MM, Zender L, Xue W, Tenev T, da Fonseca PC, Zvelebil M, Bujnicki JM, Lowe S, Silke J, Meier P.	Nat Cell Biol. 2008 Nov;10(11):1309-17. Epub 2008 Oct 19.	Nat Cell Biol. 2008	PubMed	citation	PMID:18931663	pubmed	18931663	create date:2008/10/22 | first author:Gyrd-Hansen M
The TBP-PP2A mitotic complex bookmarks genes by preventing condensin action.	/pubmed/18931662	Xing H, Vanderford NL, Sarge KD.	Nat Cell Biol. 2008 Nov;10(11):1318-23. Epub 2008 Oct 19.	Nat Cell Biol. 2008	PubMed	citation	PMID:18931662	pubmed	18931662	create date:2008/10/22 | first author:Xing H
Scaffolding function of PAK in the PDK1-Akt pathway.	/pubmed/18931661	Higuchi M, Onishi K, Kikuchi C, Gotoh Y.	Nat Cell Biol. 2008 Nov;10(11):1356-64. Epub 2008 Oct 19.	Nat Cell Biol. 2008	PubMed	citation	PMID:18931661	pubmed	18931661	create date:2008/10/22 | first author:Higuchi M
A model for transmission of the H3K27me3 epigenetic mark.	/pubmed/18931660	Hansen KH, Bracken AP, Pasini D, Dietrich N, Gehani SS, Monrad A, Rappsilber J, Lerdrup M, Helin K.	Nat Cell Biol. 2008 Nov;10(11):1291-300. Epub 2008 Oct 19. Erratum in: Nat Cell Biol. 2008 Dec;10(12):1484.	Nat Cell Biol. 2008	PubMed	citation	PMID:18931660	pubmed	18931660	create date:2008/10/22 | first author:Hansen KH
Planar polarization in embryonic epidermis orchestrates global asymmetric morphogenesis of hair follicles.	/pubmed/18849982	Devenport D, Fuchs E.	Nat Cell Biol. 2008 Nov;10(11):1257-68. Epub 2008 Oct 12.	Nat Cell Biol. 2008	PubMed	citation	PMID:18849982	pubmed	18849982	create date:2008/10/14 | first author:Devenport D
KIF1Bbeta- and KIF1A-mediated axonal transport of presynaptic regulator Rab3 occurs in a GTP-dependent manner through DENN/MADD.	/pubmed/18849981	Niwa S, Tanaka Y, Hirokawa N.	Nat Cell Biol. 2008 Nov;10(11):1269-79. Epub 2008 Oct 12.	Nat Cell Biol. 2008	PubMed	citation	PMID:18849981	pubmed	18849981	create date:2008/10/14 | first author:Niwa S
Loss of nucleoplasmic LAP2alpha-lamin A complexes causes erythroid and epidermal progenitor hyperproliferation.	/pubmed/18849980	Naetar N, Korbei B, Kozlov S, Kerenyi MA, Dorner D, Kral R, Gotic I, Fuchs P, Cohen TV, Bittner R, Stewart CL, Foisner R.	Nat Cell Biol. 2008 Nov;10(11):1341-8. Epub 2008 Oct 12.	Nat Cell Biol. 2008	PubMed	citation	PMID:18849980	pubmed	18849980	create date:2008/10/14 | first author:Naetar N
Ubiquitylation of the COMPASS component Swd2 links H2B ubiquitylation to H3K4 trimethylation.	/pubmed/18849979	Vitaliano-Prunier A, Menant A, Hobeika M, Géli V, Gwizdek C, Dargemont C.	Nat Cell Biol. 2008 Nov;10(11):1365-71. Epub 2008 Oct 12.	Nat Cell Biol. 2008	PubMed	citation	PMID:18849979	pubmed	18849979	create date:2008/10/14 | first author:Vitaliano-Prunier A
Epigenetic restriction of embryonic cell lineage fate by methylation of Elf5.	/pubmed/18836439	Ng RK, Dean W, Dawson C, Lucifero D, Madeja Z, Reik W, Hemberger M.	Nat Cell Biol. 2008 Nov;10(11):1280-90. Epub 2008 Oct 5.	Nat Cell Biol. 2008	PubMed	citation	PMID:18836439	pubmed	18836439	create date:2008/10/07 | first author:Ng RK
Actin-driven chromosomal motility leads to symmetry breaking in mammalian meiotic oocytes.	/pubmed/18836438	Li H, Guo F, Rubinstein B, Li R.	Nat Cell Biol. 2008 Nov;10(11):1301-8. Epub 2008 Oct 5.	Nat Cell Biol. 2008	PubMed	citation	PMID:18836438	pubmed	18836438	create date:2008/10/07 | first author:Li H
Formation of stress granules inhibits apoptosis by suppressing stress-responsive MAPK pathways.	/pubmed/18836437	Arimoto K, Fukuda H, Imajoh-Ohmi S, Saito H, Takekawa M.	Nat Cell Biol. 2008 Nov;10(11):1324-32. Epub 2008 Oct 5.	Nat Cell Biol. 2008	PubMed	citation	PMID:18836437	pubmed	18836437	create date:2008/10/07 | first author:Arimoto K
Tethering by lamin A stabilizes and targets the ING1 tumour suppressor.	/pubmed/18836436	Han X, Feng X, Rattner JB, Smith H, Bose P, Suzuki K, Soliman MA, Scott MS, Burke BE, Riabowol K.	Nat Cell Biol. 2008 Nov;10(11):1333-40. Epub 2008 Oct 5.	Nat Cell Biol. 2008	PubMed	citation	PMID:18836436	pubmed	18836436	create date:2008/10/07 | first author:Han X
Dynein branches out.	/pubmed/18830220	Tear G.	Nat Cell Biol. 2008 Oct;10(10):1131-2.	Nat Cell Biol. 2008	PubMed	citation	PMID:18830220	pubmed	18830220	create date:2008/10/03 | first author:Tear G
Stressed out? Make some modifications!	/pubmed/18830219	Hilliker A, Parker R.	Nat Cell Biol. 2008 Oct;10(10):1129-30. No abstract available.	Nat Cell Biol. 2008	PubMed	citation	PMID:18830219	pubmed	18830219	create date:2008/10/03 | first author:Hilliker A
One hit, two outcomes for VHL-mediated tumorigenesis.	/pubmed/18830218	Behrens J.	Nat Cell Biol. 2008 Oct;10(10):1127-8. No abstract available.	Nat Cell Biol. 2008	PubMed	citation	PMID:18830218	pubmed	18830218	create date:2008/10/03 | first author:Behrens J
Pores galore for the Golgi.	/pubmed/18830217	Caldwell JH, Howell KE.	Nat Cell Biol. 2008 Oct;10(10):1125-6. No abstract available.	Nat Cell Biol. 2008	PubMed	citation	PMID:18830217	pubmed	18830217	create date:2008/10/03 | first author:Caldwell JH
Standardizing data.	/pubmed/18830215	[No authors listed]	Nat Cell Biol. 2008 Oct;10(10):1123-4. No abstract available.	Nat Cell Biol. 2008	PubMed	citation	PMID:18830215	pubmed	18830215	create date:2008/10/03
The S100A8-serum amyloid A3-TLR4 paracrine cascade establishes a pre-metastatic phase.	/pubmed/18820689	Hiratsuka S, Watanabe A, Sakurai Y, Akashi-Takamura S, Ishibashi S, Miyake K, Shibuya M, Akira S, Aburatani H, Maru Y.	Nat Cell Biol. 2008 Nov;10(11):1349-55. Epub 2008 Sep 28.	Nat Cell Biol. 2008	PubMed	citation	PMID:18820689	pubmed	18820689	create date:2008/09/30 | first author:Hiratsuka S
Proof-by-synthesis of the transcriptional logic of mammalian circadian clocks.	/pubmed/18806789	Ukai-Tadenuma M, Kasukawa T, Ueda HR.	Nat Cell Biol. 2008 Oct;10(10):1154-63. Epub 2008 Sep 21.	Nat Cell Biol. 2008	PubMed	citation	PMID:18806789	pubmed	18806789	create date:2008/09/23 | first author:Ukai-Tadenuma M
Targeting of the F-actin-binding protein drebrin by the microtubule plus-tip protein EB3 is required for neuritogenesis.	/pubmed/18806788	Geraldo S, Khanzada UK, Parsons M, Chilton JK, Gordon-Weeks PR.	Nat Cell Biol. 2008 Oct;10(10):1181-9. Epub 2008 Sep 21.	Nat Cell Biol. 2008	PubMed	citation	PMID:18806788	pubmed	18806788	create date:2008/09/23 | first author:Geraldo S
Jade-1 inhibits Wnt signalling by ubiquitylating beta-catenin and mediates Wnt pathway inhibition by pVHL.	/pubmed/18806787	Chitalia VC, Foy RL, Bachschmid MM, Zeng L, Panchenko MV, Zhou MI, Bharti A, Seldin DC, Lecker SH, Dominguez I, Cohen HT.	Nat Cell Biol. 2008 Oct;10(10):1208-16. Epub 2008 Sep 21.	Nat Cell Biol. 2008	PubMed	citation	PMID:18806787	pubmed	18806787	create date:2008/09/23 | first author:Chitalia VC
GPHR is a novel anion channel critical for acidification and functions of the Golgi apparatus.	/pubmed/18794847	Maeda Y, Ide T, Koike M, Uchiyama Y, Kinoshita T.	Nat Cell Biol. 2008 Oct;10(10):1135-45. Epub 2008 Sep 14.	Nat Cell Biol. 2008	PubMed	citation	PMID:18794847	pubmed	18794847	create date:2008/09/17 | first author:Maeda Y
A functional RNAi screen links O-GlcNAc modification of ribosomal proteins to stress granule and processing body assembly.	/pubmed/18794846	Ohn T, Kedersha N, Hickman T, Tisdale S, Anderson P.	Nat Cell Biol. 2008 Oct;10(10):1224-31. Epub 2008 Sep 14.	Nat Cell Biol. 2008	PubMed	citation	PMID:18794846	pubmed	18794846	create date:2008/09/17 | first author:Ohn T
A role for phosphatidic acid in COPI vesicle fission yields insights into Golgi maintenance.	/pubmed/18776900	Yang JS, Gad H, Lee SY, Mironov A, Zhang L, Beznoussenko GV, Valente C, Turacchio G, Bonsra AN, Du G, Baldanzi G, Graziani A, Bourgoin S, Frohman MA, Luini A, Hsu VW.	Nat Cell Biol. 2008 Oct;10(10):1146-53. Epub 2008 Sep 7.	Nat Cell Biol. 2008	PubMed	citation	PMID:18776900	pubmed	18776900	create date:2008/09/09 | first author:Yang JS
d-Asb11 is an essential mediator of canonical Delta-Notch signalling.	/pubmed/18776899	Diks SH, Sartori da Silva MA, Hillebrands JL, Bink RJ, Versteeg HH, van Rooijen C, Brouwers A, Chitnis AB, Peppelenbosch MP, Zivkovic D.	Nat Cell Biol. 2008 Oct;10(10):1190-8. Epub 2008 Sep 7.	Nat Cell Biol. 2008	PubMed	citation	PMID:18776899	pubmed	18776899	create date:2008/09/09 | first author:Diks SH
The ABC transporter AtABCB14 is a malate importer and modulates stomatal response to CO2.	/pubmed/18776898	Lee M, Choi Y, Burla B, Kim YY, Jeon B, Maeshima M, Yoo JY, Martinoia E, Lee Y.	Nat Cell Biol. 2008 Oct;10(10):1217-23. Epub 2008 Sep 7.	Nat Cell Biol. 2008	PubMed	citation	PMID:18776898	pubmed	18776898	create date:2008/09/09 | first author:Lee M
Research highlights.	/pubmed/18758493	[No authors listed]	Nat Cell Biol. 2008 Sep;10(9):1025. No abstract available.	Nat Cell Biol. 2008	PubMed	citation	PMID:18758493	pubmed	18758493	create date:2008/09/02
Non-coding RNA transcription: turning on neighbours.	/pubmed/18758492	Carninci P.	Nat Cell Biol. 2008 Sep;10(9):1023-4.	Nat Cell Biol. 2008	PubMed	citation	PMID:18758492	pubmed	18758492	create date:2008/09/02 | first author:Carninci P
Twisted epithelial-mesenchymal transition blocks senescence.	/pubmed/18758491	Weinberg RA.	Nat Cell Biol. 2008 Sep;10(9):1021-3.	Nat Cell Biol. 2008	PubMed	citation	PMID:18758491	pubmed	18758491	create date:2008/09/02 | first author:Weinberg RA
Prion: disease or relief?	/pubmed/18758490	Chernoff YO.	Nat Cell Biol. 2008 Sep;10(9):1019-21.	Nat Cell Biol. 2008	PubMed	citation	PMID:18758490	pubmed	18758490	create date:2008/09/02 | first author:Chernoff YO
A tal(in) of cell spreading.	/pubmed/18758489	Frame M, Norman J.	Nat Cell Biol. 2008 Sep;10(9):1017-9.	Nat Cell Biol. 2008	PubMed	citation	PMID:18758489	pubmed	18758489	create date:2008/09/02 | first author:Frame M
A unified vision of the building blocks of life.	/pubmed/18758488	Marth JD.	Nat Cell Biol. 2008 Sep;10(9):1015-6. No abstract available.	Nat Cell Biol. 2008	PubMed	citation	PMID:18758488	pubmed	18758488	create date:2008/09/02 | first author:Marth JD
Single molecule for the people.	/pubmed/18758487	Cross R.	Nat Cell Biol. 2008 Sep;10(9):1014. No abstract available.	Nat Cell Biol. 2008	PubMed	citation	PMID:18758487	pubmed	18758487	create date:2008/09/02 | first author:Cross R
Review recycling.	/pubmed/18758486	[No authors listed]	Nat Cell Biol. 2008 Sep;10(9):1013. No abstract available.	Nat Cell Biol. 2008	PubMed	citation	PMID:18758486	pubmed	18758486	create date:2008/09/02
Open access archiving.	/pubmed/18758485	[No authors listed]	Nat Cell Biol. 2008 Sep;10(9):1013. No abstract available.	Nat Cell Biol. 2008	PubMed	citation	PMID:18758485	pubmed	18758485	create date:2008/09/02
Spatial control of branching within dendritic arbors by dynein-dependent transport of Rab5-endosomes.	/pubmed/18758452	Satoh D, Sato D, Tsuyama T, Saito M, Ohkura H, Rolls MM, Ishikawa F, Uemura T.	Nat Cell Biol. 2008 Oct;10(10):1164-71. Epub 2008 Aug 31.	Nat Cell Biol. 2008	PubMed	citation	PMID:18758452	pubmed	18758452	create date:2008/09/02 | first author:Satoh D
Dynein is required for polarized dendritic transport and uniform microtubule orientation in axons.	/pubmed/18758451	Zheng Y, Wildonger J, Ye B, Zhang Y, Kita A, Younger SH, Zimmerman S, Jan LY, Jan YN.	Nat Cell Biol. 2008 Oct;10(10):1172-80. Epub 2008 Aug 31.	Nat Cell Biol. 2008	PubMed	citation	PMID:18758451	pubmed	18758451	create date:2008/09/02 | first author:Zheng Y
The type I TGF-beta receptor engages TRAF6 to activate TAK1 in a receptor kinase-independent manner.	/pubmed/18758450	Sorrentino A, Thakur N, Grimsby S, Marcusson A, von Bulow V, Schuster N, Zhang S, Heldin CH, Landström M.	Nat Cell Biol. 2008 Oct;10(10):1199-207. Epub 2008 Aug 31.	Nat Cell Biol. 2008	PubMed	citation	PMID:18758450	pubmed	18758450	create date:2008/09/02 | first author:Sorrentino A
A ribosomal protein L23-nucleophosmin circuit coordinates Miz1 function with cell growth.	/pubmed/18677304	Wanzel M, Russ AC, Kleine-Kohlbrecher D, Colombo E, Pelicci PG, Eilers M.	Nat Cell Biol. 2008 Aug 1. [Epub ahead of print]	Nat Cell Biol. 2008	PubMed	citation	PMID:18677304	pubmed	18677304	create date:2008/08/05 | first author:Wanzel M
Cytokine loops driving senescence.	/pubmed/18670449	Bartek J, Hodny Z, Lukas J.	Nat Cell Biol. 2008 Aug;10(8):887-9. No abstract available.	Nat Cell Biol. 2008	PubMed	citation	PMID:18670449	pubmed	18670449	create date:2008/08/02 | first author:Bartek J
Title	URL	Description	Details	ShortDetails	Resource	Type	Identifiers	Db	EntrezUID	Properties
Golgi gets wired up.	/pubmed/18670448	Asp L, Nilsson T.	Nat Cell Biol. 2008 Aug;10(8):885-7. No abstract available.	Nat Cell Biol. 2008	PubMed	citation	PMID:18670448	pubmed	18670448	create date:2008/08/02 | first author:Asp L
VE-cadherin and claudin-5: it takes two to tango.	/pubmed/18670447	Gavard J, Gutkind JS.	Nat Cell Biol. 2008 Aug;10(8):883-5. No abstract available.	Nat Cell Biol. 2008	PubMed	citation	PMID:18670447	pubmed	18670447	create date:2008/08/02 | first author:Gavard J
Nutrient sensing: TOR's Ragtime.	/pubmed/18670446	Meijer AJ, Codogno P.	Nat Cell Biol. 2008 Aug;10(8):881-3. No abstract available.	Nat Cell Biol. 2008	PubMed	citation	PMID:18670446	pubmed	18670446	create date:2008/08/02 | first author:Meijer AJ
Twenty years of cell-cycle conferences in Roscoff.	/pubmed/18670445	Vernos I, Peters JM.	Nat Cell Biol. 2008 Aug;10(8):877-80.	Nat Cell Biol. 2008	PubMed	citation	PMID:18670445	pubmed	18670445	create date:2008/08/02 | first author:Vernos I
CNRS evolution sparks revolution.	/pubmed/18670443	[No authors listed]	Nat Cell Biol. 2008 Aug;10(8):875. No abstract available.	Nat Cell Biol. 2008	PubMed	citation	PMID:18670443	pubmed	18670443	create date:2008/08/02
A traffic-activated Golgi-based signalling circuit coordinates the secretory pathway.	/pubmed/18641641	Pulvirenti T, Giannotta M, Capestrano M, Capitani M, Pisanu A, Polishchuk RS, San Pietro E, Beznoussenko GV, Mironov AA, Turacchio G, Hsu VW, Sallese M, Luini A.	Nat Cell Biol. 2008 Aug;10(8):912-22. Epub 2008 Jul 20.	Nat Cell Biol. 2008	PubMed	citation	PMID:18641641	pubmed	18641641	create date:2008/07/22 | first author:Pulvirenti T
Actin restricts FcepsilonRI diffusion and facilitates antigen-induced receptor immobilization.	/pubmed/18641640	Andrews NL, Lidke KA, Pfeiffer JR, Burns AR, Wilson BS, Oliver JM, Lidke DS.	Nat Cell Biol. 2008 Aug;10(8):955-63. Epub 2008 Jul 20.	Nat Cell Biol. 2008	PubMed	citation	PMID:18641640	pubmed	18641640	create date:2008/07/22 | first author:Andrews NL
Modulation of intracellular trafficking regulates cell intercalation in the Drosophila trachea.	/pubmed/18641639	Shaye DD, Casanova J, Llimargas M.	Nat Cell Biol. 2008 Aug;10(8):964-70. Epub 2008 Jul 20.	Nat Cell Biol. 2008	PubMed	citation	PMID:18641639	pubmed	18641639	create date:2008/07/22 | first author:Shaye DD
Targeting WW domains linker of HECT-type ubiquitin ligase Smurf1 for activation by CKIP-1.	/pubmed/18641638	Lu K, Yin X, Weng T, Xi S, Li L, Xing G, Cheng X, Yang X, Zhang L, He F.	Nat Cell Biol. 2008 Aug;10(8):994-1002. Epub 2008 Jul 20. Erratum in: Nat Cell Biol. 2010 Jun;12(6):625.	Nat Cell Biol. 2008	PubMed	citation	PMID:18641638	pubmed	18641638	create date:2008/07/22 | first author:Lu K
Epidermal JunB represses G-CSF transcription and affects haematopoiesis and bone formation.	/pubmed/18641637	Meixner A, Zenz R, Schonthaler HB, Kenner L, Scheuch H, Penninger JM, Wagner EF.	Nat Cell Biol. 2008 Aug;10(8):1003-11. Epub 2008 Jul 20.	Nat Cell Biol. 2008	PubMed	citation	PMID:18641637	pubmed	18641637	create date:2008/07/22 | first author:Meixner A
The auxin influx carrier LAX3 promotes lateral root emergence.	/pubmed/18622388	Swarup K, Benková E, Swarup R, Casimiro I, Péret B, Yang Y, Parry G, Nielsen E, De Smet I, Vanneste S, Levesque MP, Carrier D, James N, Calvo V, Ljung K, Kramer E, Roberts R, Graham N, Marillonnet S, Patel K, Jones JD, Taylor CG, et al.	Nat Cell Biol. 2008 Aug;10(8):946-54. Epub 2008 Jul 11.	Nat Cell Biol. 2008	PubMed	citation	PMID:18622388	pubmed	18622388	create date:2008/07/16 | first author:Swarup K
The regulated assembly of a PKCepsilon complex controls the completion of cytokinesis.	/pubmed/18604201	Saurin AT, Durgan J, Cameron AJ, Faisal A, Marber MS, Parker PJ.	Nat Cell Biol. 2008 Aug;10(8):891-901. Epub 2008 Jul 6.	Nat Cell Biol. 2008	PubMed	citation	PMID:18604201	pubmed	18604201	create date:2008/07/08 | first author:Saurin AT
EGFR signalling as a negative regulator of Notch1 gene transcription and function in proliferating keratinocytes and cancer.	/pubmed/18604200	Kolev V, Mandinova A, Guinea-Viniegra J, Hu B, Lefort K, Lambertini C, Neel V, Dummer R, Wagner EF, Dotto GP.	Nat Cell Biol. 2008 Aug;10(8):902-11. Epub 2008 Jul 6.	Nat Cell Biol. 2008	PubMed	citation	PMID:18604200	pubmed	18604200	create date:2008/07/08 | first author:Kolev V
Endothelial adherens junctions control tight junctions by VE-cadherin-mediated upregulation of claudin-5.	/pubmed/18604199	Taddei A, Giampietro C, Conti A, Orsenigo F, Breviario F, Pirazzoli V, Potente M, Daly C, Dimmeler S, Dejana E.	Nat Cell Biol. 2008 Aug;10(8):923-34. Epub 2008 Jul 6.	Nat Cell Biol. 2008	PubMed	citation	PMID:18604199	pubmed	18604199	create date:2008/07/08 | first author:Taddei A
Regulation of TORC1 by Rag GTPases in nutrient response.	/pubmed/18604198	Kim E, Goraksha-Hicks P, Li L, Neufeld TP, Guan KL.	Nat Cell Biol. 2008 Aug;10(8):935-45. Epub 2008 Jul 6.	Nat Cell Biol. 2008	PubMed	citation	PMID:18604198	pubmed	18604198	create date:2008/07/08 | first author:Kim E
IQGAP3 regulates cell proliferation through the Ras/ERK signalling cascade.	/pubmed/18604197	Nojima H, Adachi M, Matsui T, Okawa K, Tsukita S, Tsukita S.	Nat Cell Biol. 2008 Aug;10(8):971-8. Epub 2008 Jul 6.	Nat Cell Biol. 2008	PubMed	citation	PMID:18604197	pubmed	18604197	create date:2008/07/08 | first author:Nojima H
EphrinB1 controls cell-cell junctions through the Par polarity complex.	/pubmed/18604196	Lee HS, Nishanian TG, Mood K, Bong YS, Daar IO.	Nat Cell Biol. 2008 Aug;10(8):979-86. Epub 2008 Jul 6.	Nat Cell Biol. 2008	PubMed	citation	PMID:18604196	pubmed	18604196	create date:2008/07/08 | first author:Lee HS
A feedback loop comprising lin-28 and let-7 controls pre-let-7 maturation during neural stem-cell commitment.	/pubmed/18604195	Rybak A, Fuchs H, Smirnova L, Brandt C, Pohl EE, Nitsch R, Wulczyn FG.	Nat Cell Biol. 2008 Aug;10(8):987-93. Epub 2008 Jul 6.	Nat Cell Biol. 2008	PubMed	citation	PMID:18604195	pubmed	18604195	create date:2008/07/08 | first author:Rybak A
Opposing roles for glypicans in Hedgehog signalling.	/pubmed/18591969	Yan D, Lin X.	Nat Cell Biol. 2008 Jul;10(7):761-3.	Nat Cell Biol. 2008	PubMed	citation	PMID:18591969	pubmed	18591969	create date:2008/07/02 | first author:Yan D
UVRAG reveals its second nature.	/pubmed/18591968	Peplowska K, Cabrera M, Ungermann C.	Nat Cell Biol. 2008 Jul;10(7):759-61.	Nat Cell Biol. 2008	PubMed	citation	PMID:18591968	pubmed	18591968	create date:2008/07/02 | first author:Peplowska K
Breaking down EMT.	/pubmed/18591967	Levayer R, Lecuit T.	Nat Cell Biol. 2008 Jul;10(7):757-9.	Nat Cell Biol. 2008	PubMed	citation	PMID:18591967	pubmed	18591967	create date:2008/07/02 | first author:Levayer R
Cdh1: a master G0/G1 regulator.	/pubmed/18591966	Skaar JR, Pagano M.	Nat Cell Biol. 2008 Jul;10(7):755-7.	Nat Cell Biol. 2008	PubMed	citation	PMID:18591966	pubmed	18591966	create date:2008/07/02 | first author:Skaar JR
A three-step pathway comprising PLZF/miR-146a/CXCR4 controls megakaryopoiesis.	/pubmed/18568019	Labbaye C, Spinello I, Quaranta MT, Pelosi E, Pasquini L, Petrucci E, Biffoni M, Nuzzolo ER, Billi M, Foà R, Brunetti E, Grignani F, Testa U, Peschle C.	Nat Cell Biol. 2008 Jul;10(7):788-801. Epub 2008 Jun 22.	Nat Cell Biol. 2008	PubMed	citation	PMID:18568019	pubmed	18568019	create date:2008/06/24 | first author:Labbaye C
TAZ controls Smad nucleocytoplasmic shuttling and regulates human embryonic stem-cell self-renewal.	/pubmed/18568018	Varelas X, Sakuma R, Samavarchi-Tehrani P, Peerani R, Rao BM, Dembowy J, Yaffe MB, Zandstra PW, Wrana JL.	Nat Cell Biol. 2008 Jul;10(7):837-48. Epub 2008 Jun 22.	Nat Cell Biol. 2008	PubMed	citation	PMID:18568018	pubmed	18568018	create date:2008/06/24 | first author:Varelas X
RhoA and microtubule dynamics control cell-basement membrane interaction in EMT during gastrulation.	/pubmed/18552836	Nakaya Y, Sukowati EW, Wu Y, Sheng G.	Nat Cell Biol. 2008 Jul;10(7):765-75. Epub 2008 Jun 15.	Nat Cell Biol. 2008	PubMed	citation	PMID:18552836	pubmed	18552836	create date:2008/06/17 | first author:Nakaya Y
Beclin1-binding UVRAG targets the class C Vps complex to coordinate autophagosome maturation and endocytic trafficking.	/pubmed/18552835	Liang C, Lee JS, Inn KS, Gack MU, Li Q, Roberts EA, Vergne I, Deretic V, Feng P, Akazawa C, Jung JU.	Nat Cell Biol. 2008 Jul;10(7):776-87. Epub 2008 Jun 15.	Nat Cell Biol. 2008	PubMed	citation	PMID:18552835	pubmed	18552835	create date:2008/06/17 | first author:Liang C
Genomic stability and tumour suppression by the APC/C cofactor Cdh1.	/pubmed/18552834	García-Higuera I, Manchado E, Dubus P, Cañamero M, Méndez J, Moreno S, Malumbres M.	Nat Cell Biol. 2008 Jul;10(7):802-11. Epub 2008 Jun 15.	Nat Cell Biol. 2008	PubMed	citation	PMID:18552834	pubmed	18552834	create date:2008/06/17 | first author:García-Higuera I
Nitric oxide-induced nuclear GAPDH activates p300/CBP and mediates apoptosis.	/pubmed/18552833	Sen N, Hara MR, Kornberg MD, Cascio MB, Bae BI, Shahani N, Thomas B, Dawson TM, Dawson VL, Snyder SH, Sawa A.	Nat Cell Biol. 2008 Jul;10(7):866-73. Epub 2008 Jun 15.	Nat Cell Biol. 2008	PubMed	citation	PMID:18552833	pubmed	18552833	create date:2008/06/17 | first author:Sen N
Control of HIPK2 stability by ubiquitin ligase Siah-1 and checkpoint kinases ATM and ATR.	/pubmed/18536714	Winter M, Sombroek D, Dauth I, Moehlenbrink J, Scheuermann K, Crone J, Hofmann TG.	Nat Cell Biol. 2008 Jul;10(7):812-24. Epub 2008 Jun 8.	Nat Cell Biol. 2008	PubMed	citation	PMID:18536714	pubmed	18536714	create date:2008/06/10 | first author:Winter M
Spindle-localized CPE-mediated translation controls meiotic chromosome segregation.	/pubmed/18536713	Eliscovich C, Peset I, Vernos I, Méndez R.	Nat Cell Biol. 2008 Jul;10(7):858-65. Epub 2008 Jun 8.	Nat Cell Biol. 2008	PubMed	citation	PMID:18536713	pubmed	18536713	create date:2008/06/10 | first author:Eliscovich C
Skeletal muscle dressed in SOCs.	/pubmed/18521070	Shin DM, Muallem S.	Nat Cell Biol. 2008 Jun;10(6):639-41.	Nat Cell Biol. 2008	PubMed	citation	PMID:18521070	pubmed	18521070	create date:2008/06/04 | first author:Shin DM
p53: The Janus of autophagy?	/pubmed/18521069	Levine B, Abrams J.	Nat Cell Biol. 2008 Jun;10(6):637-9.	Nat Cell Biol. 2008	PubMed	citation	PMID:18521069	pubmed	18521069	create date:2008/06/04 | first author:Levine B
SUMO amplifies TGF-beta signalling.	/pubmed/18521068	Miyazono K, Kamiya Y, Miyazawa K.	Nat Cell Biol. 2008 Jun;10(6):635-7.	Nat Cell Biol. 2008	PubMed	citation	PMID:18521068	pubmed	18521068	create date:2008/06/04 | first author:Miyazono K
Small RNAs tell big stories in Whistler.	/pubmed/18521067	Seila AC, Sharp PA.	Nat Cell Biol. 2008 Jun;10(6):630-3.	Nat Cell Biol. 2008	PubMed	citation	PMID:18521067	pubmed	18521067	create date:2008/06/04 | first author:Seila AC
Missing the boat: a loophole in start-up funding?	/pubmed/18521066	[No authors listed]	Nat Cell Biol. 2008 Jun;10(6):629. No abstract available.	Nat Cell Biol. 2008	PubMed	citation	PMID:18521066	pubmed	18521066	create date:2008/06/04
Opposing roles for p16Ink4a and p19Arf in senescence and ageing caused by BubR1 insufficiency.	/pubmed/18516091	Baker DJ, Perez-Terzic C, Jin F, Pitel K, Niederländer NJ, Jeganathan K, Yamada S, Reyes S, Rowe L, Hiddinga HJ, Eberhardt NL, Terzic A, van Deursen JM.	Nat Cell Biol. 2008 Jul;10(7):825-36. Epub 2008 May 30.	Nat Cell Biol. 2008	PubMed	citation	PMID:18516091	pubmed	18516091	create date:2008/06/03 | first author:Baker DJ
WAVE and Arp2/3 jointly inhibit filopodium formation by entering into a complex with mDia2.	/pubmed/18516090	Beli P, Mascheroni D, Xu D, Innocenti M.	Nat Cell Biol. 2008 Jul;10(7):849-57. Epub 2008 May 30.	Nat Cell Biol. 2008	PubMed	citation	PMID:18516090	pubmed	18516090	create date:2008/06/03 | first author:Beli P
Inactivation of Cdh1 by synergistic action of Cdk1 and polo kinase is necessary for proper assembly of the mitotic spindle.	/pubmed/18500339	Crasta K, Lim HH, Giddings TH Jr, Winey M, Surana U.	Nat Cell Biol. 2008 Jun;10(6):665-75. Epub 2008 May 25.	Nat Cell Biol. 2008	PubMed	citation	PMID:18500339	pubmed	18500339	create date:2008/05/27 | first author:Crasta K
The HECT-domain ubiquitin ligase Huwe1 controls neural differentiation and proliferation by destabilizing the N-Myc oncoprotein.	/pubmed/18488021	Zhao X, Heng JI, Guardavaccaro D, Jiang R, Pagano M, Guillemot F, Iavarone A, Lasorella A.	Nat Cell Biol. 2008 Jun;10(6):643-53. Epub 2008 May 18.	Nat Cell Biol. 2008	PubMed	citation	PMID:18488021	pubmed	18488021	create date:2008/05/20 | first author:Zhao X
STIM1 signalling controls store-operated calcium entry required for development and contractile function in skeletal muscle.	/pubmed/18488020	Stiber J, Hawkins A, Zhang ZS, Wang S, Burch J, Graham V, Ward CC, Seth M, Finch E, Malouf N, Williams RS, Eu JP, Rosenberg P.	Nat Cell Biol. 2008 Jun;10(6):688-97. Epub 2008 May 18.	Nat Cell Biol. 2008	PubMed	citation	PMID:18488020	pubmed	18488020	create date:2008/05/20 | first author:Stiber J
Yeast Ataxin-7 links histone deubiquitination with gene gating and mRNA export.	/pubmed/18488019	Köhler A, Schneider M, Cabal GG, Nehrbass U, Hurt E.	Nat Cell Biol. 2008 Jun;10(6):707-15. Epub 2008 May 18.	Nat Cell Biol. 2008	PubMed	citation	PMID:18488019	pubmed	18488019	create date:2008/05/20 | first author:Köhler A
An agonist-induced conformational change in the growth hormone receptor determines the choice of signalling pathway.	/pubmed/18488018	Rowlinson SW, Yoshizato H, Barclay JL, Brooks AJ, Behncken SN, Kerr LM, Millard K, Palethorpe K, Nielsen K, Clyde-Smith J, Hancock JF, Waters MJ.	Nat Cell Biol. 2008 Jun;10(6):740-7. Epub 2008 May 18. Erratum in: Nat Cell Biol. 2008 Jul;10(7):874.	Nat Cell Biol. 2008	PubMed	citation	PMID:18488018	pubmed	18488018	create date:2008/05/20 | first author:Rowlinson SW
The type I TGF-beta receptor is covalently modified and regulated by sumoylation.	/pubmed/18469808	Kang JS, Saunier EF, Akhurst RJ, Derynck R.	Nat Cell Biol. 2008 Jun;10(6):654-64. Epub 2008 May 11.	Nat Cell Biol. 2008	PubMed	citation	PMID:18469808	pubmed	18469808	create date:2008/05/13 | first author:Kang JS
Netrin-1 mediates neuronal survival through PIKE-L interaction with the dependence receptor UNC5B.	/pubmed/18469807	Tang X, Jang SW, Okada M, Chan CB, Feng Y, Liu Y, Luo SW, Hong Y, Rama N, Xiong WC, Mehlen P, Ye K.	Nat Cell Biol. 2008 Jun;10(6):698-706. Epub 2008 May 11.	Nat Cell Biol. 2008	PubMed	citation	PMID:18469807	pubmed	18469807	create date:2008/05/13 | first author:Tang X
Beta1 integrin deletion from the basal compartment of the mammary epithelium affects stem cells.	/pubmed/18469806	Taddei I, Deugnier MA, Faraldo MM, Petit V, Bouvard D, Medina D, Fässler R, Thiery JP, Glukhova MA.	Nat Cell Biol. 2008 Jun;10(6):716-22. Epub 2008 May 11.	Nat Cell Biol. 2008	PubMed	citation	PMID:18469806	pubmed	18469806	create date:2008/05/13 | first author:Taddei I
Extra centrosomes and/or chromosomes prolong mitosis in human cells.	/pubmed/18469805	Yang Z, Loncarek J, Khodjakov A, Rieder CL.	Nat Cell Biol. 2008 Jun;10(6):748-51. Epub 2008 May 11.	Nat Cell Biol. 2008	PubMed	citation	PMID:18469805	pubmed	18469805	create date:2008/05/13 | first author:Yang Z
Regulation of autophagy by cytoplasmic p53.	/pubmed/18454141	Tasdemir E, Maiuri MC, Galluzzi L, Vitale I, Djavaheri-Mergny M, D'Amelio M, Criollo A, Morselli E, Zhu C, Harper F, Nannmark U, Samara C, Pinton P, Vicencio JM, Carnuccio R, Moll UM, Madeo F, Paterlini-Brechot P, Rizzuto R, Szabadkai G, Pierron G, Blomgren K, et al.	Nat Cell Biol. 2008 Jun;10(6):676-87. Epub 2008 May 4.	Nat Cell Biol. 2008	PubMed	citation	PMID:18454141	pubmed	18454141	create date:2008/05/06 | first author:Tasdemir E
p53-Driven apoptosis limits centrosome amplification and genomic instability downstream of NPM1 phosphorylation.	/pubmed/18454140	Cuomo ME, Knebel A, Morrice N, Paterson H, Cohen P, Mittnacht S.	Nat Cell Biol. 2008 Jun;10(6):723-30. Epub 2008 May 4.	Nat Cell Biol. 2008	PubMed	citation	PMID:18454140	pubmed	18454140	create date:2008/05/06 | first author:Cuomo ME
Nanog and Oct4 associate with unique transcriptional repression complexes in embryonic stem cells.	/pubmed/18454139	Liang J, Wan M, Zhang Y, Gu P, Xin H, Jung SY, Qin J, Wong J, Cooney AJ, Liu D, Songyang Z.	Nat Cell Biol. 2008 Jun;10(6):731-9. Epub 2008 May 4.	Nat Cell Biol. 2008	PubMed	citation	PMID:18454139	pubmed	18454139	create date:2008/05/06 | first author:Liang J
RanBP2 resolves sister centromeres.	/pubmed/18454131	Grisendi S.	Nat Cell Biol. 2008 May;10(5):512. No abstract available.	Nat Cell Biol. 2008	PubMed	citation	PMID:18454131	pubmed	18454131	create date:2008/05/06 | first author:Grisendi S
Title	URL	Description	Details	ShortDetails	Resource	Type	Identifiers	Db	EntrezUID	Properties
Coming closer to a stoma ion channel.	/pubmed/18454130	Serna L.	Nat Cell Biol. 2008 May;10(5):509-11. No abstract available.	Nat Cell Biol. 2008	PubMed	citation	PMID:18454130	pubmed	18454130	create date:2008/05/06 | first author:Serna L
Marked for death.	/pubmed/18454129	Petrie K, Zelent A.	Nat Cell Biol. 2008 May;10(5):507-9. No abstract available.	Nat Cell Biol. 2008	PubMed	citation	PMID:18454129	pubmed	18454129	create date:2008/05/06 | first author:Petrie K
Starved cells eat ribosomes.	/pubmed/18454128	Nakatogawa H, Ohsumi Y.	Nat Cell Biol. 2008 May;10(5):505-7. No abstract available.	Nat Cell Biol. 2008	PubMed	citation	PMID:18454128	pubmed	18454128	create date:2008/05/06 | first author:Nakatogawa H
Inflammation as a matchmaker: revisiting cell fusion.	/pubmed/18454127	Singec I, Snyder EY.	Nat Cell Biol. 2008 May;10(5):503-5. No abstract available.	Nat Cell Biol. 2008	PubMed	citation	PMID:18454127	pubmed	18454127	create date:2008/05/06 | first author:Singec I
MicroRNAs--keeping cells in formation.	/pubmed/18454126	Miska EA.	Nat Cell Biol. 2008 May;10(5):501-2. No abstract available.	Nat Cell Biol. 2008	PubMed	citation	PMID:18454126	pubmed	18454126	create date:2008/05/06 | first author:Miska EA
Changing gear.	/pubmed/18454125	[No authors listed]	Nat Cell Biol. 2008 May;10(5):499. No abstract available.	Nat Cell Biol. 2008	PubMed	citation	PMID:18454125	pubmed	18454125	create date:2008/05/06
Differential function of Tie2 at cell-cell contacts and cell-substratum contacts regulated by angiopoietin-1.	/pubmed/18425120	Fukuhara S, Sako K, Minami T, Noda K, Kim HZ, Kodama T, Shibuya M, Takakura N, Koh GY, Mochizuki N.	Nat Cell Biol. 2008 May;10(5):513-26. Epub 2008 Apr 20.	Nat Cell Biol. 2008	PubMed	citation	PMID:18425120	pubmed	18425120	create date:2008/04/22 | first author:Fukuhara S
Angiopoietins assemble distinct Tie2 signalling complexes in endothelial cell-cell and cell-matrix contacts.	/pubmed/18425119	Saharinen P, Eklund L, Miettinen J, Wirkkala R, Anisimov A, Winderlich M, Nottebaum A, Vestweber D, Deutsch U, Koh GY, Olsen BR, Alitalo K.	Nat Cell Biol. 2008 May;10(5):527-37. Epub 2008 Apr 20.	Nat Cell Biol. 2008	PubMed	citation	PMID:18425119	pubmed	18425119	create date:2008/04/22 | first author:Saharinen P
A pathway for phagosome maturation during engulfment of apoptotic cells.	/pubmed/18425118	Kinchen JM, Doukoumetzidis K, Almendinger J, Stergiou L, Tosello-Trampont A, Sifri CD, Hengartner MO, Ravichandran KS.	Nat Cell Biol. 2008 May;10(5):556-66. Epub 2008 Apr 20.	Nat Cell Biol. 2008	PubMed	citation	PMID:18425118	pubmed	18425118	create date:2008/04/22 | first author:Kinchen JM
A crucial role of a high mobility group protein HMGA2 in cardiogenesis.	/pubmed/18425117	Monzen K, Ito Y, Naito AT, Kasai H, Hiroi Y, Hayashi D, Shiojima I, Yamazaki T, Miyazono K, Asashima M, Nagai R, Komuro I.	Nat Cell Biol. 2008 May;10(5):567-74. Epub 2008 Apr 20.	Nat Cell Biol. 2008	PubMed	citation	PMID:18425117	pubmed	18425117	create date:2008/04/22 | first author:Monzen K
Extensive fusion of haematopoietic cells with Purkinje neurons in response to chronic inflammation.	/pubmed/18425116	Johansson CB, Youssef S, Koleckar K, Holbrook C, Doyonnas R, Corbel SY, Steinman L, Rossi FM, Blau HM.	Nat Cell Biol. 2008 May;10(5):575-83. Epub 2008 Apr 20.	Nat Cell Biol. 2008	PubMed	citation	PMID:18425116	pubmed	18425116	create date:2008/04/22 | first author:Johansson CB
Myeloid and lymphoid contribution to non-haematopoietic lineages through irradiation-induced heterotypic cell fusion.	/pubmed/18425115	Nygren JM, Liuba K, Breitbach M, Stott S, Thorén L, Roell W, Geisen C, Sasse P, Kirik D, Björklund A, Nerlov C, Fleischmann BK, Jovinge S, Jacobsen SE.	Nat Cell Biol. 2008 May;10(5):584-92. Epub 2008 Apr 20.	Nat Cell Biol. 2008	PubMed	citation	PMID:18425115	pubmed	18425115	create date:2008/04/22 | first author:Nygren JM
Intercellular transfer of the oncogenic receptor EGFRvIII by microvesicles derived from tumour cells.	/pubmed/18425114	Al-Nedawi K, Meehan B, Micallef J, Lhotak V, May L, Guha A, Rak J.	Nat Cell Biol. 2008 May;10(5):619-24. Epub 2008 Apr 20. Erratum in: Nat Cell Biol. 2008 Jun;10(6):752.	Nat Cell Biol. 2008	PubMed	citation	PMID:18425114	pubmed	18425114	create date:2008/04/22 | first author:Al-Nedawi K
Root growth in Arabidopsis requires gibberellin/DELLA signalling in the endodermis.	/pubmed/18425113	Ubeda-Tomás S, Swarup R, Coates J, Swarup K, Laplaze L, Beemster GT, Hedden P, Bhalerao R, Bennett MJ.	Nat Cell Biol. 2008 May;10(5):625-8. Epub 2008 Apr 20.	Nat Cell Biol. 2008	PubMed	citation	PMID:18425113	pubmed	18425113	create date:2008/04/22 | first author:Ubeda-Tomás S
RNF4 is a poly-SUMO-specific E3 ubiquitin ligase required for arsenic-induced PML degradation.	/pubmed/18408734	Tatham MH, Geoffroy MC, Shen L, Plechanovova A, Hattersley N, Jaffray EG, Palvimo JJ, Hay RT.	Nat Cell Biol. 2008 May;10(5):538-46. Epub 2008 Apr 13.	Nat Cell Biol. 2008	PubMed	citation	PMID:18408734	pubmed	18408734	create date:2008/04/15 | first author:Tatham MH
Arsenic degrades PML or PML-RARalpha through a SUMO-triggered RNF4/ubiquitin-mediated pathway.	/pubmed/18408733	Lallemand-Breitenbach V, Jeanne M, Benhenda S, Nasr R, Lei M, Peres L, Zhou J, Zhu J, Raught B, de Thé H.	Nat Cell Biol. 2008 May;10(5):547-55. Epub 2008 Apr 13.	Nat Cell Biol. 2008	PubMed	citation	PMID:18408733	pubmed	18408733	create date:2008/04/15 | first author:Lallemand-Breitenbach V
Mature ribosomes are selectively degraded upon starvation by an autophagy pathway requiring the Ubp3p/Bre5p ubiquitin protease.	/pubmed/18391941	Kraft C, Deplazes A, Sohrmann M, Peter M.	Nat Cell Biol. 2008 May;10(5):602-10. Epub 2008 Apr 6.	Nat Cell Biol. 2008	PubMed	citation	PMID:18391941	pubmed	18391941	create date:2008/04/09 | first author:Kraft C
p53 regulates glucose metabolism through an IKK-NF-kappaB pathway and inhibits cell transformation.	/pubmed/18391940	Kawauchi K, Araki K, Tobiume K, Tanaka N.	Nat Cell Biol. 2008 May;10(5):611-8. Epub 2008 Apr 6.	Nat Cell Biol. 2008	PubMed	citation	PMID:18391940	pubmed	18391940	create date:2008/04/09 | first author:Kawauchi K
STIM1 tracks growing microtubule ends.	/pubmed/18379599	Jermy A.	Nat Cell Biol. 2008 Apr;10(4):384. No abstract available.	Nat Cell Biol. 2008	PubMed	citation	PMID:18379599	pubmed	18379599	create date:2008/04/02 | first author:Jermy A
Securin' M-phase entry.	/pubmed/18379598	Solomon MJ, Burton JL.	Nat Cell Biol. 2008 Apr;10(4):381-3.	Nat Cell Biol. 2008	PubMed	citation	PMID:18379598	pubmed	18379598	create date:2008/04/02 | first author:Solomon MJ
Dam1 complexes go it alone on disassembling microtubules.	/pubmed/18379597	Gardner MK, Odde DJ.	Nat Cell Biol. 2008 Apr;10(4):379-81.	Nat Cell Biol. 2008	PubMed	citation	PMID:18379597	pubmed	18379597	create date:2008/04/02 | first author:Gardner MK
BRCA1 and stem cells: tumour typecasting.	/pubmed/18379596	Smalley MJ, Reis-Filho JS, Ashworth A.	Nat Cell Biol. 2008 Apr;10(4):377-9.	Nat Cell Biol. 2008	PubMed	citation	PMID:18379596	pubmed	18379596	create date:2008/04/02 | first author:Smalley MJ
Sophistications of cell sorting.	/pubmed/18379595	Green JB.	Nat Cell Biol. 2008 Apr;10(4):375-7.	Nat Cell Biol. 2008	PubMed	citation	PMID:18379595	pubmed	18379595	create date:2008/04/02 | first author:Green JB
Neurogenesis directed by Sirt1.	/pubmed/18379594	Libert S, Cohen D, Guarente L.	Nat Cell Biol. 2008 Apr;10(4):373-4.	Nat Cell Biol. 2008	PubMed	citation	PMID:18379594	pubmed	18379594	create date:2008/04/02 | first author:Libert S
Good review.	/pubmed/18379593	[No authors listed]	Nat Cell Biol. 2008 Apr;10(4):371. No abstract available.	Nat Cell Biol. 2008	PubMed	citation	PMID:18379593	pubmed	18379593	create date:2008/04/02
The miR-200 family and miR-205 regulate epithelial to mesenchymal transition by targeting ZEB1 and SIP1.	/pubmed/18376396	Gregory PA, Bert AG, Paterson EL, Barry SC, Tsykin A, Farshid G, Vadas MA, Khew-Goodall Y, Goodall GJ.	Nat Cell Biol. 2008 May;10(5):593-601. Epub 2008 Mar 30.	Nat Cell Biol. 2008	PubMed	citation	PMID:18376396	pubmed	18376396	create date:2008/04/01 | first author:Gregory PA
Phosphoregulation and depolymerization-driven movement of the Dam1 complex do not require ring formation.	/pubmed/18364702	Gestaut DR, Graczyk B, Cooper J, Widlund PO, Zelter A, Wordeman L, Asbury CL, Davis TN.	Nat Cell Biol. 2008 Apr;10(4):407-14. Epub 2008 Mar 23.	Nat Cell Biol. 2008	PubMed	citation	PMID:18364702	pubmed	18364702	create date:2008/03/28 | first author:Gestaut DR
EB1 regulates microtubule dynamics and tubulin sheet closure in vitro.	/pubmed/18364701	Vitre B, Coquelle FM, Heichette C, Garnier C, Chrétien D, Arnal I.	Nat Cell Biol. 2008 Apr;10(4):415-21. Epub 2008 Mar 23.	Nat Cell Biol. 2008	PubMed	citation	PMID:18364701	pubmed	18364701	create date:2008/03/28 | first author:Vitre B
Tensile forces govern germ-layer organization in zebrafish.	/pubmed/18364700	Krieg M, Arboleda-Estudillo Y, Puech PH, Käfer J, Graner F, Müller DJ, Heisenberg CP.	Nat Cell Biol. 2008 Apr;10(4):429-36. Epub 2008 Mar 23.	Nat Cell Biol. 2008	PubMed	citation	PMID:18364700	pubmed	18364700	create date:2008/03/28 | first author:Krieg M
Elipsa is an early determinant of ciliogenesis that links the IFT particle to membrane-associated small GTPase Rab8.	/pubmed/18364699	Omori Y, Zhao C, Saras A, Mukhopadhyay S, Kim W, Furukawa T, Sengupta P, Veraksa A, Malicki J.	Nat Cell Biol. 2008 Apr;10(4):437-44. Epub 2008 Mar 23.	Nat Cell Biol. 2008	PubMed	citation	PMID:18364699	pubmed	18364699	create date:2008/03/28 | first author:Omori Y
Securin regulates entry into M-phase by modulating the stability of cyclin B.	/pubmed/18364698	Marangos P, Carroll J.	Nat Cell Biol. 2008 Apr;10(4):445-51. Epub 2008 Mar 23.	Nat Cell Biol. 2008	PubMed	citation	PMID:18364698	pubmed	18364698	create date:2008/03/28 | first author:Marangos P
A bistable Rb-E2F switch underlies the restriction point.	/pubmed/18364697	Yao G, Lee TJ, Mori S, Nevins JR, You L.	Nat Cell Biol. 2008 Apr;10(4):476-82. Epub 2008 Mar 23.	Nat Cell Biol. 2008	PubMed	citation	PMID:18364697	pubmed	18364697	create date:2008/03/28 | first author:Yao G
Sirt1 contributes critically to the redox-dependent fate of neural progenitors.	/pubmed/18344989	Prozorovski T, Schulze-Topphoff U, Glumm R, Baumgart J, Schröter F, Ninnemann O, Siegert E, Bendix I, Brüstle O, Nitsch R, Zipp F, Aktas O.	Nat Cell Biol. 2008 Apr;10(4):385-94. Epub 2008 Mar 16.	Nat Cell Biol. 2008	PubMed	citation	PMID:18344989	pubmed	18344989	create date:2008/03/18 | first author:Prozorovski T
Inn1 couples contraction of the actomyosin ring to membrane ingression during cytokinesis in budding yeast.	/pubmed/18344988	Sanchez-Diaz A, Marchesi V, Murray S, Jones R, Pereira G, Edmondson R, Allen T, Labib K.	Nat Cell Biol. 2008 Apr;10(4):395-406. Epub 2008 Mar 16.	Nat Cell Biol. 2008	PubMed	citation	PMID:18344988	pubmed	18344988	create date:2008/03/18 | first author:Sanchez-Diaz A
Functional interaction between FOXO3a and ATM regulates DNA damage response.	/pubmed/18344987	Tsai WB, Chung YM, Takahashi Y, Xu Z, Hu MC.	Nat Cell Biol. 2008 Apr;10(4):460-7. Epub 2008 Mar 16. Erratum in: Nat Cell Biol. 2009 Nov;11(11):1387.	Nat Cell Biol. 2008	PubMed	citation	PMID:18344987	pubmed	18344987	create date:2008/03/18 | first author:Tsai WB
Drosophila short neuropeptide F signalling regulates growth by ERK-mediated insulin signalling.	/pubmed/18344986	Lee KS, Kwon OY, Lee JH, Kwon K, Min KJ, Jung SA, Kim AK, You KH, Tatar M, Yu K.	Nat Cell Biol. 2008 Apr;10(4):468-75. Epub 2008 Mar 16.	Nat Cell Biol. 2008	PubMed	citation	PMID:18344986	pubmed	18344986	create date:2008/03/18 | first author:Lee KS
Monoubiquitinated H2B is associated with the transcribed region of highly expressed genes in human cells.	/pubmed/18344985	Minsky N, Shema E, Field Y, Schuster M, Segal E, Oren M.	Nat Cell Biol. 2008 Apr;10(4):483-8. Epub 2008 Mar 16.	Nat Cell Biol. 2008	PubMed	citation	PMID:18344985	pubmed	18344985	create date:2008/03/18 | first author:Minsky N
Drosophila STAT is required for directly maintaining HP1 localization and heterochromatin stability.	/pubmed/18344984	Shi S, Larson K, Guo D, Lim SJ, Dutta P, Yan SJ, Li WX.	Nat Cell Biol. 2008 Apr;10(4):489-96. Epub 2008 Mar 16.	Nat Cell Biol. 2008	PubMed	citation	PMID:18344984	pubmed	18344984	create date:2008/03/18 | first author:Shi S
The NHL-domain protein Wech is crucial for the integrin-cytoskeleton link.	/pubmed/18327251	Löer B, Bauer R, Bornheim R, Grell J, Kremmer E, Kolanus W, Hoch M.	Nat Cell Biol. 2008 Apr;10(4):422-8. Epub 2008 Mar 9.	Nat Cell Biol. 2008	PubMed	citation	PMID:18327251	pubmed	18327251	create date:2008/03/11 | first author:Löer B
Moesin stiffens up mitosis.	/pubmed/18311181	Le Bot N.	Nat Cell Biol. 2008 Mar;10(3):258. No abstract available.	Nat Cell Biol. 2008	PubMed	citation	PMID:18311181	pubmed	18311181	create date:2008/03/04 | first author:Le Bot N
Breaking the ties that bind centriole numbers.	/pubmed/18311180	Salisbury JL.	Nat Cell Biol. 2008 Mar;10(3):255-7. No abstract available.	Nat Cell Biol. 2008	PubMed	citation	PMID:18311180	pubmed	18311180	create date:2008/03/04 | first author:Salisbury JL
A hypoxic twist in metastasis.	/pubmed/18311179	Peinado H, Cano A.	Nat Cell Biol. 2008 Mar;10(3):253-4. No abstract available.	Nat Cell Biol. 2008	PubMed	citation	PMID:18311179	pubmed	18311179	create date:2008/03/04 | first author:Peinado H
Lectins sweet-talk proteins into ERAD.	/pubmed/18311178	Wang S, Ng DT.	Nat Cell Biol. 2008 Mar;10(3):251-3. No abstract available.	Nat Cell Biol. 2008	PubMed	citation	PMID:18311178	pubmed	18311178	create date:2008/03/04 | first author:Wang S
TAGing APP constrains neurogenesis.	/pubmed/18311177	Mattson MP, van Praag H.	Nat Cell Biol. 2008 Mar;10(3):249-50. No abstract available.	Nat Cell Biol. 2008	PubMed	citation	PMID:18311177	pubmed	18311177	create date:2008/03/04 | first author:Mattson MP
All good cells come from cells.	/pubmed/18311176	Sherley JL.	Nat Cell Biol. 2008 Mar;10(3):248. No abstract available.	Nat Cell Biol. 2008	PubMed	citation	PMID:18311176	pubmed	18311176	create date:2008/03/04 | first author:Sherley JL
What to publish?	/pubmed/18311175	[No authors listed]	Nat Cell Biol. 2008 Mar;10(3):247. No abstract available.	Nat Cell Biol. 2008	PubMed	citation	PMID:18311175	pubmed	18311175	create date:2008/03/04
Lamin A-dependent misregulation of adult stem cells associated with accelerated ageing.	/pubmed/18311132	Scaffidi P, Misteli T.	Nat Cell Biol. 2008 Apr;10(4):452-9. Epub 2008 Mar 2.	Nat Cell Biol. 2008	PubMed	citation	PMID:18311132	pubmed	18311132	create date:2008/03/04 | first author:Scaffidi P
Inhibition of Arp2/3-mediated actin polymerization by PICK1 regulates neuronal morphology and AMPA receptor endocytosis.	/pubmed/18297063	Rocca DL, Martin S, Jenkins EL, Hanley JG.	Nat Cell Biol. 2008 Mar;10(3):259-71. Epub 2008 Feb 24.	Nat Cell Biol. 2008	PubMed	citation	PMID:18297063	pubmed	18297063	create date:2008/02/26 | first author:Rocca DL
Direct regulation of TWIST by HIF-1alpha promotes metastasis.	/pubmed/18297062	Yang MH, Wu MZ, Chiou SH, Chen PM, Chang SY, Liu CJ, Teng SC, Wu KJ.	Nat Cell Biol. 2008 Mar;10(3):295-305. Epub 2008 Feb 24.	Nat Cell Biol. 2008	PubMed	citation	PMID:18297062	pubmed	18297062	create date:2008/02/26 | first author:Yang MH
Control of daughter centriole formation by the pericentriolar material.	/pubmed/18297061	Loncarek J, Hergert P, Magidson V, Khodjakov A.	Nat Cell Biol. 2008 Mar;10(3):322-8. Epub 2008 Feb 24.	Nat Cell Biol. 2008	PubMed	citation	PMID:18297061	pubmed	18297061	create date:2008/02/26 | first author:Loncarek J
Title	URL	Description	Details	ShortDetails	Resource	Type	Identifiers	Db	EntrezUID	Properties
MesP1 drives vertebrate cardiovascular differentiation through Dkk-1-mediated blockade of Wnt-signalling.	/pubmed/18297060	David R, Brenner C, Stieber J, Schwarz F, Brunner S, Vollmer M, Mentele E, Müller-Höcker J, Kitajima S, Lickert H, Rupp R, Franz WM.	Nat Cell Biol. 2008 Mar;10(3):338-45. Epub 2008 Feb 24.	Nat Cell Biol. 2008	PubMed	citation	PMID:18297060	pubmed	18297060	create date:2008/02/26 | first author:David R
VHL loss actuates a HIF-independent senescence programme mediated by Rb and p400.	/pubmed/18297059	Young AP, Schlisio S, Minamishima YA, Zhang Q, Li L, Grisanzio C, Signoretti S, Kaelin WG Jr.	Nat Cell Biol. 2008 Mar;10(3):361-9. Epub 2008 Feb 24.	Nat Cell Biol. 2008	PubMed	citation	PMID:18297059	pubmed	18297059	create date:2008/02/26 | first author:Young AP
A TAG1-APP signalling pathway through Fe65 negatively modulates neurogenesis.	/pubmed/18278038	Ma QH, Futagawa T, Yang WL, Jiang XD, Zeng L, Takeda Y, Xu RX, Bagnard D, Schachner M, Furley AJ, Karagogeos D, Watanabe K, Dawe GS, Xiao ZC.	Nat Cell Biol. 2008 Mar;10(3):283-94. Epub 2008 Feb 17. Erratum in: Nat Cell Biol. 2008 Apr;10(4):497.	Nat Cell Biol. 2008	PubMed	citation	PMID:18278038	pubmed	18278038	create date:2008/02/19 | first author:Ma QH
Differentially oriented populations of actin filaments generated in lamellipodia collaborate in pushing and pausing at the cell front.	/pubmed/18278037	Koestler SA, Auinger S, Vinzenz M, Rottner K, Small JV.	Nat Cell Biol. 2008 Mar;10(3):306-13. Epub 2008 Feb 17.	Nat Cell Biol. 2008	PubMed	citation	PMID:18278037	pubmed	18278037	create date:2008/02/19 | first author:Koestler SA
OS-9 and GRP94 deliver mutant alpha1-antitrypsin to the Hrd1-SEL1L ubiquitin ligase complex for ERAD.	/pubmed/18264092	Christianson JC, Shaler TA, Tyler RE, Kopito RR.	Nat Cell Biol. 2008 Mar;10(3):272-82. Epub 2008 Feb 10.	Nat Cell Biol. 2008	PubMed	citation	PMID:18264092	pubmed	18264092	create date:2008/02/12 | first author:Christianson JC
Enucleation of cultured mouse fetal erythroblasts requires Rac GTPases and mDia2.	/pubmed/18264091	Ji P, Jayapal SR, Lodish HF.	Nat Cell Biol. 2008 Mar;10(3):314-21. Epub 2008 Feb 10.	Nat Cell Biol. 2008	PubMed	citation	PMID:18264091	pubmed	18264091	create date:2008/02/12 | first author:Ji P
Regulation of VEGF-mediated angiogenesis by the Akt/PKB substrate Girdin.	/pubmed/18264090	Kitamura T, Asai N, Enomoto A, Maeda K, Kato T, Ishida M, Jiang P, Watanabe T, Usukura J, Kondo T, Costantini F, Murohara T, Takahashi M.	Nat Cell Biol. 2008 Mar;10(3):329-37. Epub 2008 Feb 10.	Nat Cell Biol. 2008	PubMed	citation	PMID:18264090	pubmed	18264090	create date:2008/02/12 | first author:Kitamura T
A core Klf circuitry regulates self-renewal of embryonic stem cells.	/pubmed/18264089	Jiang J, Chan YS, Loh YH, Cai J, Tong GQ, Lim CA, Robson P, Zhong S, Ng HH.	Nat Cell Biol. 2008 Mar;10(3):353-60. Epub 2008 Feb 10.	Nat Cell Biol. 2008	PubMed	citation	PMID:18264089	pubmed	18264089	create date:2008/02/12 | first author:Jiang J
Osteogenic transcription factor Runx2 is a maternal determinant of dorsoventral patterning in zebrafish.	/pubmed/18246063	Flores MV, Lam EY, Crosier KE, Crosier PS.	Nat Cell Biol. 2008 Mar;10(3):346-52. Epub 2008 Feb 3.	Nat Cell Biol. 2008	PubMed	citation	PMID:18246063	pubmed	18246063	create date:2008/02/05 | first author:Flores MV
ERK and MDM2 prey on FOXO3a.	/pubmed/18246039	Yang W, Dolloff NG, El-Deiry WS.	Nat Cell Biol. 2008 Feb;10(2):125-6. No abstract available.	Nat Cell Biol. 2008	PubMed	citation	PMID:18246039	pubmed	18246039	create date:2008/02/05 | first author:Yang W
Heads or tails: can Wnt tell which one is up?	/pubmed/18246038	Tanaka EM, Weidinger G.	Nat Cell Biol. 2008 Feb;10(2):122-4. No abstract available.	Nat Cell Biol. 2008	PubMed	citation	PMID:18246038	pubmed	18246038	create date:2008/02/05 | first author:Tanaka EM
Green light for chloroplast outer-membrane proteins.	/pubmed/18246037	Bédard J, Jarvis P.	Nat Cell Biol. 2008 Feb;10(2):120-2. No abstract available.	Nat Cell Biol. 2008	PubMed	citation	PMID:18246037	pubmed	18246037	create date:2008/02/05 | first author:Bédard J
Facing up to Mena: Tes(ting) times for EVH1 domains.	/pubmed/18246036	Small JV.	Nat Cell Biol. 2008 Feb;10(2):118-20. No abstract available.	Nat Cell Biol. 2008	PubMed	citation	PMID:18246036	pubmed	18246036	create date:2008/02/05 | first author:Small JV
Outsourcing CREB translation to axons to survive.	/pubmed/18246035	Lin AC, Holt CE.	Nat Cell Biol. 2008 Feb;10(2):115-8. No abstract available.	Nat Cell Biol. 2008	PubMed	citation	PMID:18246035	pubmed	18246035	create date:2008/02/05 | first author:Lin AC
Telomeric RNA enters the game.	/pubmed/18246034	Horard B, Gilson E.	Nat Cell Biol. 2008 Feb;10(2):113-5. No abstract available.	Nat Cell Biol. 2008	PubMed	citation	PMID:18246034	pubmed	18246034	create date:2008/02/05 | first author:Horard B
Registries and banks.	/pubmed/18246033	[No authors listed]	Nat Cell Biol. 2008 Feb;10(2):111. No abstract available.	Nat Cell Biol. 2008	PubMed	citation	PMID:18246033	pubmed	18246033	create date:2008/02/05
Nanog maintains pluripotency of mouse embryonic stem cells by inhibiting NFkappaB and cooperating with Stat3.	/pubmed/18223644	Torres J, Watt FM.	Nat Cell Biol. 2008 Feb;10(2):194-201. Epub 2008 Jan 27.	Nat Cell Biol. 2008	PubMed	citation	PMID:18223644	pubmed	18223644	create date:2008/01/29 | first author:Torres J
Sterol-dependent endocytosis mediates post-cytokinetic acquisition of PIN2 auxin efflux carrier polarity.	/pubmed/18223643	Men S, Boutté Y, Ikeda Y, Li X, Palme K, Stierhof YD, Hartmann MA, Moritz T, Grebe M.	Nat Cell Biol. 2008 Feb;10(2):237-44. Epub 2008 Jan 27.	Nat Cell Biol. 2008	PubMed	citation	PMID:18223643	pubmed	18223643	create date:2008/01/29 | first author:Men S
PDK1 regulates cancer cell motility by antagonising inhibition of ROCK1 by RhoE.	/pubmed/18204440	Pinner S, Sahai E.	Nat Cell Biol. 2008 Feb;10(2):127-37. Epub 2008 Jan 20. Erratum in: Nat Cell Biol. 2008 Mar;10(3):370.	Nat Cell Biol. 2008	PubMed	citation	PMID:18204440	pubmed	18204440	create date:2008/01/22 | first author:Pinner S
ERK promotes tumorigenesis by inhibiting FOXO3a via MDM2-mediated degradation.	/pubmed/18204439	Yang JY, Zong CS, Xia W, Yamaguchi H, Ding Q, Xie X, Lang JY, Lai CC, Chang CJ, Huang WC, Huang H, Kuo HP, Lee DF, Li LY, Lien HC, Cheng X, Chang KJ, Hsiao CD, Tsai FJ, Tsai CH, Sahin AA, Muller WJ, et al.	Nat Cell Biol. 2008 Feb;10(2):138-48. Epub 2008 Jan 20. Erratum in: Nat Cell Biol. 2008 Mar;10(3):370.	Nat Cell Biol. 2008	PubMed	citation	PMID:18204439	pubmed	18204439	create date:2008/01/22 | first author:Yang JY
Intra-axonal translation and retrograde trafficking of CREB promotes neuronal survival.	/pubmed/18193038	Cox LJ, Hengst U, Gurskaya NG, Lukyanov KA, Jaffrey SR.	Nat Cell Biol. 2008 Feb;10(2):149-59. Epub 2008 Jan 13. Erratum in: Nat Cell Biol. 2008 Mar;10(3):370.	Nat Cell Biol. 2008	PubMed	citation	PMID:18193038	pubmed	18193038	create date:2008/01/15 | first author:Cox LJ
Wingless secretion requires endosome-to-Golgi retrieval of Wntless/Evi/Sprinter by the retromer complex.	/pubmed/18193037	Franch-Marro X, Wendler F, Guidato S, Griffith J, Baena-Lopez A, Itasaki N, Maurice MM, Vincent JP.	Nat Cell Biol. 2008 Feb;10(2):170-7. Epub 2008 Jan 13.	Nat Cell Biol. 2008	PubMed	citation	PMID:18193037	pubmed	18193037	create date:2008/01/15 | first author:Franch-Marro X
The microRNAs miR-373 and miR-520c promote tumour invasion and metastasis.	/pubmed/18193036	Huang Q, Gumireddy K, Schrier M, le Sage C, Nagel R, Nair S, Egan DA, Li A, Huang G, Klein-Szanto AJ, Gimotty PA, Katsaros D, Coukos G, Zhang L, Puré E, Agami R.	Nat Cell Biol. 2008 Feb;10(2):202-10. Epub 2008 Jan 13.	Nat Cell Biol. 2008	PubMed	citation	PMID:18193036	pubmed	18193036	create date:2008/01/15 | first author:Huang Q
Membrane nanotubes physically connect T cells over long distances presenting a novel route for HIV-1 transmission.	/pubmed/18193035	Sowinski S, Jolly C, Berninghausen O, Purbhoo MA, Chauveau A, Köhler K, Oddos S, Eissmann P, Brodsky FM, Hopkins C, Onfelt B, Sattentau Q, Davis DM.	Nat Cell Biol. 2008 Feb;10(2):211-9. Epub 2008 Jan 13.	Nat Cell Biol. 2008	PubMed	citation	PMID:18193035	pubmed	18193035	create date:2008/01/15 | first author:Sowinski S
AKR2A-mediated import of chloroplast outer membrane proteins is essential for chloroplast biogenesis.	/pubmed/18193034	Bae W, Lee YJ, Kim DH, Lee J, Kim S, Sohn EJ, Hwang I.	Nat Cell Biol. 2008 Feb;10(2):220-7. Epub 2008 Jan 13.	Nat Cell Biol. 2008	PubMed	citation	PMID:18193034	pubmed	18193034	create date:2008/01/15 | first author:Bae W
TBL1-TBLR1 and beta-catenin recruit each other to Wnt target-gene promoter for transcription activation and oncogenesis.	/pubmed/18193033	Li J, Wang CY.	Nat Cell Biol. 2008 Feb;10(2):160-9. Epub 2008 Jan 13.	Nat Cell Biol. 2008	PubMed	citation	PMID:18193033	pubmed	18193033	create date:2008/01/15 | first author:Li J
Wingless secretion promotes and requires retromer-dependent cycling of Wntless.	/pubmed/18193032	Port F, Kuster M, Herr P, Furger E, Bänziger C, Hausmann G, Basler K.	Nat Cell Biol. 2008 Feb;10(2):178-85. Epub 2008 Jan 13.	Nat Cell Biol. 2008	PubMed	citation	PMID:18193032	pubmed	18193032	create date:2008/01/15 | first author:Port F
Getting invasive with GEP100 and Arf6.	/pubmed/18172429	Valderrama F, Ridley AJ.	Nat Cell Biol. 2008 Jan;10(1):16-8. No abstract available.	Nat Cell Biol. 2008	PubMed	citation	PMID:18172429	pubmed	18172429	create date:2008/01/04 | first author:Valderrama F
Actin nucleation: bacteria get in-Spired.	/pubmed/18172428	Quinlan ME, Kerkhoff E.	Nat Cell Biol. 2008 Jan;10(1):13-5. No abstract available.	Nat Cell Biol. 2008	PubMed	citation	PMID:18172428	pubmed	18172428	create date:2008/01/04 | first author:Quinlan ME
Cilia put a brake on Wnt signalling.	/pubmed/18172427	He X.	Nat Cell Biol. 2008 Jan;10(1):11-3. No abstract available.	Nat Cell Biol. 2008	PubMed	citation	PMID:18172427	pubmed	18172427	create date:2008/01/04 | first author:He X
Redox rescues virus from ER trap.	/pubmed/18172426	Burckhardt CJ, Greber UF.	Nat Cell Biol. 2008 Jan;10(1):9-11. No abstract available.	Nat Cell Biol. 2008	PubMed	citation	PMID:18172426	pubmed	18172426	create date:2008/01/04 | first author:Burckhardt CJ
Epigenetic memory: H3.3 steps in the groove.	/pubmed/18172425	Lacoste N, Almouzni G.	Nat Cell Biol. 2008 Jan;10(1):7-9. No abstract available.	Nat Cell Biol. 2008	PubMed	citation	PMID:18172425	pubmed	18172425	create date:2008/01/04 | first author:Lacoste N
Thrilling transcription through threonine phosphorylation.	/pubmed/18172424	Di Croce L, Shiekhattar R.	Nat Cell Biol. 2008 Jan;10(1):5-6. No abstract available.	Nat Cell Biol. 2008	PubMed	citation	PMID:18172424	pubmed	18172424	create date:2008/01/04 | first author:Di Croce L
Motor-cargo release: CaMKII as a traffic cop.	/pubmed/18172423	Ally S, Jolly AL, Gelfand VI.	Nat Cell Biol. 2008 Jan;10(1):3-5. No abstract available.	Nat Cell Biol. 2008	PubMed	citation	PMID:18172423	pubmed	18172423	create date:2008/01/04 | first author:Ally S
German science reinvigorated.	/pubmed/18172422	[No authors listed]	Nat Cell Biol. 2008 Jan;10(1):1. No abstract available.	Nat Cell Biol. 2008	PubMed	citation	PMID:18172422	pubmed	18172422	create date:2008/01/04
A beta-catenin gradient links the clock and wavefront systems in mouse embryo segmentation.	/pubmed/18157121	Aulehla A, Wiegraebe W, Baubet V, Wahl MB, Deng C, Taketo M, Lewandoski M, Pourquié O.	Nat Cell Biol. 2008 Feb;10(2):186-93. Epub 2007 Dec 23.	Nat Cell Biol. 2008	PubMed	citation	PMID:18157121	pubmed	18157121	create date:2007/12/25 | first author:Aulehla A
Developmentally regulated transcription of mammalian telomeres by DNA-dependent RNA polymerase II.	/pubmed/18157120	Schoeftner S, Blasco MA.	Nat Cell Biol. 2008 Feb;10(2):228-36. Epub 2007 Dec 23.	Nat Cell Biol. 2008	PubMed	citation	PMID:18157120	pubmed	18157120	create date:2007/12/25 | first author:Schoeftner S
ARF1 is directly involved in dynamin-independent endocytosis.	/pubmed/18084285	Kumari S, Mayor S.	Nat Cell Biol. 2008 Jan;10(1):30-41. Epub 2007 Dec 16.	Nat Cell Biol. 2008	PubMed	citation	PMID:18084285	pubmed	18084285	create date:2007/12/18 | first author:Kumari S
Unified mode of centromeric protection by shugoshin in mammalian oocytes and somatic cells.	/pubmed/18084284	Lee J, Kitajima TS, Tanno Y, Yoshida K, Morita T, Miyano T, Miyake M, Watanabe Y.	Nat Cell Biol. 2008 Jan;10(1):42-52. Epub 2007 Dec 16.	Nat Cell Biol. 2008	PubMed	citation	PMID:18084284	pubmed	18084284	create date:2007/12/18 | first author:Lee J
Epithelial coating controls mesenchymal shape change through tissue-positioning effects and reduction of surface-minimizing tension.	/pubmed/18084283	Ninomiya H, Winklbauer R.	Nat Cell Biol. 2008 Jan;10(1):61-9. Epub 2007 Dec 16.	Nat Cell Biol. 2008	PubMed	citation	PMID:18084283	pubmed	18084283	create date:2007/12/18 | first author:Ninomiya H
Kif3a constrains beta-catenin-dependent Wnt signalling through dual ciliary and non-ciliary mechanisms.	/pubmed/18084282	Corbit KC, Shyer AE, Dowdle WE, Gaulden J, Singla V, Chen MH, Chuang PT, Reiter JF.	Nat Cell Biol. 2008 Jan;10(1):70-6. Epub 2007 Dec 16. Erratum in: Nat Cell Biol. 2008 Apr;10(4):497.	Nat Cell Biol. 2008	PubMed	citation	PMID:18084282	pubmed	18084282	create date:2007/12/18 | first author:Corbit KC
GEP100 links epidermal growth factor receptor signalling to Arf6 activation to induce breast cancer invasion.	/pubmed/18084281	Morishige M, Hashimoto S, Ogawa E, Toda Y, Kotani H, Hirose M, Wei S, Hashimoto A, Yamada A, Yano H, Mazaki Y, Kodama H, Nio Y, Manabe T, Wada H, Kobayashi H, Sabe H.	Nat Cell Biol. 2008 Jan;10(1):85-92. Epub 2007 Dec 16.	Nat Cell Biol. 2008	PubMed	citation	PMID:18084281	pubmed	18084281	create date:2007/12/18 | first author:Morishige M
Neuroepithelial progenitors undergo LGN-dependent planar divisions to maintain self-renewability during mammalian neurogenesis.	/pubmed/18084280	Konno D, Shioi G, Shitamukai A, Mori A, Kiyonari H, Miyata T, Matsuzaki F.	Nat Cell Biol. 2008 Jan;10(1):93-101. Epub 2007 Dec 16.	Nat Cell Biol. 2008	PubMed	citation	PMID:18084280	pubmed	18084280	create date:2007/12/18 | first author:Konno D
Disruption of KIF17-Mint1 interaction by CaMKII-dependent phosphorylation: a molecular model of kinesin-cargo release.	/pubmed/18066053	Guillaud L, Wong R, Hirokawa N.	Nat Cell Biol. 2008 Jan;10(1):19-29. Epub 2007 Dec 9.	Nat Cell Biol. 2008	PubMed	citation	PMID:18066053	pubmed	18066053	create date:2007/12/11 | first author:Guillaud L
Phosphorylation of histone H3 at threonine 11 establishes a novel chromatin mark for transcriptional regulation.	/pubmed/18066052	Metzger E, Yin N, Wissmann M, Kunowska N, Fischer K, Friedrichs N, Patnaik D, Higgins JM, Potier N, Scheidtmann KH, Buettner R, Schüle R.	Nat Cell Biol. 2008 Jan;10(1):53-60. Epub 2007 Dec 9. Erratum in: Nat Cell Biol. 2008 Feb;10(2):245.	Nat Cell Biol. 2008	PubMed	citation	PMID:18066052	pubmed	18066052	create date:2007/12/11 | first author:Metzger E
Pax7 activates myogenic genes by recruitment of a histone methyltransferase complex.	/pubmed/18066051	McKinnell IW, Ishibashi J, Le Grand F, Punch VG, Addicks GC, Greenblatt JF, Dilworth FJ, Rudnicki MA.	Nat Cell Biol. 2008 Jan;10(1):77-84. Epub 2007 Dec 9.	Nat Cell Biol. 2008	PubMed	citation	PMID:18066051	pubmed	18066051	create date:2007/12/11 | first author:McKinnell IW
Epigenetic memory of an active gene state depends on histone H3.3 incorporation into chromatin in the absence of transcription.	/pubmed/18066050	Ng RK, Gurdon JB.	Nat Cell Biol. 2008 Jan;10(1):102-9. Epub 2007 Dec 9.	Nat Cell Biol. 2008	PubMed	citation	PMID:18066050	pubmed	18066050	create date:2007/12/11 | first author:Ng RK
Entosis: cell death by invasion.	/pubmed/18059358	Le Bot N.	Nat Cell Biol. 2007 Dec;9(12):1346. No abstract available.	Nat Cell Biol. 2007	PubMed	citation	PMID:18059358	pubmed	18059358	create date:2007/12/07 | first author:Le Bot N
Much HUBbub about stem-cell niches.	/pubmed/18059357	Van Doren M.	Nat Cell Biol. 2007 Dec;9(12):1344-5.	Nat Cell Biol. 2007	PubMed	citation	PMID:18059357	pubmed	18059357	create date:2007/12/07 | first author:Van Doren M
Ring around the genes.	/pubmed/18059356	Spektor TM, Rice JC.	Nat Cell Biol. 2007 Dec;9(12):1343-4.	Nat Cell Biol. 2007	PubMed	citation	PMID:18059356	pubmed	18059356	create date:2007/12/07 | first author:Spektor TM
Title	URL	Description	Details	ShortDetails	Resource	Type	Identifiers	Db	EntrezUID	Properties
Leading the charge.	/pubmed/18059355	Radisky DC.	Nat Cell Biol. 2007 Dec;9(12):1341-2.	Nat Cell Biol. 2007	PubMed	citation	PMID:18059355	pubmed	18059355	create date:2007/12/07 | first author:Radisky DC
Normal brain development in importin-alpha5 deficient-mice.	/pubmed/18059353	Shmidt T, Hampich F, Ridders M, Schultrich S, Hans VH, Tenner K, Vilianovich L, Qadri F, Alenina N, Hartmann E, Köhler M, Bader M.	Nat Cell Biol. 2007 Dec;9(12):1337-8; author reply 1339. No abstract available.	Nat Cell Biol. 2007	PubMed	citation	PMID:18059353	pubmed	18059353	create date:2007/12/07 | first author:Shmidt T
Celebrity cells.	/pubmed/18059351	[No authors listed]	Nat Cell Biol. 2007 Dec;9(12):1335. No abstract available.	Nat Cell Biol. 2007	PubMed	citation	PMID:18059351	pubmed	18059351	create date:2007/12/07
Fibroblast-led collective invasion of carcinoma cells with differing roles for RhoGTPases in leading and following cells.	/pubmed/18037882	Gaggioli C, Hooper S, Hidalgo-Carcedo C, Grosse R, Marshall JF, Harrington K, Sahai E.	Nat Cell Biol. 2007 Dec;9(12):1392-400. Epub 2007 Nov 25.	Nat Cell Biol. 2007	PubMed	citation	PMID:18037882	pubmed	18037882	create date:2007/11/27 | first author:Gaggioli C
MUC1 oncoprotein activates the IkappaB kinase beta complex and constitutive NF-kappaB signalling.	/pubmed/18037881	Ahmad R, Raina D, Trivedi V, Ren J, Rajabi H, Kharbanda S, Kufe D.	Nat Cell Biol. 2007 Dec;9(12):1419-27. Epub 2007 Nov 25.	Nat Cell Biol. 2007	PubMed	citation	PMID:18037881	pubmed	18037881	create date:2007/11/27 | first author:Ahmad R
Ring1-mediated ubiquitination of H2A restrains poised RNA polymerase II at bivalent genes in mouse ES cells.	/pubmed/18037880	Stock JK, Giadrossi S, Casanova M, Brookes E, Vidal M, Koseki H, Brockdorff N, Fisher AG, Pombo A.	Nat Cell Biol. 2007 Dec;9(12):1428-35. Epub 2007 Nov 25.	Nat Cell Biol. 2007	PubMed	citation	PMID:18037880	pubmed	18037880	create date:2007/11/27 | first author:Stock JK
Filopodia are required for cortical neurite initiation.	/pubmed/18026093	Dent EW, Kwiatkowski AV, Mebane LM, Philippar U, Barzik M, Rubinson DA, Gupton S, Van Veen JE, Furman C, Zhang J, Alberts AS, Mori S, Gertler FB.	Nat Cell Biol. 2007 Dec;9(12):1347-59. Epub 2007 Nov 18.	Nat Cell Biol. 2007	PubMed	citation	PMID:18026093	pubmed	18026093	create date:2007/11/21 | first author:Dent EW
Filopodial actin bundles are not necessary for microtubule advance into the peripheral domain of Aplysia neuronal growth cones.	/pubmed/18026092	Burnette DT, Schaefer AW, Ji L, Danuser G, Forscher P.	Nat Cell Biol. 2007 Dec;9(12):1360-9. Epub 2007 Nov 18.	Nat Cell Biol. 2007	PubMed	citation	PMID:18026092	pubmed	18026092	create date:2007/11/21 | first author:Burnette DT
Arf6 and microtubules in adhesion-dependent trafficking of lipid rafts.	/pubmed/18026091	Balasubramanian N, Scott DW, Castle JD, Casanova JE, Schwartz MA.	Nat Cell Biol. 2007 Dec;9(12):1381-91. Epub 2007 Nov 18.	Nat Cell Biol. 2007	PubMed	citation	PMID:18026091	pubmed	18026091	create date:2007/11/21 | first author:Balasubramanian N
SNX4 coordinates endosomal sorting of TfnR with dynein-mediated transport into the endocytic recycling compartment.	/pubmed/17994011	Traer CJ, Rutherford AC, Palmer KJ, Wassmer T, Oakley J, Attar N, Carlton JG, Kremerskothen J, Stephens DJ, Cullen PJ.	Nat Cell Biol. 2007 Dec;9(12):1370-80. Epub 2007 Nov 11.	Nat Cell Biol. 2007	PubMed	citation	PMID:17994011	pubmed	17994011	create date:2007/11/13 | first author:Traer CJ
Genome-scale RNAi profiling of cell division in human tissue culture cells.	/pubmed/17994010	Kittler R, Pelletier L, Heninger AK, Slabicki M, Theis M, Miroslaw L, Poser I, Lawo S, Grabner H, Kozak K, Wagner J, Surendranath V, Richter C, Bowen W, Jackson AL, Habermann B, Hyman AA, Buchholz F.	Nat Cell Biol. 2007 Dec;9(12):1401-12. Epub 2007 Nov 11.	Nat Cell Biol. 2007	PubMed	citation	PMID:17994010	pubmed	17994010	create date:2007/11/13 | first author:Kittler R
Integrin-dependent anchoring of a stem-cell niche.	/pubmed/17982446	Tanentzapf G, Devenport D, Godt D, Brown NH.	Nat Cell Biol. 2007 Dec;9(12):1413-8. Epub 2007 Nov 4.	Nat Cell Biol. 2007	PubMed	citation	PMID:17982446	pubmed	17982446	create date:2007/11/06 | first author:Tanentzapf G
Telomere lengthening early in development.	/pubmed/17982445	Liu L, Bailey SM, Okuka M, Muñoz P, Li C, Zhou L, Wu C, Czerwiec E, Sandler L, Seyfang A, Blasco MA, Keefe DL.	Nat Cell Biol. 2007 Dec;9(12):1436-41. Epub 2007 Nov 4.	Nat Cell Biol. 2007	PubMed	citation	PMID:17982445	pubmed	17982445	create date:2007/11/06 | first author:Liu L
Fat or bone? A non-canonical decision.	/pubmed/17975548	Günther T, Schüle R.	Nat Cell Biol. 2007 Nov;9(11):1229-31. No abstract available.	Nat Cell Biol. 2007	PubMed	citation	PMID:17975548	pubmed	17975548	create date:2007/11/03 | first author:Günther T
HtrA2 and Parkinson's disease: think PINK?	/pubmed/17975547	Alnemri ES.	Nat Cell Biol. 2007 Nov;9(11):1227-9. No abstract available.	Nat Cell Biol. 2007	PubMed	citation	PMID:17975547	pubmed	17975547	create date:2007/11/03 | first author:Alnemri ES
How size is controlled: from Hippos to Yorkies.	/pubmed/17975546	Buttitta LA, Edgar BA.	Nat Cell Biol. 2007 Nov;9(11):1225-7. No abstract available.	Nat Cell Biol. 2007	PubMed	citation	PMID:17975546	pubmed	17975546	create date:2007/11/03 | first author:Buttitta LA
Spindles: one speckle at a time.	/pubmed/17975545	Shaw SL, Walczak CE.	Nat Cell Biol. 2007 Nov;9(11):1223-4. No abstract available.	Nat Cell Biol. 2007	PubMed	citation	PMID:17975545	pubmed	17975545	create date:2007/11/03 | first author:Shaw SL
Holding back TOR advances mitosis.	/pubmed/17975544	Sturgill TW, Hall MN.	Nat Cell Biol. 2007 Nov;9(11):1221-2. No abstract available.	Nat Cell Biol. 2007	PubMed	citation	PMID:17975544	pubmed	17975544	create date:2007/11/03 | first author:Sturgill TW
Lipid droplets highjack SNAREs.	/pubmed/17975543	Söllner TH.	Nat Cell Biol. 2007 Nov;9(11):1219-20. No abstract available.	Nat Cell Biol. 2007	PubMed	citation	PMID:17975543	pubmed	17975543	create date:2007/11/03 | first author:Söllner TH
Of Mice and Men. The mouse knockout Nobel serves to highlight the need to share the published reagents for this core technique.	/pubmed/17975541	[No authors listed]	Nat Cell Biol. 2007 Nov;9(11):1217. No abstract available.	Nat Cell Biol. 2007	PubMed	citation	PMID:17975541	pubmed	17975541	create date:2007/11/03
Less is More. User-friendly technology has made for slick slide presentations--but has style come at the expense of substance?	/pubmed/17975540	[No authors listed]	Nat Cell Biol. 2007 Nov;9(11):1217. No abstract available.	Nat Cell Biol. 2007	PubMed	citation	PMID:17975540	pubmed	17975540	create date:2007/11/03
TOR signalling regulates mitotic commitment through the stress MAP kinase pathway and the Polo and Cdc2 kinases.	/pubmed/17952063	Petersen J, Nurse P.	Nat Cell Biol. 2007 Nov;9(11):1263-72. Epub 2007 Oct 21.	Nat Cell Biol. 2007	PubMed	citation	PMID:17952063	pubmed	17952063	create date:2007/10/24 | first author:Petersen J
A histone lysine methyltransferase activated by non-canonical Wnt signalling suppresses PPAR-gamma transactivation.	/pubmed/17952062	Takada I, Mihara M, Suzawa M, Ohtake F, Kobayashi S, Igarashi M, Youn MY, Takeyama K, Nakamura T, Mezaki Y, Takezawa S, Yogiashi Y, Kitagawa H, Yamada G, Takada S, Minami Y, Shibuya H, Matsumoto K, Kato S.	Nat Cell Biol. 2007 Nov;9(11):1273-85. Epub 2007 Oct 21.	Nat Cell Biol. 2007	PubMed	citation	PMID:17952062	pubmed	17952062	create date:2007/10/24 | first author:Takada I
AK2 activates a novel apoptotic pathway through formation of a complex with FADD and caspase-10.	/pubmed/17952061	Lee HJ, Pyo JO, Oh Y, Kim HJ, Hong SH, Jeon YJ, Kim H, Cho DH, Woo HN, Song S, Nam JH, Kim HJ, Kim KS, Jung YK.	Nat Cell Biol. 2007 Nov;9(11):1303-10. Epub 2007 Oct 21.	Nat Cell Biol. 2007	PubMed	citation	PMID:17952061	pubmed	17952061	create date:2007/10/24 | first author:Lee HJ
Rapid activation of ATM on DNA flanking double-strand breaks.	/pubmed/17952060	You Z, Bailis JM, Johnson SA, Dilworth SM, Hunter T.	Nat Cell Biol. 2007 Nov;9(11):1311-8. Epub 2007 Oct 21.	Nat Cell Biol. 2007	PubMed	citation	PMID:17952060	pubmed	17952060	create date:2007/10/24 | first author:You Z
Spatial regulation of Fus3 MAP kinase activity through a reaction-diffusion mechanism in yeast pheromone signalling.	/pubmed/17952059	Maeder CI, Hink MA, Kinkhabwala A, Mayr R, Bastiaens PI, Knop M.	Nat Cell Biol. 2007 Nov;9(11):1319-26. Epub 2007 Oct 21.	Nat Cell Biol. 2007	PubMed	citation	PMID:17952059	pubmed	17952059	create date:2007/10/24 | first author:Maeder CI
Melanopsin-dependent photo-perturbation reveals desynchronization underlying the singularity of mammalian circadian clocks.	/pubmed/17952058	Ukai H, Kobayashi TJ, Nagano M, Masumoto KH, Sujino M, Kondo T, Yagita K, Shigeyoshi Y, Ueda HR.	Nat Cell Biol. 2007 Nov;9(11):1327-34. Epub 2007 Oct 21.	Nat Cell Biol. 2007	PubMed	citation	PMID:17952058	pubmed	17952058	create date:2007/10/24 | first author:Ukai H
Architectural dynamics of the meiotic spindle revealed by single-fluorophore imaging.	/pubmed/17934454	Yang G, Houghtaling BR, Gaetz J, Liu JZ, Danuser G, Kapoor TM.	Nat Cell Biol. 2007 Nov;9(11):1233-42. Epub 2007 Oct 14.	Nat Cell Biol. 2007	PubMed	citation	PMID:17934454	pubmed	17934454	create date:2007/10/16 | first author:Yang G
SIRT1 sumoylation regulates its deacetylase activity and cellular response to genotoxic stress.	/pubmed/17934453	Yang Y, Fu W, Chen J, Olashaw N, Zhang X, Nicosia SV, Bhalla K, Bai W.	Nat Cell Biol. 2007 Nov;9(11):1253-62. Epub 2007 Oct 14. Erratum in: Nat Cell Biol. 2007 Dec;9(12):1442.	Nat Cell Biol. 2007	PubMed	citation	PMID:17934453	pubmed	17934453	create date:2007/10/16 | first author:Yang Y
SNARE proteins mediate fusion between cytosolic lipid droplets and are implicated in insulin sensitivity.	/pubmed/17922004	Boström P, Andersson L, Rutberg M, Perman J, Lidberg U, Johansson BR, Fernandez-Rodriguez J, Ericson J, Nilsson T, Borén J, Olofsson SO.	Nat Cell Biol. 2007 Nov;9(11):1286-93. Epub 2007 Oct 7.	Nat Cell Biol. 2007	PubMed	citation	PMID:17922004	pubmed	17922004	create date:2007/10/09 | first author:Boström P
Coupling of cortical dynein and G alpha proteins mediates spindle positioning in Caenorhabditis elegans.	/pubmed/17922003	Nguyen-Ngoc T, Afshar K, Gönczy P.	Nat Cell Biol. 2007 Nov;9(11):1294-302. Epub 2007 Oct 5.	Nat Cell Biol. 2007	PubMed	citation	PMID:17922003	pubmed	17922003	create date:2007/10/09 | first author:Nguyen-Ngoc T
Cell fate in the Hand of Plk4.	/pubmed/17909526	Tanenbaum ME, Medema RH.	Nat Cell Biol. 2007 Oct;9(10):1127-9. No abstract available.	Nat Cell Biol. 2007	PubMed	citation	PMID:17909526	pubmed	17909526	create date:2007/10/03 | first author:Tanenbaum ME
Shaping membranes into autophagosomes.	/pubmed/17909525	Mari M, Reggiori F.	Nat Cell Biol. 2007 Oct;9(10):1125-7. No abstract available.	Nat Cell Biol. 2007	PubMed	citation	PMID:17909525	pubmed	17909525	create date:2007/10/03 | first author:Mari M
Network news: complete nuclear coverage.	/pubmed/17909524	Burke B.	Nat Cell Biol. 2007 Oct;9(10):1123-4. No abstract available.	Nat Cell Biol. 2007	PubMed	citation	PMID:17909524	pubmed	17909524	create date:2007/10/03 | first author:Burke B
Micromanaging metastasis.	/pubmed/17909523	Schuldt A.	Nat Cell Biol. 2007 Oct;9(10):1121. No abstract available.	Nat Cell Biol. 2007	PubMed	citation	PMID:17909523	pubmed	17909523	create date:2007/10/03 | first author:Schuldt A
The many faces of actin: matching assembly factors with cellular structures.	/pubmed/17909522	Chhabra ES, Higgs HN.	Nat Cell Biol. 2007 Oct;9(10):1110-21. Review.	Nat Cell Biol. 2007	PubMed	citation	PMID:17909522	pubmed	17909522	create date:2007/10/03 | first author:Chhabra ES
Autophagosome formation: core machinery and adaptations.	/pubmed/17909521	Xie Z, Klionsky DJ.	Nat Cell Biol. 2007 Oct;9(10):1102-9. Review.	Nat Cell Biol. 2007	PubMed	citation	PMID:17909521	pubmed	17909521	create date:2007/10/03 | first author:Xie Z
Walking the line: balancing work and family.	/pubmed/17909520	[No authors listed]	Nat Cell Biol. 2007 Oct;9(10):1101. No abstract available.	Nat Cell Biol. 2007	PubMed	citation	PMID:17909520	pubmed	17909520	create date:2007/10/03
The mitochondrial protease HtrA2 is regulated by Parkinson's disease-associated kinase PINK1.	/pubmed/17906618	Plun-Favreau H, Klupsch K, Moisoi N, Gandhi S, Kjaer S, Frith D, Harvey K, Deas E, Harvey RJ, McDonald N, Wood NW, Martins LM, Downward J.	Nat Cell Biol. 2007 Nov;9(11):1243-52. Epub 2007 Sep 30.	Nat Cell Biol. 2007	PubMed	citation	PMID:17906618	pubmed	17906618	create date:2007/10/02 | first author:Plun-Favreau H
Nucleolar release of Hand1 acts as a molecular switch to determine cell fate.	/pubmed/17891141	Martindill DM, Risebro CA, Smart N, Franco-Viseras Mdel M, Rosario CO, Swallow CJ, Dennis JW, Riley PR.	Nat Cell Biol. 2007 Oct;9(10):1131-41. Epub 2007 Sep 23.	Nat Cell Biol. 2007	PubMed	citation	PMID:17891141	pubmed	17891141	create date:2007/09/25 | first author:Martindill DM
Bif-1 interacts with Beclin 1 through UVRAG and regulates autophagy and tumorigenesis.	/pubmed/17891140	Takahashi Y, Coppola D, Matsushita N, Cualing HD, Sun M, Sato Y, Liang C, Jung JU, Cheng JQ, Mulé JJ, Pledger WJ, Wang HG.	Nat Cell Biol. 2007 Oct;9(10):1142-51. Epub 2007 Sep 23.	Nat Cell Biol. 2007	PubMed	citation	PMID:17891140	pubmed	17891140	create date:2007/09/25 | first author:Takahashi Y
Inhibition of Crm1-p53 interaction and nuclear export of p53 by poly(ADP-ribosyl)ation.	/pubmed/17891139	Kanai M, Hanashiro K, Kim SH, Hanai S, Boulares AH, Miwa M, Fukasawa K.	Nat Cell Biol. 2007 Oct;9(10):1175-83. Epub 2007 Sep 23.	Nat Cell Biol. 2007	PubMed	citation	PMID:17891139	pubmed	17891139	create date:2007/09/25 | first author:Kanai M
Prometaphase APCcdh1 activity prevents non-disjunction in mammalian oocytes.	/pubmed/17891138	Reis A, Madgwick S, Chang HY, Nabti I, Levasseur M, Jones KT.	Nat Cell Biol. 2007 Oct;9(10):1192-8. Epub 2007 Sep 23.	Nat Cell Biol. 2007	PubMed	citation	PMID:17891138	pubmed	17891138	create date:2007/09/25 | first author:Reis A
Akt phosphorylation regulates the tumour-suppressor merlin through ubiquitination and degradation.	/pubmed/17891137	Tang X, Jang SW, Wang X, Liu Z, Bahr SM, Sun SY, Brat D, Gutmann DH, Ye K.	Nat Cell Biol. 2007 Oct;9(10):1199-207. Epub 2007 Sep 23.	Nat Cell Biol. 2007	PubMed	citation	PMID:17891137	pubmed	17891137	create date:2007/09/25 | first author:Tang X
Protein arginine-methyltransferase-dependent oncogenesis.	/pubmed/17891136	Cheung N, Chan LC, Thompson A, Cleary ML, So CW.	Nat Cell Biol. 2007 Oct;9(10):1208-15. Epub 2007 Sep 23.	Nat Cell Biol. 2007	PubMed	citation	PMID:17891136	pubmed	17891136	create date:2007/09/25 | first author:Cheung N
Motor-free mitochondrial presequence translocase drives membrane integration of preproteins.	/pubmed/17828250	van der Laan M, Meinecke M, Dudek J, Hutu DP, Lind M, Perschil I, Guiard B, Wagner R, Pfanner N, Rehling P.	Nat Cell Biol. 2007 Oct;9(10):1152-9. Epub 2007 Sep 9.	Nat Cell Biol. 2007	PubMed	citation	PMID:17828250	pubmed	17828250	create date:2007/09/11 | first author:van der Laan M
Nuclear envelope formation by chromatin-mediated reorganization of the endoplasmic reticulum.	/pubmed/17828249	Anderson DJ, Hetzer MW.	Nat Cell Biol. 2007 Oct;9(10):1160-6. Epub 2007 Sep 9.	Nat Cell Biol. 2007	PubMed	citation	PMID:17828249	pubmed	17828249	create date:2007/09/11 | first author:Anderson DJ
Polycomb response elements mediate the formation of chromosome higher-order structures in the bithorax complex.	/pubmed/17828248	Lanzuolo C, Roure V, Dekker J, Bantignies F, Orlando V.	Nat Cell Biol. 2007 Oct;9(10):1167-74. Epub 2007 Sep 9.	Nat Cell Biol. 2007	PubMed	citation	PMID:17828248	pubmed	17828248	create date:2007/09/11 | first author:Lanzuolo C
A proteomic screen reveals SCFGrr1 targets that regulate the glycolytic-gluconeogenic switch.	/pubmed/17828247	Benanti JA, Cheung SK, Brady MC, Toczyski DP.	Nat Cell Biol. 2007 Oct;9(10):1184-91. Epub 2007 Sep 9.	Nat Cell Biol. 2007	PubMed	citation	PMID:17828247	pubmed	17828247	create date:2007/09/11 | first author:Benanti JA
Neural stem cells: guardians of the brain.	/pubmed/17762897	Martino G, Pluchino S.	Nat Cell Biol. 2007 Sep;9(9):1031-4. No abstract available.	Nat Cell Biol. 2007	PubMed	citation	PMID:17762897	pubmed	17762897	create date:2007/09/01 | first author:Martino G
Title	URL	Description	Details	ShortDetails	Resource	Type	Identifiers	Db	EntrezUID	Properties
Turning to the cold.	/pubmed/17762896	Sourjik V, Wingreen NS.	Nat Cell Biol. 2007 Sep;9(9):1029-31. No abstract available.	Nat Cell Biol. 2007	PubMed	citation	PMID:17762896	pubmed	17762896	create date:2007/09/01 | first author:Sourjik V
PARtners for endocytosis.	/pubmed/17762895	Wissler F, Labouesse M.	Nat Cell Biol. 2007 Sep;9(9):1027-9. No abstract available.	Nat Cell Biol. 2007	PubMed	citation	PMID:17762895	pubmed	17762895	create date:2007/09/01 | first author:Wissler F
Cell polarity in development and cancer.	/pubmed/17762893	Wodarz A, Näthke I.	Nat Cell Biol. 2007 Sep;9(9):1016-24. Review.	Nat Cell Biol. 2007	PubMed	citation	PMID:17762893	pubmed	17762893	create date:2007/09/01 | first author:Wodarz A
Convergent extension and the hexahedral cell.	/pubmed/17762892	Green JB, Davidson LA.	Nat Cell Biol. 2007 Sep;9(9):1010-5.	Nat Cell Biol. 2007	PubMed	citation	PMID:17762892	pubmed	17762892	create date:2007/09/01 | first author:Green JB
Patching the gaps in Hedgehog signalling.	/pubmed/17762891	Rohatgi R, Scott MP.	Nat Cell Biol. 2007 Sep;9(9):1005-9.	Nat Cell Biol. 2007	PubMed	citation	PMID:17762891	pubmed	17762891	create date:2007/09/01 | first author:Rohatgi R
Differentiation plasticity regulated by TGF-beta family proteins in development and disease.	/pubmed/17762890	Derynck R, Akhurst RJ.	Nat Cell Biol. 2007 Sep;9(9):1000-4.	Nat Cell Biol. 2007	PubMed	citation	PMID:17762890	pubmed	17762890	create date:2007/09/01 | first author:Derynck R
The mouse ascending: perspectives for human-disease models.	/pubmed/17762889	Rosenthal N, Brown S.	Nat Cell Biol. 2007 Sep;9(9):993-9.	Nat Cell Biol. 2007	PubMed	citation	PMID:17762889	pubmed	17762889	create date:2007/09/01 | first author:Rosenthal N
Human-animal cytoplasmic hybrid embryos, mitochondria, and an energetic debate.	/pubmed/17762888	St John J, Lovell-Badge R.	Nat Cell Biol. 2007 Sep;9(9):988-92.	Nat Cell Biol. 2007	PubMed	citation	PMID:17762888	pubmed	17762888	create date:2007/09/01 | first author:St John J
Developing disease.	/pubmed/17762887	[No authors listed]	Nat Cell Biol. 2007 Sep;9(9):983.	Nat Cell Biol. 2007	PubMed	citation	PMID:17762887	pubmed	17762887	create date:2007/09/01
Focal adhesion kinase controls actin assembly via a FERM-mediated interaction with the Arp2/3 complex.	/pubmed/17721515	Serrels B, Serrels A, Brunton VG, Holt M, McLean GW, Gray CH, Jones GE, Frame MC.	Nat Cell Biol. 2007 Sep;9(9):1046-56. Epub 2007 Aug 26.	Nat Cell Biol. 2007	PubMed	citation	PMID:17721515	pubmed	17721515	create date:2007/08/28 | first author:Serrels B
Correlated three-dimensional light and electron microscopy reveals transformation of mitochondria during apoptosis.	/pubmed/17721514	Sun MG, Williams J, Munoz-Pinedo C, Perkins GA, Brown JM, Ellisman MH, Green DR, Frey TG.	Nat Cell Biol. 2007 Sep;9(9):1057-65. Epub 2007 Aug 26.	Nat Cell Biol. 2007	PubMed	citation	PMID:17721514	pubmed	17721514	create date:2007/08/28 | first author:Sun MG
The lipid droplet is an important organelle for hepatitis C virus production.	/pubmed/17721513	Miyanari Y, Atsuzawa K, Usuda N, Watashi K, Hishiki T, Zayas M, Bartenschlager R, Wakita T, Hijikata M, Shimotohno K.	Nat Cell Biol. 2007 Sep;9(9):1089-97. Epub 2007 Aug 26. Erratum in: Nat Cell Biol. 2007 Oct;9(10):1216.	Nat Cell Biol. 2007	PubMed	citation	PMID:17721513	pubmed	17721513	create date:2007/08/28 | first author:Miyanari Y
S-nitrosylation of microtubule-associated protein 1B mediates nitric-oxide-induced axon retraction.	/pubmed/17704770	Stroissnigg H, Trancíková A, Descovich L, Fuhrmann J, Kutschera W, Kostan J, Meixner A, Nothias F, Propst F.	Nat Cell Biol. 2007 Sep;9(9):1035-45. Epub 2007 Aug 19.	Nat Cell Biol. 2007	PubMed	citation	PMID:17704770	pubmed	17704770	create date:2007/08/21 | first author:Stroissnigg H
Genome-wide analysis identifies a general requirement for polarity proteins in endocytic traffic.	/pubmed/17704769	Balklava Z, Pant S, Fares H, Grant BD.	Nat Cell Biol. 2007 Sep;9(9):1066-73. Epub 2007 Aug 19.	Nat Cell Biol. 2007	PubMed	citation	PMID:17704769	pubmed	17704769	create date:2007/08/21 | first author:Balklava Z
The F-box protein Fbl10 is a novel transcriptional repressor of c-Jun.	/pubmed/17704768	Koyama-Nasu R, David G, Tanese N.	Nat Cell Biol. 2007 Sep;9(9):1074-80. Epub 2007 Aug 19.	Nat Cell Biol. 2007	PubMed	citation	PMID:17704768	pubmed	17704768	create date:2007/08/21 | first author:Koyama-Nasu R
Toll-like receptors modulate adult hippocampal neurogenesis.	/pubmed/17704767	Rolls A, Shechter R, London A, Ziv Y, Ronen A, Levy R, Schwartz M.	Nat Cell Biol. 2007 Sep;9(9):1081-8. Epub 2007 Aug 19.	Nat Cell Biol. 2007	PubMed	citation	PMID:17704767	pubmed	17704767	create date:2007/08/21 | first author:Rolls A
A concentration-dependent switch in the bacterial response to temperature.	/pubmed/17694049	Salman H, Libchaber A.	Nat Cell Biol. 2007 Sep;9(9):1098-100. Epub 2007 Aug 12.	Nat Cell Biol. 2007	PubMed	citation	PMID:17694049	pubmed	17694049	create date:2007/08/19 | first author:Salman H
It takes guts to make a single lumen.	/pubmed/17671457	Belting HG, Affolter M.	Nat Cell Biol. 2007 Aug;9(8):880-1. No abstract available.	Nat Cell Biol. 2007	PubMed	citation	PMID:17671457	pubmed	17671457	create date:2007/08/03 | first author:Belting HG
Tensin relief facilitates migration.	/pubmed/17671456	Pylayeva Y, Giancotti FG.	Nat Cell Biol. 2007 Aug;9(8):877-9. No abstract available.	Nat Cell Biol. 2007	PubMed	citation	PMID:17671456	pubmed	17671456	create date:2007/08/03 | first author:Pylayeva Y
Nanoclusters digitize Ras signalling.	/pubmed/17671455	Kenworthy AK.	Nat Cell Biol. 2007 Aug;9(8):875-7. No abstract available.	Nat Cell Biol. 2007	PubMed	citation	PMID:17671455	pubmed	17671455	create date:2007/08/03 | first author:Kenworthy AK
PIM1 and MYC: a changing relationship?	/pubmed/17671454	Naud JF, Eilers M.	Nat Cell Biol. 2007 Aug;9(8):873-5. No abstract available.	Nat Cell Biol. 2007	PubMed	citation	PMID:17671454	pubmed	17671454	create date:2007/08/03 | first author:Naud JF
Debugging cellular reprogramming.	/pubmed/17671453	Park IH, Daley GQ.	Nat Cell Biol. 2007 Aug;9(8):871-3. No abstract available.	Nat Cell Biol. 2007	PubMed	citation	PMID:17671453	pubmed	17671453	create date:2007/08/03 | first author:Park IH
GAPDH and the search for alternative energy.	/pubmed/17671452	Song S, Finkel T.	Nat Cell Biol. 2007 Aug;9(8):869-70. No abstract available.	Nat Cell Biol. 2007	PubMed	citation	PMID:17671452	pubmed	17671452	create date:2007/08/03 | first author:Song S
Functional atlas of the integrin adhesome.	/pubmed/17671451	Zaidel-Bar R, Itzkovitz S, Ma'ayan A, Iyengar R, Geiger B.	Nat Cell Biol. 2007 Aug;9(8):858-67.	Nat Cell Biol. 2007	PubMed	citation	PMID:17671451	pubmed	17671451	create date:2007/08/03 | first author:Zaidel-Bar R
Successful grant fishing in funding droughts.	/pubmed/17671450	Ascoli GA.	Nat Cell Biol. 2007 Aug;9(8):856-7. No abstract available.	Nat Cell Biol. 2007	PubMed	citation	PMID:17671450	pubmed	17671450	create date:2007/08/03 | first author:Ascoli GA
Scaling the EU visa barrier.	/pubmed/17671449	[No authors listed]	Nat Cell Biol. 2007 Aug;9(8):855. No abstract available.	Nat Cell Biol. 2007	PubMed	citation	PMID:17671449	pubmed	17671449	create date:2007/08/03
Exocytotic catecholamine release is not associated with cation flux through channels in the vesicle membrane but Na+ influx through the fusion pore.	/pubmed/17643118	Gong LW, de Toledo GA, Lindau M.	Nat Cell Biol. 2007 Aug;9(8):915-22. Epub 2007 Jul 22.	Nat Cell Biol. 2007	PubMed	citation	PMID:17643118	pubmed	17643118	create date:2007/07/24 | first author:Gong LW
PIM1-dependent phosphorylation of histone H3 at serine 10 is required for MYC-dependent transcriptional activation and oncogenic transformation.	/pubmed/17643117	Zippo A, De Robertis A, Serafini R, Oliviero S.	Nat Cell Biol. 2007 Aug;9(8):932-44. Epub 2007 Jul 22.	Nat Cell Biol. 2007	PubMed	citation	PMID:17643117	pubmed	17643117	create date:2007/07/24 | first author:Zippo A
The Smc5-Smc6 complex and SUMO modification of Rad52 regulates recombinational repair at the ribosomal gene locus.	/pubmed/17643116	Torres-Rosell J, Sunjevaric I, De Piccoli G, Sacher M, Eckert-Boulet N, Reid R, Jentsch S, Rothstein R, Aragón L, Lisby M.	Nat Cell Biol. 2007 Aug;9(8):923-31. Epub 2007 Jul 22.	Nat Cell Biol. 2007	PubMed	citation	PMID:17643116	pubmed	17643116	create date:2007/07/24 | first author:Torres-Rosell J
A reciprocal tensin-3-cten switch mediates EGF-driven mammary cell migration.	/pubmed/17643115	Katz M, Amit I, Citri A, Shay T, Carvalho S, Lavi S, Milanezi F, Lyass L, Amariglio N, Jacob-Hirsch J, Ben-Chetrit N, Tarcic G, Lindzen M, Avraham R, Liao YC, Trusk P, Lyass A, Rechavi G, Spector NL, Lo SH, Schmitt F, Bacus SS, et al.	Nat Cell Biol. 2007 Aug;9(8):961-9. Epub 2007 Jul 22.	Nat Cell Biol. 2007	PubMed	citation	PMID:17643115	pubmed	17643115	create date:2007/07/24 | first author:Katz M
Cathepsin L activity controls adipogenesis and glucose tolerance.	/pubmed/17643114	Yang M, Zhang Y, Pan J, Sun J, Liu J, Libby P, Sukhova GK, Doria A, Katunuma N, Peroni OD, Guerre-Millo M, Kahn BB, Clement K, Shi GP.	Nat Cell Biol. 2007 Aug;9(8):970-7. Epub 2007 Jul 22.	Nat Cell Biol. 2007	PubMed	citation	PMID:17643114	pubmed	17643114	create date:2007/07/24 | first author:Yang M
Formation of NHEJ-derived reciprocal chromosomal translocations does not require Ku70.	/pubmed/17643113	Weinstock DM, Brunet E, Jasin M.	Nat Cell Biol. 2007 Aug;9(8):978-81.	Nat Cell Biol. 2007	PubMed	citation	PMID:17643113	pubmed	17643113	create date:2007/07/24 | first author:Weinstock DM
Genetic control of single lumen formation in the zebrafish gut.	/pubmed/17632505	Bagnat M, Cheung ID, Mostov KE, Stainier DY.	Nat Cell Biol. 2007 Aug;9(8):954-60. Epub 2007 Jul 15.	Nat Cell Biol. 2007	PubMed	citation	PMID:17632505	pubmed	17632505	create date:2007/07/17 | first author:Bagnat M
Cables links Robo-bound Abl kinase to N-cadherin-bound beta-catenin to mediate Slit-induced modulation of adhesion and transcription.	/pubmed/17618275	Rhee J, Buchan T, Zukerberg L, Lilien J, Balsamo J.	Nat Cell Biol. 2007 Aug;9(8):883-92. Epub 2007 Jul 8.	Nat Cell Biol. 2007	PubMed	citation	PMID:17618275	pubmed	17618275	create date:2007/07/10 | first author:Rhee J
Plasma membrane nanoswitches generate high-fidelity Ras signal transduction.	/pubmed/17618274	Tian T, Harding A, Inder K, Plowman S, Parton RG, Hancock JF.	Nat Cell Biol. 2007 Aug;9(8):905-14. Epub 2007 Jul 8.	Nat Cell Biol. 2007	PubMed	citation	PMID:17618274	pubmed	17618274	create date:2007/07/10 | first author:Tian T
Multi-step pericellular proteolysis controls the transition from individual to collective cancer cell invasion.	/pubmed/17618273	Wolf K, Wu YI, Liu Y, Geiger J, Tam E, Overall C, Stack MS, Friedl P.	Nat Cell Biol. 2007 Aug;9(8):893-904. Epub 2007 Jul 8.	Nat Cell Biol. 2007	PubMed	citation	PMID:17618273	pubmed	17618273	create date:2007/07/10 | first author:Wolf K
Regulated ATP release from astrocytes through lysosome exocytosis.	/pubmed/17618272	Zhang Z, Chen G, Zhou W, Song A, Xu T, Luo Q, Wang W, Gu XS, Duan S.	Nat Cell Biol. 2007 Aug;9(8):945-53. Epub 2007 Jul 8.	Nat Cell Biol. 2007	PubMed	citation	PMID:17618272	pubmed	17618272	create date:2007/07/10 | first author:Zhang Z
Autophagy: a new regulator of development.	/pubmed/17603510	Le Bot N.	Nat Cell Biol. 2007 Jul;9(7):741. No abstract available.	Nat Cell Biol. 2007	PubMed	citation	PMID:17603510	pubmed	17603510	create date:2007/07/03 | first author:Le Bot N
Extrinsic Wnt signalling controls the polarity component aPKC.	/pubmed/17603509	Ohno S.	Nat Cell Biol. 2007 Jul;9(7):738-40. No abstract available.	Nat Cell Biol. 2007	PubMed	citation	PMID:17603509	pubmed	17603509	create date:2007/07/03 | first author:Ohno S
Centriole biogenesis: a tale of two pathways.	/pubmed/17603508	Loncarek J, Sluder G, Khodjakov A.	Nat Cell Biol. 2007 Jul;9(7):736-8. No abstract available.	Nat Cell Biol. 2007	PubMed	citation	PMID:17603508	pubmed	17603508	create date:2007/07/03 | first author:Loncarek J
Threonine phosphorylation times bacterial secretion.	/pubmed/17603507	Kulasekara HD, Miller SI.	Nat Cell Biol. 2007 Jul;9(7):734-6. No abstract available.	Nat Cell Biol. 2007	PubMed	citation	PMID:17603507	pubmed	17603507	create date:2007/07/03 | first author:Kulasekara HD
p63: revving up epithelial stem-cell potential.	/pubmed/17603506	Blanpain C, Fuchs E.	Nat Cell Biol. 2007 Jul;9(7):731-3. No abstract available.	Nat Cell Biol. 2007	PubMed	citation	PMID:17603506	pubmed	17603506	create date:2007/07/03 | first author:Blanpain C
MYC degradation: deubiquitinating enzymes enter the dance.	/pubmed/17603505	Amati B, Sanchez-Arévalo Lobo VJ.	Nat Cell Biol. 2007 Jul;9(7):729-31. No abstract available.	Nat Cell Biol. 2007	PubMed	citation	PMID:17603505	pubmed	17603505	create date:2007/07/03 | first author:Amati B
Irreversible cell-cycle transitions are due to systems-level feedback.	/pubmed/17603504	Novak B, Tyson JJ, Gyorffy B, Csikasz-Nagy A.	Nat Cell Biol. 2007 Jul;9(7):724-8.	Nat Cell Biol. 2007	PubMed	citation	PMID:17603504	pubmed	17603504	create date:2007/07/03 | first author:Novak B
Charles Leblond 1910-2007.	/pubmed/17603503	Bennett G, Bergeron J.	Nat Cell Biol. 2007 Jul;9(7):723. No abstract available.	Nat Cell Biol. 2007	PubMed	citation	PMID:17603503	pubmed	17603503	create date:2007/07/03 | first author:Bennett G
Free market science.	/pubmed/17603501	[No authors listed]	Nat Cell Biol. 2007 Jul;9(7):721.	Nat Cell Biol. 2007	PubMed	citation	PMID:17603501	pubmed	17603501	create date:2007/07/03
NUP98-NSD1 links H3K36 methylation to Hox-A gene activation and leukaemogenesis.	/pubmed/17589499	Wang GG, Cai L, Pasillas MP, Kamps MP.	Nat Cell Biol. 2007 Jul;9(7):804-12. Epub 2007 Jun 24.	Nat Cell Biol. 2007	PubMed	citation	PMID:17589499	pubmed	17589499	create date:2007/06/26 | first author:Wang GG
MicroRNAs 17-5p-20a-106a control monocytopoiesis through AML1 targeting and M-CSF receptor upregulation.	/pubmed/17589498	Fontana L, Pelosi E, Greco P, Racanicchi S, Testa U, Liuzzi F, Croce CM, Brunetti E, Grignani F, Peschle C.	Nat Cell Biol. 2007 Jul;9(7):775-87. Epub 2007 Jun 24.	Nat Cell Biol. 2007	PubMed	citation	PMID:17589498	pubmed	17589498	create date:2007/06/26 | first author:Fontana L
BACE1 regulates voltage-gated sodium channels and neuronal activity.	/pubmed/17576410	Kim DY, Carey BW, Wang H, Ingano LA, Binshtok AM, Wertz MH, Pettingell WH, He P, Lee VM, Woolf CJ, Kovacs DM.	Nat Cell Biol. 2007 Jul;9(7):755-64. Epub 2007 Jun 18.	Nat Cell Biol. 2007	PubMed	citation	PMID:17576410	pubmed	17576410	create date:2007/06/20 | first author:Kim DY
Tension applied through the Dam1 complex promotes microtubule elongation providing a direct mechanism for length control in mitosis.	/pubmed/17572669	Franck AD, Powers AF, Gestaut DR, Gonen T, Davis TN, Asbury CL.	Nat Cell Biol. 2007 Jul;9(7):832-7. Epub 2007 Jun 17.	Nat Cell Biol. 2007	PubMed	citation	PMID:17572669	pubmed	17572669	create date:2007/06/19 | first author:Franck AD
Title	URL	Description	Details	ShortDetails	Resource	Type	Identifiers	Db	EntrezUID	Properties
Filamin-A regulates actin-dependent clustering of HIV receptors.	/pubmed/17572668	Jiménez-Baranda S, Gómez-Moutón C, Rojas A, Martínez-Prats L, Mira E, Ana Lacalle R, Valencia A, Dimitrov DS, Viola A, Delgado R, Martínez-A C, Mañes S.	Nat Cell Biol. 2007 Jul;9(7):838-46. Epub 2007 Jun 17.	Nat Cell Biol. 2007	PubMed	citation	PMID:17572668	pubmed	17572668	create date:2007/06/19 | first author:Jiménez-Baranda S
The ubiquitin-specific protease USP28 is required for MYC stability.	/pubmed/17558397	Popov N, Wanzel M, Madiredjo M, Zhang D, Beijersbergen R, Bernards R, Moll R, Elledge SJ, Eilers M.	Nat Cell Biol. 2007 Jul;9(7):765-74. Epub 2007 Jun 10.	Nat Cell Biol. 2007	PubMed	citation	PMID:17558397	pubmed	17558397	create date:2007/06/15 | first author:Popov N
Dishevelled promotes axon differentiation by regulating atypical protein kinase C.	/pubmed/17558396	Zhang X, Zhu J, Yang GY, Wang QJ, Qian L, Chen YM, Chen F, Tao Y, Hu HS, Wang T, Luo ZG.	Nat Cell Biol. 2007 Jul;9(7):743-54. Epub 2007 Jun 10.	Nat Cell Biol. 2007	PubMed	citation	PMID:17558396	pubmed	17558396	create date:2007/06/15 | first author:Zhang X
Threonine phosphorylation post-translationally regulates protein secretion in Pseudomonas aeruginosa.	/pubmed/17558395	Mougous JD, Gifford CA, Ramsdell TL, Mekalanos JJ.	Nat Cell Biol. 2007 Jul;9(7):797-803. Epub 2007 Jun 10.	Nat Cell Biol. 2007	PubMed	citation	PMID:17558395	pubmed	17558395	create date:2007/06/15 | first author:Mougous JD
Maximal chromosome compaction occurs by axial shortening in anaphase and depends on Aurora kinase.	/pubmed/17558394	Mora-Bermúdez F, Gerlich D, Ellenberg J.	Nat Cell Biol. 2007 Jul;9(7):822-31. Epub 2007 Jun 10.	Nat Cell Biol. 2007	PubMed	citation	PMID:17558394	pubmed	17558394	create date:2007/06/15 | first author:Mora-Bermúdez F
Wnt signalling regulates paxillin ubiquitination essential for mesodermal cell motility.	/pubmed/17558393	Iioka H, Iemura S, Natsume T, Kinoshita N.	Nat Cell Biol. 2007 Jul;9(7):813-21. Epub 2007 Jun 10.	Nat Cell Biol. 2007	PubMed	citation	PMID:17558393	pubmed	17558393	create date:2007/06/15 | first author:Iioka H
Wurst is essential for airway clearance and respiratory-tube size control.	/pubmed/17558392	Behr M, Wingen C, Wolf C, Schuh R, Hoch M.	Nat Cell Biol. 2007 Jul;9(7):847-53. Epub 2007 Jun 10.	Nat Cell Biol. 2007	PubMed	citation	PMID:17558392	pubmed	17558392	create date:2007/06/15 | first author:Behr M
Molecular basis for the functional interaction of dynein light chain with the nuclear-pore complex.	/pubmed/17546040	Stelter P, Kunze R, Flemming D, Höpfner D, Diepholz M, Philippsen P, Böttcher B, Hurt E.	Nat Cell Biol. 2007 Jul;9(7):788-96. Epub 2007 Jun 3.	Nat Cell Biol. 2007	PubMed	citation	PMID:17546040	pubmed	17546040	create date:2007/06/05 | first author:Stelter P
Who, where, how many?	/pubmed/17541416	Hayes S.	Nat Cell Biol. 2007 Jun;9(6):623. No abstract available.	Nat Cell Biol. 2007	PubMed	citation	PMID:17541416	pubmed	17541416	create date:2007/06/02 | first author:Hayes S
Caspase-14 and epidermis maturation.	/pubmed/17541415	Nicotera P, Melino G.	Nat Cell Biol. 2007 Jun;9(6):621-2. No abstract available.	Nat Cell Biol. 2007	PubMed	citation	PMID:17541415	pubmed	17541415	create date:2007/06/02 | first author:Nicotera P
Anchoring microtubules at the spindle poles.	/pubmed/17541414	Paoletti A, Tran PT.	Nat Cell Biol. 2007 Jun;9(6):619-21. No abstract available.	Nat Cell Biol. 2007	PubMed	citation	PMID:17541414	pubmed	17541414	create date:2007/06/02 | first author:Paoletti A
Coding RNAs: separating the grain from the chaff.	/pubmed/17541413	Ghabrial A.	Nat Cell Biol. 2007 Jun;9(6):617-9. No abstract available.	Nat Cell Biol. 2007	PubMed	citation	PMID:17541413	pubmed	17541413	create date:2007/06/02 | first author:Ghabrial A
PA promoted to manager.	/pubmed/17541412	Hancock JF.	Nat Cell Biol. 2007 Jun;9(6):615-7. No abstract available.	Nat Cell Biol. 2007	PubMed	citation	PMID:17541412	pubmed	17541412	create date:2007/06/02 | first author:Hancock JF
Biologistes sans frontières.	/pubmed/17541410	[No authors listed]	Nat Cell Biol. 2007 Jun;9(6):613.	Nat Cell Biol. 2007	PubMed	citation	PMID:17541410	pubmed	17541410	create date:2007/06/02
Pluripotency governed by Sox2 via regulation of Oct3/4 expression in mouse embryonic stem cells.	/pubmed/17515932	Masui S, Nakatake Y, Toyooka Y, Shimosato D, Yagi R, Takahashi K, Okochi H, Okuda A, Matoba R, Sharov AA, Ko MS, Niwa H.	Nat Cell Biol. 2007 Jun;9(6):625-35. Epub 2007 May 21.	Nat Cell Biol. 2007	PubMed	citation	PMID:17515932	pubmed	17515932	create date:2007/05/23 | first author:Masui S
Caspase-14 protects against epidermal UVB photodamage and water loss.	/pubmed/17515931	Denecker G, Hoste E, Gilbert B, Hochepied T, Ovaere P, Lippens S, Van den Broecke C, Van Damme P, D'Herde K, Hachem JP, Borgonie G, Presland RB, Schoonjans L, Libert C, Vandekerckhove J, Gevaert K, Vandenabeele P, Declercq W.	Nat Cell Biol. 2007 Jun;9(6):666-74. Epub 2007 May 21.	Nat Cell Biol. 2007	PubMed	citation	PMID:17515931	pubmed	17515931	create date:2007/05/23 | first author:Denecker G
Rad3-dependent phosphorylation of the checkpoint clamp regulates repair-pathway choice.	/pubmed/17515930	Kai M, Furuya K, Paderi F, Carr AM, Wang TS.	Nat Cell Biol. 2007 Jun;9(6):691-7. Epub 2007 May 21.	Nat Cell Biol. 2007	PubMed	citation	PMID:17515930	pubmed	17515930	create date:2007/05/23 | first author:Kai M
p73 supports cellular growth through c-Jun-dependent AP-1 transactivation.	/pubmed/17496887	Vikhanskaya F, Toh WH, Dulloo I, Wu Q, Boominathan L, Ng HH, Vousden KH, Sabapathy K.	Nat Cell Biol. 2007 Jun;9(6):698-705. Epub 2007 May 13. Erratum in: Nat Cell Biol. 2007 Sep;9(9):1100.	Nat Cell Biol. 2007	PubMed	citation	PMID:17496887	pubmed	17496887	create date:2007/05/15 | first author:Vikhanskaya F
STIM1 heteromultimerizes TRPC channels to determine their function as store-operated channels.	/pubmed/17486119	Yuan JP, Zeng W, Huang GN, Worley PF, Muallem S.	Nat Cell Biol. 2007 Jun;9(6):636-45. Epub 2007 May 7.	Nat Cell Biol. 2007	PubMed	citation	PMID:17486119	pubmed	17486119	create date:2007/05/09 | first author:Yuan JP
Positional stability of single double-strand breaks in mammalian cells.	/pubmed/17486118	Soutoglou E, Dorn JF, Sengupta K, Jasin M, Nussenzweig A, Ried T, Danuser G, Misteli T.	Nat Cell Biol. 2007 Jun;9(6):675-82. Epub 2007 May 7.	Nat Cell Biol. 2007	PubMed	citation	PMID:17486118	pubmed	17486118	create date:2007/05/09 | first author:Soutoglou E
The lymphocyte function-associated antigen-1 receptor costimulates plasma membrane Ras via phospholipase D2.	/pubmed/17486117	Mor A, Campi G, Du G, Zheng Y, Foster DA, Dustin ML, Philips MR.	Nat Cell Biol. 2007 Jun;9(6):713-9. Epub 2007 May 7.	Nat Cell Biol. 2007	PubMed	citation	PMID:17486117	pubmed	17486117	create date:2007/05/09 | first author:Mor A
Gamma-tubulin complex-mediated anchoring of spindle microtubules to spindle-pole bodies requires Msd1 in fission yeast.	/pubmed/17486116	Toya M, Sato M, Haselmann U, Asakawa K, Brunner D, Antony C, Toda T.	Nat Cell Biol. 2007 Jun;9(6):646-53. Epub 2007 May 7.	Nat Cell Biol. 2007	PubMed	citation	PMID:17486116	pubmed	17486116	create date:2007/05/09 | first author:Toya M
Phospholipase D2-generated phosphatidic acid couples EGFR stimulation to Ras activation by Sos.	/pubmed/17486115	Zhao C, Du G, Skowronek K, Frohman MA, Bar-Sagi D.	Nat Cell Biol. 2007 Jun;9(6):706-12. Epub 2007 May 7.	Nat Cell Biol. 2007	PubMed	citation	PMID:17486115	pubmed	17486115	create date:2007/05/09 | first author:Zhao C
Small peptide regulators of actin-based cell morphogenesis encoded by a polycistronic mRNA.	/pubmed/17486114	Kondo T, Hashimoto Y, Kato K, Inagaki S, Hayashi S, Kageyama Y.	Nat Cell Biol. 2007 Jun;9(6):660-5. Epub 2007 May 7.	Nat Cell Biol. 2007	PubMed	citation	PMID:17486114	pubmed	17486114	create date:2007/05/09 | first author:Kondo T
Exosome-mediated transfer of mRNAs and microRNAs is a novel mechanism of genetic exchange between cells.	/pubmed/17486113	Valadi H, Ekström K, Bossios A, Sjöstrand M, Lee JJ, Lötvall JO.	Nat Cell Biol. 2007 Jun;9(6):654-9. Epub 2007 May 7.	Nat Cell Biol. 2007	PubMed	citation	PMID:17486113	pubmed	17486113	create date:2007/05/09 | first author:Valadi H
Roles of ATM and NBS1 in chromatin structure modulation and DNA double-strand break repair.	/pubmed/17486112	Berkovich E, Monnat RJ Jr, Kastan MB.	Nat Cell Biol. 2007 Jun;9(6):683-90. Epub 2007 May 7.	Nat Cell Biol. 2007	PubMed	citation	PMID:17486112	pubmed	17486112	create date:2007/05/09 | first author:Berkovich E
p53: a two-faced cancer gene.	/pubmed/17473858	Kastan MB, Berkovich E.	Nat Cell Biol. 2007 May;9(5):489-91. No abstract available.	Nat Cell Biol. 2007	PubMed	citation	PMID:17473858	pubmed	17473858	create date:2007/05/03 | first author:Kastan MB
Mitochondrial apoptosis without VDAC.	/pubmed/17473857	Galluzzi L, Kroemer G.	Nat Cell Biol. 2007 May;9(5):487-9. No abstract available.	Nat Cell Biol. 2007	PubMed	citation	PMID:17473857	pubmed	17473857	create date:2007/05/03 | first author:Galluzzi L
Anchoring RCC1 by the tail.	/pubmed/17473856	Clarke PR.	Nat Cell Biol. 2007 May;9(5):485-7. No abstract available.	Nat Cell Biol. 2007	PubMed	citation	PMID:17473856	pubmed	17473856	create date:2007/05/03 | first author:Clarke PR
Barriers to Ras transformation.	/pubmed/17473855	Ferbeyre G.	Nat Cell Biol. 2007 May;9(5):483-5. No abstract available.	Nat Cell Biol. 2007	PubMed	citation	PMID:17473855	pubmed	17473855	create date:2007/05/03 | first author:Ferbeyre G
Nature reports stem cells.	/pubmed/17473854	[No authors listed]	Nat Cell Biol. 2007 May;9(5):481. No abstract available.	Nat Cell Biol. 2007	PubMed	citation	PMID:17473854	pubmed	17473854	create date:2007/05/03
Opening the RNAi black box.	/pubmed/17473853	[No authors listed]	Nat Cell Biol. 2007 May;9(5):481. No abstract available.	Nat Cell Biol. 2007	PubMed	citation	PMID:17473853	pubmed	17473853	create date:2007/05/03
Dose-dependent oncogene-induced senescence in vivo and its evasion during mammary tumorigenesis.	/pubmed/17450133	Sarkisian CJ, Keister BA, Stairs DB, Boxer RB, Moody SE, Chodosh LA.	Nat Cell Biol. 2007 May;9(5):493-505. Epub 2007 Apr 22.	Nat Cell Biol. 2007	PubMed	citation	PMID:17450133	pubmed	17450133	create date:2007/04/24 | first author:Sarkisian CJ
pVHL and GSK3beta are components of a primary cilium-maintenance signalling network.	/pubmed/17450132	Thoma CR, Frew IJ, Hoerner CR, Montani M, Moch H, Krek W.	Nat Cell Biol. 2007 May;9(5):588-95. Epub 2007 Apr 22.	Nat Cell Biol. 2007	PubMed	citation	PMID:17450132	pubmed	17450132	create date:2007/04/24 | first author:Thoma CR
Loss of Drosophila Myb interrupts the progression of chromosome condensation.	/pubmed/17450131	Manak JR, Wen H, Van T, Andrejka L, Lipsick JS.	Nat Cell Biol. 2007 May;9(5):581-7. Epub 2007 Apr 22.	Nat Cell Biol. 2007	PubMed	citation	PMID:17450131	pubmed	17450131	create date:2007/04/24 | first author:Manak JR
N-terminal alpha-methylation of RCC1 is necessary for stable chromatin association and normal mitosis.	/pubmed/17435751	Chen T, Muratore TL, Schaner-Tooley CE, Shabanowitz J, Hunt DF, Macara IG.	Nat Cell Biol. 2007 May;9(5):596-603. Epub 2007 Apr 15.	Nat Cell Biol. 2007	PubMed	citation	PMID:17435751	pubmed	17435751	create date:2007/04/17 | first author:Chen T
The neural progenitor-specifying activity of FoxG1 is antagonistically regulated by CKI and FGF.	/pubmed/17435750	Regad T, Roth M, Bredenkamp N, Illing N, Papalopulu N.	Nat Cell Biol. 2007 May;9(5):531-40. Epub 2007 Apr 15.	Nat Cell Biol. 2007	PubMed	citation	PMID:17435750	pubmed	17435750	create date:2007/04/17 | first author:Regad T
The outer plate in vertebrate kinetochores is a flexible network with multiple microtubule interactions.	/pubmed/17435749	Dong Y, Vanden Beldt KJ, Meng X, Khodjakov A, McEwen BF.	Nat Cell Biol. 2007 May;9(5):516-22. Epub 2007 Apr 15.	Nat Cell Biol. 2007	PubMed	citation	PMID:17435749	pubmed	17435749	create date:2007/04/17 | first author:Dong Y
DEAD-box RNA helicase subunits of the Drosha complex are required for processing of rRNA and a subset of microRNAs.	/pubmed/17435748	Fukuda T, Yamagata K, Fujiyama S, Matsumoto T, Koshida I, Yoshimura K, Mihara M, Naitou M, Endoh H, Nakamura T, Akimoto C, Yamamoto Y, Katagiri T, Foulds C, Takezawa S, Kitagawa H, Takeyama K, O'Malley BW, Kato S.	Nat Cell Biol. 2007 May;9(5):604-11. Epub 2007 Apr 15.	Nat Cell Biol. 2007	PubMed	citation	PMID:17435748	pubmed	17435748	create date:2007/04/17 | first author:Fukuda T
Cdk1 coordinates cell-surface growth with the cell cycle.	/pubmed/17417630	McCusker D, Denison C, Anderson S, Egelhofer TA, Yates JR 3rd, Gygi SP, Kellogg DR.	Nat Cell Biol. 2007 May;9(5):506-15. Epub 2007 Apr 8.	Nat Cell Biol. 2007	PubMed	citation	PMID:17417630	pubmed	17417630	create date:2007/04/10 | first author:McCusker D
A functional genomic screen identifies a role for TAO1 kinase in spindle-checkpoint signalling.	/pubmed/17417629	Draviam VM, Stegmeier F, Nalepa G, Sowa ME, Chen J, Liang A, Hannon GJ, Sorger PK, Harper JW, Elledge SJ.	Nat Cell Biol. 2007 May;9(5):556-64. Epub 2007 Apr 8.	Nat Cell Biol. 2007	PubMed	citation	PMID:17417629	pubmed	17417629	create date:2007/04/10 | first author:Draviam VM
Flies without a spindle checkpoint.	/pubmed/17417628	Buffin E, Emre D, Karess RE.	Nat Cell Biol. 2007 May;9(5):565-72. Epub 2007 Apr 8.	Nat Cell Biol. 2007	PubMed	citation	PMID:17417628	pubmed	17417628	create date:2007/04/10 | first author:Buffin E
p53 gain-of-function cancer mutants induce genetic instability by inactivating ATM.	/pubmed/17417627	Song H, Hollstein M, Xu Y.	Nat Cell Biol. 2007 May;9(5):573-80. Epub 2007 Apr 8.	Nat Cell Biol. 2007	PubMed	citation	PMID:17417627	pubmed	17417627	create date:2007/04/10 | first author:Song H
Voltage-dependent anion channels are dispensable for mitochondrial-dependent cell death.	/pubmed/17417626	Baines CP, Kaiser RA, Sheiko T, Craigen WJ, Molkentin JD.	Nat Cell Biol. 2007 May;9(5):550-5. Epub 2007 Apr 8.	Nat Cell Biol. 2007	PubMed	citation	PMID:17417626	pubmed	17417626	create date:2007/04/10 | first author:Baines CP
Priming, initiation and synchronization of the segmentation clock by deltaD and deltaC.	/pubmed/17417625	Mara A, Schroeder J, Chalouni C, Holley SA.	Nat Cell Biol. 2007 May;9(5):523-30. Epub 2007 Apr 8.	Nat Cell Biol. 2007	PubMed	citation	PMID:17417625	pubmed	17417625	create date:2007/04/10 | first author:Mara A
Retractions.	/pubmed/17401390	[No authors listed]	Nat Cell Biol. 2007 Apr;9(4):480. No abstract available.	Nat Cell Biol. 2007	PubMed	citation	PMID:17401390	pubmed	17401390	create date:2007/04/03
Rapid cargo shuttling by caveolae.	/pubmed/17401387	Rosenthal CK.	Nat Cell Biol. 2007 Apr;9(4):366. No abstract available.	Nat Cell Biol. 2007	PubMed	citation	PMID:17401387	pubmed	17401387	create date:2007/04/03 | first author:Rosenthal CK
The double (strand break) life of Par-3.	/pubmed/17401386	Lees-Miller SP.	Nat Cell Biol. 2007 Apr;9(4):363-5. No abstract available.	Nat Cell Biol. 2007	PubMed	citation	PMID:17401386	pubmed	17401386	create date:2007/04/03 | first author:Lees-Miller SP
NF-kappaB links oestrogen receptor signalling and EMT.	/pubmed/17401385	Radisky DC, Bissell MJ.	Nat Cell Biol. 2007 Apr;9(4):361-3. No abstract available.	Nat Cell Biol. 2007	PubMed	citation	PMID:17401385	pubmed	17401385	create date:2007/04/03 | first author:Radisky DC
Dangerous liaisons: polyglutamine meets HMGB.	/pubmed/17401384	Todi SV, Paulson HL.	Nat Cell Biol. 2007 Apr;9(4):359-61. No abstract available.	Nat Cell Biol. 2007	PubMed	citation	PMID:17401384	pubmed	17401384	create date:2007/04/03 | first author:Todi SV
Title	URL	Description	Details	ShortDetails	Resource	Type	Identifiers	Db	EntrezUID	Properties
New ways to arrest phagosome maturation.	/pubmed/17401383	Russell DG.	Nat Cell Biol. 2007 Apr;9(4):357-9. No abstract available.	Nat Cell Biol. 2007	PubMed	citation	PMID:17401383	pubmed	17401383	create date:2007/04/03 | first author:Russell DG
C. elegans mitochondrial factor WAH-1 promotes phosphatidylserine externalization in apoptotic cells through phospholipid scramblase SCRM-1.	/pubmed/17401362	Wang X, Wang J, Gengyo-Ando K, Gu L, Sun CL, Yang C, Shi Y, Kobayashi T, Shi Y, Mitani S, Xie XS, Xue D.	Nat Cell Biol. 2007 May;9(5):541-9. Epub 2007 Apr 1.	Nat Cell Biol. 2007	PubMed	citation	PMID:17401362	pubmed	17401362	create date:2007/04/03 | first author:Wang X
Proteome analysis of soluble nuclear proteins reveals that HMGB1/2 suppress genotoxic stress in polyglutamine diseases.	/pubmed/17384639	Qi ML, Tagawa K, Enokido Y, Yoshimura N, Wada Y, Watase K, Ishiura S, Kanazawa I, Botas J, Saitoe M, Wanker EE, Okazawa H.	Nat Cell Biol. 2007 Apr;9(4):402-14. Epub 2007 Mar 25.	Nat Cell Biol. 2007	PubMed	citation	PMID:17384639	pubmed	17384639	create date:2007/03/27 | first author:Qi ML
HCLK2 is essential for the mammalian S-phase checkpoint and impacts on Chk1 stability.	/pubmed/17384638	Collis SJ, Barber LJ, Clark AJ, Martin JS, Ward JD, Boulton SJ.	Nat Cell Biol. 2007 Apr;9(4):391-401. Epub 2007 Mar 25.	Nat Cell Biol. 2007	PubMed	citation	PMID:17384638	pubmed	17384638	create date:2007/03/27 | first author:Collis SJ
The ubiquitin-selective chaperone CDC-48/p97 links myosin assembly to human myopathy.	/pubmed/17369820	Janiesch PC, Kim J, Mouysset J, Barikbin R, Lochmüller H, Cassata G, Krause S, Hoppe T.	Nat Cell Biol. 2007 Apr;9(4):379-90. Epub 2007 Mar 18.	Nat Cell Biol. 2007	PubMed	citation	PMID:17369820	pubmed	17369820	create date:2007/03/21 | first author:Janiesch PC
Oestrogen signalling inhibits invasive phenotype by repressing RelB and its target BCL2.	/pubmed/17369819	Wang X, Belguise K, Kersual N, Kirsch KH, Mineva ND, Galtier F, Chalbos D, Sonenshein GE.	Nat Cell Biol. 2007 Apr;9(4):470-8. Epub 2007 Mar 18.	Nat Cell Biol. 2007	PubMed	citation	PMID:17369819	pubmed	17369819	create date:2007/03/21 | first author:Wang X
Alpha4 integrins are type I cAMP-dependent protein kinase-anchoring proteins.	/pubmed/17369818	Lim CJ, Han J, Yousefi N, Ma Y, Amieux PS, McKnight GS, Taylor SS, Ginsberg MH.	Nat Cell Biol. 2007 Apr;9(4):415-21. Epub 2007 Mar 18.	Nat Cell Biol. 2007	PubMed	citation	PMID:17369818	pubmed	17369818	create date:2007/03/21 | first author:Lim CJ
C-terminal modifications regulate MDM2 dissociation and nuclear export of p53.	/pubmed/17369817	Carter S, Bischof O, Dejean A, Vousden KH.	Nat Cell Biol. 2007 Apr;9(4):428-35. Epub 2007 Mar 18.	Nat Cell Biol. 2007	PubMed	citation	PMID:17369817	pubmed	17369817	create date:2007/03/21 | first author:Carter S
R-type Ca(2+)-channel-evoked CICR regulates glucose-induced somatostatin secretion.	/pubmed/17369816	Zhang Q, Bengtsson M, Partridge C, Salehi A, Braun M, Cox R, Eliasson L, Johnson PR, Renström E, Schneider T, Berggren PO, Göpel S, Ashcroft FM, Rorsman P.	Nat Cell Biol. 2007 Apr;9(4):453-60. Epub 2007 Mar 18.	Nat Cell Biol. 2007	PubMed	citation	PMID:17369816	pubmed	17369816	create date:2007/03/21 | first author:Zhang Q
Rab27a regulates phagosomal pH and NADPH oxidase recruitment to dendritic cell phagosomes.	/pubmed/17351642	Jancic C, Savina A, Wasmeier C, Tolmachova T, El-Benna J, Dang PM, Pascolo S, Gougerot-Pocidalo MA, Raposo G, Seabra MC, Amigorena S.	Nat Cell Biol. 2007 Apr;9(4):367-78. Epub 2007 Mar 11.	Nat Cell Biol. 2007	PubMed	citation	PMID:17351642	pubmed	17351642	create date:2007/03/14 | first author:Jancic C
Uncoupling proteins 2 and 3 are fundamental for mitochondrial Ca2+ uniport.	/pubmed/17351641	Trenker M, Malli R, Fertschai I, Levak-Frank S, Graier WF.	Nat Cell Biol. 2007 Apr;9(4):445-52. Epub 2007 Mar 11. Erratum in: Nat Cell Biol. 2008 Nov;10(11):1371.	Nat Cell Biol. 2007	PubMed	citation	PMID:17351641	pubmed	17351641	create date:2007/03/14 | first author:Trenker M
Choice of Plk1 docking partners during mitosis and cytokinesis is controlled by the activation state of Cdk1.	/pubmed/17351640	Neef R, Gruneberg U, Kopajtich R, Li X, Nigg EA, Sillje H, Barr FA.	Nat Cell Biol. 2007 Apr;9(4):436-44. Epub 2007 Mar 11.	Nat Cell Biol. 2007	PubMed	citation	PMID:17351640	pubmed	17351640	create date:2007/03/14 | first author:Neef R
Normal epidermal differentiation but impaired skin-barrier formation upon keratinocyte-restricted IKK1 ablation.	/pubmed/17351639	Gareus R, Huth M, Breiden B, Nenci A, Rösch N, Haase I, Bloch W, Sandhoff K, Pasparakis M.	Nat Cell Biol. 2007 Apr;9(4):461-9. Epub 2007 Mar 11.	Nat Cell Biol. 2007	PubMed	citation	PMID:17351639	pubmed	17351639	create date:2007/03/14 | first author:Gareus R
Loss of centrosome integrity induces p38-p53-p21-dependent G1-S arrest.	/pubmed/17330329	Mikule K, Delaval B, Kaldis P, Jurcyzk A, Hergert P, Doxsey S.	Nat Cell Biol. 2007 Feb;9(2):160-70.	Nat Cell Biol. 2007	PubMed	citation	PMID:17330329	pubmed	17330329	create date:2007/03/03 | first author:Mikule K
Stressed marrow: FoxOs stem tumour growth.	/pubmed/17330117	Coffer PJ, Burgering BM.	Nat Cell Biol. 2007 Mar;9(3):251-3. No abstract available.	Nat Cell Biol. 2007	PubMed	citation	PMID:17330117	pubmed	17330117	create date:2007/03/03 | first author:Coffer PJ
Mural cells paint a new picture of muscle stem cells.	/pubmed/17330116	Morgan J, Muntoni F.	Nat Cell Biol. 2007 Mar;9(3):249-51. No abstract available.	Nat Cell Biol. 2007	PubMed	citation	PMID:17330116	pubmed	17330116	create date:2007/03/03 | first author:Morgan J
Untangling the signalling wires.	/pubmed/17330115	Kholodenko BN.	Nat Cell Biol. 2007 Mar;9(3):247-9. No abstract available.	Nat Cell Biol. 2007	PubMed	citation	PMID:17330115	pubmed	17330115	create date:2007/03/03 | first author:Kholodenko BN
Moving away from death: when caspase-11 meets cofilin.	/pubmed/17330114	Bailly M.	Nat Cell Biol. 2007 Mar;9(3):245-6. No abstract available.	Nat Cell Biol. 2007	PubMed	citation	PMID:17330114	pubmed	17330114	create date:2007/03/03 | first author:Bailly M
Bridging efficient viral infection.	/pubmed/17330113	Hope TJ.	Nat Cell Biol. 2007 Mar;9(3):243-4. No abstract available.	Nat Cell Biol. 2007	PubMed	citation	PMID:17330113	pubmed	17330113	create date:2007/03/03 | first author:Hope TJ
[Ca2+]i signalling in sperm--making the most of what you've got.	/pubmed/17330112	Publicover S, Harper CV, Barratt C.	Nat Cell Biol. 2007 Mar;9(3):235-42. Review.	Nat Cell Biol. 2007	PubMed	citation	PMID:17330112	pubmed	17330112	create date:2007/03/03 | first author:Publicover S
Constitutive RelA activation mediated by Nkx3.2 controls chondrocyte viability.	/pubmed/17310243	Park M, Yong Y, Choi SW, Kim JH, Lee JE, Kim DW.	Nat Cell Biol. 2007 Mar;9(3):287-98. Epub 2007 Feb 18.	Nat Cell Biol. 2007	PubMed	citation	PMID:17310243	pubmed	17310243	create date:2007/02/21 | first author:Park M
CIPC is a mammalian circadian clock protein without invertebrate homologues.	/pubmed/17310242	Zhao WN, Malinin N, Yang FC, Staknis D, Gekakis N, Maier B, Reischl S, Kramer A, Weitz CJ.	Nat Cell Biol. 2007 Mar;9(3):268-75. Epub 2007 Feb 18.	Nat Cell Biol. 2007	PubMed	citation	PMID:17310242	pubmed	17310242	create date:2007/02/21 | first author:Zhao WN
Myosin IIA regulates cell motility and actomyosin-microtubule crosstalk.	/pubmed/17310241	Even-Ram S, Doyle AD, Conti MA, Matsumoto K, Adelstein RS, Yamada KM.	Nat Cell Biol. 2007 Mar;9(3):299-309. Epub 2007 Feb 18. Erratum in: Nat Cell Biol. 2007 Apr;9(4):480.	Nat Cell Biol. 2007	PubMed	citation	PMID:17310241	pubmed	17310241	create date:2007/02/21 | first author:Even-Ram S
Growth factor-induced MAPK network topology shapes Erk response determining PC-12 cell fate.	/pubmed/17310240	Santos SD, Verveer PJ, Bastiaens PI.	Nat Cell Biol. 2007 Mar;9(3):324-30. Epub 2007 Feb 18.	Nat Cell Biol. 2007	PubMed	citation	PMID:17310240	pubmed	17310240	create date:2007/02/21 | first author:Santos SD
Autoregulation of an E2 enzyme by ubiquitin-chain assembly on its catalytic residue.	/pubmed/17310239	Ravid T, Hochstrasser M.	Nat Cell Biol. 2007 Apr;9(4):422-7. Epub 2007 Feb 21.	Nat Cell Biol. 2007	PubMed	citation	PMID:17310239	pubmed	17310239	create date:2007/02/21 | first author:Ravid T
Caspase-11 regulates cell migration by promoting Aip1-Cofilin-mediated actin depolymerization.	/pubmed/17293856	Li J, Brieher WM, Scimone ML, Kang SJ, Zhu H, Yin H, von Andrian UH, Mitchison T, Yuan J.	Nat Cell Biol. 2007 Mar;9(3):276-86. Epub 2007 Feb 11. Erratum in: Nat Cell Biol. 2007 Apr;9(4):480.	Nat Cell Biol. 2007	PubMed	citation	PMID:17293856	pubmed	17293856	create date:2007/02/13 | first author:Li J
Pericytes of human skeletal muscle are myogenic precursors distinct from satellite cells.	/pubmed/17293855	Dellavalle A, Sampaolesi M, Tonlorenzi R, Tagliafico E, Sacchetti B, Perani L, Innocenzi A, Galvez BG, Messina G, Morosetti R, Li S, Belicchi M, Peretti G, Chamberlain JS, Wright WE, Torrente Y, Ferrari S, Bianco P, Cossu G.	Nat Cell Biol. 2007 Mar;9(3):255-67. Epub 2007 Feb 11.	Nat Cell Biol. 2007	PubMed	citation	PMID:17293855	pubmed	17293855	create date:2007/02/13 | first author:Dellavalle A
Retroviruses can establish filopodial bridges for efficient cell-to-cell transmission.	/pubmed/17293854	Sherer NM, Lehmann MJ, Jimenez-Soto LF, Horensavitz C, Pypaert M, Mothes W.	Nat Cell Biol. 2007 Mar;9(3):310-5. Epub 2007 Feb 11.	Nat Cell Biol. 2007	PubMed	citation	PMID:17293854	pubmed	17293854	create date:2007/02/13 | first author:Sherer NM
Intrinsic ubiquitination activity of PCAF controls the stability of the oncoprotein Hdm2.	/pubmed/17293853	Linares LK, Kiernan R, Triboulet R, Chable-Bessia C, Latreille D, Cuvier O, Lacroix M, Le Cam L, Coux O, Benkirane M.	Nat Cell Biol. 2007 Mar;9(3):331-8. Epub 2007 Feb 11.	Nat Cell Biol. 2007	PubMed	citation	PMID:17293853	pubmed	17293853	create date:2007/02/13 | first author:Linares LK
Cooperative demethylation by JMJD2C and LSD1 promotes androgen receptor-dependent gene expression.	/pubmed/17277772	Wissmann M, Yin N, Müller JM, Greschik H, Fodor BD, Jenuwein T, Vogler C, Schneider R, Günther T, Buettner R, Metzger E, Schüle R.	Nat Cell Biol. 2007 Mar;9(3):347-53. Epub 2007 Feb 4.	Nat Cell Biol. 2007	PubMed	citation	PMID:17277772	pubmed	17277772	create date:2007/02/06 | first author:Wissmann M
Insulin signalling to mTOR mediated by the Akt/PKB substrate PRAS40.	/pubmed/17277771	Vander Haar E, Lee SI, Bandhakavi S, Griffin TJ, Kim DH.	Nat Cell Biol. 2007 Mar;9(3):316-23. Epub 2007 Feb 4.	Nat Cell Biol. 2007	PubMed	citation	PMID:17277771	pubmed	17277771	create date:2007/02/06 | first author:Vander Haar E
The Ets transcription factor GABP is required for cell-cycle progression.	/pubmed/17277770	Yang ZF, Mott S, Rosmarin AG.	Nat Cell Biol. 2007 Mar;9(3):339-46. Epub 2007 Feb 4.	Nat Cell Biol. 2007	PubMed	citation	PMID:17277770	pubmed	17277770	create date:2007/02/06 | first author:Yang ZF
The pRb-Cdh1-p27 autoamplifying network.	/pubmed/17268477	Santamaría PG, Pagano M.	Nat Cell Biol. 2007 Feb;9(2):137-8. No abstract available.	Nat Cell Biol. 2007	PubMed	citation	PMID:17268477	pubmed	17268477	create date:2007/02/03 | first author:Santamaría PG
Luminal cells GATA have it.	/pubmed/17268476	Tlsty TD.	Nat Cell Biol. 2007 Feb;9(2):135-6. No abstract available.	Nat Cell Biol. 2007	PubMed	citation	PMID:17268476	pubmed	17268476	create date:2007/02/03 | first author:Tlsty TD
Tau is actin up in Alzheimer's disease.	/pubmed/17268475	Gallo G.	Nat Cell Biol. 2007 Feb;9(2):133-4. No abstract available.	Nat Cell Biol. 2007	PubMed	citation	PMID:17268475	pubmed	17268475	create date:2007/02/03 | first author:Gallo G
Let there be order.	/pubmed/17268474	Glick BS.	Nat Cell Biol. 2007 Feb;9(2):130-2.	Nat Cell Biol. 2007	PubMed	citation	PMID:17268474	pubmed	17268474	create date:2007/02/03 | first author:Glick BS
Control of local actin assembly by membrane fusion-dependent compartment mixing.	/pubmed/17237773	Yu HY, Bement WM.	Nat Cell Biol. 2007 Feb;9(2):149-59. Epub 2007 Jan 21.	Nat Cell Biol. 2007	PubMed	citation	PMID:17237773	pubmed	17237773	create date:2007/01/24 | first author:Yu HY
Myosin X regulates netrin receptors and functions in axonal path-finding.	/pubmed/17237772	Zhu XJ, Wang CZ, Dai PG, Xie Y, Song NN, Liu Y, Du QS, Mei L, Ding YQ, Xiong WC.	Nat Cell Biol. 2007 Feb;9(2):184-92. Epub 2007 Jan 21.	Nat Cell Biol. 2007	PubMed	citation	PMID:17237772	pubmed	17237772	create date:2007/01/24 | first author:Zhu XJ
The energy sensing LKB1-AMPK pathway regulates p27(kip1) phosphorylation mediating the decision to enter autophagy or apoptosis.	/pubmed/17237771	Liang J, Shao SH, Xu ZX, Hennessy B, Ding Z, Larrea M, Kondo S, Dumont DJ, Gutterman JU, Walker CL, Slingerland JM, Mills GB.	Nat Cell Biol. 2007 Feb;9(2):218-24. Epub 2007 Jan 21.	Nat Cell Biol. 2007	PubMed	citation	PMID:17237771	pubmed	17237771	create date:2007/01/24 | first author:Liang J
Cortical microtubule arrays undergo rotary movements in Arabidopsis hypocotyl epidermal cells.	/pubmed/17220881	Chan J, Calder G, Fox S, Lloyd C.	Nat Cell Biol. 2007 Feb;9(2):171-5. Epub 2007 Jan 14.	Nat Cell Biol. 2007	PubMed	citation	PMID:17220881	pubmed	17220881	create date:2007/01/16 | first author:Chan J
Interaction between beta-catenin and HIF-1 promotes cellular adaptation to hypoxia.	/pubmed/17220880	Kaidi A, Williams AC, Paraskeva C.	Nat Cell Biol. 2007 Feb;9(2):210-7. Epub 2007 Jan 14.	Nat Cell Biol. 2007	PubMed	citation	PMID:17220880	pubmed	17220880	create date:2007/01/16 | first author:Kaidi A
Chemotaxis in shallow gradients is mediated independently of PtdIns 3-kinase by biased choices between random protrusions.	/pubmed/17220879	Andrew N, Insall RH.	Nat Cell Biol. 2007 Feb;9(2):193-200. Epub 2007 Jan 14.	Nat Cell Biol. 2007	PubMed	citation	PMID:17220879	pubmed	17220879	create date:2007/01/16 | first author:Andrew N
Telomeres on the Cdk roller-coaster ride.	/pubmed/17199130	Ferreira MG.	Nat Cell Biol. 2007 Jan;9(1):22-3. No abstract available.	Nat Cell Biol. 2007	PubMed	citation	PMID:17199130	pubmed	17199130	create date:2007/01/03 | first author:Ferreira MG
Wapl takes cohesin off chromosome arms.	/pubmed/17199129	Le Bot N.	Nat Cell Biol. 2007 Jan;9(1):21. No abstract available.	Nat Cell Biol. 2007	PubMed	citation	PMID:17199129	pubmed	17199129	create date:2007/01/03 | first author:Le Bot N
Heterochromatin: condense or excise.	/pubmed/17199128	Pikaard C, Pontes O.	Nat Cell Biol. 2007 Jan;9(1):19-20. No abstract available.	Nat Cell Biol. 2007	PubMed	citation	PMID:17199128	pubmed	17199128	create date:2007/01/03 | first author:Pikaard C
Sculpting a fly leg: BMP boundaries and cell death.	/pubmed/17199127	Milán M.	Nat Cell Biol. 2007 Jan;9(1):17-8. No abstract available.	Nat Cell Biol. 2007	PubMed	citation	PMID:17199127	pubmed	17199127	create date:2007/01/03 | first author:Milán M
Leading-edge research: PtdIns(3,4,5)P3 and directed migration.	/pubmed/17199126	Franca-Koh J, Kamimura Y, Devreotes PN.	Nat Cell Biol. 2007 Jan;9(1):15-7. No abstract available.	Nat Cell Biol. 2007	PubMed	citation	PMID:17199126	pubmed	17199126	create date:2007/01/03 | first author:Franca-Koh J
Lipid rafts: at a crossroad between cell biology and physics.	/pubmed/17199125	Jacobson K, Mouritsen OG, Anderson RG.	Nat Cell Biol. 2007 Jan;9(1):7-14. Review.	Nat Cell Biol. 2007	PubMed	citation	PMID:17199125	pubmed	17199125	create date:2007/01/03 | first author:Jacobson K
Defining an epigenetic code.	/pubmed/17199124	Turner BM.	Nat Cell Biol. 2007 Jan;9(1):2-6.	Nat Cell Biol. 2007	PubMed	citation	PMID:17199124	pubmed	17199124	create date:2007/01/03 | first author:Turner BM
Opening up peer review.	/pubmed/17199123	[No authors listed]	Nat Cell Biol. 2007 Jan;9(1):1. No abstract available.	Nat Cell Biol. 2007	PubMed	citation	PMID:17199123	pubmed	17199123	create date:2007/01/03
Title	URL	Description	Details	ShortDetails	Resource	Type	Identifiers	Db	EntrezUID	Properties
Abnormal bundling and accumulation of F-actin mediates tau-induced neuronal degeneration in vivo.	/pubmed/17187063	Fulga TA, Elson-Schwab I, Khurana V, Steinhilb ML, Spires TL, Hyman BT, Feany MB.	Nat Cell Biol. 2007 Feb;9(2):139-48. Epub 2006 Dec 24.	Nat Cell Biol. 2007	PubMed	citation	PMID:17187063	pubmed	17187063	create date:2006/12/26 | first author:Fulga TA
Gata-3 is an essential regulator of mammary-gland morphogenesis and luminal-cell differentiation.	/pubmed/17187062	Asselin-Labat ML, Sutherland KD, Barker H, Thomas R, Shackleton M, Forrest NC, Hartley L, Robb L, Grosveld FG, van der Wees J, Lindeman GJ, Visvader JE.	Nat Cell Biol. 2007 Feb;9(2):201-9. Epub 2006 Dec 24.	Nat Cell Biol. 2007	PubMed	citation	PMID:17187062	pubmed	17187062	create date:2006/12/26 | first author:Asselin-Labat ML
Myosin VI targeting to clathrin-coated structures and dimerization is mediated by binding to Disabled-2 and PtdIns(4,5)P2.	/pubmed/17187061	Spudich G, Chibalina MV, Au JS, Arden SD, Buss F, Kendrick-Jones J.	Nat Cell Biol. 2007 Feb;9(2):176-83. Epub 2006 Dec 24.	Nat Cell Biol. 2007	PubMed	citation	PMID:17187061	pubmed	17187061	create date:2006/12/26 | first author:Spudich G
Retinoblastoma protein and anaphase-promoting complex physically interact and functionally cooperate during cell-cycle exit.	/pubmed/17187060	Binné UK, Classon MK, Dick FA, Wei W, Rape M, Kaelin WG Jr, Näär AM, Dyson NJ.	Nat Cell Biol. 2007 Feb;9(2):225-32. Epub 2006 Dec 24. Erratum in: Nat Cell Biol. 2007 Mar;9(3):353.	Nat Cell Biol. 2007	PubMed	citation	PMID:17187060	pubmed	17187060	create date:2006/12/26 | first author:Binné UK
Control of cell polarity and motility by the PtdIns(3,4,5)P3 phosphatase SHIP1.	/pubmed/17173042	Nishio M, Watanabe K, Sasaki J, Taya C, Takasuga S, Iizuka R, Balla T, Yamazaki M, Watanabe H, Itoh R, Kuroda S, Horie Y, Förster I, Mak TW, Yonekawa H, Penninger JM, Kanaho Y, Suzuki A, Sasaki T.	Nat Cell Biol. 2007 Jan;9(1):36-44. Epub 2006 Dec 17.	Nat Cell Biol. 2007	PubMed	citation	PMID:17173042	pubmed	17173042	create date:2006/12/19 | first author:Nishio M
Functional interaction between PML and SATB1 regulates chromatin-loop architecture and transcription of the MHC class I locus.	/pubmed/17173041	Kumar PP, Bischof O, Purbey PK, Notani D, Urlaub H, Dejean A, Galande S.	Nat Cell Biol. 2007 Jan;9(1):45-56. Epub 2006 Dec 17.	Nat Cell Biol. 2007	PubMed	citation	PMID:17173041	pubmed	17173041	create date:2006/12/19 | first author:Kumar PP
PI(3)Kgamma has an important context-dependent role in neutrophil chemokinesis.	/pubmed/17173040	Ferguson GJ, Milne L, Kulkarni S, Sasaki T, Walker S, Andrews S, Crabbe T, Finan P, Jones G, Jackson S, Camps M, Rommel C, Wymann M, Hirsch E, Hawkins P, Stephens L.	Nat Cell Biol. 2007 Jan;9(1):86-91. Epub 2006 Dec 17.	Nat Cell Biol. 2007	PubMed	citation	PMID:17173040	pubmed	17173040	create date:2006/12/19 | first author:Ferguson GJ
Cdk and APC activities limit the spindle-stabilizing function of Fin1 to anaphase.	/pubmed/17173039	Woodbury EL, Morgan DO.	Nat Cell Biol. 2007 Jan;9(1):106-12. Epub 2006 Dec 17.	Nat Cell Biol. 2007	PubMed	citation	PMID:17173039	pubmed	17173039	create date:2006/12/19 | first author:Woodbury EL
Reducing mitochondrial fission results in increased life span and fitness of two fungal ageing models.	/pubmed/17173038	Scheckhuber CQ, Erjavec N, Tinazli A, Hamann A, Nyström T, Osiewacz HD.	Nat Cell Biol. 2007 Jan;9(1):99-105. Epub 2006 Dec 7.	Nat Cell Biol. 2007	PubMed	citation	PMID:17173038	pubmed	17173038	create date:2006/12/19 | first author:Scheckhuber CQ
Dynein is required for receptor sorting and the morphogenesis of early endosomes.	/pubmed/17173037	Driskell OJ, Mironov A, Allan VJ, Woodman PG.	Nat Cell Biol. 2007 Jan;9(1):113-20. Epub 2006 Dec 17.	Nat Cell Biol. 2007	PubMed	citation	PMID:17173037	pubmed	17173037	create date:2006/12/19 | first author:Driskell OJ
Shigella IpgB1 promotes bacterial entry through the ELMO-Dock180 machinery.	/pubmed/17173036	Handa Y, Suzuki M, Ohya K, Iwai H, Ishijima N, Koleske AJ, Fukui Y, Sasakawa C.	Nat Cell Biol. 2007 Jan;9(1):121-8. Epub 2006 Dec 17.	Nat Cell Biol. 2007	PubMed	citation	PMID:17173036	pubmed	17173036	create date:2006/12/19 | first author:Handa Y
H3K9 methylation and RNA interference regulate nucleolar organization and repeated DNA stability.	/pubmed/17159999	Peng JC, Karpen GH.	Nat Cell Biol. 2007 Jan;9(1):25-35. Epub 2006 Dec 10.	Nat Cell Biol. 2007	PubMed	citation	PMID:17159999	pubmed	17159999	create date:2006/12/13 | first author:Peng JC
Basal-to-apical cadherin flow at cell junctions.	/pubmed/17159998	Kametani Y, Takeichi M.	Nat Cell Biol. 2007 Jan;9(1):92-8. Epub 2006 Dec 10.	Nat Cell Biol. 2007	PubMed	citation	PMID:17159998	pubmed	17159998	create date:2006/12/13 | first author:Kametani Y
Triggering neural differentiation of ES cells by subtype switching of importin-alpha.	/pubmed/17159997	Yasuhara N, Shibazaki N, Tanaka S, Nagai M, Kamikawa Y, Oe S, Asally M, Kamachi Y, Kondoh H, Yoneda Y.	Nat Cell Biol. 2007 Jan;9(1):72-9. Epub 2006 Dec 10. Erratum in: Nat Cell Biol. 2007 Apr;9(4):479.	Nat Cell Biol. 2007	PubMed	citation	PMID:17159997	pubmed	17159997	create date:2006/12/13 | first author:Yasuhara N
Regulation of protein tyrosine phosphatase 1B by sumoylation.	/pubmed/17159996	Dadke S, Cotteret S, Yip SC, Jaffer ZM, Haj F, Ivanov A, Rauscher F 3rd, Shuai K, Ng T, Neel BG, Chernoff J.	Nat Cell Biol. 2007 Jan;9(1):80-5. Epub 2006 Dec 10.	Nat Cell Biol. 2007	PubMed	citation	PMID:17159996	pubmed	17159996	create date:2006/12/13 | first author:Dadke S
Sharp boundaries of Dpp signalling trigger local cell death required for Drosophila leg morphogenesis.	/pubmed/17143268	Manjón C, Sánchez-Herrero E, Suzanne M.	Nat Cell Biol. 2007 Jan;9(1):57-63. Epub 2006 Dec 3.	Nat Cell Biol. 2007	PubMed	citation	PMID:17143268	pubmed	17143268	create date:2006/12/05 | first author:Manjón C
PGC7/Stella protects against DNA demethylation in early embryogenesis.	/pubmed/17143267	Nakamura T, Arai Y, Umehara H, Masuhara M, Kimura T, Taniguchi H, Sekimoto T, Ikawa M, Yoneda Y, Okabe M, Tanaka S, Shiota K, Nakano T.	Nat Cell Biol. 2007 Jan;9(1):64-71. Epub 2006 Dec 3.	Nat Cell Biol. 2007	PubMed	citation	PMID:17143267	pubmed	17143267	create date:2006/12/05 | first author:Nakamura T
Shaped to split.	/pubmed/17139283	Hayes S.	Nat Cell Biol. 2006 Dec;8(12):1325. No abstract available.	Nat Cell Biol. 2006	PubMed	citation	PMID:17139283	pubmed	17139283	create date:2006/12/02 | first author:Hayes S
Voltage sparks a GPCR.	/pubmed/17139282	Stanfield P.	Nat Cell Biol. 2006 Dec;8(12):1323-5. No abstract available.	Nat Cell Biol. 2006	PubMed	citation	PMID:17139282	pubmed	17139282	create date:2006/12/02 | first author:Stanfield P
S100 chemokines mediate bookmarking of premetastatic niches.	/pubmed/17139281	Rafii S, Lyden D.	Nat Cell Biol. 2006 Dec;8(12):1321-3. No abstract available.	Nat Cell Biol. 2006	PubMed	citation	PMID:17139281	pubmed	17139281	create date:2006/12/02 | first author:Rafii S
eIF4A goes beyond translation.	/pubmed/17139280	Affolter M, Pyrowolakis G.	Nat Cell Biol. 2006 Dec;8(12):1319-21. No abstract available.	Nat Cell Biol. 2006	PubMed	citation	PMID:17139280	pubmed	17139280	create date:2006/12/02 | first author:Affolter M
Upgrading the BCL-2 network.	/pubmed/17139279	Galonek HL, Hardwick JM.	Nat Cell Biol. 2006 Dec;8(12):1317-9. No abstract available.	Nat Cell Biol. 2006	PubMed	citation	PMID:17139279	pubmed	17139279	create date:2006/12/02 | first author:Galonek HL
DNA replication timing: random thoughts about origin firing.	/pubmed/17139278	Rhind N.	Nat Cell Biol. 2006 Dec;8(12):1313-6.	Nat Cell Biol. 2006	PubMed	citation	PMID:17139278	pubmed	17139278	create date:2006/12/02 | first author:Rhind N
Sustainable databases.	/pubmed/17139276	[No authors listed]	Nat Cell Biol. 2006 Dec;8(12):1311.	Nat Cell Biol. 2006	PubMed	citation	PMID:17139276	pubmed	17139276	create date:2006/12/02
Maintenance of colonic homeostasis by distinctive apical TLR9 signalling in intestinal epithelial cells.	/pubmed/17128265	Lee J, Mo JH, Katakura K, Alkalay I, Rucker AN, Liu YT, Lee HK, Shen C, Cojocaru G, Shenouda S, Kagnoff M, Eckmann L, Ben-Neriah Y, Raz E.	Nat Cell Biol. 2006 Dec;8(12):1327-36. Epub 2006 Nov 26.	Nat Cell Biol. 2006	PubMed	citation	PMID:17128265	pubmed	17128265	create date:2006/11/28 | first author:Lee J
Tumour-mediated upregulation of chemoattractants and recruitment of myeloid cells predetermines lung metastasis.	/pubmed/17128264	Hiratsuka S, Watanabe A, Aburatani H, Maru Y.	Nat Cell Biol. 2006 Dec;8(12):1369-75. Epub 2006 Nov 26.	Nat Cell Biol. 2006	PubMed	citation	PMID:17128264	pubmed	17128264	create date:2006/11/28 | first author:Hiratsuka S
Phospholipase Cgamma1 negatively regulates growth hormone signalling by forming a ternary complex with Jak2 and protein tyrosine phosphatase-1B.	/pubmed/17128263	Choi JH, Kim HS, Kim SH, Yang YR, Bae YS, Chang JS, Kwon HM, Ryu SH, Suh PG.	Nat Cell Biol. 2006 Dec;8(12):1389-97. Epub 2006 Nov 26.	Nat Cell Biol. 2006	PubMed	citation	PMID:17128263	pubmed	17128263	create date:2006/11/28 | first author:Choi JH
Hierarchical regulation of mitochondrion-dependent apoptosis by BCL-2 subfamilies.	/pubmed/17115033	Kim H, Rafiuddin-Shah M, Tu HC, Jeffers JR, Zambetti GP, Hsieh JJ, Cheng EH.	Nat Cell Biol. 2006 Dec;8(12):1348-58. Epub 2006 Nov 19.	Nat Cell Biol. 2006	PubMed	citation	PMID:17115033	pubmed	17115033	create date:2006/11/23 | first author:Kim H
Tyrosine phosphorylation controls PCNA function through protein stability.	/pubmed/17115032	Wang SC, Nakajima Y, Yu YL, Xia W, Chen CT, Yang CC, McIntush EW, Li LY, Hawke DH, Kobayashi R, Hung MC.	Nat Cell Biol. 2006 Dec;8(12):1359-68. Epub 2006 Nov 19.	Nat Cell Biol. 2006	PubMed	citation	PMID:17115032	pubmed	17115032	create date:2006/11/23 | first author:Wang SC
Regulation of cell shape by Cdc42 is mediated by the synergic actin-bundling activity of the Eps8-IRSp53 complex.	/pubmed/17115031	Disanza A, Mantoani S, Hertzog M, Gerboth S, Frittoli E, Steffen A, Berhoerster K, Kreienkamp HJ, Milanesi F, Di Fiore PP, Ciliberto A, Stradal TE, Scita G.	Nat Cell Biol. 2006 Dec;8(12):1337-47. Epub 2006 Nov 19.	Nat Cell Biol. 2006	PubMed	citation	PMID:17115031	pubmed	17115031	create date:2006/11/23 | first author:Disanza A
The armadillo protein p0071 regulates Rho signalling during cytokinesis.	/pubmed/17115030	Wolf A, Keil R, Götzl O, Mun A, Schwarze K, Lederer M, Hüttelmaier S, Hatzfeld M.	Nat Cell Biol. 2006 Dec;8(12):1432-40. Epub 2006 Nov 19.	Nat Cell Biol. 2006	PubMed	citation	PMID:17115030	pubmed	17115030	create date:2006/11/23 | first author:Wolf A
A novel function of Drosophila eIF4A as a negative regulator of Dpp/BMP signalling that mediates SMAD degradation.	/pubmed/17115029	Li J, Li WX.	Nat Cell Biol. 2006 Dec;8(12):1407-14. Epub 2006 Nov 19.	Nat Cell Biol. 2006	PubMed	citation	PMID:17115029	pubmed	17115029	create date:2006/11/23 | first author:Li J
Numb is a suppressor of Hedgehog signalling and targets Gli1 for Itch-dependent ubiquitination.	/pubmed/17115028	Di Marcotullio L, Ferretti E, Greco A, De Smaele E, Po A, Sico MA, Alimandi M, Giannini G, Maroder M, Screpanti I, Gulino A.	Nat Cell Biol. 2006 Dec;8(12):1415-23. Epub 2006 Nov 19.	Nat Cell Biol. 2006	PubMed	citation	PMID:17115028	pubmed	17115028	create date:2006/11/23 | first author:Di Marcotullio L
Cyclin E-Cdk2 temporally regulates centrosome assembly and establishment of polarity in Caenorhabditis elegans embryos.	/pubmed/17115027	Cowan CR, Hyman AA.	Nat Cell Biol. 2006 Dec;8(12):1441-7. Epub 2006 Nov 19.	Nat Cell Biol. 2006	PubMed	citation	PMID:17115027	pubmed	17115027	create date:2006/11/23 | first author:Cowan CR
Lsh is required for meiotic chromosome synapsis and retrotransposon silencing in female germ cells.	/pubmed/17115026	De La Fuente R, Baumann C, Fan T, Schmidtmann A, Dobrinski I, Muegge K.	Nat Cell Biol. 2006 Dec;8(12):1448-54. Epub 2006 Nov 19.	Nat Cell Biol. 2006	PubMed	citation	PMID:17115026	pubmed	17115026	create date:2006/11/23 | first author:De La Fuente R
Key components of the fission machinery are interchangeable.	/pubmed/17086176	Yang JS, Zhang L, Lee SY, Gad H, Luini A, Hsu VW.	Nat Cell Biol. 2006 Dec;8(12):1376-82. Epub 2006 Nov 5.	Nat Cell Biol. 2006	PubMed	citation	PMID:17086176	pubmed	17086176	create date:2006/11/07 | first author:Yang JS
Exo70 interacts with the Arp2/3 complex and regulates cell migration.	/pubmed/17086175	Zuo X, Zhang J, Zhang Y, Hsu SC, Zhou D, Guo W.	Nat Cell Biol. 2006 Dec;8(12):1383-8. Epub 2006 Nov 5.	Nat Cell Biol. 2006	PubMed	citation	PMID:17086175	pubmed	17086175	create date:2006/11/07 | first author:Zuo X
SUMO-specific protease SUSP4 positively regulates p53 by promoting Mdm2 self-ubiquitination.	/pubmed/17086174	Lee MH, Lee SW, Lee EJ, Choi SJ, Chung SS, Lee JI, Cho JM, Seol JH, Baek SH, Kim KI, Chiba T, Tanaka K, Bang OS, Chung CH.	Nat Cell Biol. 2006 Dec;8(12):1424-31. Epub 2006 Nov 5.	Nat Cell Biol. 2006	PubMed	citation	PMID:17086174	pubmed	17086174	create date:2006/11/07 | first author:Lee MH
SePARating polarity and proliferation in ErbB2 oncogenesis.	/pubmed/17077856	Walker SJ, Brugge JS.	Nat Cell Biol. 2006 Nov;8(11):1220-2. No abstract available.	Nat Cell Biol. 2006	PubMed	citation	PMID:17077856	pubmed	17077856	create date:2006/11/02 | first author:Walker SJ
Working out coupled monoubiquitination.	/pubmed/17077855	Haglund K, Stenmark H.	Nat Cell Biol. 2006 Nov;8(11):1218-9. No abstract available.	Nat Cell Biol. 2006	PubMed	citation	PMID:17077855	pubmed	17077855	create date:2006/11/02 | first author:Haglund K
PERing in their sleep.	/pubmed/17077854	Swaminathan S.	Nat Cell Biol. 2006 Nov;8(11):1217. No abstract available.	Nat Cell Biol. 2006	PubMed	citation	PMID:17077854	pubmed	17077854	create date:2006/11/02 | first author:Swaminathan S
Ahead of the curve: mitochondrial fusion and phospholipase D.	/pubmed/17077853	Jensen RE, Sesaki H.	Nat Cell Biol. 2006 Nov;8(11):1215-7. No abstract available.	Nat Cell Biol. 2006	PubMed	citation	PMID:17077853	pubmed	17077853	create date:2006/11/02 | first author:Jensen RE
ROS as a tumour suppressor?	/pubmed/17077852	Ramsey MR, Sharpless NE.	Nat Cell Biol. 2006 Nov;8(11):1213-5. No abstract available.	Nat Cell Biol. 2006	PubMed	citation	PMID:17077852	pubmed	17077852	create date:2006/11/02 | first author:Ramsey MR
All systems go!	/pubmed/17077850	[No authors listed]	Nat Cell Biol. 2006 Nov;8(11):1179. No abstract available.	Nat Cell Biol. 2006	PubMed	citation	PMID:17077850	pubmed	17077850	create date:2006/11/02
A Wnt-Axin2-GSK3beta cascade regulates Snail1 activity in breast cancer cells.	/pubmed/17072303	Yook JI, Li XY, Ota I, Hu C, Kim HS, Kim NH, Cha SY, Ryu JK, Choi YJ, Kim J, Fearon ER, Weiss SJ.	Nat Cell Biol. 2006 Dec;8(12):1398-406. Epub 2006 Oct 29.	Nat Cell Biol. 2006	PubMed	citation	PMID:17072303	pubmed	17072303	create date:2006/10/31 | first author:Yook JI
Par6-aPKC uncouples ErbB2 induced disruption of polarized epithelial organization from proliferation control.	/pubmed/17060907	Aranda V, Haire T, Nolan ME, Calarco JP, Rosenberg AZ, Fawcett JP, Pawson T, Muthuswamy SK.	Nat Cell Biol. 2006 Nov;8(11):1235-45. Epub 2006 Oct 22.	Nat Cell Biol. 2006	PubMed	citation	PMID:17060907	pubmed	17060907	create date:2006/10/25 | first author:Aranda V
VEGF controls endothelial-cell permeability by promoting the beta-arrestin-dependent endocytosis of VE-cadherin.	/pubmed/17060906	Gavard J, Gutkind JS.	Nat Cell Biol. 2006 Nov;8(11):1223-34. Epub 2006 Oct 22.	Nat Cell Biol. 2006	PubMed	citation	PMID:17060906	pubmed	17060906	create date:2006/10/25 | first author:Gavard J
CD28 interaction with filamin-A controls lipid raft accumulation at the T-cell immunological synapse.	/pubmed/17060905	Tavano R, Contento RL, Baranda SJ, Soligo M, Tuosto L, Manes S, Viola A.	Nat Cell Biol. 2006 Nov;8(11):1270-6. Epub 2006 Oct 22.	Nat Cell Biol. 2006	PubMed	citation	PMID:17060905	pubmed	17060905	create date:2006/10/25 | first author:Tavano R
Linking publication, gene and protein data.	/pubmed/17060904	Kersey P, Apweiler R.	Nat Cell Biol. 2006 Nov;8(11):1183-9. Review.	Nat Cell Biol. 2006	PubMed	citation	PMID:17060904	pubmed	17060904	create date:2006/10/25 | first author:Kersey P
Modelling data across labs, genomes, space and time.	/pubmed/17060903	Swedlow JR, Lewis SE, Goldberg IG.	Nat Cell Biol. 2006 Nov;8(11):1190-4. Review.	Nat Cell Biol. 2006	PubMed	citation	PMID:17060903	pubmed	17060903	create date:2006/10/25 | first author:Swedlow JR
Title	URL	Description	Details	ShortDetails	Resource	Type	Identifiers	Db	EntrezUID	Properties
Physicochemical modelling of cell signalling pathways.	/pubmed/17060902	Aldridge BB, Burke JM, Lauffenburger DA, Sorger PK.	Nat Cell Biol. 2006 Nov;8(11):1195-203. Review.	Nat Cell Biol. 2006	PubMed	citation	PMID:17060902	pubmed	17060902	create date:2006/10/25 | first author:Aldridge BB
Modelling microtubule patterns.	/pubmed/17060901	Karsenti E, Nédélec F, Surrey T.	Nat Cell Biol. 2006 Nov;8(11):1204-11. Review.	Nat Cell Biol. 2006	PubMed	citation	PMID:17060901	pubmed	17060901	create date:2006/10/25 | first author:Karsenti E
TRAPPII subunits are required for the specificity switch of a Ypt-Rab GEF.	/pubmed/17041589	Morozova N, Liang Y, Tokarev AA, Chen SH, Cox R, Andrejic J, Lipatova Z, Sciorra VA, Emr SD, Segev N.	Nat Cell Biol. 2006 Nov;8(11):1263-9. Epub 2006 Oct 15.	Nat Cell Biol. 2006	PubMed	citation	PMID:17041589	pubmed	17041589	create date:2006/10/17 | first author:Morozova N
CUL4-DDB1 ubiquitin ligase interacts with multiple WD40-repeat proteins and regulates histone methylation.	/pubmed/17041588	Higa LA, Wu M, Ye T, Kobayashi R, Sun H, Zhang H.	Nat Cell Biol. 2006 Nov;8(11):1277-83. Epub 2006 Oct 15.	Nat Cell Biol. 2006	PubMed	citation	PMID:17041588	pubmed	17041588	create date:2006/10/17 | first author:Higa LA
Input from Ras is required for maximal PI(3)K signalling in Drosophila.	/pubmed/17041587	Orme MH, Alrubaie S, Bradley GL, Walker CD, Leevers SJ.	Nat Cell Biol. 2006 Nov;8(11):1298-302. Epub 2006 Oct 15.	Nat Cell Biol. 2006	PubMed	citation	PMID:17041587	pubmed	17041587	create date:2006/10/17 | first author:Orme MH
Gbetagammas and the Ras binding domain of p110gamma are both important regulators of PI(3)Kgamma signalling in neutrophils.	/pubmed/17041586	Suire S, Condliffe AM, Ferguson GJ, Ellson CD, Guillou H, Davidson K, Welch H, Coadwell J, Turner M, Chilvers ER, Hawkins PT, Stephens L.	Nat Cell Biol. 2006 Nov;8(11):1303-9. Epub 2006 Oct 15.	Nat Cell Biol. 2006	PubMed	citation	PMID:17041586	pubmed	17041586	create date:2006/10/17 | first author:Suire S
A common lipid links Mfn-mediated mitochondrial fusion and SNARE-regulated exocytosis.	/pubmed/17028579	Choi SY, Huang P, Jenkins GM, Chan DC, Schiller J, Frohman MA.	Nat Cell Biol. 2006 Nov;8(11):1255-62. Epub 2006 Oct 8.	Nat Cell Biol. 2006	PubMed	citation	PMID:17028579	pubmed	17028579	create date:2006/10/10 | first author:Choi SY
Mitogenic signalling and the p16INK4a-Rb pathway cooperate to enforce irreversible cellular senescence.	/pubmed/17028578	Takahashi A, Ohtani N, Yamakoshi K, Iida S, Tahara H, Nakayama K, Nakayama KI, Ide T, Saya H, Hara E.	Nat Cell Biol. 2006 Nov;8(11):1291-7. Epub 2006 Oct 8.	Nat Cell Biol. 2006	PubMed	citation	PMID:17028578	pubmed	17028578	create date:2006/10/10 | first author:Takahashi A
Adherens junctions: which way is up?	/pubmed/17013418	Hayes S.	Nat Cell Biol. 2006 Oct;8(10):1052. No abstract available.	Nat Cell Biol. 2006	PubMed	citation	PMID:17013418	pubmed	17013418	create date:2006/10/03 | first author:Hayes S
Kizuna takes pole position.	/pubmed/17013417	Cizmecioglu O, Hoffmann I.	Nat Cell Biol. 2006 Oct;8(10):1050-1. No abstract available.	Nat Cell Biol. 2006	PubMed	citation	PMID:17013417	pubmed	17013417	create date:2006/10/03 | first author:Cizmecioglu O
Uncovering stemness.	/pubmed/17013416	Bilodeau M, Sauvageau G.	Nat Cell Biol. 2006 Oct;8(10):1048-9. No abstract available.	Nat Cell Biol. 2006	PubMed	citation	PMID:17013416	pubmed	17013416	create date:2006/10/03 | first author:Bilodeau M
How wandering cells make a perfect eye.	/pubmed/17013415	Le Bot N.	Nat Cell Biol. 2006 Oct;8(10):1047. No abstract available.	Nat Cell Biol. 2006	PubMed	citation	PMID:17013415	pubmed	17013415	create date:2006/10/03 | first author:Le Bot N
Atg5: more than an autophagy factor.	/pubmed/17013414	Codogno P, Meijer AJ.	Nat Cell Biol. 2006 Oct;8(10):1045-7. No abstract available.	Nat Cell Biol. 2006	PubMed	citation	PMID:17013414	pubmed	17013414	create date:2006/10/03 | first author:Codogno P
HAUSP hunting the FOX(O).	/pubmed/17013413	Huang TT, D'Andrea AD.	Nat Cell Biol. 2006 Oct;8(10):1043-5. No abstract available.	Nat Cell Biol. 2006	PubMed	citation	PMID:17013413	pubmed	17013413	create date:2006/10/03 | first author:Huang TT
Organizing cytoplasmic microtubules: no nucleus, no problem.	/pubmed/17013412	Horio T, Toda T.	Nat Cell Biol. 2006 Oct;8(10):1041-3. No abstract available.	Nat Cell Biol. 2006	PubMed	citation	PMID:17013412	pubmed	17013412	create date:2006/10/03 | first author:Horio T
A new dawn in the land of the rising sun.	/pubmed/17013411	[No authors listed]	Nat Cell Biol. 2006 Oct;8(10):1039. No abstract available.	Nat Cell Biol. 2006	PubMed	citation	PMID:17013411	pubmed	17013411	create date:2006/10/03
Molecular mechanisms of coupled monoubiquitination.	/pubmed/17013377	Woelk T, Oldrini B, Maspero E, Confalonieri S, Cavallaro E, Di Fiore PP, Polo S.	Nat Cell Biol. 2006 Nov;8(11):1246-54. Epub 2006 Oct 1.	Nat Cell Biol. 2006	PubMed	citation	PMID:17013377	pubmed	17013377	create date:2006/10/03 | first author:Woelk T
Control of Rad52 recombination activity by double-strand break-induced SUMO modification.	/pubmed/17013376	Sacher M, Pfander B, Hoege C, Jentsch S.	Nat Cell Biol. 2006 Nov;8(11):1284-90. Epub 2006 Oct 1.	Nat Cell Biol. 2006	PubMed	citation	PMID:17013376	pubmed	17013376	create date:2006/10/03 | first author:Sacher M
Condensin and Repo-Man-PP1 co-operate in the regulation of chromosome architecture during mitosis.	/pubmed/16998479	Vagnarelli P, Hudson DF, Ribeiro SA, Trinkle-Mulcahy L, Spence JM, Lai F, Farr CJ, Lamond AI, Earnshaw WC.	Nat Cell Biol. 2006 Oct;8(10):1133-42. Epub 2006 Sep 24.	Nat Cell Biol. 2006	PubMed	citation	PMID:16998479	pubmed	16998479	create date:2006/09/26 | first author:Vagnarelli P
Oocyte signals derived from polyunsaturated fatty acids control sperm recruitment in vivo.	/pubmed/16998478	Kubagawa HM, Watts JL, Corrigan C, Edmonds JW, Sztul E, Browse J, Miller MA.	Nat Cell Biol. 2006 Oct;8(10):1143-8. Epub 2006 Sep 24.	Nat Cell Biol. 2006	PubMed	citation	PMID:16998478	pubmed	16998478	create date:2006/09/26 | first author:Kubagawa HM
Self-organization of interphase microtubule arrays in fission yeast.	/pubmed/16998477	Carazo-Salas RE, Nurse P.	Nat Cell Biol. 2006 Oct;8(10):1102-7. Epub 2006 Sep 24.	Nat Cell Biol. 2006	PubMed	citation	PMID:16998477	pubmed	16998477	create date:2006/09/26 | first author:Carazo-Salas RE
Self-organization of microtubule bundles in anucleate fission yeast cells.	/pubmed/16998476	Daga RR, Lee KG, Bratman S, Salas-Pino S, Chang F.	Nat Cell Biol. 2006 Oct;8(10):1108-13. Epub 2006 Sep 24.	Nat Cell Biol. 2006	PubMed	citation	PMID:16998476	pubmed	16998476	create date:2006/09/26 | first author:Daga RR
Calpain-mediated cleavage of Atg5 switches autophagy to apoptosis.	/pubmed/16998475	Yousefi S, Perozzo R, Schmid I, Ziemiecki A, Schaffner T, Scapozza L, Brunner T, Simon HU.	Nat Cell Biol. 2006 Oct;8(10):1124-32. Epub 2006 Sep 24.	Nat Cell Biol. 2006	PubMed	citation	PMID:16998475	pubmed	16998475	create date:2006/09/26 | first author:Yousefi S
Neddylation of a breast cancer-associated protein recruits a class III histone deacetylase that represses NFkappaB-dependent transcription.	/pubmed/16998474	Gao F, Cheng J, Shi T, Yeh ET.	Nat Cell Biol. 2006 Oct;8(10):1171-7. Epub 2006 Sep 24.	Nat Cell Biol. 2006	PubMed	citation	PMID:16998474	pubmed	16998474	create date:2006/09/26 | first author:Gao F
The Plk1 target Kizuna stabilizes mitotic centrosomes to ensure spindle bipolarity.	/pubmed/16980960	Oshimori N, Ohsugi M, Yamamoto T.	Nat Cell Biol. 2006 Oct;8(10):1095-101. Epub 2006 Sep 17.	Nat Cell Biol. 2006	PubMed	citation	PMID:16980960	pubmed	16980960	create date:2006/09/19 | first author:Oshimori N
The chaperonin TRiC controls polyglutamine aggregation and toxicity through subunit-specific interactions.	/pubmed/16980959	Tam S, Geller R, Spiess C, Frydman J.	Nat Cell Biol. 2006 Oct;8(10):1155-62. Epub 2006 Sep 17.	Nat Cell Biol. 2006	PubMed	citation	PMID:16980959	pubmed	16980959	create date:2006/09/19 | first author:Tam S
Cytosolic chaperonin prevents polyglutamine toxicity with altering the aggregation state.	/pubmed/16980958	Kitamura A, Kubota H, Pack CG, Matsumoto G, Hirayama S, Takahashi Y, Kimura H, Kinjo M, Morimoto RI, Nagata K.	Nat Cell Biol. 2006 Oct;8(10):1163-70. Epub 2006 Sep 17.	Nat Cell Biol. 2006	PubMed	citation	PMID:16980958	pubmed	16980958	create date:2006/09/19 | first author:Kitamura A
Sall4 modulates embryonic stem cell pluripotency and early embryonic development by the transcriptional regulation of Pou5f1.	/pubmed/16980957	Zhang J, Tam WL, Tong GQ, Wu Q, Chan HY, Soh BS, Lou Y, Yang J, Ma Y, Chai L, Ng HH, Lufkin T, Robson P, Lim B.	Nat Cell Biol. 2006 Oct;8(10):1114-23. Epub 2006 Sep 17.	Nat Cell Biol. 2006	PubMed	citation	PMID:16980957	pubmed	16980957	create date:2006/09/19 | first author:Zhang J
FOXO4 transcriptional activity is regulated by monoubiquitination and USP7/HAUSP.	/pubmed/16964248	van der Horst A, de Vries-Smits AM, Brenkman AB, van Triest MH, van den Broek N, Colland F, Maurice MM, Burgering BM.	Nat Cell Biol. 2006 Oct;8(10):1064-73. Epub 2006 Sep 10.	Nat Cell Biol. 2006	PubMed	citation	PMID:16964248	pubmed	16964248	create date:2006/09/12 | first author:van der Horst A
Modification of p53 with O-linked N-acetylglucosamine regulates p53 activity and stability.	/pubmed/16964247	Yang WH, Kim JE, Nam HW, Ju JW, Kim HS, Kim YS, Cho JW.	Nat Cell Biol. 2006 Oct;8(10):1074-83. Epub 2006 Sep 10. Erratum in: Nat Cell Biol. 2007 Dec;9(12):1442.	Nat Cell Biol. 2006	PubMed	citation	PMID:16964247	pubmed	16964247	create date:2006/09/12 | first author:Yang WH
Anti-oncogenic role of the endoplasmic reticulum differentially activated by mutations in the MAPK pathway.	/pubmed/16964246	Denoyelle C, Abou-Rjaily G, Bezrookove V, Verhaegen M, Johnson TM, Fullen DR, Pointer JN, Gruber SB, Su LD, Nikiforov MA, Kaufman RJ, Bastian BC, Soengas MS.	Nat Cell Biol. 2006 Oct;8(10):1053-63. Epub 2006 Sep 10. Erratum in: Nat Cell Biol. 2006 Nov;8(11):1309.	Nat Cell Biol. 2006	PubMed	citation	PMID:16964246	pubmed	16964246	create date:2006/09/12 | first author:Denoyelle C
Meiotic regulation of the CDK activator RINGO/Speedy by ubiquitin-proteasome-mediated processing and degradation.	/pubmed/16964245	Gutierrez GJ, Vögtlin A, Castro A, Ferby I, Salvagiotto G, Ronai Z, Lorca T, Nebreda AR.	Nat Cell Biol. 2006 Oct;8(10):1084-94. Epub 2006 Sep 10.	Nat Cell Biol. 2006	PubMed	citation	PMID:16964245	pubmed	16964245	create date:2006/09/12 | first author:Gutierrez GJ
A K+-selective cGMP-gated ion channel controls chemosensation of sperm.	/pubmed/16964244	Strünker T, Weyand I, Bönigk W, Van Q, Loogen A, Brown JE, Kashikar N, Hagen V, Krause E, Kaupp UB.	Nat Cell Biol. 2006 Oct;8(10):1149-54. Epub 2006 Sep 10.	Nat Cell Biol. 2006	PubMed	citation	PMID:16964244	pubmed	16964244	create date:2006/09/12 | first author:Strünker T
Meiosis: separase strikes twice.	/pubmed/16946739	Terret ME, Jallepalli PV.	Nat Cell Biol. 2006 Sep;8(9):910-1. No abstract available.	Nat Cell Biol. 2006	PubMed	citation	PMID:16946739	pubmed	16946739	create date:2006/09/02 | first author:Terret ME
CFTR: helping to acidify macrophage lysosomes.	/pubmed/16946738	Swanson J.	Nat Cell Biol. 2006 Sep;8(9):908-9. No abstract available.	Nat Cell Biol. 2006	PubMed	citation	PMID:16946738	pubmed	16946738	create date:2006/09/02 | first author:Swanson J
Src transforms in a Cool way.	/pubmed/16946737	Peterson JR, Chernoff J.	Nat Cell Biol. 2006 Sep;8(9):905-7. No abstract available.	Nat Cell Biol. 2006	PubMed	citation	PMID:16946737	pubmed	16946737	create date:2006/09/02 | first author:Peterson JR
Kinesin-8s: motoring and depolymerizing.	/pubmed/16946736	Walczak CE.	Nat Cell Biol. 2006 Sep;8(9):903-5. No abstract available.	Nat Cell Biol. 2006	PubMed	citation	PMID:16946736	pubmed	16946736	create date:2006/09/02 | first author:Walczak CE
Only one spindle, if you please....	/pubmed/16946735	Vernos I.	Nat Cell Biol. 2006 Sep;8(9):901-2. No abstract available.	Nat Cell Biol. 2006	PubMed	citation	PMID:16946735	pubmed	16946735	create date:2006/09/02 | first author:Vernos I
Innate ability is academic.	/pubmed/16946733	[No authors listed]	Nat Cell Biol. 2006 Sep;8(9):899. No abstract available.	Nat Cell Biol. 2006	PubMed	citation	PMID:16946733	pubmed	16946733	create date:2006/09/02
CFTR regulates phagosome acidification in macrophages and alters bactericidal activity.	/pubmed/16921366	Di A, Brown ME, Deriy LV, Li C, Szeto FL, Chen Y, Huang P, Tong J, Naren AP, Bindokas V, Palfrey HC, Nelson DJ.	Nat Cell Biol. 2006 Sep;8(9):933-44. Epub 2006 Aug 20.	Nat Cell Biol. 2006	PubMed	citation	PMID:16921366	pubmed	16921366	create date:2006/08/22 | first author:Di A
Sequential functioning of the ECT-2 RhoGEF, RHO-1 and CDC-42 establishes cell polarity in Caenorhabditis elegans embryos.	/pubmed/16921365	Motegi F, Sugimoto A.	Nat Cell Biol. 2006 Sep;8(9):978-85. Epub 2006 Aug 20.	Nat Cell Biol. 2006	PubMed	citation	PMID:16921365	pubmed	16921365	create date:2006/08/22 | first author:Motegi F
Phosphatidylinositol-3,4,5-trisphosphate regulates the formation of the basolateral plasma membrane in epithelial cells.	/pubmed/16921364	Gassama-Diagne A, Yu W, ter Beest M, Martin-Belmonte F, Kierbel A, Engel J, Mostov K.	Nat Cell Biol. 2006 Sep;8(9):963-70. Epub 2006 Aug 20. Erratum in: Nat Cell Biol. 2006 Oct;8(10):1178.	Nat Cell Biol. 2006	PubMed	citation	PMID:16921364	pubmed	16921364	create date:2006/08/22 | first author:Gassama-Diagne A
Leukaemic transformation by CALM-AF10 involves upregulation of Hoxa5 by hDOT1L.	/pubmed/16921363	Okada Y, Jiang Q, Lemieux M, Jeannotte L, Su L, Zhang Y.	Nat Cell Biol. 2006 Sep;8(9):1017-24. Epub 2006 Aug 20. Erratum in: Nat Cell Biol. 2006 Oct;8(10):1178.	Nat Cell Biol. 2006	PubMed	citation	PMID:16921363	pubmed	16921363	create date:2006/08/22 | first author:Okada Y
STIM1 carboxyl-terminus activates native SOC, I(crac) and TRPC1 channels.	/pubmed/16906149	Huang GN, Zeng W, Kim JY, Yuan JP, Han L, Muallem S, Worley PF.	Nat Cell Biol. 2006 Sep;8(9):1003-10. Epub 2006 Aug 13.	Nat Cell Biol. 2006	PubMed	citation	PMID:16906149	pubmed	16906149	create date:2006/08/15 | first author:Huang GN
Plus end-specific depolymerase activity of Kip3, a kinesin-8 protein, explains its role in positioning the yeast mitotic spindle.	/pubmed/16906148	Gupta ML Jr, Carvalho P, Roof DM, Pellman D.	Nat Cell Biol. 2006 Sep;8(9):913-23. Epub 2006 Aug 13.	Nat Cell Biol. 2006	PubMed	citation	PMID:16906148	pubmed	16906148	create date:2006/08/15 | first author:Gupta ML Jr
PIASy mediates NEMO sumoylation and NF-kappaB activation in response to genotoxic stress.	/pubmed/16906147	Mabb AM, Wuerzberger-Davis SM, Miyamoto S.	Nat Cell Biol. 2006 Sep;8(9):986-93. Epub 2006 Aug 13.	Nat Cell Biol. 2006	PubMed	citation	PMID:16906147	pubmed	16906147	create date:2006/08/15 | first author:Mabb AM
Proteasome recruitment and activation of the Uch37 deubiquitinating enzyme by Adrm1.	/pubmed/16906146	Yao T, Song L, Xu W, DeMartino GN, Florens L, Swanson SK, Washburn MP, Conaway RC, Conaway JW, Cohen RE.	Nat Cell Biol. 2006 Sep;8(9):994-1002. Epub 2006 Aug 13.	Nat Cell Biol. 2006	PubMed	citation	PMID:16906146	pubmed	16906146	create date:2006/08/15 | first author:Yao T
Yeast kinesin-8 depolymerizes microtubules in a length-dependent manner.	/pubmed/16906145	Varga V, Helenius J, Tanaka K, Hyman AA, Tanaka TU, Howard J.	Nat Cell Biol. 2006 Sep;8(9):957-62. Epub 2006 Aug 13.	Nat Cell Biol. 2006	PubMed	citation	PMID:16906145	pubmed	16906145	create date:2006/08/15 | first author:Varga V
The Legionella pneumophila effector protein DrrA is a Rab1 guanine nucleotide-exchange factor.	/pubmed/16906144	Murata T, Delprato A, Ingmundson A, Toomre DK, Lambright DG, Roy CR.	Nat Cell Biol. 2006 Sep;8(9):971-7. Epub 2006 Aug 13.	Nat Cell Biol. 2006	PubMed	citation	PMID:16906144	pubmed	16906144	create date:2006/08/15 | first author:Murata T
Essential CDK1-inhibitory role for separase during meiosis I in vertebrate oocytes.	/pubmed/16906143	Gorr IH, Reis A, Boos D, Wühr M, Madgwick S, Jones KT, Stemmann O.	Nat Cell Biol. 2006 Sep;8(9):1035-7. Epub 2006 Aug 13.	Nat Cell Biol. 2006	PubMed	citation	PMID:16906143	pubmed	16906143	create date:2006/08/15 | first author:Gorr IH
Title	URL	Description	Details	ShortDetails	Resource	Type	Identifiers	Db	EntrezUID	Properties
Cool-1 functions as an essential regulatory node for EGF receptor- and Src-mediated cell growth.	/pubmed/16892055	Feng Q, Baird D, Peng X, Wang J, Ly T, Guan JL, Cerione RA.	Nat Cell Biol. 2006 Sep;8(9):945-56. Epub 2006 Aug 6.	Nat Cell Biol. 2006	PubMed	citation	PMID:16892055	pubmed	16892055	create date:2006/08/08 | first author:Feng Q
Examining how the spatial organization of chromatin signals influences metaphase spindle assembly.	/pubmed/16892054	Gaetz J, Gueroui Z, Libchaber A, Kapoor TM.	Nat Cell Biol. 2006 Sep;8(9):924-32. Epub 2006 Aug 6.	Nat Cell Biol. 2006	PubMed	citation	PMID:16892054	pubmed	16892054	create date:2006/08/08 | first author:Gaetz J
Regulation of the Raf-MEK-ERK pathway by protein phosphatase 5.	/pubmed/16892053	von Kriegsheim A, Pitt A, Grindlay GJ, Kolch W, Dhillon AS.	Nat Cell Biol. 2006 Sep;8(9):1011-6. Epub 2006 Aug 6.	Nat Cell Biol. 2006	PubMed	citation	PMID:16892053	pubmed	16892053	create date:2006/08/08 | first author:von Kriegsheim A
Smc5-Smc6 mediate DNA double-strand-break repair by promoting sister-chromatid recombination.	/pubmed/16892052	De Piccoli G, Cortes-Ledesma F, Ira G, Torres-Rosell J, Uhle S, Farmer S, Hwang JY, Machin F, Ceschia A, McAleenan A, Cordon-Preciado V, Clemente-Blanco A, Vilella-Mitjana F, Ullal P, Jarmuz A, Leitao B, Bressan D, Dotiwala F, Papusha A, Zhao X, Myung K, Haber JE, et al.	Nat Cell Biol. 2006 Sep;8(9):1032-4. Epub 2006 Aug 6.	Nat Cell Biol. 2006	PubMed	citation	PMID:16892052	pubmed	16892052	create date:2006/08/08 | first author:De Piccoli G
[truncated: 1,643 more rows]
