# Supplementary material for: Rising Publication Delays Inflate Journal Impact Factors
Source: PLoS One. 2012 Dec 31;7(12):e53374. doi: 10.1371/journal.pone.0053374 (PMC3534064; doi:10.1371/journal.pone.0053374)
Supplement: Data S1 — Datasets used for the analysis. (ZIP) [file pone.0053374.s005.zip › Nature Methods.csv]

Title	URL	Description	Details	ShortDetails	Resource	Type	Identifiers	Db	EntrezUID	Properties
Primer: genome editing with engineered nucleases.	/pubmed/22312638	de Souza N.	Nat Methods. 2012 Jan;9(1):27. No abstract available.	Nat Methods. 2012	PubMed	citation	PMID:22312638	pubmed	22312638	create date:2012/02/09 | first author:de Souza N
Gene-editing nucleases.	/pubmed/22312637	Baker M.	Nat Methods. 2012 Jan;9(1):23-6. No abstract available.	Nat Methods. 2012	PubMed	citation	PMID:22312637	pubmed	22312637	create date:2012/02/09 | first author:Baker M
Points of view: Data exploration.	/pubmed/22312636	Shoresh N, Wong B.	Nat Methods. 2012 Jan;9(1):5. No abstract available.	Nat Methods. 2012	PubMed	citation	PMID:22312636	pubmed	22312636	create date:2012/02/09 | first author:Shoresh N
The author file: Khalid Salaita.	/pubmed/22312635	Baker M.	Nat Methods. 2012 Jan;9(1):3. No abstract available.	Nat Methods. 2012	PubMed	citation	PMID:22312635	pubmed	22312635	create date:2012/02/09 | first author:Baker M
Method of the Year 2011.	/pubmed/22312634	[No authors listed]	Nat Methods. 2012 Jan;9(1):1. No abstract available.	Nat Methods. 2012	PubMed	citation	PMID:22312634	pubmed	22312634	create date:2012/02/09
A handle on neurodegenerative disease complexity.	/pubmed/22312633	Pastrana E.	Nat Methods. 2012 Jan;9(1):21. No abstract available.	Nat Methods. 2012	PubMed	citation	PMID:22312633	pubmed	22312633	create date:2012/02/09 | first author:Pastrana E
Organic chemistry expands imaging options.	/pubmed/22312632	Baker M.	Nat Methods. 2012 Jan;9(1):19. No abstract available.	Nat Methods. 2012	PubMed	citation	PMID:22312632	pubmed	22312632	create date:2012/02/09 | first author:Baker M
The survival of the fittest.	/pubmed/22312631	Pastrana E.	Nat Methods. 2012 Jan;9(1):16. No abstract available.	Nat Methods. 2012	PubMed	citation	PMID:22312631	pubmed	22312631	create date:2012/02/09 | first author:Pastrana E
Peering deeper into the transcriptome.	/pubmed/22312630	Nawy T.	Nat Methods. 2012 Jan;9(1):14-5. No abstract available.	Nat Methods. 2012	PubMed	citation	PMID:22312630	pubmed	22312630	create date:2012/02/09 | first author:Nawy T
Three-dimensional genetics.	/pubmed/22312629	Rusk N.	Nat Methods. 2012 Jan;9(1):14-5. No abstract available.	Nat Methods. 2012	PubMed	citation	PMID:22312629	pubmed	22312629	create date:2012/02/09 | first author:Rusk N
Building better bubbles.	/pubmed/22312628	[No authors listed]	Nat Methods. 2012 Jan;9(1):13. No abstract available.	Nat Methods. 2012	PubMed	citation	PMID:22312628	pubmed	22312628	create date:2012/02/09
Systematic identification of gene annotation errors in the widely used yeast mutation collections.	/pubmed/22306811	Ben-Shitrit T, Yosef N, Shemesh K, Sharan R, Ruppin E, Kupiec M.	Nat Methods. 2012 Feb 5. doi: 10.1038/nmeth.1890. [Epub ahead of print]	Nat Methods. 2012	PubMed	citation	PMID:22306811	pubmed	22306811	create date:2012/02/07 | first author:Ben-Shitrit T
Library-free methylation sequencing with bisulfite padlock probes.	/pubmed/22306810	Diep D, Plongthongkum N, Gore A, Fung HL, Shoemaker R, Zhang K.	Nat Methods. 2012 Feb 5. doi: 10.1038/nmeth.1871. [Epub ahead of print]	Nat Methods. 2012	PubMed	citation	PMID:22306810	pubmed	22306810	create date:2012/02/07 | first author:Diep D
Interspecies activity correlations reveal functional correspondence between monkey and human brain areas.	/pubmed/22306809	Mantini D, Hasson U, Betti V, Perrucci MG, Romani GL, Corbetta M, Orban GA, Vanduffel W.	Nat Methods. 2012 Feb 5. doi: 10.1038/nmeth.1868. [Epub ahead of print]	Nat Methods. 2012	PubMed	citation	PMID:22306809	pubmed	22306809	create date:2012/02/07 | first author:Mantini D
Polyubiquitin-sensor proteins reveal localization and linkage-type dependence of cellular ubiquitin signaling.	/pubmed/22306808	Sims JJ, Scavone F, Cooper EM, Kane LA, Youle RJ, Boeke JD, Cohen RE.	Nat Methods. 2012 Feb 5. doi: 10.1038/nmeth.1888. [Epub ahead of print]	Nat Methods. 2012	PubMed	citation	PMID:22306808	pubmed	22306808	create date:2012/02/07 | first author:Sims JJ
Immunolabeling artifacts and the need for live-cell imaging.	/pubmed/22290187	Schnell U, Dijk F, Sjollema KA, Giepmans BN.	Nat Methods. 2012 Jan 30;9(2):152-8. doi: 10.1038/nmeth.1855.	Nat Methods. 2012	PubMed	citation	PMID:22290187	pubmed	22290187	create date:2012/02/01 | first author:Schnell U
DNA methylome analysis using short bisulfite sequencing data.	/pubmed/22290186	Krueger F, Kreck B, Franke A, Andrews SR.	Nat Methods. 2012 Jan 30;9(2):145-51. doi: 10.1038/nmeth.1828.	Nat Methods. 2012	PubMed	citation	PMID:22290186	pubmed	22290186	create date:2012/02/01 | first author:Krueger F
Making sense out of nonsense to visualize editing in the fly nervous system.	/pubmed/22290185	Daniel C, Ohman M.	Nat Methods. 2012 Jan 30;9(2):141-3. doi: 10.1038/nmeth.1860. No abstract available.	Nat Methods. 2012	PubMed	citation	PMID:22290185	pubmed	22290185	create date:2012/02/01 | first author:Daniel C
Super resolution for common probes and common microscopes.	/pubmed/22290184	Lidke KA.	Nat Methods. 2012 Jan 30;9(2):139-41. doi: 10.1038/nmeth.1863. No abstract available.	Nat Methods. 2012	PubMed	citation	PMID:22290184	pubmed	22290184	create date:2012/02/01 | first author:Lidke KA
Structural variation: the genome's hidden architecture.	/pubmed/22290183	Baker M.	Nat Methods. 2012 Jan 30;9(2):133-7. doi: 10.1038/nmeth.1858. No abstract available.	Nat Methods. 2012	PubMed	citation	PMID:22290183	pubmed	22290183	create date:2012/02/01 | first author:Baker M
Generating transgenic nematodes by bombardment and antibiotic selection.	/pubmed/22290182	Semple JI, Biondini L, Lehner B.	Nat Methods. 2012 Jan 30;9(2):118-9. doi: 10.1038/nmeth.1864. No abstract available.	Nat Methods. 2012	PubMed	citation	PMID:22290182	pubmed	22290182	create date:2012/02/01 | first author:Semple JI
Improved Mos1-mediated transgenesis in C. elegans.	/pubmed/22290181	Frøkjær-Jensen C, Davis MW, Ailion M, Jorgensen EM.	Nat Methods. 2012 Jan 30;9(2):117-8. doi: 10.1038/nmeth.1865. No abstract available.	Nat Methods. 2012	PubMed	citation	PMID:22290181	pubmed	22290181	create date:2012/02/01 | first author:Frøkjær-Jensen C
Computational modeling of cellular signaling processes embedded into dynamic spatial contexts.	/pubmed/22286385	Angermann BR, Klauschen F, Garcia AD, Prustel T, Zhang F, Germain RN, Meier-Schellersheim M.	Nat Methods. 2012 Jan 29. doi: 10.1038/nmeth.1861. [Epub ahead of print]	Nat Methods. 2012	PubMed	citation	PMID:22286385	pubmed	22286385	create date:2012/01/31 | first author:Angermann BR
In vivo protein crystallization opens new routes in structural biology.	/pubmed/22286384	Koopmann R, Cupelli K, Redecke L, Nass K, Deponte DP, White TA, Stellato F, Rehders D, Liang M, Andreasson J, Aquila A, Bajt S, Barthelmess M, Barty A, Bogan MJ, Bostedt C, Boutet S, Bozek JD, Caleman C, Coppola N, Davidsson J, Doak RB, et al.	Nat Methods. 2012 Jan 29. doi: 10.1038/nmeth.1859. [Epub ahead of print]	Nat Methods. 2012	PubMed	citation	PMID:22286384	pubmed	22286384	create date:2012/01/31 | first author:Koopmann R
Lipidic phase membrane protein serial femtosecond crystallography.	/pubmed/22286383	Johansson LC, Arnlund D, White TA, Katona G, Deponte DP, Weierstall U, Doak RB, Shoeman RL, Lomb L, Malmerberg E, Davidsson J, Nass K, Liang M, Andreasson J, Aquila A, Bajt S, Barthelmess M, Barty A, Bogan MJ, Bostedt C, Bozek JD, Caleman C, et al.	Nat Methods. 2012 Jan 29. doi: 10.1038/nmeth.1867. [Epub ahead of print]	Nat Methods. 2012	PubMed	citation	PMID:22286383	pubmed	22286383	create date:2012/01/31 | first author:Johansson LC
An artery-specific fluorescent dye for studying neurovascular coupling.	/pubmed/22266543	Shen Z, Lu Z, Chhatbar PY, O'Herron P, Kara P.	Nat Methods. 2012 Jan 22. doi: 10.1038/nmeth.1857. [Epub ahead of print]	Nat Methods. 2012	PubMed	citation	PMID:22266543	pubmed	22266543	create date:2012/01/24 | first author:Shen Z
Chronic in vivo imaging in the mouse spinal cord using an implanted chamber.	/pubmed/22266542	Farrar MJ, Bernstein IM, Schlafer DH, Cleland TA, Fetcho JR, Schaffer CB.	Nat Methods. 2012 Jan 22. doi: 10.1038/nmeth.1856. [Epub ahead of print]	Nat Methods. 2012	PubMed	citation	PMID:22266542	pubmed	22266542	create date:2012/01/24 | first author:Farrar MJ
Serial two-photon tomography for automated ex vivo mouse brain imaging.	/pubmed/22245809	Ragan T, Kadiri LR, Venkataraju KU, Bahlmann K, Sutin J, Taranda J, Arganda-Carreras I, Kim Y, Seung HS, Osten P.	Nat Methods. 2012 Jan 15. doi: 10.1038/nmeth.1854. [Epub ahead of print]	Nat Methods. 2012	PubMed	citation	PMID:22245809	pubmed	22245809	create date:2012/01/17 | first author:Ragan T
Controlling airborne cues to study small animal navigation.	/pubmed/22245808	Gershow M, Berck M, Mathew D, Luo L, Kane EA, Carlson JR, Samuel AD.	Nat Methods. 2012 Jan 15. doi: 10.1038/nmeth.1853. [Epub ahead of print]	Nat Methods. 2012	PubMed	citation	PMID:22245808	pubmed	22245808	create date:2012/01/17 | first author:Gershow M
Wholesome proteomics .	/pubmed/22238779	Krasteva PV.	Nat Methods. 2011 Dec;8(12):1002. No abstract available.	Nat Methods. 2011	PubMed	citation	PMID:22238779	pubmed	22238779	create date:2012/01/13 | first author:Krasteva PV
Noncoding RNA's genomic hangouts .	/pubmed/22238778	Nawy T.	Nat Methods. 2011 Dec;8(12):1000. No abstract available.	Nat Methods. 2011	PubMed	citation	PMID:22238778	pubmed	22238778	create date:2012/01/13 | first author:Nawy T
High-tech Petri dishes .	/pubmed/22238777	Pastrana E.	Nat Methods. 2011 Dec;8(12):999. No abstract available.	Nat Methods. 2011	PubMed	citation	PMID:22238777	pubmed	22238777	create date:2012/01/13 | first author:Pastrana E
Sequencing for sugars .	/pubmed/22238776	Doerr A.	Nat Methods. 2011 Dec;8(12):996-7. No abstract available.	Nat Methods. 2011	PubMed	citation	PMID:22238776	pubmed	22238776	create date:2012/01/13 | first author:Doerr A
Nanoelectroporation .	/pubmed/22238775	Baker M.	Nat Methods. 2011 Dec;8(12):996-7. No abstract available.	Nat Methods. 2011	PubMed	citation	PMID:22238775	pubmed	22238775	create date:2012/01/13 | first author:Baker M
Human oocytes: still in the game .	/pubmed/22238774	de Souza N.	Nat Methods. 2011 Dec;8(12):995. No abstract available.	Nat Methods. 2011	PubMed	citation	PMID:22238774	pubmed	22238774	create date:2012/01/13 | first author:de Souza N
Points of view: the design process.	/pubmed/22238773	Wong B.	Nat Methods. 2011 Dec;8(12):987. No abstract available.	Nat Methods. 2011	PubMed	citation	PMID:22238773	pubmed	22238773	create date:2012/01/13 | first author:Wong B
The author file: Ernst Bamberg.	/pubmed/22238772	Baker M.	Nat Methods. 2011 Dec;8(12):985. No abstract available.	Nat Methods. 2011	PubMed	citation	PMID:22238772	pubmed	22238772	create date:2012/01/13 | first author:Baker M
Dual-objective STORM reveals three-dimensional filament organization in the actin cytoskeleton.	/pubmed/22231642	Xu K, Babcock HP, Zhuang X.	Nat Methods. 2012 Jan 8;9(2):185-8. doi: 10.1038/nmeth.1841.	Nat Methods. 2012	PubMed	citation	PMID:22231642	pubmed	22231642	create date:2012/01/11 | first author:Xu K
Fast two-photon in vivo imaging with three-dimensional random-access scanning in large tissue volumes.	/pubmed/22231641	Katona G, Szalay G, Maák P, Kaszás A, Veress M, Hillier D, Chiovini B, Vizi ES, Roska B, Rózsa B.	Nat Methods. 2012 Jan 8;9(2):201-8. doi: 10.1038/nmeth.1851.	Nat Methods. 2012	PubMed	citation	PMID:22231641	pubmed	22231641	create date:2012/01/11 | first author:Katona G
Blotting protein complexes from native gels to electron microscopy grids.	/pubmed/22231640	Knispel RW, Kofler C, Boicu M, Baumeister W, Nickell S.	Nat Methods. 2012 Jan 8;9(2):182-4. doi: 10.1038/nmeth.1840.	Nat Methods. 2012	PubMed	citation	PMID:22231640	pubmed	22231640	create date:2012/01/11 | first author:Knispel RW
A guide to analysis of mouse energy metabolism.	/pubmed/22205519	Tschöp MH, Speakman JR, Arch JR, Auwerx J, Brüning JC, Chan L, Eckel RH, Farese RV Jr, Galgani JE, Hambly C, Herman MA, Horvath TL, Kahn BB, Kozma SC, Maratos-Flier E, Müller TD, Münzberg H, Pfluger PT, Plum L, Reitman ML, Rahmouni K, Shulman GI, et al.	Nat Methods. 2011 Dec 28;9(1):57-63. doi: 10.1038/nmeth.1806.	Nat Methods. 2011	PubMed	citation	PMID:22205519	pubmed	22205519	create date:2011/12/30 | first author:Tschöp MH
Power tools for gene expression and clonal analysis in Drosophila.	/pubmed/22205518	del Valle Rodríguez A, Didiano D, Desplan C.	Nat Methods. 2011 Dec 28;9(1):47-55. doi: 10.1038/nmeth.1800.	Nat Methods. 2011	PubMed	citation	PMID:22205518	pubmed	22205518	create date:2011/12/30 | first author:del Valle Rodríguez A
Tracking genomic hydroxymethylation by the base.	/pubmed/22205517	Salbert G, Weber M.	Nat Methods. 2011 Dec 28;9(1):45-6. doi: 10.1038/nmeth.1813. No abstract available.	Nat Methods. 2011	PubMed	citation	PMID:22205517	pubmed	22205517	create date:2011/12/30 | first author:Salbert G
Running in reverse: rhodopsins sense voltage.	/pubmed/22205516	Looger LL.	Nat Methods. 2011 Dec 28;9(1):43-4. doi: 10.1038/nmeth.1817. No abstract available.	Nat Methods. 2011	PubMed	citation	PMID:22205516	pubmed	22205516	create date:2011/12/30 | first author:Looger LL
Zinc-finger nucleases: how to play two good hands.	/pubmed/22205514	Isalan M.	Nat Methods. 2011 Dec 28;9(1):32-4. doi: 10.1038/nmeth.1805. No abstract available.	Nat Methods. 2011	PubMed	citation	PMID:22205514	pubmed	22205514	create date:2011/12/30 | first author:Isalan M
Gene editing: not just for translation anymore.	/pubmed/22205513	McMahon MA, Rahdar M, Porteus M.	Nat Methods. 2011 Dec 28;9(1):28-31. doi: 10.1038/nmeth.1811. No abstract available.	Nat Methods. 2011	PubMed	citation	PMID:22205513	pubmed	22205513	create date:2011/12/30 | first author:McMahon MA
Optimal enzymes for amplifying sequencing libraries.	/pubmed/22205512	Quail MA, Otto TD, Gu Y, Harris SR, Skelly TF, McQuillan JA, Swerdlow HP, Oyola SO.	Nat Methods. 2011 Dec 28;9(1):10-1. doi: 10.1038/nmeth.1814. No abstract available.	Nat Methods. 2011	PubMed	citation	PMID:22205512	pubmed	22205512	create date:2011/12/30 | first author:Quail MA
Gene expression deconvolution in linear space.	/pubmed/22205510	Zhong Y, Liu Z.	Nat Methods. 2011 Dec 28;9(1):8-9; author reply 9. doi: 10.1038/nmeth.1830. No abstract available.	Nat Methods. 2011	PubMed	citation	PMID:22205510	pubmed	22205510	create date:2011/12/30 | first author:Zhong Y
GeneProf: analysis of high-throughput sequencing experiments.	/pubmed/22205509	Halbritter F, Vaidya HJ, Tomlinson SR.	Nat Methods. 2011 Dec 28;9(1):7-8. doi: 10.1038/nmeth.1809. No abstract available.	Nat Methods. 2011	PubMed	citation	PMID:22205509	pubmed	22205509	create date:2011/12/30 | first author:Halbritter F
Visualizing adenosine-to-inosine RNA editing in the Drosophila nervous system.	/pubmed/22198342	Jepson JE, Savva YA, Jay KA, Reenan RA.	Nat Methods. 2011 Dec 25;9(2):189-94. doi: 10.1038/nmeth.1827.	Nat Methods. 2011	PubMed	citation	PMID:22198342	pubmed	22198342	create date:2011/12/27 | first author:Jepson JE
Title	URL	Description	Details	ShortDetails	Resource	Type	Identifiers	Db	EntrezUID	Properties
HHblits: lightning-fast iterative protein sequence searching by HMM-HMM alignment.	/pubmed/22198341	Remmert M, Biegert A, Hauser A, Söding J.	Nat Methods. 2011 Dec 25;9(2):173-5. doi: 10.1038/nmeth.1818.	Nat Methods. 2011	PubMed	citation	PMID:22198341	pubmed	22198341	create date:2011/12/27 | first author:Remmert M
Detection of structural variants and indels within exome data.	/pubmed/22179552	Karakoc E, Alkan C, O'Roak BJ, Dennis MY, Vives L, Mark K, Rieder MJ, Nickerson DA, Eichler EE.	Nat Methods. 2011 Dec 18;9(2):176-8. doi: 10.1038/nmeth.1810.	Nat Methods. 2011	PubMed	citation	PMID:22179552	pubmed	22179552	create date:2011/12/20 | first author:Karakoc E
Principles for applying optogenetic tools derived from direct comparative analysis of microbial opsins.	/pubmed/22179551	Mattis J, Tye KM, Ferenczi EA, Ramakrishnan C, O'Shea DJ, Prakash R, Gunaydin LA, Hyun M, Fenno LE, Gradinaru V, Yizhar O, Deisseroth K.	Nat Methods. 2011 Dec 18;9(2):159-72. doi: 10.1038/nmeth.1808.	Nat Methods. 2011	PubMed	citation	PMID:22179551	pubmed	22179551	create date:2011/12/20 | first author:Mattis J
Unclicking chemistry.	/pubmed/22167819	Doerr A.	Nat Methods. 2011 Nov;8(11):902. No abstract available.	Nat Methods. 2011	PubMed	citation	PMID:22167819	pubmed	22167819	create date:2011/12/15 | first author:Doerr A
Trying out topographies.	/pubmed/22167818	Baker M.	Nat Methods. 2011 Nov;8(11):900. No abstract available.	Nat Methods. 2011	PubMed	citation	PMID:22167818	pubmed	22167818	create date:2011/12/15 | first author:Baker M
Molecular matchmaking for neural control.	/pubmed/22148157	Krasteva PV.	Nat Methods. 2011 Nov;8(11):898. No abstract available.	Nat Methods. 2011	PubMed	citation	PMID:22148157	pubmed	22148157	create date:2011/12/08 | first author:Krasteva PV
Picking up the pieces.	/pubmed/22148156	Eisenstein M.	Nat Methods. 2011 Nov;8(11):896-7. No abstract available.	Nat Methods. 2011	PubMed	citation	PMID:22148156	pubmed	22148156	create date:2011/12/08 | first author:Eisenstein M
One stem cell at a time.	/pubmed/22148155	de Souza N.	Nat Methods. 2011 Nov;8(11):896-7. No abstract available.	Nat Methods. 2011	PubMed	citation	PMID:22148155	pubmed	22148155	create date:2011/12/08 | first author:de Souza N
Yeast 2.0.	/pubmed/22148154	Nawy T.	Nat Methods. 2011 Nov;8(11):895. No abstract available.	Nat Methods. 2011	PubMed	citation	PMID:22148154	pubmed	22148154	create date:2011/12/08 | first author:Nawy T
Salience to relevance.	/pubmed/22148153	Wong B.	Nat Methods. 2011 Nov;8(11):889. No abstract available.	Nat Methods. 2011	PubMed	citation	PMID:22148153	pubmed	22148153	create date:2011/12/08 | first author:Wong B
Paul Tesar.	/pubmed/22148152	Baker M.	Nat Methods. 2011 Nov;8(11):887. No abstract available.	Nat Methods. 2011	PubMed	citation	PMID:22148152	pubmed	22148152	create date:2011/12/08 | first author:Baker M
Ground-truth data cannot do it alone.	/pubmed/22148151	[No authors listed]	Nat Methods. 2011 Nov;8(11):885. No abstract available.	Nat Methods. 2011	PubMed	citation	PMID:22148151	pubmed	22148151	create date:2011/12/08
Bayesian localization microscopy reveals nanoscale podosome dynamics.	/pubmed/22138825	Cox S, Rosten E, Monypenny J, Jovanovic-Talisman T, Burnette DT, Lippincott-Schwartz J, Jones GE, Heintzmann R.	Nat Methods. 2011 Dec 4;9(2):195-200. doi: 10.1038/nmeth.1812.	Nat Methods. 2011	PubMed	citation	PMID:22138825	pubmed	22138825	create date:2011/12/06 | first author:Cox S
High-efficiency counterselection recombineering for site-directed mutagenesis in bacterial artificial chromosomes.	/pubmed/22138824	Bird AW, Erler A, Fu J, Hériché JK, Maresca M, Zhang Y, Hyman AA, Stewart AF.	Nat Methods. 2011 Dec 4;9(1):103-9. doi: 10.1038/nmeth.1803.	Nat Methods. 2011	PubMed	citation	PMID:22138824	pubmed	22138824	create date:2011/12/06 | first author:Bird AW
mGRASP enables mapping mammalian synaptic connectivity with light microscopy.	/pubmed/22138823	Kim J, Zhao T, Petralia RS, Yu Y, Peng H, Myers E, Magee JC.	Nat Methods. 2011 Dec 4;9(1):96-102. doi: 10.1038/nmeth.1784.	Nat Methods. 2011	PubMed	citation	PMID:22138823	pubmed	22138823	create date:2011/12/06 | first author:Kim J
Controlled gene expression in primary Lgr5 organoid cultures.	/pubmed/22138822	Koo BK, Stange DE, Sato T, Karthaus W, Farin HF, Huch M, van Es JH, Clevers H.	Nat Methods. 2011 Dec 4;9(1):81-3. doi: 10.1038/nmeth.1802.	Nat Methods. 2011	PubMed	citation	PMID:22138822	pubmed	22138822	create date:2011/12/06 | first author:Koo BK
A linear complexity phasing method for thousands of genomes.	/pubmed/22138821	Delaneau O, Marchini J, Zagury JF.	Nat Methods. 2011 Dec 4;9(2):179-81. doi: 10.1038/nmeth.1785.	Nat Methods. 2011	PubMed	citation	PMID:22138821	pubmed	22138821	create date:2011/12/06 | first author:Delaneau O
Directed molecular evolution to design advanced red fluorescent proteins.	/pubmed/22127219	Subach FV, Piatkevich KD, Verkhusha VV.	Nat Methods. 2011 Nov 29;8(12):1019-26. doi: 10.1038/nmeth.1776.	Nat Methods. 2011	PubMed	citation	PMID:22127219	pubmed	22127219	create date:2011/12/01 | first author:Subach FV
Exciting times: bountiful data to facilitate studies of cis-regulatory control.	/pubmed/22127218	Ozdemir A, Stathopoulos A.	Nat Methods. 2011 Nov 29;8(12):1016-7. doi: 10.1038/nmeth.1795. No abstract available.	Nat Methods. 2011	PubMed	citation	PMID:22127218	pubmed	22127218	create date:2011/12/01 | first author:Ozdemir A
Recognizing heart cells in a crowd.	/pubmed/22127217	Kamp TJ.	Nat Methods. 2011 Nov 29;8(12):1013-6. doi: 10.1038/nmeth.1780. No abstract available.	Nat Methods. 2011	PubMed	citation	PMID:22127217	pubmed	22127217	create date:2011/12/01 | first author:Kamp TJ
The Lego-logic of optogenetics.	/pubmed/22127216	Oertner TG.	Nat Methods. 2011 Nov 29;8(12):1011-3. doi: 10.1038/nmeth.1771. No abstract available.	Nat Methods. 2011	PubMed	citation	PMID:22127216	pubmed	22127216	create date:2011/12/01 | first author:Oertner TG
Benchmarking a luciferase complementation assay for detecting protein complexes.	/pubmed/22127214	Cassonnet P, Rolloy C, Neveu G, Vidalain PO, Chantier T, Pellet J, Jones L, Muller M, Demeret C, Gaud G, Vuillier F, Lotteau V, Tangy F, Favre M, Jacob Y.	Nat Methods. 2011 Nov 29;8(12):990-2. doi: 10.1038/nmeth.1773. No abstract available.	Nat Methods. 2011	PubMed	citation	PMID:22127214	pubmed	22127214	create date:2011/12/01 | first author:Cassonnet P
The Human Epigenome Browser at Washington University.	/pubmed/22127213	Zhou X, Maricque B, Xie M, Li D, Sundaram V, Martin EA, Koebbe BC, Nielsen C, Hirst M, Farnham P, Kuhn RM, Zhu J, Smirnov I, Kent WJ, Haussler D, Madden PA, Costello JF, Wang T.	Nat Methods. 2011 Nov 29;8(12):989-90. doi: 10.1038/nmeth.1772. No abstract available.	Nat Methods. 2011	PubMed	citation	PMID:22127213	pubmed	22127213	create date:2011/12/01 | first author:Zhou X
Decoding cell lineage from acquired mutations using arbitrary deep sequencing.	/pubmed/22120468	Carlson CA, Kas A, Kirkwood R, Hays LE, Preston BD, Salipante SJ, Horwitz MS.	Nat Methods. 2011 Nov 27;9(1):78-80. doi: 10.1038/nmeth.1781.	Nat Methods. 2011	PubMed	citation	PMID:22120468	pubmed	22120468	create date:2011/11/29 | first author:Carlson CA
Optical recording of action potentials in mammalian neurons using a microbial rhodopsin.	/pubmed/22120467	Kralj JM, Douglass AD, Hochbaum DR, Maclaurin D, Cohen AE.	Nat Methods. 2011 Nov 27;9(1):90-5. doi: 10.1038/nmeth.1782.	Nat Methods. 2011	PubMed	citation	PMID:22120467	pubmed	22120467	create date:2011/11/29 | first author:Kralj JM
Counting absolute numbers of molecules using unique molecular identifiers.	/pubmed/22101854	Kivioja T, Vähärautio A, Karlsson K, Bonke M, Enge M, Linnarsson S, Taipale J.	Nat Methods. 2011 Nov 20;9(1):72-4. doi: 10.1038/nmeth.1778.	Nat Methods. 2011	PubMed	citation	PMID:22101854	pubmed	22101854	create date:2011/11/22 | first author:Kivioja T
Sensitive and specific single-molecule sequencing of 5-hydroxymethylcytosine.	/pubmed/22101853	Song CX, Clark TA, Lu XY, Kislyuk A, Dai Q, Turner SW, He C, Korlach J.	Nat Methods. 2011 Nov 20;9(1):75-7. doi: 10.1038/nmeth.1779.	Nat Methods. 2011	PubMed	citation	PMID:22101853	pubmed	22101853	create date:2011/11/22 | first author:Song CX
Embryonic stem cell-based mapping of developmental transcriptional programs.	/pubmed/22081127	Mazzoni EO, Mahony S, Iacovino M, Morrison CA, Mountoufaris G, Closser M, Whyte WA, Young RA, Kyba M, Gifford DK, Wichterle H.	Nat Methods. 2011 Nov 13;8(12):1056-8. doi: 10.1038/nmeth.1775.	Nat Methods. 2011	PubMed	citation	PMID:22081127	pubmed	22081127	create date:2011/11/15 | first author:Mazzoni EO
Cyanine fluorophore derivatives with enhanced photostability.	/pubmed/22081126	Altman RB, Terry DS, Zhou Z, Zheng Q, Geggier P, Kolster RA, Zhao Y, Javitch JA, Warren JD, Blanchard SC.	Nat Methods. 2011 Nov 13;9(1):68-71. doi: 10.1038/nmeth.1774.	Nat Methods. 2011	PubMed	citation	PMID:22081126	pubmed	22081126	create date:2011/11/15 | first author:Altman RB
Global profiling of dynamic protein palmitoylation.	/pubmed/22056678	Martin BR, Wang C, Adibekian A, Tully SE, Cravatt BF.	Nat Methods. 2011 Nov 6;9(1):84-9. doi: 10.1038/nmeth.1769.	Nat Methods. 2011	PubMed	citation	PMID:22056678	pubmed	22056678	create date:2011/11/08 | first author:Martin BR
Rapid empirical discovery of optimal peptides for targeted proteomics.	/pubmed/22056677	Stergachis AB, MacLean B, Lee K, Stamatoyannopoulos JA, MacCoss MJ.	Nat Methods. 2011 Nov 6;8(12):1041-3. doi: 10.1038/nmeth.1770.	Nat Methods. 2011	PubMed	citation	PMID:22056677	pubmed	22056677	create date:2011/11/08 | first author:Stergachis AB
Evaluation of fluorophores for optimal performance in localization-based super-resolution imaging.	/pubmed/22056676	Dempsey GT, Vaughan JC, Chen KH, Bates M, Zhuang X.	Nat Methods. 2011 Nov 6;8(12):1027-36. doi: 10.1038/nmeth.1768.	Nat Methods. 2011	PubMed	citation	PMID:22056676	pubmed	22056676	create date:2011/11/08 | first author:Dempsey GT
A gene-fusion strategy for stoichiometric and co-localized expression of light-gated membrane proteins.	/pubmed/22056675	Kleinlogel S, Terpitz U, Legrum B, Gökbuget D, Boyden ES, Bamann C, Wood PG, Bamberg E.	Nat Methods. 2011 Nov 6;8(12):1083-8. doi: 10.1038/nmeth.1766.	Nat Methods. 2011	PubMed	citation	PMID:22056675	pubmed	22056675	create date:2011/11/08 | first author:Kleinlogel S
A genetic code for phosphoprotein production.	/pubmed/22053348	baker M.	Nat Methods. 2011;8(10):796. No abstract available.	Nat Methods. 2011	PubMed	citation	PMID:22053348	pubmed	22053348	create date:2011/11/05 | first author:baker M
Mapping molecules on the move.	/pubmed/22053347	Eisenstein M.	Nat Methods. 2011;8(10):794. No abstract available.	Nat Methods. 2011	PubMed	citation	PMID:22053347	pubmed	22053347	create date:2011/11/05 | first author:Eisenstein M
Clarifying brain structure, literally.	/pubmed/22053346	Krasteva PV.	Nat Methods. 2011;8(10):793. No abstract available.	Nat Methods. 2011	PubMed	citation	PMID:22053346	pubmed	22053346	create date:2011/11/05 | first author:Krasteva PV
How to spot a cheetah.	/pubmed/22053345	Nawy T.	Nat Methods. 2011;8(10):790-1. No abstract available.	Nat Methods. 2011	PubMed	citation	PMID:22053345	pubmed	22053345	create date:2011/11/05 | first author:Nawy T
Gametes from stem cells.	/pubmed/22053344	de Souza N.	Nat Methods. 2011;8(10):789. No abstract available.	Nat Methods. 2011	PubMed	citation	PMID:22053344	pubmed	22053344	create date:2011/11/05 | first author:de Souza N
From lab bench to product catalog.	/pubmed/22053340	[No authors listed]	Nat Methods. 2011;8(10):779. No abstract available.	Nat Methods. 2011	PubMed	citation	PMID:22053340	pubmed	22053340	create date:2011/11/05
Layout.	/pubmed/22053339	Wong B.	Nat Methods. 2011;8(10):783. No abstract available.	Nat Methods. 2011	PubMed	citation	PMID:22053339	pubmed	22053339	create date:2011/11/05 | first author:Wong B
Enhanced Y1H assays for Arabidopsis.	/pubmed/22037706	Gaudinier A, Zhang L, Reece-Hoyes JS, Taylor-Teeples M, Pu L, Liu Z, Breton G, Pruneda-Paz JL, Kim D, Kay SA, Walhout AJ, Ware D, Brady SM.	Nat Methods. 2011 Oct 30;8(12):1053-5. doi: 10.1038/nmeth.1750.	Nat Methods. 2011	PubMed	citation	PMID:22037706	pubmed	22037706	create date:2011/11/01 | first author:Gaudinier A
Enhanced yeast one-hybrid assays for high-throughput gene-centered regulatory network mapping.	/pubmed/22037705	Reece-Hoyes JS, Diallo A, Lajoie B, Kent A, Shrestha S, Kadreppa S, Pesyna C, Dekker J, Myers CL, Walhout AJ.	Nat Methods. 2011 Oct 30;8(12):1059-64. doi: 10.1038/nmeth.1748.	Nat Methods. 2011	PubMed	citation	PMID:22037705	pubmed	22037705	create date:2011/11/01 | first author:Reece-Hoyes JS
Visualizing mechanical tension across membrane receptors with a fluorescent sensor.	/pubmed/22037704	Stabley DR, Jurchenko C, Marshall SS, Salaita KS.	Nat Methods. 2011 Oct 30;9(1):64-7. doi: 10.1038/nmeth.1747.	Nat Methods. 2011	PubMed	citation	PMID:22037704	pubmed	22037704	create date:2011/11/01 | first author:Stabley DR
Automated protein-DNA interaction screening of Drosophila regulatory elements.	/pubmed/22037703	Hens K, Feuz JD, Isakova A, Iagovitina A, Massouras A, Bryois J, Callaerts P, Celniker SE, Deplancke B.	Nat Methods. 2011 Oct 30;8(12):1065-70. doi: 10.1038/nmeth.1763.	Nat Methods. 2011	PubMed	citation	PMID:22037703	pubmed	22037703	create date:2011/11/01 | first author:Hens K
Yeast one-hybrid assays for gene-centered human gene regulatory network mapping.	/pubmed/22037702	Reece-Hoyes JS, Barutcu AR, McCord RP, Jeong JS, Jiang L, MacWilliams A, Yang X, Salehi-Ashtiani K, Hill DE, Blackshaw S, Zhu H, Dekker J, Walhout AJ.	Nat Methods. 2011 Oct 30;8(12):1050-2. doi: 10.1038/nmeth.1764.	Nat Methods. 2011	PubMed	citation	PMID:22037702	pubmed	22037702	create date:2011/11/01 | first author:Reece-Hoyes JS
Characterizing RNA dynamics at atomic resolution using solution-state NMR spectroscopy.	/pubmed/22036746	Bothe JR, Nikolova EN, Eichhorn CD, Chugh J, Hansen AL, Al-Hashimi HM.	Nat Methods. 2011 Oct 28;8(11):919-31. doi: 10.1038/nmeth.1735. Review.	Nat Methods. 2011	PubMed	citation	PMID:22036746	pubmed	22036746	create date:2011/11/01 | first author:Bothe JR
High-throughput stem-cell niches.	/pubmed/22036745	Burdick JA, Watt FM.	Nat Methods. 2011 Oct 28;8(11):915-6. doi: 10.1038/nmeth.1745. No abstract available.	Nat Methods. 2011	PubMed	citation	PMID:22036745	pubmed	22036745	create date:2011/11/01 | first author:Burdick JA
Taming the isobaric tagging elephant in the room in quantitative proteomics.	/pubmed/22036744	Christoforou A, Lilley KS.	Nat Methods. 2011 Oct 28;8(11):911-3. doi: 10.1038/nmeth.1736. No abstract available.	Nat Methods. 2011	PubMed	citation	PMID:22036744	pubmed	22036744	create date:2011/11/01 | first author:Christoforou A
Increasing the dynamic range of in situ PLA.	/pubmed/22036742	Clausson CM, Allalou A, Weibrecht I, Mahmoudi S, Farnebo M, Landegren U, Wählby C, Söderberg O.	Nat Methods. 2011 Oct 28;8(11):892-3. doi: 10.1038/nmeth.1743. No abstract available.	Nat Methods. 2011	PubMed	citation	PMID:22036742	pubmed	22036742	create date:2011/11/01 | first author:Clausson CM
More on color blindness.	/pubmed/22036741	Landini G, Perryer DG.	Nat Methods. 2011 Oct 28;8(11):891; author reply 891-2. doi: 10.1038/nmeth.1737. No abstract available. Erratum in: Nat Methods. 2012 Jan;9(1):110.	Nat Methods. 2011	PubMed	citation	PMID:22036741	pubmed	22036741	create date:2011/11/01 | first author:Landini G
Title	URL	Description	Details	ShortDetails	Resource	Type	Identifiers	Db	EntrezUID	Properties
A scalable pipeline for highly effective genetic modification of a malaria parasite.	/pubmed/22020067	Pfander C, Anar B, Schwach F, Otto TD, Brochet M, Volkmann K, Quail MA, Pain A, Rosen B, Skarnes W, Rayner JC, Billker O.	Nat Methods. 2011 Oct 23;8(12):1078-82. doi: 10.1038/nmeth.1742.	Nat Methods. 2011	PubMed	citation	PMID:22020067	pubmed	22020067	create date:2011/10/25 | first author:Pfander C
A homozygous mutant embryonic stem cell bank applicable for phenotype-driven genetic screening.	/pubmed/22020066	Horie K, Kokubu C, Yoshida J, Akagi K, Isotani A, Oshitani A, Yusa K, Ikeda R, Huang Y, Bradley A, Takeda J.	Nat Methods. 2011 Oct 23;8(12):1071-7. doi: 10.1038/nmeth.1739.	Nat Methods. 2011	PubMed	citation	PMID:22020066	pubmed	22020066	create date:2011/10/25 | first author:Horie K
NKX2-5eGFP/w hESCs for isolation of human cardiac progenitors and cardiomyocytes.	/pubmed/22020065	Elliott DA, Braam SR, Koutsis K, Ng ES, Jenny R, Lagerqvist EL, Biben C, Hatzistavrou T, Hirst CE, Yu QC, Skelton RJ, Ward-van Oostwaard D, Lim SM, Khammy O, Li X, Hawes SM, Davis RP, Goulburn AL, Passier R, Prall OW, Haynes JM, Pouton CW, et al.	Nat Methods. 2011 Oct 23;8(12):1037-40. doi: 10.1038/nmeth.1740.	Nat Methods. 2011	PubMed	citation	PMID:22020065	pubmed	22020065	create date:2011/10/25 | first author:Elliott DA
Super-resolution 3D microscopy of live whole cells using structured illumination.	/pubmed/22002026	Shao L, Kner P, Rego EH, Gustafsson MG.	Nat Methods. 2011 Oct 16;8(12):1044-6. doi: 10.1038/nmeth.1734.	Nat Methods. 2011	PubMed	citation	PMID:22002026	pubmed	22002026	create date:2011/10/18 | first author:Shao L
Cell type–specific channelrhodopsin-2 transgenic mice for optogenetic dissection of neural circuitry function.	/pubmed/21985008	Zhao S, Ting JT, Atallah HE, Qiu L, Tan J, Gloss B, Augustine GJ, Deisseroth K, Luo M, Graybiel AM, Feng G.	Nat Methods. 2011 Sep;8(9):745-52.	Nat Methods. 2011	PubMed	citation	PMID:21985008	pubmed	21985008	create date:2011/10/11 | first author:Zhao S
MiMIC: a highly versatile transposon insertion resource for engineering Drosophila melanogaster genes.	/pubmed/21985007	Venken KJ, Schulze KL, Haelterman NA, Pan H, He Y, Evans-Holm M, Carlson JW, Levis RW, Spradling AC, Hoskins RA, Bellen HJ.	Nat Methods. 2011 Sep;8(9):737-43.	Nat Methods. 2011	PubMed	citation	PMID:21985007	pubmed	21985007	create date:2011/10/11 | first author:Venken KJ
Bacterial electrophysiology brought to light.	/pubmed/21985006	Krasteva PV.	Nat Methods. 2011 Sep;8(9):714.	Nat Methods. 2011	PubMed	citation	PMID:21985006	pubmed	21985006	create date:2011/10/11 | first author:Krasteva PV
Everything in its right place.	/pubmed/21985004	Eisenstein M.	Nat Methods. 2011 Sep;8(9):712.	Nat Methods. 2011	PubMed	citation	PMID:21985004	pubmed	21985004	create date:2011/10/11 | first author:Eisenstein M
Regulation through degradation.	/pubmed/21985003	Doerr A.	Nat Methods. 2011 Sep;8(9):711.	Nat Methods. 2011	PubMed	citation	PMID:21985003	pubmed	21985003	create date:2011/10/11 | first author:Doerr A
Watching neurotransmission in vitro.	/pubmed/21985002	de Souza N.	Nat Methods. 2011 Sep;8(9):708-9.	Nat Methods. 2011	PubMed	citation	PMID:21985002	pubmed	21985002	create date:2011/10/11 | first author:de Souza N
Speed-reading DNA in the dark.	/pubmed/21985001	Nawy T.	Nat Methods. 2011 Sep;8(9):708-9.	Nat Methods. 2011	PubMed	citation	PMID:21985001	pubmed	21985001	create date:2011/10/11 | first author:Nawy T
More options for gene editing.	/pubmed/21985000	Baker M.	Nat Methods. 2011 Sep;8(9):707.	Nat Methods. 2011	PubMed	citation	PMID:21985000	pubmed	21985000	create date:2011/10/11 | first author:Baker M
Points of view: arrows.	/pubmed/21984999	Wong B.	Nat Methods. 2011 Sep;8(9):701. No abstract available.	Nat Methods. 2011	PubMed	citation	PMID:21984999	pubmed	21984999	create date:2011/10/11 | first author:Wong B
The author file: Greg Davis.	/pubmed/21984998	Baker M.	Nat Methods. 2011 Sep;8(9):699. No abstract available.	Nat Methods. 2011	PubMed	citation	PMID:21984998	pubmed	21984998	create date:2011/10/11 | first author:Baker M
Building a better mouse test.	/pubmed/21984997	[No authors listed]	Nat Methods. 2011 Sep;8(9):697.	Nat Methods. 2011	PubMed	citation	PMID:21984997	pubmed	21984997	create date:2011/10/11
Proteomic and phosphoproteomic comparison of human ES and iPS cells.	/pubmed/21983960	Phanstiel DH, Brumbaugh J, Wenger CD, Tian S, Probasco MD, Bailey DJ, Swaney DL, Tervo MA, Bolin JM, Ruotti V, Stewart R, Thomson JA, Coon JJ.	Nat Methods. 2011 Sep 11;8(10):821-7. doi: 10.1038/nmeth.1699.	Nat Methods. 2011	PubMed	citation	PMID:21983960	pubmed	21983960	create date:2011/10/11 | first author:Phanstiel DH
Live-cell 3D super-resolution imaging in thick biological samples.	/pubmed/21983925	Cella Zanacchi F, Lavagnino Z, Perrone Donnorso M, Del Bue A, Furia L, Faretta M, Diaspro A.	Nat Methods. 2011 Oct 9;8(12):1047-9. doi: 10.1038/nmeth.1744.	Nat Methods. 2011	PubMed	citation	PMID:21983925	pubmed	21983925	create date:2011/10/11 | first author:Cella Zanacchi F
Mining the O-glycoproteome using zinc-finger nuclease-glycoengineered SimpleCell lines.	/pubmed/21983924	Steentoft C, Vakhrushev SY, Vester-Christensen MB, Schjoldager KT, Kong Y, Bennett EP, Mandel U, Wandall H, Levery SB, Clausen H.	Nat Methods. 2011 Oct 9;8(11):977-82. doi: 10.1038/nmeth.1731.	Nat Methods. 2011	PubMed	citation	PMID:21983924	pubmed	21983924	create date:2011/10/11 | first author:Steentoft C
Artificial niche microarrays for probing single stem cell fate in high throughput.	/pubmed/21983923	Gobaa S, Hoehnel S, Roccio M, Negro A, Kobel S, Lutolf MP.	Nat Methods. 2011 Oct 9;8(11):949-55. doi: 10.1038/nmeth.1732.	Nat Methods. 2011	PubMed	citation	PMID:21983923	pubmed	21983923	create date:2011/10/11 | first author:Gobaa S
Surrogate reporters for enrichment of cells with nuclease-induced mutations.	/pubmed/21983922	Kim H, Um E, Cho SR, Jung C, Kim H, Kim JS.	Nat Methods. 2011 Oct 9;8(11):941-3. doi: 10.1038/nmeth.1733.	Nat Methods. 2011	PubMed	citation	PMID:21983922	pubmed	21983922	create date:2011/10/11 | first author:Kim H
Population-specific expression analysis (PSEA) reveals molecular changes in diseased brain.	/pubmed/21983921	Kuhn A, Thu D, Waldvogel HJ, Faull RL, Luthi-Carter R.	Nat Methods. 2011 Oct 9;8(11):945-7. doi: 10.1038/nmeth.1710.	Nat Methods. 2011	PubMed	citation	PMID:21983921	pubmed	21983921	create date:2011/10/11 | first author:Kuhn A
Gas-phase purification enables accurate, multiplexed proteome quantification with isobaric tagging.	/pubmed/21963608	Wenger CD, Lee MV, Hebert AS, McAlister GC, Phanstiel DH, Westphall MS, Coon JJ.	Nat Methods. 2011 Oct 2;8(11):933-5. doi: 10.1038/nmeth.1716.	Nat Methods. 2011	PubMed	citation	PMID:21963608	pubmed	21963608	create date:2011/10/04 | first author:Wenger CD
MS3 eliminates ratio distortion in isobaric multiplexed quantitative proteomics.	/pubmed/21963607	Ting L, Rad R, Gygi SP, Haas W.	Nat Methods. 2011 Oct 2;8(11):937-40. doi: 10.1038/nmeth.1714.	Nat Methods. 2011	PubMed	citation	PMID:21963607	pubmed	21963607	create date:2011/10/04 | first author:Ting L
Optical sectioning microscopy with planar or structured illumination.	/pubmed/21959136	Mertz J.	Nat Methods. 2011 Sep 29;8(10):811-9. doi: 10.1038/nmeth.1709. Review.	Nat Methods. 2011	PubMed	citation	PMID:21959136	pubmed	21959136	create date:2011/10/01 | first author:Mertz J
Cells see the light to bring signaling under control.	/pubmed/21959135	Haugh JM.	Nat Methods. 2011 Sep 29;8(10):808-9. doi: 10.1038/nmeth.1708. No abstract available.	Nat Methods. 2011	PubMed	citation	PMID:21959135	pubmed	21959135	create date:2011/10/01 | first author:Haugh JM
The proteomes of native and induced pluripotent stem cells.	/pubmed/21959134	Pera MF.	Nat Methods. 2011 Sep 29;8(10):807-8. doi: 10.1038/nmeth.1707. No abstract available.	Nat Methods. 2011	PubMed	citation	PMID:21959134	pubmed	21959134	create date:2011/10/01 | first author:Pera MF
Induced pluripotent stem cells for conserving endangered species?	/pubmed/21959133	Selvaraj V, Wildt DE, Pukazhenthi BS.	Nat Methods. 2011 Sep 29;8(10):805-7. doi: 10.1038/nmeth.1715. No abstract available.	Nat Methods. 2011	PubMed	citation	PMID:21959133	pubmed	21959133	create date:2011/10/01 | first author:Selvaraj V
Sorting out sequencing data.	/pubmed/21959132	Baker M.	Nat Methods. 2011 Sep 29;8(10):799-803. doi: 10.1038/nmeth.1702. No abstract available. Erratum in: Nat Methods. 2011 Dec;8(12):1089.	Nat Methods. 2011	PubMed	citation	PMID:21959132	pubmed	21959132	create date:2011/10/01 | first author:Baker M
SignalP 4.0: discriminating signal peptides from transmembrane regions.	/pubmed/21959131	Petersen TN, Brunak S, von Heijne G, Nielsen H.	Nat Methods. 2011 Sep 29;8(10):785-6. doi: 10.1038/nmeth.1701. No abstract available.	Nat Methods. 2011	PubMed	citation	PMID:21959131	pubmed	21959131	create date:2011/10/01 | first author:Petersen TN
Rapid and robust generation of functional oligodendrocyte progenitor cells from epiblast stem cells.	/pubmed/21946668	Najm FJ, Zaremba A, Caprariello AV, Nayak S, Freundt EC, Scacheri PC, Miller RH, Tesar PJ.	Nat Methods. 2011 Sep 25;8(11):957-62. doi: 10.1038/nmeth.1712.	Nat Methods. 2011	PubMed	citation	PMID:21946668	pubmed	21946668	create date:2011/09/29 | first author:Najm FJ
The proteomes of transcription factories containing RNA polymerases I, II or III.	/pubmed/21946667	Melnik S, Deng B, Papantonis A, Baboo S, Carr IM, Cook PR.	Nat Methods. 2011 Sep 25;8(11):963-8. doi: 10.1038/nmeth.1705.	Nat Methods. 2011	PubMed	citation	PMID:21946667	pubmed	21946667	create date:2011/09/29 | first author:Melnik S
Probing protein heterogeneity in the plasma membrane using PALM and pair correlation analysis.	/pubmed/21926998	Sengupta P, Jovanovic-Talisman T, Skoko D, Renz M, Veatch SL, Lippincott-Schwartz J.	Nat Methods. 2011 Sep 18;8(11):969-75. doi: 10.1038/nmeth.1704.	Nat Methods. 2011	PubMed	citation	PMID:21926998	pubmed	21926998	create date:2011/09/20 | first author:Sengupta P
Simplify to clarify.	/pubmed/21919223	Wong B.	Nat Methods. 2011 Aug;8(8):611. No abstract available.	Nat Methods. 2011	PubMed	citation	PMID:21919223	pubmed	21919223	create date:2011/09/16 | first author:Wong B
Taming crystals' whimsy.	/pubmed/21916038	Krasteva PV.	Nat Methods. 2011 Aug;8(8):622. No abstract available.	Nat Methods. 2011	PubMed	citation	PMID:21916038	pubmed	21916038	create date:2011/09/15 | first author:Krasteva PV
An affinity for motifs.	/pubmed/21916037	Doerr A.	Nat Methods. 2011 Aug;8(8):620. No abstract available.	Nat Methods. 2011	PubMed	citation	PMID:21916037	pubmed	21916037	create date:2011/09/15 | first author:Doerr A
Next-generation protein binding.	/pubmed/21916036	Evanko D.	Nat Methods. 2011 Aug;8(8):619. No abstract available.	Nat Methods. 2011	PubMed	citation	PMID:21916036	pubmed	21916036	create date:2011/09/15 | first author:Evanko D
Swift, flexible knockouts.	/pubmed/21916035	Baker M.	Nat Methods. 2011 Aug;8(8):616-7. No abstract available.	Nat Methods. 2011	PubMed	citation	PMID:21916035	pubmed	21916035	create date:2011/09/15 | first author:Baker M
Predicting neurogenesis.	/pubmed/21916034	de Souza N.	Nat Methods. 2011 Aug;8(8):616-7. No abstract available.	Nat Methods. 2011	PubMed	citation	PMID:21916034	pubmed	21916034	create date:2011/09/15 | first author:de Souza N
Thwarting amyloid fibers.	/pubmed/21916033	Kaganman I.	Nat Methods. 2011 Aug;8(8):615. No abstract available.	Nat Methods. 2011	PubMed	citation	PMID:21916033	pubmed	21916033	create date:2011/09/15 | first author:Kaganman I
The year of the chemist.	/pubmed/21916028	[No authors listed]	Nat Methods. 2011 Aug;8(8):607. No abstract available.	Nat Methods. 2011	PubMed	citation	PMID:21916028	pubmed	21916028	create date:2011/09/15
Miniaturized integration of a fluorescence microscope.	/pubmed/21909102	Ghosh KK, Burns LD, Cocker ED, Nimmerjahn A, Ziv Y, Gamal AE, Schnitzer MJ.	Nat Methods. 2011 Sep 11;8(10):871-8. doi: 10.1038/nmeth.1694.	Nat Methods. 2011	PubMed	citation	PMID:21909102	pubmed	21909102	create date:2011/09/13 | first author:Ghosh KK
Antiviral restriction factor transgenesis in the domestic cat.	/pubmed/21909101	Wongsrikeao P, Saenz D, Rinkoski T, Otoi T, Poeschla E.	Nat Methods. 2011 Sep 11;8(10):853-9. doi: 10.1038/nmeth.1703.	Nat Methods. 2011	PubMed	citation	PMID:21909101	pubmed	21909101	create date:2011/09/13 | first author:Wongsrikeao P
Light-based feedback for controlling intracellular signaling dynamics.	/pubmed/21909100	Toettcher JE, Gong D, Lim WA, Weiner OD.	Nat Methods. 2011 Sep 11;8(10):837-9. doi: 10.1038/nmeth.1700.	Nat Methods. 2011	PubMed	citation	PMID:21909100	pubmed	21909100	create date:2011/09/13 | first author:Toettcher JE
Induced pluripotent stem cells from highly endangered species.	/pubmed/21892153	Ben-Nun IF, Montague SC, Houck ML, Tran HT, Garitaonandia I, Leonardo TR, Wang YC, Charter SJ, Laurent LC, Ryder OA, Loring JF.	Nat Methods. 2011 Sep 4;8(10):829-31. doi: 10.1038/nmeth.1706.	Nat Methods. 2011	PubMed	citation	PMID:21892153	pubmed	21892153	create date:2011/09/06 | first author:Ben-Nun IF
Firefly luciferase mutants as sensors of proteome stress.	/pubmed/21892152	Gupta R, Kasturi P, Bracher A, Loew C, Zheng M, Villella A, Garza D, Hartl FU, Raychaudhuri S.	Nat Methods. 2011 Sep 4;8(10):879-84. doi: 10.1038/nmeth.1697.	Nat Methods. 2011	PubMed	citation	PMID:21892152	pubmed	21892152	create date:2011/09/06 | first author:Gupta R
Toward the blood-borne miRNome of human diseases.	/pubmed/21892151	Keller A, Leidinger P, Bauer A, Elsharawy A, Haas J, Backes C, Wendschlag A, Giese N, Tjaden C, Ott K, Werner J, Hackert T, Ruprecht K, Huwer H, Huebers J, Jacobs G, Rosenstiel P, Dommisch H, Schaefer A, Müller-Quernheim J, Wullich B, Keck B, et al.	Nat Methods. 2011 Sep 4;8(10):841-3. doi: 10.1038/nmeth.1682.	Nat Methods. 2011	PubMed	citation	PMID:21892151	pubmed	21892151	create date:2011/09/06 | first author:Keller A
FaST linear mixed models for genome-wide association studies.	/pubmed/21892150	Lippert C, Listgarten J, Liu Y, Kadie CM, Davidson RI, Heckerman D.	Nat Methods. 2011 Sep 4;8(10):833-5. doi: 10.1038/nmeth.1681.	Nat Methods. 2011	PubMed	citation	PMID:21892150	pubmed	21892150	create date:2011/09/06 | first author:Lippert C
Three-dimensional biomaterials for the study of human pluripotent stem cells.	/pubmed/21878920	Kraehenbuehl TP, Langer R, Ferreira LS.	Nat Methods. 2011 Aug 30;8(9):731-6. doi: 10.1038/nmeth.1671.	Nat Methods. 2011	PubMed	citation	PMID:21878920	pubmed	21878920	create date:2011/09/01 | first author:Kraehenbuehl TP
'MiMICing' genomic flexibility.	/pubmed/21878919	Russell S.	Nat Methods. 2011 Aug 30;8(9):728-9. doi: 10.1038/nmeth.1672.	Nat Methods. 2011	PubMed	citation	PMID:21878919	pubmed	21878919	create date:2011/09/01 | first author:Russell S
Beyond the rainbow: new fluorescent proteins brighten the infrared scene.	/pubmed/21878918	Lin MZ.	Nat Methods. 2011 Aug 30;8(9):726-8. doi: 10.1038/nmeth.1678.	Nat Methods. 2011	PubMed	citation	PMID:21878918	pubmed	21878918	create date:2011/09/01 | first author:Lin MZ
Title	URL	Description	Details	ShortDetails	Resource	Type	Identifiers	Db	EntrezUID	Properties
On target? Tracing zinc-finger-nuclease specificity.	/pubmed/21878917	Mussolino C, Cathomen T.	Nat Methods. 2011 Aug 30;8(9):725-6. doi: 10.1038/nmeth.1680.	Nat Methods. 2011	PubMed	citation	PMID:21878917	pubmed	21878917	create date:2011/09/01 | first author:Mussolino C
Making sense of chromatin states.	/pubmed/21878916	Baker M.	Nat Methods. 2011 Aug 30;8(9):717-22. doi: 10.1038/nmeth.1673.	Nat Methods. 2011	PubMed	citation	PMID:21878916	pubmed	21878916	create date:2011/09/01 | first author:Baker M
Stable-isotope labeling with amino acids in nematodes.	/pubmed/21874007	Larance M, Bailly AP, Pourkarimi E, Hay RT, Buchanan G, Coulthurst S, Xirodimas DP, Gartner A, Lamond AI.	Nat Methods. 2011 Aug 28;8(10):849-51. doi: 10.1038/nmeth.1679.	Nat Methods. 2011	PubMed	citation	PMID:21874007	pubmed	21874007	create date:2011/08/30 | first author:Larance M
Quantitative proteomics by amino acid labeling in C. elegans.	/pubmed/21874006	Fredens J, Engholm-Keller K, Giessing A, Pultz D, Larsen MR, Højrup P, Møller-Jensen J, Færgeman NJ.	Nat Methods. 2011 Aug 28;8(10):845-7. doi: 10.1038/nmeth.1675.	Nat Methods. 2011	PubMed	citation	PMID:21874006	pubmed	21874006	create date:2011/08/30 | first author:Fredens J
Site-specific integration and tailoring of cassette design for sustainable gene transfer.	/pubmed/21857672	Lombardo A, Cesana D, Genovese P, Di Stefano B, Provasi E, Colombo DF, Neri M, Magnani Z, Cantore A, Lo Riso P, Damo M, Pello OM, Holmes MC, Gregory PD, Gritti A, Broccoli V, Bonini C, Naldini L.	Nat Methods. 2011 Aug 21;8(10):861-9. doi: 10.1038/nmeth.1674.	Nat Methods. 2011	PubMed	citation	PMID:21857672	pubmed	21857672	create date:2011/08/23 | first author:Lombardo A
Turning the lights on a few molecules at a time.	/pubmed/21850736	Nawy T.	Nat Methods. 2011 Jul;8(7):538. No abstract available.	Nat Methods. 2011	PubMed	citation	PMID:21850736	pubmed	21850736	create date:2011/08/19 | first author:Nawy T
The dynamic RNA world.	/pubmed/21850735	de Souza N.	Nat Methods. 2011 Jul;8(7):536. No abstract available.	Nat Methods. 2011	PubMed	citation	PMID:21850735	pubmed	21850735	create date:2011/08/19 | first author:de Souza N
Single molecules made simple.	/pubmed/21850734	Evanko D.	Nat Methods. 2011 Jul;8(7):535. No abstract available.	Nat Methods. 2011	PubMed	citation	PMID:21850734	pubmed	21850734	create date:2011/08/19 | first author:Evanko D
Profiling the sixth base.	/pubmed/21850733	Rusk N.	Nat Methods. 2011 Jul;8(7):532-3. No abstract available.	Nat Methods. 2011	PubMed	citation	PMID:21850733	pubmed	21850733	create date:2011/08/19 | first author:Rusk N
Guilt by phenotypic association.	/pubmed/21850732	de Souza N.	Nat Methods. 2011 Jul;8(7):532-3. No abstract available.	Nat Methods. 2011	PubMed	citation	PMID:21850732	pubmed	21850732	create date:2011/08/19 | first author:de Souza N
A flow cytometry revolution.	/pubmed/21850731	Doerr A.	Nat Methods. 2011 Jul;8(7):531. No abstract available.	Nat Methods. 2011	PubMed	citation	PMID:21850731	pubmed	21850731	create date:2011/08/19 | first author:Doerr A
Points of view: Avoiding color.	/pubmed/21850730	Wong B.	Nat Methods. 2011 Jul;8(7):525. No abstract available.	Nat Methods. 2011	PubMed	citation	PMID:21850730	pubmed	21850730	create date:2011/08/19 | first author:Wong B
NUAP (no unnecessary acronyms please).	/pubmed/21850729	[No authors listed]	Nat Methods. 2011 Jul;8(7):521. No abstract available.	Nat Methods. 2011	PubMed	citation	PMID:21850729	pubmed	21850729	create date:2011/08/19
Revealing off-target cleavage specificities of zinc-finger nucleases by in vitro selection.	/pubmed/21822273	Pattanayak V, Ramirez CL, Joung JK, Liu DR.	Nat Methods. 2011 Aug 7;8(9):765-70. doi: 10.1038/nmeth.1670.	Nat Methods. 2011	PubMed	citation	PMID:21822273	pubmed	21822273	create date:2011/08/09 | first author:Pattanayak V
TopFIND, a knowledgebase linking protein termini with function.	/pubmed/21822272	Lange PF, Overall CM.	Nat Methods. 2011 Aug 7;8(9):703-4. doi: 10.1038/nmeth.1669. No abstract available. Erratum in: Nat Methods. 2011;8(9). doi:10.1038/nmeth.1669.	Nat Methods. 2011	PubMed	citation	PMID:21822272	pubmed	21822272	create date:2011/08/09 | first author:Lange PF
A photoswitchable orange-to-far-red fluorescent protein, PSmOrange.	/pubmed/21804536	Subach OM, Patterson GH, Ting LM, Wang Y, Condeelis JS, Verkhusha VV.	Nat Methods. 2011 Jul 31;8(9):771-7. doi: 10.1038/nmeth.1664.	Nat Methods. 2011	PubMed	citation	PMID:21804536	pubmed	21804536	create date:2011/08/02 | first author:Subach OM
Fluorescent probes for sensing and imaging.	/pubmed/21799499	Ueno T, Nagano T.	Nat Methods. 2011 Jul 28;8(8):642-5. doi: 10.1038/nmeth.1663. No abstract available.	Nat Methods. 2011	PubMed	citation	PMID:21799499	pubmed	21799499	create date:2011/07/30 | first author:Ueno T
Bringing chemistry to life.	/pubmed/21799498	Boyce M, Bertozzi CR.	Nat Methods. 2011 Jul 28;8(8):638-42. doi: 10.1038/nmeth.1657. No abstract available.	Nat Methods. 2011	PubMed	citation	PMID:21799498	pubmed	21799498	create date:2011/07/30 | first author:Boyce M
Simply quantifying ubiquitin complexity.	/pubmed/21799497	Bennett EJ, Harper JW.	Nat Methods. 2011 Jul 28;8(8):630-1. doi: 10.1038/nmeth.1651. No abstract available.	Nat Methods. 2011	PubMed	citation	PMID:21799497	pubmed	21799497	create date:2011/07/30 | first author:Bennett EJ
Seeing the light: integrating genome engineering with double-strand break repair.	/pubmed/21799496	Porteus M.	Nat Methods. 2011 Jul 28;8(8):628-30. doi: 10.1038/nmeth.1656. No abstract available.	Nat Methods. 2011	PubMed	citation	PMID:21799496	pubmed	21799496	create date:2011/07/30 | first author:Porteus M
From journal articles to computational models: a new automated tool.	/pubmed/21799495	Mitchell TM.	Nat Methods. 2011 Jul 28;8(8):627-8. doi: 10.1038/nmeth.1661. No abstract available.	Nat Methods. 2011	PubMed	citation	PMID:21799495	pubmed	21799495	create date:2011/07/30 | first author:Mitchell TM
Protein engineering: navigating between chance and reason.	/pubmed/21799494	Baker M.	Nat Methods. 2011 Jul 28;8(8):623-6. doi: 10.1038/nmeth.1654. No abstract available.	Nat Methods. 2011	PubMed	citation	PMID:21799494	pubmed	21799494	create date:2011/07/30 | first author:Baker M
OpenFreezer: a reagent information management software system.	/pubmed/21799493	Olhovsky M, Williton K, Dai AY, Pasculescu A, Lee JP, Goudreault M, Wells CD, Park JG, Gingras AC, Linding R, Pawson T, Colwill K.	Nat Methods. 2011 Jul 28;8(8):612-3. doi: 10.1038/nmeth.1658. No abstract available.	Nat Methods. 2011	PubMed	citation	PMID:21799493	pubmed	21799493	create date:2011/07/30 | first author:Olhovsky M
From pseudogenes to proteins.	/pubmed/21774118	Rusk N.	Nat Methods. 2011 Jun;8(6):448-9. No abstract available.	Nat Methods. 2011	PubMed	citation	PMID:21774118	pubmed	21774118	create date:2011/07/21 | first author:Rusk N
Perfecting ChR2.	/pubmed/21774117	Pastrana E.	Nat Methods. 2011 Jun;8(6):447. No abstract available.	Nat Methods. 2011	PubMed	citation	PMID:21774117	pubmed	21774117	create date:2011/07/21 | first author:Pastrana E
The right chromophore for the job.	/pubmed/21774116	Evanko D.	Nat Methods. 2011 Jun;8(6):448-9. No abstract available.	Nat Methods. 2011	PubMed	citation	PMID:21774116	pubmed	21774116	create date:2011/07/21 | first author:Evanko D
DNA origami in 3D.	/pubmed/21774115	Doerr A.	Nat Methods. 2011 Jun;8(6):453. No abstract available.	Nat Methods. 2011	PubMed	citation	PMID:21774115	pubmed	21774115	create date:2011/07/21 | first author:Doerr A
Resurrected enzymes.	/pubmed/21774114	Kaganman I.	Nat Methods. 2011 Jun;8(6):452. No abstract available.	Nat Methods. 2011	PubMed	citation	PMID:21774114	pubmed	21774114	create date:2011/07/21 | first author:Kaganman I
Directed evolution made easy.	/pubmed/21774113	Baker M.	Nat Methods. 2011 Jun;8(6):451. No abstract available.	Nat Methods. 2011	PubMed	citation	PMID:21774113	pubmed	21774113	create date:2011/07/21 | first author:Baker M
Color blindness.	/pubmed/21774112	Wong B.	Nat Methods. 2011 Jun;8(6):441. No abstract available.	Nat Methods. 2011	PubMed	citation	PMID:21774112	pubmed	21774112	create date:2011/07/21 | first author:Wong B
Mapping the money.	/pubmed/21774111	[No authors listed]	Nat Methods. 2011 Jun;8(6):437. No abstract available.	Nat Methods. 2011	PubMed	citation	PMID:21774111	pubmed	21774111	create date:2011/07/21
High-frequency genome editing using ssDNA oligonucleotides with zinc-finger nucleases.	/pubmed/21765410	Chen F, Pruett-Miller SM, Huang Y, Gjoka M, Duda K, Taunton J, Collingwood TN, Frodin M, Davis GD.	Nat Methods. 2011 Jul 17;8(9):753-5. doi: 10.1038/nmeth.1653.	Nat Methods. 2011	PubMed	citation	PMID:21765410	pubmed	21765410	create date:2011/07/19 | first author:Chen F
Deep and fast live imaging with two-photon scanned light-sheet microscopy.	/pubmed/21765409	Truong TV, Supatto W, Koos DS, Choi JM, Fraser SE.	Nat Methods. 2011 Jul 17;8(9):757-60. doi: 10.1038/nmeth.1652.	Nat Methods. 2011	PubMed	citation	PMID:21765409	pubmed	21765409	create date:2011/07/19 | first author:Truong TV
Bayesian community-wide culture-independent microbial source tracking.	/pubmed/21765408	Knights D, Kuczynski J, Charlson ES, Zaneveld J, Mozer MC, Collman RG, Bushman FD, Knight R, Kelley ST.	Nat Methods. 2011 Jul 17;8(9):761-3. doi: 10.1038/nmeth.1650.	Nat Methods. 2011	PubMed	citation	PMID:21765408	pubmed	21765408	create date:2011/07/19 | first author:Knights D
Tracking genome engineering outcome at individual DNA breakpoints.	/pubmed/21743461	Certo MT, Ryu BY, Annis JE, Garibov M, Jarjour J, Rawlings DJ, Scharenberg AM.	Nat Methods. 2011 Jul 10;8(8):671-6. doi: 10.1038/nmeth.1648.	Nat Methods. 2011	PubMed	citation	PMID:21743461	pubmed	21743461	create date:2011/07/12 | first author:Certo MT
Protein standard absolute quantification (PSAQ) method for the measurement of cellular ubiquitin pools.	/pubmed/21743460	Kaiser SE, Riley BE, Shaler TA, Trevino RS, Becker CH, Schulman H, Kopito RR.	Nat Methods. 2011 Jul 10;8(8):691-6. doi: 10.1038/nmeth.1649.	Nat Methods. 2011	PubMed	citation	PMID:21743460	pubmed	21743460	create date:2011/07/12 | first author:Kaiser SE
Large-scale phosphosite quantification in tissues by a spike-in SILAC method.	/pubmed/21743459	Monetti M, Nagaraj N, Sharma K, Mann M.	Nat Methods. 2011 Jul 10;8(8):655-8. doi: 10.1038/nmeth.1647.	Nat Methods. 2011	PubMed	citation	PMID:21743459	pubmed	21743459	create date:2011/07/12 | first author:Monetti M
Two-photon polarization microscopy reveals protein structure and function.	/pubmed/21725301	Lazar J, Bondar A, Timr S, Firestein SJ.	Nat Methods. 2011 Jul 3;8(8):684-90. doi: 10.1038/nmeth.1643.	Nat Methods. 2011	PubMed	citation	PMID:21725301	pubmed	21725301	create date:2011/07/05 | first author:Lazar J
Functional ultrasound imaging of the brain.	/pubmed/21725300	Macé E, Montaldo G, Cohen I, Baulac M, Fink M, Tanter M.	Nat Methods. 2011 Jul 3;8(8):662-4. doi: 10.1038/nmeth.1641.	Nat Methods. 2011	PubMed	citation	PMID:21725300	pubmed	21725300	create date:2011/07/05 | first author:Macé E
Megapixel digital PCR.	/pubmed/21725299	Heyries KA, Tropini C, Vaninsberghe M, Doolin C, Petriv OI, Singhal A, Leung K, Hughesman CB, Hansen CL.	Nat Methods. 2011 Jul 3;8(8):649-51. doi: 10.1038/nmeth.1640.	Nat Methods. 2011	PubMed	citation	PMID:21725299	pubmed	21725299	create date:2011/07/05 | first author:Heyries KA
A large-scale method to measure absolute protein phosphorylation stoichiometries.	/pubmed/21725298	Wu R, Haas W, Dephoure N, Huttlin EL, Zhai B, Sowa ME, Gygi SP.	Nat Methods. 2011 Jul 3;8(8):677-83. doi: 10.1038/nmeth.1636.	Nat Methods. 2011	PubMed	citation	PMID:21725298	pubmed	21725298	create date:2011/07/05 | first author:Wu R
Fluorogenic pyrosequencing in microreactors.	/pubmed/21716283	Steen JA, Cooper MA.	Nat Methods. 2011 Jun 29;8(7):548-9. doi: 10.1038/nmeth.1634. No abstract available.	Nat Methods. 2011	PubMed	citation	PMID:21716283	pubmed	21716283	create date:2011/07/01 | first author:Steen JA
Spectral archives: a vision for future proteomics data repositories.	/pubmed/21716282	Lam H.	Nat Methods. 2011 Jun 29;8(7):546-8. doi: 10.1038/nmeth.1633. No abstract available.	Nat Methods. 2011	PubMed	citation	PMID:21716282	pubmed	21716282	create date:2011/07/01 | first author:Lam H
Generating high-quality protein binders: a large screening effort pays off.	/pubmed/21716281	Nollau P.	Nat Methods. 2011 Jun 29;8(7):545-6. doi: 10.1038/nmeth.1632. No abstract available.	Nat Methods. 2011	PubMed	citation	PMID:21716281	pubmed	21716281	create date:2011/07/01 | first author:Nollau P
Coding your way out of a problem.	/pubmed/21716280	Perkel JM.	Nat Methods. 2011 Jun 29;8(7):541-3. doi: 10.1038/nmeth.1631. No abstract available.	Nat Methods. 2011	PubMed	citation	PMID:21716280	pubmed	21716280	create date:2011/07/01 | first author:Perkel JM
PSICQUIC and PSISCORE: accessing and scoring molecular interactions.	/pubmed/21716279	Aranda B, Blankenburg H, Kerrien S, Brinkman FS, Ceol A, Chautard E, Dana JM, De Las Rivas J, Dumousseau M, Galeota E, Gaulton A, Goll J, Hancock RE, Isserlin R, Jimenez RC, Kerssemakers J, Khadake J, Lynn DJ, Michaut M, O'Kelly G, Ono K, Orchard S, et al.	Nat Methods. 2011 Jun 29;8(7):528-9. doi: 10.1038/nmeth.1637. No abstract available.	Nat Methods. 2011	PubMed	citation	PMID:21716279	pubmed	21716279	create date:2011/07/01 | first author:Aranda B
A public genome-scale lentiviral expression library of human ORFs.	/pubmed/21706014	Yang X, Boehm JS, Yang X, Salehi-Ashtiani K, Hao T, Shen Y, Lubonja R, Thomas SR, Alkan O, Bhimdi T, Green TM, Johannessen CM, Silver SJ, Nguyen C, Murray RR, Hieronymus H, Balcha D, Fan C, Lin C, Ghamsari L, Vidal M, Hahn WC, et al.	Nat Methods. 2011 Jun 26;8(8):659-61. doi: 10.1038/nmeth.1638.	Nat Methods. 2011	PubMed	citation	PMID:21706014	pubmed	21706014	create date:2011/06/28 | first author:Yang X
Large-scale automated synthesis of human functional neuroimaging data.	/pubmed/21706013	Yarkoni T, Poldrack RA, Nichols TE, Van Essen DC, Wager TD.	Nat Methods. 2011 Jun 26;8(8):665-70. doi: 10.1038/nmeth.1635.	Nat Methods. 2011	PubMed	citation	PMID:21706013	pubmed	21706013	create date:2011/06/28 | first author:Yarkoni T
A fountain of youth (for worms).	/pubmed/21678622	Doerr A.	Nat Methods. 2011 May;8(5):376. No abstract available.	Nat Methods. 2011	PubMed	citation	PMID:21678622	pubmed	21678622	create date:2011/06/17 | first author:Doerr A
Speeding up RNAi.	/pubmed/21678621	Pastrana E.	Nat Methods. 2011 May;8(5):374. No abstract available.	Nat Methods. 2011	PubMed	citation	PMID:21678621	pubmed	21678621	create date:2011/06/17 | first author:Pastrana E
Title	URL	Description	Details	ShortDetails	Resource	Type	Identifiers	Db	EntrezUID	Properties
Highlighting enhancers.	/pubmed/21678620	Baker M.	Nat Methods. 2011 May;8(5):373. No abstract available.	Nat Methods. 2011	PubMed	citation	PMID:21678620	pubmed	21678620	create date:2011/06/17 | first author:Baker M
One particle to rule them all?	/pubmed/21678619	de Souza N.	Nat Methods. 2011 May;8(5):370-1. No abstract available.	Nat Methods. 2011	PubMed	citation	PMID:21678619	pubmed	21678619	create date:2011/06/17 | first author:de Souza N
Understanding sleeping sickness.	/pubmed/21678618	Rusk N.	Nat Methods. 2011 May;8(5):370-1. No abstract available.	Nat Methods. 2011	PubMed	citation	PMID:21678618	pubmed	21678618	create date:2011/06/17 | first author:Rusk N
Brain function marries anatomy.	/pubmed/21678617	Pastrana E.	Nat Methods. 2011 May;8(5):369. No abstract available.	Nat Methods. 2011	PubMed	citation	PMID:21678617	pubmed	21678617	create date:2011/06/17 | first author:Pastrana E
Points of view: the overview figure.	/pubmed/21678616	Wong B.	Nat Methods. 2011 May;8(5):365. No abstract available.	Nat Methods. 2011	PubMed	citation	PMID:21678616	pubmed	21678616	create date:2011/06/17 | first author:Wong B
The author file: Rohit Bhargava and Carol Hirschmug. Interview by Monya Baker.	/pubmed/21678615	Bhargava R, Hirschmug C.	Nat Methods. 2011 May;8(5):363. No abstract available.	Nat Methods. 2011	PubMed	citation	PMID:21678615	pubmed	21678615	create date:2011/06/17 | first author:Bhargava R
Analyze this.	/pubmed/21678614	[No authors listed]	Nat Methods. 2011 May;8(5):361. No abstract available.	Nat Methods. 2011	PubMed	citation	PMID:21678614	pubmed	21678614	create date:2011/06/17
Fluorogenic DNA sequencing in PDMS microreactors.	/pubmed/21666670	Sims PA, Greenleaf WJ, Duan H, Xie XS.	Nat Methods. 2011 Jun 12;8(7):575-80. doi: 10.1038/nmeth.1629.	Nat Methods. 2011	PubMed	citation	PMID:21666670	pubmed	21666670	create date:2011/06/15 | first author:Sims PA
Identification of clustering artifacts in photoactivated localization microscopy.	/pubmed/21666669	Annibale P, Vanni S, Scarselli M, Rothlisberger U, Radenovic A.	Nat Methods. 2011 Jun 12;8(7):527-8. doi: 10.1038/nmeth.1627. No abstract available.	Nat Methods. 2011	PubMed	citation	PMID:21666669	pubmed	21666669	create date:2011/06/15 | first author:Annibale P
CREST maps somatic structural variation in cancer genomes with base-pair resolution.	/pubmed/21666668	Wang J, Mullighan CG, Easton J, Roberts S, Heatley SL, Ma J, Rusch MC, Chen K, Harris CC, Ding L, Holmfeldt L, Payne-Turner D, Fan X, Wei L, Zhao D, Obenauer JC, Naeve C, Mardis ER, Wilson RK, Downing JR, Zhang J.	Nat Methods. 2011 Jun 12;8(8):652-4. doi: 10.1038/nmeth.1628.	Nat Methods. 2011	PubMed	citation	PMID:21666668	pubmed	21666668	create date:2011/06/15 | first author:Wang J
High-content behavioral analysis of Caenorhabditis elegans in precise spatiotemporal chemical environments.	/pubmed/21666667	Albrecht DR, Bargmann CI.	Nat Methods. 2011 Jun 12;8(7):599-605. doi: 10.1038/nmeth.1630.	Nat Methods. 2011	PubMed	citation	PMID:21666667	pubmed	21666667	create date:2011/06/15 | first author:Albrecht DR
Near-infrared branding efficiently correlates light and electron microscopy.	/pubmed/21642966	Bishop D, Nikić I, Brinkoetter M, Knecht S, Potz S, Kerschensteiner M, Misgeld T.	Nat Methods. 2011 Jun 5;8(7):568-70. doi: 10.1038/nmeth.1622.	Nat Methods. 2011	PubMed	citation	PMID:21642966	pubmed	21642966	create date:2011/06/07 | first author:Bishop D
Single-tube linear DNA amplification (LinDA) for robust ChIP-seq.	/pubmed/21642965	Shankaranarayanan P, Mendoza-Parra MA, Walia M, Wang L, Li N, Trindade LM, Gronemeyer H.	Nat Methods. 2011 Jun 5;8(7):565-7. doi: 10.1038/nmeth.1626.	Nat Methods. 2011	PubMed	citation	PMID:21642965	pubmed	21642965	create date:2011/06/07 | first author:Shankaranarayanan P
High-throughput behavioral analysis in C. elegans.	/pubmed/21642964	Swierczek NA, Giles AC, Rankin CH, Kerr RA.	Nat Methods. 2011 Jun 5;8(7):592-8. doi: 10.1038/nmeth.1625.	Nat Methods. 2011	PubMed	citation	PMID:21642964	pubmed	21642964	create date:2011/06/07 | first author:Swierczek NA
Sharper low-power STED nanoscopy by time gating.	/pubmed/21642963	Vicidomini G, Moneron G, Han KY, Westphal V, Ta H, Reuss M, Engelhardt J, Eggeling C, Hell SW.	Nat Methods. 2011 Jun 5;8(7):571-3. doi: 10.1038/nmeth.1624.	Nat Methods. 2011	PubMed	citation	PMID:21642963	pubmed	21642963	create date:2011/06/07 | first author:Vicidomini G
Computational methods for transcriptome annotation and quantification using RNA-seq.	/pubmed/21623353	Garber M, Grabherr MG, Guttman M, Trapnell C.	Nat Methods. 2011 Jun;8(6):469-77. Epub 2011 May 27. Review. Erratum in: Nat Methods. 2011 Jun;8(6):following 477.	Nat Methods. 2011	PubMed	citation	PMID:21623353	pubmed	21623353	create date:2011/05/31 | first author:Garber M
All-in-one live: genes trapped, tagged and conditionally broken.	/pubmed/21623352	Mullins MC.	Nat Methods. 2011 Jun;8(6):466-7. No abstract available.	Nat Methods. 2011	PubMed	citation	PMID:21623352	pubmed	21623352	create date:2011/05/31 | first author:Mullins MC
Channeling the data deluge.	/pubmed/21623351	Swedlow JR, Zanetti G, Best C.	Nat Methods. 2011 Jun;8(6):463-5. No abstract available.	Nat Methods. 2011	PubMed	citation	PMID:21623351	pubmed	21623351	create date:2011/05/31 | first author:Swedlow JR
Bringing fly brains in line.	/pubmed/21623350	Huetteroth W, Waddell S.	Nat Methods. 2011 Jun;8(6):461-3. No abstract available.	Nat Methods. 2011	PubMed	citation	PMID:21623350	pubmed	21623350	create date:2011/05/31 | first author:Huetteroth W
Predicting protein associations with long noncoding RNAs.	/pubmed/21623348	Bellucci M, Agostini F, Masin M, Tartaglia GG.	Nat Methods. 2011 Jun;8(6):444-5. No abstract available.	Nat Methods. 2011	PubMed	citation	PMID:21623348	pubmed	21623348	create date:2011/05/31 | first author:Bellucci M
Database of NIH grants using machine-learned categories and graphical clustering.	/pubmed/21623347	Talley EM, Newman D, Mimno D, Herr BW 2nd, Wallach HM, Burns GA, Leenders AG, McCallum A.	Nat Methods. 2011 Jun;8(6):443-4. No abstract available.	Nat Methods. 2011	PubMed	citation	PMID:21623347	pubmed	21623347	create date:2011/05/31 | first author:Talley EM
High-throughput analysis of single hematopoietic stem cell proliferation in microfluidic cell culture arrays.	/pubmed/21602799	Lecault V, Vaninsberghe M, Sekulovic S, Knapp DJ, Wohrer S, Bowden W, Viel F, McLaughlin T, Jarandehei A, Miller M, Falconnet D, White AK, Kent DG, Copley MR, Taghipour F, Eaves CJ, Humphries RK, Piret JM, Hansen CL.	Nat Methods. 2011 May 22;8(7):581-6. doi: 10.1038/nmeth.1614.	Nat Methods. 2011	PubMed	citation	PMID:21602799	pubmed	21602799	create date:2011/05/24 | first author:Lecault V
Identifying order in a plaque.	/pubmed/21574278	Baker M.	Nat Methods. 2011 Apr;8(4):288. No abstract available.	Nat Methods. 2011	PubMed	citation	PMID:21574278	pubmed	21574278	create date:2011/05/17 | first author:Baker M
Tweet me.	/pubmed/21574277	[No authors listed]	Nat Methods. 2011 Apr;8(4):273. No abstract available.	Nat Methods. 2011	PubMed	citation	PMID:21574277	pubmed	21574277	create date:2011/05/17
Dissecting signaling at the speed of light.	/pubmed/21574276	Doerr A.	Nat Methods. 2011 Apr;8(4):284-5. No abstract available.	Nat Methods. 2011	PubMed	citation	PMID:21574276	pubmed	21574276	create date:2011/05/17 | first author:Doerr A
Diffraction before destruction.	/pubmed/21574275	Doerr A.	Nat Methods. 2011 Apr;8(4):283. No abstract available.	Nat Methods. 2011	PubMed	citation	PMID:21574275	pubmed	21574275	create date:2011/05/17 | first author:Doerr A
Building a megabrain atlas.	/pubmed/21574273	Pastrana E.	Nat Methods. 2011 Apr;8(4):290. No abstract available.	Nat Methods. 2011	PubMed	citation	PMID:21574273	pubmed	21574273	create date:2011/05/17 | first author:Pastrana E
Testing pluripotency.	/pubmed/21574272	de Souza N.	Nat Methods. 2011 Apr;8(4):287. No abstract available.	Nat Methods. 2011	PubMed	citation	PMID:21574272	pubmed	21574272	create date:2011/05/17 | first author:de Souza N
Points of View: Typography.	/pubmed/21574271	Wong B.	Nat Methods. 2011 Apr;8(4):277. No abstract available.	Nat Methods. 2011	PubMed	citation	PMID:21574271	pubmed	21574271	create date:2011/05/17 | first author:Wong B
Nanopillars of light.	/pubmed/21574270	de Souza N.	Nat Methods. 2011 Apr;8(4):284-5. No abstract available.	Nat Methods. 2011	PubMed	citation	PMID:21574270	pubmed	21574270	create date:2011/05/17 | first author:de Souza N
A roadmap to generate renewable protein binders to the human proteome.	/pubmed/21572409	Colwill K; Renewable Protein Binder Working Group, Gräslund S.	Nat Methods. 2011 May 15;8(7):551-8. doi: 10.1038/nmeth.1607.	Nat Methods. 2011	PubMed	citation	PMID:21572409	pubmed	21572409	create date:2011/05/17 | first author:Colwill K
Spectral archives: extending spectral libraries to analyze both identified and unidentified spectra.	/pubmed/21572408	Frank AM, Monroe ME, Shah AR, Carver JJ, Bandeira N, Moore RJ, Anderson GA, Smith RD, Pevzner PA.	Nat Methods. 2011 May 15;8(7):587-91. doi: 10.1038/nmeth.1609.	Nat Methods. 2011	PubMed	citation	PMID:21572408	pubmed	21572408	create date:2011/05/17 | first author:Frank AM
A quantitative analysis of CLIP methods for identifying binding sites of RNA-binding proteins.	/pubmed/21572407	Kishore S, Jaskiewicz L, Burger L, Hausser J, Khorshid M, Zavolan M.	Nat Methods. 2011 May 15;8(7):559-64. doi: 10.1038/nmeth.1608.	Nat Methods. 2011	PubMed	citation	PMID:21572407	pubmed	21572407	create date:2011/05/17 | first author:Kishore S
Sequence-based identification of 3D structural modules in RNA with RMDetect.	/pubmed/21552257	Cruz JA, Westhof E.	Nat Methods. 2011 Jun;8(6):513-21. Epub 2011 May 8.	Nat Methods. 2011	PubMed	citation	PMID:21552257	pubmed	21552257	create date:2011/05/10 | first author:Cruz JA
Combining quantitative proteomics data processing workflows for greater sensitivity.	/pubmed/21552256	Colaert N, Van Huele C, Degroeve S, Staes A, Vandekerckhove J, Gevaert K, Martens L.	Nat Methods. 2011 Jun;8(6):481-3. Epub 2011 May 8.	Nat Methods. 2011	PubMed	citation	PMID:21552256	pubmed	21552256	create date:2011/05/10 | first author:Colaert N
In vivo protein trapping produces a functional expression codex of the vertebrate proteome.	/pubmed/21552255	Clark KJ, Balciunas D, Pogoda HM, Ding Y, Westcot SE, Bedell VM, Greenwood TM, Urban MD, Skuster KJ, Petzold AM, Ni J, Nielsen AL, Patowary A, Scaria V, Sivasubbu S, Xu X, Hammerschmidt M, Ekker SC.	Nat Methods. 2011 Jun;8(6):506-15. Epub 2011 May 8.	Nat Methods. 2011	PubMed	citation	PMID:21552255	pubmed	21552255	create date:2011/05/10 | first author:Clark KJ
Fast, three-dimensional super-resolution imaging of live cells.	/pubmed/21552254	Jones SA, Shim SH, He J, Zhuang X.	Nat Methods. 2011 Jun;8(6):499-508. Epub 2011 May 8.	Nat Methods. 2011	PubMed	citation	PMID:21552254	pubmed	21552254	create date:2011/05/10 | first author:Jones SA
BrainAligner: 3D registration atlases of Drosophila brains.	/pubmed/21532582	Peng H, Chung P, Long F, Qu L, Jenett A, Seeds AM, Myers EW, Simpson JH.	Nat Methods. 2011 Jun;8(6):493-500. Epub 2011 May 1.	Nat Methods. 2011	PubMed	citation	PMID:21532582	pubmed	21532582	create date:2011/05/03 | first author:Peng H
Analysis of repetitive DNA in chromosomes by flow cytometry.	/pubmed/21532581	Brind'Amour J, Lansdorp PM.	Nat Methods. 2011 Jun;8(6):484-6. Epub 2011 May 1.	Nat Methods. 2011	PubMed	citation	PMID:21532581	pubmed	21532581	create date:2011/05/03 | first author:Brind'Amour J
Two-photon absorption properties of fluorescent proteins.	/pubmed/21527931	Drobizhev M, Makarov NS, Tillo SE, Hughes TE, Rebane A.	Nat Methods. 2011 May;8(5):393-9. Epub 2011 Apr 28. Review.	Nat Methods. 2011	PubMed	citation	PMID:21527931	pubmed	21527931	create date:2011/04/30 | first author:Drobizhev M
High-content screening: getting more from less.	/pubmed/21527930	McCoy JP Jr.	Nat Methods. 2011 May;8(5):390-1. No abstract available.	Nat Methods. 2011	PubMed	citation	PMID:21527930	pubmed	21527930	create date:2011/04/30 | first author:McCoy JP Jr
Keeping things simple.	/pubmed/21527929	Rao M.	Nat Methods. 2011 May;8(5):389-90. No abstract available.	Nat Methods. 2011	PubMed	citation	PMID:21527929	pubmed	21527929	create date:2011/04/30 | first author:Rao M
Shining a new light into molecular workings.	/pubmed/21527928	Martin FL.	Nat Methods. 2011 May;8(5):385-7. No abstract available.	Nat Methods. 2011	PubMed	citation	PMID:21527928	pubmed	21527928	create date:2011/04/30 | first author:Martin FL
PhymmBL expanded: confidence scores, custom databases, parallelization and more.	/pubmed/21527926	Brady A, Salzberg S.	Nat Methods. 2011 May;8(5):367. No abstract available.	Nat Methods. 2011	PubMed	citation	PMID:21527926	pubmed	21527926	create date:2011/04/30 | first author:Brady A
Next-generation sequencing to generate interactome datasets.	/pubmed/21516116	Yu H, Tardivo L, Tam S, Weiner E, Gebreab F, Fan C, Svrzikapa N, Hirozane-Kishikawa T, Rietman E, Yang X, Sahalie J, Salehi-Ashtiani K, Hao T, Cusick ME, Hill DE, Roth FP, Braun P, Vidal M.	Nat Methods. 2011 Jun;8(6):478-80. Epub 2011 Apr 24.	Nat Methods. 2011	PubMed	citation	PMID:21516116	pubmed	21516116	create date:2011/04/26 | first author:Yu H
Adaptive informatics for multifactorial and high-content biological data.	/pubmed/21516115	Millard BL, Niepel M, Menden MP, Muhlich JL, Sorger PK.	Nat Methods. 2011 Jun;8(6):487-93. Epub 2011 Apr 24.	Nat Methods. 2011	PubMed	citation	PMID:21516115	pubmed	21516115	create date:2011/04/26 | first author:Millard BL
Chemically defined conditions for human iPSC derivation and culture.	/pubmed/21478862	Chen G, Gulbranson DR, Hou Z, Bolin JM, Ruotti V, Probasco MD, Smuga-Otto K, Howden SE, Diol NR, Propson NE, Wagner R, Lee GO, Antosiewicz-Bourget J, Teng JM, Thomson JA.	Nat Methods. 2011 May;8(5):424-9. Epub 2011 Apr 10.	Nat Methods. 2011	PubMed	citation	PMID:21478862	pubmed	21478862	create date:2011/04/12 | first author:Chen G
A parallel microfluidic flow cytometer for high-content screening.	/pubmed/21478861	McKenna BK, Evans JG, Cheung MC, Ehrlich DJ.	Nat Methods. 2011 May;8(5):401-3. Epub 2011 Apr 10.	Nat Methods. 2011	PubMed	citation	PMID:21478861	pubmed	21478861	create date:2011/04/12 | first author:McKenna BK
What makes flies and worms tick.	/pubmed/21473021	Rusk N.	Nat Methods. 2011 Mar;8(3):204.	Nat Methods. 2011	PubMed	citation	PMID:21473021	pubmed	21473021	create date:2011/04/08 | first author:Rusk N
Imaging impedance.	/pubmed/21473020	Doerr A.	Nat Methods. 2011 Mar;8(3):202.	Nat Methods. 2011	PubMed	citation	PMID:21473020	pubmed	21473020	create date:2011/04/08 | first author:Doerr A
Title	URL	Description	Details	ShortDetails	Resource	Type	Identifiers	Db	EntrezUID	Properties
A day in the half-life of a protein.	/pubmed/21473019	Doerr A.	Nat Methods. 2011 Mar;8(3):201.	Nat Methods. 2011	PubMed	citation	PMID:21473019	pubmed	21473019	create date:2011/04/08 | first author:Doerr A
Bacteria's puppeteers.	/pubmed/21473018	Pastrana E.	Nat Methods. 2011 Mar;8(3):198-9.	Nat Methods. 2011	PubMed	citation	PMID:21473018	pubmed	21473018	create date:2011/04/08 | first author:Pastrana E
Brains gone wild.	/pubmed/21473017	Pastrana E.	Nat Methods. 2011 Mar;8(3):198-9.	Nat Methods. 2011	PubMed	citation	PMID:21473017	pubmed	21473017	create date:2011/04/08 | first author:Pastrana E
TALEs for the masses.	/pubmed/21473016	Rusk N.	Nat Methods. 2011 Mar;8(3):197.	Nat Methods. 2011	PubMed	citation	PMID:21473016	pubmed	21473016	create date:2011/04/08 | first author:Rusk N
A versatile in vivo system for directed dissection of gene expression patterns.	/pubmed/21473015	Gohl DM, Silies MA, Gao XJ, Bhalerao S, Luongo FJ, Lin CC, Potter CJ, Clandinin TR.	Nat Methods. 2011 Mar;8(3):231-7.	Nat Methods. 2011	PubMed	citation	PMID:21473015	pubmed	21473015	create date:2011/04/08 | first author:Gohl DM
Points of view: Points of review (part 2).	/pubmed/21473014	Wong B.	Nat Methods. 2011 Mar;8(3):189. No abstract available.	Nat Methods. 2011	PubMed	citation	PMID:21473014	pubmed	21473014	create date:2011/04/08 | first author:Wong B
Into the fold.	/pubmed/21473013	[No authors listed]	Nat Methods. 2011 Mar;8(3):185.	Nat Methods. 2011	PubMed	citation	PMID:21473013	pubmed	21473013	create date:2011/04/08
Long-term single-cell imaging of mammalian stem cells.	/pubmed/21451514	Schroeder T.	Nat Methods. 2011 Apr;8(4 Suppl):S30-5. Epub 2011 Mar 30. Review.	Nat Methods. 2011	PubMed	citation	PMID:21451514	pubmed	21451514	create date:2011/04/06 | first author:Schroeder T
Profiling metabolites and peptides in single cells.	/pubmed/21451513	Rubakhin SS, Romanova EV, Nemes P, Sweedler JV.	Nat Methods. 2011 Apr;8(4 Suppl):S20-9. Epub 2011 Mar 30. Review.	Nat Methods. 2011	PubMed	citation	PMID:21451513	pubmed	21451513	create date:2011/04/06 | first author:Rubakhin SS
Validating transcripts with probes and imaging technology.	/pubmed/21451512	Itzkovitz S, van Oudenaarden A.	Nat Methods. 2011 Apr;8(4 Suppl):S12-9. Epub 2011 Mar 30. Review.	Nat Methods. 2011	PubMed	citation	PMID:21451512	pubmed	21451512	create date:2011/04/06 | first author:Itzkovitz S
A genome-scale shRNA resource for transgenic RNAi in Drosophila.	/pubmed/21460824	Ni JQ, Zhou R, Czech B, Liu LP, Holderbaum L, Yang-Zhou D, Shim HS, Tao R, Handler D, Karpowicz P, Binari R, Booker M, Brennecke J, Perkins LA, Hannon GJ, Perrimon N.	Nat Methods. 2011 May;8(5):405-7. Epub 2011 Apr 3.	Nat Methods. 2011	PubMed	citation	PMID:21460824	pubmed	21460824	create date:2011/04/05 | first author:Ni JQ
A more efficient method to generate integration-free human iPS cells.	/pubmed/21460823	Okita K, Matsumura Y, Sato Y, Okada A, Morizane A, Okamoto S, Hong H, Nakagawa M, Tanabe K, Tezuka K, Shibata T, Kunisada T, Takahashi M, Takahashi J, Saji H, Yamanaka S.	Nat Methods. 2011 May;8(5):409-12. Epub 2011 Apr 3.	Nat Methods. 2011	PubMed	citation	PMID:21460823	pubmed	21460823	create date:2011/04/05 | first author:Okita K
Single-cell genomics.	/pubmed/21451520	Kalisky T, Quake SR.	Nat Methods. 2011 Apr;8(4):311-4.	Nat Methods. 2011	PubMed	citation	PMID:21451520	pubmed	21451520	create date:2011/04/01 | first author:Kalisky T
An in-depth view.	/pubmed/21451519	Huang B.	Nat Methods. 2011 Apr;8(4):304-5. No abstract available.	Nat Methods. 2011	PubMed	citation	PMID:21451519	pubmed	21451519	create date:2011/04/01 | first author:Huang B
Functional whole-brain imaging in behaving rodents.	/pubmed/21451518	Cherry SR.	Nat Methods. 2011 Apr;8(4):301-3. No abstract available.	Nat Methods. 2011	PubMed	citation	PMID:21451518	pubmed	21451518	create date:2011/04/01 | first author:Cherry SR
Large-scale genetic epistasis networks using RNAi.	/pubmed/21451517	Wang X, White KP.	Nat Methods. 2011 Apr;8(4):299-301.	Nat Methods. 2011	PubMed	citation	PMID:21451517	pubmed	21451517	create date:2011/04/01 | first author:Wang X
DAOSTORM: an algorithm for high- density super-resolution microscopy.	/pubmed/21451515	Holden SJ, Uphoff S, Kapanidis AN.	Nat Methods. 2011 Apr;8(4):279-80. No abstract available.	Nat Methods. 2011	PubMed	citation	PMID:21451515	pubmed	21451515	create date:2011/04/01 | first author:Holden SJ
Clonal interrogation of stem cells.	/pubmed/21451511	Hope K, Bhatia M.	Nat Methods. 2011 Apr;8(4 Suppl):S36-40. Review.	Nat Methods. 2011	PubMed	citation	PMID:21451511	pubmed	21451511	create date:2011/04/01 | first author:Hope K
Development and applications of single-cell transcriptome analysis.	/pubmed/21451510	Tang F, Lao K, Surani MA.	Nat Methods. 2011 Apr;8(4 Suppl):S6-11. Review.	Nat Methods. 2011	PubMed	citation	PMID:21451510	pubmed	21451510	create date:2011/04/01 | first author:Tang F
mProphet: automated data processing and statistical validation for large-scale SRM experiments.	/pubmed/21423193	Reiter L, Rinner O, Picotti P, Hüttenhain R, Beck M, Brusniak MY, Hengartner MO, Aebersold R.	Nat Methods. 2011 May;8(5):430-5. Epub 2011 Mar 20.	Nat Methods. 2011	PubMed	citation	PMID:21423193	pubmed	21423193	create date:2011/03/23 | first author:Reiter L
High-resolution Fourier-transform infrared chemical imaging with multiple synchrotron beams.	/pubmed/21423192	Nasse MJ, Walsh MJ, Mattson EC, Reininger R, Kajdacsy-Balla A, Macias V, Bhargava R, Hirschmugl CJ.	Nat Methods. 2011 May;8(5):413-6. Epub 2011 Mar 20.	Nat Methods. 2011	PubMed	citation	PMID:21423192	pubmed	21423192	create date:2011/03/23 | first author:Nasse MJ
Simultaneous assessment of rodent behavior and neurochemistry using a miniature positron emission tomograph.	/pubmed/21399637	Schulz D, Southekal S, Junnarkar SS, Pratte JF, Purschke ML, Stoll SP, Ravindranath B, Maramraju SH, Krishnamoorthy S, Henn FA, O'Connor P, Woody CL, Schlyer DJ, Vaska P.	Nat Methods. 2011 Apr;8(4):347-52. Epub 2011 Mar 13.	Nat Methods. 2011	PubMed	citation	PMID:21399637	pubmed	21399637	create date:2011/03/15 | first author:Schulz D
Two-color nanoscopy of three-dimensional volumes by 4Pi detection of stochastically switched fluorophores.	/pubmed/21399636	Aquino D, Schönle A, Geisler C, Middendorff CV, Wurm CA, Okamura Y, Lang T, Hell SW, Egner A.	Nat Methods. 2011 Apr;8(4):353-9. Epub 2011 Mar 13.	Nat Methods. 2011	PubMed	citation	PMID:21399636	pubmed	21399636	create date:2011/03/15 | first author:Aquino D
Mapping of signaling networks through synthetic genetic interaction analysis by RNAi.	/pubmed/21378980	Horn T, Sandmann T, Fischer B, Axelsson E, Huber W, Boutros M.	Nat Methods. 2011 Apr;8(4):341-6. Epub 2011 Mar 6.	Nat Methods. 2011	PubMed	citation	PMID:21378980	pubmed	21378980	create date:2011/03/08 | first author:Horn T
A bioinformatic assay for pluripotency in human cells.	/pubmed/21378979	Müller FJ, Schuldt BM, Williams R, Mason D, Altun G, Papapetrou EP, Danner S, Goldmann JE, Herbst A, Schmidt NO, Aldenhoff JB, Laurent LC, Loring JF.	Nat Methods. 2011 Apr;8(4):315-7. Epub 2011 Mar 6.	Nat Methods. 2011	PubMed	citation	PMID:21378979	pubmed	21378979	create date:2011/03/08 | first author:Müller FJ
Rapid three-dimensional isotropic imaging of living cells using Bessel beam plane illumination.	/pubmed/21378978	Planchon TA, Gao L, Milkie DE, Davidson MW, Galbraith JA, Galbraith CG, Betzig E.	Nat Methods. 2011 May;8(5):417-23. Epub 2011 Mar 4.	Nat Methods. 2011	PubMed	citation	PMID:21378978	pubmed	21378978	create date:2011/03/08 | first author:Planchon TA
A primer to scaffolded DNA origami.	/pubmed/21358626	Castro CE, Kilchherr F, Kim DN, Shiao EL, Wauer T, Wortmann P, Bathe M, Dietz H.	Nat Methods. 2011 Mar;8(3):221-9.	Nat Methods. 2011	PubMed	citation	PMID:21358626	pubmed	21358626	create date:2011/03/02 | first author:Castro CE
Neutral not a loss: phosphoinositides beyond the head group.	/pubmed/21358625	Wymann MP, Wenk MR.	Nat Methods. 2011 Mar;8(3):219-20. No abstract available.	Nat Methods. 2011	PubMed	citation	PMID:21358625	pubmed	21358625	create date:2011/03/02 | first author:Wymann MP
Double brainbow.	/pubmed/21358624	Cachero S, Jefferis GS.	Nat Methods. 2011 Mar;8(3):217-8. No abstract available.	Nat Methods. 2011	PubMed	citation	PMID:21358624	pubmed	21358624	create date:2011/03/02 | first author:Cachero S
A triple threat to single molecules.	/pubmed/21358623	Gruebele M.	Nat Methods. 2011 Mar;8(3):213-5. No abstract available.	Nat Methods. 2011	PubMed	citation	PMID:21358623	pubmed	21358623	create date:2011/03/02 | first author:Gruebele M
Recovery of intact DNA nanostructures after agarose gel-based separation.	/pubmed/21358621	Bellot G, McClintock MA, Lin C, Shih WM.	Nat Methods. 2011 Mar;8(3):192-4. No abstract available.	Nat Methods. 2011	PubMed	citation	PMID:21358621	pubmed	21358621	create date:2011/03/02 | first author:Bellot G
Taxonomic metagenome sequence assignment with structured output models.	/pubmed/21358620	Patil KR, Haider P, Pope PB, Turnbaugh PJ, Morrison M, Scheffer T, McHardy AC.	Nat Methods. 2011 Mar;8(3):191-2. No abstract available.	Nat Methods. 2011	PubMed	citation	PMID:21358620	pubmed	21358620	create date:2011/03/02 | first author:Patil KR
Synthesis through sequencing.	/pubmed/21355126	Evanko D.	Nat Methods. 2011 Feb;8(2):114. No abstract available.	Nat Methods. 2011	PubMed	citation	PMID:21355126	pubmed	21355126	create date:2011/03/01 | first author:Evanko D
A genetic system to study reprogramming.	/pubmed/21355125	de Souza N.	Nat Methods. 2011 Feb;8(2):112. No abstract available.	Nat Methods. 2011	PubMed	citation	PMID:21355125	pubmed	21355125	create date:2011/03/01 | first author:de Souza N
Differentiation in three dimensions.	/pubmed/21355124	Baker M.	Nat Methods. 2011 Feb;8(2):111. No abstract available.	Nat Methods. 2011	PubMed	citation	PMID:21355124	pubmed	21355124	create date:2011/03/01 | first author:Baker M
Better living through biochemistry.	/pubmed/21355118	Eisenstein M.	Nat Methods. 2011 Feb;8(2):108-9. No abstract available.	Nat Methods. 2011	PubMed	citation	PMID:21355118	pubmed	21355118	create date:2011/03/01 | first author:Eisenstein M
Rewiring cellular networks.	/pubmed/21355117	Pastrana E.	Nat Methods. 2011 Feb;8(2):108-9. No abstract available.	Nat Methods. 2011	PubMed	citation	PMID:21355117	pubmed	21355117	create date:2011/03/01 | first author:Pastrana E
One genome, two haplotypes.	/pubmed/21355116	Rusk N.	Nat Methods. 2011 Feb;8(2):107. No abstract available.	Nat Methods. 2011	PubMed	citation	PMID:21355116	pubmed	21355116	create date:2011/03/01 | first author:Rusk N
Points of review (part 1).	/pubmed/21355115	Wong B.	Nat Methods. 2011 Feb;8(2):101. No abstract available.	Nat Methods. 2011	PubMed	citation	PMID:21355115	pubmed	21355115	create date:2011/03/01 | first author:Wong B
The author file: Hang Lu.	/pubmed/21355114	Baker M.	Nat Methods. 2011 Feb;8(2):99. No abstract available.	Nat Methods. 2011	PubMed	citation	PMID:21355114	pubmed	21355114	create date:2011/03/01 | first author:Baker M
The right partner.	/pubmed/21355113	[No authors listed]	Nat Methods. 2011 Feb;8(2):97. No abstract available.	Nat Methods. 2011	PubMed	citation	PMID:21355113	pubmed	21355113	create date:2011/03/01
Ultrahigh-resolution optical trap with single-fluorophore sensitivity.	/pubmed/21336286	Comstock MJ, Ha T, Chemla YR.	Nat Methods. 2011 Apr;8(4):335-40. Epub 2011 Feb 20.	Nat Methods. 2011	PubMed	citation	PMID:21336286	pubmed	21336286	create date:2011/02/22 | first author:Comstock MJ
Confined activation and subdiffractive localization enables whole-cell PALM with genetically expressed probes.	/pubmed/21317909	York AG, Ghitani A, Vaziri A, Davidson MW, Shroff H.	Nat Methods. 2011 Apr;8(4):327-33. Epub 2011 Feb 13.	Nat Methods. 2011	PubMed	citation	PMID:21317909	pubmed	21317909	create date:2011/02/15 | first author:York AG
A microprobe for parallel optical and electrical recordings from single neurons in vivo.	/pubmed/21317908	LeChasseur Y, Dufour S, Lavertu G, Bories C, Deschênes M, Vallée R, De Koninck Y.	Nat Methods. 2011 Apr;8(4):319-25. Epub 2011 Feb 13.	Nat Methods. 2011	PubMed	citation	PMID:21317908	pubmed	21317908	create date:2011/02/15 | first author:LeChasseur Y
Drosophila Brainbow: a recombinase-based fluorescence labeling technique to subdivide neural expression patterns.	/pubmed/21297621	Hampel S, Chung P, McKellar CE, Hall D, Looger LL, Simpson JH.	Nat Methods. 2011 Mar;8(3):253-9. Epub 2011 Feb 6.	Nat Methods. 2011	PubMed	citation	PMID:21297621	pubmed	21297621	create date:2011/02/08 | first author:Hampel S
Visualizing a one-way protein encounter complex by ultrafast single-molecule mixing.	/pubmed/21297620	Gambin Y, VanDelinder V, Ferreon AC, Lemke EA, Groisman A, Deniz AA.	Nat Methods. 2011 Mar;8(3):239-41. Epub 2011 Feb 6.	Nat Methods. 2011	PubMed	citation	PMID:21297620	pubmed	21297620	create date:2011/02/08 | first author:Gambin Y
Flybow: genetic multicolor cell labeling for neural circuit analysis in Drosophila melanogaster.	/pubmed/21297619	Hadjieconomou D, Rotkopf S, Alexandre C, Bell DM, Dickson BJ, Salecker I.	Nat Methods. 2011 Mar;8(3):260-6. Epub 2011 Feb 6.	Nat Methods. 2011	PubMed	citation	PMID:21297619	pubmed	21297619	create date:2011/02/08 | first author:Hadjieconomou D
High-throughput single-molecule optofluidic analysis.	/pubmed/21297618	Kim S, Streets AM, Lin RR, Quake SR, Weiss S, Majumdar DS.	Nat Methods. 2011 Mar;8(3):242-5. Epub 2011 Feb 6.	Nat Methods. 2011	PubMed	citation	PMID:21297618	pubmed	21297618	create date:2011/02/08 | first author:Kim S
Quantification of PtdInsP3 molecular species in cells and tissues by mass spectrometry.	/pubmed/21278744	Clark J, Anderson KE, Juvin V, Smith TS, Karpe F, Wakelam MJ, Stephens LR, Hawkins PT.	Nat Methods. 2011 Mar;8(3):267-72. Epub 2011 Jan 30.	Nat Methods. 2011	PubMed	citation	PMID:21278744	pubmed	21278744	create date:2011/02/01 | first author:Clark J
Codon adaptation-based control of protein expression in C. elegans.	/pubmed/21278743	Redemann S, Schloissnig S, Ernst S, Pozniakowsky A, Ayloo S, Hyman AA, Bringmann H.	Nat Methods. 2011 Mar;8(3):250-2. Epub 2011 Jan 30.	Nat Methods. 2011	PubMed	citation	PMID:21278743	pubmed	21278743	create date:2011/02/01 | first author:Redemann S
Title	URL	Description	Details	ShortDetails	Resource	Type	Identifiers	Db	EntrezUID	Properties
A new way to look at fat.	/pubmed/21278725	Bewersdorf J, Farese RV Jr, Walther TC.	Nat Methods. 2011 Feb;8(2):132-3. No abstract available.	Nat Methods. 2011	PubMed	citation	PMID:21278725	pubmed	21278725	create date:2011/02/01 | first author:Bewersdorf J
New approaches to modeling complex biochemistry.	/pubmed/21278724	Bachman JA, Sorger P.	Nat Methods. 2011 Feb;8(2):130-1. No abstract available.	Nat Methods. 2011	PubMed	citation	PMID:21278724	pubmed	21278724	create date:2011/02/01 | first author:Bachman JA
Unrestrained worms bridled by the light.	/pubmed/21278723	Brown AE, Schafer WR.	Nat Methods. 2011 Feb;8(2):129-30. No abstract available.	Nat Methods. 2011	PubMed	citation	PMID:21278723	pubmed	21278723	create date:2011/02/01 | first author:Brown AE
Five challenges to bringing single-molecule force spectroscopy into living cells.	/pubmed/21278722	Dufrêne YF, Evans E, Engel A, Helenius J, Gaub HE, Müller DJ.	Nat Methods. 2011 Feb;8(2):123-7.	Nat Methods. 2011	PubMed	citation	PMID:21278722	pubmed	21278722	create date:2011/02/01 | first author:Dufrêne YF
Data transformation practices in biomedical sciences.	/pubmed/21278720	Valcu M, Valcu CM.	Nat Methods. 2011 Feb;8(2):104-5. No abstract available.	Nat Methods. 2011	PubMed	citation	PMID:21278720	pubmed	21278720	create date:2011/02/01 | first author:Valcu M
Resources for proteomics in mouse embryonic stem cells.	/pubmed/21278719	Schnütgen F, Ehrmann F, Poser I, Hubner NC, Hansen J, Floss T, deVries I, Wurst W, Hyman A, Mann M, von Melchner H.	Nat Methods. 2011 Feb;8(2):103-4. No abstract available.	Nat Methods. 2011	PubMed	citation	PMID:21278719	pubmed	21278719	create date:2011/02/01 | first author:Schnütgen F
Micropilot: automation of fluorescence microscopy-based imaging for systems biology.	/pubmed/21258339	Conrad C, Wünsche A, Tan TH, Bulkescher J, Sieckmann F, Verissimo F, Edelstein A, Walter T, Liebel U, Pepperkok R, Ellenberg J.	Nat Methods. 2011 Mar;8(3):246-9. Epub 2011 Jan 23.	Nat Methods. 2011	PubMed	citation	PMID:21258339	pubmed	21258339	create date:2011/01/25 | first author:Conrad C
RNAi screening for fat regulatory genes with SRS microscopy.	/pubmed/21240281	Wang MC, Min W, Freudiger CW, Ruvkun G, Xie XS.	Nat Methods. 2011 Feb;8(2):135-8. Epub 2011 Jan 16.	Nat Methods. 2011	PubMed	citation	PMID:21240281	pubmed	21240281	create date:2011/01/18 | first author:Wang MC
A transgenic mouse for in vivo detection of endogenous labeled mRNA.	/pubmed/21240280	Lionnet T, Czaplinski K, Darzacq X, Shav-Tal Y, Wells AL, Chao JA, Park HY, de Turris V, Lopez-Jones M, Singer RH.	Nat Methods. 2011 Feb;8(2):165-70. Epub 2011 Jan 16.	Nat Methods. 2011	PubMed	citation	PMID:21240280	pubmed	21240280	create date:2011/01/18 | first author:Lionnet T
Optogenetic manipulation of neural activity in freely moving Caenorhabditis elegans.	/pubmed/21240279	Leifer AM, Fang-Yen C, Gershow M, Alkema MJ, Samuel AD.	Nat Methods. 2011 Feb;8(2):147-52. Epub 2011 Jan 16.	Nat Methods. 2011	PubMed	citation	PMID:21240279	pubmed	21240279	create date:2011/01/18 | first author:Leifer AM
Real-time multimodal optical control of neurons and muscles in freely behaving Caenorhabditis elegans.	/pubmed/21240278	Stirman JN, Crane MM, Husson SJ, Wabnig S, Schultheis C, Gottschalk A, Lu H.	Nat Methods. 2011 Feb;8(2):153-8. Epub 2011 Jan 16.	Nat Methods. 2011	PubMed	citation	PMID:21240278	pubmed	21240278	create date:2011/01/18 | first author:Stirman JN
Knocking out multigene redundancies via cycles of sexual assortment and fluorescence selection.	/pubmed/21217751	Suzuki Y, St Onge RP, Mani R, King OD, Heilbut A, Labunskyy VM, Chen W, Pham L, Zhang LV, Tong AH, Nislow C, Giaever G, Gladyshev VN, Vidal M, Schow P, Lehár J, Roth FP.	Nat Methods. 2011 Feb;8(2):159-64. Epub 2011 Jan 9.	Nat Methods. 2011	PubMed	citation	PMID:21217751	pubmed	21217751	create date:2011/01/11 | first author:Suzuki Y
A photoprotection strategy for microsecond-resolution single-molecule fluorescence spectroscopy.	/pubmed/21217750	Campos LA, Liu J, Wang X, Ramanathan R, English DS, Muñoz V.	Nat Methods. 2011 Feb;8(2):143-6. Epub 2011 Jan 9.	Nat Methods. 2011	PubMed	citation	PMID:21217750	pubmed	21217750	create date:2011/01/11 | first author:Campos LA
Simultaneous two-photon calcium imaging at different depths with spatiotemporal multiplexing.	/pubmed/21217749	Cheng A, Gonçalves JT, Golshani P, Arisaka K, Portera-Cailliau C.	Nat Methods. 2011 Feb;8(2):139-42. Epub 2011 Jan 9.	Nat Methods. 2011	PubMed	citation	PMID:21217749	pubmed	21217749	create date:2011/01/11 | first author:Cheng A
Assemblies: the good, the bad, the ugly.	/pubmed/21191376	Birney E.	Nat Methods. 2011 Jan;8(1):59-60. No abstract available.	Nat Methods. 2011	PubMed	citation	PMID:21191376	pubmed	21191376	create date:2010/12/31 | first author:Birney E
Seeing is believing.	/pubmed/21191375	Bhattacharya J.	Nat Methods. 2011 Jan;8(1):57-8. No abstract available.	Nat Methods. 2011	PubMed	citation	PMID:21191375	pubmed	21191375	create date:2010/12/31 | first author:Bhattacharya J
At last, functional glycomics.	/pubmed/21191374	Zaia J.	Nat Methods. 2011 Jan;8(1):55-7. No abstract available.	Nat Methods. 2011	PubMed	citation	PMID:21191374	pubmed	21191374	create date:2010/12/31 | first author:Zaia J
Zinc-finger nucleases transition to the CoDA.	/pubmed/21191373	Segal DJ.	Nat Methods. 2011 Jan;8(1):53-5. No abstract available.	Nat Methods. 2011	PubMed	citation	PMID:21191373	pubmed	21191373	create date:2010/12/31 | first author:Segal DJ
Screening: the age of fishes.	/pubmed/21191372	Baker M.	Nat Methods. 2011 Jan;8(1):47-51. No abstract available.	Nat Methods. 2011	PubMed	citation	PMID:21191372	pubmed	21191372	create date:2010/12/31 | first author:Baker M
Channelrhodopsin engineering and exploration of new optogenetic tools.	/pubmed/21191371	Hegemann P, Möglich A.	Nat Methods. 2011 Jan;8(1):39-42. Epub 2010 Dec 20. No abstract available.	Nat Methods. 2011	PubMed	citation	PMID:21191371	pubmed	21191371	create date:2010/12/31 | first author:Hegemann P
The promise of optogenetics in cell biology: interrogating molecular circuits in space and time.	/pubmed/21191370	Toettcher JE, Voigt CA, Weiner OD, Lim WA.	Nat Methods. 2011 Jan;8(1):35-8. Epub 2010 Dec 20. No abstract available.	Nat Methods. 2011	PubMed	citation	PMID:21191370	pubmed	21191370	create date:2010/12/31 | first author:Toettcher JE
From cudgel to scalpel: toward precise neural control with optogenetics.	/pubmed/21191369	Peron S, Svoboda K.	Nat Methods. 2011 Jan;8(1):30-4. Epub 2010 Dec 20. No abstract available.	Nat Methods. 2011	PubMed	citation	PMID:21191369	pubmed	21191369	create date:2010/12/31 | first author:Peron S
Optogenetics.	/pubmed/21191368	Deisseroth K.	Nat Methods. 2011 Jan;8(1):26-9. Epub 2010 Dec 20. No abstract available.	Nat Methods. 2011	PubMed	citation	PMID:21191368	pubmed	21191368	create date:2010/12/31 | first author:Deisseroth K
Live-cell dSTORM with SNAP-tag fusion proteins.	/pubmed/21191367	Klein T, Löschberger A, Proppert S, Wolter S, van de Linde S, Sauer M.	Nat Methods. 2011 Jan;8(1):7-9. No abstract available.	Nat Methods. 2011	PubMed	citation	PMID:21191367	pubmed	21191367	create date:2010/12/31 | first author:Klein T
Preassembled zinc-finger arrays for rapid construction of ZFNs.	/pubmed/21191366	Kim S, Lee MJ, Kim H, Kang M, Kim JS.	Nat Methods. 2011 Jan;8(1):7. No abstract available.	Nat Methods. 2011	PubMed	citation	PMID:21191366	pubmed	21191366	create date:2010/12/31 | first author:Kim S
Efficient modeling, simulation and coarse-graining of biological complexity with NFsim.	/pubmed/21186362	Sneddon MW, Faeder JR, Emonet T.	Nat Methods. 2011 Feb;8(2):177-83. Epub 2010 Dec 26.	Nat Methods. 2011	PubMed	citation	PMID:21186362	pubmed	21186362	create date:2010/12/28 | first author:Sneddon MW
A microfluidic array for large-scale ordering and orientation of embryos.	/pubmed/21186361	Chung K, Kim Y, Kanodia JS, Gong E, Shvartsman SY, Lu H.	Nat Methods. 2011 Feb;8(2):171-6. Epub 2010 Dec 26.	Nat Methods. 2011	PubMed	citation	PMID:21186361	pubmed	21186361	create date:2010/12/28 | first author:Chung K
Warming up to a glow.	/pubmed/21166075	Doerr A.	Nat Methods. 2010 Dec;7(12):954. No abstract available.	Nat Methods. 2010	PubMed	citation	PMID:21166075	pubmed	21166075	create date:2010/12/18 | first author:Doerr A
Peptides made by walkin’.	/pubmed/21166074	Kaganman I.	Nat Methods. 2010 Dec;7(12):952. No abstract available.	Nat Methods. 2010	PubMed	citation	PMID:21166074	pubmed	21166074	create date:2010/12/18 | first author:Kaganman I
Following the fold.	/pubmed/21166073	Doerr A.	Nat Methods. 2010 Dec;7(12):950. No abstract available.	Nat Methods. 2010	PubMed	citation	PMID:21166073	pubmed	21166073	create date:2010/12/18 | first author:Doerr A
iPS cell aberrations.	/pubmed/21166072	de Souza N.	Nat Methods. 2010 Dec;7(12):948-9. No abstract available.	Nat Methods. 2010	PubMed	citation	PMID:21166072	pubmed	21166072	create date:2010/12/18 | first author:de Souza N
Neuroscience in a virtual world.	/pubmed/21158013	Pastrana E.	Nat Methods. 2010 Dec;7(12):948-9. No abstract available.	Nat Methods. 2010	PubMed	citation	PMID:21158013	pubmed	21158013	create date:2010/12/16 | first author:Pastrana E
Noncoding transcripts as expression boosters.	/pubmed/21158012	Rusk N.	Nat Methods. 2010 Dec;7(12):947. No abstract available.	Nat Methods. 2010	PubMed	citation	PMID:21158012	pubmed	21158012	create date:2010/12/16 | first author:Rusk N
Stabilized imaging of immune surveillance in the mouse lung.	/pubmed/21151136	Looney MR, Thornton EE, Sen D, Lamm WJ, Glenny RW, Krummel MF.	Nat Methods. 2011 Jan;8(1):91-6. Epub 2010 Dec 12.	Nat Methods. 2011	PubMed	citation	PMID:21151136	pubmed	21151136	create date:2010/12/15 | first author:Looney MR
Selection-free zinc-finger-nuclease engineering by context-dependent assembly (CoDA).	/pubmed/21151135	Sander JD, Dahlborg EJ, Goodwin MJ, Cade L, Zhang F, Cifuentes D, Curtin SJ, Blackburn JS, Thibodeau-Beganny S, Qi Y, Pierick CJ, Hoffman E, Maeder ML, Khayter C, Reyon D, Dobbs D, Langenau DM, Stupar RM, Giraldez AJ, Voytas DF, Peterson RT, Yeh JR, et al.	Nat Methods. 2011 Jan;8(1):67-9. Epub 2010 Dec 12.	Nat Methods. 2011	PubMed	citation	PMID:21151135	pubmed	21151135	create date:2010/12/15 | first author:Sander JD
Enhancing zinc-finger-nuclease activity with improved obligate heterodimeric architectures.	/pubmed/21131970	Doyon Y, Vo TD, Mendel MC, Greenberg SG, Wang J, Xia DF, Miller JC, Urnov FD, Gregory PD, Holmes MC.	Nat Methods. 2011 Jan;8(1):74-9. Epub 2010 Dec 5.	Nat Methods. 2011	PubMed	citation	PMID:21131970	pubmed	21131970	create date:2010/12/07 | first author:Doyon Y
Shotgun glycomics: a microarray strategy for functional glycomics.	/pubmed/21131969	Song X, Lasanajak Y, Xia B, Heimburg-Molinaro J, Rhea JM, Ju H, Zhao C, Molinaro RJ, Cummings RD, Smith DF.	Nat Methods. 2011 Jan;8(1):85-90. Epub 2010 Dec 5.	Nat Methods. 2011	PubMed	citation	PMID:21131969	pubmed	21131969	create date:2010/12/07 | first author:Song X
SAINT: probabilistic scoring of affinity purification-mass spectrometry data.	/pubmed/21131968	Choi H, Larsen B, Lin ZY, Breitkreutz A, Mellacheruvu D, Fermin D, Qin ZS, Tyers M, Gingras AC, Nesvizhskii AI.	Nat Methods. 2011 Jan;8(1):70-3. Epub 2010 Dec 5.	Nat Methods. 2011	PubMed	citation	PMID:21131968	pubmed	21131968	create date:2010/12/07 | first author:Choi H
Defined substrates for pluripotent stem cells: are we there yet?	/pubmed/21116246	Elefanty AG, Stanley EG.	Nat Methods. 2010 Dec;7(12):967-8. No abstract available.	Nat Methods. 2010	PubMed	citation	PMID:21116246	pubmed	21116246	create date:2010/12/01 | first author:Elefanty AG
The RNA structurome: high-throughput probing.	/pubmed/21116245	Westhof E, Romby P.	Nat Methods. 2010 Dec;7(12):965-7. No abstract available.	Nat Methods. 2010	PubMed	citation	PMID:21116245	pubmed	21116245	create date:2010/12/01 | first author:Westhof E
Pulling it together in three dimensions.	/pubmed/21116244	Trepat X, Fabry B, Fredberg JJ.	Nat Methods. 2010 Dec;7(12):963-5. No abstract available.	Nat Methods. 2010	PubMed	citation	PMID:21116244	pubmed	21116244	create date:2010/12/01 | first author:Trepat X
Multiple displacement amplification compromises quantitative analysis of metagenomes.	/pubmed/21116242	Yilmaz S, Allgaier M, Hugenholtz P.	Nat Methods. 2010 Dec;7(12):943-4. No abstract available.	Nat Methods. 2010	PubMed	citation	PMID:21116242	pubmed	21116242	create date:2010/12/01 | first author:Yilmaz S
Protein localization in electron micrographs using fluorescence nanoscopy.	/pubmed/21102453	Watanabe S, Punge A, Hollopeter G, Willig KI, Hobson RJ, Davis MW, Hell SW, Jorgensen EM.	Nat Methods. 2011 Jan;8(1):80-4. Epub 2010 Nov 21.	Nat Methods. 2011	PubMed	citation	PMID:21102453	pubmed	21102453	create date:2010/11/26 | first author:Watanabe S
Limitations of next-generation genome sequence assembly.	/pubmed/21102452	Alkan C, Sajjadian S, Eichler EE.	Nat Methods. 2011 Jan;8(1):61-5. Epub 2010 Nov 21.	Nat Methods. 2011	PubMed	citation	PMID:21102452	pubmed	21102452	create date:2010/11/26 | first author:Alkan C
Quantitative analysis of fitness and genetic interactions in yeast on a genome scale.	/pubmed/21076421	Baryshnikova A, Costanzo M, Kim Y, Ding H, Koh J, Toufighi K, Youn JY, Ou J, San Luis BJ, Bandyopadhyay S, Hibbs M, Hess D, Gingras AC, Bader GD, Troyanskaya OG, Brown GW, Andrews B, Boone C, Myers CL.	Nat Methods. 2010 Dec;7(12):1017-24. Epub 2010 Nov 14.	Nat Methods. 2010	PubMed	citation	PMID:21076421	pubmed	21076421	create date:2010/11/16 | first author:Baryshnikova A
Measurement of mechanical tractions exerted by cells in three-dimensional matrices.	/pubmed/21076420	Legant WR, Miller JS, Blakely BL, Cohen DM, Genin GM, Chen CS.	Nat Methods. 2010 Dec;7(12):969-71. Epub 2010 Nov 14.	Nat Methods. 2010	PubMed	citation	PMID:21076420	pubmed	21076420	create date:2010/11/16 | first author:Legant WR
Three-dimensional cellular ultrastructure resolved by X-ray microscopy.	/pubmed/21076419	Schneider G, Guttmann P, Heim S, Rehbein S, Mueller F, Nagashima K, Heymann JB, Müller WG, McNally JG.	Nat Methods. 2010 Dec;7(12):985-7. Epub 2010 Nov 14.	Nat Methods. 2010	PubMed	citation	PMID:21076419	pubmed	21076419	create date:2010/11/16 | first author:Schneider G
A defined glycosaminoglycan-binding substratum for human pluripotent stem cells.	/pubmed/21076418	Klim JR, Li L, Wrighton PJ, Piekarczyk MS, Kiessling LL.	Nat Methods. 2010 Dec;7(12):989-94. Epub 2010 Nov 14.	Nat Methods. 2010	PubMed	citation	PMID:21076418	pubmed	21076418	create date:2010/11/16 | first author:Klim JR
Analysis and design of RNA sequencing experiments for identifying isoform regulation.	/pubmed/21057496	Katz Y, Wang ET, Airoldi EM, Burge CB.	Nat Methods. 2010 Dec;7(12):1009-15. Epub 2010 Nov 7.	Nat Methods. 2010	PubMed	citation	PMID:21057496	pubmed	21057496	create date:2010/11/09 | first author:Katz Y
FragSeq: transcriptome-wide RNA structure probing using high-throughput sequencing.	/pubmed/21057495	Underwood JG, Uzilov AV, Katzman S, Onodera CS, Mainzer JE, Mathews DH, Lowe TM, Salama SR, Haussler D.	Nat Methods. 2010 Dec;7(12):995-1001. Epub 2010 Nov 7.	Nat Methods. 2010	PubMed	citation	PMID:21057495	pubmed	21057495	create date:2010/11/09 | first author:Underwood JG
Title	URL	Description	Details	ShortDetails	Resource	Type	Identifiers	Db	EntrezUID	Properties
Points of view: gestalt principles (part 1).	/pubmed/21049588	Wong B.	Nat Methods. 2010 Nov;7(11):863. No abstract available.	Nat Methods. 2010	PubMed	citation	PMID:21049588	pubmed	21049588	create date:2010/11/05 | first author:Wong B
The author file: Rolf Zeller and Javier Lopez-Rios.	/pubmed/21049587	Baker M.	Nat Methods. 2010 Nov;7(11):861.	Nat Methods. 2010	PubMed	citation	PMID:21049587	pubmed	21049587	create date:2010/11/05 | first author:Baker M
Nobel thoughts.	/pubmed/21049586	[No authors listed]	Nat Methods. 2010 Nov;7(11):859.	Nat Methods. 2010	PubMed	citation	PMID:21049586	pubmed	21049586	create date:2010/11/05
Microscopy. Self-healing light beams.	/pubmed/21049580	Evanko D.	Nat Methods. 2010 Nov;7(11):876.	Nat Methods. 2010	PubMed	citation	PMID:21049580	pubmed	21049580	create date:2010/11/05 | first author:Evanko D
Biochemistry. Hidden code in the protein code.	/pubmed/21049579	Baker M.	Nat Methods. 2010 Nov;7(11):874.	Nat Methods. 2010	PubMed	citation	PMID:21049579	pubmed	21049579	create date:2010/11/05 | first author:Baker M
Stem cells. Species collage.	/pubmed/21049578	Pastrana E.	Nat Methods. 2010 Nov;7(11):872.	Nat Methods. 2010	PubMed	citation	PMID:21049578	pubmed	21049578	create date:2010/11/05 | first author:Pastrana E
Gene expression. Many mini mind promoters.	/pubmed/21049577	de Souza N.	Nat Methods. 2010 Nov;7(11):870-1.	Nat Methods. 2010	PubMed	citation	PMID:21049577	pubmed	21049577	create date:2010/11/05 | first author:de Souza N
Structural biology. Protein structure gets exciting.	/pubmed/21049576	Doerr A.	Nat Methods. 2010 Nov;7(11):870-1.	Nat Methods. 2010	PubMed	citation	PMID:21049576	pubmed	21049576	create date:2010/11/05 | first author:Doerr A
Cell biology. Finding the trees in the forest.	/pubmed/21049574	Rusk N.	Nat Methods. 2010 Nov;7(11):869.	Nat Methods. 2010	PubMed	citation	PMID:21049574	pubmed	21049574	create date:2010/11/05 | first author:Rusk N
Maltose-neopentyl glycol (MNG) amphiphiles for solubilization, stabilization and crystallization of membrane proteins.	/pubmed/21037590	Chae PS, Rasmussen SG, Rana RR, Gotfryd K, Chandra R, Goren MA, Kruse AC, Nurva S, Loland CJ, Pierre Y, Drew D, Popot JL, Picot D, Fox BG, Guan L, Gether U, Byrne B, Kobilka B, Gellman SH.	Nat Methods. 2010 Dec;7(12):1003-8. Epub 2010 Oct 31.	Nat Methods. 2010	PubMed	citation	PMID:21037590	pubmed	21037590	create date:2010/11/03 | first author:Chae PS
Rapid blue-light-mediated induction of protein interactions in living cells.	/pubmed/21037589	Kennedy MJ, Hughes RM, Peteya LA, Schwartz JW, Ehlers MD, Tucker CL.	Nat Methods. 2010 Dec;7(12):973-5. Epub 2010 Oct 31.	Nat Methods. 2010	PubMed	citation	PMID:21037589	pubmed	21037589	create date:2010/11/03 | first author:Kennedy MJ
Pacing lightly: optogenetics gets to the heart.	/pubmed/21030965	Knollmann BC.	Nat Methods. 2010 Nov;7(11):889-91. No abstract available.	Nat Methods. 2010	PubMed	citation	PMID:21030965	pubmed	21030965	create date:2010/10/30 | first author:Knollmann BC
DNA construction: homemade or ordered out?	/pubmed/21030964	Carr PA.	Nat Methods. 2010 Nov;7(11):887-9.	Nat Methods. 2010	PubMed	citation	PMID:21030964	pubmed	21030964	create date:2010/10/30 | first author:Carr PA
Defining pluripotency.	/pubmed/21030963	Pera MF.	Nat Methods. 2010 Nov;7(11):885-7.	Nat Methods. 2010	PubMed	citation	PMID:21030963	pubmed	21030963	create date:2010/10/30 | first author:Pera MF
Federal policy and the use of pluripotent stem cells.	/pubmed/21030961	Scott CT, McCormick JB, Derouen MC, Owen-Smith J.	Nat Methods. 2010 Nov;7(11):866-7. No abstract available.	Nat Methods. 2010	PubMed	citation	PMID:21030961	pubmed	21030961	create date:2010/10/30 | first author:Scott CT
Chronic optical access through a polished and reinforced thinned skull.	/pubmed/20966916	Drew PJ, Shih AY, Driscoll JD, Knutsen PM, Blinder P, Davalos D, Akassoglou K, Tsai PS, Kleinfeld D.	Nat Methods. 2010 Dec;7(12):981-4. Epub 2010 Oct 21.	Nat Methods. 2010	PubMed	citation	PMID:20966916	pubmed	20966916	create date:2010/10/23 | first author:Drew PJ
Dual RMCE for efficient re-engineering of mouse mutant alleles.	/pubmed/20953177	Osterwalder M, Galli A, Rosen B, Skarnes WC, Zeller R, Lopez-Rios J.	Nat Methods. 2010 Nov;7(11):893-5. Epub 2010 Oct 17.	Nat Methods. 2010	PubMed	citation	PMID:20953177	pubmed	20953177	create date:2010/10/19 | first author:Osterwalder M
Efficient CNS gene delivery by intravenous injection.	/pubmed/20953176	Louboutin JP, Chekmasova AA, Marusich E, Chowdhury JR, Strayer DS.	Nat Methods. 2010 Nov;7(11):905-7. Epub 2010 Oct 17.	Nat Methods. 2010	PubMed	citation	PMID:20953176	pubmed	20953176	create date:2010/10/19 | first author:Louboutin JP
Mutation discovery by targeted genomic enrichment of multiplexed barcoded samples.	/pubmed/20953175	Nijman IJ, Mokry M, van Boxtel R, Toonen P, de Bruijn E, Cuppen E.	Nat Methods. 2010 Nov;7(11):913-5. Epub 2010 Oct 17.	Nat Methods. 2010	PubMed	citation	PMID:20953175	pubmed	20953175	create date:2010/10/19 | first author:Nijman IJ
Clonal tracking of hESCs reveals differential contribution to functional assays.	/pubmed/20953174	Stewart MH, Bendall SC, Levadoux-Martin M, Bhatia M.	Nat Methods. 2010 Nov;7(11):917-22. Epub 2010 Oct 17.	Nat Methods. 2010	PubMed	citation	PMID:20953174	pubmed	20953174	create date:2010/10/19 | first author:Stewart MH
Magnetic torque tweezers: measuring torsional stiffness in DNA and RecA-DNA filaments.	/pubmed/20953173	Lipfert J, Kerssemakers JW, Jager T, Dekker NH.	Nat Methods. 2010 Dec;7(12):977-80. Epub 2010 Oct 17.	Nat Methods. 2010	PubMed	citation	PMID:20953173	pubmed	20953173	create date:2010/10/19 | first author:Lipfert J
A human MAP kinase interactome.	/pubmed/20936779	Bandyopadhyay S, Chiang CY, Srivastava J, Gersten M, White S, Bell R, Kurschner C, Martin CH, Smoot M, Sahasrabudhe S, Barber DL, Chanda SK, Ideker T.	Nat Methods. 2010 Oct;7(10):801-5.	Nat Methods. 2010	PubMed	citation	PMID:20936779	pubmed	20936779	create date:2010/10/12 | first author:Bandyopadhyay S
Stem cell whiplash.	/pubmed/20936777	[No authors listed]	Nat Methods. 2010 Oct;7(10):769. No abstract available.	Nat Methods. 2010	PubMed	citation	PMID:20936777	pubmed	20936777	create date:2010/10/12
SNIPer pulls the trigger.	/pubmed/20936776	Doerr A.	Nat Methods. 2010 Oct;7(10):786. No abstract available.	Nat Methods. 2010	PubMed	citation	PMID:20936776	pubmed	20936776	create date:2010/10/12 | first author:Doerr A
Seeing more with less.	/pubmed/20936773	Baker M.	Nat Methods. 2010 Oct;7(10):782. No abstract available.	Nat Methods. 2010	PubMed	citation	PMID:20936773	pubmed	20936773	create date:2010/10/12 | first author:Baker M
Expanding HapMap.	/pubmed/20936772	Rusk N.	Nat Methods. 2010 Oct;7(10):780-1. No abstract available.	Nat Methods. 2010	PubMed	citation	PMID:20936772	pubmed	20936772	create date:2010/10/12 | first author:Rusk N
Reading cells from within.	/pubmed/20936771	Pastrana E.	Nat Methods. 2010 Oct;7(10):780-1. No abstract available.	Nat Methods. 2010	PubMed	citation	PMID:20936771	pubmed	20936771	create date:2010/10/12 | first author:Pastrana E
Microscope harmonies.	/pubmed/20936770	Evanko D.	Nat Methods. 2010 Oct;7(10):779. No abstract available.	Nat Methods. 2010	PubMed	citation	PMID:20936770	pubmed	20936770	create date:2010/10/12 | first author:Evanko D
Salience.	/pubmed/20936751	Wong B.	Nat Methods. 2010 Oct;7(10):773. No abstract available. Erratum in: Nat Methods. 2011 Feb;8(2):184.	Nat Methods. 2010	PubMed	citation	PMID:20936751	pubmed	20936751	create date:2010/10/12 | first author:Wong B
Trey Ideker.	/pubmed/20936750	Baker M.	Nat Methods. 2010 Oct;7(10):771. No abstract available.	Nat Methods. 2010	PubMed	citation	PMID:20936750	pubmed	20936750	create date:2010/10/12 | first author:Baker M
uPAINTing the plasma membrane.	/pubmed/20936749	de Souza N.	Nat Methods. 2010 Oct;7(10):784. No abstract available.	Nat Methods. 2010	PubMed	citation	PMID:20936749	pubmed	20936749	create date:2010/10/12 | first author:de Souza N
Specific gene transfer to neurons, endothelial cells and hematopoietic progenitors with lentiviral vectors.	/pubmed/20935652	Anliker B, Abel T, Kneissl S, Hlavaty J, Caputi A, Brynza J, Schneider IC, Münch RC, Petznek H, Kontermann RE, Koehl U, Johnston IC, Keinänen K, Müller UC, Hohenadl C, Monyer H, Cichutek K, Buchholz CJ.	Nat Methods. 2010 Nov;7(11):929-35. Epub 2010 Oct 10.	Nat Methods. 2010	PubMed	citation	PMID:20935652	pubmed	20935652	create date:2010/10/12 | first author:Anliker B
Chemical synthesis of the mouse mitochondrial genome.	/pubmed/20935651	Gibson DG, Smith HO, Hutchison CA 3rd, Venter JC, Merryman C.	Nat Methods. 2010 Nov;7(11):901-3. Epub 2010 Oct 10.	Nat Methods. 2010	PubMed	citation	PMID:20935651	pubmed	20935651	create date:2010/10/12 | first author:Gibson DG
De novo assembly and analysis of RNA-seq data.	/pubmed/20935650	Robertson G, Schein J, Chiu R, Corbett R, Field M, Jackman SD, Mungall K, Lee S, Okada HM, Qian JQ, Griffith M, Raymond A, Thiessen N, Cezard T, Butterfield YS, Newsome R, Chan SK, She R, Varhol R, Kamoh B, Prabhu AL, Tam A, et al.	Nat Methods. 2010 Nov;7(11):909-12. Epub 2010 Oct 10.	Nat Methods. 2010	PubMed	citation	PMID:20935650	pubmed	20935650	create date:2010/10/12 | first author:Robertson G
Trans-SILAC: sorting out the non-cell-autonomous proteome.	/pubmed/20935649	Rechavi O, Kalman M, Fang Y, Vernitsky H, Jacob-Hirsch J, Foster LJ, Kloog Y, Goldstein I.	Nat Methods. 2010 Nov;7(11):923-7. Epub 2010 Oct 10.	Nat Methods. 2010	PubMed	citation	PMID:20935649	pubmed	20935649	create date:2010/10/12 | first author:Rechavi O
Optogenetics meets optical wavefront shaping.	/pubmed/20885441	Shoham S.	Nat Methods. 2010 Oct;7(10):798-9. Epub 2010 Sep 29. No abstract available.	Nat Methods. 2010	PubMed	citation	PMID:20885441	pubmed	20885441	create date:2010/10/05 | first author:Shoham S
A targeted approach to miRNA target identification.	/pubmed/20885440	Grimson A.	Nat Methods. 2010 Oct;7(10):795-7. Epub 2010 Sep 29. No abstract available.	Nat Methods. 2010	PubMed	citation	PMID:20885440	pubmed	20885440	create date:2010/10/05 | first author:Grimson A
Simplifying complexity.	/pubmed/20885439	Cloonan N, Grimmond SM.	Nat Methods. 2010 Oct;7(10):793-5. Epub 2010 Sep 29. No abstract available.	Nat Methods. 2010	PubMed	citation	PMID:20885439	pubmed	20885439	create date:2010/10/05 | first author:Cloonan N
Color blindness.	/pubmed/20885436	Albrecht M.	Nat Methods. 2010 Oct;7(10):775; discussion 775. Epub 2010 Sep 29. No abstract available.	Nat Methods. 2010	PubMed	citation	PMID:20885436	pubmed	20885436	create date:2010/10/05 | first author:Albrecht M
Rapid readout detector captures protein time-resolved WAXS.	/pubmed/20885435	Westenhoff S, Malmerberg E, Arnlund D, Johansson L, Nazarenko E, Cammarata M, Davidsson J, Chaptal V, Abramson J, Katona G, Menzel A, Neutze R.	Nat Methods. 2010 Oct;7(10):775-6. Epub 2010 Sep 29. No abstract available.	Nat Methods. 2010	PubMed	citation	PMID:20885435	pubmed	20885435	create date:2010/10/05 | first author:Westenhoff S
Membrane molecules mobile even after chemical fixation.	/pubmed/20881966	Tanaka KA, Suzuki KG, Shirai YM, Shibutani ST, Miyahara MS, Tsuboi H, Yahara M, Yoshimura A, Mayor S, Fujiwara TK, Kusumi A.	Nat Methods. 2010 Nov;7(11):865-6. Epub 2010 Oct 3. No abstract available.	Nat Methods. 2010	PubMed	citation	PMID:20881966	pubmed	20881966	create date:2010/10/01 | first author:Tanaka KA
Optogenetic control of heart muscle in vitro and in vivo.	/pubmed/20881965	Bruegmann T, Malan D, Hesse M, Beiert T, Fuegemann CJ, Fleischmann BK, Sasse P.	Nat Methods. 2010 Nov;7(11):897-900. Epub 2010 Oct 3.	Nat Methods. 2010	PubMed	citation	PMID:20881965	pubmed	20881965	create date:2010/10/01 | first author:Bruegmann T
Quantitative dynamic footprinting microscopy reveals mechanisms of neutrophil rolling.	/pubmed/20871617	Sundd P, Gutierrez E, Pospieszalska MK, Zhang H, Groisman A, Ley K.	Nat Methods. 2010 Oct;7(10):821-4. Epub 2010 Sep 26.	Nat Methods. 2010	PubMed	citation	PMID:20871617	pubmed	20871617	create date:2010/09/28 | first author:Sundd P
Scanless two-photon excitation of channelrhodopsin-2.	/pubmed/20852649	Papagiakoumou E, Anselmi F, Bègue A, de Sars V, Glückstad J, Isacoff EY, Emiliani V.	Nat Methods. 2010 Oct;7(10):848-54. Epub 2010 Sep 19.	Nat Methods. 2010	PubMed	citation	PMID:20852649	pubmed	20852649	create date:2010/09/21 | first author:Papagiakoumou E
Validation of two ribosomal RNA removal methods for microbial metatranscriptomics.	/pubmed/20852648	He S, Wurtzel O, Singh K, Froula JL, Yilmaz S, Tringe SG, Wang Z, Chen F, Lindquist EA, Sorek R, Hugenholtz P.	Nat Methods. 2010 Oct;7(10):807-12. Epub 2010 Sep 19.	Nat Methods. 2010	PubMed	citation	PMID:20852648	pubmed	20852648	create date:2010/09/21 | first author:He S
Profiling locomotor recovery: comprehensive quantification of impairments after CNS damage in rodents.	/pubmed/20836253	Zörner B, Filli L, Starkey ML, Gonzenbach R, Kasper H, Röthlisberger M, Bolliger M, Schwab ME.	Nat Methods. 2010 Sep;7(9):701-8.	Nat Methods. 2010	PubMed	citation	PMID:20836253	pubmed	20836253	create date:2010/09/14 | first author:Zörner B
A quantitative targeted proteomics approach to validate predicted microRNA targets in C. elegans.	/pubmed/20835247	Jovanovic M, Reiter L, Picotti P, Lange V, Bogan E, Hurschler BA, Blenkiron C, Lehrbach NJ, Ding XC, Weiss M, Schrimpf SP, Miska EA, Grosshans H, Aebersold R, Hengartner MO.	Nat Methods. 2010 Oct;7(10):837-42. Epub 2010 Sep 12.	Nat Methods. 2010	PubMed	citation	PMID:20835247	pubmed	20835247	create date:2010/09/14 | first author:Jovanovic M
Taming anxiety in laboratory mice.	/pubmed/20835246	Hurst JL, West RS.	Nat Methods. 2010 Oct;7(10):825-6. Epub 2010 Sep 12.	Nat Methods. 2010	PubMed	citation	PMID:20835246	pubmed	20835246	create date:2010/09/14 | first author:Hurst JL
Alternative expression analysis by RNA sequencing.	/pubmed/20835245	Griffith M, Griffith OL, Mwenifumbo J, Goya R, Morrissy AS, Morin RD, Corbett R, Tang MJ, Hou YC, Pugh TJ, Robertson G, Chittaranjan S, Ally A, Asano JK, Chan SY, Li HI, McDonald H, Teague K, Zhao Y, Zeng T, Delaney A, Hirst M, et al.	Nat Methods. 2010 Oct;7(10):843-7. Epub 2010 Sep 12.	Nat Methods. 2010	PubMed	citation	PMID:20835245	pubmed	20835245	create date:2010/09/14 | first author:Griffith M
Biophysics: Melting trapped DNA.	/pubmed/20827805	Rusk N.	Nat Methods. 2010 Sep;7(9):678.	Nat Methods. 2010	PubMed	citation	PMID:20827805	pubmed	20827805	create date:2010/09/10 | first author:Rusk N
Title	URL	Description	Details	ShortDetails	Resource	Type	Identifiers	Db	EntrezUID	Properties
Chemical biology: Rapid allosteric activation.	/pubmed/20827804	Baker M.	Nat Methods. 2010 Sep;7(9):676.	Nat Methods. 2010	PubMed	citation	PMID:20827804	pubmed	20827804	create date:2010/09/10 | first author:Baker M
Microbiology: When bacteria experience a tremor.	/pubmed/20827803	Rusk N.	Nat Methods. 2010 Sep;7(9):674.	Nat Methods. 2010	PubMed	citation	PMID:20827803	pubmed	20827803	create date:2010/09/10 | first author:Rusk N
Systems biology: Learning from history.	/pubmed/20827802	de Souza N.	Nat Methods. 2010 Sep;7(9):672-3.	Nat Methods. 2010	PubMed	citation	PMID:20827802	pubmed	20827802	create date:2010/09/10 | first author:de Souza N
Single molecule: Single molecules meet systems biology.	/pubmed/20827801	Evanko D.	Nat Methods. 2010 Sep;7(9):672-3.	Nat Methods. 2010	PubMed	citation	PMID:20827801	pubmed	20827801	create date:2010/09/10 | first author:Evanko D
Molecular engineering: Unnatural design.	/pubmed/20827800	Doerr A.	Nat Methods. 2010 Sep;7(9):671.	Nat Methods. 2010	PubMed	citation	PMID:20827800	pubmed	20827800	create date:2010/09/10 | first author:Doerr A
The call of the human proteome.	/pubmed/20827799	[No authors listed]	Nat Methods. 2010 Sep;7(9):661.	Nat Methods. 2010	PubMed	citation	PMID:20827799	pubmed	20827799	create date:2010/09/10
Monitoring multiple distances within a single molecule using switchable FRET.	/pubmed/20818380	Uphoff S, Holden SJ, Le Reste L, Periz J, van de Linde S, Heilemann M, Kapanidis AN.	Nat Methods. 2010 Oct;7(10):831-6. Epub 2010 Sep 5.	Nat Methods. 2010	PubMed	citation	PMID:20818380	pubmed	20818380	create date:2010/09/08 | first author:Uphoff S
Near-infrared fluorescent proteins.	/pubmed/20818379	Shcherbo D, Shemiakina II, Ryabova AV, Luker KE, Schmidt BT, Souslova EA, Gorodnicheva TV, Strukova L, Shidlovskiy KM, Britanova OV, Zaraisky AG, Lukyanov KA, Loschenov VB, Luker GD, Chudakov DM.	Nat Methods. 2010 Oct;7(10):827-9. Epub 2010 Sep 5.	Nat Methods. 2010	PubMed	citation	PMID:20818379	pubmed	20818379	create date:2010/09/08 | first author:Shcherbo D
Microbial community resemblance methods differ in their ability to detect biologically relevant patterns.	/pubmed/20818378	Kuczynski J, Liu Z, Lozupone C, McDonald D, Fierer N, Knight R.	Nat Methods. 2010 Oct;7(10):813-9. Epub 2010 Sep 5.	Nat Methods. 2010	PubMed	citation	PMID:20818378	pubmed	20818378	create date:2010/09/08 | first author:Kuczynski J
Oxygen maps in the brain.	/pubmed/20805799	Dirnagl U.	Nat Methods. 2010 Sep;7(9):697-9.	Nat Methods. 2010	PubMed	citation	PMID:20805799	pubmed	20805799	create date:2010/09/02 | first author:Dirnagl U
Stem cells feel the difference.	/pubmed/20805798	Buxboim A, Discher DE.	Nat Methods. 2010 Sep;7(9):695-7.	Nat Methods. 2010	PubMed	citation	PMID:20805798	pubmed	20805798	create date:2010/09/02 | first author:Buxboim A
C. elegans select.	/pubmed/20805797	Chamberlin HM.	Nat Methods. 2010 Sep;7(9):693-5.	Nat Methods. 2010	PubMed	citation	PMID:20805797	pubmed	20805797	create date:2010/09/02 | first author:Chamberlin HM
MicroRNA profiling: separating signal from noise.	/pubmed/20805796	Baker M.	Nat Methods. 2010 Sep;7(9):687-92.	Nat Methods. 2010	PubMed	citation	PMID:20805796	pubmed	20805796	create date:2010/09/02 | first author:Baker M
Mass spectrometry in high-throughput proteomics: ready for the big time.	/pubmed/20805795	Nilsson T, Mann M, Aebersold R, Yates JR 3rd, Bairoch A, Bergeron JJ.	Nat Methods. 2010 Sep;7(9):681-5.	Nat Methods. 2010	PubMed	citation	PMID:20805795	pubmed	20805795	create date:2010/09/02 | first author:Nilsson T
Rapidly denoising pyrosequencing amplicon reads by exploiting rank-abundance distributions.	/pubmed/20805793	Reeder J, Knight R.	Nat Methods. 2010 Sep;7(9):668-9. No abstract available.	Nat Methods. 2010	PubMed	citation	PMID:20805793	pubmed	20805793	create date:2010/09/02 | first author:Reeder J
Exhaustive benchmarking of the yeast two-hybrid system.	/pubmed/20805792	Chen YC, Rajagopala SV, Stellberger T, Uetz P.	Nat Methods. 2010 Sep;7(9):667-8; author reply 668. No abstract available.	Nat Methods. 2010	PubMed	citation	PMID:20805792	pubmed	20805792	create date:2010/09/02 | first author:Chen YC
Analysis of microtubule dynamic instability using a plus-end growth marker.	/pubmed/20729842	Matov A, Applegate K, Kumar P, Thoma C, Krek W, Danuser G, Wittmann T.	Nat Methods. 2010 Sep;7(9):761-8. Epub 2010 Aug 22.	Nat Methods. 2010	PubMed	citation	PMID:20729842	pubmed	20729842	create date:2010/08/24 | first author:Matov A
An antibiotic selection marker for nematode transgenesis.	/pubmed/20729841	Giordano-Santini R, Milstein S, Svrzikapa N, Tu D, Johnsen R, Baillie D, Vidal M, Dupuy D.	Nat Methods. 2010 Sep;7(9):721-3. Epub 2010 Aug 22.	Nat Methods. 2010	PubMed	citation	PMID:20729841	pubmed	20729841	create date:2010/08/24 | first author:Giordano-Santini R
Rapid selection of transgenic C. elegans using antibiotic resistance.	/pubmed/20729840	Semple JI, Garcia-Verdugo R, Lehner B.	Nat Methods. 2010 Sep;7(9):725-7. Epub 2010 Aug 22.	Nat Methods. 2010	PubMed	citation	PMID:20729840	pubmed	20729840	create date:2010/08/24 | first author:Semple JI
Comprehensive comparative analysis of strand-specific RNA sequencing methods.	/pubmed/20711195	Levin JZ, Yassour M, Adiconis X, Nusbaum C, Thompson DA, Friedman N, Gnirke A, Regev A.	Nat Methods. 2010 Sep;7(9):709-15. Epub 2010 Aug 15.	Nat Methods. 2010	PubMed	citation	PMID:20711195	pubmed	20711195	create date:2010/08/17 | first author:Levin JZ
High-resolution mapping of protein sequence-function relationships.	/pubmed/20711194	Fowler DM, Araya CL, Fleishman SJ, Kellogg EH, Stephany JJ, Baker D, Fields S.	Nat Methods. 2010 Sep;7(9):741-6. Epub 2010 Aug 15.	Nat Methods. 2010	PubMed	citation	PMID:20711194	pubmed	20711194	create date:2010/08/17 | first author:Fowler DM
Polymers for protein detection.	/pubmed/20704020	Baker M.	Nat Methods. 2010 Aug;7(8):586. No abstract available.	Nat Methods. 2010	PubMed	citation	PMID:20704020	pubmed	20704020	create date:2010/08/13 | first author:Baker M
Protein labeling approaching its PRIME.	/pubmed/20704019	Kaganman I.	Nat Methods. 2010 Aug;7(8):584. No abstract available.	Nat Methods. 2010	PubMed	citation	PMID:20704019	pubmed	20704019	create date:2010/08/13 | first author:Kaganman I
How to find TUFs.	/pubmed/20704018	Rusk N.	Nat Methods. 2010 Aug;7(8):582. No abstract available.	Nat Methods. 2010	PubMed	citation	PMID:20704018	pubmed	20704018	create date:2010/08/13 | first author:Rusk N
NMR and the elusive GPCR.	/pubmed/20704017	Doerr A.	Nat Methods. 2010 Aug;7(8):580-1. No abstract available.	Nat Methods. 2010	PubMed	citation	PMID:20704017	pubmed	20704017	create date:2010/08/13 | first author:Doerr A
Made locally.	/pubmed/20704016	Pastrana E.	Nat Methods. 2010 Aug;7(8):580-1. No abstract available.	Nat Methods. 2010	PubMed	citation	PMID:20704016	pubmed	20704016	create date:2010/08/13 | first author:Pastrana E
Jumping genes.	/pubmed/20704015	de Souza N.	Nat Methods. 2010 Aug;7(8):579. No abstract available.	Nat Methods. 2010	PubMed	citation	PMID:20704015	pubmed	20704015	create date:2010/08/13 | first author:de Souza N
Points of view: Color coding.	/pubmed/20704014	Wong B.	Nat Methods. 2010 Aug;7(8):573. No abstract available.	Nat Methods. 2010	PubMed	citation	PMID:20704014	pubmed	20704014	create date:2010/08/13 | first author:Wong B
The author file: Thomas Knöpfel.	/pubmed/20704013	Baker M.	Nat Methods. 2010 Aug;7(8):571. No abstract available.	Nat Methods. 2010	PubMed	citation	PMID:20704013	pubmed	20704013	create date:2010/08/13 | first author:Baker M
Spontaneous network activity visualized by ultrasensitive Ca(2+) indicators, yellow Cameleon-Nano.	/pubmed/20693999	Horikawa K, Yamada Y, Matsuda T, Kobayashi K, Hashimoto M, Matsu-ura T, Miyawaki A, Michikawa T, Mikoshiba K, Nagai T.	Nat Methods. 2010 Sep;7(9):729-32. Epub 2010 Aug 8.	Nat Methods. 2010	PubMed	citation	PMID:20693999	pubmed	20693999	create date:2010/08/10 | first author:Horikawa K
Live-cell super-resolution imaging with trimethoprim conjugates.	/pubmed/20693998	Wombacher R, Heidbreder M, van de Linde S, Sheetz MP, Heilemann M, Cornish VW, Sauer M.	Nat Methods. 2010 Sep;7(9):717-9. Epub 2010 Aug 8.	Nat Methods. 2010	PubMed	citation	PMID:20693998	pubmed	20693998	create date:2010/08/10 | first author:Wombacher R
Two-photon high-resolution measurement of partial pressure of oxygen in cerebral vasculature and tissue.	/pubmed/20693997	Sakadzić S, Roussakis E, Yaseen MA, Mandeville ET, Srinivasan VJ, Arai K, Ruvinskaya S, Devor A, Lo EH, Vinogradov SA, Boas DA.	Nat Methods. 2010 Sep;7(9):755-9. Epub 2010 Aug 8.	Nat Methods. 2010	PubMed	citation	PMID:20693997	pubmed	20693997	create date:2010/08/10 | first author:Sakadzić S
CellCognition: time-resolved phenotype annotation in high-throughput live cell imaging.	/pubmed/20693996	Held M, Schmitz MH, Fischer B, Walter T, Neumann B, Olma MH, Peter M, Ellenberg J, Gerlich DW.	Nat Methods. 2010 Sep;7(9):747-54. Epub 2010 Aug 8.	Nat Methods. 2010	PubMed	citation	PMID:20693996	pubmed	20693996	create date:2010/08/10 | first author:Held M
Automated imaging with ScanLag reveals previously undetectable bacterial growth phenotypes.	/pubmed/20676109	Levin-Reisman I, Gefen O, Fridman O, Ronin I, Shwa D, Sheftel H, Balaban NQ.	Nat Methods. 2010 Sep;7(9):737-9. Epub 2010 Aug 1.	Nat Methods. 2010	PubMed	citation	PMID:20676109	pubmed	20676109	create date:2010/08/03 | first author:Levin-Reisman I
Mechanical regulation of cell function with geometrically modulated elastomeric substrates.	/pubmed/20676108	Fu J, Wang YK, Yang MT, Desai RA, Yu X, Liu Z, Chen CS.	Nat Methods. 2010 Sep;7(9):733-6. Epub 2010 Aug 1. Erratum in: Nat Methods. 2011 Feb;8(2):184.	Nat Methods. 2010	PubMed	citation	PMID:20676108	pubmed	20676108	create date:2010/08/03 | first author:Fu J
Going deeper than microscopy: the optical imaging frontier in biology.	/pubmed/20676081	Ntziachristos V.	Nat Methods. 2010 Aug;7(8):603-14. Epub 2010 Jul 30. Review.	Nat Methods. 2010	PubMed	citation	PMID:20676081	pubmed	20676081	create date:2010/08/03 | first author:Ntziachristos V
Fishing at the cellular level.	/pubmed/20676080	Tamplin OJ, Zon LI.	Nat Methods. 2010 Aug;7(8):600-1. No abstract available.	Nat Methods. 2010	PubMed	citation	PMID:20676080	pubmed	20676080	create date:2010/08/03 | first author:Tamplin OJ
Going small is the new big.	/pubmed/20676079	Polyak K.	Nat Methods. 2010 Aug;7(8):597, 599-600. No abstract available.	Nat Methods. 2010	PubMed	citation	PMID:20676079	pubmed	20676079	create date:2010/08/03 | first author:Polyak K
Hold me tightly LOV.	/pubmed/20676078	Hahn KM, Kuhlman B.	Nat Methods. 2010 Aug;7(8):595, 597. No abstract available.	Nat Methods. 2010	PubMed	citation	PMID:20676078	pubmed	20676078	create date:2010/08/03 | first author:Hahn KM
mrsFAST: a cache-oblivious algorithm for short-read mapping.	/pubmed/20676076	Hach F, Hormozdiari F, Alkan C, Hormozdiari F, Birol I, Eichler EE, Sahinalp SC.	Nat Methods. 2010 Aug;7(8):576-7. No abstract available.	Nat Methods. 2010	PubMed	citation	PMID:20676076	pubmed	20676076	create date:2010/08/03 | first author:Hach F
MutationTaster evaluates disease-causing potential of sequence alterations.	/pubmed/20676075	Schwarz JM, Rödelsperger C, Schuelke M, Seelow D.	Nat Methods. 2010 Aug;7(8):575-6. No abstract available.	Nat Methods. 2010	PubMed	citation	PMID:20676075	pubmed	20676075	create date:2010/08/03 | first author:Schwarz JM
Amplification-free digital gene expression profiling from minute cell quantities.	/pubmed/20639869	Ozsolak F, Ting DT, Wittner BS, Brannigan BW, Paul S, Bardeesy N, Ramaswamy S, Milos PM, Haber DA.	Nat Methods. 2010 Aug;7(8):619-21. Epub 2010 Jul 18.	Nat Methods. 2010	PubMed	citation	PMID:20639869	pubmed	20639869	create date:2010/07/20 | first author:Ozsolak F
High-throughput in vivo vertebrate screening.	/pubmed/20639868	Pardo-Martin C, Chang TY, Koo BK, Gilleland CL, Wasserman SC, Yanik MF.	Nat Methods. 2010 Aug;7(8):634-6. Epub 2010 Jul 18.	Nat Methods. 2010	PubMed	citation	PMID:20639868	pubmed	20639868	create date:2010/07/20 | first author:Pardo-Martin C
Single-allele analysis of transcription kinetics in living mammalian cells.	/pubmed/20639867	Yunger S, Rosenfeld L, Garini Y, Shav-Tal Y.	Nat Methods. 2010 Aug;7(8):631-3. Epub 2010 Jul 18.	Nat Methods. 2010	PubMed	citation	PMID:20639867	pubmed	20639867	create date:2010/07/20 | first author:Yunger S
Genome-wide chromatin maps derived from limited numbers of hematopoietic progenitors.	/pubmed/20622861	Adli M, Zhu J, Bernstein BE.	Nat Methods. 2010 Aug;7(8):615-8. Epub 2010 Jul 11.	Nat Methods. 2010	PubMed	citation	PMID:20622861	pubmed	20622861	create date:2010/07/14 | first author:Adli M
Imaging brain electric signals with genetically targeted voltage-sensitive fluorescent proteins.	/pubmed/20622860	Akemann W, Mutoh H, Perron A, Rossier J, Knöpfel T.	Nat Methods. 2010 Aug;7(8):643-9. Epub 2010 Jul 11.	Nat Methods. 2010	PubMed	citation	PMID:20622860	pubmed	20622860	create date:2010/07/14 | first author:Akemann W
Robotics on the nanoscale.	/pubmed/20603911	Doerr A.	Nat Methods. 2010 Jul;7(7):490. No abstract available.	Nat Methods. 2010	PubMed	citation	PMID:20603911	pubmed	20603911	create date:2010/07/07 | first author:Doerr A
The author file: Vivek Jayaraman.	/pubmed/20603910	Baker M.	Nat Methods. 2010 Jul;7(7):483. No abstract available.	Nat Methods. 2010	PubMed	citation	PMID:20603910	pubmed	20603910	create date:2010/07/07 | first author:Baker M
Searching for mismatches in a vast genomic landscape.	/pubmed/20603908	Pastrana E.	Nat Methods. 2010 Jul;7(7):492. No abstract available.	Nat Methods. 2010	PubMed	citation	PMID:20603908	pubmed	20603908	create date:2010/07/07 | first author:Pastrana E
A toolset for the proficient geneticist.	/pubmed/20603907	Pastrana E.	Nat Methods. 2010 Jul;7(7):488-9. No abstract available.	Nat Methods. 2010	PubMed	citation	PMID:20603907	pubmed	20603907	create date:2010/07/07 | first author:Pastrana E
Title	URL	Description	Details	ShortDetails	Resource	Type	Identifiers	Db	EntrezUID	Properties
Advent of synthetic life.	/pubmed/20603906	Rusk N.	Nat Methods. 2010 Jul;7(7):487. No abstract available.	Nat Methods. 2010	PubMed	citation	PMID:20603906	pubmed	20603906	create date:2010/07/07 | first author:Rusk N
Bioclouds.	/pubmed/20603905	[No authors listed]	Nat Methods. 2010 Jul;7(7):481. No abstract available.	Nat Methods. 2010	PubMed	citation	PMID:20603905	pubmed	20603905	create date:2010/07/07
Faster, sharper electron microscopy.	/pubmed/20603902	Baker M.	Nat Methods. 2010 Jul;7(7):494. No abstract available.	Nat Methods. 2010	PubMed	citation	PMID:20603902	pubmed	20603902	create date:2010/07/07 | first author:Baker M
Where do you come from?	/pubmed/20603901	de Souza N.	Nat Methods. 2010 Jul;7(7):488-9. No abstract available.	Nat Methods. 2010	PubMed	citation	PMID:20603901	pubmed	20603901	create date:2010/07/07 | first author:de Souza N
Fast, high-contrast imaging of animal development with scanned light sheet-based structured-illumination microscopy.	/pubmed/20601950	Keller PJ, Schmidt AD, Santella A, Khairy K, Bao Z, Wittbrodt J, Stelzer EH.	Nat Methods. 2010 Aug;7(8):637-42. Epub 2010 Jul 4.	Nat Methods. 2010	PubMed	citation	PMID:20601950	pubmed	20601950	create date:2010/07/06 | first author:Keller PJ
A photoactivatable marker protein for pulse-chase imaging with superresolution.	/pubmed/20601949	Fuchs J, Böhme S, Oswald F, Hedde PN, Krause M, Wiedenmann J, Nienhaus GU.	Nat Methods. 2010 Aug;7(8):627-30. Epub 2010 Jul 4.	Nat Methods. 2010	PubMed	citation	PMID:20601949	pubmed	20601949	create date:2010/07/06 | first author:Fuchs J
The inside view on plant growth.	/pubmed/20588269	Spalding EP.	Nat Methods. 2010 Jul;7(7):506-7. No abstract available.	Nat Methods. 2010	PubMed	citation	PMID:20588269	pubmed	20588269	create date:2010/07/01 | first author:Spalding EP
Watching the fly brain in action.	/pubmed/20588268	Clark DA, de Vries SE, Clandinin TR.	Nat Methods. 2010 Jul;7(7):505-6. No abstract available.	Nat Methods. 2010	PubMed	citation	PMID:20588268	pubmed	20588268	create date:2010/07/01 | first author:Clark DA
Illuminating eukaryotic transcription start sites.	/pubmed/20588267	Stamatoyannopoulos JA.	Nat Methods. 2010 Jul;7(7):501-3. No abstract available.	Nat Methods. 2010	PubMed	citation	PMID:20588267	pubmed	20588267	create date:2010/07/01 | first author:Stamatoyannopoulos JA
Nano-imaging of membrane topography affects interpretations in cell biology.	/pubmed/20588265	Jalink K, van Rheenen J.	Nat Methods. 2010 Jul;7(7):486. No abstract available.	Nat Methods. 2010	PubMed	citation	PMID:20588265	pubmed	20588265	create date:2010/07/01 | first author:Jalink K
Simultaneous intracellular chloride and pH measurements using a GFP-based sensor.	/pubmed/20581829	Arosio D, Ricci F, Marchetti L, Gualdani R, Albertazzi L, Beltram F.	Nat Methods. 2010 Jul;7(7):516-8. Epub 2010 Jun 27.	Nat Methods. 2010	PubMed	citation	PMID:20581829	pubmed	20581829	create date:2010/06/29 | first author:Arosio D
Simultaneous measurement of RBC velocity, flux, hematocrit and shear rate in vascular networks.	/pubmed/20581828	Kamoun WS, Chae SS, Lacorre DA, Tyrrell JA, Mitre M, Gillissen MA, Fukumura D, Jain RK, Munn LL.	Nat Methods. 2010 Aug;7(8):655-60. Epub 2010 Jun 27.	Nat Methods. 2010	PubMed	citation	PMID:20581828	pubmed	20581828	create date:2010/06/29 | first author:Kamoun WS
Rationally improving LOV domain-based photoswitches.	/pubmed/20562867	Strickland D, Yao X, Gawlak G, Rosen MK, Gardner KH, Sosnick TR.	Nat Methods. 2010 Aug;7(8):623-6. Epub 2010 Jun 20.	Nat Methods. 2010	PubMed	citation	PMID:20562867	pubmed	20562867	create date:2010/06/22 | first author:Strickland D
Noncontact microrheology at acoustic frequencies using frequency-modulated atomic force microscopy.	/pubmed/20562866	Gavara N, Chadwick RS.	Nat Methods. 2010 Aug;7(8):650-4. Epub 2010 Jun 20.	Nat Methods. 2010	PubMed	citation	PMID:20562866	pubmed	20562866	create date:2010/06/22 | first author:Gavara N
Linking promoters to functional transcripts in small samples with nanoCAGE and CAGEscan.	/pubmed/20543846	Plessy C, Bertin N, Takahashi H, Simone R, Salimullah M, Lassmann T, Vitezic M, Severin J, Olivarius S, Lazarevic D, Hornig N, Orlando V, Bell I, Gao H, Dumais J, Kapranov P, Wang H, Davis CA, Gingeras TR, Kawai J, Daub CO, Hayashizaki Y, et al.	Nat Methods. 2010 Jul;7(7):528-34. Epub 2010 Jun 13.	Nat Methods. 2010	PubMed	citation	PMID:20543846	pubmed	20543846	create date:2010/06/15 | first author:Plessy C
Imaging plant growth in 4D: robust tissue reconstruction and lineaging at cell resolution.	/pubmed/20543845	Fernandez R, Das P, Mirabet V, Moscardi E, Traas J, Verdeil JL, Malandain G, Godin C.	Nat Methods. 2010 Jul;7(7):547-53. Epub 2010 Jun 13.	Nat Methods. 2010	PubMed	citation	PMID:20543845	pubmed	20543845	create date:2010/06/15 | first author:Fernandez R
Primer-initiated sequence synthesis to detect and assemble structural variants.	/pubmed/20543844	Massouras A, Hens K, Gubelmann C, Uplekar S, Decouttere F, Rougemont J, Cole ST, Deplancke B.	Nat Methods. 2010 Jul;7(7):485-6. Epub 2010 Jun 13. No abstract available.	Nat Methods. 2010	PubMed	citation	PMID:20543844	pubmed	20543844	create date:2010/06/15 | first author:Massouras A
Proteome-wide analysis of protein carboxy termini: C terminomics.	/pubmed/20526347	Schilling O, Barré O, Huesgen PF, Overall CM.	Nat Methods. 2010 Jul;7(7):508-11. Epub 2010 Jun 6.	Nat Methods. 2010	PubMed	citation	PMID:20526347	pubmed	20526347	create date:2010/06/08 | first author:Schilling O
Two-photon calcium imaging from head-fixed Drosophila during optomotor walking behavior.	/pubmed/20526346	Seelig JD, Chiappe ME, Lott GK, Dutta A, Osborne JE, Reiser MB, Jayaraman V.	Nat Methods. 2010 Jul;7(7):535-40. Epub 2010 Jun 6. Erratum in: Nat Methods. 2011 Feb;8(2):184.	Nat Methods. 2010	PubMed	citation	PMID:20526346	pubmed	20526346	create date:2010/06/08 | first author:Seelig JD
Complementary positional proteomics for screening substrates of endo- and exoproteases.	/pubmed/20526345	Van Damme P, Staes A, Bronsoms S, Helsens K, Colaert N, Timmerman E, Aviles FX, Vandekerckhove J, Gevaert K.	Nat Methods. 2010 Jul;7(7):512-5. Epub 2010 Jun 6.	Nat Methods. 2010	PubMed	citation	PMID:20526345	pubmed	20526345	create date:2010/06/08 | first author:Van Damme P
Watching single lipids move.	/pubmed/20524219	de Souza N.	Nat Methods. 2010 Jun;7(6):428.	Nat Methods. 2010	PubMed	citation	PMID:20524219	pubmed	20524219	create date:2010/06/05 | first author:de Souza N
A database of dynamics.	/pubmed/20524218	Doerr A.	Nat Methods. 2010 Jun;7(6):426.	Nat Methods. 2010	PubMed	citation	PMID:20524218	pubmed	20524218	create date:2010/06/05 | first author:Doerr A
Bound to the messenger.	/pubmed/20524217	Pastrana E.	Nat Methods. 2010 Jun;7(6):422-3.	Nat Methods. 2010	PubMed	citation	PMID:20524217	pubmed	20524217	create date:2010/06/05 | first author:Pastrana E
Genomic dark matter: the search goes extreme.	/pubmed/20524216	de Souza N.	Nat Methods. 2010 Jun;7(6):424.	Nat Methods. 2010	PubMed	citation	PMID:20524216	pubmed	20524216	create date:2010/06/05 | first author:de Souza N
A glow on protein synthesis.	/pubmed/20521368	Kaganman I.	Nat Methods. 2010 Jun;7(6):422-3.	Nat Methods. 2010	PubMed	citation	PMID:20521368	pubmed	20521368	create date:2010/06/04 | first author:Kaganman I
Discovering Mozart.	/pubmed/20521367	Rusk N.	Nat Methods. 2010 Jun;7(6):421.	Nat Methods. 2010	PubMed	citation	PMID:20521367	pubmed	20521367	create date:2010/06/04 | first author:Rusk N
The author file: Jeffrey Mogil.	/pubmed/20521366	Banker M.	Nat Methods. 2010 Jun;7(6):415.	Nat Methods. 2010	PubMed	citation	PMID:20521366	pubmed	20521366	create date:2010/06/04 | first author:Banker M
Rats!	/pubmed/20521365	[No authors listed]	Nat Methods. 2010 Jun;7(6):413. No abstract available.	Nat Methods. 2010	PubMed	citation	PMID:20521365	pubmed	20521365	create date:2010/06/04
Probabilistic density maps to study global endomembrane organization.	/pubmed/20512144	Schauer K, Duong T, Bleakley K, Bardin S, Bornens M, Goud B.	Nat Methods. 2010 Jul;7(7):560-6. Epub 2010 May 30.	Nat Methods. 2010	PubMed	citation	PMID:20512144	pubmed	20512144	create date:2010/06/01 | first author:Schauer K
Enhanced neuronal RNAi in C. elegans using SID-1.	/pubmed/20512143	Calixto A, Chelur D, Topalidou I, Chen X, Chalfie M.	Nat Methods. 2010 Jul;7(7):554-9. Epub 2010 May 30.	Nat Methods. 2010	PubMed	citation	PMID:20512143	pubmed	20512143	create date:2010/06/01 | first author:Calixto A
Estimating prion concentration in fluids and tissues by quantitative PMCA.	/pubmed/20512142	Chen B, Morales R, Barria MA, Soto C.	Nat Methods. 2010 Jul;7(7):519-20. Epub 2010 May 30.	Nat Methods. 2010	PubMed	citation	PMID:20512142	pubmed	20512142	create date:2010/06/01 | first author:Chen B
cnvHap: an integrative population and haplotype-based multiplatform model of SNPs and CNVs.	/pubmed/20512141	Coin LJ, Asher JE, Walters RG, Moustafa JS, de Smith AJ, Sladek R, Balding DJ, Froguel P, Blakemore AI.	Nat Methods. 2010 Jul;7(7):541-6. Epub 2010 May 30.	Nat Methods. 2010	PubMed	citation	PMID:20512141	pubmed	20512141	create date:2010/06/01 | first author:Coin LJ
Knock it down, switch it on.	/pubmed/20508639	Bessereau JL.	Nat Methods. 2010 Jun;7(6):439-41. No abstract available.	Nat Methods. 2010	PubMed	citation	PMID:20508639	pubmed	20508639	create date:2010/05/29 | first author:Bessereau JL
Do mice have a pain face?	/pubmed/20508638	Flecknell PA.	Nat Methods. 2010 Jun;7(6):437-8. No abstract available.	Nat Methods. 2010	PubMed	citation	PMID:20508638	pubmed	20508638	create date:2010/05/29 | first author:Flecknell PA
Zeroing in on DNA methylomes with no BS.	/pubmed/20508637	Ecker JR.	Nat Methods. 2010 Jun;7(6):435-7. No abstract available.	Nat Methods. 2010	PubMed	citation	PMID:20508637	pubmed	20508637	create date:2010/05/29 | first author:Ecker JR
Making membrane proteins for structures: a trillion tiny tweaks.	/pubmed/20508636	Baker M.	Nat Methods. 2010 Jun;7(6):429-34. No abstract available.	Nat Methods. 2010	PubMed	citation	PMID:20508636	pubmed	20508636	create date:2010/05/29 | first author:Baker M
Partitioning biological data with transitivity clustering.	/pubmed/20508635	Wittkop T, Emig D, Lange S, Rahmann S, Albrecht M, Morris JH, Böcker S, Stoye J, Baumbach J.	Nat Methods. 2010 Jun;7(6):419-20. No abstract available.	Nat Methods. 2010	PubMed	citation	PMID:20508635	pubmed	20508635	create date:2010/05/29 | first author:Wittkop T
Software for bead-based registration of selective plane illumination microscopy data.	/pubmed/20508634	Preibisch S, Saalfeld S, Schindelin J, Tomancak P.	Nat Methods. 2010 Jun;7(6):418-9. No abstract available.	Nat Methods. 2010	PubMed	citation	PMID:20508634	pubmed	20508634	create date:2010/05/29 | first author:Preibisch S
A paired-end sequencing strategy to map the complex landscape of transcription initiation.	/pubmed/20495556	Ni T, Corcoran DL, Rach EA, Song S, Spana EP, Gao Y, Ohler U, Zhu J.	Nat Methods. 2010 Jul;7(7):521-7. Epub 2010 May 23.	Nat Methods. 2010	PubMed	citation	PMID:20495556	pubmed	20495556	create date:2010/05/25 | first author:Ni T
Generating knockout rats by transposon mutagenesis in spermatogonial stem cells.	/pubmed/20473302	Izsvák Z, Fröhlich J, Grabundzija I, Shirley JR, Powell HM, Chapman KM, Ivics Z, Hamra FK.	Nat Methods. 2010 Jun;7(6):443-5. Epub 2010 May 16.	Nat Methods. 2010	PubMed	citation	PMID:20473302	pubmed	20473302	create date:2010/05/18 | first author:Izsvák Z
Coding of facial expressions of pain in the laboratory mouse.	/pubmed/20453868	Langford DJ, Bailey AL, Chanda ML, Clarke SE, Drummond TE, Echols S, Glick S, Ingrao J, Klassen-Ross T, Lacroix-Fralish ML, Matsumiya L, Sorge RE, Sotocinal SG, Tabaka JM, Wong D, van den Maagdenberg AM, Ferrari MD, Craig KD, Mogil JS.	Nat Methods. 2010 Jun;7(6):447-9. Epub 2010 May 9.	Nat Methods. 2010	PubMed	citation	PMID:20453868	pubmed	20453868	create date:2010/05/11 | first author:Langford DJ
In situ analysis of tyrosine phosphorylation networks by FLIM on cell arrays.	/pubmed/20453867	Grecco HE, Roda-Navarro P, Girod A, Hou J, Frahm T, Truxius DC, Pepperkok R, Squire A, Bastiaens PI.	Nat Methods. 2010 Jun;7(6):467-72. Epub 2010 May 9.	Nat Methods. 2010	PubMed	citation	PMID:20453867	pubmed	20453867	create date:2010/05/11 | first author:Grecco HE
Direct detection of DNA methylation during single-molecule, real-time sequencing.	/pubmed/20453866	Flusberg BA, Webster DR, Lee JH, Travers KJ, Olivares EC, Clark TA, Korlach J, Turner SW.	Nat Methods. 2010 Jun;7(6):461-5. Epub 2010 May 9.	Nat Methods. 2010	PubMed	citation	PMID:20453866	pubmed	20453866	create date:2010/05/11 | first author:Flusberg BA
A photoconvertible reporter of the ubiquitin-proteasome system in vivo.	/pubmed/20453865	Hamer G, Matilainen O, Holmberg CI.	Nat Methods. 2010 Jun;7(6):473-8. Epub 2010 May 9. Erratum in: Nat Methods. 2010 Jul;7(7):567.	Nat Methods. 2010	PubMed	citation	PMID:20453865	pubmed	20453865	create date:2010/05/11 | first author:Hamer G
Keeping it in the family.	/pubmed/20440884	Rusk N.	Nat Methods. 2010 May;7(5):350. No abstract available.	Nat Methods. 2010	PubMed	citation	PMID:20440884	pubmed	20440884	create date:2010/05/05 | first author:Rusk N
Cultural shifts.	/pubmed/20440883	Baker M.	Nat Methods. 2010 May;7(5):348. No abstract available.	Nat Methods. 2010	PubMed	citation	PMID:20440883	pubmed	20440883	create date:2010/05/05 | first author:Baker M
Neurons light the way.	/pubmed/20440882	Pastrana E.	Nat Methods. 2010 May;7(5):346. No abstract available.	Nat Methods. 2010	PubMed	citation	PMID:20440882	pubmed	20440882	create date:2010/05/05 | first author:Pastrana E
Transcription fact or interact ion maps.	/pubmed/20440881	de Souza N.	Nat Methods. 2010 May;7(5):344-5. No abstract available.	Nat Methods. 2010	PubMed	citation	PMID:20440881	pubmed	20440881	create date:2010/05/05 | first author:de Souza N
Connecting the dots in 3D.	/pubmed/20440880	Evanko D.	Nat Methods. 2010 May;7(5):344-5. No abstract available.	Nat Methods. 2010	PubMed	citation	PMID:20440880	pubmed	20440880	create date:2010/05/05 | first author:Evanko D
Encoding the unnatural.	/pubmed/20440879	Doerr A.	Nat Methods. 2010 May;7(5):343. No abstract available.	Nat Methods. 2010	PubMed	citation	PMID:20440879	pubmed	20440879	create date:2010/05/05 | first author:Doerr A
Title	URL	Description	Details	ShortDetails	Resource	Type	Identifiers	Db	EntrezUID	Properties
Characterization of missing human genome sequences and copy-number polymorphic insertions.	/pubmed/20440878	Kidd JM, Sampas N, Antonacci F, Graves T, Fulton R, Hayden HS, Alkan C, Malig M, Ventura M, Giannuzzi G, Kallicki J, Anderson P, Tsalenko A, Yamada NA, Tsang P, Kaul R, Wilson RK, Bruhn L, Eichler EE.	Nat Methods. 2010 May;7(5):365-71.	Nat Methods. 2010	PubMed	citation	PMID:20440878	pubmed	20440878	create date:2010/05/05 | first author:Kidd JM
The author file: Evan Eichler.	/pubmed/20440877	Baker M.	Nat Methods. 2010 May;7(5):333. No abstract available.	Nat Methods. 2010	PubMed	citation	PMID:20440877	pubmed	20440877	create date:2010/05/05 | first author:Baker M
E pluribus unum.	/pubmed/20440876	[No authors listed]	Nat Methods. 2010 May;7(5):331. No abstract available.	Nat Methods. 2010	PubMed	citation	PMID:20440876	pubmed	20440876	create date:2010/05/05
Transient cold shock enhances zinc-finger nuclease-mediated gene disruption.	/pubmed/20436476	Doyon Y, Choi VM, Xia DF, Vo TD, Gregory PD, Holmes MC.	Nat Methods. 2010 Jun;7(6):459-60. Epub 2010 May 2.	Nat Methods. 2010	PubMed	citation	PMID:20436476	pubmed	20436476	create date:2010/05/04 | first author:Doyon Y
GenePRIMP: a gene prediction improvement pipeline for prokaryotic genomes.	/pubmed/20436475	Pati A, Ivanova NN, Mikhailova N, Ovchinnikova G, Hooper SD, Lykidis A, Kyrpides NC.	Nat Methods. 2010 Jun;7(6):455-7. Epub 2010 May 2.	Nat Methods. 2010	PubMed	citation	PMID:20436475	pubmed	20436475	create date:2010/05/04 | first author:Pati A
Automated sorting of live C. elegans using laFACS.	/pubmed/20436474	Fernandez AG, Mis EK, Bargmann BO, Birnbaum KD, Piano F.	Nat Methods. 2010 Jun;7(6):417-8. Epub 2010 May 2. No abstract available.	Nat Methods. 2010	PubMed	citation	PMID:20436474	pubmed	20436474	create date:2010/05/04 | first author:Fernandez AG
Measuring the growth rate of cells, one at a time.	/pubmed/20431549	Charvin G.	Nat Methods. 2010 May;7(5):363. No abstract available.	Nat Methods. 2010	PubMed	citation	PMID:20431549	pubmed	20431549	create date:2010/05/01 | first author:Charvin G
Super-SILAC for tumors and tissues.	/pubmed/20431548	Neubert TA, Tempst P.	Nat Methods. 2010 May;7(5):361-2. No abstract available.	Nat Methods. 2010	PubMed	citation	PMID:20431548	pubmed	20431548	create date:2010/05/01 | first author:Neubert TA
The economy of photons.	/pubmed/20431547	Larson DR.	Nat Methods. 2010 May;7(5):357-9. No abstract available.	Nat Methods. 2010	PubMed	citation	PMID:20431547	pubmed	20431547	create date:2010/05/01 | first author:Larson DR
QuickPALM: 3D real-time photoactivation nanoscopy image processing in ImageJ.	/pubmed/20431545	Henriques R, Lelek M, Fornasiero EF, Valtorta F, Zimmer C, Mhlanga MM.	Nat Methods. 2010 May;7(5):339-40. No abstract available.	Nat Methods. 2010	PubMed	citation	PMID:20431545	pubmed	20431545	create date:2010/05/01 | first author:Henriques R
Efficient maximum likelihood estimator fitting of histograms.	/pubmed/20431544	Laurence TA, Chromy BA.	Nat Methods. 2010 May;7(5):338-9. No abstract available.	Nat Methods. 2010	PubMed	citation	PMID:20431544	pubmed	20431544	create date:2010/05/01 | first author:Laurence TA
Intensity normalization improves color calling in SOLiD sequencing.	/pubmed/20431543	Wu H, Irizarry RA, Bravo HC.	Nat Methods. 2010 May;7(5):336-7. No abstract available.	Nat Methods. 2010	PubMed	citation	PMID:20431543	pubmed	20431543	create date:2010/05/01 | first author:Wu H
Targeted gene deletions in C. elegans using transposon excision.	/pubmed/20418868	Frøkjaer-Jensen C, Davis MW, Hollopeter G, Taylor J, Harris TW, Nix P, Lofgren R, Prestgard-Duke M, Bastiani M, Moerman DG, Jorgensen EM.	Nat Methods. 2010 Jun;7(6):451-3. Epub 2010 Apr 25.	Nat Methods. 2010	PubMed	citation	PMID:20418868	pubmed	20418868	create date:2010/04/27 | first author:Frøkjaer-Jensen C
High-speed in vivo calcium imaging reveals neuronal network activity with near-millisecond precision.	/pubmed/20400966	Grewe BF, Langer D, Kasper H, Kampa BM, Helmchen F.	Nat Methods. 2010 May;7(5):399-405. Epub 2010 Apr 18.	Nat Methods. 2010	PubMed	citation	PMID:20400966	pubmed	20400966	create date:2010/04/20 | first author:Grewe BF
In situ detection and genotyping of individual mRNA molecules.	/pubmed/20383134	Larsson C, Grundberg I, Söderberg O, Nilsson M.	Nat Methods. 2010 May;7(5):395-7. Epub 2010 Apr 11.	Nat Methods. 2010	PubMed	citation	PMID:20383134	pubmed	20383134	create date:2010/04/13 | first author:Larsson C
A streptavidin variant with slower biotin dissociation and increased mechanostability.	/pubmed/20383133	Chivers CE, Crozat E, Chu C, Moy VT, Sherratt DJ, Howarth M.	Nat Methods. 2010 May;7(5):391-3. Epub 2010 Apr 11.	Nat Methods. 2010	PubMed	citation	PMID:20383133	pubmed	20383133	create date:2010/04/13 | first author:Chivers CE
Using buoyant mass to measure the growth of single cells.	/pubmed/20383132	Godin M, Delgado FF, Son S, Grover WH, Bryan AK, Tzur A, Jorgensen P, Payer K, Grossman AD, Kirschner MW, Manalis SR.	Nat Methods. 2010 May;7(5):387-90. Epub 2010 Apr 11.	Nat Methods. 2010	PubMed	citation	PMID:20383132	pubmed	20383132	create date:2010/04/13 | first author:Godin M
QIIME allows analysis of high-throughput community sequencing data.	/pubmed/20383131	Caporaso JG, Kuczynski J, Stombaugh J, Bittinger K, Bushman FD, Costello EK, Fierer N, Peña AG, Goodrich JK, Gordon JI, Huttley GA, Kelley ST, Knights D, Koenig JE, Ley RE, Lozupone CA, McDonald D, Muegge BD, Pirrung M, Reeder J, Sevinsky JR, Turnbaugh PJ, et al.	Nat Methods. 2010 May;7(5):335-6. Epub 2010 Apr 11. No abstract available.	Nat Methods. 2010	PubMed	citation	PMID:20383131	pubmed	20383131	create date:2010/04/13 | first author:Caporaso JG
Conditional gene expression and RNAi using MEC-8-dependent splicing in C. elegans.	/pubmed/20364149	Calixto A, Ma C, Chalfie M.	Nat Methods. 2010 May;7(5):407-11. Epub 2010 Apr 4.	Nat Methods. 2010	PubMed	citation	PMID:20364149	pubmed	20364149	create date:2010/04/07 | first author:Calixto A
Super-SILAC mix for quantitative proteomics of human tumor tissue.	/pubmed/20364148	Geiger T, Cox J, Ostasiewicz P, Wisniewski JR, Mann M.	Nat Methods. 2010 May;7(5):383-5. Epub 2010 Apr 4.	Nat Methods. 2010	PubMed	citation	PMID:20364148	pubmed	20364148	create date:2010/04/07 | first author:Geiger T
Optimized localization analysis for single-molecule tracking and super-resolution microscopy.	/pubmed/20364147	Mortensen KI, Churchman LS, Spudich JA, Flyvbjerg H.	Nat Methods. 2010 May;7(5):377-81. Epub 2010 Apr 4.	Nat Methods. 2010	PubMed	citation	PMID:20364147	pubmed	20364147	create date:2010/04/07 | first author:Mortensen KI
Fast, single-molecule localization that achieves theoretically minimum uncertainty.	/pubmed/20364146	Smith CS, Joseph N, Rieger B, Lidke KA.	Nat Methods. 2010 May;7(5):373-5. Epub 2010 Apr 4.	Nat Methods. 2010	PubMed	citation	PMID:20364146	pubmed	20364146	create date:2010/04/07 | first author:Smith CS
Cause and effect.	/pubmed/20361433	[No authors listed]	Nat Methods. 2010 Apr;7(4):243.	Nat Methods. 2010	PubMed	citation	PMID:20361433	pubmed	20361433	create date:2010/04/07
Probing cellular events, one quantum dot at a time.	/pubmed/20354518	Pinaud F, Clarke S, Sittner A, Dahan M.	Nat Methods. 2010 Apr;7(4):275-85. Epub 2010 Mar 30. Review.	Nat Methods. 2010	PubMed	citation	PMID:20354518	pubmed	20354518	create date:2010/04/01 | first author:Pinaud F
Toward atomic accuracy in RNA design.	/pubmed/20354517	Westhof E.	Nat Methods. 2010 Apr;7(4):272-3.	Nat Methods. 2010	PubMed	citation	PMID:20354517	pubmed	20354517	create date:2010/04/01 | first author:Westhof E
Not all noise is waste.	/pubmed/20354516	Quaranta V, Garbett SP.	Nat Methods. 2010 Apr;7(4):269-72.	Nat Methods. 2010	PubMed	citation	PMID:20354516	pubmed	20354516	create date:2010/04/01 | first author:Quaranta V
The 'when and whereabouts' of injected pathogen effectors.	/pubmed/20354515	Rodrigues CD, Enninga J.	Nat Methods. 2010 Apr;7(4):267-9.	Nat Methods. 2010	PubMed	citation	PMID:20354515	pubmed	20354515	create date:2010/04/01 | first author:Rodrigues CD
Laser tricks without labels.	/pubmed/20354514	Baker M.	Nat Methods. 2010 Apr;7(4):261-6.	Nat Methods. 2010	PubMed	citation	PMID:20354514	pubmed	20354514	create date:2010/04/01 | first author:Baker M
Single-nucleotide evolutionary constraint scores highlight disease-causing mutations.	/pubmed/20354513	Cooper GM, Goode DL, Ng SB, Sidow A, Bamshad MJ, Shendure J, Nickerson DA.	Nat Methods. 2010 Apr;7(4):250-1. No abstract available.	Nat Methods. 2010	PubMed	citation	PMID:20354513	pubmed	20354513	create date:2010/04/01 | first author:Cooper GM
A method and server for predicting damaging missense mutations.	/pubmed/20354512	Adzhubei IA, Schmidt S, Peshkin L, Ramensky VE, Gerasimova A, Bork P, Kondrashov AS, Sunyaev SR.	Nat Methods. 2010 Apr;7(4):248-9. No abstract available.	Nat Methods. 2010	PubMed	citation	PMID:20354512	pubmed	20354512	create date:2010/04/01 | first author:Adzhubei IA
Predicting causal effects in large-scale systems from observational data.	/pubmed/20354511	Maathuis MH, Colombo D, Kalisch M, Bühlmann P.	Nat Methods. 2010 Apr;7(4):247-8. No abstract available.	Nat Methods. 2010	PubMed	citation	PMID:20354511	pubmed	20354511	create date:2010/04/01 | first author:Maathuis MH
Direct determination of molecular haplotypes by chromosome microdissection.	/pubmed/20305652	Ma L, Xiao Y, Huang H, Wang Q, Rao W, Feng Y, Zhang K, Song Q.	Nat Methods. 2010 Apr;7(4):299-301. Epub 2010 Mar 21.	Nat Methods. 2010	PubMed	citation	PMID:20305652	pubmed	20305652	create date:2010/03/23 | first author:Ma L
Supplement on visualizing biological data.	/pubmed/20238439	Evanko D.	Nat Methods. 2010 Mar;7(3 Suppl):S1. No abstract available.	Nat Methods. 2010	PubMed	citation	PMID:20238439	pubmed	20238439	create date:2010/03/20 | first author:Evanko D
Visualization of omics data for systems biology.	/pubmed/20195258	Gehlenborg N, O'Donoghue SI, Baliga NS, Goesmann A, Hibbs MA, Kitano H, Kohlbacher O, Neuweger H, Schneider R, Tenenbaum D, Gavin AC.	Nat Methods. 2010 Mar;7(3 Suppl):S56-68. Review.	Nat Methods. 2010	PubMed	citation	PMID:20195258	pubmed	20195258	create date:2010/03/18 | first author:Gehlenborg N
Visualizing genomes: techniques and challenges.	/pubmed/20195257	Nielsen CB, Cantor M, Dubchak I, Gordon D, Wang T.	Nat Methods. 2010 Mar;7(3 Suppl):S5-S15. Epub 2010 Feb 25. Review.	Nat Methods. 2010	PubMed	citation	PMID:20195257	pubmed	20195257	create date:2010/03/18 | first author:Nielsen CB
Visualization of macromolecular structures.	/pubmed/20195256	O'Donoghue SI, Goodsell DS, Frangakis AS, Jossinet F, Laskowski RA, Nilges M, Saibil HR, Schafferhans A, Wade RC, Westhof E, Olson AJ.	Nat Methods. 2010 Mar;7(3 Suppl):S42-55. Epub 2010 Mar 1. Review.	Nat Methods. 2010	PubMed	citation	PMID:20195256	pubmed	20195256	create date:2010/03/18 | first author:O'Donoghue SI
Visualization of image data from cells to organisms.	/pubmed/20195255	Walter T, Shattuck DW, Baldock R, Bastin ME, Carpenter AE, Duce S, Ellenberg J, Fraser A, Hamilton N, Pieper S, Ragan MA, Schneider JE, Tomancak P, Hériché JK.	Nat Methods. 2010 Mar;7(3 Suppl):S26-41. Review.	Nat Methods. 2010	PubMed	citation	PMID:20195255	pubmed	20195255	create date:2010/03/18 | first author:Walter T
Visualizing biological data-now and in the future.	/pubmed/20195254	O'Donoghue SI, Gavin AC, Gehlenborg N, Goodsell DS, Hériché JK, Nielsen CB, North C, Olson AJ, Procter JB, Shattuck DW, Walter T, Wong B.	Nat Methods. 2010 Mar;7(3 Suppl):S2-4.	Nat Methods. 2010	PubMed	citation	PMID:20195254	pubmed	20195254	create date:2010/03/18 | first author:O'Donoghue SI
Visualization of multiple alignments, phylogenies and gene family evolution.	/pubmed/20195253	Procter JB, Thompson J, Letunic I, Creevey C, Jossinet F, Barton GJ.	Nat Methods. 2010 Mar;7(3 Suppl):S16-25. Review.	Nat Methods. 2010	PubMed	citation	PMID:20195253	pubmed	20195253	create date:2010/03/18 | first author:Procter JB
Imaging type-III secretion reveals dynamics and spatial segregation of Salmonella effectors.	/pubmed/20228815	Van Engelenburg SB, Palmer AE.	Nat Methods. 2010 Apr;7(4):325-30. Epub 2010 Mar 14.	Nat Methods. 2010	PubMed	citation	PMID:20228815	pubmed	20228815	create date:2010/03/17 | first author:Van Engelenburg SB
In vivo wide-area cellular imaging by side-view endomicroscopy.	/pubmed/20228814	Kim P, Chung E, Yamashita H, Hung KE, Mizoguchi A, Kucherlapati R, Fukumura D, Jain RK, Yun SH.	Nat Methods. 2010 Apr;7(4):303-5. Epub 2010 Mar 14.	Nat Methods. 2010	PubMed	citation	PMID:20228814	pubmed	20228814	create date:2010/03/17 | first author:Kim P
Fluorescence fluctuations of quantum-dot sensors capture intracellular protein interaction dynamics.	/pubmed/20228813	Zamir E, Lommerse PH, Kinkhabwala A, Grecco HE, Bastiaens PI.	Nat Methods. 2010 Apr;7(4):295-8. Epub 2010 Mar 14.	Nat Methods. 2010	PubMed	citation	PMID:20228813	pubmed	20228813	create date:2010/03/17 | first author:Zamir E
Identifying single-cell molecular programs by stochastic profiling.	/pubmed/20228812	Janes KA, Wang CC, Holmberg KJ, Cabral K, Brugge JS.	Nat Methods. 2010 Apr;7(4):311-7. Epub 2010 Mar 14.	Nat Methods. 2010	PubMed	citation	PMID:20228812	pubmed	20228812	create date:2010/03/17 | first author:Janes KA
Visualizing biological data. Foreword.	/pubmed/20225353	Evanko D.	Nat Methods. 2010 Mar;7(3):193. No abstract available.	Nat Methods. 2010	PubMed	citation	PMID:20225353	pubmed	20225353	create date:2010/03/13 | first author:Evanko D
Find them early.	/pubmed/20225352	[No authors listed]	Nat Methods. 2010 Mar;7(3):163. No abstract available.	Nat Methods. 2010	PubMed	citation	PMID:20225352	pubmed	20225352	create date:2010/03/13
Toxoplasma secreting Cre recombinase for analysis of host-parasite interactions.	/pubmed/20208532	Koshy AA, Fouts AE, Lodoen MB, Alkan O, Blau HM, Boothroyd JC.	Nat Methods. 2010 Apr;7(4):307-9. Epub 2010 Mar 7.	Nat Methods. 2010	PubMed	citation	PMID:20208532	pubmed	20208532	create date:2010/03/09 | first author:Koshy AA
Cell type-specific gene expression differences in complex tissues.	/pubmed/20208531	Shen-Orr SS, Tibshirani R, Khatri P, Bodian DL, Staedtler F, Perry NM, Hastie T, Sarwal MM, Davis MM, Butte AJ.	Nat Methods. 2010 Apr;7(4):287-9. Epub 2010 Mar 7.	Nat Methods. 2010	PubMed	citation	PMID:20208531	pubmed	20208531	create date:2010/03/09 | first author:Shen-Orr SS
The electronic crystal ball: predicting cell fate from time-lapse data.	/pubmed/20195252	Schroeder T.	Nat Methods. 2010 Mar;7(3):190-1. No abstract available.	Nat Methods. 2010	PubMed	citation	PMID:20195252	pubmed	20195252	create date:2010/03/03 | first author:Schroeder T
aMAZe-ing tools for mosaic analysis in zebrafish.	/pubmed/20195251	Blackburn JS, Langenau DM.	Nat Methods. 2010 Mar;7(3):188-90. No abstract available.	Nat Methods. 2010	PubMed	citation	PMID:20195251	pubmed	20195251	create date:2010/03/03 | first author:Blackburn JS
Waltz, an exciting new move in amyloid prediction.	/pubmed/20195250	Oliveberg M.	Nat Methods. 2010 Mar;7(3):187-8. No abstract available.	Nat Methods. 2010	PubMed	citation	PMID:20195250	pubmed	20195250	create date:2010/03/03 | first author:Oliveberg M
Title	URL	Description	Details	ShortDetails	Resource	Type	Identifiers	Db	EntrezUID	Properties
Plasma membrane topography and interpretation of single-particle tracks.	/pubmed/20195248	Adler J, Shevchuk AI, Novak P, Korchev YE, Parmryd I.	Nat Methods. 2010 Mar;7(3):170-1. No abstract available.	Nat Methods. 2010	PubMed	citation	PMID:20195248	pubmed	20195248	create date:2010/03/03 | first author:Adler J
Lifeact mice for studying F-actin dynamics.	/pubmed/20195247	Riedl J, Flynn KC, Raducanu A, Gärtner F, Beck G, Bösl M, Bradke F, Massberg S, Aszodi A, Sixt M, Wedlich-Söldner R.	Nat Methods. 2010 Mar;7(3):168-9. No abstract available.	Nat Methods. 2010	PubMed	citation	PMID:20195247	pubmed	20195247	create date:2010/03/03 | first author:Riedl J
Systematic variation improves reproducibility of animal experiments.	/pubmed/20195246	Richter SH, Garner JP, Auer C, Kunert J, Würbel H.	Nat Methods. 2010 Mar;7(3):167-8. No abstract available.	Nat Methods. 2010	PubMed	citation	PMID:20195246	pubmed	20195246	create date:2010/03/03 | first author:Richter SH
Atomic accuracy in predicting and designing noncanonical RNA structure.	/pubmed/20190761	Das R, Karanicolas J, Baker D.	Nat Methods. 2010 Apr;7(4):291-4. Epub 2010 Feb 28.	Nat Methods. 2010	PubMed	citation	PMID:20190761	pubmed	20190761	create date:2010/03/02 | first author:Das R
Protein folding stability and dynamics imaged in a living cell.	/pubmed/20190760	Ebbinghaus S, Dhar A, McDonald JD, Gruebele M.	Nat Methods. 2010 Apr;7(4):319-23. Epub 2010 Feb 28.	Nat Methods. 2010	PubMed	citation	PMID:20190760	pubmed	20190760	create date:2010/03/02 | first author:Ebbinghaus S
Marker-independent identification of glioma-initiating cells.	/pubmed/20173750	Clément V, Marino D, Cudalbu C, Hamou MF, Mlynarik V, de Tribolet N, Dietrich PY, Gruetter R, Hegi ME, Radovanovic I.	Nat Methods. 2010 Mar;7(3):224-8. Epub 2010 Feb 21.	Nat Methods. 2010	PubMed	citation	PMID:20173750	pubmed	20173750	create date:2010/02/23 | first author:Clément V
Organelle-specific, rapid induction of molecular activities and membrane tethering.	/pubmed/20154678	Komatsu T, Kukelyansky I, McCaffery JM, Ueno T, Varela LC, Inoue T.	Nat Methods. 2010 Mar;7(3):206-8. Epub 2010 Feb 14.	Nat Methods. 2010	PubMed	citation	PMID:20154678	pubmed	20154678	create date:2010/02/16 | first author:Komatsu T
Temporal pixel multiplexing for simultaneous high-speed, high-resolution imaging.	/pubmed/20154677	Bub G, Tecza M, Helmes M, Lee P, Kohl P.	Nat Methods. 2010 Mar;7(3):209-11. Epub 2010 Feb 14.	Nat Methods. 2010	PubMed	citation	PMID:20154677	pubmed	20154677	create date:2010/02/16 | first author:Bub G
Exploring the sequence determinants of amyloid structure using position-specific scoring matrices.	/pubmed/20154676	Maurer-Stroh S, Debulpaep M, Kuemmerer N, Lopez de la Paz M, Martins IC, Reumers J, Morris KL, Copland A, Serpell L, Serrano L, Schymkowitz JW, Rousseau F.	Nat Methods. 2010 Mar;7(3):237-42. Epub 2010 Feb 14.	Nat Methods. 2010	PubMed	citation	PMID:20154676	pubmed	20154676	create date:2010/02/16 | first author:Maurer-Stroh S
MAZe: a tool for mosaic analysis of gene function in zebrafish.	/pubmed/20139970	Collins RT, Linker C, Lewis J.	Nat Methods. 2010 Mar;7(3):219-23. Epub 2010 Feb 7.	Nat Methods. 2010	PubMed	citation	PMID:20139970	pubmed	20139970	create date:2010/02/09 | first author:Collins RT
Computational prediction of neural progenitor cell fates.	/pubmed/20139969	Cohen AR, Gomes FL, Roysam B, Cayouette M.	Nat Methods. 2010 Mar;7(3):213-8. Epub 2010 Feb 7.	Nat Methods. 2010	PubMed	citation	PMID:20139969	pubmed	20139969	create date:2010/02/09 | first author:Cohen AR
Silencing neurotransmission with membrane-tethered toxins.	/pubmed/20139968	Auer S, Stürzebecher AS, Jüttner R, Santos-Torres J, Hanack C, Frahm S, Liehl B, Ibañez-Tallon I.	Nat Methods. 2010 Mar;7(3):229-36. Epub 2010 Feb 7.	Nat Methods. 2010	PubMed	citation	PMID:20139968	pubmed	20139968	create date:2010/02/09 | first author:Auer S
A nonviral minicircle vector for deriving human iPS cells.	/pubmed/20139967	Jia F, Wilson KD, Sun N, Gupta DM, Huang M, Li Z, Panetta NJ, Chen ZY, Robbins RC, Kay MA, Longaker MT, Wu JC.	Nat Methods. 2010 Mar;7(3):197-9. Epub 2010 Feb 7.	Nat Methods. 2010	PubMed	citation	PMID:20139967	pubmed	20139967	create date:2010/02/09 | first author:Jia F
Mobile computing platforms such as the iPhone are beginning to make inroads into the laboratory-serious prospect or fairy tale?	/pubmed/20131412	[No authors listed]	Nat Methods. 2010 Feb;7(2):87. No abstract available.	Nat Methods. 2010	PubMed	citation	PMID:20131412	pubmed	20131412	create date:2010/02/05
Detecting the conformation of individual proteins in live cells.	/pubmed/20118931	Sakon JJ, Weninger KR.	Nat Methods. 2010 Mar;7(3):203-5. Epub 2010 Jan 31.	Nat Methods. 2010	PubMed	citation	PMID:20118931	pubmed	20118931	create date:2010/02/02 | first author:Sakon JJ
In-cell recordings by extracellular microelectrodes.	/pubmed/20118930	Hai A, Shappir J, Spira ME.	Nat Methods. 2010 Mar;7(3):200-2. Epub 2010 Jan 31.	Nat Methods. 2010	PubMed	citation	PMID:20118930	pubmed	20118930	create date:2010/02/02 | first author:Hai A
Target-enrichment strategies for next-generation sequencing.	/pubmed/20111037	Mamanova L, Coffey AJ, Scott CE, Kozarewa I, Turner EH, Kumar A, Howard E, Shendure J, Turner DJ.	Nat Methods. 2010 Feb;7(2):111-8. Review.	Nat Methods. 2010	PubMed	citation	PMID:20111037	pubmed	20111037	create date:2010/01/30 | first author:Mamanova L
Correcting distorted optics: back to the basics.	/pubmed/20111036	Heintzmann R.	Nat Methods. 2010 Feb;7(2):108-10. No abstract available.	Nat Methods. 2010	PubMed	citation	PMID:20111036	pubmed	20111036	create date:2010/01/30 | first author:Heintzmann R
Advancing neurochemical monitoring.	/pubmed/20111035	Garris PA.	Nat Methods. 2010 Feb;7(2):106-8. No abstract available.	Nat Methods. 2010	PubMed	citation	PMID:20111035	pubmed	20111035	create date:2010/01/30 | first author:Garris PA
Mind the gaps.	/pubmed/20111034	Salzberg SL.	Nat Methods. 2010 Feb;7(2):105-6. No abstract available.	Nat Methods. 2010	PubMed	citation	PMID:20111034	pubmed	20111034	create date:2010/01/30 | first author:Salzberg SL
IntOGen: integration and data mining of multidimensional oncogenomic data.	/pubmed/20111033	Gundem G, Perez-Llamas C, Jene-Sanz A, Kedzierska A, Islam A, Deu-Pons J, Furney SJ, Lopez-Bigas N.	Nat Methods. 2010 Feb;7(2):92-3. No abstract available.	Nat Methods. 2010	PubMed	citation	PMID:20111033	pubmed	20111033	create date:2010/01/30 | first author:Gundem G
Genome editing with modularly assembled zinc-finger nucleases.	/pubmed/20111032	Kim JS, Lee HJ, Carroll D.	Nat Methods. 2010 Feb;7(2):91; author reply 91-2. No abstract available.	Nat Methods. 2010	PubMed	citation	PMID:20111032	pubmed	20111032	create date:2010/01/30 | first author:Kim JS
Systems analysis of EGF receptor signaling dynamics with microwestern arrays.	/pubmed/20101245	Ciaccio MF, Wagner JP, Chuu CP, Lauffenburger DA, Jones RB.	Nat Methods. 2010 Feb;7(2):148-55. Epub 2010 Jan 24.	Nat Methods. 2010	PubMed	citation	PMID:20101245	pubmed	20101245	create date:2010/01/27 | first author:Ciaccio MF
Bright cyan fluorescent protein variants identified by fluorescence lifetime screening.	/pubmed/20081836	Goedhart J, van Weeren L, Hink MA, Vischer NO, Jalink K, Gadella TW Jr.	Nat Methods. 2010 Feb;7(2):137-9. Epub 2010 Jan 17.	Nat Methods. 2010	PubMed	citation	PMID:20081836	pubmed	20081836	create date:2010/01/19 | first author:Goedhart J
Parallel, tag-directed assembly of locally derived short sequence reads.	/pubmed/20081835	Hiatt JB, Patwardhan RP, Turner EH, Lee C, Shendure J.	Nat Methods. 2010 Feb;7(2):119-22. Epub 2010 Jan 17.	Nat Methods. 2010	PubMed	citation	PMID:20081835	pubmed	20081835	create date:2010/01/19 | first author:Hiatt JB
FRT-seq: amplification-free, strand-specific transcriptome sequencing.	/pubmed/20081834	Mamanova L, Andrews RM, James KD, Sheridan EM, Ellis PD, Langford CF, Ost TW, Collins JE, Turner DJ.	Nat Methods. 2010 Feb;7(2):130-2. Epub 2010 Jan 17.	Nat Methods. 2010	PubMed	citation	PMID:20081834	pubmed	20081834	create date:2010/01/19 | first author:Mamanova L
Genome-scale DNA methylation mapping of clinical samples at single-nucleotide resolution.	/pubmed/20062050	Gu H, Bock C, Mikkelsen TS, Jäger N, Smith ZD, Tomazou E, Gnirke A, Lander ES, Meissner A.	Nat Methods. 2010 Feb;7(2):133-6. Epub 2010 Jan 10.	Nat Methods. 2010	PubMed	citation	PMID:20062050	pubmed	20062050	create date:2010/01/12 | first author:Gu H
Primer: induced pluripotency.	/pubmed/20050393	de Souza N.	Nat Methods. 2010 Jan;7(1):20-1. Review. No abstract available.	Nat Methods. 2010	PubMed	citation	PMID:20050393	pubmed	20050393	create date:2010/01/06 | first author:de Souza N
iPS cells: potent stuff.	/pubmed/20050392	Baker M.	Nat Methods. 2010 Jan;7(1):17-9. No abstract available.	Nat Methods. 2010	PubMed	citation	PMID:20050392	pubmed	20050392	create date:2010/01/06 | first author:Baker M
Sorting cardiomyocytes: a simple solution after all?	/pubmed/20038955	Mummery C.	Nat Methods. 2010 Jan;7(1):40-2. No abstract available.	Nat Methods. 2010	PubMed	citation	PMID:20038955	pubmed	20038955	create date:2009/12/30 | first author:Mummery C
Reduce, reuse, reprogram.	/pubmed/20038954	Zwaka TP.	Nat Methods. 2010 Jan;7(1):39-40. No abstract available.	Nat Methods. 2010	PubMed	citation	PMID:20038954	pubmed	20038954	create date:2009/12/30 | first author:Zwaka TP
Stem cell research policy and iPS cells.	/pubmed/20038953	Caulfield T, Scott C, Hyun I, Lovell-Badge R, Kato K, Zarzeczny A.	Nat Methods. 2010 Jan;7(1):28-33. No abstract available.	Nat Methods. 2010	PubMed	citation	PMID:20038953	pubmed	20038953	create date:2009/12/30 | first author:Caulfield T
Induced pluripotent stem cell technology for the study of human disease.	/pubmed/20038952	Lee G, Studer L.	Nat Methods. 2010 Jan;7(1):25-7. No abstract available.	Nat Methods. 2010	PubMed	citation	PMID:20038952	pubmed	20038952	create date:2009/12/30 | first author:Lee G
The mysteries of induced pluripotency: where will they lead?	/pubmed/20038951	Nagy A, Nagy K.	Nat Methods. 2010 Jan;7(1):22-4. No abstract available.	Nat Methods. 2010	PubMed	citation	PMID:20038951	pubmed	20038951	create date:2009/12/30 | first author:Nagy A
Restricted ethnic diversity in human embryonic stem cell lines.	/pubmed/20038950	Laurent LC, Nievergelt CM, Lynch C, Fakunle E, Harness JV, Schmidt U, Galat V, Laslett AL, Otonkoski T, Keirstead HS, Schork A, Park HS, Loring JF.	Nat Methods. 2010 Jan;7(1):6-7. No abstract available.	Nat Methods. 2010	PubMed	citation	PMID:20038950	pubmed	20038950	create date:2009/12/30 | first author:Laurent LC
A red-shifted Renilla luciferase for transient reporter-gene expression.	/pubmed/20038949	Loening AM, Dragulescu-Andrasi A, Gambhir SS.	Nat Methods. 2010 Jan;7(1):5-6. No abstract available.	Nat Methods. 2010	PubMed	citation	PMID:20038949	pubmed	20038949	create date:2009/12/30 | first author:Loening AM
Adaptive optics via pupil segmentation for high-resolution imaging in biological tissues.	/pubmed/20037592	Ji N, Milkie DE, Betzig E.	Nat Methods. 2010 Feb;7(2):141-7. Epub 2009 Dec 27.	Nat Methods. 2010	PubMed	citation	PMID:20037592	pubmed	20037592	create date:2009/12/29 | first author:Ji N
Chronic microsensors for longitudinal, subsecond dopamine detection in behaving animals.	/pubmed/20037591	Clark JJ, Sandberg SG, Wanat MJ, Gan JO, Horne EA, Hart AS, Akers CA, Parker JG, Willuhn I, Martinez V, Evans SB, Stella N, Phillips PE.	Nat Methods. 2010 Feb;7(2):126-9. Epub 2009 Dec 27.	Nat Methods. 2010	PubMed	citation	PMID:20037591	pubmed	20037591	create date:2009/12/29 | first author:Clark JJ
Two-color, two-photon uncaging of glutamate and GABA.	/pubmed/20037590	Kantevari S, Matsuzaki M, Kanemoto Y, Kasai H, Ellis-Davies GC.	Nat Methods. 2010 Feb;7(2):123-5. Epub 2009 Dec 27.	Nat Methods. 2010	PubMed	citation	PMID:20037590	pubmed	20037590	create date:2009/12/29 | first author:Kantevari S
Integrated analysis of receptor activation and downstream signaling with EXTassays.	/pubmed/20010833	Botvinnik A, Wichert SP, Fischer TM, Rossner MJ.	Nat Methods. 2010 Jan;7(1):74-80. Epub 2009 Dec 13.	Nat Methods. 2010	PubMed	citation	PMID:20010833	pubmed	20010833	create date:2009/12/17 | first author:Botvinnik A
A reprogrammable mouse strain from gene-targeted embryonic stem cells.	/pubmed/20010832	Stadtfeld M, Maherali N, Borkent M, Hochedlinger K.	Nat Methods. 2010 Jan;7(1):53-5. Epub 2009 Dec 13.	Nat Methods. 2010	PubMed	citation	PMID:20010832	pubmed	20010832	create date:2009/12/17 | first author:Stadtfeld M
Single-gene transgenic mouse strains for reprogramming adult somatic cells.	/pubmed/20010831	Carey BW, Markoulaki S, Beard C, Hanna J, Jaenisch R.	Nat Methods. 2010 Jan;7(1):56-9. Epub 2009 Dec 13.	Nat Methods. 2010	PubMed	citation	PMID:20010831	pubmed	20010831	create date:2009/12/17 | first author:Carey BW
Engineering a polarity-sensitive biosensor for time-lapse imaging of apoptotic processes and degeneration.	/pubmed/19966809	Kim YE, Chen J, Chan JR, Langen R.	Nat Methods. 2010 Jan;7(1):67-73. Epub 2009 Dec 6.	Nat Methods. 2010	PubMed	citation	PMID:19966809	pubmed	19966809	create date:2009/12/08 | first author:Kim YE
Floxin, a resource for genetically engineering mouse ESCs.	/pubmed/19966808	Singla V, Hunkapiller J, Santos N, Seol AD, Norman AR, Wakenight P, Skarnes WC, Reiter JF.	Nat Methods. 2010 Jan;7(1):50-2. Epub 2009 Dec 6.	Nat Methods. 2010	PubMed	citation	PMID:19966808	pubmed	19966808	create date:2009/12/08 | first author:Singla V
High-throughput generation of selected reaction-monitoring assays for proteins and proteomes.	/pubmed/19966807	Picotti P, Rinner O, Stallmach R, Dautel F, Farrah T, Domon B, Wenschuh H, Aebersold R.	Nat Methods. 2010 Jan;7(1):43-6. Epub 2009 Dec 6.	Nat Methods. 2010	PubMed	citation	PMID:19966807	pubmed	19966807	create date:2009/12/08 | first author:Picotti P
Enlightened neuroscience.	/pubmed/19953700	[No authors listed]	Nat Methods. 2009 Dec;6(12):857. No abstract available.	Nat Methods. 2009	PubMed	citation	PMID:19953700	pubmed	19953700	create date:2009/12/03
Seeing things: from microcinematography to live cell imaging.	/pubmed/19953685	Landecker H.	Nat Methods. 2009 Oct;6(10):707-09. No abstract available.	Nat Methods. 2009	PubMed	citation	PMID:19953685	pubmed	19953685	create date:2009/12/03 | first author:Landecker H
Technical matters: method, knowledge and infrastructure in twentieth-century life science.	/pubmed/19953684	Creager AN, Landecker H.	Nat Methods. 2009 Oct;6(10):701-05. No abstract available.	Nat Methods. 2009	PubMed	citation	PMID:19953684	pubmed	19953684	create date:2009/12/03 | first author:Creager AN
From information to knowledge: new technologies for defining gene function.	/pubmed/19953683	Collins SR, Weissman JS, Krogan NJ.	Nat Methods. 2009 Oct;6(10):721-23. No abstract available.	Nat Methods. 2009	PubMed	citation	PMID:19953683	pubmed	19953683	create date:2009/12/03 | first author:Collins SR
Comparative analysis to guide quality improvements in proteomics.	/pubmed/19953682	Mann M.	Nat Methods. 2009 Oct;6(10):717-19. No abstract available.	Nat Methods. 2009	PubMed	citation	PMID:19953682	pubmed	19953682	create date:2009/12/03 | first author:Mann M
Title	URL	Description	Details	ShortDetails	Resource	Type	Identifiers	Db	EntrezUID	Properties
Engineered fluorescent proteins: innovations and applications.	/pubmed/19953681	Davidson MW, Campbell RE.	Nat Methods. 2009 Oct;6(10):713-17. No abstract available.	Nat Methods. 2009	PubMed	citation	PMID:19953681	pubmed	19953681	create date:2009/12/03 | first author:Davidson MW
Is sequencing enlightenment ending the dark age of the transcriptome?	/pubmed/19953680	Carninci P.	Nat Methods. 2009 Oct;6(10):711-13. No abstract available.	Nat Methods. 2009	PubMed	citation	PMID:19953680	pubmed	19953680	create date:2009/12/03 | first author:Carninci P
Nongenetic method for purifying stem cell-derived cardiomyocytes.	/pubmed/19946277	Hattori F, Chen H, Yamashita H, Tohyama S, Satoh YS, Yuasa S, Li W, Yamakawa H, Tanaka T, Onitsuka T, Shimoji K, Ohno Y, Egashira T, Kaneda R, Murata M, Hidaka K, Morisaki T, Sasaki E, Suzuki T, Sano M, Makino S, Oikawa S, et al.	Nat Methods. 2010 Jan;7(1):61-6. Epub 2009 Nov 29.	Nat Methods. 2010	PubMed	citation	PMID:19946277	pubmed	19946277	create date:2009/12/01 | first author:Hattori F
Chromatin profiling by directly sequencing small quantities of immunoprecipitated DNA.	/pubmed/19946276	Goren A, Ozsolak F, Shoresh N, Ku M, Adli M, Hart C, Gymrek M, Zuk O, Regev A, Milos PM, Bernstein BE.	Nat Methods. 2010 Jan;7(1):47-9. Epub 2009 Nov 29.	Nat Methods. 2010	PubMed	citation	PMID:19946276	pubmed	19946276	create date:2009/12/01 | first author:Goren A
Use of microRNA sponges to explore tissue-specific microRNA functions in vivo.	/pubmed/19935840	Cohen SM.	Nat Methods. 2009 Dec;6(12):873-4.	Nat Methods. 2009	PubMed	citation	PMID:19935840	pubmed	19935840	create date:2009/11/26 | first author:Cohen SM
Lighting up neural networks using a new generation of genetically encoded calcium sensors.	/pubmed/19935839	Wilms CD, Häusser M.	Nat Methods. 2009 Dec;6(12):871-2.	Nat Methods. 2009	PubMed	citation	PMID:19935839	pubmed	19935839	create date:2009/11/26 | first author:Wilms CD
Recurated protein interaction datasets.	/pubmed/19935838	Salwinski L, Licata L, Winter A, Thorneycroft D, Khadake J, Ceol A, Aryamontri AC, Oughtred R, Livstone M, Boucher L, Botstein D, Dolinski K, Berardini T, Huala E, Tyers M, Eisenberg D, Cesareni G, Hermjakob H.	Nat Methods. 2009 Dec;6(12):860-1. No abstract available.	Nat Methods. 2009	PubMed	citation	PMID:19935838	pubmed	19935838	create date:2009/11/26 | first author:Salwinski L
Cell culture medium affects GFP photostability: a solution.	/pubmed/19935837	Bogdanov AM, Bogdanova EA, Chudakov DM, Gorodnicheva TV, Lukyanov S, Lukyanov KA.	Nat Methods. 2009 Dec;6(12):859-60. No abstract available.	Nat Methods. 2009	PubMed	citation	PMID:19935837	pubmed	19935837	create date:2009/11/26 | first author:Bogdanov AM
Cell stimulation with optically manipulated microsources.	/pubmed/19915561	Kress H, Park JG, Mejean CO, Forster JD, Park J, Walse SS, Zhang Y, Wu D, Weiner OD, Fahmy TM, Dufresne ER.	Nat Methods. 2009 Dec;6(12):905-9. Epub 2009 Nov 15.	Nat Methods. 2009	PubMed	citation	PMID:19915561	pubmed	19915561	create date:2009/11/17 | first author:Kress H
An auxin-based degron system for the rapid depletion of proteins in nonplant cells.	/pubmed/19915560	Nishimura K, Fukagawa T, Takisawa H, Kakimoto T, Kanemaki M.	Nat Methods. 2009 Dec;6(12):917-22. Epub 2009 Nov 15.	Nat Methods. 2009	PubMed	citation	PMID:19915560	pubmed	19915560	create date:2009/11/17 | first author:Nishimura K
Transgenic microRNA inhibition with spatiotemporal specificity in intact organisms.	/pubmed/19915559	Loya CM, Lu CS, Van Vactor D, Fulga TA.	Nat Methods. 2009 Dec;6(12):897-903. Epub 2009 Nov 15.	Nat Methods. 2009	PubMed	citation	PMID:19915559	pubmed	19915559	create date:2009/11/17 | first author:Loya CM
Automated high-throughput mapping of promoter-enhancer interactions in zebrafish embryos.	/pubmed/19898487	Gehrig J, Reischl M, Kalmár E, Ferg M, Hadzhiev Y, Zaucker A, Song C, Schindler S, Liebel U, Müller F.	Nat Methods. 2009 Dec;6(12):911-6. Epub 2009 Nov 8.	Nat Methods. 2009	PubMed	citation	PMID:19898487	pubmed	19898487	create date:2009/11/10 | first author:Gehrig J
Optical interrogation of neural circuits in Caenorhabditis elegans.	/pubmed/19898486	Guo ZV, Hart AC, Ramanathan S.	Nat Methods. 2009 Dec;6(12):891-6. Epub 2009 Nov 8.	Nat Methods. 2009	PubMed	citation	PMID:19898486	pubmed	19898486	create date:2009/11/10 | first author:Guo ZV
Imaging neural activity in worms, flies and mice with improved GCaMP calcium indicators.	/pubmed/19898485	Tian L, Hires SA, Mao T, Huber D, Chiappe ME, Chalasani SH, Petreanu L, Akerboom J, McKinney SA, Schreiter ER, Bargmann CI, Jayaraman V, Svoboda K, Looger LL.	Nat Methods. 2009 Dec;6(12):875-81. Epub 2009 Nov 8.	Nat Methods. 2009	PubMed	citation	PMID:19898485	pubmed	19898485	create date:2009/11/10 | first author:Tian L
A genetically encoded reporter of synaptic activity in vivo.	/pubmed/19898484	Dreosti E, Odermatt B, Dorostkar MM, Lagnado L.	Nat Methods. 2009 Dec;6(12):883-9. Epub 2009 Nov 8.	Nat Methods. 2009	PubMed	citation	PMID:19898484	pubmed	19898484	create date:2009/11/10 | first author:Dreosti E
What's in a test?	/pubmed/19885990	[No authors listed]	Nat Methods. 2009 Nov;6(11):783. No abstract available. Erratum in: Nat Methods. 2009 Dec;6(12):935.	Nat Methods. 2009	PubMed	citation	PMID:19885990	pubmed	19885990	create date:2009/11/04
Focus on next-generation sequencing data analysis. Forward.	/pubmed/19885970	Rusk N.	Nat Methods. 2009 Nov;6(11 Suppl):S1. No abstract available.	Nat Methods. 2009	PubMed	citation	PMID:19885970	pubmed	19885970	create date:2009/11/04 | first author:Rusk N
High-speed nanoscopic tracking of the position and orientation of a single virus.	/pubmed/19881510	Kukura P, Ewers H, Müller C, Renn A, Helenius A, Sandoghdar V.	Nat Methods. 2009 Dec;6(12):923-7. Epub 2009 Nov 1.	Nat Methods. 2009	PubMed	citation	PMID:19881510	pubmed	19881510	create date:2009/11/03 | first author:Kukura P
Sense from sequence reads: methods for alignment and assembly.	/pubmed/19844229	Flicek P, Birney E.	Nat Methods. 2009 Nov;6(11 Suppl):S6-S12. Review.	Nat Methods. 2009	PubMed	citation	PMID:19844229	pubmed	19844229	create date:2009/11/03 | first author:Flicek P
Computation for ChIP-seq and RNA-seq studies.	/pubmed/19844228	Pepke S, Wold B, Mortazavi A.	Nat Methods. 2009 Nov;6(11 Suppl):S22-32. Review.	Nat Methods. 2009	PubMed	citation	PMID:19844228	pubmed	19844228	create date:2009/11/03 | first author:Pepke S
Next-generation gap.	/pubmed/19844227	McPherson JD.	Nat Methods. 2009 Nov;6(11 Suppl):S2-5. Review.	Nat Methods. 2009	PubMed	citation	PMID:19844227	pubmed	19844227	create date:2009/11/03 | first author:McPherson JD
Computational methods for discovering structural variation with next-generation sequencing.	/pubmed/19844226	Medvedev P, Stanciu M, Brudno M.	Nat Methods. 2009 Nov;6(11 Suppl):S13-20. Review.	Nat Methods. 2009	PubMed	citation	PMID:19844226	pubmed	19844226	create date:2009/11/03 | first author:Medvedev P
Adding a spatial dimension to the proteome.	/pubmed/19876016	Grünewald K.	Nat Methods. 2009 Nov;6(11):798-800. No abstract available.	Nat Methods. 2009	PubMed	citation	PMID:19876016	pubmed	19876016	create date:2009/10/31 | first author:Grünewald K
You too can play with an edge.	/pubmed/19876015	Costanzo M, Baryshnikova A, Nislow C, Andrews B, Boone C.	Nat Methods. 2009 Nov;6(11):797-8. No abstract available.	Nat Methods. 2009	PubMed	citation	PMID:19876015	pubmed	19876015	create date:2009/10/31 | first author:Costanzo M
Improved visualization of protein consensus sequences by iceLogo.	/pubmed/19876014	Colaert N, Helsens K, Martens L, Vandekerckhove J, Gevaert K.	Nat Methods. 2009 Nov;6(11):786-7. No abstract available.	Nat Methods. 2009	PubMed	citation	PMID:19876014	pubmed	19876014	create date:2009/10/31 | first author:Colaert N
Spin filter-based sample preparation for shotgun proteomics.	/pubmed/19876013	Liebler DC, Ham AJ.	Nat Methods. 2009 Nov;6(11):785; author reply 785-6. No abstract available.	Nat Methods. 2009	PubMed	citation	PMID:19876013	pubmed	19876013	create date:2009/10/31 | first author:Liebler DC
No fruit fly an island?	/pubmed/19866545	[No authors listed]	Nat Methods. 2009 Jun;6(6):395. No abstract available.	Nat Methods. 2009	PubMed	citation	PMID:19866545	pubmed	19866545	create date:2009/10/30
'Edgetic' perturbation of a C. elegans BCL2 ortholog.	/pubmed/19855391	Dreze M, Charloteaux B, Milstein S, Vidalain PO, Yildirim MA, Zhong Q, Svrzikapa N, Romero V, Laloux G, Brasseur R, Vandenhaute J, Boxem M, Cusick ME, Hill DE, Vidal M.	Nat Methods. 2009 Nov;6(11):843-9. Epub 2009 Oct 25. Erratum in: Nat Methods. 2009 Dec;6(12):935.	Nat Methods. 2009	PubMed	citation	PMID:19855391	pubmed	19855391	create date:2009/10/27 | first author:Dreze M
Visual proteomics of the human pathogen Leptospira interrogans.	/pubmed/19838170	Beck M, Malmström JA, Lange V, Schmidt A, Deutsch EW, Aebersold R.	Nat Methods. 2009 Nov;6(11):817-23. Epub 2009 Oct 18.	Nat Methods. 2009	PubMed	citation	PMID:19838170	pubmed	19838170	create date:2009/10/20 | first author:Beck M
Enrichment of glycopeptides for glycan structure and attachment site identification.	/pubmed/19838169	Nilsson J, Rüetschi U, Halim A, Hesse C, Carlsohn E, Brinkmalm G, Larson G.	Nat Methods. 2009 Nov;6(11):809-11. Epub 2009 Oct 18.	Nat Methods. 2009	PubMed	citation	PMID:19838169	pubmed	19838169	create date:2009/10/20 | first author:Nilsson J
A chemical platform for improved induction of human iPSCs.	/pubmed/19838168	Lin T, Ambasudhan R, Yuan X, Li W, Hilcove S, Abujarour R, Lin X, Hahm HS, Hao E, Hayek A, Ding S.	Nat Methods. 2009 Nov;6(11):805-8. Epub 2009 Oct 18.	Nat Methods. 2009	PubMed	citation	PMID:19838168	pubmed	19838168	create date:2009/10/20 | first author:Lin T
A general life-death selection strategy for dissecting protein functions.	/pubmed/19820714	Ear PH, Michnick SW.	Nat Methods. 2009 Nov;6(11):813-6. Epub 2009 Oct 11.	Nat Methods. 2009	PubMed	citation	PMID:19820714	pubmed	19820714	create date:2009/10/13 | first author:Ear PH
High-resolution identification of balanced and complex chromosomal rearrangements by 4C technology.	/pubmed/19820713	Simonis M, Klous P, Homminga I, Galjaard RJ, Rijkers EJ, Grosveld F, Meijerink JP, de Laat W.	Nat Methods. 2009 Nov;6(11):837-42. Epub 2009 Oct 11.	Nat Methods. 2009	PubMed	citation	PMID:19820713	pubmed	19820713	create date:2009/10/13 | first author:Simonis M
Engineering splicing factors with designed specificities.	/pubmed/19801992	Wang Y, Cheong CG, Hall TM, Wang Z.	Nat Methods. 2009 Nov;6(11):825-30. Epub 2009 Oct 4.	Nat Methods. 2009	PubMed	citation	PMID:19801992	pubmed	19801992	create date:2009/10/06 | first author:Wang Y
High-resolution, long-term characterization of bacterial motility using optical tweezers.	/pubmed/19801991	Min TL, Mears PJ, Chubiz LM, Rao CV, Golding I, Chemla YR.	Nat Methods. 2009 Nov;6(11):831-5. Epub 2009 Oct 4.	Nat Methods. 2009	PubMed	citation	PMID:19801991	pubmed	19801991	create date:2009/10/06 | first author:Min TL
Staging worms for next-generation analysis.	/pubmed/19789529	Baugh LR.	Nat Methods. 2009 Oct;6(10):727-8. No abstract available.	Nat Methods. 2009	PubMed	citation	PMID:19789529	pubmed	19789529	create date:2009/10/01 | first author:Baugh LR
My5C: web tools for chromosome conformation capture studies.	/pubmed/19789528	Lajoie BR, van Berkum NL, Sanyal A, Dekker J.	Nat Methods. 2009 Oct;6(10):690-1. No abstract available.	Nat Methods. 2009	PubMed	citation	PMID:19789528	pubmed	19789528	create date:2009/10/01 | first author:Lajoie BR
Online image analysis software for photoactivation localization microscopy.	/pubmed/19789527	Hedde PN, Fuchs J, Oswald F, Wiedenmann J, Nienhaus GU.	Nat Methods. 2009 Oct;6(10):689-90. No abstract available.	Nat Methods. 2009	PubMed	citation	PMID:19789527	pubmed	19789527	create date:2009/10/01 | first author:Hedde PN
An approach for extensibly profiling the molecular states of cellular subpopulations.	/pubmed/19767759	Loo LH, Lin HJ, Steininger RJ 3rd, Wang Y, Wu LF, Altschuler SJ.	Nat Methods. 2009 Oct;6(10):759-65. Epub 2009 Sep 20.	Nat Methods. 2009	PubMed	citation	PMID:19767759	pubmed	19767759	create date:2009/09/22 | first author:Loo LH
Tn-seq: high-throughput parallel sequencing for fitness and genetic interaction studies in microorganisms.	/pubmed/19767758	van Opijnen T, Bodi KL, Camilli A.	Nat Methods. 2009 Oct;6(10):767-72. Epub 2009 Sep 20.	Nat Methods. 2009	PubMed	citation	PMID:19767758	pubmed	19767758	create date:2009/09/22 | first author:van Opijnen T
A Flp-nick system to study repair of a single protein-bound nick in vivo.	/pubmed/19749762	Nielsen I, Bentsen IB, Lisby M, Hansen S, Mundbjerg K, Andersen AH, Bjergbaek L.	Nat Methods. 2009 Oct;6(10):753-7. Epub 2009 Sep 13.	Nat Methods. 2009	PubMed	citation	PMID:19749762	pubmed	19749762	create date:2009/09/15 | first author:Nielsen I
Proteomics strategy for quantitative protein interaction profiling in cell extracts.	/pubmed/19749761	Sharma K, Weber C, Bairlein M, Greff Z, Kéri G, Cox J, Olsen JV, Daub H.	Nat Methods. 2009 Oct;6(10):741-4. Epub 2009 Sep 13.	Nat Methods. 2009	PubMed	citation	PMID:19749761	pubmed	19749761	create date:2009/09/15 | first author:Sharma K
Large-scale sorting of C. elegans embryos reveals the dynamics of small RNA expression.	/pubmed/19734907	Stoeckius M, Maaskola J, Colombo T, Rahn HP, Friedländer MR, Li N, Chen W, Piano F, Rajewsky N.	Nat Methods. 2009 Oct;6(10):745-51. Epub 2009 Sep 6.	Nat Methods. 2009	PubMed	citation	PMID:19734907	pubmed	19734907	create date:2009/09/08 | first author:Stoeckius M
Nanoscale 3D cellular imaging by axial scanning transmission electron tomography.	/pubmed/19718033	Hohmann-Marriott MF, Sousa AA, Azari AA, Glushakova S, Zhang G, Zimmerberg J, Leapman RD.	Nat Methods. 2009 Oct;6(10):729-31. Epub 2009 Aug 30.	Nat Methods. 2009	PubMed	citation	PMID:19718033	pubmed	19718033	create date:2009/09/01 | first author:Hohmann-Marriott MF
Genetically encoded FRET sensors to monitor intracellular Zn2+ homeostasis.	/pubmed/19718032	Vinkenborg JL, Nicolson TJ, Bellomo EA, Koay MS, Rutter GA, Merkx M.	Nat Methods. 2009 Oct;6(10):737-40. Epub 2009 Aug 30.	Nat Methods. 2009	PubMed	citation	PMID:19718032	pubmed	19718032	create date:2009/09/01 | first author:Vinkenborg JL
Somatic cell nuclear transfer in zebrafish.	/pubmed/19718031	Siripattarapravat K, Pinmee B, Venta PJ, Chang CC, Cibelli JB.	Nat Methods. 2009 Oct;6(10):733-5. Epub 2009 Aug 30.	Nat Methods. 2009	PubMed	citation	PMID:19718031	pubmed	19718031	create date:2009/09/01 | first author:Siripattarapravat K
The 'rare biosphere': a reality check.	/pubmed/19718016	Reeder J, Knight R.	Nat Methods. 2009 Sep;6(9):636-7. No abstract available.	Nat Methods. 2009	PubMed	citation	PMID:19718016	pubmed	19718016	create date:2009/09/01 | first author:Reeder J
Google 'EarthWorm'.	/pubmed/19718015	Mohler WA.	Nat Methods. 2009 Sep;6(9):635-6. No abstract available.	Nat Methods. 2009	PubMed	citation	PMID:19718015	pubmed	19718015	create date:2009/09/01 | first author:Mohler WA
CASD-NMR: critical assessment of automated structure determination by NMR.	/pubmed/19718014	Rosato A, Bagaria A, Baker D, Bardiaux B, Cavalli A, Doreleijers JF, Giachetti A, Guerry P, Güntert P, Herrmann T, Huang YJ, Jonker HR, Mao B, Malliavin TE, Montelione GT, Nilges M, Raman S, van der Schot G, Vranken WF, Vuister GW, Bonvin AM.	Nat Methods. 2009 Sep;6(9):625-6. No abstract available.	Nat Methods. 2009	PubMed	citation	PMID:19718014	pubmed	19718014	create date:2009/09/01 | first author:Rosato A
ErythRED, a hESC line enabling identification of erythroid cells.	/pubmed/19701193	Hatzistavrou T, Micallef SJ, Ng ES, Vadolas J, Stanley EG, Elefanty AG.	Nat Methods. 2009 Sep;6(9):659-62. Epub 2009 Aug 23.	Nat Methods. 2009	PubMed	citation	PMID:19701193	pubmed	19701193	create date:2009/08/25 | first author:Hatzistavrou T
Title	URL	Description	Details	ShortDetails	Resource	Type	Identifiers	Db	EntrezUID	Properties
Isolation of deletion alleles by G4 DNA-induced mutagenesis.	/pubmed/19684597	Pontier DB, Kruisselbrink E, Guryev V, Tijsterman M.	Nat Methods. 2009 Sep;6(9):655-7. Epub 2009 Aug 16.	Nat Methods. 2009	PubMed	citation	PMID:19684597	pubmed	19684597	create date:2009/08/18 | first author:Pontier DB
Crystallographic ab initio protein structure solution below atomic resolution.	/pubmed/19684596	Rodríguez DD, Grosse C, Himmel S, González C, de Ilarduya IM, Becker S, Sheldrick GM, Usón I.	Nat Methods. 2009 Sep;6(9):651-3. Epub 2009 Aug 16.	Nat Methods. 2009	PubMed	citation	PMID:19684596	pubmed	19684596	create date:2009/08/18 | first author:Rodríguez DD
A 3D digital atlas of C. elegans and its application to single-cell analyses.	/pubmed/19684595	Long F, Peng H, Liu X, Kim SK, Myers E.	Nat Methods. 2009 Sep;6(9):667-72. Epub 2009 Aug 16.	Nat Methods. 2009	PubMed	citation	PMID:19684595	pubmed	19684595	create date:2009/08/18 | first author:Long F
A customized and versatile high-density genotyping array for the mouse.	/pubmed/19668205	Yang H, Ding Y, Hutchins LN, Szatkiewicz J, Bell TA, Paigen BJ, Graber JH, de Villena FP, Churchill GA.	Nat Methods. 2009 Sep;6(9):663-6. Epub 2009 Aug 9.	Nat Methods. 2009	PubMed	citation	PMID:19668205	pubmed	19668205	create date:2009/08/12 | first author:Yang H
Digital transcriptome profiling using selective hexamer priming for cDNA synthesis.	/pubmed/19668204	Armour CD, Castle JC, Chen R, Babak T, Loerch P, Jackson S, Shah JK, Dey J, Rohl CA, Johnson JM, Raymond CK.	Nat Methods. 2009 Sep;6(9):647-9. Epub 2009 Aug 9.	Nat Methods. 2009	PubMed	citation	PMID:19668204	pubmed	19668204	create date:2009/08/12 | first author:Armour CD
Accurate determination of microbial diversity from 454 pyrosequencing data.	/pubmed/19668203	Quince C, Lanzén A, Curtis TP, Davenport RJ, Hall N, Head IM, Read LF, Sloan WT.	Nat Methods. 2009 Sep;6(9):639-41. Epub 2009 Aug 9.	Nat Methods. 2009	PubMed	citation	PMID:19668203	pubmed	19668203	create date:2009/08/12 | first author:Quince C
BreakDancer: an algorithm for high-resolution mapping of genomic structural variation.	/pubmed/19668202	Chen K, Wallis JW, McLellan MD, Larson DE, Kalicki JM, Pohl CS, McGrath SD, Wendl MC, Zhang Q, Locke DP, Shi X, Fulton RS, Ley TJ, Wilson RK, Ding L, Mardis ER.	Nat Methods. 2009 Sep;6(9):677-81. Epub 2009 Aug 9.	Nat Methods. 2009	PubMed	citation	PMID:19668202	pubmed	19668202	create date:2009/08/12 | first author:Chen K
Modular scanning FCS quantifies receptor-ligand interactions in living multicellular organisms.	/pubmed/19648917	Ries J, Yu SR, Burkhardt M, Brand M, Schwille P.	Nat Methods. 2009 Sep;6(9):643-5. Epub 2009 Aug 2.	Nat Methods. 2009	PubMed	citation	PMID:19648917	pubmed	19648917	create date:2009/08/04 | first author:Ries J
Phymm and PhymmBL: metagenomic phylogenetic classification with interpolated Markov models.	/pubmed/19648916	Brady A, Salzberg SL.	Nat Methods. 2009 Sep;6(9):673-6. Epub 2009 Aug 2.	Nat Methods. 2009	PubMed	citation	PMID:19648916	pubmed	19648916	create date:2009/08/04 | first author:Brady A
Statistical methods for analysis of high-throughput RNA interference screens.	/pubmed/19644458	Birmingham A, Selfors LM, Forster T, Wrobel D, Kennedy CJ, Shanks E, Santoyo-Lopez J, Dunican DJ, Long A, Kelleher D, Smith Q, Beijersbergen RL, Ghazal P, Shamu CE.	Nat Methods. 2009 Aug;6(8):569-75. Review.	Nat Methods. 2009	PubMed	citation	PMID:19644458	pubmed	19644458	create date:2009/08/01 | first author:Birmingham A
New genetic tools for cell lineage analysis in Drosophila.	/pubmed/19644457	Lee T.	Nat Methods. 2009 Aug;6(8):566-8.	Nat Methods. 2009	PubMed	citation	PMID:19644457	pubmed	19644457	create date:2009/08/01 | first author:Lee T
Probing the basis for genotype-phenotype relationships.	/pubmed/19644456	Cho BK, Palsson BØ.	Nat Methods. 2009 Aug;6(8):565-6.	Nat Methods. 2009	PubMed	citation	PMID:19644456	pubmed	19644456	create date:2009/08/01 | first author:Cho BK
Sub-angstrom accuracy in protein loop reconstruction by robotics-inspired conformational sampling.	/pubmed/19644455	Mandell DJ, Coutsias EA, Kortemme T.	Nat Methods. 2009 Aug;6(8):551-2. No abstract available.	Nat Methods. 2009	PubMed	citation	PMID:19644455	pubmed	19644455	create date:2009/08/01 | first author:Mandell DJ
SHOREmap: simultaneous mapping and mutation identification by deep sequencing.	/pubmed/19644454	Schneeberger K, Ossowski S, Lanz C, Juul T, Petersen AH, Nielsen KL, Jørgensen JE, Weigel D, Andersen SU.	Nat Methods. 2009 Aug;6(8):550-1. No abstract available.	Nat Methods. 2009	PubMed	citation	PMID:19644454	pubmed	19644454	create date:2009/08/01 | first author:Schneeberger K
The twin spot generator for differential Drosophila lineage analysis.	/pubmed/19633664	Griffin R, Sustar A, Bonvin M, Binari R, del Valle Rodriguez A, Hohl AM, Bateman JR, Villalta C, Heffern E, Grunwald D, Bakal C, Desplan C, Schubiger G, Wu CT, Perrimon N.	Nat Methods. 2009 Aug;6(8):600-2. Epub 2009 Jul 26.	Nat Methods. 2009	PubMed	citation	PMID:19633664	pubmed	19633664	create date:2009/07/28 | first author:Griffin R
G-TRACE: rapid Gal4-based cell lineage analysis in Drosophila.	/pubmed/19633663	Evans CJ, Olson JM, Ngo KT, Kim E, Lee NE, Kuoy E, Patananan AN, Sitz D, Tran P, Do MT, Yackle K, Cespedes A, Hartenstein V, Call GB, Banerjee U.	Nat Methods. 2009 Aug;6(8):603-5. Epub 2009 Jul 26.	Nat Methods. 2009	PubMed	citation	PMID:19633663	pubmed	19633663	create date:2009/07/28 | first author:Evans CJ
Robust, high-throughput solution structural analyses by small angle X-ray scattering (SAXS).	/pubmed/19620974	Hura GL, Menon AL, Hammel M, Rambo RP, Poole FL 2nd, Tsutakawa SE, Jenney FE Jr, Classen S, Frankel KA, Hopkins RC, Yang SJ, Scott JW, Dillard BD, Adams MW, Tainer JA.	Nat Methods. 2009 Aug;6(8):606-12. Epub 2009 Jul 20.	Nat Methods. 2009	PubMed	citation	PMID:19620974	pubmed	19620974	create date:2009/07/22 | first author:Hura GL
Virtual terminator nucleotides for next-generation DNA sequencing.	/pubmed/19620973	Bowers J, Mitchell J, Beer E, Buzby PR, Causey M, Efcavitch JW, Jarosz M, Krzymanska-Olejnik E, Kung L, Lipson D, Lowman GM, Marappan S, McInerney P, Platt A, Roy A, Siddiqi SM, Steinmann K, Thompson JF.	Nat Methods. 2009 Aug;6(8):593-5. Epub 2009 Jul 20.	Nat Methods. 2009	PubMed	citation	PMID:19620973	pubmed	19620973	create date:2009/07/22 | first author:Bowers J
Digital RNA allelotyping reveals tissue-specific and allele-specific gene expression in human.	/pubmed/19620972	Zhang K, Li JB, Gao Y, Egli D, Xie B, Deng J, Li Z, Lee JH, Aach J, Leproust EM, Eggan K, Church GM.	Nat Methods. 2009 Aug;6(8):613-8. Epub 2009 Jul 20.	Nat Methods. 2009	PubMed	citation	PMID:19620972	pubmed	19620972	create date:2009/07/22 | first author:Zhang K
MAQGene: software to facilitate C. elegans mutant genome sequence analysis.	/pubmed/19620971	Bigelow H, Doitsidou M, Sarin S, Hobert O.	Nat Methods. 2009 Aug;6(8):549. No abstract available.	Nat Methods. 2009	PubMed	citation	PMID:19620971	pubmed	19620971	create date:2009/07/22 | first author:Bigelow H
Metabolic network analysis integrated with transcript verification for sequenced genomes.	/pubmed/19597503	Manichaikul A, Ghamsari L, Hom EF, Lin C, Murray RR, Chang RL, Balaji S, Hao T, Shen Y, Chavali AK, Thiele I, Yang X, Fan C, Mello E, Hill DE, Vidal M, Salehi-Ashtiani K, Papin JA.	Nat Methods. 2009 Aug;6(8):589-92. Epub 2009 Jul 13.	Nat Methods. 2009	PubMed	citation	PMID:19597503	pubmed	19597503	create date:2009/07/15 | first author:Manichaikul A
Dereplication and de novo sequencing of nonribosomal peptides.	/pubmed/19597502	Ng J, Bandeira N, Liu WT, Ghassemian M, Simmons TL, Gerwick WH, Linington R, Dorrestein PC, Pevzner PA.	Nat Methods. 2009 Aug;6(8):596-9. Epub 2009 Jul 13.	Nat Methods. 2009	PubMed	citation	PMID:19597502	pubmed	19597502	create date:2009/07/15 | first author:Ng J
Global discovery of adaptive mutations.	/pubmed/19597501	Goodarzi H, Hottes AK, Tavazoie S.	Nat Methods. 2009 Aug;6(8):581-3. Epub 2009 Jul 13.	Nat Methods. 2009	PubMed	citation	PMID:19597501	pubmed	19597501	create date:2009/07/15 | first author:Goodarzi H
Conditional and reversible disruption of essential herpesvirus proteins.	/pubmed/19578384	Glass M, Busche A, Wagner K, Messerle M, Borst EM.	Nat Methods. 2009 Aug;6(8):577-9. Epub 2009 Jul 5.	Nat Methods. 2009	PubMed	citation	PMID:19578384	pubmed	19578384	create date:2009/07/07 | first author:Glass M
Mass spectrometry of membrane transporters reveals subunit stoichiometry and interactions.	/pubmed/19578383	Barrera NP, Isaacson SC, Zhou M, Bavro VN, Welch A, Schaedler TA, Seeger MA, Miguel RN, Korkhov VM, van Veen HW, Venter H, Walmsley AR, Tate CG, Robinson CV.	Nat Methods. 2009 Aug;6(8):585-7. Epub 2009 Jul 5.	Nat Methods. 2009	PubMed	citation	PMID:19578383	pubmed	19578383	create date:2009/07/07 | first author:Barrera NP
Downhill protein folding under pressure.	/pubmed/19564849	Muñoz V.	Nat Methods. 2009 Jul;6(7):490-1. No abstract available.	Nat Methods. 2009	PubMed	citation	PMID:19564849	pubmed	19564849	create date:2009/07/01 | first author:Muñoz V
Finding multiple needles in one immune haystack.	/pubmed/19564848	Kedzierska K, Stambas J, Doherty PC.	Nat Methods. 2009 Jul;6(7):489-90. No abstract available.	Nat Methods. 2009	PubMed	citation	PMID:19564848	pubmed	19564848	create date:2009/07/01 | first author:Kedzierska K
Enabling IMAC purification of low abundance recombinant proteins from E. coli lysates.	/pubmed/19564847	Magnusdottir A, Johansson I, Dahlgren LG, Nordlund P, Berglund H.	Nat Methods. 2009 Jul;6(7):477-8. No abstract available.	Nat Methods. 2009	PubMed	citation	PMID:19564847	pubmed	19564847	create date:2009/07/01 | first author:Magnusdottir A
RNAiCut: automated detection of significant genes from functional genomic screens.	/pubmed/19564846	Kaplow IM, Singh R, Friedman A, Bakal C, Perrimon N, Berger B.	Nat Methods. 2009 Jul;6(7):476-7. No abstract available.	Nat Methods. 2009	PubMed	citation	PMID:19564846	pubmed	19564846	create date:2009/07/01 | first author:Kaplow IM
Limitations and possibilities of small RNA digital gene expression profiling.	/pubmed/19564845	Linsen SE, de Wit E, Janssens G, Heater S, Chapman L, Parkin RK, Fritz B, Wyman SK, de Bruijn E, Voest EE, Kuersten S, Tewari M, Cuppen E.	Nat Methods. 2009 Jul;6(7):474-6. No abstract available.	Nat Methods. 2009	PubMed	citation	PMID:19564845	pubmed	19564845	create date:2009/07/01 | first author:Linsen SE
Filter-based hybridization capture of subgenomes enables resequencing and copy-number detection.	/pubmed/19543287	Herman DS, Hovingh GK, Iartchouk O, Rehm HL, Kucherlapati R, Seidman JG, Seidman CE.	Nat Methods. 2009 Jul;6(7):507-10. Epub 2009 Jun 21.	Nat Methods. 2009	PubMed	citation	PMID:19543287	pubmed	19543287	create date:2009/06/23 | first author:Herman DS
Simultaneous detection of many T-cell specificities using combinatorial tetramer staining.	/pubmed/19543286	Newell EW, Klein LO, Yu W, Davis MM.	Nat Methods. 2009 Jul;6(7):497-9. Epub 2009 Jun 21.	Nat Methods. 2009	PubMed	citation	PMID:19543286	pubmed	19543286	create date:2009/06/23 | first author:Newell EW
Parallel detection of antigen-specific T-cell responses by multidimensional encoding of MHC multimers.	/pubmed/19543285	Hadrup SR, Bakker AH, Shu CJ, Andersen RS, van Veluw J, Hombrink P, Castermans E, Thor Straten P, Blank C, Haanen JB, Heemskerk MH, Schumacher TN.	Nat Methods. 2009 Jul;6(7):520-6. Epub 2009 Jun 21.	Nat Methods. 2009	PubMed	citation	PMID:19543285	pubmed	19543285	create date:2009/06/23 | first author:Hadrup SR
Quantitative analysis of gene expression in a single cell by qPCR.	/pubmed/19525960	Taniguchi K, Kajiyama T, Kambara H.	Nat Methods. 2009 Jul;6(7):503-6. Epub 2009 Jun 14.	Nat Methods. 2009	PubMed	citation	PMID:19525960	pubmed	19525960	create date:2009/06/16 | first author:Taniguchi K
In vivo fluorescence imaging with high-resolution microlenses.	/pubmed/19525959	Barretto RP, Messerschmidt B, Schnitzer MJ.	Nat Methods. 2009 Jul;6(7):511-2. Epub 2009 Jun 14.	Nat Methods. 2009	PubMed	citation	PMID:19525959	pubmed	19525959	create date:2009/06/16 | first author:Barretto RP
Mapping the structure and conformational movements of proteins with transition metal ion FRET.	/pubmed/19525958	Taraska JW, Puljung MC, Olivier NB, Flynn GE, Zagotta WN.	Nat Methods. 2009 Jul;6(7):532-7. Epub 2009 Jun 14.	Nat Methods. 2009	PubMed	citation	PMID:19525958	pubmed	19525958	create date:2009/06/16 | first author:Taraska JW
Agouti C57BL/6N embryonic stem cells for mouse genetic resources.	/pubmed/19525957	Pettitt SJ, Liang Q, Rairdan XY, Moran JL, Prosser HM, Beier DR, Lloyd KC, Bradley A, Skarnes WC.	Nat Methods. 2009 Jul;6(7):493-5. Epub 2009 Jun 14.	Nat Methods. 2009	PubMed	citation	PMID:19525957	pubmed	19525957	create date:2009/06/16 | first author:Pettitt SJ
'Injecting' yeast.	/pubmed/19503081	Riveline D, Nurse P.	Nat Methods. 2009 Jul;6(7):513-4. Epub 2009 Jun 7.	Nat Methods. 2009	PubMed	citation	PMID:19503081	pubmed	19503081	create date:2009/06/09 | first author:Riveline D
Doxycycline-dependent photoactivated gene expression in eukaryotic systems.	/pubmed/19503080	Cambridge SB, Geissler D, Calegari F, Anastassiadis K, Hasan MT, Stewart AF, Huttner WB, Hagen V, Bonhoeffer T.	Nat Methods. 2009 Jul;6(7):527-31. Epub 2009 Jun 7.	Nat Methods. 2009	PubMed	citation	PMID:19503080	pubmed	19503080	create date:2009/06/09 | first author:Cambridge SB
Reaching the protein folding speed limit with large, sub-microsecond pressure jumps.	/pubmed/19483692	Dumont C, Emilsson T, Gruebele M.	Nat Methods. 2009 Jul;6(7):515-9. Epub 2009 May 31.	Nat Methods. 2009	PubMed	citation	PMID:19483692	pubmed	19483692	create date:2009/06/02 | first author:Dumont C
Protein interaction platforms: visualization of interacting proteins in yeast.	/pubmed/19483691	Schmitz AM, Morrison MF, Agunwamba AO, Nibert ML, Lesser CF.	Nat Methods. 2009 Jul;6(7):500-2. Epub 2009 May 31.	Nat Methods. 2009	PubMed	citation	PMID:19483691	pubmed	19483691	create date:2009/06/02 | first author:Schmitz AM
MoDIL: detecting small indels from clone-end sequencing with mixtures of distributions.	/pubmed/19483690	Lee S, Hormozdiari F, Alkan C, Brudno M.	Nat Methods. 2009 Jul;6(7):473-4. Epub 2009 May 31. No abstract available.	Nat Methods. 2009	PubMed	citation	PMID:19483690	pubmed	19483690	create date:2009/06/02 | first author:Lee S
Transposon-mediated genome manipulation in vertebrates.	/pubmed/19478801	Ivics Z, Li MA, Mátés L, Boeke JD, Nagy A, Bradley A, Izsvák Z.	Nat Methods. 2009 Jun;6(6):415-22. Review.	Nat Methods. 2009	PubMed	citation	PMID:19478801	pubmed	19478801	create date:2009/05/30 | first author:Ivics Z
The ethomics era?	/pubmed/19478800	Reiser M.	Nat Methods. 2009 Jun;6(6):413-4. No abstract available.	Nat Methods. 2009	PubMed	citation	PMID:19478800	pubmed	19478800	create date:2009/05/30 | first author:Reiser M
Predicting microRNA targets and functions: traps for the unwary.	/pubmed/19478799	Ritchie W, Flamant S, Rasko JE.	Nat Methods. 2009 Jun;6(6):397-8. No abstract available.	Nat Methods. 2009	PubMed	citation	PMID:19478799	pubmed	19478799	create date:2009/05/30 | first author:Ritchie W
Versatile P[acman] BAC libraries for transgenesis studies in Drosophila melanogaster.	/pubmed/19465919	Venken KJ, Carlson JW, Schulze KL, Pan H, He Y, Spokony R, Wan KH, Koriabine M, de Jong PJ, White KP, Bellen HJ, Hoskins RA.	Nat Methods. 2009 Jun;6(6):431-4.	Nat Methods. 2009	PubMed	citation	PMID:19465919	pubmed	19465919	create date:2009/05/26 | first author:Venken KJ
A toolkit for high-throughput, cross-species gene engineering in Drosophila.	/pubmed/19465918	Ejsmont RK, Sarov M, Winkler S, Lipinski KA, Tomancak P.	Nat Methods. 2009 Jun;6(6):435-7.	Nat Methods. 2009	PubMed	citation	PMID:19465918	pubmed	19465918	create date:2009/05/26 | first author:Ejsmont RK
Rapid creation and quantitative monitoring of high coverage shRNA libraries.	/pubmed/19448642	Bassik MC, Lebbink RJ, Churchman LS, Ingolia NT, Patena W, LeProust EM, Schuldiner M, Weissman JS, McManus MT.	Nat Methods. 2009 Jun;6(6):443-5. Epub 2009 May 17.	Nat Methods. 2009	PubMed	citation	PMID:19448642	pubmed	19448642	create date:2009/05/19 | first author:Bassik MC
A HUPO test sample study reveals common problems in mass spectrometry-based proteomics.	/pubmed/19448641	Bell AW, Deutsch EW, Au CE, Kearney RE, Beavis R, Sechi S, Nilsson T, Bergeron JJ; HUPO Test Sample Working Group.	Nat Methods. 2009 Jun;6(6):423-30.	Nat Methods. 2009	PubMed	citation	PMID:19448641	pubmed	19448641	create date:2009/05/19 | first author:Bell AW
A stress test for mass spectrometry-based proteomics.	/pubmed/19448640	Aebersold R.	Nat Methods. 2009 Jun;6(6):411-2. No abstract available.	Nat Methods. 2009	PubMed	citation	PMID:19448640	pubmed	19448640	create date:2009/05/19 | first author:Aebersold R
Title	URL	Description	Details	ShortDetails	Resource	Type	Identifiers	Db	EntrezUID	Properties
TU-tagging: cell type-specific RNA isolation from intact complex tissues.	/pubmed/19430475	Miller MR, Robinson KJ, Cleary MD, Doe CQ.	Nat Methods. 2009 Jun;6(6):439-41. Epub 2009 May 10.	Nat Methods. 2009	PubMed	citation	PMID:19430475	pubmed	19430475	create date:2009/05/12 | first author:Miller MR
Automated unrestricted multigene recombineering for multiprotein complex production.	/pubmed/19412171	Bieniossek C, Nie Y, Frey D, Olieric N, Schaffitzel C, Collinson I, Romier C, Berger P, Richmond TJ, Steinmetz MO, Berger I.	Nat Methods. 2009 Jun;6(6):447-50. Epub 2009 May 3.	Nat Methods. 2009	PubMed	citation	PMID:19412171	pubmed	19412171	create date:2009/05/05 | first author:Bieniossek C
Tissue tectonics: morphogenetic strain rates, cell shape change and intercalation.	/pubmed/19412170	Blanchard GB, Kabla AJ, Schultz NL, Butler LC, Sanson B, Gorfinkiel N, Mahadevan L, Adams RJ.	Nat Methods. 2009 Jun;6(6):458-64. Epub 2009 May 3.	Nat Methods. 2009	PubMed	citation	PMID:19412170	pubmed	19412170	create date:2009/05/05 | first author:Blanchard GB
High-throughput ethomics in large groups of Drosophila.	/pubmed/19412169	Branson K, Robie AA, Bender J, Perona P, Dickinson MH.	Nat Methods. 2009 Jun;6(6):451-7. Epub 2009 May 3.	Nat Methods. 2009	PubMed	citation	PMID:19412169	pubmed	19412169	create date:2009/05/05 | first author:Branson K
Isolation of human iPS cells using EOS lentiviral vectors to select for pluripotency.	/pubmed/19404254	Hotta A, Cheung AY, Farra N, Vijayaragavan K, Séguin CA, Draper JS, Pasceri P, Maksakova IA, Mager DL, Rossant J, Bhatia M, Ellis J.	Nat Methods. 2009 May;6(5):370-6. Epub 2009 Apr 26.	Nat Methods. 2009	PubMed	citation	PMID:19404254	pubmed	19404254	create date:2009/05/01 | first author:Hotta A
Super-resolution video microscopy of live cells by structured illumination.	/pubmed/19404253	Kner P, Chhun BB, Griffis ER, Winoto L, Gustafsson MG.	Nat Methods. 2009 May;6(5):339-42. Epub 2009 Apr 26.	Nat Methods. 2009	PubMed	citation	PMID:19404253	pubmed	19404253	create date:2009/05/01 | first author:Kner P
Imaging intracellular RNA distribution and dynamics in living cells.	/pubmed/19404252	Tyagi S.	Nat Methods. 2009 May;6(5):331-8. Review.	Nat Methods. 2009	PubMed	citation	PMID:19404252	pubmed	19404252	create date:2009/05/01 | first author:Tyagi S
Without a trace? PiggyBac-ing toward pluripotency.	/pubmed/19404251	Stadtfeld M, Hochedlinger K.	Nat Methods. 2009 May;6(5):329-30. No abstract available.	Nat Methods. 2009	PubMed	citation	PMID:19404251	pubmed	19404251	create date:2009/05/01 | first author:Stadtfeld M
Lifeact cannot visualize some forms of stress-induced twisted F-actin.	/pubmed/19404250	Munsie LN, Caron N, Desmond CR, Truant R.	Nat Methods. 2009 May;6(5):317. No abstract available.	Nat Methods. 2009	PubMed	citation	PMID:19404250	pubmed	19404250	create date:2009/05/01 | first author:Munsie LN
Universal sample preparation method for proteome analysis.	/pubmed/19377485	Wiśniewski JR, Zougman A, Nagaraj N, Mann M.	Nat Methods. 2009 May;6(5):359-62. Epub 2009 Apr 19.	Nat Methods. 2009	PubMed	citation	PMID:19377485	pubmed	19377485	create date:2009/04/21 | first author:Wiśniewski JR
Enzymatic assembly of DNA molecules up to several hundred kilobases.	/pubmed/19363495	Gibson DG, Young L, Chuang RY, Venter JC, Hutchison CA 3rd, Smith HO.	Nat Methods. 2009 May;6(5):343-5. Epub 2009 Apr 12.	Nat Methods. 2009	PubMed	citation	PMID:19363495	pubmed	19363495	create date:2009/04/14 | first author:Gibson DG
Photoconversion in orange and red fluorescent proteins.	/pubmed/19363494	Kremers GJ, Hazelwood KL, Murphy CS, Davidson MW, Piston DW.	Nat Methods. 2009 May;6(5):355-8. Epub 2009 Apr 12.	Nat Methods. 2009	PubMed	citation	PMID:19363494	pubmed	19363494	create date:2009/04/14 | first author:Kremers GJ
Combined atomic force microscopy and side-view optical imaging for mechanical studies of cells.	/pubmed/19363493	Chaudhuri O, Parekh SH, Lam WA, Fletcher DA.	Nat Methods. 2009 May;6(5):383-7. Epub 2009 Apr 12.	Nat Methods. 2009	PubMed	citation	PMID:19363493	pubmed	19363493	create date:2009/04/14 | first author:Chaudhuri O
Massively parallel exon capture and library-free resequencing across 16 genomes.	/pubmed/19349981	Turner EH, Lee C, Ng SB, Nickerson DA, Shendure J.	Nat Methods. 2009 May;6(5):315-6. Epub 2009 Apr 6. No abstract available.	Nat Methods. 2009	PubMed	citation	PMID:19349981	pubmed	19349981	create date:2009/04/08 | first author:Turner EH
mRNA-Seq whole-transcriptome analysis of a single cell.	/pubmed/19349980	Tang F, Barbacioru C, Wang Y, Nordman E, Lee C, Xu N, Wang X, Bodeau J, Tuch BB, Siddiqui A, Lao K, Surani MA.	Nat Methods. 2009 May;6(5):377-82. Epub 2009 Apr 6.	Nat Methods. 2009	PubMed	citation	PMID:19349980	pubmed	19349980	create date:2009/04/08 | first author:Tang F
Single molecule-sensitive probes for imaging RNA in live cells.	/pubmed/19349979	Santangelo PJ, Lifland AW, Curt P, Sasaki Y, Bassell GJ, Lindquist ME, Crowe JE Jr.	Nat Methods. 2009 May;6(5):347-9. Epub 2009 Apr 6.	Nat Methods. 2009	PubMed	citation	PMID:19349979	pubmed	19349979	create date:2009/04/08 | first author:Santangelo PJ
An ultramarine fluorescent protein with increased photostability and pH insensitivity.	/pubmed/19349978	Tomosugi W, Matsuda T, Tani T, Nemoto T, Kotera I, Saito K, Horikawa K, Nagai T.	Nat Methods. 2009 May;6(5):351-3. Epub 2009 Apr 6.	Nat Methods. 2009	PubMed	citation	PMID:19349978	pubmed	19349978	create date:2009/04/08 | first author:Tomosugi W
Defining the scientific method. Editorial.	/pubmed/19340960	[No authors listed]	Nat Methods. 2009 Apr;6(4):237. No abstract available.	Nat Methods. 2009	PubMed	citation	PMID:19340960	pubmed	19340960	create date:2009/04/03
Generation of transgene-free induced pluripotent mouse stem cells by the piggyBac transposon.	/pubmed/19337237	Yusa K, Rad R, Takeda J, Bradley A.	Nat Methods. 2009 May;6(5):363-9. Epub 2009 Mar 31.	Nat Methods. 2009	PubMed	citation	PMID:19337237	pubmed	19337237	create date:2009/04/02 | first author:Yusa K
Environmental standardization: cure or cause of poor reproducibility in animal experiments?	/pubmed/19333241	Richter SH, Garner JP, Würbel H.	Nat Methods. 2009 Apr;6(4):257-61.	Nat Methods. 2009	PubMed	citation	PMID:19333241	pubmed	19333241	create date:2009/04/01 | first author:Richter SH
Footprints by deep sequencing.	/pubmed/19333240	Hager G.	Nat Methods. 2009 Apr;6(4):254-5. No abstract available.	Nat Methods. 2009	PubMed	citation	PMID:19333240	pubmed	19333240	create date:2009/04/01 | first author:Hager G
Questioning standardization in science.	/pubmed/19333239	Paylor R.	Nat Methods. 2009 Apr;6(4):253-4. No abstract available.	Nat Methods. 2009	PubMed	citation	PMID:19333239	pubmed	19333239	create date:2009/04/01 | first author:Paylor R
mzAPI: a new strategy for efficiently sharing mass spectrometry data.	/pubmed/19333238	Askenazi M, Parikh JR, Marto JA.	Nat Methods. 2009 Apr;6(4):240-1. No abstract available.	Nat Methods. 2009	PubMed	citation	PMID:19333238	pubmed	19333238	create date:2009/04/01 | first author:Askenazi M
The UCSC Cancer Genomics Browser.	/pubmed/19333237	Zhu J, Sanborn JZ, Benz S, Szeto C, Hsu F, Kuhn RM, Karolchik D, Archie J, Lenburg ME, Esserman LJ, Kent WJ, Haussler D, Wang T.	Nat Methods. 2009 Apr;6(4):239-40. No abstract available.	Nat Methods. 2009	PubMed	citation	PMID:19333237	pubmed	19333237	create date:2009/04/01 | first author:Zhu J
Global mapping of protein-DNA interactions in vivo by digital genomic footprinting.	/pubmed/19305407	Hesselberth JR, Chen X, Zhang Z, Sabo PJ, Sandstrom R, Reynolds AP, Thurman RE, Neph S, Kuehn MS, Noble WS, Fields S, Stamatoyannopoulos JA.	Nat Methods. 2009 Apr;6(4):283-9. Epub 2009 Mar 22.	Nat Methods. 2009	PubMed	citation	PMID:19305407	pubmed	19305407	create date:2009/03/24 | first author:Hesselberth JR
SUnSET, a nonradioactive method to monitor protein synthesis.	/pubmed/19305406	Schmidt EK, Clavarino G, Ceppi M, Pierre P.	Nat Methods. 2009 Apr;6(4):275-7. Epub 2009 Mar 22.	Nat Methods. 2009	PubMed	citation	PMID:19305406	pubmed	19305406	create date:2009/03/24 | first author:Schmidt EK
Amplification-free Illumina sequencing-library preparation facilitates improved mapping and assembly of (G+C)-biased genomes.	/pubmed/19287394	Kozarewa I, Ning Z, Quail MA, Sanders MJ, Berriman M, Turner DJ.	Nat Methods. 2009 Apr;6(4):291-5. Epub 2009 Mar 15.	Nat Methods. 2009	PubMed	citation	PMID:19287394	pubmed	19287394	create date:2009/03/17 | first author:Kozarewa I
Neonatal desensitization allows long-term survival of neural xenotransplants without immunosuppression.	/pubmed/19270699	Kelly CM, Precious SV, Scherf C, Penketh R, Amso NN, Battersby A, Allen ND, Dunnett SB, Rosser AE.	Nat Methods. 2009 Apr;6(4):271-3. Epub 2009 Mar 8.	Nat Methods. 2009	PubMed	citation	PMID:19270699	pubmed	19270699	create date:2009/03/10 | first author:Kelly CM
Hematopoietic stem cell transplantation without irradiation.	/pubmed/19270698	Waskow C, Madan V, Bartels S, Costa C, Blasig R, Rodewald HR.	Nat Methods. 2009 Apr;6(4):267-9. Epub 2009 Mar 8.	Nat Methods. 2009	PubMed	citation	PMID:19270698	pubmed	19270698	create date:2009/03/10 | first author:Waskow C
Automated monitoring and analysis of social behavior in Drosophila.	/pubmed/19270697	Dankert H, Wang L, Hoopfer ED, Anderson DJ, Perona P.	Nat Methods. 2009 Apr;6(4):297-303. Epub 2009 Mar 8.	Nat Methods. 2009	PubMed	citation	PMID:19270697	pubmed	19270697	create date:2009/03/10 | first author:Dankert H
Nanoscale live-cell imaging using hopping probe ion conductance microscopy.	/pubmed/19252505	Novak P, Li C, Shevchuk AI, Stepanyan R, Caldwell M, Hughes S, Smart TG, Gorelik J, Ostanin VP, Lab MJ, Moss GW, Frolenkov GI, Klenerman D, Korchev YE.	Nat Methods. 2009 Apr;6(4):279-81. Epub 2009 Mar 1. Erratum in: Nat Methods. 2009 Dec;6(12):935.	Nat Methods. 2009	PubMed	citation	PMID:19252505	pubmed	19252505	create date:2009/03/03 | first author:Novak P
Quantification of rare allelic variants from pooled genomic DNA.	/pubmed/19252504	Druley TE, Vallania FL, Wegner DJ, Varley KE, Knowles OL, Bonds JA, Robison SW, Doniger SW, Hamvas A, Cole FS, Fay JC, Mitra RD.	Nat Methods. 2009 Apr;6(4):263-5. Epub 2009 Mar 1.	Nat Methods. 2009	PubMed	citation	PMID:19252504	pubmed	19252504	create date:2009/03/03 | first author:Druley TE
Faster is better: improving the sensitivity of solid-state NMR.	/pubmed/19247292	Opella SJ.	Nat Methods. 2009 Mar;6(3):197-8. No abstract available.	Nat Methods. 2009	PubMed	citation	PMID:19247292	pubmed	19247292	create date:2009/02/28 | first author:Opella SJ
A computational approach to correct arginine-to-proline conversion in quantitative proteomics.	/pubmed/19247291	Park SK, Liao L, Kim JY, Yates JR 3rd.	Nat Methods. 2009 Mar;6(3):184-5. No abstract available.	Nat Methods. 2009	PubMed	citation	PMID:19247291	pubmed	19247291	create date:2009/02/28 | first author:Park SK
Uncoupling diffusion and binding in FRAP experiments.	/pubmed/19247290	Lambert NA.	Nat Methods. 2009 Mar;6(3):183; author reply 183-4. No abstract available.	Nat Methods. 2009	PubMed	citation	PMID:19247290	pubmed	19247290	create date:2009/02/28 | first author:Lambert NA
Analysis of receptor oligomerization by FRAP microscopy.	/pubmed/19234451	Dorsch S, Klotz KN, Engelhardt S, Lohse MJ, Bünemann M.	Nat Methods. 2009 Mar;6(3):225-30. Epub 2009 Feb 22.	Nat Methods. 2009	PubMed	citation	PMID:19234451	pubmed	19234451	create date:2009/02/24 | first author:Dorsch S
High-efficiency labeling of sialylated glycoproteins on living cells.	/pubmed/19234450	Zeng Y, Ramya TN, Dirksen A, Dawson PE, Paulson JC.	Nat Methods. 2009 Mar;6(3):207-9. Epub 2009 Feb 22.	Nat Methods. 2009	PubMed	citation	PMID:19234450	pubmed	19234450	create date:2009/02/24 | first author:Zeng Y
Automated light-based mapping of motor cortex by photoactivation of channelrhodopsin-2 transgenic mice.	/pubmed/19219033	Ayling OG, Harrison TC, Boyd JD, Goroshkov A, Murphy TH.	Nat Methods. 2009 Mar;6(3):219-24. Epub 2009 Feb 15.	Nat Methods. 2009	PubMed	citation	PMID:19219033	pubmed	19219033	create date:2009/02/17 | first author:Ayling OG
Nanomole-scale protein solid-state NMR by breaking intrinsic 1HT1 boundaries.	/pubmed/19198596	Wickramasinghe NP, Parthasarathy S, Jones CR, Bhardwaj C, Long F, Kotecha M, Mehboob S, Fung LW, Past J, Samoson A, Ishii Y.	Nat Methods. 2009 Mar;6(3):215-8. Epub 2009 Feb 8.	Nat Methods. 2009	PubMed	citation	PMID:19198596	pubmed	19198596	create date:2009/02/10 | first author:Wickramasinghe NP
Direct determination of haplotypes from single DNA molecules.	/pubmed/19198595	Xiao M, Wan E, Chu C, Hsueh WC, Cao Y, Kwok PY.	Nat Methods. 2009 Mar;6(3):199-201. Epub 2009 Feb 8.	Nat Methods. 2009	PubMed	citation	PMID:19198595	pubmed	19198595	create date:2009/02/10 | first author:Xiao M
Quantitative interaction proteomics using mass spectrometry.	/pubmed/19198594	Wepf A, Glatter T, Schmidt A, Aebersold R, Gstaiger M.	Nat Methods. 2009 Mar;6(3):203-5. Epub 2009 Feb 8.	Nat Methods. 2009	PubMed	citation	PMID:19198594	pubmed	19198594	create date:2009/02/10 | first author:Wepf A
All for one and one for all.	/pubmed/19192488	[No authors listed]	Nat Methods. 2009 Feb;6(2):111. No abstract available.	Nat Methods. 2009	PubMed	citation	PMID:19192488	pubmed	19192488	create date:2009/02/05
Programmed subcellular release for studying the dynamics of cell detachment.	/pubmed/19182793	Wildt B, Wirtz D, Searson PC.	Nat Methods. 2009 Mar;6(3):211-3. Epub 2009 Feb 1.	Nat Methods. 2009	PubMed	citation	PMID:19182793	pubmed	19182793	create date:2009/02/03 | first author:Wildt B
Red lights, camera, photoactivation!	/pubmed/19180093	Hess ST.	Nat Methods. 2009 Feb;6(2):124-5. No abstract available.	Nat Methods. 2009	PubMed	citation	PMID:19180093	pubmed	19180093	create date:2009/01/31 | first author:Hess ST
Pairing cells to enhance fusion.	/pubmed/19180092	Zandstra PW.	Nat Methods. 2009 Feb;6(2):123-4. No abstract available.	Nat Methods. 2009	PubMed	citation	PMID:19180092	pubmed	19180092	create date:2009/01/31 | first author:Zandstra PW
A bright and photostable photoconvertible fluorescent protein.	/pubmed/19169260	McKinney SA, Murphy CS, Hazelwood KL, Davidson MW, Looger LL.	Nat Methods. 2009 Feb;6(2):131-3. Epub 2009 Jan 25.	Nat Methods. 2009	PubMed	citation	PMID:19169260	pubmed	19169260	create date:2009/01/27 | first author:McKinney SA
Photoactivatable mCherry for high-resolution two-color fluorescence microscopy.	/pubmed/19169259	Subach FV, Patterson GH, Manley S, Gillette JM, Lippincott-Schwartz J, Verkhusha VV.	Nat Methods. 2009 Feb;6(2):153-9. Epub 2009 Jan 25. Erratum in: Nat Methods. 2009 Apr;6(4):311.	Nat Methods. 2009	PubMed	citation	PMID:19169259	pubmed	19169259	create date:2009/01/27 | first author:Subach FV
Imaging dynamic cell-cell junctional coupling in vivo using Trojan-LAMP.	/pubmed/19160519	Guo YM, Chen S, Shetty P, Zheng G, Lin R, Li WH.	Nat Methods. 2008 Sep;5(9):835-41.	Nat Methods. 2008	PubMed	citation	PMID:19160519	pubmed	19160519	create date:2009/01/23 | first author:Guo YM
Genome-wide analysis of transcription factor binding sites based on ChIP-Seq data.	/pubmed/19160518	Valouev A, Johnson DS, Sundquist A, Medina C, Anton E, Batzoglou S, Myers RM, Sidow A.	Nat Methods. 2008 Sep;5(9):829-34.	Nat Methods. 2008	PubMed	citation	PMID:19160518	pubmed	19160518	create date:2009/01/23 | first author:Valouev A
Holographic photolysis of caged neurotransmitters.	/pubmed/19160517	Lutz C, Otis TS, DeSars V, Charpak S, DiGregorio DA, Emiliani V.	Nat Methods. 2008 Sep;5(9):821-7.	Nat Methods. 2008	PubMed	citation	PMID:19160517	pubmed	19160517	create date:2009/01/23 | first author:Lutz C
Title	URL	Description	Details	ShortDetails	Resource	Type	Identifiers	Db	EntrezUID	Properties
mirWIP: microRNA target prediction based on microRNA-containing ribonucleoprotein-enriched transcripts.	/pubmed/19160516	Hammell M, Long D, Zhang L, Lee A, Carmack CS, Han M, Ding Y, Ambros V.	Nat Methods. 2008 Sep;5(9):813-9.	Nat Methods. 2008	PubMed	citation	PMID:19160516	pubmed	19160516	create date:2009/01/23 | first author:Hammell M
A genetically encoded calcium indicator for chronic in vivo two-photon imaging.	/pubmed/19160515	Mank M, Santos AF, Direnberger S, Mrsic-Flogel TD, Hofer SB, Stein V, Hendel T, Reiff DF, Levelt C, Borst A, Bonhoeffer T, Hübener M, Griesbeck O.	Nat Methods. 2008 Sep;5(9):805-11.	Nat Methods. 2008	PubMed	citation	PMID:19160515	pubmed	19160515	create date:2009/01/23 | first author:Mank M
Single-spike detection in vitro and in vivo with a genetic Ca2+ sensor.	/pubmed/19160514	Wallace DJ, Meyer zum Alten Borgloh S, Astori S, Yang Y, Bausen M, Kügler S, Palmer AE, Tsien RY, Sprengel R, Kerr JN, Denk W, Hasan MT.	Nat Methods. 2008 Sep;5(9):797-804.	Nat Methods. 2008	PubMed	citation	PMID:19160514	pubmed	19160514	create date:2009/01/23 | first author:Wallace DJ
High-throughput, quantitative analyses of genetic interactions in E. coli.	/pubmed/19160513	Typas A, Nichols RJ, Siegele DA, Shales M, Collins SR, Lim B, Braberg H, Yamamoto N, Takeuchi R, Wanner BL, Mori H, Weissman JS, Krogan NJ, Gross CA.	Nat Methods. 2008 Sep;5(9):781-7.	Nat Methods. 2008	PubMed	citation	PMID:19160513	pubmed	19160513	create date:2009/01/23 | first author:Typas A
Efficient microRNA capture and bar-coding via enzymatic oligonucleotide adenylation.	/pubmed/19160512	Vigneault F, Sismour AM, Church GM.	Nat Methods. 2008 Sep;5(9):777-9.	Nat Methods. 2008	PubMed	citation	PMID:19160512	pubmed	19160512	create date:2009/01/23 | first author:Vigneault F
Target practice.	/pubmed/19160511	[No authors listed]	Nat Methods. 2008 Sep;5(9):749-50. No abstract available.	Nat Methods. 2008	PubMed	citation	PMID:19160511	pubmed	19160511	create date:2009/01/23
In vivo imaging of extracellular matrix remodeling by tumor-associated fibroblasts.	/pubmed/19151720	Perentes JY, McKee TD, Ley CD, Mathiew H, Dawson M, Padera TP, Munn LL, Jain RK, Boucher Y.	Nat Methods. 2009 Feb;6(2):143-5. Epub 2009 Jan 18.	Nat Methods. 2009	PubMed	citation	PMID:19151720	pubmed	19151720	create date:2009/01/20 | first author:Perentes JY
Probing the mechanical architecture of the vertebrate meiotic spindle.	/pubmed/19151719	Itabashi T, Takagi J, Shimamoto Y, Onoe H, Kuwana K, Shimoyama I, Gaetz J, Kapoor TM, Ishiwata S.	Nat Methods. 2009 Feb;6(2):167-72. Epub 2009 Jan 18.	Nat Methods. 2009	PubMed	citation	PMID:19151719	pubmed	19151719	create date:2009/01/20 | first author:Itabashi T
Large-scale profiling of protein palmitoylation in mammalian cells.	/pubmed/19137006	Martin BR, Cravatt BF.	Nat Methods. 2009 Feb;6(2):135-8. Epub 2009 Jan 11.	Nat Methods. 2009	PubMed	citation	PMID:19137006	pubmed	19137006	create date:2009/01/13 | first author:Martin BR
miRNA in situ hybridization in formaldehyde and EDC-fixed tissues.	/pubmed/19137005	Pena JT, Sohn-Lee C, Rouhanifard SH, Ludwig J, Hafner M, Mihailovic A, Lim C, Holoch D, Berninger P, Zavolan M, Tuschl T.	Nat Methods. 2009 Feb;6(2):139-41. Epub 2009 Jan 11.	Nat Methods. 2009	PubMed	citation	PMID:19137005	pubmed	19137005	create date:2009/01/13 | first author:Pena JT
Empirically controlled mapping of the Caenorhabditis elegans protein-protein interactome network.	/pubmed/19123269	Simonis N, Rual JF, Carvunis AR, Tasan M, Lemmens I, Hirozane-Kishikawa T, Hao T, Sahalie JM, Venkatesan K, Gebreab F, Cevik S, Klitgord N, Fan C, Braun P, Li N, Ayivi-Guedehoussou N, Dann E, Bertin N, Szeto D, Dricot A, Yildirim MA, Lin C, et al.	Nat Methods. 2009 Jan;6(1):47-54.	Nat Methods. 2009	PubMed	citation	PMID:19123269	pubmed	19123269	create date:2009/01/06 | first author:Simonis N
A genetically encoded fluorescent reporter of ATP:ADP ratio.	/pubmed/19122669	Berg J, Hung YP, Yellen G.	Nat Methods. 2009 Feb;6(2):161-6. Epub 2009 Jan 4.	Nat Methods. 2009	PubMed	citation	PMID:19122669	pubmed	19122669	create date:2009/01/06 | first author:Berg J
Microfluidic control of cell pairing and fusion.	/pubmed/19122668	Skelley AM, Kirak O, Suh H, Jaenisch R, Voldman J.	Nat Methods. 2009 Feb;6(2):147-52. Epub 2009 Jan 4.	Nat Methods. 2009	PubMed	citation	PMID:19122668	pubmed	19122668	create date:2009/01/06 | first author:Skelley AM
Genetically timed, activity-sensor and rainbow transsynaptic viral tools.	/pubmed/19122667	Boldogkoi Z, Balint K, Awatramani GB, Balya D, Busskamp V, Viney TJ, Lagali PS, Duebel J, Pásti E, Tombácz D, Tóth JS, Takács IF, Scherf BG, Roska B.	Nat Methods. 2009 Feb;6(2):127-30. Epub 2009 Jan 4.	Nat Methods. 2009	PubMed	citation	PMID:19122667	pubmed	19122667	create date:2009/01/06 | first author:Boldogkoi Z
High-throughput screening: designer screens.	/pubmed/19116614	Blow N.	Nat Methods. 2009 Jan;6(1):105-8. No abstract available.	Nat Methods. 2009	PubMed	citation	PMID:19116614	pubmed	19116614	create date:2009/01/01 | first author:Blow N
Literature-curated protein interaction datasets.	/pubmed/19116613	Cusick ME, Yu H, Smolyar A, Venkatesan K, Carvunis AR, Simonis N, Rual JF, Borick H, Braun P, Dreze M, Vandenhaute J, Galli M, Yazaki J, Hill DE, Ecker JR, Roth FP, Vidal M.	Nat Methods. 2009 Jan;6(1):39-46.	Nat Methods. 2009	PubMed	citation	PMID:19116613	pubmed	19116613	create date:2009/01/01 | first author:Cusick ME
Inhibiting microRNA function in vivo.	/pubmed/19116612	Medina PP, Slack FJ.	Nat Methods. 2009 Jan;6(1):37-8. No abstract available.	Nat Methods. 2009	PubMed	citation	PMID:19116612	pubmed	19116612	create date:2009/01/01 | first author:Medina PP
Microscopy and its focal switch.	/pubmed/19116611	Hell SW.	Nat Methods. 2009 Jan;6(1):24-32.	Nat Methods. 2009	PubMed	citation	PMID:19116611	pubmed	19116611	create date:2009/01/01 | first author:Hell SW
Putting super-resolution fluorescence microscopy to work.	/pubmed/19116610	Lippincott-Schwartz J, Manley S.	Nat Methods. 2009 Jan;6(1):21-3. No abstract available.	Nat Methods. 2009	PubMed	citation	PMID:19116610	pubmed	19116610	create date:2009/01/01 | first author:Lippincott-Schwartz J
Predicting free energy changes using structural ensembles.	/pubmed/19116609	Benedix A, Becker CM, de Groot BL, Caflisch A, Böckmann RA.	Nat Methods. 2009 Jan;6(1):3-4. No abstract available.	Nat Methods. 2009	PubMed	citation	PMID:19116609	pubmed	19116609	create date:2009/01/01 | first author:Benedix A
An in vitro microfluidic approach to generating protein-interaction networks.	/pubmed/19098921	Gerber D, Maerkl SJ, Quake SR.	Nat Methods. 2009 Jan;6(1):71-4. Epub 2008 Dec 21.	Nat Methods. 2009	PubMed	citation	PMID:19098921	pubmed	19098921	create date:2008/12/23 | first author:Gerber D
Integrated network analysis platform for protein-protein interactions.	/pubmed/19079255	Wu J, Vallenius T, Ovaska K, Westermarck J, Mäkelä TP, Hautaniemi S.	Nat Methods. 2009 Jan;6(1):75-7. Epub 2008 Dec 14.	Nat Methods. 2009	PubMed	citation	PMID:19079255	pubmed	19079255	create date:2008/12/17 | first author:Wu J
Cost-effective strategies for completing the interactome.	/pubmed/19079254	Schwartz AS, Yu J, Gardenour KR, Finley RL Jr, Ideker T.	Nat Methods. 2009 Jan;6(1):55-61. Epub 2008 Dec 14.	Nat Methods. 2009	PubMed	citation	PMID:19079254	pubmed	19079254	create date:2008/12/17 | first author:Schwartz AS
Sensitive, specific polymorphism discovery in bacteria using massively parallel sequencing.	/pubmed/19079253	Nusbaum C, Ohsumi TK, Gomez J, Aquadro J, Victor TC, Warren RM, Hung DT, Birren BW, Lander ES, Jaffe DB.	Nat Methods. 2009 Jan;6(1):67-9. Epub 2008 Dec 14.	Nat Methods. 2009	PubMed	citation	PMID:19079253	pubmed	19079253	create date:2008/12/17 | first author:Nusbaum C
Infrared laser-mediated gene induction in targeted single cells in vivo.	/pubmed/19079252	Kamei Y, Suzuki M, Watanabe K, Fujimori K, Kawasaki T, Deguchi T, Yoneda Y, Todo T, Takagi S, Funatsu T, Yuba S.	Nat Methods. 2009 Jan;6(1):79-81. Epub 2008 Dec 14.	Nat Methods. 2009	PubMed	citation	PMID:19079252	pubmed	19079252	create date:2008/12/17 | first author:Kamei Y
An empirical framework for binary interactome mapping.	/pubmed/19060904	Venkatesan K, Rual JF, Vazquez A, Stelzl U, Lemmens I, Hirozane-Kishikawa T, Hao T, Zenkner M, Xin X, Goh KI, Yildirim MA, Simonis N, Heinzmann K, Gebreab F, Sahalie JM, Cevik S, Simon C, de Smet AS, Dann E, Smolyar A, Vinayagam A, Yu H, et al.	Nat Methods. 2009 Jan;6(1):83-90. Epub 2008 Dec 7.	Nat Methods. 2009	PubMed	citation	PMID:19060904	pubmed	19060904	create date:2008/12/09 | first author:Venkatesan K
An experimentally derived confidence score for binary protein-protein interactions.	/pubmed/19060903	Braun P, Tasan M, Dreze M, Barrios-Rodiles M, Lemmens I, Yu H, Sahalie JM, Murray RR, Roncari L, de Smet AS, Venkatesan K, Rual JF, Vandenhaute J, Cusick ME, Pawson T, Hill DE, Tavernier J, Wrana JL, Roth FP, Vidal M.	Nat Methods. 2009 Jan;6(1):91-7. Epub 2008 Dec 7.	Nat Methods. 2009	PubMed	citation	PMID:19060903	pubmed	19060903	create date:2008/12/09 | first author:Braun P
Next-generation genome.	/pubmed/19054852	[No authors listed]	Nat Methods. 2008 Dec;5(12):989.	Nat Methods. 2008	PubMed	citation	PMID:19054852	pubmed	19054852	create date:2008/12/05
Human protein factory for converting the transcriptome into an in vitro-expressed proteome,.	/pubmed/19054851	Goshima N, Kawamura Y, Fukumoto A, Miura A, Honma R, Satoh R, Wakamatsu A, Yamamoto J, Kimura K, Nishikawa T, Andoh T, Iida Y, Ishikawa K, Ito E, Kagawa N, Kaminaga C, Kanehori K, Kawakami B, Kenmochi K, Kimura R, Kobayashi M, Kuroita T, et al.	Nat Methods. 2008 Dec;5(12):1011-7.	Nat Methods. 2008	PubMed	citation	PMID:19054851	pubmed	19054851	create date:2008/12/05 | first author:Goshima N
High-resolution mapping of copy-number alterations with massively parallel sequencing.	/pubmed/19043412	Chiang DY, Getz G, Jaffe DB, O'Kelly MJ, Zhao X, Carter SL, Russ C, Nusbaum C, Meyerson M, Lander ES.	Nat Methods. 2009 Jan;6(1):99-103. Epub 2008 Nov 30.	Nat Methods. 2009	PubMed	citation	PMID:19043412	pubmed	19043412	create date:2008/12/02 | first author:Chiang DY
Stable knockdown of microRNA in vivo by lentiviral vectors.	/pubmed/19043411	Gentner B, Schira G, Giustacchini A, Amendola M, Brown BD, Ponzoni M, Naldini L.	Nat Methods. 2009 Jan;6(1):63-6. Epub 2008 Nov 30.	Nat Methods. 2009	PubMed	citation	PMID:19043411	pubmed	19043411	create date:2008/12/02 | first author:Gentner B
A large genome center's improvements to the Illumina sequencing system.	/pubmed/19034268	Quail MA, Kozarewa I, Smith F, Scally A, Stephens PJ, Durbin R, Swerdlow H, Turner DJ.	Nat Methods. 2008 Dec;5(12):1005-10.	Nat Methods. 2008	PubMed	citation	PMID:19034268	pubmed	19034268	create date:2008/11/27 | first author:Quail MA
On display on a bug: a systematic approach to characterize antibodies.	/pubmed/19034267	Knorpp T, Templin MF.	Nat Methods. 2008 Dec;5(12):1003-4. No abstract available. Erratum in: Nat Methods. 2009 Jan;6(1):109. Nat Methods. 2008 Dec;5(12):109.	Nat Methods. 2008	PubMed	citation	PMID:19034267	pubmed	19034267	create date:2008/11/27 | first author:Knorpp T
Proteome expression moves in vitro: resources and tools for harnessing the human proteome.	/pubmed/19034266	Hartley JL, Salehi-Ashtiani K, Hill DE.	Nat Methods. 2008 Dec;5(12):1001-2. No abstract available.	Nat Methods. 2008	PubMed	citation	PMID:19034266	pubmed	19034266	create date:2008/11/27 | first author:Hartley JL
Much room for improvement in deposition rates of expression microarray datasets.	/pubmed/19034265	Ochsner SA, Steffen DL, Stoeckert CJ Jr, McKenna NJ.	Nat Methods. 2008 Dec;5(12):991. No abstract available. Erratum in: Nat Methods. 2009 Jan;6(1):109.	Nat Methods. 2008	PubMed	citation	PMID:19034265	pubmed	19034265	create date:2008/11/27 | first author:Ochsner SA
Epitope mapping of antibodies using bacterial surface display.	/pubmed/19029907	Rockberg J, Löfblom J, Hjelm B, Uhlén M, Ståhl S.	Nat Methods. 2008 Dec;5(12):1039-45. Epub 2008 Nov 23.	Nat Methods. 2008	PubMed	citation	PMID:19029907	pubmed	19029907	create date:2008/11/26 | first author:Rockberg J
Whole-cell 3D STORM reveals interactions between cellular structures with nanometer-scale resolution.	/pubmed/19029906	Huang B, Jones SA, Brandenburg B, Zhuang X.	Nat Methods. 2008 Dec;5(12):1047-52. Epub 2008 Nov 23.	Nat Methods. 2008	PubMed	citation	PMID:19029906	pubmed	19029906	create date:2008/11/26 | first author:Huang B
Nanoscale imaging of molecular positions and anisotropies.	/pubmed/19011626	Gould TJ, Gunewardene MS, Gudheti MV, Verkhusha VV, Yin SR, Gosse JA, Hess ST.	Nat Methods. 2008 Dec;5(12):1027-30. Epub 2008 Nov 16.	Nat Methods. 2008	PubMed	citation	PMID:19011626	pubmed	19011626	create date:2008/11/18 | first author:Gould TJ
Micropatterning for quantitative analysis of protein-protein interactions in living cells.	/pubmed/18997782	Schwarzenbacher M, Kaltenbrunner M, Brameshuber M, Hesch C, Paster W, Weghuber J, Heise B, Sonnleitner A, Stockinger H, Schütz GJ.	Nat Methods. 2008 Dec;5(12):1053-60. Epub 2008 Nov 9.	Nat Methods. 2008	PubMed	citation	PMID:18997782	pubmed	18997782	create date:2008/11/11 | first author:Schwarzenbacher M
Intravital imaging of metastatic behavior through a mammary imaging window.	/pubmed/18997781	Kedrin D, Gligorijevic B, Wyckoff J, Verkhusha VV, Condeelis J, Segall JE, van Rheenen J.	Nat Methods. 2008 Dec;5(12):1019-21. Epub 2008 Nov 9.	Nat Methods. 2008	PubMed	citation	PMID:18997781	pubmed	18997781	create date:2008/11/11 | first author:Kedrin D
High-resolution statistical mapping reveals gene territories in live yeast.	/pubmed/18978785	Berger AB, Cabal GG, Fabre E, Duong T, Buc H, Nehrbass U, Olivo-Marin JC, Gadal O, Zimmer C.	Nat Methods. 2008 Dec;5(12):1031-7. Epub 2008 Nov 2.	Nat Methods. 2008	PubMed	citation	PMID:18978785	pubmed	18978785	create date:2008/11/04 | first author:Berger AB
Detecting microRNA binding and siRNA off-target effects from expression data.	/pubmed/18978784	van Dongen S, Abreu-Goodger C, Enright AJ.	Nat Methods. 2008 Dec;5(12):1023-5. Epub 2008 Nov 2.	Nat Methods. 2008	PubMed	citation	PMID:18978784	pubmed	18978784	create date:2008/11/04 | first author:van Dongen S
Neuroscience tools: brain insights.	/pubmed/18974736	Blow N.	Nat Methods. 2008 Nov;5(11):981-7. No abstract available.	Nat Methods. 2008	PubMed	citation	PMID:18974736	pubmed	18974736	create date:2008/11/01 | first author:Blow N
Correlative light-electron microscopy (CLEM) combining live-cell imaging and immunolabeling of ultrathin cryosections.	/pubmed/18974735	van Rijnsoever C, Oorschot V, Klumperman J.	Nat Methods. 2008 Nov;5(11):973-80. No abstract available.	Nat Methods. 2008	PubMed	citation	PMID:18974735	pubmed	18974735	create date:2008/11/01 | first author:van Rijnsoever C
Native mass spectrometry: a bridge between interactomics and structural biology.	/pubmed/18974734	Heck AJ.	Nat Methods. 2008 Nov;5(11):927-33. Review.	Nat Methods. 2008	PubMed	citation	PMID:18974734	pubmed	18974734	create date:2008/11/01 | first author:Heck AJ
New views into the brain of mice on the move.	/pubmed/18974733	Helmchen F, Petersen CC.	Nat Methods. 2008 Nov;5(11):925-6. No abstract available.	Nat Methods. 2008	PubMed	citation	PMID:18974733	pubmed	18974733	create date:2008/11/01 | first author:Helmchen F
A database of mass spectrometric assays for the yeast proteome.	/pubmed/18974732	Picotti P, Lam H, Campbell D, Deutsch EW, Mirzaei H, Ranish J, Domon B, Aebersold R.	Nat Methods. 2008 Nov;5(11):913-4. No abstract available.	Nat Methods. 2008	PubMed	citation	PMID:18974732	pubmed	18974732	create date:2008/11/01 | first author:Picotti P
A noncytotoxic DsRed variant for whole-cell labeling.	/pubmed/18953349	Strack RL, Strongin DE, Bhattacharyya D, Tao W, Berman A, Broxmeyer HE, Keenan RJ, Glick BS.	Nat Methods. 2008 Nov;5(11):955-7. Epub 2008 Oct 26.	Nat Methods. 2008	PubMed	citation	PMID:18953349	pubmed	18953349	create date:2008/10/28 | first author:Strack RL
Decision tree-driven tandem mass spectrometry for shotgun proteomics.	/pubmed/18931669	Swaney DL, McAlister GC, Coon JJ.	Nat Methods. 2008 Nov;5(11):959-64. Epub 2008 Oct 19.	Nat Methods. 2008	PubMed	citation	PMID:18931669	pubmed	18931669	create date:2008/10/22 | first author:Swaney DL
Linking SNPs to CAG repeat length in Huntington's disease patients.	/pubmed/18931668	Liu W, Kennington LA, Rosas HD, Hersch S, Cha JH, Zamore PD, Aronin N.	Nat Methods. 2008 Nov;5(11):951-3. Epub 2008 Oct 19.	Nat Methods. 2008	PubMed	citation	PMID:18931668	pubmed	18931668	create date:2008/10/22 | first author:Liu W
Title	URL	Description	Details	ShortDetails	Resource	Type	Identifiers	Db	EntrezUID	Properties
Directed enzyme evolution via small and effective neutral drift libraries.	/pubmed/18931667	Gupta RD, Tawfik DS.	Nat Methods. 2008 Nov;5(11):939-42. Epub 2008 Oct 19.	Nat Methods. 2008	PubMed	citation	PMID:18931667	pubmed	18931667	create date:2008/10/22 | first author:Gupta RD
A nano-positioning system for macromolecular structural analysis.	/pubmed/18849988	Muschielok A, Andrecka J, Jawhari A, Brückner F, Cramer P, Michaelis J.	Nat Methods. 2008 Nov;5(11):965-71. Epub 2008 Oct 12.	Nat Methods. 2008	PubMed	citation	PMID:18849988	pubmed	18849988	create date:2008/10/14 | first author:Muschielok A
High-speed, miniaturized fluorescence microscopy in freely moving mice.	/pubmed/18836457	Flusberg BA, Nimmerjahn A, Cocker ED, Mukamel EA, Barretto RP, Ko TH, Burns LD, Jung JC, Schnitzer MJ.	Nat Methods. 2008 Nov;5(11):935-8. Epub 2008 Oct 5.	Nat Methods. 2008	PubMed	citation	PMID:18836457	pubmed	18836457	create date:2008/10/07 | first author:Flusberg BA
Classical genetics goes high-tech.	/pubmed/18825128	Fay DS.	Nat Methods. 2008 Oct;5(10):863-4. No abstract available.	Nat Methods. 2008	PubMed	citation	PMID:18825128	pubmed	18825128	create date:2008/10/01 | first author:Fay DS
A pilot project to generate affinity reagents to human proteins.	/pubmed/18825127	Uhlen M, Gräslund S, Sundström M.	Nat Methods. 2008 Oct;5(10):854-5. No abstract available.	Nat Methods. 2008	PubMed	citation	PMID:18825127	pubmed	18825127	create date:2008/10/01 | first author:Uhlen M
Large-scale evaluation of protein reductive methylation for improving protein crystallization.	/pubmed/18825126	Kim Y, Quartey P, Li H, Volkart L, Hatzos C, Chang C, Nocek B, Cuff M, Osipiuk J, Tan K, Fan Y, Bigelow L, Maltseva N, Wu R, Borovilos M, Duggan E, Zhou M, Binkowski TA, Zhang RG, Joachimiak A.	Nat Methods. 2008 Oct;5(10):853-4. No abstract available.	Nat Methods. 2008	PubMed	citation	PMID:18825126	pubmed	18825126	create date:2008/10/01 | first author:Kim Y
Imaging individual mRNA molecules using multiple singly labeled probes.	/pubmed/18806792	Raj A, van den Bogaard P, Rifkin SA, van Oudenaarden A, Tyagi S.	Nat Methods. 2008 Oct;5(10):877-9. Epub 2008 Sep 21.	Nat Methods. 2008	PubMed	citation	PMID:18806792	pubmed	18806792	create date:2008/09/23 | first author:Raj A
Building consensus spectral libraries for peptide identification in proteomics.	/pubmed/18806791	Lam H, Deutsch EW, Eddes JS, Eng JK, Stein SE, Aebersold R.	Nat Methods. 2008 Oct;5(10):873-5. Epub 2008 Sep 21.	Nat Methods. 2008	PubMed	citation	PMID:18806791	pubmed	18806791	create date:2008/09/23 | first author:Lam H
Tracking the structural dynamics of proteins in solution using time-resolved wide-angle X-ray scattering.	/pubmed/18806790	Cammarata M, Levantino M, Schotte F, Anfinrud PA, Ewald F, Choi J, Cupane A, Wulff M, Ihee H.	Nat Methods. 2008 Oct;5(10):881-6. Epub 2008 Sep 21. Erratum in: Nat Methods.2008 Nov;5(11):988.	Nat Methods. 2008	PubMed	citation	PMID:18806790	pubmed	18806790	create date:2008/09/23 | first author:Cammarata M
Identification of genetic variants using bar-coded multiplexed sequencing.	/pubmed/18794863	Craig DW, Pearson JV, Szelinger S, Sekar A, Redman M, Corneveaux JJ, Pawlowski TL, Laub T, Nunn G, Stephan DA, Homer N, Huentelman MJ.	Nat Methods. 2008 Oct;5(10):887-93. Epub 2008 Sep 14.	Nat Methods. 2008	PubMed	citation	PMID:18794863	pubmed	18794863	create date:2008/09/17 | first author:Craig DW
Optogenetic analysis of synaptic function.	/pubmed/18794862	Liewald JF, Brauner M, Stephens GJ, Bouhours M, Schultheis C, Zhen M, Gottschalk A.	Nat Methods. 2008 Oct;5(10):895-902. Epub 2008 Sep 14.	Nat Methods. 2008	PubMed	citation	PMID:18794862	pubmed	18794862	create date:2008/09/17 | first author:Liewald JF
Fluorescence nanoscopy by ground-state depletion and single-molecule return.	/pubmed/18794861	Fölling J, Bossi M, Bock H, Medda R, Wurm CA, Hein B, Jakobs S, Eggeling C, Hell SW.	Nat Methods. 2008 Nov;5(11):943-5. Epub 2008 Sep 15.	Nat Methods. 2008	PubMed	citation	PMID:18794861	pubmed	18794861	create date:2008/09/17 | first author:Fölling J
Super-resolution imaging in live Caulobacter crescentus cells using photoswitchable EYFP.	/pubmed/18794860	Biteen JS, Thompson MA, Tselentis NK, Bowman GR, Shapiro L, Moerner WE.	Nat Methods. 2008 Nov;5(11):947-9. Epub 2008 Sep 15.	Nat Methods. 2008	PubMed	citation	PMID:18794860	pubmed	18794860	create date:2008/09/17 | first author:Biteen JS
Automated screening for mutants affecting dopaminergic-neuron specification in C. elegans.	/pubmed/18758453	Doitsidou M, Flames N, Lee AC, Boyanov A, Hobert O.	Nat Methods. 2008 Oct;5(10):869-72. Epub 2008 Aug 31.	Nat Methods. 2008	PubMed	citation	PMID:18758453	pubmed	18758453	create date:2008/09/02 | first author:Doitsidou M
Genomics: when the chemistry is good.	/pubmed/18756198	Blow N.	Nat Methods. 2008 Sep;5(9):843-850. No abstract available.	Nat Methods. 2008	PubMed	citation	PMID:18756198	pubmed	18756198	create date:2008/08/30 | first author:Blow N
Quantum dots versus organic dyes as fluorescent labels.	/pubmed/18756197	Resch-Genger U, Grabolle M, Cavaliere-Jaricot S, Nitschke R, Nann T.	Nat Methods. 2008 Sep;5(9):763-75. Review.	Nat Methods. 2008	PubMed	citation	PMID:18756197	pubmed	18756197	create date:2008/08/30 | first author:Resch-Genger U
Genetically encoded Ca2+ sensors come of age.	/pubmed/18756196	Rochefort NL, Konnerth A.	Nat Methods. 2008 Sep;5(9):761-2. No abstract available.	Nat Methods. 2008	PubMed	citation	PMID:18756196	pubmed	18756196	create date:2008/08/30 | first author:Rochefort NL
Sex to the rescue.	/pubmed/18756195	Silhavy TJ, Gitai Z.	Nat Methods. 2008 Sep;5(9):759-60. No abstract available.	Nat Methods. 2008	PubMed	citation	PMID:18756195	pubmed	18756195	create date:2008/08/30 | first author:Silhavy TJ
eSGA: E. coli synthetic genetic array analysis.	/pubmed/18677321	Butland G, Babu M, Díaz-Mejía JJ, Bohdana F, Phanse S, Gold B, Yang W, Li J, Gagarinova AG, Pogoutse O, Mori H, Wanner BL, Lo H, Wasniewski J, Christopolous C, Ali M, Venn P, Safavi-Naini A, Sourour N, Caron S, Choi JY, Laigle L, et al.	Nat Methods. 2008 Sep;5(9):789-95.	Nat Methods. 2008	PubMed	citation	PMID:18677321	pubmed	18677321	create date:2008/08/05 | first author:Butland G
Caenorhabditis elegans mutant allele identification by whole-genome sequencing.	/pubmed/18677319	Sarin S, Prabhu S, O'Meara MM, Pe'er I, Hobert O.	Nat Methods. 2008 Oct;5(10):865-7. Epub 2008 Aug 1.	Nat Methods. 2008	PubMed	citation	PMID:18677319	pubmed	18677319	create date:2008/08/05 | first author:Sarin S
Going for algorithm gold.	/pubmed/18672493	[No authors listed]	Nat Methods. 2008 Aug;5(8):659. No abstract available.	Nat Methods. 2008	PubMed	citation	PMID:18672493	pubmed	18672493	create date:2008/08/02
Engineering GPCR signaling pathways with RASSLs.	/pubmed/18668035	Conklin BR, Hsiao EC, Claeysen S, Dumuis A, Srinivasan S, Forsayeth JR, Guettier JM, Chang WC, Pei Y, McCarthy KD, Nissenson RA, Wess J, Bockaert J, Roth BL.	Nat Methods. 2008 Aug;5(8):673-8. Review.	Nat Methods. 2008	PubMed	citation	PMID:18668035	pubmed	18668035	create date:2008/08/01 | first author:Conklin BR
Single-particle tracking: connecting the dots.	/pubmed/18668034	Saxton MJ.	Nat Methods. 2008 Aug;5(8):671-2. No abstract available.	Nat Methods. 2008	PubMed	citation	PMID:18668034	pubmed	18668034	create date:2008/08/01 | first author:Saxton MJ
Colloid-guided assembly of oriented 3D neuronal networks.	/pubmed/18641658	Pautot S, Wyart C, Isacoff EY.	Nat Methods. 2008 Aug;5(8):735-40. Epub 2008 Jul 20.	Nat Methods. 2008	PubMed	citation	PMID:18641658	pubmed	18641658	create date:2008/07/22 | first author:Pautot S
Robust single-particle tracking in live-cell time-lapse sequences.	/pubmed/18641657	Jaqaman K, Loerke D, Mettlen M, Kuwata H, Grinstein S, Schmid SL, Danuser G.	Nat Methods. 2008 Aug;5(8):695-702. Epub 2008 Jul 20.	Nat Methods. 2008	PubMed	citation	PMID:18641657	pubmed	18641657	create date:2008/07/22 | first author:Jaqaman K
Yeast Barcoders: a chemogenomic application of a universal donor-strain collection carrying bar-code identifiers.	/pubmed/18622398	Yan Z, Costanzo M, Heisler LE, Paw J, Kaper F, Andrews BJ, Boone C, Giaever G, Nislow C.	Nat Methods. 2008 Aug;5(8):719-25. Epub 2008 Jul 11.	Nat Methods. 2008	PubMed	citation	PMID:18622398	pubmed	18622398	create date:2008/07/16 | first author:Yan Z
A comprehensive strategy enabling high-resolution functional analysis of the yeast genome.	/pubmed/18622397	Breslow DK, Cameron DM, Collins SR, Schuldiner M, Stewart-Ornstein J, Newman HW, Braun S, Madhani HD, Krogan NJ, Weissman JS.	Nat Methods. 2008 Aug;5(8):711-8. Epub 2008 Jul 11.	Nat Methods. 2008	PubMed	citation	PMID:18622397	pubmed	18622397	create date:2008/07/16 | first author:Breslow DK
Improving membrane voltage measurements using FRET with new fluorescent proteins.	/pubmed/18622396	Tsutsui H, Karasawa S, Okamura Y, Miyawaki A.	Nat Methods. 2008 Aug;5(8):683-5. Epub 2008 Jul 11.	Nat Methods. 2008	PubMed	citation	PMID:18622396	pubmed	18622396	create date:2008/07/16 | first author:Tsutsui H
Alta-Cyclic: a self-optimizing base caller for next-generation sequencing.	/pubmed/18604217	Erlich Y, Mitra PP, delaBastide M, McCombie WR, Hannon GJ.	Nat Methods. 2008 Aug;5(8):679-82. Epub 2008 Jul 6.	Nat Methods. 2008	PubMed	citation	PMID:18604217	pubmed	18604217	create date:2008/07/08 | first author:Erlich Y
Dynamic multiple-target tracing to probe spatiotemporal cartography of cell membranes.	/pubmed/18604216	Sergé A, Bertaux N, Rigneault H, Marguet D.	Nat Methods. 2008 Aug;5(8):687-94. Epub 2008 Jul 6.	Nat Methods. 2008	PubMed	citation	PMID:18604216	pubmed	18604216	create date:2008/07/08 | first author:Sergé A
Byte-ing off more than you can chew.	/pubmed/18595172	[No authors listed]	Nat Methods. 2008 Jul;5(7):577. No abstract available.	Nat Methods. 2008	PubMed	citation	PMID:18595172	pubmed	18595172	create date:2008/07/03
Automated analysis of embryonic gene expression with cellular resolution in C. elegans.	/pubmed/18587405	Murray JI, Bao Z, Boyle TJ, Boeck ME, Mericle BL, Nicholas TJ, Zhao Z, Sandel MJ, Waterston RH.	Nat Methods. 2008 Aug;5(8):703-9. Epub 2008 Jun 29.	Nat Methods. 2008	PubMed	citation	PMID:18587405	pubmed	18587405	create date:2008/07/01 | first author:Murray JI
Detection of heteromerization of more than two proteins by sequential BRET-FRET.	/pubmed/18587404	Carriba P, Navarro G, Ciruela F, Ferré S, Casadó V, Agnati L, Cortés A, Mallol J, Fuxe K, Canela EI, Lluís C, Franco R.	Nat Methods. 2008 Aug;5(8):727-33. Epub 2008 Jun 29.	Nat Methods. 2008	PubMed	citation	PMID:18587404	pubmed	18587404	create date:2008/07/01 | first author:Carriba P
Whispering-gallery-mode biosensing: label-free detection down to single molecules.	/pubmed/18587317	Vollmer F, Arnold S.	Nat Methods. 2008 Jul;5(7):591-6.	Nat Methods. 2008	PubMed	citation	PMID:18587317	pubmed	18587317	create date:2008/07/01 | first author:Vollmer F
Microfluidics: streamlining discovery in worm biology.	/pubmed/18587316	Hulme SE, Shevkoplyas SS, Samuel A.	Nat Methods. 2008 Jul;5(7):589-90. No abstract available.	Nat Methods. 2008	PubMed	citation	PMID:18587316	pubmed	18587316	create date:2008/07/01 | first author:Hulme SE
Hunting hidden transcripts.	/pubmed/18587315	Carninci P.	Nat Methods. 2008 Jul;5(7):587-9. No abstract available.	Nat Methods. 2008	PubMed	citation	PMID:18587315	pubmed	18587315	create date:2008/07/01 | first author:Carninci P
The beginning of the end for microarrays?	/pubmed/18587314	Shendure J.	Nat Methods. 2008 Jul;5(7):585-7. No abstract available.	Nat Methods. 2008	PubMed	citation	PMID:18587314	pubmed	18587314	create date:2008/07/01 | first author:Shendure J
Automated on-chip rapid microscopy, phenotyping and sorting of C. elegans.	/pubmed/18568029	Chung K, Crane MM, Lu H.	Nat Methods. 2008 Jul;5(7):637-43. Epub 2008 Jun 22.	Nat Methods. 2008	PubMed	citation	PMID:18568029	pubmed	18568029	create date:2008/06/24 | first author:Chung K
Functional immobilization of signaling proteins enables control of stem cell fate.	/pubmed/18552855	Alberti K, Davey RE, Onishi K, George S, Salchert K, Seib FP, Bornhäuser M, Pompe T, Nagy A, Werner C, Zandstra PW.	Nat Methods. 2008 Jul;5(7):645-50. Epub 2008 Jun 15.	Nat Methods. 2008	PubMed	citation	PMID:18552855	pubmed	18552855	create date:2008/06/17 | first author:Alberti K
Isoform discovery by targeted cloning, 'deep-well' pooling and parallel sequencing.	/pubmed/18552854	Salehi-Ashtiani K, Yang X, Derti A, Tian W, Hao T, Lin C, Makowski K, Shen L, Murray RR, Szeto D, Tusneem N, Smith DR, Cusick ME, Hill DE, Roth FP, Vidal M.	Nat Methods. 2008 Jul;5(7):597-600. Epub 2008 Jun 15.	Nat Methods. 2008	PubMed	citation	PMID:18552854	pubmed	18552854	create date:2008/06/17 | first author:Salehi-Ashtiani K
Transgenesis via permanent integration of genes in repopulating spermatogonial cells in vivo.	/pubmed/18552853	Dhup S, Majumdar SS.	Nat Methods. 2008 Jul;5(7):601-3. Epub 2008 Jun 15.	Nat Methods. 2008	PubMed	citation	PMID:18552853	pubmed	18552853	create date:2008/06/17 | first author:Dhup S
Lifeact: a versatile marker to visualize F-actin.	/pubmed/18536722	Riedl J, Crevenna AH, Kessenbrock K, Yu JH, Neukirchen D, Bista M, Bradke F, Jenne D, Holak TA, Werb Z, Sixt M, Wedlich-Soldner R.	Nat Methods. 2008 Jul;5(7):605-7. Epub 2008 Jun 8.	Nat Methods. 2008	PubMed	citation	PMID:18536722	pubmed	18536722	create date:2008/06/10 | first author:Riedl J
The smaller the better.	/pubmed/18536077	[No authors listed]	Nat Methods. 2008 Jun;5(6):457. No abstract available.	Nat Methods. 2008	PubMed	citation	PMID:18536077	pubmed	18536077	create date:2008/06/07
In vitro whole-organ imaging: 4D quantification of growing mouse limb buds.	/pubmed/18516047	Boot MJ, Westerberg CH, Sanz-Ezquerro J, Cotterell J, Schweitzer R, Torres M, Sharpe J.	Nat Methods. 2008 Jul;5(7):609-12. Epub 2008 May 30.	Nat Methods. 2008	PubMed	citation	PMID:18516047	pubmed	18516047	create date:2008/06/03 | first author:Boot MJ
Stem cell transcriptome profiling via massive-scale mRNA sequencing.	/pubmed/18516046	Cloonan N, Forrest AR, Kolle G, Gardiner BB, Faulkner GJ, Brown MK, Taylor DF, Steptoe AL, Wani S, Bethel G, Robertson AJ, Perkins AC, Bruce SJ, Lee CC, Ranade SS, Peckham HE, Manning JM, McKernan KJ, Grimmond SM.	Nat Methods. 2008 Jul;5(7):613-9. Epub 2008 May 30.	Nat Methods. 2008	PubMed	citation	PMID:18516046	pubmed	18516046	create date:2008/06/03 | first author:Cloonan N
Mapping and quantifying mammalian transcriptomes by RNA-Seq.	/pubmed/18516045	Mortazavi A, Williams BA, McCue K, Schaeffer L, Wold B.	Nat Methods. 2008 Jul;5(7):621-8. Epub 2008 May 30.	Nat Methods. 2008	PubMed	citation	PMID:18516045	pubmed	18516045	create date:2008/06/03 | first author:Mortazavi A
Nanotechnology in biology: big collaborations for a small world.	/pubmed/18511920	Blow N.	Nat Methods. 2008 Jun;5(6):569-74. No abstract available.	Nat Methods. 2008	PubMed	citation	PMID:18511920	pubmed	18511920	create date:2008/05/31 | first author:Blow N
Laminar flow cells for single-molecule studies of DNA-protein interactions.	/pubmed/18511919	Brewer LR, Bianco PR.	Nat Methods. 2008 Jun;5(6):517-25.	Nat Methods. 2008	PubMed	citation	PMID:18511919	pubmed	18511919	create date:2008/05/31 | first author:Brewer LR
A practical guide to single-molecule FRET.	/pubmed/18511918	Roy R, Hohng S, Ha T.	Nat Methods. 2008 Jun;5(6):507-16. Review.	Nat Methods. 2008	PubMed	citation	PMID:18511918	pubmed	18511918	create date:2008/05/31 | first author:Roy R
Single-molecule force spectroscopy: optical tweezers, magnetic tweezers and atomic force microscopy.	/pubmed/18511917	Neuman KC, Nagy A.	Nat Methods. 2008 Jun;5(6):491-505. Review.	Nat Methods. 2008	PubMed	citation	PMID:18511917	pubmed	18511917	create date:2008/05/31 | first author:Neuman KC
Title	URL	Description	Details	ShortDetails	Resource	Type	Identifiers	Db	EntrezUID	Properties
Do-it-yourself guide: how to use the modern single-molecule toolkit.	/pubmed/18511916	Walter NG, Huang CY, Manzo AJ, Sobhy MA.	Nat Methods. 2008 Jun;5(6):475-89. Review.	Nat Methods. 2008	PubMed	citation	PMID:18511916	pubmed	18511916	create date:2008/05/31 | first author:Walter NG
Turning fluorescent proteins into energy-saving light bulbs.	/pubmed/18511915	Kremers GJ, Piston DW.	Nat Methods. 2008 Jun;5(6):472-3. No abstract available.	Nat Methods. 2008	PubMed	citation	PMID:18511915	pubmed	18511915	create date:2008/05/31 | first author:Kremers GJ
Super-resolution for a 3D world.	/pubmed/18511914	Shaevitz JW.	Nat Methods. 2008 Jun;5(6):471-2. No abstract available.	Nat Methods. 2008	PubMed	citation	PMID:18511914	pubmed	18511914	create date:2008/05/31 | first author:Shaevitz JW
Iodoacetamide-induced artifact mimics ubiquitination in mass spectrometry.	/pubmed/18511913	Nielsen ML, Vermeulen M, Bonaldi T, Cox J, Moroder L, Mann M.	Nat Methods. 2008 Jun;5(6):459-60. No abstract available.	Nat Methods. 2008	PubMed	citation	PMID:18511913	pubmed	18511913	create date:2008/05/31 | first author:Nielsen ML
Efficient targeted transcript discovery via array-based normalization of RACE libraries.	/pubmed/18500348	Djebali S, Kapranov P, Foissac S, Lagarde J, Reymond A, Ucla C, Wyss C, Drenkow J, Dumais E, Murray RR, Lin C, Szeto D, Denoeud F, Calvo M, Frankish A, Harrow J, Makrythanasis P, Vidal M, Salehi-Ashtiani K, Antonarakis SE, Gingeras TR, Guigó R.	Nat Methods. 2008 Jul;5(7):629-35. Epub 2008 May 25.	Nat Methods. 2008	PubMed	citation	PMID:18500348	pubmed	18500348	create date:2008/05/27 | first author:Djebali S
Cell-surface protein-protein interaction analysis with time-resolved FRET and snap-tag technologies: application to GPCR oligomerization.	/pubmed/18488035	Maurel D, Comps-Agrar L, Brock C, Rives ML, Bourrier E, Ayoub MA, Bazin H, Tinel N, Durroux T, Prézeau L, Trinquet E, Pin JP.	Nat Methods. 2008 Jun;5(6):561-7. Epub 2008 May 18.	Nat Methods. 2008	PubMed	citation	PMID:18488035	pubmed	18488035	create date:2008/05/20 | first author:Maurel D
Spherical nanosized focal spot unravels the interior of cells.	/pubmed/18488034	Schmidt R, Wurm CA, Jakobs S, Engelhardt J, Egner A, Hell SW.	Nat Methods. 2008 Jun;5(6):539-44. Epub 2008 May 18.	Nat Methods. 2008	PubMed	citation	PMID:18488034	pubmed	18488034	create date:2008/05/20 | first author:Schmidt R
Next-generation high-density self-assembling functional protein arrays.	/pubmed/18469824	Ramachandran N, Raphael JV, Hainsworth E, Demirkan G, Fuentes MG, Rolfs A, Hu Y, LaBaer J.	Nat Methods. 2008 Jun;5(6):535-8. Epub 2008 May 11.	Nat Methods. 2008	PubMed	citation	PMID:18469824	pubmed	18469824	create date:2008/05/13 | first author:Ramachandran N
Three-dimensional sub-100 nm resolution fluorescence microscopy of thick samples.	/pubmed/18469823	Juette MF, Gould TJ, Lessard MD, Mlodzianoski MJ, Nagpure BS, Bennett BT, Hess ST, Bewersdorf J.	Nat Methods. 2008 Jun;5(6):527-9. Epub 2008 May 11.	Nat Methods. 2008	PubMed	citation	PMID:18469823	pubmed	18469823	create date:2008/05/13 | first author:Juette MF
Real-time imaging of the intracellular glutathione redox potential.	/pubmed/18469822	Gutscher M, Pauleau AL, Marty L, Brach T, Wabnitz GH, Samstag Y, Meyer AJ, Dick TP.	Nat Methods. 2008 Jun;5(6):553-9. Epub 2008 May 11.	Nat Methods. 2008	PubMed	citation	PMID:18469822	pubmed	18469822	create date:2008/05/13 | first author:Gutscher M
Improving the photostability of bright monomeric orange and red fluorescent proteins.	/pubmed/18454154	Shaner NC, Lin MZ, McKeown MR, Steinbach PA, Hazelwood KL, Davidson MW, Tsien RY.	Nat Methods. 2008 Jun;5(6):545-51. Epub 2008 May 4.	Nat Methods. 2008	PubMed	citation	PMID:18454154	pubmed	18454154	create date:2008/05/06 | first author:Shaner NC
Super-resolution light microscopy goes live.	/pubmed/18446157	Gustafsson MG.	Nat Methods. 2008 May;5(5):385-7. No abstract available.	Nat Methods. 2008	PubMed	citation	PMID:18446157	pubmed	18446157	create date:2008/05/01 | first author:Gustafsson MG
Metastasis: two assays explore the two roads traveled.	/pubmed/18446156	Bielenberg DR.	Nat Methods. 2008 May;5(5):384-5. No abstract available.	Nat Methods. 2008	PubMed	citation	PMID:18446156	pubmed	18446156	create date:2008/05/01 | first author:Bielenberg DR
BAC to the future: functional genomics in mammals.	/pubmed/18446155	Roguev A, Krogan NJ.	Nat Methods. 2008 May;5(5):383-4. No abstract available.	Nat Methods. 2008	PubMed	citation	PMID:18446155	pubmed	18446155	create date:2008/05/01 | first author:Roguev A
Unexpected failure rates for modular assembly of engineered zinc fingers.	/pubmed/18446154	Ramirez CL, Foley JE, Wright DA, Müller-Lerch F, Rahman SH, Cornu TI, Winfrey RJ, Sander JD, Fu F, Townsend JA, Cathomen T, Voytas DF, Joung JK.	Nat Methods. 2008 May;5(5):374-5. No abstract available. Erratum in: Nat Methods. 2008 Jun;5(6):575.	Nat Methods. 2008	PubMed	citation	PMID:18446154	pubmed	18446154	create date:2008/05/01 | first author:Ramirez CL
Two-photon dual-color imaging using fluorescent proteins.	/pubmed/18446153	Kawano H, Kogure T, Abe Y, Mizuno H, Miyawaki A.	Nat Methods. 2008 May;5(5):373-4. No abstract available.	Nat Methods. 2008	PubMed	citation	PMID:18446153	pubmed	18446153	create date:2008/05/01 | first author:Kawano H
Straightforward ladder sequencing of peptides using a Lys-N metalloendopeptidase.	/pubmed/18425140	Taouatas N, Drugan MM, Heck AJ, Mohammed S.	Nat Methods. 2008 May;5(5):405-7. Epub 2008 Apr 20.	Nat Methods. 2008	PubMed	citation	PMID:18425140	pubmed	18425140	create date:2008/04/22 | first author:Taouatas N
Modeling lymphangiogenesis in a three-dimensional culture system.	/pubmed/18425139	Bruyère F, Melen-Lamalle L, Blacher S, Roland G, Thiry M, Moons L, Frankenne F, Carmeliet P, Alitalo K, Libert C, Sleeman JP, Foidart JM, Noël A.	Nat Methods. 2008 May;5(5):431-7. Epub 2008 Apr 20.	Nat Methods. 2008	PubMed	citation	PMID:18425139	pubmed	18425139	create date:2008/04/22 | first author:Bruyère F
Monovalent, reduced-size quantum dots for imaging receptors on living cells.	/pubmed/18425138	Howarth M, Liu W, Puthenveetil S, Zheng Y, Marshall LF, Schmidt MM, Wittrup KD, Bawendi MG, Ting AY.	Nat Methods. 2008 May;5(5):397-9. Epub 2008 Apr 20.	Nat Methods. 2008	PubMed	citation	PMID:18425138	pubmed	18425138	create date:2008/04/22 | first author:Howarth M
Fluorescent protein FRET pairs for ratiometric imaging of dual biosensors.	/pubmed/18425137	Ai HW, Hazelwood KL, Davidson MW, Campbell RE.	Nat Methods. 2008 May;5(5):401-3. Epub 2008 Apr 20.	Nat Methods. 2008	PubMed	citation	PMID:18425137	pubmed	18425137	create date:2008/04/22 | first author:Ai HW
Suspended-drop electroporation for high-throughput delivery of biomolecules into cells.	/pubmed/18408727	Guignet EG, Meyer T.	Nat Methods. 2008 May;5(5):393-5. Epub 2008 Apr 13.	Nat Methods. 2008	PubMed	citation	PMID:18408727	pubmed	18408727	create date:2008/04/15 | first author:Guignet EG
Live-cell photoactivated localization microscopy of nanoscale adhesion dynamics.	/pubmed/18408726	Shroff H, Galbraith CG, Galbraith JA, Betzig E.	Nat Methods. 2008 May;5(5):417-23. Epub 2008 Apr 13.	Nat Methods. 2008	PubMed	citation	PMID:18408726	pubmed	18408726	create date:2008/04/15 | first author:Shroff H
Femtosecond laser nanoaxotomy lab-on-a-chip for in vivo nerve regeneration studies.	/pubmed/18408725	Guo SX, Bourgeois F, Chokshi T, Durr NJ, Hilliard MA, Chronis N, Ben-Yakar A.	Nat Methods. 2008 Jun;5(6):531-3. Epub 2008 Apr 13.	Nat Methods. 2008	PubMed	citation	PMID:18408725	pubmed	18408725	create date:2008/04/15 | first author:Guo SX
Compare and conquer.	/pubmed/18396475	[No authors listed]	Nat Methods. 2008 Apr;5(4):275. No abstract available.	Nat Methods. 2008	PubMed	citation	PMID:18396475	pubmed	18396475	create date:2008/04/09
Spheroid-based engineering of a human vasculature in mice.	/pubmed/18391960	Alajati A, Laib AM, Weber H, Boos AM, Bartol A, Ikenberg K, Korff T, Zentgraf H, Obodozie C, Graeser R, Christian S, Finkenzeller G, Stark GB, Héroult M, Augustin HG.	Nat Methods. 2008 May;5(5):439-45. Epub 2008 Apr 6.	Nat Methods. 2008	PubMed	citation	PMID:18391960	pubmed	18391960	create date:2008/04/09 | first author:Alajati A
BAC TransgeneOmics: a high-throughput method for exploration of protein function in mammals.	/pubmed/18391959	Poser I, Sarov M, Hutchins JR, Hériché JK, Toyoda Y, Pozniakovsky A, Weigl D, Nitzsche A, Hegemann B, Bird AW, Pelletier L, Kittler R, Hua S, Naumann R, Augsburg M, Sykora MM, Hofemeister H, Zhang Y, Nasmyth K, White KP, Dietzel S, Mechtler K, et al.	Nat Methods. 2008 May;5(5):409-15. Epub 2008 Apr 6. Erratum in: Nat Methods. 2008 Aug;5(8):748.	Nat Methods. 2008	PubMed	citation	PMID:18391959	pubmed	18391959	create date:2008/04/09 | first author:Poser I
Improved genetic manipulation of human embryonic stem cells.	/pubmed/18391958	Braam SR, Denning C, van den Brink S, Kats P, Hochstenbach R, Passier R, Mummery CL.	Nat Methods. 2008 May;5(5):389-92. Epub 2008 Apr 6.	Nat Methods. 2008	PubMed	citation	PMID:18391958	pubmed	18391958	create date:2008/04/09 | first author:Braam SR
A metric for odorant comparison.	/pubmed/18376403	Haddad R, Khan R, Takahashi YK, Mori K, Harel D, Sobel N.	Nat Methods. 2008 May;5(5):425-9. Epub 2008 Mar 30.	Nat Methods. 2008	PubMed	citation	PMID:18376403	pubmed	18376403	create date:2008/04/01 | first author:Haddad R
A sensitive direct human telomerase activity assay.	/pubmed/18376394	Cohen SB, Reddel RR.	Nat Methods. 2008 Apr;5(4):355-60.	Nat Methods. 2008	PubMed	citation	PMID:18376394	pubmed	18376394	create date:2008/04/01 | first author:Cohen SB
Levers and fulcrums: progress in cis-regulatory motif models.	/pubmed/18376393	Birney E.	Nat Methods. 2008 Apr;5(4):297-8. No abstract available.	Nat Methods. 2008	PubMed	citation	PMID:18376393	pubmed	18376393	create date:2008/04/01 | first author:Birney E
SNPing and chipping away at the fly genome.	/pubmed/18376392	Russell S.	Nat Methods. 2008 Apr;5(4):295-6. No abstract available.	Nat Methods. 2008	PubMed	citation	PMID:18376392	pubmed	18376392	create date:2008/04/01 | first author:Russell S
Expanding the toolbox for remote control of neuronal circuits.	/pubmed/18376391	Knöpfel T.	Nat Methods. 2008 Apr;5(4):293-5. No abstract available.	Nat Methods. 2008	PubMed	citation	PMID:18376391	pubmed	18376391	create date:2008/04/01 | first author:Knöpfel T
Disaccharide structure code for the easy representation of constituent oligosaccharides from glycosaminoglycans.	/pubmed/18376390	Lawrence R, Lu H, Rosenberg RD, Esko JD, Zhang L.	Nat Methods. 2008 Apr;5(4):291-2. No abstract available.	Nat Methods. 2008	PubMed	citation	PMID:18376390	pubmed	18376390	create date:2008/04/01 | first author:Lawrence R
Whole genome-amplified DNA: insights and imputation.	/pubmed/18376389	Teo YY, Inouye M, Small KS, Fry AE, Potter SC, Dunstan SJ, Seielstad M, Barroso I, Wareham NJ, Rockett KA, Kwiatkowski DP, Deloukas P.	Nat Methods. 2008 Apr;5(4):279-80. No abstract available.	Nat Methods. 2008	PubMed	citation	PMID:18376389	pubmed	18376389	create date:2008/04/01 | first author:Teo YY
Cyclic nucleotide analogs as probes of signaling pathways.	/pubmed/18376388	Poppe H, Rybalkin SD, Rehmann H, Hinds TR, Tang XB, Christensen AE, Schwede F, Genieser HG, Bos JL, Doskeland SO, Beavo JA, Butt E.	Nat Methods. 2008 Apr;5(4):277-8. No abstract available.	Nat Methods. 2008	PubMed	citation	PMID:18376388	pubmed	18376388	create date:2008/04/01 | first author:Poppe H
Direct measurement of protein dynamics inside cells using a rationally designed photoconvertible protein.	/pubmed/18345008	Matsuda T, Miyawaki A, Nagai T.	Nat Methods. 2008 Apr;5(4):339-45. Epub 2008 Mar 16.	Nat Methods. 2008	PubMed	citation	PMID:18345008	pubmed	18345008	create date:2008/03/18 | first author:Matsuda T
Genome-wide mapping of allele-specific protein-DNA interactions in human cells.	/pubmed/18345007	Maynard ND, Chen J, Stuart RK, Fan JB, Ren B.	Nat Methods. 2008 Apr;5(4):307-9. Epub 2008 Mar 16.	Nat Methods. 2008	PubMed	citation	PMID:18345007	pubmed	18345007	create date:2008/03/18 | first author:Maynard ND
A quantitative analysis software tool for mass spectrometry-based proteomics.	/pubmed/18345006	Park SK, Venable JD, Xu T, Yates JR 3rd.	Nat Methods. 2008 Apr;5(4):319-22. Epub 2008 Mar 16.	Nat Methods. 2008	PubMed	citation	PMID:18345006	pubmed	18345006	create date:2008/03/18 | first author:Park SK
In vivo immunogold labeling confirms large-scale chromatin folding motifs.	/pubmed/18345005	Kireev I, Lakonishok M, Liu W, Joshi VN, Powell R, Belmont AS.	Nat Methods. 2008 Apr;5(4):311-3. Epub 2008 Mar 16.	Nat Methods. 2008	PubMed	citation	PMID:18345005	pubmed	18345005	create date:2008/03/18 | first author:Kireev I
Genetic control of neuronal activity in mice conditionally expressing TRPV1.	/pubmed/18327266	Arenkiel BR, Klein ME, Davison IG, Katz LC, Ehlers MD.	Nat Methods. 2008 Apr;5(4):299-302. Epub 2008 Mar 9.	Nat Methods. 2008	PubMed	citation	PMID:18327266	pubmed	18327266	create date:2008/03/11 | first author:Arenkiel BR
High-resolution, high-throughput SNP mapping in Drosophila melanogaster.	/pubmed/18327265	Chen D, Ahlford A, Schnorrer F, Kalchhauser I, Fellner M, Viràgh E, Kiss I, Syvänen AC, Dickson BJ.	Nat Methods. 2008 Apr;5(4):323-9. Epub 2008 Mar 9.	Nat Methods. 2008	PubMed	citation	PMID:18327265	pubmed	18327265	create date:2008/03/11 | first author:Chen D
Identification of cross-linked peptides from large sequence databases.	/pubmed/18327264	Rinner O, Seebacher J, Walzthoeni T, Mueller LN, Beck M, Schmidt A, Mueller M, Aebersold R.	Nat Methods. 2008 Apr;5(4):315-8. Epub 2008 Mar 9. Erratum in: Nat Methods. 2008 Aug;5(8):748.	Nat Methods. 2008	PubMed	citation	PMID:18327264	pubmed	18327264	create date:2008/03/11 | first author:Rinner O
Photochemical control of endogenous ion channels and cellular excitability.	/pubmed/18311146	Fortin DL, Banghart MR, Dunn TW, Borges K, Wagenaar DA, Gaudry Q, Karakossian MH, Otis TS, Kristan WB, Trauner D, Kramer RH.	Nat Methods. 2008 Apr;5(4):331-8. Epub 2008 Mar 2.	Nat Methods. 2008	PubMed	citation	PMID:18311146	pubmed	18311146	create date:2008/03/04 | first author:Fortin DL
Systematic identification of mammalian regulatory motifs' target genes and functions.	/pubmed/18311145	Warner JB, Philippakis AA, Jaeger SA, He FS, Lin J, Bulyk ML.	Nat Methods. 2008 Apr;5(4):347-53. Epub 2008 Mar 2.	Nat Methods. 2008	PubMed	citation	PMID:18311145	pubmed	18311145	create date:2008/03/04 | first author:Warner JB
Induction of linear tracks of DNA double-strand breaks by alpha-particle irradiation of cells.	/pubmed/18309310	Stap J, Krawczyk PM, Van Oven CH, Barendsen GW, Essers J, Kanaar R, Aten JA.	Nat Methods. 2008 Mar;5(3):261-6.	Nat Methods. 2008	PubMed	citation	PMID:18309310	pubmed	18309310	create date:2008/03/01 | first author:Stap J
Harnessing mismatch repair to model sporadic cancers.	/pubmed/18309309	Fishel R, Groden J.	Nat Methods. 2008 Mar;5(3):225-6. No abstract available.	Nat Methods. 2008	PubMed	citation	PMID:18309309	pubmed	18309309	create date:2008/03/01 | first author:Fishel R
Pitfalls of measuring feeding rate in the fruit fly Drosophila melanogaster.	/pubmed/18309307	Wong R, Piper MD, Blanc E, Partridge L.	Nat Methods. 2008 Mar;5(3):214-5; author reply 215. No abstract available.	Nat Methods. 2008	PubMed	citation	PMID:18309307	pubmed	18309307	create date:2008/03/01 | first author:Wong R
GFP fails to inhibit actin-myosin interactions in vitro.	/pubmed/18309305	Resnicow DI, Hooft AM, Harrison BC, Baker JE, Leinwand LA.	Nat Methods. 2008 Mar;5(3):212-3; author reply 213-4. No abstract available.	Nat Methods. 2008	PubMed	citation	PMID:18309305	pubmed	18309305	create date:2008/03/01 | first author:Resnicow DI
Simplified ultrasensitive prion detection by recombinant PrP conversion with shaking.	/pubmed/18309304	Atarashi R, Wilham JM, Christensen L, Hughson AG, Moore RA, Johnson LM, Onwubiko HA, Priola SA, Caughey B.	Nat Methods. 2008 Mar;5(3):211-2. No abstract available.	Nat Methods. 2008	PubMed	citation	PMID:18309304	pubmed	18309304	create date:2008/03/01 | first author:Atarashi R
SNP discovery and allele frequency estimation by deep sequencing of reduced representation libraries.	/pubmed/18297082	Van Tassell CP, Smith TP, Matukumalli LK, Taylor JF, Schnabel RD, Lawley CT, Haudenschild CD, Moore SS, Warren WC, Sonstegard TS.	Nat Methods. 2008 Mar;5(3):247-52. Epub 2008 Feb 24.	Nat Methods. 2008	PubMed	citation	PMID:18297082	pubmed	18297082	create date:2008/02/26 | first author:Van Tassell CP
Title	URL	Description	Details	ShortDetails	Resource	Type	Identifiers	Db	EntrezUID	Properties
Homogeneous reporter system enables quantitative functional assessment of multiple transcription factors.	/pubmed/18297081	Romanov S, Medvedev A, Gambarian M, Poltoratskaya N, Moeser M, Medvedeva L, Gambarian M, Diatchenko L, Makarov S.	Nat Methods. 2008 Mar;5(3):253-60. Epub 2008 Feb 24.	Nat Methods. 2008	PubMed	citation	PMID:18297081	pubmed	18297081	create date:2008/02/26 | first author:Romanov S
Activation of protein splicing with light in yeast.	/pubmed/18272963	Tyszkiewicz AB, Muir TW.	Nat Methods. 2008 Apr;5(4):303-5. Epub 2008 Feb 13.	Nat Methods. 2008	PubMed	citation	PMID:18272963	pubmed	18272963	create date:2008/02/15 | first author:Tyszkiewicz AB
Generating somatic mosaicism with a Cre recombinase-microsatellite sequence transgene.	/pubmed/18264107	Akyol A, Hinoi T, Feng Y, Bommer GT, Glaser TM, Fearon ER.	Nat Methods. 2008 Mar;5(3):231-3. Epub 2008 Feb 10.	Nat Methods. 2008	PubMed	citation	PMID:18264107	pubmed	18264107	create date:2008/02/12 | first author:Akyol A
Tractable Cre-lox system for stochastic alteration of genes in mice.	/pubmed/18264106	Miller AJ, Dudley SD, Tsao JL, Shibata D, Liskay RM.	Nat Methods. 2008 Mar;5(3):227-9. Epub 2008 Feb 10.	Nat Methods. 2008	PubMed	citation	PMID:18264106	pubmed	18264106	create date:2008/02/12 | first author:Miller AJ
Error-correcting barcoded primers for pyrosequencing hundreds of samples in multiplex.	/pubmed/18264105	Hamady M, Walker JJ, Harris JK, Gold NJ, Knight R.	Nat Methods. 2008 Mar;5(3):235-7. Epub 2008 Feb 10.	Nat Methods. 2008	PubMed	citation	PMID:18264105	pubmed	18264105	create date:2008/02/12 | first author:Hamady M
Extending the NMR spatial resolution limit for RNA by motional couplings.	/pubmed/18246076	Zhang Q, Al-Hashimi HM.	Nat Methods. 2008 Mar;5(3):243-5. Epub 2008 Feb 3.	Nat Methods. 2008	PubMed	citation	PMID:18246076	pubmed	18246076	create date:2008/02/05 | first author:Zhang Q
A systematic library for comprehensive overexpression screens in Saccharomyces cerevisiae.	/pubmed/18246075	Jones GM, Stalker J, Humphray S, West A, Cox T, Rogers J, Dunham I, Prelich G.	Nat Methods. 2008 Mar;5(3):239-41. Epub 2008 Feb 3.	Nat Methods. 2008	PubMed	citation	PMID:18246075	pubmed	18246075	create date:2008/02/05 | first author:Jones GM
Structural genomics: inside a protein structure initiative center.	/pubmed/18235436	Blow N.	Nat Methods. 2008 Feb;5(2):203-7. Review. No abstract available.	Nat Methods. 2008	PubMed	citation	PMID:18235436	pubmed	18235436	create date:2008/02/01 | first author:Blow N
Protein crystallization: from purified protein to diffraction-quality crystal.	/pubmed/18235435	Chayen NE, Saridakis E.	Nat Methods. 2008 Feb;5(2):147-53. Review.	Nat Methods. 2008	PubMed	citation	PMID:18235435	pubmed	18235435	create date:2008/02/01 | first author:Chayen NE
Protein production and purification.	/pubmed/18235434	Structural Genomics Consortium; China Structural Genomics Consortium; Northeast Structural Genomics Consortium, Gräslund S, Nordlund P, Weigelt J, Hallberg BM, Bray J, Gileadi O, Knapp S, Oppermann U, Arrowsmith C, Hui R, Ming J, dhe-Paganon S, Park HW, Savchenko A, Yee A, Edwards A, Vincentelli R, Cambillau C, Kim R, et al.	Nat Methods. 2008 Feb;5(2):135-46. Review. Erratum in: Nat Methods. 2008 Apr;5(4):369. Hallberg, B Martin [added].	Nat Methods. 2008	PubMed	citation	PMID:18235434	pubmed	18235434	create date:2008/02/01 | first author:Structural Genomics Consortium
How the sum of its parts gets greater than the whole.	/pubmed/18235433	Brameshuber M, Schütz GJ.	Nat Methods. 2008 Feb;5(2):133-4. No abstract available.	Nat Methods. 2008	PubMed	citation	PMID:18235433	pubmed	18235433	create date:2008/02/01 | first author:Brameshuber M
Structural genomics: from genes to structures with valuable materials and many questions in between.	/pubmed/18235432	Fox BG, Goulding C, Malkowski MG, Stewart L, Deacon A.	Nat Methods. 2008 Feb;5(2):129-32. Review.	Nat Methods. 2008	PubMed	citation	PMID:18235432	pubmed	18235432	create date:2008/02/01 | first author:Fox BG
MAPAS: a tool for predicting membrane-contacting protein surfaces.	/pubmed/18235431	Sharikov Y, Walker RC, Greenberg J, Kouznetsova V, Nigam SK, Miller MA, Masliah E, Tsigelny IF.	Nat Methods. 2008 Feb;5(2):119. No abstract available.	Nat Methods. 2008	PubMed	citation	PMID:18235431	pubmed	18235431	create date:2008/02/01 | first author:Sharikov Y
ALEXA: a microarray design platform for alternative expression analysis.	/pubmed/18235430	Griffith M, Tang MJ, Griffith OL, Morin RD, Chan SY, Asano JK, Zeng T, Flibotte S, Ally A, Baross A, Hirst M, Jones SJ, Morin GB, Tai IT, Marra MA.	Nat Methods. 2008 Feb;5(2):118. No abstract available.	Nat Methods. 2008	PubMed	citation	PMID:18235430	pubmed	18235430	create date:2008/02/01 | first author:Griffith M
What ID is, beyond what it is not.	/pubmed/18235429	Turnpenny L.	Nat Methods. 2008 Feb;5(2):117. No abstract available.	Nat Methods. 2008	PubMed	citation	PMID:18235429	pubmed	18235429	create date:2008/02/01 | first author:Turnpenny L
Reannotation of array probes at NCBI's GEO database.	/pubmed/18235428	Barrett T, Edgar R.	Nat Methods. 2008 Feb;5(2):117. No abstract available.	Nat Methods. 2008	PubMed	citation	PMID:18235428	pubmed	18235428	create date:2008/02/01 | first author:Barrett T
Genetic manipulation of adult mouse neurogenic niches by in vivo electroporation.	/pubmed/18204459	Barnabé-Heider F, Meletis K, Eriksson M, Bergmann O, Sabelström H, Harvey MA, Mikkers H, Frisén J.	Nat Methods. 2008 Feb;5(2):189-96. Epub 2008 Jan 20.	Nat Methods. 2008	PubMed	citation	PMID:18204459	pubmed	18204459	create date:2008/01/22 | first author:Barnabé-Heider F
High-speed, low-photodamage nonlinear imaging using passive pulse splitters.	/pubmed/18204458	Ji N, Magee JC, Betzig E.	Nat Methods. 2008 Feb;5(2):197-202. Epub 2008 Jan 20. Erratum in: Nat Methods. 2009 Feb;6(2):179.	Nat Methods. 2008	PubMed	citation	PMID:18204458	pubmed	18204458	create date:2008/01/22 | first author:Ji N
A secreted luciferase for ex vivo monitoring of in vivo processes.	/pubmed/18204457	Wurdinger T, Badr C, Pike L, de Kleine R, Weissleder R, Breakefield XO, Tannous BA.	Nat Methods. 2008 Feb;5(2):171-3. Epub 2008 Jan 20.	Nat Methods. 2008	PubMed	citation	PMID:18204457	pubmed	18204457	create date:2008/01/22 | first author:Wurdinger T
Printing protein arrays from DNA arrays.	/pubmed/18204456	He M, Stoevesandt O, Palmer EA, Khan F, Ericsson O, Taussig MJ.	Nat Methods. 2008 Feb;5(2):175-7. Epub 2008 Jan 20.	Nat Methods. 2008	PubMed	citation	PMID:18204456	pubmed	18204456	create date:2008/01/22 | first author:He M
Whole-genome sequencing and variant discovery in C. elegans.	/pubmed/18204455	Hillier LW, Marth GT, Quinlan AR, Dooling D, Fewell G, Barnett D, Fox P, Glasscock JI, Hickenbotham M, Huang W, Magrini VJ, Richt RJ, Sander SN, Stewart DA, Stromberg M, Tsung EF, Wylie T, Schedl T, Wilson RK, Mardis ER.	Nat Methods. 2008 Feb;5(2):183-8. Epub 2008 Jan 20.	Nat Methods. 2008	PubMed	citation	PMID:18204455	pubmed	18204455	create date:2008/01/22 | first author:Hillier LW
Pyrobayes: an improved base caller for SNP discovery in pyrosequences.	/pubmed/18193056	Quinlan AR, Stewart DA, Strömberg MP, Marth GT.	Nat Methods. 2008 Feb;5(2):179-81. Epub 2008 Jan 13.	Nat Methods. 2008	PubMed	citation	PMID:18193056	pubmed	18193056	create date:2008/01/15 | first author:Quinlan AR
Plasmid-chromosome shuffling for non-deletion alleles in yeast.	/pubmed/18193055	Huang Z, Sucgang RS, Lin YY, Shi X, Boeke JD, Pan X.	Nat Methods. 2008 Feb;5(2):167-9. Epub 2008 Jan 13.	Nat Methods. 2008	PubMed	citation	PMID:18193055	pubmed	18193055	create date:2008/01/15 | first author:Huang Z
High-density mapping of single-molecule trajectories with photoactivated localization microscopy.	/pubmed/18193054	Manley S, Gillette JM, Patterson GH, Shroff H, Hess HF, Betzig E, Lippincott-Schwartz J.	Nat Methods. 2008 Feb;5(2):155-7. Epub 2008 Jan 13.	Nat Methods. 2008	PubMed	citation	PMID:18193054	pubmed	18193054	create date:2008/01/15 | first author:Manley S
Epitope tagging of endogenous proteins for genome-wide ChIP-chip studies.	/pubmed/18176569	Zhang X, Guo C, Chen Y, Shulha HP, Schnetz MP, LaFramboise T, Bartels CF, Markowitz S, Weng Z, Scacheri PC, Wang Z.	Nat Methods. 2008 Feb;5(2):163-5. Epub 2008 Jan 6.	Nat Methods. 2008	PubMed	citation	PMID:18176569	pubmed	18176569	create date:2008/01/08 | first author:Zhang X
Highly inclined thin illumination enables clear single-molecule imaging in cells.	/pubmed/18176568	Tokunaga M, Imamoto N, Sakata-Sogawa K.	Nat Methods. 2008 Feb;5(2):159-61. Epub 2008 Jan 6. Erratum in: Nat Methods. 2008 May;5(5):455.	Nat Methods. 2008	PubMed	citation	PMID:18176568	pubmed	18176568	create date:2008/01/08 | first author:Tokunaga M
Primer: Sequencing--the next generation.	/pubmed/18175411	Rusk N, Kiermer V.	Nat Methods. 2008 Jan;5(1):15. No abstract available.	Nat Methods. 2008	PubMed	citation	PMID:18175411	pubmed	18175411	create date:2008/01/08 | first author:Rusk N
The year of sequencing.	/pubmed/18175410	Chi KR.	Nat Methods. 2008 Jan;5(1):11-4. No abstract available.	Nat Methods. 2008	PubMed	citation	PMID:18175410	pubmed	18175410	create date:2008/01/08 | first author:Chi KR
Method of the year.	/pubmed/18175409	[No authors listed]	Nat Methods. 2008 Jan;5(1):1. No abstract available.	Nat Methods. 2008	PubMed	citation	PMID:18175409	pubmed	18175409	create date:2008/01/08
Lab automation: tales along the road to automation.	/pubmed/18165807	Blow N.	Nat Methods. 2008 Jan;5(1):109-12. No abstract available.	Nat Methods. 2008	PubMed	citation	PMID:18165807	pubmed	18165807	create date:2008/01/01 | first author:Blow N
Imaging mass spectrometry of proteins and peptides: 3D volume reconstruction.	/pubmed/18165806	Andersson M, Groseclose MR, Deutch AY, Caprioli RM.	Nat Methods. 2008 Jan;5(1):101-8.	Nat Methods. 2008	PubMed	citation	PMID:18165806	pubmed	18165806	create date:2008/01/01 | first author:Andersson M
Live-cell imaging of cAMP dynamics.	/pubmed/18165805	Willoughby D, Cooper DM.	Nat Methods. 2008 Jan;5(1):29-36. Epub 2007 Dec 28. Review.	Nat Methods. 2008	PubMed	citation	PMID:18165805	pubmed	18165805	create date:2008/01/01 | first author:Willoughby D
Life from information.	/pubmed/18165804	Voigt CA.	Nat Methods. 2008 Jan;5(1):27-8. No abstract available.	Nat Methods. 2008	PubMed	citation	PMID:18165804	pubmed	18165804	create date:2008/01/01 | first author:Voigt CA
Sequence census methods for functional genomics.	/pubmed/18165803	Wold B, Myers RM.	Nat Methods. 2008 Jan;5(1):19-21. Epub 2007 Dec 19. Review.	Nat Methods. 2008	PubMed	citation	PMID:18165803	pubmed	18165803	create date:2008/01/01 | first author:Wold B
Next-generation sequencing transforms today's biology.	/pubmed/18165802	Schuster SC.	Nat Methods. 2008 Jan;5(1):16-8. Epub 2007 Dec 19. Review.	Nat Methods. 2008	PubMed	citation	PMID:18165802	pubmed	18165802	create date:2008/01/01 | first author:Schuster SC
Vector-free DNA constructs improve transgene expression in C. elegans.	/pubmed/18165801	Etchberger JF, Hobert O.	Nat Methods. 2008 Jan;5(1):3. No abstract available.	Nat Methods. 2008	PubMed	citation	PMID:18165801	pubmed	18165801	create date:2008/01/01 | first author:Etchberger JF
GraFix: sample preparation for single-particle electron cryomicroscopy.	/pubmed/18157137	Kastner B, Fischer N, Golas MM, Sander B, Dube P, Boehringer D, Hartmuth K, Deckert J, Hauer F, Wolf E, Uchtenhagen H, Urlaub H, Herzog F, Peters JM, Poerschke D, Lührmann R, Stark H.	Nat Methods. 2008 Jan;5(1):53-5. Epub 2007 Dec 23.	Nat Methods. 2008	PubMed	citation	PMID:18157137	pubmed	18157137	create date:2007/12/25 | first author:Kastner B
Targeted patch-clamp recordings and single-cell electroporation of unlabeled neurons in vivo.	/pubmed/18157136	Kitamura K, Judkewitz B, Kano M, Denk W, Häusser M.	Nat Methods. 2008 Jan;5(1):61-7. Epub 2007 Dec 23.	Nat Methods. 2008	PubMed	citation	PMID:18157136	pubmed	18157136	create date:2007/12/25 | first author:Kitamura K
Tracking transmitter-gated P2X cation channel activation in vitro and in vivo.	/pubmed/18084300	Richler E, Chaumont S, Shigetomi E, Sagasti A, Khakh BS.	Nat Methods. 2008 Jan;5(1):87-93. Epub 2007 Dec 16.	Nat Methods. 2008	PubMed	citation	PMID:18084300	pubmed	18084300	create date:2007/12/18 | first author:Richler E
Vector and parameters for targeted transgenic RNA interference in Drosophila melanogaster.	/pubmed/18084299	Ni JQ, Markstein M, Binari R, Pfeiffer B, Liu LP, Villalta C, Booker M, Perkins L, Perrimon N.	Nat Methods. 2008 Jan;5(1):49-51. Epub 2007 Dec 16.	Nat Methods. 2008	PubMed	citation	PMID:18084299	pubmed	18084299	create date:2007/12/18 | first author:Ni JQ
Integrating spatially resolved three-dimensional MALDI IMS with in vivo magnetic resonance imaging.	/pubmed/18084298	Sinha TK, Khatib-Shahidi S, Yankeelov TE, Mapara K, Ehtesham M, Cornett DS, Dawant BM, Caprioli RM, Gore JC.	Nat Methods. 2008 Jan;5(1):57-9. Epub 2007 Dec 16.	Nat Methods. 2008	PubMed	citation	PMID:18084298	pubmed	18084298	create date:2007/12/18 | first author:Sinha TK
A proteome chip approach reveals new DNA damage recognition activities in Escherichia coli.	/pubmed/18084297	Chen CS, Korobkova E, Chen H, Zhu J, Jian X, Tao SC, He C, Zhu H.	Nat Methods. 2008 Jan;5(1):69-74. Epub 2007 Dec 16.	Nat Methods. 2008	PubMed	citation	PMID:18084297	pubmed	18084297	create date:2007/12/18 | first author:Chen CS
Targeted pre-mRNA modification for gene silencing and regulation.	/pubmed/18066073	Zhao X, Yu YT.	Nat Methods. 2008 Jan;5(1):95-100. Epub 2007 Dec 9.	Nat Methods. 2008	PubMed	citation	PMID:18066073	pubmed	18066073	create date:2007/12/11 | first author:Zhao X
Bottom-up genome assembly using the Bacillus subtilis genome vector.	/pubmed/18066072	Itaya M, Fujita K, Kuroki A, Tsuge K.	Nat Methods. 2008 Jan;5(1):41-3. Epub 2007 Dec 9.	Nat Methods. 2008	PubMed	citation	PMID:18066072	pubmed	18066072	create date:2007/12/11 | first author:Itaya M
In vivo imaging of Drosophila melanogaster pupae with mesoscopic fluorescence tomography.	/pubmed/18066071	Vinegoni C, Pitsouli C, Razansky D, Perrimon N, Ntziachristos V.	Nat Methods. 2008 Jan;5(1):45-7. Epub 2007 Dec 9.	Nat Methods. 2008	PubMed	citation	PMID:18066071	pubmed	18066071	create date:2007/12/11 | first author:Vinegoni C
Neglected diagnostics.	/pubmed/18061995	[No authors listed]	Nat Methods. 2007 Nov;4(11):877-8. No abstract available.	Nat Methods. 2007	PubMed	citation	PMID:18061995	pubmed	18061995	create date:2007/12/07
Resolution of de novo HIV production and trafficking in immature dendritic cells.	/pubmed/18059278	Turville SG, Aravantinou M, Stössel H, Romani N, Robbiani M.	Nat Methods. 2008 Jan;5(1):75-85. Epub 2007 Dec 2.	Nat Methods. 2008	PubMed	citation	PMID:18059278	pubmed	18059278	create date:2007/12/07 | first author:Turville SG
High-resolution insertion-site analysis by linear amplification-mediated PCR (LAM-PCR).	/pubmed/18049469	Schmidt M, Schwarzwaelder K, Bartholomae C, Zaoui K, Ball C, Pilz I, Braun S, Glimm H, von Kalle C.	Nat Methods. 2007 Dec;4(12):1051-7.	Nat Methods. 2007	PubMed	citation	PMID:18049469	pubmed	18049469	create date:2007/12/01 | first author:Schmidt M
Illuminating aggregate heterogeneity in neurodegenerative disease.	/pubmed/18049468	Jackson WS, Lindquist S.	Nat Methods. 2007 Dec;4(12):1000-1. No abstract available.	Nat Methods. 2007	PubMed	citation	PMID:18049468	pubmed	18049468	create date:2007/12/01 | first author:Jackson WS
Switching parasite proteins on and off.	/pubmed/18049467	Striepen B.	Nat Methods. 2007 Dec;4(12):999-1000. No abstract available.	Nat Methods. 2007	PubMed	citation	PMID:18049467	pubmed	18049467	create date:2007/12/01 | first author:Striepen B
Title	URL	Description	Details	ShortDetails	Resource	Type	Identifiers	Db	EntrezUID	Properties
Dissecting protein structure and function using directed evolution.	/pubmed/18049466	Yuen CM, Liu DR.	Nat Methods. 2007 Dec;4(12):995-7. Review.	Nat Methods. 2007	PubMed	citation	PMID:18049466	pubmed	18049466	create date:2007/12/01 | first author:Yuen CM
Protein engineers turned evolutionists.	/pubmed/18049465	Peisajovich SG, Tawfik DS.	Nat Methods. 2007 Dec;4(12):991-4. Review.	Nat Methods. 2007	PubMed	citation	PMID:18049465	pubmed	18049465	create date:2007/12/01 | first author:Peisajovich SG
Gene synthesis by circular assembly amplification.	/pubmed/18037891	Bang D, Church GM.	Nat Methods. 2008 Jan;5(1):37-9. Epub 2007 Nov 25.	Nat Methods. 2008	PubMed	citation	PMID:18037891	pubmed	18037891	create date:2007/11/27 | first author:Bang D
N(pro) fusion technology to produce proteins with authentic N termini in E. coli.	/pubmed/18026112	Achmüller C, Kaar W, Ahrer K, Wechner P, Hahn R, Werther F, Schmidinger H, Cserjan-Puschmann M, Clementschitsch F, Striedner G, Bayer K, Jungbauer A, Auer B.	Nat Methods. 2007 Dec;4(12):1037-43. Epub 2007 Nov 18.	Nat Methods. 2007	PubMed	citation	PMID:18026112	pubmed	18026112	create date:2007/11/21 | first author:Achmüller C
Using expression profiling data to identify human microRNA targets.	/pubmed/18026111	Huang JC, Babak T, Corson TW, Chua G, Khan S, Gallie BL, Hughes TR, Blencowe BJ, Frey BJ, Morris QD.	Nat Methods. 2007 Dec;4(12):1045-9. Epub 2007 Nov 18.	Nat Methods. 2007	PubMed	citation	PMID:18026111	pubmed	18026111	create date:2007/11/21 | first author:Huang JC
Prion strain discrimination using luminescent conjugated polymers.	/pubmed/18026110	Sigurdson CJ, Nilsson KP, Hornemann S, Manco G, Polymenidou M, Schwarz P, Leclerc M, Hammarström P, Wüthrich K, Aguzzi A.	Nat Methods. 2007 Dec;4(12):1023-30. Epub 2007 Nov 18.	Nat Methods. 2007	PubMed	citation	PMID:18026110	pubmed	18026110	create date:2007/11/21 | first author:Sigurdson CJ
Quantized plasmon quenching dips nanospectroscopy via plasmon resonance energy transfer.	/pubmed/18026109	Liu GL, Long YT, Choi Y, Kang T, Lee LP.	Nat Methods. 2007 Dec;4(12):1015-7. Epub 2007 Nov 18.	Nat Methods. 2007	PubMed	citation	PMID:18026109	pubmed	18026109	create date:2007/11/21 | first author:Liu GL
Visualizing single DNA-bound proteins using DNA as a scanning probe.	/pubmed/17994031	Noom MC, van den Broek B, van Mameren J, Wuite GJ.	Nat Methods. 2007 Dec;4(12):1031-6. Epub 2007 Nov 11.	Nat Methods. 2007	PubMed	citation	PMID:17994031	pubmed	17994031	create date:2007/11/13 | first author:Noom MC
An FKBP destabilization domain modulates protein levels in Plasmodium falciparum.	/pubmed/17994030	Armstrong CM, Goldberg DE.	Nat Methods. 2007 Dec;4(12):1007-9. Epub 2007 Nov 11.	Nat Methods. 2007	PubMed	citation	PMID:17994030	pubmed	17994030	create date:2007/11/13 | first author:Armstrong CM
Rapid control of protein level in the apicomplexan Toxoplasma gondii.	/pubmed/17994029	Herm-Götz A, Agop-Nersesian C, Münter S, Grimley JS, Wandless TJ, Frischknecht F, Meissner M.	Nat Methods. 2007 Dec;4(12):1003-5. Epub 2007 Nov 11. Erratum in: Nat Methods. 2008 Jan;5(1):113.	Nat Methods. 2007	PubMed	citation	PMID:17994029	pubmed	17994029	create date:2007/11/13 | first author:Herm-Götz A
Mind the technology gap.	/pubmed/17985430	[No authors listed]	Nat Methods. 2007 Oct;4(10):765. No abstract available.	Nat Methods. 2007	PubMed	citation	PMID:17985430	pubmed	17985430	create date:2007/11/07
In situ proteolysis for protein crystallization and structure determination.	/pubmed/17982461	Dong A, Xu X, Edwards AM; Midwest Center for Structural Genomics; Structural Genomics Consortium, Chang C, Chruszcz M, Cuff M, Cymborowski M, Di Leo R, Egorova O, Evdokimova E, Filippova E, Gu J, Guthrie J, Ignatchenko A, Joachimiak A, Klostermann N, Kim Y, Korniyenko Y, Minor W, Que Q, et al.	Nat Methods. 2007 Dec;4(12):1019-21. Epub 2007 Nov 4.	Nat Methods. 2007	PubMed	citation	PMID:17982461	pubmed	17982461	create date:2007/11/06 | first author:Dong A
Quantifying small numbers of antibodies with a 'near-universal' protein-DNA chimera.	/pubmed/17982460	Burbulis I, Yamaguchi K, Yu R, Resnekov O, Brent R.	Nat Methods. 2007 Dec;4(12):1011-3. Epub 2007 Nov 4.	Nat Methods. 2007	PubMed	citation	PMID:17982460	pubmed	17982460	create date:2007/11/06 | first author:Burbulis I
Fluorescence correlation spectroscopy in living cells.	/pubmed/17971781	Kim SA, Heinze KG, Schwille P.	Nat Methods. 2007 Nov;4(11):963-73.	Nat Methods. 2007	PubMed	citation	PMID:17971781	pubmed	17971781	create date:2007/11/01 | first author:Kim SA
An evaluation of 3C-based methods to capture DNA interactions.	/pubmed/17971780	Simonis M, Kooren J, de Laat W.	Nat Methods. 2007 Nov;4(11):895-901. Review.	Nat Methods. 2007	PubMed	citation	PMID:17971780	pubmed	17971780	create date:2007/11/01 | first author:Simonis M
Pathogens on aspirin: promising research and therapeutic applications.	/pubmed/17971779	Gal-Mor O, Finlay BB.	Nat Methods. 2007 Nov;4(11):893-4. No abstract available.	Nat Methods. 2007	PubMed	citation	PMID:17971779	pubmed	17971779	create date:2007/11/01 | first author:Gal-Mor O
Enrichment of super-sized resequencing targets from the human genome.	/pubmed/17971778	Olson M.	Nat Methods. 2007 Nov;4(11):891-2. No abstract available.	Nat Methods. 2007	PubMed	citation	PMID:17971778	pubmed	17971778	create date:2007/11/01 | first author:Olson M
AILUN: reannotating gene expression data automatically.	/pubmed/17971777	Chen R, Li L, Butte AJ.	Nat Methods. 2007 Nov;4(11):879. No abstract available.	Nat Methods. 2007	PubMed	citation	PMID:17971777	pubmed	17971777	create date:2007/11/01 | first author:Chen R
Two-photon photostimulation and imaging of neural circuits.	/pubmed/17965719	Nikolenko V, Poskanzer KE, Yuste R.	Nat Methods. 2007 Nov;4(11):943-50. Epub 2007 Oct 28.	Nat Methods. 2007	PubMed	citation	PMID:17965719	pubmed	17965719	create date:2007/10/30 | first author:Nikolenko V
The reverse in-gel kinase assay to profile physiological kinase substrates.	/pubmed/17952089	Li X, Guan B, Srivastava MK, Padmanabhan A, Hampton BS, Bieberich CJ.	Nat Methods. 2007 Nov;4(11):957-62. Epub 2007 Oct 21.	Nat Methods. 2007	PubMed	citation	PMID:17952089	pubmed	17952089	create date:2007/10/24 | first author:Li X
STED microscopy with continuous wave beams.	/pubmed/17952088	Willig KI, Harke B, Medda R, Hell SW.	Nat Methods. 2007 Nov;4(11):915-8. Epub 2007 Oct 21.	Nat Methods. 2007	PubMed	citation	PMID:17952088	pubmed	17952088	create date:2007/10/24 | first author:Willig KI
A monoclonal antibody for G protein-coupled receptor crystallography.	/pubmed/17952087	Day PW, Rasmussen SG, Parnot C, Fung JJ, Masood A, Kobilka TS, Yao XJ, Choi HJ, Weis WI, Rohrer DK, Kobilka BK.	Nat Methods. 2007 Nov;4(11):927-9. Epub 2007 Oct 21.	Nat Methods. 2007	PubMed	citation	PMID:17952087	pubmed	17952087	create date:2007/10/24 | first author:Day PW
Semi-supervised learning for peptide identification from shotgun proteomics datasets.	/pubmed/17952086	Käll L, Canterbury JD, Weston J, Noble WS, MacCoss MJ.	Nat Methods. 2007 Nov;4(11):923-5. Epub 2007 Oct 21.	Nat Methods. 2007	PubMed	citation	PMID:17952086	pubmed	17952086	create date:2007/10/24 | first author:Käll L
Research in situ.	/pubmed/17952085	Grant RM.	Nat Methods. 2007 Nov;4(11):887-90. Epub 2007 Oct 22. No abstract available.	Nat Methods. 2007	PubMed	citation	PMID:17952085	pubmed	17952085	create date:2007/10/24 | first author:Grant RM
Microarray-based genomic selection for high-throughput resequencing.	/pubmed/17934469	Okou DT, Steinberg KM, Middle C, Cutler DJ, Albert TJ, Zwick ME.	Nat Methods. 2007 Nov;4(11):907-9. Epub 2007 Oct 14.	Nat Methods. 2007	PubMed	citation	PMID:17934469	pubmed	17934469	create date:2007/10/16 | first author:Okou DT
Multiplex amplification of large sets of human exons.	/pubmed/17934468	Porreca GJ, Zhang K, Li JB, Xie B, Austin D, Vassallo SL, LeProust EM, Peck BJ, Emig CJ, Dahl F, Gao Y, Church GM, Shendure J.	Nat Methods. 2007 Nov;4(11):931-6. Epub 2007 Oct 14.	Nat Methods. 2007	PubMed	citation	PMID:17934468	pubmed	17934468	create date:2007/10/16 | first author:Porreca GJ
Direct selection of human genomic loci by microarray hybridization.	/pubmed/17934467	Albert TJ, Molla MN, Muzny DM, Nazareth L, Wheeler D, Song X, Richmond TA, Middle CM, Rodesch MJ, Packard CJ, Weinstock GM, Gibbs RA.	Nat Methods. 2007 Nov;4(11):903-5. Epub 2007 Oct 14.	Nat Methods. 2007	PubMed	citation	PMID:17934467	pubmed	17934467	create date:2007/10/16 | first author:Albert TJ
Comprehensive analysis of diverse ribonucleoprotein complexes.	/pubmed/17922018	Oeffinger M, Wei KE, Rogers R, DeGrasse JA, Chait BT, Aitchison JD, Rout MP.	Nat Methods. 2007 Nov;4(11):951-6. Epub 2007 Oct 7.	Nat Methods. 2007	PubMed	citation	PMID:17922018	pubmed	17922018	create date:2007/10/09 | first author:Oeffinger M
In vivo gene regulation in Salmonella spp. by a salicylate-dependent control circuit.	/pubmed/17922017	Royo JL, Becker PD, Camacho EM, Cebolla A, Link C, Santero E, Guzmán CA.	Nat Methods. 2007 Nov;4(11):937-42. Epub 2007 Oct 7.	Nat Methods. 2007	PubMed	citation	PMID:17922017	pubmed	17922017	create date:2007/10/09 | first author:Royo JL
An activity-independent selection system of thermostable protein variants.	/pubmed/17906633	Chautard H, Blas-Galindo E, Menguy T, Grand'Moursel L, Cava F, Berenguer J, Delcourt M.	Nat Methods. 2007 Nov;4(11):919-21. Epub 2007 Sep 30.	Nat Methods. 2007	PubMed	citation	PMID:17906633	pubmed	17906633	create date:2007/10/02 | first author:Chautard H
A gene expression bar code for microarray data.	/pubmed/17906632	Zilliox MJ, Irizarry RA.	Nat Methods. 2007 Nov;4(11):911-3. Epub 2007 Sep 30.	Nat Methods. 2007	PubMed	citation	PMID:17906632	pubmed	17906632	create date:2007/10/02 | first author:Zilliox MJ
MALDI imaging mass spectrometry: molecular snapshots of biochemical systems.	/pubmed/17901873	Cornett DS, Reyzer ML, Chaurand P, Caprioli RM.	Nat Methods. 2007 Oct;4(10):828-33. Review.	Nat Methods. 2007	PubMed	citation	PMID:17901873	pubmed	17901873	create date:2007/09/29 | first author:Cornett DS
Activity-based protein profiling for the functional annotation of enzymes.	/pubmed/17901872	Barglow KT, Cravatt BF.	Nat Methods. 2007 Oct;4(10):822-7. Review.	Nat Methods. 2007	PubMed	citation	PMID:17901872	pubmed	17901872	create date:2007/09/29 | first author:Barglow KT
Decoding protein modifications using top-down mass spectrometry.	/pubmed/17901871	Siuti N, Kelleher NL.	Nat Methods. 2007 Oct;4(10):817-21. Review.	Nat Methods. 2007	PubMed	citation	PMID:17901871	pubmed	17901871	create date:2007/09/29 | first author:Siuti N
Mass spectrometry-based functional proteomics: from molecular machines to protein networks.	/pubmed/17901870	Köcher T, Superti-Furga G.	Nat Methods. 2007 Oct;4(10):807-15. Review.	Nat Methods. 2007	PubMed	citation	PMID:17901870	pubmed	17901870	create date:2007/09/29 | first author:Köcher T
Mapping protein post-translational modifications with mass spectrometry.	/pubmed/17901869	Witze ES, Old WM, Resing KA, Ahn NG.	Nat Methods. 2007 Oct;4(10):798-806. Review.	Nat Methods. 2007	PubMed	citation	PMID:17901869	pubmed	17901869	create date:2007/09/29 | first author:Witze ES
Analysis and validation of proteomic data generated by tandem mass spectrometry.	/pubmed/17901868	Nesvizhskii AI, Vitek O, Aebersold R.	Nat Methods. 2007 Oct;4(10):787-97. Review.	Nat Methods. 2007	PubMed	citation	PMID:17901868	pubmed	17901868	create date:2007/09/29 | first author:Nesvizhskii AI
Proteomics from the clinical perspective: many hopes and much debate.	/pubmed/17901867	Beretta L.	Nat Methods. 2007 Oct;4(10):785-6. No abstract available.	Nat Methods. 2007	PubMed	citation	PMID:17901867	pubmed	17901867	create date:2007/09/29 | first author:Beretta L
The protein microscope: incorporating mass spectrometry into cell biology.	/pubmed/17901866	Bell AW, Nilsson T, Kearney RE, Bergeron JJ.	Nat Methods. 2007 Oct;4(10):783-4.	Nat Methods. 2007	PubMed	citation	PMID:17901866	pubmed	17901866	create date:2007/09/29 | first author:Bell AW
Fission yeast goes synthetic.	/pubmed/17901865	Nielsen O.	Nat Methods. 2007 Oct;4(10):777-8. No abstract available.	Nat Methods. 2007	PubMed	citation	PMID:17901865	pubmed	17901865	create date:2007/09/29 | first author:Nielsen O
YFP photoconversion revisited: confirmation of the CFP-like species.	/pubmed/17901864	Kirber MT, Chen K, Keaney JF Jr.	Nat Methods. 2007 Oct;4(10):767-8. No abstract available.	Nat Methods. 2007	PubMed	citation	PMID:17901864	pubmed	17901864	create date:2007/09/29 | first author:Kirber MT
High-throughput genetic interaction mapping in the fission yeast Schizosaccharomyces pombe.	/pubmed/17893680	Roguev A, Wiren M, Weissman JS, Krogan NJ.	Nat Methods. 2007 Oct;4(10):861-6. Epub 2007 Sep 23.	Nat Methods. 2007	PubMed	citation	PMID:17893680	pubmed	17893680	create date:2007/09/26 | first author:Roguev A
Low- to high-throughput analysis of telomerase modulators with Telospot.	/pubmed/17893679	Cristofari G, Reichenbach P, Regamey PO, Banfi D, Chambon M, Turcatti G, Lingner J.	Nat Methods. 2007 Oct;4(10):851-3.	Nat Methods. 2007	PubMed	citation	PMID:17893679	pubmed	17893679	create date:2007/09/26 | first author:Cristofari G
Speed-mapping quantitative trait loci using microarrays.	/pubmed/17873888	Lai CQ, Leips J, Zou W, Roberts JF, Wollenberg KR, Parnell LD, Zeng ZB, Ordovas JM, Mackay TF.	Nat Methods. 2007 Oct;4(10):839-41. Epub 2007 Sep 16.	Nat Methods. 2007	PubMed	citation	PMID:17873888	pubmed	17873888	create date:2007/09/18 | first author:Lai CQ
MegaPlex PCR: a strategy for multiplex amplification.	/pubmed/17873887	Meuzelaar LS, Lancaster O, Pasche JP, Kopal G, Brookes AJ.	Nat Methods. 2007 Oct;4(10):835-7. Epub 2007 Sep 16.	Nat Methods. 2007	PubMed	citation	PMID:17873887	pubmed	17873887	create date:2007/09/18 | first author:Meuzelaar LS
Three-dimensional preparation and imaging reveal intrinsic microtubule properties.	/pubmed/17828271	Keller PJ, Pampaloni F, Stelzer EH.	Nat Methods. 2007 Oct;4(10):843-6. Epub 2007 Sep 9.	Nat Methods. 2007	PubMed	citation	PMID:17828271	pubmed	17828271	create date:2007/09/11 | first author:Keller PJ
A probability-based approach for the analysis of large-scale RNAi screens.	/pubmed/17828270	König R, Chiang CY, Tu BP, Yan SF, DeJesus PD, Romero A, Bergauer T, Orth A, Krueger U, Zhou Y, Chanda SK.	Nat Methods. 2007 Oct;4(10):847-9. Epub 2007 Sep 9.	Nat Methods. 2007	PubMed	citation	PMID:17828270	pubmed	17828270	create date:2007/09/11 | first author:König R
Engineering tumors with 3D scaffolds.	/pubmed/17767164	Fischbach C, Chen R, Matsumoto T, Schmelzle T, Brugge JS, Polverini PJ, Mooney DJ.	Nat Methods. 2007 Oct;4(10):855-60. Epub 2007 Sep 2.	Nat Methods. 2007	PubMed	citation	PMID:17767164	pubmed	17767164	create date:2007/09/04 | first author:Fischbach C
Solution NMR of supramolecular complexes: providing new insights into function.	/pubmed/17762877	Sprangers R, Velyvis A, Kay LE.	Nat Methods. 2007 Sep;4(9):697-703.	Nat Methods. 2007	PubMed	citation	PMID:17762877	pubmed	17762877	create date:2007/09/01 | first author:Sprangers R
Soaking up small RNAs.	/pubmed/17762876	Hammond SM.	Nat Methods. 2007 Sep;4(9):694-5. No abstract available.	Nat Methods. 2007	PubMed	citation	PMID:17762876	pubmed	17762876	create date:2007/09/01 | first author:Hammond SM
Title	URL	Description	Details	ShortDetails	Resource	Type	Identifiers	Db	EntrezUID	Properties
Hunting for ion channel modulators with herpes simplex virus.	/pubmed/17762875	Cortright DN, Buck ME, Krause JE.	Nat Methods. 2007 Sep;4(9):692-3. No abstract available.	Nat Methods. 2007	PubMed	citation	PMID:17762875	pubmed	17762875	create date:2007/09/01 | first author:Cortright DN
Channeling the worm: microfluidic devices for nematode neurobiology.	/pubmed/17762874	Lockery S.	Nat Methods. 2007 Sep;4(9):691-2. No abstract available.	Nat Methods. 2007	PubMed	citation	PMID:17762874	pubmed	17762874	create date:2007/09/01 | first author:Lockery S
SNPs matter: impact on detection of differential expression.	/pubmed/17762873	Walter NA, McWeeney SK, Peters ST, Belknap JK, Hitzemann R, Buck KJ.	Nat Methods. 2007 Sep;4(9):679-80. No abstract available.	Nat Methods. 2007	PubMed	citation	PMID:17762873	pubmed	17762873	create date:2007/09/01 | first author:Walter NA
New lasers for flow cytometry: filling the gaps.	/pubmed/17762872	Kapoor V, Subach FV, Kozlov VG, Grudinin A, Verkhusha VV, Telford WG.	Nat Methods. 2007 Sep;4(9):678-9. No abstract available.	Nat Methods. 2007	PubMed	citation	PMID:17762872	pubmed	17762872	create date:2007/09/01 | first author:Kapoor V
An experimental correction for arginine-to-proline conversion artifacts in SILAC-based quantitative proteomics.	/pubmed/17762871	Van Hoof D, Pinkse MW, Oostwaard DW, Mummery CL, Heck AJ, Krijgsveld J.	Nat Methods. 2007 Sep;4(9):677-8. No abstract available.	Nat Methods. 2007	PubMed	citation	PMID:17762871	pubmed	17762871	create date:2007/09/01 | first author:Van Hoof D
Higher-energy C-trap dissociation for peptide modification analysis.	/pubmed/17721543	Olsen JV, Macek B, Lange O, Makarov A, Horning S, Mann M.	Nat Methods. 2007 Sep;4(9):709-12. Epub 2007 Aug 26.	Nat Methods. 2007	PubMed	citation	PMID:17721543	pubmed	17721543	create date:2007/08/28 | first author:Olsen JV
Bright far-red fluorescent protein for whole-body imaging.	/pubmed/17721542	Shcherbo D, Merzlyak EM, Chepurnykh TV, Fradkov AF, Ermakova GV, Solovieva EA, Lukyanov KA, Bogdanova EA, Zaraisky AG, Lukyanov S, Chudakov DM.	Nat Methods. 2007 Sep;4(9):741-6. Epub 2007 Aug 26.	Nat Methods. 2007	PubMed	citation	PMID:17721542	pubmed	17721542	create date:2007/08/28 | first author:Shcherbo D
No faulty-gene carrier need apply.	/pubmed/17712879	[No authors listed]	Nat Methods. 2007 Aug;4(8):597. No abstract available.	Nat Methods. 2007	PubMed	citation	PMID:17712879	pubmed	17712879	create date:2007/08/23
Microfluidics for in vivo imaging of neuronal and behavioral activity in Caenorhabditis elegans.	/pubmed/17704783	Chronis N, Zimmer M, Bargmann CI.	Nat Methods. 2007 Sep;4(9):727-31. Epub 2007 Aug 19.	Nat Methods. 2007	PubMed	citation	PMID:17704783	pubmed	17704783	create date:2007/08/21 | first author:Chronis N
Highly efficient somatic-mutation identification using Escherichia coli mismatch-repair detection.	/pubmed/17704782	Peters BA, Kan Z, Sebisanovic D, Pujara K, Wang Z, Hong P, Chow B, Stinson J, Carlton VE, Pham TQ, Stern H, Waring P, Hillan KJ, Eberhard DA, de Sauvage F, Zheng J, Faham M, Seshagiri S.	Nat Methods. 2007 Sep;4(9):713-5. Epub 2007 Aug 19.	Nat Methods. 2007	PubMed	citation	PMID:17704782	pubmed	17704782	create date:2007/08/21 | first author:Peters BA
Tomographic phase microscopy.	/pubmed/17694065	Choi W, Fang-Yen C, Badizadegan K, Oh S, Lue N, Dasari RR, Feld MS.	Nat Methods. 2007 Sep;4(9):717-9. Epub 2007 Aug 12.	Nat Methods. 2007	PubMed	citation	PMID:17694065	pubmed	17694065	create date:2007/08/19 | first author:Choi W
MicroRNA sponges: competitive inhibitors of small RNAs in mammalian cells.	/pubmed/17694064	Ebert MS, Neilson JR, Sharp PA.	Nat Methods. 2007 Sep;4(9):721-6. Epub 2007 Aug 12.	Nat Methods. 2007	PubMed	citation	PMID:17694064	pubmed	17694064	create date:2007/08/19 | first author:Ebert MS
Genome-wide prediction of matrix attachment regions that increase gene expression in mammalian cells.	/pubmed/17676049	Girod PA, Nguyen DQ, Calabrese D, Puttini S, Grandjean M, Martinet D, Regamey A, Saugy D, Beckmann JS, Bucher P, Mermod N.	Nat Methods. 2007 Sep;4(9):747-53. Epub 2007 Aug 5.	Nat Methods. 2007	PubMed	citation	PMID:17676049	pubmed	17676049	create date:2007/08/07 | first author:Girod PA
An HSV vector system for selection of ligand-gated ion channel modulators.	/pubmed/17676048	Srinivasan R, Huang S, Chaudhry S, Sculptoreanu A, Krisky D, Cascio M, Friedman PA, de Groat WC, Wolfe D, Glorioso JC.	Nat Methods. 2007 Sep;4(9):733-9. Epub 2007 Aug 5.	Nat Methods. 2007	PubMed	citation	PMID:17676048	pubmed	17676048	create date:2007/08/07 | first author:Srinivasan R
Caged compounds: photorelease technology for control of cellular chemistry and physiology.	/pubmed/17664946	Ellis-Davies GC.	Nat Methods. 2007 Aug;4(8):619-28.	Nat Methods. 2007	PubMed	citation	PMID:17664946	pubmed	17664946	create date:2007/08/01 | first author:Ellis-Davies GC
Bringing bioluminescence into the picture.	/pubmed/17664945	Miyawaki A.	Nat Methods. 2007 Aug;4(8):616-7. No abstract available.	Nat Methods. 2007	PubMed	citation	PMID:17664945	pubmed	17664945	create date:2007/08/01 | first author:Miyawaki A
Prion biology: the quest for the test.	/pubmed/17664944	Aguzzi A.	Nat Methods. 2007 Aug;4(8):614-6. No abstract available.	Nat Methods. 2007	PubMed	citation	PMID:17664944	pubmed	17664944	create date:2007/08/01 | first author:Aguzzi A
ChIP-seq: welcome to the new frontier.	/pubmed/17664943	Mardis ER.	Nat Methods. 2007 Aug;4(8):613-4. No abstract available.	Nat Methods. 2007	PubMed	citation	PMID:17664943	pubmed	17664943	create date:2007/08/01 | first author:Mardis ER
Experimental challenge to a 'rigorous' BRET analysis of GPCR oligomerization.	/pubmed/17664941	Salahpour A, Masri B.	Nat Methods. 2007 Aug;4(8):599-600; author reply 601. No abstract available.	Nat Methods. 2007	PubMed	citation	PMID:17664941	pubmed	17664941	create date:2007/08/01 | first author:Salahpour A
Ultrasensitive detection of scrapie prion protein using seeded conversion of recombinant prion protein.	/pubmed/17643109	Atarashi R, Moore RA, Sim VL, Hughson AG, Dorward DW, Onwubiko HA, Priola SA, Caughey B.	Nat Methods. 2007 Aug;4(8):645-50. Epub 2007 Jul 22.	Nat Methods. 2007	PubMed	citation	PMID:17643109	pubmed	17643109	create date:2007/07/24 | first author:Atarashi R
High-throughput cloning and expression in recalcitrant bacteria.	/pubmed/17643108	Geertsma ER, Poolman B.	Nat Methods. 2007 Sep;4(9):705-7. Epub 2007 Jul 22.	Nat Methods. 2007	PubMed	citation	PMID:17643108	pubmed	17643108	create date:2007/07/24 | first author:Geertsma ER
Luciferase-YFP fusion tag with enhanced emission for single-cell luminescence imaging.	/pubmed/17618293	Hoshino H, Nakajima Y, Ohmiya Y.	Nat Methods. 2007 Aug;4(8):637-9. Epub 2007 Jul 8.	Nat Methods. 2007	PubMed	citation	PMID:17618293	pubmed	17618293	create date:2007/07/10 | first author:Hoshino H
Red-shifted Renilla reniformis luciferase variants for imaging in living subjects.	/pubmed/17618292	Loening AM, Wu AM, Gambhir SS.	Nat Methods. 2007 Aug;4(8):641-3. Epub 2007 Jul 8.	Nat Methods. 2007	PubMed	citation	PMID:17618292	pubmed	17618292	create date:2007/07/10 | first author:Loening AM
Label-free continuous enzyme assays with macrocycle-fluorescent dye complexes.	/pubmed/17603491	Hennig A, Bakirci H, Nau WM.	Nat Methods. 2007 Aug;4(8):629-32. Epub 2007 Jul 1.	Nat Methods. 2007	PubMed	citation	PMID:17603491	pubmed	17603491	create date:2007/07/03 | first author:Hennig A
LambdaN-GFP: an RNA reporter system for live-cell imaging.	/pubmed/17603490	Daigle N, Ellenberg J.	Nat Methods. 2007 Aug;4(8):633-6. Epub 2007 Jul 1.	Nat Methods. 2007	PubMed	citation	PMID:17603490	pubmed	17603490	create date:2007/07/03 | first author:Daigle N
Imaging neoplasia in zebrafish.	/pubmed/17599082	Spitsbergen J.	Nat Methods. 2007 Jul;4(7):548-9. No abstract available.	Nat Methods. 2007	PubMed	citation	PMID:17599082	pubmed	17599082	create date:2007/06/30 | first author:Spitsbergen J
Recombinant RNA expression.	/pubmed/17599081	Dunham CM, Conn GL.	Nat Methods. 2007 Jul;4(7):547-8. No abstract available.	Nat Methods. 2007	PubMed	citation	PMID:17599081	pubmed	17599081	create date:2007/06/30 | first author:Dunham CM
Trawler: de novo regulatory motif discovery pipeline for chromatin immunoprecipitation.	/pubmed/17589518	Ettwiller L, Paten B, Ramialison M, Birney E, Wittbrodt J.	Nat Methods. 2007 Jul;4(7):563-5. Epub 2007 Jun 24.	Nat Methods. 2007	PubMed	citation	PMID:17589518	pubmed	17589518	create date:2007/06/26 | first author:Ettwiller L
Matrix and Steiner-triple-system smart pooling assays for high-performance transcription regulatory network mapping.	/pubmed/17589517	Vermeirssen V, Deplancke B, Barrasa MI, Reece-Hoyes JS, Arda HE, Grove CA, Martinez NJ, Sequerra R, Doucette-Stamm L, Brent MR, Walhout AJ.	Nat Methods. 2007 Aug;4(8):659-64. Epub 2007 Jun 24.	Nat Methods. 2007	PubMed	citation	PMID:17589517	pubmed	17589517	create date:2007/06/26 | first author:Vermeirssen V
Geneticist seeks engineer: must like flies and worms.	/pubmed/17575601	[No authors listed]	Nat Methods. 2007 Jun;4(6):463. Erratum in: Nat Methods. 2007 Jul;4(7):595.	Nat Methods. 2007	PubMed	citation	PMID:17575601	pubmed	17575601	create date:2007/06/19
Ultrasound biomicroscopy permits in vivo characterization of zebrafish liver tumors.	/pubmed/17572681	Goessling W, North TE, Zon LI.	Nat Methods. 2007 Jul;4(7):551-3. Epub 2007 Jun 17.	Nat Methods. 2007	PubMed	citation	PMID:17572681	pubmed	17572681	create date:2007/06/19 | first author:Goessling W
Bright monomeric red fluorescent protein with an extended fluorescence lifetime.	/pubmed/17572680	Merzlyak EM, Goedhart J, Shcherbo D, Bulina ME, Shcheglov AS, Fradkov AF, Gaintzeva A, Lukyanov KA, Lukyanov S, Gadella TW, Chudakov DM.	Nat Methods. 2007 Jul;4(7):555-7. Epub 2007 Jun 17.	Nat Methods. 2007	PubMed	citation	PMID:17572680	pubmed	17572680	create date:2007/06/19 | first author:Merzlyak EM
Imaging axonal transport of mitochondria in vivo.	/pubmed/17558414	Misgeld T, Kerschensteiner M, Bareyre FM, Burgess RW, Lichtman JW.	Nat Methods. 2007 Jul;4(7):559-61. Epub 2007 Jun 10.	Nat Methods. 2007	PubMed	citation	PMID:17558414	pubmed	17558414	create date:2007/06/15 | first author:Misgeld T
Determination of the sites of tyrosine O-sulfation in peptides and proteins.	/pubmed/17558413	Yu Y, Hoffhines AJ, Moore KL, Leary JA.	Nat Methods. 2007 Jul;4(7):583-8. Epub 2007 Jun 10.	Nat Methods. 2007	PubMed	citation	PMID:17558413	pubmed	17558413	create date:2007/06/15 | first author:Yu Y
Recombinant RNA technology: the tRNA scaffold.	/pubmed/17558412	Ponchon L, Dardel F.	Nat Methods. 2007 Jul;4(7):571-6. Epub 2007 Jun 10.	Nat Methods. 2007	PubMed	citation	PMID:17558412	pubmed	17558412	create date:2007/06/15 | first author:Ponchon L
Genome-wide profiles of STAT1 DNA association using chromatin immunoprecipitation and massively parallel sequencing.	/pubmed/17558387	Robertson G, Hirst M, Bainbridge M, Bilenky M, Zhao Y, Zeng T, Euskirchen G, Bernier B, Varhol R, Delaney A, Thiessen N, Griffith OL, He A, Marra M, Snyder M, Jones S.	Nat Methods. 2007 Aug;4(8):651-7. Epub 2007 Jun 11.	Nat Methods. 2007	PubMed	citation	PMID:17558387	pubmed	17558387	create date:2007/06/15 | first author:Robertson G
Nucleic acid and protein mass mapping by live-cell deep-ultraviolet microscopy.	/pubmed/17546037	Zeskind BJ, Jordan CD, Timp W, Trapani L, Waller G, Horodincu V, Ehrlich DJ, Matsudaira P.	Nat Methods. 2007 Jul;4(7):567-9. Epub 2007 Jun 3.	Nat Methods. 2007	PubMed	citation	PMID:17546037	pubmed	17546037	create date:2007/06/05 | first author:Zeskind BJ
Deciphering the combinatorial histone code.	/pubmed/17538629	Gilmore JM, Washburn MP.	Nat Methods. 2007 Jun;4(6):480-1. No abstract available. Erratum in: Nat Methods. 2007 Aug;4(8):673.	Nat Methods. 2007	PubMed	citation	PMID:17538629	pubmed	17538629	create date:2007/06/01 | first author:Gilmore JM
Interpreting the unculturable majority.	/pubmed/17538628	Pachter L.	Nat Methods. 2007 Jun;4(6):479-80. No abstract available.	Nat Methods. 2007	PubMed	citation	PMID:17538628	pubmed	17538628	create date:2007/06/01 | first author:Pachter L
An automated tool for maximum entropy reconstruction of biomolecular NMR spectra.	/pubmed/17538627	Mobli M, Maciejewski MW, Gryk MR, Hoch JC.	Nat Methods. 2007 Jun;4(6):467-8. No abstract available.	Nat Methods. 2007	PubMed	citation	PMID:17538627	pubmed	17538627	create date:2007/06/01 | first author:Mobli M
Eris: an automated estimator of protein stability.	/pubmed/17538626	Yin S, Ding F, Dokholyan NV.	Nat Methods. 2007 Jun;4(6):466-7. No abstract available.	Nat Methods. 2007	PubMed	citation	PMID:17538626	pubmed	17538626	create date:2007/06/01 | first author:Yin S
A mass spectrometry-friendly database for cSNP identification.	/pubmed/17538625	Schandorff S, Olsen JV, Bunkenborg J, Blagoev B, Zhang Y, Andersen JS, Mann M.	Nat Methods. 2007 Jun;4(6):465-6. No abstract available.	Nat Methods. 2007	PubMed	citation	PMID:17538625	pubmed	17538625	create date:2007/06/01 | first author:Schandorff S
Strategy for the fine characterization of glycosyltransferase specificity using isotopomer assembly.	/pubmed/17529980	Ito H, Kameyama A, Sato T, Sukegawa M, Ishida HK, Narimatsu H.	Nat Methods. 2007 Jul;4(7):577-82. Epub 2007 May 27.	Nat Methods. 2007	PubMed	citation	PMID:17529980	pubmed	17529980	create date:2007/05/29 | first author:Ito H
Pervasive combinatorial modification of histone H3 in human cells.	/pubmed/17529979	Garcia BA, Pesavento JJ, Mizzen CA, Kelleher NL.	Nat Methods. 2007 Jun;4(6):487-9. Epub 2007 May 21.	Nat Methods. 2007	PubMed	citation	PMID:17529979	pubmed	17529979	create date:2007/05/29 | first author:Garcia BA
Protein-protein interactions: better by the dozen.	/pubmed/17514794	Kiermer V.	Nat Methods. 2007 May;4(5):389.	Nat Methods. 2007	PubMed	citation	PMID:17514794	pubmed	17514794	create date:2007/05/22 | first author:Kiermer V
Unprotected synthesis.	/pubmed/17514793	Doerr A.	Nat Methods. 2007 May;4(5):388.	Nat Methods. 2007	PubMed	citation	PMID:17514793	pubmed	17514793	create date:2007/05/22 | first author:Doerr A
Too much of a good thing.	/pubmed/17514792	de Souza N.	Nat Methods. 2007 May;4(5):386.	Nat Methods. 2007	PubMed	citation	PMID:17514792	pubmed	17514792	create date:2007/05/22 | first author:de Souza N
Optical excitation yin and yang.	/pubmed/17514791	Evanko D.	Nat Methods. 2007 May;4(5):384.	Nat Methods. 2007	PubMed	citation	PMID:17514791	pubmed	17514791	create date:2007/05/22 | first author:Evanko D
Designer receptors for every body.	/pubmed/17514790	Kaganman I.	Nat Methods. 2007 May;4(5):382-3.	Nat Methods. 2007	PubMed	citation	PMID:17514790	pubmed	17514790	create date:2007/05/22 | first author:Kaganman I
Kinase clamping.	/pubmed/17514789	Rusk N.	Nat Methods. 2007 May;4(5):382-3.	Nat Methods. 2007	PubMed	citation	PMID:17514789	pubmed	17514789	create date:2007/05/22 | first author:Rusk N
Title	URL	Description	Details	ShortDetails	Resource	Type	Identifiers	Db	EntrezUID	Properties
Multiplexing to the max.	/pubmed/17514788	Doerr A.	Nat Methods. 2007 May;4(5):381.	Nat Methods. 2007	PubMed	citation	PMID:17514788	pubmed	17514788	create date:2007/05/22 | first author:Doerr A
Searching high and low for interactions.	/pubmed/17514787	[No authors listed]	Nat Methods. 2007 May;4(5):377. No abstract available.	Nat Methods. 2007	PubMed	citation	PMID:17514787	pubmed	17514787	create date:2007/05/22
Microgram-scale protein structure determination by NMR.	/pubmed/17496898	Aramini JM, Rossi P, Anklin C, Xiao R, Montelione GT.	Nat Methods. 2007 Jun;4(6):491-3. Epub 2007 May 13.	Nat Methods. 2007	PubMed	citation	PMID:17496898	pubmed	17496898	create date:2007/05/15 | first author:Aramini JM
Generation of functional hemangioblasts from human embryonic stem cells.	/pubmed/17486087	Lu SJ, Feng Q, Caballero S, Chen Y, Moore MA, Grant MB, Lanza R.	Nat Methods. 2007 Jun;4(6):501-9. Epub 2007 May 7.	Nat Methods. 2007	PubMed	citation	PMID:17486087	pubmed	17486087	create date:2007/05/09 | first author:Lu SJ
A semisynthetic epitope for kinase substrates.	/pubmed/17486086	Allen JJ, Li M, Brinkworth CS, Paulson JL, Wang D, Hübner A, Chou WH, Davis RJ, Burlingame AL, Messing RO, Katayama CD, Hedrick SM, Shokat KM.	Nat Methods. 2007 Jun;4(6):511-6. Epub 2007 May 7.	Nat Methods. 2007	PubMed	citation	PMID:17486086	pubmed	17486086	create date:2007/05/09 | first author:Allen JJ
High-pressure treatment of polytene chromosomes improves structural resolution.	/pubmed/17486085	Novikov DV, Kireev I, Belmont AS.	Nat Methods. 2007 Jun;4(6):483-5. Epub 2007 May 7.	Nat Methods. 2007	PubMed	citation	PMID:17486085	pubmed	17486085	create date:2007/05/09 | first author:Novikov DV
Use of simulated data sets to evaluate the fidelity of metagenomic processing methods.	/pubmed/17468765	Mavromatis K, Ivanova N, Barry K, Shapiro H, Goltsman E, McHardy AC, Rigoutsos I, Salamov A, Korzeniewski F, Land M, Lapidus A, Grigoriev I, Richardson P, Hugenholtz P, Kyrpides NC.	Nat Methods. 2007 Jun;4(6):495-500. Epub 2007 Apr 29.	Nat Methods. 2007	PubMed	citation	PMID:17468765	pubmed	17468765	create date:2007/05/01 | first author:Mavromatis K
Quantifying force-dependent and zero-force DNA intercalation by single-molecule stretching.	/pubmed/17468764	Vladescu ID, McCauley MJ, Nuñez ME, Rouzina I, Williams MC.	Nat Methods. 2007 Jun;4(6):517-22. Epub 2007 Apr 29.	Nat Methods. 2007	PubMed	citation	PMID:17468764	pubmed	17468764	create date:2007/05/01 | first author:Vladescu ID
Splitting or stacking fluorescent proteins to visualize mRNA in living cells.	/pubmed/17464293	Tyagi S.	Nat Methods. 2007 May;4(5):391-2. No abstract available.	Nat Methods. 2007	PubMed	citation	PMID:17464293	pubmed	17464293	create date:2007/04/28 | first author:Tyagi S
Suitability of hCMV for viral gene expression in the brain.	/pubmed/17464292	Kasparov S.	Nat Methods. 2007 May;4(5):379; author reply 379. No abstract available.	Nat Methods. 2007	PubMed	citation	PMID:17464292	pubmed	17464292	create date:2007/04/28 | first author:Kasparov S
Expanding the RNA tool box.	/pubmed/17450630	Rusk N.	Nat Methods. 2007 Apr;4(4):297. No abstract available.	Nat Methods. 2007	PubMed	citation	PMID:17450630	pubmed	17450630	create date:2007/04/24 | first author:Rusk N
Putting excellence at the heart of European research.	/pubmed/17450629	[No authors listed]	Nat Methods. 2007 Apr;4(4):295. No abstract available.	Nat Methods. 2007	PubMed	citation	PMID:17450629	pubmed	17450629	create date:2007/04/24
A yeast two-hybrid smart-pool-array system for protein-interaction mapping.	/pubmed/17450148	Jin F, Avramova L, Huang J, Hazbun T.	Nat Methods. 2007 May;4(5):405-7. Epub 2007 Apr 22.	Nat Methods. 2007	PubMed	citation	PMID:17450148	pubmed	17450148	create date:2007/04/24 | first author:Jin F
Ligand interaction scan: a general method for engineering ligand-sensitive protein alleles.	/pubmed/17450147	Erster O, Eisenstein M, Liscovitch M.	Nat Methods. 2007 May;4(5):393-5. Epub 2007 Apr 22.	Nat Methods. 2007	PubMed	citation	PMID:17450147	pubmed	17450147	create date:2007/04/24 | first author:Erster O
A model system for analyzing somatic mutations in Drosophila melanogaster.	/pubmed/17435764	Garcia AM, Derventzi A, Busuttil R, Calder RB, Perez E Jr, Chadwell L, Dollé ME, Lundell M, Vijg J.	Nat Methods. 2007 May;4(5):401-3. Epub 2007 Apr 15.	Nat Methods. 2007	PubMed	citation	PMID:17435764	pubmed	17435764	create date:2007/04/17 | first author:Garcia AM
Multiplexed single-molecule assay for enzymatic activity on flow-stretched DNA.	/pubmed/17435763	Kim S, Blainey PC, Schroeder CM, Xie XS.	Nat Methods. 2007 May;4(5):397-9. Epub 2007 Apr 15.	Nat Methods. 2007	PubMed	citation	PMID:17435763	pubmed	17435763	create date:2007/04/17 | first author:Kim S
Multiplexed analysis of glycan variation on native proteins captured by antibody microarrays.	/pubmed/17417647	Chen S, LaRoche T, Hamelinck D, Bergsma D, Brenner D, Simeone D, Brand RE, Haab BB.	Nat Methods. 2007 May;4(5):437-44. Epub 2007 Apr 8.	Nat Methods. 2007	PubMed	citation	PMID:17417647	pubmed	17417647	create date:2007/04/10 | first author:Chen S
Chemoselective probes for metabolite enrichment and profiling.	/pubmed/17417646	Carlson EE, Cravatt BF.	Nat Methods. 2007 May;4(5):429-35. Epub 2007 Apr 8.	Nat Methods. 2007	PubMed	citation	PMID:17417646	pubmed	17417646	create date:2007/04/10 | first author:Carlson EE
A genomic integration method to visualize localization of endogenous mRNAs in living yeast.	/pubmed/17417645	Haim L, Zipor G, Aronov S, Gerst JE.	Nat Methods. 2007 May;4(5):409-12. Epub 2007 Apr 8.	Nat Methods. 2007	PubMed	citation	PMID:17417645	pubmed	17417645	create date:2007/04/10 | first author:Haim L
RNA visualization in live bacterial cells using fluorescent protein complementation.	/pubmed/17401371	Valencia-Burton M, McCullough RM, Cantor CR, Broude NE.	Nat Methods. 2007 May;4(5):421-7. Epub 2007 Apr 1.	Nat Methods. 2007	PubMed	citation	PMID:17401371	pubmed	17401371	create date:2007/04/03 | first author:Valencia-Burton M
Imaging dynamics of endogenous mitochondrial RNA in single living cells.	/pubmed/17401370	Ozawa T, Natori Y, Sato M, Umezawa Y.	Nat Methods. 2007 May;4(5):413-9. Epub 2007 Apr 1.	Nat Methods. 2007	PubMed	citation	PMID:17401370	pubmed	17401370	create date:2007/04/03 | first author:Ozawa T
Image-based multivariate profiling of drug responses from single cells.	/pubmed/17401369	Loo LH, Wu LF, Altschuler SJ.	Nat Methods. 2007 May;4(5):445-53. Epub 2007 Apr 1.	Nat Methods. 2007	PubMed	citation	PMID:17401369	pubmed	17401369	create date:2007/04/03 | first author:Loo LH
Three-dimensional culture models of normal and malignant breast epithelial cells.	/pubmed/17396127	Lee GY, Kenny PA, Lee EH, Bissell MJ.	Nat Methods. 2007 Apr;4(4):359-65.	Nat Methods. 2007	PubMed	citation	PMID:17396127	pubmed	17396127	create date:2007/03/31 | first author:Lee GY
Do-it-yourself RNAi made easy?	/pubmed/17396126	Mathey-Prevot B, Perrimon N.	Nat Methods. 2007 Apr;4(4):308-9. No abstract available.	Nat Methods. 2007	PubMed	citation	PMID:17396126	pubmed	17396126	create date:2007/03/31 | first author:Mathey-Prevot B
The rise of the 'projectome'.	/pubmed/17396125	Kasthuri N, Lichtman JW.	Nat Methods. 2007 Apr;4(4):307-8. No abstract available. Erratum in: Nat Methods. 2007 Jul;4(7):595.	Nat Methods. 2007	PubMed	citation	PMID:17396125	pubmed	17396125	create date:2007/03/31 | first author:Kasthuri N
Ultramicroscopy: three-dimensional visualization of neuronal networks in the whole mouse brain.	/pubmed/17384643	Dodt HU, Leischner U, Schierloh A, Jährling N, Mauch CP, Deininger K, Deussing JM, Eder M, Zieglgänsberger W, Becker K.	Nat Methods. 2007 Apr;4(4):331-6. Epub 2007 Mar 25.	Nat Methods. 2007	PubMed	citation	PMID:17384643	pubmed	17384643	create date:2007/03/27 | first author:Dodt HU
Multiplexed protein detection by proximity ligation for cancer biomarker validation.	/pubmed/17369836	Fredriksson S, Dixon W, Ji H, Koong AC, Mindrinos M, Davis RW.	Nat Methods. 2007 Apr;4(4):327-9. Epub 2007 Mar 18.	Nat Methods. 2007	PubMed	citation	PMID:17369836	pubmed	17369836	create date:2007/03/21 | first author:Fredriksson S
Subunit counting in membrane-bound proteins.	/pubmed/17369835	Ulbrich MH, Isacoff EY.	Nat Methods. 2007 Apr;4(4):319-21. Epub 2007 Mar 18.	Nat Methods. 2007	PubMed	citation	PMID:17369835	pubmed	17369835	create date:2007/03/21 | first author:Ulbrich MH
Targeting neural circuitry in zebrafish using GAL4 enhancer trapping.	/pubmed/17369834	Scott EK, Mason L, Arrenberg AB, Ziv L, Gosse NJ, Xiao T, Chi NC, Asakawa K, Kawakami K, Baier H.	Nat Methods. 2007 Apr;4(4):323-6. Epub 2007 Mar 18.	Nat Methods. 2007	PubMed	citation	PMID:17369834	pubmed	17369834	create date:2007/03/21 | first author:Scott EK
Genome-wide resources of endoribonuclease-prepared short interfering RNAs for specific loss-of-function studies.	/pubmed/17351622	Kittler R, Surendranath V, Heninger AK, Slabicki M, Theis M, Putz G, Franke K, Caldarelli A, Grabner H, Kozak K, Wagner J, Rees E, Korn B, Frenzel C, Sachse C, Sönnichsen B, Guo J, Schelter J, Burchard J, Linsley PS, Jackson AL, Habermann B, et al.	Nat Methods. 2007 Apr;4(4):337-44. Epub 2007 Mar 11.	Nat Methods. 2007	PubMed	citation	PMID:17351622	pubmed	17351622	create date:2007/03/14 | first author:Kittler R
Fluorescence imaging of amyloid formation in living cells by a functional, tetracysteine-tagged alpha-synuclein.	/pubmed/17351621	Roberti MJ, Bertoncini CW, Klement R, Jares-Erijman EA, Jovin TM.	Nat Methods. 2007 Apr;4(4):345-51. Epub 2007 Mar 11.	Nat Methods. 2007	PubMed	citation	PMID:17351621	pubmed	17351621	create date:2007/03/14 | first author:Roberti MJ
Unitary permeability of gap junction channels to second messengers measured by FRET microscopy.	/pubmed/17351620	Hernandez VH, Bortolozzi M, Pertegato V, Beltramello M, Giarin M, Zaccolo M, Pantano S, Mammano F.	Nat Methods. 2007 Apr;4(4):353-8. Epub 2007 Mar 11.	Nat Methods. 2007	PubMed	citation	PMID:17351620	pubmed	17351620	create date:2007/03/14 | first author:Hernandez VH
High-resolution three-dimensional imaging of large specimens with light sheet-based microscopy.	/pubmed/17339847	Verveer PJ, Swoger J, Pampaloni F, Greger K, Marcello M, Stelzer EH.	Nat Methods. 2007 Apr;4(4):311-3. Epub 2007 Mar 4.	Nat Methods. 2007	PubMed	citation	PMID:17339847	pubmed	17339847	create date:2007/03/07 | first author:Verveer PJ
Single-molecule analysis of DNA-protein complexes using nanopores.	/pubmed/17339846	Hornblower B, Coombs A, Whitaker RD, Kolomeisky A, Picone SJ, Meller A, Akeson M.	Nat Methods. 2007 Apr;4(4):315-7. Epub 2007 Mar 4.	Nat Methods. 2007	PubMed	citation	PMID:17339846	pubmed	17339846	create date:2007/03/07 | first author:Hornblower B
Eukaryotic ribosome display with in situ DNA recovery.	/pubmed/17327849	He M, Taussig MJ.	Nat Methods. 2007 Mar;4(3):281-8. Erratum in: Nat Methods. 2007 Sep;4(9):763.	Nat Methods. 2007	PubMed	citation	PMID:17327849	pubmed	17327849	create date:2007/03/01 | first author:He M
Ribosome display: selecting and evolving proteins in vitro that specifically bind to a target.	/pubmed/17327848	Zahnd C, Amstutz P, Plückthun A.	Nat Methods. 2007 Mar;4(3):269-79.	Nat Methods. 2007	PubMed	citation	PMID:17327848	pubmed	17327848	create date:2007/03/01 | first author:Zahnd C
Target-decoy search strategy for increased confidence in large-scale protein identifications by mass spectrometry.	/pubmed/17327847	Elias JE, Gygi SP.	Nat Methods. 2007 Mar;4(3):207-14.	Nat Methods. 2007	PubMed	citation	PMID:17327847	pubmed	17327847	create date:2007/03/01 | first author:Elias JE
The unnatural culture of amino acids.	/pubmed/17327846	Hausmann CD, Ling J, Ibba M.	Nat Methods. 2007 Mar;4(3):205-6. No abstract available.	Nat Methods. 2007	PubMed	citation	PMID:17327846	pubmed	17327846	create date:2007/03/01 | first author:Hausmann CD
Primer-site SNPs mask mutations.	/pubmed/17327845	Quinlan AR, Marth GT.	Nat Methods. 2007 Mar;4(3):192. No abstract available.	Nat Methods. 2007	PubMed	citation	PMID:17327845	pubmed	17327845	create date:2007/03/01 | first author:Quinlan AR
Same computational analysis, different miRNA target predictions.	/pubmed/17327844	Xu X.	Nat Methods. 2007 Mar;4(3):191; author reply 191. No abstract available.	Nat Methods. 2007	PubMed	citation	PMID:17327844	pubmed	17327844	create date:2007/03/01 | first author:Xu X
Cartography of an organelle.	/pubmed/17326272	de Souza N.	Nat Methods. 2007 Feb;4(2):116.	Nat Methods. 2007	PubMed	citation	PMID:17326272	pubmed	17326272	create date:2007/02/28 | first author:de Souza N
Tinkering with the fly genome.	/pubmed/17326271	Potash J.	Nat Methods. 2007 Feb;4(2):114.	Nat Methods. 2007	PubMed	citation	PMID:17326271	pubmed	17326271	create date:2007/02/28 | first author:Potash J
FRETting for a more detailed interactome.	/pubmed/17326270	Kaganman I.	Nat Methods. 2007 Feb;4(2):112-3.	Nat Methods. 2007	PubMed	citation	PMID:17326270	pubmed	17326270	create date:2007/02/28 | first author:Kaganman I
Controlling proteins the intein way.	/pubmed/17326269	Evanko D.	Nat Methods. 2007 Feb;4(2):112-3.	Nat Methods. 2007	PubMed	citation	PMID:17326269	pubmed	17326269	create date:2007/02/28 | first author:Evanko D
Ultrafast spectroscopy: timing is everything.	/pubmed/17326268	Doerr A.	Nat Methods. 2007 Feb;4(2):111.	Nat Methods. 2007	PubMed	citation	PMID:17326268	pubmed	17326268	create date:2007/02/28 | first author:Doerr A
Happy to take questions.	/pubmed/17326267	[No authors listed]	Nat Methods. 2007 Feb;4(2):105. No abstract available.	Nat Methods. 2007	PubMed	citation	PMID:17326267	pubmed	17326267	create date:2007/02/28
Rapid SNP diagnostics using asymmetric isothermal amplification and a new mismatch-suppression technology.	/pubmed/17322893	Mitani Y, Lezhava A, Kawai Y, Kikuchi T, Oguchi-Katayama A, Kogo Y, Itoh M, Miyagi T, Takakura H, Hoshi K, Kato C, Arakawa T, Shibata K, Fukui K, Masui R, Kuramitsu S, Kiyotani K, Chalk A, Tsunekawa K, Murakami M, Kamataki T, Oka T, et al.	Nat Methods. 2007 Mar;4(3):257-62. Epub 2007 Feb 18.	Nat Methods. 2007	PubMed	citation	PMID:17322893	pubmed	17322893	create date:2007/02/27 | first author:Mitani Y
The development of a bioengineered organ germ method.	/pubmed/17322892	Nakao K, Morita R, Saji Y, Ishida K, Tomita Y, Ogawa M, Saitoh M, Tomooka Y, Tsuji T.	Nat Methods. 2007 Mar;4(3):227-30. Epub 2007 Feb 18.	Nat Methods. 2007	PubMed	citation	PMID:17322892	pubmed	17322892	create date:2007/02/27 | first author:Nakao K
Nanofabricated quartz cylinders for angular trapping: DNA supercoiling torque detection.	/pubmed/17322891	Deufel C, Forth S, Simmons CR, Dejgosha S, Wang MD.	Nat Methods. 2007 Mar;4(3):223-5. Epub 2007 Feb 25.	Nat Methods. 2007	PubMed	citation	PMID:17322891	pubmed	17322891	create date:2007/02/27 | first author:Deufel C
Genetic incorporation of unnatural amino acids into proteins in mammalian cells.	/pubmed/17322890	Liu W, Brock A, Chen S, Chen S, Schultz PG.	Nat Methods. 2007 Mar;4(3):239-44. Epub 2007 Feb 25.	Nat Methods. 2007	PubMed	citation	PMID:17322890	pubmed	17322890	create date:2007/02/27 | first author:Liu W
Title	URL	Description	Details	ShortDetails	Resource	Type	Identifiers	Db	EntrezUID	Properties
Imaging receptor microdomains on leukocyte subsets in live mice.	/pubmed/17322889	Chiang EY, Hidalgo A, Chang J, Frenette PS.	Nat Methods. 2007 Mar;4(3):219-22. Epub 2007 Feb 25.	Nat Methods. 2007	PubMed	citation	PMID:17322889	pubmed	17322889	create date:2007/02/27 | first author:Chiang EY
Reproducible isolation of distinct, overlapping segments of the phosphoproteome.	/pubmed/17293869	Bodenmiller B, Mueller LN, Mueller M, Domon B, Aebersold R.	Nat Methods. 2007 Mar;4(3):231-7. Epub 2007 Feb 11.	Nat Methods. 2007	PubMed	citation	PMID:17293869	pubmed	17293869	create date:2007/02/13 | first author:Bodenmiller B
Harnessing homologous recombination in vitro to generate recombinant DNA via SLIC.	/pubmed/17293868	Li MZ, Elledge SJ.	Nat Methods. 2007 Mar;4(3):251-6. Epub 2007 Feb 11.	Nat Methods. 2007	PubMed	citation	PMID:17293868	pubmed	17293868	create date:2007/02/13 | first author:Li MZ
Ubc9 fusion-directed SUMOylation (UFDS): a method to analyze function of protein SUMOylation.	/pubmed/17277783	Jakobs A, Koehnke J, Himstedt F, Funk M, Korn B, Gaestel M, Niedenthal R.	Nat Methods. 2007 Mar;4(3):245-50. Epub 2007 Feb 4.	Nat Methods. 2007	PubMed	citation	PMID:17277783	pubmed	17277783	create date:2007/02/06 | first author:Jakobs A
A retroviral strategy that efficiently creates chromosomal deletions in mammalian cells.	/pubmed/17277782	Bilodeau M, Girard S, Hébert J, Sauvageau G.	Nat Methods. 2007 Mar;4(3):263-8. Epub 2007 Feb 4.	Nat Methods. 2007	PubMed	citation	PMID:17277782	pubmed	17277782	create date:2007/02/06 | first author:Bilodeau M
Focused-ion-beam thinning of frozen-hydrated biological specimens for cryo-electron microscopy.	/pubmed/17277781	Marko M, Hsieh C, Schalek R, Frank J, Mannella C.	Nat Methods. 2007 Mar;4(3):215-7. Epub 2007 Feb 4.	Nat Methods. 2007	PubMed	citation	PMID:17277781	pubmed	17277781	create date:2007/02/06 | first author:Marko M
Software opens the door to quantitative imaging.	/pubmed/17264858	Carpenter AE.	Nat Methods. 2007 Feb;4(2):120-1. No abstract available.	Nat Methods. 2007	PubMed	citation	PMID:17264858	pubmed	17264858	create date:2007/02/01 | first author:Carpenter AE
For protein transduction, chemistry can win over biology.	/pubmed/17264857	Prochiantz A.	Nat Methods. 2007 Feb;4(2):119-20. No abstract available.	Nat Methods. 2007	PubMed	citation	PMID:17264857	pubmed	17264857	create date:2007/02/01 | first author:Prochiantz A
The HA tag is cleaved and loses immunoreactivity during apoptosis.	/pubmed/17264856	Schembri L, Dalibart R, Tomasello F, Legembre P, Ichas F, De Giorgi F.	Nat Methods. 2007 Feb;4(2):107-8. No abstract available.	Nat Methods. 2007	PubMed	citation	PMID:17264856	pubmed	17264856	create date:2007/02/01 | first author:Schembri L
Improved calcium imaging in transgenic mice expressing a troponin C-based biosensor.	/pubmed/17259991	Heim N, Garaschuk O, Friedrich MW, Mank M, Milos RI, Kovalchuk Y, Konnerth A, Griesbeck O.	Nat Methods. 2007 Feb;4(2):127-9. Epub 2007 Jan 28.	Nat Methods. 2007	PubMed	citation	PMID:17259991	pubmed	17259991	create date:2007/01/30 | first author:Heim N
A prince for Sleeping Beauty.	/pubmed/17252631	Rusk N.	Nat Methods. 2007 Jan;4(1):10.	Nat Methods. 2007	PubMed	citation	PMID:17252631	pubmed	17252631	create date:2007/01/26 | first author:Rusk N
Annotating the unannotated.	/pubmed/17252630	Doerr A.	Nat Methods. 2007 Jan;4(1):8-9.	Nat Methods. 2007	PubMed	citation	PMID:17252630	pubmed	17252630	create date:2007/01/26 | first author:Doerr A
Good enhancer hunting.	/pubmed/17252629	Potash J.	Nat Methods. 2007 Jan;4(1):8-9.	Nat Methods. 2007	PubMed	citation	PMID:17252629	pubmed	17252629	create date:2007/01/26 | first author:Potash J
Lipids under scrutiny.	/pubmed/17252628	Rusk N.	Nat Methods. 2007 Jan;4(1):7.	Nat Methods. 2007	PubMed	citation	PMID:17252628	pubmed	17252628	create date:2007/01/26 | first author:Rusk N
Proteomics' framework for success?	/pubmed/17252627	[No authors listed]	Nat Methods. 2007 Jan;4(1):1-2.	Nat Methods. 2007	PubMed	citation	PMID:17252627	pubmed	17252627	create date:2007/01/26
Single-cell quantification of molecules and rates using open-source microscope-based cytometry.	/pubmed/17237792	Gordon A, Colman-Lerner A, Chin TE, Benjamin KR, Yu RC, Brent R.	Nat Methods. 2007 Feb;4(2):175-81. Epub 2007 Jan 21.	Nat Methods. 2007	PubMed	citation	PMID:17237792	pubmed	17237792	create date:2007/01/24 | first author:Gordon A
Transposon-tagged mutagenesis in the rat.	/pubmed/17220894	Kitada K, Ishishita S, Tosaka K, Takahashi R, Ueda M, Keng VW, Horie K, Takeda J.	Nat Methods. 2007 Feb;4(2):131-3. Epub 2007 Jan 14.	Nat Methods. 2007	PubMed	citation	PMID:17220894	pubmed	17220894	create date:2007/01/16 | first author:Kitada K
Small-molecule mimics of an alpha-helix for efficient transport of proteins into cells.	/pubmed/17220893	Okuyama M, Laman H, Kingsbury SR, Visintin C, Leo E, Eward KL, Stoeber K, Boshoff C, Williams GH, Selwood DL.	Nat Methods. 2007 Feb;4(2):153-9. Epub 2007 Jan 14.	Nat Methods. 2007	PubMed	citation	PMID:17220893	pubmed	17220893	create date:2007/01/16 | first author:Okuyama M
Rapid identification of functionally critical amino acids in a G protein-coupled receptor.	/pubmed/17206152	Li B, Scarselli M, Knudsen CD, Kim SK, Jacobson KA, McMillin SM, Wess J.	Nat Methods. 2007 Feb;4(2):169-74. Epub 2007 Jan 7.	Nat Methods. 2007	PubMed	citation	PMID:17206152	pubmed	17206152	create date:2007/01/09 | first author:Li B
Mining a yeast library for brain endothelial cell-binding antibodies.	/pubmed/17206151	Wang XX, Cho YK, Shusta EV.	Nat Methods. 2007 Feb;4(2):143-5. Epub 2007 Jan 7.	Nat Methods. 2007	PubMed	citation	PMID:17206151	pubmed	17206151	create date:2007/01/09 | first author:Wang XX
Detection of minor drug-resistant populations by parallel allele-specific sequencing.	/pubmed/17206150	Cai F, Chen H, Hicks CB, Bartlett JA, Zhu J, Gao F.	Nat Methods. 2007 Feb;4(2):123-5. Epub 2007 Jan 7. Erratum in: Nat Methods. 2007 Feb;4(2):187.	Nat Methods. 2007	PubMed	citation	PMID:17206150	pubmed	17206150	create date:2007/01/09 | first author:Cai F
Optical induction of synaptic plasticity using a light-sensitive channel.	/pubmed/17195846	Zhang YP, Oertner TG.	Nat Methods. 2007 Feb;4(2):139-41. Epub 2006 Dec 31.	Nat Methods. 2007	PubMed	citation	PMID:17195846	pubmed	17195846	create date:2007/01/02 | first author:Zhang YP
From cryo-EM, multiple protein structures in one shot.	/pubmed/17195021	Sigworth FJ.	Nat Methods. 2007 Jan;4(1):20-1. No abstract available.	Nat Methods. 2007	PubMed	citation	PMID:17195021	pubmed	17195021	create date:2006/12/30 | first author:Sigworth FJ
4D brain signaling.	/pubmed/17195020	Marandi N, Konnerth A.	Nat Methods. 2007 Jan;4(1):19-20. No abstract available.	Nat Methods. 2007	PubMed	citation	PMID:17195020	pubmed	17195020	create date:2006/12/30 | first author:Marandi N
ProteomeBinders: planning a European resource of affinity reagents for analysis of the human proteome.	/pubmed/17195019	Taussig MJ, Stoevesandt O, Borrebaeck CA, Bradbury AR, Cahill D, Cambillau C, de Daruvar A, Dübel S, Eichler J, Frank R, Gibson TJ, Gloriam D, Gold L, Herberg FW, Hermjakob H, Hoheisel JD, Joos TO, Kallioniemi O, Koegl M, Konthur Z, Korn B, Kremmer E, et al.	Nat Methods. 2007 Jan;4(1):13-7. Erratum in: Nat Methods. 2007 Feb;4(2):187. Koegll, Manfred [corrected to Koegl, Manfred].	Nat Methods. 2007	PubMed	citation	PMID:17195019	pubmed	17195019	create date:2006/12/30 | first author:Taussig MJ
BRET analysis of GPCR oligomerization: newer does not mean better.	/pubmed/17195017	Bouvier M, Heveker N, Jockers R, Marullo S, Milligan G.	Nat Methods. 2007 Jan;4(1):3-4; author reply 4. No abstract available.	Nat Methods. 2007	PubMed	citation	PMID:17195017	pubmed	17195017	create date:2006/12/30 | first author:Bouvier M
Overcoming protein diversity on arrays.	/pubmed/17190010	Rusk N.	Nat Methods. 2006 Dec;3(12):966.	Nat Methods. 2006	PubMed	citation	PMID:17190010	pubmed	17190010	create date:2006/12/27 | first author:Rusk N
Systems biology for beginners.	/pubmed/17190009	Evanko D.	Nat Methods. 2006 Dec;3(12):964-5.	Nat Methods. 2006	PubMed	citation	PMID:17190009	pubmed	17190009	create date:2006/12/27 | first author:Evanko D
Six degrees of separation.	/pubmed/17190008	Kiermer V.	Nat Methods. 2006 Dec;3(12):964-5.	Nat Methods. 2006	PubMed	citation	PMID:17190008	pubmed	17190008	create date:2006/12/27 | first author:Kiermer V
Adult stem cells come up short.	/pubmed/17190007	Potash J.	Nat Methods. 2006 Dec;3(12):962-3.	Nat Methods. 2006	PubMed	citation	PMID:17190007	pubmed	17190007	create date:2006/12/27 | first author:Potash J
SIMS for membranes.	/pubmed/17190006	Kaganman I.	Nat Methods. 2006 Dec;3(12):962-3. No abstract available.	Nat Methods. 2006	PubMed	citation	PMID:17190006	pubmed	17190006	create date:2006/12/27 | first author:Kaganman I
Widening the protein crystallization bottleneck.	/pubmed/17190005	Doerr A.	Nat Methods. 2006 Dec;3(12):961.	Nat Methods. 2006	PubMed	citation	PMID:17190005	pubmed	17190005	create date:2006/12/27 | first author:Doerr A
Protein interactions à la carte.	/pubmed/17190004	[No authors listed]	Nat Methods. 2006 Dec;3(12):957-8. No abstract available.	Nat Methods. 2006	PubMed	citation	PMID:17190004	pubmed	17190004	create date:2006/12/27
An Escherichia coli expression-based method for heme substitution.	/pubmed/17187078	Woodward JJ, Martin NI, Marletta MA.	Nat Methods. 2007 Jan;4(1):43-5. Epub 2006 Dec 24.	Nat Methods. 2007	PubMed	citation	PMID:17187078	pubmed	17187078	create date:2006/12/26 | first author:Woodward JJ
Sensitive protein detection via triple-binder proximity ligation assays.	/pubmed/17179939	Schallmeiner E, Oksanen E, Ericsson O, Spångberg L, Eriksson S, Stenman UH, Pettersson K, Landegren U.	Nat Methods. 2007 Feb;4(2):135-7. Epub 2006 Dec 17.	Nat Methods. 2007	PubMed	citation	PMID:17179939	pubmed	17179939	create date:2006/12/21 | first author:Schallmeiner E
Accurate phylogenetic classification of variable-length DNA fragments.	/pubmed/17179938	McHardy AC, Martín HG, Tsirigos A, Hugenholtz P, Rigoutsos I.	Nat Methods. 2007 Jan;4(1):63-72. Epub 2006 Dec 10.	Nat Methods. 2007	PubMed	citation	PMID:17179938	pubmed	17179938	create date:2006/12/21 | first author:McHardy AC
Major signal increase in fluorescence microscopy through dark-state relaxation.	/pubmed/17179937	Donnert G, Eggeling C, Hell SW.	Nat Methods. 2007 Jan;4(1):81-6. Epub 2006 Dec 10.	Nat Methods. 2007	PubMed	citation	PMID:17179937	pubmed	17179937	create date:2006/12/21 | first author:Donnert G
MRI-based localization of electrophysiological recording sites within the cerebral cortex at single-voxel accuracy.	/pubmed/17179936	Matsui T, Koyano KW, Koyama M, Nakahara K, Takeda M, Ohashi Y, Naya Y, Miyashita Y.	Nat Methods. 2007 Feb;4(2):161-8. Epub 2006 Dec 17.	Nat Methods. 2007	PubMed	citation	PMID:17179936	pubmed	17179936	create date:2006/12/21 | first author:Matsui T
SILENCE: a new forward genetic technology.	/pubmed/17179935	Banks DJ, Bradley KA.	Nat Methods. 2007 Jan;4(1):51-3. Epub 2006 Dec 17.	Nat Methods. 2007	PubMed	citation	PMID:17179935	pubmed	17179935	create date:2006/12/21 | first author:Banks DJ
Disentangling conformational states of macromolecules in 3D-EM through likelihood optimization.	/pubmed/17179934	Scheres SH, Gao H, Valle M, Herman GT, Eggermont PP, Frank J, Carazo JM.	Nat Methods. 2007 Jan;4(1):27-9. Epub 2006 Dec 10.	Nat Methods. 2007	PubMed	citation	PMID:17179934	pubmed	17179934	create date:2006/12/21 | first author:Scheres SH
Recombineering in Mycobacterium tuberculosis.	/pubmed/17179933	van Kessel JC, Hatfull GF.	Nat Methods. 2007 Feb;4(2):147-52. Epub 2006 Dec 17.	Nat Methods. 2007	PubMed	citation	PMID:17179933	pubmed	17179933	create date:2006/12/21 | first author:van Kessel JC
Retrograde neuronal tracing with a deletion-mutant rabies virus.	/pubmed/17179932	Wickersham IR, Finke S, Conzelmann KK, Callaway EM.	Nat Methods. 2007 Jan;4(1):47-9. Epub 2006 Dec 10.	Nat Methods. 2007	PubMed	citation	PMID:17179932	pubmed	17179932	create date:2006/12/21 | first author:Wickersham IR
Tomographic molecular imaging and 3D quantification within adult mouse organs.	/pubmed/17143281	Alanentalo T, Asayesh A, Morrison H, Lorén CE, Holmberg D, Sharpe J, Ahlgren U.	Nat Methods. 2007 Jan;4(1):31-3. Epub 2006 Dec 3.	Nat Methods. 2007	PubMed	citation	PMID:17143281	pubmed	17143281	create date:2006/12/05 | first author:Alanentalo T
Imaging cellular network dynamics in three dimensions using fast 3D laser scanning.	/pubmed/17143280	Göbel W, Kampa BM, Helmchen F.	Nat Methods. 2007 Jan;4(1):73-9. Epub 2006 Dec 3.	Nat Methods. 2007	PubMed	citation	PMID:17143280	pubmed	17143280	create date:2006/12/05 | first author:Göbel W
Transposon-aided capture (TRACA) of plasmids resident in the human gut mobile metagenome.	/pubmed/17128268	Jones BV, Marchesi JR.	Nat Methods. 2007 Jan;4(1):55-61. Epub 2006 Nov 26.	Nat Methods. 2007	PubMed	citation	PMID:17128268	pubmed	17128268	create date:2006/11/28 | first author:Jones BV
Fast manipulation of cellular cAMP level by light in vivo.	/pubmed/17128267	Schröder-Lang S, Schwärzel M, Seifert R, Strünker T, Kateriya S, Looser J, Watanabe M, Kaupp UB, Hegemann P, Nagel G.	Nat Methods. 2007 Jan;4(1):39-42. Epub 2006 Nov 26.	Nat Methods. 2007	PubMed	citation	PMID:17128267	pubmed	17128267	create date:2006/11/28 | first author:Schröder-Lang S
Rational design of a super core promoter that enhances gene expression.	/pubmed/17124735	Juven-Gershon T, Cheng S, Kadonaga JT.	Nat Methods. 2006 Nov;3(11):917-22.	Nat Methods. 2006	PubMed	citation	PMID:17124735	pubmed	17124735	create date:2006/11/25 | first author:Juven-Gershon T
siRNAs meet their match.	/pubmed/17124734	Potash J.	Nat Methods. 2006 Nov;3(11):876.	Nat Methods. 2006	PubMed	citation	PMID:17124734	pubmed	17124734	create date:2006/11/25 | first author:Potash J
Sweetening up yeast glycoprotein synthesis.	/pubmed/17124733	Doerr A.	Nat Methods. 2006 Nov;3(11):874.	Nat Methods. 2006	PubMed	citation	PMID:17124733	pubmed	17124733	create date:2006/11/25 | first author:Doerr A
Bacteria make the rotor go round.	/pubmed/17124732	Doerr A.	Nat Methods. 2006 Nov;3(11):874.	Nat Methods. 2006	PubMed	citation	PMID:17124732	pubmed	17124732	create date:2006/11/25 | first author:Doerr A
Title	URL	Description	Details	ShortDetails	Resource	Type	Identifiers	Db	EntrezUID	Properties
The inside tag.	/pubmed/17124730	Kaganman I.	Nat Methods. 2006 Nov;3(11):872-3.	Nat Methods. 2006	PubMed	citation	PMID:17124730	pubmed	17124730	create date:2006/11/25 | first author:Kaganman I
Story of C's.	/pubmed/17124728	Kiermer V.	Nat Methods. 2006 Nov;3(11):872-3.	Nat Methods. 2006	PubMed	citation	PMID:17124728	pubmed	17124728	create date:2006/11/25 | first author:Kiermer V
A protein alternative to RNAi.	/pubmed/17124726	Evanko D.	Nat Methods. 2006 Nov;3(11):871.	Nat Methods. 2006	PubMed	citation	PMID:17124726	pubmed	17124726	create date:2006/11/25 | first author:Evanko D
Nothing to declare?	/pubmed/17124725	[No authors listed]	Nat Methods. 2006 Nov;3(11):869. No abstract available.	Nat Methods. 2006	PubMed	citation	PMID:17124725	pubmed	17124725	create date:2006/11/25
Protein complex expression by using multigene baculoviral vectors.	/pubmed/17117155	Fitzgerald DJ, Berger P, Schaffitzel C, Yamada K, Richmond TJ, Berger I.	Nat Methods. 2006 Dec;3(12):1021-32.	Nat Methods. 2006	PubMed	citation	PMID:17117155	pubmed	17117155	create date:2006/11/23 | first author:Fitzgerald DJ
QUICKstep and GS-TAP: new moves for protein-interaction analysis.	/pubmed/17117154	Braun P, Cusick ME, Vidal M.	Nat Methods. 2006 Dec;3(12):975-6. No abstract available. Erratum in: Nat Methods. 2007 Jan;4(1):103.	Nat Methods. 2006	PubMed	citation	PMID:17117154	pubmed	17117154	create date:2006/11/23 | first author:Braun P
Atomic force microscopy of membrane proteins separating two aqueous compartments.	/pubmed/17117153	Dufrêne YF.	Nat Methods. 2006 Dec;3(12):973-5. No abstract available.	Nat Methods. 2006	PubMed	citation	PMID:17117153	pubmed	17117153	create date:2006/11/23 | first author:Dufrêne YF
G protein-coupled receptors: too many dimers?	/pubmed/17117152	Lohse MJ.	Nat Methods. 2006 Dec;3(12):972-3. No abstract available.	Nat Methods. 2006	PubMed	citation	PMID:17117152	pubmed	17117152	create date:2006/11/23 | first author:Lohse MJ
Single protein complex visualization: seeing is believing.	/pubmed/17117151	Lievens S, Tavernier J.	Nat Methods. 2006 Dec;3(12):971-2. No abstract available.	Nat Methods. 2006	PubMed	citation	PMID:17117151	pubmed	17117151	create date:2006/11/23 | first author:Lievens S
Complementary methods for studies of protein interactions in living cells.	/pubmed/17117150	Kerppola TK.	Nat Methods. 2006 Dec;3(12):969-71. No abstract available.	Nat Methods. 2006	PubMed	citation	PMID:17117150	pubmed	17117150	create date:2006/11/23 | first author:Kerppola TK
Infrared-LAMP: two-photon uncaging and imaging of gap junctional communication in three dimensions.	/pubmed/17117149	Dakin K, Li WH.	Nat Methods. 2006 Dec;3(12):959. No abstract available.	Nat Methods. 2006	PubMed	citation	PMID:17117149	pubmed	17117149	create date:2006/11/23 | first author:Dakin K
Sensitive and specific method for detecting G protein-coupled receptor mRNAs.	/pubmed/17115035	Hansen A, Chen Y, Inman JM, Phan QN, Qi ZQ, Xiang CC, Palkovits M, Cherman N, Kuznetsov SA, Robey PG, Mezey E, Brownstein MJ.	Nat Methods. 2007 Jan;4(1):35-7. Epub 2006 Nov 19.	Nat Methods. 2007	PubMed	citation	PMID:17115035	pubmed	17115035	create date:2006/11/23 | first author:Hansen A
SCALEs: multiscale analysis of library enrichment.	/pubmed/17099705	Lynch MD, Warnecke T, Gill RT.	Nat Methods. 2007 Jan;4(1):87-93. Epub 2006 Nov 12.	Nat Methods. 2007	PubMed	citation	PMID:17099705	pubmed	17099705	create date:2006/11/14 | first author:Lynch MD
A highly sensitive protein-protein interaction assay based on Gaussia luciferase.	/pubmed/17099704	Remy I, Michnick SW.	Nat Methods. 2006 Dec;3(12):977-9. Epub 2006 Nov 12.	Nat Methods. 2006	PubMed	citation	PMID:17099704	pubmed	17099704	create date:2006/11/14 | first author:Remy I
Targeted chromosome elimination from ES-somatic hybrid cells.	/pubmed/17086180	Matsumura H, Tada M, Otsuji T, Yasuchika K, Nakatsuji N, Surani A, Tada T.	Nat Methods. 2007 Jan;4(1):23-5. Epub 2006 Nov 5.	Nat Methods. 2007	PubMed	citation	PMID:17086180	pubmed	17086180	create date:2006/11/07 | first author:Matsumura H
A rigorous experimental framework for detecting protein oligomerization using bioluminescence resonance energy transfer.	/pubmed/17086179	James JR, Oliveira MI, Carmo AM, Iaboni A, Davis SJ.	Nat Methods. 2006 Dec;3(12):1001-6. Epub 2006 Nov 5.	Nat Methods. 2006	PubMed	citation	PMID:17086179	pubmed	17086179	create date:2006/11/07 | first author:James JR
Direct observation of individual endogenous protein complexes in situ by proximity ligation.	/pubmed/17072308	Söderberg O, Gullberg M, Jarvius M, Ridderstråle K, Leuchowius KJ, Jarvius J, Wester K, Hydbring P, Bahram F, Larsson LG, Landegren U.	Nat Methods. 2006 Dec;3(12):995-1000. Epub 2006 Oct 29.	Nat Methods. 2006	PubMed	citation	PMID:17072308	pubmed	17072308	create date:2006/10/31 | first author:Söderberg O
Monitoring regulated protein-protein interactions using split TEV.	/pubmed/17072307	Wehr MC, Laage R, Bolz U, Fischer TM, Grünewald S, Scheek S, Bach A, Nave KA, Rossner MJ.	Nat Methods. 2006 Dec;3(12):985-93. Epub 2006 Oct 29.	Nat Methods. 2006	PubMed	citation	PMID:17072307	pubmed	17072307	create date:2006/10/31 | first author:Wehr MC
Protein interaction screening by quantitative immunoprecipitation combined with knockdown (QUICK).	/pubmed/17072306	Selbach M, Mann M.	Nat Methods. 2006 Dec;3(12):981-3. Epub 2006 Oct 29.	Nat Methods. 2006	PubMed	citation	PMID:17072306	pubmed	17072306	create date:2006/10/31 | first author:Selbach M
Mitochondrial PO2 measured by delayed fluorescence of endogenous protoporphyrin IX.	/pubmed/17060918	Mik EG, Stap J, Sinaasappel M, Beek JF, Aten JA, van Leeuwen TG, Ince C.	Nat Methods. 2006 Nov;3(11):939-45.	Nat Methods. 2006	PubMed	citation	PMID:17060918	pubmed	17060918	create date:2006/10/25 | first author:Mik EG
A new strategy for structure determination of large proteins in solution without deuteration.	/pubmed/17060917	Xu Y, Zheng Y, Fan JS, Yang D.	Nat Methods. 2006 Nov;3(11):931-7.	Nat Methods. 2006	PubMed	citation	PMID:17060917	pubmed	17060917	create date:2006/10/25 | first author:Xu Y
FRET analysis of protein conformational change through position-specific incorporation of fluorescent amino acids.	/pubmed/17060916	Kajihara D, Abe R, Iijima I, Komiyama C, Sisido M, Hohsaka T.	Nat Methods. 2006 Nov;3(11):923-9.	Nat Methods. 2006	PubMed	citation	PMID:17060916	pubmed	17060916	create date:2006/10/25 | first author:Kajihara D
Transgenic alternative-splicing reporters reveal tissue-specific expression profiles and regulation mechanisms in vivo.	/pubmed/17060915	Kuroyanagi H, Kobayashi T, Mitani S, Hagiwara M.	Nat Methods. 2006 Nov;3(11):909-15.	Nat Methods. 2006	PubMed	citation	PMID:17060915	pubmed	17060915	create date:2006/10/25 | first author:Kuroyanagi H
Stacking the deck: double-tiled DNA microarrays.	/pubmed/17060914	Wheelan SJ, Martínez-Murillo F, Irizarry RA, Boeke JD.	Nat Methods. 2006 Nov;3(11):903-7.	Nat Methods. 2006	PubMed	citation	PMID:17060914	pubmed	17060914	create date:2006/10/25 | first author:Wheelan SJ
Direct measurement of T-cell receptor repertoire diversity with AmpliCot.	/pubmed/17060913	Baum PD, McCune JM.	Nat Methods. 2006 Nov;3(11):895-901.	Nat Methods. 2006	PubMed	citation	PMID:17060913	pubmed	17060913	create date:2006/10/25 | first author:Baum PD
Targeting and tracing antigens in live cells with fluorescent nanobodies.	/pubmed/17060912	Rothbauer U, Zolghadr K, Tillib S, Nowak D, Schermelleh L, Gahl A, Backmann N, Conrath K, Muyldermans S, Cardoso MC, Leonhardt H.	Nat Methods. 2006 Nov;3(11):887-9.	Nat Methods. 2006	PubMed	citation	PMID:17060912	pubmed	17060912	create date:2006/10/25 | first author:Rothbauer U
A guide through present computational approaches for the identification of mammalian microRNA targets.	/pubmed/17060911	Sethupathy P, Megraw M, Hatzigeorgiou AG.	Nat Methods. 2006 Nov;3(11):881-6.	Nat Methods. 2006	PubMed	citation	PMID:17060911	pubmed	17060911	create date:2006/10/25 | first author:Sethupathy P
Estimating diversity, the easy way.	/pubmed/17060910	Arstila TP.	Nat Methods. 2006 Nov;3(11):879-80. No abstract available.	Nat Methods. 2006	PubMed	citation	PMID:17060910	pubmed	17060910	create date:2006/10/25 | first author:Arstila TP
Two-chamber AFM: probing membrane proteins separating two aqueous compartments.	/pubmed/17060909	Gonçalves RP, Agnus G, Sens P, Houssin C, Bartenlian B, Scheuring S.	Nat Methods. 2006 Dec;3(12):1007-12. Epub 2006 Oct 22.	Nat Methods. 2006	PubMed	citation	PMID:17060909	pubmed	17060909	create date:2006/10/25 | first author:Gonçalves RP
An efficient tandem affinity purification procedure for interaction proteomics in mammalian cells.	/pubmed/17060908	Bürckstümmer T, Bennett KL, Preradovic A, Schütze G, Hantschel O, Superti-Furga G, Bauch A.	Nat Methods. 2006 Dec;3(12):1013-9. Epub 2006 Oct 22.	Nat Methods. 2006	PubMed	citation	PMID:17060908	pubmed	17060908	create date:2006/10/25 | first author:Bürckstümmer T
Nonblinking and long-lasting single-molecule fluorescence imaging.	/pubmed/17013382	Rasnik I, McKinney SA, Ha T.	Nat Methods. 2006 Nov;3(11):891-3. Epub 2006 Oct 1.	Nat Methods. 2006	PubMed	citation	PMID:17013382	pubmed	17013382	create date:2006/10/03 | first author:Rasnik I
In vivo and in vitro protein solubility assays using split GFP.	/pubmed/16990817	Cabantous S, Waldo GS.	Nat Methods. 2006 Oct;3(10):845-54.	Nat Methods. 2006	PubMed	citation	PMID:16990817	pubmed	16990817	create date:2006/09/23 | first author:Cabantous S
A recombineering pipeline for functional genomics applied to Caenorhabditis elegans.	/pubmed/16990816	Sarov M, Schneider S, Pozniakovski A, Roguev A, Ernst S, Zhang Y, Hyman AA, Stewart AF.	Nat Methods. 2006 Oct;3(10):839-44.	Nat Methods. 2006	PubMed	citation	PMID:16990816	pubmed	16990816	create date:2006/09/23 | first author:Sarov M
State-based discovery: a multidimensional screen for small-molecule modulators of EGF signaling.	/pubmed/16990815	Sevecka M, MacBeath G.	Nat Methods. 2006 Oct;3(10):825-31.	Nat Methods. 2006	PubMed	citation	PMID:16990815	pubmed	16990815	create date:2006/09/23 | first author:Sevecka M
Quantitative four-dimensional tracking of cytoplasmic and nuclear HIV-1 complexes.	/pubmed/16990814	Arhel N, Genovesio A, Kim KA, Miko S, Perret E, Olivo-Marin JC, Shorte S, Charneau P.	Nat Methods. 2006 Oct;3(10):817-24.	Nat Methods. 2006	PubMed	citation	PMID:16990814	pubmed	16990814	create date:2006/09/23 | first author:Arhel N
Clonal isolation of hESCs reveals heterogeneity within the pluripotent stem cell compartment.	/pubmed/16990813	Stewart MH, Bossé M, Chadwick K, Menendez P, Bendall SC, Bhatia M.	Nat Methods. 2006 Oct;3(10):807-15.	Nat Methods. 2006	PubMed	citation	PMID:16990813	pubmed	16990813	create date:2006/09/23 | first author:Stewart MH
Defining the actual sensitivity and specificity of the neurosphere assay in stem cell biology.	/pubmed/16990812	Singec I, Knoth R, Meyer RP, Maciaczyk J, Volk B, Nikkhah G, Frotscher M, Snyder EY.	Nat Methods. 2006 Oct;3(10):801-6.	Nat Methods. 2006	PubMed	citation	PMID:16990812	pubmed	16990812	create date:2006/09/23 | first author:Singec I
Imaging diacylglycerol dynamics at organelle membranes.	/pubmed/16990811	Sato M, Ueda Y, Umezawa Y.	Nat Methods. 2006 Oct;3(10):797-9.	Nat Methods. 2006	PubMed	citation	PMID:16990811	pubmed	16990811	create date:2006/09/23 | first author:Sato M
Channelrhodopsin-2 and optical control of excitable cells.	/pubmed/16990810	Zhang F, Wang LP, Boyden ES, Deisseroth K.	Nat Methods. 2006 Oct;3(10):785-92.	Nat Methods. 2006	PubMed	citation	PMID:16990810	pubmed	16990810	create date:2006/09/23 | first author:Zhang F
The inside track on HIV.	/pubmed/16990809	McDonald D.	Nat Methods. 2006 Oct;3(10):782-3. No abstract available.	Nat Methods. 2006	PubMed	citation	PMID:16990809	pubmed	16990809	create date:2006/09/23 | first author:McDonald D
Single-molecule mountains yield nanoscale cell images.	/pubmed/16990808	Moerner WE.	Nat Methods. 2006 Oct;3(10):781-2. No abstract available.	Nat Methods. 2006	PubMed	citation	PMID:16990808	pubmed	16990808	create date:2006/09/23 | first author:Moerner WE
Minimizing the risk of reporting false positives in large-scale RNAi screens.	/pubmed/16990807	Echeverri CJ, Beachy PA, Baum B, Boutros M, Buchholz F, Chanda SK, Downward J, Ellenberg J, Fraser AG, Hacohen N, Hahn WC, Jackson AL, Kiger A, Linsley PS, Lum L, Ma Y, Mathey-Prévôt B, Root DE, Sabatini DM, Taipale J, Perrimon N, Bernards R.	Nat Methods. 2006 Oct;3(10):777-9.	Nat Methods. 2006	PubMed	citation	PMID:16990807	pubmed	16990807	create date:2006/09/23 | first author:Echeverri CJ
Measuring cognitive deficits in disabled mice using an automated interactive touchscreen system.	/pubmed/16990806	Morton AJ, Skillings E, Bussey TJ, Saksida LM.	Nat Methods. 2006 Oct;3(10):767. No abstract available.	Nat Methods. 2006	PubMed	citation	PMID:16990806	pubmed	16990806	create date:2006/09/23 | first author:Morton AJ
Pushing size to the limit: extreme DNA.	/pubmed/16967554	Doerr A.	Nat Methods. 2006 Sep;3(9):664.	Nat Methods. 2006	PubMed	citation	PMID:16967554	pubmed	16967554	create date:2006/09/13 | first author:Doerr A
In praise of manual high-throughput screening.	/pubmed/16967553	Evanko D.	Nat Methods. 2006 Sep;3(9):662-3.	Nat Methods. 2006	PubMed	citation	PMID:16967553	pubmed	16967553	create date:2006/09/13 | first author:Evanko D
Quantum dots go with the flow.	/pubmed/16967552	Kaganman I.	Nat Methods. 2006 Sep;3(9):662-3.	Nat Methods. 2006	PubMed	citation	PMID:16967552	pubmed	16967552	create date:2006/09/13 | first author:Kaganman I
STEDy progress.	/pubmed/16967551	Evanko D.	Nat Methods. 2006 Sep;3(9):661.	Nat Methods. 2006	PubMed	citation	PMID:16967551	pubmed	16967551	create date:2006/09/13 | first author:Evanko D
RNA interference on target.	/pubmed/16967550	[No authors listed]	Nat Methods. 2006 Sep;3(9):659. No abstract available.	Nat Methods. 2006	PubMed	citation	PMID:16967550	pubmed	16967550	create date:2006/09/13
Evidence of off-target effects associated with long dsRNAs in Drosophila melanogaster cell-based assays.	/pubmed/16964256	Kulkarni MM, Booker M, Silver SJ, Friedman A, Hong P, Perrimon N, Mathey-Prevot B.	Nat Methods. 2006 Oct;3(10):833-8.	Nat Methods. 2006	PubMed	citation	PMID:16964256	pubmed	16964256	create date:2006/09/12 | first author:Kulkarni MM
A new two-color Fab labeling method for autoantigen protein microarrays.	/pubmed/16929321	Kattah MG, Alemi GR, Thibault DL, Balboni I, Utz PJ.	Nat Methods. 2006 Sep;3(9):745-51.	Nat Methods. 2006	PubMed	citation	PMID:16929321	pubmed	16929321	create date:2006/08/25 | first author:Kattah MG
Title	URL	Description	Details	ShortDetails	Resource	Type	Identifiers	Db	EntrezUID	Properties
Quantitative multiplexed profiling of cellular signaling networks using phosphotyrosine-specific DNA-tagged SH2 domains.	/pubmed/16929320	Dierck K, Machida K, Voigt A, Thimm J, Horstmann M, Fiedler W, Mayer BJ, Nollau P.	Nat Methods. 2006 Sep;3(9):737-44.	Nat Methods. 2006	PubMed	citation	PMID:16929320	pubmed	16929320	create date:2006/08/25 | first author:Dierck K
An unnatural hydrophobic base pair system: site-specific incorporation of nucleotide analogs into DNA and RNA.	/pubmed/16929319	Hirao I, Kimoto M, Mitsui T, Fujiwara T, Kawai R, Sato A, Harada Y, Yokoyama S.	Nat Methods. 2006 Sep;3(9):729-35.	Nat Methods. 2006	PubMed	citation	PMID:16929319	pubmed	16929319	create date:2006/08/25 | first author:Hirao I
Digital quantification using amplified single-molecule detection.	/pubmed/16929318	Jarvius J, Melin J, Göransson J, Stenberg J, Fredriksson S, Gonzalez-Rey C, Bertilsson S, Nilsson M.	Nat Methods. 2006 Sep;3(9):725-7.	Nat Methods. 2006	PubMed	citation	PMID:16929318	pubmed	16929318	create date:2006/08/25 | first author:Jarvius J
Genome-scale loss-of-function screening with a lentiviral RNAi library.	/pubmed/16929317	Root DE, Hacohen N, Hahn WC, Lander ES, Sabatini DM.	Nat Methods. 2006 Sep;3(9):715-9. Review.	Nat Methods. 2006	PubMed	citation	PMID:16929317	pubmed	16929317	create date:2006/08/25 | first author:Root DE
Lessons from Nature: microRNA-based shRNA libraries.	/pubmed/16929316	Chang K, Elledge SJ, Hannon GJ.	Nat Methods. 2006 Sep;3(9):707-14. Review.	Nat Methods. 2006	PubMed	citation	PMID:16929316	pubmed	16929316	create date:2006/08/25 | first author:Chang K
shRNA libraries and their use in cancer genetics.	/pubmed/16929315	Bernards R, Brummelkamp TR, Beijersbergen RL.	Nat Methods. 2006 Sep;3(9):701-6. Review.	Nat Methods. 2006	PubMed	citation	PMID:16929315	pubmed	16929315	create date:2006/08/25 | first author:Bernards R
Enzymatically prepared RNAi libraries.	/pubmed/16929314	Buchholz F, Kittler R, Slabicki M, Theis M.	Nat Methods. 2006 Sep;3(9):696-700. Review.	Nat Methods. 2006	PubMed	citation	PMID:16929314	pubmed	16929314	create date:2006/08/25 | first author:Buchholz F
Expressing short hairpin RNAs in vivo.	/pubmed/16929313	Snøve O Jr, Rossi JJ.	Nat Methods. 2006 Sep;3(9):689-95. Review.	Nat Methods. 2006	PubMed	citation	PMID:16929313	pubmed	16929313	create date:2006/08/25 | first author:Snøve O Jr
Tuning silence: conditional systems for RNA interference.	/pubmed/16929312	Wiznerowicz M, Szulc J, Trono D.	Nat Methods. 2006 Sep;3(9):682-8. Review.	Nat Methods. 2006	PubMed	citation	PMID:16929312	pubmed	16929312	create date:2006/08/25 | first author:Wiznerowicz M
Enhancing and confirming the specificity of RNAi experiments.	/pubmed/16929311	Cullen BR.	Nat Methods. 2006 Sep;3(9):677-81. Review.	Nat Methods. 2006	PubMed	citation	PMID:16929311	pubmed	16929311	create date:2006/08/25 | first author:Cullen BR
On the art of identifying effective and specific siRNAs.	/pubmed/16929310	Pei Y, Tuschl T.	Nat Methods. 2006 Sep;3(9):670-6. Review.	Nat Methods. 2006	PubMed	citation	PMID:16929310	pubmed	16929310	create date:2006/08/25 | first author:Pei Y
Amplify this! DNA and RNA get a third base pair.	/pubmed/16929309	Leconte AM, Romesberg FE.	Nat Methods. 2006 Sep;3(9):667-8. No abstract available.	Nat Methods. 2006	PubMed	citation	PMID:16929309	pubmed	16929309	create date:2006/08/25 | first author:Leconte AM
Nanoscale resolution in GFP-based microscopy.	/pubmed/16896340	Willig KI, Kellner RR, Medda R, Hein B, Jakobs S, Hell SW.	Nat Methods. 2006 Sep;3(9):721-3. Review.	Nat Methods. 2006	PubMed	citation	PMID:16896340	pubmed	16896340	create date:2006/08/10 | first author:Willig KI
Sub-diffraction-limit imaging by stochastic optical reconstruction microscopy (STORM).	/pubmed/16896339	Rust MJ, Bates M, Zhuang X.	Nat Methods. 2006 Oct;3(10):793-5. Epub 2006 Aug 9.	Nat Methods. 2006	PubMed	citation	PMID:16896339	pubmed	16896339	create date:2006/08/10 | first author:Rust MJ
Optimizing your optical tweezers.	/pubmed/16894652	Evanko D.	Nat Methods. 2006 Aug;3(8):584-5.	Nat Methods. 2006	PubMed	citation	PMID:16894652	pubmed	16894652	create date:2006/08/09 | first author:Evanko D
Circuit maps for the cell.	/pubmed/16892526	Eisenstein M.	Nat Methods. 2006 Aug;3(8):586.	Nat Methods. 2006	PubMed	citation	PMID:16892526	pubmed	16892526	create date:2006/08/09 | first author:Eisenstein M
An affinity for new proteins.	/pubmed/16892525	Doerr A.	Nat Methods. 2006 Aug;3(8):584-5.	Nat Methods. 2006	PubMed	citation	PMID:16892525	pubmed	16892525	create date:2006/08/09 | first author:Doerr A
Embryos and biopsies on the ChIP-ing forecast.	/pubmed/16892524	Kiermer V.	Nat Methods. 2006 Aug;3(8):583.	Nat Methods. 2006	PubMed	citation	PMID:16892524	pubmed	16892524	create date:2006/08/09 | first author:Kiermer V
Going single, but not alone.	/pubmed/16892523	[No authors listed]	Nat Methods. 2006 Aug;3(8):581. No abstract available.	Nat Methods. 2006	PubMed	citation	PMID:16892523	pubmed	16892523	create date:2006/08/09
Feeder-independent culture of human embryonic stem cells.	/pubmed/16862139	Ludwig TE, Bergendahl V, Levenstein ME, Yu J, Probasco MD, Thomson JA.	Nat Methods. 2006 Aug;3(8):637-46. No abstract available. Erratum in: Nat Methods. 2006 Oct;3(10):867.	Nat Methods. 2006	PubMed	citation	PMID:16862139	pubmed	16862139	create date:2006/07/25 | first author:Ludwig TE
Enrichment of regulatory CD4(+)CD25(+) T cells by inhibition of phospholipase D signaling.	/pubmed/16862138	Singh N, Seki Y, Takami M, Baban B, Chandler PR, Khosravi D, Zheng X, Takezaki M, Lee JR, Mellor AL, Bollag WB, Iwashima M.	Nat Methods. 2006 Aug;3(8):629-36.	Nat Methods. 2006	PubMed	citation	PMID:16862138	pubmed	16862138	create date:2006/07/25 | first author:Singh N
A comprehensive library of fluorescent transcriptional reporters for Escherichia coli.	/pubmed/16862137	Zaslaver A, Bren A, Ronen M, Itzkovitz S, Kikoin I, Shavit S, Liebermeister W, Surette MG, Alon U.	Nat Methods. 2006 Aug;3(8):623-8.	Nat Methods. 2006	PubMed	citation	PMID:16862137	pubmed	16862137	create date:2006/07/25 | first author:Zaslaver A
Efficient site-specific integration in Plasmodium falciparum chromosomes mediated by mycobacteriophage Bxb1 integrase.	/pubmed/16862136	Nkrumah LJ, Muhle RA, Moura PA, Ghosh P, Hatfull GF, Jacobs WR Jr, Fidock DA.	Nat Methods. 2006 Aug;3(8):615-21. Erratum in: Nat Methods. 2006 Sep;3(9):763.	Nat Methods. 2006	PubMed	citation	PMID:16862136	pubmed	16862136	create date:2006/07/25 | first author:Nkrumah LJ
High-throughput screening methodology for the directed evolution of glycosyltransferases.	/pubmed/16862135	Aharoni A, Thieme K, Chiu CP, Buchini S, Lairson LL, Chen H, Strynadka NC, Wakarchuk WW, Withers SG.	Nat Methods. 2006 Aug;3(8):609-14.	Nat Methods. 2006	PubMed	citation	PMID:16862135	pubmed	16862135	create date:2006/07/25 | first author:Aharoni A
Removal of a time barrier for high-resolution multidimensional NMR spectroscopy.	/pubmed/16862134	Jaravine V, Ibraghimov I, Orekhov VY.	Nat Methods. 2006 Aug;3(8):605-7.	Nat Methods. 2006	PubMed	citation	PMID:16862134	pubmed	16862134	create date:2006/07/25 | first author:Jaravine V
A unique and universal molecular barcode array.	/pubmed/16862133	Pierce SE, Fung EL, Jaramillo DF, Chu AM, Davis RW, Nislow C, Giaever G.	Nat Methods. 2006 Aug;3(8):601-3.	Nat Methods. 2006	PubMed	citation	PMID:16862133	pubmed	16862133	create date:2006/07/25 | first author:Pierce SE
An improved mRFP1 adds red to bimolecular fluorescence complementation.	/pubmed/16862132	Jach G, Pesch M, Richter K, Frings S, Uhrig JF.	Nat Methods. 2006 Aug;3(8):597-600.	Nat Methods. 2006	PubMed	citation	PMID:16862132	pubmed	16862132	create date:2006/07/25 | first author:Jach G
Chemical labeling strategies for cell biology.	/pubmed/16862131	Marks KM, Nolan GP.	Nat Methods. 2006 Aug;3(8):591-6. Review.	Nat Methods. 2006	PubMed	citation	PMID:16862131	pubmed	16862131	create date:2006/07/25 | first author:Marks KM
The charged sialic acid exhibits its power again: a new high-throughput screening technology.	/pubmed/16862130	Wang PG.	Nat Methods. 2006 Aug;3(8):589-90. No abstract available.	Nat Methods. 2006	PubMed	citation	PMID:16862130	pubmed	16862130	create date:2006/07/25 | first author:Wang PG
Shedding light on the barrier problem.	/pubmed/16832864	Kaganman I.	Nat Methods. 2006 Jul;3(7):498. No abstract available.	Nat Methods. 2006	PubMed	citation	PMID:16832864	pubmed	16832864	create date:2006/07/13 | first author:Kaganman I
Sorting out the best targets.	/pubmed/16832863	Eisenstein M.	Nat Methods. 2006 Jul;3(7):498. No abstract available.	Nat Methods. 2006	PubMed	citation	PMID:16832863	pubmed	16832863	create date:2006/07/13 | first author:Eisenstein M
Microscopy matures, and so does the Golgi.	/pubmed/16832862	Doerr A.	Nat Methods. 2006 Jul;3(7):496-7. No abstract available.	Nat Methods. 2006	PubMed	citation	PMID:16832862	pubmed	16832862	create date:2006/07/13 | first author:Doerr A
Hacking the genome.	/pubmed/16832861	Evanko D.	Nat Methods. 2006 Jul;3(7):495. No abstract available.	Nat Methods. 2006	PubMed	citation	PMID:16832861	pubmed	16832861	create date:2006/07/13 | first author:Evanko D
Directed evolution by in vitro compartmentalization.	/pubmed/16791215	Miller OJ, Bernath K, Agresti JJ, Amitai G, Kelly BT, Mastrobattista E, Taly V, Magdassi S, Tawfik DS, Griffiths AD.	Nat Methods. 2006 Jul;3(7):561-70. No abstract available.	Nat Methods. 2006	PubMed	citation	PMID:16791215	pubmed	16791215	create date:2006/06/23 | first author:Miller OJ
BEAMing: single-molecule PCR on microparticles in water-in-oil emulsions.	/pubmed/16791214	Diehl F, Li M, He Y, Kinzler KW, Vogelstein B, Dressman D.	Nat Methods. 2006 Jul;3(7):551-9. No abstract available.	Nat Methods. 2006	PubMed	citation	PMID:16791214	pubmed	16791214	create date:2006/06/23 | first author:Diehl F
Amplification of complex gene libraries by emulsion PCR.	/pubmed/16791213	Williams R, Peisajovich SG, Miller OJ, Magdassi S, Tawfik DS, Griffiths AD.	Nat Methods. 2006 Jul;3(7):545-50. No abstract available.	Nat Methods. 2006	PubMed	citation	PMID:16791213	pubmed	16791213	create date:2006/06/23 | first author:Williams R
Overview: methods and applications for droplet compartmentalization of biology.	/pubmed/16791212	Leamon JH, Link DR, Egholm M, Rothberg JM.	Nat Methods. 2006 Jul;3(7):541-3.	Nat Methods. 2006	PubMed	citation	PMID:16791212	pubmed	16791212	create date:2006/06/23 | first author:Leamon JH
Automated identification of SUMOylation sites using mass spectrometry and SUMmOn pattern recognition software.	/pubmed/16791211	Pedrioli PG, Raught B, Zhang XD, Rogers R, Aitchison J, Matunis M, Aebersold R.	Nat Methods. 2006 Jul;3(7):533-9.	Nat Methods. 2006	PubMed	citation	PMID:16791211	pubmed	16791211	create date:2006/06/23 | first author:Pedrioli PG
Dynamic proteomics in individual human cells uncovers widespread cell-cycle dependence of nuclear proteins.	/pubmed/16791210	Sigal A, Milo R, Cohen A, Geva-Zatorsky N, Klein Y, Alaluf I, Swerdlin N, Perzov N, Danon T, Liron Y, Raveh T, Carpenter AE, Lahav G, Alon U.	Nat Methods. 2006 Jul;3(7):525-31.	Nat Methods. 2006	PubMed	citation	PMID:16791210	pubmed	16791210	create date:2006/06/23 | first author:Sigal A
Monitoring dynamic protein interactions with photoquenching FRET.	/pubmed/16791209	Demarco IA, Periasamy A, Booker CF, Day RN.	Nat Methods. 2006 Jul;3(7):519-24.	Nat Methods. 2006	PubMed	citation	PMID:16791209	pubmed	16791209	create date:2006/06/23 | first author:Demarco IA
Genome-scale mapping of DNase I sensitivity in vivo using tiling DNA microarrays.	/pubmed/16791208	Sabo PJ, Kuehn MS, Thurman R, Johnson BE, Johnson EM, Cao H, Yu M, Rosenzweig E, Goldy J, Haydock A, Weaver M, Shafer A, Lee K, Neri F, Humbert R, Singer MA, Richmond TA, Dorschner MO, McArthur M, Hawrylycz M, Green RD, Navas PA, et al.	Nat Methods. 2006 Jul;3(7):511-8.	Nat Methods. 2006	PubMed	citation	PMID:16791208	pubmed	16791208	create date:2006/06/23 | first author:Sabo PJ
DNase-chip: a high-resolution method to identify DNase I hypersensitive sites using tiled microarrays.	/pubmed/16791207	Crawford GE, Davis S, Scacheri PC, Renaud G, Halawi MJ, Erdos MR, Green R, Meltzer PS, Wolfsberg TG, Collins FS.	Nat Methods. 2006 Jul;3(7):503-9.	Nat Methods. 2006	PubMed	citation	PMID:16791207	pubmed	16791207	create date:2006/06/23 | first author:Crawford GE
How to find an opening (or lots of them).	/pubmed/16791206	Giresi PG, Lieb JD.	Nat Methods. 2006 Jul;3(7):501-2. No abstract available.	Nat Methods. 2006	PubMed	citation	PMID:16791206	pubmed	16791206	create date:2006/06/23 | first author:Giresi PG
Photobleaching of YFP does not produce a CFP-like species that affects FRET measurements.	/pubmed/16791204	Thaler C, Vogel SS, Ikeda SR, Chen H.	Nat Methods. 2006 Jul;3(7):491; author reply 492-3. No abstract available.	Nat Methods. 2006	PubMed	citation	PMID:16791204	pubmed	16791204	create date:2006/06/23 | first author:Thaler C
Photobleaching of YFP does not produce a CFP-like species that affects FRET measurements.	/pubmed/16791203	Verrier SE, Söling HD.	Nat Methods. 2006 Jul;3(7):491-2; author reply 492-3. No abstract available.	Nat Methods. 2006	PubMed	citation	PMID:16791203	pubmed	16791203	create date:2006/06/23 | first author:Verrier SE
Exploring how the organelles are organized.	/pubmed/16773738	Eisenstein M.	Nat Methods. 2006 Jun;3(6):420-1.	Nat Methods. 2006	PubMed	citation	PMID:16773738	pubmed	16773738	create date:2006/06/15 | first author:Eisenstein M
Getting a DNA to do an RNA's job.	/pubmed/16770870	Eisenstein M.	Nat Methods. 2006 Jun;3(6):424.	Nat Methods. 2006	PubMed	citation	PMID:16770870	pubmed	16770870	create date:2006/06/15 | first author:Eisenstein M
Showing 'support' for chemical protein synthesis.	/pubmed/16770869	Doerr A.	Nat Methods. 2006 Jun;3(6):424.	Nat Methods. 2006	PubMed	citation	PMID:16770869	pubmed	16770869	create date:2006/06/15 | first author:Doerr A
Proteins: caught in the trap.	/pubmed/16770868	Doerr A.	Nat Methods. 2006 Jun;3(6):422.	Nat Methods. 2006	PubMed	citation	PMID:16770868	pubmed	16770868	create date:2006/06/15 | first author:Doerr A
More than just 'doing the math'.	/pubmed/16770867	Eisenstein M.	Nat Methods. 2006 Jun;3(6):420.	Nat Methods. 2006	PubMed	citation	PMID:16770867	pubmed	16770867	create date:2006/06/15 | first author:Eisenstein M
Title	URL	Description	Details	ShortDetails	Resource	Type	Identifiers	Db	EntrezUID	Properties
ESCs keep their options open.	/pubmed/16770866	Kaganman I.	Nat Methods. 2006 Jun;3(6):419.	Nat Methods. 2006	PubMed	citation	PMID:16770866	pubmed	16770866	create date:2006/06/15 | first author:Kaganman I
Under the MIAME sun.	/pubmed/16770865	[No authors listed]	Nat Methods. 2006 Jun;3(6):415. No abstract available.	Nat Methods. 2006	PubMed	citation	PMID:16770865	pubmed	16770865	create date:2006/06/15
SuperSAGE array: the direct use of 26-base-pair transcript tags in oligonucleotide arrays.	/pubmed/16721381	Matsumura H, Bin Nasir KH, Yoshida K, Ito A, Kahl G, Krüger DH, Terauchi R.	Nat Methods. 2006 Jun;3(6):469-74.	Nat Methods. 2006	PubMed	citation	PMID:16721381	pubmed	16721381	create date:2006/05/25 | first author:Matsumura H
Site-specific recombination in human embryonic stem cells induced by cell-permeant Cre recombinase.	/pubmed/16721380	Nolden L, Edenhofer F, Haupt S, Koch P, Wunderlich FT, Siemen H, Brüstle O.	Nat Methods. 2006 Jun;3(6):461-7.	Nat Methods. 2006	PubMed	citation	PMID:16721380	pubmed	16721380	create date:2006/05/25 | first author:Nolden L
Region-directed phototransfection reveals the functional significance of a dendritically synthesized transcription factor.	/pubmed/16721379	Barrett LE, Sul JY, Takano H, Van Bockstaele EJ, Haydon PG, Eberwine JH.	Nat Methods. 2006 Jun;3(6):455-60.	Nat Methods. 2006	PubMed	citation	PMID:16721379	pubmed	16721379	create date:2006/05/25 | first author:Barrett LE
Interrogation of genomes by molecular copy-number counting (MCC).	/pubmed/16721378	Daser A, Thangavelu M, Pannell R, Forster A, Sparrow L, Chung G, Dear PH, Rabbitts TH.	Nat Methods. 2006 Jun;3(6):447-53. Erratum in: Nat Methods. 2006 Jul;3(7):579.	Nat Methods. 2006	PubMed	citation	PMID:16721378	pubmed	16721378	create date:2006/05/25 | first author:Daser A
Assaying chromosomal inversions by single-molecule haplotyping.	/pubmed/16721377	Turner DJ, Shendure J, Porreca G, Church G, Green P, Tyler-Smith C, Hurles ME.	Nat Methods. 2006 Jun;3(6):439-45.	Nat Methods. 2006	PubMed	citation	PMID:16721377	pubmed	16721377	create date:2006/05/25 | first author:Turner DJ
Protein ligation: an enabling technology for the biophysical analysis of proteins.	/pubmed/16721376	Muralidharan V, Muir TW.	Nat Methods. 2006 Jun;3(6):429-38. Review.	Nat Methods. 2006	PubMed	citation	PMID:16721376	pubmed	16721376	create date:2006/05/25 | first author:Muralidharan V
Revealing the hidden structure of our genome.	/pubmed/16721375	Sharp A.	Nat Methods. 2006 Jun;3(6):427-8. No abstract available.	Nat Methods. 2006	PubMed	citation	PMID:16721375	pubmed	16721375	create date:2006/05/25 | first author:Sharp A
A solution to the problem of ion confounding in experimental biology.	/pubmed/16721374	Niedz RP, Evens TJ.	Nat Methods. 2006 Jun;3(6):417. No abstract available.	Nat Methods. 2006	PubMed	citation	PMID:16721374	pubmed	16721374	create date:2006/05/25 | first author:Niedz RP
Tracking the wily transcription factor.	/pubmed/16685790	Eisenstein M.	Nat Methods. 2006 May;3(5):341.	Nat Methods. 2006	PubMed	citation	PMID:16685790	pubmed	16685790	create date:2006/05/12 | first author:Eisenstein M
SAILing toward larger protein structures.	/pubmed/16685789	Doerr A.	Nat Methods. 2006 May;3(5):340.	Nat Methods. 2006	PubMed	citation	PMID:16685789	pubmed	16685789	create date:2006/05/12 | first author:Doerr A
My enemy's enemy is my friend.	/pubmed/16685788	Eisenstein M.	Nat Methods. 2006 May;3(5):338.	Nat Methods. 2006	PubMed	citation	PMID:16685788	pubmed	16685788	create date:2006/05/12 | first author:Eisenstein M
Chemical nano-corking.	/pubmed/16685787	Doerr A.	Nat Methods. 2006 May;3(5):338.	Nat Methods. 2006	PubMed	citation	PMID:16685787	pubmed	16685787	create date:2006/05/12 | first author:Doerr A
Small molecules as geneticists.	/pubmed/16685786	Evanko D.	Nat Methods. 2006 May;3(5):336.	Nat Methods. 2006	PubMed	citation	PMID:16685786	pubmed	16685786	create date:2006/05/12 | first author:Evanko D
Mimicking nature with protein scaffolds.	/pubmed/16685785	Evanko D.	Nat Methods. 2006 May;3(5):334-5.	Nat Methods. 2006	PubMed	citation	PMID:16685785	pubmed	16685785	create date:2006/05/12 | first author:Evanko D
Janus face of DNA.	/pubmed/16685784	Rusk N.	Nat Methods. 2006 May;3(5):334-5.	Nat Methods. 2006	PubMed	citation	PMID:16685784	pubmed	16685784	create date:2006/05/12 | first author:Rusk N
A new twist for DNA.	/pubmed/16685783	Eisenstein M.	Nat Methods. 2006 May;3(5):333.	Nat Methods. 2006	PubMed	citation	PMID:16685783	pubmed	16685783	create date:2006/05/12 | first author:Eisenstein M
Delivery of short hairpin RNAs--triggers of gene silencing--into mouse embryonic stem cells.	/pubmed/16628211	Schaniel C, Li F, Schafer XL, Moore T, Lemischka IR, Paddison PJ.	Nat Methods. 2006 May;3(5):397-400. No abstract available.	Nat Methods. 2006	PubMed	citation	PMID:16628211	pubmed	16628211	create date:2006/04/22 | first author:Schaniel C
Metabolic biotinylation of cell surface receptors for in vivo imaging.	/pubmed/16628210	Tannous BA, Grimm J, Perry KF, Chen JW, Weissleder R, Breakefield XO.	Nat Methods. 2006 May;3(5):391-6. Erratum in: Nat Methods. 2006 Aug;3(8):657.	Nat Methods. 2006	PubMed	citation	PMID:16628210	pubmed	16628210	create date:2006/04/22 | first author:Tannous BA
High-throughput RNAi screening by time-lapse imaging of live human cells.	/pubmed/16628209	Neumann B, Held M, Liebel U, Erfle H, Rogers P, Pepperkok R, Ellenberg J.	Nat Methods. 2006 May;3(5):385-90.	Nat Methods. 2006	PubMed	citation	PMID:16628209	pubmed	16628209	create date:2006/04/22 | first author:Neumann B
Reconstruction of firing rate changes across neuronal populations by temporally deconvolved Ca2+ imaging.	/pubmed/16628208	Yaksi E, Friedrich RW.	Nat Methods. 2006 May;3(5):377-83.	Nat Methods. 2006	PubMed	citation	PMID:16628208	pubmed	16628208	create date:2006/04/22 | first author:Yaksi E
Probing the role of multicellular organization in three-dimensional microenvironments.	/pubmed/16628207	Albrecht DR, Underhill GH, Wassermann TB, Sah RL, Bhatia SN.	Nat Methods. 2006 May;3(5):369-75.	Nat Methods. 2006	PubMed	citation	PMID:16628207	pubmed	16628207	create date:2006/04/22 | first author:Albrecht DR
Fluorescent cell barcoding in flow cytometry allows high-throughput drug screening and signaling profiling.	/pubmed/16628206	Krutzik PO, Nolan GP.	Nat Methods. 2006 May;3(5):361-8.	Nat Methods. 2006	PubMed	citation	PMID:16628206	pubmed	16628206	create date:2006/04/22 | first author:Krutzik PO
A highly flexible tRNA acylation method for non-natural polypeptide synthesis.	/pubmed/16628205	Murakami H, Ohta A, Ashigai H, Suga H.	Nat Methods. 2006 May;3(5):357-9. Erratum in: Nat Methods. 2006 Aug;3(8):657.	Nat Methods. 2006	PubMed	citation	PMID:16628205	pubmed	16628205	create date:2006/04/22 | first author:Murakami H
Detection and localization of single molecular recognition events using atomic force microscopy.	/pubmed/16628204	Hinterdorfer P, Dufrêne YF.	Nat Methods. 2006 May;3(5):347-55. Review.	Nat Methods. 2006	PubMed	citation	PMID:16628204	pubmed	16628204	create date:2006/04/22 | first author:Hinterdorfer P
Imaging activity in brain cells: deconvolution clears the haze.	/pubmed/16628203	Strowbridge BW.	Nat Methods. 2006 May;3(5):344-6. No abstract available.	Nat Methods. 2006	PubMed	citation	PMID:16628203	pubmed	16628203	create date:2006/04/22 | first author:Strowbridge BW
Increasing the power of cytometry.	/pubmed/16628202	Jacobberger JW.	Nat Methods. 2006 May;3(5):343-4. No abstract available.	Nat Methods. 2006	PubMed	citation	PMID:16628202	pubmed	16628202	create date:2006/04/22 | first author:Jacobberger JW
GFP expression in muscle cells impairs actin-myosin interactions: implications for cell therapy.	/pubmed/16628201	Agbulut O, Coirault C, Niederländer N, Huet A, Vicart P, Hagège A, Puceat M, Menasché P.	Nat Methods. 2006 May;3(5):331. No abstract available. Erratum in: Nat Methods. 2006 Jun;3(6):487.	Nat Methods. 2006	PubMed	citation	PMID:16628201	pubmed	16628201	create date:2006/04/22 | first author:Agbulut O
Coke and chips--a winning combination?	/pubmed/16578931	Eisenstein M.	Nat Methods. 2006 Apr;3(4):244.	Nat Methods. 2006	PubMed	citation	PMID:16578931	pubmed	16578931	create date:2006/04/04 | first author:Eisenstein M
Hands-off protein crystallography.	/pubmed/16578930	Doerr A.	Nat Methods. 2006 Apr;3(4):244. No abstract available.	Nat Methods. 2006	PubMed	citation	PMID:16578930	pubmed	16578930	create date:2006/04/04 | first author:Doerr A
Improving evolution.	/pubmed/16578929	Rusk N.	Nat Methods. 2006 Apr;3(4):242.	Nat Methods. 2006	PubMed	citation	PMID:16578929	pubmed	16578929	create date:2006/04/04 | first author:Rusk N
Harnessing a tiny hairy beast.	/pubmed/16578928	Kaganman I.	Nat Methods. 2006 Apr;3(4):240-1.	Nat Methods. 2006	PubMed	citation	PMID:16578928	pubmed	16578928	create date:2006/04/04 | first author:Kaganman I
Bioluminescent quantum dots.	/pubmed/16578927	Evanko D.	Nat Methods. 2006 Apr;3(4):240-1.	Nat Methods. 2006	PubMed	citation	PMID:16578927	pubmed	16578927	create date:2006/04/04 | first author:Evanko D
Putting long-range mapping in reach.	/pubmed/16578925	Eisenstein M.	Nat Methods. 2006 Apr;3(4):239.	Nat Methods. 2006	PubMed	citation	PMID:16578925	pubmed	16578925	create date:2006/04/04 | first author:Eisenstein M
Optimization of membrane protein overexpression and purification using GFP fusions.	/pubmed/16554836	Drew D, Lerch M, Kunji E, Slotboom DJ, de Gier JW.	Nat Methods. 2006 Apr;3(4):303-13. No abstract available.	Nat Methods. 2006	PubMed	citation	PMID:16554836	pubmed	16554836	create date:2006/03/24 | first author:Drew D
Luminescent imaging of beta-galactosidase activity in living subjects using sequential reporter-enzyme luminescence.	/pubmed/16554835	Wehrman TS, von Degenfeld G, Krutzik PO, Nolan GP, Blau HM.	Nat Methods. 2006 Apr;3(4):295-301.	Nat Methods. 2006	PubMed	citation	PMID:16554835	pubmed	16554835	create date:2006/03/24 | first author:Wehrman TS
Quantitative production of macrophages or neutrophils ex vivo using conditional Hoxb8.	/pubmed/16554834	Wang GG, Calvo KR, Pasillas MP, Sykes DB, Häcker H, Kamps MP.	Nat Methods. 2006 Apr;3(4):287-93.	Nat Methods. 2006	PubMed	citation	PMID:16554834	pubmed	16554834	create date:2006/03/24 | first author:Wang GG
Genetically encoded fluorescent indicator for intracellular hydrogen peroxide.	/pubmed/16554833	Belousov VV, Fradkov AF, Lukyanov KA, Staroverov DB, Shakhbazov KS, Terskikh AV, Lukyanov S.	Nat Methods. 2006 Apr;3(4):281-6.	Nat Methods. 2006	PubMed	citation	PMID:16554833	pubmed	16554833	create date:2006/03/24 | first author:Belousov VV
Slowed diffusion in tumors revealed by microfiberoptic epifluorescence photobleaching.	/pubmed/16554832	Thiagarajah JR, Kim JK, Magzoub M, Verkman AS.	Nat Methods. 2006 Apr;3(4):275-80.	Nat Methods. 2006	PubMed	citation	PMID:16554832	pubmed	16554832	create date:2006/03/24 | first author:Thiagarajah JR
A monovalent streptavidin with a single femtomolar biotin binding site.	/pubmed/16554831	Howarth M, Chinnapen DJ, Gerrow K, Dorrestein PC, Grandy MR, Kelleher NL, El-Husseini A, Ting AY.	Nat Methods. 2006 Apr;3(4):267-73.	Nat Methods. 2006	PubMed	citation	PMID:16554831	pubmed	16554831	create date:2006/03/24 | first author:Howarth M
Efficient incorporation of unnatural amino acids into proteins in Escherichia coli.	/pubmed/16554830	Ryu Y, Schultz PG.	Nat Methods. 2006 Apr;3(4):263-5.	Nat Methods. 2006	PubMed	citation	PMID:16554830	pubmed	16554830	create date:2006/03/24 | first author:Ryu Y
Imaging specific cell-surface proteolytic activity in single living cells.	/pubmed/16554829	Hobson JP, Liu S, Rønø B, Leppla SH, Bugge TH.	Nat Methods. 2006 Apr;3(4):259-61.	Nat Methods. 2006	PubMed	citation	PMID:16554829	pubmed	16554829	create date:2006/03/24 | first author:Hobson JP
Analyzing phosphoinositides and their interacting proteins.	/pubmed/16554828	Rusten TE, Stenmark H.	Nat Methods. 2006 Apr;3(4):251-8.	Nat Methods. 2006	PubMed	citation	PMID:16554828	pubmed	16554828	create date:2006/03/24 | first author:Rusten TE
Myeloid progenitors on demand.	/pubmed/16554827	Liebermann DA, Hoffman B.	Nat Methods. 2006 Apr;3(4):248-9. No abstract available.	Nat Methods. 2006	PubMed	citation	PMID:16554827	pubmed	16554827	create date:2006/03/24 | first author:Liebermann DA
Chimeric streptavidins with reduced valencies.	/pubmed/16554826	Lemercier G, Johnsson K.	Nat Methods. 2006 Apr;3(4):247-8. No abstract available.	Nat Methods. 2006	PubMed	citation	PMID:16554826	pubmed	16554826	create date:2006/03/24 | first author:Lemercier G
Michaelis-Menten for single enzyme molecules.	/pubmed/16523572	Doerr A.	Nat Methods. 2006 Mar;3(3):158. No abstract available.	Nat Methods. 2006	PubMed	citation	PMID:16523572	pubmed	16523572	create date:2006/03/10 | first author:Doerr A
Conquering the unknown.	/pubmed/16523571	Rusk N.	Nat Methods. 2006 Mar;3(3):158. No abstract available.	Nat Methods. 2006	PubMed	citation	PMID:16523571	pubmed	16523571	create date:2006/03/10 | first author:Rusk N
A 'pore' man's sequencing solution?	/pubmed/16523569	Eisenstein M.	Nat Methods. 2006 Mar;3(3):157. No abstract available.	Nat Methods. 2006	PubMed	citation	PMID:16523569	pubmed	16523569	create date:2006/03/10 | first author:Eisenstein M
Single-cell breast implants.	/pubmed/16523568	Kiermer V.	Nat Methods. 2006 Mar;3(3):156. No abstract available.	Nat Methods. 2006	PubMed	citation	PMID:16523568	pubmed	16523568	create date:2006/03/10 | first author:Kiermer V
Title	URL	Description	Details	ShortDetails	Resource	Type	Identifiers	Db	EntrezUID	Properties
Using 'bumps' and 'holes' to control protein activity.	/pubmed/16523567	Evanko D.	Nat Methods. 2006 Mar;3(3):154-5. No abstract available.	Nat Methods. 2006	PubMed	citation	PMID:16523567	pubmed	16523567	create date:2006/03/10 | first author:Evanko D
To start or not to start?	/pubmed/16523566	Kaganman I.	Nat Methods. 2006 Mar;3(3):154-5. No abstract available.	Nat Methods. 2006	PubMed	citation	PMID:16523566	pubmed	16523566	create date:2006/03/10 | first author:Kaganman I
Search party.	/pubmed/16523565	Eisenstein M.	Nat Methods. 2006 Mar;3(3):153. No abstract available.	Nat Methods. 2006	PubMed	citation	PMID:16523565	pubmed	16523565	create date:2006/03/10 | first author:Eisenstein M
Meet the press!	/pubmed/16523563	[No authors listed]	Nat Methods. 2006 Mar;3(3):151. No abstract available.	Nat Methods. 2006	PubMed	citation	PMID:16523563	pubmed	16523563	create date:2006/03/10
CAGE: cap analysis of gene expression.	/pubmed/16489339	Kodzius R, Kojima M, Nishiyori H, Nakamura M, Fukuda S, Tagami M, Sasaki D, Imamura K, Kai C, Harbers M, Hayashizaki Y, Carninci P.	Nat Methods. 2006 Mar;3(3):211-22. No abstract available.	Nat Methods. 2006	PubMed	citation	PMID:16489339	pubmed	16489339	create date:2006/02/21 | first author:Kodzius R
Fluorescence protease protection of GFP chimeras to reveal protein topology and subcellular localization.	/pubmed/16489338	Lorenz H, Hailey DW, Lippincott-Schwartz J.	Nat Methods. 2006 Mar;3(3):205-10.	Nat Methods. 2006	PubMed	citation	PMID:16489338	pubmed	16489338	create date:2006/02/21 | first author:Lorenz H
3' UTR seed matches, but not overall identity, are associated with RNAi off-targets.	/pubmed/16489337	Birmingham A, Anderson EM, Reynolds A, Ilsley-Tyree D, Leake D, Fedorov Y, Baskerville S, Maksimova E, Robinson K, Karpilow J, Marshall WS, Khvorova A.	Nat Methods. 2006 Mar;3(3):199-204. Erratum in: Nat Methods. 2007 Jun;4(6):533.	Nat Methods. 2006	PubMed	citation	PMID:16489337	pubmed	16489337	create date:2006/02/21 | first author:Birmingham A
Rapid analysis of T-cell selection in vivo using T cell-receptor retrogenic mice.	/pubmed/16489336	Holst J, Vignali KM, Burton AR, Vignali DA.	Nat Methods. 2006 Mar;3(3):191-7. Erratum in: Nat Methods. 2006 Apr;3(4):327.	Nat Methods. 2006	PubMed	citation	PMID:16489336	pubmed	16489336	create date:2006/02/21 | first author:Holst J
A pooling-deconvolution strategy for biological network elucidation.	/pubmed/16489335	Jin F, Hazbun T, Michaud GA, Salcius M, Predki PF, Fields S, Huang J.	Nat Methods. 2006 Mar;3(3):183-9.	Nat Methods. 2006	PubMed	citation	PMID:16489335	pubmed	16489335	create date:2006/02/21 | first author:Jin F
[truncated: 234 more rows]
