# Supplementary material for: Rising Publication Delays Inflate Journal Impact Factors
Source: PLoS One. 2012 Dec 31;7(12):e53374. doi: 10.1371/journal.pone.0053374 (PMC3534064; doi:10.1371/journal.pone.0053374)
Supplement: Data S1 — Datasets used for the analysis. (ZIP) [file pone.0053374.s005.zip › Nature Neuroscience.csv]

Title	URL	Description	Details	ShortDetails	Resource	Type	Identifiers	Db	EntrezUID	Properties
A role for primary cilia in glutamatergic synaptic integration of adult-born neurons.	/pubmed/22306608	Kumamoto N, Gu Y, Wang J, Janoschka S, Takemaru KI, Levine J, Ge S.	Nat Neurosci. 2012 Feb 5. doi: 10.1038/nn.3042. [Epub ahead of print]	Nat Neurosci. 2012	PubMed	citation	PMID:22306608	pubmed	22306608	create date:2012/02/07 | first author:Kumamoto N
Autocrine/juxtaparacrine regulation of axon fasciculation by Slit-Robo signaling.	/pubmed/22306607	Jaworski A, Tessier-Lavigne M.	Nat Neurosci. 2012 Feb 5. doi: 10.1038/nn.3037. [Epub ahead of print]	Nat Neurosci. 2012	PubMed	citation	PMID:22306607	pubmed	22306607	create date:2012/02/07 | first author:Jaworski A
Human cerebral cortex development from pluripotent stem cells to functional excitatory synapses.	/pubmed/22306606	Shi Y, Kirwan P, Smith J, Robinson HP, Livesey FJ.	Nat Neurosci. 2012 Feb 5. doi: 10.1038/nn.3041. [Epub ahead of print]	Nat Neurosci. 2012	PubMed	citation	PMID:22306606	pubmed	22306606	create date:2012/02/07 | first author:Shi Y
The toxic Aβ oligomer and Alzheimer's disease: an emperor in need of clothes.	/pubmed/22286176	Benilova I, Karran E, De Strooper B.	Nat Neurosci. 2012 Jan 29. doi: 10.1038/nn.3028. [Epub ahead of print]	Nat Neurosci. 2012	PubMed	citation	PMID:22286176	pubmed	22286176	create date:2012/01/31 | first author:Benilova I
Theta coupling between V4 and prefrontal cortex predicts visual short-term memory performance.	/pubmed/22286175	Liebe S, Hoerzer GM, Logothetis NK, Rainer G.	Nat Neurosci. 2012 Jan 29. doi: 10.1038/nn.3038. [Epub ahead of print]	Nat Neurosci. 2012	PubMed	citation	PMID:22286175	pubmed	22286175	create date:2012/01/31 | first author:Liebe S
Selective control of inhibitory synapse development by Slitrk3-PTPδ trans-synaptic interaction.	/pubmed/22286174	Takahashi H, Katayama KI, Sohya K, Miyamoto H, Prasad T, Matsumoto Y, Ota M, Yasuda H, Tsumoto T, Aruga J, Craig AM.	Nat Neurosci. 2012 Jan 29. doi: 10.1038/nn.3040. [Epub ahead of print]	Nat Neurosci. 2012	PubMed	citation	PMID:22286174	pubmed	22286174	create date:2012/01/31 | first author:Takahashi H
Recent advances in the genetic epidemiology and molecular genetics of substance use disorders.	/pubmed/22281715	Kendler KS, Chen X, Dick D, Maes H, Gillespie N, Neale MC, Riley B.	Nat Neurosci. 2012 Jan 26;15(2):181-9. doi: 10.1038/nn.3018.	Nat Neurosci. 2012	PubMed	citation	PMID:22281715	pubmed	22281715	create date:2012/01/28 | first author:Kendler KS
Zooming in on seizures.	/pubmed/22281714	Narasimhan K.	Nat Neurosci. 2012 Jan 26;15(2):179. doi: 10.1038/nn0212-179. No abstract available.	Nat Neurosci. 2012	PubMed	citation	PMID:22281714	pubmed	22281714	create date:2012/01/28 | first author:Narasimhan K
A computational approach enhances learning in Aplysia.	/pubmed/22281713	Abbott LF, Kandel ER.	Nat Neurosci. 2012 Jan 26;15(2):178-9. doi: 10.1038/nn.3030. No abstract available.	Nat Neurosci. 2012	PubMed	citation	PMID:22281713	pubmed	22281713	create date:2012/01/28 | first author:Abbott LF
MeCP2: only 100% will do.	/pubmed/22281712	Chao HT, Zoghbi HY.	Nat Neurosci. 2012 Jan 26;15(2):176-7. doi: 10.1038/nn.3027. No abstract available.	Nat Neurosci. 2012	PubMed	citation	PMID:22281712	pubmed	22281712	create date:2012/01/28 | first author:Chao HT
Hamlet Notches fate.	/pubmed/22281711	Schmucker D, Hassan BA.	Nat Neurosci. 2012 Jan 26;15(2):174-6. doi: 10.1038/nn.3029. No abstract available.	Nat Neurosci. 2012	PubMed	citation	PMID:22281711	pubmed	22281711	create date:2012/01/28 | first author:Schmucker D
Wiring visual circuits, one eye at a time.	/pubmed/22281710	El Danaf RN, Huberman AD.	Nat Neurosci. 2012 Jan 26;15(2):172-4. doi: 10.1038/nn.3034. No abstract available.	Nat Neurosci. 2012	PubMed	citation	PMID:22281710	pubmed	22281710	create date:2012/01/28 | first author:El Danaf RN
Specialization: the connections have it.	/pubmed/22281709	Jbabdi S, Behrens TE.	Nat Neurosci. 2012 Jan 26;15(2):171-2. doi: 10.1038/nn.3031. No abstract available.	Nat Neurosci. 2012	PubMed	citation	PMID:22281709	pubmed	22281709	create date:2012/01/28 | first author:Jbabdi S
The impact of orbitofrontal dysfunction on cocaine addiction.	/pubmed/22267164	Lucantonio F, Stalnaker TA, Shaham Y, Niv Y, Schoenbaum G.	Nat Neurosci. 2012 Jan 22. doi: 10.1038/nn.3014. [Epub ahead of print]	Nat Neurosci. 2012	PubMed	citation	PMID:22267164	pubmed	22267164	create date:2012/01/24 | first author:Lucantonio F
Thalamic control of cortical states.	/pubmed/22267163	Poulet JF, Fernandez LM, Crochet S, Petersen CC.	Nat Neurosci. 2012 Jan 22. doi: 10.1038/nn.3035. [Epub ahead of print]	Nat Neurosci. 2012	PubMed	citation	PMID:22267163	pubmed	22267163	create date:2012/01/24 | first author:Poulet JF
Transcriptional code and disease map for adult retinal cell types.	/pubmed/22267162	Siegert S, Cabuy E, Scherf BG, Kohler H, Panda S, Le YZ, Fehling HJ, Gaidatzis D, Stadler MB, Roska B.	Nat Neurosci. 2012 Jan 22. doi: 10.1038/nn.3032. [Epub ahead of print]	Nat Neurosci. 2012	PubMed	citation	PMID:22267162	pubmed	22267162	create date:2012/01/24 | first author:Siegert S
Disrupted Homer scaffolds mediate abnormal mGluR5 function in a mouse model of fragile X syndrome.	/pubmed/22267161	Ronesi JA, Collins KA, Hays SA, Tsai NP, Guo W, Birnbaum SG, Hu JH, Worley PF, Gibson JR, Huber KM.	Nat Neurosci. 2012 Jan 22. doi: 10.1038/nn.3033. [Epub ahead of print]	Nat Neurosci. 2012	PubMed	citation	PMID:22267161	pubmed	22267161	create date:2012/01/24 | first author:Ronesi JA
Activity recall in a visual cortical ensemble.	/pubmed/22267160	Xu S, Jiang W, Poo MM, Dan Y.	Nat Neurosci. 2012 Jan 22. doi: 10.1038/nn.3036. [Epub ahead of print]	Nat Neurosci. 2012	PubMed	citation	PMID:22267160	pubmed	22267160	create date:2012/01/24 | first author:Xu S
A role for mDia, a Rho-regulated actin nucleator, in tangential migration of interneuron precursors.	/pubmed/22246438	Shinohara R, Thumkeo D, Kamijo H, Kaneko N, Sawamoto K, Watanabe K, Takebayashi H, Kiyonari H, Ishizaki T, Furuyashiki T, Narumiya S.	Nat Neurosci. 2012 Jan 15. doi: 10.1038/nn.3020. [Epub ahead of print]	Nat Neurosci. 2012	PubMed	citation	PMID:22246438	pubmed	22246438	create date:2012/01/17 | first author:Shinohara R
PSD-95 is post-transcriptionally repressed during early neural development by PTBP1 and PTBP2.	/pubmed/22246437	Zheng S, Gray EE, Chawla G, Porse BT, O'Dell TJ, Black DL.	Nat Neurosci. 2012 Jan 15. doi: 10.1038/nn.3026. [Epub ahead of print]	Nat Neurosci. 2012	PubMed	citation	PMID:22246437	pubmed	22246437	create date:2012/01/17 | first author:Zheng S
Persistent cortical plasticity by upregulation of chondroitin 6-sulfation.	/pubmed/22246436	Miyata S, Komatsu Y, Yoshimura Y, Taya C, Kitagawa H.	Nat Neurosci. 2012 Jan 15. doi: 10.1038/nn.3023. [Epub ahead of print]	Nat Neurosci. 2012	PubMed	citation	PMID:22246436	pubmed	22246436	create date:2012/01/17 | first author:Miyata S
Preferential encoding of visual categories in parietal cortex compared with prefrontal cortex.	/pubmed/22246435	Swaminathan SK, Freedman DJ.	Nat Neurosci. 2012 Jan 15;15(2):315-20. doi: 10.1038/nn.3016.	Nat Neurosci. 2012	PubMed	citation	PMID:22246435	pubmed	22246435	create date:2012/01/17 | first author:Swaminathan SK
A single GluN2 subunit residue controls NMDA receptor channel properties via intersubunit interaction.	/pubmed/22246434	Retchless BS, Gao W, Johnson JW.	Nat Neurosci. 2012 Jan 15. doi: 10.1038/nn.3025. [Epub ahead of print]	Nat Neurosci. 2012	PubMed	citation	PMID:22246434	pubmed	22246434	create date:2012/01/17 | first author:Retchless BS
Regulation of neuronal input transformations by tunable dendritic inhibition.	/pubmed/22246433	Lovett-Barron M, Turi GF, Kaifosh P, Lee PH, Bolze F, Sun XH, Nicoud JF, Zemelman BV, Sternson SM, Losonczy A.	Nat Neurosci. 2012 Jan 15. doi: 10.1038/nn.3024. [Epub ahead of print]	Nat Neurosci. 2012	PubMed	citation	PMID:22246433	pubmed	22246433	create date:2012/01/17 | first author:Lovett-Barron M
Mechanisms underlying cortical activity during value-guided choice.	/pubmed/22231429	Hunt LT, Kolling N, Soltani A, Woolrich MW, Rushworth MF, Behrens TE.	Nat Neurosci. 2012 Jan 8. doi: 10.1038/nn.3017. [Epub ahead of print]	Nat Neurosci. 2012	PubMed	citation	PMID:22231429	pubmed	22231429	create date:2012/01/11 | first author:Hunt LT
Emergence of a 'visual number sense' in hierarchical generative models.	/pubmed/22231428	Stoianov I, Zorzi M.	Nat Neurosci. 2012 Jan 8;15(2):194-6. doi: 10.1038/nn.2996.	Nat Neurosci. 2012	PubMed	citation	PMID:22231428	pubmed	22231428	create date:2012/01/11 | first author:Stoianov I
NAB-1 instructs synapse assembly by linking adhesion molecules and F-actin to active zone proteins.	/pubmed/22231427	Chia PH, Patel MR, Shen K.	Nat Neurosci. 2012 Jan 8;15(2):234-42. doi: 10.1038/nn.2991.	Nat Neurosci. 2012	PubMed	citation	PMID:22231427	pubmed	22231427	create date:2012/01/11 | first author:Chia PH
SK channel modulation rescues striatal plasticity and control over habit in cannabinoid tolerance.	/pubmed/22231426	Nazzaro C, Greco B, Cerovic M, Baxter P, Rubino T, Trusel M, Parolaro D, Tkatch T, Benfenati F, Pedarzani P, Tonini R.	Nat Neurosci. 2012 Jan 8;15(2):284-93. doi: 10.1038/nn.3022.	Nat Neurosci. 2012	PubMed	citation	PMID:22231426	pubmed	22231426	create date:2012/01/11 | first author:Nazzaro C
Saccade-confounded image statistics explain visual crowding.	/pubmed/22231425	Nandy AS, Tjan BS.	Nat Neurosci. 2012 Jan 8. doi: 10.1038/nn.3021. [Epub ahead of print]	Nat Neurosci. 2012	PubMed	citation	PMID:22231425	pubmed	22231425	create date:2012/01/11 | first author:Nandy AS
Chromatin modification of Notch targets in olfactory receptor neuron diversification.	/pubmed/22197833	Endo K, Karim MR, Taniguchi H, Krejci A, Kinameri E, Siebert M, Ito K, Bray SJ, Moore AW.	Nat Neurosci. 2011 Dec 25;15(2):224-33. doi: 10.1038/nn.2998.	Nat Neurosci. 2011	PubMed	citation	PMID:22197833	pubmed	22197833	create date:2011/12/27 | first author:Endo K
Uncoupling the roles of synaptotagmin I during endo- and exocytosis of synaptic vesicles.	/pubmed/22197832	Yao J, Kwon SE, Gaffaney JD, Dunning FM, Chapman ER.	Nat Neurosci. 2011 Dec 25;15(2):243-9. doi: 10.1038/nn.3013.	Nat Neurosci. 2011	PubMed	citation	PMID:22197832	pubmed	22197832	create date:2011/12/27 | first author:Yao J
Encapsulated therapeutic stem cells implanted in the tumor resection cavity induce cell death in gliomas.	/pubmed/22197831	Kauer TM, Figueiredo JL, Hingtgen S, Shah K.	Nat Neurosci. 2011 Dec 25;15(2):197-204. doi: 10.1038/nn.3019.	Nat Neurosci. 2011	PubMed	citation	PMID:22197831	pubmed	22197831	create date:2011/12/27 | first author:Kauer TM
Anatomical connectivity patterns predict face selectivity in the fusiform gyrus.	/pubmed/22197830	Saygin ZM, Osher DE, Koldewyn K, Reynolds G, Gabrieli JD, Saxe RR.	Nat Neurosci. 2011 Dec 25;15(2):321-7. doi: 10.1038/nn.3001.	Nat Neurosci. 2011	PubMed	citation	PMID:22197830	pubmed	22197830	create date:2011/12/27 | first author:Saygin ZM
Computational design of enhanced learning protocols.	/pubmed/22197829	Zhang Y, Liu RY, Heberton GA, Smolen P, Baxter DA, Cleary LJ, Byrne JH.	Nat Neurosci. 2011 Dec 25;15(2):294-7. doi: 10.1038/nn.2990.	Nat Neurosci. 2011	PubMed	citation	PMID:22197829	pubmed	22197829	create date:2011/12/27 | first author:Zhang Y
Bidirectional modulation of fear extinction by mediodorsal thalamic firing in mice.	/pubmed/22197828	Lee S, Ahmed T, Lee S, Kim H, Choi S, Kim DS, Kim SJ, Cho J, Shin HS.	Nat Neurosci. 2011 Dec 25;15(2):308-14. doi: 10.1038/nn.2999.	Nat Neurosci. 2011	PubMed	citation	PMID:22197828	pubmed	22197828	create date:2011/12/27 | first author:Lee S
Targets of your daily CA(2)ppuccino.	/pubmed/22193253	Spencer T.	Nat Neurosci. 2011 Dec 23;15(1):12. doi: 10.1038/nn0112-12. No abstract available.	Nat Neurosci. 2011	PubMed	citation	PMID:22193253	pubmed	22193253	create date:2011/12/24 | first author:Spencer T
What's primary about primary olfactory cortex?	/pubmed/22193252	Weiss T, Sobel N.	Nat Neurosci. 2011 Dec 23;15(1):10-2. doi: 10.1038/nn.3009. No abstract available.	Nat Neurosci. 2011	PubMed	citation	PMID:22193252	pubmed	22193252	create date:2011/12/24 | first author:Weiss T
Tune in to KCNQ.	/pubmed/22193251	Munns CH, Caterina MJ.	Nat Neurosci. 2011 Dec 23;15(1):8-10. doi: 10.1038/nn.3012. No abstract available.	Nat Neurosci. 2011	PubMed	citation	PMID:22193251	pubmed	22193251	create date:2011/12/24 | first author:Munns CH
How to get on the right track.	/pubmed/22193250	Suter DM, Hollenbeck PJ.	Nat Neurosci. 2011 Dec 23;15(1):7-8. doi: 10.1038/nn.3015. No abstract available.	Nat Neurosci. 2011	PubMed	citation	PMID:22193250	pubmed	22193250	create date:2011/12/24 | first author:Suter DM
Moving bliss: a new anandamide transporter.	/pubmed/22193249	Marsicano G, Chaouloff F.	Nat Neurosci. 2011 Dec 23;15(1):5-6. doi: 10.1038/nn.3011. No abstract available.	Nat Neurosci. 2011	PubMed	citation	PMID:22193249	pubmed	22193249	create date:2011/12/24 | first author:Marsicano G
An astrocyte TRP switch for inhibition.	/pubmed/22193248	Clarke LE, Attwell D.	Nat Neurosci. 2011 Dec 23;15(1):3-4. doi: 10.1038/nn.3010. No abstract available.	Nat Neurosci. 2011	PubMed	citation	PMID:22193248	pubmed	22193248	create date:2011/12/24 | first author:Clarke LE
Overseeing research integrity.	/pubmed/22193247	[No authors listed]	Nat Neurosci. 2011 Dec 23;15(1):1. doi: 10.1038/nn0112-1. No abstract available.	Nat Neurosci. 2011	PubMed	citation	PMID:22193247	pubmed	22193247	create date:2011/12/24
A new approach to manipulate the fate of single neural stem cells in tissue.	/pubmed/22179113	Taverna E, Haffner C, Pepperkok R, Huttner WB.	Nat Neurosci. 2011 Dec 18;15(2):329-37. doi: 10.1038/nn.3008.	Nat Neurosci. 2011	PubMed	citation	PMID:22179113	pubmed	22179113	create date:2011/12/20 | first author:Taverna E
Rhes, a striatal-enriched small G protein, mediates mTOR signaling and L-DOPA-induced dyskinesia.	/pubmed/22179112	Subramaniam S, Napolitano F, Mealer RG, Kim S, Errico F, Barrow R, Shahani N, Tyagi R, Snyder SH, Usiello A.	Nat Neurosci. 2011 Dec 18;15(2):191-3. doi: 10.1038/nn.2994.	Nat Neurosci. 2011	PubMed	citation	PMID:22179112	pubmed	22179112	create date:2011/12/20 | first author:Subramaniam S
Semaphorin 3E-Plexin-D1 signaling controls pathway-specific synapse formation in the striatum.	/pubmed/22179111	Ding JB, Oh WJ, Sabatini BL, Gu C.	Nat Neurosci. 2011 Dec 18;15(2):215-23. doi: 10.1038/nn.3003.	Nat Neurosci. 2011	PubMed	citation	PMID:22179111	pubmed	22179111	create date:2011/12/20 | first author:Ding JB
Visual map development depends on the temporal pattern of binocular activity in mice.	/pubmed/22179110	Zhang J, Ackman JB, Xu HP, Crair MC.	Nat Neurosci. 2011 Nov 18;15(2):298-307. doi: 10.1038/nn.3007.	Nat Neurosci. 2011	PubMed	citation	PMID:22179110	pubmed	22179110	create date:2011/12/20 | first author:Zhang J
Heterogeneous reallocation of presynaptic efficacy in recurrent excitatory circuits adapting to inactivity.	/pubmed/22179109	Mitra A, Mitra SS, Tsien RW.	Nat Neurosci. 2011 Dec 18;15(2):250-7. doi: 10.1038/nn.3004.	Nat Neurosci. 2011	PubMed	citation	PMID:22179109	pubmed	22179109	create date:2011/12/20 | first author:Mitra A
GABAergic circuits mediate the reinforcement-related signals of striatal cholinergic interneurons.	/pubmed/22158514	English DF, Ibanez-Sandoval O, Stark E, Tecuapetla F, Buzsáki G, Deisseroth K, Tepper JM, Koos T.	Nat Neurosci. 2011 Dec 11;15(1):123-30. doi: 10.1038/nn.2984.	Nat Neurosci. 2011	PubMed	citation	PMID:22158514	pubmed	22158514	create date:2011/12/14 | first author:English DF
TRPA1 channels regulate astrocyte resting calcium and inhibitory synapse efficacy through GAT-3.	/pubmed/22158513	Shigetomi E, Tong X, Kwan KY, Corey DP, Khakh BS.	Nat Neurosci. 2011 Dec 11;15(1):70-80. doi: 10.1038/nn.3000.	Nat Neurosci. 2011	PubMed	citation	PMID:22158513	pubmed	22158513	create date:2011/12/14 | first author:Shigetomi E
Coactivation of thalamic and cortical pathways induces input timing-dependent plasticity in amygdala.	/pubmed/22158512	Cho JH, Bayazitov IT, Meloni EG, Myers KM, Carlezon WA Jr, Zakharenko SS, Bolshakov VY.	Nat Neurosci. 2011 Dec 11;15(1):113-22. doi: 10.1038/nn.2993.	Nat Neurosci. 2011	PubMed	citation	PMID:22158512	pubmed	22158512	create date:2011/12/14 | first author:Cho JH
Title	URL	Description	Details	ShortDetails	Resource	Type	Identifiers	Db	EntrezUID	Properties
Neuregulin 1 regulates excitability of fast-spiking neurons through Kv1.1 and acts in epilepsy.	/pubmed/22158511	Li KX, Lu YM, Xu ZH, Zhang J, Zhu JM, Zhang JM, Cao SX, Chen XJ, Chen Z, Luo JH, Duan S, Li XM.	Nat Neurosci. 2011 Dec 11;15(2):267-73. doi: 10.1038/nn.3006.	Nat Neurosci. 2011	PubMed	citation	PMID:22158511	pubmed	22158511	create date:2011/12/14 | first author:Li KX
Neuregulin 1 represses limbic epileptogenesis through ErbB4 in parvalbumin-expressing interneurons.	/pubmed/22158510	Tan GH, Liu YY, Hu XL, Yin DM, Mei L, Xiong ZQ.	Nat Neurosci. 2011 Dec 11;15(2):258-66. doi: 10.1038/nn.3005.	Nat Neurosci. 2011	PubMed	citation	PMID:22158510	pubmed	22158510	create date:2011/12/14 | first author:Tan GH
miR-124 acts through CoREST to control onset of Sema3A sensitivity in navigating retinal growth cones.	/pubmed/22138647	Baudet ML, Zivraj KH, Abreu-Goodger C, Muldal A, Armisen J, Blenkiron C, Goldstein LD, Miska EA, Holt CE.	Nat Neurosci. 2011 Dec 4;15(1):29-38. doi: 10.1038/nn.2979.	Nat Neurosci. 2011	PubMed	citation	PMID:22138647	pubmed	22138647	create date:2011/12/06 | first author:Baudet ML
How the 'slow' Ca(2+) buffer parvalbumin affects transmitter release in nanodomain-coupling regimes.	/pubmed/22138646	Eggermann E, Jonas P.	Nat Neurosci. 2011 Dec 4;15(1):20-2. doi: 10.1038/nn.3002.	Nat Neurosci. 2011	PubMed	citation	PMID:22138646	pubmed	22138646	create date:2011/12/06 | first author:Eggermann E
α2-chimaerin controls neuronal migration and functioning of the cerebral cortex through CRMP-2.	/pubmed/22138645	Ip JP, Shi L, Chen Y, Itoh Y, Fu WY, Betz A, Yung WH, Gotoh Y, Fu AK, Ip NY.	Nat Neurosci. 2011 Dec 4;15(1):39-47. doi: 10.1038/nn.2972.	Nat Neurosci. 2011	PubMed	citation	PMID:22138645	pubmed	22138645	create date:2011/12/06 | first author:Ip JP
Differential control of presynaptic efficacy by postsynaptic N-cadherin and β-catenin.	/pubmed/22138644	Vitureira N, Letellier M, White IJ, Goda Y.	Nat Neurosci. 2011 Dec 4;15(1):81-9. doi: 10.1038/nn.2995.	Nat Neurosci. 2011	PubMed	citation	PMID:22138644	pubmed	22138644	create date:2011/12/06 | first author:Vitureira N
Cytosolic RIG-I-like helicases act as negative regulators of sterile inflammation in the CNS.	/pubmed/22138643	Dann A, Poeck H, Croxford AL, Gaupp S, Kierdorf K, Knust M, Pfeifer D, Maihoefer C, Endres S, Kalinke U, Meuth SG, Wiendl H, Knobeloch KP, Akira S, Waisman A, Hartmann G, Prinz M.	Nat Neurosci. 2011 Dec 4;15(1):98-106. doi: 10.1038/nn.2964.	Nat Neurosci. 2011	PubMed	citation	PMID:22138643	pubmed	22138643	create date:2011/12/06 | first author:Dann A
The transmembrane LRR protein DMA-1 promotes dendrite branching and growth in C. elegans.	/pubmed/22138642	Liu OW, Shen K.	Nat Neurosci. 2011 Dec 4;15(1):57-63. doi: 10.1038/nn.2978.	Nat Neurosci. 2011	PubMed	citation	PMID:22138642	pubmed	22138642	create date:2011/12/06 | first author:Liu OW
Optetrode: a multichannel readout for optogenetic control in freely moving mice.	/pubmed/22138641	Anikeeva P, Andalman AS, Witten I, Warden M, Goshen I, Grosenick L, Gunaydin LA, Frank LM, Deisseroth K.	Nat Neurosci. 2011 Dec 4;15(1):163-70. doi: 10.1038/nn.2992.	Nat Neurosci. 2011	PubMed	citation	PMID:22138641	pubmed	22138641	create date:2011/12/06 | first author:Anikeeva P
Relax, you won't feel the pain.	/pubmed/22119947	Wiltshire T, Maixner W, Diatchenko L.	Nat Neurosci. 2011 Nov 23;14(12):1496-7. doi: 10.1038/nn.2987. No abstract available.	Nat Neurosci. 2011	PubMed	citation	PMID:22119947	pubmed	22119947	create date:2011/11/29 | first author:Wiltshire T
Methylation on the mind.	/pubmed/22119946	Flax JD, Soloway PD.	Nat Neurosci. 2011 Nov 23;14(12):1494-6. doi: 10.1038/nn.2988. No abstract available.	Nat Neurosci. 2011	PubMed	citation	PMID:22119946	pubmed	22119946	create date:2011/11/29 | first author:Flax JD
Fragile balance: RNA editing tunes the synapse.	/pubmed/22119945	Bassell GJ.	Nat Neurosci. 2011 Nov 23;14(12):1492-4. doi: 10.1038/nn.2982. No abstract available.	Nat Neurosci. 2011	PubMed	citation	PMID:22119945	pubmed	22119945	create date:2011/11/29 | first author:Bassell GJ
It's a pleasure: a tale of two cortical areas.	/pubmed/22119944	Lee D.	Nat Neurosci. 2011 Nov 23;14(12):1491-2. doi: 10.1038/nn.2981. No abstract available.	Nat Neurosci. 2011	PubMed	citation	PMID:22119944	pubmed	22119944	create date:2011/11/29 | first author:Lee D
Time for a dialogue.	/pubmed/22119943	[No authors listed]	Nat Neurosci. 2011 Nov 23;14(12):1489. doi: 10.1038/nn1211-1489. No abstract available.	Nat Neurosci. 2011	PubMed	citation	PMID:22119943	pubmed	22119943	create date:2011/11/29
Rett syndrome mutation MeCP2 T158A disrupts DNA binding, protein stability and ERP responses.	/pubmed/22119903	Goffin D, Allen M, Zhang L, Amorim M, Wang IT, Reyes AR, Mercado-Berton A, Ong C, Cohen S, Hu L, Blendy JA, Carlson GC, Siegel SJ, Greenberg ME, Zhou Z.	Nat Neurosci. 2011 Nov 27;15(2):274-83. doi: 10.1038/nn.2997.	Nat Neurosci. 2011	PubMed	citation	PMID:22119903	pubmed	22119903	create date:2011/11/29 | first author:Goffin D
Coordinated regulation of cholinergic motor neuron traits through a conserved terminal selector gene.	/pubmed/22119902	Kratsios P, Stolfi A, Levine M, Hobert O.	Nat Neurosci. 2011 Nov 27;15(2):205-14. doi: 10.1038/nn.2989.	Nat Neurosci. 2011	PubMed	citation	PMID:22119902	pubmed	22119902	create date:2011/11/29 | first author:Kratsios P
Cross-species studies of orbitofrontal cortex and value-based decision-making.	/pubmed/22101646	Wallis JD.	Nat Neurosci. 2011 Nov 20;15(1):13-9. doi: 10.1038/nn.2956.	Nat Neurosci. 2011	PubMed	citation	PMID:22101646	pubmed	22101646	create date:2011/11/22 | first author:Wallis JD
Neural correlates of reliability-based cue weighting during multisensory integration.	/pubmed/22101645	Fetsch CR, Pouget A, DeAngelis GC, Angelaki DE.	Nat Neurosci. 2011 Nov 20;15(1):146-54. doi: 10.1038/nn.2983.	Nat Neurosci. 2011	PubMed	citation	PMID:22101645	pubmed	22101645	create date:2011/11/22 | first author:Fetsch CR
Caffeine-induced synaptic potentiation in hippocampal CA2 neurons.	/pubmed/22101644	Simons SB, Caruana DA, Zhao M, Dudek SM.	Nat Neurosci. 2011 Nov 20;15(1):23-5. doi: 10.1038/nn.2962.	Nat Neurosci. 2011	PubMed	citation	PMID:22101644	pubmed	22101644	create date:2011/11/22 | first author:Simons SB
UNC-33 (CRMP) and ankyrin organize microtubules and localize kinesin to polarize axon-dendrite sorting.	/pubmed/22101643	Maniar TA, Kaplan M, Wang GJ, Shen K, Wei L, Shaw JE, Koushika SP, Bargmann CI.	Nat Neurosci. 2011 Nov 20;15(1):48-56. doi: 10.1038/nn.2970.	Nat Neurosci. 2011	PubMed	citation	PMID:22101643	pubmed	22101643	create date:2011/11/22 | first author:Maniar TA
A catalytically silent FAAH-1 variant drives anandamide transport in neurons.	/pubmed/22101642	Fu J, Bottegoni G, Sasso O, Bertorelli R, Rocchia W, Masetti M, Guijarro A, Lodola A, Armirotti A, Garau G, Bandiera T, Reggiani A, Mor M, Cavalli A, Piomelli D.	Nat Neurosci. 2011 Nov 20;15(1):64-9. doi: 10.1038/nn.2986.	Nat Neurosci. 2011	PubMed	citation	PMID:22101642	pubmed	22101642	create date:2011/11/22 | first author:Fu J
KCNQ4 K(+) channels tune mechanoreceptors for normal touch sensation in mouse and man.	/pubmed/22101641	Heidenreich M, Lechner SG, Vardanyan V, Wetzel C, Cremers CW, De Leenheer EM, Aránguez G, Moreno-Pelayo MÁ, Jentsch TJ, Lewin GR.	Nat Neurosci. 2011 Nov 20;15(1):138-45. doi: 10.1038/nn.2985.	Nat Neurosci. 2011	PubMed	citation	PMID:22101641	pubmed	22101641	create date:2011/11/22 | first author:Heidenreich M
Bidirectional plasticity of cortical pattern recognition and behavioral sensory acuity.	/pubmed/22101640	Chapuis J, Wilson DA.	Nat Neurosci. 2011 Nov 20;15(1):155-61. doi: 10.1038/nn.2966.	Nat Neurosci. 2011	PubMed	citation	PMID:22101640	pubmed	22101640	create date:2011/11/22 | first author:Chapuis J
Nictation, a dispersal behavior of the nematode Caenorhabditis elegans, is regulated by IL2 neurons.	/pubmed/22081161	Lee H, Choi MK, Lee D, Kim HS, Hwang H, Kim H, Park S, Paik YK, Lee J.	Nat Neurosci. 2011 Nov 13;15(1):107-12. doi: 10.1038/nn.2975.	Nat Neurosci. 2011	PubMed	citation	PMID:22081161	pubmed	22081161	create date:2011/11/15 | first author:Lee H
Inactivity-induced increase in nAChRs upregulates Shal K(+) channels to stabilize synaptic potentials.	/pubmed/22081160	Ping Y, Tsunoda S.	Nat Neurosci. 2011 Nov 13;15(1):90-7. doi: 10.1038/nn.2969.	Nat Neurosci. 2011	PubMed	citation	PMID:22081160	pubmed	22081160	create date:2011/11/15 | first author:Ping Y
Experience-dependent plasticity of mature adult-born neurons.	/pubmed/22081159	Livneh Y, Mizrahi A.	Nat Neurosci. 2011 Nov 13;15(1):26-8. doi: 10.1038/nn.2980.	Nat Neurosci. 2011	PubMed	citation	PMID:22081159	pubmed	22081159	create date:2011/11/15 | first author:Livneh Y
Leptin regulates the reward value of nutrient.	/pubmed/22081158	Domingos AI, Vaynshteyn J, Voss HU, Ren X, Gradinaru V, Zang F, Deisseroth K, de Araujo IE, Friedman J.	Nat Neurosci. 2011 Nov 13;14(12):1562-8. doi: 10.1038/nn.2977.	Nat Neurosci. 2011	PubMed	citation	PMID:22081158	pubmed	22081158	create date:2011/11/15 | first author:Domingos AI
Flexible, foldable, actively multiplexed, high-density electrode array for mapping brain activity in vivo.	/pubmed/22081157	Viventi J, Kim DH, Vigeland L, Frechette ES, Blanco JA, Kim YS, Avrin AE, Tiruvadi VR, Hwang SW, Vanleer AC, Wulsin DF, Davis K, Gelber CE, Palmer L, Van der Spiegel J, Wu J, Xiao J, Huang Y, Contreras D, Rogers JA, Litt B.	Nat Neurosci. 2011 Nov 13;14(12):1599-605. doi: 10.1038/nn.2973.	Nat Neurosci. 2011	PubMed	citation	PMID:22081157	pubmed	22081157	create date:2011/11/15 | first author:Viventi J
Cytokinesis remnants define first neuronal asymmetry in vivo.	/pubmed/22081156	Pollarolo G, Schulz JG, Munck S, Dotti CG.	Nat Neurosci. 2011 Nov 13;14(12):1525-33. doi: 10.1038/nn.2976.	Nat Neurosci. 2011	PubMed	citation	PMID:22081156	pubmed	22081156	create date:2011/11/15 | first author:Pollarolo G
Orientation tuning of cytochrome oxidase patches in macaque primary visual cortex.	/pubmed/22057193	Economides JR, Sincich LC, Adams DL, Horton JC.	Nat Neurosci. 2011 Nov 6;14(12):1574-80. doi: 10.1038/nn.2958.	Nat Neurosci. 2011	PubMed	citation	PMID:22057193	pubmed	22057193	create date:2011/11/08 | first author:Economides JR
Paradoxical reversal learning enhancement by stress or prefrontal cortical damage: rescue with BDNF.	/pubmed/22057192	Graybeal C, Feyder M, Schulman E, Saksida LM, Bussey TJ, Brigman JL, Holmes A.	Nat Neurosci. 2011 Nov 6;14(12):1507-9. doi: 10.1038/nn.2954.	Nat Neurosci. 2011	PubMed	citation	PMID:22057192	pubmed	22057192	create date:2011/11/08 | first author:Graybeal C
Cholinergic modulation of a specific memory function of prefrontal cortex.	/pubmed/22057191	Croxson PL, Kyriazis DA, Baxter MG.	Nat Neurosci. 2011 Nov 6;14(12):1510-2. doi: 10.1038/nn.2971.	Nat Neurosci. 2011	PubMed	citation	PMID:22057191	pubmed	22057191	create date:2011/11/08 | first author:Croxson PL
Evolutionary differences in food preference rely on Gr64e, a receptor for glycerol.	/pubmed/22057190	Wisotsky Z, Medina A, Freeman E, Dahanukar A.	Nat Neurosci. 2011 Nov 6;14(12):1534-41. doi: 10.1038/nn.2944.	Nat Neurosci. 2011	PubMed	citation	PMID:22057190	pubmed	22057190	create date:2011/11/08 | first author:Wisotsky Z
Polymodal activation of the endocannabinoid system in the extended amygdala.	/pubmed/22057189	Puente N, Cui Y, Lassalle O, Lafourcade M, Georges F, Venance L, Grandes P, Manzoni OJ.	Nat Neurosci. 2011 Nov 6;14(12):1542-7. doi: 10.1038/nn.2974.	Nat Neurosci. 2011	PubMed	citation	PMID:22057189	pubmed	22057189	create date:2011/11/08 | first author:Puente N
The Na(+)/Ca(2+) exchanger NCKX4 governs termination and adaptation of the mammalian olfactory response.	/pubmed/22057188	Stephan AB, Tobochnik S, Dibattista M, Wall CM, Reisert J, Zhao H.	Nat Neurosci. 2011 Nov 6;15(1):131-7. doi: 10.1038/nn.2943.	Nat Neurosci. 2011	PubMed	citation	PMID:22057188	pubmed	22057188	create date:2011/11/08 | first author:Stephan AB
Expectancy-related changes in firing of dopamine neurons depend on orbitofrontal cortex.	/pubmed/22037501	Takahashi YK, Roesch MR, Wilson RC, Toreson K, O'Donnell P, Niv Y, Schoenbaum G.	Nat Neurosci. 2011 Oct 30;14(12):1590-7. doi: 10.1038/nn.2957.	Nat Neurosci. 2011	PubMed	citation	PMID:22037501	pubmed	22037501	create date:2011/11/01 | first author:Takahashi YK
Drug-induced GABA transporter currents enhance GABA release to induce opioid withdrawal behaviors.	/pubmed/22037500	Bagley EE, Hacker J, Chefer VI, Mallet C, McNally GP, Chieng BC, Perroud J, Shippenberg TS, Christie MJ.	Nat Neurosci. 2011 Oct 30;14(12):1548-54. doi: 10.1038/nn.2940.	Nat Neurosci. 2011	PubMed	citation	PMID:22037500	pubmed	22037500	create date:2011/11/01 | first author:Bagley EE
Modulation of dADAR-dependent RNA editing by the Drosophila fragile X mental retardation protein.	/pubmed/22037499	Bhogal B, Jepson JE, Savva YA, Pepper AS, Reenan RA, Jongens TA.	Nat Neurosci. 2011 Oct 30;14(12):1517-24. doi: 10.1038/nn.2950.	Nat Neurosci. 2011	PubMed	citation	PMID:22037499	pubmed	22037499	create date:2011/11/01 | first author:Bhogal B
Double dissociation of value computations in orbitofrontal and anterior cingulate neurons.	/pubmed/22037498	Kennerley SW, Behrens TE, Wallis JD.	Nat Neurosci. 2011 Oct 30;14(12):1581-9. doi: 10.1038/nn.2961.	Nat Neurosci. 2011	PubMed	citation	PMID:22037498	pubmed	22037498	create date:2011/11/01 | first author:Kennerley SW
The conundrums of understanding genetic risks for autism spectrum disorders.	/pubmed/22037497	State MW, Levitt P.	Nat Neurosci. 2011 Oct 30;14(12):1499-506. doi: 10.1038/nn.2924. Review.	Nat Neurosci. 2011	PubMed	citation	PMID:22037497	pubmed	22037497	create date:2011/11/01 | first author:State MW
5-hmC-mediated epigenetic dynamics during postnatal neurodevelopment and aging.	/pubmed/22037496	Szulwach KE, Li X, Li Y, Song CX, Wu H, Dai Q, Irier H, Upadhyay AK, Gearing M, Levey AI, Vasanthakumar A, Godley LA, Chang Q, Cheng X, He C, Jin P.	Nat Neurosci. 2011 Oct 30;14(12):1607-16. doi: 10.1038/nn.2959.	Nat Neurosci. 2011	PubMed	citation	PMID:22037496	pubmed	22037496	create date:2011/11/01 | first author:Szulwach KE
Central nervous system pericytes in health and disease.	/pubmed/22030551	Winkler EA, Bell RD, Zlokovic BV.	Nat Neurosci. 2011 Oct 26;14(11):1398-405. doi: 10.1038/nn.2946.	Nat Neurosci. 2011	PubMed	citation	PMID:22030551	pubmed	22030551	create date:2011/10/28 | first author:Winkler EA
Cerebrovascular disorders: molecular insights and therapeutic opportunities.	/pubmed/22030550	Storkebaum E, Quaegebeur A, Vikkula M, Carmeliet P.	Nat Neurosci. 2011 Oct 26;14(11):1390-7. doi: 10.1038/nn.2947. Review.	Nat Neurosci. 2011	PubMed	citation	PMID:22030550	pubmed	22030550	create date:2011/10/28 | first author:Storkebaum E
Perivascular instruction of cell genesis and fate in the adult brain.	/pubmed/22030549	Goldman SA, Chen Z.	Nat Neurosci. 2011 Oct 26;14(11):1382-9. doi: 10.1038/nn.2963. Review.	Nat Neurosci. 2011	PubMed	citation	PMID:22030549	pubmed	22030549	create date:2011/10/28 | first author:Goldman SA
Twisted tango: brain tumor neurovascular interactions.	/pubmed/22030548	Hjelmeland AB, Lathia JD, Sathornsumetee S, Rich JN.	Nat Neurosci. 2011 Oct 26;14(11):1375-81. doi: 10.1038/nn.2955. Review.	Nat Neurosci. 2011	PubMed	citation	PMID:22030548	pubmed	22030548	create date:2011/10/28 | first author:Hjelmeland AB
Emerging mechanisms of disrupted cellular signaling in brain ischemia.	/pubmed/22030547	Tymianski M.	Nat Neurosci. 2011 Oct 26;14(11):1369-73. doi: 10.1038/nn.2951.	Nat Neurosci. 2011	PubMed	citation	PMID:22030547	pubmed	22030547	create date:2011/10/28 | first author:Tymianski M
Stroke research at a crossroad: asking the brain for directions.	/pubmed/22030546	Iadecola C, Anrather J.	Nat Neurosci. 2011 Oct 26;14(11):1363-8. doi: 10.1038/nn.2953.	Nat Neurosci. 2011	PubMed	citation	PMID:22030546	pubmed	22030546	create date:2011/10/28 | first author:Iadecola C
Seeing more clearly with Scale.	/pubmed/22030545	Gundersen B.	Nat Neurosci. 2011 Oct 26;14(11):1362. doi: 10.1038/nn1111-1362. No abstract available.	Nat Neurosci. 2011	PubMed	citation	PMID:22030545	pubmed	22030545	create date:2011/10/28 | first author:Gundersen B
An axis of good and awful in odor reception.	/pubmed/22030544	Frank ME, Hettinger TP.	Nat Neurosci. 2011 Oct 26;14(11):1360-2. doi: 10.1038/nn.2967. No abstract available.	Nat Neurosci. 2011	PubMed	citation	PMID:22030544	pubmed	22030544	create date:2011/10/28 | first author:Frank ME
Same players, different game: AMPA receptor regulation in oligodendrocyte progenitors.	/pubmed/22030543	De Biase LM, Bergles DE.	Nat Neurosci. 2011 Oct 26;14(11):1358-60. doi: 10.1038/nn.2965. No abstract available.	Nat Neurosci. 2011	PubMed	citation	PMID:22030543	pubmed	22030543	create date:2011/10/28 | first author:De Biase LM
Title	URL	Description	Details	ShortDetails	Resource	Type	Identifiers	Db	EntrezUID	Properties
EphrinBs send mixed messages.	/pubmed/22030542	Soskis M, Salogiannis J, Greenberg M.	Nat Neurosci. 2011 Oct 26;14(11):1356-8. doi: 10.1038/nn.2968. No abstract available.	Nat Neurosci. 2011	PubMed	citation	PMID:22030542	pubmed	22030542	create date:2011/10/28 | first author:Soskis M
The brain's rose-colored glasses.	/pubmed/22030541	Izuma K, Adolphs R.	Nat Neurosci. 2011 Oct 26;14(11):1355-6. doi: 10.1038/nn.2960. No abstract available.	Nat Neurosci. 2011	PubMed	citation	PMID:22030541	pubmed	22030541	create date:2011/10/28 | first author:Izuma K
Focus on neurovascular interactions.	/pubmed/22030540	[No authors listed]	Nat Neurosci. 2011 Oct 26;14(11):1353. doi: 10.1038/nn1111-1353. No abstract available.	Nat Neurosci. 2011	PubMed	citation	PMID:22030540	pubmed	22030540	create date:2011/10/28
Pain sensitivity and vasopressin analgesia are mediated by a gene-sex-environment interaction.	/pubmed/22019732	Mogil JS, Sorge RE, LaCroix-Fralish ML, Smith SB, Fortin A, Sotocinal SG, Ritchie J, Austin JS, Schorscher-Petcu A, Melmed K, Czerminski J, Bittong RA, Mokris JB, Neubert JK, Campbell CM, Edwards RR, Campbell JN, Crawley JN, Lariviere WR, Wallace MR, Sternberg WF, Balaban CD, et al.	Nat Neurosci. 2011 Oct 23;14(12):1569-73. doi: 10.1038/nn.2941.	Nat Neurosci. 2011	PubMed	citation	PMID:22019732	pubmed	22019732	create date:2011/10/25 | first author:Mogil JS
PI3Kγ is required for NMDA receptor-dependent long-term depression and behavioral flexibility.	/pubmed/22019731	Kim JI, Lee HR, Sim SE, Baek J, Yu NK, Choi JH, Ko HG, Lee YS, Park SW, Kwak C, Ahn SJ, Choi SY, Kim H, Kim KH, Backx PH, Bradley CA, Kim E, Jang DJ, Lee K, Kim SJ, Zhuo M, Collingridge GL, et al.	Nat Neurosci. 2011 Oct 23;14(11):1447-54. doi: 10.1038/nn.2937.	Nat Neurosci. 2011	PubMed	citation	PMID:22019731	pubmed	22019731	create date:2011/10/25 | first author:Kim JI
Ribbon synapses compute temporal contrast and encode luminance in retinal rod bipolar cells.	/pubmed/22019730	Oesch NW, Diamond JS.	Nat Neurosci. 2011 Oct 23;14(12):1555-61. doi: 10.1038/nn.2945.	Nat Neurosci. 2011	PubMed	citation	PMID:22019730	pubmed	22019730	create date:2011/10/25 | first author:Oesch NW
Attention induces conservative subjective biases in visual perception.	/pubmed/22019729	Rahnev D, Maniscalco B, Graves T, Huang E, de Lange FP, Lau H.	Nat Neurosci. 2011 Oct 23;14(12):1513-5. doi: 10.1038/nn.2948.	Nat Neurosci. 2011	PubMed	citation	PMID:22019729	pubmed	22019729	create date:2011/10/25 | first author:Rahnev D
PDZ binding of TARPγ-8 controls synaptic transmission but not synaptic plasticity.	/pubmed/22002768	Sumioka A, Brown TE, Kato AS, Bredt DS, Kauer JA, Tomita S.	Nat Neurosci. 2011 Oct 16;14(11):1410-2. doi: 10.1038/nn.2952.	Nat Neurosci. 2011	PubMed	citation	PMID:22002768	pubmed	22002768	create date:2011/10/18 | first author:Sumioka A
How unrealistic optimism is maintained in the face of reality.	/pubmed/21983684	Sharot T, Korn CW, Dolan RJ.	Nat Neurosci. 2011 Oct 9;14(11):1475-9. doi: 10.1038/nn.2949.	Nat Neurosci. 2011	PubMed	citation	PMID:21983684	pubmed	21983684	create date:2011/10/11 | first author:Sharot T
Bidirectional plasticity of calcium-permeable AMPA receptors in oligodendrocyte lineage cells.	/pubmed/21983683	Zonouzi M, Renzi M, Farrant M, Cull-Candy SG.	Nat Neurosci. 2011 Oct 9;14(11):1430-8. doi: 10.1038/nn.2942.	Nat Neurosci. 2011	PubMed	citation	PMID:21983683	pubmed	21983683	create date:2011/10/11 | first author:Zonouzi M
Sleep and waking modulate spine turnover in the adolescent mouse cortex.	/pubmed/21983682	Maret S, Faraguna U, Nelson AB, Cirelli C, Tononi G.	Nat Neurosci. 2011 Oct 9;14(11):1418-20. doi: 10.1038/nn.2934.	Nat Neurosci. 2011	PubMed	citation	PMID:21983682	pubmed	21983682	create date:2011/10/11 | first author:Maret S
Ivy/neurogliaform interneurons coordinate activity in the neurogenic niche.	/pubmed/21983681	Markwardt SJ, Dieni CV, Wadiche JI, Overstreet-Wadiche L.	Nat Neurosci. 2011 Oct 9;14(11):1407-9. doi: 10.1038/nn.2935.	Nat Neurosci. 2011	PubMed	citation	PMID:21983681	pubmed	21983681	create date:2011/10/11 | first author:Markwardt SJ
A dual shaping mechanism for postsynaptic ephrin-B3 as a receptor that sculpts dendrites and synapses.	/pubmed/21964490	Xu NJ, Sun S, Gibson JR, Henkemeyer M.	Nat Neurosci. 2011 Oct 2;14(11):1421-9. doi: 10.1038/nn.2931.	Nat Neurosci. 2011	PubMed	citation	PMID:21964490	pubmed	21964490	create date:2011/10/04 | first author:Xu NJ
In utero exposure to cocaine delays postnatal synaptic maturation of glutamatergic transmission in the VTA.	/pubmed/21964489	Bellone C, Mameli M, Lüscher C.	Nat Neurosci. 2011 Oct 2;14(11):1439-46. doi: 10.1038/nn.2930.	Nat Neurosci. 2011	PubMed	citation	PMID:21964489	pubmed	21964489	create date:2011/10/04 | first author:Bellone C
Dorsolateral and ventromedial prefrontal cortex orchestrate normative choice.	/pubmed/21964488	Baumgartner T, Knoch D, Hotz P, Eisenegger C, Fehr E.	Nat Neurosci. 2011 Oct 2;14(11):1468-74. doi: 10.1038/nn.2933.	Nat Neurosci. 2011	PubMed	citation	PMID:21964488	pubmed	21964488	create date:2011/10/04 | first author:Baumgartner T
Maintaining a Highwire act.	/pubmed/21952265	Spencer T.	Nat Neurosci. 2011 Sep 27;14(10):1226. doi: 10.1038/nn1011-1226. No abstract available.	Nat Neurosci. 2011	PubMed	citation	PMID:21952265	pubmed	21952265	create date:2011/09/29 | first author:Spencer T
Is that a bathtub in your kitchen?	/pubmed/21952264	Peelen MV, Kastner S.	Nat Neurosci. 2011 Sep 27;14(10):1224-6. doi: 10.1038/nn.2936. No abstract available.	Nat Neurosci. 2011	PubMed	citation	PMID:21952264	pubmed	21952264	create date:2011/09/29 | first author:Peelen MV
Receptors in (e)motion.	/pubmed/21952263	Radulovic J, Tronson NC.	Nat Neurosci. 2011 Sep 27;14(10):1222-4. doi: 10.1038/nn.2938. No abstract available.	Nat Neurosci. 2011	PubMed	citation	PMID:21952263	pubmed	21952263	create date:2011/09/29 | first author:Radulovic J
Regulation of complex I by Engrailed is complex too.	/pubmed/21952262	Sanders LH, Greenamyre JT.	Nat Neurosci. 2011 Sep 27;14(10):1221-2. doi: 10.1038/nn.2939. No abstract available.	Nat Neurosci. 2011	PubMed	citation	PMID:21952262	pubmed	21952262	create date:2011/09/29 | first author:Sanders LH
Surprise! A unifying model of dorsal anterior cingulate function?	/pubmed/21952261	Egner T.	Nat Neurosci. 2011 Sep 27;14(10):1219-20. doi: 10.1038/nn.2932. No abstract available.	Nat Neurosci. 2011	PubMed	citation	PMID:21952261	pubmed	21952261	create date:2011/09/29 | first author:Egner T
Heterogeneity of CNS myeloid cells and their roles in neurodegeneration.	/pubmed/21952260	Prinz M, Priller J, Sisodia SS, Ransohoff RM.	Nat Neurosci. 2011 Sep 27;14(10):1227-35. doi: 10.1038/nn.2923. Review.	Nat Neurosci. 2011	PubMed	citation	PMID:21952260	pubmed	21952260	create date:2011/09/29 | first author:Prinz M
Hemisphere-specific optogenetic stimulation reveals left-right asymmetry of hippocampal plasticity.	/pubmed/21946328	Kohl MM, Shipton OA, Deacon RM, Rawlins JN, Deisseroth K, Paulsen O.	Nat Neurosci. 2011 Sep 25;14(11):1413-5. doi: 10.1038/nn.2915. Erratum in: Nat Neurosci. 2011 Dec;14(12):1617.	Nat Neurosci. 2011	PubMed	citation	PMID:21946328	pubmed	21946328	create date:2011/09/29 | first author:Kohl MM
Amygdala lesions selectively impair familiarity in recognition memory.	/pubmed/21946327	Farovik A, Place RJ, Miller DR, Eichenbaum H.	Nat Neurosci. 2011 Sep 25;14(11):1416-7. doi: 10.1038/nn.2919.	Nat Neurosci. 2011	PubMed	citation	PMID:21946327	pubmed	21946327	create date:2011/09/29 | first author:Farovik A
Neural activity at the human olfactory epithelium reflects olfactory perception.	/pubmed/21946326	Lapid H, Shushan S, Plotkin A, Voet H, Roth Y, Hummel T, Schneidman E, Sobel N.	Nat Neurosci. 2011 Sep 25;14(11):1455-61. doi: 10.1038/nn.2926.	Nat Neurosci. 2011	PubMed	citation	PMID:21946326	pubmed	21946326	create date:2011/09/29 | first author:Lapid H
Subthalamic nucleus stimulation reverses mediofrontal influence over decision threshold.	/pubmed/21946325	Cavanagh JF, Wiecki TV, Cohen MX, Figueroa CM, Samanta J, Sherman SJ, Frank MJ.	Nat Neurosci. 2011 Sep 25;14(11):1462-7. doi: 10.1038/nn.2925.	Nat Neurosci. 2011	PubMed	citation	PMID:21946325	pubmed	21946325	create date:2011/09/29 | first author:Cavanagh JF
A lateralized brain network for visuospatial attention.	/pubmed/21926985	Thiebaut de Schotten M, Dell'Acqua F, Forkel SJ, Simmons A, Vergani F, Murphy DG, Catani M.	Nat Neurosci. 2011 Sep 18;14(10):1245-6. doi: 10.1038/nn.2905. Erratum in: Nat Neurosci. 2011 Dec;14(12):1617.	Nat Neurosci. 2011	PubMed	citation	PMID:21926985	pubmed	21926985	create date:2011/09/20 | first author:Thiebaut de Schotten M
Automatic spread of attentional response modulation along Gestalt criteria in primary visual cortex.	/pubmed/21926984	Wannig A, Stanisor L, Roelfsema PR.	Nat Neurosci. 2011 Sep 18;14(10):1243-4. doi: 10.1038/nn.2910.	Nat Neurosci. 2011	PubMed	citation	PMID:21926984	pubmed	21926984	create date:2011/09/20 | first author:Wannig A
Cone photoreceptor contributions to noise and correlations in the retinal output.	/pubmed/21926983	Ala-Laurila P, Greschner M, Chichilnisky EJ, Rieke F.	Nat Neurosci. 2011 Sep 18;14(10):1309-16. doi: 10.1038/nn.2927.	Nat Neurosci. 2011	PubMed	citation	PMID:21926983	pubmed	21926983	create date:2011/09/20 | first author:Ala-Laurila P
Medial prefrontal cortex as an action-outcome predictor.	/pubmed/21926982	Alexander WH, Brown JW.	Nat Neurosci. 2011 Sep 18;14(10):1338-44. doi: 10.1038/nn.2921.	Nat Neurosci. 2011	PubMed	citation	PMID:21926982	pubmed	21926982	create date:2011/09/20 | first author:Alexander WH
Grid cells generate an analog error-correcting code for singularly precise neural computation.	/pubmed/21909090	Sreenivasan S, Fiete I.	Nat Neurosci. 2011 Sep 11;14(10):1330-7. doi: 10.1038/nn.2901.	Nat Neurosci. 2011	PubMed	citation	PMID:21909090	pubmed	21909090	create date:2011/09/13 | first author:Sreenivasan S
Retrieval-specific endocytosis of GluA2-AMPARs underlies adaptive reconsolidation of contextual fear.	/pubmed/21909089	Rao-Ruiz P, Rotaru DC, van der Loo RJ, Mansvelder HD, Stiedl O, Smit AB, Spijker S.	Nat Neurosci. 2011 Sep 11;14(10):1302-8. doi: 10.1038/nn.2907.	Nat Neurosci. 2011	PubMed	citation	PMID:21909089	pubmed	21909089	create date:2011/09/13 | first author:Rao-Ruiz P
Differential roles of human striatum and amygdala in associative learning.	/pubmed/21909088	Li J, Schiller D, Schoenbaum G, Phelps EA, Daw ND.	Nat Neurosci. 2011 Sep 11;14(10):1250-2. doi: 10.1038/nn.2904.	Nat Neurosci. 2011	PubMed	citation	PMID:21909088	pubmed	21909088	create date:2011/09/13 | first author:Li J
Ligand-binding domain of an α7-nicotinic receptor chimera and its complex with agonist.	/pubmed/21909087	Li SX, Huang S, Bren N, Noridomi K, Dellisanti CD, Sine SM, Chen L.	Nat Neurosci. 2011 Sep 11;14(10):1253-9. doi: 10.1038/nn.2908.	Nat Neurosci. 2011	PubMed	citation	PMID:21909087	pubmed	21909087	create date:2011/09/13 | first author:Li SX
Coordinated dynamic encoding in the retina using opposing forms of plasticity.	/pubmed/21909086	Kastner DB, Baccus SA.	Nat Neurosci. 2011 Sep 11;14(10):1317-22. doi: 10.1038/nn.2906.	Nat Neurosci. 2011	PubMed	citation	PMID:21909086	pubmed	21909086	create date:2011/09/13 | first author:Kastner DB
Local Ca2+ detection and modulation of synaptic release by astrocytes.	/pubmed/21909085	Di Castro MA, Chuquet J, Liaudet N, Bhaukaurally K, Santello M, Bouvier D, Tiret P, Volterra A.	Nat Neurosci. 2011 Sep 11;14(10):1276-84. doi: 10.1038/nn.2929.	Nat Neurosci. 2011	PubMed	citation	PMID:21909085	pubmed	21909085	create date:2011/09/13 | first author:Di Castro MA
Engrailed protects mouse midbrain dopaminergic neurons against mitochondrial complex I insults.	/pubmed/21892157	Alvarez-Fischer D, Fuchs J, Castagner F, Stettler O, Massiani-Beaudoin O, Moya KL, Bouillot C, Oertel WH, Lombès A, Faigle W, Joshi RL, Hartmann A, Prochiantz A.	Nat Neurosci. 2011 Sep 4;14(10):1260-6. doi: 10.1038/nn.2916.	Nat Neurosci. 2011	PubMed	citation	PMID:21892157	pubmed	21892157	create date:2011/09/06 | first author:Alvarez-Fischer D
Constructing scenes from objects in human occipitotemporal cortex.	/pubmed/21892156	MacEvoy SP, Epstein RA.	Nat Neurosci. 2011 Sep 4;14(10):1323-9. doi: 10.1038/nn.2903.	Nat Neurosci. 2011	PubMed	citation	PMID:21892156	pubmed	21892156	create date:2011/09/06 | first author:MacEvoy SP
miR-132, an experience-dependent microRNA, is essential for visual cortex plasticity.	/pubmed/21892155	Mellios N, Sugihara H, Castro J, Banerjee A, Le C, Kumar A, Crawford B, Strathmann J, Tropea D, Levine SS, Edbauer D, Sur M.	Nat Neurosci. 2011 Sep 4;14(10):1240-2. doi: 10.1038/nn.2909.	Nat Neurosci. 2011	PubMed	citation	PMID:21892155	pubmed	21892155	create date:2011/09/06 | first author:Mellios N
Experience-dependent expression of miR-132 regulates ocular dominance plasticity.	/pubmed/21892154	Tognini P, Putignano E, Coatti A, Pizzorusso T.	Nat Neurosci. 2011 Sep 4;14(10):1237-9. doi: 10.1038/nn.2920.	Nat Neurosci. 2011	PubMed	citation	PMID:21892154	pubmed	21892154	create date:2011/09/06 | first author:Tognini P
Scale: a chemical approach for fluorescence imaging and reconstruction of transparent mouse brain.	/pubmed/21878933	Hama H, Kurokawa H, Kawano H, Ando R, Shimogori T, Noda H, Fukami K, Sakaue-Sawano A, Miyawaki A.	Nat Neurosci. 2011 Aug 30;14(11):1481-8. doi: 10.1038/nn.2928.	Nat Neurosci. 2011	PubMed	citation	PMID:21878933	pubmed	21878933	create date:2011/09/01 | first author:Hama H
Erroneous analyses of interactions in neuroscience: a problem of significance.	/pubmed/21878926	Nieuwenhuis S, Forstmann BU, Wagenmakers EJ.	Nat Neurosci. 2011 Aug 26;14(9):1105-7. doi: 10.1038/nn.2886.	Nat Neurosci. 2011	PubMed	citation	PMID:21878926	pubmed	21878926	create date:2011/09/01 | first author:Nieuwenhuis S
Coming up: in search of the vertical dimension in the brain.	/pubmed/21878925	Savelli F, Knierim JJ.	Nat Neurosci. 2011 Aug 26;14(9):1102-3. doi: 10.1038/nn.2913. No abstract available.	Nat Neurosci. 2011	PubMed	citation	PMID:21878925	pubmed	21878925	create date:2011/09/01 | first author:Savelli F
'Macrophage' cannabinoid receptor goes up in smoke.	/pubmed/21878924	Kenny PJ.	Nat Neurosci. 2011 Aug 26;14(9):1100-2. doi: 10.1038/nn.2912. No abstract available.	Nat Neurosci. 2011	PubMed	citation	PMID:21878924	pubmed	21878924	create date:2011/09/01 | first author:Kenny PJ
Microglia and monocytes: 'tis plain the twain meet in the brain.	/pubmed/21878923	Ransohoff RM.	Nat Neurosci. 2011 Aug 26;14(9):1098-100. doi: 10.1038/nn.2917. No abstract available.	Nat Neurosci. 2011	PubMed	citation	PMID:21878923	pubmed	21878923	create date:2011/09/01 | first author:Ransohoff RM
Grilled RIBEYE stakes a claim for synaptic ribbons.	/pubmed/21878922	Diamond JS.	Nat Neurosci. 2011 Aug 26;14(9):1097-8. doi: 10.1038/nn.2914. No abstract available.	Nat Neurosci. 2011	PubMed	citation	PMID:21878922	pubmed	21878922	create date:2011/09/01 | first author:Diamond JS
On the value of information and other rewards.	/pubmed/21878921	Niv Y, Chan S.	Nat Neurosci. 2011 Aug 26;14(9):1095-7. doi: 10.1038/nn.2918. No abstract available.	Nat Neurosci. 2011	PubMed	citation	PMID:21878921	pubmed	21878921	create date:2011/09/01 | first author:Niv Y
A circadian clock in hippocampus is regulated by interaction between oligophrenin-1 and Rev-erbα.	/pubmed/21874017	Valnegri P, Khelfaoui M, Dorseuil O, Bassani S, Lagneaux C, Gianfelice A, Benfante R, Chelly J, Billuart P, Sala C, Passafaro M.	Nat Neurosci. 2011 Aug 28;14(10):1293-301. doi: 10.1038/nn.2911.	Nat Neurosci. 2011	PubMed	citation	PMID:21874017	pubmed	21874017	create date:2011/08/30 | first author:Valnegri P
Presynaptic regulation of quantal size: K+/H+ exchange stimulates vesicular glutamate transport.	/pubmed/21874016	Goh GY, Huang H, Ullman J, Borre L, Hnasko TS, Trussell LO, Edwards RH.	Nat Neurosci. 2011 Aug 28;14(10):1285-92. doi: 10.1038/nn.2898.	Nat Neurosci. 2011	PubMed	citation	PMID:21874016	pubmed	21874016	create date:2011/08/30 | first author:Goh GY
Drosophila Rae1 controls the abundance of the ubiquitin ligase Highwire in post-mitotic neurons.	/pubmed/21874015	Tian X, Li J, Valakh V, DiAntonio A, Wu C.	Nat Neurosci. 2011 Aug 28;14(10):1267-75. doi: 10.1038/nn.2922.	Nat Neurosci. 2011	PubMed	citation	PMID:21874015	pubmed	21874015	create date:2011/08/30 | first author:Tian X
A category-specific response to animals in the right human amygdala.	/pubmed/21874014	Mormann F, Dubois J, Kornblith S, Milosavljevic M, Cerf M, Ison M, Tsuchiya N, Kraskov A, Quiroga RQ, Adolphs R, Fried I, Koch C.	Nat Neurosci. 2011 Aug 28;14(10):1247-9. doi: 10.1038/nn.2899.	Nat Neurosci. 2011	PubMed	citation	PMID:21874014	pubmed	21874014	create date:2011/08/30 | first author:Mormann F
Title	URL	Description	Details	ShortDetails	Resource	Type	Identifiers	Db	EntrezUID	Properties
Neuronal activity modifies the DNA methylation landscape in the adult brain.	/pubmed/21874013	Guo JU, Ma DK, Mo H, Ball MP, Jang MH, Bonaguidi MA, Balazer JA, Eaves HL, Xie B, Ford E, Zhang K, Ming GL, Gao Y, Song H.	Nat Neurosci. 2011 Aug 28;14(10):1345-51. doi: 10.1038/nn.2900.	Nat Neurosci. 2011	PubMed	citation	PMID:21874013	pubmed	21874013	create date:2011/08/30 | first author:Guo JU
Lateral habenula neurons signal errors in the prediction of reward information.	/pubmed/21857659	Bromberg-Martin ES, Hikosaka O.	Nat Neurosci. 2011 Aug 21;14(9):1209-16. doi: 10.1038/nn.2902. Erratum in: Nat Neurosci. 2011 Dec;14(12):1617.	Nat Neurosci. 2011	PubMed	citation	PMID:21857659	pubmed	21857659	create date:2011/08/23 | first author:Bromberg-Martin ES
A new mode of corticothalamic transmission revealed in the Gria4(-/-) model of absence epilepsy.	/pubmed/21857658	Paz JT, Bryant AS, Peng K, Fenno L, Yizhar O, Frankel WN, Deisseroth K, Huguenard JR.	Nat Neurosci. 2011 Aug 21;14(9):1167-73. doi: 10.1038/nn.2896.	Nat Neurosci. 2011	PubMed	citation	PMID:21857658	pubmed	21857658	create date:2011/08/23 | first author:Paz JT
miR-124a is required for hippocampal axogenesis and retinal cone survival through Lhx2 suppression.	/pubmed/21857657	Sanuki R, Onishi A, Koike C, Muramatsu R, Watanabe S, Muranishi Y, Irie S, Uneo S, Koyasu T, Matsui R, Chérasse Y, Urade Y, Watanabe D, Kondo M, Yamashita T, Furukawa T.	Nat Neurosci. 2011 Aug 21;14(9):1125-34. doi: 10.1038/nn.2897.	Nat Neurosci. 2011	PubMed	citation	PMID:21857657	pubmed	21857657	create date:2011/08/23 | first author:Sanuki R
Spatial gradients and multidimensional dynamics in a neural integrator circuit.	/pubmed/21857656	Miri A, Daie K, Arrenberg AB, Baier H, Aksay E, Tank DW.	Nat Neurosci. 2011 Aug 21;14(9):1150-9. doi: 10.1038/nn.2888.	Nat Neurosci. 2011	PubMed	citation	PMID:21857656	pubmed	21857656	create date:2011/08/23 | first author:Miri A
Role of rodent secondary motor cortex in value-based action selection.	/pubmed/21841777	Sul JH, Jo S, Lee D, Jung MW.	Nat Neurosci. 2011 Aug 14;14(9):1202-8. doi: 10.1038/nn.2881.	Nat Neurosci. 2011	PubMed	citation	PMID:21841777	pubmed	21841777	create date:2011/08/16 | first author:Sul JH
Metamers of the ventral stream.	/pubmed/21841776	Freeman J, Simoncelli EP.	Nat Neurosci. 2011 Aug 14;14(9):1195-201. doi: 10.1038/nn.2889.	Nat Neurosci. 2011	PubMed	citation	PMID:21841776	pubmed	21841776	create date:2011/08/16 | first author:Freeman J
The brain-specific microRNA miR-128b regulates the formation of fear-extinction memory.	/pubmed/21841775	Lin Q, Wei W, Coelho CM, Li X, Baker-Andresen D, Dudley K, Ratnu VS, Boskovic Z, Kobor MS, Sun YE, Bredy TW.	Nat Neurosci. 2011 Aug 14;14(9):1115-7. doi: 10.1038/nn.2891.	Nat Neurosci. 2011	PubMed	citation	PMID:21841775	pubmed	21841775	create date:2011/08/16 | first author:Lin Q
Presenilin 1 regulates homeostatic synaptic scaling through Akt signaling.	/pubmed/21841774	Pratt KG, Zimmerman EC, Cook DG, Sullivan JM.	Nat Neurosci. 2011 Aug 14;14(9):1112-4. doi: 10.1038/nn.2893.	Nat Neurosci. 2011	PubMed	citation	PMID:21841774	pubmed	21841774	create date:2011/08/16 | first author:Pratt KG
Anisotropic encoding of three-dimensional space by place cells and grid cells.	/pubmed/21822271	Hayman R, Verriotis MA, Jovalekic A, Fenton AA, Jeffery KJ.	Nat Neurosci. 2011 Aug 7;14(9):1182-8. doi: 10.1038/nn.2892.	Nat Neurosci. 2011	PubMed	citation	PMID:21822271	pubmed	21822271	create date:2011/08/09 | first author:Hayman R
Hippocampal CA1 pyramidal cells form functionally distinct sublayers.	/pubmed/21822270	Mizuseki K, Diba K, Pastalkova E, Buzsáki G.	Nat Neurosci. 2011 Aug 7;14(9):1174-81. doi: 10.1038/nn.2894.	Nat Neurosci. 2011	PubMed	citation	PMID:21822270	pubmed	21822270	create date:2011/08/09 | first author:Mizuseki K
Harmonin inhibits presynaptic Cav1.3 Ca²⁺ channels in mouse inner hair cells.	/pubmed/21822269	Gregory FD, Bryan KE, Pangršič T, Calin-Jageman IE, Moser T, Lee A.	Nat Neurosci. 2011 Aug 7;14(9):1109-11. doi: 10.1038/nn.2895.	Nat Neurosci. 2011	PubMed	citation	PMID:21822269	pubmed	21822269	create date:2011/08/09 | first author:Gregory FD
A critical period for auditory thalamocortical connectivity.	/pubmed/21804538	Barkat TR, Polley DB, Hensch TK.	Nat Neurosci. 2011 Jul 31;14(9):1189-94. doi: 10.1038/nn.2882.	Nat Neurosci. 2011	PubMed	citation	PMID:21804538	pubmed	21804538	create date:2011/08/02 | first author:Barkat TR
Infiltrating monocytes trigger EAE progression, but do not contribute to the resident microglia pool.	/pubmed/21804537	Ajami B, Bennett JL, Krieger C, McNagny KM, Rossi FM.	Nat Neurosci. 2011 Jul 31;14(9):1142-9. doi: 10.1038/nn.2887.	Nat Neurosci. 2011	PubMed	citation	PMID:21804537	pubmed	21804537	create date:2011/08/02 | first author:Ajami B
Reward and autoreceptors.	/pubmed/21792192	Gundersen B.	Nat Neurosci. 2011 Jul 26;14(8):950. doi: 10.1038/nn0811-950. No abstract available.	Nat Neurosci. 2011	PubMed	citation	PMID:21792192	pubmed	21792192	create date:2011/07/28 | first author:Gundersen B
An overlooked neurotoxic species in Alzheimer's disease.	/pubmed/21792191	Benilova I, De Strooper B.	Nat Neurosci. 2011 Jul 26;14(8):949-50. doi: 10.1038/nn.2871. No abstract available.	Nat Neurosci. 2011	PubMed	citation	PMID:21792191	pubmed	21792191	create date:2011/07/28 | first author:Benilova I
What birds have to say about language.	/pubmed/21792190	Bloomfield TC, Gentner TQ, Margoliash D.	Nat Neurosci. 2011 Jul 26;14(8):947-8. doi: 10.1038/nn.2884. No abstract available.	Nat Neurosci. 2011	PubMed	citation	PMID:21792190	pubmed	21792190	create date:2011/07/28 | first author:Bloomfield TC
Anti-TANKyrase weapons promote myelination.	/pubmed/21792189	Casaccia P.	Nat Neurosci. 2011 Jul 26;14(8):945-7. doi: 10.1038/nn.2885. No abstract available.	Nat Neurosci. 2011	PubMed	citation	PMID:21792189	pubmed	21792189	create date:2011/07/28 | first author:Casaccia P
Prior and prejudice.	/pubmed/21792188	Salinas E.	Nat Neurosci. 2011 Jul 26;14(8):943-5. doi: 10.1038/nn.2883. No abstract available.	Nat Neurosci. 2011	PubMed	citation	PMID:21792188	pubmed	21792188	create date:2011/07/28 | first author:Salinas E
Crafting a revision.	/pubmed/21792187	[No authors listed]	Nat Neurosci. 2011 Jul 26;14(8):941. doi: 10.1038/nn0811-941. No abstract available.	Nat Neurosci. 2011	PubMed	citation	PMID:21792187	pubmed	21792187	create date:2011/07/28
Selective optical drive of thalamic reticular nucleus generates thalamic bursts and cortical spindles.	/pubmed/21785436	Halassa MM, Siegle JH, Ritt JT, Ting JT, Feng G, Moore CI.	Nat Neurosci. 2011 Jul 24;14(9):1118-20. doi: 10.1038/nn.2880.	Nat Neurosci. 2011	PubMed	citation	PMID:21785436	pubmed	21785436	create date:2011/07/26 | first author:Halassa MM
Acute destruction of the synaptic ribbon reveals a role for the ribbon in vesicle priming.	/pubmed/21785435	Snellman J, Mehta B, Babai N, Bartoletti TM, Akmentin W, Francis A, Matthews G, Thoreson W, Zenisek D.	Nat Neurosci. 2011 Jul 24;14(9):1135-41. doi: 10.1038/nn.2870.	Nat Neurosci. 2011	PubMed	citation	PMID:21785435	pubmed	21785435	create date:2011/07/26 | first author:Snellman J
Brain cannabinoid CB₂ receptors modulate cocaine's actions in mice.	/pubmed/21785434	Xi ZX, Peng XQ, Li X, Song R, Zhang HY, Liu QR, Yang HJ, Bi GH, Li J, Gardner EL.	Nat Neurosci. 2011 Jul 24;14(9):1160-6. doi: 10.1038/nn.2874.	Nat Neurosci. 2011	PubMed	citation	PMID:21785434	pubmed	21785434	create date:2011/07/26 | first author:Xi ZX
Loss of activity-induced phosphorylation of MeCP2 enhances synaptogenesis, LTP and spatial memory.	/pubmed/21765426	Li H, Zhong X, Chau KF, Williams EC, Chang Q.	Nat Neurosci. 2011 Jul 17;14(8):1001-8. doi: 10.1038/nn.2866.	Nat Neurosci. 2011	PubMed	citation	PMID:21765426	pubmed	21765426	create date:2011/07/19 | first author:Li H
Generalized associative representations in parietal cortex.	/pubmed/21765425	Fitzgerald JK, Freedman DJ, Assad JA.	Nat Neurosci. 2011 Jul 17;14(8):1075-9. doi: 10.1038/nn.2878.	Nat Neurosci. 2011	PubMed	citation	PMID:21765425	pubmed	21765425	create date:2011/07/19 | first author:Fitzgerald JK
Adaptation of the simple or complex nature of V1 receptive fields to visual statistics.	/pubmed/21765424	Fournier J, Monier C, Pananceau M, Frégnac Y.	Nat Neurosci. 2011 Jul 17;14(8):1053-60. doi: 10.1038/nn.2861.	Nat Neurosci. 2011	PubMed	citation	PMID:21765424	pubmed	21765424	create date:2011/07/19 | first author:Fournier J
Mammalian Gcm genes induce Hes5 expression by active DNA demethylation and induce neural stem cells.	/pubmed/21765423	Hitoshi S, Ishino Y, Kumar A, Jasmine S, Tanaka KF, Kondo T, Kato S, Hosoya T, Hotta Y, Ikenaka K.	Nat Neurosci. 2011 Jul 17;14(8):957-64. doi: 10.1038/nn.2875.	Nat Neurosci. 2011	PubMed	citation	PMID:21765423	pubmed	21765423	create date:2011/07/19 | first author:Hitoshi S
Precise olfactory responses tile the sniff cycle.	/pubmed/21765422	Shusterman R, Smear MC, Koulakov AA, Rinberg D.	Nat Neurosci. 2011 Jul 17;14(8):1039-44. doi: 10.1038/nn.2877.	Nat Neurosci. 2011	PubMed	citation	PMID:21765422	pubmed	21765422	create date:2011/07/19 | first author:Shusterman R
Differential connectivity and response dynamics of excitatory and inhibitory neurons in visual cortex.	/pubmed/21765421	Hofer SB, Ko H, Pichler B, Vogelstein J, Ros H, Zeng H, Lein E, Lesica NA, Mrsic-Flogel TD.	Nat Neurosci. 2011 Jul 17;14(8):1045-52. doi: 10.1038/nn.2876.	Nat Neurosci. 2011	PubMed	citation	PMID:21765421	pubmed	21765421	create date:2011/07/19 | first author:Hofer SB
Fast-spiking interneurons have an initial orientation bias that is lost with vision.	/pubmed/21750548	Kuhlman SJ, Tring E, Trachtenberg JT.	Nat Neurosci. 2011 Jul 12;14(9):1121-3. doi: 10.1038/nn.2890.	Nat Neurosci. 2011	PubMed	citation	PMID:21750548	pubmed	21750548	create date:2011/07/14 | first author:Kuhlman SJ
Two-photon calcium imaging of evoked activity from L5 somatosensory neurons in vivo.	/pubmed/21743473	Mittmann W, Wallace DJ, Czubayko U, Herb JT, Schaefer AT, Looger LL, Denk W, Kerr JN.	Nat Neurosci. 2011 Jul 10;14(8):1089-93. doi: 10.1038/nn.2879.	Nat Neurosci. 2011	PubMed	citation	PMID:21743473	pubmed	21743473	create date:2011/07/12 | first author:Mittmann W
High-accuracy neurite reconstruction for high-throughput neuroanatomy.	/pubmed/21743472	Helmstaedter M, Briggman KL, Denk W.	Nat Neurosci. 2011 Jul 10;14(8):1081-8. doi: 10.1038/nn.2868.	Nat Neurosci. 2011	PubMed	citation	PMID:21743472	pubmed	21743472	create date:2011/07/12 | first author:Helmstaedter M
Neurod6 expression defines new retinal amacrine cell subtypes and regulates their fate.	/pubmed/21743471	Kay JN, Voinescu PE, Chu MW, Sanes JR.	Nat Neurosci. 2011 Jul 10;14(8):965-72. doi: 10.1038/nn.2859.	Nat Neurosci. 2011	PubMed	citation	PMID:21743471	pubmed	21743471	create date:2011/07/12 | first author:Kay JN
Cocaine supersensitivity and enhanced motivation for reward in mice lacking dopamine D2 autoreceptors.	/pubmed/21743470	Bello EP, Mateo Y, Gelman DM, Noaín D, Shin JH, Low MJ, Alvarez VA, Lovinger DM, Rubinstein M.	Nat Neurosci. 2011 Jul 10;14(8):1033-8. doi: 10.1038/nn.2862.	Nat Neurosci. 2011	PubMed	citation	PMID:21743470	pubmed	21743470	create date:2011/07/12 | first author:Bello EP
Laminin-332 coordinates mechanotransduction and growth cone bifurcation in sensory neurons.	/pubmed/21725315	Chiang LY, Poole K, Oliveira BE, Duarte N, Sierra YA, Bruckner-Tuderman L, Koch M, Hu J, Lewin GR.	Nat Neurosci. 2011 Jul 3;14(8):993-1000. doi: 10.1038/nn.2873.	Nat Neurosci. 2011	PubMed	citation	PMID:21725315	pubmed	21725315	create date:2011/07/05 | first author:Chiang LY
Zinc alleviates pain through high-affinity binding to the NMDA receptor NR2A subunit.	/pubmed/21725314	Nozaki C, Vergnano AM, Filliol D, Ouagazzal AM, Le Goff A, Carvalho S, Reiss D, Gaveriaux-Ruff C, Neyton J, Paoletti P, Kieffer BL.	Nat Neurosci. 2011 Jul 3;14(8):1017-22. doi: 10.1038/nn.2844.	Nat Neurosci. 2011	PubMed	citation	PMID:21725314	pubmed	21725314	create date:2011/07/05 | first author:Nozaki C
Potent amyloidogenicity and pathogenicity of Aβ43.	/pubmed/21725313	Saito T, Suemoto T, Brouwers N, Sleegers K, Funamoto S, Mihira N, Matsuba Y, Yamada K, Nilsson P, Takano J, Nishimura M, Iwata N, Van Broeckhoven C, Ihara Y, Saido TC.	Nat Neurosci. 2011 Jul 3;14(8):1023-32. doi: 10.1038/nn.2858.	Nat Neurosci. 2011	PubMed	citation	PMID:21725313	pubmed	21725313	create date:2011/07/05 | first author:Saito T
A CaMKIIβ signaling pathway at the centrosome regulates dendrite patterning in the brain.	/pubmed/21725312	Puram SV, Kim AH, Ikeuchi Y, Wilson-Grady JT, Merdes A, Gygi SP, Bonni A.	Nat Neurosci. 2011 Jul 3;14(8):973-83. doi: 10.1038/nn.2857.	Nat Neurosci. 2011	PubMed	citation	PMID:21725312	pubmed	21725312	create date:2011/07/05 | first author:Puram SV
Owl's behavior and neural representation predicted by Bayesian inference.	/pubmed/21725311	Fischer BJ, Peña JL.	Nat Neurosci. 2011 Jul 3;14(8):1061-6. doi: 10.1038/nn.2872.	Nat Neurosci. 2011	PubMed	citation	PMID:21725311	pubmed	21725311	create date:2011/07/05 | first author:Fischer BJ
Measuring and interpreting neuronal correlations.	/pubmed/21709677	Cohen MR, Kohn A.	Nat Neurosci. 2011 Jun 27;14(7):811-9. doi: 10.1038/nn.2842. Review.	Nat Neurosci. 2011	PubMed	citation	PMID:21709677	pubmed	21709677	create date:2011/06/29 | first author:Cohen MR
Net(o) excitement for kainate receptors.	/pubmed/21709676	Lerma J.	Nat Neurosci. 2011 Jun 27;14(7):808-10. doi: 10.1038/nn.2864. No abstract available.	Nat Neurosci. 2011	PubMed	citation	PMID:21709676	pubmed	21709676	create date:2011/06/29 | first author:Lerma J
Cajal revisited: does the VMH make us fat?	/pubmed/21709675	Yi CX, Scherer T, Tschöp MH.	Nat Neurosci. 2011 Jun 27;14(7):806-8. doi: 10.1038/nn.2867. No abstract available.	Nat Neurosci. 2011	PubMed	citation	PMID:21709675	pubmed	21709675	create date:2011/06/29 | first author:Yi CX
Vision and olfaction say UNC-le to G proteins.	/pubmed/21709674	Vardy E, Roth BL.	Nat Neurosci. 2011 Jun 27;14(7):805-6. doi: 10.1038/nn.2863. No abstract available.	Nat Neurosci. 2011	PubMed	citation	PMID:21709674	pubmed	21709674	create date:2011/06/29 | first author:Vardy E
Life imitates op art.	/pubmed/21709673	Smith SL, Smith IT.	Nat Neurosci. 2011 Jun 27;14(7):803-4. doi: 10.1038/nn.2865. No abstract available.	Nat Neurosci. 2011	PubMed	citation	PMID:21709673	pubmed	21709673	create date:2011/06/29 | first author:Smith SL
Regulation of behavioral plasticity by systemic temperature signaling in Caenorhabditis elegans.	/pubmed/21706021	Sugi T, Nishida Y, Mori I.	Nat Neurosci. 2011 Jun 26;14(8):984-92. doi: 10.1038/nn.2854.	Nat Neurosci. 2011	PubMed	citation	PMID:21706021	pubmed	21706021	create date:2011/06/28 | first author:Sugi T
In vivo evidence that retinal bipolar cells generate spikes modulated by light.	/pubmed/21706020	Dreosti E, Esposti F, Baden T, Lagnado L.	Nat Neurosci. 2011 Jun 26;14(8):951-2. doi: 10.1038/nn.2841.	Nat Neurosci. 2011	PubMed	citation	PMID:21706020	pubmed	21706020	create date:2011/06/28 | first author:Dreosti E
Preventing interference between different memory tasks.	/pubmed/21706019	Cohen DA, Robertson EM.	Nat Neurosci. 2011 Jun 26;14(8):953-5. doi: 10.1038/nn.2840.	Nat Neurosci. 2011	PubMed	citation	PMID:21706019	pubmed	21706019	create date:2011/06/28 | first author:Cohen DA
Axin2 as regulatory and therapeutic target in newborn brain injury and remyelination.	/pubmed/21706018	Fancy SP, Harrington EP, Yuen TJ, Silbereis JC, Zhao C, Baranzini SE, Bruce CC, Otero JJ, Huang EJ, Nusse R, Franklin RJ, Rowitch DH.	Nat Neurosci. 2011 Jun 26;14(8):1009-16. doi: 10.1038/nn.2855.	Nat Neurosci. 2011	PubMed	citation	PMID:21706018	pubmed	21706018	create date:2011/06/28 | first author:Fancy SP
Songbirds possess the spontaneous ability to discriminate syntactic rules.	/pubmed/21706017	Abe K, Watanabe D.	Nat Neurosci. 2011 Jun 26;14(8):1067-74. doi: 10.1038/nn.2869.	Nat Neurosci. 2011	PubMed	citation	PMID:21706017	pubmed	21706017	create date:2011/06/28 | first author:Abe K
Glia instruct developmental neuronal remodeling through TGF-β signaling.	/pubmed/21685919	Awasaki T, Huang Y, O'Connor MB, Lee T.	Nat Neurosci. 2011 Jun 19;14(7):821-3. doi: 10.1038/nn.2833.	Nat Neurosci. 2011	PubMed	citation	PMID:21685919	pubmed	21685919	create date:2011/06/21 | first author:Awasaki T
Title	URL	Description	Details	ShortDetails	Resource	Type	Identifiers	Db	EntrezUID	Properties
Imaging analysis of clock neurons reveals light buffers the wake-promoting effect of dopamine.	/pubmed/21685918	Shang Y, Haynes P, Pírez N, Harrington KI, Guo F, Pollack J, Hong P, Griffith LC, Rosbash M.	Nat Neurosci. 2011 Jun 19;14(7):889-95. doi: 10.1038/nn.2860.	Nat Neurosci. 2011	PubMed	citation	PMID:21685918	pubmed	21685918	create date:2011/06/21 | first author:Shang Y
Mushroom body efferent neurons responsible for aversive olfactory memory retrieval in Drosophila.	/pubmed/21685917	Séjourné J, Plaçais PY, Aso Y, Siwanowicz I, Trannoy S, Thoma V, Tedjakumala SR, Rubin GM, Tchénio P, Ito K, Isabel G, Tanimoto H, Preat T.	Nat Neurosci. 2011 Jun 19;14(7):903-10. doi: 10.1038/nn.2846.	Nat Neurosci. 2011	PubMed	citation	PMID:21685917	pubmed	21685917	create date:2011/06/21 | first author:Séjourné J
Social regulation of aggression by pheromonal activation of Or65a olfactory neurons in Drosophila.	/pubmed/21685916	Liu W, Liang X, Gong J, Yang Z, Zhang YH, Zhang JX, Rao Y.	Nat Neurosci. 2011 Jun 19;14(7):896-902. doi: 10.1038/nn.2836.	Nat Neurosci. 2011	PubMed	citation	PMID:21685916	pubmed	21685916	create date:2011/06/21 | first author:Liu W
Synaptically driven state transitions in distal dendrites of striatal spiny neurons.	/pubmed/21666674	Plotkin JL, Day M, Surmeier DJ.	Nat Neurosci. 2011 Jun 12;14(7):881-8. doi: 10.1038/nn.2848.	Nat Neurosci. 2011	PubMed	citation	PMID:21666674	pubmed	21666674	create date:2011/06/15 | first author:Plotkin JL
A readily retrievable pool of synaptic vesicles.	/pubmed/21666673	Hua Y, Sinha R, Thiel CS, Schmidt R, Hüve J, Martens H, Hell SW, Egner A, Klingauf J.	Nat Neurosci. 2011 Jun 12;14(7):833-9. doi: 10.1038/nn.2838.	Nat Neurosci. 2011	PubMed	citation	PMID:21666673	pubmed	21666673	create date:2011/06/15 | first author:Hua Y
KCNQ5 channels control resting properties and release probability of a synapse.	/pubmed/21666672	Huang H, Trussell LO.	Nat Neurosci. 2011 Jun 12;14(7):840-7. doi: 10.1038/nn.2830.	Nat Neurosci. 2011	PubMed	citation	PMID:21666672	pubmed	21666672	create date:2011/06/15 | first author:Huang H
TACE (ADAM17) inhibits Schwann cell myelination.	/pubmed/21666671	La Marca R, Cerri F, Horiuchi K, Bachi A, Feltri ML, Wrabetz L, Blobel CP, Quattrini A, Salzer JL, Taveggia C.	Nat Neurosci. 2011 Jun 12;14(7):857-65. doi: 10.1038/nn.2849.	Nat Neurosci. 2011	PubMed	citation	PMID:21666671	pubmed	21666671	create date:2011/06/15 | first author:La Marca R
Cardinal rules: visual orientation perception reflects knowledge of environmental statistics.	/pubmed/21642976	Girshick AR, Landy MS, Simoncelli EP.	Nat Neurosci. 2011 Jun 5;14(7):926-32. doi: 10.1038/nn.2831.	Nat Neurosci. 2011	PubMed	citation	PMID:21642976	pubmed	21642976	create date:2011/06/07 | first author:Girshick AR
High-fat feeding promotes obesity via insulin receptor/PI3K-dependent inhibition of SF-1 VMH neurons.	/pubmed/21642975	Klöckener T, Hess S, Belgardt BF, Paeger L, Verhagen LA, Husch A, Sohn JW, Hampel B, Dhillon H, Zigman JM, Lowell BB, Williams KW, Elmquist JK, Horvath TL, Kloppenburg P, Brüning JC.	Nat Neurosci. 2011 Jun 5;14(7):911-8. doi: 10.1038/nn.2847.	Nat Neurosci. 2011	PubMed	citation	PMID:21642975	pubmed	21642975	create date:2011/06/07 | first author:Klöckener T
Light acts through melanopsin to alter retinal waves and segregation of retinogeniculate afferents.	/pubmed/21642974	Renna JM, Weng S, Berson DM.	Nat Neurosci. 2011 Jun 5;14(7):827-9. doi: 10.1038/nn.2845.	Nat Neurosci. 2011	PubMed	citation	PMID:21642974	pubmed	21642974	create date:2011/06/07 | first author:Renna JM
Neuronal basis of sequential foraging decisions in a patchy environment.	/pubmed/21642973	Hayden BY, Pearson JM, Platt ML.	Nat Neurosci. 2011 Jun 5;14(7):933-9. doi: 10.1038/nn.2856.	Nat Neurosci. 2011	PubMed	citation	PMID:21642973	pubmed	21642973	create date:2011/06/07 | first author:Hayden BY
UNC119 is required for G protein trafficking in sensory neurons.	/pubmed/21642972	Zhang H, Constantine R, Vorobiev S, Chen Y, Seetharaman J, Huang YJ, Xiao R, Montelione GT, Gerstner CD, Davis MW, Inana G, Whitby FG, Jorgensen EM, Hill CP, Tong L, Baehr W.	Nat Neurosci. 2011 Jun 5;14(7):874-80. doi: 10.1038/nn.2835.	Nat Neurosci. 2011	PubMed	citation	PMID:21642972	pubmed	21642972	create date:2011/06/07 | first author:Zhang H
Retinal origin of orientation maps in visual cortex.	/pubmed/21623365	Paik SB, Ringach DL.	Nat Neurosci. 2011 May 29;14(7):919-25. doi: 10.1038/nn.2824.	Nat Neurosci. 2011	PubMed	citation	PMID:21623365	pubmed	21623365	create date:2011/05/31 | first author:Paik SB
Rapid activity-induced transcription of Arc and other IEGs relies on poised RNA polymerase II.	/pubmed/21623364	Saha RN, Wissink EM, Bailey ER, Zhao M, Fargo DC, Hwang JY, Daigle KR, Fenn JD, Adelman K, Dudek SM.	Nat Neurosci. 2011 May 29;14(7):848-56. doi: 10.1038/nn.2839.	Nat Neurosci. 2011	PubMed	citation	PMID:21623364	pubmed	21623364	create date:2011/05/31 | first author:Saha RN
Distinct functions of kainate receptors in the brain are determined by the auxiliary subunit Neto1.	/pubmed/21623363	Straub C, Hunt DL, Yamasaki M, Kim KS, Watanabe M, Castillo PE, Tomita S.	Nat Neurosci. 2011 May 29;14(7):866-73. doi: 10.1038/nn.2837.	Nat Neurosci. 2011	PubMed	citation	PMID:21623363	pubmed	21623363	create date:2011/05/31 | first author:Straub C
Differential coupling of visual cortex with default or frontal-parietal network based on goals.	/pubmed/21623362	Chadick JZ, Gazzaley A.	Nat Neurosci. 2011 May 29;14(7):830-2. doi: 10.1038/nn.2823.	Nat Neurosci. 2011	PubMed	citation	PMID:21623362	pubmed	21623362	create date:2011/05/31 | first author:Chadick JZ
Synaptic vesicle retrieval time is a cell-wide rather than individual-synapse property.	/pubmed/21623361	Armbruster M, Ryan TA.	Nat Neurosci. 2011 May 29;14(7):824-6. doi: 10.1038/nn.2828.	Nat Neurosci. 2011	PubMed	citation	PMID:21623361	pubmed	21623361	create date:2011/05/31 | first author:Armbruster M
Reframing sexual differentiation of the brain.	/pubmed/21613996	McCarthy MM, Arnold AP.	Nat Neurosci. 2011 Jun;14(6):677-83. Epub 2011 May 25. Review.	Nat Neurosci. 2011	PubMed	citation	PMID:21613996	pubmed	21613996	create date:2011/05/27 | first author:McCarthy MM
When what you see is not what you hear.	/pubmed/21613995	Chandrasekaran C, Ghazanfar AA.	Nat Neurosci. 2011 Jun;14(6):675-6. No abstract available.	Nat Neurosci. 2011	PubMed	citation	PMID:21613995	pubmed	21613995	create date:2011/05/27 | first author:Chandrasekaran C
Zooming in on AMPA receptor regulation by CaMKII.	/pubmed/21613994	Derkach V.	Nat Neurosci. 2011 Jun;14(6):674-5. No abstract available.	Nat Neurosci. 2011	PubMed	citation	PMID:21613994	pubmed	21613994	create date:2011/05/27 | first author:Derkach V
Normalizing relations between the senses.	/pubmed/21613993	Churchland AK.	Nat Neurosci. 2011 Jun;14(6):672-3. No abstract available.	Nat Neurosci. 2011	PubMed	citation	PMID:21613993	pubmed	21613993	create date:2011/05/27 | first author:Churchland AK
No holy grail for puberty.	/pubmed/21613992	Moenter SM.	Nat Neurosci. 2011 Jun;14(6):670-2. No abstract available.	Nat Neurosci. 2011	PubMed	citation	PMID:21613992	pubmed	21613992	create date:2011/05/27 | first author:Moenter SM
Amyloid by default.	/pubmed/21613991	Walker LC, Jucker M.	Nat Neurosci. 2011 Jun;14(6):669-70. No abstract available.	Nat Neurosci. 2011	PubMed	citation	PMID:21613991	pubmed	21613991	create date:2011/05/27 | first author:Walker LC
The SK2-long isoform directs synaptic localization and function of SK2-containing channels.	/pubmed/21602822	Allen D, Bond CT, Luján R, Ballesteros-Merino C, Lin MT, Wang K, Klett N, Watanabe M, Shigemoto R, Stackman RW Jr, Maylie J, Adelman JP.	Nat Neurosci. 2011 Jun;14(6):744-9. Epub 2011 May 22.	Nat Neurosci. 2011	PubMed	citation	PMID:21602822	pubmed	21602822	create date:2011/05/24 | first author:Allen D
A differentially amplified motion in the ear for near-threshold sound detection.	/pubmed/21602821	Chen F, Zha D, Fridberger A, Zheng J, Choudhury N, Jacques SL, Wang RK, Shi X, Nuttall AL.	Nat Neurosci. 2011 Jun;14(6):770-4. Epub 2011 May 22.	Nat Neurosci. 2011	PubMed	citation	PMID:21602821	pubmed	21602821	create date:2011/05/24 | first author:Chen F
Position-dependent patterning of spontaneous action potentials in immature cochlear inner hair cells.	/pubmed/21572434	Johnson SL, Eckrich T, Kuhn S, Zampini V, Franz C, Ranatunga KM, Roberts TP, Masetto S, Knipper M, Kros CJ, Marcotti W.	Nat Neurosci. 2011 Jun;14(6):711-7. Epub 2011 May 15.	Nat Neurosci. 2011	PubMed	citation	PMID:21572434	pubmed	21572434	create date:2011/05/17 | first author:Johnson SL
Skn-1a (Pou2f3) specifies taste receptor cell lineage.	/pubmed/21572433	Matsumoto I, Ohmoto M, Narukawa M, Yoshihara Y, Abe K.	Nat Neurosci. 2011 Jun;14(6):685-7. Epub 2011 May 15. Erratum in: Nat Neurosci. 2011 Sep;14(9):1217. Nat Neurosci. 2011 Jun;14(6):following 687.	Nat Neurosci. 2011	PubMed	citation	PMID:21572433	pubmed	21572433	create date:2011/05/17 | first author:Matsumoto I
Interferon-γ induces progressive nigrostriatal degeneration and basal ganglia calcification.	/pubmed/21572432	Chakrabarty P, Ceballos-Diaz C, Lin WL, Beccard A, Jansen-West K, McFarland NR, Janus C, Dickson D, Das P, Golde TE.	Nat Neurosci. 2011 Jun;14(6):694-6. Epub 2011 May 15.	Nat Neurosci. 2011	PubMed	citation	PMID:21572432	pubmed	21572432	create date:2011/05/17 | first author:Chakrabarty P
Behavior and neural basis of near-optimal visual search.	/pubmed/21552276	Ma WJ, Navalpakkam V, Beck JM, Berg R, Pouget A.	Nat Neurosci. 2011 Jun;14(6):783-90. Epub 2011 May 8.	Nat Neurosci. 2011	PubMed	citation	PMID:21552276	pubmed	21552276	create date:2011/05/10 | first author:Ma WJ
Auditory aversive learning increases discrimination thresholds.	/pubmed/21552275	Resnik J, Sobel N, Paz R.	Nat Neurosci. 2011 Jun;14(6):791-6. Epub 2011 May 8.	Nat Neurosci. 2011	PubMed	citation	PMID:21552275	pubmed	21552275	create date:2011/05/10 | first author:Resnik J
A normalization model of multisensory integration.	/pubmed/21552274	Ohshiro T, Angelaki DE, DeAngelis GC.	Nat Neurosci. 2011 Jun;14(6):775-82. Epub 2011 May 8.	Nat Neurosci. 2011	PubMed	citation	PMID:21552274	pubmed	21552274	create date:2011/05/10 | first author:Ohshiro T
Transitions in neural oscillations reflect prediction errors generated in audiovisual speech.	/pubmed/21552273	Arnal LH, Wyart V, Giraud AL.	Nat Neurosci. 2011 Jun;14(6):797-801. Epub 2011 May 8.	Nat Neurosci. 2011	PubMed	citation	PMID:21552273	pubmed	21552273	create date:2011/05/10 | first author:Arnal LH
Neuronal activity drives matching of pre- and postsynaptic function during synapse maturation.	/pubmed/21532580	Kay L, Humphreys L, Eickholt BJ, Burrone J.	Nat Neurosci. 2011 Jun;14(6):688-90. Epub 2011 May 1.	Nat Neurosci. 2011	PubMed	citation	PMID:21532580	pubmed	21532580	create date:2011/05/03 | first author:Kay L
Neuronal activity regulates the regional vulnerability to amyloid-β deposition.	/pubmed/21532579	Bero AW, Yan P, Roh JH, Cirrito JR, Stewart FR, Raichle ME, Lee JM, Holtzman DM.	Nat Neurosci. 2011 Jun;14(6):750-6. Epub 2011 May 1.	Nat Neurosci. 2011	PubMed	citation	PMID:21532579	pubmed	21532579	create date:2011/05/03 | first author:Bero AW
NMDA receptor-dependent metaplasticity at hippocampal mossy fiber synapses.	/pubmed/21532578	Rebola N, Carta M, Lanore F, Blanchet C, Mulle C.	Nat Neurosci. 2011 Jun;14(6):691-3. Epub 2011 May 1.	Nat Neurosci. 2011	PubMed	citation	PMID:21532578	pubmed	21532578	create date:2011/05/03 | first author:Rebola N
NMDA receptor activity downregulates KCC2 resulting in depolarizing GABAA receptor-mediated currents.	/pubmed/21532577	Lee HH, Deeb TZ, Walker JA, Davies PA, Moss SJ.	Nat Neurosci. 2011 Jun;14(6):736-43. Epub 2011 May 1.	Nat Neurosci. 2011	PubMed	citation	PMID:21532577	pubmed	21532577	create date:2011/05/03 | first author:Lee HH
Functional dependence of neuroligin on a new non-PDZ intracellular domain.	/pubmed/21532576	Shipman SL, Schnell E, Hirai T, Chen BS, Roche KW, Nicoll RA.	Nat Neurosci. 2011 Jun;14(6):718-26. Epub 2011 May 1.	Nat Neurosci. 2011	PubMed	citation	PMID:21532576	pubmed	21532576	create date:2011/05/03 | first author:Shipman SL
The visual attention network untangled.	/pubmed/21522145	Nieuwenhuis S, Donner TH.	Nat Neurosci. 2011 May;14(5):542-3. No abstract available.	Nat Neurosci. 2011	PubMed	citation	PMID:21522145	pubmed	21522145	create date:2011/04/28 | first author:Nieuwenhuis S
Scratching the surface: a role of pain-sensing TRPA1 in itch.	/pubmed/21522144	Xiao B, Patapoutian A.	Nat Neurosci. 2011 May;14(5):540-2. No abstract available.	Nat Neurosci. 2011	PubMed	citation	PMID:21522144	pubmed	21522144	create date:2011/04/28 | first author:Xiao B
Hanging by the tail: progenitor populations proliferate.	/pubmed/21522143	Molnár Z, Vasistha NA, Garcia-Moreno F.	Nat Neurosci. 2011 May;14(5):538-40. No abstract available.	Nat Neurosci. 2011	PubMed	citation	PMID:21522143	pubmed	21522143	create date:2011/04/28 | first author:Molnár Z
Calcium channels put synapses in their place.	/pubmed/21522142	Fallon JR.	Nat Neurosci. 2011 May;14(5):536-8. No abstract available.	Nat Neurosci. 2011	PubMed	citation	PMID:21522142	pubmed	21522142	create date:2011/04/28 | first author:Fallon JR
The ups and downs of seizure activity.	/pubmed/21522141	Walker MC.	Nat Neurosci. 2011 May;14(5):535-6. No abstract available.	Nat Neurosci. 2011	PubMed	citation	PMID:21522141	pubmed	21522141	create date:2011/04/28 | first author:Walker MC
Integrating addiction research.	/pubmed/21522140	[No authors listed]	Nat Neurosci. 2011 May;14(5):533. No abstract available.	Nat Neurosci. 2011	PubMed	citation	PMID:21522140	pubmed	21522140	create date:2011/04/28
Mechanism of Ca2+/calmodulin-dependent kinase II regulation of AMPA receptor gating.	/pubmed/21516102	Kristensen AS, Jenkins MA, Banke TG, Schousboe A, Makino Y, Johnson RC, Huganir R, Traynelis SF.	Nat Neurosci. 2011 Jun;14(6):727-35. Epub 2011 Apr 24.	Nat Neurosci. 2011	PubMed	citation	PMID:21516102	pubmed	21516102	create date:2011/04/26 | first author:Kristensen AS
Hierarchical chemosensory regulation of male-male social interactions in Drosophila.	/pubmed/21516101	Wang L, Han X, Mehren J, Hiroi M, Billeter JC, Miyamoto T, Amrein H, Levine JD, Anderson DJ.	Nat Neurosci. 2011 Jun;14(6):757-62. Epub 2011 Apr 24.	Nat Neurosci. 2011	PubMed	citation	PMID:21516101	pubmed	21516101	create date:2011/04/26 | first author:Wang L
Reelin, Rap1 and N-cadherin orient the migration of multipolar neurons in the developing neocortex.	/pubmed/21516100	Jossin Y, Cooper JA.	Nat Neurosci. 2011 Jun;14(6):697-703. Epub 2011 Apr 24.	Nat Neurosci. 2011	PubMed	citation	PMID:21516100	pubmed	21516100	create date:2011/04/26 | first author:Jossin Y
Female reproductive maturation in the absence of kisspeptin/GPR54 signaling.	/pubmed/21516099	Mayer C, Boehm U.	Nat Neurosci. 2011 Jun;14(6):704-10. Epub 2011 Apr 24.	Nat Neurosci. 2011	PubMed	citation	PMID:21516099	pubmed	21516099	create date:2011/04/26 | first author:Mayer C
Ca2+-activated Cl− currents are dispensable for olfaction.	/pubmed/21516098	Billig GM, Pál B, Fidzinski P, Jentsch TJ.	Nat Neurosci. 2011 Jun;14(6):763-9. Epub 2011 Apr 24.	Nat Neurosci. 2011	PubMed	citation	PMID:21516098	pubmed	21516098	create date:2011/04/26 | first author:Billig GM
Reversible large-scale modification of cortical networks during neuroprosthetic control.	/pubmed/21499255	Ganguly K, Dimitrov DF, Wallis JD, Carmena JM.	Nat Neurosci. 2011 May;14(5):662-7. Epub 2011 Apr 17.	Nat Neurosci. 2011	PubMed	citation	PMID:21499255	pubmed	21499255	create date:2011/04/19 | first author:Ganguly K
A Drosophila model for alcohol reward.	/pubmed/21499254	Kaun KR, Azanchi R, Maung Z, Hirsh J, Heberlein U.	Nat Neurosci. 2011 May;14(5):612-9. Epub 2011 Apr 17.	Nat Neurosci. 2011	PubMed	citation	PMID:21499254	pubmed	21499254	create date:2011/04/19 | first author:Kaun KR
Title	URL	Description	Details	ShortDetails	Resource	Type	Identifiers	Db	EntrezUID	Properties
Activation of dopamine neurons is critical for aversive conditioning and prevention of generalized anxiety.	/pubmed/21499253	Zweifel LS, Fadok JP, Argilli E, Garelick MG, Jones GL, Dickerson TM, Allen JM, Mizumori SJ, Bonci A, Palmiter RD.	Nat Neurosci. 2011 May;14(5):620-6. Epub 2011 Apr 17.	Nat Neurosci. 2011	PubMed	citation	PMID:21499253	pubmed	21499253	create date:2011/04/19 | first author:Zweifel LS
The newly sighted fail to match seen with felt.	/pubmed/21478887	Held R, Ostrovsky Y, de Gelder B, Gandhi T, Ganesh S, Mathur U, Sinha P.	Nat Neurosci. 2011 May;14(5):551-3. Epub 2011 Apr 10. Erratum in: Nat Neurosci. 2011 Sep;14(9):1217. deGelder, Beatrice [corrected to de Gelder, Beatrice].	Nat Neurosci. 2011	PubMed	citation	PMID:21478887	pubmed	21478887	create date:2011/04/12 | first author:Held R
A new subtype of progenitor cell in the mouse embryonic neocortex.	/pubmed/21478886	Wang X, Tsai JW, LaMonica B, Kriegstein AR.	Nat Neurosci. 2011 May;14(5):555-61. Epub 2011 Apr 10.	Nat Neurosci. 2011	PubMed	citation	PMID:21478886	pubmed	21478886	create date:2011/04/12 | first author:Wang X
Structural basis for the role of inhibition in facilitating adult brain plasticity.	/pubmed/21478885	Chen JL, Lin WC, Cha JW, So PT, Kubota Y, Nedivi E.	Nat Neurosci. 2011 May;14(5):587-94. Epub 2011 Apr 10.	Nat Neurosci. 2011	PubMed	citation	PMID:21478885	pubmed	21478885	create date:2011/04/12 | first author:Chen JL
SFRPs act as negative modulators of ADAM10 to regulate retinal neurogenesis.	/pubmed/21478884	Esteve P, Sandonìs A, Cardozo M, Malapeira J, Ibañez C, Crespo I, Marcos S, Gonzalez-Garcia S, Toribio ML, Arribas J, Shimono A, Guerrero I, Bovolenta P.	Nat Neurosci. 2011 May;14(5):562-9. Epub 2011 Apr 10.	Nat Neurosci. 2011	PubMed	citation	PMID:21478884	pubmed	21478884	create date:2011/04/12 | first author:Esteve P
Glutamatergic pre-ictal discharges emerge at the transition to seizure in human epilepsy.	/pubmed/21460834	Huberfeld G, Menendez de la Prida L, Pallud J, Cohen I, Le Van Quyen M, Adam C, Clemenceau S, Baulac M, Miles R.	Nat Neurosci. 2011 May;14(5):627-34. Epub 2011 Apr 3.	Nat Neurosci. 2011	PubMed	citation	PMID:21460834	pubmed	21460834	create date:2011/04/05 | first author:Huberfeld G
Perceptual learning as improved probabilistic inference in early sensory areas.	/pubmed/21460833	Bejjanki VR, Beck JM, Lu ZL, Pouget A.	Nat Neurosci. 2011 May;14(5):642-8. Epub 2011 Apr 3.	Nat Neurosci. 2011	PubMed	citation	PMID:21460833	pubmed	21460833	create date:2011/04/05 | first author:Bejjanki VR
D-serine regulates cerebellar LTD and motor coordination through the δ2 glutamate receptor.	/pubmed/21460832	Kakegawa W, Miyoshi Y, Hamase K, Matsuda S, Matsuda K, Kohda K, Emi K, Motohashi J, Konno R, Zaitsu K, Yuzaki M.	Nat Neurosci. 2011 May;14(5):603-11. Epub 2011 Apr 3.	Nat Neurosci. 2011	PubMed	citation	PMID:21460832	pubmed	21460832	create date:2011/04/05 | first author:Kakegawa W
TRPA1 is required for histamine-independent, Mas-related G protein-coupled receptor-mediated itch.	/pubmed/21460831	Wilson SR, Gerhold KA, Bifolck-Fisher A, Liu Q, Patel KN, Dong X, Bautista DM.	Nat Neurosci. 2011 May;14(5):595-602. Epub 2011 Apr 3.	Nat Neurosci. 2011	PubMed	citation	PMID:21460831	pubmed	21460831	create date:2011/04/05 | first author:Wilson SR
Craving, context and the cortex.	/pubmed/21445066	George O, Koob GF.	Nat Neurosci. 2011 Apr;14(4):409-10. No abstract available.	Nat Neurosci. 2011	PubMed	citation	PMID:21445066	pubmed	21445066	create date:2011/03/30 | first author:George O
The multi-laned hippocampus.	/pubmed/21445065	Moser EI.	Nat Neurosci. 2011 Apr;14(4):407-8. No abstract available.	Nat Neurosci. 2011	PubMed	citation	PMID:21445065	pubmed	21445065	create date:2011/03/30 | first author:Moser EI
CLC-3 spices up GABAergic synaptic vesicles.	/pubmed/21445064	Ahnert-Hilger G, Jahn R.	Nat Neurosci. 2011 Apr;14(4):405-7. No abstract available.	Nat Neurosci. 2011	PubMed	citation	PMID:21445064	pubmed	21445064	create date:2011/03/30 | first author:Ahnert-Hilger G
TDP-43: multiple targets, multiple disease mechanisms?	/pubmed/21445063	Sendtner M.	Nat Neurosci. 2011 Apr;14(4):403-5. No abstract available.	Nat Neurosci. 2011	PubMed	citation	PMID:21445063	pubmed	21445063	create date:2011/03/30 | first author:Sendtner M
Unwrapping HDAC1 and HDAC2 functions in Schwann cell myelination.	/pubmed/21445062	Miller RH.	Nat Neurosci. 2011 Apr;14(4):401-3. No abstract available.	Nat Neurosci. 2011	PubMed	citation	PMID:21445062	pubmed	21445062	create date:2011/03/30 | first author:Miller RH
State of aggregation.	/pubmed/21445061	[No authors listed]	Nat Neurosci. 2011 Apr;14(4):399. No abstract available.	Nat Neurosci. 2011	PubMed	citation	PMID:21445061	pubmed	21445061	create date:2011/03/30
Single-neuron dynamics in human focal epilepsy.	/pubmed/21441925	Truccolo W, Donoghue JA, Hochberg LR, Eskandar EN, Madsen JR, Anderson WS, Brown EN, Halgren E, Cash SS.	Nat Neurosci. 2011 May;14(5):635-41. Epub 2011 Mar 27.	Nat Neurosci. 2011	PubMed	citation	PMID:21441925	pubmed	21441925	create date:2011/03/29 | first author:Truccolo W
Large-scale remapping of visual cortex is absent in adult humans with macular degeneration.	/pubmed/21441924	Baseler HA, Gouws A, Haak KV, Racey C, Crossland MD, Tufail A, Rubin GS, Cornelissen FW, Morland AB.	Nat Neurosci. 2011 May;14(5):649-55. Epub 2011 Mar 27.	Nat Neurosci. 2011	PubMed	citation	PMID:21441924	pubmed	21441924	create date:2011/03/29 | first author:Baseler HA
Neuromuscular synaptic patterning requires the function of skeletal muscle dihydropyridine receptors.	/pubmed/21441923	Chen F, Liu Y, Sugiura Y, Allen PD, Gregg RG, Lin W.	Nat Neurosci. 2011 May;14(5):570-7. Epub 2011 Mar 27.	Nat Neurosci. 2011	PubMed	citation	PMID:21441923	pubmed	21441923	create date:2011/03/29 | first author:Chen F
Sensory modality-specific homeostatic plasticity in the developing optic tectum.	/pubmed/21441922	Deeg KE, Aizenman CD.	Nat Neurosci. 2011 May;14(5):548-50. Epub 2011 Mar 27.	Nat Neurosci. 2011	PubMed	citation	PMID:21441922	pubmed	21441922	create date:2011/03/29 | first author:Deeg KE
Aβ(1-42) inhibition of LTP is mediated by a signaling pathway involving caspase-3, Akt1 and GSK-3β.	/pubmed/21441921	Jo J, Whitcomb DJ, Olsen KM, Kerrigan TL, Lo SC, Bru-Mercier G, Dickinson B, Scullion S, Sheng M, Collingridge G, Cho K.	Nat Neurosci. 2011 May;14(5):545-7. Epub 2011 Mar 27.	Nat Neurosci. 2011	PubMed	citation	PMID:21441921	pubmed	21441921	create date:2011/03/29 | first author:Jo J
Causal role of the prefrontal cortex in top-down modulation of visual processing and working memory.	/pubmed/21441920	Zanto TP, Rubens MT, Thangavel A, Gazzaley A.	Nat Neurosci. 2011 May;14(5):656-61. Epub 2011 Mar 27.	Nat Neurosci. 2011	PubMed	citation	PMID:21441920	pubmed	21441920	create date:2011/03/29 | first author:Zanto TP
Deletion of a remote enhancer near ATOH7 disrupts retinal neurogenesis, causing NCRNA disease.	/pubmed/21441919	Ghiasvand NM, Rudolph DD, Mashayekhi M, Brzezinski JA 4th, Goldman D, Glaser T.	Nat Neurosci. 2011 May;14(5):578-86. Epub 2011 Mar 27.	Nat Neurosci. 2011	PubMed	citation	PMID:21441919	pubmed	21441919	create date:2011/03/29 | first author:Ghiasvand NM
HDAC-mediated deacetylation of NF-κB is critical for Schwann cell myelination.	/pubmed/21423191	Chen Y, Wang H, Yoon SO, Xu X, Hottiger MO, Svaren J, Nave KA, Kim HA, Olson EN, Lu QR.	Nat Neurosci. 2011 Apr;14(4):437-41. Epub 2011 Mar 20.	Nat Neurosci. 2011	PubMed	citation	PMID:21423191	pubmed	21423191	create date:2011/03/23 | first author:Chen Y
HDAC1 and HDAC2 control the transcriptional program of myelination and the survival of Schwann cells.	/pubmed/21423190	Jacob C, Christen CN, Pereira JA, Somandin C, Baggiolini A, Lötscher P, Ozçelik M, Tricaud N, Meijer D, Yamaguchi T, Matthias P, Suter U.	Nat Neurosci. 2011 Apr;14(4):429-36. Epub 2011 Mar 20.	Nat Neurosci. 2011	PubMed	citation	PMID:21423190	pubmed	21423190	create date:2011/03/23 | first author:Jacob C
Ultra light-sensitive and fast neuronal activation with the Ca²+-permeable channelrhodopsin CatCh.	/pubmed/21399632	Kleinlogel S, Feldbauer K, Dempski RE, Fotis H, Wood PG, Bamann C, Bamberg E.	Nat Neurosci. 2011 Apr;14(4):513-8. Epub 2011 Mar 13.	Nat Neurosci. 2011	PubMed	citation	PMID:21399632	pubmed	21399632	create date:2011/03/15 | first author:Kleinlogel S
Flotillin-1 is essential for PKC-triggered endocytosis and membrane microdomain localization of DAT.	/pubmed/21399631	Cremona ML, Matthies HJ, Pau K, Bowton E, Speed N, Lute BJ, Anderson M, Sen N, Robertson SD, Vaughan RA, Rothman JE, Galli A, Javitch JA, Yamamoto A.	Nat Neurosci. 2011 Apr;14(4):469-77. Epub 2011 Mar 13. Erratum in: Nat Neurosci. 2011 Dec;14(2):1617.	Nat Neurosci. 2011	PubMed	citation	PMID:21399631	pubmed	21399631	create date:2011/03/15 | first author:Cremona ML
Presynaptic CLC-3 determines quantal size of inhibitory transmission in the hippocampus.	/pubmed/21378974	Riazanski V, Deriy LV, Shevchenko PD, Le B, Gomez EA, Nelson DJ.	Nat Neurosci. 2011 Apr;14(4):487-94. Epub 2011 Mar 6.	Nat Neurosci. 2011	PubMed	citation	PMID:21378974	pubmed	21378974	create date:2011/03/08 | first author:Riazanski V
Exocytosis at the hair cell ribbon synapse apparently operates without neuronal SNARE proteins.	/pubmed/21378973	Nouvian R, Neef J, Bulankina AV, Reisinger E, Pangršič T, Frank T, Sikorra S, Brose N, Binz T, Moser T.	Nat Neurosci. 2011 Apr;14(4):411-3. Epub 2011 Mar 6.	Nat Neurosci. 2011	PubMed	citation	PMID:21378973	pubmed	21378973	create date:2011/03/08 | first author:Nouvian R
Orthogonal representation of sound dimensions in the primate midbrain.	/pubmed/21378972	Baumann S, Griffiths TD, Sun L, Petkov CI, Thiele A, Rees A.	Nat Neurosci. 2011 Apr;14(4):423-5. Epub 2011 Mar 6.	Nat Neurosci. 2011	PubMed	citation	PMID:21378972	pubmed	21378972	create date:2011/03/08 | first author:Baumann S
Optical quantal analysis of synaptic transmission in wild-type and rab3-mutant Drosophila motor axons.	/pubmed/21378971	Peled ES, Isacoff EY.	Nat Neurosci. 2011 Apr;14(4):519-26. Epub 2011 Mar 6.	Nat Neurosci. 2011	PubMed	citation	PMID:21378971	pubmed	21378971	create date:2011/03/08 | first author:Peled ES
A neuroprotective role for polyamines in a Xenopus tadpole model of epilepsy.	/pubmed/21378970	Bell MR, Belarde JA, Johnson HF, Aizenman CD.	Nat Neurosci. 2011 Apr;14(4):505-12. Epub 2011 Mar 6.	Nat Neurosci. 2011	PubMed	citation	PMID:21378970	pubmed	21378970	create date:2011/03/08 | first author:Bell MR
Temporally matched subpopulations of selectively interconnected principal neurons in the hippocampus.	/pubmed/21358645	Deguchi Y, Donato F, Galimberti I, Cabuy E, Caroni P.	Nat Neurosci. 2011 Apr;14(4):495-504. Epub 2011 Feb 27.	Nat Neurosci. 2011	PubMed	citation	PMID:21358645	pubmed	21358645	create date:2011/03/02 | first author:Deguchi Y
Presynaptic HCN1 channels regulate Cav3.2 activity and neurotransmission at select cortical synapses.	/pubmed/21358644	Huang Z, Lujan R, Kadurin I, Uebele VN, Renger JJ, Dolphin AC, Shah MM.	Nat Neurosci. 2011 Apr;14(4):478-86. Epub 2011 Feb 27.	Nat Neurosci. 2011	PubMed	citation	PMID:21358644	pubmed	21358644	create date:2011/03/02 | first author:Huang Z
Long pre-mRNA depletion and RNA missplicing contribute to neuronal vulnerability from loss of TDP-43.	/pubmed/21358643	Polymenidou M, Lagier-Tourenne C, Hutt KR, Huelga SC, Moran J, Liang TY, Ling SC, Sun E, Wancewicz E, Mazur C, Kordasiewicz H, Sedaghat Y, Donohue JP, Shiue L, Bennett CF, Yeo GW, Cleveland DW.	Nat Neurosci. 2011 Apr;14(4):459-68. Epub 2011 Feb 27.	Nat Neurosci. 2011	PubMed	citation	PMID:21358643	pubmed	21358643	create date:2011/03/02 | first author:Polymenidou M
MHCI negatively regulates synapse density during the establishment of cortical connections.	/pubmed/21358642	Glynn MW, Elmer BM, Garay PA, Liu XB, Needleman LA, El-Sabeawy F, McAllister AK.	Nat Neurosci. 2011 Apr;14(4):442-51. Epub 2011 Feb 27.	Nat Neurosci. 2011	PubMed	citation	PMID:21358642	pubmed	21358642	create date:2011/03/02 | first author:Glynn MW
Self-related neural response to tailored smoking-cessation messages predicts quitting.	/pubmed/21358641	Chua HF, Ho SS, Jasinska AJ, Polk TA, Welsh RC, Liberzon I, Strecher VJ.	Nat Neurosci. 2011 Apr;14(4):426-7. Epub 2011 Feb 27.	Nat Neurosci. 2011	PubMed	citation	PMID:21358641	pubmed	21358641	create date:2011/03/02 | first author:Chua HF
Characterizing the RNA targets and position-dependent splicing regulation by TDP-43.	/pubmed/21358640	Tollervey JR, Curk T, Rogelj B, Briese M, Cereda M, Kayikci M, König J, Hortobágyi T, Nishimura AL, Zupunski V, Patani R, Chandran S, Rot G, Zupan B, Shaw CE, Ule J.	Nat Neurosci. 2011 Apr;14(4):452-8. Epub 2011 Feb 27.	Nat Neurosci. 2011	PubMed	citation	PMID:21358640	pubmed	21358640	create date:2011/03/02 | first author:Tollervey JR
Dendritic spine pathology in neuropsychiatric disorders.	/pubmed/21346746	Penzes P, Cahill ME, Jones KA, VanLeeuwen JE, Woolfrey KM.	Nat Neurosci. 2011 Mar;14(3):285-93. Review.	Nat Neurosci. 2011	PubMed	citation	PMID:21346746	pubmed	21346746	create date:2011/02/25 | first author:Penzes P
Lighting up the hypothalamus: coordinated control of feeding behavior.	/pubmed/21346745	Williams KW, Elmquist JK.	Nat Neurosci. 2011 Mar;14(3):277-8. No abstract available.	Nat Neurosci. 2011	PubMed	citation	PMID:21346745	pubmed	21346745	create date:2011/02/25 | first author:Williams KW
Presynaptic NMDA receptors also make the switch.	/pubmed/21346744	Buonanno A.	Nat Neurosci. 2011 Mar;14(3):274-6. No abstract available.	Nat Neurosci. 2011	PubMed	citation	PMID:21346744	pubmed	21346744	create date:2011/02/25 | first author:Buonanno A
Sleep on it!: stabilizing and transforming memories during sleep.	/pubmed/21346743	Payne JD.	Nat Neurosci. 2011 Mar;14(3):272-4. No abstract available.	Nat Neurosci. 2011	PubMed	citation	PMID:21346743	pubmed	21346743	create date:2011/02/25 | first author:Payne JD
Neuroscience gets nutrition.	/pubmed/21346742	DiLeone RJ.	Nat Neurosci. 2011 Mar;14(3):271-2. No abstract available.	Nat Neurosci. 2011	PubMed	citation	PMID:21346742	pubmed	21346742	create date:2011/02/25 | first author:DiLeone RJ
Ventral medial prefrontal cortex neuronal ensembles mediate context-induced relapse to heroin.	/pubmed/21336273	Bossert JM, Stern AL, Theberge FR, Cifani C, Koya E, Hope BT, Shaham Y.	Nat Neurosci. 2011 Apr;14(4):420-2. Epub 2011 Feb 20.	Nat Neurosci. 2011	PubMed	citation	PMID:21336273	pubmed	21336273	create date:2011/02/22 | first author:Bossert JM
Transfection via whole-cell recording in vivo: bridging single-cell physiology, genetics and connectomics.	/pubmed/21336272	Rancz EA, Franks KM, Schwarz MK, Pichler B, Schaefer AT, Margrie TW.	Nat Neurosci. 2011 Apr;14(4):527-32. Epub 2011 Feb 20.	Nat Neurosci. 2011	PubMed	citation	PMID:21336272	pubmed	21336272	create date:2011/02/22 | first author:Rancz EA
Lasting synaptic changes underlie attention deficits caused by nicotine exposure during adolescence.	/pubmed/21336271	Counotte DS, Goriounova NA, Li KW, Loos M, van der Schors RC, Schetters D, Schoffelmeer AN, Smit AB, Mansvelder HD, Pattij T, Spijker S.	Nat Neurosci. 2011 Apr;14(4):417-9. Epub 2011 Feb 20.	Nat Neurosci. 2011	PubMed	citation	PMID:21336271	pubmed	21336271	create date:2011/02/22 | first author:Counotte DS
Cocaine inverts rules for synaptic plasticity of glutamate transmission in the ventral tegmental area.	/pubmed/21336270	Mameli M, Bellone C, Brown MT, Lüscher C.	Nat Neurosci. 2011 Apr;14(4):414-6. Epub 2011 Feb 20.	Nat Neurosci. 2011	PubMed	citation	PMID:21336270	pubmed	21336270	create date:2011/02/22 | first author:Mameli M
A reservoir of time constants for memory traces in cortical neurons.	/pubmed/21317906	Bernacchia A, Seo H, Lee D, Wang XJ.	Nat Neurosci. 2011 Mar;14(3):366-72. Epub 2011 Feb 13.	Nat Neurosci. 2011	PubMed	citation	PMID:21317906	pubmed	21317906	create date:2011/02/15 | first author:Bernacchia A
Golden Goal collaborates with Flamingo in conferring synaptic-layer specificity in the visual system.	/pubmed/21317905	Hakeda-Suzuki S, Berger-Müller S, Tomasi T, Usui T, Horiuchi SY, Uemura T, Suzuki T.	Nat Neurosci. 2011 Mar;14(3):314-23. Epub 2011 Feb 13.	Nat Neurosci. 2011	PubMed	citation	PMID:21317905	pubmed	21317905	create date:2011/02/15 | first author:Hakeda-Suzuki S
Phosphorylation of SCG10/stathmin-2 determines multipolar stage exit and neuronal migration rate.	/pubmed/21297631	Westerlund N, Zdrojewska J, Padzik A, Komulainen E, Björkblom B, Rannikko E, Tararuk T, Garcia-Frigola C, Sandholm J, Nguyen L, Kallunki T, Courtney MJ, Coffey ET.	Nat Neurosci. 2011 Mar;14(3):305-13. Epub 2011 Feb 6.	Nat Neurosci. 2011	PubMed	citation	PMID:21297631	pubmed	21297631	create date:2011/02/08 | first author:Westerlund N
NR3A-containing NMDARs promote neurotransmitter release and spike timing-dependent plasticity.	/pubmed/21297630	Larsen RS, Corlew RJ, Henson MA, Roberts AC, Mishina M, Watanabe M, Lipton SA, Nakanishi N, Pérez-Otaño I, Weinberg RJ, Philpot BD.	Nat Neurosci. 2011 Mar;14(3):338-44. Epub 2011 Feb 6.	Nat Neurosci. 2011	PubMed	citation	PMID:21297630	pubmed	21297630	create date:2011/02/08 | first author:Larsen RS
Title	URL	Description	Details	ShortDetails	Resource	Type	Identifiers	Db	EntrezUID	Properties
Timing of neurogenesis is a determinant of olfactory circuitry.	/pubmed/21297629	Imamura F, Ayoub AE, Rakic P, Greer CA.	Nat Neurosci. 2011 Mar;14(3):331-7. Epub 2011 Feb 6.	Nat Neurosci. 2011	PubMed	citation	PMID:21297629	pubmed	21297629	create date:2011/02/08 | first author:Imamura F
The neural substrates of rapid-onset Dystonia-Parkinsonism.	/pubmed/21297628	Calderon DP, Fremont R, Kraenzlin F, Khodakhah K.	Nat Neurosci. 2011 Mar;14(3):357-65. Epub 2011 Feb 6.	Nat Neurosci. 2011	PubMed	citation	PMID:21297628	pubmed	21297628	create date:2011/02/08 | first author:Calderon DP
Nestin negatively regulates postsynaptic differentiation of the neuromuscular synapse.	/pubmed/21278733	Yang J, Dominguez B, de Winter F, Gould TW, Eriksson JE, Lee KF.	Nat Neurosci. 2011 Mar;14(3):324-30.	Nat Neurosci. 2011	PubMed	citation	PMID:21278733	pubmed	21278733	create date:2011/02/01 | first author:Yang J
Learning the microstructure of successful behavior.	/pubmed/21278732	Charlesworth JD, Tumer EC, Warren TL, Brainard MS.	Nat Neurosci. 2011 Mar;14(3):373-80. Epub 2011 Jan 30.	Nat Neurosci. 2011	PubMed	citation	PMID:21278732	pubmed	21278732	create date:2011/02/01 | first author:Charlesworth JD
New views of Arc, a master regulator of synaptic plasticity.	/pubmed/21278731	Shepherd JD, Bear MF.	Nat Neurosci. 2011 Mar;14(3):279-84. Epub 2011 Jan 30. Review.	Nat Neurosci. 2011	PubMed	citation	PMID:21278731	pubmed	21278731	create date:2011/02/01 | first author:Shepherd JD
Parvalbumin-positive CA1 interneurons are required for spatial working but not for reference memory.	/pubmed/21278730	Murray AJ, Sauer JF, Riedel G, McClure C, Ansel L, Cheyne L, Bartos M, Wisden W, Wulff P.	Nat Neurosci. 2011 Mar;14(3):297-9. Epub 2011 Jan 30.	Nat Neurosci. 2011	PubMed	citation	PMID:21278730	pubmed	21278730	create date:2011/02/01 | first author:Murray AJ
An optogenetic toolbox designed for primates.	/pubmed/21278729	Diester I, Kaufman MT, Mogri M, Pashaie R, Goo W, Yizhar O, Ramakrishnan C, Deisseroth K, Shenoy KV.	Nat Neurosci. 2011 Mar;14(3):387-97. Epub 2011 Jan 30.	Nat Neurosci. 2011	PubMed	citation	PMID:21278729	pubmed	21278729	create date:2011/02/01 | first author:Diester I
Nutritional omega-3 deficiency abolishes endocannabinoid-mediated neuronal functions.	/pubmed/21278728	Lafourcade M, Larrieu T, Mato S, Duffaud A, Sepers M, Matias I, De Smedt-Peyrusse V, Labrousse VF, Bretillon L, Matute C, Rodríguez-Puertas R, Layé S, Manzoni OJ.	Nat Neurosci. 2011 Mar;14(3):345-50. Epub 2011 Jan 30.	Nat Neurosci. 2011	PubMed	citation	PMID:21278728	pubmed	21278728	create date:2011/02/01 | first author:Lafourcade M
From reinforcement learning models to psychiatric and neurological disorders.	/pubmed/21270784	Maia TV, Frank MJ.	Nat Neurosci. 2011 Feb;14(2):154-62. Review.	Nat Neurosci. 2011	PubMed	citation	PMID:21270784	pubmed	21270784	create date:2011/01/29 | first author:Maia TV
Hippocampal replay in the awake state: a potential substrate for memory consolidation and retrieval.	/pubmed/21270783	Carr MF, Jadhav SP, Frank LM.	Nat Neurosci. 2011 Feb;14(2):147-53. Review.	Nat Neurosci. 2011	PubMed	citation	PMID:21270783	pubmed	21270783	create date:2011/01/29 | first author:Carr MF
A proposed common neural mechanism for categorization and perceptual decisions.	/pubmed/21270782	Freedman DJ, Assad JA.	Nat Neurosci. 2011 Feb;14(2):143-6.	Nat Neurosci. 2011	PubMed	citation	PMID:21270782	pubmed	21270782	create date:2011/01/29 | first author:Freedman DJ
How advances in neural recording affect data analysis.	/pubmed/21270781	Stevenson IH, Kording KP.	Nat Neurosci. 2011 Feb;14(2):139-42.	Nat Neurosci. 2011	PubMed	citation	PMID:21270781	pubmed	21270781	create date:2011/01/29 | first author:Stevenson IH
Multiple models to capture the variability in biological neurons and networks.	/pubmed/21270780	Marder E, Taylor AL.	Nat Neurosci. 2011 Feb;14(2):133-8.	Nat Neurosci. 2011	PubMed	citation	PMID:21270780	pubmed	21270780	create date:2011/01/29 | first author:Marder E
Attention points to the future.	/pubmed/21270779	Krauzlis RJ, Nummela SU.	Nat Neurosci. 2011 Feb;14(2):130-1. No abstract available.	Nat Neurosci. 2011	PubMed	citation	PMID:21270779	pubmed	21270779	create date:2011/01/29 | first author:Krauzlis RJ
Integration and autonomy in axons.	/pubmed/21270778	Connors BW, Ahmed OJ.	Nat Neurosci. 2011 Feb;14(2):128-30. No abstract available.	Nat Neurosci. 2011	PubMed	citation	PMID:21270778	pubmed	21270778	create date:2011/01/29 | first author:Connors BW
Ubiquitin regulation of neuronal excitability.	/pubmed/21270777	Kantamneni S, Wilkinson KA, Henley JM.	Nat Neurosci. 2011 Feb;14(2):126-8. No abstract available.	Nat Neurosci. 2011	PubMed	citation	PMID:21270777	pubmed	21270777	create date:2011/01/29 | first author:Kantamneni S
Fighting the famine with an amine: synaptic strategies for smart search.	/pubmed/21270776	Sigrist SJ, Andlauer TF.	Nat Neurosci. 2011 Feb;14(2):124-6. No abstract available.	Nat Neurosci. 2011	PubMed	citation	PMID:21270776	pubmed	21270776	create date:2011/01/29 | first author:Sigrist SJ
You get what you get and you don't get upset.	/pubmed/21270775	Ringach DL.	Nat Neurosci. 2011 Feb;14(2):123-4. No abstract available.	Nat Neurosci. 2011	PubMed	citation	PMID:21270775	pubmed	21270775	create date:2011/01/29 | first author:Ringach DL
Focus on computational and systems neuroscience.	/pubmed/21270774	[No authors listed]	Nat Neurosci. 2011 Feb;14(2):121.	Nat Neurosci. 2011	PubMed	citation	PMID:21270774	pubmed	21270774	create date:2011/01/29
Calmodulin as a direct detector of Ca2+ signals.	/pubmed/21258328	Faas GC, Raghavachari S, Lisman JE, Mody I.	Nat Neurosci. 2011 Mar;14(3):301-4. Epub 2011 Jan 23.	Nat Neurosci. 2011	PubMed	citation	PMID:21258328	pubmed	21258328	create date:2011/01/25 | first author:Faas GC
Labile or stable: opposing consequences for memory when reactivated during waking and sleep.	/pubmed/21258327	Diekelmann S, Büchel C, Born J, Rasch B.	Nat Neurosci. 2011 Mar;14(3):381-6. Epub 2011 Jan 23.	Nat Neurosci. 2011	PubMed	citation	PMID:21258327	pubmed	21258327	create date:2011/01/25 | first author:Diekelmann S
Temporary disruption of fear-potentiated startle following PKMζ inhibition in the amygdala.	/pubmed/21258326	Parsons RG, Davis M.	Nat Neurosci. 2011 Mar;14(3):295-6. Epub 2011 Jan 23. Erratum in: Nat Neurosci. 2011 Dec;14(12):1617.	Nat Neurosci. 2011	PubMed	citation	PMID:21258326	pubmed	21258326	create date:2011/01/25 | first author:Parsons RG
A wireless multi-channel neural amplifier for freely moving animals.	/pubmed/21240274	Szuts TA, Fadeyev V, Kachiguine S, Sher A, Grivich MV, Agrochão M, Hottowy P, Dabrowski W, Lubenov EV, Siapas AG, Uchida N, Litke AM, Meister M.	Nat Neurosci. 2011 Feb;14(2):263-9. Epub 2011 Jan 16.	Nat Neurosci. 2011	PubMed	citation	PMID:21240274	pubmed	21240274	create date:2011/01/18 | first author:Szuts TA
Ephaptic coupling of cortical neurons.	/pubmed/21240273	Anastassiou CA, Perin R, Markram H, Koch C.	Nat Neurosci. 2011 Feb;14(2):217-23. Epub 2011 Jan 16.	Nat Neurosci. 2011	PubMed	citation	PMID:21240273	pubmed	21240273	create date:2011/01/18 | first author:Anastassiou CA
Population receptive fields of ON and OFF thalamic inputs to an orientation column in visual cortex.	/pubmed/21217765	Jin J, Wang Y, Swadlow HA, Alonso JM.	Nat Neurosci. 2011 Feb;14(2):232-8. Epub 2011 Jan 9.	Nat Neurosci. 2011	PubMed	citation	PMID:21217765	pubmed	21217765	create date:2011/01/11 | first author:Jin J
Anatomically distinct dopamine release during anticipation and experience of peak emotion to music.	/pubmed/21217764	Salimpoor VN, Benovoy M, Larcher K, Dagher A, Zatorre RJ.	Nat Neurosci. 2011 Feb;14(2):257-62. Epub 2011 Jan 9.	Nat Neurosci. 2011	PubMed	citation	PMID:21217764	pubmed	21217764	create date:2011/01/11 | first author:Salimpoor VN
Biophysical mechanisms underlying olfactory receptor neuron dynamics.	/pubmed/21217763	Nagel KI, Wilson RI.	Nat Neurosci. 2011 Feb;14(2):208-16. Epub 2011 Jan 9.	Nat Neurosci. 2011	PubMed	citation	PMID:21217763	pubmed	21217763	create date:2011/01/11 | first author:Nagel KI
Decoding the activity of neuronal populations in macaque primary visual cortex.	/pubmed/21217762	Graf AB, Kohn A, Jazayeri M, Movshon JA.	Nat Neurosci. 2011 Feb;14(2):239-45. Epub 2011 Jan 9.	Nat Neurosci. 2011	PubMed	citation	PMID:21217762	pubmed	21217762	create date:2011/01/11 | first author:Graf AB
AGRP neurons are sufficient to orchestrate feeding behavior rapidly and without training.	/pubmed/21209617	Aponte Y, Atasoy D, Sternson SM.	Nat Neurosci. 2011 Mar;14(3):351-5. Epub 2010 Jan 5.	Nat Neurosci. 2011	PubMed	citation	PMID:21209617	pubmed	21209617	create date:2011/01/07 | first author:Aponte Y
Endocannabinoid signaling in the brain: biosynthetic mechanisms in the limelight.	/pubmed/21187849	Di Marzo V.	Nat Neurosci. 2011 Jan;14(1):9-15.	Nat Neurosci. 2011	PubMed	citation	PMID:21187849	pubmed	21187849	create date:2010/12/29 | first author:Di Marzo V
Orphan nuclear receptors control neuronal remodeling during fly metamorphosis.	/pubmed/21187848	Awasaki T, Lee T.	Nat Neurosci. 2011 Jan;14(1):6-7. No abstract available.	Nat Neurosci. 2011	PubMed	citation	PMID:21187848	pubmed	21187848	create date:2010/12/29 | first author:Awasaki T
Caspase activation without apoptosis: insight into Aβ initiation of neurodegeneration.	/pubmed/21187847	Hyman BT.	Nat Neurosci. 2011 Jan;14(1):5-6. No abstract available.	Nat Neurosci. 2011	PubMed	citation	PMID:21187847	pubmed	21187847	create date:2010/12/29 | first author:Hyman BT
An RXR-γ Rx for white-matter damage.	/pubmed/21187846	Gallo V, Chew LJ.	Nat Neurosci. 2011 Jan;14(1):3-5. No abstract available.	Nat Neurosci. 2011	PubMed	citation	PMID:21187846	pubmed	21187846	create date:2010/12/29 | first author:Gallo V
Shortsighted education reform.	/pubmed/21187845	[No authors listed]	Nat Neurosci. 2011 Jan;14(1):1. No abstract available.	Nat Neurosci. 2011	PubMed	citation	PMID:21187845	pubmed	21187845	create date:2010/12/29
Predictive remapping of attention across eye movements.	/pubmed/21186360	Rolfs M, Jonikaitis D, Deubel H, Cavanagh P.	Nat Neurosci. 2011 Feb;14(2):252-6. Epub 2010 Dec 26.	Nat Neurosci. 2011	PubMed	citation	PMID:21186360	pubmed	21186360	create date:2010/12/28 | first author:Rolfs M
Autoregulatory and paracrine control of synaptic and behavioral plasticity by octopaminergic signaling.	/pubmed/21186359	Koon AC, Ashley J, Barria R, DasGupta S, Brain R, Waddell S, Alkema MJ, Budnik V.	Nat Neurosci. 2011 Feb;14(2):190-9. Epub 2010 Dec 26.	Nat Neurosci. 2011	PubMed	citation	PMID:21186359	pubmed	21186359	create date:2010/12/28 | first author:Koon AC
Amygdala volume and social network size in humans.	/pubmed/21186358	Bickart KC, Wright CI, Dautoff RJ, Dickerson BC, Barrett LF.	Nat Neurosci. 2011 Feb;14(2):163-4. Epub 2010 Dec 26. Erratum in: Nat Neurosci. 2011 Sep;14(9):1217.	Nat Neurosci. 2011	PubMed	citation	PMID:21186358	pubmed	21186358	create date:2010/12/28 | first author:Bickart KC
UNC-6 and UNC-40 promote dendritic growth through PAR-4 in Caenorhabditis elegans neurons.	/pubmed/21186357	Teichmann HM, Shen K.	Nat Neurosci. 2011 Feb;14(2):165-72. Epub 2010 Dec 26.	Nat Neurosci. 2011	PubMed	citation	PMID:21186357	pubmed	21186357	create date:2010/12/28 | first author:Teichmann HM
APC(Cdh1) mediates EphA4-dependent downregulation of AMPA receptors in homeostatic plasticity.	/pubmed/21186356	Fu AK, Hung KW, Fu WY, Shen C, Chen Y, Xia J, Lai KO, Ip NY.	Nat Neurosci. 2011 Feb;14(2):181-9. Epub 2010 Dec 26.	Nat Neurosci. 2011	PubMed	citation	PMID:21186356	pubmed	21186356	create date:2010/12/28 | first author:Fu AK
The Cavβ subunit prevents RFP2-mediated ubiquitination and proteasomal degradation of L-type channels.	/pubmed/21186355	Altier C, Garcia-Caballero A, Simms B, You H, Chen L, Walcher J, Tedford HW, Hermosilla T, Zamponi GW.	Nat Neurosci. 2011 Feb;14(2):173-80. Epub 2010 Dec 26.	Nat Neurosci. 2011	PubMed	citation	PMID:21186355	pubmed	21186355	create date:2010/12/28 | first author:Altier C
The auditory cortex mediates the perceptual effects of acoustic temporal expectation.	/pubmed/21170056	Jaramillo S, Zador AM.	Nat Neurosci. 2011 Feb;14(2):246-51. Epub 2010 Dec 19.	Nat Neurosci. 2011	PubMed	citation	PMID:21170056	pubmed	21170056	create date:2010/12/21 | first author:Jaramillo S
Characterization of the proteome, diseases and evolution of the human postsynaptic density.	/pubmed/21170055	Bayés A, van de Lagemaat LN, Collins MO, Croning MD, Whittle IR, Choudhary JS, Grant SG.	Nat Neurosci. 2011 Jan;14(1):19-21. Epub 2010 Dec 19.	Nat Neurosci. 2011	PubMed	citation	PMID:21170055	pubmed	21170055	create date:2010/12/21 | first author:Bayés A
Ca(2+)-dependent enhancement of release by subthreshold somatic depolarization.	/pubmed/21170054	Christie JM, Chiu DN, Jahr CE.	Nat Neurosci. 2011 Jan;14(1):62-8. Epub 2010 Dec 19.	Nat Neurosci. 2011	PubMed	citation	PMID:21170054	pubmed	21170054	create date:2010/12/21 | first author:Christie JM
Thalamic interneurons and relay cells use complementary synaptic mechanisms for visual processing.	/pubmed/21170053	Wang X, Vaingankar V, Sanchez CS, Sommer FT, Hirsch JA.	Nat Neurosci. 2011 Feb;14(2):224-31. Epub 2010 Dec 19.	Nat Neurosci. 2011	PubMed	citation	PMID:21170053	pubmed	21170053	create date:2010/12/21 | first author:Wang X
P2X receptor channels show threefold symmetry in ionic charge selectivity and unitary conductance.	/pubmed/21170052	Browne LE, Cao L, Broomhead HE, Bragg L, Wilkinson WJ, North RA.	Nat Neurosci. 2011 Jan;14(1):17-8. Epub 2010 Dec 19.	Nat Neurosci. 2011	PubMed	citation	PMID:21170052	pubmed	21170052	create date:2010/12/21 | first author:Browne LE
An evolving NGF-Hoxd1 signaling pathway mediates development of divergent neural circuits in vertebrates.	/pubmed/21151121	Guo T, Mandai K, Condie BG, Wickramasinghe SR, Capecchi MR, Ginty DD.	Nat Neurosci. 2011 Jan;14(1):31-6. Epub 2010 Dec 12.	Nat Neurosci. 2011	PubMed	citation	PMID:21151121	pubmed	21151121	create date:2010/12/15 | first author:Guo T
Auditory cortex spatial sensitivity sharpens during task performance.	/pubmed/21151120	Lee CC, Middlebrooks JC.	Nat Neurosci. 2011 Jan;14(1):108-14. Epub 2010 Dec 12.	Nat Neurosci. 2011	PubMed	citation	PMID:21151120	pubmed	21151120	create date:2010/12/15 | first author:Lee CC
Caspase-3 triggers early synaptic dysfunction in a mouse model of Alzheimer's disease.	/pubmed/21151119	D'Amelio M, Cavallucci V, Middei S, Marchetti C, Pacioni S, Ferri A, Diamantini A, De Zio D, Carrara P, Battistini L, Moreno S, Bacci A, Ammassari-Teule M, Marie H, Cecconi F.	Nat Neurosci. 2011 Jan;14(1):69-76. Epub 2010 Dec 12.	Nat Neurosci. 2011	PubMed	citation	PMID:21151119	pubmed	21151119	create date:2010/12/15 | first author:D'Amelio M
Slow integration leads to persistent action potential firing in distal axons of coupled interneurons.	/pubmed/21150916	Sheffield ME, Best TK, Mensh BD, Kath WL, Spruston N.	Nat Neurosci. 2011 Feb;14(2):200-7. Epub 2010 Dec 8.	Nat Neurosci. 2011	PubMed	citation	PMID:21150916	pubmed	21150916	create date:2010/12/15 | first author:Sheffield ME
ftz-f1 and Hr39 opposing roles on EcR expression during Drosophila mushroom body neuron remodeling.	/pubmed/21131955	Boulanger A, Clouet-Redt C, Farge M, Flandre A, Guignard T, Fernando C, Juge F, Dura JM.	Nat Neurosci. 2011 Jan;14(1):37-44. Epub 2010 Dec 5.	Nat Neurosci. 2011	PubMed	citation	PMID:21131955	pubmed	21131955	create date:2010/12/07 | first author:Boulanger A
Title	URL	Description	Details	ShortDetails	Resource	Type	Identifiers	Db	EntrezUID	Properties
The surface area of human V1 predicts the subjective experience of object size.	/pubmed/21131954	Schwarzkopf DS, Song C, Rees G.	Nat Neurosci. 2011 Jan;14(1):28-30. Epub 2010 Dec 5.	Nat Neurosci. 2011	PubMed	citation	PMID:21131954	pubmed	21131954	create date:2010/12/07 | first author:Schwarzkopf DS
Loss of Ca(v)1.3 (CACNA1D) function in a human channelopathy with bradycardia and congenital deafness.	/pubmed/21131953	Baig SM, Koschak A, Lieb A, Gebhart M, Dafinger C, Nürnberg G, Ali A, Ahmad I, Sinnegger-Brauns MJ, Brandt N, Engel J, Mangoni ME, Farooq M, Khan HU, Nürnberg P, Striessnig J, Bolz HJ.	Nat Neurosci. 2011 Jan;14(1):77-84. Epub 2010 Dec 5.	Nat Neurosci. 2011	PubMed	citation	PMID:21131953	pubmed	21131953	create date:2010/12/07 | first author:Baig SM
Transient neuronal inhibition reveals opposing roles of indirect and direct pathways in sensitization.	/pubmed/21131952	Ferguson SM, Eskenazi D, Ishikawa M, Wanat MJ, Phillips PE, Dong Y, Roth BL, Neumaier JF.	Nat Neurosci. 2011 Jan;14(1):22-4. Epub 2010 Dec 5.	Nat Neurosci. 2011	PubMed	citation	PMID:21131952	pubmed	21131952	create date:2010/12/07 | first author:Ferguson SM
Perinatal photoperiod imprints the circadian clock.	/pubmed/21131951	Ciarleglio CM, Axley JC, Strauss BR, Gamble KL, McMahon DG.	Nat Neurosci. 2011 Jan;14(1):25-7. Epub 2010 Dec 5.	Nat Neurosci. 2011	PubMed	citation	PMID:21131951	pubmed	21131951	create date:2010/12/07 | first author:Ciarleglio CM
Retinoid X receptor gamma signaling accelerates CNS remyelination.	/pubmed/21131950	Huang JK, Jarjour AA, Nait Oumesmar B, Kerninon C, Williams A, Krezel W, Kagechika H, Bauer J, Zhao C, Evercooren AB, Chambon P, Ffrench-Constant C, Franklin RJ.	Nat Neurosci. 2011 Jan;14(1):45-53. Epub 2010 Dec 5.	Nat Neurosci. 2011	PubMed	citation	PMID:21131950	pubmed	21131950	create date:2010/12/07 | first author:Huang JK
Principles governing recruitment of motoneurons during swimming in zebrafish.	/pubmed/21113162	Gabriel JP, Ausborn J, Ampatzis K, Mahmood R, Eklöf-Ljunggren E, El Manira A.	Nat Neurosci. 2011 Jan;14(1):93-9. Epub 2010 Nov 28.	Nat Neurosci. 2011	PubMed	citation	PMID:21113162	pubmed	21113162	create date:2010/11/30 | first author:Gabriel JP
Illuminating the locus coeruleus: control of posture and arousal.	/pubmed/21102568	McGregor R, Siegel JM.	Nat Neurosci. 2010 Dec;13(12):1448-9. No abstract available.	Nat Neurosci. 2010	PubMed	citation	PMID:21102568	pubmed	21102568	create date:2010/11/26 | first author:McGregor R
Anandamide serves two masters in the brain.	/pubmed/21102567	Di Marzo V.	Nat Neurosci. 2010 Dec;13(12):1446-8. No abstract available.	Nat Neurosci. 2010	PubMed	citation	PMID:21102567	pubmed	21102567	create date:2010/11/26 | first author:Di Marzo V
How hard is the CNS hardware?	/pubmed/21102566	Schwab ME.	Nat Neurosci. 2010 Dec;13(12):1444-6. No abstract available.	Nat Neurosci. 2010	PubMed	citation	PMID:21102566	pubmed	21102566	create date:2010/11/26 | first author:Schwab ME
The eye on the needle.	/pubmed/21102565	Kowler E, Collewijn H.	Nat Neurosci. 2010 Dec;13(12):1443-4. No abstract available.	Nat Neurosci. 2010	PubMed	citation	PMID:21102565	pubmed	21102565	create date:2010/11/26 | first author:Kowler E
A critical look at connectomics.	/pubmed/21102564	[No authors listed]	Nat Neurosci. 2010 Dec;13(12):1441.	Nat Neurosci. 2010	PubMed	citation	PMID:21102564	pubmed	21102564	create date:2010/11/26
Sortilin associates with Trk receptors to enhance anterograde transport and neurotrophin signaling.	/pubmed/21102451	Vaegter CB, Jansen P, Fjorback AW, Glerup S, Skeldal S, Kjolby M, Richner M, Erdmann B, Nyengaard JR, Tessarollo L, Lewin GR, Willnow TE, Chao MV, Nykjaer A.	Nat Neurosci. 2011 Jan;14(1):54-61. Epub 2010 Nov 21. Erratum in: Nat Neurosci. 2011 Sep;14(9):1217.	Nat Neurosci. 2011	PubMed	citation	PMID:21102451	pubmed	21102451	create date:2010/11/26 | first author:Vaegter CB
The same synaptic vesicles drive active and spontaneous release.	/pubmed/21102450	Wilhelm BG, Groemer TW, Rizzoli SO.	Nat Neurosci. 2010 Dec;13(12):1454-6.	Nat Neurosci. 2010	PubMed	citation	PMID:21102450	pubmed	21102450	create date:2010/11/26 | first author:Wilhelm BG
Hippocampal brain-network coordination during volitional exploratory behavior enhances learning.	/pubmed/21102449	Voss JL, Gonsalves BD, Federmeier KD, Tranel D, Cohen NJ.	Nat Neurosci. 2011 Jan;14(1):115-20. Epub 2010 Nov 21.	Nat Neurosci. 2011	PubMed	citation	PMID:21102449	pubmed	21102449	create date:2010/11/26 | first author:Voss JL
A common origin of synaptic vesicles undergoing evoked and spontaneous fusion.	/pubmed/21102448	Hua Y, Sinha R, Martineau M, Kahms M, Klingauf J.	Nat Neurosci. 2010 Dec;13(12):1451-3.	Nat Neurosci. 2010	PubMed	citation	PMID:21102448	pubmed	21102448	create date:2010/11/26 | first author:Hua Y
Thalamic synchrony and the adaptive gating of information flow to cortex.	/pubmed/21102447	Wang Q, Webber RM, Stanley GB.	Nat Neurosci. 2010 Dec;13(12):1534-41.	Nat Neurosci. 2010	PubMed	citation	PMID:21102447	pubmed	21102447	create date:2010/11/26 | first author:Wang Q
Extensive spontaneous plasticity of corticospinal projections after primate spinal cord injury.	/pubmed/21076427	Rosenzweig ES, Courtine G, Jindrich DL, Brock JH, Ferguson AR, Strand SC, Nout YS, Roy RR, Miller DM, Beattie MS, Havton LA, Bresnahan JC, Edgerton VR, Tuszynski MH.	Nat Neurosci. 2010 Dec;13(12):1505-10. Epub 2010 Nov 14.	Nat Neurosci. 2010	PubMed	citation	PMID:21076427	pubmed	21076427	create date:2010/11/16 | first author:Rosenzweig ES
The columnar and laminar organization of inhibitory connections to neocortical excitatory cells.	/pubmed/21076426	Kätzel D, Zemelman BV, Buetfering C, Wölfel M, Miesenböck G.	Nat Neurosci. 2011 Jan;14(1):100-7. Epub 2010 Nov 14.	Nat Neurosci. 2011	PubMed	citation	PMID:21076426	pubmed	21076426	create date:2010/11/16 | first author:Kätzel D
HCN channelopathy in external globus pallidus neurons in models of Parkinson's disease.	/pubmed/21076425	Chan CS, Glajch KE, Gertler TS, Guzman JN, Mercer JN, Lewis AS, Goldberg AB, Tkatch T, Shigemoto R, Fleming SM, Chetkovich DM, Osten P, Kita H, Surmeier DJ.	Nat Neurosci. 2011 Jan;14(1):85-92. Epub 2010 Nov 14.	Nat Neurosci. 2011	PubMed	citation	PMID:21076425	pubmed	21076425	create date:2010/11/16 | first author:Chan CS
Postsynaptic TRPV1 triggers cell type-specific long-term depression in the nucleus accumbens.	/pubmed/21076424	Grueter BA, Brasnjo G, Malenka RC.	Nat Neurosci. 2010 Dec;13(12):1519-25. Epub 2010 Nov 14.	Nat Neurosci. 2010	PubMed	citation	PMID:21076424	pubmed	21076424	create date:2010/11/16 | first author:Grueter BA
TRPV1 activation by endogenous anandamide triggers postsynaptic long-term depression in dentate gyrus.	/pubmed/21076423	Chávez AE, Chiu CQ, Castillo PE.	Nat Neurosci. 2010 Dec;13(12):1511-8. Epub 2010 Nov 14.	Nat Neurosci. 2010	PubMed	citation	PMID:21076423	pubmed	21076423	create date:2010/11/16 | first author:Chávez AE
Functional organization for color and orientation in macaque V4.	/pubmed/21076422	Tanigawa H, Lu HD, Roe AW.	Nat Neurosci. 2010 Dec;13(12):1542-8. Epub 2010 Nov 14.	Nat Neurosci. 2010	PubMed	citation	PMID:21076422	pubmed	21076422	create date:2010/11/16 | first author:Tanigawa H
When size matters: attention affects performance by contrast or response gain.	/pubmed/21057509	Herrmann K, Montaser-Kouhsari L, Carrasco M, Heeger DJ.	Nat Neurosci. 2010 Dec;13(12):1554-9. Epub 2010 Nov 7.	Nat Neurosci. 2010	PubMed	citation	PMID:21057509	pubmed	21057509	create date:2010/11/09 | first author:Herrmann K
Yy1 as a molecular link between neuregulin and transcriptional modulation of peripheral myelination.	/pubmed/21057508	He Y, Kim JY, Dupree J, Tewari A, Melendez-Vasquez C, Svaren J, Casaccia P.	Nat Neurosci. 2010 Dec;13(12):1472-80. Epub 2010 Nov 7.	Nat Neurosci. 2010	PubMed	citation	PMID:21057508	pubmed	21057508	create date:2010/11/09 | first author:He Y
An age-related sprouting transcriptome provides molecular control of axonal sprouting after stroke.	/pubmed/21057507	Li S, Overman JJ, Katsman D, Kozlov SV, Donnelly CJ, Twiss JL, Giger RJ, Coppola G, Geschwind DH, Carmichael ST.	Nat Neurosci. 2010 Dec;13(12):1496-504. Epub 2010 Nov 7.	Nat Neurosci. 2010	PubMed	citation	PMID:21057507	pubmed	21057507	create date:2010/11/09 | first author:Li S
Otx2 controls neuron subtype identity in ventral tegmental area and antagonizes vulnerability to MPTP.	/pubmed/21057506	Di Salvio M, Di Giovannantonio LG, Acampora D, Prosperi R, Omodei D, Prakash N, Wurst W, Simeone A.	Nat Neurosci. 2010 Dec;13(12):1481-8. Epub 2010 Nov 7.	Nat Neurosci. 2010	PubMed	citation	PMID:21057506	pubmed	21057506	create date:2010/11/09 | first author:Di Salvio M
Tuning arousal with optogenetic modulation of locus coeruleus neurons.	/pubmed/21037585	Carter ME, Yizhar O, Chikahisa S, Nguyen H, Adamantidis A, Nishino S, Deisseroth K, de Lecea L.	Nat Neurosci. 2010 Dec;13(12):1526-33. Epub 2010 Oct 31.	Nat Neurosci. 2010	PubMed	citation	PMID:21037585	pubmed	21037585	create date:2010/11/03 | first author:Carter ME
5-HT2CRs expressed by pro-opiomelanocortin neurons regulate insulin sensitivity in liver.	/pubmed/21037584	Xu Y, Berglund ED, Sohn JW, Holland WL, Chuang JC, Fukuda M, Rossi J, Williams KW, Jones JE, Zigman JM, Lowell BB, Scherer PE, Elmquist JK.	Nat Neurosci. 2010 Dec;13(12):1457-9. Epub 2010 Oct 31.	Nat Neurosci. 2010	PubMed	citation	PMID:21037584	pubmed	21037584	create date:2010/11/03 | first author:Xu Y
Microsaccades precisely relocate gaze in a high visual acuity task.	/pubmed/21037583	Ko HK, Poletti M, Rucci M.	Nat Neurosci. 2010 Dec;13(12):1549-53. Epub 2010 Oct 31.	Nat Neurosci. 2010	PubMed	citation	PMID:21037583	pubmed	21037583	create date:2010/11/03 | first author:Ko HK
GRLD-1 regulates cell-wide abundance of glutamate receptor through post-transcriptional regulation.	/pubmed/21037582	Wang GJ, Kang L, Kim JE, Maro GS, Xu XZ, Shen K.	Nat Neurosci. 2010 Dec;13(12):1489-95. Epub 2010 Oct 31.	Nat Neurosci. 2010	PubMed	citation	PMID:21037582	pubmed	21037582	create date:2010/11/03 | first author:Wang GJ
Toll-like receptor 7 mediates pruritus.	/pubmed/21037581	Liu T, Xu ZZ, Park CK, Berta T, Ji RR.	Nat Neurosci. 2010 Dec;13(12):1460-2. Epub 2010 Oct 31.	Nat Neurosci. 2010	PubMed	citation	PMID:21037581	pubmed	21037581	create date:2010/11/03 | first author:Liu T
Kinesin 3 and cytoplasmic dynein mediate interkinetic nuclear migration in neural stem cells.	/pubmed/21037580	Tsai JW, Lian WN, Kemal S, Kriegstein AR, Vallee RB.	Nat Neurosci. 2010 Dec;13(12):1463-71. Epub 2010 Oct 31.	Nat Neurosci. 2010	PubMed	citation	PMID:21037580	pubmed	21037580	create date:2010/11/03 | first author:Tsai JW
Epigenetic choreographers of neurogenesis in the adult mammalian brain.	/pubmed/20975758	Ma DK, Marchetto MC, Guo JU, Ming GL, Gage FH, Song H.	Nat Neurosci. 2010 Nov;13(11):1338-44. Review.	Nat Neurosci. 2010	PubMed	citation	PMID:20975758	pubmed	20975758	create date:2010/10/27 | first author:Ma DK
Dynamic epigenetic regulation in neurons: enzymes, stimuli and signaling pathways.	/pubmed/20975757	Riccio A.	Nat Neurosci. 2010 Nov;13(11):1330-7. Review.	Nat Neurosci. 2010	PubMed	citation	PMID:20975757	pubmed	20975757	create date:2010/10/27 | first author:Riccio A
Plasticity and specificity of the circadian epigenome.	/pubmed/20975756	Masri S, Sassone-Corsi P.	Nat Neurosci. 2010 Nov;13(11):1324-9.	Nat Neurosci. 2010	PubMed	citation	PMID:20975756	pubmed	20975756	create date:2010/10/27 | first author:Masri S
DNA methylation and memory formation.	/pubmed/20975755	Day JJ, Sweatt JD.	Nat Neurosci. 2010 Nov;13(11):1319-23.	Nat Neurosci. 2010	PubMed	citation	PMID:20975755	pubmed	20975755	create date:2010/10/27 | first author:Day JJ
Epigenetic regulation of the neural transcriptome: the meaning of the marks.	/pubmed/20975754	Meaney MJ, Ferguson-Smith AC.	Nat Neurosci. 2010 Nov;13(11):1313-8.	Nat Neurosci. 2010	PubMed	citation	PMID:20975754	pubmed	20975754	create date:2010/10/27 | first author:Meaney MJ
The importance of degradation.	/pubmed/20975753	Markus A.	Nat Neurosci. 2010 Nov;13(11):1311. No abstract available.	Nat Neurosci. 2010	PubMed	citation	PMID:20975753	pubmed	20975753	create date:2010/10/27 | first author:Markus A
I see where you're hearing: how cross-modal plasticity may exploit homologous brain structures.	/pubmed/20975752	Bavelier D, Hirshorn EA.	Nat Neurosci. 2010 Nov;13(11):1309-11. No abstract available.	Nat Neurosci. 2010	PubMed	citation	PMID:20975752	pubmed	20975752	create date:2010/10/27 | first author:Bavelier D
Making glutamatergic neurons from GABAergic progenitors.	/pubmed/20975751	Götz M.	Nat Neurosci. 2010 Nov;13(11):1308-9. No abstract available.	Nat Neurosci. 2010	PubMed	citation	PMID:20975751	pubmed	20975751	create date:2010/10/27 | first author:Götz M
Yes! We're all individuals!": redundancy in neuronal circuits."	/pubmed/20975750	Holy TE.	Nat Neurosci. 2010 Nov;13(11):1306-7. No abstract available.	Nat Neurosci. 2010	PubMed	citation	PMID:20975750	pubmed	20975750	create date:2010/10/27 | first author:Holy TE
Categorizing speech.	/pubmed/20975749	Scott SK, Evans S.	Nat Neurosci. 2010 Nov;13(11):1304-6. No abstract available.	Nat Neurosci. 2010	PubMed	citation	PMID:20975749	pubmed	20975749	create date:2010/10/27 | first author:Scott SK
Bringing SOD1 into the fold.	/pubmed/20975748	Barmada S, Finkbeiner S.	Nat Neurosci. 2010 Nov;13(11):1303-4. No abstract available.	Nat Neurosci. 2010	PubMed	citation	PMID:20975748	pubmed	20975748	create date:2010/10/27 | first author:Barmada S
Focus on epigenetics.	/pubmed/20975746	[No authors listed]	Nat Neurosci. 2010 Nov;13(11):1299.	Nat Neurosci. 2010	PubMed	citation	PMID:20975746	pubmed	20975746	create date:2010/10/27
Non-redundant odor coding by sister mitral cells revealed by light addressable glomeruli in the mouse.	/pubmed/20953197	Dhawale AK, Hagiwara A, Bhalla US, Murthy VN, Albeanu DF.	Nat Neurosci. 2010 Nov;13(11):1404-12. Epub 2010 Oct 17.	Nat Neurosci. 2010	PubMed	citation	PMID:20953197	pubmed	20953197	create date:2010/10/19 | first author:Dhawale AK
N-type Ca2+ channels carry the largest current: implications for nanodomains and transmitter release.	/pubmed/20953196	Weber AM, Wong FK, Tufford AR, Schlichter LC, Matveev V, Stanley EF.	Nat Neurosci. 2010 Nov;13(11):1348-50. Epub 2010 Oct 17.	Nat Neurosci. 2010	PubMed	citation	PMID:20953196	pubmed	20953196	create date:2010/10/19 | first author:Weber AM
Fezf2 directs the differentiation of corticofugal neurons from striatal progenitors in vivo.	/pubmed/20953195	Rouaux C, Arlotta P.	Nat Neurosci. 2010 Nov;13(11):1345-7. Epub 2010 Oct 17.	Nat Neurosci. 2010	PubMed	citation	PMID:20953195	pubmed	20953195	create date:2010/10/19 | first author:Rouaux C
Wild-type and mutant SOD1 share an aberrant conformation and a common pathogenic pathway in ALS.	/pubmed/20953194	Bosco DA, Morfini G, Karabacak NM, Song Y, Gros-Louis F, Pasinelli P, Goolsby H, Fontaine BA, Lemay N, McKenna-Yasek D, Frosch MP, Agar JN, Julien JP, Brady ST, Brown RH Jr.	Nat Neurosci. 2010 Nov;13(11):1396-403. Epub 2010 Oct 17.	Nat Neurosci. 2010	PubMed	citation	PMID:20953194	pubmed	20953194	create date:2010/10/19 | first author:Bosco DA
The functional asymmetry of auditory cortex is reflected in the organization of local cortical circuits.	/pubmed/20953193	Oviedo HV, Bureau I, Svoboda K, Zador AM.	Nat Neurosci. 2010 Nov;13(11):1413-20. Epub 2010 Oct 17.	Nat Neurosci. 2010	PubMed	citation	PMID:20953193	pubmed	20953193	create date:2010/10/19 | first author:Oviedo HV
Zebrafish atlastin controls motility and spinal motor axon architecture via inhibition of the BMP pathway.	/pubmed/20935645	Fassier C, Hutt JA, Scholpp S, Lumsden A, Giros B, Nothias F, Schneider-Maunoury S, Houart C, Hazan J.	Nat Neurosci. 2010 Nov;13(11):1380-7. Epub 2010 Oct 10.	Nat Neurosci. 2010	PubMed	citation	PMID:20935645	pubmed	20935645	create date:2010/10/12 | first author:Fassier C
Title	URL	Description	Details	ShortDetails	Resource	Type	Identifiers	Db	EntrezUID	Properties
Cross-modal plasticity in specific auditory cortices underlies visual compensations in the deaf.	/pubmed/20935644	Lomber SG, Meredith MA, Kral A.	Nat Neurosci. 2010 Nov;13(11):1421-7. Epub 2010 Oct 10.	Nat Neurosci. 2010	PubMed	citation	PMID:20935644	pubmed	20935644	create date:2010/10/12 | first author:Lomber SG
A crosstalk between β1 and β3 integrins controls glycine receptor and gephyrin trafficking at synapses.	/pubmed/20935643	Charrier C, Machado P, Tweedie-Cullen RY, Rutishauser D, Mansuy IM, Triller A.	Nat Neurosci. 2010 Nov;13(11):1388-95. Epub 2010 Oct 10.	Nat Neurosci. 2010	PubMed	citation	PMID:20935643	pubmed	20935643	create date:2010/10/12 | first author:Charrier C
The habenula is crucial for experience-dependent modification of fear responses in zebrafish.	/pubmed/20935642	Agetsuma M, Aizawa H, Aoki T, Nakayama R, Takahoko M, Goto M, Sassa T, Amo R, Shiraki T, Kawakami K, Hosoya T, Higashijima S, Okamoto H.	Nat Neurosci. 2010 Nov;13(11):1354-6. Epub 2010 Oct 10.	Nat Neurosci. 2010	PubMed	citation	PMID:20935642	pubmed	20935642	create date:2010/10/12 | first author:Agetsuma M
The MAP kinase phosphatase MKP-1 regulates BDNF-induced axon branching.	/pubmed/20935641	Jeanneteau F, Deinhardt K, Miyoshi G, Bennett AM, Chao MV.	Nat Neurosci. 2010 Nov;13(11):1373-9. Epub 2010 Oct 10.	Nat Neurosci. 2010	PubMed	citation	PMID:20935641	pubmed	20935641	create date:2010/10/12 | first author:Jeanneteau F
Fbw7 controls neural stem cell differentiation and progenitor apoptosis via Notch and c-Jun.	/pubmed/20935640	Hoeck JD, Jandke A, Blake SM, Nye E, Spencer-Dene B, Brandner S, Behrens A.	Nat Neurosci. 2010 Nov;13(11):1365-72. Epub 2010 Oct 10.	Nat Neurosci. 2010	PubMed	citation	PMID:20935640	pubmed	20935640	create date:2010/10/12 | first author:Hoeck JD
APC/C(Fzr/Cdh1)-dependent regulation of cell adhesion controls glial migration in the Drosophila PNS.	/pubmed/20890296	Silies M, Klämbt C.	Nat Neurosci. 2010 Nov;13(11):1357-64. Epub 2010 Oct 3.	Nat Neurosci. 2010	PubMed	citation	PMID:20890296	pubmed	20890296	create date:2010/10/05 | first author:Silies M
Resilience to social stress coincides with functional DNA methylation of the Crf gene in adult mice.	/pubmed/20890295	Elliott E, Ezra-Nevo G, Regev L, Neufeld-Cohen A, Chen A.	Nat Neurosci. 2010 Nov;13(11):1351-3. Epub 2010 Oct 3.	Nat Neurosci. 2010	PubMed	citation	PMID:20890295	pubmed	20890295	create date:2010/10/05 | first author:Elliott E
Functional imaging of hippocampal place cells at cellular resolution during virtual navigation.	/pubmed/20890294	Dombeck DA, Harvey CD, Tian L, Looger LL, Tank DW.	Nat Neurosci. 2010 Nov;13(11):1433-40. Epub 2010 Oct 3.	Nat Neurosci. 2010	PubMed	citation	PMID:20890294	pubmed	20890294	create date:2010/10/05 | first author:Dombeck DA
Categorical speech representation in human superior temporal gyrus.	/pubmed/20890293	Chang EF, Rieger JW, Johnson K, Berger MS, Barbaro NM, Knight RT.	Nat Neurosci. 2010 Nov;13(11):1428-32. Epub 2010 Oct 3.	Nat Neurosci. 2010	PubMed	citation	PMID:20890293	pubmed	20890293	create date:2010/10/05 | first author:Chang EF
Animal models of neuropsychiatric disorders.	/pubmed/20877280	Nestler EJ, Hyman SE.	Nat Neurosci. 2010 Oct;13(10):1161-9. Epub 2010 Sep 27. Review.	Nat Neurosci. 2010	PubMed	citation	PMID:20877280	pubmed	20877280	create date:2010/09/30 | first author:Nestler EJ
Spinal convergence of motor and sensory pathways.	/pubmed/20877279	Cho M.	Nat Neurosci. 2010 Oct;13(10):1160. No abstract available.	Nat Neurosci. 2010	PubMed	citation	PMID:20877279	pubmed	20877279	create date:2010/09/30 | first author:Cho M
It takes all kinds to make a brain.	/pubmed/20877278	Wilson RI.	Nat Neurosci. 2010 Oct;13(10):1158-60. No abstract available.	Nat Neurosci. 2010	PubMed	citation	PMID:20877278	pubmed	20877278	create date:2010/09/30 | first author:Wilson RI
Prime time for stress.	/pubmed/20877277	Piet R, Manzoni OJ.	Nat Neurosci. 2010 Oct;13(10):1156-8. No abstract available.	Nat Neurosci. 2010	PubMed	citation	PMID:20877277	pubmed	20877277	create date:2010/09/30 | first author:Piet R
Endocannabinoids rein in pain outside the brain.	/pubmed/20877276	Lovinger DM.	Nat Neurosci. 2010 Oct;13(10):1155-6. No abstract available.	Nat Neurosci. 2010	PubMed	citation	PMID:20877276	pubmed	20877276	create date:2010/09/30 | first author:Lovinger DM
A closer look at choice.	/pubmed/20877275	Constantino SM, Daw ND.	Nat Neurosci. 2010 Oct;13(10):1153-4. No abstract available.	Nat Neurosci. 2010	PubMed	citation	PMID:20877275	pubmed	20877275	create date:2010/09/30 | first author:Constantino SM
Citizen science.	/pubmed/20877274	[No authors listed]	Nat Neurosci. 2010 Oct;13(10):1151. No abstract available.	Nat Neurosci. 2010	PubMed	citation	PMID:20877274	pubmed	20877274	create date:2010/09/30
SOX9 induces and maintains neural stem cells.	/pubmed/20871603	Scott CE, Wynn SL, Sesay A, Cruz C, Cheung M, Gomez Gaviro MV, Booth S, Gao B, Cheah KS, Lovell-Badge R, Briscoe J.	Nat Neurosci. 2010 Oct;13(10):1181-9.	Nat Neurosci. 2010	PubMed	citation	PMID:20871603	pubmed	20871603	create date:2010/09/28 | first author:Scott CE
Emergence of cortical inhibition by coordinated sensory-driven plasticity at distinct synaptic loci.	/pubmed/20871602	Chittajallu R, Isaac JT.	Nat Neurosci. 2010 Oct;13(10):1240-8.	Nat Neurosci. 2010	PubMed	citation	PMID:20871602	pubmed	20871602	create date:2010/09/28 | first author:Chittajallu R
Anandamide suppresses pain initiation through a peripheral endocannabinoid mechanism.	/pubmed/20852626	Clapper JR, Moreno-Sanz G, Russo R, Guijarro A, Vacondio F, Duranti A, Tontini A, Sanchini S, Sciolino NR, Spradley JM, Hohmann AG, Calignano A, Mor M, Tarzia G, Piomelli D.	Nat Neurosci. 2010 Oct;13(10):1265-70. Epub 2010 Sep 19.	Nat Neurosci. 2010	PubMed	citation	PMID:20852626	pubmed	20852626	create date:2010/09/21 | first author:Clapper JR
Synapses with short-term plasticity are optimal estimators of presynaptic membrane potentials.	/pubmed/20852625	Pfister JP, Dayan P, Lengyel M.	Nat Neurosci. 2010 Oct;13(10):1271-5. Epub 2010 Sep 19.	Nat Neurosci. 2010	PubMed	citation	PMID:20852625	pubmed	20852625	create date:2010/09/21 | first author:Pfister JP
Muscarinic receptors induce LTD of NMDAR EPSCs via a mechanism involving hippocalcin, AP2 and PSD-95.	/pubmed/20852624	Jo J, Son GH, Winters BL, Kim MJ, Whitcomb DJ, Dickinson BA, Lee YB, Futai K, Amici M, Sheng M, Collingridge GL, Cho K.	Nat Neurosci. 2010 Oct;13(10):1216-24. Epub 2010 Sep 19.	Nat Neurosci. 2010	PubMed	citation	PMID:20852624	pubmed	20852624	create date:2010/09/21 | first author:Jo J
Opioid inhibition of N-type Ca2+ channels and spinal analgesia couple to alternative splicing.	/pubmed/20852623	Andrade A, Denome S, Jiang YQ, Marangoudakis S, Lipscombe D.	Nat Neurosci. 2010 Oct;13(10):1249-56. Epub 2010 Sep 19.	Nat Neurosci. 2010	PubMed	citation	PMID:20852623	pubmed	20852623	create date:2010/09/21 | first author:Andrade A
Visual fixations and the computation and comparison of value in simple choice.	/pubmed/20835253	Krajbich I, Armel C, Rangel A.	Nat Neurosci. 2010 Oct;13(10):1292-8. Epub 2010 Sep 12. Erratum in: Nat Neurosci. 2011 Sep;14(9):1217.	Nat Neurosci. 2010	PubMed	citation	PMID:20835253	pubmed	20835253	create date:2010/09/14 | first author:Krajbich I
Ontogeny-recapitulating generation and tissue integration of ES cell-derived Purkinje cells.	/pubmed/20835252	Muguruma K, Nishiyama A, Ono Y, Miyawaki H, Mizuhara E, Hori S, Kakizuka A, Obata K, Yanagawa Y, Hirano T, Sasai Y.	Nat Neurosci. 2010 Oct;13(10):1171-80. Epub 2010 Sep 12.	Nat Neurosci. 2010	PubMed	citation	PMID:20835252	pubmed	20835252	create date:2010/09/14 | first author:Muguruma K
Allosteric potentiation of glycine receptor chloride currents by glutamate.	/pubmed/20835251	Liu J, Wu DC, Wang YT.	Nat Neurosci. 2010 Oct;13(10):1225-32. Epub 2010 Sep 12. Erratum in: Nat Neurosci. 2011 Sep;14(9):1217.	Nat Neurosci. 2010	PubMed	citation	PMID:20835251	pubmed	20835251	create date:2010/09/14 | first author:Liu J
ADF/cofilin-mediated actin dynamics regulate AMPA receptor trafficking during synaptic plasticity.	/pubmed/20835250	Gu J, Lee CW, Fan Y, Komlos D, Tang X, Sun C, Yu K, Hartzell HC, Chen G, Bamburg JR, Zheng JQ.	Nat Neurosci. 2010 Oct;13(10):1208-15. Epub 2010 Sep 12.	Nat Neurosci. 2010	PubMed	citation	PMID:20835250	pubmed	20835250	create date:2010/09/14 | first author:Gu J
Clarke's column neurons as the focus of a corticospinal corollary circuit.	/pubmed/20835249	Hantman AW, Jessell TM.	Nat Neurosci. 2010 Oct;13(10):1233-9. Epub 2010 Sep 12.	Nat Neurosci. 2010	PubMed	citation	PMID:20835249	pubmed	20835249	create date:2010/09/14 | first author:Hantman AW
Pet-1 is required across different stages of life to regulate serotonergic function.	/pubmed/20818386	Liu C, Maejima T, Wyler SC, Casadesus G, Herlitze S, Deneris ES.	Nat Neurosci. 2010 Oct;13(10):1190-8. Epub 2010 Sep 5.	Nat Neurosci. 2010	PubMed	citation	PMID:20818386	pubmed	20818386	create date:2010/09/08 | first author:Liu C
Stress-induced priming of glutamate synapses unmasks associative short-term plasticity.	/pubmed/20818385	Kuzmiski JB, Marty V, Baimoukhametova DV, Bains JS.	Nat Neurosci. 2010 Oct;13(10):1257-64. Epub 2010 Sep 5.	Nat Neurosci. 2010	PubMed	citation	PMID:20818385	pubmed	20818385	create date:2010/09/08 | first author:Kuzmiski JB
The effects of electrical microstimulation on cortical signal propagation.	/pubmed/20818384	Logothetis NK, Augath M, Murayama Y, Rauch A, Sultan F, Goense J, Oeltermann A, Merkle H.	Nat Neurosci. 2010 Oct;13(10):1283-91. Epub 2010 Sep 5.	Nat Neurosci. 2010	PubMed	citation	PMID:20818384	pubmed	20818384	create date:2010/09/08 | first author:Logothetis NK
Plk2 attachment to NSF induces homeostatic removal of GluA2 during chronic overexcitation.	/pubmed/20802490	Evers DM, Matta JA, Hoe HS, Zarkowsky D, Lee SH, Isaac JT, Pak DT.	Nat Neurosci. 2010 Oct;13(10):1199-207. Epub 2010 Aug 29.	Nat Neurosci. 2010	PubMed	citation	PMID:20802490	pubmed	20802490	create date:2010/08/31 | first author:Evers DM
Intrinsic biophysical diversity decorrelates neuronal firing while increasing information content.	/pubmed/20802489	Padmanabhan K, Urban NN.	Nat Neurosci. 2010 Oct;13(10):1276-82. Epub 2010 Aug 29.	Nat Neurosci. 2010	PubMed	citation	PMID:20802489	pubmed	20802489	create date:2010/08/31 | first author:Padmanabhan K
Building the preBötzinger complex.	/pubmed/20740034	Dave KA.	Nat Neurosci. 2010 Sep;13(9):1046. No abstract available.	Nat Neurosci. 2010	PubMed	citation	PMID:20740034	pubmed	20740034	create date:2010/08/27 | first author:Dave KA
Zooming in on mouse vision.	/pubmed/20740033	Sirotin YB, Das A.	Nat Neurosci. 2010 Sep;13(9):1045-6.	Nat Neurosci. 2010	PubMed	citation	PMID:20740033	pubmed	20740033	create date:2010/08/27 | first author:Sirotin YB
Handling accumulated internal Cl- at inhibitory synapses.	/pubmed/20740032	Smart TG.	Nat Neurosci. 2010 Sep;13(9):1043-4.	Nat Neurosci. 2010	PubMed	citation	PMID:20740032	pubmed	20740032	create date:2010/08/27 | first author:Smart TG
Dnmt3a: addiction's molecular forget-me-not?	/pubmed/20740031	Hopf FW, Bonci A.	Nat Neurosci. 2010 Sep;13(9):1041-3.	Nat Neurosci. 2010	PubMed	citation	PMID:20740031	pubmed	20740031	create date:2010/08/27 | first author:Hopf FW
MeCP2 and drug addiction.	/pubmed/20740030	Feng J, Nestler EJ.	Nat Neurosci. 2010 Sep;13(9):1039-41.	Nat Neurosci. 2010	PubMed	citation	PMID:20740030	pubmed	20740030	create date:2010/08/27 | first author:Feng J
Good blogosphere practices. A recent brouhaha over corporate-sponsored scientific blogs sharing the same platform as those that are editorially independent highlights the need for clearly disclosing any potential conflicts of interest in the blogosphere.	/pubmed/20740028	[No authors listed]	Nat Neurosci. 2010 Sep;13(9):1035. No abstract available.	Nat Neurosci. 2010	PubMed	citation	PMID:20740028	pubmed	20740028	create date:2010/08/27
Chronic monoacylglycerol lipase blockade causes functional antagonism of the endocannabinoid system.	/pubmed/20729846	Schlosburg JE, Blankman JL, Long JZ, Nomura DK, Pan B, Kinsey SG, Nguyen PT, Ramesh D, Booker L, Burston JJ, Thomas EA, Selley DE, Sim-Selley LJ, Liu QS, Lichtman AH, Cravatt BF.	Nat Neurosci. 2010 Sep;13(9):1113-9. Epub 2010 Aug 22.	Nat Neurosci. 2010	PubMed	citation	PMID:20729846	pubmed	20729846	create date:2010/08/24 | first author:Schlosburg JE
Pias3-dependent SUMOylation controls mammalian cone photoreceptor differentiation.	/pubmed/20729845	Onishi A, Peng GH, Chen S, Blackshaw S.	Nat Neurosci. 2010 Sep;13(9):1059-65. Epub 2010 Aug 22.	Nat Neurosci. 2010	PubMed	citation	PMID:20729845	pubmed	20729845	create date:2010/08/24 | first author:Onishi A
Dnmt3a regulates emotional behavior and spine plasticity in the nucleus accumbens.	/pubmed/20729844	LaPlant Q, Vialou V, Covington HE 3rd, Dumitriu D, Feng J, Warren BL, Maze I, Dietz DM, Watts EL, Iñiguez SD, Koo JW, Mouzon E, Renthal W, Hollis F, Wang H, Noonan MA, Ren Y, Eisch AJ, Bolaños CA, Kabbaj M, Xiao G, Neve RL, et al.	Nat Neurosci. 2010 Sep;13(9):1137-43. Epub 2010 Aug 22.	Nat Neurosci. 2010	PubMed	citation	PMID:20729844	pubmed	20729844	create date:2010/08/24 | first author:LaPlant Q
Narp regulates homeostatic scaling of excitatory synapses on parvalbumin-expressing interneurons.	/pubmed/20729843	Chang MC, Park JM, Pelkey KA, Grabenstatter HL, Xu D, Linden DJ, Sutula TP, McBain CJ, Worley PF.	Nat Neurosci. 2010 Sep;13(9):1090-7. Epub 2010 Aug 22.	Nat Neurosci. 2010	PubMed	citation	PMID:20729843	pubmed	20729843	create date:2010/08/24 | first author:Chang MC
MeCP2 in the nucleus accumbens contributes to neural and behavioral responses to psychostimulants.	/pubmed/20711186	Deng JV, Rodriguiz RM, Hutchinson AN, Kim IH, Wetsel WC, West AE.	Nat Neurosci. 2010 Sep;13(9):1128-36. Epub 2010 Aug 15.	Nat Neurosci. 2010	PubMed	citation	PMID:20711186	pubmed	20711186	create date:2010/08/17 | first author:Deng JV
MeCP2 controls BDNF expression and cocaine intake through homeostatic interactions with microRNA-212.	/pubmed/20711185	Im HI, Hollander JA, Bali P, Kenny PJ.	Nat Neurosci. 2010 Sep;13(9):1120-7. Epub 2010 Aug 15.	Nat Neurosci. 2010	PubMed	citation	PMID:20711185	pubmed	20711185	create date:2010/08/17 | first author:Im HI
Rod photoreceptors drive circadian photoentrainment across a wide range of light intensities.	/pubmed/20711184	Altimus CM, Güler AD, Alam NM, Arman AC, Prusky GT, Sampath AP, Hattar S.	Nat Neurosci. 2010 Sep;13(9):1107-12. Epub 2010 Aug 15.	Nat Neurosci. 2010	PubMed	citation	PMID:20711184	pubmed	20711184	create date:2010/08/17 | first author:Altimus CM
Parallel processing of visual space by neighboring neurons in mouse visual cortex.	/pubmed/20711183	Smith SL, Häusser M.	Nat Neurosci. 2010 Sep;13(9):1144-9. Epub 2010 Aug 15.	Nat Neurosci. 2010	PubMed	citation	PMID:20711183	pubmed	20711183	create date:2010/08/17 | first author:Smith SL
PTEN deletion enhances the regenerative ability of adult corticospinal neurons.	/pubmed/20694004	Liu K, Lu Y, Lee JK, Samara R, Willenberg R, Sears-Kraxberger I, Tedeschi A, Park KK, Jin D, Cai B, Xu B, Connolly L, Steward O, Zheng B, He Z.	Nat Neurosci. 2010 Sep;13(9):1075-81. Epub 2010 Aug 8.	Nat Neurosci. 2010	PubMed	citation	PMID:20694004	pubmed	20694004	create date:2010/08/10 | first author:Liu K
SRF binding to SRE 6.9 in the Arc promoter is essential for LTD in cultured Purkinje cells.	/pubmed/20694003	Smith-Hicks C, Xiao B, Deng R, Ji Y, Zhao X, Shepherd JD, Posern G, Kuhl D, Huganir RL, Ginty DD, Worley PF, Linden DJ.	Nat Neurosci. 2010 Sep;13(9):1082-9. Epub 2010 Aug 8.	Nat Neurosci. 2010	PubMed	citation	PMID:20694003	pubmed	20694003	create date:2010/08/10 | first author:Smith-Hicks C
GABAergic circuits control stimulus-instructed receptive field development in the optic tectum.	/pubmed/20694002	Richards BA, Voss OP, Akerman CJ.	Nat Neurosci. 2010 Sep;13(9):1098-106. Epub 2010 Aug 8.	Nat Neurosci. 2010	PubMed	citation	PMID:20694002	pubmed	20694002	create date:2010/08/10 | first author:Richards BA
A calcineurin/AKAP complex is required for NMDA receptor-dependent long-term depression.	/pubmed/20694001	Jurado S, Biou V, Malenka RC.	Nat Neurosci. 2010 Sep;13(9):1053-5. Epub 2010 Aug 8.	Nat Neurosci. 2010	PubMed	citation	PMID:20694001	pubmed	20694001	create date:2010/08/10 | first author:Jurado S
Title	URL	Description	Details	ShortDetails	Resource	Type	Identifiers	Db	EntrezUID	Properties
Hindbrain interneurons and axon guidance signaling critical for breathing.	/pubmed/20680010	Bouvier J, Thoby-Brisson M, Renier N, Dubreuil V, Ericson J, Champagnat J, Pierani A, Chédotal A, Fortin G.	Nat Neurosci. 2010 Sep;13(9):1066-74. Epub 2010 Aug 2.	Nat Neurosci. 2010	PubMed	citation	PMID:20680010	pubmed	20680010	create date:2010/08/04 | first author:Bouvier J
Calcium action potentials in hair cells pattern auditory neuron activity before hearing onset.	/pubmed/20676105	Tritsch NX, Rodríguez-Contreras A, Crins TT, Wang HC, Borst JG, Bergles DE.	Nat Neurosci. 2010 Sep;13(9):1050-2. Epub 2010 Aug 1.	Nat Neurosci. 2010	PubMed	citation	PMID:20676105	pubmed	20676105	create date:2010/08/03 | first author:Tritsch NX
Regulation of fast-spiking basket cell synapses by the chloride channel ClC-2.	/pubmed/20676104	Földy C, Lee SH, Morgan RJ, Soltesz I.	Nat Neurosci. 2010 Sep;13(9):1047-9. Epub 2010 Aug 1.	Nat Neurosci. 2010	PubMed	citation	PMID:20676104	pubmed	20676104	create date:2010/08/03 | first author:Földy C
Deletion of the potassium channel Kv12.2 causes hippocampal hyperexcitability and epilepsy.	/pubmed/20676103	Zhang X, Bertaso F, Yoo JW, Baumgärtel K, Clancy SM, Lee V, Cienfuegos C, Wilmot C, Avis J, Hunyh T, Daguia C, Schmedt C, Noebels J, Jegla T.	Nat Neurosci. 2010 Sep;13(9):1056-8. Epub 2010 Aug 1.	Nat Neurosci. 2010	PubMed	citation	PMID:20676103	pubmed	20676103	create date:2010/08/03 | first author:Zhang X
An abundance of grid cells.	/pubmed/20661268	Bayer H.	Nat Neurosci. 2010 Aug;13(8):916. No abstract available.	Nat Neurosci. 2010	PubMed	citation	PMID:20661268	pubmed	20661268	create date:2010/07/28 | first author:Bayer H
It's that time again.	/pubmed/20661267	Mamassian P, Landy MS.	Nat Neurosci. 2010 Aug;13(8):914-6.	Nat Neurosci. 2010	PubMed	citation	PMID:20661267	pubmed	20661267	create date:2010/07/28 | first author:Mamassian P
Focusing attention on sound.	/pubmed/20661266	Bajo VM, King AJ.	Nat Neurosci. 2010 Aug;13(8):913-4.	Nat Neurosci. 2010	PubMed	citation	PMID:20661266	pubmed	20661266	create date:2010/07/28 | first author:Bajo VM
Who moved my cheese (again)?	/pubmed/20661265	Jeffery KJ, Cacucci F.	Nat Neurosci. 2010 Aug;13(8):911-2.	Nat Neurosci. 2010	PubMed	citation	PMID:20661265	pubmed	20661265	create date:2010/07/28 | first author:Jeffery KJ
Brain disorders: getting 'Down' to the gene.	/pubmed/20661264	Tessarollo L.	Nat Neurosci. 2010 Aug;13(8):909-10.	Nat Neurosci. 2010	PubMed	citation	PMID:20661264	pubmed	20661264	create date:2010/07/28 | first author:Tessarollo L
Extending trust. A report of a potential therapy for some of the social behavior patterns associated with autism highlights the need for a societal dialog to discuss the ethical issues raised by these treatments.	/pubmed/20661262	[No authors listed]	Nat Neurosci. 2010 Aug;13(8):905. No abstract available.	Nat Neurosci. 2010	PubMed	citation	PMID:20661262	pubmed	20661262	create date:2010/07/28
The serine hydrolase ABHD6 controls the accumulation and efficacy of 2-AG at cannabinoid receptors.	/pubmed/20657592	Marrs WR, Blankman JL, Horne EA, Thomazeau A, Lin YH, Coy J, Bodor AL, Muccioli GG, Hu SS, Woodruff G, Fung S, Lafourcade M, Alexander JP, Long JZ, Li W, Xu C, Möller T, Mackie K, Manzoni OJ, Cravatt BF, Stella N.	Nat Neurosci. 2010 Aug;13(8):951-7. Epub 2010 Jul 25.	Nat Neurosci. 2010	PubMed	citation	PMID:20657592	pubmed	20657592	create date:2010/07/27 | first author:Marrs WR
Grid cells in pre- and parasubiculum.	/pubmed/20657591	Boccara CN, Sargolini F, Thoresen VH, Solstad T, Witter MP, Moser EI, Moser MB.	Nat Neurosci. 2010 Aug;13(8):987-94. Epub 2010 Jul 25.	Nat Neurosci. 2010	PubMed	citation	PMID:20657591	pubmed	20657591	create date:2010/07/27 | first author:Boccara CN
Network mechanisms of theta related neuronal activity in hippocampal CA1 pyramidal neurons.	/pubmed/20639875	Losonczy A, Zemelman BV, Vaziri A, Magee JC.	Nat Neurosci. 2010 Aug;13(8):967-72. Epub 2010 Jul 18.	Nat Neurosci. 2010	PubMed	citation	PMID:20639875	pubmed	20639875	create date:2010/07/20 | first author:Losonczy A
The reorganization and reactivation of hippocampal maps predict spatial memory performance.	/pubmed/20639874	Dupret D, O'Neill J, Pleydell-Bouverie B, Csicsvari J.	Nat Neurosci. 2010 Aug;13(8):995-1002. Epub 2010 Jul 18.	Nat Neurosci. 2010	PubMed	citation	PMID:20639874	pubmed	20639874	create date:2010/07/20 | first author:Dupret D
Olig1 and Olig2 triplication causes developmental brain defects in Down syndrome.	/pubmed/20639873	Chakrabarti L, Best TK, Cramer NP, Carney RS, Isaac JT, Galdzicki Z, Haydar TF.	Nat Neurosci. 2010 Aug;13(8):927-34. Epub 2010 Jul 18.	Nat Neurosci. 2010	PubMed	citation	PMID:20639873	pubmed	20639873	create date:2010/07/20 | first author:Chakrabarti L
Visualizing retinotopic half-wave rectified input to the motion detection circuitry of Drosophila.	/pubmed/20622873	Reiff DF, Plett J, Mank M, Griesbeck O, Borst A.	Nat Neurosci. 2010 Aug;13(8):973-8. Epub 2010 Jul 11.	Nat Neurosci. 2010	PubMed	citation	PMID:20622873	pubmed	20622873	create date:2010/07/14 | first author:Reiff DF
Neural substrates of motor memory consolidation depend on practice structure.	/pubmed/20622872	Kantak SS, Sullivan KJ, Fisher BE, Knowlton BJ, Winstein CJ.	Nat Neurosci. 2010 Aug;13(8):923-5. Epub 2010 Jul 11.	Nat Neurosci. 2010	PubMed	citation	PMID:20622872	pubmed	20622872	create date:2010/07/14 | first author:Kantak SS
Adaptive, behaviorally gated, persistent encoding of task-relevant auditory information in ferret frontal cortex.	/pubmed/20622871	Fritz JB, David SV, Radtke-Schuller S, Yin P, Shamma SA.	Nat Neurosci. 2010 Aug;13(8):1011-9. Epub 2010 Jul 11.	Nat Neurosci. 2010	PubMed	citation	PMID:20622871	pubmed	20622871	create date:2010/07/14 | first author:Fritz JB
Competitive regulation of synaptic Ca2+ influx by D2 dopamine and A2A adenosine receptors.	/pubmed/20601948	Higley MJ, Sabatini BL.	Nat Neurosci. 2010 Aug;13(8):958-66. Epub 2010 Jul 4.	Nat Neurosci. 2010	PubMed	citation	PMID:20601948	pubmed	20601948	create date:2010/07/06 | first author:Higley MJ
The nuclear import of Frizzled2-C by Importins-beta11 and alpha2 promotes postsynaptic development.	/pubmed/20601947	Mosca TJ, Schwarz TL.	Nat Neurosci. 2010 Aug;13(8):935-43. Epub 2010 Jul 4.	Nat Neurosci. 2010	PubMed	citation	PMID:20601947	pubmed	20601947	create date:2010/07/06 | first author:Mosca TJ
Neural substrates for expectation-modulated fear learning in the amygdala and periaqueductal gray.	/pubmed/20601946	Johansen JP, Tarpley JW, LeDoux JE, Blair HT.	Nat Neurosci. 2010 Aug;13(8):979-86. Epub 2010 Jul 4.	Nat Neurosci. 2010	PubMed	citation	PMID:20601946	pubmed	20601946	create date:2010/07/06 | first author:Johansen JP
A light-gated, potassium-selective glutamate receptor for the optical inhibition of neuronal firing.	/pubmed/20581843	Janovjak H, Szobota S, Wyart C, Trauner D, Isacoff EY.	Nat Neurosci. 2010 Aug;13(8):1027-32. Epub 2010 Jun 27.	Nat Neurosci. 2010	PubMed	citation	PMID:20581843	pubmed	20581843	create date:2010/06/29 | first author:Janovjak H
Temporal context calibrates interval timing.	/pubmed/20581842	Jazayeri M, Shadlen MN.	Nat Neurosci. 2010 Aug;13(8):1020-6. Epub 2010 Jun 27.	Nat Neurosci. 2010	PubMed	citation	PMID:20581842	pubmed	20581842	create date:2010/06/29 | first author:Jazayeri M
Mechanisms of pattern decorrelation by recurrent neuronal circuits.	/pubmed/20581841	Wiechert MT, Judkewitz B, Riecke H, Friedrich RW.	Nat Neurosci. 2010 Aug;13(8):1003-10. Epub 2010 Jun 27.	Nat Neurosci. 2010	PubMed	citation	PMID:20581841	pubmed	20581841	create date:2010/06/29 | first author:Wiechert MT
cJun integrates calcium activity and tlx3 expression to regulate neurotransmitter specification.	/pubmed/20581840	Marek KW, Kurtz LM, Spitzer NC.	Nat Neurosci. 2010 Aug;13(8):944-50. Epub 2010 Jun 27.	Nat Neurosci. 2010	PubMed	citation	PMID:20581840	pubmed	20581840	create date:2010/06/29 | first author:Marek KW
Amyloid-beta-induced neuronal dysfunction in Alzheimer's disease: from synapses toward neural networks.	/pubmed/20581818	Palop JJ, Mucke L.	Nat Neurosci. 2010 Jul;13(7):812-8. Review.	Nat Neurosci. 2010	PubMed	citation	PMID:20581818	pubmed	20581818	create date:2010/06/29 | first author:Palop JJ
Autophagy gone awry in neurodegenerative diseases.	/pubmed/20581817	Wong E, Cuervo AM.	Nat Neurosci. 2010 Jul;13(7):805-11. Review.	Nat Neurosci. 2010	PubMed	citation	PMID:20581817	pubmed	20581817	create date:2010/06/29 | first author:Wong E
What can pluripotent stem cells teach us about neurodegenerative diseases?	/pubmed/20581816	Wichterle H, Przedborski S.	Nat Neurosci. 2010 Jul;13(7):800-4.	Nat Neurosci. 2010	PubMed	citation	PMID:20581816	pubmed	20581816	create date:2010/06/29 | first author:Wichterle H
Therapy development in spinal muscular atrophy.	/pubmed/20581815	Sendtner M.	Nat Neurosci. 2010 Jul;13(7):795-9.	Nat Neurosci. 2010	PubMed	citation	PMID:20581815	pubmed	20581815	create date:2010/06/29 | first author:Sendtner M
Genome-wide association studies: the key to unlocking neurodegeneration?	/pubmed/20581814	Gandhi S, Wood NW.	Nat Neurosci. 2010 Jul;13(7):789-94.	Nat Neurosci. 2010	PubMed	citation	PMID:20581814	pubmed	20581814	create date:2010/06/29 | first author:Gandhi S
Focus on neurodegeneration.	/pubmed/20581813	Cho M.	Nat Neurosci. 2010 Jul;13(7):787. No abstract available.	Nat Neurosci. 2010	PubMed	citation	PMID:20581813	pubmed	20581813	create date:2010/06/29 | first author:Cho M
The Na+ channel conundrum: axon structure versus function.	/pubmed/20581812	Johnston D.	Nat Neurosci. 2010 Jul;13(7):784-5. No abstract available.	Nat Neurosci. 2010	PubMed	citation	PMID:20581812	pubmed	20581812	create date:2010/06/29 | first author:Johnston D
Needling adenosine receptors for pain relief.	/pubmed/20581811	Zylka MJ.	Nat Neurosci. 2010 Jul;13(7):783-4. No abstract available.	Nat Neurosci. 2010	PubMed	citation	PMID:20581811	pubmed	20581811	create date:2010/06/29 | first author:Zylka MJ
Neuronal protein economics: keeping tabs on synthesis.	/pubmed/20581810	Ariel P, Ryan TA.	Nat Neurosci. 2010 Jul;13(7):781-2. No abstract available.	Nat Neurosci. 2010	PubMed	citation	PMID:20581810	pubmed	20581810	create date:2010/06/29 | first author:Ariel P
Central melanocortin signaling regulates cholesterol.	/pubmed/20581809	Tung YC, Yeo GS.	Nat Neurosci. 2010 Jul;13(7):779-80. No abstract available.	Nat Neurosci. 2010	PubMed	citation	PMID:20581809	pubmed	20581809	create date:2010/06/29 | first author:Tung YC
Culture clash on consent.	/pubmed/20581808	[No authors listed]	Nat Neurosci. 2010 Jul;13(7):777.	Nat Neurosci. 2010	PubMed	citation	PMID:20581808	pubmed	20581808	create date:2010/06/29
Developmental shift to a mechanism of synaptic vesicle endocytosis requiring nanodomain Ca2+.	/pubmed/20562869	Yamashita T, Eguchi K, Saitoh N, von Gersdorff H, Takahashi T.	Nat Neurosci. 2010 Jul;13(7):838-44. Epub 2010 Jun 20.	Nat Neurosci. 2010	PubMed	citation	PMID:20562869	pubmed	20562869	create date:2010/06/22 | first author:Yamashita T
Hearing requires otoferlin-dependent efficient replenishment of synaptic vesicles in hair cells.	/pubmed/20562868	Pangrsic T, Lasarow L, Reuter K, Takago H, Schwander M, Riedel D, Frank T, Tarantino LM, Bailey JS, Strenzke N, Brose N, Müller U, Reisinger E, Moser T.	Nat Neurosci. 2010 Jul;13(7):869-76. Epub 2010 Jun 20.	Nat Neurosci. 2010	PubMed	citation	PMID:20562868	pubmed	20562868	create date:2010/06/22 | first author:Pangrsic T
Na+ imaging reveals little difference in action potential-evoked Na+ influx between axon and soma.	/pubmed/20543843	Fleidervish IA, Lasser-Ross N, Gutnick MJ, Ross WN.	Nat Neurosci. 2010 Jul;13(7):852-60. Epub 2010 Jun 13.	Nat Neurosci. 2010	PubMed	citation	PMID:20543843	pubmed	20543843	create date:2010/06/15 | first author:Fleidervish IA
Neural dynamics of in vitro cortical networks reflects experienced temporal patterns.	/pubmed/20543842	Johnson HA, Goel A, Buonomano DV.	Nat Neurosci. 2010 Aug;13(8):917-9. Epub 2010 Jun 13.	Nat Neurosci. 2010	PubMed	citation	PMID:20543842	pubmed	20543842	create date:2010/06/15 | first author:Johnson HA
In situ visualization and dynamics of newly synthesized proteins in rat hippocampal neurons.	/pubmed/20543841	Dieterich DC, Hodas JJ, Gouzer G, Shadrin IY, Ngo JT, Triller A, Tirrell DA, Schuman EM.	Nat Neurosci. 2010 Jul;13(7):897-905. Epub 2010 Jun 13.	Nat Neurosci. 2010	PubMed	citation	PMID:20543841	pubmed	20543841	create date:2010/06/15 | first author:Dieterich DC
Melanocortin signaling in the CNS directly regulates circulating cholesterol.	/pubmed/20526334	Perez-Tilve D, Hofmann SM, Basford J, Nogueiras R, Pfluger PT, Patterson JT, Grant E, Wilson-Perez HE, Granholm NA, Arnold M, Trevaskis JL, Butler AA, Davidson WS, Woods SC, Benoit SC, Sleeman MW, DiMarchi RD, Hui DY, Tschöp MH.	Nat Neurosci. 2010 Jul;13(7):877-82. Epub 2010 Jun 6.	Nat Neurosci. 2010	PubMed	citation	PMID:20526334	pubmed	20526334	create date:2010/06/08 | first author:Perez-Tilve D
Dynamin I phosphorylation by GSK3 controls activity-dependent bulk endocytosis of synaptic vesicles.	/pubmed/20526333	Clayton EL, Sue N, Smillie KJ, O'Leary T, Bache N, Cheung G, Cole AR, Wyllie DJ, Sutherland C, Robinson PJ, Cousin MA.	Nat Neurosci. 2010 Jul;13(7):845-51. Epub 2010 Jun 6.	Nat Neurosci. 2010	PubMed	citation	PMID:20526333	pubmed	20526333	create date:2010/06/08 | first author:Clayton EL
Acute D2 receptor blockade induces rapid, reversible remodeling in human cortical-striatal circuits.	/pubmed/20526332	Tost H, Braus DF, Hakimi S, Ruf M, Vollmert C, Hohn F, Meyer-Lindenberg A.	Nat Neurosci. 2010 Aug;13(8):920-2. Epub 2010 Jun 6.	Nat Neurosci. 2010	PubMed	citation	PMID:20526332	pubmed	20526332	create date:2010/06/08 | first author:Tost H
Stimulus-driven competition in a cholinergic midbrain nucleus.	/pubmed/20526331	Asadollahi A, Mysore SP, Knudsen EI.	Nat Neurosci. 2010 Jul;13(7):889-95. Epub 2010 Jun 6.	Nat Neurosci. 2010	PubMed	citation	PMID:20526331	pubmed	20526331	create date:2010/06/08 | first author:Asadollahi A
Asymmetric endocytosis and remodeling of beta1-integrin adhesions during growth cone chemorepulsion by MAG.	/pubmed/20512137	Hines JH, Abu-Rub M, Henley JR.	Nat Neurosci. 2010 Jul;13(7):829-37. Epub 2010 May 30.	Nat Neurosci. 2010	PubMed	citation	PMID:20512137	pubmed	20512137	create date:2010/06/01 | first author:Hines JH
More GABA, less distraction: a neurochemical predictor of motor decision speed.	/pubmed/20512136	Sumner P, Edden RA, Bompas A, Evans CJ, Singh KD.	Nat Neurosci. 2010 Jul;13(7):825-7. Epub 2010 May 30.	Nat Neurosci. 2010	PubMed	citation	PMID:20512136	pubmed	20512136	create date:2010/06/01 | first author:Sumner P
Adenosine A1 receptors mediate local anti-nociceptive effects of acupuncture.	/pubmed/20512135	Goldman N, Chen M, Fujita T, Xu Q, Peng W, Liu W, Jensen TK, Pei Y, Wang F, Han X, Chen JF, Schnermann J, Takano T, Bekar L, Tieu K, Nedergaard M.	Nat Neurosci. 2010 Jul;13(7):883-8. Epub 2010 May 30.	Nat Neurosci. 2010	PubMed	citation	PMID:20512135	pubmed	20512135	create date:2010/06/01 | first author:Goldman N
Fragile X mental retardation protein controls gating of the sodium-activated potassium channel Slack.	/pubmed/20512134	Brown MR, Kronengold J, Gazula VR, Chen Y, Strumbos JG, Sigworth FJ, Navaratnam D, Kaczmarek LK.	Nat Neurosci. 2010 Jul;13(7):819-21. Epub 2010 May 30.	Nat Neurosci. 2010	PubMed	citation	PMID:20512134	pubmed	20512134	create date:2010/06/01 | first author:Brown MR
Target-selective GABAergic control of entorhinal cortex output.	/pubmed/20512133	Varga C, Lee SY, Soltesz I.	Nat Neurosci. 2010 Jul;13(7):822-4. Epub 2010 May 30.	Nat Neurosci. 2010	PubMed	citation	PMID:20512133	pubmed	20512133	create date:2010/06/01 | first author:Varga C
Title	URL	Description	Details	ShortDetails	Resource	Type	Identifiers	Db	EntrezUID	Properties
Specific roles for DEG/ENaC and TRP channels in touch and thermosensation in C. elegans nociceptors.	/pubmed/20512132	Chatzigeorgiou M, Yoo S, Watson JD, Lee WH, Spencer WC, Kindt KS, Hwang SW, Miller DM 3rd, Treinin M, Driscoll M, Schafer WR.	Nat Neurosci. 2010 Jul;13(7):861-8. Epub 2010 May 30.	Nat Neurosci. 2010	PubMed	citation	PMID:20512132	pubmed	20512132	create date:2010/06/01 | first author:Chatzigeorgiou M
A neural system for boosting locomotion.	/pubmed/20498686	Tresch MC.	Nat Neurosci. 2010 Jun;13(6):659-60. No abstract available.	Nat Neurosci. 2010	PubMed	citation	PMID:20498686	pubmed	20498686	create date:2010/05/26 | first author:Tresch MC
A treasure trove of gene expression patterns.	/pubmed/20498685	Saper CB.	Nat Neurosci. 2010 Jun;13(6):658-9. No abstract available.	Nat Neurosci. 2010	PubMed	citation	PMID:20498685	pubmed	20498685	create date:2010/05/26 | first author:Saper CB
A new contribution to brain convolution: progenitor cell logistics during cortex development.	/pubmed/20498684	Tyler WA, Haydar TF.	Nat Neurosci. 2010 Jun;13(6):656-7. No abstract available.	Nat Neurosci. 2010	PubMed	citation	PMID:20498684	pubmed	20498684	create date:2010/05/26 | first author:Tyler WA
Cilia in the brain: going with the flow.	/pubmed/20498683	Breunig JJ, Arellano JI, Rakic P.	Nat Neurosci. 2010 Jun;13(6):654-5. No abstract available.	Nat Neurosci. 2010	PubMed	citation	PMID:20498683	pubmed	20498683	create date:2010/05/26 | first author:Breunig JJ
Father and child reunion.	/pubmed/20498682	McCarthy MM.	Nat Neurosci. 2010 Jun;13(6):652-3. No abstract available.	Nat Neurosci. 2010	PubMed	citation	PMID:20498682	pubmed	20498682	create date:2010/05/26 | first author:McCarthy MM
A case for cautious optimism.	/pubmed/20498681	[No authors listed]	Nat Neurosci. 2010 Jun;13(6):651. No abstract available.	Nat Neurosci. 2010	PubMed	citation	PMID:20498681	pubmed	20498681	create date:2010/05/26
A neuronal migratory pathway crossing from diencephalon to telencephalon populates amygdala nuclei.	/pubmed/20495559	García-Moreno F, Pedraza M, Di Giovannantonio LG, Di Salvio M, López-Mascaraque L, Simeone A, De Carlos JA.	Nat Neurosci. 2010 Jun;13(6):680-9. Epub 2010 May 23.	Nat Neurosci. 2010	PubMed	citation	PMID:20495559	pubmed	20495559	create date:2010/05/25 | first author:García-Moreno F
A genetically targeted optical sensor to monitor calcium signals in astrocyte processes.	/pubmed/20495558	Shigetomi E, Kracun S, Sofroniew MV, Khakh BS.	Nat Neurosci. 2010 Jun;13(6):759-66. Epub 2010 May 23.	Nat Neurosci. 2010	PubMed	citation	PMID:20495558	pubmed	20495558	create date:2010/05/25 | first author:Shigetomi E
Cortical DNA methylation maintains remote memory.	/pubmed/20495557	Miller CA, Gavin CF, White JA, Parrish RR, Honasoge A, Yancey CR, Rivera IM, Rubio MD, Rumbaugh G, Sweatt JD.	Nat Neurosci. 2010 Jun;13(6):664-6. Epub 2010 May 23.	Nat Neurosci. 2010	PubMed	citation	PMID:20495557	pubmed	20495557	create date:2010/05/25 | first author:Miller CA
A parallel cholinergic brainstem pathway for enhancing locomotor drive.	/pubmed/20473293	Smetana R, Juvin L, Dubuc R, Alford S.	Nat Neurosci. 2010 Jun;13(6):731-8. Epub 2010 May 16.	Nat Neurosci. 2010	PubMed	citation	PMID:20473293	pubmed	20473293	create date:2010/05/18 | first author:Smetana R
DeltaFosB in brain reward circuits mediates resilience to stress and antidepressant responses.	/pubmed/20473292	Vialou V, Robison AJ, Laplant QC, Covington HE 3rd, Dietz DM, Ohnishi YN, Mouzon E, Rush AJ 3rd, Watts EL, Wallace DL, Iñiguez SD, Ohnishi YH, Steiner MA, Warren BL, Krishnan V, Bolaños CA, Neve RL, Ghose S, Berton O, Tamminga CA, Nestler EJ.	Nat Neurosci. 2010 Jun;13(6):745-52. Epub 2010 May 16.	Nat Neurosci. 2010	PubMed	citation	PMID:20473292	pubmed	20473292	create date:2010/05/18 | first author:Vialou V
Lack of cadherins Celsr2 and Celsr3 impairs ependymal ciliogenesis, leading to fatal hydrocephalus.	/pubmed/20473291	Tissir F, Qu Y, Montcouquiol M, Zhou L, Komatsu K, Shi D, Fujimori T, Labeau J, Tyteca D, Courtoy P, Poumay Y, Uemura T, Goffinet AM.	Nat Neurosci. 2010 Jun;13(6):700-7. Epub 2010 May 16.	Nat Neurosci. 2010	PubMed	citation	PMID:20473291	pubmed	20473291	create date:2010/05/18 | first author:Tissir F
A unique adolescent response to reward prediction errors.	/pubmed/20473290	Cohen JR, Asarnow RF, Sabb FW, Bilder RM, Bookheimer SY, Knowlton BJ, Poldrack RA.	Nat Neurosci. 2010 Jun;13(6):669-71. Epub 2010 May 16.	Nat Neurosci. 2010	PubMed	citation	PMID:20473290	pubmed	20473290	create date:2010/05/18 | first author:Cohen JR
Representation and transformation of sensory information in the mouse accessory olfactory system.	/pubmed/20453853	Meeks JP, Arnson HA, Holy TE.	Nat Neurosci. 2010 Jun;13(6):723-30. Epub 2010 May 9.	Nat Neurosci. 2010	PubMed	citation	PMID:20453853	pubmed	20453853	create date:2010/05/11 | first author:Meeks JP
Neurons derive from the more apical daughter in asymmetric divisions in the zebrafish neural tube.	/pubmed/20453852	Alexandre P, Reugels AM, Barker D, Blanc E, Clarke JD.	Nat Neurosci. 2010 Jun;13(6):673-9. Epub 2010 May 9.	Nat Neurosci. 2010	PubMed	citation	PMID:20453852	pubmed	20453852	create date:2010/05/11 | first author:Alexandre P
Gbeta5 recruits R7 RGS proteins to GIRK channels to regulate the timing of neuronal inhibitory signaling.	/pubmed/20453851	Xie K, Allen KL, Kourrich S, Colón-Saez J, Thomas MJ, Wickman K, Martemyanov KA.	Nat Neurosci. 2010 Jun;13(6):661-3. Epub 2010 May 9.	Nat Neurosci. 2010	PubMed	citation	PMID:20453851	pubmed	20453851	create date:2010/05/11 | first author:Xie K
Paternal recognition of adult offspring mediated by newly generated CNS neurons.	/pubmed/20453850	Mak GK, Weiss S.	Nat Neurosci. 2010 Jun;13(6):753-8. Epub 2010 May 9.	Nat Neurosci. 2010	PubMed	citation	PMID:20453850	pubmed	20453850	create date:2010/05/11 | first author:Mak GK
Predicting visual stimuli on the basis of activity in auditory cortices.	/pubmed/20436482	Meyer K, Kaplan JT, Essex R, Webber C, Damasio H, Damasio A.	Nat Neurosci. 2010 Jun;13(6):667-8. Epub 2010 May 2.	Nat Neurosci. 2010	PubMed	citation	PMID:20436482	pubmed	20436482	create date:2010/05/04 | first author:Meyer K
Sublayer-specific microcircuits of corticospinal and corticostriatal neurons in motor cortex.	/pubmed/20436481	Anderson CT, Sheets PL, Kiritani T, Shepherd GM.	Nat Neurosci. 2010 Jun;13(6):739-44. Epub 2010 May 2.	Nat Neurosci. 2010	PubMed	citation	PMID:20436481	pubmed	20436481	create date:2010/05/04 | first author:Anderson CT
C. elegans phototransduction requires a G protein-dependent cGMP pathway and a taste receptor homolog.	/pubmed/20436480	Liu J, Ward A, Gao J, Dong Y, Nishio N, Inada H, Kang L, Yu Y, Ma D, Xu T, Mori I, Xie Z, Xu XZ.	Nat Neurosci. 2010 Jun;13(6):715-22. Epub 2010 May 2.	Nat Neurosci. 2010	PubMed	citation	PMID:20436480	pubmed	20436480	create date:2010/05/04 | first author:Liu J
A genomic atlas of mouse hypothalamic development.	/pubmed/20436479	Shimogori T, Lee DA, Miranda-Angulo A, Yang Y, Wang H, Jiang L, Yoshida AC, Kataoka A, Mashiko H, Avetisyan M, Qi L, Qian J, Blackshaw S.	Nat Neurosci. 2010 Jun;13(6):767-75. Epub 2010 May 2.	Nat Neurosci. 2010	PubMed	citation	PMID:20436479	pubmed	20436479	create date:2010/05/04 | first author:Shimogori T
OSVZ progenitors of human and ferret neocortex are epithelial-like and expand by integrin signaling.	/pubmed/20436478	Fietz SA, Kelava I, Vogt J, Wilsch-Bräuninger M, Stenzel D, Fish JL, Corbeil D, Riehn A, Distler W, Nitsch R, Huttner WB.	Nat Neurosci. 2010 Jun;13(6):690-9. Epub 2010 May 2.	Nat Neurosci. 2010	PubMed	citation	PMID:20436478	pubmed	20436478	create date:2010/05/04 | first author:Fietz SA
Regulating brain size.	/pubmed/20421899	Dave KA.	Nat Neurosci. 2010 May;13(5):531. No abstract available.	Nat Neurosci. 2010	PubMed	citation	PMID:20421899	pubmed	20421899	create date:2010/04/28 | first author:Dave KA
Cheesecake-eating rats and the question of food addiction.	/pubmed/20421898	Epstein DH, Shaham Y.	Nat Neurosci. 2010 May;13(5):529-31. No abstract available.	Nat Neurosci. 2010	PubMed	citation	PMID:20421898	pubmed	20421898	create date:2010/04/28 | first author:Epstein DH
Neuropeptides strike back.	/pubmed/20421897	Glauser DA, Goodman MB.	Nat Neurosci. 2010 May;13(5):528-9. No abstract available.	Nat Neurosci. 2010	PubMed	citation	PMID:20421897	pubmed	20421897	create date:2010/04/28 | first author:Glauser DA
Degeneration keeps axons on the straight and narrow.	/pubmed/20421896	Carter BD.	Nat Neurosci. 2010 May;13(5):526-8. No abstract available.	Nat Neurosci. 2010	PubMed	citation	PMID:20421896	pubmed	20421896	create date:2010/04/28 | first author:Carter BD
Anxious interactions.	/pubmed/20421895	González-Maeso J.	Nat Neurosci. 2010 May;13(5):524-6. No abstract available.	Nat Neurosci. 2010	PubMed	citation	PMID:20421895	pubmed	20421895	create date:2010/04/28 | first author:González-Maeso J
Just a little (lateral prefrontal) patience.	/pubmed/20421894	Kable JW.	Nat Neurosci. 2010 May;13(5):523-4. No abstract available.	Nat Neurosci. 2010	PubMed	citation	PMID:20421894	pubmed	20421894	create date:2010/04/28 | first author:Kable JW
The university student as a model organism.	/pubmed/20421893	[No authors listed]	Nat Neurosci. 2010 May;13(5):521. No abstract available.	Nat Neurosci. 2010	PubMed	citation	PMID:20421893	pubmed	20421893	create date:2010/04/28
Chordin-induced lineage plasticity of adult SVZ neuroblasts after demyelination.	/pubmed/20418875	Jablonska B, Aguirre A, Raymond M, Szabo G, Kitabatake Y, Sailor KA, Ming GL, Song H, Gallo V.	Nat Neurosci. 2010 May;13(5):541-50. Epub 2010 Apr 25.	Nat Neurosci. 2010	PubMed	citation	PMID:20418875	pubmed	20418875	create date:2010/04/27 | first author:Jablonska B
Selective induction of astrocytic gliosis generates deficits in neuronal inhibition.	/pubmed/20418874	Ortinski PI, Dong J, Mungenast A, Yue C, Takano H, Watson DJ, Haydon PG, Coulter DA.	Nat Neurosci. 2010 May;13(5):584-91. Epub 2010 Apr 25.	Nat Neurosci. 2010	PubMed	citation	PMID:20418874	pubmed	20418874	create date:2010/04/27 | first author:Ortinski PI
Temperature-induced opening of TRPV1 ion channel is stabilized by the pore domain.	/pubmed/20414199	Grandl J, Kim SE, Uzzell V, Bursulaya B, Petrus M, Bandell M, Patapoutian A.	Nat Neurosci. 2010 Jun;13(6):708-14. Epub 2010 Apr 22.	Nat Neurosci. 2010	PubMed	citation	PMID:20414199	pubmed	20414199	create date:2010/04/24 | first author:Grandl J
Contrast gain control and cortical TrkB signaling shape visual acuity.	/pubmed/20400960	Heimel JA, Saiepour MH, Chakravarthy S, Hermans JM, Levelt CN.	Nat Neurosci. 2010 May;13(5):642-8. Epub 2010 Apr 18.	Nat Neurosci. 2010	PubMed	citation	PMID:20400960	pubmed	20400960	create date:2010/04/20 | first author:Heimel JA
Hypoxia activates a latent circuit for processing gustatory information in C. elegans.	/pubmed/20400959	Pocock R, Hobert O.	Nat Neurosci. 2010 May;13(5):610-4. Epub 2010 Apr 18.	Nat Neurosci. 2010	PubMed	citation	PMID:20400959	pubmed	20400959	create date:2010/04/20 | first author:Pocock R
Cargo recognition failure is responsible for inefficient autophagy in Huntington's disease.	/pubmed/20383138	Martinez-Vicente M, Talloczy Z, Wong E, Tang G, Koga H, Kaushik S, de Vries R, Arias E, Harris S, Sulzer D, Cuervo AM.	Nat Neurosci. 2010 May;13(5):567-76. Epub 2010 Apr 11.	Nat Neurosci. 2010	PubMed	citation	PMID:20383138	pubmed	20383138	create date:2010/04/13 | first author:Martinez-Vicente M
CRF receptor 1 regulates anxiety behavior via sensitization of 5-HT2 receptor signaling.	/pubmed/20383137	Magalhaes AC, Holmes KD, Dale LB, Comps-Agrar L, Lee D, Yadav PN, Drysdale L, Poulter MO, Roth BL, Pin JP, Anisman H, Ferguson SS.	Nat Neurosci. 2010 May;13(5):622-9. Epub 2010 Apr 11.	Nat Neurosci. 2010	PubMed	citation	PMID:20383137	pubmed	20383137	create date:2010/04/13 | first author:Magalhaes AC
PKMzeta maintains memories by regulating GluR2-dependent AMPA receptor trafficking.	/pubmed/20383136	Migues PV, Hardt O, Wu DC, Gamache K, Sacktor TC, Wang YT, Nader K.	Nat Neurosci. 2010 May;13(5):630-4. Epub 2010 Apr 11.	Nat Neurosci. 2010	PubMed	citation	PMID:20383136	pubmed	20383136	create date:2010/04/13 | first author:Migues PV
Real-time visualization of complexin during single exocytic events.	/pubmed/20383135	An SJ, Grabner CP, Zenisek D.	Nat Neurosci. 2010 May;13(5):577-83. Epub 2010 Apr 11.	Nat Neurosci. 2010	PubMed	citation	PMID:20383135	pubmed	20383135	create date:2010/04/13 | first author:An SJ
Neuropeptide feedback modifies odor-evoked dynamics in Caenorhabditis elegans olfactory neurons.	/pubmed/20364145	Chalasani SH, Kato S, Albrecht DR, Nakagawa T, Abbott LF, Bargmann CI.	Nat Neurosci. 2010 May;13(5):615-21. Epub 2010 Apr 4.	Nat Neurosci. 2010	PubMed	citation	PMID:20364145	pubmed	20364145	create date:2010/04/07 | first author:Chalasani SH
The exon junction complex component Magoh controls brain size by regulating neural stem cell division.	/pubmed/20364144	Silver DL, Watkins-Chow DE, Schreck KC, Pierfelice TJ, Larson DM, Burnetti AJ, Liaw HJ, Myung K, Walsh CA, Gaiano N, Pavan WJ.	Nat Neurosci. 2010 May;13(5):551-8. Epub 2010 Apr 4.	Nat Neurosci. 2010	PubMed	citation	PMID:20364144	pubmed	20364144	create date:2010/04/07 | first author:Silver DL
Control of submillisecond synaptic timing in binaural coincidence detectors by K(v)1 channels.	/pubmed/20364143	Mathews PJ, Jercog PE, Rinzel J, Scott LL, Golding NL.	Nat Neurosci. 2010 May;13(5):601-9. Epub 2010 Apr 4.	Nat Neurosci. 2010	PubMed	citation	PMID:20364143	pubmed	20364143	create date:2010/04/07 | first author:Mathews PJ
Speedy rod signaling.	/pubmed/20348939	Markus A.	Nat Neurosci. 2010 Apr;13(4):410. No abstract available.	Nat Neurosci. 2010	PubMed	citation	PMID:20348939	pubmed	20348939	create date:2010/03/30 | first author:Markus A
Protecting endangered memories.	/pubmed/20348938	Fernández G, Kroes MC.	Nat Neurosci. 2010 Apr;13(4):408-10. No abstract available.	Nat Neurosci. 2010	PubMed	citation	PMID:20348938	pubmed	20348938	create date:2010/03/30 | first author:Fernández G
Mouse brains wired for empathy?	/pubmed/20348937	Grenier F, Lüthi A.	Nat Neurosci. 2010 Apr;13(4):406-8. No abstract available.	Nat Neurosci. 2010	PubMed	citation	PMID:20348937	pubmed	20348937	create date:2010/03/30 | first author:Grenier F
Manipulating the brain with epigenetics.	/pubmed/20348936	Korzus E.	Nat Neurosci. 2010 Apr;13(4):405-6. No abstract available.	Nat Neurosci. 2010	PubMed	citation	PMID:20348936	pubmed	20348936	create date:2010/03/30 | first author:Korzus E
Preventing dehydration during sleep.	/pubmed/20348935	Colwell CS.	Nat Neurosci. 2010 Apr;13(4):403-4. No abstract available.	Nat Neurosci. 2010	PubMed	citation	PMID:20348935	pubmed	20348935	create date:2010/03/30 | first author:Colwell CS
Science on the go.	/pubmed/20348934	[No authors listed]	Nat Neurosci. 2010 Apr;13(4):401.	Nat Neurosci. 2010	PubMed	citation	PMID:20348934	pubmed	20348934	create date:2010/03/30
p75NTR-dependent, myelin-mediated axonal degeneration regulates neural connectivity in the adult brain.	/pubmed/20348920	Park KJ, Grosso CA, Aubert I, Kaplan DR, Miller FD.	Nat Neurosci. 2010 May;13(5):559-66. Epub 2010 Mar 28.	Nat Neurosci. 2010	PubMed	citation	PMID:20348920	pubmed	20348920	create date:2010/03/30 | first author:Park KJ
Lateral prefrontal cortex and self-control in intertemporal choice.	/pubmed/20348919	Figner B, Knoch D, Johnson EJ, Krosch AR, Lisanby SH, Fehr E, Weber EU.	Nat Neurosci. 2010 May;13(5):538-9. Epub 2010 Mar 28.	Nat Neurosci. 2010	PubMed	citation	PMID:20348919	pubmed	20348919	create date:2010/03/30 | first author:Figner B
Title	URL	Description	Details	ShortDetails	Resource	Type	Identifiers	Db	EntrezUID	Properties
Reduction in endocannabinoid tone is a homeostatic mechanism for specific inhibitory synapses.	/pubmed/20348918	Kim J, Alger BE.	Nat Neurosci. 2010 May;13(5):592-600. Epub 2010 Mar 28.	Nat Neurosci. 2010	PubMed	citation	PMID:20348918	pubmed	20348918	create date:2010/03/30 | first author:Kim J
Dopamine D2 receptors in addiction-like reward dysfunction and compulsive eating in obese rats.	/pubmed/20348917	Johnson PM, Kenny PJ.	Nat Neurosci. 2010 May;13(5):635-41. Epub 2010 Mar 28. Erratum in: Nat Neurosci. 2010 Aug;13(8):1033.	Nat Neurosci. 2010	PubMed	citation	PMID:20348917	pubmed	20348917	create date:2010/03/30 | first author:Johnson PM
The amygdala encodes specific sensory features of an aversive reinforcer.	/pubmed/20348916	Debiec J, Díaz-Mataix L, Bush DE, Doyère V, Ledoux JE.	Nat Neurosci. 2010 May;13(5):536-7. Epub 2010 Mar 28.	Nat Neurosci. 2010	PubMed	citation	PMID:20348916	pubmed	20348916	create date:2010/03/30 | first author:Debiec J
Asymmetric rostro-caudal inhibition in the primary olfactory cortex.	/pubmed/20348915	Luna VM, Pettit DL.	Nat Neurosci. 2010 May;13(5):533-5. Epub 2010 Mar 28.	Nat Neurosci. 2010	PubMed	citation	PMID:20348915	pubmed	20348915	create date:2010/03/30 | first author:Luna VM
Microglial Cx3cr1 knockout prevents neuron loss in a mouse model of Alzheimer's disease.	/pubmed/20305648	Fuhrmann M, Bittner T, Jung CK, Burgold S, Page RM, Mitteregger G, Haass C, LaFerla FM, Kretzschmar H, Herms J.	Nat Neurosci. 2010 Apr;13(4):411-3. Epub 2010 Mar 21.	Nat Neurosci. 2010	PubMed	citation	PMID:20305648	pubmed	20305648	create date:2010/03/23 | first author:Fuhrmann M
Presynaptic GABAA receptors enhance transmission and LTP induction at hippocampal mossy fiber synapses.	/pubmed/20305647	Ruiz A, Campanac E, Scott RS, Rusakov DA, Kullmann DM.	Nat Neurosci. 2010 Apr;13(4):431-8. Epub 2010 Mar 21.	Nat Neurosci. 2010	PubMed	citation	PMID:20305647	pubmed	20305647	create date:2010/03/23 | first author:Ruiz A
Control of sexual differentiation and behavior by the doublesex gene in Drosophila melanogaster.	/pubmed/20305646	Rideout EJ, Dornan AJ, Neville MC, Eadie S, Goodwin SF.	Nat Neurosci. 2010 Apr;13(4):458-66. Epub 2010 Mar 21.	Nat Neurosci. 2010	PubMed	citation	PMID:20305646	pubmed	20305646	create date:2010/03/23 | first author:Rideout EJ
Monitoring neural activity with bioluminescence during natural behavior.	/pubmed/20305645	Naumann EA, Kampff AR, Prober DA, Schier AF, Engert F.	Nat Neurosci. 2010 Apr;13(4):513-20. Epub 2010 Mar 21.	Nat Neurosci. 2010	PubMed	citation	PMID:20305645	pubmed	20305645	create date:2010/03/23 | first author:Naumann EA
Loss of Arc renders the visual cortex impervious to the effects of sensory experience or deprivation.	/pubmed/20228806	McCurry CL, Shepherd JD, Tropea D, Wang KH, Bear MF, Sur M.	Nat Neurosci. 2010 Apr;13(4):450-7. Epub 2010 Mar 14.	Nat Neurosci. 2010	PubMed	citation	PMID:20228806	pubmed	20228806	create date:2010/03/17 | first author:McCurry CL
Mesolimbic dopamine reward system hypersensitivity in individuals with psychopathic traits.	/pubmed/20228805	Buckholtz JW, Treadway MT, Cowan RL, Woodward ND, Benning SD, Li R, Ansari MS, Baldwin RM, Schwartzman AN, Shelby ES, Smith CE, Cole D, Kessler RM, Zald DH.	Nat Neurosci. 2010 Apr;13(4):419-21. Epub 2010 Mar 14.	Nat Neurosci. 2010	PubMed	citation	PMID:20228805	pubmed	20228805	create date:2010/03/17 | first author:Buckholtz JW
Dnmt1 and Dnmt3a maintain DNA methylation and regulate synaptic function in adult forebrain neurons.	/pubmed/20228804	Feng J, Zhou Y, Campbell SL, Le T, Li E, Sweatt JD, Silva AJ, Fan G.	Nat Neurosci. 2010 Apr;13(4):423-30. Epub 2010 Mar 14.	Nat Neurosci. 2010	PubMed	citation	PMID:20228804	pubmed	20228804	create date:2010/03/17 | first author:Feng J
Synaptic correlates of fear extinction in the amygdala.	/pubmed/20208529	Amano T, Unal CT, Paré D.	Nat Neurosci. 2010 Apr;13(4):489-94. Epub 2010 Mar 7.	Nat Neurosci. 2010	PubMed	citation	PMID:20208529	pubmed	20208529	create date:2010/03/09 | first author:Amano T
Cortical representations of bodies and faces are strongest in commonly experienced configurations.	/pubmed/20208528	Chan AW, Kravitz DJ, Truong S, Arizpe J, Baker CI.	Nat Neurosci. 2010 Apr;13(4):417-8. Epub 2010 Mar 7.	Nat Neurosci. 2010	PubMed	citation	PMID:20208528	pubmed	20208528	create date:2010/03/09 | first author:Chan AW
Methylphenidate facilitates learning-induced amygdala plasticity.	/pubmed/20208527	Tye KM, Tye LD, Cone JJ, Hekkelman EF, Janak PH, Bonci A.	Nat Neurosci. 2010 Apr;13(4):475-81. Epub 2010 Mar 7.	Nat Neurosci. 2010	PubMed	citation	PMID:20208527	pubmed	20208527	create date:2010/03/09 | first author:Tye KM
A central role for the lateral prefrontal cortex in goal-directed and stimulus-driven attention.	/pubmed/20208526	Asplund CL, Todd JJ, Snyder AP, Marois R.	Nat Neurosci. 2010 Apr;13(4):507-12. Epub 2010 Mar 7.	Nat Neurosci. 2010	PubMed	citation	PMID:20208526	pubmed	20208526	create date:2010/03/09 | first author:Asplund CL
Intention and attention: different functional roles for LIPd and LIPv.	/pubmed/20190746	Liu Y, Yttri EA, Snyder LH.	Nat Neurosci. 2010 Apr;13(4):495-500. Epub 2010 Feb 28.	Nat Neurosci. 2010	PubMed	citation	PMID:20190746	pubmed	20190746	create date:2010/03/02 | first author:Liu Y
Resistance to forgetting associated with hippocampus-mediated reactivation during new learning.	/pubmed/20190745	Kuhl BA, Shah AT, DuBrow S, Wagner AD.	Nat Neurosci. 2010 Apr;13(4):501-6. Epub 2010 Feb 28.	Nat Neurosci. 2010	PubMed	citation	PMID:20190745	pubmed	20190745	create date:2010/03/02 | first author:Kuhl BA
Central clock excites vasopressin neurons by waking osmosensory afferents during late sleep.	/pubmed/20190744	Trudel E, Bourque CW.	Nat Neurosci. 2010 Apr;13(4):467-74. Epub 2010 Feb 28.	Nat Neurosci. 2010	PubMed	citation	PMID:20190744	pubmed	20190744	create date:2010/03/02 | first author:Trudel E
Observational fear learning involves affective pain system and Cav1.2 Ca2+ channels in ACC.	/pubmed/20190743	Jeon D, Kim S, Chetana M, Jo D, Ruley HE, Lin SY, Rabah D, Kinet JP, Shin HS.	Nat Neurosci. 2010 Apr;13(4):482-8. Epub 2010 Feb 28.	Nat Neurosci. 2010	PubMed	citation	PMID:20190743	pubmed	20190743	create date:2010/03/02 | first author:Jeon D
A fast rod photoreceptor signaling pathway in the mammalian retina.	/pubmed/20190742	Li W, Chen S, DeVries SH.	Nat Neurosci. 2010 Apr;13(4):414-6. Epub 2010 Feb 28.	Nat Neurosci. 2010	PubMed	citation	PMID:20190742	pubmed	20190742	create date:2010/03/02 | first author:Li W
Quick thinking: perceiving in a tenth of a blink of an eye.	/pubmed/20177419	Drugowitsch J, Pouget A.	Nat Neurosci. 2010 Mar;13(3):279-80. No abstract available.	Nat Neurosci. 2010	PubMed	citation	PMID:20177419	pubmed	20177419	create date:2010/02/24 | first author:Drugowitsch J
Timing isn't everything.	/pubmed/20177418	Spruston N, Cang J.	Nat Neurosci. 2010 Mar;13(3):277-9. No abstract available.	Nat Neurosci. 2010	PubMed	citation	PMID:20177418	pubmed	20177418	create date:2010/02/24 | first author:Spruston N
Myelin maintenance: axonal support required.	/pubmed/20177417	Popko B.	Nat Neurosci. 2010 Mar;13(3):275-7. No abstract available.	Nat Neurosci. 2010	PubMed	citation	PMID:20177417	pubmed	20177417	create date:2010/02/24 | first author:Popko B
The longer U(T)R, the further you go.	/pubmed/20177416	Cosker KE, Segal RA.	Nat Neurosci. 2010 Mar;13(3):273-5. No abstract available.	Nat Neurosci. 2010	PubMed	citation	PMID:20177416	pubmed	20177416	create date:2010/02/24 | first author:Cosker KE
Changing tune in auditory cortex.	/pubmed/20177415	Castro JB, Kandler K.	Nat Neurosci. 2010 Mar;13(3):271-3. No abstract available.	Nat Neurosci. 2010	PubMed	citation	PMID:20177415	pubmed	20177415	create date:2010/02/24 | first author:Castro JB
Wanted: women in research.	/pubmed/20177413	[No authors listed]	Nat Neurosci. 2010 Mar;13(3):267.	Nat Neurosci. 2010	PubMed	citation	PMID:20177413	pubmed	20177413	create date:2010/02/24
Adult-born SVZ progenitors receive transient synapses during remyelination in corpus callosum.	/pubmed/20173746	Etxeberria A, Mangin JM, Aguirre A, Gallo V.	Nat Neurosci. 2010 Mar;13(3):287-9. Epub 2010 Feb 21.	Nat Neurosci. 2010	PubMed	citation	PMID:20173746	pubmed	20173746	create date:2010/02/23 | first author:Etxeberria A
Stimulus onset quenches neural variability: a widespread cortical phenomenon.	/pubmed/20173745	Churchland MM, Yu BM, Cunningham JP, Sugrue LP, Cohen MR, Corrado GS, Newsome WT, Clark AM, Hosseini P, Scott BB, Bradley DC, Smith MA, Kohn A, Movshon JA, Armstrong KM, Moore T, Chang SW, Snyder LH, Lisberger SG, Priebe NJ, Finn IM, Ferster D, et al.	Nat Neurosci. 2010 Mar;13(3):369-78. Epub 2010 Feb 21.	Nat Neurosci. 2010	PubMed	citation	PMID:20173745	pubmed	20173745	create date:2010/02/23 | first author:Churchland MM
Acute and gradual increases in BDNF concentration elicit distinct signaling and functions in neurons.	/pubmed/20173744	Ji Y, Lu Y, Yang F, Shen W, Tang TT, Feng L, Duan S, Lu B.	Nat Neurosci. 2010 Mar;13(3):302-9. Epub 2010 Feb 21.	Nat Neurosci. 2010	PubMed	citation	PMID:20173744	pubmed	20173744	create date:2010/02/23 | first author:Ji Y
CXCR2-positive neutrophils are essential for cuprizone-induced demyelination: relevance to multiple sclerosis.	/pubmed/20154684	Liu L, Belkadi A, Darnall L, Hu T, Drescher C, Cotleur AC, Padovani-Claudio D, He T, Choi K, Lane TE, Miller RH, Ransohoff RM.	Nat Neurosci. 2010 Mar;13(3):319-26. Epub 2010 Feb 14.	Nat Neurosci. 2010	PubMed	citation	PMID:20154684	pubmed	20154684	create date:2010/02/16 | first author:Liu L
Active flight increases the gain of visual motion processing in Drosophila.	/pubmed/20154683	Maimon G, Straw AD, Dickinson MH.	Nat Neurosci. 2010 Mar;13(3):393-9. Epub 2010 Feb 14.	Nat Neurosci. 2010	PubMed	citation	PMID:20154683	pubmed	20154683	create date:2010/02/16 | first author:Maimon G
Regulation of neuronal activity by Cav3-Kv4 channel signaling complexes.	/pubmed/20154682	Anderson D, Mehaffey WH, Iftinca M, Rehak R, Engbers JD, Hameed S, Zamponi GW, Turner RW.	Nat Neurosci. 2010 Mar;13(3):333-7. Epub 2010 Feb 14.	Nat Neurosci. 2010	PubMed	citation	PMID:20154682	pubmed	20154682	create date:2010/02/16 | first author:Anderson D
Disrupted-in-Schizophrenia 1 (DISC1) regulates spines of the glutamate synapse via Rac1.	/pubmed/20139976	Hayashi-Takagi A, Takaki M, Graziane N, Seshadri S, Murdoch H, Dunlop AJ, Makino Y, Seshadri AJ, Ishizuka K, Srivastava DP, Xie Z, Baraban JM, Houslay MD, Tomoda T, Brandon NJ, Kamiya A, Yan Z, Penzes P, Sawa A.	Nat Neurosci. 2010 Mar;13(3):327-32. Epub 2010 Feb 7.	Nat Neurosci. 2010	PubMed	citation	PMID:20139976	pubmed	20139976	create date:2010/02/09 | first author:Hayashi-Takagi A
Diversity and wiring variability of olfactory local interneurons in the Drosophila antennal lobe.	/pubmed/20139975	Chou YH, Spletter ML, Yaksi E, Leong JC, Wilson RI, Luo L.	Nat Neurosci. 2010 Apr;13(4):439-49. Epub 2010 Feb 7.	Nat Neurosci. 2010	PubMed	citation	PMID:20139975	pubmed	20139975	create date:2010/02/09 | first author:Chou YH
Bimodal control of stimulated food intake by the endocannabinoid system.	/pubmed/20139974	Bellocchio L, Lafenêtre P, Cannich A, Cota D, Puente N, Grandes P, Chaouloff F, Piazza PV, Marsicano G.	Nat Neurosci. 2010 Mar;13(3):281-3. Epub 2010 Feb 7.	Nat Neurosci. 2010	PubMed	citation	PMID:20139974	pubmed	20139974	create date:2010/02/09 | first author:Bellocchio L
Opioids activate brain analgesic circuits through cytochrome P450/epoxygenase signaling.	/pubmed/20139973	Conroy JL, Fang C, Gu J, Zeitlin SO, Yang W, Yang J, VanAlstine MA, Nalwalk JW, Albrecht PJ, Mazurkiewicz JE, Snyder-Keller A, Shan Z, Zhang SZ, Wentland MP, Behr M, Knapp BI, Bidlack JM, Zuiderveld OP, Leurs R, Ding X, Hough LB.	Nat Neurosci. 2010 Mar;13(3):284-6. Epub 2010 Feb 7.	Nat Neurosci. 2010	PubMed	citation	PMID:20139973	pubmed	20139973	create date:2010/02/09 | first author:Conroy JL
Functional organization and population dynamics in the mouse primary auditory cortex.	/pubmed/20118927	Rothschild G, Nelken I, Mizrahi A.	Nat Neurosci. 2010 Mar;13(3):353-60. Epub 2010 Jan 31.	Nat Neurosci. 2010	PubMed	citation	PMID:20118927	pubmed	20118927	create date:2010/02/02 | first author:Rothschild G
An NGF-responsive element targets myo-inositol monophosphatase-1 mRNA to sympathetic neuron axons.	/pubmed/20118926	Andreassi C, Zimmermann C, Mitter R, Fusco S, De Vita S, Saiardi A, Riccio A.	Nat Neurosci. 2010 Mar;13(3):291-301. Epub 2010 Jan 31. Erratum in: Nat Neurosci. 2010 Aug;13(8):1033. Devita, Serena [corrected to De Vita, Serena].	Nat Neurosci. 2010	PubMed	citation	PMID:20118926	pubmed	20118926	create date:2010/02/02 | first author:Andreassi C
A neuronal role for SNAP-23 in postsynaptic glutamate receptor trafficking.	/pubmed/20118925	Suh YH, Terashima A, Petralia RS, Wenthold RJ, Isaac JT, Roche KW, Roche PA.	Nat Neurosci. 2010 Mar;13(3):338-43. Epub 2010 Jan 31.	Nat Neurosci. 2010	PubMed	citation	PMID:20118925	pubmed	20118925	create date:2010/02/02 | first author:Suh YH
Dichotomy of functional organization in the mouse auditory cortex.	/pubmed/20118924	Bandyopadhyay S, Shamma SA, Kanold PO.	Nat Neurosci. 2010 Mar;13(3):361-8. Epub 2010 Jan 31.	Nat Neurosci. 2010	PubMed	citation	PMID:20118924	pubmed	20118924	create date:2010/02/02 | first author:Bandyopadhyay S
Amongst equals.	/pubmed/20104208	Narain C.	Nat Neurosci. 2010 Feb;13(2):151. No abstract available.	Nat Neurosci. 2010	PubMed	citation	PMID:20104208	pubmed	20104208	create date:2010/01/28 | first author:Narain C
Shining a spotlight on headaches.	/pubmed/20104207	Molnár Z, Taylor JS.	Nat Neurosci. 2010 Feb;13(2):150-1. No abstract available.	Nat Neurosci. 2010	PubMed	citation	PMID:20104207	pubmed	20104207	create date:2010/01/28 | first author:Molnár Z
Multisensory integration: an inner tongue puts an outer nose in context.	/pubmed/20104206	Yeshurun Y, Sobel N.	Nat Neurosci. 2010 Feb;13(2):148-9. No abstract available.	Nat Neurosci. 2010	PubMed	citation	PMID:20104206	pubmed	20104206	create date:2010/01/28 | first author:Yeshurun Y
A 'sustain pedal' in the hippocampus?	/pubmed/20104205	Walker MC, Pavlov I, Kullmann DM.	Nat Neurosci. 2010 Feb;13(2):146-8. No abstract available.	Nat Neurosci. 2010	PubMed	citation	PMID:20104205	pubmed	20104205	create date:2010/01/28 | first author:Walker MC
A silver lining to stroke: does ischemia generate new cortical interneurons?	/pubmed/20104204	Fishell G, Goldman JE.	Nat Neurosci. 2010 Feb;13(2):145-6. No abstract available.	Nat Neurosci. 2010	PubMed	citation	PMID:20104204	pubmed	20104204	create date:2010/01/28 | first author:Fishell G
Renegade nuclear enzymes disrupt axonal integrity.	/pubmed/20104203	Miller RH.	Nat Neurosci. 2010 Feb;13(2):143-4. No abstract available.	Nat Neurosci. 2010	PubMed	citation	PMID:20104203	pubmed	20104203	create date:2010/01/28 | first author:Miller RH
Ethical neuroscience.	/pubmed/20104202	[No authors listed]	Nat Neurosci. 2010 Feb;13(2):141. No abstract available.	Nat Neurosci. 2010	PubMed	citation	PMID:20104202	pubmed	20104202	create date:2010/01/28
Connectivity reflects coding: a model of voltage-based STDP with homeostasis.	/pubmed/20098420	Clopath C, Büsing L, Vasilaki E, Gerstner W.	Nat Neurosci. 2010 Mar;13(3):344-52. Epub 2010 Jan 24.	Nat Neurosci. 2010	PubMed	citation	PMID:20098420	pubmed	20098420	create date:2010/01/26 | first author:Clopath C
Axonal prion protein is required for peripheral myelin maintenance.	/pubmed/20098419	Bremer J, Baumann F, Tiberi C, Wessig C, Fischer H, Schwarz P, Steele AD, Toyka KV, Nave KA, Weis J, Aguzzi A.	Nat Neurosci. 2010 Mar;13(3):310-8. Epub 2010 Jan 24.	Nat Neurosci. 2010	PubMed	citation	PMID:20098419	pubmed	20098419	create date:2010/01/26 | first author:Bremer J
Perceptual decision making in less than 30 milliseconds.	/pubmed/20098418	Stanford TR, Shankar S, Massoglia DP, Costello MG, Salinas E.	Nat Neurosci. 2010 Mar;13(3):379-85. Epub 2010 Jan 24.	Nat Neurosci. 2010	PubMed	citation	PMID:20098418	pubmed	20098418	create date:2010/01/26 | first author:Stanford TR
Title	URL	Description	Details	ShortDetails	Resource	Type	Identifiers	Db	EntrezUID	Properties
Glutamate co-release at GABA/glycinergic synapses is crucial for the refinement of an inhibitory map.	/pubmed/20081852	Noh J, Seal RP, Garver JA, Edwards RH, Kandler K.	Nat Neurosci. 2010 Feb;13(2):232-8. Epub 2010 Jan 17.	Nat Neurosci. 2010	PubMed	citation	PMID:20081852	pubmed	20081852	create date:2010/01/19 | first author:Noh J
Synaptic activation of kainate receptors gates presynaptic CB(1) signaling at GABAergic synapses.	/pubmed/20081851	Lourenço J, Cannich A, Carta M, Coussen F, Mulle C, Marsicano G.	Nat Neurosci. 2010 Feb;13(2):197-204. Epub 2010 Jan 17.	Nat Neurosci. 2010	PubMed	citation	PMID:20081851	pubmed	20081851	create date:2010/01/19 | first author:Lourenço J
Activation of groups of excitatory neurons in the mammalian spinal cord or hindbrain evokes locomotion.	/pubmed/20081850	Hägglund M, Borgius L, Dougherty KJ, Kiehn O.	Nat Neurosci. 2010 Feb;13(2):246-52. Epub 2010 Jan 17.	Nat Neurosci. 2010	PubMed	citation	PMID:20081850	pubmed	20081850	create date:2010/01/19 | first author:Hägglund M
Ultrafast optogenetic control.	/pubmed/20081849	Gunaydin LA, Yizhar O, Berndt A, Sohal VS, Deisseroth K, Hegemann P.	Nat Neurosci. 2010 Mar;13(3):387-92. Epub 2010 Jan 17.	Nat Neurosci. 2010	PubMed	citation	PMID:20081849	pubmed	20081849	create date:2010/01/19 | first author:Gunaydin LA
A neural mechanism for exacerbation of headache by light.	/pubmed/20062053	Noseda R, Kainz V, Jakubowski M, Gooley JJ, Saper CB, Digre K, Burstein R.	Nat Neurosci. 2010 Feb;13(2):239-45. Epub 2010 Jan 10.	Nat Neurosci. 2010	PubMed	citation	PMID:20062053	pubmed	20062053	create date:2010/01/12 | first author:Noseda R
Tsc2-Rheb signaling regulates EphA-mediated axon guidance.	/pubmed/20062052	Nie D, Di Nardo A, Han JM, Baharanyi H, Kramvis I, Huynh T, Dabora S, Codeluppi S, Pandolfi PP, Pasquale EB, Sahin M.	Nat Neurosci. 2010 Feb;13(2):163-72. Epub 2010 Jan 10.	Nat Neurosci. 2010	PubMed	citation	PMID:20062052	pubmed	20062052	create date:2010/01/12 | first author:Nie D
Representing information in cell assemblies: persistent activity mediated by semilunar granule cells.	/pubmed/20037579	Larimer P, Strowbridge BW.	Nat Neurosci. 2010 Feb;13(2):213-22. Epub 2009 Dec 27.	Nat Neurosci. 2010	PubMed	citation	PMID:20037579	pubmed	20037579	create date:2009/12/29 | first author:Larimer P
The descending corticocollicular pathway mediates learning-induced auditory plasticity.	/pubmed/20037578	Bajo VM, Nodal FR, Moore DR, King AJ.	Nat Neurosci. 2010 Feb;13(2):253-60. Epub 2009 Dec 27.	Nat Neurosci. 2010	PubMed	citation	PMID:20037578	pubmed	20037578	create date:2009/12/29 | first author:Bajo VM
HDAC1 nuclear export induced by pathological conditions is essential for the onset of axonal damage.	/pubmed/20037577	Kim JY, Shen S, Dietz K, He Y, Howell O, Reynolds R, Casaccia P.	Nat Neurosci. 2010 Feb;13(2):180-9. Epub 2009 Dec 27.	Nat Neurosci. 2010	PubMed	citation	PMID:20037577	pubmed	20037577	create date:2009/12/29 | first author:Kim JY
Ischemia-induced neurogenesis of neocortical layer 1 progenitor cells.	/pubmed/20037576	Ohira K, Furuta T, Hioki H, Nakamura KC, Kuramoto E, Tanaka Y, Funatsu N, Shimizu K, Oishi T, Hayashi M, Miyakawa T, Kaneko T, Nakamura S.	Nat Neurosci. 2010 Feb;13(2):173-9. Epub 2009 Dec 27.	Nat Neurosci. 2010	PubMed	citation	PMID:20037576	pubmed	20037576	create date:2009/12/29 | first author:Ohira K
A single fear-inducing stimulus induces a transcription-dependent switch in synaptic AMPAR phenotype.	/pubmed/20037575	Liu Y, Formisano L, Savtchouk I, Takayasu Y, Szabó G, Zukin RS, Liu SJ.	Nat Neurosci. 2010 Feb;13(2):223-31. Epub 2009 Dec 27.	Nat Neurosci. 2010	PubMed	citation	PMID:20037575	pubmed	20037575	create date:2009/12/29 | first author:Liu Y
Amyloid beta from axons and dendrites reduces local spine number and plasticity.	/pubmed/20037574	Wei W, Nguyen LN, Kessels HW, Hagiwara H, Sisodia S, Malinow R.	Nat Neurosci. 2010 Feb;13(2):190-6. Epub 2009 Dec 27.	Nat Neurosci. 2010	PubMed	citation	PMID:20037574	pubmed	20037574	create date:2009/12/29 | first author:Wei W
Polar exploration.	/pubmed/20033080	Wallis JD.	Nat Neurosci. 2010 Jan;13(1):7-8. No abstract available.	Nat Neurosci. 2010	PubMed	citation	PMID:20033080	pubmed	20033080	create date:2009/12/25 | first author:Wallis JD
Sonic Hedgehog gets another role.	/pubmed/20033079	Krull CE.	Nat Neurosci. 2010 Jan;13(1):6-7. No abstract available.	Nat Neurosci. 2010	PubMed	citation	PMID:20033079	pubmed	20033079	create date:2009/12/25 | first author:Krull CE
Ion pumps get more glamorous.	/pubmed/20033078	Glanzman DL.	Nat Neurosci. 2010 Jan;13(1):4-5. No abstract available.	Nat Neurosci. 2010	PubMed	citation	PMID:20033078	pubmed	20033078	create date:2009/12/25 | first author:Glanzman DL
Testing the glutamate hypothesis of schizophrenia.	/pubmed/20033077	Gordon JA.	Nat Neurosci. 2010 Jan;13(1):2-4. No abstract available.	Nat Neurosci. 2010	PubMed	citation	PMID:20033077	pubmed	20033077	create date:2009/12/25 | first author:Gordon JA
Lagging laws.	/pubmed/20033076	[No authors listed]	Nat Neurosci. 2010 Jan;13(1):1. No abstract available.	Nat Neurosci. 2010	PubMed	citation	PMID:20033076	pubmed	20033076	create date:2009/12/25
State dependence of olfactory perception as a function of taste cortical inactivation.	/pubmed/20023656	Fortis-Santiago Y, Rodwin BA, Neseliler S, Piette CE, Katz DB.	Nat Neurosci. 2010 Feb;13(2):158-9. Epub 2009 Dec 20.	Nat Neurosci. 2010	PubMed	citation	PMID:20023656	pubmed	20023656	create date:2009/12/22 | first author:Fortis-Santiago Y
Control of hippocampal gamma oscillation frequency by tonic inhibition and excitation of interneurons.	/pubmed/20023655	Mann EO, Mody I.	Nat Neurosci. 2010 Feb;13(2):205-12. Epub 2009 Dec 20.	Nat Neurosci. 2010	PubMed	citation	PMID:20023655	pubmed	20023655	create date:2009/12/22 | first author:Mann EO
The relationship between visual resolution and cone spacing in the human fovea.	/pubmed/20023654	Rossi EA, Roorda A.	Nat Neurosci. 2010 Feb;13(2):156-7. Epub 2009 Dec 20.	Nat Neurosci. 2010	PubMed	citation	PMID:20023654	pubmed	20023654	create date:2009/12/22 | first author:Rossi EA
A robust and high-throughput Cre reporting and characterization system for the whole mouse brain.	/pubmed/20023653	Madisen L, Zwingman TA, Sunkin SM, Oh SW, Zariwala HA, Gu H, Ng LL, Palmiter RD, Hawrylycz MJ, Jones AR, Lein ES, Zeng H.	Nat Neurosci. 2010 Jan;13(1):133-40. Epub 2009 Dec 20.	Nat Neurosci. 2010	PubMed	citation	PMID:20023653	pubmed	20023653	create date:2009/12/22 | first author:Madisen L
Activity in the amygdala elicited by unfair divisions predicts social value orientation.	/pubmed/20023652	Haruno M, Frith CD.	Nat Neurosci. 2010 Feb;13(2):160-1. Epub 2009 Dec 20.	Nat Neurosci. 2010	PubMed	citation	PMID:20023652	pubmed	20023652	create date:2009/12/22 | first author:Haruno M
Inactivation of primate superior colliculus impairs covert selection of signals for perceptual judgments.	/pubmed/20023651	Lovejoy LP, Krauzlis RJ.	Nat Neurosci. 2010 Feb;13(2):261-6. Epub 2009 Dec 20.	Nat Neurosci. 2010	PubMed	citation	PMID:20023651	pubmed	20023651	create date:2009/12/22 | first author:Lovejoy LP
Parallel pathways for vocal learning in basal ganglia of songbirds.	/pubmed/20023650	Bottjer SW, Altenau B.	Nat Neurosci. 2010 Feb;13(2):153-5. Epub 2009 Dec 20.	Nat Neurosci. 2010	PubMed	citation	PMID:20023650	pubmed	20023650	create date:2009/12/22 | first author:Bottjer SW
Rewiring of hindlimb corticospinal neurons after spinal cord injury.	/pubmed/20010824	Ghosh A, Haiss F, Sydekum E, Schneider R, Gullo M, Wyss MT, Mueggler T, Baltes C, Rudin M, Weber B, Schwab ME.	Nat Neurosci. 2010 Jan;13(1):97-104. Epub 2009 Dec 13.	Nat Neurosci. 2010	PubMed	citation	PMID:20010824	pubmed	20010824	create date:2009/12/17 | first author:Ghosh A
Synaptic computation underlying probabilistic inference.	/pubmed/20010823	Soltani A, Wang XJ.	Nat Neurosci. 2010 Jan;13(1):112-9. Epub 2009 Dec 13.	Nat Neurosci. 2010	PubMed	citation	PMID:20010823	pubmed	20010823	create date:2009/12/17 | first author:Soltani A
SLEEPLESS, a Ly-6/neurotoxin family member, regulates the levels, localization and activity of Shaker.	/pubmed/20010822	Wu MN, Joiner WJ, Dean T, Yue Z, Smith CJ, Chen D, Hoshi T, Sehgal A, Koh K.	Nat Neurosci. 2010 Jan;13(1):69-75. Epub 2009 Dec 13.	Nat Neurosci. 2010	PubMed	citation	PMID:20010822	pubmed	20010822	create date:2009/12/17 | first author:Wu MN
Synaptotagmin IV determines the linear Ca2+ dependence of vesicle fusion at auditory ribbon synapses.	/pubmed/20010821	Johnson SL, Franz C, Kuhn S, Furness DN, Rüttiger L, Münkner S, Rivolta MN, Seward EP, Herschman HR, Engel J, Knipper M, Marcotti W.	Nat Neurosci. 2010 Jan;13(1):45-52. Epub 2009 Dec 13.	Nat Neurosci. 2010	PubMed	citation	PMID:20010821	pubmed	20010821	create date:2009/12/17 | first author:Johnson SL
A small number of open Ca2+ channels trigger transmitter release at a central GABAergic synapse.	/pubmed/20010820	Bucurenciu I, Bischofberger J, Jonas P.	Nat Neurosci. 2010 Jan;13(1):19-21. Epub 2009 Dec 13.	Nat Neurosci. 2010	PubMed	citation	PMID:20010820	pubmed	20010820	create date:2009/12/17 | first author:Bucurenciu I
PIP3 controls synaptic function by maintaining AMPA receptor clustering at the postsynaptic membrane.	/pubmed/20010819	Arendt KL, Royo M, Fernández-Monreal M, Knafo S, Petrok CN, Martens JR, Esteban JA.	Nat Neurosci. 2010 Jan;13(1):36-44. Epub 2009 Dec 13.	Nat Neurosci. 2010	PubMed	citation	PMID:20010819	pubmed	20010819	create date:2009/12/17 | first author:Arendt KL
An in vivo biosensor for neurotransmitter release and in situ receptor activity.	/pubmed/20010818	Nguyen QT, Schroeder LF, Mank M, Muller A, Taylor P, Griesbeck O, Kleinfeld D.	Nat Neurosci. 2010 Jan;13(1):127-32. Epub 2009 Dec 13.	Nat Neurosci. 2010	PubMed	citation	PMID:20010818	pubmed	20010818	create date:2009/12/17 | first author:Nguyen QT
Spike integration and cellular memory in a rhythmic network from Na+/K+ pump current dynamics.	/pubmed/19966842	Pulver SR, Griffith LC.	Nat Neurosci. 2010 Jan;13(1):53-9. Epub 2009 Dec 6.	Nat Neurosci. 2010	PubMed	citation	PMID:19966842	pubmed	19966842	create date:2009/12/08 | first author:Pulver SR
The slow (<1 Hz) rhythm of non-REM sleep: a dialogue between three cardinal oscillators.	/pubmed/19966841	Crunelli V, Hughes SW.	Nat Neurosci. 2010 Jan;13(1):9-17. Epub 2009 Dec 6. Review.	Nat Neurosci. 2010	PubMed	citation	PMID:19966841	pubmed	19966841	create date:2009/12/08 | first author:Crunelli V
The corticothalamocortical circuit drives higher-order cortex in the mouse.	/pubmed/19966840	Theyel BB, Llano DA, Sherman SM.	Nat Neurosci. 2010 Jan;13(1):84-8. Epub 2009 Dec 6.	Nat Neurosci. 2010	PubMed	citation	PMID:19966840	pubmed	19966840	create date:2009/12/08 | first author:Theyel BB
Dissecting differential gene expression within the circadian neuronal circuit of Drosophila.	/pubmed/19966839	Nagoshi E, Sugino K, Kula E, Okazaki E, Tachibana T, Nelson S, Rosbash M.	Nat Neurosci. 2010 Jan;13(1):60-8. Epub 2009 Dec 6.	Nat Neurosci. 2010	PubMed	citation	PMID:19966839	pubmed	19966839	create date:2009/12/08 | first author:Nagoshi E
Evaluating self-generated decisions in frontal pole cortex of monkeys.	/pubmed/19966838	Tsujimoto S, Genovesio A, Wise SP.	Nat Neurosci. 2010 Jan;13(1):120-6. Epub 2009 Dec 6.	Nat Neurosci. 2010	PubMed	citation	PMID:19966838	pubmed	19966838	create date:2009/12/08 | first author:Tsujimoto S
Collective dynamics in human and monkey sensorimotor cortex: predicting single neuron spikes.	/pubmed/19966837	Truccolo W, Hochberg LR, Donoghue JP.	Nat Neurosci. 2010 Jan;13(1):105-11. Epub 2009 Dec 6.	Nat Neurosci. 2010	PubMed	citation	PMID:19966837	pubmed	19966837	create date:2009/12/08 | first author:Truccolo W
Sonic hedgehog induces response of commissural axons to Semaphorin repulsion during midline crossing.	/pubmed/19946319	Parra LM, Zou Y.	Nat Neurosci. 2010 Jan;13(1):29-35. Epub 2009 Nov 29.	Nat Neurosci. 2010	PubMed	citation	PMID:19946319	pubmed	19946319	create date:2009/12/01 | first author:Parra LM
Intervening inhibition underlies simple-cell receptive field structure in visual cortex.	/pubmed/19946318	Liu BH, Li P, Sun YJ, Li YT, Zhang LI, Tao HW.	Nat Neurosci. 2010 Jan;13(1):89-96. Epub 2009 Nov 29.	Nat Neurosci. 2010	PubMed	citation	PMID:19946318	pubmed	19946318	create date:2009/12/01 | first author:Liu BH
Hippocampal theta rhythms follow the beat of their own drum.	/pubmed/19935726	Colgin LL, Moser EI.	Nat Neurosci. 2009 Dec;12(12):1483-4. No abstract available.	Nat Neurosci. 2009	PubMed	citation	PMID:19935726	pubmed	19935726	create date:2009/11/26 | first author:Colgin LL
Pigment epithelium-derived growth factor: modulating adult neural stem cell self-renewal.	/pubmed/19935725	Chojnacki A, Weiss S.	Nat Neurosci. 2009 Dec;12(12):1481-3. No abstract available.	Nat Neurosci. 2009	PubMed	citation	PMID:19935725	pubmed	19935725	create date:2009/11/26 | first author:Chojnacki A
Neuronal death or dismemberment mediated by Sox14.	/pubmed/19935724	Osterloh JM, Freeman MR.	Nat Neurosci. 2009 Dec;12(12):1479-80. No abstract available.	Nat Neurosci. 2009	PubMed	citation	PMID:19935724	pubmed	19935724	create date:2009/11/26 | first author:Osterloh JM
Butting heads.	/pubmed/19935722	[No authors listed]	Nat Neurosci. 2009 Dec;12(12):1475. No abstract available.	Nat Neurosci. 2009	PubMed	citation	PMID:19935722	pubmed	19935722	create date:2009/11/26
Amyloid-beta as a positive endogenous regulator of release probability at hippocampal synapses.	/pubmed/19935655	Abramov E, Dolev I, Fogel H, Ciccotosto GD, Ruff E, Slutsky I.	Nat Neurosci. 2009 Dec;12(12):1567-76.	Nat Neurosci. 2009	PubMed	citation	PMID:19935655	pubmed	19935655	create date:2009/11/26 | first author:Abramov E
Nardilysin regulates axonal maturation and myelination in the central and peripheral nervous system.	/pubmed/19935654	Ohno M, Hiraoka Y, Matsuoka T, Tomimoto H, Takao K, Miyakawa T, Oshima N, Kiyonari H, Kimura T, Kita T, Nishi E.	Nat Neurosci. 2009 Dec;12(12):1506-13.	Nat Neurosci. 2009	PubMed	citation	PMID:19935654	pubmed	19935654	create date:2009/11/26 | first author:Ohno M
Structural requirements for the activation of vomeronasal sensory neurons by MHC peptides.	/pubmed/19935653	Leinders-Zufall T, Ishii T, Mombaerts P, Zufall F, Boehm T.	Nat Neurosci. 2009 Dec;12(12):1551-8.	Nat Neurosci. 2009	PubMed	citation	PMID:19935653	pubmed	19935653	create date:2009/11/26 | first author:Leinders-Zufall T
Self-modulation of neocortical pyramidal neurons by endocannabinoids.	/pubmed/19915567	Marinelli S, Pacioni S, Cannich A, Marsicano G, Bacci A.	Nat Neurosci. 2009 Dec;12(12):1488-90. Epub 2009 Nov 15.	Nat Neurosci. 2009	PubMed	citation	PMID:19915567	pubmed	19915567	create date:2009/11/17 | first author:Marinelli S
Attention improves performance primarily by reducing interneuronal correlations.	/pubmed/19915566	Cohen MR, Maunsell JH.	Nat Neurosci. 2009 Dec;12(12):1594-600. Epub 2009 Nov 15.	Nat Neurosci. 2009	PubMed	citation	PMID:19915566	pubmed	19915566	create date:2009/11/17 | first author:Cohen MR
Leucine-rich repeat transmembrane proteins instruct discrete dendrite targeting in an olfactory map.	/pubmed/19915565	Hong W, Zhu H, Potter CJ, Barsh G, Kurusu M, Zinn K, Luo L.	Nat Neurosci. 2009 Dec;12(12):1542-50. Epub 2009 Nov 15.	Nat Neurosci. 2009	PubMed	citation	PMID:19915565	pubmed	19915565	create date:2009/11/17 | first author:Hong W
Glial precursors clear sensory neuron corpses during development via Jedi-1, an engulfment receptor.	/pubmed/19915564	Wu HH, Bellmunt E, Scheib JL, Venegas V, Burkert C, Reichardt LF, Zhou Z, Fariñas I, Carter BD.	Nat Neurosci. 2009 Dec;12(12):1534-41. Epub 2009 Nov 15.	Nat Neurosci. 2009	PubMed	citation	PMID:19915564	pubmed	19915564	create date:2009/11/17 | first author:Wu HH
Title	URL	Description	Details	ShortDetails	Resource	Type	Identifiers	Db	EntrezUID	Properties
Postnatal NMDA receptor ablation in corticolimbic interneurons confers schizophrenia-like phenotypes.	/pubmed/19915563	Belforte JE, Zsiros V, Sklar ER, Jiang Z, Yu G, Li Y, Quinlan EM, Nakazawa K.	Nat Neurosci. 2010 Jan;13(1):76-83. Epub 2009 Nov 15.	Nat Neurosci. 2010	PubMed	citation	PMID:19915563	pubmed	19915563	create date:2009/11/17 | first author:Belforte JE
Thrombospondin 1 accelerates synaptogenesis in hippocampal neurons through neuroligin 1.	/pubmed/19915562	Xu J, Xiao N, Xia J.	Nat Neurosci. 2010 Jan;13(1):22-4. Epub 2009 Nov 15.	Nat Neurosci. 2010	PubMed	citation	PMID:19915562	pubmed	19915562	create date:2009/11/17 | first author:Xu J
Dissociable cost and benefit encoding of future rewards by mesolimbic dopamine.	/pubmed/19904261	Gan JO, Walton ME, Phillips PE.	Nat Neurosci. 2010 Jan;13(1):25-7. Epub 2009 Nov 10.	Nat Neurosci. 2010	PubMed	citation	PMID:19904261	pubmed	19904261	create date:2009/11/12 | first author:Gan JO
Experience-dependent compartmentalized dendritic plasticity in rat hippocampal CA1 pyramidal neurons.	/pubmed/19898470	Makara JK, Losonczy A, Wen Q, Magee JC.	Nat Neurosci. 2009 Dec;12(12):1485-7. Epub 2009 Nov 8.	Nat Neurosci. 2009	PubMed	citation	PMID:19898470	pubmed	19898470	create date:2009/11/10 | first author:Makara JK
Microcircuitry coordination of cortical motor information in self-initiation of voluntary movements.	/pubmed/19898469	Isomura Y, Harukuni R, Takekawa T, Aizawa H, Fukai T.	Nat Neurosci. 2009 Dec;12(12):1586-93. Epub 2009 Nov 8.	Nat Neurosci. 2009	PubMed	citation	PMID:19898469	pubmed	19898469	create date:2009/11/10 | first author:Isomura Y
Dynamic DNA methylation programs persistent adverse effects of early-life stress.	/pubmed/19898468	Murgatroyd C, Patchev AV, Wu Y, Micale V, Bockmühl Y, Fischer D, Holsboer F, Wotjak CT, Almeida OF, Spengler D.	Nat Neurosci. 2009 Dec;12(12):1559-66. Epub 2009 Nov 8. Erratum in: Nat Neurosci. 2010 May;13(5):649.	Nat Neurosci. 2009	PubMed	citation	PMID:19898468	pubmed	19898468	create date:2009/11/10 | first author:Murgatroyd C
Vascular niche factor PEDF modulates Notch-dependent stemness in the adult subependymal zone.	/pubmed/19898467	Andreu-Agulló C, Morante-Redolat JM, Delgado AC, Fariñas I.	Nat Neurosci. 2009 Dec;12(12):1514-23. Epub 2009 Nov 8.	Nat Neurosci. 2009	PubMed	citation	PMID:19898467	pubmed	19898467	create date:2009/11/10 | first author:Andreu-Agulló C
The pathways of interoceptive awareness.	/pubmed/19881506	Khalsa SS, Rudrauf D, Feinstein JS, Tranel D.	Nat Neurosci. 2009 Dec;12(12):1494-6. Epub 2009 Nov 1.	Nat Neurosci. 2009	PubMed	citation	PMID:19881506	pubmed	19881506	create date:2009/11/03 | first author:Khalsa SS
A genetic pathway composed of Sox14 and Mical governs severing of dendrites during pruning.	/pubmed/19881505	Kirilly D, Gu Y, Huang Y, Wu Z, Bashirullah A, Low BC, Kolodkin AL, Wang H, Yu F.	Nat Neurosci. 2009 Dec;12(12):1497-505. Epub 2009 Nov 1.	Nat Neurosci. 2009	PubMed	citation	PMID:19881505	pubmed	19881505	create date:2009/11/03 | first author:Kirilly D
Adult generation of glutamatergic olfactory bulb interneurons.	/pubmed/19881504	Brill MS, Ninkovic J, Winpenny E, Hodge RD, Ozen I, Yang R, Lepier A, Gascón S, Erdelyi F, Szabo G, Parras C, Guillemot F, Frotscher M, Berninger B, Hevner RF, Raineteau O, Götz M.	Nat Neurosci. 2009 Dec;12(12):1524-33. Epub 2009 Nov 1. Erratum in: Nat Neurosci. 2010 May;13(5):649.	Nat Neurosci. 2009	PubMed	citation	PMID:19881504	pubmed	19881504	create date:2009/11/03 | first author:Brill MS
Self-generated theta oscillations in the hippocampus.	/pubmed/19881503	Goutagny R, Jackson J, Williams S.	Nat Neurosci. 2009 Dec;12(12):1491-3. Epub 2009 Nov 1.	Nat Neurosci. 2009	PubMed	citation	PMID:19881503	pubmed	19881503	create date:2009/11/03 | first author:Goutagny R
Input normalization by global feedforward inhibition expands cortical dynamic range.	/pubmed/19881502	Pouille F, Marin-Burgin A, Adesnik H, Atallah BV, Scanziani M.	Nat Neurosci. 2009 Dec;12(12):1577-85. Epub 2009 Nov 1.	Nat Neurosci. 2009	PubMed	citation	PMID:19881502	pubmed	19881502	create date:2009/11/03 | first author:Pouille F
Optimizing brain processing.	/pubmed/19861947	Thiele A.	Nat Neurosci. 2009 Nov;12(11):1359-60. No abstract available.	Nat Neurosci. 2009	PubMed	citation	PMID:19861947	pubmed	19861947	create date:2009/10/29 | first author:Thiele A
How to button a bouton with alpha2deltas.	/pubmed/19861946	Sigrist SJ, Plested AJ.	Nat Neurosci. 2009 Nov;12(11):1357-8. No abstract available.	Nat Neurosci. 2009	PubMed	citation	PMID:19861946	pubmed	19861946	create date:2009/10/29 | first author:Sigrist SJ
Any kind of mother in a storm.	/pubmed/19861945	Sapolsky R.	Nat Neurosci. 2009 Nov;12(11):1355-6. No abstract available.	Nat Neurosci. 2009	PubMed	citation	PMID:19861945	pubmed	19861945	create date:2009/10/29 | first author:Sapolsky R
Affirmative action at the NIH.	/pubmed/19861943	[No authors listed]	Nat Neurosci. 2009 Nov;12(11):1351. No abstract available.	Nat Neurosci. 2009	PubMed	citation	PMID:19861943	pubmed	19861943	create date:2009/10/29
Mst3b, an Ste20-like kinase, regulates axon regeneration in mature CNS and PNS pathways.	/pubmed/19855390	Lorber B, Howe ML, Benowitz LI, Irwin N.	Nat Neurosci. 2009 Nov;12(11):1407-14. Epub 2009 Oct 25.	Nat Neurosci. 2009	PubMed	citation	PMID:19855390	pubmed	19855390	create date:2009/10/27 | first author:Lorber B
Frontal eye field neurons signal changes in decision criteria.	/pubmed/19855389	Ferrera VP, Yanike M, Cassanello C.	Nat Neurosci. 2009 Nov;12(11):1458-62. Epub 2009 Oct 25.	Nat Neurosci. 2009	PubMed	citation	PMID:19855389	pubmed	19855389	create date:2009/10/27 | first author:Ferrera VP
Functional consequences of animal-to-animal variation in circuit parameters.	/pubmed/19838180	Goaillard JM, Taylor AL, Schulz DJ, Marder E.	Nat Neurosci. 2009 Nov;12(11):1424-30. Epub 2009 Oct 18.	Nat Neurosci. 2009	PubMed	citation	PMID:19838180	pubmed	19838180	create date:2009/10/20 | first author:Goaillard JM
Sip1 regulates sequential fate decisions by feedback signaling from postmitotic neurons to progenitors.	/pubmed/19838179	Seuntjens E, Nityanandam A, Miquelajauregui A, Debruyn J, Stryjewska A, Goebbels S, Nave KA, Huylebroeck D, Tarabykin V.	Nat Neurosci. 2009 Nov;12(11):1373-80. Epub 2009 Oct 18.	Nat Neurosci. 2009	PubMed	citation	PMID:19838179	pubmed	19838179	create date:2009/10/20 | first author:Seuntjens E
The oligodendrocyte-specific G protein-coupled receptor GPR17 is a cell-intrinsic timer of myelination.	/pubmed/19838178	Chen Y, Wu H, Wang S, Koito H, Li J, Ye F, Hoang J, Escobar SS, Gow A, Arnett HA, Trapp BD, Karandikar NJ, Hsieh J, Lu QR.	Nat Neurosci. 2009 Nov;12(11):1398-406. Epub 2009 Oct 18.	Nat Neurosci. 2009	PubMed	citation	PMID:19838178	pubmed	19838178	create date:2009/10/20 | first author:Chen Y
Formation and maintenance of Alzheimer's disease beta-amyloid plaques in the absence of microglia.	/pubmed/19838177	Grathwohl SA, Kälin RE, Bolmont T, Prokop S, Winkelmann G, Kaeser SA, Odenthal J, Radde R, Eldh T, Gandy S, Aguzzi A, Staufenbiel M, Mathews PM, Wolburg H, Heppner FL, Jucker M.	Nat Neurosci. 2009 Nov;12(11):1361-3. Epub 2009 Oct 18.	Nat Neurosci. 2009	PubMed	citation	PMID:19838177	pubmed	19838177	create date:2009/10/20 | first author:Grathwohl SA
Training induces changes in white-matter architecture.	/pubmed/19820707	Scholz J, Klein MC, Behrens TE, Johansen-Berg H.	Nat Neurosci. 2009 Nov;12(11):1370-1. Epub 2009 Oct 11.	Nat Neurosci. 2009	PubMed	citation	PMID:19820707	pubmed	19820707	create date:2009/10/13 | first author:Scholz J
Presynaptic alpha2delta-3 is required for synaptic morphogenesis independent of its Ca2+-channel functions.	/pubmed/19820706	Kurshan PT, Oztan A, Schwarz TL.	Nat Neurosci. 2009 Nov;12(11):1415-23. Epub 2009 Oct 11.	Nat Neurosci. 2009	PubMed	citation	PMID:19820706	pubmed	19820706	create date:2009/10/13 | first author:Kurshan PT
Lhx2 specifies regional fate in Emx1 lineage of telencephalic progenitors generating cerebral cortex.	/pubmed/19820705	Chou SJ, Perez-Garcia CG, Kroll TT, O'Leary DD.	Nat Neurosci. 2009 Nov;12(11):1381-9. Epub 2009 Oct 11.	Nat Neurosci. 2009	PubMed	citation	PMID:19820705	pubmed	19820705	create date:2009/10/13 | first author:Chou SJ
PDF-modulated visual inputs and cryptochrome define diurnal behavior in Drosophila.	/pubmed/19820704	Cusumano P, Klarsfeld A, Chélot E, Picot M, Richier B, Rouyer F.	Nat Neurosci. 2009 Nov;12(11):1431-7. Epub 2009 Oct 11.	Nat Neurosci. 2009	PubMed	citation	PMID:19820704	pubmed	19820704	create date:2009/10/13 | first author:Cusumano P
Behavioral choice by presynaptic inhibition of tactile sensory terminals.	/pubmed/19801989	Gaudry Q, Kristan WB Jr.	Nat Neurosci. 2009 Nov;12(11):1450-7. Epub 2009 Oct 4.	Nat Neurosci. 2009	PubMed	citation	PMID:19801989	pubmed	19801989	create date:2009/10/06 | first author:Gaudry Q
Basal forebrain activation enhances cortical coding of natural scenes.	/pubmed/19801988	Goard M, Dan Y.	Nat Neurosci. 2009 Nov;12(11):1444-9. Epub 2009 Oct 4.	Nat Neurosci. 2009	PubMed	citation	PMID:19801988	pubmed	19801988	create date:2009/10/06 | first author:Goard M
Persistent neural activity in the human frontal cortex when maintaining space that is off the map.	/pubmed/19801987	Tark KJ, Curtis CE.	Nat Neurosci. 2009 Nov;12(11):1463-8. Epub 2009 Oct 4.	Nat Neurosci. 2009	PubMed	citation	PMID:19801987	pubmed	19801987	create date:2009/10/06 | first author:Tark KJ
GSK-3 is a master regulator of neural progenitor homeostasis.	/pubmed/19801986	Kim WY, Wang X, Wu Y, Doble BW, Patel S, Woodgett JR, Snider WD.	Nat Neurosci. 2009 Nov;12(11):1390-7. Epub 2009 Oct 4.	Nat Neurosci. 2009	PubMed	citation	PMID:19801986	pubmed	19801986	create date:2009/10/06 | first author:Kim WY
Transitions in infant learning are modulated by dopamine in the amygdala.	/pubmed/19783994	Barr GA, Moriceau S, Shionoya K, Muzny K, Gao P, Wang S, Sullivan RM.	Nat Neurosci. 2009 Nov;12(11):1367-9. Epub 2009 Sep 27.	Nat Neurosci. 2009	PubMed	citation	PMID:19783994	pubmed	19783994	create date:2009/09/29 | first author:Barr GA
CREB regulates excitability and the allocation of memory to subsets of neurons in the amygdala.	/pubmed/19783993	Zhou Y, Won J, Karlsson MG, Zhou M, Rogerson T, Balaji J, Neve R, Poirazi P, Silva AJ.	Nat Neurosci. 2009 Nov;12(11):1438-43. Epub 2009 Sep 27.	Nat Neurosci. 2009	PubMed	citation	PMID:19783993	pubmed	19783993	create date:2009/09/29 | first author:Zhou Y
Unmasking the tonic-aversive state in neuropathic pain.	/pubmed/19783992	King T, Vera-Portocarrero L, Gutierrez T, Vanderah TW, Dussor G, Lai J, Fields HL, Porreca F.	Nat Neurosci. 2009 Nov;12(11):1364-6. Epub 2009 Sep 27. Erratum in: Nat Neurosci. 2010 Aug;13(8):1033.	Nat Neurosci. 2009	PubMed	citation	PMID:19783992	pubmed	19783992	create date:2009/09/29 | first author:King T
Six degrees of separation: the amygdala regulates social behavior and perception.	/pubmed/19783979	Todd RM, Anderson AK.	Nat Neurosci. 2009 Oct;12(10):1217-8. No abstract available.	Nat Neurosci. 2009	PubMed	citation	PMID:19783979	pubmed	19783979	create date:2009/09/29 | first author:Todd RM
TR(I)Pping towards treatment for ischemia.	/pubmed/19783978	Rempe DA, Takano T, Nedergaard M.	Nat Neurosci. 2009 Oct;12(10):1215-6. No abstract available.	Nat Neurosci. 2009	PubMed	citation	PMID:19783978	pubmed	19783978	create date:2009/09/29 | first author:Rempe DA
Calcium: an insignificant thing.	/pubmed/19783977	Frøkjaer-Jensen C, Jorgensen EM.	Nat Neurosci. 2009 Oct;12(10):1213-4. No abstract available.	Nat Neurosci. 2009	PubMed	citation	PMID:19783977	pubmed	19783977	create date:2009/09/29 | first author:Frøkjaer-Jensen C
Regional control of cortical lamination.	/pubmed/19783976	Waclaw RR, Campbell K.	Nat Neurosci. 2009 Oct;12(10):1211-2. No abstract available.	Nat Neurosci. 2009	PubMed	citation	PMID:19783976	pubmed	19783976	create date:2009/09/29 | first author:Waclaw RR
A night vision neuron gets a day job.	/pubmed/19783975	Oesch N, Diamond J.	Nat Neurosci. 2009 Oct;12(10):1209-11. No abstract available.	Nat Neurosci. 2009	PubMed	citation	PMID:19783975	pubmed	19783975	create date:2009/09/29 | first author:Oesch N
Ensuring data integrity.	/pubmed/19783973	[No authors listed]	Nat Neurosci. 2009 Oct;12(10):1205. No abstract available.	Nat Neurosci. 2009	PubMed	citation	PMID:19783973	pubmed	19783973	create date:2009/09/29
Transformation of nonfunctional spinal circuits into functional states after the loss of brain input.	/pubmed/19767747	Courtine G, Gerasimenko Y, van den Brand R, Yew A, Musienko P, Zhong H, Song B, Ao Y, Ichiyama RM, Lavrov I, Roy RR, Sofroniew MV, Edgerton VR.	Nat Neurosci. 2009 Oct;12(10):1333-42. Epub 2009 Sep 20.	Nat Neurosci. 2009	PubMed	citation	PMID:19767747	pubmed	19767747	create date:2009/09/22 | first author:Courtine G
Classical conditioning in the vegetative and minimally conscious state.	/pubmed/19767746	Bekinschtein TA, Shalom DE, Forcato C, Herrera M, Coleman MR, Manes FF, Sigman M.	Nat Neurosci. 2009 Oct;12(10):1343-9. Epub 2009 Sep 20.	Nat Neurosci. 2009	PubMed	citation	PMID:19767746	pubmed	19767746	create date:2009/09/22 | first author:Bekinschtein TA
Neural activity predicts attitude change in cognitive dissonance.	/pubmed/19759538	van Veen V, Krug MK, Schooler JW, Carter CS.	Nat Neurosci. 2009 Nov;12(11):1469-74. Epub 2009 Sep 16.	Nat Neurosci. 2009	PubMed	citation	PMID:19759538	pubmed	19759538	create date:2009/09/18 | first author:van Veen V
Nicotine activates the chemosensory cation channel TRPA1.	/pubmed/19749751	Talavera K, Gees M, Karashima Y, Meseguer VM, Vanoirbeek JA, Damann N, Everaerts W, Benoit M, Janssens A, Vennekens R, Viana F, Nemery B, Nilius B, Voets T.	Nat Neurosci. 2009 Oct;12(10):1293-9. Epub 2009 Sep 13.	Nat Neurosci. 2009	PubMed	citation	PMID:19749751	pubmed	19749751	create date:2009/09/15 | first author:Talavera K
Selective suppression of hippocampal ripples impairs spatial memory.	/pubmed/19749750	Girardeau G, Benchenane K, Wiener SI, Buzsáki G, Zugaro MB.	Nat Neurosci. 2009 Oct;12(10):1222-3. Epub 2009 Sep 13.	Nat Neurosci. 2009	PubMed	citation	PMID:19749750	pubmed	19749750	create date:2009/09/15 | first author:Girardeau G
Fragmentation of grid cell maps in a multicompartment environment.	/pubmed/19749749	Derdikman D, Whitlock JR, Tsao A, Fyhn M, Hafting T, Moser MB, Moser EI.	Nat Neurosci. 2009 Oct;12(10):1325-32. Epub 2009 Sep 13.	Nat Neurosci. 2009	PubMed	citation	PMID:19749749	pubmed	19749749	create date:2009/09/15 | first author:Derdikman D
Coding of stimulus sequences by population responses in visual cortex.	/pubmed/19749748	Benucci A, Ringach DL, Carandini M.	Nat Neurosci. 2009 Oct;12(10):1317-24. Epub 2009 Sep 13.	Nat Neurosci. 2009	PubMed	citation	PMID:19749748	pubmed	19749748	create date:2009/09/15 | first author:Benucci A
AP2gamma regulates basal progenitor fate in a region- and layer-specific manner in the developing cortex.	/pubmed/19749747	Pinto L, Drechsel D, Schmid MT, Ninkovic J, Irmler M, Brill MS, Restani L, Gianfranceschi L, Cerri C, Weber SN, Tarabykin V, Baer K, Guillemot F, Beckers J, Zecevic N, Dehay C, Caleo M, Schorle H, Götz M.	Nat Neurosci. 2009 Oct;12(10):1229-37. Epub 2009 Sep 13. Erratum in: Nat Neurosci. 2010 May;13(5):649. Nat Neurosci. 2009 Oct;12(10):1237.	Nat Neurosci. 2009	PubMed	citation	PMID:19749747	pubmed	19749747	create date:2009/09/15 | first author:Pinto L
Epac2 induces synapse remodeling and depression and its disease-associated forms alter spines.	/pubmed/19734897	Woolfrey KM, Srivastava DP, Photowala H, Yamashita M, Barbolina MV, Cahill ME, Xie Z, Jones KA, Quilliam LA, Prakriya M, Penzes P.	Nat Neurosci. 2009 Oct;12(10):1275-84. Epub 2009 Sep 6.	Nat Neurosci. 2009	PubMed	citation	PMID:19734897	pubmed	19734897	create date:2009/09/08 | first author:Woolfrey KM
The timing of external input controls the sign of plasticity at local synapses.	/pubmed/19734896	Kwag J, Paulsen O.	Nat Neurosci. 2009 Oct;12(10):1219-21. Epub 2009 Sep 6.	Nat Neurosci. 2009	PubMed	citation	PMID:19734896	pubmed	19734896	create date:2009/09/08 | first author:Kwag J
Approach sensitivity in the retina processed by a multifunctional neural circuit.	/pubmed/19734895	Münch TA, da Silveira RA, Siegert S, Viney TJ, Awatramani GB, Roska B.	Nat Neurosci. 2009 Oct;12(10):1308-16. Epub 2009 Sep 6.	Nat Neurosci. 2009	PubMed	citation	PMID:19734895	pubmed	19734895	create date:2009/09/08 | first author:Münch TA
Title	URL	Description	Details	ShortDetails	Resource	Type	Identifiers	Db	EntrezUID	Properties
EFHC1 interacts with microtubules to regulate cell division and cortical development.	/pubmed/19734894	de Nijs L, Léon C, Nguyen L, Loturco JJ, Delgado-Escueta AV, Grisar T, Lakaye B.	Nat Neurosci. 2009 Oct;12(10):1266-74. Epub 2009 Sep 6.	Nat Neurosci. 2009	PubMed	citation	PMID:19734894	pubmed	19734894	create date:2009/09/08 | first author:de Nijs L
Neuron-glia communication via EphA4/ephrin-A3 modulates LTP through glial glutamate transport.	/pubmed/19734893	Filosa A, Paixão S, Honsek SD, Carmona MA, Becker L, Feddersen B, Gaitanos L, Rudhard Y, Schoepfer R, Klopstock T, Kullander K, Rose CR, Pasquale EB, Klein R.	Nat Neurosci. 2009 Oct;12(10):1285-92. Epub 2009 Sep 6.	Nat Neurosci. 2009	PubMed	citation	PMID:19734893	pubmed	19734893	create date:2009/09/08 | first author:Filosa A
Suppression of hippocampal TRPM7 protein prevents delayed neuronal death in brain ischemia.	/pubmed/19734892	Sun HS, Jackson MF, Martin LJ, Jansen K, Teves L, Cui H, Kiyonaka S, Mori Y, Jones M, Forder JP, Golde TE, Orser BA, Macdonald JF, Tymianski M.	Nat Neurosci. 2009 Oct;12(10):1300-7. Epub 2009 Sep 6.	Nat Neurosci. 2009	PubMed	citation	PMID:19734892	pubmed	19734892	create date:2009/09/08 | first author:Sun HS
Hippocampal development and neural stem cell maintenance require Sox2-dependent regulation of Shh.	/pubmed/19734891	Favaro R, Valotta M, Ferri AL, Latorre E, Mariani J, Giachino C, Lancini C, Tosetti V, Ottolenghi S, Taylor V, Nicolis SK.	Nat Neurosci. 2009 Oct;12(10):1248-56. Epub 2009 Sep 6.	Nat Neurosci. 2009	PubMed	citation	PMID:19734891	pubmed	19734891	create date:2009/09/08 | first author:Favaro R
Intact rapid detection of fearful faces in the absence of the amygdala.	/pubmed/19718036	Tsuchiya N, Moradi F, Felsen C, Yamazaki M, Adolphs R.	Nat Neurosci. 2009 Oct;12(10):1224-5. Epub 2009 Aug 30.	Nat Neurosci. 2009	PubMed	citation	PMID:19718036	pubmed	19718036	create date:2009/09/01 | first author:Tsuchiya N
Personal space regulation by the human amygdala.	/pubmed/19718035	Kennedy DP, Gläscher J, Tyszka JM, Adolphs R.	Nat Neurosci. 2009 Oct;12(10):1226-7. Epub 2009 Aug 30.	Nat Neurosci. 2009	PubMed	citation	PMID:19718035	pubmed	19718035	create date:2009/09/01 | first author:Kennedy DP
Presynaptic CaV2 calcium channel traffic requires CALF-1 and the alpha(2)delta subunit UNC-36.	/pubmed/19718034	Saheki Y, Bargmann CI.	Nat Neurosci. 2009 Oct;12(10):1257-65. Epub 2009 Aug 30.	Nat Neurosci. 2009	PubMed	citation	PMID:19718034	pubmed	19718034	create date:2009/09/01 | first author:Saheki Y
Reconnecting injured nerves.	/pubmed/19710648	Cho M.	Nat Neurosci. 2009 Sep;12(9):1085. No abstract available.	Nat Neurosci. 2009	PubMed	citation	PMID:19710648	pubmed	19710648	create date:2009/08/28 | first author:Cho M
Recognizing grandmother.	/pubmed/19710647	Jagadeesh B.	Nat Neurosci. 2009 Sep;12(9):1083-5. No abstract available.	Nat Neurosci. 2009	PubMed	citation	PMID:19710647	pubmed	19710647	create date:2009/08/28 | first author:Jagadeesh B
Get stoned in GABAergic synapses.	/pubmed/19710646	Mackie K, Katona I.	Nat Neurosci. 2009 Sep;12(9):1081-3. No abstract available.	Nat Neurosci. 2009	PubMed	citation	PMID:19710646	pubmed	19710646	create date:2009/08/28 | first author:Mackie K
Wnts blow on NeuroD1 to promote adult neuron production and diversity.	/pubmed/19710645	Vanderhaeghen P.	Nat Neurosci. 2009 Sep;12(9):1079-81. No abstract available.	Nat Neurosci. 2009	PubMed	citation	PMID:19710645	pubmed	19710645	create date:2009/08/28 | first author:Vanderhaeghen P
Be careful what you train for.	/pubmed/19710644	Tetzlaff W, Fouad K, Kwon B.	Nat Neurosci. 2009 Sep;12(9):1077-9. No abstract available.	Nat Neurosci. 2009	PubMed	citation	PMID:19710644	pubmed	19710644	create date:2009/08/28 | first author:Tetzlaff W
Troublesome variability in mouse studies.	/pubmed/19710643	[No authors listed]	Nat Neurosci. 2009 Sep;12(9):1075. No abstract available.	Nat Neurosci. 2009	PubMed	citation	PMID:19710643	pubmed	19710643	create date:2009/08/28
Wnt-mediated activation of NeuroD1 and retro-elements during adult neurogenesis.	/pubmed/19701198	Kuwabara T, Hsieh J, Muotri A, Yeo G, Warashina M, Lie DC, Moore L, Nakashima K, Asashima M, Gage FH.	Nat Neurosci. 2009 Sep;12(9):1097-105. Epub 2009 Aug 23.	Nat Neurosci. 2009	PubMed	citation	PMID:19701198	pubmed	19701198	create date:2009/08/25 | first author:Kuwabara T
Neurod1 is essential for the survival and maturation of adult-born neurons.	/pubmed/19701197	Gao Z, Ure K, Ables JL, Lagace DC, Nave KA, Goebbels S, Eisch AJ, Hsieh J.	Nat Neurosci. 2009 Sep;12(9):1090-2. Epub 2009 Aug 23.	Nat Neurosci. 2009	PubMed	citation	PMID:19701197	pubmed	19701197	create date:2009/08/25 | first author:Gao Z
Elimination of climbing fiber instructive signals during motor learning.	/pubmed/19684593	Ke MC, Guo CC, Raymond JL.	Nat Neurosci. 2009 Sep;12(9):1171-9. Epub 2009 Aug 16.	Nat Neurosci. 2009	PubMed	citation	PMID:19684593	pubmed	19684593	create date:2009/08/18 | first author:Ke MC
Rapamycin activation of 4E-BP prevents parkinsonian dopaminergic neuron loss.	/pubmed/19684592	Tain LS, Mortiboys H, Tao RN, Ziviani E, Bandmann O, Whitworth AJ.	Nat Neurosci. 2009 Sep;12(9):1129-35. Epub 2009 Aug 16.	Nat Neurosci. 2009	PubMed	citation	PMID:19684592	pubmed	19684592	create date:2009/08/18 | first author:Tain LS
Change detection by thalamic reticular neurons.	/pubmed/19684591	Yu XJ, Xu XX, He S, He J.	Nat Neurosci. 2009 Sep;12(9):1165-70. Epub 2009 Aug 16.	Nat Neurosci. 2009	PubMed	citation	PMID:19684591	pubmed	19684591	create date:2009/08/18 | first author:Yu XJ
Stress, genotype and norepinephrine in the prediction of mouse behavior using reinforcement learning.	/pubmed/19684590	Luksys G, Gerstner W, Sandi C.	Nat Neurosci. 2009 Sep;12(9):1180-6. Epub 2009 Aug 16.	Nat Neurosci. 2009	PubMed	citation	PMID:19684590	pubmed	19684590	create date:2009/08/18 | first author:Luksys G
Origins of correlated activity in an olfactory circuit.	/pubmed/19684589	Kazama H, Wilson RI.	Nat Neurosci. 2009 Sep;12(9):1136-44. Epub 2009 Aug 16.	Nat Neurosci. 2009	PubMed	citation	PMID:19684589	pubmed	19684589	create date:2009/08/18 | first author:Kazama H
Midline crossing and Slit responsiveness of commissural axons require USP33.	/pubmed/19684588	Yuasa-Kawada J, Kinoshita-Kawada M, Wu G, Rao Y, Wu JY.	Nat Neurosci. 2009 Sep;12(9):1087-9. Epub 2009 Aug 16.	Nat Neurosci. 2009	PubMed	citation	PMID:19684588	pubmed	19684588	create date:2009/08/18 | first author:Yuasa-Kawada J
High-sensitivity rod photoreceptor input to the blue-yellow color opponent pathway in macaque retina.	/pubmed/19668201	Field GD, Greschner M, Gauthier JL, Rangel C, Shlens J, Sher A, Marshak DW, Litke AM, Chichilnisky EJ.	Nat Neurosci. 2009 Sep;12(9):1159-64. Epub 2009 Aug 9.	Nat Neurosci. 2009	PubMed	citation	PMID:19668201	pubmed	19668201	create date:2009/08/12 | first author:Field GD
Chondroitinase ABC treatment opens a window of opportunity for task-specific rehabilitation.	/pubmed/19668200	García-Alías G, Barkhuysen S, Buckle M, Fawcett JW.	Nat Neurosci. 2009 Sep;12(9):1145-51. Epub 2009 Aug 9.	Nat Neurosci. 2009	PubMed	citation	PMID:19668200	pubmed	19668200	create date:2009/08/12 | first author:García-Alías G
A face feature space in the macaque temporal lobe.	/pubmed/19668199	Freiwald WA, Tsao DY, Livingstone MS.	Nat Neurosci. 2009 Sep;12(9):1187-96. Epub 2009 Aug 9.	Nat Neurosci. 2009	PubMed	citation	PMID:19668199	pubmed	19668199	create date:2009/08/12 | first author:Freiwald WA
Cholinergic modulation of multivesicular release regulates striatal synaptic potency and integration.	/pubmed/19668198	Higley MJ, Soler-Llavina GJ, Sabatini BL.	Nat Neurosci. 2009 Sep;12(9):1121-8. Epub 2009 Aug 9.	Nat Neurosci. 2009	PubMed	citation	PMID:19668198	pubmed	19668198	create date:2009/08/12 | first author:Higley MJ
SOX6 controls dorsal progenitor identity and interneuron diversity during neocortical development.	/pubmed/19657336	Azim E, Jabaudon D, Fame RM, Macklis JD.	Nat Neurosci. 2009 Oct;12(10):1238-47. Epub 2009 Aug 5.	Nat Neurosci. 2009	PubMed	citation	PMID:19657336	pubmed	19657336	create date:2009/08/07 | first author:Azim E
Kinetic basis of partial agonism at NMDA receptors.	/pubmed/19648915	Kussius CL, Popescu GK.	Nat Neurosci. 2009 Sep;12(9):1114-20. Epub 2009 Aug 2.	Nat Neurosci. 2009	PubMed	citation	PMID:19648915	pubmed	19648915	create date:2009/08/04 | first author:Kussius CL
Chemotropic guidance facilitates axonal regeneration and synapse formation after spinal cord injury.	/pubmed/19648914	Alto LT, Havton LA, Conner JM, Hollis Ii ER, Blesch A, Tuszynski MH.	Nat Neurosci. 2009 Sep;12(9):1106-13. Epub 2009 Aug 2.	Nat Neurosci. 2009	PubMed	citation	PMID:19648914	pubmed	19648914	create date:2009/08/04 | first author:Alto LT
Cannabinoid modulation of hippocampal long-term memory is mediated by mTOR signaling.	/pubmed/19648913	Puighermanal E, Marsicano G, Busquets-Garcia A, Lutz B, Maldonado R, Ozaita A.	Nat Neurosci. 2009 Sep;12(9):1152-8. Epub 2009 Aug 2.	Nat Neurosci. 2009	PubMed	citation	PMID:19648913	pubmed	19648913	create date:2009/08/04 | first author:Puighermanal E
Genetic address book for retinal cell types.	/pubmed/19648912	Siegert S, Scherf BG, Del Punta K, Didkovsky N, Heintz N, Roska B.	Nat Neurosci. 2009 Sep;12(9):1197-204. Epub 2009 Aug 2.	Nat Neurosci. 2009	PubMed	citation	PMID:19648912	pubmed	19648912	create date:2009/08/04 | first author:Siegert S
L-type voltage-dependent Ca(2+) channels mediate expression of presynaptic LTP in amygdala.	/pubmed/19648911	Fourcaudot E, Gambino F, Casassus G, Poulain B, Humeau Y, Lüthi A.	Nat Neurosci. 2009 Sep;12(9):1093-5. Epub 2009 Aug 2.	Nat Neurosci. 2009	PubMed	citation	PMID:19648911	pubmed	19648911	create date:2009/08/04 | first author:Fourcaudot E
Inactivating the activated: identifying functions of specific neural networks.	/pubmed/19636350	Smith RJ, Aston-Jones G.	Nat Neurosci. 2009 Aug;12(8):965-6. No abstract available.	Nat Neurosci. 2009	PubMed	citation	PMID:19636350	pubmed	19636350	create date:2009/07/29 | first author:Smith RJ
Should I stay or should I go: genetic bases for uncertainty-driven exploration.	/pubmed/19636349	Sallet J, Rushworth MF.	Nat Neurosci. 2009 Aug;12(8):963-5. No abstract available.	Nat Neurosci. 2009	PubMed	citation	PMID:19636349	pubmed	19636349	create date:2009/07/29 | first author:Sallet J
Practice makes perfect, even for breathing.	/pubmed/19636348	Feldman JL, Kam K, Janczewski WA.	Nat Neurosci. 2009 Aug;12(8):961-3. No abstract available.	Nat Neurosci. 2009	PubMed	citation	PMID:19636348	pubmed	19636348	create date:2009/07/29 | first author:Feldman JL
Who let the spikes out?	/pubmed/19636347	Dulla CG, Huguenard JR.	Nat Neurosci. 2009 Aug;12(8):959-60. No abstract available.	Nat Neurosci. 2009	PubMed	citation	PMID:19636347	pubmed	19636347	create date:2009/07/29 | first author:Dulla CG
PDLIM5 is not a neuronal CaV2.2 adaptor protein.	/pubmed/19636345	Gardezi SR, Weber AM, Li Q, Wong FK, Stanley EF.	Nat Neurosci. 2009 Aug;12(8):957-8; author reply 958. No abstract available.	Nat Neurosci. 2009	PubMed	citation	PMID:19636345	pubmed	19636345	create date:2009/07/29 | first author:Gardezi SR
Ca(2+) and calmodulin initiate all forms of endocytosis during depolarization at a nerve terminal.	/pubmed/19633667	Wu XS, McNeil BD, Xu J, Fan J, Xue L, Melicoff E, Adachi R, Bai L, Wu LG.	Nat Neurosci. 2009 Aug;12(8):1003-10. Epub 2009 Jul 26. Erratum in: Nat Neurosci. 2010 May;13(5):649. Dosage error in article text.	Nat Neurosci. 2009	PubMed	citation	PMID:19633667	pubmed	19633667	create date:2009/07/28 | first author:Wu XS
Distinct contributions of Na(v)1.6 and Na(v)1.2 in action potential initiation and backpropagation.	/pubmed/19633666	Hu W, Tian C, Li T, Yang M, Hou H, Shu Y.	Nat Neurosci. 2009 Aug;12(8):996-1002. Epub 2009 Jul 26.	Nat Neurosci. 2009	PubMed	citation	PMID:19633666	pubmed	19633666	create date:2009/07/28 | first author:Hu W
The genesis of cerebellar interneurons and the prevention of neural DNA damage require XRCC1.	/pubmed/19633665	Lee Y, Katyal S, Li Y, El-Khamisy SF, Russell HR, Caldecott KW, McKinnon PJ.	Nat Neurosci. 2009 Aug;12(8):973-80. Epub 2009 Jul 26.	Nat Neurosci. 2009	PubMed	citation	PMID:19633665	pubmed	19633665	create date:2009/07/28 | first author:Lee Y
Prefrontal and striatal dopaminergic genes predict individual differences in exploration and exploitation.	/pubmed/19620978	Frank MJ, Doll BB, Oas-Terpstra J, Moreno F.	Nat Neurosci. 2009 Aug;12(8):1062-8. Epub 2009 Jul 20. Erratum in: Nat Neurosci.2010 May;13(5):649.	Nat Neurosci. 2009	PubMed	citation	PMID:19620978	pubmed	19620978	create date:2009/07/22 | first author:Frank MJ
SAP97 and CASK mediate sorting of NMDA receptors through a previously unknown secretory pathway.	/pubmed/19620977	Jeyifous O, Waites CL, Specht CG, Fujisawa S, Schubert M, Lin EI, Marshall J, Aoki C, de Silva T, Montgomery JM, Garner CC, Green WN.	Nat Neurosci. 2009 Aug;12(8):1011-9. Epub 2009 Jul 20.	Nat Neurosci. 2009	PubMed	citation	PMID:19620977	pubmed	19620977	create date:2009/07/22 | first author:Jeyifous O
Targeted disruption of cocaine-activated nucleus accumbens neurons prevents context-specific sensitization.	/pubmed/19620976	Koya E, Golden SA, Harvey BK, Guez-Barber DH, Berkow A, Simmons DE, Bossert JM, Nair SG, Uejima JL, Marin MT, Mitchell TB, Farquhar D, Ghosh SC, Mattson BJ, Hope BT.	Nat Neurosci. 2009 Aug;12(8):1069-73. Epub 2009 Jul 20.	Nat Neurosci. 2009	PubMed	citation	PMID:19620976	pubmed	19620976	create date:2009/07/22 | first author:Koya E
Balanced gene regulation by an embryonic brain ncRNA is critical for adult hippocampal GABA circuitry.	/pubmed/19620975	Bond AM, Vangompel MJ, Sametsky EA, Clark MF, Savage JC, Disterhoft JF, Kohtz JD.	Nat Neurosci. 2009 Aug;12(8):1020-7. Epub 2009 Jul 20.	Nat Neurosci. 2009	PubMed	citation	PMID:19620975	pubmed	19620975	create date:2009/07/22 | first author:Bond AM
Sensory transformations and the use of multiple reference frames for reach planning.	/pubmed/19597495	McGuire LM, Sabes PN.	Nat Neurosci. 2009 Aug;12(8):1056-61. Epub 2009 Jul 13.	Nat Neurosci. 2009	PubMed	citation	PMID:19597495	pubmed	19597495	create date:2009/07/15 | first author:McGuire LM
Cocaine-evoked synaptic plasticity: persistence in the VTA triggers adaptations in the NAc.	/pubmed/19597494	Mameli M, Halbout B, Creton C, Engblom D, Parkitna JR, Spanagel R, Lüscher C.	Nat Neurosci. 2009 Aug;12(8):1036-41. Epub 2009 Jul 13.	Nat Neurosci. 2009	PubMed	citation	PMID:19597494	pubmed	19597494	create date:2009/07/15 | first author:Mameli M
Disparity- and velocity-based signals for three-dimensional motion perception in human MT+.	/pubmed/19578382	Rokers B, Cormack LK, Huk AC.	Nat Neurosci. 2009 Aug;12(8):1050-5. Epub 2009 Jul 5.	Nat Neurosci. 2009	PubMed	citation	PMID:19578382	pubmed	19578382	create date:2009/07/07 | first author:Rokers B
Synaptic inhibition of Purkinje cells mediates consolidation of vestibulo-cerebellar motor learning.	/pubmed/19578381	Wulff P, Schonewille M, Renzi M, Viltono L, Sassoè-Pognetto M, Badura A, Gao Z, Hoebeek FE, van Dorp S, Wisden W, Farrant M, De Zeeuw CI.	Nat Neurosci. 2009 Aug;12(8):1042-9. Epub 2009 Jul 5.	Nat Neurosci. 2009	PubMed	citation	PMID:19578381	pubmed	19578381	create date:2009/07/07 | first author:Wulff P
Genetic identification of an embryonic parafacial oscillator coupling to the preBötzinger complex.	/pubmed/19578380	Thoby-Brisson M, Karlén M, Wu N, Charnay P, Champagnat J, Fortin G.	Nat Neurosci. 2009 Aug;12(8):1028-35. Epub 2009 Jul 5.	Nat Neurosci. 2009	PubMed	citation	PMID:19578380	pubmed	19578380	create date:2009/07/07 | first author:Thoby-Brisson M
Representation of internal models of action in the autistic brain.	/pubmed/19578379	Haswell CC, Izawa J, Dowell LR, Mostofsky SH, Shadmehr R.	Nat Neurosci. 2009 Aug;12(8):970-2. Epub 2009 Jul 5.	Nat Neurosci. 2009	PubMed	citation	PMID:19578379	pubmed	19578379	create date:2009/07/07 | first author:Haswell CC
A trophic role for Wnt-Ror kinase signaling during developmental pruning in Caenorhabditis elegans.	/pubmed/19561603	Hayashi Y, Hirotsu T, Iwata R, Kage-Nakadai E, Kunitomo H, Ishihara T, Iino Y, Kubo T.	Nat Neurosci. 2009 Aug;12(8):981-7. Epub 2009 Jun 28.	Nat Neurosci. 2009	PubMed	citation	PMID:19561603	pubmed	19561603	create date:2009/06/30 | first author:Hayashi Y
Title	URL	Description	Details	ShortDetails	Resource	Type	Identifiers	Db	EntrezUID	Properties
Resolving single cone inputs to visual receptive fields.	/pubmed/19561602	Sincich LC, Zhang Y, Tiruveedhula P, Horton JC, Roorda A.	Nat Neurosci. 2009 Aug;12(8):967-9. Epub 2009 Jun 28.	Nat Neurosci. 2009	PubMed	citation	PMID:19561602	pubmed	19561602	create date:2009/06/30 | first author:Sincich LC
A discrete alcohol pocket involved in GIRK channel activation.	/pubmed/19561601	Aryal P, Dvir H, Choe S, Slesinger PA.	Nat Neurosci. 2009 Aug;12(8):988-95. Epub 2009 Jun 28.	Nat Neurosci. 2009	PubMed	citation	PMID:19561601	pubmed	19561601	create date:2009/06/30 | first author:Aryal P
Prefrontal cortex and cognitive control: motivating functional hierarchies.	/pubmed/19554047	Egner T.	Nat Neurosci. 2009 Jul;12(7):821-2. No abstract available.	Nat Neurosci. 2009	PubMed	citation	PMID:19554047	pubmed	19554047	create date:2009/06/26 | first author:Egner T
Reactive oxygen species are NOXious for neurons.	/pubmed/19554046	Demaurex N, Scorrano L.	Nat Neurosci. 2009 Jul;12(7):819-20. No abstract available.	Nat Neurosci. 2009	PubMed	citation	PMID:19554046	pubmed	19554046	create date:2009/06/26 | first author:Demaurex N
Stop and go GABA.	/pubmed/19554045	Maher BJ, LoTurco JJ.	Nat Neurosci. 2009 Jul;12(7):817-8. No abstract available.	Nat Neurosci. 2009	PubMed	citation	PMID:19554045	pubmed	19554045	create date:2009/06/26 | first author:Maher BJ
Genetics meets epigenetics: HDACs and Wnt signaling in myelin development and regeneration.	/pubmed/19554044	Li H, Richardson WD.	Nat Neurosci. 2009 Jul;12(7):815-7. No abstract available.	Nat Neurosci. 2009	PubMed	citation	PMID:19554044	pubmed	19554044	create date:2009/06/26 | first author:Li H
A noseful of objects.	/pubmed/19554043	Margot C.	Nat Neurosci. 2009 Jul;12(7):813-4. No abstract available.	Nat Neurosci. 2009	PubMed	citation	PMID:19554043	pubmed	19554043	create date:2009/06/26 | first author:Margot C
Mining chemistry for psychiatry.	/pubmed/19554041	[No authors listed]	Nat Neurosci. 2009 Jul;12(7):809. No abstract available.	Nat Neurosci. 2009	PubMed	citation	PMID:19554041	pubmed	19554041	create date:2009/06/26
Roles of stargazin and phosphorylation in the control of AMPA receptor subcellular distribution.	/pubmed/19543281	Kessels HW, Kopec CD, Klein ME, Malinow R.	Nat Neurosci. 2009 Jul;12(7):888-96. Epub 2009 Jun 21.	Nat Neurosci. 2009	PubMed	citation	PMID:19543281	pubmed	19543281	create date:2009/06/23 | first author:Kessels HW
Cellular and systems mechanisms of memory strength as a constraint on auditory fear reconsolidation.	/pubmed/19543280	Wang SH, de Oliveira Alvares L, Nader K.	Nat Neurosci. 2009 Jul;12(7):905-12. Epub 2009 Jun 21.	Nat Neurosci. 2009	PubMed	citation	PMID:19543280	pubmed	19543280	create date:2009/06/23 | first author:Wang SH
Notch controls embryonic Schwann cell differentiation, postnatal myelination and adult plasticity.	/pubmed/19525946	Woodhoo A, Alonso MB, Droggiti A, Turmaine M, D'Antonio M, Parkinson DB, Wilton DK, Al-Shawi R, Simons P, Shen J, Guillemot F, Radtke F, Meijer D, Feltri ML, Wrabetz L, Mirsky R, Jessen KR.	Nat Neurosci. 2009 Jul;12(7):839-47. Epub 2009 Jun 14.	Nat Neurosci. 2009	PubMed	citation	PMID:19525946	pubmed	19525946	create date:2009/06/16 | first author:Woodhoo A
Adult birdsong is actively maintained by error correction.	/pubmed/19525945	Sober SJ, Brainard MS.	Nat Neurosci. 2009 Jul;12(7):927-31. Epub 2009 Jun 14.	Nat Neurosci. 2009	PubMed	citation	PMID:19525945	pubmed	19525945	create date:2009/06/16 | first author:Sober SJ
Adenosine A(2A) receptor mediates microglial process retraction.	/pubmed/19525944	Orr AG, Orr AL, Li XJ, Gross RE, Traynelis SF.	Nat Neurosci. 2009 Jul;12(7):872-8. Epub 2009 Jun 14.	Nat Neurosci. 2009	PubMed	citation	PMID:19525944	pubmed	19525944	create date:2009/06/16 | first author:Orr AG
Awake replay of remote experiences in the hippocampus.	/pubmed/19525943	Karlsson MP, Frank LM.	Nat Neurosci. 2009 Jul;12(7):913-8. Epub 2009 Jun 14.	Nat Neurosci. 2009	PubMed	citation	PMID:19525943	pubmed	19525943	create date:2009/06/16 | first author:Karlsson MP
Twin-spot MARCM to reveal the developmental origin and identity of neurons.	/pubmed/19525942	Yu HH, Chen CH, Shi L, Huang Y, Lee T.	Nat Neurosci. 2009 Jul;12(7):947-53. Epub 2009 Jun 14.	Nat Neurosci. 2009	PubMed	citation	PMID:19525942	pubmed	19525942	create date:2009/06/16 | first author:Yu HH
Pathogenic huntingtin inhibits fast axonal transport by activating JNK3 and phosphorylating kinesin.	/pubmed/19525941	Morfini GA, You YM, Pollema SL, Kaminska A, Liu K, Yoshioka K, Björkblom B, Coffey ET, Bagnato C, Han D, Huang CF, Banker G, Pigino G, Brady ST.	Nat Neurosci. 2009 Jul;12(7):864-71. Epub 2009 Jun 14.	Nat Neurosci. 2009	PubMed	citation	PMID:19525941	pubmed	19525941	create date:2009/06/16 | first author:Morfini GA
Motivation and cognitive control in the human prefrontal cortex.	/pubmed/19503087	Kouneiher F, Charron S, Koechlin E.	Nat Neurosci. 2009 Jul;12(7):939-45. Epub 2009 Jun 7.	Nat Neurosci. 2009	PubMed	citation	PMID:19503087	pubmed	19503087	create date:2009/06/09 | first author:Kouneiher F
betaCaMKII controls the direction of plasticity at parallel fiber-Purkinje cell synapses.	/pubmed/19503086	van Woerden GM, Hoebeek FE, Gao Z, Nagaraja RY, Hoogenraad CC, Kushner SA, Hansel C, De Zeeuw CI, Elgersma Y.	Nat Neurosci. 2009 Jul;12(7):823-5. Epub 2009 Jun 7.	Nat Neurosci. 2009	PubMed	citation	PMID:19503086	pubmed	19503086	create date:2009/06/09 | first author:van Woerden GM
HDAC1 and HDAC2 regulate oligodendrocyte differentiation by disrupting the beta-catenin-TCF interaction.	/pubmed/19503085	Ye F, Chen Y, Hoang T, Montgomery RL, Zhao XH, Bu H, Hu T, Taketo MM, van Es JH, Clevers H, Hsieh J, Bassel-Duby R, Olson EN, Lu QR.	Nat Neurosci. 2009 Jul;12(7):829-38. Epub 2009 Jun 7.	Nat Neurosci. 2009	PubMed	citation	PMID:19503085	pubmed	19503085	create date:2009/06/09 | first author:Ye F
NADPH oxidase is the primary source of superoxide induced by NMDA receptor activation.	/pubmed/19503084	Brennan AM, Suh SW, Won SJ, Narasimhan P, Kauppinen TM, Lee H, Edling Y, Chan PH, Swanson RA.	Nat Neurosci. 2009 Jul;12(7):857-63. Epub 2009 Jun 7.	Nat Neurosci. 2009	PubMed	citation	PMID:19503084	pubmed	19503084	create date:2009/06/09 | first author:Brennan AM
Mutant LRRK2(R1441G) BAC transgenic mice recapitulate cardinal features of Parkinson's disease.	/pubmed/19503083	Li Y, Liu W, Oo TF, Wang L, Tang Y, Jackson-Lewis V, Zhou C, Geghman K, Bogdanov M, Przedborski S, Beal MF, Burke RE, Li C.	Nat Neurosci. 2009 Jul;12(7):826-8. Epub 2009 Jun 7.	Nat Neurosci. 2009	PubMed	citation	PMID:19503083	pubmed	19503083	create date:2009/06/09 | first author:Li Y
Regulation of AMPA receptor extrasynaptic insertion by 4.1N, phosphorylation and palmitoylation.	/pubmed/19503082	Lin DT, Makino Y, Sharma K, Hayashi T, Neve R, Takamiya K, Huganir RL.	Nat Neurosci. 2009 Jul;12(7):879-87. Epub 2009 Jun 7.	Nat Neurosci. 2009	PubMed	citation	PMID:19503082	pubmed	19503082	create date:2009/06/09 | first author:Lin DT
Regulation of acetylcholine receptor clustering by ADF/cofilin-directed vesicular trafficking.	/pubmed/19483689	Lee CW, Han J, Bamburg JR, Han L, Lynn R, Zheng JQ.	Nat Neurosci. 2009 Jul;12(7):848-56. Epub 2009 May 31.	Nat Neurosci. 2009	PubMed	citation	PMID:19483689	pubmed	19483689	create date:2009/06/02 | first author:Lee CW
Odor quality coding and categorization in human posterior piriform cortex.	/pubmed/19483688	Howard JD, Plailly J, Grueschow M, Haynes JD, Gottfried JA.	Nat Neurosci. 2009 Jul;12(7):932-8. Epub 2009 May 31.	Nat Neurosci. 2009	PubMed	citation	PMID:19483688	pubmed	19483688	create date:2009/06/02 | first author:Howard JD
Replay of rule-learning related neural patterns in the prefrontal cortex during sleep.	/pubmed/19483687	Peyrache A, Khamassi M, Benchenane K, Wiener SI, Battaglia FP.	Nat Neurosci. 2009 Jul;12(7):919-26. Epub 2009 May 31.	Nat Neurosci. 2009	PubMed	citation	PMID:19483687	pubmed	19483687	create date:2009/06/02 | first author:Peyrache A
Brain extracellular matrix affects AMPA receptor lateral mobility and short-term synaptic plasticity.	/pubmed/19483686	Frischknecht R, Heine M, Perrais D, Seidenbecher CI, Choquet D, Gundelfinger ED.	Nat Neurosci. 2009 Jul;12(7):897-904. Epub 2009 May 31.	Nat Neurosci. 2009	PubMed	citation	PMID:19483686	pubmed	19483686	create date:2009/06/02 | first author:Frischknecht R
Maps and streams in the auditory cortex: nonhuman primates illuminate human speech processing.	/pubmed/19471271	Rauschecker JP, Scott SK.	Nat Neurosci. 2009 Jun;12(6):718-24. Epub 2009 May 26. Review.	Nat Neurosci. 2009	PubMed	citation	PMID:19471271	pubmed	19471271	create date:2009/05/28 | first author:Rauschecker JP
Tonotopic reorganization of developing auditory brainstem circuits.	/pubmed/19471270	Kandler K, Clause A, Noh J.	Nat Neurosci. 2009 Jun;12(6):711-7. Epub 2009 May 10. Review.	Nat Neurosci. 2009	PubMed	citation	PMID:19471270	pubmed	19471270	create date:2009/05/28 | first author:Kandler K
Linking genes underlying deafness to hair-bundle development and function.	/pubmed/19471269	Petit C, Richardson GP.	Nat Neurosci. 2009 Jun;12(6):703-10. Epub 2009 May 26. Review.	Nat Neurosci. 2009	PubMed	citation	PMID:19471269	pubmed	19471269	create date:2009/05/28 | first author:Petit C
Unraveling the principles of auditory cortical processing: can we learn from the visual system?	/pubmed/19471268	King AJ, Nelken I.	Nat Neurosci. 2009 Jun;12(6):698-701. Epub 2009 May 26. Review.	Nat Neurosci. 2009	PubMed	citation	PMID:19471268	pubmed	19471268	create date:2009/05/28 | first author:King AJ
On hearing with more than one ear: lessons from evolution.	/pubmed/19471267	Schnupp JW, Carr CE.	Nat Neurosci. 2009 Jun;12(6):692-7. Epub 2009 May 26. Review.	Nat Neurosci. 2009	PubMed	citation	PMID:19471267	pubmed	19471267	create date:2009/05/28 | first author:Schnupp JW
Beyond cochlear implants: awakening the deafened brain.	/pubmed/19471266	Moore DR, Shannon RV.	Nat Neurosci. 2009 Jun;12(6):686-91. Epub 2009 May 26. Review.	Nat Neurosci. 2009	PubMed	citation	PMID:19471266	pubmed	19471266	create date:2009/05/28 | first author:Moore DR
Quo vadis, hair cell regeneration?	/pubmed/19471265	Brigande JV, Heller S.	Nat Neurosci. 2009 Jun;12(6):679-85. Epub 2009 May 26. Review.	Nat Neurosci. 2009	PubMed	citation	PMID:19471265	pubmed	19471265	create date:2009/05/28 | first author:Brigande JV
Focus on hearing.	/pubmed/19471264	Narain C.	Nat Neurosci. 2009 Jun;12(6):677. No abstract available.	Nat Neurosci. 2009	PubMed	citation	PMID:19471264	pubmed	19471264	create date:2009/05/28 | first author:Narain C
The rhythms of learning.	/pubmed/19471263	Lau B, Salzman CD.	Nat Neurosci. 2009 Jun;12(6):675-6. No abstract available.	Nat Neurosci. 2009	PubMed	citation	PMID:19471263	pubmed	19471263	create date:2009/05/28 | first author:Lau B
How serotonin gates olfactory information flow.	/pubmed/19471262	Dugué GP, Mainen ZF.	Nat Neurosci. 2009 Jun;12(6):673-5. No abstract available.	Nat Neurosci. 2009	PubMed	citation	PMID:19471262	pubmed	19471262	create date:2009/05/28 | first author:Dugué GP
Pool rules.	/pubmed/19471261	Sullivan JM.	Nat Neurosci. 2009 Jun;12(6):671-3. No abstract available.	Nat Neurosci. 2009	PubMed	citation	PMID:19471261	pubmed	19471261	create date:2009/05/28 | first author:Sullivan JM
Neurogenesis in G minor.	/pubmed/19471260	Marzesco AM, Mora-Bermudez F, Huttner WB.	Nat Neurosci. 2009 Jun;12(6):669-71. No abstract available.	Nat Neurosci. 2009	PubMed	citation	PMID:19471260	pubmed	19471260	create date:2009/05/28 | first author:Marzesco AM
Encouraging science outreach.	/pubmed/19471258	[No authors listed]	Nat Neurosci. 2009 Jun;12(6):665. No abstract available.	Nat Neurosci. 2009	PubMed	citation	PMID:19471258	pubmed	19471258	create date:2009/05/28
Synaptotagmin-IV modulates synaptic function and long-term potentiation by regulating BDNF release.	/pubmed/19448629	Dean C, Liu H, Dunning FM, Chang PY, Jackson MB, Chapman ER.	Nat Neurosci. 2009 Jun;12(6):767-76. Epub 2009 May 17.	Nat Neurosci. 2009	PubMed	citation	PMID:19448629	pubmed	19448629	create date:2009/05/19 | first author:Dean C
Lfc and Tctex-1 regulate the genesis of neurons from cortical precursor cells.	/pubmed/19448628	Gauthier-Fisher A, Lin DC, Greeve M, Kaplan DR, Rottapel R, Miller FD.	Nat Neurosci. 2009 Jun;12(6):735-44. Epub 2009 May 17.	Nat Neurosci. 2009	PubMed	citation	PMID:19448628	pubmed	19448628	create date:2009/05/19 | first author:Gauthier-Fisher A
A resting pool of vesicles is responsible for spontaneous vesicle fusion at the synapse.	/pubmed/19430474	Fredj NB, Burrone J.	Nat Neurosci. 2009 Jun;12(6):751-8. Epub 2009 May 10.	Nat Neurosci. 2009	PubMed	citation	PMID:19430474	pubmed	19430474	create date:2009/05/12 | first author:Fredj NB
Sparse temporal coding of elementary tactile features during active whisker sensation.	/pubmed/19430473	Jadhav SP, Wolfe J, Feldman DE.	Nat Neurosci. 2009 Jun;12(6):792-800. Epub 2009 May 10.	Nat Neurosci. 2009	PubMed	citation	PMID:19430473	pubmed	19430473	create date:2009/05/12 | first author:Jadhav SP
Serotonergic modulation of odor input to the mammalian olfactory bulb.	/pubmed/19430472	Petzold GC, Hagiwara A, Murthy VN.	Nat Neurosci. 2009 Jun;12(6):784-91. Epub 2009 May 10.	Nat Neurosci. 2009	PubMed	citation	PMID:19430472	pubmed	19430472	create date:2009/05/12 | first author:Petzold GC
Coherent gamma oscillations couple the amygdala and striatum during learning.	/pubmed/19430471	Popescu AT, Popa D, Paré D.	Nat Neurosci. 2009 Jun;12(6):801-7. Epub 2009 May 10.	Nat Neurosci. 2009	PubMed	citation	PMID:19430471	pubmed	19430471	create date:2009/05/12 | first author:Popescu AT
Intracellular zinc inhibits KCC2 transporter activity.	/pubmed/19430470	Hershfinkel M, Kandler K, Knoch ME, Dagan-Rabin M, Aras MA, Abramovitch-Dahan C, Sekler I, Aizenman E.	Nat Neurosci. 2009 Jun;12(6):725-7. Epub 2009 May 10.	Nat Neurosci. 2009	PubMed	citation	PMID:19430470	pubmed	19430470	create date:2009/05/12 | first author:Hershfinkel M
Ube3a is required for experience-dependent maturation of the neocortex.	/pubmed/19430469	Yashiro K, Riday TT, Condon KH, Roberts AC, Bernardo DR, Prakash R, Weinberg RJ, Ehlers MD, Philpot BD.	Nat Neurosci. 2009 Jun;12(6):777-83. Epub 2009 May 10.	Nat Neurosci. 2009	PubMed	citation	PMID:19430469	pubmed	19430469	create date:2009/05/12 | first author:Yashiro K
Adult neurogenesis promotes synaptic plasticity in the olfactory bulb.	/pubmed/19412168	Nissant A, Bardy C, Katagiri H, Murray K, Lledo PM.	Nat Neurosci. 2009 Jun;12(6):728-30. Epub 2009 May 3.	Nat Neurosci. 2009	PubMed	citation	PMID:19412168	pubmed	19412168	create date:2009/05/05 | first author:Nissant A
Na+-activated K+ channels express a large delayed outward current in neurons during normal physiology.	/pubmed/19412167	Budelli G, Hage TA, Wei A, Rojas P, Jong YJ, O'Malley K, Salkoff L.	Nat Neurosci. 2009 Jun;12(6):745-50. Epub 2009 May 3.	Nat Neurosci. 2009	PubMed	citation	PMID:19412167	pubmed	19412167	create date:2009/05/05 | first author:Budelli G
Synaptotagmin-1 functions as a Ca2+ sensor for spontaneous release.	/pubmed/19412166	Xu J, Pang ZP, Shin OH, Südhof TC.	Nat Neurosci. 2009 Jun;12(6):759-66.	Nat Neurosci. 2009	PubMed	citation	PMID:19412166	pubmed	19412166	create date:2009/05/05 | first author:Xu J
Title	URL	Description	Details	ShortDetails	Resource	Type	Identifiers	Db	EntrezUID	Properties
Long-term plasticity of excitatory inputs to granule cells in the rat olfactory bulb.	/pubmed/19412165	Gao Y, Strowbridge BW.	Nat Neurosci. 2009 Jun;12(6):731-3. Epub 2009 May 3.	Nat Neurosci. 2009	PubMed	citation	PMID:19412165	pubmed	19412165	create date:2009/05/05 | first author:Gao Y
Motoneurons buckling under stress.	/pubmed/19396233	Markus A.	Nat Neurosci. 2009 May;12(5):534. No abstract available.	Nat Neurosci. 2009	PubMed	citation	PMID:19396233	pubmed	19396233	create date:2009/04/28 | first author:Markus A
The secret language of siblings.	/pubmed/19396232	Binzegger T.	Nat Neurosci. 2009 May;12(5):532-4. No abstract available.	Nat Neurosci. 2009	PubMed	citation	PMID:19396232	pubmed	19396232	create date:2009/04/28 | first author:Binzegger T
Inhibition by an excitatory conductance: a paradox explained.	/pubmed/19396231	Bean BP.	Nat Neurosci. 2009 May;12(5):530-2. No abstract available.	Nat Neurosci. 2009	PubMed	citation	PMID:19396231	pubmed	19396231	create date:2009/04/28 | first author:Bean BP
Bottoms up: transduction channels at tip link bases.	/pubmed/19396230	Spinelli KJ, Gillespie PG.	Nat Neurosci. 2009 May;12(5):529-30. No abstract available.	Nat Neurosci. 2009	PubMed	citation	PMID:19396230	pubmed	19396230	create date:2009/04/28 | first author:Spinelli KJ
Carrot sticks or joysticks: video games improve vision.	/pubmed/19396229	Caplovitz GP, Kastner S.	Nat Neurosci. 2009 May;12(5):527-8. No abstract available.	Nat Neurosci. 2009	PubMed	citation	PMID:19396229	pubmed	19396229	create date:2009/04/28 | first author:Caplovitz GP
Marching for science.	/pubmed/19396227	[No authors listed]	Nat Neurosci. 2009 May;12(5):523. No abstract available.	Nat Neurosci. 2009	PubMed	citation	PMID:19396227	pubmed	19396227	create date:2009/04/28
Circular analysis in systems neuroscience: the dangers of double dipping.	/pubmed/19396166	Kriegeskorte N, Simmons WK, Bellgowan PS, Baker CI.	Nat Neurosci. 2009 May;12(5):535-40. Review.	Nat Neurosci. 2009	PubMed	citation	PMID:19396166	pubmed	19396166	create date:2009/04/28 | first author:Kriegeskorte N
A precise form of divisive suppression supports population coding in the primary visual cortex.	/pubmed/19396165	MacEvoy SP, Tucker TR, Fitzpatrick D.	Nat Neurosci. 2009 May;12(5):637-45. Erratum in: Nat Neurosci. 2009 Jun;12(6):808.	Nat Neurosci. 2009	PubMed	citation	PMID:19396165	pubmed	19396165	create date:2009/04/28 | first author:MacEvoy SP
Reinforcement learning can account for associative and perceptual learning on a visual-decision task.	/pubmed/19377473	Law CT, Gold JI.	Nat Neurosci. 2009 May;12(5):655-63. Epub 2009 Apr 19.	Nat Neurosci. 2009	PubMed	citation	PMID:19377473	pubmed	19377473	create date:2009/04/21 | first author:Law CT
Synaptic mGluR activation drives plasticity of calcium-permeable AMPA receptors.	/pubmed/19377472	Kelly L, Farrant M, Cull-Candy SG.	Nat Neurosci. 2009 May;12(5):593-601. Epub 2009 Apr 19.	Nat Neurosci. 2009	PubMed	citation	PMID:19377472	pubmed	19377472	create date:2009/04/21 | first author:Kelly L
Tubulin tyrosination navigates the kinesin-1 motor domain to axons.	/pubmed/19377471	Konishi Y, Setou M.	Nat Neurosci. 2009 May;12(5):559-67. Epub 2009 Apr 19.	Nat Neurosci. 2009	PubMed	citation	PMID:19377471	pubmed	19377471	create date:2009/04/21 | first author:Konishi Y
Myosin-dependent targeting of transmembrane proteins to neuronal dendrites.	/pubmed/19377470	Lewis TL Jr, Mao T, Svoboda K, Arnold DB.	Nat Neurosci. 2009 May;12(5):568-76. Epub 2009 Apr 19.	Nat Neurosci. 2009	PubMed	citation	PMID:19377470	pubmed	19377470	create date:2009/04/21 | first author:Lewis TL Jr
BK channels modulate pre- and postsynaptic signaling at reciprocal synapses in retina.	/pubmed/19363492	Grimes WN, Li W, Chávez AE, Diamond JS.	Nat Neurosci. 2009 May;12(5):585-92. Epub 2009 Apr 12.	Nat Neurosci. 2009	PubMed	citation	PMID:19363492	pubmed	19363492	create date:2009/04/14 | first author:Grimes WN
Engaging in an auditory task suppresses responses in auditory cortex.	/pubmed/19363491	Otazu GH, Tai LH, Yang Y, Zador AM.	Nat Neurosci. 2009 May;12(5):646-54. Epub 2009 Apr 12.	Nat Neurosci. 2009	PubMed	citation	PMID:19363491	pubmed	19363491	create date:2009/04/14 | first author:Otazu GH
HCN hyperpolarization-activated cation channels inhibit EPSPs by interactions with M-type K(+) channels.	/pubmed/19363490	George MS, Abbott LF, Siegelbaum SA.	Nat Neurosci. 2009 May;12(5):577-84. Epub 2009 Apr 12.	Nat Neurosci. 2009	PubMed	citation	PMID:19363490	pubmed	19363490	create date:2009/04/14 | first author:George MS
Coding of pleasant touch by unmyelinated afferents in humans.	/pubmed/19363489	Löken LS, Wessberg J, Morrison I, McGlone F, Olausson H.	Nat Neurosci. 2009 May;12(5):547-8. Epub 2009 Apr 12.	Nat Neurosci. 2009	PubMed	citation	PMID:19363489	pubmed	19363489	create date:2009/04/14 | first author:Löken LS
Relief of itch by scratching: state-dependent inhibition of primate spinothalamic tract neurons.	/pubmed/19349977	Davidson S, Zhang X, Khasabov SG, Simone DA, Giesler GJ Jr.	Nat Neurosci. 2009 May;12(5):544-6. Epub 2009 Apr 6.	Nat Neurosci. 2009	PubMed	citation	PMID:19349977	pubmed	19349977	create date:2009/04/08 | first author:Davidson S
The endogenous inhibitor of Akt, CTMP, is critical to ischemia-induced neuronal death.	/pubmed/19349976	Miyawaki T, Ofengeim D, Noh KM, Latuszek-Barrantes A, Hemmings BA, Follenzi A, Zukin RS.	Nat Neurosci. 2009 May;12(5):618-26. Epub 2009 Apr 6.	Nat Neurosci. 2009	PubMed	citation	PMID:19349976	pubmed	19349976	create date:2009/04/08 | first author:Miyawaki T
Stability of surface NMDA receptors controls synaptic and behavioral adaptations to amphetamine.	/pubmed/19349975	Mao LM, Wang W, Chu XP, Zhang GC, Liu XY, Yang YJ, Haines M, Papasian CJ, Fibuch EE, Buch S, Chen JG, Wang JQ.	Nat Neurosci. 2009 May;12(5):602-10. Epub 2009 Apr 6.	Nat Neurosci. 2009	PubMed	citation	PMID:19349975	pubmed	19349975	create date:2009/04/08 | first author:Mao LM
Small voltage changes at nerve terminals travel up axons to affect action potential initiation.	/pubmed/19349974	Paradiso K, Wu LG.	Nat Neurosci. 2009 May;12(5):541-3. Epub 2009 Apr 6.	Nat Neurosci. 2009	PubMed	citation	PMID:19349974	pubmed	19349974	create date:2009/04/08 | first author:Paradiso K
Oxidation of a potassium channel causes progressive sensory function loss during aging.	/pubmed/19330004	Cai SQ, Sesti F.	Nat Neurosci. 2009 May;12(5):611-7. Epub 2009 Mar 29.	Nat Neurosci. 2009	PubMed	citation	PMID:19330004	pubmed	19330004	create date:2009/03/31 | first author:Cai SQ
Enhancing the contrast sensitivity function through action video game training.	/pubmed/19330003	Li R, Polat U, Makous W, Bavelier D.	Nat Neurosci. 2009 May;12(5):549-51. Epub 2009 Mar 29.	Nat Neurosci. 2009	PubMed	citation	PMID:19330003	pubmed	19330003	create date:2009/03/31 | first author:Li R
Localization of inner hair cell mechanotransducer channels using high-speed calcium imaging.	/pubmed/19330002	Beurg M, Fettiplace R, Nam JH, Ricci AJ.	Nat Neurosci. 2009 May;12(5):553-8. Epub 2009 Mar 29.	Nat Neurosci. 2009	PubMed	citation	PMID:19330002	pubmed	19330002	create date:2009/03/31 | first author:Beurg M
A role for motoneuron subtype-selective ER stress in disease manifestations of FALS mice.	/pubmed/19330001	Saxena S, Cabuy E, Caroni P.	Nat Neurosci. 2009 May;12(5):627-36. Epub 2009 Mar 29.	Nat Neurosci. 2009	PubMed	citation	PMID:19330001	pubmed	19330001	create date:2009/03/31 | first author:Saxena S
The quest for action potentials in C. elegans neurons hits a plateau.	/pubmed/19322241	Lockery SR, Goodman MB.	Nat Neurosci. 2009 Apr;12(4):377-8.	Nat Neurosci. 2009	PubMed	citation	PMID:19322241	pubmed	19322241	create date:2009/03/27 | first author:Lockery SR
It's not you, it's me. Really.	/pubmed/19322240	Stanley GB.	Nat Neurosci. 2009 Apr;12(4):374-5. No abstract available.	Nat Neurosci. 2009	PubMed	citation	PMID:19322240	pubmed	19322240	create date:2009/03/27 | first author:Stanley GB
Neuronal communication: a detailed balancing act.	/pubmed/19322239	Salinas E.	Nat Neurosci. 2009 Apr;12(4):372-4. No abstract available.	Nat Neurosci. 2009	PubMed	citation	PMID:19322239	pubmed	19322239	create date:2009/03/27 | first author:Salinas E
Proteoglycans specify Sonic Hedgehog effect.	/pubmed/19322238	Vaillant C, Monard D.	Nat Neurosci. 2009 Apr;12(4):371-2. No abstract available.	Nat Neurosci. 2009	PubMed	citation	PMID:19322238	pubmed	19322238	create date:2009/03/27 | first author:Vaillant C
Fine control: microRNA regulation of adult neurogenesis.	/pubmed/19322237	Shen Q, Temple S.	Nat Neurosci. 2009 Apr;12(4):369-70. No abstract available.	Nat Neurosci. 2009	PubMed	citation	PMID:19322237	pubmed	19322237	create date:2009/03/27 | first author:Shen Q
First report of action potentials in a C. elegans neuron is premature.	/pubmed/19322234	Lockery SR, Goodman MB, Faumont S.	Nat Neurosci. 2009 Apr;12(4):365-6; author reply 366. No abstract available.	Nat Neurosci. 2009	PubMed	citation	PMID:19322234	pubmed	19322234	create date:2009/03/27 | first author:Lockery SR
Gating multiple signals through detailed balance of excitation and inhibition in spiking networks.	/pubmed/19305402	Vogels TP, Abbott LF.	Nat Neurosci. 2009 Apr;12(4):483-91. Epub 2009 Mar 22.	Nat Neurosci. 2009	PubMed	citation	PMID:19305402	pubmed	19305402	create date:2009/03/24 | first author:Vogels TP
Transformation of odor representations in target areas of the olfactory bulb.	/pubmed/19305401	Yaksi E, von Saint Paul F, Niessing J, Bundschuh ST, Friedrich RW.	Nat Neurosci. 2009 Apr;12(4):474-82. Epub 2009 Mar 22.	Nat Neurosci. 2009	PubMed	citation	PMID:19305401	pubmed	19305401	create date:2009/03/24 | first author:Yaksi E
Phosphodiesterase 1C is dispensable for rapid response termination of olfactory sensory neurons.	/pubmed/19305400	Cygnar KD, Zhao H.	Nat Neurosci. 2009 Apr;12(4):454-62. Epub 2009 Mar 22.	Nat Neurosci. 2009	PubMed	citation	PMID:19305400	pubmed	19305400	create date:2009/03/24 | first author:Cygnar KD
Endoplasmic reticulum stress in disorders of myelinating cells.	/pubmed/19287390	Lin W, Popko B.	Nat Neurosci. 2009 Apr;12(4):379-85. Epub 2009 Mar 15. Review.	Nat Neurosci. 2009	PubMed	citation	PMID:19287390	pubmed	19287390	create date:2009/03/17 | first author:Lin W
Traveling waves in developing cerebellar cortex mediated by asymmetrical Purkinje cell connectivity.	/pubmed/19287389	Watt AJ, Cuntz H, Mori M, Nusser Z, Sjöström PJ, Häusser M.	Nat Neurosci. 2009 Apr;12(4):463-73. Epub 2009 Mar 15.	Nat Neurosci. 2009	PubMed	citation	PMID:19287389	pubmed	19287389	create date:2009/03/17 | first author:Watt AJ
Proteoglycan interactions with Sonic Hedgehog specify mitogenic responses.	/pubmed/19287388	Chan JA, Balasubramanian S, Witt RM, Nazemi KJ, Choi Y, Pazyra-Murphy MF, Walsh CO, Thompson M, Segal RA.	Nat Neurosci. 2009 Apr;12(4):409-17. Epub 2009 Mar 15.	Nat Neurosci. 2009	PubMed	citation	PMID:19287388	pubmed	19287388	create date:2009/03/17 | first author:Chan JA
A dual leucine kinase-dependent axon self-destruction program promotes Wallerian degeneration.	/pubmed/19287387	Miller BR, Press C, Daniels RW, Sasaki Y, Milbrandt J, DiAntonio A.	Nat Neurosci. 2009 Apr;12(4):387-9. Epub 2009 Mar 15. Erratum in: Nat Neurosci. 2009 Jun;12(6):808.	Nat Neurosci. 2009	PubMed	citation	PMID:19287387	pubmed	19287387	create date:2009/03/17 | first author:Miller BR
miR-124 regulates adult neurogenesis in the subventricular zone stem cell niche.	/pubmed/19287386	Cheng LC, Pastrana E, Tavazoie M, Doetsch F.	Nat Neurosci. 2009 Apr;12(4):399-408. Epub 2009 Mar 15.	Nat Neurosci. 2009	PubMed	citation	PMID:19287386	pubmed	19287386	create date:2009/03/17 | first author:Cheng LC
A neural mechanism of first impressions.	/pubmed/19270690	Schiller D, Freeman JB, Mitchell JP, Uleman JS, Phelps EA.	Nat Neurosci. 2009 Apr;12(4):508-14. Epub 2009 Mar 8.	Nat Neurosci. 2009	PubMed	citation	PMID:19270690	pubmed	19270690	create date:2009/03/10 | first author:Schiller D
Paracrine control of oligodendrocyte differentiation by SRF-directed neuronal gene expression.	/pubmed/19270689	Stritt C, Stern S, Harting K, Manke T, Sinske D, Schwarz H, Vingron M, Nordheim A, Knöll B.	Nat Neurosci. 2009 Apr;12(4):418-27. Epub 2009 Mar 8.	Nat Neurosci. 2009	PubMed	citation	PMID:19270689	pubmed	19270689	create date:2009/03/10 | first author:Stritt C
Phase-to-rate transformations encode touch in cortical neurons of a scanning sensorimotor system.	/pubmed/19270688	Curtis JC, Kleinfeld D.	Nat Neurosci. 2009 Apr;12(4):492-501. Epub 2009 Mar 8.	Nat Neurosci. 2009	PubMed	citation	PMID:19270688	pubmed	19270688	create date:2009/03/10 | first author:Curtis JC
D2R striatopallidal neurons inhibit both locomotor and drug reward processes.	/pubmed/19270687	Durieux PF, Bearzatto B, Guiducci S, Buch T, Waisman A, Zoli M, Schiffmann SN, de Kerchove d'Exaerde A.	Nat Neurosci. 2009 Apr;12(4):393-5. Epub 2009 Mar 8.	Nat Neurosci. 2009	PubMed	citation	PMID:19270687	pubmed	19270687	create date:2009/03/10 | first author:Durieux PF
Tuning of synapse number, structure and function in the cochlea.	/pubmed/19270686	Meyer AC, Frank T, Khimich D, Hoch G, Riedel D, Chapochnikov NM, Yarin YM, Harke B, Hell SW, Egner A, Moser T.	Nat Neurosci. 2009 Apr;12(4):444-53. Epub 2009 Mar 8.	Nat Neurosci. 2009	PubMed	citation	PMID:19270686	pubmed	19270686	create date:2009/03/10 | first author:Meyer AC
Interval time coding by neurons in the presupplementary and supplementary motor areas.	/pubmed/19252498	Mita A, Mushiake H, Shima K, Matsuzaka Y, Tanji J.	Nat Neurosci. 2009 Apr;12(4):502-7. Epub 2009 Mar 1.	Nat Neurosci. 2009	PubMed	citation	PMID:19252498	pubmed	19252498	create date:2009/03/03 | first author:Mita A
Altered chloride homeostasis removes synaptic inhibitory constraint of the stress axis.	/pubmed/19252497	Hewitt SA, Wamsteeker JI, Kurz EU, Bains JS.	Nat Neurosci. 2009 Apr;12(4):438-43. Epub 2009 Mar 1.	Nat Neurosci. 2009	PubMed	citation	PMID:19252497	pubmed	19252497	create date:2009/03/03 | first author:Hewitt SA
Hierarchical cognitive control deficits following damage to the human frontal lobe.	/pubmed/19252496	Badre D, Hoffman J, Cooney JW, D'Esposito M.	Nat Neurosci. 2009 Apr;12(4):515-22. Epub 2009 Mar 1.	Nat Neurosci. 2009	PubMed	citation	PMID:19252496	pubmed	19252496	create date:2009/03/03 | first author:Badre D
Trans-synaptic adhesion between NGL-3 and LAR regulates the formation of excitatory synapses.	/pubmed/19252495	Woo J, Kwon SK, Choi S, Kim S, Lee JR, Dunah AW, Sheng M, Kim E.	Nat Neurosci. 2009 Apr;12(4):428-37. Epub 2009 Mar 1.	Nat Neurosci. 2009	PubMed	citation	PMID:19252495	pubmed	19252495	create date:2009/03/03 | first author:Woo J
Thalamic activity that drives visual cortical plasticity.	/pubmed/19252494	Linden ML, Heynen AJ, Haslinger RH, Bear MF.	Nat Neurosci. 2009 Apr;12(4):390-2. Epub 2009 Mar 1.	Nat Neurosci. 2009	PubMed	citation	PMID:19252494	pubmed	19252494	create date:2009/03/03 | first author:Linden ML
I can see what you see.	/pubmed/19238184	Kay KN, Gallant JL.	Nat Neurosci. 2009 Mar;12(3):245. No abstract available.	Nat Neurosci. 2009	PubMed	citation	PMID:19238184	pubmed	19238184	create date:2009/02/25 | first author:Kay KN
Title	URL	Description	Details	ShortDetails	Resource	Type	Identifiers	Db	EntrezUID	Properties
Notch keeps ependymal cells in line.	/pubmed/19238183	Zhao C, Suh H, Gage FH.	Nat Neurosci. 2009 Mar;12(3):243-5. No abstract available.	Nat Neurosci. 2009	PubMed	citation	PMID:19238183	pubmed	19238183	create date:2009/02/25 | first author:Zhao C
How adversity gets under the skin.	/pubmed/19238182	Hyman SE.	Nat Neurosci. 2009 Mar;12(3):241-3. No abstract available.	Nat Neurosci. 2009	PubMed	citation	PMID:19238182	pubmed	19238182	create date:2009/02/25 | first author:Hyman SE
Rett syndrome: what do we know for sure?	/pubmed/19238181	Zoghbi HY.	Nat Neurosci. 2009 Mar;12(3):239-40. No abstract available.	Nat Neurosci. 2009	PubMed	citation	PMID:19238181	pubmed	19238181	create date:2009/02/25 | first author:Zoghbi HY
Getting the word out.	/pubmed/19238179	[No authors listed]	Nat Neurosci. 2009 Mar;12(3):235. No abstract available.	Nat Neurosci. 2009	PubMed	citation	PMID:19238179	pubmed	19238179	create date:2009/02/25
Selective regulation of long-form calcium-permeable AMPA receptors by an atypical TARP, gamma-5.	/pubmed/19234459	Soto D, Coombs ID, Renzi M, Zonouzi M, Farrant M, Cull-Candy SG.	Nat Neurosci. 2009 Mar;12(3):277-85. Epub 2009 Feb 22. Erratum in: Nat Neurosci. 2009 Jun;12(6):808.	Nat Neurosci. 2009	PubMed	citation	PMID:19234459	pubmed	19234459	create date:2009/02/24 | first author:Soto D
Forebrain ependymal cells are Notch-dependent and generate neuroblasts and astrocytes after stroke.	/pubmed/19234458	Carlén M, Meletis K, Göritz C, Darsalia V, Evergren E, Tanigaki K, Amendola M, Barnabé-Heider F, Yeung MS, Naldini L, Honjo T, Kokaia Z, Shupliakov O, Cassidy RM, Lindvall O, Frisén J.	Nat Neurosci. 2009 Mar;12(3):259-67. Epub 2009 Feb 22.	Nat Neurosci. 2009	PubMed	citation	PMID:19234458	pubmed	19234458	create date:2009/02/24 | first author:Carlén M
Epigenetic regulation of the glucocorticoid receptor in human brain associates with childhood abuse.	/pubmed/19234457	McGowan PO, Sasaki A, D'Alessio AC, Dymov S, Labonté B, Szyf M, Turecki G, Meaney MJ.	Nat Neurosci. 2009 Mar;12(3):342-8.	Nat Neurosci. 2009	PubMed	citation	PMID:19234457	pubmed	19234457	create date:2009/02/24 | first author:McGowan PO
Non-cell autonomous influence of MeCP2-deficient glia on neuronal dendritic morphology.	/pubmed/19234456	Ballas N, Lioy DT, Grunseich C, Mandel G.	Nat Neurosci. 2009 Mar;12(3):311-7. Epub 2009 Feb 22.	Nat Neurosci. 2009	PubMed	citation	PMID:19234456	pubmed	19234456	create date:2009/02/24 | first author:Ballas N
Stress and addiction: glucocorticoid receptor in dopaminoceptive neurons facilitates cocaine seeking.	/pubmed/19234455	Ambroggi F, Turiault M, Milet A, Deroche-Gamonet V, Parnaudeau S, Balado E, Barik J, van der Veen R, Maroteaux G, Lemberger T, Schütz G, Lazar M, Marinelli M, Piazza PV, Tronche F.	Nat Neurosci. 2009 Mar;12(3):247-9. Epub 2009 Feb 22.	Nat Neurosci. 2009	PubMed	citation	PMID:19234455	pubmed	19234455	create date:2009/02/24 | first author:Ambroggi F
Reinforcement learning in populations of spiking neurons.	/pubmed/19219040	Urbanczik R, Senn W.	Nat Neurosci. 2009 Mar;12(3):250-2. Epub 2009 Feb 15.	Nat Neurosci. 2009	PubMed	citation	PMID:19219040	pubmed	19219040	create date:2009/02/17 | first author:Urbanczik R
Role of the synaptic ribbon in transmitting the cone light response.	/pubmed/19219039	Jackman SL, Choi SY, Thoreson WB, Rabl K, Bartoletti TM, Kramer RH.	Nat Neurosci. 2009 Mar;12(3):303-10. Epub 2009 Feb 15.	Nat Neurosci. 2009	PubMed	citation	PMID:19219039	pubmed	19219039	create date:2009/02/17 | first author:Jackman SL
Beyond extinction: erasing human fear responses and preventing the return of fear.	/pubmed/19219038	Kindt M, Soeter M, Vervliet B.	Nat Neurosci. 2009 Mar;12(3):256-8. Epub 2009 Feb 15.	Nat Neurosci. 2009	PubMed	citation	PMID:19219038	pubmed	19219038	create date:2009/02/17 | first author:Kindt M
An anatomic gene expression atlas of the adult mouse brain.	/pubmed/19219037	Ng L, Bernard A, Lau C, Overly CC, Dong HW, Kuan C, Pathak S, Sunkin SM, Dang C, Bohland JW, Bokil H, Mitra PP, Puelles L, Hohmann J, Anderson DJ, Lein ES, Jones AR, Hawrylycz M.	Nat Neurosci. 2009 Mar;12(3):356-62. Epub 2009 Feb 15.	Nat Neurosci. 2009	PubMed	citation	PMID:19219037	pubmed	19219037	create date:2009/02/17 | first author:Ng L
Spike frequency adaptation mediates looming stimulus selectivity in a collision-detecting neuron.	/pubmed/19198607	Peron S, Gabbiani F.	Nat Neurosci. 2009 Mar;12(3):318-26. Epub 2009 Feb 8.	Nat Neurosci. 2009	PubMed	citation	PMID:19198607	pubmed	19198607	create date:2009/02/10 | first author:Peron S
An electrophysiological signature of unconscious recognition memory.	/pubmed/19198606	Voss JL, Paller KA.	Nat Neurosci. 2009 Mar;12(3):349-55. Epub 2009 Feb 8.	Nat Neurosci. 2009	PubMed	citation	PMID:19198606	pubmed	19198606	create date:2009/02/10 | first author:Voss JL
Dynamic reorganization of striatal circuits during the acquisition and consolidation of a skill.	/pubmed/19198605	Yin HH, Mulcare SP, Hilário MR, Clouse E, Holloway T, Davis MI, Hansson AC, Lovinger DM, Costa RM.	Nat Neurosci. 2009 Mar;12(3):333-41. Epub 2009 Feb 8.	Nat Neurosci. 2009	PubMed	citation	PMID:19198605	pubmed	19198605	create date:2009/02/10 | first author:Yin HH
Slow glycinergic transmission mediated by transmitter pooling.	/pubmed/19198604	Balakrishnan V, Kuo SP, Roberts PD, Trussell LO.	Nat Neurosci. 2009 Mar;12(3):286-94. Epub 2009 Feb 8.	Nat Neurosci. 2009	PubMed	citation	PMID:19198604	pubmed	19198604	create date:2009/02/10 | first author:Balakrishnan V
Different receptive fields in axons and dendrites underlie robust coding in motion-sensitive neurons.	/pubmed/19198603	Elyada YM, Haag J, Borst A.	Nat Neurosci. 2009 Mar;12(3):327-32. Epub 2009 Feb 8.	Nat Neurosci. 2009	PubMed	citation	PMID:19198603	pubmed	19198603	create date:2009/02/10 | first author:Elyada YM
Ephrin-B3 reverse signaling through Grb4 and cytoskeletal regulators mediates axon pruning.	/pubmed/19182796	Xu NJ, Henkemeyer M.	Nat Neurosci. 2009 Mar;12(3):268-76. Epub 2009 Feb 1.	Nat Neurosci. 2009	PubMed	citation	PMID:19182796	pubmed	19182796	create date:2009/02/03 | first author:Xu NJ
Intra-retinal visual cycle required for rapid and complete cone dark adaptation.	/pubmed/19182795	Wang JS, Estevez ME, Cornwall MC, Kefalov VJ.	Nat Neurosci. 2009 Mar;12(3):295-302. Epub 2009 Feb 1.	Nat Neurosci. 2009	PubMed	citation	PMID:19182795	pubmed	19182795	create date:2009/02/03 | first author:Wang JS
The precision of remote context memories does not require the hippocampus.	/pubmed/19182794	Wang SH, Teixeira CM, Wheeler AL, Frankland PW.	Nat Neurosci. 2009 Mar;12(3):253-5. Epub 2009 Feb 1.	Nat Neurosci. 2009	PubMed	citation	PMID:19182794	pubmed	19182794	create date:2009/02/03 | first author:Wang SH
Exit chloride, enter glutamate.	/pubmed/19172166	Schweizer FE.	Nat Neurosci. 2009 Feb;12(2):111-2. Review. No abstract available.	Nat Neurosci. 2009	PubMed	citation	PMID:19172166	pubmed	19172166	create date:2009/01/28 | first author:Schweizer FE
Sleep on it.	/pubmed/19172165	Narain C.	Nat Neurosci. 2009 Feb;12(2):110. No abstract available.	Nat Neurosci. 2009	PubMed	citation	PMID:19172165	pubmed	19172165	create date:2009/01/28 | first author:Narain C
PML: a tumor suppressor essential for neocortical development.	/pubmed/19172164	Schreck KC, Gaiano N.	Nat Neurosci. 2009 Feb;12(2):108-10. Review. No abstract available.	Nat Neurosci. 2009	PubMed	citation	PMID:19172164	pubmed	19172164	create date:2009/01/28 | first author:Schreck KC
Too much Sonic, too few neurons.	/pubmed/19172163	Fasano CA, Studer L.	Nat Neurosci. 2009 Feb;12(2):107-8. No abstract available.	Nat Neurosci. 2009	PubMed	citation	PMID:19172163	pubmed	19172163	create date:2009/01/28 | first author:Fasano CA
Whither proBDNF?	/pubmed/19172162	Barker PA.	Nat Neurosci. 2009 Feb;12(2):105-6. Review. No abstract available.	Nat Neurosci. 2009	PubMed	citation	PMID:19172162	pubmed	19172162	create date:2009/01/28 | first author:Barker PA
Making scents out of how olfactory neurons are ordered in space.	/pubmed/19172161	Schoppa NE.	Nat Neurosci. 2009 Feb;12(2):103-4. Review. No abstract available.	Nat Neurosci. 2009	PubMed	citation	PMID:19172161	pubmed	19172161	create date:2009/01/28 | first author:Schoppa NE
Connecting the dots.	/pubmed/19172159	[No authors listed]	Nat Neurosci. 2009 Feb;12(2):99. No abstract available.	Nat Neurosci. 2009	PubMed	citation	PMID:19172159	pubmed	19172159	create date:2009/01/28
Dopamine modulates an mGluR5-mediated depolarization underlying prefrontal persistent activity.	/pubmed/19169252	Sidiropoulou K, Lu FM, Fowler MA, Xiao R, Phillips C, Ozkan ED, Zhu MX, White FJ, Cooper DC.	Nat Neurosci. 2009 Feb;12(2):190-9. Epub 2009 Jan 25.	Nat Neurosci. 2009	PubMed	citation	PMID:19169252	pubmed	19169252	create date:2009/01/27 | first author:Sidiropoulou K
A chloride conductance in VGLUT1 underlies maximal glutamate loading into synaptic vesicles.	/pubmed/19169251	Schenck S, Wojcik SM, Brose N, Takamori S.	Nat Neurosci. 2009 Feb;12(2):156-62. Epub 2009 Jan 25.	Nat Neurosci. 2009	PubMed	citation	PMID:19169251	pubmed	19169251	create date:2009/01/27 | first author:Schenck S
A critical role for PSD-95/AKAP interactions in endocytosis of synaptic AMPA receptors.	/pubmed/19169250	Bhattacharyya S, Biou V, Xu W, Schlüter O, Malenka RC.	Nat Neurosci. 2009 Feb;12(2):172-81. Epub 2009 Jan 25.	Nat Neurosci. 2009	PubMed	citation	PMID:19169250	pubmed	19169250	create date:2009/01/27 | first author:Bhattacharyya S
UNC-129 regulates the balance between UNC-40 dependent and independent UNC-5 signaling pathways.	/pubmed/19169249	MacNeil LT, Hardy WR, Pawson T, Wrana JL, Culotti JG.	Nat Neurosci. 2009 Feb;12(2):150-5. Epub 2009 Jan 25.	Nat Neurosci. 2009	PubMed	citation	PMID:19169249	pubmed	19169249	create date:2009/01/27 | first author:MacNeil LT
Action anticipation and motor resonance in elite basketball players.	/pubmed/19160510	Aglioti SM, Cesari P, Romani M, Urgesi C.	Nat Neurosci. 2008 Sep;11(9):1109-16.	Nat Neurosci. 2008	PubMed	citation	PMID:19160510	pubmed	19160510	create date:2009/01/23 | first author:Aglioti SM
Interhemispheric correlations of slow spontaneous neuronal fluctuations revealed in human sensory cortex.	/pubmed/19160509	Nir Y, Mukamel R, Dinstein I, Privman E, Harel M, Fisch L, Gelbard-Sagiv H, Kipervasser S, Andelman F, Neufeld MY, Kramer U, Arieli A, Fried I, Malach R.	Nat Neurosci. 2008 Sep;11(9):1100-8.	Nat Neurosci. 2008	PubMed	citation	PMID:19160509	pubmed	19160509	create date:2009/01/23 | first author:Nir Y
Psychophysical and neurometric detection performance under stimulus uncertainty.	/pubmed/19160508	Stüttgen MC, Schwarz C.	Nat Neurosci. 2008 Sep;11(9):1091-9.	Nat Neurosci. 2008	PubMed	citation	PMID:19160508	pubmed	19160508	create date:2009/01/23 | first author:Stüttgen MC
Emergence of binocular functional properties in a monocular neural circuit.	/pubmed/19160507	Ramdya P, Engert F.	Nat Neurosci. 2008 Sep;11(9):1083-90.	Nat Neurosci. 2008	PubMed	citation	PMID:19160507	pubmed	19160507	create date:2009/01/23 | first author:Ramdya P
Circadian oscillation of hippocampal MAPK activity and cAmp: implications for memory persistence.	/pubmed/19160506	Eckel-Mahan KL, Phan T, Han S, Wang H, Chan GC, Scheiner ZS, Storm DR.	Nat Neurosci. 2008 Sep;11(9):1074-82.	Nat Neurosci. 2008	PubMed	citation	PMID:19160506	pubmed	19160506	create date:2009/01/23 | first author:Eckel-Mahan KL
The acute light-induction of sleep is mediated by OPN4-based photoreception.	/pubmed/19160505	Lupi D, Oster H, Thompson S, Foster RG.	Nat Neurosci. 2008 Sep;11(9):1068-73.	Nat Neurosci. 2008	PubMed	citation	PMID:19160505	pubmed	19160505	create date:2009/01/23 | first author:Lupi D
A subset of octopaminergic neurons are important for Drosophila aggression.	/pubmed/19160504	Zhou C, Rao Y, Rao Y.	Nat Neurosci. 2008 Sep;11(9):1059-67.	Nat Neurosci. 2008	PubMed	citation	PMID:19160504	pubmed	19160504	create date:2009/01/23 | first author:Zhou C
Prefrontal cortex AMPA receptor plasticity is crucial for cue-induced relapse to heroin-seeking.	/pubmed/19160503	Van den Oever MC, Goriounova NA, Li KW, Van der Schors RC, Binnekade R, Schoffelmeer AN, Mansvelder HD, Smit AB, Spijker S, De Vries TJ.	Nat Neurosci. 2008 Sep;11(9):1053-8.	Nat Neurosci. 2008	PubMed	citation	PMID:19160503	pubmed	19160503	create date:2009/01/23 | first author:Van den Oever MC
GABAergic synapses are formed without the involvement of dendritic protrusions.	/pubmed/19160502	Wierenga CJ, Becker N, Bonhoeffer T.	Nat Neurosci. 2008 Sep;11(9):1044-52.	Nat Neurosci. 2008	PubMed	citation	PMID:19160502	pubmed	19160502	create date:2009/01/23 | first author:Wierenga CJ
Serine phosphorylation of ephrinB2 regulates trafficking of synaptic AMPA receptors.	/pubmed/19160501	Essmann CL, Martinez E, Geiger JC, Zimmer M, Traut MH, Stein V, Klein R, Acker-Palmer A.	Nat Neurosci. 2008 Sep;11(9):1035-43.	Nat Neurosci. 2008	PubMed	citation	PMID:19160501	pubmed	19160501	create date:2009/01/23 | first author:Essmann CL
Age-dependent epigenetic control of differentiation inhibitors is critical for remyelination efficiency.	/pubmed/19160500	Shen S, Sandoval J, Swiss VA, Li J, Dupree J, Franklin RJ, Casaccia-Bonnefil P.	Nat Neurosci. 2008 Sep;11(9):1024-34.	Nat Neurosci. 2008	PubMed	citation	PMID:19160500	pubmed	19160500	create date:2009/01/23 | first author:Shen S
Requirement for COUP-TFI and II in the temporal specification of neural stem cells in CNS development.	/pubmed/19160499	Naka H, Nakamura S, Shimazaki T, Okano H.	Nat Neurosci. 2008 Sep;11(9):1014-23.	Nat Neurosci. 2008	PubMed	citation	PMID:19160499	pubmed	19160499	create date:2009/01/23 | first author:Naka H
Pore region of TRPV3 ion channel is specifically required for heat activation.	/pubmed/19160498	Grandl J, Hu H, Bandell M, Bursulaya B, Schmidt M, Petrus M, Patapoutian A.	Nat Neurosci. 2008 Sep;11(9):1007-13.	Nat Neurosci. 2008	PubMed	citation	PMID:19160498	pubmed	19160498	create date:2009/01/23 | first author:Grandl J
Neural repetition suppression reflects fulfilled perceptual expectations.	/pubmed/19160497	Summerfield C, Trittschuh EH, Monti JM, Mesulam MM, Egner T.	Nat Neurosci. 2008 Sep;11(9):1004-6.	Nat Neurosci. 2008	PubMed	citation	PMID:19160497	pubmed	19160497	create date:2009/01/23 | first author:Summerfield C
Serotonergic transcriptional programming determines maternal behavior and offspring survival.	/pubmed/19160496	Lerch-Haner JK, Frierson D, Crawford LK, Beck SG, Deneris ES.	Nat Neurosci. 2008 Sep;11(9):1001-3.	Nat Neurosci. 2008	PubMed	citation	PMID:19160496	pubmed	19160496	create date:2009/01/23 | first author:Lerch-Haner JK
Synaptic release of GABA by AgRP neurons is required for normal regulation of energy balance.	/pubmed/19160495	Tong Q, Ye CP, Jones JE, Elmquist JK, Lowell BB.	Nat Neurosci. 2008 Sep;11(9):998-1000.	Nat Neurosci. 2008	PubMed	citation	PMID:19160495	pubmed	19160495	create date:2009/01/23 | first author:Tong Q
Pubertal hormones modulate the addition of new cells to sexually dimorphic brain regions.	/pubmed/19160494	Ahmed EI, Zehr JL, Schulz KM, Lorenz BH, DonCarlos LL, Sisk CL.	Nat Neurosci. 2008 Sep;11(9):995-7.	Nat Neurosci. 2008	PubMed	citation	PMID:19160494	pubmed	19160494	create date:2009/01/23 | first author:Ahmed EI
Sleep benefits subsequent hippocampal functioning.	/pubmed/19151712	Van Der Werf YD, Altena E, Schoonheim MM, Sanz-Arigita EJ, Vis JC, De Rijke W, Van Someren EJ.	Nat Neurosci. 2009 Feb;12(2):122-3. Epub 2009 Jan 18.	Nat Neurosci. 2009	PubMed	citation	PMID:19151712	pubmed	19151712	create date:2009/01/20 | first author:Van Der Werf YD
Title	URL	Description	Details	ShortDetails	Resource	Type	Identifiers	Db	EntrezUID	Properties
Laminar and compartmental regulation of dendritic growth in mature cortex.	/pubmed/19151711	Chow DK, Groszer M, Pribadi M, Machniki M, Carmichael ST, Liu X, Trachtenberg JT.	Nat Neurosci. 2009 Feb;12(2):116-8. Epub 2009 Jan 18.	Nat Neurosci. 2009	PubMed	citation	PMID:19151711	pubmed	19151711	create date:2009/01/20 | first author:Chow DK
CREB regulation of nucleus accumbens excitability mediates social isolation-induced behavioral deficits.	/pubmed/19151710	Wallace DL, Han MH, Graham DL, Green TA, Vialou V, Iñiguez SD, Cao JL, Kirk A, Chakravarty S, Kumar A, Krishnan V, Neve RL, Cooper DC, Bolaños CA, Barrot M, McClung CA, Nestler EJ.	Nat Neurosci. 2009 Feb;12(2):200-9. Epub 2009 Jan 18.	Nat Neurosci. 2009	PubMed	citation	PMID:19151710	pubmed	19151710	create date:2009/01/20 | first author:Wallace DL
Precision and diversity in an odor map on the olfactory bulb.	/pubmed/19151709	Soucy ER, Albeanu DF, Fantana AL, Murthy VN, Meister M.	Nat Neurosci. 2009 Feb;12(2):210-20. Epub 2009 Jan 18.	Nat Neurosci. 2009	PubMed	citation	PMID:19151709	pubmed	19151709	create date:2009/01/20 | first author:Soucy ER
Identification of distinct telencephalic progenitor pools for neuronal diversity in the amygdala.	/pubmed/19136974	Hirata T, Li P, Lanuza GM, Cocas LA, Huntsman MM, Corbin JG.	Nat Neurosci. 2009 Feb;12(2):141-9. Epub 2009 Jan 11.	Nat Neurosci. 2009	PubMed	citation	PMID:19136974	pubmed	19136974	create date:2009/01/13 | first author:Hirata T
Neuronal release of proBDNF.	/pubmed/19136973	Yang J, Siao CJ, Nagappan G, Marinic T, Jing D, McGrath K, Chen ZY, Mark W, Tessarollo L, Lee FS, Lu B, Hempstead BL.	Nat Neurosci. 2009 Feb;12(2):113-5. Epub 2009 Jan 11.	Nat Neurosci. 2009	PubMed	citation	PMID:19136973	pubmed	19136973	create date:2009/01/13 | first author:Yang J
Neural correlates of categorical perception in learned vocal communication.	/pubmed/19136972	Prather JF, Nowicki S, Anderson RC, Peters S, Mooney R.	Nat Neurosci. 2009 Feb;12(2):221-8. Epub 2009 Jan 11.	Nat Neurosci. 2009	PubMed	citation	PMID:19136972	pubmed	19136972	create date:2009/01/13 | first author:Prather JF
N-Acetylcysteine reverses cocaine-induced metaplasticity.	/pubmed/19136971	Moussawi K, Pacchioni A, Moran M, Olive MF, Gass JT, Lavin A, Kalivas PW.	Nat Neurosci. 2009 Feb;12(2):182-9. Epub 2009 Jan 11.	Nat Neurosci. 2009	PubMed	citation	PMID:19136971	pubmed	19136971	create date:2009/01/13 | first author:Moussawi K
The tumor suppressor Pml regulates cell fate in the developing neocortex.	/pubmed/19136970	Regad T, Bellodi C, Nicotera P, Salomoni P.	Nat Neurosci. 2009 Feb;12(2):132-40. Epub 2009 Jan 11.	Nat Neurosci. 2009	PubMed	citation	PMID:19136970	pubmed	19136970	create date:2009/01/13 | first author:Regad T
Synaptotagmin IV: a multifunctional regulator of peptidergic nerve terminals.	/pubmed/19136969	Zhang Z, Bhalla A, Dean C, Chapman ER, Jackson MB.	Nat Neurosci. 2009 Feb;12(2):163-71. Epub 2009 Jan 11.	Nat Neurosci. 2009	PubMed	citation	PMID:19136969	pubmed	19136969	create date:2009/01/13 | first author:Zhang Z
Collagen VI protects neurons against Abeta toxicity.	/pubmed/19122666	Cheng JS, Dubal DB, Kim DH, Legleiter J, Cheng IH, Yu GQ, Tesseur I, Wyss-Coray T, Bonaldo P, Mucke L.	Nat Neurosci. 2009 Feb;12(2):119-21. Epub 2009 Jan 4.	Nat Neurosci. 2009	PubMed	citation	PMID:19122666	pubmed	19122666	create date:2009/01/06 | first author:Cheng JS
Wnt antagonism of Shh facilitates midbrain floor plate neurogenesis.	/pubmed/19122665	Joksimovic M, Yun BA, Kittappa R, Anderegg AM, Chang WW, Taketo MM, McKay RD, Awatramani RB.	Nat Neurosci. 2009 Feb;12(2):125-31. Epub 2009 Jan 4.	Nat Neurosci. 2009	PubMed	citation	PMID:19122665	pubmed	19122665	create date:2009/01/06 | first author:Joksimovic M
Pulling an all-nighter.	/pubmed/19107145	Troyer TW, Glaze CM.	Nat Neurosci. 2009 Jan;12(1):12-3. No abstract available.	Nat Neurosci. 2009	PubMed	citation	PMID:19107145	pubmed	19107145	create date:2008/12/25 | first author:Troyer TW
Spikes are making waves in the visual cortex.	/pubmed/19107144	Swadlow HA, Alonso JM.	Nat Neurosci. 2009 Jan;12(1):10-1. No abstract available.	Nat Neurosci. 2009	PubMed	citation	PMID:19107144	pubmed	19107144	create date:2008/12/25 | first author:Swadlow HA
Hyperactive interneurons impair learning in a neurofibromatosis model.	/pubmed/19107143	Staley KJ, Anderson AE.	Nat Neurosci. 2009 Jan;12(1):8-10. No abstract available.	Nat Neurosci. 2009	PubMed	citation	PMID:19107143	pubmed	19107143	create date:2008/12/25 | first author:Staley KJ
Sniffing out a function for prion proteins.	/pubmed/19107142	Wilson DA, Nixon RA.	Nat Neurosci. 2009 Jan;12(1):7-8. No abstract available.	Nat Neurosci. 2009	PubMed	citation	PMID:19107142	pubmed	19107142	create date:2008/12/25 | first author:Wilson DA
Retinitis pigmentosa: cone photoreceptors starving to death.	/pubmed/19107141	Bovolenta P, Cisneros E.	Nat Neurosci. 2009 Jan;12(1):5-6. No abstract available.	Nat Neurosci. 2009	PubMed	citation	PMID:19107141	pubmed	19107141	create date:2008/12/25 | first author:Bovolenta P
Striving for excellence in peer review.	/pubmed/19107139	[No authors listed]	Nat Neurosci. 2009 Jan;12(1):1. No abstract available.	Nat Neurosci. 2009	PubMed	citation	PMID:19107139	pubmed	19107139	create date:2008/12/25
Task-specific signal transmission from prefrontal cortex in visual selective attention.	/pubmed/19098905	Morishima Y, Akaishi R, Yamada Y, Okuda J, Toma K, Sakai K.	Nat Neurosci. 2009 Jan;12(1):85-91. Epub 2008 Dec 21.	Nat Neurosci. 2009	PubMed	citation	PMID:19098905	pubmed	19098905	create date:2008/12/23 | first author:Morishima Y
Olfactory behavior and physiology are disrupted in prion protein knockout mice.	/pubmed/19098904	Le Pichon CE, Valley MT, Polymenidou M, Chesler AT, Sagdullaev BT, Aguzzi A, Firestein S.	Nat Neurosci. 2009 Jan;12(1):60-9. Epub 2008 Dec 21.	Nat Neurosci. 2009	PubMed	citation	PMID:19098904	pubmed	19098904	create date:2008/12/23 | first author:Le Pichon CE
Bi-stable neural state switches.	/pubmed/19079251	Berndt A, Yizhar O, Gunaydin LA, Hegemann P, Deisseroth K.	Nat Neurosci. 2009 Feb;12(2):229-34. Epub 2008 Dec 8.	Nat Neurosci. 2009	PubMed	citation	PMID:19079251	pubmed	19079251	create date:2008/12/17 | first author:Berndt A
Developmentally degraded cortical temporal processing restored by training.	/pubmed/19079250	Zhou X, Merzenich MM.	Nat Neurosci. 2009 Jan;12(1):26-8. Epub 2008 Dec 14.	Nat Neurosci. 2009	PubMed	citation	PMID:19079250	pubmed	19079250	create date:2008/12/17 | first author:Zhou X
Trait anxiety and impoverished prefrontal control of attention.	/pubmed/19079249	Bishop SJ.	Nat Neurosci. 2009 Jan;12(1):92-8. Epub 2008 Dec 14.	Nat Neurosci. 2009	PubMed	citation	PMID:19079249	pubmed	19079249	create date:2008/12/17 | first author:Bishop SJ
Stimulation of the insulin/mTOR pathway delays cone death in a mouse model of retinitis pigmentosa.	/pubmed/19060896	Punzo C, Kornacker K, Cepko CL.	Nat Neurosci. 2009 Jan;12(1):44-52. Epub 2008 Dec 7.	Nat Neurosci. 2009	PubMed	citation	PMID:19060896	pubmed	19060896	create date:2008/12/09 | first author:Punzo C
Transient neurites of retinal horizontal cells exhibit columnar tiling via homotypic interactions.	/pubmed/19060895	Huckfeldt RM, Schubert T, Morgan JL, Godinho L, Di Cristo G, Huang ZJ, Wong RO.	Nat Neurosci. 2009 Jan;12(1):35-43. Epub 2008 Dec 7.	Nat Neurosci. 2009	PubMed	citation	PMID:19060895	pubmed	19060895	create date:2008/12/09 | first author:Huckfeldt RM
Representation of negative motivational value in the primate lateral habenula.	/pubmed/19043410	Matsumoto M, Hikosaka O.	Nat Neurosci. 2009 Jan;12(1):77-84. Epub 2008 Nov 30.	Nat Neurosci. 2009	PubMed	citation	PMID:19043410	pubmed	19043410	create date:2008/12/02 | first author:Matsumoto M
The GABAergic anterior paired lateral neuron suppresses and is suppressed by olfactory learning.	/pubmed/19043409	Liu X, Davis RL.	Nat Neurosci. 2009 Jan;12(1):53-9. Epub 2008 Nov 30.	Nat Neurosci. 2009	PubMed	citation	PMID:19043409	pubmed	19043409	create date:2008/12/02 | first author:Liu X
Feature-based attention modulates feedforward visual processing.	/pubmed/19029890	Zhang W, Luck SJ.	Nat Neurosci. 2009 Jan;12(1):24-5. Epub 2008 Nov 23.	Nat Neurosci. 2009	PubMed	citation	PMID:19029890	pubmed	19029890	create date:2008/11/26 | first author:Zhang W
Reduced structural connectivity in ventral visual cortex in congenital prosopagnosia.	/pubmed/19029889	Thomas C, Avidan G, Humphreys K, Jung KJ, Gao F, Behrmann M.	Nat Neurosci. 2009 Jan;12(1):29-31. Epub 2008 Nov 23.	Nat Neurosci. 2009	PubMed	citation	PMID:19029889	pubmed	19029889	create date:2008/11/26 | first author:Thomas C
Connectivity-based segregation of the human striatum predicts personality characteristics.	/pubmed/19029888	Cohen MX, Schoene-Bake JC, Elger CE, Weber B.	Nat Neurosci. 2009 Jan;12(1):32-4. Epub 2008 Nov 23.	Nat Neurosci. 2009	PubMed	citation	PMID:19029888	pubmed	19029888	create date:2008/11/26 | first author:Cohen MX
Interneurons hyperpolarize pyramidal cells along their entire somatodendritic axis.	/pubmed/19029887	Glickfeld LL, Roberts JD, Somogyi P, Scanziani M.	Nat Neurosci. 2009 Jan;12(1):21-3. Epub 2008 Nov 23.	Nat Neurosci. 2009	PubMed	citation	PMID:19029887	pubmed	19029887	create date:2008/11/26 | first author:Glickfeld LL
Bidirectional modulation of synaptic functions by Eph/ephrin signaling.	/pubmed/19029886	Klein R.	Nat Neurosci. 2009 Jan;12(1):15-20. Epub 2008 Nov 23. Review.	Nat Neurosci. 2009	PubMed	citation	PMID:19029886	pubmed	19029886	create date:2008/11/26 | first author:Klein R
Stimulus contrast modulates functional connectivity in visual cortex.	/pubmed/19029885	Nauhaus I, Busse L, Carandini M, Ringach DL.	Nat Neurosci. 2009 Jan;12(1):70-6. Epub 2008 Nov 23.	Nat Neurosci. 2009	PubMed	citation	PMID:19029885	pubmed	19029885	create date:2008/11/26 | first author:Nauhaus I
A rose by any other name.	/pubmed/19023343	Bayer H.	Nat Neurosci. 2008 Dec;11(12):1372. No abstract available.	Nat Neurosci. 2008	PubMed	citation	PMID:19023343	pubmed	19023343	create date:2008/11/22 | first author:Bayer H
Paying attention to correlated neural activity.	/pubmed/19023342	Pouget A, DeAngelis GC.	Nat Neurosci. 2008 Dec;11(12):1371-2. No abstract available.	Nat Neurosci. 2008	PubMed	citation	PMID:19023342	pubmed	19023342	create date:2008/11/22 | first author:Pouget A
And motion changes it all.	/pubmed/19023341	Ahissar E.	Nat Neurosci. 2008 Dec;11(12):1369-70. No abstract available.	Nat Neurosci. 2008	PubMed	citation	PMID:19023341	pubmed	19023341	create date:2008/11/22 | first author:Ahissar E
Switching gears in the spinal cord.	/pubmed/19023340	El Manira A, Grillner S.	Nat Neurosci. 2008 Dec;11(12):1367-8. No abstract available.	Nat Neurosci. 2008	PubMed	citation	PMID:19023340	pubmed	19023340	create date:2008/11/22 | first author:El Manira A
Glial progenitor cells in the adult brain reveal their alternate fate.	/pubmed/19023339	Kang SH, Bergles DE.	Nat Neurosci. 2008 Dec;11(12):1365-7. No abstract available.	Nat Neurosci. 2008	PubMed	citation	PMID:19023339	pubmed	19023339	create date:2008/11/22 | first author:Kang SH
The plight of the precari.	/pubmed/19023337	[No authors listed]	Nat Neurosci. 2008 Dec;11(12):1361.	Nat Neurosci. 2008	PubMed	citation	PMID:19023337	pubmed	19023337	create date:2008/11/22
Motor modulation of afferent somatosensory circuits.	/pubmed/19011625	Lee S, Carvell GE, Simons DJ.	Nat Neurosci. 2008 Dec;11(12):1430-8. Epub 2008 Nov 16.	Nat Neurosci. 2008	PubMed	citation	PMID:19011625	pubmed	19011625	create date:2008/11/18 | first author:Lee S
Estimating the sources of motor errors for adaptation and generalization.	/pubmed/19011624	Berniker M, Kording K.	Nat Neurosci. 2008 Dec;11(12):1454-61. Epub 2008 Nov 16.	Nat Neurosci. 2008	PubMed	citation	PMID:19011624	pubmed	19011624	create date:2008/11/18 | first author:Berniker M
Sensory-motor mechanisms in human parietal cortex underlie arbitrary visual decisions.	/pubmed/18997791	Tosoni A, Galati G, Romani GL, Corbetta M.	Nat Neurosci. 2008 Dec;11(12):1446-53. Epub 2008 Nov 9.	Nat Neurosci. 2008	PubMed	citation	PMID:18997791	pubmed	18997791	create date:2008/11/11 | first author:Tosoni A
Continuous shifts in the active set of spinal interneurons during changes in locomotor speed.	/pubmed/18997790	McLean DL, Masino MA, Koh IY, Lindquist WB, Fetcho JR.	Nat Neurosci. 2008 Dec;11(12):1419-29. Epub 2008 Nov 9.	Nat Neurosci. 2008	PubMed	citation	PMID:18997790	pubmed	18997790	create date:2008/11/11 | first author:McLean DL
Beta-catenin-mediated Wnt signaling regulates neurogenesis in the ventral telencephalon.	/pubmed/18997789	Gulacsi AA, Anderson SA.	Nat Neurosci. 2008 Dec;11(12):1383-91. Epub 2008 Nov 9.	Nat Neurosci. 2008	PubMed	citation	PMID:18997789	pubmed	18997789	create date:2008/11/11 | first author:Gulacsi AA
Olfactory perceptual stability and discrimination.	/pubmed/18978781	Barnes DC, Hofacer RD, Zaman AR, Rennaker RL, Wilson DA.	Nat Neurosci. 2008 Dec;11(12):1378-80. Epub 2008 Nov 2.	Nat Neurosci. 2008	PubMed	citation	PMID:18978781	pubmed	18978781	create date:2008/11/04 | first author:Barnes DC
Feedback of visual object information to foveal retinotopic cortex.	/pubmed/18978780	Williams MA, Baker CI, Op de Beeck HP, Shim WM, Dang S, Triantafyllou C, Kanwisher N.	Nat Neurosci. 2008 Dec;11(12):1439-45. Epub 2008 Nov 2.	Nat Neurosci. 2008	PubMed	citation	PMID:18978780	pubmed	18978780	create date:2008/11/04 | first author:Williams MA
Real-time chemical responses in the nucleus accumbens differentiate rewarding and aversive stimuli.	/pubmed/18978779	Roitman MF, Wheeler RA, Wightman RM, Carelli RM.	Nat Neurosci. 2008 Dec;11(12):1376-7. Epub 2008 Nov 2.	Nat Neurosci. 2008	PubMed	citation	PMID:18978779	pubmed	18978779	create date:2008/11/04 | first author:Roitman MF
Dopamine in amygdala gates limbic processing of aversive stimuli in humans.	/pubmed/18978778	Kienast T, Hariri AR, Schlagenhauf F, Wrase J, Sterzer P, Buchholz HG, Smolka MN, Gründer G, Cumming P, Kumakura Y, Bartenstein P, Dolan RJ, Heinz A.	Nat Neurosci. 2008 Dec;11(12):1381-2. Epub 2008 Nov 2.	Nat Neurosci. 2008	PubMed	citation	PMID:18978778	pubmed	18978778	create date:2008/11/04 | first author:Kienast T
Dynamic Notch signaling in neural progenitor cells and a revised view of lateral inhibition.	/pubmed/18956012	Kageyama R, Ohtsuka T, Shimojo H, Imayoshi I.	Nat Neurosci. 2008 Nov;11(11):1247-51.	Nat Neurosci. 2008	PubMed	citation	PMID:18956012	pubmed	18956012	create date:2008/10/29 | first author:Kageyama R
A master regulator of nociceptor differentiation.	/pubmed/18956011	Markus A.	Nat Neurosci. 2008 Nov;11(11):1246. No abstract available.	Nat Neurosci. 2008	PubMed	citation	PMID:18956011	pubmed	18956011	create date:2008/10/29 | first author:Markus A
Cortical-based neuroprosthetics: when less may be more.	/pubmed/18956010	Scott SH.	Nat Neurosci. 2008 Nov;11(11):1245-6. No abstract available.	Nat Neurosci. 2008	PubMed	citation	PMID:18956010	pubmed	18956010	create date:2008/10/29 | first author:Scott SH
Title	URL	Description	Details	ShortDetails	Resource	Type	Identifiers	Db	EntrezUID	Properties
So many pixels, so little time.	/pubmed/18956009	Mazer JA.	Nat Neurosci. 2008 Nov;11(11):1243-4. No abstract available.	Nat Neurosci. 2008	PubMed	citation	PMID:18956009	pubmed	18956009	create date:2008/10/29 | first author:Mazer JA
Destroying memories to strengthen them.	/pubmed/18956008	Rudy JW.	Nat Neurosci. 2008 Nov;11(11):1241-2. No abstract available.	Nat Neurosci. 2008	PubMed	citation	PMID:18956008	pubmed	18956008	create date:2008/10/29 | first author:Rudy JW
Staining, straining and restraining prions.	/pubmed/18956007	Aguzzi A.	Nat Neurosci. 2008 Nov;11(11):1239-40. No abstract available.	Nat Neurosci. 2008	PubMed	citation	PMID:18956007	pubmed	18956007	create date:2008/10/29 | first author:Aguzzi A
What is in the brain soup?	/pubmed/18956006	Mirnics K.	Nat Neurosci. 2008 Nov;11(11):1237-8. No abstract available.	Nat Neurosci. 2008	PubMed	citation	PMID:18956006	pubmed	18956006	create date:2008/10/29 | first author:Mirnics K
Credibility crisis in pediatric psychiatry.	/pubmed/18956004	Biederman J.	Nat Neurosci. 2008 Nov;11(11):1233. No abstract available.	Nat Neurosci. 2008	PubMed	citation	PMID:18956004	pubmed	18956004	create date:2008/10/29 | first author:Biederman J
Deceiving the law.	/pubmed/18956003	[No authors listed]	Nat Neurosci. 2008 Nov;11(11):1231. No abstract available.	Nat Neurosci. 2008	PubMed	citation	PMID:18956003	pubmed	18956003	create date:2008/10/29
Distinct gating modes determine the biphasic relaxation of NMDA receptor currents.	/pubmed/18953348	Zhang W, Howe JR, Popescu GK.	Nat Neurosci. 2008 Dec;11(12):1373-5. Epub 2008 Oct 26.	Nat Neurosci. 2008	PubMed	citation	PMID:18953348	pubmed	18953348	create date:2008/10/28 | first author:Zhang W
GABA(B) receptor activation mediates frequency-dependent plasticity of developing GABAergic synapses.	/pubmed/18953347	Xu C, Zhao MX, Poo MM, Zhang XH.	Nat Neurosci. 2008 Dec;11(12):1410-8. Epub 2008 Oct 26.	Nat Neurosci. 2008	PubMed	citation	PMID:18953347	pubmed	18953347	create date:2008/10/28 | first author:Xu C
FGF acts as a co-transmitter through adenosine A(2A) receptor to regulate synaptic plasticity.	/pubmed/18953346	Flajolet M, Wang Z, Futter M, Shen W, Nuangchamnong N, Bendor J, Wallach I, Nairn AC, Surmeier DJ, Greengard P.	Nat Neurosci. 2008 Dec;11(12):1402-9. Epub 2008 Oct 26.	Nat Neurosci. 2008	PubMed	citation	PMID:18953346	pubmed	18953346	create date:2008/10/28 | first author:Flajolet M
Focal transplantation-based astrocyte replacement is neuroprotective in a model of motor neuron disease.	/pubmed/18931666	Lepore AC, Rauck B, Dejea C, Pardo AC, Rao MS, Rothstein JD, Maragakis NJ.	Nat Neurosci. 2008 Nov;11(11):1294-301. Epub 2008 Oct 19.	Nat Neurosci. 2008	PubMed	citation	PMID:18931666	pubmed	18931666	create date:2008/10/22 | first author:Lepore AC
Fractional differentiation by neocortical pyramidal neurons.	/pubmed/18931665	Lundstrom BN, Higgs MH, Spain WJ, Fairhall AL.	Nat Neurosci. 2008 Nov;11(11):1335-42. Epub 2008 Oct 19.	Nat Neurosci. 2008	PubMed	citation	PMID:18931665	pubmed	18931665	create date:2008/10/22 | first author:Lundstrom BN
Phospholipase A2 reduction ameliorates cognitive deficits in a mouse model of Alzheimer's disease.	/pubmed/18931664	Sanchez-Mejia RO, Newman JW, Toh S, Yu GQ, Zhou Y, Halabisky B, Cissé M, Scearce-Levie K, Cheng IH, Gan L, Palop JJ, Bonventre JV, Mucke L.	Nat Neurosci. 2008 Nov;11(11):1311-8. Epub 2008 Oct 19.	Nat Neurosci. 2008	PubMed	citation	PMID:18931664	pubmed	18931664	create date:2008/10/22 | first author:Sanchez-Mejia RO
Memory reconsolidation mediates the strengthening of memories by additional learning.	/pubmed/18849987	Lee JL.	Nat Neurosci. 2008 Nov;11(11):1264-6. Epub 2008 Oct 12.	Nat Neurosci. 2008	PubMed	citation	PMID:18849987	pubmed	18849987	create date:2008/10/14 | first author:Lee JL
Functional organization of the transcriptome in human brain.	/pubmed/18849986	Oldham MC, Konopka G, Iwamoto K, Langfelder P, Kato T, Horvath S, Geschwind DH.	Nat Neurosci. 2008 Nov;11(11):1271-82. Epub 2008 Oct 12.	Nat Neurosci. 2008	PubMed	citation	PMID:18849986	pubmed	18849986	create date:2008/10/14 | first author:Oldham MC
A central role for Islet1 in sensory neuron development linking sensory and spinal gene regulatory programs.	/pubmed/18849985	Sun Y, Dykes IM, Liang X, Eng SR, Evans SM, Turner EE.	Nat Neurosci. 2008 Nov;11(11):1283-93. Epub 2008 Oct 12.	Nat Neurosci. 2008	PubMed	citation	PMID:18849985	pubmed	18849985	create date:2008/10/14 | first author:Sun Y
Millisecond-scale differences in neural activity in auditory cortex can drive decisions.	/pubmed/18849984	Yang Y, DeWeese MR, Otazu GH, Zador AM.	Nat Neurosci. 2008 Nov;11(11):1262-3. Epub 2008 Oct 12.	Nat Neurosci. 2008	PubMed	citation	PMID:18849984	pubmed	18849984	create date:2008/10/14 | first author:Yang Y
PDGFRA/NG2 glia generate myelinating oligodendrocytes and piriform projection neurons in adult mice.	/pubmed/18849983	Rivers LE, Young KM, Rizzi M, Jamen F, Psachoulia K, Wade A, Kessaris N, Richardson WD.	Nat Neurosci. 2008 Dec;11(12):1392-401. Epub 2008 Oct 8.	Nat Neurosci. 2008	PubMed	citation	PMID:18849983	pubmed	18849983	create date:2008/10/14 | first author:Rivers LE
A neural code for three-dimensional object shape in macaque inferotemporal cortex.	/pubmed/18836443	Yamane Y, Carlson ET, Bowman KC, Wang Z, Connor CE.	Nat Neurosci. 2008 Nov;11(11):1352-60. Epub 2008 Oct 5.	Nat Neurosci. 2008	PubMed	citation	PMID:18836443	pubmed	18836443	create date:2008/10/07 | first author:Yamane Y
Is action potential threshold lowest in the axon?	/pubmed/18836442	Kole MH, Stuart GJ.	Nat Neurosci. 2008 Nov;11(11):1253-5. Epub 2008 Oct 5.	Nat Neurosci. 2008	PubMed	citation	PMID:18836442	pubmed	18836442	create date:2008/10/07 | first author:Kole MH
Palmitoylation-dependent neurodevelopmental deficits in a mouse model of 22q11 microdeletion.	/pubmed/18836441	Mukai J, Dhilla A, Drew LJ, Stark KL, Cao L, MacDermott AB, Karayiorgou M, Gogos JA.	Nat Neurosci. 2008 Nov;11(11):1302-10. Epub 2008 Oct 5.	Nat Neurosci. 2008	PubMed	citation	PMID:18836441	pubmed	18836441	create date:2008/10/07 | first author:Mukai J
Pharmacological REM sleep suppression paradoxically improves rather than impairs skill memory.	/pubmed/18836440	Rasch B, Pommer J, Diekelmann S, Born J.	Nat Neurosci. 2009 Apr;12(4):396-7. Epub 2008 Oct 5.	Nat Neurosci. 2009	PubMed	citation	PMID:18836440	pubmed	18836440	create date:2008/10/07 | first author:Rasch B
The uncrowded window of object recognition.	/pubmed/18828191	Pelli DG, Tillman KA.	Nat Neurosci. 2008 Oct;11(10):1129-35. Review. Erratum in: Nat Neurosci. 2008 Dec;11(12):1463.	Nat Neurosci. 2008	PubMed	citation	PMID:18828191	pubmed	18828191	create date:2008/10/02 | first author:Pelli DG
Questioning the role of rebound firing in the cerebellum.	/pubmed/18820695	Alviña K, Walter JT, Kohn A, Ellis-Davies G, Khodakhah K.	Nat Neurosci. 2008 Nov;11(11):1256-8. Epub 2008 Sep 28.	Nat Neurosci. 2008	PubMed	citation	PMID:18820695	pubmed	18820695	create date:2008/09/30 | first author:Alviña K
Mirror-image representation of action in the anterior parietal cortex.	/pubmed/18820694	Shmuelof L, Zohary E.	Nat Neurosci. 2008 Nov;11(11):1267-9. Epub 2008 Sep 28.	Nat Neurosci. 2008	PubMed	citation	PMID:18820694	pubmed	18820694	create date:2008/09/30 | first author:Shmuelof L
Beta-catenin is required for memory consolidation.	/pubmed/18820693	Maguschak KA, Ressler KJ.	Nat Neurosci. 2008 Nov;11(11):1319-26. Epub 2008 Sep 28.	Nat Neurosci. 2008	PubMed	citation	PMID:18820693	pubmed	18820693	create date:2008/09/30 | first author:Maguschak KA
Origin of correlated activity between parasol retinal ganglion cells.	/pubmed/18820692	Trong PK, Rieke F.	Nat Neurosci. 2008 Nov;11(11):1343-51. Epub 2008 Sep 28.	Nat Neurosci. 2008	PubMed	citation	PMID:18820692	pubmed	18820692	create date:2008/09/30 | first author:Trong PK
Forebrain steroid levels fluctuate rapidly during social interactions.	/pubmed/18820691	Remage-Healey L, Maidment NT, Schlinger BA.	Nat Neurosci. 2008 Nov;11(11):1327-34. Epub 2008 Sep 28.	Nat Neurosci. 2008	PubMed	citation	PMID:18820691	pubmed	18820691	create date:2008/09/30 | first author:Remage-Healey L
Specialized neuronal adaptation for preserving input sensitivity.	/pubmed/18820690	Watkins PV, Barbour DL.	Nat Neurosci. 2008 Nov;11(11):1259-61. Epub 2008 Sep 28.	Nat Neurosci. 2008	PubMed	citation	PMID:18820690	pubmed	18820690	create date:2008/09/30 | first author:Watkins PV
Pavlov's moth: olfactory learning and spike timing-dependent plasticity.	/pubmed/18818593	Meeks JP, Holy TE.	Nat Neurosci. 2008 Oct;11(10):1126-7. No abstract available.	Nat Neurosci. 2008	PubMed	citation	PMID:18818593	pubmed	18818593	create date:2008/09/27 | first author:Meeks JP
Regenerating your senses: multiple roles for neurogenesis in the adult brain.	/pubmed/18818592	Frankland PW, Miller FD.	Nat Neurosci. 2008 Oct;11(10):1124-6. No abstract available.	Nat Neurosci. 2008	PubMed	citation	PMID:18818592	pubmed	18818592	create date:2008/09/27 | first author:Frankland PW
FoxP1: conducting the Hox symphony in spinal motor neurons.	/pubmed/18818591	Arber S.	Nat Neurosci. 2008 Oct;11(10):1122-4. No abstract available.	Nat Neurosci. 2008	PubMed	citation	PMID:18818591	pubmed	18818591	create date:2008/09/27 | first author:Arber S
Right way neurons.	/pubmed/18818590	Bennur S, Gold JI.	Nat Neurosci. 2008 Oct;11(10):1121-2. No abstract available.	Nat Neurosci. 2008	PubMed	citation	PMID:18818590	pubmed	18818590	create date:2008/09/27 | first author:Bennur S
No science left behind.	/pubmed/18818588	[No authors listed]	Nat Neurosci. 2008 Oct;11(10):1117. No abstract available.	Nat Neurosci. 2008	PubMed	citation	PMID:18818588	pubmed	18818588	create date:2008/09/27
FMRFamide neuropeptides and acetylcholine synergistically inhibit egg-laying by C. elegans.	/pubmed/18806786	Ringstad N, Horvitz HR.	Nat Neurosci. 2008 Oct;11(10):1168-76. Epub 2008 Sep 21.	Nat Neurosci. 2008	PubMed	citation	PMID:18806786	pubmed	18806786	create date:2008/09/23 | first author:Ringstad N
Improved visual sensitivity during smooth pursuit eye movements.	/pubmed/18806785	Schütz AC, Braun DI, Kerzel D, Gegenfurtner KR.	Nat Neurosci. 2008 Oct;11(10):1211-6. Epub 2008 Sep 21.	Nat Neurosci. 2008	PubMed	citation	PMID:18806785	pubmed	18806785	create date:2008/09/23 | first author:Schütz AC
Links from complex spikes to local plasticity and motor learning in the cerebellum of awake-behaving monkeys.	/pubmed/18806784	Medina JF, Lisberger SG.	Nat Neurosci. 2008 Oct;11(10):1185-92. Epub 2008 Sep 21. Erratum in: Nat Neurosci. 2009 Jun;12(6):808.	Nat Neurosci. 2008	PubMed	citation	PMID:18806784	pubmed	18806784	create date:2008/09/23 | first author:Medina JF
Sparse odor representation and olfactory learning.	/pubmed/18794840	Ito I, Ong RC, Raman B, Stopfer M.	Nat Neurosci. 2008 Oct;11(10):1177-84. Epub 2008 Sep 14.	Nat Neurosci. 2008	PubMed	citation	PMID:18794840	pubmed	18794840	create date:2008/09/17 | first author:Ito I
Speech motor learning in profoundly deaf adults.	/pubmed/18794839	Nasir SM, Ostry DJ.	Nat Neurosci. 2008 Oct;11(10):1217-22. Epub 2008 Sep 14.	Nat Neurosci. 2008	PubMed	citation	PMID:18794839	pubmed	18794839	create date:2008/09/17 | first author:Nasir SM
Changes in neuronal excitability serve as a mechanism of long-term memory for operant conditioning.	/pubmed/18776897	Mozzachiodi R, Lorenzetti FD, Baxter DA, Byrne JH.	Nat Neurosci. 2008 Oct;11(10):1146-8. Epub 2008 Sep 7.	Nat Neurosci. 2008	PubMed	citation	PMID:18776897	pubmed	18776897	create date:2008/09/09 | first author:Mozzachiodi R
Laminar analysis of the role of GluR1 in experience-dependent and synaptic depression in barrel cortex.	/pubmed/18776896	Wright N, Glazewski S, Hardingham N, Phillips K, Pervolaraki E, Fox K.	Nat Neurosci. 2008 Oct;11(10):1140-2. Epub 2008 Sep 7.	Nat Neurosci. 2008	PubMed	citation	PMID:18776896	pubmed	18776896	create date:2008/09/09 | first author:Wright N
Spatial updating: how the brain keeps track of changing object locations during observer motion.	/pubmed/18776895	Wolbers T, Hegarty M, Büchel C, Loomis JM.	Nat Neurosci. 2008 Oct;11(10):1223-30. Epub 2008 Sep 7.	Nat Neurosci. 2008	PubMed	citation	PMID:18776895	pubmed	18776895	create date:2008/09/09 | first author:Wolbers T
ERK-dependent PSD-95 induction in the gustatory cortex is necessary for taste learning, but not retrieval.	/pubmed/18776894	Elkobi A, Ehrlich I, Belelovsky K, Barki-Harrington L, Rosenblum K.	Nat Neurosci. 2008 Oct;11(10):1149-51. Epub 2008 Sep 7.	Nat Neurosci. 2008	PubMed	citation	PMID:18776894	pubmed	18776894	create date:2008/09/09 | first author:Elkobi A
Neural correlates of multisensory cue integration in macaque MSTd.	/pubmed/18776893	Gu Y, Angelaki DE, Deangelis GC.	Nat Neurosci. 2008 Oct;11(10):1201-10. Epub 2008 Sep 7.	Nat Neurosci. 2008	PubMed	citation	PMID:18776893	pubmed	18776893	create date:2008/09/09 | first author:Gu Y
Excess protein synthesis in Drosophila fragile X mutants impairs long-term memory.	/pubmed/18776892	Bolduc FV, Bell K, Cox H, Broadie KS, Tully T.	Nat Neurosci. 2008 Oct;11(10):1143-5. Epub 2008 Sep 7.	Nat Neurosci. 2008	PubMed	citation	PMID:18776892	pubmed	18776892	create date:2008/09/09 | first author:Bolduc FV
Massive restructuring of neuronal circuits during functional reorganization of adult visual cortex.	/pubmed/18758460	Keck T, Mrsic-Flogel TD, Vaz Afonso M, Eysel UT, Bonhoeffer T, Hübener M.	Nat Neurosci. 2008 Oct;11(10):1162-7. Epub 2008 Aug 31.	Nat Neurosci. 2008	PubMed	citation	PMID:18758460	pubmed	18758460	create date:2008/09/02 | first author:Keck T
miR-19, miR-101 and miR-130 co-regulate ATXN1 levels to potentially modulate SCA1 pathogenesis.	/pubmed/18758459	Lee Y, Samaco RC, Gatchel JR, Thaller C, Orr HT, Zoghbi HY.	Nat Neurosci. 2008 Oct;11(10):1137-9. Epub 2008 Aug 31.	Nat Neurosci. 2008	PubMed	citation	PMID:18758459	pubmed	18758459	create date:2008/09/02 | first author:Lee Y
Roles of continuous neurogenesis in the structural and functional integrity of the adult forebrain.	/pubmed/18758458	Imayoshi I, Sakamoto M, Ohtsuka T, Takao K, Miyakawa T, Yamaguchi M, Mori K, Ikeda T, Itohara S, Kageyama R.	Nat Neurosci. 2008 Oct;11(10):1153-61. Epub 2008 Aug 31.	Nat Neurosci. 2008	PubMed	citation	PMID:18758458	pubmed	18758458	create date:2008/09/02 | first author:Imayoshi I
Rhythms of memory.	/pubmed/18725902	Roth TL, Sweatt JD.	Nat Neurosci. 2008 Sep;11(9):993-4. Review.	Nat Neurosci. 2008	PubMed	citation	PMID:18725902	pubmed	18725902	create date:2008/08/30 | first author:Roth TL
Finding coherence in spontaneous oscillations.	/pubmed/18725901	Drew PJ, Duyn JH, Golanov E, Kleinfeld D.	Nat Neurosci. 2008 Sep;11(9):991-3.	Nat Neurosci. 2008	PubMed	citation	PMID:18725901	pubmed	18725901	create date:2008/08/30 | first author:Drew PJ
Octopamine fuels fighting flies.	/pubmed/18725900	Potter CJ, Luo L.	Nat Neurosci. 2008 Sep;11(9):989-90. Review.	Nat Neurosci. 2008	PubMed	citation	PMID:18725900	pubmed	18725900	create date:2008/08/30 | first author:Potter CJ
Title	URL	Description	Details	ShortDetails	Resource	Type	Identifiers	Db	EntrezUID	Properties
Epigenetic control of myelin repair.	/pubmed/18725899	Popko B.	Nat Neurosci. 2008 Sep;11(9):987-8. Review.	Nat Neurosci. 2008	PubMed	citation	PMID:18725899	pubmed	18725899	create date:2008/08/30 | first author:Popko B
The injured brain.	/pubmed/18725898	Husain M.	Nat Neurosci. 2008 Sep;11(9):985. No abstract available.	Nat Neurosci. 2008	PubMed	citation	PMID:18725898	pubmed	18725898	create date:2008/08/30 | first author:Husain M
Credibility crisis in pediatric psychiatry.	/pubmed/18725897	[No authors listed]	Nat Neurosci. 2008 Sep;11(9):983. No abstract available.	Nat Neurosci. 2008	PubMed	citation	PMID:18725897	pubmed	18725897	create date:2008/08/30
Divergence of fMRI and neural signals in V1 during perceptual suppression in the awake monkey.	/pubmed/18711393	Maier A, Wilke M, Aura C, Zhu C, Ye FQ, Leopold DA.	Nat Neurosci. 2008 Oct;11(10):1193-200. Epub 2008 Aug 24.	Nat Neurosci. 2008	PubMed	citation	PMID:18711393	pubmed	18711393	create date:2008/08/20 | first author:Maier A
Face to face with cortex.	/pubmed/18660838	Baker CI.	Nat Neurosci. 2008 Aug;11(8):862-4. No abstract available.	Nat Neurosci. 2008	PubMed	citation	PMID:18660838	pubmed	18660838	create date:2008/07/29 | first author:Baker CI
Mapping the microcircuitry of attention.	/pubmed/18660837	Reynolds JH.	Nat Neurosci. 2008 Aug;11(8):861-2. No abstract available.	Nat Neurosci. 2008	PubMed	citation	PMID:18660837	pubmed	18660837	create date:2008/07/29 | first author:Reynolds JH
Fresh air is good for nerves: hypoxia disturbs axon guidance.	/pubmed/18660836	Pan CL, Garriga G.	Nat Neurosci. 2008 Aug;11(8):859-61. No abstract available.	Nat Neurosci. 2008	PubMed	citation	PMID:18660836	pubmed	18660836	create date:2008/07/29 | first author:Pan CL
Unraveling the ribbon synapse.	/pubmed/18660835	Satz JS, Campbell KP.	Nat Neurosci. 2008 Aug;11(8):857-9. No abstract available.	Nat Neurosci. 2008	PubMed	citation	PMID:18660835	pubmed	18660835	create date:2008/07/29 | first author:Satz JS
Exporting the Western university.	/pubmed/18660833	[No authors listed]	Nat Neurosci. 2008 Aug;11(8):853. No abstract available.	Nat Neurosci. 2008	PubMed	citation	PMID:18660833	pubmed	18660833	create date:2008/07/29
Bidirectional temperature-sensing by a single thermosensory neuron in C. elegans.	/pubmed/18660808	Ramot D, MacInnis BL, Goodman MB.	Nat Neurosci. 2008 Aug;11(8):908-15.	Nat Neurosci. 2008	PubMed	citation	PMID:18660808	pubmed	18660808	create date:2008/07/29 | first author:Ramot D
The temporal precision of reward prediction in dopamine neurons.	/pubmed/18660807	Fiorillo CD, Newsome WT, Schultz W.	Nat Neurosci. 2008 Jul 27. [Epub ahead of print]	Nat Neurosci. 2008	PubMed	citation	PMID:18660807	pubmed	18660807	create date:2008/07/29 | first author:Fiorillo CD
Control of thermotactic behavior via coupling of a TRP channel to a phospholipase C signaling cascade.	/pubmed/18660806	Kwon Y, Shim HS, Wang X, Montell C.	Nat Neurosci. 2008 Aug;11(8):871-3.	Nat Neurosci. 2008	PubMed	citation	PMID:18660806	pubmed	18660806	create date:2008/07/29 | first author:Kwon Y
PICK1 uncoupling from mGluR7a causes absence-like seizures.	/pubmed/18641645	Bertaso F, Zhang C, Scheschonka A, de Bock F, Fontanaud P, Marin P, Huganir RL, Betz H, Bockaert J, Fagni L, Lerner-Natoli M.	Nat Neurosci. 2008 Aug;11(8):940-8. Epub 2008 Jul 20.	Nat Neurosci. 2008	PubMed	citation	PMID:18641645	pubmed	18641645	create date:2008/07/22 | first author:Bertaso F
Increased dopamine after mating impairs olfaction and prevents odor interference with pregnancy.	/pubmed/18641644	Serguera C, Triaca V, Kelly-Barrett J, Banchaabouchi MA, Minichiello L.	Nat Neurosci. 2008 Aug;11(8):949-56. Epub 2008 Jul 20.	Nat Neurosci. 2008	PubMed	citation	PMID:18641644	pubmed	18641644	create date:2008/07/22 | first author:Serguera C
Pikachurin, a dystroglycan ligand, is essential for photoreceptor ribbon synapse formation.	/pubmed/18641643	Sato S, Omori Y, Katoh K, Kondo M, Kanagawa M, Miyata K, Funabiki K, Koyasu T, Kajimura N, Miyoshi T, Sawai H, Kobayashi K, Tani A, Toda T, Usukura J, Tano Y, Fujikado T, Furukawa T.	Nat Neurosci. 2008 Aug;11(8):923-31. Epub 2008 Jul 20.	Nat Neurosci. 2008	PubMed	citation	PMID:18641643	pubmed	18641643	create date:2008/07/22 | first author:Sato S
Suppression of male courtship by a Drosophila pheromone receptor.	/pubmed/18641642	Miyamoto T, Amrein H.	Nat Neurosci. 2008 Aug;11(8):874-6. Epub 2008 Jul 20.	Nat Neurosci. 2008	PubMed	citation	PMID:18641642	pubmed	18641642	create date:2008/07/22 | first author:Miyamoto T
The stress hormone corticosterone conditions AMPAR surface trafficking and synaptic potentiation.	/pubmed/18622402	Groc L, Choquet D, Chaouloff F.	Nat Neurosci. 2008 Aug;11(8):868-70. Epub 2008 Jul 11.	Nat Neurosci. 2008	PubMed	citation	PMID:18622402	pubmed	18622402	create date:2008/07/16 | first author:Groc L
Cell type-specific regulation of DARPP-32 phosphorylation by psychostimulant and antipsychotic drugs.	/pubmed/18622401	Bateup HS, Svenningsson P, Kuroiwa M, Gong S, Nishi A, Heintz N, Greengard P.	Nat Neurosci. 2008 Aug;11(8):932-9. Epub 2008 Jul 11.	Nat Neurosci. 2008	PubMed	citation	PMID:18622401	pubmed	18622401	create date:2008/07/16 | first author:Bateup HS
Neurons born in the adult dentate gyrus form functional synapses with target cells.	/pubmed/18622400	Toni N, Laplagne DA, Zhao C, Lombardi G, Ribak CE, Gage FH, Schinder AF.	Nat Neurosci. 2008 Aug;11(8):901-7. Epub 2008 Jul 11.	Nat Neurosci. 2008	PubMed	citation	PMID:18622400	pubmed	18622400	create date:2008/07/16 | first author:Toni N
Patches of face-selective cortex in the macaque frontal lobe.	/pubmed/18622399	Tsao DY, Schweers N, Moeller S, Freiwald WA.	Nat Neurosci. 2008 Aug;11(8):877-9. Epub 2008 Jul 11.	Nat Neurosci. 2008	PubMed	citation	PMID:18622399	pubmed	18622399	create date:2008/07/16 | first author:Tsao DY
Manipulating critical period closure across different sectors of the primary auditory cortex.	/pubmed/18604205	de Villers-Sidani E, Simpson KL, Lu YF, Lin RC, Merzenich MM.	Nat Neurosci. 2008 Aug;11(8):957-65. Epub 2008 Jul 6.	Nat Neurosci. 2008	PubMed	citation	PMID:18604205	pubmed	18604205	create date:2008/07/08 | first author:de Villers-Sidani E
Task difficulty modulates the activity of specific neuronal populations in primary visual cortex.	/pubmed/18604204	Chen Y, Martinez-Conde S, Macknik SL, Bereshpolova Y, Swadlow HA, Alonso JM.	Nat Neurosci. 2008 Aug;11(8):974-82. Epub 2008 Jul 6.	Nat Neurosci. 2008	PubMed	citation	PMID:18604204	pubmed	18604204	create date:2008/07/08 | first author:Chen Y
Light-sensitive neurons and channels mediate phototaxis in C. elegans.	/pubmed/18604203	Ward A, Liu J, Feng Z, Xu XZ.	Nat Neurosci. 2008 Aug;11(8):916-22. Epub 2008 Jul 6.	Nat Neurosci. 2008	PubMed	citation	PMID:18604203	pubmed	18604203	create date:2008/07/08 | first author:Ward A
Action potentials contribute to neuronal signaling in C. elegans.	/pubmed/18587393	Mellem JE, Brockie PJ, Madsen DM, Maricq AV.	Nat Neurosci. 2008 Aug;11(8):865-7. Epub 2008 Jun 29.	Nat Neurosci. 2008	PubMed	citation	PMID:18587393	pubmed	18587393	create date:2008/07/01 | first author:Mellem JE
Regulating the expectation of reward via cognitive strategies.	/pubmed/18587392	Delgado MR, Gillis MM, Phelps EA.	Nat Neurosci. 2008 Aug;11(8):880-1. Epub 2008 Jun 29.	Nat Neurosci. 2008	PubMed	citation	PMID:18587392	pubmed	18587392	create date:2008/07/01 | first author:Delgado MR
Directed differentiation of hippocampal stem/progenitor cells in the adult brain.	/pubmed/18587391	Jessberger S, Toni N, Clemenson GD Jr, Ray J, Gage FH.	Nat Neurosci. 2008 Aug;11(8):888-93. Epub 2008 Jun 29.	Nat Neurosci. 2008	PubMed	citation	PMID:18587391	pubmed	18587391	create date:2008/07/01 | first author:Jessberger S
Gating the pore of P2X receptor channels.	/pubmed/18587390	Li M, Chang TH, Silberberg SD, Swartz KJ.	Nat Neurosci. 2008 Aug;11(8):883-7. Epub 2008 Jun 29.	Nat Neurosci. 2008	PubMed	citation	PMID:18587390	pubmed	18587390	create date:2008/07/01 | first author:Li M
Oxygen levels affect axon guidance and neuronal migration in Caenorhabditis elegans.	/pubmed/18587389	Pocock R, Hobert O.	Nat Neurosci. 2008 Aug;11(8):894-900. Epub 2008 Jun 29.	Nat Neurosci. 2008	PubMed	citation	PMID:18587389	pubmed	18587389	create date:2008/07/01 | first author:Pocock R
Awake and asleep.	/pubmed/18575471	Bayer H.	Nat Neurosci. 2008 Jul;11(7):740. No abstract available.	Nat Neurosci. 2008	PubMed	citation	PMID:18575471	pubmed	18575471	create date:2008/06/26 | first author:Bayer H
The shape of faces (to come).	/pubmed/18575470	Whalen PJ, Kleck RE.	Nat Neurosci. 2008 Jul;11(7):739-40. No abstract available.	Nat Neurosci. 2008	PubMed	citation	PMID:18575470	pubmed	18575470	create date:2008/06/26 | first author:Whalen PJ
Cocaine-evoked synaptic plasticity: a key to addiction?	/pubmed/18575469	Lüscher C, Bellone C.	Nat Neurosci. 2008 Jul;11(7):737-8. No abstract available.	Nat Neurosci. 2008	PubMed	citation	PMID:18575469	pubmed	18575469	create date:2008/06/26 | first author:Lüscher C
Catecholaminergic neuron survival: getting hooked on GDNF.	/pubmed/18575468	Ibáñez CF.	Nat Neurosci. 2008 Jul;11(7):735-6. No abstract available.	Nat Neurosci. 2008	PubMed	citation	PMID:18575468	pubmed	18575468	create date:2008/06/26 | first author:Ibáñez CF
Out of control in the dendrites.	/pubmed/18575467	Spruston N, Johnston D.	Nat Neurosci. 2008 Jul;11(7):733-4. No abstract available.	Nat Neurosci. 2008	PubMed	citation	PMID:18575467	pubmed	18575467	create date:2008/06/26 | first author:Spruston N
Transgenic primate models inch forward.	/pubmed/18575465	[No authors listed]	Nat Neurosci. 2008 Jul;11(7):729. No abstract available.	Nat Neurosci. 2008	PubMed	citation	PMID:18575465	pubmed	18575465	create date:2008/06/26
Pungent agents from Szechuan peppers excite sensory neurons by inhibiting two-pore potassium channels.	/pubmed/18568022	Bautista DM, Sigal YM, Milstein AD, Garrison JL, Zorn JA, Tsuruda PR, Nicoll RA, Julius D.	Nat Neurosci. 2008 Jul;11(7):772-9. Epub 2008 Jun 22.	Nat Neurosci. 2008	PubMed	citation	PMID:18568022	pubmed	18568022	create date:2008/06/24 | first author:Bautista DM
Rapid and modifiable neurotransmitter receptor dynamics at a neuronal synapse in vivo.	/pubmed/18568021	McCann CM, Tapia JC, Kim H, Coggan JS, Lichtman JW.	Nat Neurosci. 2008 Jul;11(7):807-15. Epub 2008 Jun 22.	Nat Neurosci. 2008	PubMed	citation	PMID:18568021	pubmed	18568021	create date:2008/06/24 | first author:McCann CM
The binding sites for cocaine and dopamine in the dopamine transporter overlap.	/pubmed/18568020	Beuming T, Kniazeff J, Bergmann ML, Shi L, Gracia L, Raniszewska K, Newman AH, Javitch JA, Weinstein H, Gether U, Loland CJ.	Nat Neurosci. 2008 Jul;11(7):780-9. Epub 2008 Jun 22.	Nat Neurosci. 2008	PubMed	citation	PMID:18568020	pubmed	18568020	create date:2008/06/24 | first author:Beuming T
Direct measurement of somatic voltage clamp errors in central neurons.	/pubmed/18552844	Williams SR, Mitchell SJ.	Nat Neurosci. 2008 Jul;11(7):790-8. Epub 2008 Jun 15.	Nat Neurosci. 2008	PubMed	citation	PMID:18552844	pubmed	18552844	create date:2008/06/17 | first author:Williams SR
Expressing fear enhances sensory acquisition.	/pubmed/18552843	Susskind JM, Lee DH, Cusi A, Feiman R, Grabski W, Anderson AK.	Nat Neurosci. 2008 Jul;11(7):843-50. Epub 2008 Jun 15.	Nat Neurosci. 2008	PubMed	citation	PMID:18552843	pubmed	18552843	create date:2008/06/17 | first author:Susskind JM
The orexigenic hormone ghrelin defends against depressive symptoms of chronic stress.	/pubmed/18552842	Lutter M, Sakata I, Osborne-Lawrence S, Rovinsky SA, Anderson JG, Jung S, Birnbaum S, Yanagisawa M, Elmquist JK, Nestler EJ, Zigman JM.	Nat Neurosci. 2008 Jul;11(7):752-3. Epub 2008 Jun 15.	Nat Neurosci. 2008	PubMed	citation	PMID:18552842	pubmed	18552842	create date:2008/06/17 | first author:Lutter M
Population imaging of ongoing neuronal activity in the visual cortex of awake rats.	/pubmed/18552841	Greenberg DS, Houweling AR, Kerr JN.	Nat Neurosci. 2008 Jul;11(7):749-51. Epub 2008 Jun 15.	Nat Neurosci. 2008	PubMed	citation	PMID:18552841	pubmed	18552841	create date:2008/06/17 | first author:Greenberg DS
A disproportionate role for the fornix and mammillary bodies in recall versus recognition memory.	/pubmed/18552840	Tsivilis D, Vann SD, Denby C, Roberts N, Mayes AR, Montaldi D, Aggleton JP.	Nat Neurosci. 2008 Jul;11(7):834-42. Epub 2008 Jun 15.	Nat Neurosci. 2008	PubMed	citation	PMID:18552840	pubmed	18552840	create date:2008/06/17 | first author:Tsivilis D
Membrane potential shifts caused by diffusible guidance signals direct growth-cone turning.	/pubmed/18536712	Nishiyama M, von Schimmelmann MJ, Togashi K, Findley WM, Hong K.	Nat Neurosci. 2008 Jul;11(7):762-71. Epub 2008 Jun 8.	Nat Neurosci. 2008	PubMed	citation	PMID:18536712	pubmed	18536712	create date:2008/06/10 | first author:Nishiyama M
Seizure termination by acidosis depends on ASIC1a.	/pubmed/18536711	Ziemann AE, Schnizler MK, Albert GW, Severson MA, Howard MA 3rd, Welsh MJ, Wemmie JA.	Nat Neurosci. 2008 Jul;11(7):816-22. Epub 2008 Jun 8.	Nat Neurosci. 2008	PubMed	citation	PMID:18536711	pubmed	18536711	create date:2008/06/10 | first author:Ziemann AE
Evolutionary expansion and anatomical specialization of synapse proteome complexity.	/pubmed/18536710	Emes RD, Pocklington AJ, Anderson CN, Bayes A, Collins MO, Vickers CA, Croning MD, Malik BR, Choudhary JS, Armstrong JD, Grant SG.	Nat Neurosci. 2008 Jul;11(7):799-806. Epub 2008 Jun 8.	Nat Neurosci. 2008	PubMed	citation	PMID:18536710	pubmed	18536710	create date:2008/06/10 | first author:Emes RD
Absolute requirement of GDNF for adult catecholaminergic neuron survival.	/pubmed/18536709	Pascual A, Hidalgo-Figueroa M, Piruat JI, Pintado CO, Gómez-Díaz R, López-Barneo J.	Nat Neurosci. 2008 Jul;11(7):755-61. Epub 2008 Jun 8.	Nat Neurosci. 2008	PubMed	citation	PMID:18536709	pubmed	18536709	create date:2008/06/10 | first author:Pascual A
Spike timing-dependent long-term depression requires presynaptic NMDA receptors.	/pubmed/18516036	Rodríguez-Moreno A, Paulsen O.	Nat Neurosci. 2008 Jul;11(7):744-5. Epub 2008 May 30.	Nat Neurosci. 2008	PubMed	citation	PMID:18516036	pubmed	18516036	create date:2008/06/03 | first author:Rodríguez-Moreno A
Critical role of TRPC6 channels in the formation of excitatory synapses.	/pubmed/18516035	Zhou J, Du W, Zhou K, Tai Y, Yao H, Jia Y, Ding Y, Wang Y.	Nat Neurosci. 2008 Jul;11(7):741-3. Epub 2008 May 30.	Nat Neurosci. 2008	PubMed	citation	PMID:18516035	pubmed	18516035	create date:2008/06/03 | first author:Zhou J
Outer hair cell somatic, not hair bundle, motility is the basis of the cochlear amplifier.	/pubmed/18516034	Mellado Lagarde MM, Drexl M, Lukashkina VA, Lukashkin AN, Russell IJ.	Nat Neurosci. 2008 Jul;11(7):746-8. Epub 2008 May 30.	Nat Neurosci. 2008	PubMed	citation	PMID:18516034	pubmed	18516034	create date:2008/06/03 | first author:Mellado Lagarde MM
Behavior-dependent short-term assembly dynamics in the medial prefrontal cortex.	/pubmed/18516033	Fujisawa S, Amarasingham A, Harrison MT, Buzsáki G.	Nat Neurosci. 2008 Jul;11(7):823-33. Epub 2008 May 30.	Nat Neurosci. 2008	PubMed	citation	PMID:18516033	pubmed	18516033	create date:2008/06/03 | first author:Fujisawa S
Title	URL	Description	Details	ShortDetails	Resource	Type	Identifiers	Db	EntrezUID	Properties
Visual enlightenment.	/pubmed/18506139	Gray N.	Nat Neurosci. 2008 Jun;11(6):630. No abstract available.	Nat Neurosci. 2008	PubMed	citation	PMID:18506139	pubmed	18506139	create date:2008/05/29 | first author:Gray N
How the clock sees the light.	/pubmed/18506138	Van Gelder RN.	Nat Neurosci. 2008 Jun;11(6):628-30. No abstract available.	Nat Neurosci. 2008	PubMed	citation	PMID:18506138	pubmed	18506138	create date:2008/05/29 | first author:Van Gelder RN
Neurotrophins giveth and they taketh away.	/pubmed/18506137	Davies AM.	Nat Neurosci. 2008 Jun;11(6):627-8. No abstract available.	Nat Neurosci. 2008	PubMed	citation	PMID:18506137	pubmed	18506137	create date:2008/05/29 | first author:Davies AM
microRNA-9 multitasking near organizing centers.	/pubmed/18506136	Delaloy C, Gao FB.	Nat Neurosci. 2008 Jun;11(6):625-6. No abstract available.	Nat Neurosci. 2008	PubMed	citation	PMID:18506136	pubmed	18506136	create date:2008/05/29 | first author:Delaloy C
The road least taken.	/pubmed/18506135	Rao V, Snyder LH.	Nat Neurosci. 2008 Jun;11(6):623-4. No abstract available.	Nat Neurosci. 2008	PubMed	citation	PMID:18506135	pubmed	18506135	create date:2008/05/29 | first author:Rao V
Deciphering citation statistics.	/pubmed/18506133	[No authors listed]	Nat Neurosci. 2008 Jun;11(6):619. No abstract available. Erratum in: Nat Neurosci. 2008 Dec;11(12):1463.	Nat Neurosci. 2008	PubMed	citation	PMID:18506133	pubmed	18506133	create date:2008/05/29
Reward prediction based on stimulus categorization in primate lateral prefrontal cortex.	/pubmed/18500338	Pan X, Sawa K, Tsuda I, Tsukada M, Sakagami M.	Nat Neurosci. 2008 Jun;11(6):703-12. Epub 2008 May 25.	Nat Neurosci. 2008	PubMed	citation	PMID:18500338	pubmed	18500338	create date:2008/05/27 | first author:Pan X
Thinning of sensorimotor cortices in children with Tourette syndrome.	/pubmed/18488025	Sowell ER, Kan E, Yoshii J, Thompson PM, Bansal R, Xu D, Toga AW, Peterson BS.	Nat Neurosci. 2008 Jun;11(6):637-9. Epub 2008 May 18.	Nat Neurosci. 2008	PubMed	citation	PMID:18488025	pubmed	18488025	create date:2008/05/20 | first author:Sowell ER
Decision-making with multiple alternatives.	/pubmed/18488024	Churchland AK, Kiani R, Shadlen MN.	Nat Neurosci. 2008 Jun;11(6):693-702. Epub 2008 May 18. Erratum in: Nat Neurosci. 2008 Jul;11(7):851.	Nat Neurosci. 2008	PubMed	citation	PMID:18488024	pubmed	18488024	create date:2008/05/20 | first author:Churchland AK
T-type Ca2+ channels, SK2 channels and SERCAs gate sleep-related oscillations in thalamic dendrites.	/pubmed/18488023	Cueni L, Canepari M, Luján R, Emmenegger Y, Watanabe M, Bond CT, Franken P, Adelman JP, Lüthi A.	Nat Neurosci. 2008 Jun;11(6):683-92. Epub 2008 May 18.	Nat Neurosci. 2008	PubMed	citation	PMID:18488023	pubmed	18488023	create date:2008/05/20 | first author:Cueni L
Sexually dimorphic gastrin releasing peptide system in the spinal cord controls male reproductive functions.	/pubmed/18488022	Sakamoto H, Matsuda K, Zuloaga DG, Hongu H, Wada E, Wada K, Jordan CL, Breedlove SM, Kawata M.	Nat Neurosci. 2008 Jun;11(6):634-6. Epub 2008 May 18.	Nat Neurosci. 2008	PubMed	citation	PMID:18488022	pubmed	18488022	create date:2008/05/20 | first author:Sakamoto H
Drosophila TRPA channel modulates sugar-stimulated neural excitation, avoidance and social response.	/pubmed/18469811	Xu J, Sornborger AT, Lee JK, Shen P.	Nat Neurosci. 2008 Jun;11(6):676-82. Epub 2008 May 11.	Nat Neurosci. 2008	PubMed	citation	PMID:18469811	pubmed	18469811	create date:2008/05/13 | first author:Xu J
Activity-dependent site-specific changes of glutamate receptor composition in vivo.	/pubmed/18469810	Schmid A, Hallermann S, Kittel RJ, Khorramshahi O, Frölich AM, Quentin C, Rasse TM, Mertel S, Heckmann M, Sigrist SJ.	Nat Neurosci. 2008 Jun;11(6):659-66. Epub 2008 May 11.	Nat Neurosci. 2008	PubMed	citation	PMID:18469810	pubmed	18469810	create date:2008/05/13 | first author:Schmid A
MicroRNA-9 directs late organizer activity of the midbrain-hindbrain boundary.	/pubmed/18454145	Leucht C, Stigloher C, Wizenmann A, Klafke R, Folchert A, Bally-Cuif L.	Nat Neurosci. 2008 Jun;11(6):641-8. Epub 2008 May 4.	Nat Neurosci. 2008	PubMed	citation	PMID:18454145	pubmed	18454145	create date:2008/05/06 | first author:Leucht C
Single-neuron labeling with inducible Cre-mediated knockout in transgenic mice.	/pubmed/18454144	Young P, Qiu L, Wang D, Zhao S, Gross J, Feng G.	Nat Neurosci. 2008 Jun;11(6):721-8. Epub 2008 May 4.	Nat Neurosci. 2008	PubMed	citation	PMID:18454144	pubmed	18454144	create date:2008/05/06 | first author:Young P
Learning outside the song system.	/pubmed/18437192	Gray N.	Nat Neurosci. 2008 May;11(5):533. No abstract available.	Nat Neurosci. 2008	PubMed	citation	PMID:18437192	pubmed	18437192	create date:2008/04/26 | first author:Gray N
A volume control for the sense of smell.	/pubmed/18437191	Strowbridge BW.	Nat Neurosci. 2008 May;11(5):531-3. No abstract available.	Nat Neurosci. 2008	PubMed	citation	PMID:18437191	pubmed	18437191	create date:2008/04/26 | first author:Strowbridge BW
The need for a cool head: reversible inactivation reveals functional segregation in auditory cortex.	/pubmed/18437190	Sumner CJ, Palmer AR, Moore DR.	Nat Neurosci. 2008 May;11(5):530-1. No abstract available.	Nat Neurosci. 2008	PubMed	citation	PMID:18437190	pubmed	18437190	create date:2008/04/26 | first author:Sumner CJ
Fire in the hole: pore dilation of the capsaicin receptor TRPV1.	/pubmed/18437189	Bautista D, Julius D.	Nat Neurosci. 2008 May;11(5):528-9. No abstract available.	Nat Neurosci. 2008	PubMed	citation	PMID:18437189	pubmed	18437189	create date:2008/04/26 | first author:Bautista D
How I learned to stop worrying and love calcineurin.	/pubmed/18437188	Sindreu CB, Storm DR.	Nat Neurosci. 2008 May;11(5):527-8. No abstract available.	Nat Neurosci. 2008	PubMed	citation	PMID:18437188	pubmed	18437188	create date:2008/04/26 | first author:Sindreu CB
BOLD and spiking activity.	/pubmed/18437185	Nir Y, Dinstein I, Malach R, Heeger DJ.	Nat Neurosci. 2008 May;11(5):523-4; author reply 524. No abstract available.	Nat Neurosci. 2008	PubMed	citation	PMID:18437185	pubmed	18437185	create date:2008/04/26 | first author:Nir Y
Nature Neuroscience turns 10.	/pubmed/18437184	[No authors listed]	Nat Neurosci. 2008 May;11(5):521. No abstract available.	Nat Neurosci. 2008	PubMed	citation	PMID:18437184	pubmed	18437184	create date:2008/04/26
Three-dimensional random access multiphoton microscopy for functional imaging of neuronal activity.	/pubmed/18432198	Duemani Reddy G, Kelleher K, Fink R, Saggau P.	Nat Neurosci. 2008 Jun;11(6):713-20. Epub 2008 Apr 27.	Nat Neurosci. 2008	PubMed	citation	PMID:18432198	pubmed	18432198	create date:2008/04/25 | first author:Duemani Reddy G
Light-activated channels targeted to ON bipolar cells restore visual function in retinal degeneration.	/pubmed/18432197	Lagali PS, Balya D, Awatramani GB, Münch TA, Kim DS, Busskamp V, Cepko CL, Roska B.	Nat Neurosci. 2008 Jun;11(6):667-75. Epub 2008 Apr 27.	Nat Neurosci. 2008	PubMed	citation	PMID:18432197	pubmed	18432197	create date:2008/04/25 | first author:Lagali PS
Red-shifted optogenetic excitation: a tool for fast neural control derived from Volvox carteri.	/pubmed/18432196	Zhang F, Prigge M, Beyrière F, Tsunoda SP, Mattis J, Yizhar O, Hegemann P, Deisseroth K.	Nat Neurosci. 2008 Jun;11(6):631-3. Epub 2008 Apr 23.	Nat Neurosci. 2008	PubMed	citation	PMID:18432196	pubmed	18432196	create date:2008/04/25 | first author:Zhang F
Theta phase-specific codes for two-dimensional position, trajectory and heading in the hippocampus.	/pubmed/18425124	Huxter JR, Senior TJ, Allen K, Csicsvari J.	Nat Neurosci. 2008 May;11(5):587-94. Epub 2008 Apr 20.	Nat Neurosci. 2008	PubMed	citation	PMID:18425124	pubmed	18425124	create date:2008/04/22 | first author:Huxter JR
Cortical activity patterns predict speech discrimination ability.	/pubmed/18425123	Engineer CT, Perez CA, Chen YH, Carraway RS, Reed AC, Shetake JA, Jakkamsetti V, Chang KQ, Kilgard MP.	Nat Neurosci. 2008 May;11(5):603-8. Epub 2008 Apr 20.	Nat Neurosci. 2008	PubMed	citation	PMID:18425123	pubmed	18425123	create date:2008/04/22 | first author:Engineer CT
Quantal noise from human red cone pigment.	/pubmed/18425122	Fu Y, Kefalov V, Luo DG, Xue T, Yau KW.	Nat Neurosci. 2008 May;11(5):565-71. Epub 2008 Apr 20.	Nat Neurosci. 2008	PubMed	citation	PMID:18425122	pubmed	18425122	create date:2008/04/22 | first author:Fu Y
Control of the establishment of aversive memory by calcineurin and Zif268.	/pubmed/18425121	Baumgärtel K, Genoux D, Welzl H, Tweedie-Cullen RY, Koshibu K, Livingstone-Zatchej M, Mamie C, Mansuy IM.	Nat Neurosci. 2008 May;11(5):572-8. Epub 2008 Apr 20.	Nat Neurosci. 2008	PubMed	citation	PMID:18425121	pubmed	18425121	create date:2008/04/22 | first author:Baumgärtel K
Double dissociation of 'what' and 'where' processing in auditory cortex.	/pubmed/18408717	Lomber SG, Malhotra S.	Nat Neurosci. 2008 May;11(5):609-16. Epub 2008 Apr 13.	Nat Neurosci. 2008	PubMed	citation	PMID:18408717	pubmed	18408717	create date:2008/04/15 | first author:Lomber SG
Reduction of stimulus visibility compresses apparent time intervals.	/pubmed/18408716	Terao M, Watanabe J, Yagi A, Nishida S.	Nat Neurosci. 2008 May;11(5):541-2. Epub 2008 Apr 13.	Nat Neurosci. 2008	PubMed	citation	PMID:18408716	pubmed	18408716	create date:2008/04/15 | first author:Terao M
Unconscious determinants of free decisions in the human brain.	/pubmed/18408715	Soon CS, Brass M, Heinze HJ, Haynes JD.	Nat Neurosci. 2008 May;11(5):543-5. Epub 2008 Apr 13.	Nat Neurosci. 2008	PubMed	citation	PMID:18408715	pubmed	18408715	create date:2008/04/15 | first author:Soon CS
Oligomeric amyloid-beta peptide disrupts phosphatidylinositol-4,5-bisphosphate metabolism.	/pubmed/18391946	Berman DE, Dall'Armi C, Voronov SV, McIntire LB, Zhang H, Moore AZ, Staniszewski A, Arancio O, Kim TW, Di Paolo G.	Nat Neurosci. 2008 May;11(5):547-54. Epub 2008 Apr 6.	Nat Neurosci. 2008	PubMed	citation	PMID:18391946	pubmed	18391946	create date:2008/04/09 | first author:Berman DE
TRPV1 shows dynamic ionic selectivity during agonist stimulation.	/pubmed/18391945	Chung MK, Güler AD, Caterina MJ.	Nat Neurosci. 2008 May;11(5):555-64. Epub 2008 Apr 6.	Nat Neurosci. 2008	PubMed	citation	PMID:18391945	pubmed	18391945	create date:2008/04/09 | first author:Chung MK
Functional identification of sensory mechanisms required for developmental song learning.	/pubmed/18391944	London SE, Clayton DF.	Nat Neurosci. 2008 May;11(5):579-86. Epub 2008 Apr 6.	Nat Neurosci. 2008	PubMed	citation	PMID:18391944	pubmed	18391944	create date:2008/04/09 | first author:London SE
Silencing preBötzinger complex somatostatin-expressing neurons induces persistent apnea in awake rat.	/pubmed/18391943	Tan W, Janczewski WA, Yang P, Shao XM, Callaway EM, Feldman JL.	Nat Neurosci. 2008 May;11(5):538-40. Epub 2008 Apr 6.	Nat Neurosci. 2008	PubMed	citation	PMID:18391943	pubmed	18391943	create date:2008/04/09 | first author:Tan W
Corollary discharge circuits for saccadic modulation of the pigeon visual system.	/pubmed/18391942	Yang Y, Cao P, Yang Y, Wang SR.	Nat Neurosci. 2008 May;11(5):595-602. Epub 2008 Apr 6.	Nat Neurosci. 2008	PubMed	citation	PMID:18391942	pubmed	18391942	create date:2008/04/09 | first author:Yang Y
Developmental axon pruning mediated by BDNF-p75NTR-dependent axon degeneration.	/pubmed/18382462	Singh KK, Park KJ, Hong EJ, Kramer BM, Greenberg ME, Kaplan DR, Miller FD.	Nat Neurosci. 2008 Jun;11(6):649-58. Epub 2008 Apr 1.	Nat Neurosci. 2008	PubMed	citation	PMID:18382462	pubmed	18382462	create date:2008/04/03 | first author:Singh KK
Instantaneous correlation of excitation and inhibition during ongoing and sensory-evoked activities.	/pubmed/18376400	Okun M, Lampl I.	Nat Neurosci. 2008 May;11(5):535-7. Epub 2008 Mar 30.	Nat Neurosci. 2008	PubMed	citation	PMID:18376400	pubmed	18376400	create date:2008/04/01 | first author:Okun M
Modulators of decision making.	/pubmed/18368048	Doya K.	Nat Neurosci. 2008 Apr;11(4):410-6. Review.	Nat Neurosci. 2008	PubMed	citation	PMID:18368048	pubmed	18368048	create date:2008/03/28 | first author:Doya K
Game theory and neural basis of social decision making.	/pubmed/18368047	Lee D.	Nat Neurosci. 2008 Apr;11(4):404-9. Epub 2008 Mar 26. Review.	Nat Neurosci. 2008	PubMed	citation	PMID:18368047	pubmed	18368047	create date:2008/03/28 | first author:Lee D
Risky business: the neuroeconomics of decision making under uncertainty.	/pubmed/18368046	Platt ML, Huettel SA.	Nat Neurosci. 2008 Apr;11(4):398-403. Epub 2008 Mar 26. Review.	Nat Neurosci. 2008	PubMed	citation	PMID:18368046	pubmed	18368046	create date:2008/03/28 | first author:Platt ML
Choice, uncertainty and value in prefrontal and cingulate cortex.	/pubmed/18368045	Rushworth MF, Behrens TE.	Nat Neurosci. 2008 Apr;11(4):389-97. Epub 2008 Mar 26. Review.	Nat Neurosci. 2008	PubMed	citation	PMID:18368045	pubmed	18368045	create date:2008/03/28 | first author:Rushworth MF
Focus on decision making.	/pubmed/18368044	Bayer H.	Nat Neurosci. 2008 Apr;11(4):387. No abstract available.	Nat Neurosci. 2008	PubMed	citation	PMID:18368044	pubmed	18368044	create date:2008/03/28 | first author:Bayer H
What's in your mind?	/pubmed/18368043	Wandell BA.	Nat Neurosci. 2008 Apr;11(4):384-5. No abstract available.	Nat Neurosci. 2008	PubMed	citation	PMID:18368043	pubmed	18368043	create date:2008/03/28 | first author:Wandell BA
Language evolution: neural differences that make a difference.	/pubmed/18368042	Ghazanfar AA.	Nat Neurosci. 2008 Apr;11(4):382-4. No abstract available.	Nat Neurosci. 2008	PubMed	citation	PMID:18368042	pubmed	18368042	create date:2008/03/28 | first author:Ghazanfar AA
NMDA receptor activity regulates transcription of antioxidant pathways.	/pubmed/18368041	Lipton SA.	Nat Neurosci. 2008 Apr;11(4):381-2. No abstract available.	Nat Neurosci. 2008	PubMed	citation	PMID:18368041	pubmed	18368041	create date:2008/03/28 | first author:Lipton SA
Glia get excited.	/pubmed/18368040	Otis TS, Sofroniew MV.	Nat Neurosci. 2008 Apr;11(4):379-80. No abstract available.	Nat Neurosci. 2008	PubMed	citation	PMID:18368040	pubmed	18368040	create date:2008/03/28 | first author:Otis TS
Reducing the costs of peer review.	/pubmed/18368038	[No authors listed]	Nat Neurosci. 2008 Apr;11(4):375. No abstract available.	Nat Neurosci. 2008	PubMed	citation	PMID:18368038	pubmed	18368038	create date:2008/03/28
Redefining the serotonergic system by genetic lineage.	/pubmed/18344997	Jensen P, Farago AF, Awatramani RB, Scott MM, Deneris ES, Dymecki SM.	Nat Neurosci. 2008 Apr;11(4):417-9. Epub 2008 Mar 16.	Nat Neurosci. 2008	PubMed	citation	PMID:18344997	pubmed	18344997	create date:2008/03/18 | first author:Jensen P
Title	URL	Description	Details	ShortDetails	Resource	Type	Identifiers	Db	EntrezUID	Properties
Emotional environments retune the valence of appetitive versus fearful functions in nucleus accumbens.	/pubmed/18344996	Reynolds SM, Berridge KC.	Nat Neurosci. 2008 Apr;11(4):423-5. Epub 2008 Mar 16.	Nat Neurosci. 2008	PubMed	citation	PMID:18344996	pubmed	18344996	create date:2008/03/18 | first author:Reynolds SM
Persistent restoration of sensory function by immediate or delayed systemic artemin after dorsal root injury.	/pubmed/18344995	Wang R, King T, Ossipov MH, Rossomando AJ, Vanderah TW, Harvey P, Cariani P, Frank E, Sah DW, Porreca F.	Nat Neurosci. 2008 Apr;11(4):488-96. Epub 2008 Mar 23.	Nat Neurosci. 2008	PubMed	citation	PMID:18344995	pubmed	18344995	create date:2008/03/18 | first author:Wang R
Synaptic NMDA receptor activity boosts intrinsic antioxidant defenses.	/pubmed/18344994	Papadia S, Soriano FX, Léveillé F, Martel MA, Dakin KA, Hansen HH, Kaindl A, Sifringer M, Fowler J, Stefovska V, McKenzie G, Craigon M, Corriveau R, Ghazal P, Horsburgh K, Yankner BA, Wyllie DJ, Ikonomidou C, Hardingham GE.	Nat Neurosci. 2008 Apr;11(4):476-87. Epub 2008 Mar 23.	Nat Neurosci. 2008	PubMed	citation	PMID:18344994	pubmed	18344994	create date:2008/03/18 | first author:Papadia S
The evolution of the arcuate fasciculus revealed with comparative DTI.	/pubmed/18344993	Rilling JK, Glasser MF, Preuss TM, Ma X, Zhao T, Hu X, Behrens TE.	Nat Neurosci. 2008 Apr;11(4):426-8. Epub 2008 Mar 23.	Nat Neurosci. 2008	PubMed	citation	PMID:18344993	pubmed	18344993	create date:2008/03/18 | first author:Rilling JK
ALS-causing SOD1 mutants generate vascular changes prior to motor neuron degeneration.	/pubmed/18344992	Zhong Z, Deane R, Ali Z, Parisi M, Shapovalov Y, O'Banion MK, Stojanovic K, Sagare A, Boillee S, Cleveland DW, Zlokovic BV.	Nat Neurosci. 2008 Apr;11(4):420-2. Epub 2008 Mar 16.	Nat Neurosci. 2008	PubMed	citation	PMID:18344992	pubmed	18344992	create date:2008/03/18 | first author:Zhong Z
Compartment-specific transcription factors orchestrate angiogenesis gradients in the embryonic brain.	/pubmed/18344991	Vasudevan A, Long JE, Crandall JE, Rubenstein JL, Bhide PG.	Nat Neurosci. 2008 Apr;11(4):429-39. Epub 2008 Mar 16.	Nat Neurosci. 2008	PubMed	citation	PMID:18344991	pubmed	18344991	create date:2008/03/18 | first author:Vasudevan A
Development and spike timing-dependent plasticity of recurrent excitation in the Xenopus optic tectum.	/pubmed/18344990	Pratt KG, Dong W, Aizenman CD.	Nat Neurosci. 2008 Apr;11(4):467-75. Epub 2008 Mar 23.	Nat Neurosci. 2008	PubMed	citation	PMID:18344990	pubmed	18344990	create date:2008/03/18 | first author:Pratt KG
Plexin-A2 and its ligand, Sema6A, control nucleus-centrosome coupling in migrating granule cells.	/pubmed/18327254	Renaud J, Kerjan G, Sumita I, Zagar Y, Georget V, Kim D, Fouquet C, Suda K, Sanbo M, Suto F, Ackerman SL, Mitchell KJ, Fujisawa H, Chédotal A.	Nat Neurosci. 2008 Apr;11(4):440-9. Epub 2008 Mar 9.	Nat Neurosci. 2008	PubMed	citation	PMID:18327254	pubmed	18327254	create date:2008/03/11 | first author:Renaud J
Neural correlates of perceptual learning in a sensory-motor, but not a sensory, cortical area.	/pubmed/18327253	Law CT, Gold JI.	Nat Neurosci. 2008 Apr;11(4):505-13. Epub 2008 Mar 9.	Nat Neurosci. 2008	PubMed	citation	PMID:18327253	pubmed	18327253	create date:2008/03/11 | first author:Law CT
Spiking and nonspiking classes of oligodendrocyte precursor glia in CNS white matter.	/pubmed/18311136	Káradóttir R, Hamilton NB, Bakiri Y, Attwell D.	Nat Neurosci. 2008 Apr;11(4):450-6. Epub 2008 Mar 2. Erratum in: Nat Neurosci. 2008 Jul;11(7): 851.	Nat Neurosci. 2008	PubMed	citation	PMID:18311136	pubmed	18311136	create date:2008/03/04 | first author:Káradóttir R
Motor protein-dependent transport of AMPA receptors into spines during long-term potentiation.	/pubmed/18311135	Correia SS, Bassani S, Brown TC, Lisé MF, Backos DS, El-Husseini A, Passafaro M, Esteban JA.	Nat Neurosci. 2008 Apr;11(4):457-66. Epub 2008 Mar 2.	Nat Neurosci. 2008	PubMed	citation	PMID:18311135	pubmed	18311135	create date:2008/03/04 | first author:Correia SS
Smokers' brains compute, but ignore, a fictive error signal in a sequential investment task.	/pubmed/18311134	Chiu PH, Lohrenz TM, Montague PR.	Nat Neurosci. 2008 Apr;11(4):514-20. Epub 2008 Mar 2.	Nat Neurosci. 2008	PubMed	citation	PMID:18311134	pubmed	18311134	create date:2008/03/04 | first author:Chiu PH
TrkB kinase is required for recovery, but not loss, of cortical responses following monocular deprivation.	/pubmed/18311133	Kaneko M, Hanover JL, England PM, Stryker MP.	Nat Neurosci. 2008 Apr;11(4):497-504. Epub 2008 Mar 2.	Nat Neurosci. 2008	PubMed	citation	PMID:18311133	pubmed	18311133	create date:2008/03/04 | first author:Kaneko M
Malleable templates: reshaping our crystallized skills to create new outcomes.	/pubmed/18301431	Grafton ST.	Nat Neurosci. 2008 Mar;11(3):248-9. No abstract available.	Nat Neurosci. 2008	PubMed	citation	PMID:18301431	pubmed	18301431	create date:2008/02/28 | first author:Grafton ST
A commanding control of behavior.	/pubmed/18301430	Thirumalai V, Cline HT.	Nat Neurosci. 2008 Mar;11(3):246-8. No abstract available.	Nat Neurosci. 2008	PubMed	citation	PMID:18301430	pubmed	18301430	create date:2008/02/28 | first author:Thirumalai V
Beta-catenin in reverse action.	/pubmed/18301429	Fu AK, Cheung ZH, Ip NY.	Nat Neurosci. 2008 Mar;11(3):244-6. No abstract available.	Nat Neurosci. 2008	PubMed	citation	PMID:18301429	pubmed	18301429	create date:2008/02/28 | first author:Fu AK
Calcium: first messenger.	/pubmed/18301428	Spitzer NC.	Nat Neurosci. 2008 Mar;11(3):243-4. No abstract available.	Nat Neurosci. 2008	PubMed	citation	PMID:18301428	pubmed	18301428	create date:2008/02/28 | first author:Spitzer NC
The ethical neuroscientist.	/pubmed/18301426	[No authors listed]	Nat Neurosci. 2008 Mar;11(3):239. No abstract available.	Nat Neurosci. 2008	PubMed	citation	PMID:18301426	pubmed	18301426	create date:2008/02/28
A single N-terminal cysteine in TRPV1 determines activation by pungent compounds from onion and garlic.	/pubmed/18297068	Salazar H, Llorente I, Jara-Oseguera A, García-Villegas R, Munari M, Gordon SE, Islas LD, Rosenbaum T.	Nat Neurosci. 2008 Mar;11(3):255-61. Epub 2008 Feb 24.	Nat Neurosci. 2008	PubMed	citation	PMID:18297068	pubmed	18297068	create date:2008/02/26 | first author:Salazar H
Activation of estrogen receptor-beta regulates hippocampal synaptic plasticity and improves memory.	/pubmed/18297067	Liu F, Day M, Muñiz LC, Bitran D, Arias R, Revilla-Sanchez R, Grauer S, Zhang G, Kelley C, Pulito V, Sung A, Mervis RF, Navarra R, Hirst WD, Reinhart PH, Marquis KL, Moss SJ, Pangalos MN, Brandon NJ.	Nat Neurosci. 2008 Mar;11(3):334-43. Epub 2008 Feb 24.	Nat Neurosci. 2008	PubMed	citation	PMID:18297067	pubmed	18297067	create date:2008/02/26 | first author:Liu F
A molecular pathway of neurodegeneration linking alpha-synuclein to ApoE and Abeta peptides.	/pubmed/18297066	Gallardo G, Schlüter OM, Südhof TC.	Nat Neurosci. 2008 Mar;11(3):301-8. Epub 2008 Feb 24.	Nat Neurosci. 2008	PubMed	citation	PMID:18297066	pubmed	18297066	create date:2008/02/26 | first author:Gallardo G
Hedgehog signaling and primary cilia are required for the formation of adult neural stem cells.	/pubmed/18297065	Han YG, Spassky N, Romaguera-Ros M, Garcia-Verdugo JM, Aguilar A, Schneider-Maunoury S, Alvarez-Buylla A.	Nat Neurosci. 2008 Mar;11(3):277-84. Epub 2008 Feb 24.	Nat Neurosci. 2008	PubMed	citation	PMID:18297065	pubmed	18297065	create date:2008/02/26 | first author:Han YG
Robo2-Slit1 dependent cell-cell interactions mediate assembly of the trigeminal ganglion.	/pubmed/18278043	Shiau CE, Lwigale PY, Das RM, Wilson SA, Bronner-Fraser M.	Nat Neurosci. 2008 Mar;11(3):269-76. Epub 2008 Feb 17.	Nat Neurosci. 2008	PubMed	citation	PMID:18278043	pubmed	18278043	create date:2008/02/19 | first author:Shiau CE
The vesicular glutamate transporter VGLUT3 synergizes striatal acetylcholine tone.	/pubmed/18278042	Gras C, Amilhon B, Lepicard EM, Poirel O, Vinatier J, Herbin M, Dumas S, Tzavara ET, Wade MR, Nomikos GG, Hanoun N, Saurini F, Kemel ML, Gasnier B, Giros B, El Mestikawy S.	Nat Neurosci. 2008 Mar;11(3):292-300. Epub 2008 Feb 17.	Nat Neurosci. 2008	PubMed	citation	PMID:18278042	pubmed	18278042	create date:2008/02/19 | first author:Gras C
Retrograde regulation of motoneuron differentiation by muscle beta-catenin.	/pubmed/18278041	Li XM, Dong XP, Luo SW, Zhang B, Lee DH, Ting AK, Neiswender H, Kim CH, Carpenter-Hyland E, Gao TM, Xiong WC, Mei L.	Nat Neurosci. 2008 Mar;11(3):262-8. Epub 2008 Feb 17.	Nat Neurosci. 2008	PubMed	citation	PMID:18278041	pubmed	18278041	create date:2008/02/19 | first author:Li XM
CaMKII: a biochemical bridge linking accumbens dopamine and glutamate systems in cocaine seeking.	/pubmed/18278040	Anderson SM, Famous KR, Sadri-Vakili G, Kumaresan V, Schmidt HD, Bass CE, Terwilliger EF, Cha JH, Pierce RC.	Nat Neurosci. 2008 Mar;11(3):344-53. Epub 2008 Feb 17. Erratum in: Nat Neurosci. 2008 May;11(5):617.	Nat Neurosci. 2008	PubMed	citation	PMID:18278040	pubmed	18278040	create date:2008/02/19 | first author:Anderson SM
Diabetes impairs hippocampal function through glucocorticoid-mediated effects on new and mature neurons.	/pubmed/18278039	Stranahan AM, Arumugam TV, Cutler RG, Lee K, Egan JM, Mattson MP.	Nat Neurosci. 2008 Mar;11(3):309-17. Epub 2008 Feb 17.	Nat Neurosci. 2008	PubMed	citation	PMID:18278039	pubmed	18278039	create date:2008/02/19 | first author:Stranahan AM
A voice region in the monkey brain.	/pubmed/18264095	Petkov CI, Kayser C, Steudel T, Whittingstall K, Augath M, Logothetis NK.	Nat Neurosci. 2008 Mar;11(3):367-74. Epub 2008 Feb 10.	Nat Neurosci. 2008	PubMed	citation	PMID:18264095	pubmed	18264095	create date:2008/02/12 | first author:Petkov CI
Control of visually guided behavior by distinct populations of spinal projection neurons.	/pubmed/18264094	Orger MB, Kampff AR, Severi KE, Bollmann JH, Engert F.	Nat Neurosci. 2008 Mar;11(3):327-33. Epub 2008 Feb 10.	Nat Neurosci. 2008	PubMed	citation	PMID:18264094	pubmed	18264094	create date:2008/02/12 | first author:Orger MB
Astrocytes as determinants of disease progression in inherited amyotrophic lateral sclerosis.	/pubmed/18246065	Yamanaka K, Chun SJ, Boillee S, Fujimori-Tonou N, Yamashita H, Gutmann DH, Takahashi R, Misawa H, Cleveland DW.	Nat Neurosci. 2008 Mar;11(3):251-3. Epub 2008 Feb 3.	Nat Neurosci. 2008	PubMed	citation	PMID:18246065	pubmed	18246065	create date:2008/02/05 | first author:Yamanaka K
Top-down laminar organization of the excitatory network in motor cortex.	/pubmed/18246064	Weiler N, Wood L, Yu J, Solla SA, Shepherd GM.	Nat Neurosci. 2008 Mar;11(3):360-6. Epub 2008 Feb 3.	Nat Neurosci. 2008	PubMed	citation	PMID:18246064	pubmed	18246064	create date:2008/02/05 | first author:Weiler N
More to pheromones than meets the nose.	/pubmed/18227795	Broad KD, Keverne EB.	Nat Neurosci. 2008 Feb;11(2):128-9. No abstract available.	Nat Neurosci. 2008	PubMed	citation	PMID:18227795	pubmed	18227795	create date:2008/01/30 | first author:Broad KD
Crossing borders: sleep reactivation as a window on cell assembly formation.	/pubmed/18227794	Nitz D, Cowen S.	Nat Neurosci. 2008 Feb;11(2):126-8. No abstract available.	Nat Neurosci. 2008	PubMed	citation	PMID:18227794	pubmed	18227794	create date:2008/01/30 | first author:Nitz D
Why endocannabinoids are not all alike.	/pubmed/18227793	Di Marzo V, Cristino L.	Nat Neurosci. 2008 Feb;11(2):124-6. No abstract available.	Nat Neurosci. 2008	PubMed	citation	PMID:18227793	pubmed	18227793	create date:2008/01/30 | first author:Di Marzo V
Sleep: hitting the reset button.	/pubmed/18227792	Griffith LC, Rosbash M.	Nat Neurosci. 2008 Feb;11(2):123-4. No abstract available.	Nat Neurosci. 2008	PubMed	citation	PMID:18227792	pubmed	18227792	create date:2008/01/30 | first author:Griffith LC
Rethinking grant review.	/pubmed/18227790	[No authors listed]	Nat Neurosci. 2008 Feb;11(2):119.	Nat Neurosci. 2008	PubMed	citation	PMID:18227790	pubmed	18227790	create date:2008/01/30
Regulation of axonal and dendritic growth by the extracellular calcium-sensing receptor.	/pubmed/18223649	Vizard TN, O'Keeffe GW, Gutierrez H, Kos CH, Riccardi D, Davies AM.	Nat Neurosci. 2008 Mar;11(3):285-91. Epub 2008 Jan 27.	Nat Neurosci. 2008	PubMed	citation	PMID:18223649	pubmed	18223649	create date:2008/01/29 | first author:Vizard TN
Signals and noise in an inhibitory interneuron diverge to control activity in nearby retinal ganglion cells.	/pubmed/18223648	Murphy GJ, Rieke F.	Nat Neurosci. 2008 Mar;11(3):318-26. Epub 2008 Jan 27.	Nat Neurosci. 2008	PubMed	citation	PMID:18223648	pubmed	18223648	create date:2008/01/29 | first author:Murphy GJ
Modulation of GABAA receptor desensitization uncouples sleep onset and maintenance in Drosophila.	/pubmed/18223647	Agosto J, Choi JC, Parisky KM, Stilwell G, Rosbash M, Griffith LC.	Nat Neurosci. 2008 Mar;11(3):354-9. Epub 2008 Jan 27.	Nat Neurosci. 2008	PubMed	citation	PMID:18223647	pubmed	18223647	create date:2008/01/29 | first author:Agosto J
Molecular and electrophysiological evidence for net synaptic potentiation in wake and depression in sleep.	/pubmed/18204445	Vyazovskiy VV, Cirelli C, Pfister-Genskow M, Faraguna U, Tononi G.	Nat Neurosci. 2008 Feb;11(2):200-8. Epub 2008 Jan 20.	Nat Neurosci. 2008	PubMed	citation	PMID:18204445	pubmed	18204445	create date:2008/01/22 | first author:Vyazovskiy VV
Biosynthesis and processing of endogenous BDNF: CNS neurons store and secrete BDNF, not pro-BDNF.	/pubmed/18204444	Matsumoto T, Rauskolb S, Polack M, Klose J, Kolbeck R, Korte M, Barde YA.	Nat Neurosci. 2008 Feb;11(2):131-3. Epub 2008 Jan 20.	Nat Neurosci. 2008	PubMed	citation	PMID:18204444	pubmed	18204444	create date:2008/01/22 | first author:Matsumoto T
Action potential generation requires a high sodium channel density in the axon initial segment.	/pubmed/18204443	Kole MH, Ilschner SU, Kampa BM, Williams SR, Ruben PC, Stuart GJ.	Nat Neurosci. 2008 Feb;11(2):178-86. Epub 2008 Jan 20.	Nat Neurosci. 2008	PubMed	citation	PMID:18204443	pubmed	18204443	create date:2008/01/22 | first author:Kole MH
SK2 channel plasticity contributes to LTP at Schaffer collateral-CA1 synapses.	/pubmed/18204442	Lin MT, Luján R, Watanabe M, Adelman JP, Maylie J.	Nat Neurosci. 2008 Feb;11(2):170-7. Epub 2008 Jan 20.	Nat Neurosci. 2008	PubMed	citation	PMID:18204442	pubmed	18204442	create date:2008/01/22 | first author:Lin MT
Anandamide inhibits metabolism and physiological actions of 2-arachidonoylglycerol in the striatum.	/pubmed/18204441	Maccarrone M, Rossi S, Bari M, De Chiara V, Fezza F, Musella A, Gasperi V, Prosperetti C, Bernardi G, Finazzi-Agrò A, Cravatt BF, Centonze D.	Nat Neurosci. 2008 Feb;11(2):152-9. Epub 2008 Jan 20.	Nat Neurosci. 2008	PubMed	citation	PMID:18204441	pubmed	18204441	create date:2008/01/22 | first author:Maccarrone M
Ephrin-B reverse signaling promotes structural and functional synaptic maturation in vivo.	/pubmed/18193042	Lim BK, Matsuda N, Poo MM.	Nat Neurosci. 2008 Feb;11(2):160-9. Epub 2008 Jan 13.	Nat Neurosci. 2008	PubMed	citation	PMID:18193042	pubmed	18193042	create date:2008/01/15 | first author:Lim BK
Two hierarchically organized neural systems for object information in human visual cortex.	/pubmed/18193041	Konen CS, Kastner S.	Nat Neurosci. 2008 Feb;11(2):224-31. Epub 2008 Jan 13.	Nat Neurosci. 2008	PubMed	citation	PMID:18193041	pubmed	18193041	create date:2008/01/15 | first author:Konen CS
Reactivation of experience-dependent cell assembly patterns in the hippocampus.	/pubmed/18193040	O'Neill J, Senior TJ, Allen K, Huxter JR, Csicsvari J.	Nat Neurosci. 2008 Feb;11(2):209-15. Epub 2008 Jan 13.	Nat Neurosci. 2008	PubMed	citation	PMID:18193040	pubmed	18193040	create date:2008/01/15 | first author:O'Neill J
Integrating motion and depth via parallel pathways.	/pubmed/18193039	Ponce CR, Lomber SG, Born RT.	Nat Neurosci. 2008 Feb;11(2):216-23. Epub 2008 Jan 13.	Nat Neurosci. 2008	PubMed	citation	PMID:18193039	pubmed	18193039	create date:2008/01/15 | first author:Ponce CR
CNS-derived glia ensheath peripheral nerves and mediate motor root development.	/pubmed/18176560	Kucenas S, Takada N, Park HC, Woodruff E, Broadie K, Appel B.	Nat Neurosci. 2008 Feb;11(2):143-51. Epub 2008 Jan 6.	Nat Neurosci. 2008	PubMed	citation	PMID:18176560	pubmed	18176560	create date:2008/01/08 | first author:Kucenas S
NGF-promoted axon growth and target innervation requires GITRL-GITR signaling.	/pubmed/18176559	O'Keeffe GW, Gutierrez H, Pandolfi PP, Riccardi C, Davies AM.	Nat Neurosci. 2008 Feb;11(2):135-42. Epub 2008 Jan 6.	Nat Neurosci. 2008	PubMed	citation	PMID:18176559	pubmed	18176559	create date:2008/01/08 | first author:O'Keeffe GW
Title	URL	Description	Details	ShortDetails	Resource	Type	Identifiers	Db	EntrezUID	Properties
More than a feeling: sensation from cortical stimulation.	/pubmed/18160957	Nielsen KJ, Callaway EM.	Nat Neurosci. 2008 Jan;11(1):10-1.	Nat Neurosci. 2008	PubMed	citation	PMID:18160957	pubmed	18160957	create date:2007/12/28 | first author:Nielsen KJ
Glia and romance.	/pubmed/18160956	Levine JD.	Nat Neurosci. 2008 Jan;11(1):8-10.	Nat Neurosci. 2008	PubMed	citation	PMID:18160956	pubmed	18160956	create date:2007/12/28 | first author:Levine JD
Dynamin-independent synaptic vesicle retrieval?	/pubmed/18160955	Krämer H, Kavalali ET.	Nat Neurosci. 2008 Jan;11(1):6-8.	Nat Neurosci. 2008	PubMed	citation	PMID:18160955	pubmed	18160955	create date:2007/12/28 | first author:Krämer H
The bouncer in the brain.	/pubmed/18160954	Awh E, Vogel EK.	Nat Neurosci. 2008 Jan;11(1):5-6.	Nat Neurosci. 2008	PubMed	citation	PMID:18160954	pubmed	18160954	create date:2007/12/28 | first author:Awh E
Neuroscience grows in China.	/pubmed/18160952	[No authors listed]	Nat Neurosci. 2008 Jan;11(1):1. No abstract available.	Nat Neurosci. 2008	PubMed	citation	PMID:18160952	pubmed	18160952	create date:2007/12/28
Bilateral olfactory sensory input enhances chemotaxis behavior.	/pubmed/18157126	Louis M, Huber T, Benton R, Sakmar TP, Vosshall LB.	Nat Neurosci. 2008 Feb;11(2):187-99. Epub 2007 Dec 23.	Nat Neurosci. 2008	PubMed	citation	PMID:18157126	pubmed	18157126	create date:2007/12/25 | first author:Louis M
Focal brain damage protects against post-traumatic stress disorder in combat veterans.	/pubmed/18157125	Koenigs M, Huey ED, Raymont V, Cheon B, Solomon J, Wassermann EM, Grafman J.	Nat Neurosci. 2008 Feb;11(2):232-7. Epub 2007 Dec 23.	Nat Neurosci. 2008	PubMed	citation	PMID:18157125	pubmed	18157125	create date:2007/12/25 | first author:Koenigs M
MuSK controls where motor axons grow and form synapses.	/pubmed/18084289	Kim N, Burden SJ.	Nat Neurosci. 2008 Jan;11(1):19-27. Epub 2007 Dec 16. Erratum in: Nat Neurosci. 2008 Feb;11(2):238.	Nat Neurosci. 2008	PubMed	citation	PMID:18084289	pubmed	18084289	create date:2007/12/18 | first author:Kim N
A thermosensory pathway that controls body temperature.	/pubmed/18084288	Nakamura K, Morrison SF.	Nat Neurosci. 2008 Jan;11(1):62-71. Epub 2007 Dec 16.	Nat Neurosci. 2008	PubMed	citation	PMID:18084288	pubmed	18084288	create date:2007/12/18 | first author:Nakamura K
On and off domains of geniculate afferents in cat primary visual cortex.	/pubmed/18084287	Jin JZ, Weng C, Yeh CI, Gordon JA, Ruthazer ES, Stryker MP, Swadlow HA, Alonso JM.	Nat Neurosci. 2008 Jan;11(1):88-94. Epub 2007 Dec 16.	Nat Neurosci. 2008	PubMed	citation	PMID:18084287	pubmed	18084287	create date:2007/12/18 | first author:Jin JZ
Activity-dependent gating of lateral inhibition in the mouse olfactory bulb.	/pubmed/18084286	Arevian AC, Kapoor V, Urban NN.	Nat Neurosci. 2008 Jan;11(1):80-7. Epub 2007 Dec 16.	Nat Neurosci. 2008	PubMed	citation	PMID:18084286	pubmed	18084286	create date:2007/12/18 | first author:Arevian AC
A glial amino-acid transporter controls synapse strength and courtship in Drosophila.	/pubmed/18066061	Grosjean Y, Grillet M, Augustin H, Ferveur JF, Featherstone DE.	Nat Neurosci. 2008 Jan;11(1):54-61. Epub 2007 Dec 9.	Nat Neurosci. 2008	PubMed	citation	PMID:18066061	pubmed	18066061	create date:2007/12/11 | first author:Grosjean Y
The representation of economic value in the orbitofrontal cortex is invariant for changes of menu.	/pubmed/18066060	Padoa-Schioppa C, Assad JA.	Nat Neurosci. 2008 Jan;11(1):95-102. Epub 2007 Dec 9.	Nat Neurosci. 2008	PubMed	citation	PMID:18066060	pubmed	18066060	create date:2007/12/11 | first author:Padoa-Schioppa C
GTP-independent rapid and slow endocytosis at a central synapse.	/pubmed/18066059	Xu J, McNeil B, Wu W, Nees D, Bai L, Wu LG.	Nat Neurosci. 2008 Jan;11(1):45-53. Epub 2007 Dec 9.	Nat Neurosci. 2008	PubMed	citation	PMID:18066059	pubmed	18066059	create date:2007/12/11 | first author:Xu J
Netrin signal transduction and the guanine nucleotide exchange factor DOCK180 in attractive signaling.	/pubmed/18066058	Li X, Gao X, Liu G, Xiong W, Wu J, Rao Y.	Nat Neurosci. 2008 Jan;11(1):28-35. Epub 2007 Dec 9.	Nat Neurosci. 2008	PubMed	citation	PMID:18066058	pubmed	18066058	create date:2007/12/11 | first author:Li X
Prefrontal cortex and basal ganglia control access to working memory.	/pubmed/18066057	McNab F, Klingberg T.	Nat Neurosci. 2008 Jan;11(1):103-7. Epub 2007 Dec 9.	Nat Neurosci. 2008	PubMed	citation	PMID:18066057	pubmed	18066057	create date:2007/12/11 | first author:McNab F
A versatile prion replication assay in organotypic brain slices.	/pubmed/18066056	Falsig J, Julius C, Margalith I, Schwarz P, Heppner FL, Aguzzi A.	Nat Neurosci. 2008 Jan;11(1):109-17. Epub 2007 Dec 9.	Nat Neurosci. 2008	PubMed	citation	PMID:18066056	pubmed	18066056	create date:2007/12/11 | first author:Falsig J
Semaphorin-3A guides radial migration of cortical neurons during development.	/pubmed/18059265	Chen G, Sima J, Jin M, Wang KY, Xue XJ, Zheng W, Ding YQ, Yuan XB.	Nat Neurosci. 2008 Jan;11(1):36-44. Epub 2007 Dec 2.	Nat Neurosci. 2008	PubMed	citation	PMID:18059265	pubmed	18059265	create date:2007/12/07 | first author:Chen G
Neuromuscular consequences of reflexive covert orienting.	/pubmed/18059264	Corneil BD, Munoz DP, Chapman BB, Admans T, Cushing SL.	Nat Neurosci. 2008 Jan;11(1):13-5. Epub 2007 Dec 2.	Nat Neurosci. 2008	PubMed	citation	PMID:18059264	pubmed	18059264	create date:2007/12/07 | first author:Corneil BD
The main olfactory bulb and innate behavior: different perspectives on an olfactory scene.	/pubmed/18043586	Mainen ZF.	Nat Neurosci. 2007 Dec;10(12):1511-2. No abstract available.	Nat Neurosci. 2007	PubMed	citation	PMID:18043586	pubmed	18043586	create date:2007/11/29 | first author:Mainen ZF
A sharper view from the top.	/pubmed/18043585	Wang X.	Nat Neurosci. 2007 Dec;10(12):1509-11. No abstract available.	Nat Neurosci. 2007	PubMed	citation	PMID:18043585	pubmed	18043585	create date:2007/11/29 | first author:Wang X
Microgliosis: the questions shape the answers.	/pubmed/18043584	Ransohoff RM.	Nat Neurosci. 2007 Dec;10(12):1507-9. No abstract available.	Nat Neurosci. 2007	PubMed	citation	PMID:18043584	pubmed	18043584	create date:2007/11/29 | first author:Ransohoff RM
Dopamine: at the intersection of reward and action.	/pubmed/18043583	Daw ND.	Nat Neurosci. 2007 Dec;10(12):1505-7. No abstract available.	Nat Neurosci. 2007	PubMed	citation	PMID:18043583	pubmed	18043583	create date:2007/11/29 | first author:Daw ND
Keeping protests within the law.	/pubmed/18043581	[No authors listed]	Nat Neurosci. 2007 Dec;10(12):1501. No abstract available.	Nat Neurosci. 2007	PubMed	citation	PMID:18043581	pubmed	18043581	create date:2007/11/29
Recognition memory: opposite effects of hippocampal damage on recollection and familiarity.	/pubmed/18037884	Sauvage MM, Fortin NJ, Owens CB, Yonelinas AP, Eichenbaum H.	Nat Neurosci. 2008 Jan;11(1):16-8. Epub 2007 Nov 25.	Nat Neurosci. 2008	PubMed	citation	PMID:18037884	pubmed	18037884	create date:2007/11/27 | first author:Sauvage MM
Development of hemodynamic responses and functional connectivity in rat somatosensory cortex.	/pubmed/18037883	Colonnese MT, Phillips MA, Constantine-Paton M, Kaila K, Jasanoff A.	Nat Neurosci. 2008 Jan;11(1):72-9. Epub 2007 Nov 25.	Nat Neurosci. 2008	PubMed	citation	PMID:18037883	pubmed	18037883	create date:2007/11/27 | first author:Colonnese MT
Activity-dependent PSA expression regulates inhibitory maturation and onset of critical period plasticity.	/pubmed/18026099	Di Cristo G, Chattopadhyaya B, Kuhlman SJ, Fu Y, Bélanger MC, Wu CZ, Rutishauser U, Maffei L, Huang ZJ.	Nat Neurosci. 2007 Dec;10(12):1569-77. Epub 2007 Nov 18.	Nat Neurosci. 2007	PubMed	citation	PMID:18026099	pubmed	18026099	create date:2007/11/21 | first author:Di Cristo G
Dopamine neurons encode the better option in rats deciding between differently delayed or sized rewards.	/pubmed/18026098	Roesch MR, Calu DJ, Schoenbaum G.	Nat Neurosci. 2007 Dec;10(12):1615-24. Epub 2007 Nov 18.	Nat Neurosci. 2007	PubMed	citation	PMID:18026098	pubmed	18026098	create date:2007/11/21 | first author:Roesch MR
Local self-renewal can sustain CNS microglia maintenance and function throughout adult life.	/pubmed/18026097	Ajami B, Bennett JL, Krieger C, Tetzlaff W, Rossi FM.	Nat Neurosci. 2007 Dec;10(12):1538-43. Epub 2007 Nov 18.	Nat Neurosci. 2007	PubMed	citation	PMID:18026097	pubmed	18026097	create date:2007/11/21 | first author:Ajami B
Microglia in the adult brain arise from Ly-6ChiCCR2+ monocytes only under defined host conditions.	/pubmed/18026096	Mildner A, Schmidt H, Nitsche M, Merkler D, Hanisch UK, Mack M, Heikenwalder M, Brück W, Priller J, Prinz M.	Nat Neurosci. 2007 Dec;10(12):1544-53. Epub 2007 Nov 18.	Nat Neurosci. 2007	PubMed	citation	PMID:18026096	pubmed	18026096	create date:2007/11/21 | first author:Mildner A
Cortical interference effects in the cocktail party problem.	/pubmed/17994016	Narayan R, Best V, Ozmeral E, McClaine E, Dent M, Shinn-Cunningham B, Sen K.	Nat Neurosci. 2007 Dec;10(12):1601-7. Epub 2007 Nov 11.	Nat Neurosci. 2007	PubMed	citation	PMID:17994016	pubmed	17994016	create date:2007/11/13 | first author:Narayan R
Homeostatic regulation of MeCP2 expression by a CREB-induced microRNA.	/pubmed/17994015	Klein ME, Lioy DT, Ma L, Impey S, Mandel G, Goodman RH.	Nat Neurosci. 2007 Dec;10(12):1513-4. Epub 2007 Nov 11.	Nat Neurosci. 2007	PubMed	citation	PMID:17994015	pubmed	17994015	create date:2007/11/13 | first author:Klein ME
Polyglutamine domain modulates the TBP-TFIIB interaction: implications for its normal function and neurodegeneration.	/pubmed/17994014	Friedman MJ, Shah AG, Fang ZH, Ward EG, Warren ST, Li S, Li XJ.	Nat Neurosci. 2007 Dec;10(12):1519-28. Epub 2007 Nov 11.	Nat Neurosci. 2007	PubMed	citation	PMID:17994014	pubmed	17994014	create date:2007/11/13 | first author:Friedman MJ
Defining cortical frequency tuning with recurrent excitatory circuitry.	/pubmed/17994013	Liu BH, Wu GK, Arbuckle R, Tao HW, Zhang LI.	Nat Neurosci. 2007 Dec;10(12):1594-600. Epub 2007 Nov 11.	Nat Neurosci. 2007	PubMed	citation	PMID:17994013	pubmed	17994013	create date:2007/11/13 | first author:Liu BH
Masking epilepsy by combining two epilepsy genes.	/pubmed/17982453	Glasscock E, Qian J, Yoo JW, Noebels JL.	Nat Neurosci. 2007 Dec;10(12):1554-8. Epub 2007 Nov 4.	Nat Neurosci. 2007	PubMed	citation	PMID:17982453	pubmed	17982453	create date:2007/11/06 | first author:Glasscock E
GABA concentrations in the human anterior cingulate cortex predict negative BOLD responses in fMRI.	/pubmed/17982452	Northoff G, Walter M, Schulte RF, Beck J, Dydak U, Henning A, Boeker H, Grimm S, Boesiger P.	Nat Neurosci. 2007 Dec;10(12):1515-7. Epub 2007 Nov 4.	Nat Neurosci. 2007	PubMed	citation	PMID:17982452	pubmed	17982452	create date:2007/11/06 | first author:Northoff G
Lamina-specific axonal projections in the zebrafish tectum require the type IV collagen Dragnet.	/pubmed/17982451	Xiao T, Baier H.	Nat Neurosci. 2007 Dec;10(12):1529-37. Epub 2007 Nov 4.	Nat Neurosci. 2007	PubMed	citation	PMID:17982451	pubmed	17982451	create date:2007/11/06 | first author:Xiao T
Specific requirement of NMDA receptors for long-term memory consolidation in Drosophila ellipsoid body.	/pubmed/17982450	Wu CL, Xia S, Fu TF, Wang H, Chen YH, Leong D, Chiang AS, Tully T.	Nat Neurosci. 2007 Dec;10(12):1578-86. Epub 2007 Nov 4.	Nat Neurosci. 2007	PubMed	citation	PMID:17982450	pubmed	17982450	create date:2007/11/06 | first author:Wu CL
The neural correlates of subjective value during intertemporal choice.	/pubmed/17982449	Kable JW, Glimcher PW.	Nat Neurosci. 2007 Dec;10(12):1625-33. Epub 2007 Nov 4.	Nat Neurosci. 2007	PubMed	citation	PMID:17982449	pubmed	17982449	create date:2007/11/06 | first author:Kable JW
Psychophysically measured task strategy for disparity discrimination is reflected in V2 neurons.	/pubmed/17965712	Nienborg H, Cumming BG.	Nat Neurosci. 2007 Dec;10(12):1608-14. Epub 2007 Oct 28.	Nat Neurosci. 2007	PubMed	citation	PMID:17965712	pubmed	17965712	create date:2007/10/30 | first author:Nienborg H
Function of the Drosophila CPEB protein Orb2 in long-term courtship memory.	/pubmed/17965711	Keleman K, Krüttner S, Alenius M, Dickson BJ.	Nat Neurosci. 2007 Dec;10(12):1587-93. Epub 2007 Oct 28.	Nat Neurosci. 2007	PubMed	citation	PMID:17965711	pubmed	17965711	create date:2007/10/30 | first author:Keleman K
RGS2 modulates coupling between GABAB receptors and GIRK channels in dopamine neurons of the ventral tegmental area.	/pubmed/17965710	Labouèbe G, Lomazzi M, Cruz HG, Creton C, Luján R, Li M, Yanagawa Y, Obata K, Watanabe M, Wickman K, Boyer SB, Slesinger PA, Lüscher C.	Nat Neurosci. 2007 Dec;10(12):1559-68. Epub 2007 Oct 28.	Nat Neurosci. 2007	PubMed	citation	PMID:17965710	pubmed	17965710	create date:2007/10/30 | first author:Labouèbe G
Microglia: active sensor and versatile effector cells in the normal and pathologic brain.	/pubmed/17965659	Hanisch UK, Kettenmann H.	Nat Neurosci. 2007 Nov;10(11):1387-94. Review.	Nat Neurosci. 2007	PubMed	citation	PMID:17965659	pubmed	17965659	create date:2007/10/30 | first author:Hanisch UK
Astrocyte metabolism and signaling during brain ischemia.	/pubmed/17965658	Rossi DJ, Brady JD, Mohr C.	Nat Neurosci. 2007 Nov;10(11):1377-86. Review.	Nat Neurosci. 2007	PubMed	citation	PMID:17965658	pubmed	17965658	create date:2007/10/30 | first author:Rossi DJ
Glial regulation of the cerebral microvasculature.	/pubmed/17965657	Iadecola C, Nedergaard M.	Nat Neurosci. 2007 Nov;10(11):1369-76. Review.	Nat Neurosci. 2007	PubMed	citation	PMID:17965657	pubmed	17965657	create date:2007/10/30 | first author:Iadecola C
The neuropathic pain triad: neurons, immune cells and glia.	/pubmed/17965656	Scholz J, Woolf CJ.	Nat Neurosci. 2007 Nov;10(11):1361-8. Review.	Nat Neurosci. 2007	PubMed	citation	PMID:17965656	pubmed	17965656	create date:2007/10/30 | first author:Scholz J
Glial cells as intrinsic components of non-cell-autonomous neurodegenerative disease.	/pubmed/17965655	Lobsiger CS, Cleveland DW.	Nat Neurosci. 2007 Nov;10(11):1355-60. Review.	Nat Neurosci. 2007	PubMed	citation	PMID:17965655	pubmed	17965655	create date:2007/10/30 | first author:Lobsiger CS
Dissecting demyelination.	/pubmed/17965654	Miller RH, Mi S.	Nat Neurosci. 2007 Nov;10(11):1351-4. Review.	Nat Neurosci. 2007	PubMed	citation	PMID:17965654	pubmed	17965654	create date:2007/10/30 | first author:Miller RH
Focus on glia and disease.	/pubmed/17965653	[No authors listed]	Nat Neurosci. 2007 Nov;10(11):1349. No abstract available.	Nat Neurosci. 2007	PubMed	citation	PMID:17965653	pubmed	17965653	create date:2007/10/30
Olfactory axons derailed in the brain.	/pubmed/17965652	Markus A.	Nat Neurosci. 2007 Nov;10(11):1347. No abstract available.	Nat Neurosci. 2007	PubMed	citation	PMID:17965652	pubmed	17965652	create date:2007/10/30 | first author:Markus A
Title	URL	Description	Details	ShortDetails	Resource	Type	Identifiers	Db	EntrezUID	Properties
The optimistic brain.	/pubmed/17965651	Schacter DL, Addis DR.	Nat Neurosci. 2007 Nov;10(11):1345-7. No abstract available.	Nat Neurosci. 2007	PubMed	citation	PMID:17965651	pubmed	17965651	create date:2007/10/30 | first author:Schacter DL
Out of the spotlight: face to face with attention.	/pubmed/17965650	Kastner S, McMains SA.	Nat Neurosci. 2007 Nov;10(11):1344-5. No abstract available.	Nat Neurosci. 2007	PubMed	citation	PMID:17965650	pubmed	17965650	create date:2007/10/30 | first author:Kastner S
A step toward optimal coding in olfaction.	/pubmed/17965649	Abbott LF, Luo SX.	Nat Neurosci. 2007 Nov;10(11):1342-3. No abstract available.	Nat Neurosci. 2007	PubMed	citation	PMID:17965649	pubmed	17965649	create date:2007/10/30 | first author:Abbott LF
Glycogen: a Trojan horse for neurons.	/pubmed/17965648	Magistretti PJ, Allaman I.	Nat Neurosci. 2007 Nov;10(11):1341-2. No abstract available.	Nat Neurosci. 2007	PubMed	citation	PMID:17965648	pubmed	17965648	create date:2007/10/30 | first author:Magistretti PJ
Supply-side academics.	/pubmed/17965646	[No authors listed]	Nat Neurosci. 2007 Nov;10(11):1337. No abstract available.	Nat Neurosci. 2007	PubMed	citation	PMID:17965646	pubmed	17965646	create date:2007/10/30
Neurological defects in trichothiodystrophy reveal a coactivator function of TFIIH.	/pubmed/17952069	Compe E, Malerba M, Soler L, Marescaux J, Borrelli E, Egly JM.	Nat Neurosci. 2007 Nov;10(11):1414-22. Epub 2007 Oct 21.	Nat Neurosci. 2007	PubMed	citation	PMID:17952069	pubmed	17952069	create date:2007/10/24 | first author:Compe E
Sex chromosome complement regulates habit formation.	/pubmed/17952068	Quinn JJ, Hitchcott PK, Umeda EA, Arnold AP, Taylor JR.	Nat Neurosci. 2007 Nov;10(11):1398-400. Epub 2007 Oct 21.	Nat Neurosci. 2007	PubMed	citation	PMID:17952068	pubmed	17952068	create date:2007/10/24 | first author:Quinn JJ
Mechanism suppressing glycogen synthesis in neurons and its demise in progressive myoclonus epilepsy.	/pubmed/17952067	Vilchez D, Ros S, Cifuentes D, Pujadas L, Vallès J, García-Fojeda B, Criado-García O, Fernández-Sánchez E, Medraño-Fernández I, Domínguez J, García-Rocha M, Soriano E, Rodríguez de Córdoba S, Guinovart JJ.	Nat Neurosci. 2007 Nov;10(11):1407-13. Epub 2007 Oct 21.	Nat Neurosci. 2007	PubMed	citation	PMID:17952067	pubmed	17952067	create date:2007/10/24 | first author:Vilchez D
A temporal frequency-dependent functional architecture in human V1 revealed by high-resolution fMRI.	/pubmed/17934459	Sun P, Ueno K, Waggoner RA, Gardner JL, Tanaka K, Cheng K.	Nat Neurosci. 2007 Nov;10(11):1404-6. Epub 2007 Oct 14.	Nat Neurosci. 2007	PubMed	citation	PMID:17934459	pubmed	17934459	create date:2007/10/16 | first author:Sun P
Control of planar divisions by the G-protein regulator LGN maintains progenitors in the chick neuroepithelium.	/pubmed/17934458	Morin X, Jaouen F, Durbec P.	Nat Neurosci. 2007 Nov;10(11):1440-8. Epub 2007 Oct 14.	Nat Neurosci. 2007	PubMed	citation	PMID:17934458	pubmed	17934458	create date:2007/10/16 | first author:Morin X
Genetic control of instrumental conditioning by striatopallidal neuron-specific S1P receptor Gpr6.	/pubmed/17934457	Lobo MK, Cui Y, Ostlund SB, Balleine BW, Yang XW.	Nat Neurosci. 2007 Nov;10(11):1395-7. Epub 2007 Oct 14.	Nat Neurosci. 2007	PubMed	citation	PMID:17934457	pubmed	17934457	create date:2007/10/16 | first author:Lobo MK
Antagonistic roles of Wnt5 and the Drl receptor in patterning the Drosophila antennal lobe.	/pubmed/17934456	Yao Y, Wu Y, Yin C, Ozawa R, Aigaki T, Wouda RR, Noordermeer JN, Fradkin LG, Hing H.	Nat Neurosci. 2007 Nov;10(11):1423-32. Epub 2007 Oct 14.	Nat Neurosci. 2007	PubMed	citation	PMID:17934456	pubmed	17934456	create date:2007/10/16 | first author:Yao Y
Roles for the pro-neurotrophin receptor sortilin in neuronal development, aging and brain injury.	/pubmed/17934455	Jansen P, Giehl K, Nyengaard JR, Teng K, Lioubinski O, Sjoegaard SS, Breiderhoff T, Gotthardt M, Lin F, Eilers A, Petersen CM, Lewin GR, Hempstead BL, Willnow TE, Nykjaer A.	Nat Neurosci. 2007 Nov;10(11):1449-57. Epub 2007 Oct 14.	Nat Neurosci. 2007	PubMed	citation	PMID:17934455	pubmed	17934455	create date:2007/10/16 | first author:Jansen P
Sensory processing in the Drosophila antennal lobe increases reliability and separability of ensemble odor representations.	/pubmed/17922008	Bhandawat V, Olsen SR, Gouwens NW, Schlief ML, Wilson RI.	Nat Neurosci. 2007 Nov;10(11):1474-82. Epub 2007 Oct 7.	Nat Neurosci. 2007	PubMed	citation	PMID:17922008	pubmed	17922008	create date:2007/10/09 | first author:Bhandawat V
Transcriptional repression coordinates the temporal switch from motor to serotonergic neurogenesis.	/pubmed/17922007	Jacob J, Ferri AL, Milton C, Prin F, Pla P, Lin W, Gavalas A, Ang SL, Briscoe J.	Nat Neurosci. 2007 Nov;10(11):1433-9. Epub 2007 Oct 7.	Nat Neurosci. 2007	PubMed	citation	PMID:17922007	pubmed	17922007	create date:2007/10/09 | first author:Jacob J
Figure-ground mechanisms provide structure for selective attention.	/pubmed/17922006	Qiu FT, Sugihara T, von der Heydt R.	Nat Neurosci. 2007 Nov;10(11):1492-9. Epub 2007 Oct 7.	Nat Neurosci. 2007	PubMed	citation	PMID:17922006	pubmed	17922006	create date:2007/10/09 | first author:Qiu FT
Attention alters spatial integration in macaque V1 in an eccentricity-dependent manner.	/pubmed/17906622	Roberts M, Delicato LS, Herrero J, Gieselmann MA, Thiele A.	Nat Neurosci. 2007 Nov;10(11):1483-91. Epub 2007 Sep 30.	Nat Neurosci. 2007	PubMed	citation	PMID:17906622	pubmed	17906622	create date:2007/10/02 | first author:Roberts M
Cholinergic modulation of Kir2 channels selectively elevates dendritic excitability in striatopallidal neurons.	/pubmed/17906621	Shen W, Tian X, Day M, Ulrich S, Tkatch T, Nathanson NM, Surmeier DJ.	Nat Neurosci. 2007 Nov;10(11):1458-66. Epub 2007 Sep 30.	Nat Neurosci. 2007	PubMed	citation	PMID:17906621	pubmed	17906621	create date:2007/10/02 | first author:Shen W
The hippocampus is necessary for enhancements and impairments of learning following stress.	/pubmed/17906620	Bangasser DA, Shors TJ.	Nat Neurosci. 2007 Nov;10(11):1401-3. Epub 2007 Sep 30.	Nat Neurosci. 2007	PubMed	citation	PMID:17906620	pubmed	17906620	create date:2007/10/02 | first author:Bangasser DA
Sodium pumps adapt spike bursting to stimulus statistics.	/pubmed/17906619	Arganda S, Guantes R, de Polavieja GG.	Nat Neurosci. 2007 Nov;10(11):1467-73. Epub 2007 Sep 30.	Nat Neurosci. 2007	PubMed	citation	PMID:17906619	pubmed	17906619	create date:2007/10/02 | first author:Arganda S
Stringing the fiddle: the inner ear's two-part invention.	/pubmed/17893717	Corey DP.	Nat Neurosci. 2007 Oct;10(10):1232-3. No abstract available. Erratum in: Nat Neurosci. 2007 Dec;10(12):1634.	Nat Neurosci. 2007	PubMed	citation	PMID:17893717	pubmed	17893717	create date:2007/09/26 | first author:Corey DP
The ins and outs of fMRI signals.	/pubmed/17893716	Logothetis NK.	Nat Neurosci. 2007 Oct;10(10):1230-2. No abstract available. Erratum in: Nat Neurosci. 2007 Dec;10(12):1634.	Nat Neurosci. 2007	PubMed	citation	PMID:17893716	pubmed	17893716	create date:2007/09/26 | first author:Logothetis NK
Rebuilding the brain: resurgence of fetal grafting.	/pubmed/17893715	Tuszynski MH.	Nat Neurosci. 2007 Oct;10(10):1229-30. No abstract available.	Nat Neurosci. 2007	PubMed	citation	PMID:17893715	pubmed	17893715	create date:2007/09/26 | first author:Tuszynski MH
A balanced view of motor control.	/pubmed/17893714	Tresch MC.	Nat Neurosci. 2007 Oct;10(10):1227-8. No abstract available.	Nat Neurosci. 2007	PubMed	citation	PMID:17893714	pubmed	17893714	create date:2007/09/26 | first author:Tresch MC
Long-distance relationships.	/pubmed/17893712	[No authors listed]	Nat Neurosci. 2007 Oct;10(10):1223. No abstract available.	Nat Neurosci. 2007	PubMed	citation	PMID:17893712	pubmed	17893712	create date:2007/09/26
Epidermal growth factor signaling induces behavioral quiescence in Caenorhabditis elegans.	/pubmed/17891142	Van Buskirk C, Sternberg PW.	Nat Neurosci. 2007 Oct;10(10):1300-7. Epub 2007 Sep 23.	Nat Neurosci. 2007	PubMed	citation	PMID:17891142	pubmed	17891142	create date:2007/09/25 | first author:Van Buskirk C
Stargazin attenuates intracellular polyamine block of calcium-permeable AMPA receptors.	/pubmed/17873873	Soto D, Coombs ID, Kelly L, Farrant M, Cull-Candy SG.	Nat Neurosci. 2007 Oct;10(10):1260-7. Epub 2007 Sep 16. Erratum in: Nat Neurosci. 2007 Dec;10(12):1634.	Nat Neurosci. 2007	PubMed	citation	PMID:17873873	pubmed	17873873	create date:2007/09/18 | first author:Soto D
Neurons in monkey visual area V2 encode combinations of orientations.	/pubmed/17873872	Anzai A, Peng X, Van Essen DC.	Nat Neurosci. 2007 Oct;10(10):1313-21. Epub 2007 Sep 16.	Nat Neurosci. 2007	PubMed	citation	PMID:17873872	pubmed	17873872	create date:2007/09/18 | first author:Anzai A
Early visual deprivation impairs multisensory interactions in humans.	/pubmed/17873871	Putzar L, Goerendt I, Lange K, Rösler F, Röder B.	Nat Neurosci. 2007 Oct;10(10):1243-5. Epub 2007 Sep 16.	Nat Neurosci. 2007	PubMed	citation	PMID:17873871	pubmed	17873871	create date:2007/09/18 | first author:Putzar L
A complexin fusion clamp regulates spontaneous neurotransmitter release and synaptic growth.	/pubmed/17873870	Huntwork S, Littleton JT.	Nat Neurosci. 2007 Oct;10(10):1235-7. Epub 2007 Sep 16.	Nat Neurosci. 2007	PubMed	citation	PMID:17873870	pubmed	17873870	create date:2007/09/18 | first author:Huntwork S
Optimal sensorimotor transformations for balance.	/pubmed/17873869	Lockhart DB, Ting LH.	Nat Neurosci. 2007 Oct;10(10):1329-36. Epub 2007 Sep 16.	Nat Neurosci. 2007	PubMed	citation	PMID:17873869	pubmed	17873869	create date:2007/09/18 | first author:Lockhart DB
Sensors for impossible stimuli may solve the stereo correspondence problem.	/pubmed/17828262	Read JC, Cumming BG.	Nat Neurosci. 2007 Oct;10(10):1322-8. Epub 2007 Sep 9.	Nat Neurosci. 2007	PubMed	citation	PMID:17828262	pubmed	17828262	create date:2007/09/11 | first author:Read JC
A unique sorting nexin regulates trafficking of potassium channels via a PDZ domain interaction.	/pubmed/17828261	Lunn ML, Nassirpour R, Arrabit C, Tan J, McLeod I, Arias CM, Sawchenko PE, Yates JR 3rd, Slesinger PA.	Nat Neurosci. 2007 Oct;10(10):1249-59. Epub 2007 Sep 2.	Nat Neurosci. 2007	PubMed	citation	PMID:17828261	pubmed	17828261	create date:2007/09/11 | first author:Lunn ML
COUP-TFI regulates the balance of cortical patterning between frontal/motor and sensory areas.	/pubmed/17828260	Armentano M, Chou SJ, Tomassy GS, Leingärtner A, O'Leary DD, Studer M.	Nat Neurosci. 2007 Oct;10(10):1277-86. Epub 2007 Sep 9.	Nat Neurosci. 2007	PubMed	citation	PMID:17828260	pubmed	17828260	create date:2007/09/11 | first author:Armentano M
Forward and reverse hippocampal place-cell sequences during ripples.	/pubmed/17828259	Diba K, Buzsáki G.	Nat Neurosci. 2007 Oct;10(10):1241-2. Epub 2007 Sep 2.	Nat Neurosci. 2007	PubMed	citation	PMID:17828259	pubmed	17828259	create date:2007/09/11 | first author:Diba K
Nociceptive sensory neurons derive from contralaterally migrating, fate-restricted neural crest cells.	/pubmed/17828258	George L, Chaverra M, Todd V, Lansford R, Lefcort F.	Nat Neurosci. 2007 Oct;10(10):1287-93. Epub 2007 Sep 2.	Nat Neurosci. 2007	PubMed	citation	PMID:17828258	pubmed	17828258	create date:2007/09/11 | first author:George L
Different roles of ribbon-associated and ribbon-free active zones in retinal bipolar cells.	/pubmed/17828257	Midorikawa M, Tsukamoto Y, Berglund K, Ishii M, Tachibana M.	Nat Neurosci. 2007 Oct;10(10):1268-76. Epub 2007 Sep 9.	Nat Neurosci. 2007	PubMed	citation	PMID:17828257	pubmed	17828257	create date:2007/09/11 | first author:Midorikawa M
Reestablishment of damaged adult motor pathways by grafted embryonic cortical neurons.	/pubmed/17828256	Gaillard A, Prestoz L, Dumartin B, Cantereau A, Morel F, Roger M, Jaber M.	Nat Neurosci. 2007 Oct;10(10):1294-9. Epub 2007 Sep 2.	Nat Neurosci. 2007	PubMed	citation	PMID:17828256	pubmed	17828256	create date:2007/09/11 | first author:Gaillard A
Auditory sensitivity regulation via rapid changes in expression of surface AMPA receptors.	/pubmed/17828255	Chen Z, Kujawa SG, Sewell WF.	Nat Neurosci. 2007 Oct;10(10):1238-40. Epub 2007 Sep 9.	Nat Neurosci. 2007	PubMed	citation	PMID:17828255	pubmed	17828255	create date:2007/09/11 | first author:Chen Z
Neurometabolic coupling in cerebral cortex reflects synaptic more than spiking activity.	/pubmed/17828254	Viswanathan A, Freeman RD.	Nat Neurosci. 2007 Oct;10(10):1308-12. Epub 2007 Sep 9.	Nat Neurosci. 2007	PubMed	citation	PMID:17828254	pubmed	17828254	create date:2007/09/11 | first author:Viswanathan A
Neurocognitive correlates of liberalism and conservatism.	/pubmed/17828253	Amodio DM, Jost JT, Master SL, Yee CM.	Nat Neurosci. 2007 Oct;10(10):1246-7. Epub 2007 Sep 9.	Nat Neurosci. 2007	PubMed	citation	PMID:17828253	pubmed	17828253	create date:2007/09/11 | first author:Amodio DM
Targeting abnormal neural circuits in mood and anxiety disorders: from the laboratory to the clinic.	/pubmed/17726478	Ressler KJ, Mayberg HS.	Nat Neurosci. 2007 Sep;10(9):1116-24. Review.	Nat Neurosci. 2007	PubMed	citation	PMID:17726478	pubmed	17726478	create date:2007/08/30 | first author:Ressler KJ
Adult hippocampal neurogenesis in depression.	/pubmed/17726477	Sahay A, Hen R.	Nat Neurosci. 2007 Sep;10(9):1110-5. Review.	Nat Neurosci. 2007	PubMed	citation	PMID:17726477	pubmed	17726477	create date:2007/08/30 | first author:Sahay A
Long story short: the serotonin transporter in emotion regulation and social cognition.	/pubmed/17726476	Canli T, Lesch KP.	Nat Neurosci. 2007 Sep;10(9):1103-9. Review.	Nat Neurosci. 2007	PubMed	citation	PMID:17726476	pubmed	17726476	create date:2007/08/30 | first author:Canli T
Social learning of fear.	/pubmed/17726475	Olsson A, Phelps EA.	Nat Neurosci. 2007 Sep;10(9):1095-102. Review.	Nat Neurosci. 2007	PubMed	citation	PMID:17726475	pubmed	17726475	create date:2007/08/30 | first author:Olsson A
New insights into BDNF function in depression and anxiety.	/pubmed/17726474	Martinowich K, Manji H, Lu B.	Nat Neurosci. 2007 Sep;10(9):1089-93. Review.	Nat Neurosci. 2007	PubMed	citation	PMID:17726474	pubmed	17726474	create date:2007/08/30 | first author:Martinowich K
One memory, two ways to consolidate?	/pubmed/17726473	Diekelmann S, Born J.	Nat Neurosci. 2007 Sep;10(9):1085-6. No abstract available.	Nat Neurosci. 2007	PubMed	citation	PMID:17726473	pubmed	17726473	create date:2007/08/30 | first author:Diekelmann S
RNA decay back in play.	/pubmed/17726472	Peebles CL, Finkbeiner S.	Nat Neurosci. 2007 Sep;10(9):1083-4. No abstract available.	Nat Neurosci. 2007	PubMed	citation	PMID:17726472	pubmed	17726472	create date:2007/08/30 | first author:Peebles CL
Amygdala and neocortex: common origins and shared mechanisms.	/pubmed/17726471	Deussing JM, Wurst W.	Nat Neurosci. 2007 Sep;10(9):1081-2. No abstract available.	Nat Neurosci. 2007	PubMed	citation	PMID:17726471	pubmed	17726471	create date:2007/08/30 | first author:Deussing JM
[truncated: 2,201 more rows]
[truncated: 1 more columns]
