# Supplementary material for: Rising Publication Delays Inflate Journal Impact Factors
Source: PLoS One. 2012 Dec 31;7(12):e53374. doi: 10.1371/journal.pone.0053374 (PMC3534064; doi:10.1371/journal.pone.0053374)
Supplement: Data S1 — Datasets used for the analysis. (ZIP) [file pone.0053374.s005.zip › Nature Reviews Neuroscience.csv]

Title	URL	Description	Details	ShortDetails	Resource	Type	Identifiers	Db	EntrezUID	Properties
Direction selectivity in the retina: symmetry and asymmetry in structure and function.	/pubmed/22314444	Vaney DI, Sivyer B, Taylor WR.	Nat Rev Neurosci. 2012 Feb 8. doi: 10.1038/nrn3165. [Epub ahead of print]	Nat Rev Neurosci. 2012	PubMed	citation	PMID:22314444	pubmed	22314444	create date:2012/02/09 | first author:Vaney DI
Understanding calcium waves and sparks in central neurons.	/pubmed/22314443	Ross WN.	Nat Rev Neurosci. 2012 Feb 8. doi: 10.1038/nrn3168. [Epub ahead of print]	Nat Rev Neurosci. 2012	PubMed	citation	PMID:22314443	pubmed	22314443	create date:2012/02/09 | first author:Ross WN
Addiction: Curtailing reward.	/pubmed/22314442	Yates D.	Nat Rev Neurosci. 2012 Feb 8. doi: 10.1038/nrn3196. [Epub ahead of print] No abstract available.	Nat Rev Neurosci. 2012	PubMed	citation	PMID:22314442	pubmed	22314442	create date:2012/02/09 | first author:Yates D
Gene expression: Transcriptional mapping.	/pubmed/22314441	Yates D.	Nat Rev Neurosci. 2012 Feb 8. doi: 10.1038/nrn3199. [Epub ahead of print] No abstract available.	Nat Rev Neurosci. 2012	PubMed	citation	PMID:22314441	pubmed	22314441	create date:2012/02/09 | first author:Yates D
Reward: High expectations for GABA.	/pubmed/22314440	Welberg L.	Nat Rev Neurosci. 2012 Feb 8. doi: 10.1038/nrn3194. [Epub ahead of print] No abstract available.	Nat Rev Neurosci. 2012	PubMed	citation	PMID:22314440	pubmed	22314440	create date:2012/02/09 | first author:Welberg L
Cerebral cortex: Whisking up a change in state.	/pubmed/22314439	Yates D.	Nat Rev Neurosci. 2012 Feb 8. doi: 10.1038/nrn3197. [Epub ahead of print] No abstract available.	Nat Rev Neurosci. 2012	PubMed	citation	PMID:22314439	pubmed	22314439	create date:2012/02/09 | first author:Yates D
Neurodegeneration: Alternative neuronal loss.	/pubmed/22314438	Yates D.	Nat Rev Neurosci. 2012 Feb 8. doi: 10.1038/nrn3198. [Epub ahead of print] No abstract available.	Nat Rev Neurosci. 2012	PubMed	citation	PMID:22314438	pubmed	22314438	create date:2012/02/09 | first author:Yates D
Neurodevelopmental disorders: a fragile synaptic balance.	/pubmed/22295280	Whalley K.	Nat Rev Neurosci. 2012 Jan;13(1):3. No abstract available.	Nat Rev Neurosci. 2012	PubMed	citation	PMID:22295280	pubmed	22295280	create date:2012/02/02 | first author:Whalley K
Pain: A new trick for opioids?	/pubmed/22293663	Whalley K.	Nat Rev Neurosci. 2012 Feb 1. doi: 10.1038/nrn3190. [Epub ahead of print] No abstract available.	Nat Rev Neurosci. 2012	PubMed	citation	PMID:22293663	pubmed	22293663	create date:2012/02/02 | first author:Whalley K
Dendrites: Ensuring appropriate coverage.	/pubmed/22293662	Flight MH.	Nat Rev Neurosci. 2012 Feb 1. doi: 10.1038/nrn3191. [Epub ahead of print] No abstract available.	Nat Rev Neurosci. 2012	PubMed	citation	PMID:22293662	pubmed	22293662	create date:2012/02/02 | first author:Flight MH
Consciousness: Effective detection.	/pubmed/22273811	Welberg L.	Nat Rev Neurosci. 2012 Jan 25. doi: 10.1038/nrn3188. [Epub ahead of print] No abstract available.	Nat Rev Neurosci. 2012	PubMed	citation	PMID:22273811	pubmed	22273811	create date:2012/01/26 | first author:Welberg L
Neurodegenerative disorders: Microglia get ready, set...	/pubmed/22273810	Lewis S.	Nat Rev Neurosci. 2012 Jan 25. doi: 10.1038/nrn3189. [Epub ahead of print] No abstract available.	Nat Rev Neurosci. 2012	PubMed	citation	PMID:22273810	pubmed	22273810	create date:2012/01/26 | first author:Lewis S
Brain evolution: MicroRNAs: big influence in brain evolution.	/pubmed/22251964	Lewis S.	Nat Rev Neurosci. 2012 Jan 18;13(2):75. doi: 10.1038/nrn3178. No abstract available.	Nat Rev Neurosci. 2012	PubMed	citation	PMID:22251964	pubmed	22251964	create date:2012/01/19 | first author:Lewis S
Interneuron dysfunction in psychiatric disorders.	/pubmed/22251963	Marín O.	Nat Rev Neurosci. 2012 Jan 18;13(2):107-20. doi: 10.1038/nrn3155.	Nat Rev Neurosci. 2012	PubMed	citation	PMID:22251963	pubmed	22251963	create date:2012/01/19 | first author:Marín O
Neuronal circuits: Mapping the local field potential.	/pubmed/22251962	Lewis S.	Nat Rev Neurosci. 2012 Jan 18;13(2):75. doi: 10.1038/nrn3180. No abstract available.	Nat Rev Neurosci. 2012	PubMed	citation	PMID:22251962	pubmed	22251962	create date:2012/01/19 | first author:Lewis S
Neural development: Epigenetic regulation of asymmetry.	/pubmed/22251961	Whalley K.	Nat Rev Neurosci. 2012 Jan 18;13(2):72. doi: 10.1038/nrn3183. No abstract available.	Nat Rev Neurosci. 2012	PubMed	citation	PMID:22251961	pubmed	22251961	create date:2012/01/19 | first author:Whalley K
Neurodegenerative disease: Preventing 'SIRTain' death by mutant huntingtin.	/pubmed/22251960	Flight MH.	Nat Rev Neurosci. 2012 Jan 18;13(2):71. doi: 10.1038/nrn3182. No abstract available.	Nat Rev Neurosci. 2012	PubMed	citation	PMID:22251960	pubmed	22251960	create date:2012/01/19 | first author:Flight MH
Social neuroscience: Oxytocin boosts social awareness.	/pubmed/22251959	Whalley K.	Nat Rev Neurosci. 2012 Jan 18;13(2):72. doi: 10.1038/nrn3185. No abstract available.	Nat Rev Neurosci. 2012	PubMed	citation	PMID:22251959	pubmed	22251959	create date:2012/01/19 | first author:Whalley K
Psychiatric disorders: Why two is better than one.	/pubmed/22251958	Welberg L.	Nat Rev Neurosci. 2012 Jan 18;13(2):73. doi: 10.1038/nrn3181. No abstract available.	Nat Rev Neurosci. 2012	PubMed	citation	PMID:22251958	pubmed	22251958	create date:2012/01/19 | first author:Welberg L
Neural development: Clustering connections.	/pubmed/22251957	Yates D.	Nat Rev Neurosci. 2012 Jan 18;13(2):74-5. doi: 10.1038/nrn3187. No abstract available.	Nat Rev Neurosci. 2012	PubMed	citation	PMID:22251957	pubmed	22251957	create date:2012/01/19 | first author:Yates D
Activity-dependent neurotransmitter respecification.	/pubmed/22251956	Spitzer NC.	Nat Rev Neurosci. 2012 Jan 18;13(2):94-106. doi: 10.1038/nrn3154.	Nat Rev Neurosci. 2012	PubMed	citation	PMID:22251956	pubmed	22251956	create date:2012/01/19 | first author:Spitzer NC
Neural development: Emergence of patterned activity in the motor system.	/pubmed/22251955	Whalley K.	Nat Rev Neurosci. 2012 Jan 18;13(2):72. doi: 10.1038/nrn3186. No abstract available.	Nat Rev Neurosci. 2012	PubMed	citation	PMID:22251955	pubmed	22251955	create date:2012/01/19 | first author:Whalley K
Recruiting adaptive cellular stress responses for successful brain ageing.	/pubmed/22251954	Stranahan AM, Mattson MP.	Nat Rev Neurosci. 2012 Jan 18. doi: 10.1038/nrn3151. [Epub ahead of print]	Nat Rev Neurosci. 2012	PubMed	citation	PMID:22251954	pubmed	22251954	create date:2012/01/19 | first author:Stranahan AM
Ion channels: Optogenetics gets selective!	/pubmed/22251953	Lewis S.	Nat Rev Neurosci. 2012 Jan 18;13(2):75. doi: 10.1038/nrn3179. No abstract available.	Nat Rev Neurosci. 2012	PubMed	citation	PMID:22251953	pubmed	22251953	create date:2012/01/19 | first author:Lewis S
Learning and memory: Becoming a habit: a role for NMDA receptors.	/pubmed/22251952	Whalley K.	Nat Rev Neurosci. 2012 Jan 18;13(2):72. doi: 10.1038/nrn3184. No abstract available.	Nat Rev Neurosci. 2012	PubMed	citation	PMID:22251952	pubmed	22251952	create date:2012/01/19 | first author:Whalley K
Spectral fingerprints of large-scale neuronal interactions.	/pubmed/22233726	Siegel M, Donner TH, Engel AK.	Nat Rev Neurosci. 2012 Jan 11;13(2):121-34. doi: 10.1038/nrn3137.	Nat Rev Neurosci. 2012	PubMed	citation	PMID:22233726	pubmed	22233726	create date:2012/01/12 | first author:Siegel M
Neuroimmunology: Interferon-γ tunes the rhythm.	/pubmed/22233725	Welberg L.	Nat Rev Neurosci. 2012 Jan 11;13(2):74-5. doi: 10.1038/nrn3177. No abstract available.	Nat Rev Neurosci. 2012	PubMed	citation	PMID:22233725	pubmed	22233725	create date:2012/01/12 | first author:Welberg L
Synaptic plasticity: Ubiquitin activates synaptic plasticity.	/pubmed/22218208	Whalley K.	Nat Rev Neurosci. 2012 Jan 5;13(2):73. doi: 10.1038/nrn3175. No abstract available.	Nat Rev Neurosci. 2012	PubMed	citation	PMID:22218208	pubmed	22218208	create date:2012/01/06 | first author:Whalley K
Mitochondrial transport in neurons: impact on synaptic homeostasis and neurodegeneration.	/pubmed/22218207	Sheng ZH, Cai Q.	Nat Rev Neurosci. 2012 Jan 5;13(2):77-93. doi: 10.1038/nrn3156.	Nat Rev Neurosci. 2012	PubMed	citation	PMID:22218207	pubmed	22218207	create date:2012/01/06 | first author:Sheng ZH
Computational neuroanatomy of speech production.	/pubmed/22218206	Hickok G.	Nat Rev Neurosci. 2012 Jan 5;13(2):135-45. doi: 10.1038/nrn3158.	Nat Rev Neurosci. 2012	PubMed	citation	PMID:22218206	pubmed	22218206	create date:2012/01/06 | first author:Hickok G
Neuronal circuits: The sound of fear.	/pubmed/22186973	Flight MH.	Nat Rev Neurosci. 2011 Dec 21;13(2):72. doi: 10.1038/nrn3172. No abstract available.	Nat Rev Neurosci. 2011	PubMed	citation	PMID:22186973	pubmed	22186973	create date:2011/12/22 | first author:Flight MH
Sensory transduction: How TRPs discriminate between different stimuli.	/pubmed/22186972	Lewis S.	Nat Rev Neurosci. 2011 Dec 21;13(2):74. doi: 10.1038/nrn3173. No abstract available.	Nat Rev Neurosci. 2011	PubMed	citation	PMID:22186972	pubmed	22186972	create date:2011/12/22 | first author:Lewis S
Corticotropin-releasing factor: innocent until proven guilty.	/pubmed/22183439	Giardino WJ, Ryabinin AE.	Nat Rev Neurosci. 2011 Dec 20;13(1):70; author reply 70. doi: 10.1038/nrn3110-c1. No abstract available.	Nat Rev Neurosci. 2011	PubMed	citation	PMID:22183439	pubmed	22183439	create date:2011/12/21 | first author:Giardino WJ
Imaging hippocampal subregions with in vivo MRI: advances and limitations.	/pubmed/22183437	van Strien NM, Widerøe M, van de Berg WD, Uylings HB.	Nat Rev Neurosci. 2011 Dec 20;13(1):70. doi: 10.1038/nrn3085-c1. No abstract available.	Nat Rev Neurosci. 2011	PubMed	citation	PMID:22183437	pubmed	22183437	create date:2011/12/21 | first author:van Strien NM
Nanodomain coupling between Ca²⁺ channels and sensors of exocytosis at fast mammalian synapses.	/pubmed/22183436	Eggermann E, Bucurenciu I, Goswami SP, Jonas P.	Nat Rev Neurosci. 2011 Dec 20;13(1):7-21. doi: 10.1038/nrn3125. Review.	Nat Rev Neurosci. 2011	PubMed	citation	PMID:22183436	pubmed	22183436	create date:2011/12/21 | first author:Eggermann E
Learning and memory: Channelling spatial information.	/pubmed/22183435	Welberg L.	Nat Rev Neurosci. 2011 Dec 20;13(1):4-5. doi: 10.1038/nrn3164. No abstract available.	Nat Rev Neurosci. 2011	PubMed	citation	PMID:22183435	pubmed	22183435	create date:2011/12/21 | first author:Welberg L
Psychiatric disorders: Multiple pathways to DISC1-related disease?	/pubmed/22183434	Yates D.	Nat Rev Neurosci. 2011 Dec 20;13(1):4-5. doi: 10.1038/nrn3166. No abstract available.	Nat Rev Neurosci. 2011	PubMed	citation	PMID:22183434	pubmed	22183434	create date:2011/12/21 | first author:Yates D
Neurodevelopmental disorders: Getting with the reprogram.	/pubmed/22183429	Yates D.	Nat Rev Neurosci. 2011 Dec 20;13(1):1. doi: 10.1038/nrn3167. No abstract available.	Nat Rev Neurosci. 2011	PubMed	citation	PMID:22183429	pubmed	22183429	create date:2011/12/21 | first author:Yates D
Neurotransmission: Dissecting co-transmission in the striatum.	/pubmed/22127303	Flight MH.	Nat Rev Neurosci. 2011 Nov 30;13(1):5. doi: 10.1038/nrn3153. No abstract available.	Nat Rev Neurosci. 2011	PubMed	citation	PMID:22127303	pubmed	22127303	create date:2011/12/01 | first author:Flight MH
Neural development: From floorplate to function.	/pubmed/22127302	Lewis S.	Nat Rev Neurosci. 2011 Nov 30;13(1):2. doi: 10.1038/nrn3157. No abstract available.	Nat Rev Neurosci. 2011	PubMed	citation	PMID:22127302	pubmed	22127302	create date:2011/12/01 | first author:Lewis S
The stressed synapse: the impact of stress and glucocorticoids on glutamate transmission.	/pubmed/22127301	Popoli M, Yan Z, McEwen BS, Sanacora G.	Nat Rev Neurosci. 2011 Nov 30;13(1):22-37. doi: 10.1038/nrn3138. Review.	Nat Rev Neurosci. 2011	PubMed	citation	PMID:22127301	pubmed	22127301	create date:2011/12/01 | first author:Popoli M
Direct electrical stimulation of human cortex - the gold standard for mapping brain functions?	/pubmed/22127300	Borchers S, Himmelbach M, Logothetis N, Karnath HO.	Nat Rev Neurosci. 2011 Nov 30;13(1):63-70. doi: 10.1038/nrn3140.	Nat Rev Neurosci. 2011	PubMed	citation	PMID:22127300	pubmed	22127300	create date:2011/12/01 | first author:Borchers S
Gains or losses: molecular mechanisms of TDP43-mediated neurodegeneration.	/pubmed/22127299	Lee EB, Lee VM, Trojanowski JQ.	Nat Rev Neurosci. 2011 Nov 30;13(1):38-50. doi: 10.1038/nrn3121. Review.	Nat Rev Neurosci. 2011	PubMed	citation	PMID:22127299	pubmed	22127299	create date:2011/12/01 | first author:Lee EB
Addiction: from mechanisms to treatment.	/pubmed/22125801	Welberg L.	Nat Rev Neurosci. 2011 Nov;12(11):621. No abstract available.	Nat Rev Neurosci. 2011	PubMed	citation	PMID:22125801	pubmed	22125801	create date:2011/11/30 | first author:Welberg L
Normalization as a canonical neural computation.	/pubmed/22108672	Carandini M, Heeger DJ.	Nat Rev Neurosci. 2011 Nov 23;13(1):51-62. doi: 10.1038/nrn3136. Review.	Nat Rev Neurosci. 2011	PubMed	citation	PMID:22108672	pubmed	22108672	create date:2011/11/24 | first author:Carandini M
Neuronal networks: In the rich club.	/pubmed/22108626	Whalley K.	Nat Rev Neurosci. 2011 Nov 23;13(1):3. doi: 10.1038/nrn3152. No abstract available.	Nat Rev Neurosci. 2011	PubMed	citation	PMID:22108626	pubmed	22108626	create date:2011/11/24 | first author:Whalley K
Engaging, not excluding: a response to Walsh et al.	/pubmed/22095067	Pellicano E, Ne'eman A, Stears M.	Nat Rev Neurosci. 2011 Nov 18;12(12):769; author reply 769. doi: 10.1038/nrn3113-c1. No abstract available.	Nat Rev Neurosci. 2011	PubMed	citation	PMID:22095067	pubmed	22095067	create date:2011/11/19 | first author:Pellicano E
Brains on video games.	/pubmed/22095065	Bavelier D, Green CS, Han DH, Renshaw PF, Merzenich MM, Gentile DA.	Nat Rev Neurosci. 2011 Nov 18;12(12):763-8. doi: 10.1038/nrn3135.	Nat Rev Neurosci. 2011	PubMed	citation	PMID:22095065	pubmed	22095065	create date:2011/11/19 | first author:Bavelier D
Linking neurodevelopmental and synaptic theories of mental illness through DISC1.	/pubmed/22095064	Brandon NJ, Sawa A.	Nat Rev Neurosci. 2011 Nov 18;12(12):707-22. doi: 10.1038/nrn3120. Review.	Nat Rev Neurosci. 2011	PubMed	citation	PMID:22095064	pubmed	22095064	create date:2011/11/19 | first author:Brandon NJ
Gene expression: the dynamics of the brain transcriptome revealed.	/pubmed/22095063	Flight MH.	Nat Rev Neurosci. 2011 Nov 18;12(12):703. doi: 10.1038/nrn3145. No abstract available.	Nat Rev Neurosci. 2011	PubMed	citation	PMID:22095063	pubmed	22095063	create date:2011/11/19 | first author:Flight MH
Title	URL	Description	Details	ShortDetails	Resource	Type	Identifiers	Db	EntrezUID	Properties
Learning and memory: CA1 triggers the trace.	/pubmed/22068694	Welberg L.	Nat Rev Neurosci. 2011 Nov 9;12(12):705. doi: 10.1038/nrn3144. No abstract available.	Nat Rev Neurosci. 2011	PubMed	citation	PMID:22068694	pubmed	22068694	create date:2011/11/10 | first author:Welberg L
Synaptic plasticity: tuning electrical synapses.	/pubmed/22068693	Whalley K.	Nat Rev Neurosci. 2011 Nov 9;12(12):705. doi: 10.1038/nrn3142. No abstract available.	Nat Rev Neurosci. 2011	PubMed	citation	PMID:22068693	pubmed	22068693	create date:2011/11/10 | first author:Whalley K
Dendrites: there's a NAK to branching out.	/pubmed/22068692	Yates D.	Nat Rev Neurosci. 2011 Nov 9;12(12):706. doi: 10.1038/nrn3143. No abstract available.	Nat Rev Neurosci. 2011	PubMed	citation	PMID:22068692	pubmed	22068692	create date:2011/11/10 | first author:Yates D
Neurodegenerative disease: CRF is the culprit.	/pubmed/22048064	Welberg L.	Nat Rev Neurosci. 2011 Nov 3;12(12):704. doi: 10.1038/nrn3139. No abstract available.	Nat Rev Neurosci. 2011	PubMed	citation	PMID:22048064	pubmed	22048064	create date:2011/11/04 | first author:Welberg L
Neurovascular pathways to neurodegeneration in Alzheimer's disease and other disorders.	/pubmed/22048062	Zlokovic BV.	Nat Rev Neurosci. 2011 Nov 3;12(12):723-38. doi: 10.1038/nrn3114. Review.	Nat Rev Neurosci. 2011	PubMed	citation	PMID:22048062	pubmed	22048062	create date:2011/11/04 | first author:Zlokovic BV
Virtual reality in neuroscience research and therapy.	/pubmed/22048061	Bohil CJ, Alicea B, Biocca FA.	Nat Rev Neurosci. 2011 Nov 3;12(12):752-62. doi: 10.1038/nrn3122.	Nat Rev Neurosci. 2011	PubMed	citation	PMID:22048061	pubmed	22048061	create date:2011/11/04 | first author:Bohil CJ
Principles of sensorimotor learning.	/pubmed/22033537	Wolpert DM, Diedrichsen J, Flanagan JR.	Nat Rev Neurosci. 2011 Oct 27;12(12):739-51. doi: 10.1038/nrn3112. Review.	Nat Rev Neurosci. 2011	PubMed	citation	PMID:22033537	pubmed	22033537	create date:2011/10/29 | first author:Wolpert DM
Pharmacogenetic approaches to the treatment of alcohol addiction.	/pubmed/22011682	Heilig M, Goldman D, Berrettini W, O'Brien CP.	Nat Rev Neurosci. 2011 Oct 20;12(11):670-84. doi: 10.1038/nrn3110. Review.	Nat Rev Neurosci. 2011	PubMed	citation	PMID:22011682	pubmed	22011682	create date:2011/10/21 | first author:Heilig M
Dysfunction of the prefrontal cortex in addiction: neuroimaging findings and clinical implications.	/pubmed/22011681	Goldstein RZ, Volkow ND.	Nat Rev Neurosci. 2011 Oct 20;12(11):652-69. doi: 10.1038/nrn3119. Review.	Nat Rev Neurosci. 2011	PubMed	citation	PMID:22011681	pubmed	22011681	create date:2011/10/21 | first author:Goldstein RZ
Common cellular and molecular mechanisms in obesity and drug addiction.	/pubmed/22011680	Kenny PJ.	Nat Rev Neurosci. 2011 Oct 20;12(11):638-51. doi: 10.1038/nrn3105. Review.	Nat Rev Neurosci. 2011	PubMed	citation	PMID:22011680	pubmed	22011680	create date:2011/10/21 | first author:Kenny PJ
Neural development: Neurogenesis ends near the beginning.	/pubmed/22011677	Lewis S.	Nat Rev Neurosci. 2011 Oct 20;12(11):616. doi: 10.1038/nrn3128. No abstract available.	Nat Rev Neurosci. 2011	PubMed	citation	PMID:22011677	pubmed	22011677	create date:2011/10/21 | first author:Lewis S
Neurodevelopmental disorders: Mice that mirror autism.	/pubmed/22011675	Welberg L.	Nat Rev Neurosci. 2011 Oct 20;12(11):615. doi: 10.1038/nrn3129. No abstract available.	Nat Rev Neurosci. 2011	PubMed	citation	PMID:22011675	pubmed	22011675	create date:2011/10/21 | first author:Welberg L
Learning and memory: Small molecule, big hindrance to memory.	/pubmed/21989195	Flight MH.	Nat Rev Neurosci. 2011 Oct 12;12(11):617. doi: 10.1038/nrn3126. No abstract available.	Nat Rev Neurosci. 2011	PubMed	citation	PMID:21989195	pubmed	21989195	create date:2011/10/13 | first author:Flight MH
Transcriptional and epigenetic mechanisms of addiction.	/pubmed/21989194	Robison AJ, Nestler EJ.	Nat Rev Neurosci. 2011 Oct 12;12(11):623-37. doi: 10.1038/nrn3111. Review.	Nat Rev Neurosci. 2011	PubMed	citation	PMID:21989194	pubmed	21989194	create date:2011/10/13 | first author:Robison AJ
Synaptic plasticity: Transporting memories.	/pubmed/21989193	Yates D.	Nat Rev Neurosci. 2011 Oct 12;12(11):617. doi: 10.1038/nrn3127. No abstract available.	Nat Rev Neurosci. 2011	PubMed	citation	PMID:21989193	pubmed	21989193	create date:2011/10/13 | first author:Yates D
Pain: A prickly solution?	/pubmed/21971069	Flight MH.	Nat Rev Neurosci. 2011 Oct 5;12(11):618. doi: 10.1038/nrn3124. No abstract available.	Nat Rev Neurosci. 2011	PubMed	citation	PMID:21971069	pubmed	21971069	create date:2011/10/06 | first author:Flight MH
Sensory systems: Charting vomeronasal receptor function.	/pubmed/21971068	Whalley K.	Nat Rev Neurosci. 2011 Oct 5;12(11):618. doi: 10.1038/nrn3123. No abstract available.	Nat Rev Neurosci. 2011	PubMed	citation	PMID:21971068	pubmed	21971068	create date:2011/10/06 | first author:Whalley K
The regional specificity of rapid actions of cocaine.	/pubmed/21971067	Aragona BJ.	Nat Rev Neurosci. 2011 Oct 5;12(11):700; author reply 700. doi: 10.1038/nrn3043-c1. No abstract available.	Nat Rev Neurosci. 2011	PubMed	citation	PMID:21971067	pubmed	21971067	create date:2011/10/06 | first author:Aragona BJ
Opiate versus psychostimulant addiction: the differences do matter.	/pubmed/21971065	Badiani A, Belin D, Epstein D, Calu D, Shaham Y.	Nat Rev Neurosci. 2011 Oct 5;12(11):685-700. doi: 10.1038/nrn3104.	Nat Rev Neurosci. 2011	PubMed	citation	PMID:21971065	pubmed	21971065	create date:2011/10/06 | first author:Badiani A
In search of biomarkers for autism: scientific, social and ethical challenges.	/pubmed/21931335	Walsh P, Elsabbagh M, Bolton P, Singh I.	Nat Rev Neurosci. 2011 Sep 20;12(10):603-12. doi: 10.1038/nrn3113.	Nat Rev Neurosci. 2011	PubMed	citation	PMID:21931335	pubmed	21931335	create date:2011/09/21 | first author:Walsh P
Diencephalic and brainstem mechanisms in migraine.	/pubmed/21931334	Akerman S, Holland PR, Goadsby PJ.	Nat Rev Neurosci. 2011 Sep 20;12(10):570-84. doi: 10.1038/nrn3057. Review.	Nat Rev Neurosci. 2011	PubMed	citation	PMID:21931334	pubmed	21931334	create date:2011/09/21 | first author:Akerman S
Ageing: ageing, it's in the blood.	/pubmed/21931332	Yates D.	Nat Rev Neurosci. 2011 Sep 20;12(10):547. doi: 10.1038/nrn3116. No abstract available.	Nat Rev Neurosci. 2011	PubMed	citation	PMID:21931332	pubmed	21931332	create date:2011/09/21 | first author:Yates D
Behaviour: 'Chillax' with probiotics.	/pubmed/21915139	Lewis S.	Nat Rev Neurosci. 2011 Sep 14;12(10):549. doi: 10.1038/nrn3115. No abstract available.	Nat Rev Neurosci. 2011	PubMed	citation	PMID:21915139	pubmed	21915139	create date:2011/09/15 | first author:Lewis S
A pathophysiological framework of hippocampal dysfunction in ageing and disease.	/pubmed/21897434	Small SA, Schobel SA, Buxton RB, Witter MP, Barnes CA.	Nat Rev Neurosci. 2011 Sep 7;12(10):585-601. doi: 10.1038/nrn3085. Review.	Nat Rev Neurosci. 2011	PubMed	citation	PMID:21897434	pubmed	21897434	create date:2011/09/08 | first author:Small SA
Moment-to-moment signal variability in the human brain can inform models of stochastic facilitation now.	/pubmed/21897432	Garrett DD, McIntosh AR, Grady CL.	Nat Rev Neurosci. 2011 Sep 7;12(10):612; author reply 612. doi: 10.1038/nrn3061-c1. No abstract available.	Nat Rev Neurosci. 2011	PubMed	citation	PMID:21897432	pubmed	21897432	create date:2011/09/08 | first author:Garrett DD
Epigenetics: from father to son.	/pubmed/21897431	Whalley K.	Nat Rev Neurosci. 2011 Sep 7;12(10):548. doi: 10.1038/nrn3109. No abstract available.	Nat Rev Neurosci. 2011	PubMed	citation	PMID:21897431	pubmed	21897431	create date:2011/09/08 | first author:Whalley K
Linking neural activity and molecular oscillations in the SCN.	/pubmed/21886186	Colwell CS.	Nat Rev Neurosci. 2011 Sep 2;12(10):553-69. doi: 10.1038/nrn3086. Review.	Nat Rev Neurosci. 2011	PubMed	citation	PMID:21886186	pubmed	21886186	create date:2011/09/03 | first author:Colwell CS
Synaptic plasticity: a key player in presynaptic plasticity.	/pubmed/21886185	Lewis S.	Nat Rev Neurosci. 2011 Sep 2;12(10):548. doi: 10.1038/nrn3108. No abstract available.	Nat Rev Neurosci. 2011	PubMed	citation	PMID:21886185	pubmed	21886185	create date:2011/09/03 | first author:Lewis S
Neurodegenerative disease: α-synuclein gets a new look.	/pubmed/21886184	Yates D.	Nat Rev Neurosci. 2011 Sep 2;12(10):550. doi: 10.1038/nrn3106. No abstract available.	Nat Rev Neurosci. 2011	PubMed	citation	PMID:21886184	pubmed	21886184	create date:2011/09/03 | first author:Yates D
Neurotrophic factors: ride back to the nucleus.	/pubmed/21863044	Flight MH.	Nat Rev Neurosci. 2011 Aug 24;12(10):550-1. doi: 10.1038/nrn3102. No abstract available.	Nat Rev Neurosci. 2011	PubMed	citation	PMID:21863044	pubmed	21863044	create date:2011/08/25 | first author:Flight MH
Spatial coding: does the brain know how high it is?	/pubmed/21863043	Whalley K.	Nat Rev Neurosci. 2011 Aug 24;12(10):550-1. doi: 10.1038/nrn3103. No abstract available.	Nat Rev Neurosci. 2011	PubMed	citation	PMID:21863043	pubmed	21863043	create date:2011/08/25 | first author:Whalley K
Oxytocin and vasopressin in the human brain: social neuropeptides for translational medicine.	/pubmed/21852800	Meyer-Lindenberg A, Domes G, Kirsch P, Heinrichs M.	Nat Rev Neurosci. 2011 Aug 19;12(9):524-38. doi: 10.1038/nrn3044. Review.	Nat Rev Neurosci. 2011	PubMed	citation	PMID:21852800	pubmed	21852800	create date:2011/08/20 | first author:Meyer-Lindenberg A
Development: pruning the dendritic tree.	/pubmed/21852799	Lewis S.	Nat Rev Neurosci. 2011 Aug 19;12(9):493. doi: 10.1038/nrn3099. No abstract available.	Nat Rev Neurosci. 2011	PubMed	citation	PMID:21852799	pubmed	21852799	create date:2011/08/20 | first author:Lewis S
Psychiatric disorders: down with(out) neurogenesis.	/pubmed/21852798	Welberg L.	Nat Rev Neurosci. 2011 Aug 19;12(9):492-3. doi: 10.1038/nrn3097. No abstract available.	Nat Rev Neurosci. 2011	PubMed	citation	PMID:21852798	pubmed	21852798	create date:2011/08/20 | first author:Welberg L
Development: microglia go pruning.	/pubmed/21852797	Lewis S.	Nat Rev Neurosci. 2011 Aug 19;12(9):492-3. doi: 10.1038/nrn3095. No abstract available.	Nat Rev Neurosci. 2011	PubMed	citation	PMID:21852797	pubmed	21852797	create date:2011/08/20 | first author:Lewis S
Ageing: rescuing age-related memory loss.	/pubmed/21852796	Flight MH.	Nat Rev Neurosci. 2011 Aug 19;12(9):490-1. doi: 10.1038/nrn3096. No abstract available.	Nat Rev Neurosci. 2011	PubMed	citation	PMID:21852796	pubmed	21852796	create date:2011/08/20 | first author:Flight MH
Psychiatric disorders: tipping the cortical balance.	/pubmed/21852795	Yates D.	Nat Rev Neurosci. 2011 Aug 19;12(9):487. doi: 10.1038/nrn3098. No abstract available.	Nat Rev Neurosci. 2011	PubMed	citation	PMID:21852795	pubmed	21852795	create date:2011/08/20 | first author:Yates D
Stem cells: a niche role for DLK1.	/pubmed/21829221	Whalley K.	Nat Rev Neurosci. 2011 Aug 10;12(9):489. doi: 10.1038/nrn3092. No abstract available.	Nat Rev Neurosci. 2011	PubMed	citation	PMID:21829221	pubmed	21829221	create date:2011/08/11 | first author:Whalley K
Cortical state and attention.	/pubmed/21829219	Harris KD, Thiele A.	Nat Rev Neurosci. 2011 Aug 10;12(9):509-23. doi: 10.1038/nrn3084. Review.	Nat Rev Neurosci. 2011	PubMed	citation	PMID:21829219	pubmed	21829219	create date:2011/08/11 | first author:Harris KD
Neuronal circuits: putting rewards into context.	/pubmed/21811297	Welberg L.	Nat Rev Neurosci. 2011 Aug 3;12(9):490-1. doi: 10.1038/nrn3090. No abstract available.	Nat Rev Neurosci. 2011	PubMed	citation	PMID:21811297	pubmed	21811297	create date:2011/08/04 | first author:Welberg L
The neurobiology of gliomas: from cell biology to the development of therapeutic approaches.	/pubmed/21811295	Westphal M, Lamszus K.	Nat Rev Neurosci. 2011 Aug 3;12(9):495-508. doi: 10.1038/nrn3060. Review.	Nat Rev Neurosci. 2011	PubMed	citation	PMID:21811295	pubmed	21811295	create date:2011/08/04 | first author:Westphal M
Chronic fatigue syndrome: understanding a complex illness.	/pubmed/21792218	Holgate ST, Komaroff AL, Mangan D, Wessely S.	Nat Rev Neurosci. 2011 Jul 27;12(9):539-44. doi: 10.1038/nrn3087. Review.	Nat Rev Neurosci. 2011	PubMed	citation	PMID:21792218	pubmed	21792218	create date:2011/07/28 | first author:Holgate ST
Learning and memory: parallel processing.	/pubmed/21792217	Yates D.	Nat Rev Neurosci. 2011 Jul 27;12(9):488. doi: 10.1038/nrn3089. No abstract available.	Nat Rev Neurosci. 2011	PubMed	citation	PMID:21792217	pubmed	21792217	create date:2011/07/28 | first author:Yates D
Glia: death receptor deals blow to remyelination.	/pubmed/21792216	Whalley K.	Nat Rev Neurosci. 2011 Jul 27;12(9):489. doi: 10.1038/nrn3088. No abstract available.	Nat Rev Neurosci. 2011	PubMed	citation	PMID:21792216	pubmed	21792216	create date:2011/07/28 | first author:Whalley K
Fighting neurodegeneration with rapamycin: mechanistic insights.	/pubmed/21772323	Bové J, Martínez-Vicente M, Vila M.	Nat Rev Neurosci. 2011 Jul 20;12(8):437-52. doi: 10.1038/nrn3068. Review.	Nat Rev Neurosci. 2011	PubMed	citation	PMID:21772323	pubmed	21772323	create date:2011/07/21 | first author:Bové J
Psychiatric disorders: The stress of city life.	/pubmed/21772320	Yates D.	Nat Rev Neurosci. 2011 Jul 20;12(8):430. doi: 10.1038/nrn3079. No abstract available.	Nat Rev Neurosci. 2011	PubMed	citation	PMID:21772320	pubmed	21772320	create date:2011/07/21 | first author:Yates D
Autism: The importance of getting the dose right.	/pubmed/21772319	Welberg L.	Nat Rev Neurosci. 2011 Jul 20;12(8):429. doi: 10.1038/nrn3083. No abstract available.	Nat Rev Neurosci. 2011	PubMed	citation	PMID:21772319	pubmed	21772319	create date:2011/07/21 | first author:Welberg L
Behavioural neuroscience: Fly fisticuffs.	/pubmed/21750568	Lewis S.	Nat Rev Neurosci. 2011 Jul 13;12(8):434-5. doi: 10.1038/nrn3078. No abstract available. Erratum in: Nat Rev Neurosci. 2011 Sep;12(9):544.	Nat Rev Neurosci. 2011	PubMed	citation	PMID:21750568	pubmed	21750568	create date:2011/07/14 | first author:Lewis S
Stem cells: Experiences direct fate.	/pubmed/21750567	Yates D.	Nat Rev Neurosci. 2011 Jul 13;12(8):432-3. doi: 10.1038/nrn3077. No abstract available.	Nat Rev Neurosci. 2011	PubMed	citation	PMID:21750567	pubmed	21750567	create date:2011/07/14 | first author:Yates D
Psychiatric disorders: The dark side of depression.	/pubmed/21750566	Welberg L.	Nat Rev Neurosci. 2011 Jul 13;12(8):435. doi: 10.1038/nrn3072. No abstract available.	Nat Rev Neurosci. 2011	PubMed	citation	PMID:21750566	pubmed	21750566	create date:2011/07/14 | first author:Welberg L
Title	URL	Description	Details	ShortDetails	Resource	Type	Identifiers	Db	EntrezUID	Properties
Gut feelings: the emerging biology of gut-brain communication.	/pubmed/21750565	Mayer EA.	Nat Rev Neurosci. 2011 Jul 13;12(8):453-66. doi: 10.1038/nrn3071. Review.	Nat Rev Neurosci. 2011	PubMed	citation	PMID:21750565	pubmed	21750565	create date:2011/07/14 | first author:Mayer EA
Neural mechanisms of the cognitive model of depression.	/pubmed/21731066	Disner SG, Beevers CG, Haigh EA, Beck AT.	Nat Rev Neurosci. 2011 Jul 6;12(8):467-77. doi: 10.1038/nrn3027.	Nat Rev Neurosci. 2011	PubMed	citation	PMID:21731066	pubmed	21731066	create date:2011/07/07 | first author:Disner SG
Circadian rhythms: Calcium sets the tempo.	/pubmed/21712841	Whalley K.	Nat Rev Neurosci. 2011 Jun 29;12(8):434-5. doi: 10.1038/nrn3073. No abstract available.	Nat Rev Neurosci. 2011	PubMed	citation	PMID:21712841	pubmed	21712841	create date:2011/06/30 | first author:Whalley K
Learning and memory: Flies know their way.	/pubmed/21712840	Flight MH.	Nat Rev Neurosci. 2011 Jun 29;12(8):432-4. doi: 10.1038/nrn3074. No abstract available.	Nat Rev Neurosci. 2011	PubMed	citation	PMID:21712840	pubmed	21712840	create date:2011/06/30 | first author:Flight MH
Sensory systems: A promising line of defence.	/pubmed/21694732	Flight MH.	Nat Rev Neurosci. 2011 Jun 22;12(8):431. doi: 10.1038/nrn3070. No abstract available.	Nat Rev Neurosci. 2011	PubMed	citation	PMID:21694732	pubmed	21694732	create date:2011/06/23 | first author:Flight MH
Pain: Blocking painful interactions.	/pubmed/21694731	Whalley K.	Nat Rev Neurosci. 2011 Jun 22;12(8):431. doi: 10.1038/nrn3069. No abstract available.	Nat Rev Neurosci. 2011	PubMed	citation	PMID:21694731	pubmed	21694731	create date:2011/06/23 | first author:Whalley K
The benefits of noise in neural systems: bridging theory and experiment.	/pubmed/21685932	McDonnell MD, Ward LM.	Nat Rev Neurosci. 2011 Jun 20;12(7):415-26. doi: 10.1038/nrn3061.	Nat Rev Neurosci. 2011	PubMed	citation	PMID:21685932	pubmed	21685932	create date:2011/06/21 | first author:McDonnell MD
From the stochasticity of molecular processes to the variability of synaptic transmission.	/pubmed/21685931	Ribrault C, Sekimoto K, Triller A.	Nat Rev Neurosci. 2011 Jun 20;12(7):375-87. doi: 10.1038/nrn3025. Review.	Nat Rev Neurosci. 2011	PubMed	citation	PMID:21685931	pubmed	21685931	create date:2011/06/21 | first author:Ribrault C
Synaptic plasticity: finely tuning caspase function.	/pubmed/21673723	Yates D.	Nat Rev Neurosci. 2011 Jun 15;12(7):371. doi: 10.1038/nrn3066. No abstract available.	Nat Rev Neurosci. 2011	PubMed	citation	PMID:21673723	pubmed	21673723	create date:2011/06/16 | first author:Yates D
Emotion in the brain: of low roads, high roads and roads less travelled.	/pubmed/21673722	de Gelder B, van Honk J, Tamietto M.	Nat Rev Neurosci. 2011 Jun 15;12(7):425; author reply 425. doi: 10.1038/nrn2920-c1. No abstract available.	Nat Rev Neurosci. 2011	PubMed	citation	PMID:21673722	pubmed	21673722	create date:2011/06/16 | first author:de Gelder B
Repertoire of microglial and macrophage responses after spinal cord injury.	/pubmed/21673720	David S, Kroner A.	Nat Rev Neurosci. 2011 Jun 15;12(7):388-99. doi: 10.1038/nrn3053. Review.	Nat Rev Neurosci. 2011	PubMed	citation	PMID:21673720	pubmed	21673720	create date:2011/06/16 | first author:David S
Autism: converging pathways.	/pubmed/21654704	Whalley K.	Nat Rev Neurosci. 2011 Jun 8;12(7):372. doi: 10.1038/nrn3062. No abstract available.	Nat Rev Neurosci. 2011	PubMed	citation	PMID:21654704	pubmed	21654704	create date:2011/06/10 | first author:Whalley K
Evolution: three major steps to a mammalian brain.	/pubmed/21654703	Flight MH.	Nat Rev Neurosci. 2011 Jun 8;12(7):371-2. doi: 10.1038/nrn3063. No abstract available.	Nat Rev Neurosci. 2011	PubMed	citation	PMID:21654703	pubmed	21654703	create date:2011/06/10 | first author:Flight MH
Auditory processing: sounding out consciousness.	/pubmed/21633383	Welberg L.	Nat Rev Neurosci. 2011 Jun 2;12(7):369. doi: 10.1038/nrn3058. No abstract available.	Nat Rev Neurosci. 2011	PubMed	citation	PMID:21633383	pubmed	21633383	create date:2011/06/03 | first author:Welberg L
Neurodegenerative disease: directing amyloid-β deposition.	/pubmed/21633382	Yates D.	Nat Rev Neurosci. 2011 Jun 2;12(7):372-3. doi: 10.1038/nrn3059. No abstract available.	Nat Rev Neurosci. 2011	PubMed	citation	PMID:21633382	pubmed	21633382	create date:2011/06/03 | first author:Yates D
Differentiating the rapid actions of cocaine.	/pubmed/21633381	Wise RA, Kiyatkin EA.	Nat Rev Neurosci. 2011 Jun 2;12(8):479-84. doi: 10.1038/nrn3043.	Nat Rev Neurosci. 2011	PubMed	citation	PMID:21633381	pubmed	21633381	create date:2011/06/03 | first author:Wise RA
Cognitive and neurobiological mechanisms of alcohol-related aggression.	/pubmed/21633380	Heinz AJ, Beck A, Meyer-Lindenberg A, Sterzer P, Heinz A.	Nat Rev Neurosci. 2011 Jun 2;12(7):400-13. doi: 10.1038/nrn3042. Review.	Nat Rev Neurosci. 2011	PubMed	citation	PMID:21633380	pubmed	21633380	create date:2011/06/03 | first author:Heinz AJ
Spatial coding: oscillations maintain grid position.	/pubmed/21610732	Whalley K.	Nat Rev Neurosci. 2011 May 25;12(7):370. doi: 10.1038/nrn3056. No abstract available.	Nat Rev Neurosci. 2011	PubMed	citation	PMID:21610732	pubmed	21610732	create date:2011/05/26 | first author:Whalley K
Memory: the foundations of accurate recall.	/pubmed/21610731	Flight MH.	Nat Rev Neurosci. 2011 May 25;12(7):372-3. doi: 10.1038/nrn3055. No abstract available.	Nat Rev Neurosci. 2011	PubMed	citation	PMID:21610731	pubmed	21610731	create date:2011/05/26 | first author:Flight MH
Molecular neuroscience: Synaptotagmin 10-mediated release.	/pubmed/21597480	Yates D.	Nat Rev Neurosci. 2011 Jun;12(6):307. No abstract available.	Nat Rev Neurosci. 2011	PubMed	citation	PMID:21597480	pubmed	21597480	create date:2011/05/21 | first author:Yates D
Neurotransmitter receptors: Negotiating the cytoskeletal tracks in neurons.	/pubmed/21597479	Yates D.	Nat Rev Neurosci. 2011 Jun;12(6):307. No abstract available.	Nat Rev Neurosci. 2011	PubMed	citation	PMID:21597479	pubmed	21597479	create date:2011/05/21 | first author:Yates D
Ageing as a primary risk factor for Parkinson's disease: evidence from studies of non-human primates.	/pubmed/21587290	Collier TJ, Kanaan NM, Kordower JH.	Nat Rev Neurosci. 2011 Jun;12(6):359-66. doi: 10.1038/nrn3039. Epub 2011 May 18.	Nat Rev Neurosci. 2011	PubMed	citation	PMID:21587290	pubmed	21587290	create date:2011/05/19 | first author:Collier TJ
Microbes' roadmap to neurons.	/pubmed/21587289	Kristensson K.	Nat Rev Neurosci. 2011 Jun;12(6):345-57. doi: 10.1038/nrn3029. Epub 2011 May 18. Review.	Nat Rev Neurosci. 2011	PubMed	citation	PMID:21587289	pubmed	21587289	create date:2011/05/19 | first author:Kristensson K
Using theoretical models to analyse neural development.	/pubmed/21587288	van Ooyen A.	Nat Rev Neurosci. 2011 Jun;12(6):311-26. doi: 10.1038/nrn3031. Epub 2011 May 18. Review. Erratum in: Nat Rev Neurosci. 2011 Aug;12(8):484.	Nat Rev Neurosci. 2011	PubMed	citation	PMID:21587288	pubmed	21587288	create date:2011/05/19 | first author:van Ooyen A
Cortical development: Activity makes interneurons shape up.	/pubmed/21587287	Lewis S.	Nat Rev Neurosci. 2011 Jun;12(6):308. doi: 10.1038/nrn3046. Epub 2011 May 18. No abstract available.	Nat Rev Neurosci. 2011	PubMed	citation	PMID:21587287	pubmed	21587287	create date:2011/05/19 | first author:Lewis S
Sleep: Neurons take a nap.	/pubmed/21587286	Welberg L.	Nat Rev Neurosci. 2011 Jun;12(6):305. doi: 10.1038/nrn3048. Epub 2011 May 18. No abstract available.	Nat Rev Neurosci. 2011	PubMed	citation	PMID:21587286	pubmed	21587286	create date:2011/05/19 | first author:Welberg L
Development: the default position.	/pubmed/21562504	Whalley K.	Nat Rev Neurosci. 2011 Apr;12(4):188. Epub 2011 Mar 16. No abstract available.	Nat Rev Neurosci. 2011	PubMed	citation	PMID:21562504	pubmed	21562504	create date:2011/05/13 | first author:Whalley K
Memory: Tagging in the cortex.	/pubmed/21562503	Kingwell K.	Nat Rev Neurosci. 2011 Apr;12(4):188. No abstract available.	Nat Rev Neurosci. 2011	PubMed	citation	PMID:21562503	pubmed	21562503	create date:2011/05/13 | first author:Kingwell K
Development: Birthdate rules odour processing.	/pubmed/21562502	Flight MH.	Nat Rev Neurosci. 2011 Apr;12(4):188. Epub 2011 Mar 9. No abstract available.	Nat Rev Neurosci. 2011	PubMed	citation	PMID:21562502	pubmed	21562502	create date:2011/05/13 | first author:Flight MH
Sensory systems: Mapping thermosensation.	/pubmed/21562500	Flight MH.	Nat Rev Neurosci. 2011 Apr;12(4):187. Epub 2011 Mar 16. No abstract available.	Nat Rev Neurosci. 2011	PubMed	citation	PMID:21562500	pubmed	21562500	create date:2011/05/13 | first author:Flight MH
Behaviour: All's fair in love and war.	/pubmed/21562499	Lewis S.	Nat Rev Neurosci. 2011 Apr;12(4):186. Epub 2011 Mar 16. No abstract available.	Nat Rev Neurosci. 2011	PubMed	citation	PMID:21562499	pubmed	21562499	create date:2011/05/13 | first author:Lewis S
Addiction: Putting relapse into context.	/pubmed/21562498	Welberg L.	Nat Rev Neurosci. 2011 Apr;12(4):186. Epub 2011 Mar 16. No abstract available.	Nat Rev Neurosci. 2011	PubMed	citation	PMID:21562498	pubmed	21562498	create date:2011/05/13 | first author:Welberg L
Psychiatric disorders: the stresses of womanhood.	/pubmed/21562497	Kingwell K.	Nat Rev Neurosci. 2011 Apr;12(4):185. Epub 2011 Mar 16. No abstract available.	Nat Rev Neurosci. 2011	PubMed	citation	PMID:21562497	pubmed	21562497	create date:2011/05/13 | first author:Kingwell K
Glia: Glia get rhythmic.	/pubmed/21559047	Flight MH.	Nat Rev Neurosci. 2011 Jun;12(6):308-9. doi: 10.1038/nrn3045. Epub 2011 May 11. No abstract available.	Nat Rev Neurosci. 2011	PubMed	citation	PMID:21559047	pubmed	21559047	create date:2011/05/12 | first author:Flight MH
Spatiotemporal firing patterns in the cerebellum.	/pubmed/21544091	De Zeeuw CI, Hoebeek FE, Bosman LW, Schonewille M, Witter L, Koekkoek SK.	Nat Rev Neurosci. 2011 Jun;12(6):327-44. doi: 10.1038/nrn3011. Epub 2011 May 5. Review.	Nat Rev Neurosci. 2011	PubMed	citation	PMID:21544091	pubmed	21544091	create date:2011/05/06 | first author:De Zeeuw CI
Stem Cells: Zooming in on schizophrenia.	/pubmed/21527951	Welberg L.	Nat Rev Neurosci. 2011 Jun;12(6):308-9. doi: 10.1038/nrn3040. Epub 2011 Apr 29. No abstract available.	Nat Rev Neurosci. 2011	PubMed	citation	PMID:21527951	pubmed	21527951	create date:2011/04/30 | first author:Welberg L
Neuronal networks: networking in the visual cortex.	/pubmed/21527950	Whalley K.	Nat Rev Neurosci. 2011 Jun;12(6):306. doi: 10.1038/nrn3041. Epub 2011 Apr 29. No abstract available.	Nat Rev Neurosci. 2011	PubMed	citation	PMID:21527950	pubmed	21527950	create date:2011/04/30 | first author:Whalley K
Neuroscience in recession?	/pubmed/21505517	Amara SG, Grillner S, Insel T, Nutt D, Tsumoto T.	Nat Rev Neurosci. 2011 May;12(5):297-302.	Nat Rev Neurosci. 2011	PubMed	citation	PMID:21505517	pubmed	21505517	create date:2011/04/21 | first author:Amara SG
Not(ch) just development: Notch signalling in the adult brain.	/pubmed/21505516	Ables JL, Breunig JJ, Eisch AJ, Rakic P.	Nat Rev Neurosci. 2011 May;12(5):269-83. Review.	Nat Rev Neurosci. 2011	PubMed	citation	PMID:21505516	pubmed	21505516	create date:2011/04/21 | first author:Ables JL
The role of ubiquitylation in nerve cell development.	/pubmed/21505515	Kawabe H, Brose N.	Nat Rev Neurosci. 2011 May;12(5):251-68. Review.	Nat Rev Neurosci. 2011	PubMed	citation	PMID:21505515	pubmed	21505515	create date:2011/04/21 | first author:Kawabe H
Development: directing development through phosphorylation.	/pubmed/21505513	Yates D.	Nat Rev Neurosci. 2011 May;12(5):248-9. Epub 2011 Apr 13. No abstract available.	Nat Rev Neurosci. 2011	PubMed	citation	PMID:21505513	pubmed	21505513	create date:2011/04/21 | first author:Yates D
Autism: grooming mice to model autism.	/pubmed/21505512	Lewis S.	Nat Rev Neurosci. 2011 May;12(5):248-9. No abstract available.	Nat Rev Neurosci. 2011	PubMed	citation	PMID:21505512	pubmed	21505512	create date:2011/04/21 | first author:Lewis S
Synaptogenesis: switching to learn.	/pubmed/21505511	Flight MH.	Nat Rev Neurosci. 2011 May;12(5):248-9. No abstract available.	Nat Rev Neurosci. 2011	PubMed	citation	PMID:21505511	pubmed	21505511	create date:2011/04/21 | first author:Flight MH
Adult neurogenesis: uncoupling the roles of VEGF.	/pubmed/21505509	Welberg L.	Nat Rev Neurosci. 2011 May;12(5):247. Epub 2011 Apr 7. No abstract available.	Nat Rev Neurosci. 2011	PubMed	citation	PMID:21505509	pubmed	21505509	create date:2011/04/21 | first author:Welberg L
Neurodegenerative disease: a target map for TDP43.	/pubmed/21505508	Whalley K.	Nat Rev Neurosci. 2011 May;12(5):246. Epub 2011 Apr 13. No abstract available.	Nat Rev Neurosci. 2011	PubMed	citation	PMID:21505508	pubmed	21505508	create date:2011/04/21 | first author:Whalley K
Neuroanatomy: mapping neural function alongside connectivity.	/pubmed/21505507	Yates D.	Nat Rev Neurosci. 2011 May;12(5):245. No abstract available.	Nat Rev Neurosci. 2011	PubMed	citation	PMID:21505507	pubmed	21505507	create date:2011/04/21 | first author:Yates D
Unconscious by any other name...	/pubmed/21471997	O'Brien DJ.	Nat Rev Neurosci. 2011 May;12(5):302; author reply 302. Epub 2011 Apr 7. No abstract available.	Nat Rev Neurosci. 2011	PubMed	citation	PMID:21471997	pubmed	21471997	create date:2011/04/08 | first author:O'Brien DJ
Small RNAs: now you see me, now you don't.	/pubmed/21467992	Welberg L.	Nat Rev Neurosci. 2010 Jul;11(7):456. No abstract available.	Nat Rev Neurosci. 2010	PubMed	citation	PMID:21467992	pubmed	21467992	create date:2011/04/07 | first author:Welberg L
Learning and memory: ageing without forgetting.	/pubmed/21467991	Welberg L.	Nat Rev Neurosci. 2010 Jul;11(7):456-7. Epub 2010 Jun 9. No abstract available.	Nat Rev Neurosci. 2010	PubMed	citation	PMID:21467991	pubmed	21467991	create date:2011/04/07 | first author:Welberg L
Development: Schwann cells roll the dice.	/pubmed/21467990	Wiedemann C.	Nat Rev Neurosci. 2010 Jul;11(7):456-7. Epub 2010 Jun 16. No abstract available.	Nat Rev Neurosci. 2010	PubMed	citation	PMID:21467990	pubmed	21467990	create date:2011/04/07 | first author:Wiedemann C
Title	URL	Description	Details	ShortDetails	Resource	Type	Identifiers	Db	EntrezUID	Properties
Synaptic plasticity: depress or die.	/pubmed/21467989	Wiedemann C.	Nat Rev Neurosci. 2010 Jul;11(7):455. No abstract available.	Nat Rev Neurosci. 2010	PubMed	citation	PMID:21467989	pubmed	21467989	create date:2011/04/07 | first author:Wiedemann C
Stress: tough on the inside.	/pubmed/21467988	Bodo C.	Nat Rev Neurosci. 2010 Jul;11(7):455. No abstract available.	Nat Rev Neurosci. 2010	PubMed	citation	PMID:21467988	pubmed	21467988	create date:2011/04/07 | first author:Bodo C
Neurotransmission: putting the synapse in shape.	/pubmed/21467986	Bodo C.	Nat Rev Neurosci. 2010 Jul;11(7):454-5. Epub 2010 Jun 16. No abstract available.	Nat Rev Neurosci. 2010	PubMed	citation	PMID:21467986	pubmed	21467986	create date:2011/04/07 | first author:Bodo C
Sensory systems: the tune of sensory inputs.	/pubmed/21467985	Kingwell K.	Nat Rev Neurosci. 2010 Jul;11(7):453. Epub 2010 Jun 16. No abstract available.	Nat Rev Neurosci. 2010	PubMed	citation	PMID:21467985	pubmed	21467985	create date:2011/04/07 | first author:Kingwell K
Linking lipids to Alzheimer's disease: cholesterol and beyond.	/pubmed/21448224	Di Paolo G, Kim TW.	Nat Rev Neurosci. 2011 May;12(5):284-96. Epub 2011 Mar 30. Review. Erratum in: Nat Rev Neurosci. 2011 Aug;12(8):484.	Nat Rev Neurosci. 2011	PubMed	citation	PMID:21448224	pubmed	21448224	create date:2011/03/31 | first author:Di Paolo G
Microglia: non-apoptotic caspases are no less deadly.	/pubmed/21448223	Flight MH.	Nat Rev Neurosci. 2011 May;12(5):246. Epub 2011 Mar 30. No abstract available.	Nat Rev Neurosci. 2011	PubMed	citation	PMID:21448223	pubmed	21448223	create date:2011/03/31 | first author:Flight MH
Memory: A growing role for IGF2.	/pubmed/21433324	Welberg L.	Nat Rev Neurosci. 2011 Mar;12(3):122. No abstract available.	Nat Rev Neurosci. 2011	PubMed	citation	PMID:21433324	pubmed	21433324	create date:2011/03/25 | first author:Welberg L
Oscillations: networking improves performance.	/pubmed/21433323	Welberg L.	Nat Rev Neurosci. 2011 Mar;12(3):121. No abstract available.	Nat Rev Neurosci. 2011	PubMed	citation	PMID:21433323	pubmed	21433323	create date:2011/03/25 | first author:Welberg L
A new neural framework for visuospatial processing.	/pubmed/21415848	Kravitz DJ, Saleem KS, Baker CI, Mishkin M.	Nat Rev Neurosci. 2011 Apr;12(4):217-30. Review.	Nat Rev Neurosci. 2011	PubMed	citation	PMID:21415848	pubmed	21415848	create date:2011/03/19 | first author:Kravitz DJ
From glutamate co-release to vesicular synergy: vesicular glutamate transporters.	/pubmed/21415847	El Mestikawy S, Wallén-Mackenzie A, Fortin GM, Descarries L, Trudeau LE.	Nat Rev Neurosci. 2011 Apr;12(4):204-16. Review. Erratum in: Nat Rev Neurosci. 2011 Jul;12(7):425.	Nat Rev Neurosci. 2011	PubMed	citation	PMID:21415847	pubmed	21415847	create date:2011/03/19 | first author:El Mestikawy S
The structural basis of inter-individual differences in human behaviour and cognition.	/pubmed/21407245	Kanai R, Rees G.	Nat Rev Neurosci. 2011 Apr;12(4):231-42. Epub 2011 Mar 16.	Nat Rev Neurosci. 2011	PubMed	citation	PMID:21407245	pubmed	21407245	create date:2011/03/17 | first author:Kanai R
Second messengers and membrane trafficking direct and organize growth cone steering.	/pubmed/21386859	Tojima T, Hines JH, Henley JR, Kamiguchi H.	Nat Rev Neurosci. 2011 Apr;12(4):191-203. Epub 2011 Mar 9. Review.	Nat Rev Neurosci. 2011	PubMed	citation	PMID:21386859	pubmed	21386859	create date:2011/03/10 | first author:Tojima T
Engaging neuroscience to advance translational research in brain barrier biology.	/pubmed/21331083	Neuwelt EA, Bauer B, Fahlke C, Fricker G, Iadecola C, Janigro D, Leybaert L, Molnár Z, O'Donnell ME, Povlishock JT, Saunders NR, Sharp F, Stanimirovic D, Watts RJ, Drewes LR.	Nat Rev Neurosci. 2011 Mar;12(3):169-82. Review.	Nat Rev Neurosci. 2011	PubMed	citation	PMID:21331083	pubmed	21331083	create date:2011/02/19 | first author:Neuwelt EA
The integration of negative affect, pain and cognitive control in the cingulate cortex.	/pubmed/21331082	Shackman AJ, Salomons TV, Slagter HA, Fox AS, Winter JJ, Davidson RJ.	Nat Rev Neurosci. 2011 Mar;12(3):154-67. Review.	Nat Rev Neurosci. 2011	PubMed	citation	PMID:21331082	pubmed	21331082	create date:2011/02/19 | first author:Shackman AJ
Glia: aquaporin: not so swell?	/pubmed/21309098	Welberg L.	Nat Rev Neurosci. 2011 Feb;12(2):66. No abstract available.	Nat Rev Neurosci. 2011	PubMed	citation	PMID:21309098	pubmed	21309098	create date:2011/02/11 | first author:Welberg L
Neurodegenerative disease: meet the mediator, but not as you know it.	/pubmed/21309097	Welberg L.	Nat Rev Neurosci. 2011 Feb;12(2):66. No abstract available.	Nat Rev Neurosci. 2011	PubMed	citation	PMID:21309097	pubmed	21309097	create date:2011/02/11 | first author:Welberg L
Systems neuroscience: the stress of dieting.	/pubmed/21309096	Hutchinson E.	Nat Rev Neurosci. 2011 Feb;12(2):65. No abstract available.	Nat Rev Neurosci. 2011	PubMed	citation	PMID:21309096	pubmed	21309096	create date:2011/02/11 | first author:Hutchinson E
Developmental neuroscience: asymmetric inhibition.	/pubmed/21309095	Welberg L.	Nat Rev Neurosci. 2011 Feb;12(2):64. No abstract available.	Nat Rev Neurosci. 2011	PubMed	citation	PMID:21309095	pubmed	21309095	create date:2011/02/11 | first author:Welberg L
Reward: a dopaminergic dichotomy.	/pubmed/21309094	Kingwell K.	Nat Rev Neurosci. 2011 Feb;12(2):64. No abstract available.	Nat Rev Neurosci. 2011	PubMed	citation	PMID:21309094	pubmed	21309094	create date:2011/02/11 | first author:Kingwell K
Neurogenesis: food signals wake sleeping stem cells.	/pubmed/21309091	Welberg L.	Nat Rev Neurosci. 2011 Feb;12(2):62. No abstract available.	Nat Rev Neurosci. 2011	PubMed	citation	PMID:21309091	pubmed	21309091	create date:2011/02/11 | first author:Welberg L
Synaptic plasticity: breaking the learning barrier with ACh.	/pubmed/21309090	Jones R.	Nat Rev Neurosci. 2011 Feb;12(2):62. No abstract available.	Nat Rev Neurosci. 2011	PubMed	citation	PMID:21309090	pubmed	21309090	create date:2011/02/11 | first author:Jones R
Neuroimmunology: MicroRNAs keep microglia quiet.	/pubmed/21309089	Bird L.	Nat Rev Neurosci. 2011 Feb;12(2):61. No abstract available.	Nat Rev Neurosci. 2011	PubMed	citation	PMID:21309089	pubmed	21309089	create date:2011/02/11 | first author:Bird L
Plasticity: a total makeover.	/pubmed/21309088	Welberg L.	Nat Rev Neurosci. 2011 Feb;12(2):60. No abstract available.	Nat Rev Neurosci. 2011	PubMed	citation	PMID:21309088	pubmed	21309088	create date:2011/02/11 | first author:Welberg L
Protein scaffolds in the coupling of synaptic exocytosis and endocytosis.	/pubmed/21304549	Haucke V, Neher E, Sigrist SJ.	Nat Rev Neurosci. 2011 Mar;12(3):127-38. Epub 2011 Feb 9. Review.	Nat Rev Neurosci. 2011	PubMed	citation	PMID:21304549	pubmed	21304549	create date:2011/02/10 | first author:Haucke V
Molecular mechanisms of mechanotransduction in mammalian sensory neurons.	/pubmed/21304548	Delmas P, Hao J, Rodat-Despoix L.	Nat Rev Neurosci. 2011 Mar;12(3):139-53. Epub 2011 Feb 9. Review.	Nat Rev Neurosci. 2011	PubMed	citation	PMID:21304548	pubmed	21304548	create date:2011/02/10 | first author:Delmas P
The role of phase synchronization in memory processes.	/pubmed/21248789	Fell J, Axmacher N.	Nat Rev Neurosci. 2011 Feb;12(2):105-18. Review.	Nat Rev Neurosci. 2011	PubMed	citation	PMID:21248789	pubmed	21248789	create date:2011/01/21 | first author:Fell J
The stem cell potential of glia: lessons from reactive gliosis.	/pubmed/21248788	Robel S, Berninger B, Götz M.	Nat Rev Neurosci. 2011 Feb;12(2):88-104. Review.	Nat Rev Neurosci. 2011	PubMed	citation	PMID:21248788	pubmed	21248788	create date:2011/01/21 | first author:Robel S
The role of G protein-coupled receptors in the pathology of Alzheimer's disease.	/pubmed/21248787	Thathiah A, De Strooper B.	Nat Rev Neurosci. 2011 Feb;12(2):73-87. Review.	Nat Rev Neurosci. 2011	PubMed	citation	PMID:21248787	pubmed	21248787	create date:2011/01/21 | first author:Thathiah A
Naive realism in public perceptions of neuroimages.	/pubmed/21224884	Keehner M, Fischer MH.	Nat Rev Neurosci. 2011 Feb;12(2):118; author reply 118. Epub 2011 Jan 12. No abstract available.	Nat Rev Neurosci. 2011	PubMed	citation	PMID:21224884	pubmed	21224884	create date:2011/01/13 | first author:Keehner M
Sensory processing: Scratching an itch with VGLUT2.	/pubmed/21218576	Jones R.	Nat Rev Neurosci. 2011 Jan;12(1):7. No abstract available.	Nat Rev Neurosci. 2011	PubMed	citation	PMID:21218576	pubmed	21218576	create date:2011/01/11 | first author:Jones R
Neurodegenerative disease: SNc neurons' Achilles heel.	/pubmed/21218575	Welberg L.	Nat Rev Neurosci. 2011 Jan;12(1):6. No abstract available.	Nat Rev Neurosci. 2011	PubMed	citation	PMID:21218575	pubmed	21218575	create date:2011/01/11 | first author:Welberg L
Plasticity: Don't get too excited!	/pubmed/21218573	Jones R.	Nat Rev Neurosci. 2011 Jan;12(1):6. No abstract available.	Nat Rev Neurosci. 2011	PubMed	citation	PMID:21218573	pubmed	21218573	create date:2011/01/11 | first author:Jones R
Synaptic plasticity: a new partnership.	/pubmed/21218572	Kingwell K.	Nat Rev Neurosci. 2011 Jan;12(1):5. No abstract available.	Nat Rev Neurosci. 2011	PubMed	citation	PMID:21218572	pubmed	21218572	create date:2011/01/11 | first author:Kingwell K
Neuroplasticity: Functional recovery after stroke.	/pubmed/21218570	Hutchinson E.	Nat Rev Neurosci. 2011 Jan;12(1):4. No abstract available.	Nat Rev Neurosci. 2011	PubMed	citation	PMID:21218570	pubmed	21218570	create date:2011/01/11 | first author:Hutchinson E
Addiction: a sobering thought.	/pubmed/21218569	Danovi SA.	Nat Rev Neurosci. 2011 Jan;12(1):4. No abstract available.	Nat Rev Neurosci. 2011	PubMed	citation	PMID:21218569	pubmed	21218569	create date:2011/01/11 | first author:Danovi SA
Motor control: a sense of movement.	/pubmed/21218568	Welberg L.	Nat Rev Neurosci. 2011 Jan;12(1):3. No abstract available.	Nat Rev Neurosci. 2011	PubMed	citation	PMID:21218568	pubmed	21218568	create date:2011/01/11 | first author:Welberg L
Cancer: tumour stem cells generate vasculature.	/pubmed/21218567	Hutchinson E.	Nat Rev Neurosci. 2011 Jan;12(1):3. No abstract available.	Nat Rev Neurosci. 2011	PubMed	citation	PMID:21218567	pubmed	21218567	create date:2011/01/11 | first author:Hutchinson E
Fear: a frightful circuit.	/pubmed/21218566	Welberg L.	Nat Rev Neurosci. 2011 Jan;12(1):2. No abstract available.	Nat Rev Neurosci. 2011	PubMed	citation	PMID:21218566	pubmed	21218566	create date:2011/01/11 | first author:Welberg L
Amyloid-β and tau--a toxic pas de deux in Alzheimer's disease.	/pubmed/21193853	Ittner LM, Götz J.	Nat Rev Neurosci. 2011 Feb;12(2):65-72. Epub 2010 Dec 31. Review.	Nat Rev Neurosci. 2011	PubMed	citation	PMID:21193853	pubmed	21193853	create date:2011/01/05 | first author:Ittner LM
Emerging concepts for the dynamical organization of resting-state activity in the brain.	/pubmed/21170073	Deco G, Jirsa VK, McIntosh AR.	Nat Rev Neurosci. 2011 Jan;12(1):43-56. Review.	Nat Rev Neurosci. 2011	PubMed	citation	PMID:21170073	pubmed	21170073	create date:2010/12/21 | first author:Deco G
Making memories last: the synaptic tagging and capture hypothesis.	/pubmed/21170072	Redondo RL, Morris RG.	Nat Rev Neurosci. 2011 Jan;12(1):17-30. Review.	Nat Rev Neurosci. 2011	PubMed	citation	PMID:21170072	pubmed	21170072	create date:2010/12/21 | first author:Redondo RL
Hereditary spastic paraplegias: membrane traffic and the motor pathway.	/pubmed/21139634	Blackstone C, O'Kane CJ, Reid E.	Nat Rev Neurosci. 2011 Jan;12(1):31-42. Review. Erratum in: Nat Rev Neurosci. 2011 Feb;12(2):118.	Nat Rev Neurosci. 2011	PubMed	citation	PMID:21139634	pubmed	21139634	create date:2010/12/09 | first author:Blackstone C
Neuroimmunology: The origins of microglial cells.	/pubmed/21132880	Leavy O.	Nat Rev Neurosci. 2010 Dec;11(12):787. No abstract available.	Nat Rev Neurosci. 2010	PubMed	citation	PMID:21132880	pubmed	21132880	create date:2010/12/07 | first author:Leavy O
Neuroimmunology: Keeping HSV-1 dormant.	/pubmed/21132879	David R.	Nat Rev Neurosci. 2010 Dec;11(12):790. No abstract available.	Nat Rev Neurosci. 2010	PubMed	citation	PMID:21132879	pubmed	21132879	create date:2010/12/07 | first author:David R
Blood-brain barrier: Plugging the leak.	/pubmed/21132878	Hutchinson E.	Nat Rev Neurosci. 2010 Dec;11(12):789. No abstract available.	Nat Rev Neurosci. 2010	PubMed	citation	PMID:21132878	pubmed	21132878	create date:2010/12/07 | first author:Hutchinson E
Circadian rhythms: In the heat of the night.	/pubmed/21132877	Danovi SA.	Nat Rev Neurosci. 2010 Dec;11(12):788. No abstract available.	Nat Rev Neurosci. 2010	PubMed	citation	PMID:21132877	pubmed	21132877	create date:2010/12/07 | first author:Danovi SA
Endocannabinoids: Dual effects at different sites.	/pubmed/21132876	Welberg L.	Nat Rev Neurosci. 2010 Dec;11(12):788. No abstract available.	Nat Rev Neurosci. 2010	PubMed	citation	PMID:21132876	pubmed	21132876	create date:2010/12/07 | first author:Welberg L
Neurodegenerative disease: Pieces of the Parkinson's puzzle.	/pubmed/21132875	Ozawa Y.	Nat Rev Neurosci. 2010 Dec;11(12):787. No abstract available.	Nat Rev Neurosci. 2010	PubMed	citation	PMID:21132875	pubmed	21132875	create date:2010/12/07 | first author:Ozawa Y
Addiction: The ups and downs of cocaine in the NAc.	/pubmed/21132874	Jones R.	Nat Rev Neurosci. 2010 Dec;11(12):786. No abstract available.	Nat Rev Neurosci. 2010	PubMed	citation	PMID:21132874	pubmed	21132874	create date:2010/12/07 | first author:Jones R
Depression: In pursuit of happiness.	/pubmed/21132873	Kingwell K.	Nat Rev Neurosci. 2010 Dec;11(12):786. No abstract available.	Nat Rev Neurosci. 2010	PubMed	citation	PMID:21132873	pubmed	21132873	create date:2010/12/07 | first author:Kingwell K
Title	URL	Description	Details	ShortDetails	Resource	Type	Identifiers	Db	EntrezUID	Properties
Brain-machine interfaces: See what you want to see.	/pubmed/21132872	Welberg L.	Nat Rev Neurosci. 2010 Dec;11(12):785. No abstract available.	Nat Rev Neurosci. 2010	PubMed	citation	PMID:21132872	pubmed	21132872	create date:2010/12/07 | first author:Welberg L
How does PKMζ maintain long-term memory?	/pubmed/21119699	Sacktor TC.	Nat Rev Neurosci. 2011 Jan;12(1):9-15. Epub 2010 Dec 1. Review.	Nat Rev Neurosci. 2011	PubMed	citation	PMID:21119699	pubmed	21119699	create date:2010/12/02 | first author:Sacktor TC
The memory paradox.	/pubmed/21088685	Yehuda R, Joëls M, Morris RG.	Nat Rev Neurosci. 2010 Dec;11(12):837-9.	Nat Rev Neurosci. 2010	PubMed	citation	PMID:21088685	pubmed	21088685	create date:2010/11/23 | first author:Yehuda R
The role of leucine-rich repeat kinase 2 (LRRK2) in Parkinson's disease.	/pubmed/21088684	Cookson MR.	Nat Rev Neurosci. 2010 Dec;11(12):791-7. Epub 2010 Nov 19. Review.	Nat Rev Neurosci. 2010	PubMed	citation	PMID:21088684	pubmed	21088684	create date:2010/11/23 | first author:Cookson MR
An interview with the Kavli prize winners. Interview by Claudia Wiedemann.	/pubmed/21080540	Rothman J, Scheller R, Südhof T.	Nat Rev Neurosci. 2010 Oct;11(10):669-73. No abstract available.	Nat Rev Neurosci. 2010	PubMed	citation	PMID:21080540	pubmed	21080540	create date:2010/11/18 | first author:Rothman J
Addiction: Cracking the code of addiction.	/pubmed/21080538	Welberg L.	Nat Rev Neurosci. 2010 Oct;11(10):668. No abstract available.	Nat Rev Neurosci. 2010	PubMed	citation	PMID:21080538	pubmed	21080538	create date:2010/11/18 | first author:Welberg L
Neuron–glia interactions: Parting the waves.	/pubmed/21080537	Nicholson C.	Nat Rev Neurosci. 2010 Oct;11(10):666. No abstract available.	Nat Rev Neurosci. 2010	PubMed	citation	PMID:21080537	pubmed	21080537	create date:2010/11/18 | first author:Nicholson C
Neurodegenerative disease: New leads for Parkinson's disease.	/pubmed/21080535	Kingwell K.	Nat Rev Neurosci. 2010 Oct;11(10):666. No abstract available.	Nat Rev Neurosci. 2010	PubMed	citation	PMID:21080535	pubmed	21080535	create date:2010/11/18 | first author:Kingwell K
Psychiatric disorders: Ketamine modifies mood through mTOR.	/pubmed/21080533	Welberg L.	Nat Rev Neurosci. 2010 Oct;11(10):666. No abstract available.	Nat Rev Neurosci. 2010	PubMed	citation	PMID:21080533	pubmed	21080533	create date:2010/11/18 | first author:Welberg L
Proprioception: Sensational mechanics.	/pubmed/21080532	Kingwell K.	Nat Rev Neurosci. 2010 Oct;11(10):665. No abstract available.	Nat Rev Neurosci. 2010	PubMed	citation	PMID:21080532	pubmed	21080532	create date:2010/11/18 | first author:Kingwell K
Synaptic transmission: A closer look at presynaptic GABA(B) receptors.	/pubmed/21080531	Lewis S.	Nat Rev Neurosci. 2010 Oct;11(10):664. No abstract available.	Nat Rev Neurosci. 2010	PubMed	citation	PMID:21080531	pubmed	21080531	create date:2010/11/18 | first author:Lewis S
Neuroimmunology: Working memory takes its toll.	/pubmed/21080530	Hutchinson E.	Nat Rev Neurosci. 2010 Oct;11(10):664. No abstract available.	Nat Rev Neurosci. 2010	PubMed	citation	PMID:21080530	pubmed	21080530	create date:2010/11/18 | first author:Hutchinson E
Receptor physiology: It's the NMDA receptor, but not as we know it.	/pubmed/21080529	Lewis S.	Nat Rev Neurosci. 2010 Oct;11(10):663. No abstract available.	Nat Rev Neurosci. 2010	PubMed	citation	PMID:21080529	pubmed	21080529	create date:2010/11/18 | first author:Lewis S
Metabolism: An appetite for exercise.	/pubmed/21080528	Welberg L.	Nat Rev Neurosci. 2010 Oct;11(10):662. No abstract available.	Nat Rev Neurosci. 2010	PubMed	citation	PMID:21080528	pubmed	21080528	create date:2010/11/18 | first author:Welberg L
Neuronal circuitry for pain processing in the dorsal horn.	/pubmed/21068766	Todd AJ.	Nat Rev Neurosci. 2010 Dec;11(12):823-36. Epub 2010 Nov 11. Review.	Nat Rev Neurosci. 2010	PubMed	citation	PMID:21068766	pubmed	21068766	create date:2010/11/12 | first author:Todd AJ
Functions of Nogo proteins and their receptors in the nervous system.	/pubmed/21045861	Schwab ME.	Nat Rev Neurosci. 2010 Dec;11(12):799-811. Epub 2010 Nov 3.	Nat Rev Neurosci. 2010	PubMed	citation	PMID:21045861	pubmed	21045861	create date:2010/11/04 | first author:Schwab ME
The diverse roles of ribbon synapses in sensory neurotransmission.	/pubmed/21045860	Matthews G, Fuchs P.	Nat Rev Neurosci. 2010 Dec;11(12):812-22. Epub 2010 Nov 3. Review.	Nat Rev Neurosci. 2010	PubMed	citation	PMID:21045860	pubmed	21045860	create date:2010/11/04 | first author:Matthews G
Development: Hedgehog does the two-step.	/pubmed/20979323	Welberg L.	Nat Rev Neurosci. 2010 Nov;11(11):732.	Nat Rev Neurosci. 2010	PubMed	citation	PMID:20979323	pubmed	20979323	create date:2010/10/28 | first author:Welberg L
Analgesia: Pain control at the periphery.	/pubmed/20979322	Kingwell K.	Nat Rev Neurosci. 2010 Nov;11(11):732.	Nat Rev Neurosci. 2010	PubMed	citation	PMID:20979322	pubmed	20979322	create date:2010/10/28 | first author:Kingwell K
Small RNAs: The enigma of Prozac resolved.	/pubmed/20979321	Lewis S.	Nat Rev Neurosci. 2010 Nov;11(11):731.	Nat Rev Neurosci. 2010	PubMed	citation	PMID:20979321	pubmed	20979321	create date:2010/10/28 | first author:Lewis S
Neurogenesis: Pathways for population balance.	/pubmed/20979320	Walker D.	Nat Rev Neurosci. 2010 Nov;11(11):731.	Nat Rev Neurosci. 2010	PubMed	citation	PMID:20979320	pubmed	20979320	create date:2010/10/28 | first author:Walker D
Neurotransmission: A new take on glutamate.	/pubmed/20979319	Kingwell K.	Nat Rev Neurosci. 2010 Nov;11(11):732.	Nat Rev Neurosci. 2010	PubMed	citation	PMID:20979319	pubmed	20979319	create date:2010/10/28 | first author:Kingwell K
Psychiatric disorders: The risk of DISC — at the synapse.	/pubmed/20979318	Danovi SA.	Nat Rev Neurosci. 2010 Nov;11(11):730.	Nat Rev Neurosci. 2010	PubMed	citation	PMID:20979318	pubmed	20979318	create date:2010/10/28 | first author:Danovi SA
Metabolism: Spotlight on aerobic glycolysis.	/pubmed/20979317	Welberg L.	Nat Rev Neurosci. 2010 Nov;11(11):729.	Nat Rev Neurosci. 2010	PubMed	citation	PMID:20979317	pubmed	20979317	create date:2010/10/28 | first author:Welberg L
Emotion processing and the amygdala: from a 'low road' to 'many roads' of evaluating biological significance.	/pubmed/20959860	Pessoa L, Adolphs R.	Nat Rev Neurosci. 2010 Nov;11(11):773-83. Review.	Nat Rev Neurosci. 2010	PubMed	citation	PMID:20959860	pubmed	20959860	create date:2010/10/21 | first author:Pessoa L
Twitter evolution: converging mechanisms in birdsong and human speech.	/pubmed/20959859	Bolhuis JJ, Okanoya K, Scharff C.	Nat Rev Neurosci. 2010 Nov;11(11):747-59.	Nat Rev Neurosci. 2010	PubMed	citation	PMID:20959859	pubmed	20959859	create date:2010/10/21 | first author:Bolhuis JJ
The dual role of the extracellular matrix in synaptic plasticity and homeostasis.	/pubmed/20944663	Dityatev A, Schachner M, Sonderegger P.	Nat Rev Neurosci. 2010 Nov;11(11):735-46. Epub 2010 Oct 14. Review.	Nat Rev Neurosci. 2010	PubMed	citation	PMID:20944663	pubmed	20944663	create date:2010/10/15 | first author:Dityatev A
Goal-directed and habitual control in the basal ganglia: implications for Parkinson's disease.	/pubmed/20944662	Redgrave P, Rodriguez M, Smith Y, Rodriguez-Oroz MC, Lehericy S, Bergman H, Agid Y, DeLong MR, Obeso JA.	Nat Rev Neurosci. 2010 Nov;11(11):760-72. Epub 2010 Oct 14.	Nat Rev Neurosci. 2010	PubMed	citation	PMID:20944662	pubmed	20944662	create date:2010/10/15 | first author:Redgrave P
Ten years of Nature Reviews Neuroscience: insights from the highly cited.	/pubmed/20852655	Luo L, Rodriguez E, Jerbi K, Lachaux JP, Martinerie J, Corbetta M, Shulman GL, Piomelli D, Turrigiano GG, Nelson SB, Joëls M, de Kloet ER, Holsboer F, Amodio DM, Frith CD, Block ML, Zecca L, Hong JS, Dantzer R, Kelley KW, Craig AD.	Nat Rev Neurosci. 2010 Oct;11(10):718-26.	Nat Rev Neurosci. 2010	PubMed	citation	PMID:20852655	pubmed	20852655	create date:2010/09/21 | first author:Luo L
The crucial role of pulsatile activity of the HPA axis for continuous dynamic equilibration.	/pubmed/20842176	Lightman SL, Conway-Campbell BL.	Nat Rev Neurosci. 2010 Oct;11(10):710-8. Epub 2010 Sep 15.	Nat Rev Neurosci. 2010	PubMed	citation	PMID:20842176	pubmed	20842176	create date:2010/09/16 | first author:Lightman SL
Synaptic versus extrasynaptic NMDA receptor signalling: implications for neurodegenerative disorders.	/pubmed/20842175	Hardingham GE, Bading H.	Nat Rev Neurosci. 2010 Oct;11(10):682-96. Epub 2010 Sep 15. Review.	Nat Rev Neurosci. 2010	PubMed	citation	PMID:20842175	pubmed	20842175	create date:2010/09/16 | first author:Hardingham GE
Stress hormones and AMPA receptor trafficking in synaptic plasticity and memory.	/pubmed/20820185	Krugers HJ, Hoogenraad CC, Groc L.	Nat Rev Neurosci. 2010 Oct;11(10):675-81. Epub 2010 Sep 8. Review.	Nat Rev Neurosci. 2010	PubMed	citation	PMID:20820185	pubmed	20820185	create date:2010/09/08 | first author:Krugers HJ
Neural bases of the non-conscious perception of emotional signals.	/pubmed/20811475	Tamietto M, de Gelder B.	Nat Rev Neurosci. 2010 Oct;11(10):697-709. Epub 2010 Sep 2. Review.	Nat Rev Neurosci. 2010	PubMed	citation	PMID:20811475	pubmed	20811475	create date:2010/09/03 | first author:Tamietto M
Neuroendocrinology: Housing conditions affect tumour growth.	/pubmed/20803794	McCarthy N.	Nat Rev Neurosci. 2010 Sep;11(9):613. No abstract available.	Nat Rev Neurosci. 2010	PubMed	citation	PMID:20803794	pubmed	20803794	create date:2010/08/31 | first author:McCarthy N
Synaptic plasticity: Assertive authorities.	/pubmed/20803793	Wiedemann C.	Nat Rev Neurosci. 2010 Sep;11(9):612. No abstract available.	Nat Rev Neurosci. 2010	PubMed	citation	PMID:20803793	pubmed	20803793	create date:2010/08/31 | first author:Wiedemann C
Neuron-glia interactions: Astrocytes in the air.	/pubmed/20803792	Welberg L.	Nat Rev Neurosci. 2010 Sep;11(9):610. No abstract available.	Nat Rev Neurosci. 2010	PubMed	citation	PMID:20803792	pubmed	20803792	create date:2010/08/31 | first author:Welberg L
Multiple sclerosis: Putting a dampener on inflammation.	/pubmed/20803791	Kingwell K.	Nat Rev Neurosci. 2010 Sep;11(9):610. No abstract available.	Nat Rev Neurosci. 2010	PubMed	citation	PMID:20803791	pubmed	20803791	create date:2010/08/31 | first author:Kingwell K
Neuron-glia interactions: A tunnel signal.	/pubmed/20803790	Welberg L.	Nat Rev Neurosci. 2010 Sep;11(9):610. No abstract available.	Nat Rev Neurosci. 2010	PubMed	citation	PMID:20803790	pubmed	20803790	create date:2010/08/31 | first author:Welberg L
Neurodegenerative disease: microRNAs under threat from LRRK2.	/pubmed/20803789	Wiedemann C.	Nat Rev Neurosci. 2010 Sep;11(9):609. No abstract available.	Nat Rev Neurosci. 2010	PubMed	citation	PMID:20803789	pubmed	20803789	create date:2010/08/31 | first author:Wiedemann C
Neurogenomics: Parental influences run deep.	/pubmed/20803787	Bodo C.	Nat Rev Neurosci. 2010 Sep;11(9):609. No abstract available.	Nat Rev Neurosci. 2010	PubMed	citation	PMID:20803787	pubmed	20803787	create date:2010/08/31 | first author:Bodo C
Neurodegenerative disease: The missing link.	/pubmed/20803786	Wiedemann C.	Nat Rev Neurosci. 2010 Sep;11(9):608. No abstract available.	Nat Rev Neurosci. 2010	PubMed	citation	PMID:20803786	pubmed	20803786	create date:2010/08/31 | first author:Wiedemann C
Socioeconomic status and the brain: mechanistic insights from human and animal research.	/pubmed/20725096	Hackman DA, Farah MJ, Meaney MJ.	Nat Rev Neurosci. 2010 Sep;11(9):651-9. Review.	Nat Rev Neurosci. 2010	PubMed	citation	PMID:20725096	pubmed	20725096	create date:2010/08/21 | first author:Hackman DA
Spiking activity propagation in neuronal networks: reconciling different perspectives on neural coding.	/pubmed/20725095	Kumar A, Rotter S, Aertsen A.	Nat Rev Neurosci. 2010 Sep;11(9):615-27. Review.	Nat Rev Neurosci. 2010	PubMed	citation	PMID:20725095	pubmed	20725095	create date:2010/08/21 | first author:Kumar A
The neurobiology of psychedelic drugs: implications for the treatment of mood disorders.	/pubmed/20717121	Vollenweider FX, Kometer M.	Nat Rev Neurosci. 2010 Sep;11(9):642-51. Epub 2010 Aug 18.	Nat Rev Neurosci. 2010	PubMed	citation	PMID:20717121	pubmed	20717121	create date:2010/08/19 | first author:Vollenweider FX
Central mechanisms of odour object perception.	/pubmed/20700142	Gottfried JA.	Nat Rev Neurosci. 2010 Sep;11(9):628-41. Epub 2010 Aug 11. Review.	Nat Rev Neurosci. 2010	PubMed	citation	PMID:20700142	pubmed	20700142	create date:2010/08/12 | first author:Gottfried JA
Synaptic plasticity: Yin and yang.	/pubmed/20672431	Wiedemann C.	Nat Rev Neurosci. 2010 Aug;11(8):538. No abstract available.	Nat Rev Neurosci. 2010	PubMed	citation	PMID:20672431	pubmed	20672431	create date:2010/07/31 | first author:Wiedemann C
Chemosensation: Tasteless mice prefer sugar.	/pubmed/20672430	Welberg L.	Nat Rev Neurosci. 2010 Aug;11(8):538. No abstract available.	Nat Rev Neurosci. 2010	PubMed	citation	PMID:20672430	pubmed	20672430	create date:2010/07/31 | first author:Welberg L
Repair: Chemokines show the way.	/pubmed/20672429	Welberg L.	Nat Rev Neurosci. 2010 Aug;11(8):536-7. No abstract available.	Nat Rev Neurosci. 2010	PubMed	citation	PMID:20672429	pubmed	20672429	create date:2010/07/31 | first author:Welberg L
Sensory systems: A balancing act.	/pubmed/20672428	Bodo C.	Nat Rev Neurosci. 2010 Aug;11(8):536-7. No abstract available.	Nat Rev Neurosci. 2010	PubMed	citation	PMID:20672428	pubmed	20672428	create date:2010/07/31 | first author:Bodo C
Spatial awareness: In space and time.	/pubmed/20672427	Wiedemann C.	Nat Rev Neurosci. 2010 Aug;11(8):535. No abstract available.	Nat Rev Neurosci. 2010	PubMed	citation	PMID:20672427	pubmed	20672427	create date:2010/07/31 | first author:Wiedemann C
Title	URL	Description	Details	ShortDetails	Resource	Type	Identifiers	Db	EntrezUID	Properties
Spinal cord injury: The two faces of spontaneous serotonin signalling.	/pubmed/20672426	Kingwell K.	Nat Rev Neurosci. 2010 Aug;11(8):535. No abstract available.	Nat Rev Neurosci. 2010	PubMed	citation	PMID:20672426	pubmed	20672426	create date:2010/07/31 | first author:Kingwell K
Sensory systems: Back into the light.	/pubmed/20672425	Bodo C.	Nat Rev Neurosci. 2010 Aug;11(8):534. No abstract available.	Nat Rev Neurosci. 2010	PubMed	citation	PMID:20672425	pubmed	20672425	create date:2010/07/31 | first author:Bodo C
Music training for the development of auditory skills.	/pubmed/20648064	Kraus N, Chandrasekaran B.	Nat Rev Neurosci. 2010 Aug;11(8):599-605. Review.	Nat Rev Neurosci. 2010	PubMed	citation	PMID:20648064	pubmed	20648064	create date:2010/07/22 | first author:Kraus N
Circadian rhythms and memory formation.	/pubmed/20648063	Gerstner JR, Yin JC.	Nat Rev Neurosci. 2010 Aug;11(8):577-88. Review.	Nat Rev Neurosci. 2010	PubMed	citation	PMID:20648063	pubmed	20648063	create date:2010/07/22 | first author:Gerstner JR
Transcriptional regulation of photoreceptor development and homeostasis in the mammalian retina.	/pubmed/20648062	Swaroop A, Kim D, Forrest D.	Nat Rev Neurosci. 2010 Aug;11(8):563-76. Review.	Nat Rev Neurosci. 2010	PubMed	citation	PMID:20648062	pubmed	20648062	create date:2010/07/22 | first author:Swaroop A
GSK3 signalling in neural development.	/pubmed/20648061	Hur EM, Zhou FQ.	Nat Rev Neurosci. 2010 Aug;11(8):539-51. Review.	Nat Rev Neurosci. 2010	PubMed	citation	PMID:20648061	pubmed	20648061	create date:2010/07/22 | first author:Hur EM
A neurocentric approach to Bayesian inference.	/pubmed/20631714	Fiorillo CD.	Nat Rev Neurosci. 2010 Aug;11(8):605; author reply 605. No abstract available.	Nat Rev Neurosci. 2010	PubMed	citation	PMID:20631714	pubmed	20631714	create date:2010/07/16 | first author:Fiorillo CD
Is the free-energy principle neurocentric?	/pubmed/20631713	Friston K.	Nat Rev Neurosci. 2010 Jul 14. [Epub ahead of print] No abstract available.	Nat Rev Neurosci. 2010	PubMed	citation	PMID:20631713	pubmed	20631713	create date:2010/07/16 | first author:Friston K
Sleep and circadian rhythm disruption in psychiatric and neurodegenerative disease.	/pubmed/20631712	Wulff K, Gatti S, Wettstein JG, Foster RG.	Nat Rev Neurosci. 2010 Aug;11(8):589-99. Epub 2010 Jul 14. Review.	Nat Rev Neurosci. 2010	PubMed	citation	PMID:20631712	pubmed	20631712	create date:2010/07/16 | first author:Wulff K
The axon initial segment and the maintenance of neuronal polarity.	/pubmed/20631711	Rasband MN.	Nat Rev Neurosci. 2010 Aug;11(8):552-62. Epub 2010 Jul 14. Review.	Nat Rev Neurosci. 2010	PubMed	citation	PMID:20631711	pubmed	20631711	create date:2010/07/16 | first author:Rasband MN
The habenula: from stress evasion to value-based decision-making.	/pubmed/20559337	Hikosaka O.	Nat Rev Neurosci. 2010 Jul;11(7):503-13. Review.	Nat Rev Neurosci. 2010	PubMed	citation	PMID:20559337	pubmed	20559337	create date:2010/06/19 | first author:Hikosaka O
Behavioural phenotyping assays for mouse models of autism.	/pubmed/20559336	Silverman JL, Yang M, Lord C, Crawley JN.	Nat Rev Neurosci. 2010 Jul;11(7):490-502. Review.	Nat Rev Neurosci. 2010	PubMed	citation	PMID:20559336	pubmed	20559336	create date:2010/06/19 | first author:Silverman JL
Long-term depression in the CNS.	/pubmed/20559335	Collingridge GL, Peineau S, Howland JG, Wang YT.	Nat Rev Neurosci. 2010 Jul;11(7):459-73. Review.	Nat Rev Neurosci. 2010	PubMed	citation	PMID:20559335	pubmed	20559335	create date:2010/06/19 | first author:Collingridge GL
A model for memory systems based on processing modes rather than consciousness.	/pubmed/20531422	Henke K.	Nat Rev Neurosci. 2010 Jul;11(7):523-32. Review.	Nat Rev Neurosci. 2010	PubMed	citation	PMID:20531422	pubmed	20531422	create date:2010/06/10 | first author:Henke K
Neuronal arithmetic.	/pubmed/20531421	Silver RA.	Nat Rev Neurosci. 2010 Jul;11(7):474-89. Review.	Nat Rev Neurosci. 2010	PubMed	citation	PMID:20531421	pubmed	20531421	create date:2010/06/10 | first author:Silver RA
Mirroring and making sense of others.	/pubmed/20485367	Sinigaglia C.	Nat Rev Neurosci. 2010 Jun;11(6):449. No abstract available.	Nat Rev Neurosci. 2010	PubMed	citation	PMID:20485367	pubmed	20485367	create date:2010/05/21 | first author:Sinigaglia C
A second-person approach to other minds.	/pubmed/20485366	Schilbach L.	Nat Rev Neurosci. 2010 Jun;11(6):449. No abstract available.	Nat Rev Neurosci. 2010	PubMed	citation	PMID:20485366	pubmed	20485366	create date:2010/05/21 | first author:Schilbach L
22q11.2 microdeletions: linking DNA structural variation to brain dysfunction and schizophrenia.	/pubmed/20485365	Karayiorgou M, Simon TJ, Gogos JA.	Nat Rev Neurosci. 2010 Jun;11(6):402-16. Review.	Nat Rev Neurosci. 2010	PubMed	citation	PMID:20485365	pubmed	20485365	create date:2010/05/21 | first author:Karayiorgou M
Nicotine addiction and nicotinic receptors: lessons from genetically modified mice.	/pubmed/20485364	Changeux JP.	Nat Rev Neurosci. 2010 Jun;11(6):389-401. Review.	Nat Rev Neurosci. 2010	PubMed	citation	PMID:20485364	pubmed	20485364	create date:2010/05/21 | first author:Changeux JP
Epigenetic control of neural precursor cell fate during development.	/pubmed/20485363	Hirabayashi Y, Gotoh Y.	Nat Rev Neurosci. 2010 Jun;11(6):377-88. Review.	Nat Rev Neurosci. 2010	PubMed	citation	PMID:20485363	pubmed	20485363	create date:2010/05/21 | first author:Hirabayashi Y
Somatosensation in social perception.	/pubmed/20445542	Keysers C, Kaas JH, Gazzola V.	Nat Rev Neurosci. 2010 Jun;11(6):417-28. Epub 2010 May 6. Review. Erratum in: Nat Rev Neurosci. 2010 Oct;11(10):726.	Nat Rev Neurosci. 2010	PubMed	citation	PMID:20445542	pubmed	20445542	create date:2010/05/07 | first author:Keysers C
Insights into the life and work of Sir Charles Sherrington.	/pubmed/20445541	Molnár Z, Brown RE.	Nat Rev Neurosci. 2010 Jun;11(6):429-36. Epub 2010 May 6.	Nat Rev Neurosci. 2010	PubMed	citation	PMID:20445541	pubmed	20445541	create date:2010/05/07 | first author:Molnár Z
Modelling neurodegeneration in Saccharomyces cerevisiae: why cook with baker's yeast?	/pubmed/20424620	Khurana V, Lindquist S.	Nat Rev Neurosci. 2010 Jun;11(6):436-49. Epub 2010 Apr 28.	Nat Rev Neurosci. 2010	PubMed	citation	PMID:20424620	pubmed	20424620	create date:2010/04/29 | first author:Khurana V
Synaptic plasticity: an appetite for learning.	/pubmed/20419864	Welberg L.	Nat Rev Neurosci. 2010 May;11(5):298. No abstract available.	Nat Rev Neurosci. 2010	PubMed	citation	PMID:20419864	pubmed	20419864	create date:2010/04/27 | first author:Welberg L
Small RNAs: unwrapping glial differentiation.	/pubmed/20419863	Flight MH.	Nat Rev Neurosci. 2010 May;11(5):298. No abstract available.	Nat Rev Neurosci. 2010	PubMed	citation	PMID:20419863	pubmed	20419863	create date:2010/04/27 | first author:Flight MH
Neurodevelopmental disorders: mechanistic insights into Angelman's syndrome.	/pubmed/20419861	Bodo C.	Nat Rev Neurosci. 2010 May;11(5):298. No abstract available.	Nat Rev Neurosci. 2010	PubMed	citation	PMID:20419861	pubmed	20419861	create date:2010/04/27 | first author:Bodo C
Neurodegenerative diseases: microglia's little helper.	/pubmed/20419860	Bodo C.	Nat Rev Neurosci. 2010 May;11(5):297. No abstract available.	Nat Rev Neurosci. 2010	PubMed	citation	PMID:20419860	pubmed	20419860	create date:2010/04/27 | first author:Bodo C
Neurotransmission: playing tag!	/pubmed/20419859	Wiedemann C.	Nat Rev Neurosci. 2010 May;11(5):297. No abstract available.	Nat Rev Neurosci. 2010	PubMed	citation	PMID:20419859	pubmed	20419859	create date:2010/04/27 | first author:Wiedemann C
Learning and memory: it's all in the timing.	/pubmed/20419858	Welberg L.	Nat Rev Neurosci. 2010 May;11(5):296. No abstract available.	Nat Rev Neurosci. 2010	PubMed	citation	PMID:20419858	pubmed	20419858	create date:2010/04/27 | first author:Welberg L
Neuron-glia interactions: do they or don't they?	/pubmed/20419857	Wiedemann C.	Nat Rev Neurosci. 2010 May;11(5):295. No abstract available.	Nat Rev Neurosci. 2010	PubMed	citation	PMID:20419857	pubmed	20419857	create date:2010/04/27 | first author:Wiedemann C
Beyond IQ comparisons: intra-individual training differences.	/pubmed/20404841	Houdé O.	Nat Rev Neurosci. 2010 May;11(5):370. No abstract available.	Nat Rev Neurosci. 2010	PubMed	citation	PMID:20404841	pubmed	20404841	create date:2010/04/21 | first author:Houdé O
Branching out: mechanisms of dendritic arborization.	/pubmed/20404840	Jan YN, Jan LY.	Nat Rev Neurosci. 2010 May;11(5):316-28. Review. Erratum in: Nat Rev Neurosci. 2010 Jun;11(6):449.	Nat Rev Neurosci. 2010	PubMed	citation	PMID:20404840	pubmed	20404840	create date:2010/04/21 | first author:Jan YN
Emerging roles for G protein-gated inwardly rectifying potassium (GIRK) channels in health and disease.	/pubmed/20389305	Lüscher C, Slesinger PA.	Nat Rev Neurosci. 2010 May;11(5):301-15. Epub 2010 Apr 14. Review.	Nat Rev Neurosci. 2010	PubMed	citation	PMID:20389305	pubmed	20389305	create date:2010/04/15 | first author:Lüscher C
Active perception: sensorimotor circuits as a cortical basis for language.	/pubmed/20383203	Pulvermüller F, Fadiga L.	Nat Rev Neurosci. 2010 May;11(5):351-60. Epub 2010 Apr 9. Review.	Nat Rev Neurosci. 2010	PubMed	citation	PMID:20383203	pubmed	20383203	create date:2010/04/13 | first author:Pulvermüller F
100 years of Drosophila research and its impact on vertebrate neuroscience: a history lesson for the future.	/pubmed/20383202	Bellen HJ, Tong C, Tsuda H.	Nat Rev Neurosci. 2010 Jul;11(7):514-22. Review.	Nat Rev Neurosci. 2010	PubMed	citation	PMID:20383202	pubmed	20383202	create date:2010/04/13 | first author:Bellen HJ
Roles of small regulatory RNAs in determining neuronal identity.	/pubmed/20354535	Li X, Jin P.	Nat Rev Neurosci. 2010 May;11(5):329-38. Epub 2010 Mar 31. Review. Erratum in: Nat Rev Neurosci. 2010 Jun;11(6):449.	Nat Rev Neurosci. 2010	PubMed	citation	PMID:20354535	pubmed	20354535	create date:2010/04/01 | first author:Li X
New neurons and new memories: how does adult hippocampal neurogenesis affect learning and memory?	/pubmed/20354534	Deng W, Aimone JB, Gage FH.	Nat Rev Neurosci. 2010 May;11(5):339-50. Epub 2010 Mar 31. Review.	Nat Rev Neurosci. 2010	PubMed	citation	PMID:20354534	pubmed	20354534	create date:2010/04/01 | first author:Deng W
Modelling the molecular mechanisms of synaptic plasticity using systems biology approaches.	/pubmed/20300102	Kotaleski JH, Blackwell KT.	Nat Rev Neurosci. 2010 Apr;11(4):239-51. Review.	Nat Rev Neurosci. 2010	PubMed	citation	PMID:20300102	pubmed	20300102	create date:2010/03/20 | first author:Kotaleski JH
Do astrocytes really exocytose neurotransmitters?	/pubmed/20300101	Hamilton NB, Attwell D.	Nat Rev Neurosci. 2010 Apr;11(4):227-38. Review.	Nat Rev Neurosci. 2010	PubMed	citation	PMID:20300101	pubmed	20300101	create date:2010/03/20 | first author:Hamilton NB
Myelination and the trophic support of long axons.	/pubmed/20216548	Nave KA.	Nat Rev Neurosci. 2010 Apr;11(4):275-83. Epub 2010 Mar 10.	Nat Rev Neurosci. 2010	PubMed	citation	PMID:20216548	pubmed	20216548	create date:2010/03/11 | first author:Nave KA
The functional role of the parieto-frontal mirror circuit: interpretations and misinterpretations.	/pubmed/20216547	Rizzolatti G, Sinigaglia C.	Nat Rev Neurosci. 2010 Apr;11(4):264-74. Epub 2010 Mar 10. Review.	Nat Rev Neurosci. 2010	PubMed	citation	PMID:20216547	pubmed	20216547	create date:2010/03/11 | first author:Rizzolatti G
Traumatic brain injury and amyloid-β pathology: a link to Alzheimer's disease?	/pubmed/20216546	Johnson VE, Stewart W, Smith DH.	Nat Rev Neurosci. 2010 May;11(5):361-70.	Nat Rev Neurosci. 2010	PubMed	citation	PMID:20216546	pubmed	20216546	create date:2010/03/11 | first author:Johnson VE
Neuromarketing: the hope and hype of neuroimaging in business.	/pubmed/20197790	Ariely D, Berns GS.	Nat Rev Neurosci. 2010 Apr;11(4):284-92. Epub 2010 Mar 3.	Nat Rev Neurosci. 2010	PubMed	citation	PMID:20197790	pubmed	20197790	create date:2010/03/04 | first author:Ariely D
Mapping the face in the somatosensory brainstem.	/pubmed/20179712	Erzurumlu RS, Murakami Y, Rijli FM.	Nat Rev Neurosci. 2010 Apr;11(4):252-63. Epub 2010 Feb 24. Review.	Nat Rev Neurosci. 2010	PubMed	citation	PMID:20179712	pubmed	20179712	create date:2010/02/25 | first author:Erzurumlu RS
Overnight alchemy: sleep-dependent memory evolution.	/pubmed/20168316	Walker MP, Stickgold R.	Nat Rev Neurosci. 2010 Mar;11(3):218; author reply 218. No abstract available.	Nat Rev Neurosci. 2010	PubMed	citation	PMID:20168316	pubmed	20168316	create date:2010/02/20 | first author:Walker MP
Protein palmitoylation in neuronal development and synaptic plasticity.	/pubmed/20168314	Fukata Y, Fukata M.	Nat Rev Neurosci. 2010 Mar;11(3):161-75. Review.	Nat Rev Neurosci. 2010	PubMed	citation	PMID:20168314	pubmed	20168314	create date:2010/02/20 | first author:Fukata Y
Olfactory signalling in vertebrates and insects: differences and commonalities.	/pubmed/20145624	Kaupp UB.	Nat Rev Neurosci. 2010 Mar;11(3):188-200. Epub 2010 Feb 10. Review.	Nat Rev Neurosci. 2010	PubMed	citation	PMID:20145624	pubmed	20145624	create date:2010/02/11 | first author:Kaupp UB
The neuroscience of human intelligence differences.	/pubmed/20145623	Deary IJ, Penke L, Johnson W.	Nat Rev Neurosci. 2010 Mar;11(3):201-11. Epub 2010 Feb 10. Review.	Nat Rev Neurosci. 2010	PubMed	citation	PMID:20145623	pubmed	20145623	create date:2010/02/11 | first author:Deary IJ
Neural stem cell systems: physiological players or in vitro entities?	/pubmed/20107441	Conti L, Cattaneo E.	Nat Rev Neurosci. 2010 Mar;11(3):176-87. Epub 2010 Jan 28. Review. Erratum in: Nat Rev Neurosci. 2010 Nov;11(11):782.	Nat Rev Neurosci. 2010	PubMed	citation	PMID:20107441	pubmed	20107441	create date:2010/01/29 | first author:Conti L
Fear: a window of opportunity.	/pubmed/20095065	Welberg L.	Nat Rev Neurosci. 2010 Feb;11(2):76. No abstract available.	Nat Rev Neurosci. 2010	PubMed	citation	PMID:20095065	pubmed	20095065	create date:2010/01/23 | first author:Welberg L
Title	URL	Description	Details	ShortDetails	Resource	Type	Identifiers	Db	EntrezUID	Properties
Neuronal networks: a hub of activity.	/pubmed/20095064	Wiedemann C.	Nat Rev Neurosci. 2010 Feb;11(2):74. No abstract available.	Nat Rev Neurosci. 2010	PubMed	citation	PMID:20095064	pubmed	20095064	create date:2010/01/23 | first author:Wiedemann C
Neurodegeneration: export disrupts transport.	/pubmed/20095063	Welberg L.	Nat Rev Neurosci. 2010 Feb;11(2):74. No abstract available.	Nat Rev Neurosci. 2010	PubMed	citation	PMID:20095063	pubmed	20095063	create date:2010/01/23 | first author:Welberg L
Neurodegenerative disorders: reconnect with microRNA.	/pubmed/20095062	Welberg L.	Nat Rev Neurosci. 2010 Feb;11(2):74. No abstract available.	Nat Rev Neurosci. 2010	PubMed	citation	PMID:20095062	pubmed	20095062	create date:2010/01/23 | first author:Welberg L
Axon guidance: a developmental switch.	/pubmed/20095061	Flight MH.	Nat Rev Neurosci. 2010 Feb;11(2):73. No abstract available.	Nat Rev Neurosci. 2010	PubMed	citation	PMID:20095061	pubmed	20095061	create date:2010/01/23 | first author:Flight MH
Neural coding: predictive power.	/pubmed/20095060	Whalley K.	Nat Rev Neurosci. 2010 Feb;11(2):73. No abstract available.	Nat Rev Neurosci. 2010	PubMed	citation	PMID:20095060	pubmed	20095060	create date:2010/01/23 | first author:Whalley K
Synaptogenesis: a new partner for neurexins.	/pubmed/20095059	Whalley K.	Nat Rev Neurosci. 2010 Feb;11(2):72. No abstract available.	Nat Rev Neurosci. 2010	PubMed	citation	PMID:20095059	pubmed	20095059	create date:2010/01/23 | first author:Whalley K
Abnormal neural oscillations and synchrony in schizophrenia.	/pubmed/20087360	Uhlhaas PJ, Singer W.	Nat Rev Neurosci. 2010 Feb;11(2):100-13. Review.	Nat Rev Neurosci. 2010	PubMed	citation	PMID:20087360	pubmed	20087360	create date:2010/01/21 | first author:Uhlhaas PJ
Astroglial networks: a step further in neuroglial and gliovascular interactions.	/pubmed/20087359	Giaume C, Koulakoff A, Roux L, Holcman D, Rouach N.	Nat Rev Neurosci. 2010 Feb;11(2):87-99. Review.	Nat Rev Neurosci. 2010	PubMed	citation	PMID:20087359	pubmed	20087359	create date:2010/01/21 | first author:Giaume C
The free-energy principle: a unified brain theory?	/pubmed/20068583	Friston K.	Nat Rev Neurosci. 2010 Feb;11(2):127-38. Epub 2010 Jan 13. Review.	Nat Rev Neurosci. 2010	PubMed	citation	PMID:20068583	pubmed	20068583	create date:2010/01/14 | first author:Friston K
The memory function of sleep.	/pubmed/20046194	Diekelmann S, Born J.	Nat Rev Neurosci. 2010 Feb;11(2):114-26. Epub 2010 Jan 4. Review.	Nat Rev Neurosci. 2010	PubMed	citation	PMID:20046194	pubmed	20046194	create date:2010/01/05 | first author:Diekelmann S
Centenary of Brodmann's map--conception and fate.	/pubmed/20046193	Zilles K, Amunts K.	Nat Rev Neurosci. 2010 Feb;11(2):139-45. Epub 2010 Jan 4.	Nat Rev Neurosci. 2010	PubMed	citation	PMID:20046193	pubmed	20046193	create date:2010/01/05 | first author:Zilles K
Chemosensory organs as models of neuronal synapses.	/pubmed/20029439	Shaham S.	Nat Rev Neurosci. 2010 Mar;11(3):212-7. Epub 2009 Dec 23.	Nat Rev Neurosci. 2010	PubMed	citation	PMID:20029439	pubmed	20029439	create date:2009/12/24 | first author:Shaham S
Prion-like mechanisms in neurodegenerative diseases.	/pubmed/20029438	Frost B, Diamond MI.	Nat Rev Neurosci. 2010 Mar;11(3):155-9. Epub 2009 Dec 23. Review.	Nat Rev Neurosci. 2010	PubMed	citation	PMID:20029438	pubmed	20029438	create date:2009/12/24 | first author:Frost B
Sex differences in molecular neuroscience: from fruit flies to humans.	/pubmed/20019686	Jazin E, Cahill L.	Nat Rev Neurosci. 2010 Jan;11(1):9-17. Review.	Nat Rev Neurosci. 2010	PubMed	citation	PMID:20019686	pubmed	20019686	create date:2009/12/19 | first author:Jazin E
Emerging roles of Wnts in the adult nervous system.	/pubmed/20010950	Inestrosa NC, Arenas E.	Nat Rev Neurosci. 2010 Feb;11(2):77-86. Epub 2009 Dec 16. Review.	Nat Rev Neurosci. 2010	PubMed	citation	PMID:20010950	pubmed	20010950	create date:2009/12/17 | first author:Inestrosa NC
The cerebellar microcircuit as an adaptive filter: experimental and computational evidence.	/pubmed/19997115	Dean P, Porrill J, Ekerot CF, Jörntell H.	Nat Rev Neurosci. 2010 Jan;11(1):30-43. Epub 2009 Dec 9. Review.	Nat Rev Neurosci. 2010	PubMed	citation	PMID:19997115	pubmed	19997115	create date:2009/12/10 | first author:Dean P
Advances in visual perceptual learning and plasticity.	/pubmed/19953104	Sasaki Y, Nanez JE, Watanabe T.	Nat Rev Neurosci. 2010 Jan;11(1):53-60. Epub 2009 Dec 2. Review.	Nat Rev Neurosci. 2010	PubMed	citation	PMID:19953104	pubmed	19953104	create date:2009/12/03 | first author:Sasaki Y
Mechanisms underlying spontaneous patterned activity in developing neural circuits.	/pubmed/19953103	Blankenship AG, Feller MB.	Nat Rev Neurosci. 2010 Jan;11(1):18-29. Epub 2009 Dec 2. Review.	Nat Rev Neurosci. 2010	PubMed	citation	PMID:19953103	pubmed	19953103	create date:2009/12/03 | first author:Blankenship AG
Neurotalk: improving the communication of neuroscience research.	/pubmed/19953102	Illes J, Moser MA, McCormick JB, Racine E, Blakeslee S, Caplan A, Hayden EC, Ingram J, Lohwater T, McKnight P, Nicholson C, Phillips A, Sauvé KD, Snell E, Weiss S.	Nat Rev Neurosci. 2010 Jan;11(1):61-9. Epub 2009 Dec 2.	Nat Rev Neurosci. 2010	PubMed	citation	PMID:19953102	pubmed	19953102	create date:2009/12/03 | first author:Illes J
Neural reorganization following sensory loss: the opportunity of change.	/pubmed/19935836	Merabet LB, Pascual-Leone A.	Nat Rev Neurosci. 2010 Jan;11(1):44-52. Epub 2009 Nov 25. Review.	Nat Rev Neurosci. 2010	PubMed	citation	PMID:19935836	pubmed	19935836	create date:2009/11/26 | first author:Merabet LB
TrkB signalling pathways in LTP and learning.	/pubmed/19927149	Minichiello L.	Nat Rev Neurosci. 2009 Dec;10(12):850-60. Review.	Nat Rev Neurosci. 2009	PubMed	citation	PMID:19927149	pubmed	19927149	create date:2009/11/21 | first author:Minichiello L
Understanding microRNAs in neurodegeneration.	/pubmed/19904280	Eacker SM, Dawson TM, Dawson VL.	Nat Rev Neurosci. 2009 Dec;10(12):837-41. Epub 2009 Nov 11. Review.	Nat Rev Neurosci. 2009	PubMed	citation	PMID:19904280	pubmed	19904280	create date:2009/11/12 | first author:Eacker SM
Plasticity and stability of visual field maps in adult primary visual cortex.	/pubmed/19904279	Wandell BA, Smirnakis SM.	Nat Rev Neurosci. 2009 Dec;10(12):873-84. Epub 2009 Nov 11. Review.	Nat Rev Neurosci. 2009	PubMed	citation	PMID:19904279	pubmed	19904279	create date:2009/11/12 | first author:Wandell BA
A new perspective on the role of the orbitofrontal cortex in adaptive behaviour.	/pubmed/19904278	Schoenbaum G, Roesch MR, Stalnaker TA, Takahashi YK.	Nat Rev Neurosci. 2009 Dec;10(12):885-92. Epub 2009 Nov 11. Review.	Nat Rev Neurosci. 2009	PubMed	citation	PMID:19904278	pubmed	19904278	create date:2009/11/12 | first author:Schoenbaum G
Plasticity during stroke recovery: from synapse to behaviour.	/pubmed/19888284	Murphy TH, Corbett D.	Nat Rev Neurosci. 2009 Dec;10(12):861-72. Epub 2009 Nov 4. Review.	Nat Rev Neurosci. 2009	PubMed	citation	PMID:19888284	pubmed	19888284	create date:2009/11/06 | first author:Murphy TH
microRNAs at the synapse.	/pubmed/19888283	Schratt G.	Nat Rev Neurosci. 2009 Dec;10(12):842-9. Epub 2009 Nov 4. Review.	Nat Rev Neurosci. 2009	PubMed	citation	PMID:19888283	pubmed	19888283	create date:2009/11/06 | first author:Schratt G
Neuroculture.	/pubmed/19841632	Frazzetto G, Anker S.	Nat Rev Neurosci. 2009 Nov;10(11):815-21. Review.	Nat Rev Neurosci. 2009	PubMed	citation	PMID:19841632	pubmed	19841632	create date:2009/10/21 | first author:Frazzetto G
The functional anatomy of the frontal lobes.	/pubmed/19826437	Nachev P, Kennard C, Husain M.	Nat Rev Neurosci. 2009 Nov;10(11):829. Epub 2009 Oct 14. No abstract available.	Nat Rev Neurosci. 2009	PubMed	citation	PMID:19826437	pubmed	19826437	create date:2009/10/15 | first author:Nachev P
The Allen Brain Atlas: 5 years and beyond.	/pubmed/19826436	Jones AR, Overly CC, Sunkin SM.	Nat Rev Neurosci. 2009 Nov;10(11):821-8. Epub 2009 Oct 14. Review.	Nat Rev Neurosci. 2009	PubMed	citation	PMID:19826436	pubmed	19826436	create date:2009/10/15 | first author:Jones AR
Zinc in the physiology and pathology of the CNS.	/pubmed/19826435	Sensi SL, Paoletti P, Bush AI, Sekler I.	Nat Rev Neurosci. 2009 Nov;10(11):780-91. Epub 2009 Oct 14. Review.	Nat Rev Neurosci. 2009	PubMed	citation	PMID:19826435	pubmed	19826435	create date:2009/10/15 | first author:Sensi SL
What does the retrosplenial cortex do?	/pubmed/19812579	Vann SD, Aggleton JP, Maguire EA.	Nat Rev Neurosci. 2009 Nov;10(11):792-802. Epub 2009 Oct 8. Review.	Nat Rev Neurosci. 2009	PubMed	citation	PMID:19812579	pubmed	19812579	create date:2009/10/09 | first author:Vann SD
REM sleep and dreaming: towards a theory of protoconsciousness.	/pubmed/19794431	Hobson JA.	Nat Rev Neurosci. 2009 Nov;10(11):803-13. Epub 2009 Oct 1. Review.	Nat Rev Neurosci. 2009	PubMed	citation	PMID:19794431	pubmed	19794431	create date:2009/10/02 | first author:Hobson JA
Modes and regulation of glial migration in vertebrates and invertebrates.	/pubmed/19773781	Klämbt C.	Nat Rev Neurosci. 2009 Nov;10(11):769-79. Epub 2009 Sep 23. Review.	Nat Rev Neurosci. 2009	PubMed	citation	PMID:19773781	pubmed	19773781	create date:2009/09/24 | first author:Klämbt C
Evolution of the neocortex: a perspective from developmental biology.	/pubmed/19763105	Rakic P.	Nat Rev Neurosci. 2009 Oct;10(10):724-35. Review.	Nat Rev Neurosci. 2009	PubMed	citation	PMID:19763105	pubmed	19763105	create date:2009/09/19 | first author:Rakic P
Considering the evolution of regeneration in the central nervous system.	/pubmed/19763104	Tanaka EM, Ferretti P.	Nat Rev Neurosci. 2009 Oct;10(10):713-23. Review.	Nat Rev Neurosci. 2009	PubMed	citation	PMID:19763104	pubmed	19763104	create date:2009/09/19 | first author:Tanaka EM
Chordate roots of the vertebrate nervous system: expanding the molecular toolkit.	/pubmed/19738625	Holland LZ.	Nat Rev Neurosci. 2009 Oct;10(10):736-46. Epub 2009 Sep 9. Review.	Nat Rev Neurosci. 2009	PubMed	citation	PMID:19738625	pubmed	19738625	create date:2009/09/10 | first author:Holland LZ
MicroRNAs tell an evo-devo story.	/pubmed/19738624	Kosik KS.	Nat Rev Neurosci. 2009 Oct;10(10):754-9. Epub 2009 Sep 9.	Nat Rev Neurosci. 2009	PubMed	citation	PMID:19738624	pubmed	19738624	create date:2009/09/10 | first author:Kosik KS
The origin and evolution of synapses.	/pubmed/19738623	Ryan TJ, Grant SG.	Nat Rev Neurosci. 2009 Oct;10(10):701-12. Epub 2009 Sep 9. Review. Erratum in: Nat Rev Neurosci. 2009 Nov;10(11):829.	Nat Rev Neurosci. 2009	PubMed	citation	PMID:19738623	pubmed	19738623	create date:2009/09/10 | first author:Ryan TJ
Cerebellar cortical organization: a one-map hypothesis.	/pubmed/19693030	Apps R, Hawkes R.	Nat Rev Neurosci. 2009 Sep;10(9):670-81. Review.	Nat Rev Neurosci. 2009	PubMed	citation	PMID:19693030	pubmed	19693030	create date:2009/08/21 | first author:Apps R
Experience-dependent structural synaptic plasticity in the mammalian brain.	/pubmed/19693029	Holtmaat A, Svoboda K.	Nat Rev Neurosci. 2009 Sep;10(9):647-58. Review. Erratum in: Nat Rev Neurosci. 2009 Oct;10(10):759.	Nat Rev Neurosci. 2009	PubMed	citation	PMID:19693029	pubmed	19693029	create date:2009/08/21 | first author:Holtmaat A
Neuroproteomics: understanding the molecular organization and complexity of the brain.	/pubmed/19693028	Bayés A, Grant SG.	Nat Rev Neurosci. 2009 Sep;10(9):635-46. Review.	Nat Rev Neurosci. 2009	PubMed	citation	PMID:19693028	pubmed	19693028	create date:2009/08/21 | first author:Bayés A
WNTs tune up the neuromuscular junction.	/pubmed/19693027	Korkut C, Budnik V.	Nat Rev Neurosci. 2009 Sep;10(9):627-34. Review.	Nat Rev Neurosci. 2009	PubMed	citation	PMID:19693027	pubmed	19693027	create date:2009/08/21 | first author:Korkut C
Is the rostro-caudal axis of the frontal lobe hierarchical?	/pubmed/19672274	Badre D, D'Esposito M.	Nat Rev Neurosci. 2009 Sep;10(9):659-69. Epub 2009 Aug 12. Review.	Nat Rev Neurosci. 2009	PubMed	citation	PMID:19672274	pubmed	19672274	create date:2009/08/13 | first author:Badre D
Biomaterials for promoting brain protection, repair and regeneration.	/pubmed/19654582	Orive G, Anitua E, Pedraz JL, Emerich DF.	Nat Rev Neurosci. 2009 Sep;10(9):682-92. Epub 2009 Aug 5. Review.	Nat Rev Neurosci. 2009	PubMed	citation	PMID:19654582	pubmed	19654582	create date:2009/08/06 | first author:Orive G
Sleep viewed as a state of adaptive inactivity.	/pubmed/19654581	Siegel JM.	Nat Rev Neurosci. 2009 Oct;10(10):747-53. Epub 2009 Aug 5.	Nat Rev Neurosci. 2009	PubMed	citation	PMID:19654581	pubmed	19654581	create date:2009/08/06 | first author:Siegel JM
The genetic and molecular regulation of sleep: from fruit flies to humans.	/pubmed/19617891	Cirelli C.	Nat Rev Neurosci. 2009 Aug;10(8):549-60. Review.	Nat Rev Neurosci. 2009	PubMed	citation	PMID:19617891	pubmed	19617891	create date:2009/07/21 | first author:Cirelli C
New insights into symptoms and neurocircuit function of anorexia nervosa.	/pubmed/19603056	Kaye WH, Fudge JL, Paulus M.	Nat Rev Neurosci. 2009 Aug;10(8):573-84. Epub 2009 Jul 15. Review.	Nat Rev Neurosci. 2009	PubMed	citation	PMID:19603056	pubmed	19603056	create date:2009/07/16 | first author:Kaye WH
How the olfactory bulb got its glomeruli: a just so story?	/pubmed/19584894	Zou DJ, Chesler A, Firestein S.	Nat Rev Neurosci. 2009 Aug;10(8):611-8. Epub 2009 Jul 8. Review.	Nat Rev Neurosci. 2009	PubMed	citation	PMID:19584894	pubmed	19584894	create date:2009/07/09 | first author:Zou DJ
Spinal muscular atrophy: why do low levels of survival motor neuron protein make motor neurons sick?	/pubmed/19584893	Burghes AH, Beattie CE.	Nat Rev Neurosci. 2009 Aug;10(8):597-609. Epub 2009 Jul 8. Review.	Nat Rev Neurosci. 2009	PubMed	citation	PMID:19584893	pubmed	19584893	create date:2009/07/09 | first author:Burghes AH
The glutamate homeostasis hypothesis of addiction.	/pubmed/19571793	Kalivas PW.	Nat Rev Neurosci. 2009 Aug;10(8):561-72. Epub 2009 Jul 1. Review.	Nat Rev Neurosci. 2009	PubMed	citation	PMID:19571793	pubmed	19571793	create date:2009/07/03 | first author:Kalivas PW
Title	URL	Description	Details	ShortDetails	Resource	Type	Identifiers	Db	EntrezUID	Properties
Inside the brain of an elite athlete: the neural processes that support high achievement in sports.	/pubmed/19571792	Yarrow K, Brown P, Krakauer JW.	Nat Rev Neurosci. 2009 Aug;10(8):585-96. Epub 2009 Jul 1. Review. Erratum in: Nat Rev Neurosci. 2009 Aug;10(8):following 596.	Nat Rev Neurosci. 2009	PubMed	citation	PMID:19571792	pubmed	19571792	create date:2009/07/03 | first author:Yarrow K
Principles of neural ensemble physiology underlying the operation of brain-machine interfaces.	/pubmed/19543222	Nicolelis MA, Lebedev MA.	Nat Rev Neurosci. 2009 Jul;10(7):530-40. Review.	Nat Rev Neurosci. 2009	PubMed	citation	PMID:19543222	pubmed	19543222	create date:2009/06/23 | first author:Nicolelis MA
Circuits controlling vertebrate locomotion: moving in a new direction.	/pubmed/19543221	Goulding M.	Nat Rev Neurosci. 2009 Jul;10(7):507-18. Review.	Nat Rev Neurosci. 2009	PubMed	citation	PMID:19543221	pubmed	19543221	create date:2009/06/23 | first author:Goulding M
Mitochondrial membrane permeabilization in neuronal injury.	/pubmed/19543220	Galluzzi L, Blomgren K, Kroemer G.	Nat Rev Neurosci. 2009 Jul;10(7):481-94. Review.	Nat Rev Neurosci. 2009	PubMed	citation	PMID:19543220	pubmed	19543220	create date:2009/06/23 | first author:Galluzzi L
New sites of action for GIRK and SK channels.	/pubmed/19543219	Luján R, Maylie J, Adelman JP.	Nat Rev Neurosci. 2009 Jul;10(7):475-80. Review.	Nat Rev Neurosci. 2009	PubMed	citation	PMID:19543219	pubmed	19543219	create date:2009/06/23 | first author:Luján R
Tests to assess motor phenotype in mice: a user's guide.	/pubmed/19513088	Brooks SP, Dunnett SB.	Nat Rev Neurosci. 2009 Jul;10(7):519-29. Epub 2009 Jun 10. Review.	Nat Rev Neurosci. 2009	PubMed	citation	PMID:19513088	pubmed	19513088	create date:2009/06/11 | first author:Brooks SP
The diverse functional roles and regulation of neuronal gap junctions in the retina.	/pubmed/19491906	Bloomfield SA, Völgyi B.	Nat Rev Neurosci. 2009 Jul;10(7):495-506. Epub 2009 Jun 3. Review.	Nat Rev Neurosci. 2009	PubMed	citation	PMID:19491906	pubmed	19491906	create date:2009/06/06 | first author:Bloomfield SA
Stress, memory and the amygdala.	/pubmed/19469026	Roozendaal B, McEwen BS, Chattarji S.	Nat Rev Neurosci. 2009 Jun;10(6):423-33. Review.	Nat Rev Neurosci. 2009	PubMed	citation	PMID:19469026	pubmed	19469026	create date:2009/05/27 | first author:Roozendaal B
Neural regulation of endocrine and autonomic stress responses.	/pubmed/19469025	Ulrich-Lai YM, Herman JP.	Nat Rev Neurosci. 2009 Jun;10(6):397-409. Review.	Nat Rev Neurosci. 2009	PubMed	citation	PMID:19469025	pubmed	19469025	create date:2009/05/27 | first author:Ulrich-Lai YM
A rat is not a monkey is not a human: comment on Mogil (Nature Rev. Neurosci. 10, 283-294 (2009)).	/pubmed/19455175	Craig AD.	Nat Rev Neurosci. 2009 Jun;10(6):466. No abstract available.	Nat Rev Neurosci. 2009	PubMed	citation	PMID:19455175	pubmed	19455175	create date:2009/05/21 | first author:Craig AD
Psychobiology and molecular genetics of resilience.	/pubmed/19455174	Feder A, Nestler EJ, Charney DS.	Nat Rev Neurosci. 2009 Jun;10(6):446-57. Review.	Nat Rev Neurosci. 2009	PubMed	citation	PMID:19455174	pubmed	19455174	create date:2009/05/21 | first author:Feder A
Stress signalling pathways that impair prefrontal cortex structure and function.	/pubmed/19455173	Arnsten AF.	Nat Rev Neurosci. 2009 Jun;10(6):410-22. Review.	Nat Rev Neurosci. 2009	PubMed	citation	PMID:19455173	pubmed	19455173	create date:2009/05/21 | first author:Arnsten AF
Effects of stress throughout the lifespan on the brain, behaviour and cognition.	/pubmed/19401723	Lupien SJ, McEwen BS, Gunnar MR, Heim C.	Nat Rev Neurosci. 2009 Jun;10(6):434-45. Epub 2009 Apr 29. Review.	Nat Rev Neurosci. 2009	PubMed	citation	PMID:19401723	pubmed	19401723	create date:2009/04/30 | first author:Lupien SJ
An intimate relationship.	/pubmed/19382330	Wiedemann C.	Nat Rev Neurosci. 2009 May;10(5):318. No abstract available.	Nat Rev Neurosci. 2009	PubMed	citation	PMID:19382330	pubmed	19382330	create date:2009/04/22 | first author:Wiedemann C
Amyloid-beta and PrPC: it takes two.	/pubmed/19382328	Whalley K.	Nat Rev Neurosci. 2009 May;10(5):318. No abstract available.	Nat Rev Neurosci. 2009	PubMed	citation	PMID:19382328	pubmed	19382328	create date:2009/04/22 | first author:Whalley K
Committing to a break up.	/pubmed/19382327	Whalley K.	Nat Rev Neurosci. 2009 May;10(5):316. No abstract available.	Nat Rev Neurosci. 2009	PubMed	citation	PMID:19382327	pubmed	19382327	create date:2009/04/22 | first author:Whalley K
Wnts and motor neuron destiny.	/pubmed/19382326	Flight MH.	Nat Rev Neurosci. 2009 May;10(5):316. No abstract available.	Nat Rev Neurosci. 2009	PubMed	citation	PMID:19382326	pubmed	19382326	create date:2009/04/22 | first author:Flight MH
Exerting self-control for persistence.	/pubmed/19382325	Flight MH.	Nat Rev Neurosci. 2009 May;10(5):316. No abstract available.	Nat Rev Neurosci. 2009	PubMed	citation	PMID:19382325	pubmed	19382325	create date:2009/04/22 | first author:Flight MH
Spreading it thick.	/pubmed/19382323	Wiedemann C.	Nat Rev Neurosci. 2009 May;10(5):315. No abstract available.	Nat Rev Neurosci. 2009	PubMed	citation	PMID:19382323	pubmed	19382323	create date:2009/04/22 | first author:Wiedemann C
Take your pick.	/pubmed/19382322	Whalley K.	Nat Rev Neurosci. 2009 May;10(5):315. No abstract available.	Nat Rev Neurosci. 2009	PubMed	citation	PMID:19382322	pubmed	19382322	create date:2009/04/22 | first author:Whalley K
Assisted birth with DISC1.	/pubmed/19382320	Welberg L.	Nat Rev Neurosci. 2009 May;10(5):314. No abstract available.	Nat Rev Neurosci. 2009	PubMed	citation	PMID:19382320	pubmed	19382320	create date:2009/04/22 | first author:Welberg L
Effects of prenatal opiate exposure on brain development--a call for attention.	/pubmed/19377504	Walhovd KB, Moe V, Slinning K, Siqveland T, Fjell AM, Bjørnebekk A, Smith L.	Nat Rev Neurosci. 2009 May;10(5):390. No abstract available.	Nat Rev Neurosci. 2009	PubMed	citation	PMID:19377504	pubmed	19377504	create date:2009/04/21 | first author:Walhovd KB
Phasic acetylcholine release and the volume transmission hypothesis: time to move on.	/pubmed/19377503	Sarter M, Parikh V, Howe WM.	Nat Rev Neurosci. 2009 May;10(5):383-90.	Nat Rev Neurosci. 2009	PubMed	citation	PMID:19377503	pubmed	19377503	create date:2009/04/21 | first author:Sarter M
The probability of neurotransmitter release: variability and feedback control at single synapses.	/pubmed/19377502	Branco T, Staras K.	Nat Rev Neurosci. 2009 May;10(5):373-83.	Nat Rev Neurosci. 2009	PubMed	citation	PMID:19377502	pubmed	19377502	create date:2009/04/21 | first author:Branco T
Microtubule assembly, organization and dynamics in axons and dendrites.	/pubmed/19377501	Conde C, Cáceres A.	Nat Rev Neurosci. 2009 May;10(5):319-32. Review.	Nat Rev Neurosci. 2009	PubMed	citation	PMID:19377501	pubmed	19377501	create date:2009/04/21 | first author:Conde C
Parallel processing strategies of the primate visual system.	/pubmed/19352403	Nassi JJ, Callaway EM.	Nat Rev Neurosci. 2009 May;10(5):360-72. Epub 2009 Apr 8. Review.	Nat Rev Neurosci. 2009	PubMed	citation	PMID:19352403	pubmed	19352403	create date:2009/04/09 | first author:Nassi JJ
Coding and use of tactile signals from the fingertips in object manipulation tasks.	/pubmed/19352402	Johansson RS, Flanagan JR.	Nat Rev Neurosci. 2009 May;10(5):345-59. Epub 2009 Apr 8. Review.	Nat Rev Neurosci. 2009	PubMed	citation	PMID:19352402	pubmed	19352402	create date:2009/04/09 | first author:Johansson RS
Apolipoprotein E and its receptors in Alzheimer's disease: pathways, pathogenesis and therapy.	/pubmed/19339974	Bu G.	Nat Rev Neurosci. 2009 May;10(5):333-44. Epub 2009 Apr 2. Review.	Nat Rev Neurosci. 2009	PubMed	citation	PMID:19339974	pubmed	19339974	create date:2009/04/03 | first author:Bu G
The neuro-symphony of stress.	/pubmed/19339973	Joëls M, Baram TZ.	Nat Rev Neurosci. 2009 Jun;10(6):459-66.	Nat Rev Neurosci. 2009	PubMed	citation	PMID:19339973	pubmed	19339973	create date:2009/04/03 | first author:Joëls M
The anatomy of memory: an interactive overview of the parahippocampal-hippocampal network.	/pubmed/19300446	van Strien NM, Cappaert NL, Witter MP.	Nat Rev Neurosci. 2009 Apr;10(4):272-82. Review.	Nat Rev Neurosci. 2009	PubMed	citation	PMID:19300446	pubmed	19300446	create date:2009/03/21 | first author:van Strien NM
Transient cell-cell interactions in neural circuit formation.	/pubmed/19300445	Chao DL, Ma L, Shen K.	Nat Rev Neurosci. 2009 Apr;10(4):262-71. Review.	Nat Rev Neurosci. 2009	PubMed	citation	PMID:19300445	pubmed	19300445	create date:2009/03/21 | first author:Chao DL
Prenatal exposure to drugs: effects on brain development and implications for policy and education.	/pubmed/19277053	Thompson BL, Levitt P, Stanwood GD.	Nat Rev Neurosci. 2009 Apr;10(4):303-12. Epub 2009 Mar 11. Review.	Nat Rev Neurosci. 2009	PubMed	citation	PMID:19277053	pubmed	19277053	create date:2009/03/12 | first author:Thompson BL
A little more conversation, a little less action--candidate roles for the motor cortex in speech perception.	/pubmed/19277052	Scott SK, McGettigan C, Eisner F.	Nat Rev Neurosci. 2009 Apr;10(4):295-302. Epub 2009 Mar 11. Review.	Nat Rev Neurosci. 2009	PubMed	citation	PMID:19277052	pubmed	19277052	create date:2009/03/12 | first author:Scott SK
Plasma membrane expansion: a neuron's Herculean task.	/pubmed/19259102	Pfenninger KH.	Nat Rev Neurosci. 2009 Apr;10(4):251-61. Epub 2009 Mar 4. Review.	Nat Rev Neurosci. 2009	PubMed	citation	PMID:19259102	pubmed	19259102	create date:2009/03/05 | first author:Pfenninger KH
Animal models of pain: progress and challenges.	/pubmed/19259101	Mogil JS.	Nat Rev Neurosci. 2009 Apr;10(4):283-94. Epub 2009 Mar 4. Review.	Nat Rev Neurosci. 2009	PubMed	citation	PMID:19259101	pubmed	19259101	create date:2009/03/05 | first author:Mogil JS
The bright side of the glial scar in CNS repair.	/pubmed/19229242	Rolls A, Shechter R, Schwartz M.	Nat Rev Neurosci. 2009 Mar;10(3):235-41. Review.	Nat Rev Neurosci. 2009	PubMed	citation	PMID:19229242	pubmed	19229242	create date:2009/02/21 | first author:Rolls A
A single standard for memory: the case for reconsolidation.	/pubmed/19229241	Nader K, Hardt O.	Nat Rev Neurosci. 2009 Mar;10(3):224-34. Review.	Nat Rev Neurosci. 2009	PubMed	citation	PMID:19229241	pubmed	19229241	create date:2009/02/21 | first author:Nader K
Extracting information from neuronal populations: information theory and decoding approaches.	/pubmed/19229240	Quian Quiroga R, Panzeri S.	Nat Rev Neurosci. 2009 Mar;10(3):173-85. Review.	Nat Rev Neurosci. 2009	PubMed	citation	PMID:19229240	pubmed	19229240	create date:2009/02/21 | first author:Quian Quiroga R
How (and why) the immune system makes us sleep.	/pubmed/19209176	Imeri L, Opp MR.	Nat Rev Neurosci. 2009 Mar;10(3):199-210. Epub 2009 Feb 11. Review.	Nat Rev Neurosci. 2009	PubMed	citation	PMID:19209176	pubmed	19209176	create date:2009/02/12 | first author:Imeri L
The locus coeruleus and noradrenergic modulation of cognition.	/pubmed/19190638	Sara SJ.	Nat Rev Neurosci. 2009 Mar;10(3):211-23. Epub 2009 Feb 4. Review.	Nat Rev Neurosci. 2009	PubMed	citation	PMID:19190638	pubmed	19190638	create date:2009/02/05 | first author:Sara SJ
Complex brain networks: graph theoretical analysis of structural and functional systems.	/pubmed/19190637	Bullmore E, Sporns O.	Nat Rev Neurosci. 2009 Mar;10(3):186-98. Epub 2009 Feb 4. Review. Erratum in: Nat Rev Neurosci. 2009 Apr;10(4):312.	Nat Rev Neurosci. 2009	PubMed	citation	PMID:19190637	pubmed	19190637	create date:2009/02/05 | first author:Bullmore E
More attention and greater awareness in the scientific study of magic.	/pubmed/19172168	Lamont P, Henderson JM.	Nat Rev Neurosci. 2009 Mar;10(3):241; author reply 241. Epub 2009 Jan 29. No abstract available.	Nat Rev Neurosci. 2009	PubMed	citation	PMID:19172168	pubmed	19172168	create date:2009/01/28 | first author:Lamont P
Identity crisis for adult periventricular neural stem cells: subventricular zone astrocytes, ependymal cells or both?	/pubmed/19153578	Chojnacki AK, Mak GK, Weiss S.	Nat Rev Neurosci. 2009 Feb;10(2):153-63. Review. Erratum in: Nat Rev Neurosci. 2009 Apr;10(4):312.	Nat Rev Neurosci. 2009	PubMed	citation	PMID:19153578	pubmed	19153578	create date:2009/01/21 | first author:Chojnacki AK
Conflict-induced behavioural adjustment: a clue to the executive functions of the prefrontal cortex.	/pubmed/19153577	Mansouri FA, Tanaka K, Buckley MJ.	Nat Rev Neurosci. 2009 Feb;10(2):141-52. Review. Erratum in: Nat Rev Neurosci. 2009 Mar;10(3):242.	Nat Rev Neurosci. 2009	PubMed	citation	PMID:19153577	pubmed	19153577	create date:2009/01/21 | first author:Mansouri FA
The molecular and cellular biology of enhanced cognition.	/pubmed/19153576	Lee YS, Silva AJ.	Nat Rev Neurosci. 2009 Feb;10(2):126-40. Review.	Nat Rev Neurosci. 2009	PubMed	citation	PMID:19153576	pubmed	19153576	create date:2009/01/21 | first author:Lee YS
Organization and dynamics of PDZ-domain-related supramodules in the postsynaptic density.	/pubmed/19153575	Feng W, Zhang M.	Nat Rev Neurosci. 2009 Feb;10(2):87-99. Review.	Nat Rev Neurosci. 2009	PubMed	citation	PMID:19153575	pubmed	19153575	create date:2009/01/21 | first author:Feng W
State-dependent computations: spatiotemporal processing in cortical networks.	/pubmed/19145235	Buonomano DV, Maass W.	Nat Rev Neurosci. 2009 Feb;10(2):113-25. Epub 2009 Jan 15. Review.	Nat Rev Neurosci. 2009	PubMed	citation	PMID:19145235	pubmed	19145235	create date:2009/01/16 | first author:Buonomano DV
DNA repair deficiency and neurological disease.	/pubmed/19145234	McKinnon PJ.	Nat Rev Neurosci. 2009 Feb;10(2):100-12. Epub 2009 Jan 15. Review. Erratum in: Nat Rev Neurosci. 2009 Mar;10(3):242.	Nat Rev Neurosci. 2009	PubMed	citation	PMID:19145234	pubmed	19145234	create date:2009/01/16 | first author:McKinnon PJ
Using genetic data in cognitive neuroscience: from growing pains to genuine insights.	/pubmed/19143051	Green AE, Munafò MR, DeYoung CG, Fossella JA, Fan J, Gray JR.	Nat Rev Neurosci. 2008 Sep;9(9):710-20. Review.	Nat Rev Neurosci. 2008	PubMed	citation	PMID:19143051	pubmed	19143051	create date:2009/01/15 | first author:Green AE
Velocity computation in the primate visual system.	/pubmed/19143050	Bradley DC, Goyal MS.	Nat Rev Neurosci. 2008 Sep;9(9):686-95. Review.	Nat Rev Neurosci. 2008	PubMed	citation	PMID:19143050	pubmed	19143050	create date:2009/01/15 | first author:Bradley DC
Title	URL	Description	Details	ShortDetails	Resource	Type	Identifiers	Db	EntrezUID	Properties
The genetics of early telencephalon patterning: some assembly required.	/pubmed/19143049	Hébert JM, Fishell G.	Nat Rev Neurosci. 2008 Sep;9(9):678-85. Review.	Nat Rev Neurosci. 2008	PubMed	citation	PMID:19143049	pubmed	19143049	create date:2009/01/15 | first author:Hébert JM
Computational neuroscience.	/pubmed/19143048	Wiedemann C, Whalley K, Welberg L, Flight MH.	Nat Rev Neurosci. 2008 Sep;9(9):655. No abstract available.	Nat Rev Neurosci. 2008	PubMed	citation	PMID:19143048	pubmed	19143048	create date:2009/01/15 | first author:Wiedemann C
Functional specialization in the supplementary motor complex.	/pubmed/19096371	Leek EC, Johnston SJ.	Nat Rev Neurosci. 2009 Jan;10(1):78; author reply 78. No abstract available.	Nat Rev Neurosci. 2009	PubMed	citation	PMID:19096371	pubmed	19096371	create date:2008/12/20 | first author:Leek EC
How do you feel--now? The anterior insula and human awareness.	/pubmed/19096369	Craig AD.	Nat Rev Neurosci. 2009 Jan;10(1):59-70.	Nat Rev Neurosci. 2009	PubMed	citation	PMID:19096369	pubmed	19096369	create date:2008/12/20 | first author:Craig AD
Pathological and protective roles of glia in chronic pain.	/pubmed/19096368	Milligan ED, Watkins LR.	Nat Rev Neurosci. 2009 Jan;10(1):23-36. Review.	Nat Rev Neurosci. 2009	PubMed	citation	PMID:19096368	pubmed	19096368	create date:2008/12/20 | first author:Milligan ED
Polydendrocytes (NG2 cells): multifunctional cells with lineage plasticity.	/pubmed/19096367	Nishiyama A, Komitova M, Suzuki R, Zhu X.	Nat Rev Neurosci. 2009 Jan;10(1):9-22. Review.	Nat Rev Neurosci. 2009	PubMed	citation	PMID:19096367	pubmed	19096367	create date:2008/12/20 | first author:Nishiyama A
Brain banking: opportunities, challenges and meaning for the future.	/pubmed/19050713	Kretzschmar H.	Nat Rev Neurosci. 2009 Jan;10(1):70-8. Epub 2008 Dec 3.	Nat Rev Neurosci. 2009	PubMed	citation	PMID:19050713	pubmed	19050713	create date:2008/12/04 | first author:Kretzschmar H
Perceiving is believing: a Bayesian approach to explaining the positive symptoms of schizophrenia.	/pubmed/19050712	Fletcher PC, Frith CD.	Nat Rev Neurosci. 2009 Jan;10(1):48-58. Epub 2008 Dec 3. Review.	Nat Rev Neurosci. 2009	PubMed	citation	PMID:19050712	pubmed	19050712	create date:2008/12/04 | first author:Fletcher PC
Tuning the developing brain to social signals of emotions.	/pubmed/19050711	Leppänen JM, Nelson CA.	Nat Rev Neurosci. 2009 Jan;10(1):37-47. Epub 2008 Dec 3. Review.	Nat Rev Neurosci. 2009	PubMed	citation	PMID:19050711	pubmed	19050711	create date:2008/12/04 | first author:Leppänen JM
The Kavli prize winners.	/pubmed/19043846	Rakic P, Grillner S, Jessell T.	Nat Rev Neurosci. 2008 Dec;9(12):893-7. No abstract available.	Nat Rev Neurosci. 2008	PubMed	citation	PMID:19043846	pubmed	19043846	create date:2008/12/02 | first author:Rakic P
Paying attention to reading direction.	/pubmed/19020515	Kazandjian S, Chokron S.	Nat Rev Neurosci. 2008 Dec;9(12):965; author reply 965. No abstract available.	Nat Rev Neurosci. 2008	PubMed	citation	PMID:19020515	pubmed	19020515	create date:2008/11/21 | first author:Kazandjian S
Beyond polemics: science and ethics of ADHD.	/pubmed/19020513	Singh I.	Nat Rev Neurosci. 2008 Dec;9(12):957-64. Review. Erratum in: Nat Rev Neurosci. 2008 Dec;9(12). doi: 10.1038/nrn2514.	Nat Rev Neurosci. 2008	PubMed	citation	PMID:19020513	pubmed	19020513	create date:2008/11/21 | first author:Singh I
Human volition: towards a neuroscience of will.	/pubmed/19020512	Haggard P.	Nat Rev Neurosci. 2008 Dec;9(12):934-46. Review.	Nat Rev Neurosci. 2008	PubMed	citation	PMID:19020512	pubmed	19020512	create date:2008/11/21 | first author:Haggard P
A cortical network for semantics: (de)constructing the N400.	/pubmed/19020511	Lau EF, Phillips C, Poeppel D.	Nat Rev Neurosci. 2008 Dec;9(12):920-33.	Nat Rev Neurosci. 2008	PubMed	citation	PMID:19020511	pubmed	19020511	create date:2008/11/21 | first author:Lau EF
Why do many psychiatric disorders emerge during adolescence?	/pubmed/19002191	Paus T, Keshavan M, Giedd JN.	Nat Rev Neurosci. 2008 Dec;9(12):947-57. Epub 2008 Nov 12. Review.	Nat Rev Neurosci. 2008	PubMed	citation	PMID:19002191	pubmed	19002191	create date:2008/11/13 | first author:Paus T
VPS10P-domain receptors - regulators of neuronal viability and function.	/pubmed/19002190	Willnow TE, Petersen CM, Nykjaer A.	Nat Rev Neurosci. 2008 Dec;9(12):899-909. Epub 2008 Nov 12. Review.	Nat Rev Neurosci. 2008	PubMed	citation	PMID:19002190	pubmed	19002190	create date:2008/11/13 | first author:Willnow TE
Sleep as a fundamental property of neuronal assemblies.	/pubmed/18985047	Krueger JM, Rector DM, Roy S, Van Dongen HP, Belenky G, Panksepp J.	Nat Rev Neurosci. 2008 Dec;9(12):910-9. Epub 2008 Nov 5. Review.	Nat Rev Neurosci. 2008	PubMed	citation	PMID:18985047	pubmed	18985047	create date:2008/11/06 | first author:Krueger JM
Attention and awareness in stage magic: turning tricks into research.	/pubmed/18949833	Macknik SL, King M, Randi J, Robbins A, Teller, Thompson J, Martinez-Conde S.	Nat Rev Neurosci. 2008 Nov;9(11):871-9. Review.	Nat Rev Neurosci. 2008	PubMed	citation	PMID:18949833	pubmed	18949833	create date:2008/10/25 | first author:Macknik SL
Remyelination in the CNS: from biology to therapy.	/pubmed/18931697	Franklin RJ, Ffrench-Constant C.	Nat Rev Neurosci. 2008 Nov;9(11):839-55. Review.	Nat Rev Neurosci. 2008	PubMed	citation	PMID:18931697	pubmed	18931697	create date:2008/10/22 | first author:Franklin RJ
Ubiquitin, the proteasome and protein degradation in neuronal function and dysfunction.	/pubmed/18931696	Tai HC, Schuman EM.	Nat Rev Neurosci. 2008 Nov;9(11):826-38. Review.	Nat Rev Neurosci. 2008	PubMed	citation	PMID:18931696	pubmed	18931696	create date:2008/10/22 | first author:Tai HC
Silent synapses and the emergence of a postsynaptic mechanism for LTP.	/pubmed/18854855	Kerchner GA, Nicoll RA.	Nat Rev Neurosci. 2008 Nov;9(11):813-25. Epub 2008 Oct 15. Review. Erratum in: Nat Rev Neurosci. 2009 Mar;10(3):242.	Nat Rev Neurosci. 2008	PubMed	citation	PMID:18854855	pubmed	18854855	create date:2008/10/16 | first author:Kerchner GA
Functional role of the supplementary and pre-supplementary motor areas.	/pubmed/18843271	Nachev P, Kennard C, Husain M.	Nat Rev Neurosci. 2008 Nov;9(11):856-69. Epub 2008 Oct 9. Review.	Nat Rev Neurosci. 2008	PubMed	citation	PMID:18843271	pubmed	18843271	create date:2008/10/10 | first author:Nachev P
Asian promise: the state and future of collaborations in neuroscience.	/pubmed/18843270	Poo MM, Sander L, Fivaz M, Hayashi Y.	Nat Rev Neurosci. 2008 Nov;9(11):881-4. Epub 2008 Oct 9.	Nat Rev Neurosci. 2008	PubMed	citation	PMID:18843270	pubmed	18843270	create date:2008/10/10 | first author:Poo MM
C1q: the perfect complement for a synaptic feast?	/pubmed/18827829	Perry VH, O'Connor V.	Nat Rev Neurosci. 2008 Nov;9(11):807-11. Epub 2008 Oct 1. Review.	Nat Rev Neurosci. 2008	PubMed	citation	PMID:18827829	pubmed	18827829	create date:2008/10/02 | first author:Perry VH
Thirty years of Alzheimer's disease genetics: the implications of systematic meta-analyses.	/pubmed/18802446	Bertram L, Tanzi RE.	Nat Rev Neurosci. 2008 Oct;9(10):768-78. Review.	Nat Rev Neurosci. 2008	PubMed	citation	PMID:18802446	pubmed	18802446	create date:2008/09/20 | first author:Bertram L
CART peptides: regulators of body weight, reward and other functions.	/pubmed/18802445	Rogge G, Jones D, Hubert GW, Lin Y, Kuhar MJ.	Nat Rev Neurosci. 2008 Oct;9(10):747-58. Review. Erratum in: Nat Rev Neurosci. 2010 Mar;11(3):218. Dosage error in article text.	Nat Rev Neurosci. 2008	PubMed	citation	PMID:18802445	pubmed	18802445	create date:2008/09/20 | first author:Rogge G
Cognitive therapy versus medication for depression: treatment outcomes and neural mechanisms.	/pubmed/18784657	DeRubeis RJ, Siegle GJ, Hollon SD.	Nat Rev Neurosci. 2008 Oct;9(10):788-96. Epub 2008 Sep 11. Review.	Nat Rev Neurosci. 2008	PubMed	citation	PMID:18784657	pubmed	18784657	create date:2008/09/12 | first author:DeRubeis RJ
High-content analysis in neuroscience.	/pubmed/18784656	Dragunow M.	Nat Rev Neurosci. 2008 Oct;9(10):779-88. Epub 2008 Sep 11. Review.	Nat Rev Neurosci. 2008	PubMed	citation	PMID:18784656	pubmed	18784656	create date:2008/09/12 | first author:Dragunow M
The insulin paradox: aging, proteotoxicity and neurodegeneration.	/pubmed/18769445	Cohen E, Dillin A.	Nat Rev Neurosci. 2008 Oct;9(10):759-67. Epub 2008 Sep 4. Review.	Nat Rev Neurosci. 2008	PubMed	citation	PMID:18769445	pubmed	18769445	create date:2008/09/05 | first author:Cohen E
Research in motion: the enigma of Parkinson's disease pathology spread.	/pubmed/18769444	Brundin P, Li JY, Holton JL, Lindvall O, Revesz T.	Nat Rev Neurosci. 2008 Oct;9(10):741-5. Epub 2008 Sep 4. Review.	Nat Rev Neurosci. 2008	PubMed	citation	PMID:18769444	pubmed	18769444	create date:2008/09/05 | first author:Brundin P
Applications of real-time fMRI.	/pubmed/18714327	deCharms RC.	Nat Rev Neurosci. 2008 Sep;9(9):720-9. Review.	Nat Rev Neurosci. 2008	PubMed	citation	PMID:18714327	pubmed	18714327	create date:2008/08/21 | first author:deCharms RC
Computational models of schizophrenia and dopamine modulation in the prefrontal cortex.	/pubmed/18714326	Rolls ET, Loh M, Deco G, Winterer G.	Nat Rev Neurosci. 2008 Sep;9(9):696-709. Review.	Nat Rev Neurosci. 2008	PubMed	citation	PMID:18714326	pubmed	18714326	create date:2008/08/21 | first author:Rolls ET
Molecular mechanisms of L-DOPA-induced dyskinesia.	/pubmed/18714325	Jenner P.	Nat Rev Neurosci. 2008 Sep;9(9):665-77. Review.	Nat Rev Neurosci. 2008	PubMed	citation	PMID:18714325	pubmed	18714325	create date:2008/08/21 | first author:Jenner P
Culture-sensitive neural substrates of human cognition: a transcultural neuroimaging approach.	/pubmed/18641669	Han S, Northoff G.	Nat Rev Neurosci. 2008 Aug;9(8):646-54.	Nat Rev Neurosci. 2008	PubMed	citation	PMID:18641669	pubmed	18641669	create date:2008/07/22 | first author:Han S
The parietal cortex and episodic memory: an attentional account.	/pubmed/18641668	Cabeza R, Ciaramelli E, Olson IR, Moscovitch M.	Nat Rev Neurosci. 2008 Aug;9(8):613-25. Review.	Nat Rev Neurosci. 2008	PubMed	citation	PMID:18641668	pubmed	18641668	create date:2008/07/22 | first author:Cabeza R
'Where' and 'what' in the whisker sensorimotor system.	/pubmed/18641667	Diamond ME, von Heimendahl M, Knutsen PM, Kleinfeld D, Ahissar E.	Nat Rev Neurosci. 2008 Aug;9(8):601-12. Review. Erratum in: Nat Rev Neurosci. 2008 Sep;9(9):709.	Nat Rev Neurosci. 2008	PubMed	citation	PMID:18641667	pubmed	18641667	create date:2008/07/22 | first author:Diamond ME
Corollary discharge across the animal kingdom.	/pubmed/18641666	Crapse TB, Sommer MA.	Nat Rev Neurosci. 2008 Aug;9(8):587-600. Review.	Nat Rev Neurosci. 2008	PubMed	citation	PMID:18641666	pubmed	18641666	create date:2008/07/22 | first author:Crapse TB
How can we realize the promise of personalized antidepressant medicines?	/pubmed/18628772	Holsboer F.	Nat Rev Neurosci. 2008 Aug;9(8):638-46. Epub 2008 Jul 16.	Nat Rev Neurosci. 2008	PubMed	citation	PMID:18628772	pubmed	18628772	create date:2008/07/17 | first author:Holsboer F
Computer modelling of epilepsy.	/pubmed/18594562	Lytton WW.	Nat Rev Neurosci. 2008 Aug;9(8):626-37. Epub 2008 Jul 2. Review.	Nat Rev Neurosci. 2008	PubMed	citation	PMID:18594562	pubmed	18594562	create date:2008/07/03 | first author:Lytton WW
Brain foods: the effects of nutrients on brain function.	/pubmed/18568016	Gómez-Pinilla F.	Nat Rev Neurosci. 2008 Jul;9(7):568-78. Review.	Nat Rev Neurosci. 2008	PubMed	citation	PMID:18568016	pubmed	18568016	create date:2008/06/24 | first author:Gómez-Pinilla F
Petilla terminology: nomenclature of features of GABAergic interneurons of the cerebral cortex.	/pubmed/18568015	Petilla Interneuron Nomenclature Group, Ascoli GA, Alonso-Nanclares L, Anderson SA, Barrionuevo G, Benavides-Piccione R, Burkhalter A, Buzsáki G, Cauli B, Defelipe J, Fairén A, Feldmeyer D, Fishell G, Fregnac Y, Freund TF, Gardner D, Gardner EP, Goldberg JH, Helmstaedter M, Hestrin S, Karube F, Kisvárday ZF, et al.	Nat Rev Neurosci. 2008 Jul;9(7):557-68. Review.	Nat Rev Neurosci. 2008	PubMed	citation	PMID:18568015	pubmed	18568015	create date:2008/06/24 | first author:Petilla Interneuron Nomenclature Group
Animal models of Alzheimer's disease and frontotemporal dementia.	/pubmed/18568014	Götz J, Ittner LM.	Nat Rev Neurosci. 2008 Jul;9(7):532-44. Review.	Nat Rev Neurosci. 2008	PubMed	citation	PMID:18568014	pubmed	18568014	create date:2008/06/24 | first author:Götz J
Mitochondrial fragmentation in neurodegeneration.	/pubmed/18568013	Knott AB, Perkins G, Schwarzenbacher R, Bossy-Wetzel E.	Nat Rev Neurosci. 2008 Jul;9(7):505-18. Review.	Nat Rev Neurosci. 2008	PubMed	citation	PMID:18568013	pubmed	18568013	create date:2008/06/24 | first author:Knott AB
A framework for studying the neurobiology of value-based decision making.	/pubmed/18545266	Rangel A, Camerer C, Montague PR.	Nat Rev Neurosci. 2008 Jul;9(7):545-56. Epub 2008 Jun 11. Review.	Nat Rev Neurosci. 2008	PubMed	citation	PMID:18545266	pubmed	18545266	create date:2008/06/12 | first author:Rangel A
Central mechanisms of osmosensation and systemic osmoregulation.	/pubmed/18509340	Bourque CW.	Nat Rev Neurosci. 2008 Jul;9(7):519-31. Epub 2008 May 29. Review.	Nat Rev Neurosci. 2008	PubMed	citation	PMID:18509340	pubmed	18509340	create date:2008/05/30 | first author:Bourque CW
Can the immune system be harnessed to repair the CNS?	/pubmed/18490917	Popovich PG, Longbrake EE.	Nat Rev Neurosci. 2008 Jun;9(6):481-93. Review.	Nat Rev Neurosci. 2008	PubMed	citation	PMID:18490917	pubmed	18490917	create date:2008/05/21 | first author:Popovich PG
The neural control of micturition.	/pubmed/18490916	Fowler CJ, Griffiths D, de Groat WC.	Nat Rev Neurosci. 2008 Jun;9(6):453-66. Review.	Nat Rev Neurosci. 2008	PubMed	citation	PMID:18490916	pubmed	18490916	create date:2008/05/21 | first author:Fowler CJ
Neuregulin 1 in neural development, synaptic plasticity and schizophrenia.	/pubmed/18478032	Mei L, Xiong WC.	Nat Rev Neurosci. 2008 Jun;9(6):437-52. Epub 2008 May 14. Review.	Nat Rev Neurosci. 2008	PubMed	citation	PMID:18478032	pubmed	18478032	create date:2008/05/15 | first author:Mei L
The neural systems that mediate human perceptual decision making.	/pubmed/18464792	Heekeren HR, Marrett S, Ungerleider LG.	Nat Rev Neurosci. 2008 Jun;9(6):467-79. Epub 2008 May 9. Review.	Nat Rev Neurosci. 2008	PubMed	citation	PMID:18464792	pubmed	18464792	create date:2008/05/10 | first author:Heekeren HR
Presynaptic glutamate receptors: physiological functions and mechanisms of action.	/pubmed/18464791	Pinheiro PS, Mulle C.	Nat Rev Neurosci. 2008 Jun;9(6):423-36. Epub 2008 May 9. Review.	Nat Rev Neurosci. 2008	PubMed	citation	PMID:18464791	pubmed	18464791	create date:2008/05/10 | first author:Pinheiro PS
Title	URL	Description	Details	ShortDetails	Resource	Type	Identifiers	Db	EntrezUID	Properties
A technicolour approach to the connectome.	/pubmed/18446160	Lichtman JW, Livet J, Sanes JR.	Nat Rev Neurosci. 2008 Jun;9(6):417-22. Epub 2008 Apr 30. Review.	Nat Rev Neurosci. 2008	PubMed	citation	PMID:18446160	pubmed	18446160	create date:2008/05/01 | first author:Lichtman JW
Choices in neuroscience careers.	/pubmed/18425092	Bartfai T, Insel T, Fishell G, Rothwell N.	Nat Rev Neurosci. 2008 May;9(5):401-5.	Nat Rev Neurosci. 2008	PubMed	citation	PMID:18425092	pubmed	18425092	create date:2008/04/22 | first author:Bartfai T
General anaesthesia: from molecular targets to neuronal pathways of sleep and arousal.	/pubmed/18425091	Franks NP.	Nat Rev Neurosci. 2008 May;9(5):370-86. Review.	Nat Rev Neurosci. 2008	PubMed	citation	PMID:18425091	pubmed	18425091	create date:2008/04/22 | first author:Franks NP
Plasticity of intrinsic neuronal properties in CNS disorders.	/pubmed/18425090	Beck H, Yaari Y.	Nat Rev Neurosci. 2008 May;9(5):357-69. Review.	Nat Rev Neurosci. 2008	PubMed	citation	PMID:18425090	pubmed	18425090	create date:2008/04/22 | first author:Beck H
Actin in action: the interplay between the actin cytoskeleton and synaptic efficacy.	/pubmed/18425089	Cingolani LA, Goda Y.	Nat Rev Neurosci. 2008 May;9(5):344-56. Review. Erratum in: Nat Rev Neurosci. 2008 Jun;9(6):494.	Nat Rev Neurosci. 2008	PubMed	citation	PMID:18425089	pubmed	18425089	create date:2008/04/22 | first author:Cingolani LA
Metaplasticity: tuning synapses and networks for plasticity.	/pubmed/18401345	Abraham WC.	Nat Rev Neurosci. 2008 May;9(5):387.	Nat Rev Neurosci. 2008	PubMed	citation	PMID:18401345	pubmed	18401345	create date:2008/04/11 | first author:Abraham WC
Hippocampal and perirhinal functions in recognition memory.	/pubmed/18382467	Brown MW.	Nat Rev Neurosci. 2008 May;9(5):405; author reply 405. No abstract available.	Nat Rev Neurosci. 2008	PubMed	citation	PMID:18382467	pubmed	18382467	create date:2008/04/03 | first author:Brown MW
GABA(A) receptor trafficking and its role in the dynamic modulation of neuronal inhibition.	/pubmed/18382465	Jacob TC, Moss SJ, Jurd R.	Nat Rev Neurosci. 2008 May;9(5):331-43. Review.	Nat Rev Neurosci. 2008	PubMed	citation	PMID:18382465	pubmed	18382465	create date:2008/04/03 | first author:Jacob TC
A common neurobiology for pain and pleasure.	/pubmed/18354400	Leknes S, Tracey I.	Nat Rev Neurosci. 2008 Apr;9(4):314-20. Review.	Nat Rev Neurosci. 2008	PubMed	citation	PMID:18354400	pubmed	18354400	create date:2008/03/21 | first author:Leknes S
The social brain in adolescence.	/pubmed/18354399	Blakemore SJ.	Nat Rev Neurosci. 2008 Apr;9(4):267-77. Review.	Nat Rev Neurosci. 2008	PubMed	citation	PMID:18354399	pubmed	18354399	create date:2008/03/21 | first author:Blakemore SJ
Multisensory integration: current issues from the perspective of the single neuron.	/pubmed/18354398	Stein BE, Stanford TR.	Nat Rev Neurosci. 2008 Apr;9(4):255-66. Review. Erratum in: Nat Rev Neurosci.2008 May;9(5):406.	Nat Rev Neurosci. 2008	PubMed	citation	PMID:18354398	pubmed	18354398	create date:2008/03/21 | first author:Stein BE
Effects of development and enculturation on number representation in the brain.	/pubmed/18334999	Ansari D.	Nat Rev Neurosci. 2008 Apr;9(4):278-91. Review.	Nat Rev Neurosci. 2008	PubMed	citation	PMID:18334999	pubmed	18334999	create date:2008/03/13 | first author:Ansari D
Noise in the nervous system.	/pubmed/18319728	Faisal AA, Selen LP, Wolpert DM.	Nat Rev Neurosci. 2008 Apr;9(4):292-303. Review.	Nat Rev Neurosci. 2008	PubMed	citation	PMID:18319728	pubmed	18319728	create date:2008/03/06 | first author:Faisal AA
Control of mental activities by internal models in the cerebellum.	/pubmed/18319727	Ito M.	Nat Rev Neurosci. 2008 Apr;9(4):304-13. Review.	Nat Rev Neurosci. 2008	PubMed	citation	PMID:18319727	pubmed	18319727	create date:2008/03/06 | first author:Ito M
Functional neuroimaging of the vegetative state.	/pubmed/18285801	Owen AM, Coleman MR.	Nat Rev Neurosci. 2008 Mar;9(3):235-43. Review.	Nat Rev Neurosci. 2008	PubMed	citation	PMID:18285801	pubmed	18285801	create date:2008/02/21 | first author:Owen AM
The pathophysiological basis of dystonias.	/pubmed/18285800	Breakefield XO, Blood AJ, Li Y, Hallett M, Hanson PI, Standaert DG.	Nat Rev Neurosci. 2008 Mar;9(3):222-34. Review.	Nat Rev Neurosci. 2008	PubMed	citation	PMID:18285800	pubmed	18285800	create date:2008/02/21 | first author:Breakefield XO
Pyramidal neurons: dendritic structure and synaptic integration.	/pubmed/18270515	Spruston N.	Nat Rev Neurosci. 2008 Mar;9(3):206-21. Review.	Nat Rev Neurosci. 2008	PubMed	citation	PMID:18270515	pubmed	18270515	create date:2008/02/14 | first author:Spruston N
The hippocampus and memory: insights from spatial processing.	/pubmed/18270514	Bird CM, Burgess N.	Nat Rev Neurosci. 2008 Mar;9(3):182-94. Review.	Nat Rev Neurosci. 2008	PubMed	citation	PMID:18270514	pubmed	18270514	create date:2008/02/14 | first author:Bird CM
Imaging in vivo: watching the brain in action.	/pubmed/18270513	Kerr JN, Denk W.	Nat Rev Neurosci. 2008 Mar;9(3):195-205. Review.	Nat Rev Neurosci. 2008	PubMed	citation	PMID:18270513	pubmed	18270513	create date:2008/02/14 | first author:Kerr JN
Neurovascular signalling defects in neurodegeneration.	/pubmed/18253131	Zacchigna S, Lambrechts D, Carmeliet P.	Nat Rev Neurosci. 2008 Mar;9(3):169-81. Review.	Nat Rev Neurosci. 2008	PubMed	citation	PMID:18253131	pubmed	18253131	create date:2008/02/07 | first author:Zacchigna S
On the relationship between emotion and cognition.	/pubmed/18209732	Pessoa L.	Nat Rev Neurosci. 2008 Feb;9(2):148-58. Review.	Nat Rev Neurosci. 2008	PubMed	citation	PMID:18209732	pubmed	18209732	create date:2008/01/23 | first author:Pessoa L
Actin-binding proteins take the reins in growth cones.	/pubmed/18209731	Pak CW, Flynn KC, Bamburg JR.	Nat Rev Neurosci. 2008 Feb;9(2):136-47. Review.	Nat Rev Neurosci. 2008	PubMed	citation	PMID:18209731	pubmed	18209731	create date:2008/01/23 | first author:Pak CW
Development of the human cerebral cortex: Boulder Committee revisited.	/pubmed/18209730	Bystron I, Blakemore C, Rakic P.	Nat Rev Neurosci. 2008 Feb;9(2):110-22. Review.	Nat Rev Neurosci. 2008	PubMed	citation	PMID:18209730	pubmed	18209730	create date:2008/01/23 | first author:Bystron I
Targeting the murine serotonin transporter: insights into human neurobiology.	/pubmed/18209729	Murphy DL, Lesch KP.	Nat Rev Neurosci. 2008 Feb;9(2):85-96. Review.	Nat Rev Neurosci. 2008	PubMed	citation	PMID:18209729	pubmed	18209729	create date:2008/01/23 | first author:Murphy DL
Interpreting fMRI data: maps, modules and dimensions.	/pubmed/18200027	Op de Beeck HP, Haushofer J, Kanwisher NG.	Nat Rev Neurosci. 2008 Feb;9(2):123-35. Review.	Nat Rev Neurosci. 2008	PubMed	citation	PMID:18200027	pubmed	18200027	create date:2008/01/18 | first author:Op de Beeck HP
Regulation of spike timing in visual cortical circuits.	/pubmed/18200026	Tiesinga P, Fellous JM, Sejnowski TJ.	Nat Rev Neurosci. 2008 Feb;9(2):97-107. Review.	Nat Rev Neurosci. 2008	PubMed	citation	PMID:18200026	pubmed	18200026	create date:2008/01/18 | first author:Tiesinga P
Synaptic plasticity, memory and the hippocampus: a neural network approach to causality.	/pubmed/18094707	Neves G, Cooke SF, Bliss TV.	Nat Rev Neurosci. 2008 Jan;9(1):65-75. Review.	Nat Rev Neurosci. 2008	PubMed	citation	PMID:18094707	pubmed	18094707	create date:2007/12/21 | first author:Neves G
Be smart, exercise your heart: exercise effects on brain and cognition.	/pubmed/18094706	Hillman CH, Erickson KI, Kramer AF.	Nat Rev Neurosci. 2008 Jan;9(1):58-65. Review.	Nat Rev Neurosci. 2008	PubMed	citation	PMID:18094706	pubmed	18094706	create date:2007/12/21 | first author:Hillman CH
Glucose neurotoxicity.	/pubmed/18094705	Tomlinson DR, Gardiner NJ.	Nat Rev Neurosci. 2008 Jan;9(1):36-45. Review.	Nat Rev Neurosci. 2008	PubMed	citation	PMID:18094705	pubmed	18094705	create date:2007/12/21 | first author:Tomlinson DR
The expectant brain: adapting for motherhood.	/pubmed/18073776	Brunton PJ, Russell JA.	Nat Rev Neurosci. 2008 Jan;9(1):11-25. Review.	Nat Rev Neurosci. 2008	PubMed	citation	PMID:18073776	pubmed	18073776	create date:2007/12/13 | first author:Brunton PJ
From inflammation to sickness and depression: when the immune system subjugates the brain.	/pubmed/18073775	Dantzer R, O'Connor JC, Freund GG, Johnson RW, Kelley KW.	Nat Rev Neurosci. 2008 Jan;9(1):46-56. Review.	Nat Rev Neurosci. 2008	PubMed	citation	PMID:18073775	pubmed	18073775	create date:2007/12/13 | first author:Dantzer R
Polysialic acid in the plasticity of the developing and adult vertebrate nervous system.	/pubmed/18059411	Rutishauser U.	Nat Rev Neurosci. 2008 Jan;9(1):26-35. Review.	Nat Rev Neurosci. 2008	PubMed	citation	PMID:18059411	pubmed	18059411	create date:2007/12/07 | first author:Rutishauser U
Where do you know what you know? The representation of semantic knowledge in the human brain.	/pubmed/18026167	Patterson K, Nestor PJ, Rogers TT.	Nat Rev Neurosci. 2007 Dec;8(12):976-87. Review.	Nat Rev Neurosci. 2007	PubMed	citation	PMID:18026167	pubmed	18026167	create date:2007/11/21 | first author:Patterson K
Evolution of the vertebrate eye: opsins, photoreceptors, retina and eye cup.	/pubmed/18026166	Lamb TD, Collin SP, Pugh EN Jr.	Nat Rev Neurosci. 2007 Dec;8(12):960-76. Review.	Nat Rev Neurosci. 2007	PubMed	citation	PMID:18026166	pubmed	18026166	create date:2007/11/21 | first author:Lamb TD
Molecular diversity of Dscam: recognition of molecular identity in neuronal wiring.	/pubmed/18026165	Schmucker D.	Nat Rev Neurosci. 2007 Dec;8(12):915-20. Review.	Nat Rev Neurosci. 2007	PubMed	citation	PMID:18026165	pubmed	18026165	create date:2007/11/21 | first author:Schmucker D
Glutamate transporters: confining runaway excitation by shaping synaptic transmission.	/pubmed/17987031	Tzingounis AV, Wadiche JI.	Nat Rev Neurosci. 2007 Dec;8(12):935-47. Review.	Nat Rev Neurosci. 2007	PubMed	citation	PMID:17987031	pubmed	17987031	create date:2007/11/08 | first author:Tzingounis AV
Emerging extranuclear roles of protein SUMOylation in neuronal function and dysfunction.	/pubmed/17987030	Martin S, Wilkinson KA, Nishimune A, Henley JM.	Nat Rev Neurosci. 2007 Dec;8(12):948-59. Review.	Nat Rev Neurosci. 2007	PubMed	citation	PMID:17987030	pubmed	17987030	create date:2007/11/08 | first author:Martin S
Regulation of ion transport proteins by membrane phosphoinositides.	/pubmed/17971783	Gamper N, Shapiro MS.	Nat Rev Neurosci. 2007 Dec;8(12):921-34. Review.	Nat Rev Neurosci. 2007	PubMed	citation	PMID:17971783	pubmed	17971783	create date:2007/11/01 | first author:Gamper N
Chemokines: a new class of neuromodulator?	/pubmed/17948033	Rostène W, Kitabgi P, Parsadaniantz SM.	Nat Rev Neurosci. 2007 Nov;8(11):895-903. Review.	Nat Rev Neurosci. 2007	PubMed	citation	PMID:17948033	pubmed	17948033	create date:2007/10/20 | first author:Rostène W
Recognition memory and the medial temporal lobe: a new perspective.	/pubmed/17948032	Squire LR, Wixted JT, Clark RE.	Nat Rev Neurosci. 2007 Nov;8(11):872-83. Review.	Nat Rev Neurosci. 2007	PubMed	citation	PMID:17948032	pubmed	17948032	create date:2007/10/20 | first author:Squire LR
Patterning and axon guidance of cranial motor neurons.	/pubmed/17948031	Guthrie S.	Nat Rev Neurosci. 2007 Nov;8(11):859-71. Review.	Nat Rev Neurosci. 2007	PubMed	citation	PMID:17948031	pubmed	17948031	create date:2007/10/20 | first author:Guthrie S
Synaptic plasticity and addiction.	/pubmed/17948030	Kauer JA, Malenka RC.	Nat Rev Neurosci. 2007 Nov;8(11):844-58. Review.	Nat Rev Neurosci. 2007	PubMed	citation	PMID:17948030	pubmed	17948030	create date:2007/10/20 | first author:Kauer JA
Genomic imprinting effects on brain development and function.	/pubmed/17925812	Wilkinson LS, Davies W, Isles AR.	Nat Rev Neurosci. 2007 Nov;8(11):832-43. Review.	Nat Rev Neurosci. 2007	PubMed	citation	PMID:17925812	pubmed	17925812	create date:2007/10/11 | first author:Wilkinson LS
Cannabis, the mind and society: the hash realities.	/pubmed/17925811	Murray RM, Morrison PD, Henquet C, Di Forti M.	Nat Rev Neurosci. 2007 Nov;8(11):885-95. Review.	Nat Rev Neurosci. 2007	PubMed	citation	PMID:17925811	pubmed	17925811	create date:2007/10/11 | first author:Murray RM
Neuronal regulation of alternative pre-mRNA splicing.	/pubmed/17895907	Li Q, Lee JA, Black DL.	Nat Rev Neurosci. 2007 Nov;8(11):819-31. Review.	Nat Rev Neurosci. 2007	PubMed	citation	PMID:17895907	pubmed	17895907	create date:2007/09/27 | first author:Li Q
Pathologically activated therapeutics for neuroprotection.	/pubmed/17882256	Lipton SA.	Nat Rev Neurosci. 2007 Oct;8(10):803-8. Review. Erratum in: Nat Rev Neurosci. 2007 Nov;8(11):2p following 903.	Nat Rev Neurosci. 2007	PubMed	citation	PMID:17882256	pubmed	17882256	create date:2007/09/21 | first author:Lipton SA
Neurons and networks in daily rhythms.	/pubmed/17882255	Herzog ED.	Nat Rev Neurosci. 2007 Oct;8(10):790-802. Review.	Nat Rev Neurosci. 2007	PubMed	citation	PMID:17882255	pubmed	17882255	create date:2007/09/21 | first author:Herzog ED
Nitric oxide in the central nervous system: neuroprotection versus neurotoxicity.	/pubmed/17882254	Calabrese V, Mancuso C, Calvani M, Rizzarelli E, Butterfield DA, Stella AM.	Nat Rev Neurosci. 2007 Oct;8(10):766-75. Review.	Nat Rev Neurosci. 2007	PubMed	citation	PMID:17882254	pubmed	17882254	create date:2007/09/21 | first author:Calabrese V
Retinoic acid in the development, regeneration and maintenance of the nervous system.	/pubmed/17882253	Maden M.	Nat Rev Neurosci. 2007 Oct;8(10):755-65. Review.	Nat Rev Neurosci. 2007	PubMed	citation	PMID:17882253	pubmed	17882253	create date:2007/09/21 | first author:Maden M
A neuroscientist's guide to lipidomics.	/pubmed/17882252	Piomelli D, Astarita G, Rapaka R.	Nat Rev Neurosci. 2007 Oct;8(10):743-54. Review.	Nat Rev Neurosci. 2007	PubMed	citation	PMID:17882252	pubmed	17882252	create date:2007/09/21 | first author:Piomelli D
Title	URL	Description	Details	ShortDetails	Resource	Type	Identifiers	Db	EntrezUID	Properties
Dendritic mRNA: transport, translation and function.	/pubmed/17848965	Bramham CR, Wells DG.	Nat Rev Neurosci. 2007 Oct;8(10):776-89. Review.	Nat Rev Neurosci. 2007	PubMed	citation	PMID:17848965	pubmed	17848965	create date:2007/09/13 | first author:Bramham CR
Therapeutic use of rTMS.	/pubmed/17848964	Pridmore S.	Nat Rev Neurosci. 2007 Sep 12. [Epub ahead of print] No abstract available.	Nat Rev Neurosci. 2007	PubMed	citation	PMID:17848964	pubmed	17848964	create date:2007/09/13 | first author:Pridmore S
Therapeutic use of rTMS.	/pubmed/17848963	Ridding MC, Rothwell JC.	Nat Rev Neurosci. 2007 Sep 12. [Epub ahead of print] No abstract available.	Nat Rev Neurosci. 2007	PubMed	citation	PMID:17848963	pubmed	17848963	create date:2007/09/13 | first author:Ridding MC
Can neuroscience be integrated into the DSM-V?	/pubmed/17704814	Hyman SE.	Nat Rev Neurosci. 2007 Sep;8(9):725-32. Review.	Nat Rev Neurosci. 2007	PubMed	citation	PMID:17704814	pubmed	17704814	create date:2007/08/21 | first author:Hyman SE
The effect of neurodegenerative diseases on the subventricular zone.	/pubmed/17704813	Curtis MA, Faull RL, Eriksson PS.	Nat Rev Neurosci. 2007 Sep;8(9):712-23. Review.	Nat Rev Neurosci. 2007	PubMed	citation	PMID:17704813	pubmed	17704813	create date:2007/08/21 | first author:Curtis MA
Spontaneous fluctuations in brain activity observed with functional magnetic resonance imaging.	/pubmed/17704812	Fox MD, Raichle ME.	Nat Rev Neurosci. 2007 Sep;8(9):700-11. Review.	Nat Rev Neurosci. 2007	PubMed	citation	PMID:17704812	pubmed	17704812	create date:2007/08/21 | first author:Fox MD
Long-term synaptic plasticity in hippocampal interneurons.	/pubmed/17704811	Kullmann DM, Lamsa KP.	Nat Rev Neurosci. 2007 Sep;8(9):687-99. Review.	Nat Rev Neurosci. 2007	PubMed	citation	PMID:17704811	pubmed	17704811	create date:2007/08/21 | first author:Kullmann DM
Development of GABA innervation in the cerebral and cerebellar cortices.	/pubmed/17704810	Huang ZJ, Di Cristo G, Ango F.	Nat Rev Neurosci. 2007 Sep;8(9):673-86. Review.	Nat Rev Neurosci. 2007	PubMed	citation	PMID:17704810	pubmed	17704810	create date:2007/08/21 | first author:Huang ZJ
Remembering the past to imagine the future: the prospective brain.	/pubmed/17700624	Schacter DL, Addis DR, Buckner RL.	Nat Rev Neurosci. 2007 Sep;8(9):657-61. Review.	Nat Rev Neurosci. 2007	PubMed	citation	PMID:17700624	pubmed	17700624	create date:2007/08/21 | first author:Schacter DL
Tau-mediated neurodegeneration in Alzheimer's disease and related disorders.	/pubmed/17684513	Ballatore C, Lee VM, Trojanowski JQ.	Nat Rev Neurosci. 2007 Sep;8(9):663-72. Review.	Nat Rev Neurosci. 2007	PubMed	citation	PMID:17684513	pubmed	17684513	create date:2007/08/09 | first author:Ballatore C
The neural basis of visual body perception.	/pubmed/17643089	Peelen MV, Downing PE.	Nat Rev Neurosci. 2007 Aug;8(8):636-48. Review.	Nat Rev Neurosci. 2007	PubMed	citation	PMID:17643089	pubmed	17643089	create date:2007/07/24 | first author:Peelen MV
Angiogenesis in brain tumours.	/pubmed/17643088	Jain RK, di Tomaso E, Duda DG, Loeffler JS, Sorensen AG, Batchelor TT.	Nat Rev Neurosci. 2007 Aug;8(8):610-22. Review.	Nat Rev Neurosci. 2007	PubMed	citation	PMID:17643088	pubmed	17643088	create date:2007/07/24 | first author:Jain RK
Circuit-breakers: optical technologies for probing neural signals and systems.	/pubmed/17643087	Zhang F, Aravanis AM, Adamantidis A, de Lecea L, Deisseroth K.	Nat Rev Neurosci. 2007 Aug;8(8):577-81. Review. Erratum in: Nat Rev Neurosci. 2007 Sep;8(9):732.	Nat Rev Neurosci. 2007	PubMed	citation	PMID:17643087	pubmed	17643087	create date:2007/07/24 | first author:Zhang F
Initiation to end point: the multiple roles of fibroblast growth factors in neural development.	/pubmed/17637802	Mason I.	Nat Rev Neurosci. 2007 Aug;8(8):583-96. Review.	Nat Rev Neurosci. 2007	PubMed	citation	PMID:17637802	pubmed	17637802	create date:2007/07/20 | first author:Mason I
The sequence of events that underlie quantal transmission at central glutamatergic synapses.	/pubmed/17637801	Lisman JE, Raghavachari S, Tsien RW.	Nat Rev Neurosci. 2007 Aug;8(8):597-609. Review.	Nat Rev Neurosci. 2007	PubMed	citation	PMID:17637801	pubmed	17637801	create date:2007/07/20 | first author:Lisman JE
Translational principles of deep brain stimulation.	/pubmed/17637800	Kringelbach ML, Jenkinson N, Owen SL, Aziz TZ.	Nat Rev Neurosci. 2007 Aug;8(8):623-35. Review.	Nat Rev Neurosci. 2007	PubMed	citation	PMID:17637800	pubmed	17637800	create date:2007/07/20 | first author:Kringelbach ML
When the brain plays music: auditory-motor interactions in music perception and production.	/pubmed/17585307	Zatorre RJ, Chen JL, Penhune VB.	Nat Rev Neurosci. 2007 Jul;8(7):547-58. Review.	Nat Rev Neurosci. 2007	PubMed	citation	PMID:17585307	pubmed	17585307	create date:2007/06/23 | first author:Zatorre RJ
Neural mechanisms of aggression.	/pubmed/17585306	Nelson RJ, Trainor BC.	Nat Rev Neurosci. 2007 Jul;8(7):536-46. Review.	Nat Rev Neurosci. 2007	PubMed	citation	PMID:17585306	pubmed	17585306	create date:2007/06/23 | first author:Nelson RJ
Space and time in visual context.	/pubmed/17585305	Schwartz O, Hsu A, Dayan P.	Nat Rev Neurosci. 2007 Jul;8(7):522-35. Review.	Nat Rev Neurosci. 2007	PubMed	citation	PMID:17585305	pubmed	17585305	create date:2007/06/23 | first author:Schwartz O
TRP channels in mechanosensation: direct or indirect activation?	/pubmed/17585304	Christensen AP, Corey DP.	Nat Rev Neurosci. 2007 Jul;8(7):510-21. Review.	Nat Rev Neurosci. 2007	PubMed	citation	PMID:17585304	pubmed	17585304	create date:2007/06/23 | first author:Christensen AP
Is there a future for therapeutic use of transcranial magnetic stimulation?	/pubmed/17565358	Ridding MC, Rothwell JC.	Nat Rev Neurosci. 2007 Jul;8(7):559-67. Review.	Nat Rev Neurosci. 2007	PubMed	citation	PMID:17565358	pubmed	17565358	create date:2007/06/15 | first author:Ridding MC
Intracellular amyloid-beta in Alzheimer's disease.	/pubmed/17551515	LaFerla FM, Green KN, Oddo S.	Nat Rev Neurosci. 2007 Jul;8(7):499-509. Review.	Nat Rev Neurosci. 2007	PubMed	citation	PMID:17551515	pubmed	17551515	create date:2007/06/07 | first author:LaFerla FM
How widespread is adult neurogenesis in mammals?	/pubmed/17514200	Gould E.	Nat Rev Neurosci. 2007 Jun;8(6):481-8. Review.	Nat Rev Neurosci. 2007	PubMed	citation	PMID:17514200	pubmed	17514200	create date:2007/05/22 | first author:Gould E
Enteric nervous system development and Hirschsprung's disease: advances in genetic and stem cell studies.	/pubmed/17514199	Heanue TA, Pachnis V.	Nat Rev Neurosci. 2007 Jun;8(6):466-79. Review. Erratum in: Nat Rev Neurosci. 2007 Jul;8(7):568.	Nat Rev Neurosci. 2007	PubMed	citation	PMID:17514199	pubmed	17514199	create date:2007/05/22 | first author:Heanue TA
The action potential in mammalian central neurons.	/pubmed/17514198	Bean BP.	Nat Rev Neurosci. 2007 Jun;8(6):451-65. Review.	Nat Rev Neurosci. 2007	PubMed	citation	PMID:17514198	pubmed	17514198	create date:2007/05/22 | first author:Bean BP
Cell-cycle control and cortical development.	/pubmed/17514197	Dehay C, Kennedy H.	Nat Rev Neurosci. 2007 Jun;8(6):438-50. Review. Erratum in: Nat Rev Neurosci. 2007 Jul;8(7):568.	Nat Rev Neurosci. 2007	PubMed	citation	PMID:17514197	pubmed	17514197	create date:2007/05/22 | first author:Dehay C
Neuronal subtype specification in the cerebral cortex.	/pubmed/17514196	Molyneaux BJ, Arlotta P, Menezes JR, Macklis JD.	Nat Rev Neurosci. 2007 Jun;8(6):427-37. Review.	Nat Rev Neurosci. 2007	PubMed	citation	PMID:17514196	pubmed	17514196	create date:2007/05/22 | first author:Molyneaux BJ
NMDA receptor trafficking in synaptic plasticity and neuropsychiatric disorders.	/pubmed/17514195	Lau CG, Zukin RS.	Nat Rev Neurosci. 2007 Jun;8(6):413-26. Review. Erratum in: Nat Rev Neurosci. 2007 Jul;8(7):568.	Nat Rev Neurosci. 2007	PubMed	citation	PMID:17514195	pubmed	17514195	create date:2007/05/22 | first author:Lau CG
Binocular depth perception and the cerebral cortex.	/pubmed/17453018	Parker AJ.	Nat Rev Neurosci. 2007 May;8(5):379-91. Review.	Nat Rev Neurosci. 2007	PubMed	citation	PMID:17453018	pubmed	17453018	create date:2007/04/25 | first author:Parker AJ
Cell cycle regulation in the postmitotic neuron: oxymoron or new biology?	/pubmed/17453017	Herrup K, Yang Y.	Nat Rev Neurosci. 2007 May;8(5):368-78. Review.	Nat Rev Neurosci. 2007	PubMed	citation	PMID:17453017	pubmed	17453017	create date:2007/04/25 | first author:Herrup K
Epigenetic regulation in psychiatric disorders.	/pubmed/17453016	Tsankova N, Renthal W, Kumar A, Nestler EJ.	Nat Rev Neurosci. 2007 May;8(5):355-67. Review.	Nat Rev Neurosci. 2007	PubMed	citation	PMID:17453016	pubmed	17453016	create date:2007/04/25 | first author:Tsankova N
Drosophila olfactory memory: single genes to complex neural circuits.	/pubmed/17453015	Keene AC, Waddell S.	Nat Rev Neurosci. 2007 May;8(5):341-54. Review.	Nat Rev Neurosci. 2007	PubMed	citation	PMID:17453015	pubmed	17453015	create date:2007/04/25 | first author:Keene AC
Transcriptional regulation of vertebrate axon guidance and synapse formation.	/pubmed/17453014	Polleux F, Ince-Dunn G, Ghosh A.	Nat Rev Neurosci. 2007 May;8(5):331-40. Review.	Nat Rev Neurosci. 2007	PubMed	citation	PMID:17453014	pubmed	17453014	create date:2007/04/25 | first author:Polleux F
The cortical organization of speech processing.	/pubmed/17431404	Hickok G, Poeppel D.	Nat Rev Neurosci. 2007 May;8(5):393-402. Epub 2007 Apr 13. Review.	Nat Rev Neurosci. 2007	PubMed	citation	PMID:17431404	pubmed	17431404	create date:2007/04/14 | first author:Hickok G
The neurobiology of punishment.	/pubmed/17375042	Seymour B, Singer T, Dolan R.	Nat Rev Neurosci. 2007 Apr;8(4):300-11. Review.	Nat Rev Neurosci. 2007	PubMed	citation	PMID:17375042	pubmed	17375042	create date:2007/03/22 | first author:Seymour B
Agenesis of the corpus callosum: genetic, developmental and functional aspects of connectivity.	/pubmed/17375041	Paul LK, Brown WS, Adolphs R, Tyszka JM, Richards LJ, Mukherjee P, Sherr EH.	Nat Rev Neurosci. 2007 Apr;8(4):287-99. Review.	Nat Rev Neurosci. 2007	PubMed	citation	PMID:17375041	pubmed	17375041	create date:2007/03/22 | first author:Paul LK
The machinery of colour vision.	/pubmed/17375040	Solomon SG, Lennie P.	Nat Rev Neurosci. 2007 Apr;8(4):276-86. Review.	Nat Rev Neurosci. 2007	PubMed	citation	PMID:17375040	pubmed	17375040	create date:2007/03/22 | first author:Solomon SG
The neuronal background K2P channels: focus on TREK1.	/pubmed/17375039	Honoré E.	Nat Rev Neurosci. 2007 Apr;8(4):251-61. Review.	Nat Rev Neurosci. 2007	PubMed	citation	PMID:17375039	pubmed	17375039	create date:2007/03/22 | first author:Honoré E
Molecular mechanisms of memory reconsolidation.	/pubmed/17342174	Tronson NC, Taylor JR.	Nat Rev Neurosci. 2007 Apr;8(4):262-75. Review.	Nat Rev Neurosci. 2007	PubMed	citation	PMID:17342174	pubmed	17342174	create date:2007/03/08 | first author:Tronson NC
Repair of neural pathways by olfactory ensheathing cells.	/pubmed/17342173	Raisman G, Li Y.	Nat Rev Neurosci. 2007 Apr;8(4):312-9. Review.	Nat Rev Neurosci. 2007	PubMed	citation	PMID:17342173	pubmed	17342173	create date:2007/03/08 | first author:Raisman G
The neuropoietic cytokine family in development, plasticity, disease and injury.	/pubmed/17311007	Bauer S, Kerr BJ, Patterson PH.	Nat Rev Neurosci. 2007 Mar;8(3):221-32. Review.	Nat Rev Neurosci. 2007	PubMed	citation	PMID:17311007	pubmed	17311007	create date:2007/02/22 | first author:Bauer S
Neuronal polarity: from extracellular signals to intracellular mechanisms.	/pubmed/17311006	Arimura N, Kaibuchi K.	Nat Rev Neurosci. 2007 Mar;8(3):194-205. Review.	Nat Rev Neurosci. 2007	PubMed	citation	PMID:17311006	pubmed	17311006	create date:2007/02/22 | first author:Arimura N
Neuronal calcium sensor proteins: generating diversity in neuronal Ca2+ signalling.	/pubmed/17311005	Burgoyne RD.	Nat Rev Neurosci. 2007 Mar;8(3):182-93. Review.	Nat Rev Neurosci. 2007	PubMed	citation	PMID:17311005	pubmed	17311005	create date:2007/02/22 | first author:Burgoyne RD
Cell adhesion molecules: signalling functions at the synapse.	/pubmed/17299456	Dalva MB, McClelland AC, Kayser MS.	Nat Rev Neurosci. 2007 Mar;8(3):206-20. Epub 2007 Feb 14. Review.	Nat Rev Neurosci. 2007	PubMed	citation	PMID:17299456	pubmed	17299456	create date:2007/02/15 | first author:Dalva MB
The elephant in the room - healthy brains in later life, epidemiology and public health.	/pubmed/17299455	Brayne C.	Nat Rev Neurosci. 2007 Mar;8(3):233-9. Epub 2007 Feb 14. Review.	Nat Rev Neurosci. 2007	PubMed	citation	PMID:17299455	pubmed	17299455	create date:2007/02/15 | first author:Brayne C
The neural circuit of orexin (hypocretin): maintaining sleep and wakefulness.	/pubmed/17299454	Sakurai T.	Nat Rev Neurosci. 2007 Mar;8(3):171-81. Epub 2007 Feb 14. Review.	Nat Rev Neurosci. 2007	PubMed	citation	PMID:17299454	pubmed	17299454	create date:2007/02/15 | first author:Sakurai T
Interacting and paradoxical forces in neuroscience and society.	/pubmed/17237806	Singh J, Hallmayer J, Illes J.	Nat Rev Neurosci. 2007 Feb;8(2):153-60. Review.	Nat Rev Neurosci. 2007	PubMed	citation	PMID:17237806	pubmed	17237806	create date:2007/01/24 | first author:Singh J
Neuronal migration in the adult brain: are we there yet?	/pubmed/17237805	Ghashghaei HT, Lai C, Anton ES.	Nat Rev Neurosci. 2007 Feb;8(2):141-51. Review.	Nat Rev Neurosci. 2007	PubMed	citation	PMID:17237805	pubmed	17237805	create date:2007/01/24 | first author:Ghashghaei HT
Specification and connectivity of neuronal subtypes in the sensory lineage.	/pubmed/17237804	Marmigère F, Ernfors P.	Nat Rev Neurosci. 2007 Feb;8(2):114-27. Review.	Nat Rev Neurosci. 2007	PubMed	citation	PMID:17237804	pubmed	17237804	create date:2007/01/24 | first author:Marmigère F
Regulatory mechanisms of AMPA receptors in synaptic plasticity.	/pubmed/17237803	Derkach VA, Oh MC, Guire ES, Soderling TR.	Nat Rev Neurosci. 2007 Feb;8(2):101-13. Review.	Nat Rev Neurosci. 2007	PubMed	citation	PMID:17237803	pubmed	17237803	create date:2007/01/24 | first author:Derkach VA
Title	URL	Description	Details	ShortDetails	Resource	Type	Identifiers	Db	EntrezUID	Properties
Spindle regulation in neural precursors of flies and mammals.	/pubmed/17228329	Buchman JJ, Tsai LH.	Nat Rev Neurosci. 2007 Feb;8(2):89-100. Epub 2007 Jan 17. Review.	Nat Rev Neurosci. 2007	PubMed	citation	PMID:17228329	pubmed	17228329	create date:2007/01/18 | first author:Buchman JJ
Lipid raft microdomains and neurotransmitter signalling.	/pubmed/17195035	Allen JA, Halverson-Tamboli RA, Rasenick MM.	Nat Rev Neurosci. 2007 Feb;8(2):128-40. Epub 2006 Dec 29. Review.	Nat Rev Neurosci. 2007	PubMed	citation	PMID:17195035	pubmed	17195035	create date:2006/12/30 | first author:Allen JA
Ideas about pain, a historical view.	/pubmed/17180164	Perl ER.	Nat Rev Neurosci. 2007 Jan;8(1):71-80. Review.	Nat Rev Neurosci. 2007	PubMed	citation	PMID:17180164	pubmed	17180164	create date:2006/12/21 | first author:Perl ER
Microglia-mediated neurotoxicity: uncovering the molecular mechanisms.	/pubmed/17180163	Block ML, Zecca L, Hong JS.	Nat Rev Neurosci. 2007 Jan;8(1):57-69. Review.	Nat Rev Neurosci. 2007	PubMed	citation	PMID:17180163	pubmed	17180163	create date:2006/12/21 | first author:Block ML
Synaptic mechanisms of synchronized gamma oscillations in inhibitory interneuron networks.	/pubmed/17180162	Bartos M, Vida I, Jonas P.	Nat Rev Neurosci. 2007 Jan;8(1):45-56. Review.	Nat Rev Neurosci. 2007	PubMed	citation	PMID:17180162	pubmed	17180162	create date:2006/12/21 | first author:Bartos M
HIV and antiretroviral therapy in the brain: neuronal injury and repair.	/pubmed/17180161	Ellis R, Langford D, Masliah E.	Nat Rev Neurosci. 2007 Jan;8(1):33-44. Review.	Nat Rev Neurosci. 2007	PubMed	citation	PMID:17180161	pubmed	17180161	create date:2006/12/21 | first author:Ellis R
How to make a mesodiencephalic dopaminergic neuron.	/pubmed/17180160	Smidt MP, Burbach JP.	Nat Rev Neurosci. 2007 Jan;8(1):21-32. Review. Erratum in: Nat Rev Neurosci. 2007 Feb;8(2):160.	Nat Rev Neurosci. 2007	PubMed	citation	PMID:17180160	pubmed	17180160	create date:2006/12/21 | first author:Smidt MP
The cadherin superfamily in neuronal connections and interactions.	/pubmed/17133224	Takeichi M.	Nat Rev Neurosci. 2007 Jan;8(1):11-20. Epub 2006 Nov 29. Review.	Nat Rev Neurosci. 2007	PubMed	citation	PMID:17133224	pubmed	17133224	create date:2006/11/30 | first author:Takeichi M
The short-latency dopamine signal: a role in discovering novel actions?	/pubmed/17115078	Redgrave P, Gurney K.	Nat Rev Neurosci. 2006 Dec;7(12):967-75. Epub 2006 Nov 8. Review.	Nat Rev Neurosci. 2006	PubMed	citation	PMID:17115078	pubmed	17115078	create date:2006/11/23 | first author:Redgrave P
Towards multimodal atlases of the human brain.	/pubmed/17115077	Toga AW, Thompson PM, Mori S, Amunts K, Zilles K.	Nat Rev Neurosci. 2006 Dec;7(12):952-66. Review.	Nat Rev Neurosci. 2006	PubMed	citation	PMID:17115077	pubmed	17115077	create date:2006/11/23 | first author:Toga AW
The mirror neuron system and the consequences of its dysfunction.	/pubmed/17115076	Iacoboni M, Dapretto M.	Nat Rev Neurosci. 2006 Dec;7(12):942-51. Epub 2006 Nov 8. Review.	Nat Rev Neurosci. 2006	PubMed	citation	PMID:17115076	pubmed	17115076	create date:2006/11/23 | first author:Iacoboni M
Axonal conduction and injury in multiple sclerosis: the role of sodium channels.	/pubmed/17115075	Waxman SG.	Nat Rev Neurosci. 2006 Dec;7(12):932-41. Review.	Nat Rev Neurosci. 2006	PubMed	citation	PMID:17115075	pubmed	17115075	create date:2006/11/23 | first author:Waxman SG
High-conductance potassium channels of the SLO family.	/pubmed/17115074	Salkoff L, Butler A, Ferreira G, Santi C, Wei A.	Nat Rev Neurosci. 2006 Dec;7(12):921-31. Review.	Nat Rev Neurosci. 2006	PubMed	citation	PMID:17115074	pubmed	17115074	create date:2006/11/23 | first author:Salkoff L
The neuronal microRNA system.	/pubmed/17115073	Kosik KS.	Nat Rev Neurosci. 2006 Dec;7(12):911-20. Review.	Nat Rev Neurosci. 2006	PubMed	citation	PMID:17115073	pubmed	17115073	create date:2006/11/23 | first author:Kosik KS
The neural mechanisms of gustation: a distributed processing code.	/pubmed/17053812	Simon SA, de Araujo IE, Gutierrez R, Nicolelis MA.	Nat Rev Neurosci. 2006 Nov;7(11):890-901. Review.	Nat Rev Neurosci. 2006	PubMed	citation	PMID:17053812	pubmed	17053812	create date:2006/10/21 | first author:Simon SA
Phantom limb pain: a case of maladaptive CNS plasticity?	/pubmed/17053811	Flor H, Nikolajsen L, Staehelin Jensen T.	Nat Rev Neurosci. 2006 Nov;7(11):873-81. Review.	Nat Rev Neurosci. 2006	PubMed	citation	PMID:17053811	pubmed	17053811	create date:2006/10/21 | first author:Flor H
Reelin, lipoprotein receptors and synaptic plasticity.	/pubmed/17053810	Herz J, Chen Y.	Nat Rev Neurosci. 2006 Nov;7(11):850-9. Review.	Nat Rev Neurosci. 2006	PubMed	citation	PMID:17053810	pubmed	17053810	create date:2006/10/21 | first author:Herz J
Regulation of cell fate in the sensory epithelia of the inner ear.	/pubmed/17053809	Kelley MW.	Nat Rev Neurosci. 2006 Nov;7(11):837-49. Review. Erratum in: Nat Rev Neurosci. 2007 Mar;8(3):239.	Nat Rev Neurosci. 2006	PubMed	citation	PMID:17053809	pubmed	17053809	create date:2006/10/21 | first author:Kelley MW
Patterns of neural stem and progenitor cell division may underlie evolutionary cortical expansion.	/pubmed/17033683	Kriegstein A, Noctor S, Martínez-Cerdeño V.	Nat Rev Neurosci. 2006 Nov;7(11):883-90. Epub 2006 Oct 11. Review.	Nat Rev Neurosci. 2006	PubMed	citation	PMID:17033683	pubmed	17033683	create date:2006/10/13 | first author:Kriegstein A
Macular degeneration: recent advances and therapeutic opportunities.	/pubmed/17033682	Rattner A, Nathans J.	Nat Rev Neurosci. 2006 Nov;7(11):860-72. Epub 2006 Oct 11. Review.	Nat Rev Neurosci. 2006	PubMed	citation	PMID:17033682	pubmed	17033682	create date:2006/10/13 | first author:Rattner A
Intermediate phenotypes and genetic mechanisms of psychiatric disorders.	/pubmed/16988657	Meyer-Lindenberg A, Weinberger DR.	Nat Rev Neurosci. 2006 Oct;7(10):818-27. Review.	Nat Rev Neurosci. 2006	PubMed	citation	PMID:16988657	pubmed	16988657	create date:2006/09/22 | first author:Meyer-Lindenberg A
Brain plasticity and mental processes: Cajal again.	/pubmed/16988656	DeFelipe J.	Nat Rev Neurosci. 2006 Oct;7(10):811-7. Review.	Nat Rev Neurosci. 2006	PubMed	citation	PMID:16988656	pubmed	16988656	create date:2006/09/22 | first author:DeFelipe J
Cancer pain and its impact on diagnosis, survival and quality of life.	/pubmed/16988655	Mantyh PW.	Nat Rev Neurosci. 2006 Oct;7(10):797-809. Review.	Nat Rev Neurosci. 2006	PubMed	citation	PMID:16988655	pubmed	16988655	create date:2006/09/22 | first author:Mantyh PW
Histone deacetylase inhibitors as therapeutics for polyglutamine disorders.	/pubmed/16988654	Butler R, Bates GP.	Nat Rev Neurosci. 2006 Oct;7(10):784-96. Review.	Nat Rev Neurosci. 2006	PubMed	citation	PMID:16988654	pubmed	16988654	create date:2006/09/22 | first author:Butler R
Morphogen to mitogen: the multiple roles of hedgehog signalling in vertebrate neural development.	/pubmed/16988653	Fuccillo M, Joyner AL, Fishell G.	Nat Rev Neurosci. 2006 Oct;7(10):772-83. Review. Erratum in: Nat Rev Neurosci. 2006 Nov;7(11):902.	Nat Rev Neurosci. 2006	PubMed	citation	PMID:16988653	pubmed	16988653	create date:2006/09/22 | first author:Fuccillo M
Non-conducting functions of voltage-gated ion channels.	/pubmed/16988652	Kaczmarek LK.	Nat Rev Neurosci. 2006 Oct;7(10):761-71. Review.	Nat Rev Neurosci. 2006	PubMed	citation	PMID:16988652	pubmed	16988652	create date:2006/09/22 | first author:Kaczmarek LK
Imagining the brain cell: the neuron in visual culture.	/pubmed/16924263	Wingate R, Kwint M.	Nat Rev Neurosci. 2006 Sep;7(9):745-52.	Nat Rev Neurosci. 2006	PubMed	citation	PMID:16924263	pubmed	16924263	create date:2006/08/23 | first author:Wingate R
Applications of fMRI in translational medicine and clinical practice.	/pubmed/16924262	Matthews PM, Honey GD, Bullmore ET.	Nat Rev Neurosci. 2006 Sep;7(9):732-44. Review.	Nat Rev Neurosci. 2006	PubMed	citation	PMID:16924262	pubmed	16924262	create date:2006/08/23 | first author:Matthews PM
Neural tube defects and folate: case far from closed.	/pubmed/16924261	Blom HJ, Shaw GM, den Heijer M, Finnell RH.	Nat Rev Neurosci. 2006 Sep;7(9):724-31. Review.	Nat Rev Neurosci. 2006	PubMed	citation	PMID:16924261	pubmed	16924261	create date:2006/08/23 | first author:Blom HJ
Molecular biology of amyotrophic lateral sclerosis: insights from genetics.	/pubmed/16924260	Pasinelli P, Brown RH.	Nat Rev Neurosci. 2006 Sep;7(9):710-23. Review.	Nat Rev Neurosci. 2006	PubMed	citation	PMID:16924260	pubmed	16924260	create date:2006/08/23 | first author:Pasinelli P
Enriched environments, experience-dependent plasticity and disorders of the nervous system.	/pubmed/16924259	Nithianantharajah J, Hannan AJ.	Nat Rev Neurosci. 2006 Sep;7(9):697-709. Review.	Nat Rev Neurosci. 2006	PubMed	citation	PMID:16924259	pubmed	16924259	create date:2006/08/23 | first author:Nithianantharajah J
The origin and specification of cortical interneurons.	/pubmed/16883309	Wonders CP, Anderson SA.	Nat Rev Neurosci. 2006 Sep;7(9):687-96. Epub 2006 Aug 2. Review.	Nat Rev Neurosci. 2006	PubMed	citation	PMID:16883309	pubmed	16883309	create date:2006/08/03 | first author:Wonders CP
Path integration and the neural basis of the 'cognitive map'.	/pubmed/16858394	McNaughton BL, Battaglia FP, Jensen O, Moser EI, Moser MB.	Nat Rev Neurosci. 2006 Aug;7(8):663-78. Review.	Nat Rev Neurosci. 2006	PubMed	citation	PMID:16858394	pubmed	16858394	create date:2006/07/22 | first author:McNaughton BL
Molecular approaches to brain asymmetry and handedness.	/pubmed/16858393	Sun T, Walsh CA.	Nat Rev Neurosci. 2006 Aug;7(8):655-62. Review.	Nat Rev Neurosci. 2006	PubMed	citation	PMID:16858393	pubmed	16858393	create date:2006/07/22 | first author:Sun T
Spinal cord repair strategies: why do they work?	/pubmed/16858392	Bradbury EJ, McMahon SB.	Nat Rev Neurosci. 2006 Aug;7(8):644-53. Review.	Nat Rev Neurosci. 2006	PubMed	citation	PMID:16858392	pubmed	16858392	create date:2006/07/22 | first author:Bradbury EJ
Therapeutic interventions after spinal cord injury.	/pubmed/16858391	Thuret S, Moon LD, Gage FH.	Nat Rev Neurosci. 2006 Aug;7(8):628-43. Review. Erratum in: Nat Rev Neurosci. 2006 Nov;7(11):902.	Nat Rev Neurosci. 2006	PubMed	citation	PMID:16858391	pubmed	16858391	create date:2006/07/22 | first author:Thuret S
Glial inhibition of CNS axon regeneration.	/pubmed/16858390	Yiu G, He Z.	Nat Rev Neurosci. 2006 Aug;7(8):617-27. Review.	Nat Rev Neurosci. 2006	PubMed	citation	PMID:16858390	pubmed	16858390	create date:2006/07/22 | first author:Yiu G
Can regenerating axons recapitulate developmental guidance during recovery from spinal cord injury?	/pubmed/16858389	Harel NY, Strittmatter SM.	Nat Rev Neurosci. 2006 Aug;7(8):603-16. Review.	Nat Rev Neurosci. 2006	PubMed	citation	PMID:16858389	pubmed	16858389	create date:2006/07/22 | first author:Harel NY
Gene-environment interactions in psychiatry: joining forces with neuroscience.	/pubmed/16791147	Caspi A, Moffitt TE.	Nat Rev Neurosci. 2006 Jul;7(7):583-90. Review.	Nat Rev Neurosci. 2006	PubMed	citation	PMID:16791147	pubmed	16791147	create date:2006/06/23 | first author:Caspi A
A clustered plasticity model of long-term memory engrams.	/pubmed/16791146	Govindarajan A, Kelleher RJ, Tonegawa S.	Nat Rev Neurosci. 2006 Jul;7(7):575-83. Review.	Nat Rev Neurosci. 2006	PubMed	citation	PMID:16791146	pubmed	16791146	create date:2006/06/23 | first author:Govindarajan A
Variability, compensation and homeostasis in neuron and network function.	/pubmed/16791145	Marder E, Goaillard JM.	Nat Rev Neurosci. 2006 Jul;7(7):563-74. Review.	Nat Rev Neurosci. 2006	PubMed	citation	PMID:16791145	pubmed	16791145	create date:2006/06/23 | first author:Marder E
The distribution and targeting of neuronal voltage-gated ion channels.	/pubmed/16791144	Lai HC, Jan LY.	Nat Rev Neurosci. 2006 Jul;7(7):548-62. Review.	Nat Rev Neurosci. 2006	PubMed	citation	PMID:16791144	pubmed	16791144	create date:2006/06/23 | first author:Lai HC
The neurobiology of itch.	/pubmed/16791143	Ikoma A, Steinhoff M, Ständer S, Yosipovitch G, Schmelz M.	Nat Rev Neurosci. 2006 Jul;7(7):535-47. Review.	Nat Rev Neurosci. 2006	PubMed	citation	PMID:16791143	pubmed	16791143	create date:2006/06/23 | first author:Ikoma A
Decoding mental states from brain activity in humans.	/pubmed/16791142	Haynes JD, Rees G.	Nat Rev Neurosci. 2006 Jul;7(7):523-34. Review.	Nat Rev Neurosci. 2006	PubMed	citation	PMID:16791142	pubmed	16791142	create date:2006/06/23 | first author:Haynes JD
The primate cortico-cerebellar system: anatomy and function.	/pubmed/16791141	Ramnani N.	Nat Rev Neurosci. 2006 Jul;7(7):511-22. Review.	Nat Rev Neurosci. 2006	PubMed	citation	PMID:16791141	pubmed	16791141	create date:2006/06/23 | first author:Ramnani N
The therapeutic potential of neural stem cells.	/pubmed/16760919	Martino G, Pluchino S.	Nat Rev Neurosci. 2006 May;7(5):395-406. Review.	Nat Rev Neurosci. 2006	PubMed	citation	PMID:16760919	pubmed	16760919	create date:2006/06/09 | first author:Martino G
Neural mechanisms in Williams syndrome: a unique window to genetic influences on cognition and behaviour.	/pubmed/16760918	Meyer-Lindenberg A, Mervis CB, Berman KF.	Nat Rev Neurosci. 2006 May;7(5):380-93. Review.	Nat Rev Neurosci. 2006	PubMed	citation	PMID:16760918	pubmed	16760918	create date:2006/06/09 | first author:Meyer-Lindenberg A
Typologies of attentional networks.	/pubmed/16760917	Raz A, Buhle J.	Nat Rev Neurosci. 2006 May;7(5):367-79. Review.	Nat Rev Neurosci. 2006	PubMed	citation	PMID:16760917	pubmed	16760917	create date:2006/06/09 | first author:Raz A
Neural correlations, population coding and computation.	/pubmed/16760916	Averbeck BB, Latham PE, Pouget A.	Nat Rev Neurosci. 2006 May;7(5):358-66. Review.	Nat Rev Neurosci. 2006	PubMed	citation	PMID:16760916	pubmed	16760916	create date:2006/06/09 | first author:Averbeck BB
Neural mechanisms of birdsong memory.	/pubmed/16760915	Bolhuis JJ, Gahr M.	Nat Rev Neurosci. 2006 May;7(5):347-57. Review.	Nat Rev Neurosci. 2006	PubMed	citation	PMID:16760915	pubmed	16760915	create date:2006/06/09 | first author:Bolhuis JJ
Title	URL	Description	Details	ShortDetails	Resource	Type	Identifiers	Db	EntrezUID	Properties
The sympathetic control of blood pressure.	/pubmed/16760914	Guyenet PG.	Nat Rev Neurosci. 2006 May;7(5):335-46. Review.	Nat Rev Neurosci. 2006	PubMed	citation	PMID:16760914	pubmed	16760914	create date:2006/06/09 | first author:Guyenet PG
Neuroleptic drugs in dementia: benefits and harm.	/pubmed/16715057	Ballard C, Howard R.	Nat Rev Neurosci. 2006 Jun;7(6):492-500. Review.	Nat Rev Neurosci. 2006	PubMed	citation	PMID:16715057	pubmed	16715057	create date:2006/05/23 | first author:Ballard C
Seeing at a glance, smelling in a whiff: rapid forms of perceptual decision making.	/pubmed/16715056	Uchida N, Kepecs A, Mainen ZF.	Nat Rev Neurosci. 2006 Jun;7(6):485-91. Review.	Nat Rev Neurosci. 2006	PubMed	citation	PMID:16715056	pubmed	16715056	create date:2006/05/23 | first author:Uchida N
The role of the basal ganglia in habit formation.	/pubmed/16715055	Yin HH, Knowlton BJ.	Nat Rev Neurosci. 2006 Jun;7(6):464-76. Review.	Nat Rev Neurosci. 2006	PubMed	citation	PMID:16715055	pubmed	16715055	create date:2006/05/23 | first author:Yin HH
In vivo imaging of the diseased nervous system.	/pubmed/16715054	Misgeld T, Kerschensteiner M.	Nat Rev Neurosci. 2006 Jun;7(6):449-63. Review.	Nat Rev Neurosci. 2006	PubMed	citation	PMID:16715054	pubmed	16715054	create date:2006/05/23 | first author:Misgeld T
Cerebral preconditioning and ischaemic tolerance.	/pubmed/16715053	Gidday JM.	Nat Rev Neurosci. 2006 Jun;7(6):437-48. Review.	Nat Rev Neurosci. 2006	PubMed	citation	PMID:16715053	pubmed	16715053	create date:2006/05/23 | first author:Gidday JM
Purinergic signalling in neuron-glia interactions.	/pubmed/16715052	Fields RD, Burnstock G.	Nat Rev Neurosci. 2006 Jun;7(6):423-36. Review.	Nat Rev Neurosci. 2006	PubMed	citation	PMID:16715052	pubmed	16715052	create date:2006/05/23 | first author:Fields RD
Why sex matters for neuroscience.	/pubmed/16688123	Cahill L.	Nat Rev Neurosci. 2006 Jun;7(6):477-84. Review.	Nat Rev Neurosci. 2006	PubMed	citation	PMID:16688123	pubmed	16688123	create date:2006/05/12 | first author:Cahill L
Neuroscience and education: from research to practice?	/pubmed/16607400	Goswami U.	Nat Rev Neurosci. 2006 May;7(5):406-11. Review.	Nat Rev Neurosci. 2006	PubMed	citation	PMID:16607400	pubmed	16607400	create date:2006/04/12 | first author:Goswami U
Mobilizing the base of neuroscience data: the case of neuronal morphologies.	/pubmed/16552417	Ascoli GA.	Nat Rev Neurosci. 2006 Apr;7(4):318-24. Review.	Nat Rev Neurosci. 2006	PubMed	citation	PMID:16552417	pubmed	16552417	create date:2006/03/23 | first author:Ascoli GA
Neuroscience and legal determination of criminal responsibility.	/pubmed/16552416	Eastman N, Campbell C.	Nat Rev Neurosci. 2006 Apr;7(4):311-8.	Nat Rev Neurosci. 2006	PubMed	citation	PMID:16552416	pubmed	16552416	create date:2006/03/23 | first author:Eastman N
The therapeutic potential of monoamine oxidase inhibitors.	/pubmed/16552415	Youdim MB, Edmondson D, Tipton KF.	Nat Rev Neurosci. 2006 Apr;7(4):295-309. Review.	Nat Rev Neurosci. 2006	PubMed	citation	PMID:16552415	pubmed	16552415	create date:2006/03/23 | first author:Youdim MB
Ageing and neuronal vulnerability.	/pubmed/16552414	Mattson MP, Magnus T.	Nat Rev Neurosci. 2006 Apr;7(4):278-94. Review.	Nat Rev Neurosci. 2006	PubMed	citation	PMID:16552414	pubmed	16552414	create date:2006/03/23 | first author:Mattson MP
Meeting of minds: the medial frontal cortex and social cognition.	/pubmed/16552413	Amodio DM, Frith CD.	Nat Rev Neurosci. 2006 Apr;7(4):268-77. Review.	Nat Rev Neurosci. 2006	PubMed	citation	PMID:16552413	pubmed	16552413	create date:2006/03/23 | first author:Amodio DM
Laminating the hippocampus.	/pubmed/16543914	Förster E, Zhao S, Frotscher M.	Nat Rev Neurosci. 2006 Apr;7(4):259-67. Review.	Nat Rev Neurosci. 2006	PubMed	citation	PMID:16543914	pubmed	16543914	create date:2006/03/18 | first author:Förster E
Towards the neurobiology of emotional body language.	/pubmed/16495945	de Gelder B.	Nat Rev Neurosci. 2006 Mar;7(3):242-9. Review.	Nat Rev Neurosci. 2006	PubMed	citation	PMID:16495945	pubmed	16495945	create date:2006/02/24 | first author:de Gelder B
Looking for inspiration: new perspectives on respiratory rhythm.	/pubmed/16495944	Feldman JL, Del Negro CA.	Nat Rev Neurosci. 2006 Mar;7(3):232-42. Review.	Nat Rev Neurosci. 2006	PubMed	citation	PMID:16495944	pubmed	16495944	create date:2006/02/24 | first author:Feldman JL
The neural mechanisms of perceptual filling-in.	/pubmed/16495943	Komatsu H.	Nat Rev Neurosci. 2006 Mar;7(3):220-31. Review.	Nat Rev Neurosci. 2006	PubMed	citation	PMID:16495943	pubmed	16495943	create date:2006/02/24 | first author:Komatsu H
Expanding insights of mitochondrial dysfunction in Parkinson's disease.	/pubmed/16495942	Abou-Sleiman PM, Muqit MM, Wood NW.	Nat Rev Neurosci. 2006 Mar;7(3):207-19. Review.	Nat Rev Neurosci. 2006	PubMed	citation	PMID:16495942	pubmed	16495942	create date:2006/02/24 | first author:Abou-Sleiman PM
Astrocyte dysfunction in neurological disorders: a molecular perspective.	/pubmed/16495941	Seifert G, Schilling K, Steinhäuser C.	Nat Rev Neurosci. 2006 Mar;7(3):194-206. Review.	Nat Rev Neurosci. 2006	PubMed	citation	PMID:16495941	pubmed	16495941	create date:2006/02/24 | first author:Seifert G
Adult neurogenesis and functional plasticity in neuronal circuits.	/pubmed/16495940	Lledo PM, Alonso M, Grubb MS.	Nat Rev Neurosci. 2006 Mar;7(3):179-93. Review.	Nat Rev Neurosci. 2006	PubMed	citation	PMID:16495940	pubmed	16495940	create date:2006/02/24 | first author:Lledo PM
Dynamics of hemispheric specialization and integration in the context of motor control.	/pubmed/16429125	Serrien DJ, Ivry RB, Swinnen SP.	Nat Rev Neurosci. 2006 Feb;7(2):160-6.	Nat Rev Neurosci. 2006	PubMed	citation	PMID:16429125	pubmed	16429125	create date:2006/01/24 | first author:Serrien DJ
The blue brain project.	/pubmed/16429124	Markram H.	Nat Rev Neurosci. 2006 Feb;7(2):153-60. Review.	Nat Rev Neurosci. 2006	PubMed	citation	PMID:16429124	pubmed	16429124	create date:2006/01/24 | first author:Markram H
New approaches to antidepressant drug discovery: beyond monoamines.	/pubmed/16429123	Berton O, Nestler EJ.	Nat Rev Neurosci. 2006 Feb;7(2):137-51. Review.	Nat Rev Neurosci. 2006	PubMed	citation	PMID:16429123	pubmed	16429123	create date:2006/01/24 | first author:Berton O
Dendritic peptide release and peptide-dependent behaviours.	/pubmed/16429122	Ludwig M, Leng G.	Nat Rev Neurosci. 2006 Feb;7(2):126-36. Review.	Nat Rev Neurosci. 2006	PubMed	citation	PMID:16429122	pubmed	16429122	create date:2006/01/24 | first author:Ludwig M
The molecular basis for calcium-dependent axon pathfinding.	/pubmed/16429121	Gomez TM, Zheng JQ.	Nat Rev Neurosci. 2006 Feb;7(2):115-25. Review.	Nat Rev Neurosci. 2006	PubMed	citation	PMID:16429121	pubmed	16429121	create date:2006/01/24 | first author:Gomez TM
Mechanisms of ventral patterning in the vertebrate nervous system.	/pubmed/16429120	Lupo G, Harris WA, Lewis KE.	Nat Rev Neurosci. 2006 Feb;7(2):103-14. Review.	Nat Rev Neurosci. 2006	PubMed	citation	PMID:16429120	pubmed	16429120	create date:2006/01/24 | first author:Lupo G
Notch signalling in vertebrate neural development.	/pubmed/16429119	Louvi A, Artavanis-Tsakonas S.	Nat Rev Neurosci. 2006 Feb;7(2):93-102. Review.	Nat Rev Neurosci. 2006	PubMed	citation	PMID:16429119	pubmed	16429119	create date:2006/01/24 | first author:Louvi A
Gene therapy: can neural stem cells deliver?	/pubmed/16371952	Müller FJ, Snyder EY, Loring JF.	Nat Rev Neurosci. 2006 Jan;7(1):75-84. Review. Erratum in: Nat Rev Neurosci. 2006 Feb;7(2):167.	Nat Rev Neurosci. 2006	PubMed	citation	PMID:16371952	pubmed	16371952	create date:2005/12/24 | first author:Müller FJ
Neuroscience nanotechnology: progress, opportunities and challenges.	/pubmed/16371951	Silva GA.	Nat Rev Neurosci. 2006 Jan;7(1):65-74. Review.	Nat Rev Neurosci. 2006	PubMed	citation	PMID:16371951	pubmed	16371951	create date:2005/12/24 | first author:Silva GA
Cognitive neuroscience of emotional memory.	/pubmed/16371950	LaBar KS, Cabeza R.	Nat Rev Neurosci. 2006 Jan;7(1):54-64. Review.	Nat Rev Neurosci. 2006	PubMed	citation	PMID:16371950	pubmed	16371950	create date:2005/12/24 | first author:LaBar KS
Astrocyte-endothelial interactions at the blood-brain barrier.	/pubmed/16371949	Abbott NJ, Rönnbäck L, Hansson E.	Nat Rev Neurosci. 2006 Jan;7(1):41-53. Review.	Nat Rev Neurosci. 2006	PubMed	citation	PMID:16371949	pubmed	16371949	create date:2005/12/24 | first author:Abbott NJ
Neural plasticity in the ageing brain.	/pubmed/16371948	Burke SN, Barnes CA.	Nat Rev Neurosci. 2006 Jan;7(1):30-40. Review.	Nat Rev Neurosci. 2006	PubMed	citation	PMID:16371948	pubmed	16371948	create date:2005/12/24 | first author:Burke SN
The sensory and motor roles of auditory hair cells.	/pubmed/16371947	Fettiplace R, Hackney CM.	Nat Rev Neurosci. 2006 Jan;7(1):19-29. Review.	Nat Rev Neurosci. 2006	PubMed	citation	PMID:16371947	pubmed	16371947	create date:2005/12/24 | first author:Fettiplace R
Oligodendrocyte wars.	/pubmed/16371946	Richardson WD, Kessaris N, Pringle N.	Nat Rev Neurosci. 2006 Jan;7(1):11-8. Review.	Nat Rev Neurosci. 2006	PubMed	citation	PMID:16371946	pubmed	16371946	create date:2005/12/24 | first author:Richardson WD
International perspectives on engaging the public in neuroethics.	/pubmed/16340957	Illes J, Blakemore C, Hansson MG, Hensch TK, Leshner A, Maestre G, Magistretti P, Quirion R, Strata P.	Nat Rev Neurosci. 2005 Dec;6(12):977-82. Review. Erratum in: Nat Rev Neurosci. 2006 Jun;7(6):500.	Nat Rev Neurosci. 2005	PubMed	citation	PMID:16340957	pubmed	16340957	create date:2005/12/13 | first author:Illes J
Self-motion-induced eye movements: effects on visual acuity and navigation.	/pubmed/16340956	Angelaki DE, Hess BJ.	Nat Rev Neurosci. 2005 Dec;6(12):966-76. Review.	Nat Rev Neurosci. 2005	PubMed	citation	PMID:16340956	pubmed	16340956	create date:2005/12/13 | first author:Angelaki DE
Bone morphogenetic protein signalling and vertebrate nervous system development.	/pubmed/16340955	Liu A, Niswander LA.	Nat Rev Neurosci. 2005 Dec;6(12):945-54. Review.	Nat Rev Neurosci. 2005	PubMed	citation	PMID:16340955	pubmed	16340955	create date:2005/12/13 | first author:Liu A
Exuberance in the development of cortical networks.	/pubmed/16288299	Innocenti GM, Price DJ.	Nat Rev Neurosci. 2005 Dec;6(12):955-65. Review.	Nat Rev Neurosci. 2005	PubMed	citation	PMID:16288299	pubmed	16288299	create date:2005/11/17 | first author:Innocenti GM
Normal huntingtin function: an alternative approach to Huntington's disease.	/pubmed/16288298	Cattaneo E, Zuccato C, Tartari M.	Nat Rev Neurosci. 2005 Dec;6(12):919-30. Review.	Nat Rev Neurosci. 2005	PubMed	citation	PMID:16288298	pubmed	16288298	create date:2005/11/17 | first author:Cattaneo E
Metalloproteinases: mediators of pathology and regeneration in the CNS.	/pubmed/16288297	Yong VW.	Nat Rev Neurosci. 2005 Dec;6(12):931-44. Review.	Nat Rev Neurosci. 2005	PubMed	citation	PMID:16288297	pubmed	16288297	create date:2005/11/17 | first author:Yong VW
Opinion: an integrated approach to classifying neuronal phenotypes.	/pubmed/16276357	Migliore M, Shepherd GM.	Nat Rev Neurosci. 2005 Oct;6(10):810-8. Review.	Nat Rev Neurosci. 2005	PubMed	citation	PMID:16276357	pubmed	16276357	create date:2005/11/09 | first author:Migliore M
Opinion: the neural basis of human moral cognition.	/pubmed/16276356	Moll J, Zahn R, de Oliveira-Souza R, Krueger F, Grafman J.	Nat Rev Neurosci. 2005 Oct;6(10):799-809. Review.	Nat Rev Neurosci. 2005	PubMed	citation	PMID:16276356	pubmed	16276356	create date:2005/11/09 | first author:Moll J
Metabotropic glutamate receptors in the basal ganglia motor circuit.	/pubmed/16276355	Conn PJ, Battaglia G, Marino MJ, Nicoletti F.	Nat Rev Neurosci. 2005 Oct;6(10):787-98. Review.	Nat Rev Neurosci. 2005	PubMed	citation	PMID:16276355	pubmed	16276355	create date:2005/11/09 | first author:Conn PJ
Subcortical face processing.	/pubmed/16276354	Johnson MH.	Nat Rev Neurosci. 2005 Oct;6(10):766-74. Review.	Nat Rev Neurosci. 2005	PubMed	citation	PMID:16276354	pubmed	16276354	create date:2005/11/09 | first author:Johnson MH
Science and society: death, unconsciousness and the brain.	/pubmed/16261182	Laureys S.	Nat Rev Neurosci. 2005 Nov;6(11):899-909. Review.	Nat Rev Neurosci. 2005	PubMed	citation	PMID:16261182	pubmed	16261182	create date:2005/11/02 | first author:Laureys S
Critical period plasticity in local cortical circuits.	/pubmed/16261181	Hensch TK.	Nat Rev Neurosci. 2005 Nov;6(11):877-88. Review.	Nat Rev Neurosci. 2005	PubMed	citation	PMID:16261181	pubmed	16261181	create date:2005/11/02 | first author:Hensch TK
Synaptic plasticity at hippocampal mossy fibre synapses.	/pubmed/16261180	Nicoll RA, Schmitz D.	Nat Rev Neurosci. 2005 Nov;6(11):863-76. Review.	Nat Rev Neurosci. 2005	PubMed	citation	PMID:16261180	pubmed	16261180	create date:2005/11/02 | first author:Nicoll RA
Pathways modulating neural KCNQ/M (Kv7) potassium channels.	/pubmed/16261179	Delmas P, Brown DA.	Nat Rev Neurosci. 2005 Nov;6(11):850-62. Review.	Nat Rev Neurosci. 2005	PubMed	citation	PMID:16261179	pubmed	16261179	create date:2005/11/02 | first author:Delmas P
Neuroenergetics and the kinetic design of excitatory synapses.	/pubmed/16261178	Attwell D, Gibb A.	Nat Rev Neurosci. 2005 Nov;6(11):841-9. Review.	Nat Rev Neurosci. 2005	PubMed	citation	PMID:16261178	pubmed	16261178	create date:2005/11/02 | first author:Attwell D
Title	URL	Description	Details	ShortDetails	Resource	Type	Identifiers	Db	EntrezUID	Properties
Mitochondrial uncoupling proteins in the CNS: in support of function and survival.	/pubmed/16224498	Andrews ZB, Diano S, Horvath TL.	Nat Rev Neurosci. 2005 Nov;6(11):829-40. Review.	Nat Rev Neurosci. 2005	PubMed	citation	PMID:16224498	pubmed	16224498	create date:2005/10/15 | first author:Andrews ZB
Axon degeneration mechanisms: commonality amid diversity.	/pubmed/16224497	Coleman M.	Nat Rev Neurosci. 2005 Nov;6(11):889-98. Review.	Nat Rev Neurosci. 2005	PubMed	citation	PMID:16224497	pubmed	16224497	create date:2005/10/15 | first author:Coleman M
What makes us tick? Functional and neural mechanisms of interval timing.	/pubmed/16163383	Buhusi CV, Meck WH.	Nat Rev Neurosci. 2005 Oct;6(10):755-65. Review.	Nat Rev Neurosci. 2005	PubMed	citation	PMID:16163383	pubmed	16163383	create date:2005/09/16 | first author:Buhusi CV
Central nervous system injury-induced immune deficiency syndrome.	/pubmed/16163382	Meisel C, Schwab JM, Prass K, Meisel A, Dirnagl U.	Nat Rev Neurosci. 2005 Oct;6(10):775-86. Review.	Nat Rev Neurosci. 2005	PubMed	citation	PMID:16163382	pubmed	16163382	create date:2005/09/16 | first author:Meisel C
Late-phase long-term potentiation: getting to the nucleus.	/pubmed/16136174	Adams JP, Dudek SM.	Nat Rev Neurosci. 2005 Sep;6(9):737-43. Review.	Nat Rev Neurosci. 2005	PubMed	citation	PMID:16136174	pubmed	16136174	create date:2005/09/02 | first author:Adams JP
The human orbitofrontal cortex: linking reward to hedonic experience.	/pubmed/16136173	Kringelbach ML.	Nat Rev Neurosci. 2005 Sep;6(9):691-702. Review.	Nat Rev Neurosci. 2005	PubMed	citation	PMID:16136173	pubmed	16136173	create date:2005/09/02 | first author:Kringelbach ML
Mechanisms of axon ensheathment and myelin growth.	/pubmed/16136172	Sherman DL, Brophy PJ.	Nat Rev Neurosci. 2005 Sep;6(9):683-90. Review.	Nat Rev Neurosci. 2005	PubMed	citation	PMID:16136172	pubmed	16136172	create date:2005/09/02 | first author:Sherman DL
The origin and development of glial cells in peripheral nerves.	/pubmed/16136171	Jessen KR, Mirsky R.	Nat Rev Neurosci. 2005 Sep;6(9):671-82. Review.	Nat Rev Neurosci. 2005	PubMed	citation	PMID:16136171	pubmed	16136171	create date:2005/09/02 | first author:Jessen KR
The neuroscience of grasping.	/pubmed/16100518	Castiello U.	Nat Rev Neurosci. 2005 Sep;6(9):726-36. Review. Erratum in: Nat Rev Neurosci. 2005 Oct;6(10):818.	Nat Rev Neurosci. 2005	PubMed	citation	PMID:16100518	pubmed	16100518	create date:2005/08/16 | first author:Castiello U
The physics and neurobiology of magnetoreception.	/pubmed/16100517	Johnsen S, Lohmann KJ.	Nat Rev Neurosci. 2005 Sep;6(9):703-12. Review.	Nat Rev Neurosci. 2005	PubMed	citation	PMID:16100517	pubmed	16100517	create date:2005/08/16 | first author:Johnsen S
Forty-five years of split-brain research and still going strong.	/pubmed/16062172	Gazzaniga MS.	Nat Rev Neurosci. 2005 Aug;6(8):653-9. Review.	Nat Rev Neurosci. 2005	PubMed	citation	PMID:16062172	pubmed	16062172	create date:2005/08/03 | first author:Gazzaniga MS
Understanding the recognition of facial identity and facial expression.	/pubmed/16062171	Calder AJ, Young AW.	Nat Rev Neurosci. 2005 Aug;6(8):641-51. Review.	Nat Rev Neurosci. 2005	PubMed	citation	PMID:16062171	pubmed	16062171	create date:2005/08/03 | first author:Calder AJ
Functions and mechanisms of retrograde neurotrophin signalling.	/pubmed/16062170	Zweifel LS, Kuruvilla R, Ginty DD.	Nat Rev Neurosci. 2005 Aug;6(8):615-25. Review.	Nat Rev Neurosci. 2005	PubMed	citation	PMID:16062170	pubmed	16062170	create date:2005/08/03 | first author:Zweifel LS
The yin and yang of neurotrophin action.	/pubmed/16062169	Lu B, Pang PT, Woo NH.	Nat Rev Neurosci. 2005 Aug;6(8):603-14. Review.	Nat Rev Neurosci. 2005	PubMed	citation	PMID:16062169	pubmed	16062169	create date:2005/08/03 | first author:Lu B
Storage solutions: treating lysosomal disorders of the brain.	/pubmed/16049428	Jeyakumar M, Dwek RA, Butters TD, Platt FM.	Nat Rev Neurosci. 2005 Sep;6(9):713-25. Review.	Nat Rev Neurosci. 2005	PubMed	citation	PMID:16049428	pubmed	16049428	create date:2005/07/29 | first author:Jeyakumar M
Astrocytes, from brain glue to communication elements: the revolution continues.	/pubmed/16025096	Volterra A, Meldolesi J.	Nat Rev Neurosci. 2005 Aug;6(8):626-40. Review.	Nat Rev Neurosci. 2005	PubMed	citation	PMID:16025096	pubmed	16025096	create date:2005/07/19 | first author:Volterra A
Drug resistance in brain diseases and the role of drug efflux transporters.	/pubmed/16025095	Löscher W, Potschka H.	Nat Rev Neurosci. 2005 Aug;6(8):591-602. Review.	Nat Rev Neurosci. 2005	PubMed	citation	PMID:16025095	pubmed	16025095	create date:2005/07/19 | first author:Löscher W
Placebos and painkillers: is mind as real as matter?	/pubmed/15995725	Colloca L, Benedetti F.	Nat Rev Neurosci. 2005 Jul;6(7):545-52. Review.	Nat Rev Neurosci. 2005	PubMed	citation	PMID:15995725	pubmed	15995725	create date:2005/07/05 | first author:Colloca L
Pain and emotion interactions in subregions of the cingulate gyrus.	/pubmed/15995724	Vogt BA.	Nat Rev Neurosci. 2005 Jul;6(7):533-44. Review.	Nat Rev Neurosci. 2005	PubMed	citation	PMID:15995724	pubmed	15995724	create date:2005/07/05 | first author:Vogt BA
Role of the immune system in chronic pain.	/pubmed/15995723	Marchand F, Perretti M, McMahon SB.	Nat Rev Neurosci. 2005 Jul;6(7):521-32. Review.	Nat Rev Neurosci. 2005	PubMed	citation	PMID:15995723	pubmed	15995723	create date:2005/07/05 | first author:Marchand F
The development of nociceptive circuits.	/pubmed/15995722	Fitzgerald M.	Nat Rev Neurosci. 2005 Jul;6(7):507-20. Review.	Nat Rev Neurosci. 2005	PubMed	citation	PMID:15995722	pubmed	15995722	create date:2005/07/05 | first author:Fitzgerald M
Compartments and their boundaries in vertebrate brain development.	/pubmed/15959467	Kiecker C, Lumsden A.	Nat Rev Neurosci. 2005 Jul;6(7):553-64. Review.	Nat Rev Neurosci. 2005	PubMed	citation	PMID:15959467	pubmed	15959467	create date:2005/06/17 | first author:Kiecker C
Neurosteroids: endogenous regulators of the GABA(A) receptor.	/pubmed/15959466	Belelli D, Lambert JJ.	Nat Rev Neurosci. 2005 Jul;6(7):565-75. Review.	Nat Rev Neurosci. 2005	PubMed	citation	PMID:15959466	pubmed	15959466	create date:2005/06/17 | first author:Belelli D
Brain mechanisms linking language and action.	/pubmed/15959465	Pulvermüller F.	Nat Rev Neurosci. 2005 Jul;6(7):576-82. Review.	Nat Rev Neurosci. 2005	PubMed	citation	PMID:15959465	pubmed	15959465	create date:2005/06/17 | first author:Pulvermüller F
Emerging biological roles for erythropoietin in the nervous system.	/pubmed/15928718	Brines M, Cerami A.	Nat Rev Neurosci. 2005 Jun;6(6):484-94. Review.	Nat Rev Neurosci. 2005	PubMed	citation	PMID:15928718	pubmed	15928718	create date:2005/06/02 | first author:Brines M
The cortex as a central pattern generator.	/pubmed/15928717	Yuste R, MacLean JN, Smith J, Lansner A.	Nat Rev Neurosci. 2005 Jun;6(6):477-83. Review.	Nat Rev Neurosci. 2005	PubMed	citation	PMID:15928717	pubmed	15928717	create date:2005/06/02 | first author:Yuste R
Interactions between number and space in parietal cortex.	/pubmed/15928716	Hubbard EM, Piazza M, Pinel P, Dehaene S.	Nat Rev Neurosci. 2005 Jun;6(6):435-48. Review.	Nat Rev Neurosci. 2005	PubMed	citation	PMID:15928716	pubmed	15928716	create date:2005/06/02 | first author:Hubbard EM
Integration of biochemical signalling in spines.	/pubmed/15928715	Kennedy MB, Beale HC, Carlisle HJ, Washburn LR.	Nat Rev Neurosci. 2005 Jun;6(6):423-34. Review.	Nat Rev Neurosci. 2005	PubMed	citation	PMID:15928715	pubmed	15928715	create date:2005/06/02 | first author:Kennedy MB
The neurobiology of zinc in health and disease.	/pubmed/15891778	Frederickson CJ, Koh JY, Bush AI.	Nat Rev Neurosci. 2005 Jun;6(6):449-62. Review.	Nat Rev Neurosci. 2005	PubMed	citation	PMID:15891778	pubmed	15891778	create date:2005/05/14 | first author:Frederickson CJ
Stress and the brain: from adaptation to disease.	/pubmed/15891777	de Kloet ER, Joëls M, Holsboer F.	Nat Rev Neurosci. 2005 Jun;6(6):463-75. Review.	Nat Rev Neurosci. 2005	PubMed	citation	PMID:15891777	pubmed	15891777	create date:2005/05/14 | first author:de Kloet ER
The rhythm of rest and excess.	/pubmed/15861183	Foster RG, Wulff K.	Nat Rev Neurosci. 2005 May;6(5):407-14. Review.	Nat Rev Neurosci. 2005	PubMed	citation	PMID:15861183	pubmed	15861183	create date:2005/04/30 | first author:Foster RG
Neural signatures of cell assembly organization.	/pubmed/15861182	Harris KD.	Nat Rev Neurosci. 2005 May;6(5):399-407. Review.	Nat Rev Neurosci. 2005	PubMed	citation	PMID:15861182	pubmed	15861182	create date:2005/04/30 | first author:Harris KD
Neuronal variability: noise or part of the signal?	/pubmed/15861181	Stein RB, Gossen ER, Jones KE.	Nat Rev Neurosci. 2005 May;6(5):389-97. Review.	Nat Rev Neurosci. 2005	PubMed	citation	PMID:15861181	pubmed	15861181	create date:2005/04/30 | first author:Stein RB
From mRNP trafficking to spine dysmorphogenesis: the roots of fragile X syndrome.	/pubmed/15861180	Bagni C, Greenough WT.	Nat Rev Neurosci. 2005 May;6(5):376-87. Review.	Nat Rev Neurosci. 2005	PubMed	citation	PMID:15861180	pubmed	15861180	create date:2005/04/30 | first author:Bagni C
WNTs in the vertebrate nervous system: from patterning to neuronal connectivity.	/pubmed/15832199	Ciani L, Salinas PC.	Nat Rev Neurosci. 2005 May;6(5):351-62. Review. Erratum in: Nat Rev Neurosci. 2005 Jul;6(7):582.	Nat Rev Neurosci. 2005	PubMed	citation	PMID:15832199	pubmed	15832199	create date:2005/04/16 | first author:Ciani L
Choosing the greater of two goods: neural currencies for valuation and decision making.	/pubmed/15832198	Sugrue LP, Corrado GS, Newsome WT.	Nat Rev Neurosci. 2005 May;6(5):363-75. Review.	Nat Rev Neurosci. 2005	PubMed	citation	PMID:15832198	pubmed	15832198	create date:2005/04/16 | first author:Sugrue LP
From presence to consciousness through virtual reality.	/pubmed/15803164	Sanchez-Vives MV, Slater M.	Nat Rev Neurosci. 2005 Apr;6(4):332-9. Review.	Nat Rev Neurosci. 2005	PubMed	citation	PMID:15803164	pubmed	15803164	create date:2005/04/02 | first author:Sanchez-Vives MV
Statins--a cure-all for the brain?	/pubmed/15803163	Menge T, Hartung HP, Stüve O.	Nat Rev Neurosci. 2005 Apr;6(4):325-31. Review.	Nat Rev Neurosci. 2005	PubMed	citation	PMID:15803163	pubmed	15803163	create date:2005/04/02 | first author:Menge T
Cortical inhibitory neurons and schizophrenia.	/pubmed/15803162	Lewis DA, Hashimoto T, Volk DW.	Nat Rev Neurosci. 2005 Apr;6(4):312-24. Review.	Nat Rev Neurosci. 2005	PubMed	citation	PMID:15803162	pubmed	15803162	create date:2005/04/02 | first author:Lewis DA
Anatomical and physiological foundations of cerebellar information processing.	/pubmed/15803161	Apps R, Garwicz M.	Nat Rev Neurosci. 2005 Apr;6(4):297-311. Review.	Nat Rev Neurosci. 2005	PubMed	citation	PMID:15803161	pubmed	15803161	create date:2005/04/02 | first author:Apps R
Normal and pathological oscillatory communication in the brain.	/pubmed/15803160	Schnitzler A, Gross J.	Nat Rev Neurosci. 2005 Apr;6(4):285-96. Review.	Nat Rev Neurosci. 2005	PubMed	citation	PMID:15803160	pubmed	15803160	create date:2005/04/02 | first author:Schnitzler A
Dendritic spines and long-term plasticity.	/pubmed/15803159	Segal M.	Nat Rev Neurosci. 2005 Apr;6(4):277-84. Review.	Nat Rev Neurosci. 2005	PubMed	citation	PMID:15803159	pubmed	15803159	create date:2005/04/02 | first author:Segal M
The role of calmodulin as a signal integrator for synaptic plasticity.	/pubmed/15803158	Xia Z, Storm DR.	Nat Rev Neurosci. 2005 Apr;6(4):267-76. Review.	Nat Rev Neurosci. 2005	PubMed	citation	PMID:15803158	pubmed	15803158	create date:2005/04/02 | first author:Xia Z
Imaging implicit perception: promise and pitfalls.	/pubmed/15738960	Hannula DE, Simons DJ, Cohen NJ.	Nat Rev Neurosci. 2005 Mar;6(3):247-55. Review.	Nat Rev Neurosci. 2005	PubMed	citation	PMID:15738960	pubmed	15738960	create date:2005/03/02 | first author:Hannula DE
Is mood chemistry?	/pubmed/15738959	Castrén E.	Nat Rev Neurosci. 2005 Mar;6(3):241-6. Review.	Nat Rev Neurosci. 2005	PubMed	citation	PMID:15738959	pubmed	15738959	create date:2005/03/02 | first author:Castrén E
The floor plate: multiple cells, multiple signals.	/pubmed/15738958	Placzek M, Briscoe J.	Nat Rev Neurosci. 2005 Mar;6(3):230-40. Review.	Nat Rev Neurosci. 2005	PubMed	citation	PMID:15738958	pubmed	15738958	create date:2005/03/02 | first author:Placzek M
Variations on an inhibitory theme: phasic and tonic activation of GABA(A) receptors.	/pubmed/15738957	Farrant M, Nusser Z.	Nat Rev Neurosci. 2005 Mar;6(3):215-29. Review.	Nat Rev Neurosci. 2005	PubMed	citation	PMID:15738957	pubmed	15738957	create date:2005/03/02 | first author:Farrant M
Expression and functions of neuronal gap junctions.	/pubmed/15738956	Söhl G, Maxeiner S, Willecke K.	Nat Rev Neurosci. 2005 Mar;6(3):191-200. Review.	Nat Rev Neurosci. 2005	PubMed	citation	PMID:15738956	pubmed	15738956	create date:2005/03/02 | first author:Söhl G
Molecular motors and mechanisms of directional transport in neurons.	/pubmed/15711600	Hirokawa N, Takemura R.	Nat Rev Neurosci. 2005 Mar;6(3):201-14. Review.	Nat Rev Neurosci. 2005	PubMed	citation	PMID:15711600	pubmed	15711600	create date:2005/02/16 | first author:Hirokawa N
Counting on neurons: the neurobiology of numerical competence.	/pubmed/15711599	Nieder A.	Nat Rev Neurosci. 2005 Mar;6(3):177-90. Review.	Nat Rev Neurosci. 2005	PubMed	citation	PMID:15711599	pubmed	15711599	create date:2005/02/16 | first author:Nieder A
Title	URL	Description	Details	ShortDetails	Resource	Type	Identifiers	Db	EntrezUID	Properties
fMRI in the public eye.	/pubmed/15685221	Racine E, Bar-Ilan O, Illes J.	Nat Rev Neurosci. 2005 Feb;6(2):159-64. Review.	Nat Rev Neurosci. 2005	PubMed	citation	PMID:15685221	pubmed	15685221	create date:2005/02/03 | first author:Racine E
Avian brains and a new understanding of vertebrate brain evolution.	/pubmed/15685220	Jarvis ED, Güntürkün O, Bruce L, Csillag A, Karten H, Kuenzel W, Medina L, Paxinos G, Perkel DJ, Shimizu T, Striedter G, Wild JM, Ball GF, Dugas-Ford J, Durand SE, Hough GE, Husband S, Kubikova L, Lee DW, Mello CV, Powers A, Siang C, et al.	Nat Rev Neurosci. 2005 Feb;6(2):151-9. Review.	Nat Rev Neurosci. 2005	PubMed	citation	PMID:15685220	pubmed	15685220	create date:2005/02/03 | first author:Jarvis ED
Lipid regulation of the synaptic vesicle cycle.	/pubmed/15685219	Rohrbough J, Broadie K.	Nat Rev Neurosci. 2005 Feb;6(2):139-50. Review.	Nat Rev Neurosci. 2005	PubMed	citation	PMID:15685219	pubmed	15685219	create date:2005/02/03 | first author:Rohrbough J
FOXP2 and the neuroanatomy of speech and language.	/pubmed/15685218	Vargha-Khadem F, Gadian DG, Copp A, Mishkin M.	Nat Rev Neurosci. 2005 Feb;6(2):131-8. Review.	Nat Rev Neurosci. 2005	PubMed	citation	PMID:15685218	pubmed	15685218	create date:2005/02/03 | first author:Vargha-Khadem F
The organization of recent and remote memories.	/pubmed/15685217	Frankland PW, Bontempi B.	Nat Rev Neurosci. 2005 Feb;6(2):119-30. Review.	Nat Rev Neurosci. 2005	PubMed	citation	PMID:15685217	pubmed	15685217	create date:2005/02/03 | first author:Frankland PW
Working memory in primate sensory systems.	/pubmed/15654324	Pasternak T, Greenlee MW.	Nat Rev Neurosci. 2005 Feb;6(2):97-107. Review. Erratum in: Nat Rev Neurosci. 2005 Mar;6(3):255.	Nat Rev Neurosci. 2005	PubMed	citation	PMID:15654324	pubmed	15654324	create date:2005/01/18 | first author:Pasternak T
Epigenetic mechanisms in memory formation.	/pubmed/15654323	Levenson JM, Sweatt JD.	Nat Rev Neurosci. 2005 Feb;6(2):108-18. Review.	Nat Rev Neurosci. 2005	PubMed	citation	PMID:15654323	pubmed	15654323	create date:2005/01/18 | first author:Levenson JM
Reading vascular changes in brain imaging: is dendritic calcium the key?	/pubmed/15611729	Lauritzen M.	Nat Rev Neurosci. 2005 Jan;6(1):77-85. Review.	Nat Rev Neurosci. 2005	PubMed	citation	PMID:15611729	pubmed	15611729	create date:2004/12/22 | first author:Lauritzen M
What blindness can tell us about seeing again: merging neuroplasticity and neuroprostheses.	/pubmed/15611728	Merabet LB, Rizzo JF, Amedi A, Somers DC, Pascual-Leone A.	Nat Rev Neurosci. 2005 Jan;6(1):71-7. Review.	Nat Rev Neurosci. 2005	PubMed	citation	PMID:15611728	pubmed	15611728	create date:2004/12/22 | first author:Merabet LB
Synaptic vesicle pools.	/pubmed/15611727	Rizzoli SO, Betz WJ.	Nat Rev Neurosci. 2005 Jan;6(1):57-69. Review.	Nat Rev Neurosci. 2005	PubMed	citation	PMID:15611727	pubmed	15611727	create date:2004/12/22 | first author:Rizzoli SO
Choline transporters, cholinergic transmission and cognition.	/pubmed/15611726	Sarter M, Parikh V.	Nat Rev Neurosci. 2005 Jan;6(1):48-56. Review.	Nat Rev Neurosci. 2005	PubMed	citation	PMID:15611726	pubmed	15611726	create date:2004/12/22 | first author:Sarter M
Invasive recordings from the human brain: clinical insights and beyond.	/pubmed/15611725	Engel AK, Moll CK, Fried I, Ojemann GA.	Nat Rev Neurosci. 2005 Jan;6(1):35-47. Review.	Nat Rev Neurosci. 2005	PubMed	citation	PMID:15611725	pubmed	15611725	create date:2004/12/22 | first author:Engel AK
Rational targeting for prion therapeutics.	/pubmed/15611724	Mallucci G, Collinge J.	Nat Rev Neurosci. 2005 Jan;6(1):23-34. Review.	Nat Rev Neurosci. 2005	PubMed	citation	PMID:15611724	pubmed	15611724	create date:2004/12/22 | first author:Mallucci G
Modulation of neurodegeneration by molecular chaperones.	/pubmed/15611723	Muchowski PJ, Wacker JL.	Nat Rev Neurosci. 2005 Jan;6(1):11-22. Review.	Nat Rev Neurosci. 2005	PubMed	citation	PMID:15611723	pubmed	15611723	create date:2004/12/22 | first author:Muchowski PJ
Drug addiction: the neurobiology of behaviour gone awry.	/pubmed/15550951	Volkow ND, Li TK.	Nat Rev Neurosci. 2004 Dec;5(12):963-70. Review.	Nat Rev Neurosci. 2004	PubMed	citation	PMID:15550951	pubmed	15550951	create date:2004/11/20 | first author:Volkow ND
Receptor trafficking and synaptic plasticity.	/pubmed/15550950	Collingridge GL, Isaac JT, Wang YT.	Nat Rev Neurosci. 2004 Dec;5(12):952-62. Review.	Nat Rev Neurosci. 2004	PubMed	citation	PMID:15550950	pubmed	15550950	create date:2004/11/20 | first author:Collingridge GL
Insights into neural mechanisms and evolution of behaviour from electric fish.	/pubmed/15550949	Rose GJ.	Nat Rev Neurosci. 2004 Dec;5(12):943-51. Review.	Nat Rev Neurosci. 2004	PubMed	citation	PMID:15550949	pubmed	15550949	create date:2004/11/20 | first author:Rose GJ
Biochemical mechanisms for translational regulation in synaptic plasticity.	/pubmed/15550948	Klann E, Dever TE.	Nat Rev Neurosci. 2004 Dec;5(12):931-42. Review.	Nat Rev Neurosci. 2004	PubMed	citation	PMID:15550948	pubmed	15550948	create date:2004/11/20 | first author:Klann E
Stress, cognitive impairment and cell adhesion molecules.	/pubmed/15550947	Sandi C.	Nat Rev Neurosci. 2004 Dec;5(12):917-30. Review.	Nat Rev Neurosci. 2004	PubMed	citation	PMID:15550947	pubmed	15550947	create date:2004/11/20 | first author:Sandi C
Towards a structural view of gating in potassium channels.	/pubmed/15550946	Swartz KJ.	Nat Rev Neurosci. 2004 Dec;5(12):905-16. Review.	Nat Rev Neurosci. 2004	PubMed	citation	PMID:15550946	pubmed	15550946	create date:2004/11/20 | first author:Swartz KJ
What is an auditory object?	/pubmed/15496866	Griffiths TD, Warren JD.	Nat Rev Neurosci. 2004 Nov;5(11):887-92. Review.	Nat Rev Neurosci. 2004	PubMed	citation	PMID:15496866	pubmed	15496866	create date:2004/10/22 | first author:Griffiths TD
VSDI: a new era in functional imaging of cortical dynamics.	/pubmed/15496865	Grinvald A, Hildesheim R.	Nat Rev Neurosci. 2004 Nov;5(11):874-85. Review.	Nat Rev Neurosci. 2004	PubMed	citation	PMID:15496865	pubmed	15496865	create date:2004/10/22 | first author:Grinvald A
Iron, brain ageing and neurodegenerative disorders.	/pubmed/15496864	Zecca L, Youdim MB, Riederer P, Connor JR, Crichton RR.	Nat Rev Neurosci. 2004 Nov;5(11):863-73. Review.	Nat Rev Neurosci. 2004	PubMed	citation	PMID:15496864	pubmed	15496864	create date:2004/10/22 | first author:Zecca L
Specificity of priming: a cognitive neuroscience perspective.	/pubmed/15496863	Schacter DL, Dobbins IG, Schnyer DM.	Nat Rev Neurosci. 2004 Nov;5(11):853-62. Review.	Nat Rev Neurosci. 2004	PubMed	citation	PMID:15496863	pubmed	15496863	create date:2004/10/22 | first author:Schacter DL
Neuronal signalling of fear memory.	/pubmed/15496862	Maren S, Quirk GJ.	Nat Rev Neurosci. 2004 Nov;5(11):844-52. Review.	Nat Rev Neurosci. 2004	PubMed	citation	PMID:15496862	pubmed	15496862	create date:2004/10/22 | first author:Maren S
Early language acquisition: cracking the speech code.	/pubmed/15496861	Kuhl PK.	Nat Rev Neurosci. 2004 Nov;5(11):831-43. Review.	Nat Rev Neurosci. 2004	PubMed	citation	PMID:15496861	pubmed	15496861	create date:2004/10/22 | first author:Kuhl PK
Using human brain lesions to infer function: a relic from a past era in the fMRI age?	/pubmed/15378041	Rorden C, Karnath HO.	Nat Rev Neurosci. 2004 Oct;5(10):813-9. Review.	Nat Rev Neurosci. 2004	PubMed	citation	PMID:15378041	pubmed	15378041	create date:2004/09/21 | first author:Rorden C
Mechanisms of roof plate formation in the vertebrate CNS.	/pubmed/15378040	Chizhikov VV, Millen KJ.	Nat Rev Neurosci. 2004 Oct;5(10):808-12. Review.	Nat Rev Neurosci. 2004	PubMed	citation	PMID:15378040	pubmed	15378040	create date:2004/09/21 | first author:Chizhikov VV
Interneurons of the neocortical inhibitory system.	/pubmed/15378039	Markram H, Toledo-Rodriguez M, Wang Y, Gupta A, Silberberg G, Wu C.	Nat Rev Neurosci. 2004 Oct;5(10):793-807. Review.	Nat Rev Neurosci. 2004	PubMed	citation	PMID:15378039	pubmed	15378039	create date:2004/09/21 | first author:Markram H
DNA-microarray analysis of brain cancer: molecular classification for therapy.	/pubmed/15378038	Mischel PS, Cloughesy TF, Nelson SF.	Nat Rev Neurosci. 2004 Oct;5(10):782-92. Review.	Nat Rev Neurosci. 2004	PubMed	citation	PMID:15378038	pubmed	15378038	create date:2004/09/21 | first author:Mischel PS
PDZ domain proteins of synapses.	/pubmed/15378037	Kim E, Sheng M.	Nat Rev Neurosci. 2004 Oct;5(10):771-81. Review.	Nat Rev Neurosci. 2004	PubMed	citation	PMID:15378037	pubmed	15378037	create date:2004/09/21 | first author:Kim E
Ca(2+)-activated K+ channels: molecular determinants and function of the SK family.	/pubmed/15378036	Stocker M.	Nat Rev Neurosci. 2004 Oct;5(10):758-70. Review.	Nat Rev Neurosci. 2004	PubMed	citation	PMID:15378036	pubmed	15378036	create date:2004/09/21 | first author:Stocker M
Parallel processing in the mammalian retina.	/pubmed/15378035	Wässle H.	Nat Rev Neurosci. 2004 Oct;5(10):747-57. Review.	Nat Rev Neurosci. 2004	PubMed	citation	PMID:15378035	pubmed	15378035	create date:2004/09/21 | first author:Wässle H
The nature of foveal representation.	/pubmed/15322531	Lavidor M, Walsh V.	Nat Rev Neurosci. 2004 Sep;5(9):729-35. Review.	Nat Rev Neurosci. 2004	PubMed	citation	PMID:15322531	pubmed	15322531	create date:2004/08/24 | first author:Lavidor M
Improving language and literacy is a matter of time.	/pubmed/15322530	Tallal P.	Nat Rev Neurosci. 2004 Sep;5(9):721-8. Review.	Nat Rev Neurosci. 2004	PubMed	citation	PMID:15322530	pubmed	15322530	create date:2004/08/24 | first author:Tallal P
Molecular and neuronal substrates for general anaesthetics.	/pubmed/15322529	Rudolph U, Antkowiak B.	Nat Rev Neurosci. 2004 Sep;5(9):709-20. Review.	Nat Rev Neurosci. 2004	PubMed	citation	PMID:15322529	pubmed	15322529	create date:2004/08/24 | first author:Rudolph U
Sex chromosomes and brain gender.	/pubmed/15322528	Arnold AP.	Nat Rev Neurosci. 2004 Sep;5(9):701-8. Review.	Nat Rev Neurosci. 2004	PubMed	citation	PMID:15322528	pubmed	15322528	create date:2004/08/24 | first author:Arnold AP
Adult neuron survival strategies--slamming on the brakes.	/pubmed/15322527	Benn SC, Woolf CJ.	Nat Rev Neurosci. 2004 Sep;5(9):686-700. Review.	Nat Rev Neurosci. 2004	PubMed	citation	PMID:15322527	pubmed	15322527	create date:2004/08/24 | first author:Benn SC
Strategies for disease modification in Alzheimer's disease.	/pubmed/15322526	Citron M.	Nat Rev Neurosci. 2004 Sep;5(9):677-85. Review.	Nat Rev Neurosci. 2004	PubMed	citation	PMID:15322526	pubmed	15322526	create date:2004/08/24 | first author:Citron M
The floating blueprint of hypothalamic feeding circuits.	/pubmed/15263896	Horvath TL, Diano S.	Nat Rev Neurosci. 2004 Aug;5(8):662-7. Review. No abstract available.	Nat Rev Neurosci. 2004	PubMed	citation	PMID:15263896	pubmed	15263896	create date:2004/07/21 | first author:Horvath TL
Patenting neuroscience: challenges and opportunities in an interdisciplinary field.	/pubmed/15263895	Ergenzinger ER Jr, Cunningham ML, Webber PM, Spruill WM.	Nat Rev Neurosci. 2004 Aug;5(8):657-61. Review. No abstract available.	Nat Rev Neurosci. 2004	PubMed	citation	PMID:15263895	pubmed	15263895	create date:2004/07/21 | first author:Ergenzinger ER Jr
Pathways to motor incoordination: the inherited ataxias.	/pubmed/15263894	Taroni F, DiDonato S.	Nat Rev Neurosci. 2004 Aug;5(8):641-55. Review. No abstract available.	Nat Rev Neurosci. 2004	PubMed	citation	PMID:15263894	pubmed	15263894	create date:2004/07/21 | first author:Taroni F
Short-term synaptic plasticity: a comparison of two synapses.	/pubmed/15263893	Blitz DM, Foster KA, Regehr WG.	Nat Rev Neurosci. 2004 Aug;5(8):630-40. Review. No abstract available.	Nat Rev Neurosci. 2004	PubMed	citation	PMID:15263893	pubmed	15263893	create date:2004/07/21 | first author:Blitz DM
Visual objects in context.	/pubmed/15263892	Bar M.	Nat Rev Neurosci. 2004 Aug;5(8):617-29. Review. No abstract available.	Nat Rev Neurosci. 2004	PubMed	citation	PMID:15263892	pubmed	15263892	create date:2004/07/21 | first author:Bar M
Primate brains in the wild: the sensory bases for social interactions.	/pubmed/15263891	Ghazanfar AA, Santos LR.	Nat Rev Neurosci. 2004 Aug;5(8):603-16. Review. No abstract available.	Nat Rev Neurosci. 2004	PubMed	citation	PMID:15263891	pubmed	15263891	create date:2004/07/21 | first author:Ghazanfar AA
The emotional brain.	/pubmed/15208700	Dalgleish T.	Nat Rev Neurosci. 2004 Jul;5(7):583-9. Review. No abstract available.	Nat Rev Neurosci. 2004	PubMed	citation	PMID:15208700	pubmed	15208700	create date:2004/06/23 | first author:Dalgleish T
Current concepts in procedural consolidation.	/pubmed/15208699	Robertson EM, Pascual-Leone A, Miall RC.	Nat Rev Neurosci. 2004 Jul;5(7):576-82. Review. No abstract available.	Nat Rev Neurosci. 2004	PubMed	citation	PMID:15208699	pubmed	15208699	create date:2004/06/23 | first author:Robertson EM
State-dependent opioid control of pain.	/pubmed/15208698	Fields H.	Nat Rev Neurosci. 2004 Jul;5(7):565-75. Review. No abstract available.	Nat Rev Neurosci. 2004	PubMed	citation	PMID:15208698	pubmed	15208698	create date:2004/06/23 | first author:Fields H
The neurobiology of antiepileptic drugs.	/pubmed/15208697	Rogawski MA, Löscher W.	Nat Rev Neurosci. 2004 Jul;5(7):553-64. Review. No abstract available.	Nat Rev Neurosci. 2004	PubMed	citation	PMID:15208697	pubmed	15208697	create date:2004/06/23 | first author:Rogawski MA
The developmental origins of anxiety.	/pubmed/15208696	Gross C, Hen R.	Nat Rev Neurosci. 2004 Jul;5(7):545-52. Review. No abstract available.	Nat Rev Neurosci. 2004	PubMed	citation	PMID:15208696	pubmed	15208696	create date:2004/06/23 | first author:Gross C
Title	URL	Description	Details	ShortDetails	Resource	Type	Identifiers	Db	EntrezUID	Properties
Optimal feedback control and the neural basis of volitional motor control.	/pubmed/15208695	Scott SH.	Nat Rev Neurosci. 2004 Jul;5(7):532-46. Review. No abstract available.	Nat Rev Neurosci. 2004	PubMed	citation	PMID:15208695	pubmed	15208695	create date:2004/06/23 | first author:Scott SH
Immune signalling in neural development, synaptic plasticity and disease.	/pubmed/15208694	Boulanger LM, Shatz CJ.	Nat Rev Neurosci. 2004 Jul;5(7):521-31. Review. No abstract available.	Nat Rev Neurosci. 2004	PubMed	citation	PMID:15208694	pubmed	15208694	create date:2004/06/23 | first author:Boulanger LM
Different strategies for midline formation in bilaterians.	/pubmed/15152200	Meinhardt H.	Nat Rev Neurosci. 2004 Jun;5(6):502-10. Review. No abstract available.	Nat Rev Neurosci. 2004	PubMed	citation	PMID:15152200	pubmed	15152200	create date:2004/05/21 | first author:Meinhardt H
What attributes guide the deployment of visual attention and how do they do it?	/pubmed/15152199	Wolfe JM, Horowitz TS.	Nat Rev Neurosci. 2004 Jun;5(6):495-501. Review. No abstract available.	Nat Rev Neurosci. 2004	PubMed	citation	PMID:15152199	pubmed	15152199	create date:2004/05/21 | first author:Wolfe JM
Dopamine, learning and motivation.	/pubmed/15152198	Wise RA.	Nat Rev Neurosci. 2004 Jun;5(6):483-94. Review. No abstract available.	Nat Rev Neurosci. 2004	PubMed	citation	PMID:15152198	pubmed	15152198	create date:2004/05/21 | first author:Wise RA
Neurobiology of intelligence: science and ethics.	/pubmed/15152197	Gray JR, Thompson PM.	Nat Rev Neurosci. 2004 Jun;5(6):471-82. Review. No abstract available.	Nat Rev Neurosci. 2004	PubMed	citation	PMID:15152197	pubmed	15152197	create date:2004/05/21 | first author:Gray JR
Merlin and the ERM proteins in Schwann cells, neurons and growth cones.	/pubmed/15152196	Ramesh V.	Nat Rev Neurosci. 2004 Jun;5(6):462-70. Review. No abstract available.	Nat Rev Neurosci. 2004	PubMed	citation	PMID:15152196	pubmed	15152196	create date:2004/05/21 | first author:Ramesh V
Serotonergic neurons as carbon dioxide sensors that maintain pH homeostasis.	/pubmed/15152195	Richerson GB.	Nat Rev Neurosci. 2004 Jun;5(6):449-61. Review. No abstract available.	Nat Rev Neurosci. 2004	PubMed	citation	PMID:15152195	pubmed	15152195	create date:2004/05/21 | first author:Richerson GB
HIF1 and oxygen sensing in the brain.	/pubmed/15152194	Sharp FR, Bernaudin M.	Nat Rev Neurosci. 2004 Jun;5(6):437-48. Review. No abstract available.	Nat Rev Neurosci. 2004	PubMed	citation	PMID:15152194	pubmed	15152194	create date:2004/05/21 | first author:Sharp FR
Neurocognitive enhancement: what can we do and what should we do?	/pubmed/15100724	Farah MJ, Illes J, Cook-Deegan R, Gardner H, Kandel E, King P, Parens E, Sahakian B, Wolpe PR.	Nat Rev Neurosci. 2004 May;5(5):421-5. Review. No abstract available.	Nat Rev Neurosci. 2004	PubMed	citation	PMID:15100724	pubmed	15100724	create date:2004/04/22 | first author:Farah MJ
Glial specification in the vertebrate neural tube.	/pubmed/15100723	Rowitch DH.	Nat Rev Neurosci. 2004 May;5(5):409-19. Review. No abstract available.	Nat Rev Neurosci. 2004	PubMed	citation	PMID:15100723	pubmed	15100723	create date:2004/04/22 | first author:Rowitch DH
Genetic mechanisms that underlie epilepsy.	/pubmed/15100722	Steinlein OK.	Nat Rev Neurosci. 2004 May;5(5):400-8. Review. No abstract available.	Nat Rev Neurosci. 2004	PubMed	citation	PMID:15100722	pubmed	15100722	create date:2004/04/22 | first author:Steinlein OK
Cellular and molecular mechanisms of presynaptic assembly.	/pubmed/15100721	Ziv NE, Garner CC.	Nat Rev Neurosci. 2004 May;5(5):385-99. Review. No abstract available.	Nat Rev Neurosci. 2004	PubMed	citation	PMID:15100721	pubmed	15100721	create date:2004/04/22 | first author:Ziv NE
Experimental therapeutics in transgenic mouse models of Huntington's disease.	/pubmed/15100720	Beal MF, Ferrante RJ.	Nat Rev Neurosci. 2004 May;5(5):373-84. Review. No abstract available.	Nat Rev Neurosci. 2004	PubMed	citation	PMID:15100720	pubmed	15100720	create date:2004/04/22 | first author:Beal MF
NMDA receptors, place cells and hippocampal spatial memory.	/pubmed/15100719	Nakazawa K, McHugh TJ, Wilson MA, Tonegawa S.	Nat Rev Neurosci. 2004 May;5(5):361-72. Review. No abstract available.	Nat Rev Neurosci. 2004	PubMed	citation	PMID:15100719	pubmed	15100719	create date:2004/04/22 | first author:Nakazawa K
Neurovascular regulation in the normal brain and in Alzheimer's disease.	/pubmed/15100718	Iadecola C.	Nat Rev Neurosci. 2004 May;5(5):347-60. Review. No abstract available.	Nat Rev Neurosci. 2004	PubMed	citation	PMID:15100718	pubmed	15100718	create date:2004/04/22 | first author:Iadecola C
Thomas Willis (1621-1675), the founder of clinical neuroscience.	/pubmed/15034557	Molnár Z.	Nat Rev Neurosci. 2004 Apr;5(4):329-35. No abstract available.	Nat Rev Neurosci. 2004	PubMed	citation	PMID:15034557	pubmed	15034557	create date:2004/03/23 | first author:Molnár Z
Src kinases: a hub for NMDA receptor regulation.	/pubmed/15034556	Salter MW, Kalia LV.	Nat Rev Neurosci. 2004 Apr;5(4):317-28. Review. No abstract available.	Nat Rev Neurosci. 2004	PubMed	citation	PMID:15034556	pubmed	15034556	create date:2004/03/23 | first author:Salter MW
Information processing in the axon.	/pubmed/15034555	Debanne D.	Nat Rev Neurosci. 2004 Apr;5(4):304-16. Review. No abstract available.	Nat Rev Neurosci. 2004	PubMed	citation	PMID:15034555	pubmed	15034555	create date:2004/03/23 | first author:Debanne D
Visual object understanding.	/pubmed/15034554	Palmeri TJ, Gauthier I.	Nat Rev Neurosci. 2004 Apr;5(4):291-303. Review. No abstract available. Erratum in: Nat Rev Neurosci. 2004 Jun;5(6):510.	Nat Rev Neurosci. 2004	PubMed	citation	PMID:15034554	pubmed	15034554	create date:2004/03/23 | first author:Palmeri TJ
Specific long-term memory traces in primary auditory cortex.	/pubmed/15034553	Weinberger NM.	Nat Rev Neurosci. 2004 Apr;5(4):279-90. Review. No abstract available.	Nat Rev Neurosci. 2004	PubMed	citation	PMID:15034553	pubmed	15034553	create date:2004/03/23 | first author:Weinberger NM
Genes and ligands for odorant, vomeronasal and taste receptors.	/pubmed/15034552	Mombaerts P.	Nat Rev Neurosci. 2004 Apr;5(4):263-78. Review. No abstract available.	Nat Rev Neurosci. 2004	PubMed	citation	PMID:15034552	pubmed	15034552	create date:2004/03/23 | first author:Mombaerts P
Where now for primate research?	/pubmed/15015497	Wood H.	Nat Rev Neurosci. 2004 Mar;5(3):167. No abstract available.	Nat Rev Neurosci. 2004	PubMed	citation	PMID:15015497	pubmed	15015497	create date:2004/03/16 | first author:Wood H
A century of cerebellar somatotopy: a debated representation.	/pubmed/14976523	Manni E, Petrosini L.	Nat Rev Neurosci. 2004 Mar;5(3):241-9. Review. No abstract available.	Nat Rev Neurosci. 2004	PubMed	citation	PMID:14976523	pubmed	14976523	create date:2004/02/21 | first author:Manni E
The role of fixational eye movements in visual perception.	/pubmed/14976522	Martinez-Conde S, Macknik SL, Hubel DH.	Nat Rev Neurosci. 2004 Mar;5(3):229-40. Review. No abstract available.	Nat Rev Neurosci. 2004	PubMed	citation	PMID:14976522	pubmed	14976522	create date:2004/02/21 | first author:Martinez-Conde S
Look away: the anti-saccade task and the voluntary control of eye movement.	/pubmed/14976521	Munoz DP, Everling S.	Nat Rev Neurosci. 2004 Mar;5(3):218-28. Review. No abstract available.	Nat Rev Neurosci. 2004	PubMed	citation	PMID:14976521	pubmed	14976521	create date:2004/02/21 | first author:Munoz DP
Molecular mechanisms of taste-recognition memory.	/pubmed/14976520	Bermúdez-Rattoni F.	Nat Rev Neurosci. 2004 Mar;5(3):209-17. Review. No abstract available.	Nat Rev Neurosci. 2004	PubMed	citation	PMID:14976520	pubmed	14976520	create date:2004/02/21 | first author:Bermúdez-Rattoni F
Glycans and neural cell interactions.	/pubmed/14976519	Kleene R, Schachner M.	Nat Rev Neurosci. 2004 Mar;5(3):195-208. Review.	Nat Rev Neurosci. 2004	PubMed	citation	PMID:14976519	pubmed	14976519	create date:2004/02/21 | first author:Kleene R
Anterior prefrontal cortex: insights into function from anatomy and neuroimaging.	/pubmed/14976518	Ramnani N, Owen AM.	Nat Rev Neurosci. 2004 Mar;5(3):184-94. Review. No abstract available.	Nat Rev Neurosci. 2004	PubMed	citation	PMID:14976518	pubmed	14976518	create date:2004/02/21 | first author:Ramnani N
MAPK cascade signalling and synaptic plasticity.	/pubmed/14976517	Thomas GM, Huganir RL.	Nat Rev Neurosci. 2004 Mar;5(3):173-83. Review. No abstract available.	Nat Rev Neurosci. 2004	PubMed	citation	PMID:14976517	pubmed	14976517	create date:2004/02/21 | first author:Thomas GM
Myelin inhibitors: does NO mean GO?	/pubmed/14735118	Raisman G.	Nat Rev Neurosci. 2004 Feb;5(2):157-61. Review. No abstract available.	Nat Rev Neurosci. 2004	PubMed	citation	PMID:14735118	pubmed	14735118	create date:2004/01/22 | first author:Raisman G
Regeneration beyond the glial scar.	/pubmed/14735117	Silver J, Miller JH.	Nat Rev Neurosci. 2004 Feb;5(2):146-56. Review. No abstract available.	Nat Rev Neurosci. 2004	PubMed	citation	PMID:14735117	pubmed	14735117	create date:2004/01/22 | first author:Silver J
Presynaptic ionotropic receptors and control of transmitter release.	/pubmed/14735116	Engelman HS, MacDermott AB.	Nat Rev Neurosci. 2004 Feb;5(2):135-45. Review. No abstract available.	Nat Rev Neurosci. 2004	PubMed	citation	PMID:14735116	pubmed	14735116	create date:2004/01/22 | first author:Engelman HS
Neocortical cell classes are flexible entities.	/pubmed/14735115	Steriade M.	Nat Rev Neurosci. 2004 Feb;5(2):121-34. Review. No abstract available.	Nat Rev Neurosci. 2004	PubMed	citation	PMID:14735115	pubmed	14735115	create date:2004/01/22 | first author:Steriade M
Pathways of the past: the imprint of memory.	/pubmed/14735114	Horn G.	Nat Rev Neurosci. 2004 Feb;5(2):108-20. Review. No abstract available.	Nat Rev Neurosci. 2004	PubMed	citation	PMID:14735114	pubmed	14735114	create date:2004/01/22 | first author:Horn G
Homeostatic plasticity in the developing nervous system.	/pubmed/14735113	Turrigiano GG, Nelson SB.	Nat Rev Neurosci. 2004 Feb;5(2):97-107. Review. No abstract available.	Nat Rev Neurosci. 2004	PubMed	citation	PMID:14735113	pubmed	14735113	create date:2004/01/22 | first author:Turrigiano GG
Insights into the ageing mind: a view from cognitive neuroscience.	/pubmed/14735112	Hedden T, Gabrieli JD.	Nat Rev Neurosci. 2004 Feb;5(2):87-96. Review. No abstract available.	Nat Rev Neurosci. 2004	PubMed	citation	PMID:14735112	pubmed	14735112	create date:2004/01/22 | first author:Hedden T
The relevance of behavioural measures for functional-imaging studies of cognition.	/pubmed/14708005	Wilkinson D, Halligan P.	Nat Rev Neurosci. 2004 Jan;5(1):67-73. Review. No abstract available.	Nat Rev Neurosci. 2004	PubMed	citation	PMID:14708005	pubmed	14708005	create date:2004/01/07 | first author:Wilkinson D
The neurobiology of nicotine addiction: bridging the gap from molecules to behaviour.	/pubmed/14708004	Laviolette SR, van der Kooy D.	Nat Rev Neurosci. 2004 Jan;5(1):55-65. Review. No abstract available.	Nat Rev Neurosci. 2004	PubMed	citation	PMID:14708004	pubmed	14708004	create date:2004/01/07 | first author:Laviolette SR
Structural plasticity and memory.	/pubmed/14708003	Lamprecht R, LeDoux J.	Nat Rev Neurosci. 2004 Jan;5(1):45-54. Review. No abstract available.	Nat Rev Neurosci. 2004	PubMed	citation	PMID:14708003	pubmed	14708003	create date:2004/01/07 | first author:Lamprecht R
The mammillary bodies: two memory systems in one?	/pubmed/14708002	Vann SD, Aggleton JP.	Nat Rev Neurosci. 2004 Jan;5(1):35-44. Review. No abstract available.	Nat Rev Neurosci. 2004	PubMed	citation	PMID:14708002	pubmed	14708002	create date:2004/01/07 | first author:Vann SD
Genesis of dendritic spines: insights from ultrastructural and imaging studies.	/pubmed/14708001	Yuste R, Bonhoeffer T.	Nat Rev Neurosci. 2004 Jan;5(1):24-34. Review. No abstract available.	Nat Rev Neurosci. 2004	PubMed	citation	PMID:14708001	pubmed	14708001	create date:2004/01/07 | first author:Yuste R
The legacy of Donald O. Hebb: more than the Hebb synapse.	/pubmed/14682362	Brown RE, Milner PM.	Nat Rev Neurosci. 2003 Dec;4(12):1013-9.	Nat Rev Neurosci. 2003	PubMed	citation	PMID:14682362	pubmed	14682362	create date:2003/12/20 | first author:Brown RE
The molecular basis of water transport in the brain.	/pubmed/14682361	Amiry-Moghaddam M, Ottersen OP.	Nat Rev Neurosci. 2003 Dec;4(12):991-1001. Review.	Nat Rev Neurosci. 2003	PubMed	citation	PMID:14682361	pubmed	14682361	create date:2003/12/20 | first author:Amiry-Moghaddam M
Proteinase-activated receptors in the nervous system.	/pubmed/14682360	Noorbakhsh F, Vergnolle N, Hollenberg MD, Power C.	Nat Rev Neurosci. 2003 Dec;4(12):981-90. Review.	Nat Rev Neurosci. 2003	PubMed	citation	PMID:14682360	pubmed	14682360	create date:2003/12/20 | first author:Noorbakhsh F
The local differentiation of myelinated axons at nodes of Ranvier.	/pubmed/14682359	Poliak S, Peles E.	Nat Rev Neurosci. 2003 Dec;4(12):968-80. Review.	Nat Rev Neurosci. 2003	PubMed	citation	PMID:14682359	pubmed	14682359	create date:2003/12/20 | first author:Poliak S
Signalling mechanisms mediating neuronal responses to guidance cues.	/pubmed/14682358	Guan KL, Rao Y.	Nat Rev Neurosci. 2003 Dec;4(12):941-56. Review.	Nat Rev Neurosci. 2003	PubMed	citation	PMID:14682358	pubmed	14682358	create date:2003/12/20 | first author:Guan KL
Burst firing in sensory systems.	/pubmed/14661065	Krahe R, Gabbiani F.	Nat Rev Neurosci. 2004 Jan;5(1):13-23. Review. No abstract available.	Nat Rev Neurosci. 2004	PubMed	citation	PMID:14661065	pubmed	14661065	create date:2003/12/09 | first author:Krahe R
The developmental role of serotonin: news from mouse molecular genetics.	/pubmed/14618156	Gaspar P, Cases O, Maroteaux L.	Nat Rev Neurosci. 2003 Dec;4(12):1002-12. Review.	Nat Rev Neurosci. 2003	PubMed	citation	PMID:14618156	pubmed	14618156	create date:2003/11/18 | first author:Gaspar P
Merging functional studies with structures of inward-rectifier K(+) channels.	/pubmed/14618155	Bichet D, Haass FA, Jan LY.	Nat Rev Neurosci. 2003 Dec;4(12):957-67. Review.	Nat Rev Neurosci. 2003	PubMed	citation	PMID:14618155	pubmed	14618155	create date:2003/11/18 | first author:Bichet D
Title	URL	Description	Details	ShortDetails	Resource	Type	Identifiers	Db	EntrezUID	Properties
LTP: perils and progress.	/pubmed/14595404	Lisman J, Lichtman JW, Sanes JR.	Nat Rev Neurosci. 2003 Nov;4(11):926-9. No abstract available.	Nat Rev Neurosci. 2003	PubMed	citation	PMID:14595404	pubmed	14595404	create date:2003/11/05 | first author:Lisman J
The long-term potential of LTP.	/pubmed/14595403	Malenka RC.	Nat Rev Neurosci. 2003 Nov;4(11):923-6. Review. No abstract available.	Nat Rev Neurosci. 2003	PubMed	citation	PMID:14595403	pubmed	14595403	create date:2003/11/05 | first author:Malenka RC
Axon guidance mechanisms and molecules: lessons from invertebrates.	/pubmed/14595402	Araújo SJ, Tear G.	Nat Rev Neurosci. 2003 Nov;4(11):910-22. Review. No abstract available.	Nat Rev Neurosci. 2003	PubMed	citation	PMID:14595402	pubmed	14595402	create date:2003/11/05 | first author:Araújo SJ
Monitoring of stored and available fuel by the CNS: implications for obesity.	/pubmed/14595401	Seeley RJ, Woods SC.	Nat Rev Neurosci. 2003 Nov;4(11):901-9. Review. No abstract available. Erratum in: Nat Rev Neurosci. 2006 Feb;7(2):167.	Nat Rev Neurosci. 2003	PubMed	citation	PMID:14595401	pubmed	14595401	create date:2003/11/05 | first author:Seeley RJ
The other side of the engram: experience-driven changes in neuronal intrinsic excitability.	/pubmed/14595400	Zhang W, Linden DJ.	Nat Rev Neurosci. 2003 Nov;4(11):885-900. Review. No abstract available.	Nat Rev Neurosci. 2003	PubMed	citation	PMID:14595400	pubmed	14595400	create date:2003/11/05 | first author:Zhang W
The molecular logic of endocannabinoid signalling.	/pubmed/14595399	Piomelli D.	Nat Rev Neurosci. 2003 Nov;4(11):873-84. Review. No abstract available.	Nat Rev Neurosci. 2003	PubMed	citation	PMID:14595399	pubmed	14595399	create date:2003/11/05 | first author:Piomelli D
Alterations in the BOLD fMRI signal with ageing and disease: a challenge for neuroimaging.	/pubmed/14595398	D'Esposito M, Deouell LY, Gazzaley A.	Nat Rev Neurosci. 2003 Nov;4(11):863-72. Review. No abstract available.	Nat Rev Neurosci. 2003	PubMed	citation	PMID:14595398	pubmed	14595398	create date:2003/11/05 | first author:D'Esposito M
From neural 'is' to moral 'ought': what are the moral implications of neuroscientific moral psychology?	/pubmed/14523384	Greene J.	Nat Rev Neurosci. 2003 Oct;4(10):846-9. Review. No abstract available.	Nat Rev Neurosci. 2003	PubMed	citation	PMID:14523384	pubmed	14523384	create date:2003/10/03 | first author:Greene J
Moral cognition and its neural constituents.	/pubmed/14523383	Casebeer WD.	Nat Rev Neurosci. 2003 Oct;4(10):840-6. Review. No abstract available.	Nat Rev Neurosci. 2003	PubMed	citation	PMID:14523383	pubmed	14523383	create date:2003/10/03 | first author:Casebeer WD
Working memory: looking back and looking forward.	/pubmed/14523382	Baddeley A.	Nat Rev Neurosci. 2003 Oct;4(10):829-39. Review. No abstract available.	Nat Rev Neurosci. 2003	PubMed	citation	PMID:14523382	pubmed	14523382	create date:2003/10/03 | first author:Baddeley A
Neurobiology of suicidal behaviour.	/pubmed/14523381	Mann JJ.	Nat Rev Neurosci. 2003 Oct;4(10):819-28. Review. No abstract available.	Nat Rev Neurosci. 2003	PubMed	citation	PMID:14523381	pubmed	14523381	create date:2003/10/03 | first author:Mann JJ
Cranial neural crest and the building of the vertebrate head.	/pubmed/14523380	Santagati F, Rijli FM.	Nat Rev Neurosci. 2003 Oct;4(10):806-18. Review. No abstract available.	Nat Rev Neurosci. 2003	PubMed	citation	PMID:14523380	pubmed	14523380	create date:2003/10/03 | first author:Santagati F
Neural crest specification: migrating into genomics.	/pubmed/14523379	Gammill LS, Bronner-Fraser M.	Nat Rev Neurosci. 2003 Oct;4(10):795-805. Review. No abstract available.	Nat Rev Neurosci. 2003	PubMed	citation	PMID:14523379	pubmed	14523379	create date:2003/10/03 | first author:Gammill LS
Multiparametric corticofugal modulation and plasticity in the auditory system.	/pubmed/14523378	Suga N, Ma X.	Nat Rev Neurosci. 2003 Oct;4(10):783-94. Review. No abstract available.	Nat Rev Neurosci. 2003	PubMed	citation	PMID:14523378	pubmed	14523378	create date:2003/10/03 | first author:Suga N
A role for neuroscientists in engaging young minds.	/pubmed/12951568	Cameron W, Chudler E.	Nat Rev Neurosci. 2003 Sep;4(9):763-8. No abstract available.	Nat Rev Neurosci. 2003	PubMed	citation	PMID:12951568	pubmed	12951568	create date:2003/09/03 | first author:Cameron W
14-3-3 proteins in the nervous system.	/pubmed/12951567	Berg D, Holzmann C, Riess O.	Nat Rev Neurosci. 2003 Sep;4(9):752-62. Review. No abstract available.	Nat Rev Neurosci. 2003	PubMed	citation	PMID:12951567	pubmed	12951567	create date:2003/09/03 | first author:Berg D
The high-conductance state of neocortical neurons in vivo.	/pubmed/12951566	Destexhe A, Rudolph M, Paré D.	Nat Rev Neurosci. 2003 Sep;4(9):739-51. Review. No abstract available. Erratum in: Nat Rev Neurosci. 2003 Dec;4(12):1019.	Nat Rev Neurosci. 2003	PubMed	citation	PMID:12951566	pubmed	12951566	create date:2003/09/03 | first author:Destexhe A
The role of alpha-synuclein in Parkinson's disease: insights from animal models.	/pubmed/12951565	Maries E, Dass B, Collier TJ, Kordower JH, Steece-Collier K.	Nat Rev Neurosci. 2003 Sep;4(9):727-38. Review. No abstract available.	Nat Rev Neurosci. 2003	PubMed	citation	PMID:12951565	pubmed	12951565	create date:2003/09/03 | first author:Maries E
Disease mechanisms in inherited neuropathies.	/pubmed/12951564	Suter U, Scherer SS.	Nat Rev Neurosci. 2003 Sep;4(9):714-26. Review. No abstract available.	Nat Rev Neurosci. 2003	PubMed	citation	PMID:12951564	pubmed	12951564	create date:2003/09/03 | first author:Suter U
Myelin-associated inhibitors of axonal regeneration in the adult mammalian CNS.	/pubmed/12951563	Filbin MT.	Nat Rev Neurosci. 2003 Sep;4(9):703-13. Review. No abstract available. Erratum in: Nat Rev Neurosci. 2003 Dec;4(12):1019.	Nat Rev Neurosci. 2003	PubMed	citation	PMID:12951563	pubmed	12951563	create date:2003/09/03 | first author:Filbin MT
Can animals recall the past and plan for the future?	/pubmed/12894243	Clayton NS, Bussey TJ, Dickinson A.	Nat Rev Neurosci. 2003 Aug;4(8):685-91. Review.	Nat Rev Neurosci. 2003	PubMed	citation	PMID:12894243	pubmed	12894243	create date:2003/08/02 | first author:Clayton NS
The biochemistry of neuronal necrosis: rogue biology?	/pubmed/12894242	Syntichaki P, Tavernarakis N.	Nat Rev Neurosci. 2003 Aug;4(8):672-84. Review. No abstract available.	Nat Rev Neurosci. 2003	PubMed	citation	PMID:12894242	pubmed	12894242	create date:2003/08/02 | first author:Syntichaki P
Spontaneous confabulation and the adaptation of thought to ongoing reality.	/pubmed/12894241	Schnider A.	Nat Rev Neurosci. 2003 Aug;4(8):662-71. Review. No abstract available.	Nat Rev Neurosci. 2003	PubMed	citation	PMID:12894241	pubmed	12894241	create date:2003/08/02 | first author:Schnider A
A clockwork web: circadian timing in brain and periphery, in health and disease.	/pubmed/12894240	Hastings MH, Reddy AB, Maywood ES.	Nat Rev Neurosci. 2003 Aug;4(8):649-61. Review. No abstract available.	Nat Rev Neurosci. 2003	PubMed	citation	PMID:12894240	pubmed	12894240	create date:2003/08/02 | first author:Hastings MH
Prefrontal and medial temporal lobe interactions in long-term memory.	/pubmed/12894239	Simons JS, Spiers HJ.	Nat Rev Neurosci. 2003 Aug;4(8):637-48. Review. No abstract available.	Nat Rev Neurosci. 2003	PubMed	citation	PMID:12894239	pubmed	12894239	create date:2003/08/02 | first author:Simons JS
PEDF: a multifaceted neurotrophic factor.	/pubmed/12894238	Tombran-Tink J, Barnstable CJ.	Nat Rev Neurosci. 2003 Aug;4(8):628-36. Review. No abstract available.	Nat Rev Neurosci. 2003	PubMed	citation	PMID:12894238	pubmed	12894238	create date:2003/08/02 | first author:Tombran-Tink J
Early central nervous system evolution: an era of skin brains?	/pubmed/12894237	Holland ND.	Nat Rev Neurosci. 2003 Aug;4(8):617-27. Review. No abstract available.	Nat Rev Neurosci. 2003	PubMed	citation	PMID:12894237	pubmed	12894237	create date:2003/08/02 | first author:Holland ND
Challenges for the sensory sciences from the food and wine industries.	/pubmed/12838334	Simons CT, Noble AC.	Nat Rev Neurosci. 2003 Jul;4(7):599-605. Review. No abstract available.	Nat Rev Neurosci. 2003	PubMed	citation	PMID:12838334	pubmed	12838334	create date:2003/07/03 | first author:Simons CT
Half a century of neural prepatterning: the story of a few bristles and many genes.	/pubmed/12838333	Gómez-Skarmeta JL, Campuzano S, Modolell J.	Nat Rev Neurosci. 2003 Jul;4(7):587-98. Review. No abstract available.	Nat Rev Neurosci. 2003	PubMed	citation	PMID:12838333	pubmed	12838333	create date:2003/07/03 | first author:Gómez-Skarmeta JL
The motor infrastructure: from ion channels to neuronal networks.	/pubmed/12838332	Grillner S.	Nat Rev Neurosci. 2003 Jul;4(7):573-86. Review. No abstract available.	Nat Rev Neurosci. 2003	PubMed	citation	PMID:12838332	pubmed	12838332	create date:2003/07/03 | first author:Grillner S
Cortical mechanisms of colour vision.	/pubmed/12838331	Gegenfurtner KR.	Nat Rev Neurosci. 2003 Jul;4(7):563-72. Review. No abstract available.	Nat Rev Neurosci. 2003	PubMed	citation	PMID:12838331	pubmed	12838331	create date:2003/07/03 | first author:Gegenfurtner KR
Molecular detection of pheromone signals in mammals: from genes to behaviour.	/pubmed/12838330	Dulac C, Torello AT.	Nat Rev Neurosci. 2003 Jul;4(7):551-62. Review. No abstract available.	Nat Rev Neurosci. 2003	PubMed	citation	PMID:12838330	pubmed	12838330	create date:2003/07/03 | first author:Dulac C
New roles for synaptic inhibition in sound localization.	/pubmed/12838329	Grothe B.	Nat Rev Neurosci. 2003 Jul;4(7):540-50. Review. No abstract available.	Nat Rev Neurosci. 2003	PubMed	citation	PMID:12838329	pubmed	12838329	create date:2003/07/03 | first author:Grothe B
ThermoTRP channels and beyond: mechanisms of temperature sensation.	/pubmed/12838328	Patapoutian A, Peier AM, Story GM, Viswanath V.	Nat Rev Neurosci. 2003 Jul;4(7):529-39. Review. No abstract available. Erratum in: Nat Rev Neurosci. 2003 Aug;4(8):691.	Nat Rev Neurosci. 2003	PubMed	citation	PMID:12838328	pubmed	12838328	create date:2003/07/03 | first author:Patapoutian A
Neural foundations of logical and mathematical cognition.	/pubmed/12778122	Houdé O, Tzourio-Mazoyer N.	Nat Rev Neurosci. 2003 Jun;4(6):507-14. Review. No abstract available.	Nat Rev Neurosci. 2003	PubMed	citation	PMID:12778122	pubmed	12778122	create date:2003/06/05 | first author:Houdé O
Reelin and brain development.	/pubmed/12778121	Tissir F, Goffinet AM.	Nat Rev Neurosci. 2003 Jun;4(6):496-505. Review. No abstract available.	Nat Rev Neurosci. 2003	PubMed	citation	PMID:12778121	pubmed	12778121	create date:2003/06/05 | first author:Tissir F
Roles and rules of kainate receptors in synaptic transmission.	/pubmed/12778120	Lerma J.	Nat Rev Neurosci. 2003 Jun;4(6):481-95. Review. No abstract available.	Nat Rev Neurosci. 2003	PubMed	citation	PMID:12778120	pubmed	12778120	create date:2003/06/05 | first author:Lerma J
Looking into the functional architecture of the brain with diffusion MRI.	/pubmed/12778119	Le Bihan D.	Nat Rev Neurosci. 2003 Jun;4(6):469-80. Review. No abstract available.	Nat Rev Neurosci. 2003	PubMed	citation	PMID:12778119	pubmed	12778119	create date:2003/06/05 | first author:Le Bihan D
Extracellular matrix molecules and synaptic plasticity.	/pubmed/12778118	Dityatev A, Schachner M.	Nat Rev Neurosci. 2003 Jun;4(6):456-68. Review. No abstract available.	Nat Rev Neurosci. 2003	PubMed	citation	PMID:12778118	pubmed	12778118	create date:2003/06/05 | first author:Dityatev A
Chemokine receptors: signposts to brain development and disease.	/pubmed/12778117	Tran PB, Miller RJ.	Nat Rev Neurosci. 2003 Jun;4(6):444-55. Review. No abstract available.	Nat Rev Neurosci. 2003	PubMed	citation	PMID:12778117	pubmed	12778117	create date:2003/06/05 | first author:Tran PB
Exploring the consequences of the previous trial.	/pubmed/12778116	Fecteau JH, Munoz DP.	Nat Rev Neurosci. 2003 Jun;4(6):435-43. Review. No abstract available.	Nat Rev Neurosci. 2003	PubMed	citation	PMID:12778116	pubmed	12778116	create date:2003/06/05 | first author:Fecteau JH
Brain-machine interfaces to restore motor function and probe neural circuits.	/pubmed/12728268	Nicolelis MA.	Nat Rev Neurosci. 2003 May;4(5):417-22. Review. No abstract available.	Nat Rev Neurosci. 2003	PubMed	citation	PMID:12728268	pubmed	12728268	create date:2003/05/03 | first author:Nicolelis MA
Mechanisms, challenges and opportunities in stroke.	/pubmed/12728267	Lo EH, Dalkara T, Moskowitz MA.	Nat Rev Neurosci. 2003 May;4(5):399-415. Review. No abstract available.	Nat Rev Neurosci. 2003	PubMed	citation	PMID:12728267	pubmed	12728267	create date:2003/05/03 | first author:Lo EH
Neurobiology of migraine.	/pubmed/12728266	Pietrobon D, Striessnig J.	Nat Rev Neurosci. 2003 May;4(5):386-98. Review. No abstract available.	Nat Rev Neurosci. 2003	PubMed	citation	PMID:12728266	pubmed	12728266	create date:2003/05/03 | first author:Pietrobon D
Pathogenesis of bacterial meningitis: from bacteraemia to neuronal injury.	/pubmed/12728265	Kim KS.	Nat Rev Neurosci. 2003 May;4(5):376-85. Review. No abstract available.	Nat Rev Neurosci. 2003	PubMed	citation	PMID:12728265	pubmed	12728265	create date:2003/05/03 | first author:Kim KS
Targeting programmed cell death in neurodegenerative diseases.	/pubmed/12728264	Vila M, Przedborski S.	Nat Rev Neurosci. 2003 May;4(5):365-75. Review. No abstract available.	Nat Rev Neurosci. 2003	PubMed	citation	PMID:12728264	pubmed	12728264	create date:2003/05/03 | first author:Vila M
Viral vectors for gene delivery to the nervous system.	/pubmed/12728263	Davidson BL, Breakefield XO.	Nat Rev Neurosci. 2003 May;4(5):353-64. Review. No abstract available.	Nat Rev Neurosci. 2003	PubMed	citation	PMID:12728263	pubmed	12728263	create date:2003/05/03 | first author:Davidson BL
Sleuthing molecular targets for neurological diseases at the neuromuscular junction.	/pubmed/12728262	Engel AG, Ohno K, Sine SM.	Nat Rev Neurosci. 2003 May;4(5):339-52. Review. No abstract available.	Nat Rev Neurosci. 2003	PubMed	citation	PMID:12728262	pubmed	12728262	create date:2003/05/03 | first author:Engel AG
Constructing an ethical stereotaxy for severe brain injury: balancing risks, benefits and access.	/pubmed/12671648	Fins JJ.	Nat Rev Neurosci. 2003 Apr;4(4):323-7. Review. No abstract available.	Nat Rev Neurosci. 2003	PubMed	citation	PMID:12671648	pubmed	12671648	create date:2003/04/03 | first author:Fins JJ
The parallel distributed processing approach to semantic cognition.	/pubmed/12671647	McClelland JL, Rogers TT.	Nat Rev Neurosci. 2003 Apr;4(4):310-22. Review. No abstract available.	Nat Rev Neurosci. 2003	PubMed	citation	PMID:12671647	pubmed	12671647	create date:2003/04/03 | first author:McClelland JL
Title	URL	Description	Details	ShortDetails	Resource	Type	Identifiers	Db	EntrezUID	Properties
Neurotrophins and their receptors: a convergence point for many signalling pathways.	/pubmed/12671646	Chao MV.	Nat Rev Neurosci. 2003 Apr;4(4):299-309. Review. No abstract available.	Nat Rev Neurosci. 2003	PubMed	citation	PMID:12671646	pubmed	12671646	create date:2003/04/03 | first author:Chao MV
Patterning cell types in the dorsal spinal cord: what the mouse mutants say.	/pubmed/12671645	Caspary T, Anderson KV.	Nat Rev Neurosci. 2003 Apr;4(4):289-97. Review. No abstract available.	Nat Rev Neurosci. 2003	PubMed	citation	PMID:12671645	pubmed	12671645	create date:2003/04/03 | first author:Caspary T
Thalamocortical development: how are we going to get there?	/pubmed/12671644	López-Bendito G, Molnár Z.	Nat Rev Neurosci. 2003 Apr;4(4):276-89. Review. No abstract available. Erratum in: Nat Rev Neurosci. 2003 May;4(5):422.	Nat Rev Neurosci. 2003	PubMed	citation	PMID:12671644	pubmed	12671644	create date:2003/04/03 | first author:López-Bendito G
Mushroom body memoir: from maps to models.	/pubmed/12671643	Heisenberg M.	Nat Rev Neurosci. 2003 Apr;4(4):266-75. Review. No abstract available.	Nat Rev Neurosci. 2003	PubMed	citation	PMID:12671643	pubmed	12671643	create date:2003/04/03 | first author:Heisenberg M
The role of receptor diffusion in the organization of the postsynaptic membrane.	/pubmed/12671642	Choquet D, Triller A.	Nat Rev Neurosci. 2003 Apr;4(4):251-65. Review. No abstract available.	Nat Rev Neurosci. 2003	PubMed	citation	PMID:12671642	pubmed	12671642	create date:2003/04/03 | first author:Choquet D
Beyond phrenology, at last.	/pubmed/12612636	Kosik KS.	Nat Rev Neurosci. 2003 Mar;4(3):234-9. Review.	Nat Rev Neurosci. 2003	PubMed	citation	PMID:12612636	pubmed	12612636	create date:2003/03/04 | first author:Kosik KS
Our changeable memories: legal and practical implications.	/pubmed/12612635	Loftus E.	Nat Rev Neurosci. 2003 Mar;4(3):231-4. Review. Erratum in: Nat Rev Neurosci. 2003 May;4(5):422.	Nat Rev Neurosci. 2003	PubMed	citation	PMID:12612635	pubmed	12612635	create date:2003/03/04 | first author:Loftus E
Primary visual cortex and visual awareness.	/pubmed/12612634	Tong F.	Nat Rev Neurosci. 2003 Mar;4(3):219-29. Review.	Nat Rev Neurosci. 2003	PubMed	citation	PMID:12612634	pubmed	12612634	create date:2003/03/04 | first author:Tong F
Flutter discrimination: neural codes, perception, memory and decision making.	/pubmed/12612633	Romo R, Salinas E.	Nat Rev Neurosci. 2003 Mar;4(3):203-18. Review.	Nat Rev Neurosci. 2003	PubMed	citation	PMID:12612633	pubmed	12612633	create date:2003/03/04 | first author:Romo R
Neural mechanisms for detecting and remembering novel events.	/pubmed/12612632	Ranganath C, Rainer G.	Nat Rev Neurosci. 2003 Mar;4(3):193-202. Review.	Nat Rev Neurosci. 2003	PubMed	citation	PMID:12612632	pubmed	12612632	create date:2003/03/04 | first author:Ranganath C
Neural mechanisms for the recognition of biological movements.	/pubmed/12612631	Giese MA, Poggio T.	Nat Rev Neurosci. 2003 Mar;4(3):179-92. Review.	Nat Rev Neurosci. 2003	PubMed	citation	PMID:12612631	pubmed	12612631	create date:2003/03/04 | first author:Giese MA
Cognitive neuroscience of human social behaviour.	/pubmed/12612630	Adolphs R.	Nat Rev Neurosci. 2003 Mar;4(3):165-78. Review.	Nat Rev Neurosci. 2003	PubMed	citation	PMID:12612630	pubmed	12612630	create date:2003/03/04 | first author:Adolphs R
Neuroethics: an agenda for neuroscience and society.	/pubmed/12563286	Moreno JD.	Nat Rev Neurosci. 2003 Feb;4(2):149-53. Review. No abstract available.	Nat Rev Neurosci. 2003	PubMed	citation	PMID:12563286	pubmed	12563286	create date:2003/02/04 | first author:Moreno JD
Human prefrontal cortex: processing and representational perspectives.	/pubmed/12563285	Wood JN, Grafman J.	Nat Rev Neurosci. 2003 Feb;4(2):139-47. Review. No abstract available.	Nat Rev Neurosci. 2003	PubMed	citation	PMID:12563285	pubmed	12563285	create date:2003/02/04 | first author:Wood JN
Neurobiology of butyrylcholinesterase.	/pubmed/12563284	Darvesh S, Hopkins DA, Geula C.	Nat Rev Neurosci. 2003 Feb;4(2):131-8. Review. No abstract available.	Nat Rev Neurosci. 2003	PubMed	citation	PMID:12563284	pubmed	12563284	create date:2003/02/04 | first author:Darvesh S
The role of histamine and the tuberomamillary nucleus in the nervous system.	/pubmed/12563283	Haas H, Panula P.	Nat Rev Neurosci. 2003 Feb;4(2):121-30. Review. No abstract available.	Nat Rev Neurosci. 2003	PubMed	citation	PMID:12563283	pubmed	12563283	create date:2003/02/04 | first author:Haas H
Wnts and TGF beta in synaptogenesis: old friends signalling at new places.	/pubmed/12563282	Packard M, Mathew D, Budnik V.	Nat Rev Neurosci. 2003 Feb;4(2):113-20. Review. No abstract available.	Nat Rev Neurosci. 2003	PubMed	citation	PMID:12563282	pubmed	12563282	create date:2003/02/04 | first author:Packard M
The impact of systemic infection on the progression of neurodegenerative disease.	/pubmed/12563281	Perry VH, Newman TA, Cunningham C.	Nat Rev Neurosci. 2003 Feb;4(2):103-12. Review. No abstract available.	Nat Rev Neurosci. 2003	PubMed	citation	PMID:12563281	pubmed	12563281	create date:2003/02/04 | first author:Perry VH
Binding, spatial attention and perceptual awareness.	/pubmed/12563280	Robertson LC.	Nat Rev Neurosci. 2003 Feb;4(2):93-102. Review. No abstract available.	Nat Rev Neurosci. 2003	PubMed	citation	PMID:12563280	pubmed	12563280	create date:2003/02/04 | first author:Robertson LC
The contribution of Santiago Ramón y Cajal to functional neuroscience.	/pubmed/12511864	Llinás RR.	Nat Rev Neurosci. 2003 Jan;4(1):77-80. No abstract available.	Nat Rev Neurosci. 2003	PubMed	citation	PMID:12511864	pubmed	12511864	create date:2003/01/04 | first author:Llinás RR
Viewing the brain through the master hand of Ramón y Cajal.	/pubmed/12511863	Sotelo C.	Nat Rev Neurosci. 2003 Jan;4(1):71-7. No abstract available.	Nat Rev Neurosci. 2003	PubMed	citation	PMID:12511863	pubmed	12511863	create date:2003/01/04 | first author:Sotelo C
Neuroprotective gene therapy against acute neurological insults.	/pubmed/12511862	Sapolsky RM.	Nat Rev Neurosci. 2003 Jan;4(1):61-9. Review. No abstract available.	Nat Rev Neurosci. 2003	PubMed	citation	PMID:12511862	pubmed	12511862	create date:2003/01/04 | first author:Sapolsky RM
Unfolding the role of protein misfolding in neurodegenerative diseases.	/pubmed/12511861	Soto C.	Nat Rev Neurosci. 2003 Jan;4(1):49-60. Review. No abstract available.	Nat Rev Neurosci. 2003	PubMed	citation	PMID:12511861	pubmed	12511861	create date:2003/01/04 | first author:Soto C
Mapping brain asymmetry.	/pubmed/12511860	Toga AW, Thompson PM.	Nat Rev Neurosci. 2003 Jan;4(1):37-48. Review. No abstract available.	Nat Rev Neurosci. 2003	PubMed	citation	PMID:12511860	pubmed	12511860	create date:2003/01/04 | first author:Toga AW
Non-spatially lateralized mechanisms in hemispatial neglect.	/pubmed/12511859	Husain M, Rorden C.	Nat Rev Neurosci. 2003 Jan;4(1):26-36. Review. No abstract available.	Nat Rev Neurosci. 2003	PubMed	citation	PMID:12511859	pubmed	12511859	create date:2003/01/04 | first author:Husain M
Plasma membrane monoamine transporters: structure, regulation and function.	/pubmed/12511858	Torres GE, Gainetdinov RR, Caron MG.	Nat Rev Neurosci. 2003 Jan;4(1):13-25. Review. No abstract available.	Nat Rev Neurosci. 2003	PubMed	citation	PMID:12511858	pubmed	12511858	create date:2003/01/04 | first author:Torres GE
Claude Bernard's Des Fonctions du Cerveau: an ante litteram manifesto of the neurosciences?	/pubmed/12461555	Conti F.	Nat Rev Neurosci. 2002 Dec;3(12):979-85. No abstract available.	Nat Rev Neurosci. 2002	PubMed	citation	PMID:12461555	pubmed	12461555	create date:2002/12/04 | first author:Conti F
'Smart drugs': do they work? Are they ethical? Will they be legal?	/pubmed/12461554	Rose SP.	Nat Rev Neurosci. 2002 Dec;3(12):975-9. Review. No abstract available.	Nat Rev Neurosci. 2002	PubMed	citation	PMID:12461554	pubmed	12461554	create date:2002/12/04 | first author:Rose SP
Role of neurotrophins in central synapse formation and stabilization.	/pubmed/12461553	Vicario-Abejón C, Owens D, McKay R, Segal M.	Nat Rev Neurosci. 2002 Dec;3(12):965-74. Review. No abstract available.	Nat Rev Neurosci. 2002	PubMed	citation	PMID:12461553	pubmed	12461553	create date:2002/12/04 | first author:Vicario-Abejón C
The brainstem control of saccadic eye movements.	/pubmed/12461552	Sparks DL.	Nat Rev Neurosci. 2002 Dec;3(12):952-64. Review. No abstract available.	Nat Rev Neurosci. 2002	PubMed	citation	PMID:12461552	pubmed	12461552	create date:2002/12/04 | first author:Sparks DL
Parsing the prosencephalon.	/pubmed/12461551	Rallu M, Corbin JG, Fishell G.	Nat Rev Neurosci. 2002 Dec;3(12):943-51. Review. No abstract available.	Nat Rev Neurosci. 2002	PubMed	citation	PMID:12461551	pubmed	12461551	create date:2002/12/04 | first author:Rallu M
Pathogenesis of Parkinson's disease: dopamine, vesicles and alpha-synuclein.	/pubmed/12461550	Lotharius J, Brundin P.	Nat Rev Neurosci. 2002 Dec;3(12):932-42. Review. No abstract available.	Nat Rev Neurosci. 2002	PubMed	citation	PMID:12461550	pubmed	12461550	create date:2002/12/04 | first author:Lotharius J
Regulation of transcription factors by neuronal activity.	/pubmed/12461549	West AE, Griffith EC, Greenberg ME.	Nat Rev Neurosci. 2002 Dec;3(12):921-31. Review. No abstract available.	Nat Rev Neurosci. 2002	PubMed	citation	PMID:12461549	pubmed	12461549	create date:2002/12/04 | first author:West AE
Neural worlds and real worlds.	/pubmed/12415298	Churchland PS, Churchland PM.	Nat Rev Neurosci. 2002 Nov;3(11):903-7. Review. No abstract available.	Nat Rev Neurosci. 2002	PubMed	citation	PMID:12415298	pubmed	12415298	create date:2002/11/05 | first author:Churchland PS
The molecular organization of cerebellar long-term depression.	/pubmed/12415297	Ito M.	Nat Rev Neurosci. 2002 Nov;3(11):896-902. Review. No abstract available.	Nat Rev Neurosci. 2002	PubMed	citation	PMID:12415297	pubmed	12415297	create date:2002/11/05 | first author:Ito M
Olfactory network dynamics and the coding of multidimensional signals.	/pubmed/12415296	Laurent G.	Nat Rev Neurosci. 2002 Nov;3(11):884-95. Review. No abstract available.	Nat Rev Neurosci. 2002	PubMed	citation	PMID:12415296	pubmed	12415296	create date:2002/11/05 | first author:Laurent G
Calcium-dependent inactivation of neuronal calcium channels.	/pubmed/12415295	Budde T, Meuth S, Pape HC.	Nat Rev Neurosci. 2002 Nov;3(11):873-83. Review. No abstract available.	Nat Rev Neurosci. 2002	PubMed	citation	PMID:12415295	pubmed	12415295	create date:2002/11/05 | first author:Budde T
Calcium dyshomeostasis and intracellular signalling in Alzheimer's disease.	/pubmed/12415294	LaFerla FM.	Nat Rev Neurosci. 2002 Nov;3(11):862-72. Review. No abstract available.	Nat Rev Neurosci. 2002	PubMed	citation	PMID:12415294	pubmed	12415294	create date:2002/11/05 | first author:LaFerla FM
Ubiquitin and the synapse.	/pubmed/12415293	Hegde AN, DiAntonio A.	Nat Rev Neurosci. 2002 Nov;3(11):854-61. Review. No abstract available.	Nat Rev Neurosci. 2002	PubMed	citation	PMID:12415293	pubmed	12415293	create date:2002/11/05 | first author:Hegde AN
Retinoid signalling in the development of the central nervous system.	/pubmed/12415292	Maden M.	Nat Rev Neurosci. 2002 Nov;3(11):843-53. Review. No abstract available.	Nat Rev Neurosci. 2002	PubMed	citation	PMID:12415292	pubmed	12415292	create date:2002/11/05 | first author:Maden M
Amyloid-beta immunotherapy for Alzheimer's disease: the end of the beginning.	/pubmed/12360327	Schenk D.	Nat Rev Neurosci. 2002 Oct;3(10):824-8. Review. No abstract available.	Nat Rev Neurosci. 2002	PubMed	citation	PMID:12360327	pubmed	12360327	create date:2002/10/03 | first author:Schenk D
Science and society: The psychiatric revolution: care in the community.	/pubmed/12360326	Leff J.	Nat Rev Neurosci. 2002 Oct;3(10):821-4. Review. No abstract available.	Nat Rev Neurosci. 2002	PubMed	citation	PMID:12360326	pubmed	12360326	create date:2002/10/03 | first author:Leff J
Synaptic tagging -- who's it?	/pubmed/12360325	Martin KC, Kosik KS.	Nat Rev Neurosci. 2002 Oct;3(10):813-20. Review. No abstract available.	Nat Rev Neurosci. 2002	PubMed	citation	PMID:12360325	pubmed	12360325	create date:2002/10/03 | first author:Martin KC
Activity-dependent regulation of dendritic growth and patterning.	/pubmed/12360324	Wong RO, Ghosh A.	Nat Rev Neurosci. 2002 Oct;3(10):803-12. Review. No abstract available.	Nat Rev Neurosci. 2002	PubMed	citation	PMID:12360324	pubmed	12360324	create date:2002/10/03 | first author:Wong RO
Protein palmitoylation: a regulator of neuronal development and function.	/pubmed/12360323	el-Husseini Ael-D, Bredt DS.	Nat Rev Neurosci. 2002 Oct;3(10):791-802. Review. No abstract available.	Nat Rev Neurosci. 2002	PubMed	citation	PMID:12360323	pubmed	12360323	create date:2002/10/03 | first author:el-Husseini Ael-D
Proprioception and locomotor disorders.	/pubmed/12360322	Dietz V.	Nat Rev Neurosci. 2002 Oct;3(10):781-90. Review. No abstract available.	Nat Rev Neurosci. 2002	PubMed	citation	PMID:12360322	pubmed	12360322	create date:2002/10/03 | first author:Dietz V
Developmental dyslexia: genetic dissection of a complex cognitive trait.	/pubmed/12360321	Fisher SE, DeFries JC.	Nat Rev Neurosci. 2002 Oct;3(10):767-80. Review. No abstract available.	Nat Rev Neurosci. 2002	PubMed	citation	PMID:12360321	pubmed	12360321	create date:2002/10/03 | first author:Fisher SE
Not such a featherbrain.	/pubmed/12224545	Jones R.	Nat Rev Neurosci. 2002 Sep;3(9):672. No abstract available.	Nat Rev Neurosci. 2002	PubMed	citation	PMID:12224545	pubmed	12224545	create date:2002/09/13 | first author:Jones R
Beyond the role of glutamate as a neurotransmitter.	/pubmed/12209123	Nedergaard M, Takano T, Hansen AJ.	Nat Rev Neurosci. 2002 Sep;3(9):748-55. Review.	Nat Rev Neurosci. 2002	PubMed	citation	PMID:12209123	pubmed	12209123	create date:2002/09/05 | first author:Nedergaard M
A computational perspective on the neural basis of multisensory spatial representations.	/pubmed/12209122	Pouget A, Deneve S, Duhamel JR.	Nat Rev Neurosci. 2002 Sep;3(9):741-7. Review.	Nat Rev Neurosci. 2002	PubMed	citation	PMID:12209122	pubmed	12209122	create date:2002/09/05 | first author:Pouget A
Title	URL	Description	Details	ShortDetails	Resource	Type	Identifiers	Db	EntrezUID	Properties
Excitatory actions of gaba during development: the nature of the nurture.	/pubmed/12209121	Ben-Ari Y.	Nat Rev Neurosci. 2002 Sep;3(9):728-39. Review.	Nat Rev Neurosci. 2002	PubMed	citation	PMID:12209121	pubmed	12209121	create date:2002/09/05 | first author:Ben-Ari Y
Is there more to GABA than synaptic inhibition?	/pubmed/12209120	Owens DF, Kriegstein AR.	Nat Rev Neurosci. 2002 Sep;3(9):715-27. Review.	Nat Rev Neurosci. 2002	PubMed	citation	PMID:12209120	pubmed	12209120	create date:2002/09/05 | first author:Owens DF
Why does remyelination fail in multiple sclerosis?	/pubmed/12209119	Franklin RJ.	Nat Rev Neurosci. 2002 Sep;3(9):705-14. Review.	Nat Rev Neurosci. 2002	PubMed	citation	PMID:12209119	pubmed	12209119	create date:2002/09/05 | first author:Franklin RJ
Breaking the neuronal sphere: regulation of the actin cytoskeleton in neuritogenesis.	/pubmed/12209118	da Silva JS, Dotti CG.	Nat Rev Neurosci. 2002 Sep;3(9):694-704. Review.	Nat Rev Neurosci. 2002	PubMed	citation	PMID:12209118	pubmed	12209118	create date:2002/09/05 | first author:da Silva JS
The cognitive neuroscience of sleep: neuronal systems, consciousness and learning.	/pubmed/12209117	Hobson JA, Pace-Schott EF.	Nat Rev Neurosci. 2002 Sep;3(9):679-93. Review.	Nat Rev Neurosci. 2002	PubMed	citation	PMID:12209117	pubmed	12209117	create date:2002/09/05 | first author:Hobson JA
How do you feel? Interoception: the sense of the physiological condition of the body.	/pubmed/12154366	Craig AD.	Nat Rev Neurosci. 2002 Aug;3(8):655-66. Review.	Nat Rev Neurosci. 2002	PubMed	citation	PMID:12154366	pubmed	12154366	create date:2002/08/03 | first author:Craig AD
Snares and Munc18 in synaptic vesicle fusion.	/pubmed/12154365	Rizo J, Südhof TC.	Nat Rev Neurosci. 2002 Aug;3(8):641-53. Review. No abstract available.	Nat Rev Neurosci. 2002	PubMed	citation	PMID:12154365	pubmed	12154365	create date:2002/08/03 | first author:Rizo J
Left-right asymmetry in the nervous system: the Caenorhabditis elegans model.	/pubmed/12154364	Hobert O, Johnston RJ Jr, Chang S.	Nat Rev Neurosci. 2002 Aug;3(8):629-40. No abstract available.	Nat Rev Neurosci. 2002	PubMed	citation	PMID:12154364	pubmed	12154364	create date:2002/08/03 | first author:Hobert O
Neuroscience of attention-deficit/hyperactivity disorder: the search for endophenotypes.	/pubmed/12154363	Castellanos FX, Tannock R.	Nat Rev Neurosci. 2002 Aug;3(8):617-28. Review. No abstract available.	Nat Rev Neurosci. 2002	PubMed	citation	PMID:12154363	pubmed	12154363	create date:2002/08/03 | first author:Castellanos FX
The anatomical basis of functional localization in the cortex.	/pubmed/12154362	Passingham RE, Stephan KE, Kötter R.	Nat Rev Neurosci. 2002 Aug;3(8):606-16. Review. No abstract available.	Nat Rev Neurosci. 2002	PubMed	citation	PMID:12154362	pubmed	12154362	create date:2002/08/03 | first author:Passingham RE
The neurobiology of sleep: genetics, cellular physiology and subcortical networks.	/pubmed/12154361	Pace-Schott EF, Hobson JA.	Nat Rev Neurosci. 2002 Aug;3(8):591-605. Review. No abstract available.	Nat Rev Neurosci. 2002	PubMed	citation	PMID:12154361	pubmed	12154361	create date:2002/08/03 | first author:Pace-Schott EF
Animal models of neurological deficits: how relevant is the rat?	/pubmed/12094213	Cenci MA, Whishaw IQ, Schallert T.	Nat Rev Neurosci. 2002 Jul;3(7):574-9. Review.	Nat Rev Neurosci. 2002	PubMed	citation	PMID:12094213	pubmed	12094213	create date:2002/07/03 | first author:Cenci MA
The amygdala and reward.	/pubmed/12094212	Baxter MG, Murray EA.	Nat Rev Neurosci. 2002 Jul;3(7):563-73. Review.	Nat Rev Neurosci. 2002	PubMed	citation	PMID:12094212	pubmed	12094212	create date:2002/07/03 | first author:Baxter MG
A common reference frame for movement plans in the posterior parietal cortex.	/pubmed/12094211	Cohen YE, Andersen RA.	Nat Rev Neurosci. 2002 Jul;3(7):553-62. Review.	Nat Rev Neurosci. 2002	PubMed	citation	PMID:12094211	pubmed	12094211	create date:2002/07/03 | first author:Cohen YE
Memory use in insect visual navigation.	/pubmed/12094210	Collett TS, Collett M.	Nat Rev Neurosci. 2002 Jul;3(7):542-52. Review.	Nat Rev Neurosci. 2002	PubMed	citation	PMID:12094210	pubmed	12094210	create date:2002/07/03 | first author:Collett TS
Specification of catecholaminergic and serotonergic neurons.	/pubmed/12094209	Goridis C, Rohrer H.	Nat Rev Neurosci. 2002 Jul;3(7):531-41. Review.	Nat Rev Neurosci. 2002	PubMed	citation	PMID:12094209	pubmed	12094209	create date:2002/07/03 | first author:Goridis C
Proneural genes and the specification of neural cell types.	/pubmed/12094208	Bertrand N, Castro DS, Guillemot F.	Nat Rev Neurosci. 2002 Jul;3(7):517-30. Review.	Nat Rev Neurosci. 2002	PubMed	citation	PMID:12094208	pubmed	12094208	create date:2002/07/03 | first author:Bertrand N
Diversification of synaptic strength: presynaptic elements.	/pubmed/12094207	Atwood HL, Karunanithi S.	Nat Rev Neurosci. 2002 Jul;3(7):497-516. Review.	Nat Rev Neurosci. 2002	PubMed	citation	PMID:12094207	pubmed	12094207	create date:2002/07/03 | first author:Atwood HL
Complex-trait genetics: emergence of multivariate strategies.	/pubmed/12042883	Phillips TJ, Belknap JK.	Nat Rev Neurosci. 2002 Jun;3(6):478-85. Review.	Nat Rev Neurosci. 2002	PubMed	citation	PMID:12042883	pubmed	12042883	create date:2002/06/04 | first author:Phillips TJ
The musician's brain as a model of neuroplasticity.	/pubmed/12042882	Münte TF, Altenmüller E, Jäncke L.	Nat Rev Neurosci. 2002 Jun;3(6):473-8. Review.	Nat Rev Neurosci. 2002	PubMed	citation	PMID:12042882	pubmed	12042882	create date:2002/06/04 | first author:Münte TF
Neural systems involved in theory of mind"."	/pubmed/12042881	Siegal M, Varley R.	Nat Rev Neurosci. 2002 Jun;3(6):463-71. Review.	Nat Rev Neurosci. 2002	PubMed	citation	PMID:12042881	pubmed	12042881	create date:2002/06/04 | first author:Siegal M
The stressed hippocampus, synaptic plasticity and lost memories.	/pubmed/12042880	Kim JJ, Diamond DM.	Nat Rev Neurosci. 2002 Jun;3(6):453-62. Review.	Nat Rev Neurosci. 2002	PubMed	citation	PMID:12042880	pubmed	12042880	create date:2002/06/04 | first author:Kim JJ
Cross-modal plasticity: where and how?	/pubmed/12042879	Bavelier D, Neville HJ.	Nat Rev Neurosci. 2002 Jun;3(6):443-52. Review.	Nat Rev Neurosci. 2002	PubMed	citation	PMID:12042879	pubmed	12042879	create date:2002/06/04 | first author:Bavelier D
Oestrogen as a neuroprotective hormone.	/pubmed/12042878	Behl C.	Nat Rev Neurosci. 2002 Jun;3(6):433-42. Review.	Nat Rev Neurosci. 2002	PubMed	citation	PMID:12042878	pubmed	12042878	create date:2002/06/04 | first author:Behl C
Modes of neuronal migration in the developing cerebral cortex.	/pubmed/12042877	Nadarajah B, Parnavelas JG.	Nat Rev Neurosci. 2002 Jun;3(6):423-32. Review.	Nat Rev Neurosci. 2002	PubMed	citation	PMID:12042877	pubmed	12042877	create date:2002/06/04 | first author:Nadarajah B
The problem of functional localization in the human brain.	/pubmed/11994756	Brett M, Johnsrude IS, Owen AM.	Nat Rev Neurosci. 2002 Mar;3(3):243-9. Review.	Nat Rev Neurosci. 2002	PubMed	citation	PMID:11994756	pubmed	11994756	create date:2002/05/08 | first author:Brett M
Modelling neurodegenerative diseases in Drosophila: a fruitful approach?	/pubmed/11994755	Muqit MM, Feany MB.	Nat Rev Neurosci. 2002 Mar;3(3):237-43. Review.	Nat Rev Neurosci. 2002	PubMed	citation	PMID:11994755	pubmed	11994755	create date:2002/05/08 | first author:Muqit MM
New treatments in neurorehabilitation founded on basic research.	/pubmed/11994754	Taub E, Uswatte G, Elbert T.	Nat Rev Neurosci. 2002 Mar;3(3):228-36. Review.	Nat Rev Neurosci. 2002	PubMed	citation	PMID:11994754	pubmed	11994754	create date:2002/05/08 | first author:Taub E
Innate immunity: the missing link in neuroprotection and neurodegeneration?	/pubmed/11994753	Nguyen MD, Julien JP, Rivest S.	Nat Rev Neurosci. 2002 Mar;3(3):216-27. Review.	Nat Rev Neurosci. 2002	PubMed	citation	PMID:11994753	pubmed	11994753	create date:2002/05/08 | first author:Nguyen MD
Control of goal-directed and stimulus-driven attention in the brain.	/pubmed/11994752	Corbetta M, Shulman GL.	Nat Rev Neurosci. 2002 Mar;3(3):201-15. Review.	Nat Rev Neurosci. 2002	PubMed	citation	PMID:11994752	pubmed	11994752	create date:2002/05/08 | first author:Corbetta M
Through the eye, slowly: delays and localization errors in the visual system.	/pubmed/11994751	Schlag J, Schlag-Rey M.	Nat Rev Neurosci. 2002 Mar;3(3):191-215. Review.	Nat Rev Neurosci. 2002	PubMed	citation	PMID:11994751	pubmed	11994751	create date:2002/05/08 | first author:Schlag J
The molecular basis of CaMKII function in synaptic and behavioural memory.	/pubmed/11994750	Lisman J, Schulman H, Cline H.	Nat Rev Neurosci. 2002 Mar;3(3):175-90. Review.	Nat Rev Neurosci. 2002	PubMed	citation	PMID:11994750	pubmed	11994750	create date:2002/05/08 | first author:Lisman J
Opinion: neural stem cell therapy for neurological diseases: dreams and reality.	/pubmed/11988779	Rossi F, Cattaneo E.	Nat Rev Neurosci. 2002 May;3(5):401-9. Review.	Nat Rev Neurosci. 2002	PubMed	citation	PMID:11988779	pubmed	11988779	create date:2002/05/04 | first author:Rossi F
Timeline: exorcizing the animal spirits: Jan Swammerdam on nerve function.	/pubmed/11988778	Cobb M.	Nat Rev Neurosci. 2002 May;3(5):395-400.	Nat Rev Neurosci. 2002	PubMed	citation	PMID:11988778	pubmed	11988778	create date:2002/05/04 | first author:Cobb M
The GDNF family: signalling, biological functions and therapeutic value.	/pubmed/11988777	Airaksinen MS, Saarma M.	Nat Rev Neurosci. 2002 May;3(5):383-94. Review.	Nat Rev Neurosci. 2002	PubMed	citation	PMID:11988777	pubmed	11988777	create date:2002/05/04 | first author:Airaksinen MS
Childhood absence epilepsy: genes, channels, neurons and networks.	/pubmed/11988776	Crunelli V, Leresche N.	Nat Rev Neurosci. 2002 May;3(5):371-82. Review.	Nat Rev Neurosci. 2002	PubMed	citation	PMID:11988776	pubmed	11988776	create date:2002/05/04 | first author:Crunelli V
Emerging rules for the distributions of active dendritic conductances.	/pubmed/11988775	Migliore M, Shepherd GM.	Nat Rev Neurosci. 2002 May;3(5):362-70. Review.	Nat Rev Neurosci. 2002	PubMed	citation	PMID:11988775	pubmed	11988775	create date:2002/05/04 | first author:Migliore M
Intermanual coordination: from behavioural principles to neural-network interactions.	/pubmed/11988774	Swinnen SP.	Nat Rev Neurosci. 2002 May;3(5):348-59. Review.	Nat Rev Neurosci. 2002	PubMed	citation	PMID:11988774	pubmed	11988774	create date:2002/05/04 | first author:Swinnen SP
The hypocretins: setting the arousal threshold.	/pubmed/11988773	Sutcliffe JG, de Lecea L.	Nat Rev Neurosci. 2002 May;3(5):339-49. Review.	Nat Rev Neurosci. 2002	PubMed	citation	PMID:11988773	pubmed	11988773	create date:2002/05/04 | first author:Sutcliffe JG
Opinion: Localization in the brain: new solutions emerging.	/pubmed/11967564	Bjaalie JG.	Nat Rev Neurosci. 2002 Apr;3(4):322-5. No abstract available.	Nat Rev Neurosci. 2002	PubMed	citation	PMID:11967564	pubmed	11967564	create date:2002/04/23 | first author:Bjaalie JG
Opinion: Mapping context and content: the BrainMap model.	/pubmed/11967563	Fox PT, Lancaster JL.	Nat Rev Neurosci. 2002 Apr;3(4):319-21. No abstract available.	Nat Rev Neurosci. 2002	PubMed	citation	PMID:11967563	pubmed	11967563	create date:2002/04/23 | first author:Fox PT
Opinion: Databasing fMRI studies towards a 'discovery science' of brain function.	/pubmed/11967562	Van Horn JD, Gazzaniga MS.	Nat Rev Neurosci. 2002 Apr;3(4):314-8. No abstract available.	Nat Rev Neurosci. 2002	PubMed	citation	PMID:11967562	pubmed	11967562	create date:2002/04/23 | first author:Van Horn JD
Opinion: Sharing primary data: a threat or asset to discovery?	/pubmed/11967561	Koslow SH.	Nat Rev Neurosci. 2002 Apr;3(4):311-3. No abstract available.	Nat Rev Neurosci. 2002	PubMed	citation	PMID:11967561	pubmed	11967561	create date:2002/04/23 | first author:Koslow SH
Neuroimage databases: the good, the bad and the ugly.	/pubmed/11967560	Toga AW.	Nat Rev Neurosci. 2002 Apr;3(4):302-9. No abstract available.	Nat Rev Neurosci. 2002	PubMed	citation	PMID:11967560	pubmed	11967560	create date:2002/04/23 | first author:Toga AW
New concepts in the immunopathogenesis of multiple sclerosis.	/pubmed/11967559	Hemmer B, Archelos JJ, Hartung HP.	Nat Rev Neurosci. 2002 Apr;3(4):291-301. Review. No abstract available.	Nat Rev Neurosci. 2002	PubMed	citation	PMID:11967559	pubmed	11967559	create date:2002/04/23 | first author:Hemmer B
gamma-Secretase, Notch, Abeta and Alzheimer's disease: where do the presenilins fit in?	/pubmed/11967558	Sisodia SS, St George-Hyslop PH.	Nat Rev Neurosci. 2002 Apr;3(4):281-90. Review. No abstract available.	Nat Rev Neurosci. 2002	PubMed	citation	PMID:11967558	pubmed	11967558	create date:2002/04/23 | first author:Sisodia SS
Neural induction, the default model and embryonic stem cells.	/pubmed/11967557	Muñoz-Sanjuán I, Brivanlou AH.	Nat Rev Neurosci. 2002 Apr;3(4):271-80. Review. No abstract available.	Nat Rev Neurosci. 2002	PubMed	citation	PMID:11967557	pubmed	11967557	create date:2002/04/23 | first author:Muñoz-Sanjuán I
Neural correlates of consciousness in humans.	/pubmed/11967556	Rees G, Kreiman G, Koch C.	Nat Rev Neurosci. 2002 Apr;3(4):261-70. Review. No abstract available.	Nat Rev Neurosci. 2002	PubMed	citation	PMID:11967556	pubmed	11967556	create date:2002/04/23 | first author:Rees G
What's new with the amnesic patient H.M.?	/pubmed/11836523	Corkin S.	Nat Rev Neurosci. 2002 Feb;3(2):153-60. Review.	Nat Rev Neurosci. 2002	PubMed	citation	PMID:11836523	pubmed	11836523	create date:2002/02/12 | first author:Corkin S
What does fMRI tell us about neuronal activity?	/pubmed/11836522	Heeger DJ, Ress D.	Nat Rev Neurosci. 2002 Feb;3(2):142-51. Review.	Nat Rev Neurosci. 2002	PubMed	citation	PMID:11836522	pubmed	11836522	create date:2002/02/12 | first author:Heeger DJ
Title	URL	Description	Details	ShortDetails	Resource	Type	Identifiers	Db	EntrezUID	Properties
Evolutionary autonomous agents: a neuroscience perspective.	/pubmed/11836521	Ruppin E.	Nat Rev Neurosci. 2002 Feb;3(2):132-41. Review.	Nat Rev Neurosci. 2002	PubMed	citation	PMID:11836521	pubmed	11836521	create date:2002/02/12 | first author:Ruppin E
Parallels between cerebellum- and amygdala-dependent conditioning.	/pubmed/11836520	Medina JF, Repa JC, Mauk MD, LeDoux JE.	Nat Rev Neurosci. 2002 Feb;3(2):122-31. Review. Erratum in: Nat Rev Neurosci 2002 Mar;3(3):236.	Nat Rev Neurosci. 2002	PubMed	citation	PMID:11836520	pubmed	11836520	create date:2002/02/12 | first author:Medina JF
Potassium channel structures.	/pubmed/11836519	Choe S.	Nat Rev Neurosci. 2002 Feb;3(2):115-21. Review.	Nat Rev Neurosci. 2002	PubMed	citation	PMID:11836519	pubmed	11836519	create date:2002/02/12 | first author:Choe S
Emerging structure of the nicotinic acetylcholine receptors.	/pubmed/11836518	Karlin A.	Nat Rev Neurosci. 2002 Feb;3(2):102-14. Review.	Nat Rev Neurosci. 2002	PubMed	citation	PMID:11836518	pubmed	11836518	create date:2002/02/12 | first author:Karlin A
The structure and function of glutamate receptor ion channels.	/pubmed/11836517	Madden DR.	Nat Rev Neurosci. 2002 Feb;3(2):91-101. Review.	Nat Rev Neurosci. 2002	PubMed	citation	PMID:11836517	pubmed	11836517	create date:2002/02/12 | first author:Madden DR
Ricardo Miledi and the calcium hypothesis of neurotransmitter release.	/pubmed/11823807	Jeng JM.	Nat Rev Neurosci. 2002 Jan;3(1):71-6.	Nat Rev Neurosci. 2002	PubMed	citation	PMID:11823807	pubmed	11823807	create date:2002/02/02 | first author:Jeng JM
Neurogenesis in adult primate neocortex: an evaluation of the evidence.	/pubmed/11823806	Rakic P.	Nat Rev Neurosci. 2002 Jan;3(1):65-71. Review.	Nat Rev Neurosci. 2002	PubMed	citation	PMID:11823806	pubmed	11823806	create date:2002/02/02 | first author:Rakic P
Short-term plasticity at the calyx of held.	/pubmed/11823805	von Gersdorff H, Borst JG.	Nat Rev Neurosci. 2002 Jan;3(1):53-64. Review.	Nat Rev Neurosci. 2002	PubMed	citation	PMID:11823805	pubmed	11823805	create date:2002/02/02 | first author:von Gersdorff H
Anomalous perception in synaesthesia: a cognitive neuroscience perspective.	/pubmed/11823804	Rich AN, Mattingley JB.	Nat Rev Neurosci. 2002 Jan;3(1):43-52. Review.	Nat Rev Neurosci. 2002	PubMed	citation	PMID:11823804	pubmed	11823804	create date:2002/02/02 | first author:Rich AN
Development of cortical circuits: lessons from ocular dominance columns.	/pubmed/11823803	Katz LC, Crowley JC.	Nat Rev Neurosci. 2002 Jan;3(1):34-42. Review.	Nat Rev Neurosci. 2002	PubMed	citation	PMID:11823803	pubmed	11823803	create date:2002/02/02 | first author:Katz LC
Hedgehog-Gli signalling and the growth of the brain.	/pubmed/11823802	Ruiz i Altaba A, Palma V, Dahmane N.	Nat Rev Neurosci. 2002 Jan;3(1):24-33. Review.	Nat Rev Neurosci. 2002	PubMed	citation	PMID:11823802	pubmed	11823802	create date:2002/02/02 | first author:Ruiz i Altaba A
Visual competition.	/pubmed/11823801	Blake R, Logothetis NK.	Nat Rev Neurosci. 2002 Jan;3(1):13-21. Review.	Nat Rev Neurosci. 2002	PubMed	citation	PMID:11823801	pubmed	11823801	create date:2002/02/02 | first author:Blake R
Dendritic spines: structure, dynamics and regulation.	/pubmed/11733795	Hering H, Sheng M.	Nat Rev Neurosci. 2001 Dec;2(12):880-8. Review. No abstract available.	Nat Rev Neurosci. 2001	PubMed	citation	PMID:11733795	pubmed	11733795	create date:2001/12/26 | first author:Hering H
Visual illusions and neurobiology.	/pubmed/11733799	Eagleman DM.	Nat Rev Neurosci. 2001 Dec;2(12):920-6. No abstract available.	Nat Rev Neurosci. 2001	PubMed	citation	PMID:11733799	pubmed	11733799	create date:2001/12/06 | first author:Eagleman DM
Reconstructing functional systems after lesions of cerebral cortex.	/pubmed/11733798	Payne BR, Lomber SG.	Nat Rev Neurosci. 2001 Dec;2(12):911-9. Review. No abstract available.	Nat Rev Neurosci. 2001	PubMed	citation	PMID:11733798	pubmed	11733798	create date:2001/12/06 | first author:Payne BR
Molecules, maps and synapse specificity.	/pubmed/11733797	Benson DL, Colman DR, Huntley GW.	Nat Rev Neurosci. 2001 Dec;2(12):899-909. Review. No abstract available.	Nat Rev Neurosci. 2001	PubMed	citation	PMID:11733797	pubmed	11733797	create date:2001/12/06 | first author:Benson DL
Localization and translation of mRNA in dendrites and axons.	/pubmed/11733796	Job C, Eberwine J.	Nat Rev Neurosci. 2001 Dec;2(12):889-98. Review. No abstract available.	Nat Rev Neurosci. 2001	PubMed	citation	PMID:11733796	pubmed	11733796	create date:2001/12/06 | first author:Job C
The influence of environment and experience on neural grafts.	/pubmed/11733794	Döbrössy MD, Dunnett SB.	Nat Rev Neurosci. 2001 Dec;2(12):871-9. Review. No abstract available.	Nat Rev Neurosci. 2001	PubMed	citation	PMID:11733794	pubmed	11733794	create date:2001/12/06 | first author:Döbrössy MD
BAC to the future: the use of bac transgenic mice for neuroscience research.	/pubmed/11733793	Heintz N.	Nat Rev Neurosci. 2001 Dec;2(12):861-70. Review. No abstract available.	Nat Rev Neurosci. 2001	PubMed	citation	PMID:11733793	pubmed	11733793	create date:2001/12/06 | first author:Heintz N
Molecular markers in CNS stem cell research: hitting a moving target.	/pubmed/11715062	Kornblum HI, Geschwind DH.	Nat Rev Neurosci. 2001 Nov;2(11):843-6. Review. No abstract available.	Nat Rev Neurosci. 2001	PubMed	citation	PMID:11715062	pubmed	11715062	create date:2001/11/21 | first author:Kornblum HI
Defining glial cells during CNS development.	/pubmed/11715061	Zhang SC.	Nat Rev Neurosci. 2001 Nov;2(11):840-3. Review. No abstract available.	Nat Rev Neurosci. 2001	PubMed	citation	PMID:11715061	pubmed	11715061	create date:2001/11/21 | first author:Zhang SC
Markers in vertebrate neurogenesis.	/pubmed/11715060	Diez del Corral R, Storey KG.	Nat Rev Neurosci. 2001 Nov;2(11):835-9. Review. No abstract available.	Nat Rev Neurosci. 2001	PubMed	citation	PMID:11715060	pubmed	11715060	create date:2001/11/21 | first author:Diez del Corral R
Neurons from stem cells: preventing an identity crisis.	/pubmed/11715059	Svendsen CN, Bhattacharyya A, Tai YT.	Nat Rev Neurosci. 2001 Nov;2(11):831-4. Review. No abstract available.	Nat Rev Neurosci. 2001	PubMed	citation	PMID:11715059	pubmed	11715059	create date:2001/11/21 | first author:Svendsen CN
An adaptive coding model of neural function in prefrontal cortex.	/pubmed/11715058	Duncan J.	Nat Rev Neurosci. 2001 Nov;2(11):820-9. Review. No abstract available.	Nat Rev Neurosci. 2001	PubMed	citation	PMID:11715058	pubmed	11715058	create date:2001/11/21 | first author:Duncan J
From Charcot to Lou Gehrig: deciphering selective motor neuron death in ALS.	/pubmed/11715057	Cleveland DW, Rothstein JD.	Nat Rev Neurosci. 2001 Nov;2(11):806-19. Review. No abstract available.	Nat Rev Neurosci. 2001	PubMed	citation	PMID:11715057	pubmed	11715057	create date:2001/11/21 | first author:Cleveland DW
Induction, assembly, maturation and maintenance of a postsynaptic apparatus.	/pubmed/11715056	Sanes JR, Lichtman JW.	Nat Rev Neurosci. 2001 Nov;2(11):791-805. Review. No abstract available.	Nat Rev Neurosci. 2001	PubMed	citation	PMID:11715056	pubmed	11715056	create date:2001/11/21 | first author:Sanes JR
A long, remarkable journey: tangential migration in the telencephalon.	/pubmed/11715055	Marín O, Rubenstein JL.	Nat Rev Neurosci. 2001 Nov;2(11):780-90. Review. No abstract available.	Nat Rev Neurosci. 2001	PubMed	citation	PMID:11715055	pubmed	11715055	create date:2001/11/21 | first author:Marín O
Asymmetric cell division in the Drosophila nervous system.	/pubmed/11715054	Jan YN, Jan LY.	Nat Rev Neurosci. 2001 Nov;2(11):772-9. Review. No abstract available.	Nat Rev Neurosci. 2001	PubMed	citation	PMID:11715054	pubmed	11715054	create date:2001/11/21 | first author:Jan YN
Cutting, pasting and painting: experimental embryology and neural development.	/pubmed/11715053	Schoenwolf GC.	Nat Rev Neurosci. 2001 Nov;2(11):763-71. Review. No abstract available.	Nat Rev Neurosci. 2001	PubMed	citation	PMID:11715053	pubmed	11715053	create date:2001/11/21 | first author:Schoenwolf GC
Interventional strategies against prion diseases.	/pubmed/11584312	Aguzzi A, Glatzel M, Montrasio F, Prinz M, Heppner FL.	Nat Rev Neurosci. 2001 Oct;2(10):745-9. Review.	Nat Rev Neurosci. 2001	PubMed	citation	PMID:11584312	pubmed	11584312	create date:2001/10/05 | first author:Aguzzi A
Cytokines and acute neurodegeneration.	/pubmed/11584311	Allan SM, Rothwell NJ.	Nat Rev Neurosci. 2001 Oct;2(10):734-44. Review.	Nat Rev Neurosci. 2001	PubMed	citation	PMID:11584311	pubmed	11584311	create date:2001/10/05 | first author:Allan SM
Classical and new roles of beta-arrestins in the regulation of G-protein-coupled receptors.	/pubmed/11584310	Pierce KL, Lefkowitz RJ.	Nat Rev Neurosci. 2001 Oct;2(10):727-33. Review.	Nat Rev Neurosci. 2001	PubMed	citation	PMID:11584310	pubmed	11584310	create date:2001/10/05 | first author:Pierce KL
A neurocognitive perspective on language: the declarative/procedural model.	/pubmed/11584309	Ullman MT.	Nat Rev Neurosci. 2001 Oct;2(10):717-26. Review.	Nat Rev Neurosci. 2001	PubMed	citation	PMID:11584309	pubmed	11584309	create date:2001/10/05 | first author:Ullman MT
Dynamic predictions: oscillations and synchrony in top-down processing.	/pubmed/11584308	Engel AK, Fries P, Singer W.	Nat Rev Neurosci. 2001 Oct;2(10):704-16. Review.	Nat Rev Neurosci. 2001	PubMed	citation	PMID:11584308	pubmed	11584308	create date:2001/10/05 | first author:Engel AK
Addiction and the brain: the neurobiology of compulsion and its persistence.	/pubmed/11584307	Hyman SE, Malenka RC.	Nat Rev Neurosci. 2001 Oct;2(10):695-703. Review.	Nat Rev Neurosci. 2001	PubMed	citation	PMID:11584307	pubmed	11584307	create date:2001/10/05 | first author:Hyman SE
Searching for a baseline: functional imaging and the resting human brain.	/pubmed/11584306	Gusnard DA, Raichle ME, Raichle ME.	Nat Rev Neurosci. 2001 Oct;2(10):685-94. Review.	Nat Rev Neurosci. 2001	PubMed	citation	PMID:11584306	pubmed	11584306	create date:2001/10/05 | first author:Gusnard DA
Neurophysiological mechanisms underlying the understanding and imitation of action.	/pubmed/11533734	Rizzolatti G, Fogassi L, Gallese V.	Nat Rev Neurosci. 2001 Sep;2(9):661-70. Review. No abstract available.	Nat Rev Neurosci. 2001	PubMed	citation	PMID:11533734	pubmed	11533734	create date:2001/09/05 | first author:Rizzolatti G
Transcriptional channelopathies: an emerging class of disorders.	/pubmed/11533733	Waxman SG.	Nat Rev Neurosci. 2001 Sep;2(9):652-9. Review. No abstract available.	Nat Rev Neurosci. 2001	PubMed	citation	PMID:11533733	pubmed	11533733	create date:2001/09/05 | first author:Waxman SG
Cyclic nucleotide-gated channels: shedding light on the opening of a channel pore.	/pubmed/11533732	Flynn GE, Johnson JP Jr, Zagotta WN.	Nat Rev Neurosci. 2001 Sep;2(9):643-51. Review. No abstract available.	Nat Rev Neurosci. 2001	PubMed	citation	PMID:11533732	pubmed	11533732	create date:2001/09/05 | first author:Flynn GE
Neural foundations of imagery.	/pubmed/11533731	Kosslyn SM, Ganis G, Thompson WL.	Nat Rev Neurosci. 2001 Sep;2(9):635-42. Review. No abstract available.	Nat Rev Neurosci. 2001	PubMed	citation	PMID:11533731	pubmed	11533731	create date:2001/09/05 | first author:Kosslyn SM
The cognitive neuroscience of remembering.	/pubmed/11533730	Buckner RL, Wheeler ME.	Nat Rev Neurosci. 2001 Sep;2(9):624-34. Review. No abstract available.	Nat Rev Neurosci. 2001	PubMed	citation	PMID:11533730	pubmed	11533730	create date:2001/09/05 | first author:Buckner RL
Molecular genetics of cranial nerve development in mouse.	/pubmed/11533729	Cordes SP.	Nat Rev Neurosci. 2001 Sep;2(9):611-23. Review. No abstract available.	Nat Rev Neurosci. 2001	PubMed	citation	PMID:11533729	pubmed	11533729	create date:2001/09/05 | first author:Cordes SP
Alzheimer's disease and Abeta toxicity: from top to bottom.	/pubmed/11484003	Small DH, Mok SS, Bornstein JC.	Nat Rev Neurosci. 2001 Aug;2(8):595-8. Review. No abstract available.	Nat Rev Neurosci. 2001	PubMed	citation	PMID:11484003	pubmed	11484003	create date:2001/08/03 | first author:Small DH
Failure of the ubiquitin-proteasome system in Parkinson's disease.	/pubmed/11484002	McNaught KS, Olanow CW, Halliwell B, Isacson O, Jenner P.	Nat Rev Neurosci. 2001 Aug;2(8):589-94. Review. No abstract available.	Nat Rev Neurosci. 2001	PubMed	citation	PMID:11484002	pubmed	11484002	create date:2001/08/03 | first author:McNaught KS
Pathophysiology of levodopa-induced dyskinesia: potential for new therapies.	/pubmed/11484001	Bezard E, Brotchie JM, Gross CE.	Nat Rev Neurosci. 2001 Aug;2(8):577-88. Review.	Nat Rev Neurosci. 2001	PubMed	citation	PMID:11484001	pubmed	11484001	create date:2001/08/03 | first author:Bezard E
New insights into the functions of the superior temporal cortex.	/pubmed/11484000	Karnath HO.	Nat Rev Neurosci. 2001 Aug;2(8):568-76. Review. No abstract available.	Nat Rev Neurosci. 2001	PubMed	citation	PMID:11484000	pubmed	11484000	create date:2001/08/03 | first author:Karnath HO
From the perception of action to the understanding of intention.	/pubmed/11483999	Blakemore SJ, Decety J.	Nat Rev Neurosci. 2001 Aug;2(8):561-7. Review. No abstract available.	Nat Rev Neurosci. 2001	PubMed	citation	PMID:11483999	pubmed	11483999	create date:2001/08/03 | first author:Blakemore SJ
Ghrelin: an orexigenic and somatotrophic signal from the stomach.	/pubmed/11483998	Inui A.	Nat Rev Neurosci. 2001 Aug;2(8):551-60. Review. No abstract available.	Nat Rev Neurosci. 2001	PubMed	citation	PMID:11483998	pubmed	11483998	create date:2001/08/03 | first author:Inui A
Correlated neuronal activity and the flow of neural information.	/pubmed/11483997	Salinas E, Sejnowski TJ.	Nat Rev Neurosci. 2001 Aug;2(8):539-50. Review. No abstract available.	Nat Rev Neurosci. 2001	PubMed	citation	PMID:11483997	pubmed	11483997	create date:2001/08/03 | first author:Salinas E
Hypothalamic integration of central and peripheral clocks.	/pubmed/11433377	Buijs RM, Kalsbeek A.	Nat Rev Neurosci. 2001 Jul;2(7):521-6. Review. No abstract available.	Nat Rev Neurosci. 2001	PubMed	citation	PMID:11433377	pubmed	11433377	create date:2001/07/04 | first author:Buijs RM
Title	URL	Description	Details	ShortDetails	Resource	Type	Identifiers	Db	EntrezUID	Properties
Stem cell plasticity--building the brain of our dreams.	/pubmed/11433376	Temple S.	Nat Rev Neurosci. 2001 Jul;2(7):513-20. Review. No abstract available. Erratum in: Nat Rev Neurosci 2001 Sep;2(9):670.	Nat Rev Neurosci. 2001	PubMed	citation	PMID:11433376	pubmed	11433376	create date:2001/07/04 | first author:Temple S
Metalloproteinases in biology and pathology of the nervous system.	/pubmed/11433375	Yong VW, Power C, Forsyth P, Edwards DR.	Nat Rev Neurosci. 2001 Jul;2(7):502-11. Review. No abstract available.	Nat Rev Neurosci. 2001	PubMed	citation	PMID:11433375	pubmed	11433375	create date:2001/07/04 | first author:Yong VW
Alpha-synuclein and neurodegenerative diseases.	/pubmed/11433374	Goedert M.	Nat Rev Neurosci. 2001 Jul;2(7):492-501. Review. No abstract available.	Nat Rev Neurosci. 2001	PubMed	citation	PMID:11433374	pubmed	11433374	create date:2001/07/04 | first author:Goedert M
Genetic regulation of cerebellar development.	/pubmed/11433373	Wang VY, Zoghbi HY.	Nat Rev Neurosci. 2001 Jul;2(7):484-91. Review. No abstract available.	Nat Rev Neurosci. 2001	PubMed	citation	PMID:11433373	pubmed	11433373	create date:2001/07/04 | first author:Wang VY
Functional brain development in humans.	/pubmed/11433372	Johnson MH.	Nat Rev Neurosci. 2001 Jul;2(7):475-83. Review. No abstract available.	Nat Rev Neurosci. 2001	PubMed	citation	PMID:11433372	pubmed	11433372	create date:2001/07/04 | first author:Johnson MH
Roles of serine/threonine phosphatases in hippocampal synaptic plasticity.	/pubmed/11433371	Winder DG, Sweatt JD.	Nat Rev Neurosci. 2001 Jul;2(7):461-74. Review. No abstract available. Erratum in: Nat Rev Neurosci 2001 Sep;2(9):670.	Nat Rev Neurosci. 2001	PubMed	citation	PMID:11433371	pubmed	11433371	create date:2001/07/04 | first author:Winder DG
Microarrays in brain research: the good, the bad and the ugly.	/pubmed/11389480	Mirnics K.	Nat Rev Neurosci. 2001 Jun;2(6):444-7. Review.	Nat Rev Neurosci. 2001	PubMed	citation	PMID:11389480	pubmed	11389480	create date:2001/06/05 | first author:Mirnics K
Microarrays: lost in a storm of data?	/pubmed/11389479	Miles MF.	Nat Rev Neurosci. 2001 Jun;2(6):441-3. Review.	Nat Rev Neurosci. 2001	PubMed	citation	PMID:11389479	pubmed	11389479	create date:2001/06/05 | first author:Miles MF
The sharing of cDNA microarray data.	/pubmed/11389478	Becker KG.	Nat Rev Neurosci. 2001 Jun;2(6):438-40. Review.	Nat Rev Neurosci. 2001	PubMed	citation	PMID:11389478	pubmed	11389478	create date:2001/06/05 | first author:Becker KG
Sharing gene expression data: an array of options.	/pubmed/11389477	Geschwind DH.	Nat Rev Neurosci. 2001 Jun;2(6):435-8. Review.	Nat Rev Neurosci. 2001	PubMed	citation	PMID:11389477	pubmed	11389477	create date:2001/06/05 | first author:Geschwind DH
Electrical synapses between GABA-releasing interneurons.	/pubmed/11389476	Galarreta M, Hestrin S.	Nat Rev Neurosci. 2001 Jun;2(6):425-33. Review.	Nat Rev Neurosci. 2001	PubMed	citation	PMID:11389476	pubmed	11389476	create date:2001/06/05 | first author:Galarreta M
Primate anterior cingulate cortex: where motor control, drive and cognition interface.	/pubmed/11389475	Paus T.	Nat Rev Neurosci. 2001 Jun;2(6):417-24. Review.	Nat Rev Neurosci. 2001	PubMed	citation	PMID:11389475	pubmed	11389475	create date:2001/06/05 | first author:Paus T
Protein-protein interactions, cytoskeletal regulation and neuronal migration.	/pubmed/11389474	Feng Y, Walsh CA.	Nat Rev Neurosci. 2001 Jun;2(6):408-16. Review.	Nat Rev Neurosci. 2001	PubMed	citation	PMID:11389474	pubmed	11389474	create date:2001/06/05 | first author:Feng Y
Neuromodulation of Na+ channels: an unexpected form of cellular plasticity.	/pubmed/11389473	Cantrell AR, Catterall WA.	Nat Rev Neurosci. 2001 Jun;2(6):397-407. Review.	Nat Rev Neurosci. 2001	PubMed	citation	PMID:11389473	pubmed	11389473	create date:2001/06/05 | first author:Cantrell AR
The TRP ion channel family.	/pubmed/11389472	Clapham DE, Runnels LW, Strübing C.	Nat Rev Neurosci. 2001 Jun;2(6):387-96. Review.	Nat Rev Neurosci. 2001	PubMed	citation	PMID:11389472	pubmed	11389472	create date:2001/06/05 | first author:Clapham DE
Olfactory ensheathing cells - another miracle cure for spinal cord injury?	/pubmed/11331921	Raisman G.	Nat Rev Neurosci. 2001 May;2(5):369-75. Review.	Nat Rev Neurosci. 2001	PubMed	citation	PMID:11331921	pubmed	11331921	create date:2001/05/02 | first author:Raisman G
Cell therapy in Parkinson's disease - stop or go?	/pubmed/11331920	Dunnett SB, Björklund A, Lindvall O.	Nat Rev Neurosci. 2001 May;2(5):365-9. Review.	Nat Rev Neurosci. 2001	PubMed	citation	PMID:11331920	pubmed	11331920	create date:2001/05/02 | first author:Dunnett SB
Neuropsychology of fear and loathing.	/pubmed/11331919	Calder AJ, Lawrence AD, Young AW.	Nat Rev Neurosci. 2001 May;2(5):352-63. Review.	Nat Rev Neurosci. 2001	PubMed	citation	PMID:11331919	pubmed	11331919	create date:2001/05/02 | first author:Calder AJ
Research and treatment approaches to depression.	/pubmed/11331918	Wong ML, Licinio J.	Nat Rev Neurosci. 2001 May;2(5):343-51. Review.	Nat Rev Neurosci. 2001	PubMed	citation	PMID:11331918	pubmed	11331918	create date:2001/05/02 | first author:Wong ML
Regulating proliferation during retinal development.	/pubmed/11331917	Dyer MA, Cepko CL.	Nat Rev Neurosci. 2001 May;2(5):333-42. Review.	Nat Rev Neurosci. 2001	PubMed	citation	PMID:11331917	pubmed	11331917	create date:2001/05/02 | first author:Dyer MA
Experimental models of Parkinson's disease.	/pubmed/11331916	Beal MF.	Nat Rev Neurosci. 2001 May;2(5):325-34. Review.	Nat Rev Neurosci. 2001	PubMed	citation	PMID:11331916	pubmed	11331916	create date:2001/05/02 | first author:Beal MF
Role of AMPA receptor endocytosis in synaptic plasticity.	/pubmed/11331915	Carroll RC, Beattie EC, von Zastrow M, Malenka RC.	Nat Rev Neurosci. 2001 May;2(5):315-24. Review.	Nat Rev Neurosci. 2001	PubMed	citation	PMID:11331915	pubmed	11331915	create date:2001/05/02 | first author:Carroll RC
Acetylcholinesterase--new roles for an old actor.	/pubmed/11283752	Soreq H, Seidman S.	Nat Rev Neurosci. 2001 Apr;2(4):294-302. Review. Erratum in: Nat Rev Neurosci 2001 Sep;2(9):670.	Nat Rev Neurosci. 2001	PubMed	citation	PMID:11283752	pubmed	11283752	create date:2001/04/03 | first author:Soreq H
A unified hypothesis on the lineage of neural stem cells.	/pubmed/11283751	Alvarez-Buylla A, García-Verdugo JM, Tramontin AD.	Nat Rev Neurosci. 2001 Apr;2(4):287-93. Review.	Nat Rev Neurosci. 2001	PubMed	citation	PMID:11283751	pubmed	11283751	create date:2001/04/03 | first author:Alvarez-Buylla A
Oligomerization of G-protein-coupled transmitter receptors.	/pubmed/11283750	Bouvier M.	Nat Rev Neurosci. 2001 Apr;2(4):274-86. Review.	Nat Rev Neurosci. 2001	PubMed	citation	PMID:11283750	pubmed	11283750	create date:2001/04/03 | first author:Bouvier M
Plasticity of motor systems after incomplete spinal cord injury.	/pubmed/11283749	Raineteau O, Schwab ME.	Nat Rev Neurosci. 2001 Apr;2(4):263-73. Review.	Nat Rev Neurosci. 2001	PubMed	citation	PMID:11283749	pubmed	11283749	create date:2001/04/03 | first author:Raineteau O
Development and plasticity of cortical areas and networks.	/pubmed/11283748	Sur M, Leamey CA.	Nat Rev Neurosci. 2001 Apr;2(4):251-62. Review.	Nat Rev Neurosci. 2001	PubMed	citation	PMID:11283748	pubmed	11283748	create date:2001/04/03 | first author:Sur M
Constructing inhibitory synapses.	/pubmed/11283747	Moss SJ, Smart TG.	Nat Rev Neurosci. 2001 Apr;2(4):240-50. Review.	Nat Rev Neurosci. 2001	PubMed	citation	PMID:11283747	pubmed	11283747	create date:2001/04/03 | first author:Moss SJ
The brainweb: phase synchronization and large-scale integration.	/pubmed/11283746	Varela F, Lachaux JP, Rodriguez E, Martinerie J.	Nat Rev Neurosci. 2001 Apr;2(4):229-39. Review.	Nat Rev Neurosci. 2001	PubMed	citation	PMID:11283746	pubmed	11283746	create date:2001/04/03 | first author:Varela F
The labile nature of consolidation theory.	/pubmed/11257912	Nader K, Schafe GE, LeDoux JE.	Nat Rev Neurosci. 2000 Dec;1(3):216-9. Review.	Nat Rev Neurosci. 2000	PubMed	citation	PMID:11257912	pubmed	11257912	create date:2001/03/22 | first author:Nader K
Memory involves far more than 'consolidation'.	/pubmed/11257911	Miller RR, Matzel LD.	Nat Rev Neurosci. 2000 Dec;1(3):214-6. Review.	Nat Rev Neurosci. 2000	PubMed	citation	PMID:11257911	pubmed	11257911	create date:2001/03/22 | first author:Miller RR
Strengthening the shaky trace through retrieval.	/pubmed/11257910	Sara SJ.	Nat Rev Neurosci. 2000 Dec;1(3):212-3. Review. No abstract available.	Nat Rev Neurosci. 2000	PubMed	citation	PMID:11257910	pubmed	11257910	create date:2001/03/22 | first author:Sara SJ
Memory traces revisited.	/pubmed/11257909	Nadel L, Land C.	Nat Rev Neurosci. 2000 Dec;1(3):209-12. Review. No abstract available.	Nat Rev Neurosci. 2000	PubMed	citation	PMID:11257909	pubmed	11257909	create date:2001/03/22 | first author:Nadel L
Multiple reward signals in the brain.	/pubmed/11257908	Schultz W.	Nat Rev Neurosci. 2000 Dec;1(3):199-207. Review.	Nat Rev Neurosci. 2000	PubMed	citation	PMID:11257908	pubmed	11257908	create date:2001/03/22 | first author:Schultz W
Neural consequences of environmental enrichment.	/pubmed/11257907	van Praag H, Kempermann G, Gage FH.	Nat Rev Neurosci. 2000 Dec;1(3):191-8. Review.	Nat Rev Neurosci. 2000	PubMed	citation	PMID:11257907	pubmed	11257907	create date:2001/03/22 | first author:van Praag H
Dendritic integration of excitatory synaptic input.	/pubmed/11257906	Magee JC.	Nat Rev Neurosci. 2000 Dec;1(3):181-90. Review.	Nat Rev Neurosci. 2000	PubMed	citation	PMID:11257906	pubmed	11257906	create date:2001/03/22 | first author:Magee JC
Rho GTPases in neuronal morphogenesis.	/pubmed/11257905	Luo L.	Nat Rev Neurosci. 2000 Dec;1(3):173-80. Review.	Nat Rev Neurosci. 2000	PubMed	citation	PMID:11257905	pubmed	11257905	create date:2001/03/22 | first author:Luo L
Accessory factors in clathrin-dependent synaptic vesicle endocytosis.	/pubmed/11257904	Slepnev VI, De Camilli P.	Nat Rev Neurosci. 2000 Dec;1(3):161-72. Review.	Nat Rev Neurosci. 2000	PubMed	citation	PMID:11257904	pubmed	11257904	create date:2001/03/22 | first author:Slepnev VI
Gating by osmosis.	/pubmed/11257903	López JC.	Nat Rev Neurosci. 2000 Dec;1(3):159. Review. No abstract available.	Nat Rev Neurosci. 2000	PubMed	citation	PMID:11257903	pubmed	11257903	create date:2001/03/22 | first author:López JC
Spiny bottlenecks for calcium.	/pubmed/11257902	López JC.	Nat Rev Neurosci. 2000 Dec;1(3):159. Review. No abstract available.	Nat Rev Neurosci. 2000	PubMed	citation	PMID:11257902	pubmed	11257902	create date:2001/03/22 | first author:López JC
A smoother path to LIS1.	/pubmed/11257901	López JC.	Nat Rev Neurosci. 2000 Dec;1(3):157. Review. No abstract available.	Nat Rev Neurosci. 2000	PubMed	citation	PMID:11257901	pubmed	11257901	create date:2001/03/22 | first author:López JC
Out of the loop and on the move.	/pubmed/11257900	López JC.	Nat Rev Neurosci. 2000 Dec;1(3):156-7. Review. No abstract available.	Nat Rev Neurosci. 2000	PubMed	citation	PMID:11257900	pubmed	11257900	create date:2001/03/22 | first author:López JC
Down the ataxin-1 track.	/pubmed/11257899	López JC.	Nat Rev Neurosci. 2000 Dec;1(3):154. Review. No abstract available.	Nat Rev Neurosci. 2000	PubMed	citation	PMID:11257899	pubmed	11257899	create date:2001/03/22 | first author:López JC
The dawning of the Age of Pisces.	/pubmed/11257898	López JC.	Nat Rev Neurosci. 2000 Dec;1(3):153. Review. No abstract available.	Nat Rev Neurosci. 2000	PubMed	citation	PMID:11257898	pubmed	11257898	create date:2001/03/22 | first author:López JC
Cognitive neuropsychiatry: towards a scientific psychopathology.	/pubmed/11256082	Halligan PW, David AS.	Nat Rev Neurosci. 2001 Mar;2(3):209-15.	Nat Rev Neurosci. 2001	PubMed	citation	PMID:11256082	pubmed	11256082	create date:2001/03/21 | first author:Halligan PW
Eph receptors and neural plasticity.	/pubmed/11256081	Gerlai R.	Nat Rev Neurosci. 2001 Mar;2(3):205-9.	Nat Rev Neurosci. 2001	PubMed	citation	PMID:11256081	pubmed	11256081	create date:2001/03/21 | first author:Gerlai R
Computational modelling of visual attention.	/pubmed/11256080	Itti L, Koch C.	Nat Rev Neurosci. 2001 Mar;2(3):194-203. Review.	Nat Rev Neurosci. 2001	PubMed	citation	PMID:11256080	pubmed	11256080	create date:2001/03/21 | first author:Itti L
GLIA: listening and talking to the synapse.	/pubmed/11256079	Haydon PG.	Nat Rev Neurosci. 2001 Mar;2(3):185-93. Review.	Nat Rev Neurosci. 2001	PubMed	citation	PMID:11256079	pubmed	11256079	create date:2001/03/21 | first author:Haydon PG
Potassium leak channels and the KCNK family of two-P-domain subunits.	/pubmed/11256078	Goldstein SA, Bockenhauer D, O'Kelly I, Zilberberg N.	Nat Rev Neurosci. 2001 Mar;2(3):175-84. Review.	Nat Rev Neurosci. 2001	PubMed	citation	PMID:11256078	pubmed	11256078	create date:2001/03/21 | first author:Goldstein SA
Molecular physiology of P2X receptors and ATP signalling at synapses.	/pubmed/11256077	Khakh BS.	Nat Rev Neurosci. 2001 Mar;2(3):165-74. Review.	Nat Rev Neurosci. 2001	PubMed	citation	PMID:11256077	pubmed	11256077	create date:2001/03/21 | first author:Khakh BS
Title	URL	Description	Details	ShortDetails	Resource	Type	Identifiers	Db	EntrezUID	Properties
Multiple roles of EPH receptors and ephrins in neural development.	/pubmed/11256076	Wilkinson DG.	Nat Rev Neurosci. 2001 Mar;2(3):155-64. Review.	Nat Rev Neurosci. 2001	PubMed	citation	PMID:11256076	pubmed	11256076	create date:2001/03/21 | first author:Wilkinson DG
Interpretations of retrograde amnesia: old problems redux.	/pubmed/11253361	Millin PM, Moody EW, Riccio DC.	Nat Rev Neurosci. 2001 Jan;2(1):68-70. Review.	Nat Rev Neurosci. 2001	PubMed	citation	PMID:11253361	pubmed	11253361	create date:2001/03/20 | first author:Millin PM
Expressing what's on your mind: DNA arrays and the brain.	/pubmed/11253360	Lockhart DJ, Barlow C.	Nat Rev Neurosci. 2001 Jan;2(1):63-8. Review.	Nat Rev Neurosci. 2001	PubMed	citation	PMID:11253360	pubmed	11253360	create date:2001/03/20 | first author:Lockhart DJ
Recognition memory: what are the roles of the perirhinal cortex and hippocampus?	/pubmed/11253359	Brown MW, Aggleton JP.	Nat Rev Neurosci. 2001 Jan;2(1):51-61. Review.	Nat Rev Neurosci. 2001	PubMed	citation	PMID:11253359	pubmed	11253359	create date:2001/03/20 | first author:Brown MW
The splice of life: alternative splicing and neurological disease.	/pubmed/11253358	Dredge BK, Polydorides AD, Darnell RB.	Nat Rev Neurosci. 2001 Jan;2(1):43-50. Review.	Nat Rev Neurosci. 2001	PubMed	citation	PMID:11253358	pubmed	11253358	create date:2001/03/20 | first author:Dredge BK
Neural basis of deciding, choosing and acting.	/pubmed/11253357	Schall JD.	Nat Rev Neurosci. 2001 Jan;2(1):33-42. Review.	Nat Rev Neurosci. 2001	PubMed	citation	PMID:11253357	pubmed	11253357	create date:2001/03/20 | first author:Schall JD
Neurotrophins as synaptic modulators.	/pubmed/11253356	Poo MM.	Nat Rev Neurosci. 2001 Jan;2(1):24-32. Review.	Nat Rev Neurosci. 2001	PubMed	citation	PMID:11253356	pubmed	11253356	create date:2001/03/20 | first author:Poo MM
Interneurons unbound.	/pubmed/11253355	McBain CJ, Fisahn A.	Nat Rev Neurosci. 2001 Jan;2(1):11-23. Review.	Nat Rev Neurosci. 2001	PubMed	citation	PMID:11253355	pubmed	11253355	create date:2001/03/20 | first author:McBain CJ
Neural plate patterning: upstream and downstream of the isthmic organizer.	/pubmed/11253000	Wurst W, Bally-Cuif L.	Nat Rev Neurosci. 2001 Feb;2(2):99-108. Review.	Nat Rev Neurosci. 2001	PubMed	citation	PMID:11253000	pubmed	11253000	create date:2001/03/17 | first author:Wurst W
Initial patterning of the central nervous system: how many organizers?	/pubmed/11252999	Stern CD.	Nat Rev Neurosci. 2001 Feb;2(2):92-8. Review.	Nat Rev Neurosci. 2001	PubMed	citation	PMID:11252999	pubmed	11252999	create date:2001/03/17 | first author:Stern CD
The molecular dynamics of pain control.	/pubmed/11252998	Hunt SP, Mantyh PW.	Nat Rev Neurosci. 2001 Feb;2(2):83-91. Review.	Nat Rev Neurosci. 2001	PubMed	citation	PMID:11252998	pubmed	11252998	create date:2001/03/17 | first author:Hunt SP
Disappearing act with two barrels.	/pubmed/11252997	López JC.	Nat Rev Neurosci. 2001 Feb;2(2):80. No abstract available.	Nat Rev Neurosci. 2001	PubMed	citation	PMID:11252997	pubmed	11252997	create date:2001/03/17 | first author:López JC
An X-orphan.	/pubmed/11252996	Wood H.	Nat Rev Neurosci. 2001 Feb;2(2):79. No abstract available.	Nat Rev Neurosci. 2001	PubMed	citation	PMID:11252996	pubmed	11252996	create date:2001/03/17 | first author:Wood H
Incentive memory.	/pubmed/11252995	Collins P.	Nat Rev Neurosci. 2001 Feb;2(2):78. No abstract available.	Nat Rev Neurosci. 2001	PubMed	citation	PMID:11252995	pubmed	11252995	create date:2001/03/17 | first author:Collins P
The hands that hold the keys.	/pubmed/11252994	Collins P.	Nat Rev Neurosci. 2001 Feb;2(2):78. No abstract available.	Nat Rev Neurosci. 2001	PubMed	citation	PMID:11252994	pubmed	11252994	create date:2001/03/17 | first author:Collins P
The genetics of g in human and mouse.	/pubmed/11252993	Plomin R.	Nat Rev Neurosci. 2001 Feb;2(2):136-41. Review.	Nat Rev Neurosci. 2001	PubMed	citation	PMID:11252993	pubmed	11252993	create date:2001/03/17 | first author:Plomin R
The neurobiology of attachment.	/pubmed/11252992	Insel TR, Young LJ.	Nat Rev Neurosci. 2001 Feb;2(2):129-36. Review.	Nat Rev Neurosci. 2001	PubMed	citation	PMID:11252992	pubmed	11252992	create date:2001/03/17 | first author:Insel TR
Molecular basis of long-term plasticity underlying addiction.	/pubmed/11252991	Nestler EJ.	Nat Rev Neurosci. 2001 Feb;2(2):119-28. Review. Erratum in: Nat Rev Neurosci 2001 Mar;2(3):215.	Nat Rev Neurosci. 2001	PubMed	citation	PMID:11252991	pubmed	11252991	create date:2001/03/17 | first author:Nestler EJ
Vertebrate neural cell-fate determination: lessons from the retina.	/pubmed/11252990	Livesey FJ, Cepko CL.	Nat Rev Neurosci. 2001 Feb;2(2):109-18. Review.	Nat Rev Neurosci. 2001	PubMed	citation	PMID:11252990	pubmed	11252990	create date:2001/03/17 | first author:Livesey FJ
Visual attention: insights from brain imaging.	/pubmed/11252779	Kanwisher N, Wojciulik E.	Nat Rev Neurosci. 2000 Nov;1(2):91-100. Review.	Nat Rev Neurosci. 2000	PubMed	citation	PMID:11252779	pubmed	11252779	create date:2001/03/17 | first author:Kanwisher N
Shifting baselines in attention research.	/pubmed/11252778	Driver J, Frith C.	Nat Rev Neurosci. 2000 Nov;1(2):147-8. Review.	Nat Rev Neurosci. 2000	PubMed	citation	PMID:11252778	pubmed	11252778	create date:2001/03/17 | first author:Driver J
Circadian clockwork: two loops are better than one.	/pubmed/11252777	Hastings MH.	Nat Rev Neurosci. 2000 Nov;1(2):143-6. Review.	Nat Rev Neurosci. 2000	PubMed	citation	PMID:11252777	pubmed	11252777	create date:2001/03/17 | first author:Hastings MH
Postsynaptic organization and regulation of excitatory synapses.	/pubmed/11252776	Scannevin RH, Huganir RL.	Nat Rev Neurosci. 2000 Nov;1(2):133-41. Review.	Nat Rev Neurosci. 2000	PubMed	citation	PMID:11252776	pubmed	11252776	create date:2001/03/17 | first author:Scannevin RH
Information processing with population codes.	/pubmed/11252775	Pouget A, Dayan P, Zemel R.	Nat Rev Neurosci. 2000 Nov;1(2):125-32. Review.	Nat Rev Neurosci. 2000	PubMed	citation	PMID:11252775	pubmed	11252775	create date:2001/03/17 | first author:Pouget A
Patterning the cranial neural crest: hindbrain segmentation and Hox gene plasticity.	/pubmed/11252774	Trainor PA, Krumlauf R.	Nat Rev Neurosci. 2000 Nov;1(2):116-24. Review.	Nat Rev Neurosci. 2000	PubMed	citation	PMID:11252774	pubmed	11252774	create date:2001/03/17 | first author:Trainor PA
Molecular genetics: unmasking polyglutamine triggers in neurodegenerative disease.	/pubmed/11252773	Gusella JF, MacDonald ME.	Nat Rev Neurosci. 2000 Nov;1(2):109-15. Review.	Nat Rev Neurosci. 2000	PubMed	citation	PMID:11252773	pubmed	11252773	create date:2001/03/17 | first author:Gusella JF
New perspectives on spinal motor systems.	/pubmed/11252772	Bizzi E, Tresch MC, Saltiel P, d'Avella A.	Nat Rev Neurosci. 2000 Nov;1(2):101-8. Review.	Nat Rev Neurosci. 2000	PubMed	citation	PMID:11252772	pubmed	11252772	create date:2001/03/17 | first author:Bizzi E
Transcranial magnetic stimulation and cognitive neuroscience.	/pubmed/11252771	Walsh V, Cowey A.	Nat Rev Neurosci. 2000 Oct;1(1):73-9. Review.	Nat Rev Neurosci. 2000	PubMed	citation	PMID:11252771	pubmed	11252771	create date:2001/03/17 | first author:Walsh V
Neurogenesis in the adult brain: death of a dogma.	/pubmed/11252770	Gross CG.	Nat Rev Neurosci. 2000 Oct;1(1):67-73. Review.	Nat Rev Neurosci. 2000	PubMed	citation	PMID:11252770	pubmed	11252770	create date:2001/03/17 | first author:Gross CG
The prefrontal cortex and cognitive control.	/pubmed/11252769	Miller EK.	Nat Rev Neurosci. 2000 Oct;1(1):59-65. Review.	Nat Rev Neurosci. 2000	PubMed	citation	PMID:11252769	pubmed	11252769	create date:2001/03/17 | first author:Miller EK
Apolipoprotein E receptors: linking brain development and Alzheimer's disease.	/pubmed/11252768	Herz J, Beffert U.	Nat Rev Neurosci. 2000 Oct;1(1):51-8. Review.	Nat Rev Neurosci. 2000	PubMed	citation	PMID:11252768	pubmed	11252768	create date:2001/03/17 | first author:Herz J
A cortical-hippocampal system for declarative memory.	/pubmed/11252767	Eichenbaum H.	Nat Rev Neurosci. 2000 Oct;1(1):41-50. Review.	Nat Rev Neurosci. 2000	PubMed	citation	PMID:11252767	pubmed	11252767	create date:2001/03/17 | first author:Eichenbaum H
Auditory feedback in learning and maintenance of vocal behaviour.	/pubmed/11252766	Brainard MS, Doupe AJ.	Nat Rev Neurosci. 2000 Oct;1(1):31-40. Review.	Nat Rev Neurosci. 2000	PubMed	citation	PMID:11252766	pubmed	11252766	create date:2001/03/17 | first author:Brainard MS
Neuronal KCNQ potassium channels: physiology and role in disease.	/pubmed/11252765	Jentsch TJ.	Nat Rev Neurosci. 2000 Oct;1(1):21-30. Review.	Nat Rev Neurosci. 2000	PubMed	citation	PMID:11252765	pubmed	11252765	create date:2001/03/17 | first author:Jentsch TJ
Is heterosynaptic modulation essential for stabilizing Hebbian plasticity and memory?	/pubmed/11252764	Bailey CH, Giustetto M, Huang YY, Hawkins RD, Kandel ER.	Nat Rev Neurosci. 2000 Oct;1(1):11-20. Review.	Nat Rev Neurosci. 2000	PubMed	citation	PMID:11252764	pubmed	11252764	create date:2001/03/17 | first author:Bailey CH
