# Supplementary material for: Rising Publication Delays Inflate Journal Impact Factors
Source: PLoS One. 2012 Dec 31;7(12):e53374. doi: 10.1371/journal.pone.0053374 (PMC3534064; doi:10.1371/journal.pone.0053374)
Supplement: Data S1 — Datasets used for the analysis. (ZIP) [file pone.0053374.s005.zip › Nature.csv]

Title	URL	Description	Details	ShortDetails	Resource	Type	Identifiers	Db	EntrezUID	Properties
Functional genomics: The changes that count.	/pubmed/22318607	Baker M.	Nature. 2012 Feb 8;482(7384):257, 259-62. doi: 10.1038/482257a. No abstract available.	Nature. 2012	PubMed	citation	PMID:22318607	pubmed	22318607	create date:2012/02/10 | first author:Baker M
Functional dissection of lysine deacetylases reveals that HDAC1 and p300 regulate AMPK.	/pubmed/22318606	Lin YY, Kiihl S, Suhail Y, Liu SY, Chou YH, Kuang Z, Lu JY, Khor CN, Lin CL, Bader JS, Irizarry R, Boeke JD.	Nature. 2012 Feb 8;482(7384):251-5. doi: 10.1038/nature10804.	Nature. 2012	PubMed	citation	PMID:22318606	pubmed	22318606	create date:2012/02/10 | first author:Lin YY
Supercontinent cycles and the calculation of absolute palaeolongitude in deep time.	/pubmed/22318605	Mitchell RN, Kilian TM, Evans DA.	Nature. 2012 Feb 8;482(7384):208-11. doi: 10.1038/nature10800.	Nature. 2012	PubMed	citation	PMID:22318605	pubmed	22318605	create date:2012/02/10 | first author:Mitchell RN
Thresholdless nanoscale coaxial lasers.	/pubmed/22318604	Khajavikhan M, Simic A, Katz M, Lee JH, Slutsky B, Mizrahi A, Lomakin V, Fainman Y.	Nature. 2012 Feb 8;482(7384):204-7. doi: 10.1038/nature10840.	Nature. 2012	PubMed	citation	PMID:22318604	pubmed	22318604	create date:2012/02/10 | first author:Khajavikhan M
Electromagnetically induced transparency with resonant nuclei in a cavity.	/pubmed/22318603	Röhlsberger R, Wille HC, Schlage K, Sahoo B.	Nature. 2012 Feb 8;482(7384):199-203. doi: 10.1038/nature10741.	Nature. 2012	PubMed	citation	PMID:22318603	pubmed	22318603	create date:2012/02/10 | first author:Röhlsberger R
A tidally distorted dwarf galaxy near NGC 4449.	/pubmed/22318602	Rich RM, Collins ML, Black CM, Longstaff FA, Koch A, Benson A, Reitzel DB.	Nature. 2012 Feb 8;482(7384):192-4. doi: 10.1038/nature10837.	Nature. 2012	PubMed	citation	PMID:22318602	pubmed	22318602	create date:2012/02/10 | first author:Rich RM
The Drosophila melanogaster Genetic Reference Panel.	/pubmed/22318601	Mackay TF, Richards S, Stone EA, Barbadilla A, Ayroles JF, Zhu D, Casillas S, Han Y, Magwire MM, Cridland JM, Richardson MF, Anholt RR, Barrón M, Bess C, Blankenburg KP, Carbone MA, Castellano D, Chaboub L, Duncan L, Harris Z, Javaid M, Jayaseelan JC, et al.	Nature. 2012 Feb 8;482(7384):173-8. doi: 10.1038/nature10811.	Nature. 2012	PubMed	citation	PMID:22318601	pubmed	22318601	create date:2012/02/10 | first author:Mackay TF
Cell biology: Destruction deconstructed.	/pubmed/22318600	Tian G, Finley D.	Nature. 2012 Feb 8;482(7384):170-1. doi: 10.1038/482170a. No abstract available.	Nature. 2012	PubMed	citation	PMID:22318600	pubmed	22318600	create date:2012/02/10 | first author:Tian G
Quantum optics: Controlling the light.	/pubmed/22318599	Adams BW.	Nature. 2012 Feb 8;482(7384):169-70. doi: 10.1038/482169a. No abstract available.	Nature. 2012	PubMed	citation	PMID:22318599	pubmed	22318599	create date:2012/02/10 | first author:Adams BW
Infectious disease: Genomics decodes drug action.	/pubmed/22318598	Fairlamb AH.	Nature. 2012 Feb 8;482(7384):167-9. doi: 10.1038/482167a. No abstract available.	Nature. 2012	PubMed	citation	PMID:22318598	pubmed	22318598	create date:2012/02/10 | first author:Fairlamb AH
Extrasolar planets: An Earth-sized duo.	/pubmed/22318597	Queloz D.	Nature. 2012 Feb 8;482(7384):166-7. doi: 10.1038/482166a. No abstract available.	Nature. 2012	PubMed	citation	PMID:22318597	pubmed	22318597	create date:2012/02/10 | first author:Queloz D
Genetics: How intelligence changes with age.	/pubmed/22318596	Plomin R.	Nature. 2012 Feb 8;482(7384):165-6. doi: 10.1038/482165a. No abstract available.	Nature. 2012	PubMed	citation	PMID:22318596	pubmed	22318596	create date:2012/02/10 | first author:Plomin R
Thermodynamics: The fridge gate.	/pubmed/22318595	Renner R.	Nature. 2012 Feb 8;482(7384):164-5. doi: 10.1038/482164a. No abstract available.	Nature. 2012	PubMed	citation	PMID:22318595	pubmed	22318595	create date:2012/02/10 | first author:Renner R
Asian medicine: A way to compare data.	/pubmed/22318594	Watanabe K, Zhang X, Choi SH.	Nature. 2012 Feb 8;482(7384):162. doi: 10.1038/482162e. No abstract available.	Nature. 2012	PubMed	citation	PMID:22318594	pubmed	22318594	create date:2012/02/10 | first author:Watanabe K
Marine management: Expand Australia's sustainable fisheries.	/pubmed/22318593	Kearney R, Farebrother G.	Nature. 2012 Feb 8;482(7384):162. doi: 10.1038/482162c. No abstract available.	Nature. 2012	PubMed	citation	PMID:22318593	pubmed	22318593	create date:2012/02/10 | first author:Kearney R
Whaling: Quota trading won't work.	/pubmed/22318592	Veríssimo D, Metcalfe K.	Nature. 2012 Feb 8;482(7384):162. doi: 10.1038/482162a. No abstract available.	Nature. 2012	PubMed	citation	PMID:22318592	pubmed	22318592	create date:2012/02/10 | first author:Veríssimo D
Policy-making: Scientists cannot compete as lobbyists.	/pubmed/22318591	Favaro B.	Nature. 2012 Feb 8;482(7384):162. doi: 10.1038/482162b. No abstract available.	Nature. 2012	PubMed	citation	PMID:22318591	pubmed	22318591	create date:2012/02/10 | first author:Favaro B
Public health: Use snail ecology to assess dam impact.	/pubmed/22318590	Attwood SW.	Nature. 2012 Feb 8;482(7384):162. doi: 10.1038/482162d. No abstract available.	Nature. 2012	PubMed	citation	PMID:22318590	pubmed	22318590	create date:2012/02/10 | first author:Attwood SW
Human experiments: First, do harm.	/pubmed/22318585	Walter M.	Nature. 2012 Feb 8;482(7384):148-52. doi: 10.1038/482148a. No abstract available.	Nature. 2012	PubMed	citation	PMID:22318585	pubmed	22318585	create date:2012/02/10 | first author:Walter M
Duplicate-grant case puts funders under pressure.	/pubmed/22318584	Reich ES.	Nature. 2012 Feb 7;482(7384):146. doi: 10.1038/482146a. No abstract available.	Nature. 2012	PubMed	citation	PMID:22318584	pubmed	22318584	create date:2012/02/10 | first author:Reich ES
Drug bests cystic-fibrosis mutation.	/pubmed/22318583	Ledford H.	Nature. 2012 Feb 7;482(7384):145. doi: 10.1038/482145a. No abstract available.	Nature. 2012	PubMed	citation	PMID:22318583	pubmed	22318583	create date:2012/02/10 | first author:Ledford H
Japan finds a key to unlock philanthropy.	/pubmed/22318582	Cyranoski D.	Nature. 2012 Feb 8;482(7384):143. doi: 10.1038/482143a. No abstract available.	Nature. 2012	PubMed	citation	PMID:22318582	pubmed	22318582	create date:2012/02/10 | first author:Cyranoski D
Lab flu may not aid vaccines.	/pubmed/22318581	Butler D.	Nature. 2012 Feb 8;482(7384):142-3. doi: 10.1038/482142a. No abstract available.	Nature. 2012	PubMed	citation	PMID:22318581	pubmed	22318581	create date:2012/02/10 | first author:Butler D
Fission power back on NASA's agenda.	/pubmed/22318580	Hand E.	Nature. 2012 Feb 6;482(7384):141. doi: 10.1038/482141a. No abstract available.	Nature. 2012	PubMed	citation	PMID:22318580	pubmed	22318580	create date:2012/02/10 | first author:Hand E
Air sampling reveals high emissions from gas field.	/pubmed/22318579	Tollefson J.	Nature. 2012 Feb 7;482(7384):139-40. doi: 10.1038/482139a. No abstract available.	Nature. 2012	PubMed	citation	PMID:22318579	pubmed	22318579	create date:2012/02/10 | first author:Tollefson J
Finding the true value of US climate science.	/pubmed/22318567	Meyer R.	Nature. 2012 Feb 8;482(7384):133. doi: 10.1038/482133a. No abstract available.	Nature. 2012	PubMed	citation	PMID:22318567	pubmed	22318567	create date:2012/02/10 | first author:Meyer R
Hypocritical oaths.	/pubmed/22318566	[No authors listed]	Nature. 2012 Feb 8;482(7384):132. doi: 10.1038/482132a. No abstract available.	Nature. 2012	PubMed	citation	PMID:22318566	pubmed	22318566	create date:2012/02/10
Gas and air.	/pubmed/22318565	[No authors listed]	Nature. 2012 Feb 8;482(7384):131-2. doi: 10.1038/482131b. No abstract available.	Nature. 2012	PubMed	citation	PMID:22318565	pubmed	22318565	create date:2012/02/10
Facing up to flu.	/pubmed/22318564	[No authors listed]	Nature. 2012 Feb 8;482(7384):131. doi: 10.1038/482131a. No abstract available.	Nature. 2012	PubMed	citation	PMID:22318564	pubmed	22318564	create date:2012/02/10
Cancer exome analysis reveals a T-cell-dependent mechanism of cancer immunoediting.	/pubmed/22318521	Matsushita H, Vesely MD, Koboldt DC, Rickert CG, Uppaluri R, Magrini VJ, Arthur CD, White JM, Chen YS, Shea LK, Hundal J, Wendl MC, Demeter R, Wylie T, Allison JP, Smyth MJ, Old LJ, Mardis ER, Schreiber RD.	Nature. 2012 Feb 8. doi: 10.1038/nature10755. [Epub ahead of print]	Nature. 2012	PubMed	citation	PMID:22318521	pubmed	22318521	create date:2012/02/10 | first author:Matsushita H
Extrathymically generated regulatory T cells control mucosal T(H)2 inflammation.	/pubmed/22318520	Josefowicz SZ, Niec RE, Kim HY, Treuting P, Chinen T, Zheng Y, Umetsu DT, Rudensky AY.	Nature. 2012 Feb 8. doi: 10.1038/nature10772. [Epub ahead of print]	Nature. 2012	PubMed	citation	PMID:22318520	pubmed	22318520	create date:2012/02/10 | first author:Josefowicz SZ
Recent contributions of glaciers and ice caps to sea level rise.	/pubmed/22318519	Jacob T, Wahr J, Pfeffer WT, Swenson S.	Nature. 2012 Feb 8. doi: 10.1038/nature10847. [Epub ahead of print]	Nature. 2012	PubMed	citation	PMID:22318519	pubmed	22318519	create date:2012/02/10 | first author:Jacob T
Single-molecule imaging of DNA pairing by RecA reveals a three-dimensional homology search.	/pubmed/22318518	Forget AL, Kowalczykowski SC.	Nature. 2012 Feb 8. doi: 10.1038/nature10782. [Epub ahead of print]	Nature. 2012	PubMed	citation	PMID:22318518	pubmed	22318518	create date:2012/02/10 | first author:Forget AL
Expression of tumour-specific antigens underlies cancer immunoediting.	/pubmed/22318517	Dupage M, Mazumdar C, Schmidt LM, Cheung AF, Jacks T.	Nature. 2012 Feb 8. doi: 10.1038/nature10803. [Epub ahead of print]	Nature. 2012	PubMed	citation	PMID:22318517	pubmed	22318517	create date:2012/02/10 | first author:Dupage M
Climate change: Shrinking glaciers under scrutiny.	/pubmed/22318516	Bamber J.	Nature. 2012 Feb 8. doi: 10.1038/nature10948. [Epub ahead of print] No abstract available.	Nature. 2012	PubMed	citation	PMID:22318516	pubmed	22318516	create date:2012/02/10 | first author:Bamber J
Outgrowth of single oncogene-expressing cells from suppressive epithelial environments.	/pubmed/22318515	Leung CT, Brugge JS.	Nature. 2012 Feb 8. doi: 10.1038/nature10826. [Epub ahead of print]	Nature. 2012	PubMed	citation	PMID:22318515	pubmed	22318515	create date:2012/02/10 | first author:Leung CT
DNA damage defines sites of recurrent chromosomal translocations in B lymphocytes.	/pubmed/22314321	Hakim O, Resch W, Yamane A, Klein I, Kieffer-Kwon KR, Jankovic M, Oliveira T, Bothmer A, Voss TC, Ansarah-Sobrinho C, Mathe E, Liang G, Cobell J, Nakahashi H, Robbiani DF, Nussenzweig A, Hager GL, Nussenzweig MC, Casellas R.	Nature. 2012 Feb 7. doi: 10.1038/nature10909. [Epub ahead of print]	Nature. 2012	PubMed	citation	PMID:22314321	pubmed	22314321	create date:2012/02/09 | first author:Hakim O
DNase I sensitivity QTLs are a major determinant of human expression variation.	/pubmed/22307276	Degner JF, Pai AA, Pique-Regi R, Veyrieras JB, Gaffney DJ, Pickrell JK, De Leon S, Michelini K, Lewellen N, Crawford GE, Stephens M, Gilad Y, Pritchard JK.	Nature. 2012 Feb 5. doi: 10.1038/nature10808. [Epub ahead of print]	Nature. 2012	PubMed	citation	PMID:22307276	pubmed	22307276	create date:2012/02/07 | first author:Degner JF
Brassinosteroid regulates stomatal development by GSK3-mediated inhibition of a MAPK pathway.	/pubmed/22307275	Kim TW, Michniewicz M, Bergmann DC, Wang ZY.	Nature. 2012 Feb 5. doi: 10.1038/nature10794. [Epub ahead of print]	Nature. 2012	PubMed	citation	PMID:22307275	pubmed	22307275	create date:2012/02/07 | first author:Kim TW
Structural basis for recognition of H3K56-acetylated histone H3-H4 by the chaperone Rtt106.	/pubmed/22307274	Su D, Hu Q, Li Q, Thompson JR, Cui G, Fazly A, Davies BA, Botuyan MV, Zhang Z, Mer G.	Nature. 2012 Feb 5. doi: 10.1038/nature10861. [Epub ahead of print]	Nature. 2012	PubMed	citation	PMID:22307274	pubmed	22307274	create date:2012/02/07 | first author:Su D
Serial translocation by means of circular intermediates underlies colour sidedness in cattle.	/pubmed/22297974	Durkin K, Coppieters W, Drögemüller C, Ahariz N, Cambisano N, Druet T, Fasquelle C, Haile A, Horin P, Huang L, Kamatani Y, Karim L, Lathrop M, Moser S, Oldenbroek K, Rieder S, Sartelet A, Sölkner J, Stålhammar H, Zelenika D, Zhang Z, Leeb T, et al.	Nature. 2012 Feb 1;482(7383):81-4. doi: 10.1038/nature10757.	Nature. 2012	PubMed	citation	PMID:22297974	pubmed	22297974	create date:2012/02/03 | first author:Durkin K
Decadal to monthly timescales of magma transfer and reservoir growth at a caldera volcano.	/pubmed/22297973	Druitt TH, Costa F, Deloule E, Dungan M, Scaillet B.	Nature. 2012 Feb 1;482(7383):77-80. doi: 10.1038/nature10706.	Nature. 2012	PubMed	citation	PMID:22297973	pubmed	22297973	create date:2012/02/03 | first author:Druitt TH
Nonlinear material behaviour of spider silk yields robust webs.	/pubmed/22297972	Cranford SW, Tarakanova A, Pugno NM, Buehler MJ.	Nature. 2012 Feb 1;482(7383):72-6. doi: 10.1038/nature10739.	Nature. 2012	PubMed	citation	PMID:22297972	pubmed	22297972	create date:2012/02/03 | first author:Cranford SW
Direct frequency comb spectroscopy in the extreme ultraviolet.	/pubmed/22297971	Cingöz A, Yost DC, Allison TK, Ruehl A, Fermann ME, Hartl I, Ye J.	Nature. 2012 Feb 1;482(7383):68-71. doi: 10.1038/nature10711.	Nature. 2012	PubMed	citation	PMID:22297971	pubmed	22297971	create date:2012/02/03 | first author:Cingöz A
Quantum-coherent coupling of a mechanical oscillator to an optical cavity mode.	/pubmed/22297970	Verhagen E, Deléglise S, Weis S, Schliesser A, Kippenberg TJ.	Nature. 2012 Feb 1;482(7383):63-7. doi: 10.1038/nature10787.	Nature. 2012	PubMed	citation	PMID:22297970	pubmed	22297970	create date:2012/02/03 | first author:Verhagen E
Precision measurement: A comb in the extreme ultraviolet.	/pubmed/22297969	Young L.	Nature. 2012 Feb 1;482(7383):45-6. doi: 10.1038/482045a. No abstract available.	Nature. 2012	PubMed	citation	PMID:22297969	pubmed	22297969	create date:2012/02/03 | first author:Young L
Molecular motors: A staggering giant.	/pubmed/22297968	Walter WJ, Diez S.	Nature. 2012 Feb 1;482(7383):44-5. doi: 10.1038/482044a. No abstract available.	Nature. 2012	PubMed	citation	PMID:22297968	pubmed	22297968	create date:2012/02/03 | first author:Walter WJ
Surface chemistry: Crystal cuts on the nanoscale.	/pubmed/22297966	Yang P.	Nature. 2012 Feb 1;482(7383):41-2. doi: 10.1038/482041a. No abstract available.	Nature. 2012	PubMed	citation	PMID:22297966	pubmed	22297966	create date:2012/02/03 | first author:Yang P
Neuroscience: Reward alters specific connections.	/pubmed/22297965	Holy TE.	Nature. 2012 Feb 1;482(7383):39-41. doi: 10.1038/482039a. No abstract available.	Nature. 2012	PubMed	citation	PMID:22297965	pubmed	22297965	create date:2012/02/03 | first author:Holy TE
Volcanology: Greek inflation circa 1600 BC.	/pubmed/22297964	Blundy J, Rust A.	Nature. 2012 Feb 1;482(7383):38-9. doi: 10.1038/482038a. No abstract available.	Nature. 2012	PubMed	citation	PMID:22297964	pubmed	22297964	create date:2012/02/03 | first author:Blundy J
Title	URL	Description	Details	ShortDetails	Resource	Type	Identifiers	Db	EntrezUID	Properties
Philip D. Lawley (1927-2011).	/pubmed/22297963	Venitt S, Phillips DH.	Nature. 2012 Feb 1;482(7383):36. doi: 10.1038/482036a. No abstract available.	Nature. 2012	PubMed	citation	PMID:22297963	pubmed	22297963	create date:2012/02/03 | first author:Venitt S
Asian medicine: Protect rare plants.	/pubmed/22297962	Zhang HF, Yang XH.	Nature. 2012 Feb 1;482(7383):35. doi: 10.1038/482035e. No abstract available.	Nature. 2012	PubMed	citation	PMID:22297962	pubmed	22297962	create date:2012/02/03 | first author:Zhang HF
Asian medicine: Japan's paradigm.	/pubmed/22297961	Cameron S, Reissenweber H, Watanabe K.	Nature. 2012 Feb 1;482(7383):35. doi: 10.1038/482035a. No abstract available.	Nature. 2012	PubMed	citation	PMID:22297961	pubmed	22297961	create date:2012/02/03 | first author:Cameron S
Asian medicine: Call for more safety data.	/pubmed/22297960	Xu J, Liu M, Xia Z.	Nature. 2012 Feb 1;482(7383):35. doi: 10.1038/482035d. No abstract available.	Nature. 2012	PubMed	citation	PMID:22297960	pubmed	22297960	create date:2012/02/03 | first author:Xu J
Regulation: Safety-test initiatives for nanomaterials.	/pubmed/22297959	Riego-Sintes J.	Nature. 2012 Feb 1;482(7383):35. doi: 10.1038/482035f. No abstract available.	Nature. 2012	PubMed	citation	PMID:22297959	pubmed	22297959	create date:2012/02/03 | first author:Riego-Sintes J
Asian medicine: Many unique types.	/pubmed/22297958	Lee H.	Nature. 2012 Feb 1;482(7383):35. doi: 10.1038/482035c. No abstract available.	Nature. 2012	PubMed	citation	PMID:22297958	pubmed	22297958	create date:2012/02/03 | first author:Lee H
Asian medicine: A fungus in decline.	/pubmed/22297957	Shrestha UB.	Nature. 2012 Feb 1;482(7383):35. doi: 10.1038/482035b. No abstract available.	Nature. 2012	PubMed	citation	PMID:22297957	pubmed	22297957	create date:2012/02/03 | first author:Shrestha UB
Literature: Wonders and ologies.	/pubmed/22297955	Jenkins A.	Nature. 2012 Feb 1;482(7383):32-3. doi: 10.1038/482032a. No abstract available.	Nature. 2012	PubMed	citation	PMID:22297955	pubmed	22297955	create date:2012/02/03 | first author:Jenkins A
Conservation: Bring elephants to Australia?	/pubmed/22297953	Bowman D.	Nature. 2012 Feb 1;482(7383):30. doi: 10.1038/482030a. No abstract available.	Nature. 2012	PubMed	citation	PMID:22297953	pubmed	22297953	create date:2012/02/03 | first author:Bowman D
Public health: The toxic truth about sugar.	/pubmed/22297952	Lustig RH, Schmidt LA, Brindis CD.	Nature. 2012 Feb 1;482(7383):27-9. doi: 10.1038/482027a. No abstract available.	Nature. 2012	PubMed	citation	PMID:22297952	pubmed	22297952	create date:2012/02/03 | first author:Lustig RH
Vaccine development: Man vs MRSA.	/pubmed/22297951	McKenna M.	Nature. 2012 Feb 1;482(7383):23-5. doi: 10.1038/482023a. No abstract available.	Nature. 2012	PubMed	citation	PMID:22297951	pubmed	22297951	create date:2012/02/03 | first author:McKenna M
Marine ecology: Attack of the blobs.	/pubmed/22297950	Schrope M.	Nature. 2012 Feb 1;482(7383):20-1. doi: 10.1038/482020a. No abstract available.	Nature. 2012	PubMed	citation	PMID:22297950	pubmed	22297950	create date:2012/02/03 | first author:Schrope M
Japan plans to merge major science bodies.	/pubmed/22297949	Fuyuno I.	Nature. 2012 Feb 1;482(7383):19. doi: 10.1038/482019a. No abstract available.	Nature. 2012	PubMed	citation	PMID:22297949	pubmed	22297949	create date:2012/02/03 | first author:Fuyuno I
Genomics ace quits Japan.	/pubmed/22297948	Cyranoski D.	Nature. 2012 Feb 1;482(7383):18-9. doi: 10.1038/482018a. No abstract available.	Nature. 2012	PubMed	citation	PMID:22297948	pubmed	22297948	create date:2012/02/03 | first author:Cyranoski D
Dipole hunt stuck in neutral.	/pubmed/22297947	Reich ES.	Nature. 2012 Jan 31;482(7383):17. doi: 10.1038/482017a. No abstract available.	Nature. 2012	PubMed	citation	PMID:22297947	pubmed	22297947	create date:2012/02/03 | first author:Reich ES
Informed consent on trial.	/pubmed/22297946	Cressey D.	Nature. 2012 Jan 30;482(7383):16. doi: 10.1038/482016a. No abstract available.	Nature. 2012	PubMed	citation	PMID:22297946	pubmed	22297946	create date:2012/02/03 | first author:Cressey D
Stem-cell agency faces budget dilemma.	/pubmed/22297945	Hayden EC.	Nature. 2012 Jan 31;482(7383):15. doi: 10.1038/482015a. No abstract available.	Nature. 2012	PubMed	citation	PMID:22297945	pubmed	22297945	create date:2012/02/03 | first author:Hayden EC
Diagnostics tome comes under fire.	/pubmed/22297944	Ledford H.	Nature. 2012 Jan 31;482(7383):14-5. doi: 10.1038/482014a. No abstract available.	Nature. 2012	PubMed	citation	PMID:22297944	pubmed	22297944	create date:2012/02/03 | first author:Ledford H
The great Arctic oil race begins.	/pubmed/22297943	Schiermeier Q.	Nature. 2012 Jan 31;482(7383):13-4. doi: 10.1038/482013a. No abstract available.	Nature. 2012	PubMed	citation	PMID:22297943	pubmed	22297943	create date:2012/02/03 | first author:Schiermeier Q
Global health hits crisis point.	/pubmed/22297931	Garrett L.	Nature. 2012 Feb 1;482(7383):7. doi: 10.1038/482007a. No abstract available.	Nature. 2012	PubMed	citation	PMID:22297931	pubmed	22297931	create date:2012/02/03 | first author:Garrett L
Damage limitation.	/pubmed/22297930	[No authors listed]	Nature. 2012 Feb 1;482(7383):6. doi: 10.1038/482006a. No abstract available.	Nature. 2012	PubMed	citation	PMID:22297930	pubmed	22297930	create date:2012/02/03
The low-level nuclear threat.	/pubmed/22297929	[No authors listed]	Nature. 2012 Feb 1;482(7383):5. doi: 10.1038/482005a. No abstract available.	Nature. 2012	PubMed	citation	PMID:22297929	pubmed	22297929	create date:2012/02/03
Poles apart.	/pubmed/22297928	[No authors listed]	Nature. 2012 Feb 1;482(7383):5-6. doi: 10.1038/482005b. No abstract available.	Nature. 2012	PubMed	citation	PMID:22297928	pubmed	22297928	create date:2012/02/03
Enhancer decommissioning by LSD1 during embryonic stem cell differentiation.	/pubmed/22297846	Whyte WA, Bilodeau S, Orlando DA, Hoke HA, Frampton GM, Foster CT, Cowley SM, Young RA.	Nature. 2012 Feb 1;482(7384):221-5. doi: 10.1038/nature10805.	Nature. 2012	PubMed	citation	PMID:22297846	pubmed	22297846	create date:2012/02/03 | first author:Whyte WA
Inflammasome-mediated dysbiosis regulates progression of NAFLD and obesity.	/pubmed/22297845	Henao-Mejia J, Elinav E, Jin C, Hao L, Mehal WZ, Strowig T, Thaiss CA, Kau AL, Eisenbarth SC, Jurczak MJ, Camporez JP, Shulman GI, Gordon JI, Hoffman HM, Flavell RA.	Nature. 2012 Feb 1;482(7384):179-85. doi: 10.1038/nature10809.	Nature. 2012	PubMed	citation	PMID:22297845	pubmed	22297845	create date:2012/02/03 | first author:Henao-Mejia J
Realization of three-qubit quantum error correction with superconducting circuits.	/pubmed/22297844	Reed MD, Dicarlo L, Nigg SE, Sun L, Frunzio L, Girvin SM, Schoelkopf RJ.	Nature. 2012 Feb 1. doi: 10.1038/nature10786. [Epub ahead of print]	Nature. 2012	PubMed	citation	PMID:22297844	pubmed	22297844	create date:2012/02/03 | first author:Reed MD
Policy: Adaptations of avian flu virus are a cause for concern.	/pubmed/22294204	Berns KI, Casadevall A, Cohen ML, Ehrlich SA, Enquist LW, Fitch JP, Franz DR, Fraser-Liggett CM, Grant CM, Imperiale MJ, Kanabrocki J, Keim PS, Lemon SM, Levy SB, Lumpkin JR, Miller JF, Murch R, Nance ME, Osterholm MT, Relman DA, Roth JA, Vidaver AK.	Nature. 2012 Jan 31;482(7384):153-4. doi: 10.1038/482153a. No abstract available.	Nature. 2012	PubMed	citation	PMID:22294204	pubmed	22294204	create date:2012/02/02 | first author:Berns KI
Q&A: Reasons for proposed redaction of flu paper.	/pubmed/22294203	Keim PS.	Nature. 2012 Jan 31;482(7384):156-7. doi: 10.1038/482156a. No abstract available.	Nature. 2012	PubMed	citation	PMID:22294203	pubmed	22294203	create date:2012/02/02 | first author:Keim PS
China: The gates are open.	/pubmed/22288084	Qiu J.	Nature. 2012 Jan 26;481(7382):535-7. No abstract available.	Nature. 2012	PubMed	citation	PMID:22288084	pubmed	22288084	create date:2012/01/31 | first author:Qiu J
Hsp90 stress potentiates rapid cellular adaptation through induction of aneuploidy.	/pubmed/22286062	Chen G, Bradford WD, Seidel CW, Li R.	Nature. 2012 Jan 29;482(7384):246-50. doi: 10.1038/nature10795.	Nature. 2012	PubMed	citation	PMID:22286062	pubmed	22286062	create date:2012/01/31 | first author:Chen G
Driver mutations in histone H3.3 and chromatin remodelling genes in paediatric glioblastoma.	/pubmed/22286061	Schwartzentruber J, Korshunov A, Liu XY, Jones DT, Pfaff E, Jacob K, Sturm D, Fontebasso AM, Quang DA, Tönjes M, Hovestadt V, Albrecht S, Kool M, Nantel A, Konermann C, Lindroth A, Jäger N, Rausch T, Ryzhova M, Korbel JO, Hielscher T, Hauser P, et al.	Nature. 2012 Jan 29;482(7384):226-31. doi: 10.1038/nature10833.	Nature. 2012	PubMed	citation	PMID:22286061	pubmed	22286061	create date:2012/01/31 | first author:Schwartzentruber J
Structural and functional conservation of key domains in InsP(3) and ryanodine receptors.	/pubmed/22286060	Seo MD, Velamakanni S, Ishiyama N, Stathopulos PB, Rossi AM, Khan SA, Dale P, Li C, Ames JB, Ikura M, Taylor CW.	Nature. 2012 Jan 29. doi: 10.1038/nature10751. [Epub ahead of print]	Nature. 2012	PubMed	citation	PMID:22286060	pubmed	22286060	create date:2012/01/31 | first author:Seo MD
G-protein-coupled receptor inactivation by an allosteric inverse-agonist antibody.	/pubmed/22286059	Hino T, Arakawa T, Iwanari H, Yurugi-Kobayashi T, Ikeda-Suno C, Nakada-Nakura Y, Kusano-Arai O, Weyand S, Shimamura T, Nomura N, Cameron AD, Kobayashi T, Hamakubo T, Iwata S, Murata T.	Nature. 2012 Jan 29;482(7384):237-40. doi: 10.1038/nature10750.	Nature. 2012	PubMed	citation	PMID:22286059	pubmed	22286059	create date:2012/01/31 | first author:Hino T
Unresponsiveness of colon cancer to BRAF(V600E) inhibition through feedback activation of EGFR.	/pubmed/22281684	Prahallad A, Sun C, Huang S, Di Nicolantonio F, Salazar R, Zecchin D, Beijersbergen RL, Bardelli A, Bernards R.	Nature. 2012 Jan 26. doi: 10.1038/nature10868. [Epub ahead of print]	Nature. 2012	PubMed	citation	PMID:22281684	pubmed	22281684	create date:2012/01/28 | first author:Prahallad A
Social networks and cooperation in hunter-gatherers.	/pubmed/22281599	Apicella CL, Marlowe FW, Fowler JH, Christakis NA.	Nature. 2012 Jan 25;481(7382):497-501. doi: 10.1038/nature10736.	Nature. 2012	PubMed	citation	PMID:22281599	pubmed	22281599	create date:2012/01/28 | first author:Apicella CL
Atomic inner-shell X-ray laser at 1.46 nanometres pumped by an X-ray free-electron laser.	/pubmed/22281598	Rohringer N, Ryan D, London RA, Purvis M, Albert F, Dunn J, Bozek JD, Bostedt C, Graf A, Hill R, Hau-Riege SP, Rocca JJ.	Nature. 2012 Jan 25;481(7382):488-91. doi: 10.1038/nature10721.	Nature. 2012	PubMed	citation	PMID:22281598	pubmed	22281598	create date:2012/01/28 | first author:Rohringer N
Light-cone-like spreading of correlations in a quantum many-body system.	/pubmed/22281597	Cheneau M, Barmettler P, Poletti D, Endres M, Schauss P, Fukuhara T, Gross C, Bloch I, Kollath C, Kuhr S.	Nature. 2012 Jan 25;481(7382):484-7. doi: 10.1038/nature10748.	Nature. 2012	PubMed	citation	PMID:22281597	pubmed	22281597	create date:2012/01/28 | first author:Cheneau M
Generation of scaled protogalactic seed magnetic fields in laser-produced shock waves.	/pubmed/22281596	Gregori G, Ravasio A, Murphy CD, Schaar K, Baird A, Bell AR, Benuzzi-Mounaix A, Bingham R, Constantin C, Drake RP, Edwards M, Everson ET, Gregory CD, Kuramitsu Y, Lau W, Mithen J, Niemann C, Park HS, Remington BA, Reville B, Robinson AP, Ryutov DD, et al.	Nature. 2012 Jan 25;481(7382):480-3. doi: 10.1038/nature10747.	Nature. 2012	PubMed	citation	PMID:22281596	pubmed	22281596	create date:2012/01/28 | first author:Gregori G
Endothelial and perivascular cells maintain haematopoietic stem cells.	/pubmed/22281595	Ding L, Saunders TL, Enikolopov G, Morrison SJ.	Nature. 2012 Jan 25;481(7382):457-62. doi: 10.1038/nature10783.	Nature. 2012	PubMed	citation	PMID:22281595	pubmed	22281595	create date:2012/01/28 | first author:Ding L
Drug discovery: Chemical beauty contest.	/pubmed/22281594	Leeson P.	Nature. 2012 Jan 25;481(7382):455-6. doi: 10.1038/481455a. No abstract available.	Nature. 2012	PubMed	citation	PMID:22281594	pubmed	22281594	create date:2012/01/28 | first author:Leeson P
Technology: A deeper peek into living organisms.	/pubmed/22281592	Cesari F, Nath D.	Nature. 2012 Jan 25;481(7382):454. doi: 10.1038/481454a. No abstract available.	Nature. 2012	PubMed	citation	PMID:22281592	pubmed	22281592	create date:2012/01/28 | first author:Cesari F
Stem cells: The right neighbour.	/pubmed/22281591	Shestopalov IA, Zon LI.	Nature. 2012 Jan 25;481(7382):453-5. doi: 10.1038/481453a. No abstract available.	Nature. 2012	PubMed	citation	PMID:22281591	pubmed	22281591	create date:2012/01/28 | first author:Shestopalov IA
Laser science: Even harder X-rays.	/pubmed/22281590	Marangos J.	Nature. 2012 Jan 25;481(7382):452-3. doi: 10.1038/481452a. No abstract available.	Nature. 2012	PubMed	citation	PMID:22281590	pubmed	22281590	create date:2012/01/28 | first author:Marangos J
Nanotechnology: Shape matters.	/pubmed/22281589	Glotzer SC.	Nature. 2012 Jan 25;481(7382):450-2. doi: 10.1038/481450a. No abstract available.	Nature. 2012	PubMed	citation	PMID:22281589	pubmed	22281589	create date:2012/01/28 | first author:Glotzer SC
Social science: Hunter-gatherer cooperation.	/pubmed/22281588	Henrich J.	Nature. 2012 Jan 25;481(7382):449-50. doi: 10.1038/481449a. No abstract available.	Nature. 2012	PubMed	citation	PMID:22281588	pubmed	22281588	create date:2012/01/28 | first author:Henrich J
Astronomy: A new class of planet.	/pubmed/22281587	Southworth J.	Nature. 2012 Jan 11;481(7382):448-9. doi: 10.1038/nature10818. No abstract available.	Nature. 2012	PubMed	citation	PMID:22281587	pubmed	22281587	create date:2012/01/28 | first author:Southworth J
Neuroscience: Spikes timed through inhibition.	/pubmed/22281586	Medina JF, Khodakhah K.	Nature. 2012 Jan 25;481(7382):446-7. doi: 10.1038/481446a. No abstract available.	Nature. 2012	PubMed	citation	PMID:22281586	pubmed	22281586	create date:2012/01/28 | first author:Medina JF
James Crow (1916-2012).	/pubmed/22281585	Kondrashov A.	Nature. 2012 Jan 25;481(7382):444. doi: 10.1038/481444a. No abstract available.	Nature. 2012	PubMed	citation	PMID:22281585	pubmed	22281585	create date:2012/01/28 | first author:Kondrashov A
Informed consent: Biobank donors should have a say.	/pubmed/22281584	Spencer B, Koutaissoff D, Lehr HA.	Nature. 2012 Jan 25;481(7382):443. doi: 10.1038/481443c. No abstract available.	Nature. 2012	PubMed	citation	PMID:22281584	pubmed	22281584	create date:2012/01/28 | first author:Spencer B
Indigenous communities: Train local experts to help conserve forests.	/pubmed/22281583	Peters CM, Alexiades M, Laird SA.	Nature. 2012 Jan 25;481(7382):443. doi: 10.1038/481443b. No abstract available.	Nature. 2012	PubMed	citation	PMID:22281583	pubmed	22281583	create date:2012/01/28 | first author:Peters CM
Title	URL	Description	Details	ShortDetails	Resource	Type	Identifiers	Db	EntrezUID	Properties
Science funding: Provocative questions in cancer research.	/pubmed/22281578	Varmus H, Harlow E.	Nature. 2012 Jan 25;481(7382):436-7. doi: 10.1038/481436a. No abstract available.	Nature. 2012	PubMed	citation	PMID:22281578	pubmed	22281578	create date:2012/01/28 | first author:Varmus H
Climate policy: Oil's tipping point has passed.	/pubmed/22281577	Murray J, King D.	Nature. 2012 Jan 25;481(7382):433-5. doi: 10.1038/481433a. No abstract available.	Nature. 2012	PubMed	citation	PMID:22281577	pubmed	22281577	create date:2012/01/28 | first author:Murray J
Going paperless: The digital lab.	/pubmed/22281576	Giles J.	Nature. 2012 Jan 25;481(7382):430-1. doi: 10.1038/481430a. No abstract available.	Nature. 2012	PubMed	citation	PMID:22281576	pubmed	22281576	create date:2012/01/28 | first author:Giles J
Underwater archaeology: Hunt for the ancient mariner.	/pubmed/22281575	Marchant J.	Nature. 2012 Jan 25;481(7382):426-8. doi: 10.1038/481426a. No abstract available.	Nature. 2012	PubMed	citation	PMID:22281575	pubmed	22281575	create date:2012/01/28 | first author:Marchant J
French institute prepares for gene-therapy push.	/pubmed/22281573	Abbott A.	Nature. 2012 Jan 25;481(7382):423-4. doi: 10.1038/481423a. No abstract available.	Nature. 2012	PubMed	citation	PMID:22281573	pubmed	22281573	create date:2012/01/28 | first author:Abbott A
Candidates play to the right on science.	/pubmed/22281572	Young S.	Nature. 2012 Jan 24;481(7382):421, 423. doi: 10.1038/481421a. No abstract available.	Nature. 2012	PubMed	citation	PMID:22281572	pubmed	22281572	create date:2012/01/28 | first author:Young S
Research in Asia heats up.	/pubmed/22281571	Reich ES.	Nature. 2012 Jan 24;481(7382):420. doi: 10.1038/481420a. No abstract available.	Nature. 2012	PubMed	citation	PMID:22281571	pubmed	22281571	create date:2012/01/28 | first author:Reich ES
UK sets sights on gene therapy in eggs.	/pubmed/22281570	Callaway E.	Nature. 2012 Jan 24;481(7382):419. doi: 10.1038/481419a. No abstract available.	Nature. 2012	PubMed	citation	PMID:22281570	pubmed	22281570	create date:2012/01/28 | first author:Callaway E
Caution urged for mutant flu work.	/pubmed/22281569	Butler D.	Nature. 2012 Jan 25;481(7382):417-8. doi: 10.1038/481417a. No abstract available.	Nature. 2012	PubMed	citation	PMID:22281569	pubmed	22281569	create date:2012/01/28 | first author:Butler D
Cultural history holds back Chinese research.	/pubmed/22281557	Gong P.	Nature. 2012 Jan 25;481(7382):411. doi: 10.1038/481411a. No abstract available.	Nature. 2012	PubMed	citation	PMID:22281557	pubmed	22281557	create date:2012/01/28 | first author:Gong P
Fertile union.	/pubmed/22281556	[No authors listed]	Nature. 2012 Jan 25;481(7382):410. doi: 10.1038/481410a. No abstract available.	Nature. 2012	PubMed	citation	PMID:22281556	pubmed	22281556	create date:2012/01/28
Notes on screen.	/pubmed/22281555	[No authors listed]	Nature. 2012 Jan 25;481(7382):410. doi: 10.1038/481410b. No abstract available.	Nature. 2012	PubMed	citation	PMID:22281555	pubmed	22281555	create date:2012/01/28
Access all areas.	/pubmed/22281554	[No authors listed]	Nature. 2012 Jan 25;481(7382):409. doi: 10.1038/481409a. No abstract available.	Nature. 2012	PubMed	citation	PMID:22281554	pubmed	22281554	create date:2012/01/28
Conditional modulation of spike-timing-dependent plasticity for olfactory learning.	/pubmed/22278062	Cassenaer S, Laurent G.	Nature. 2012 Jan 25;482(7383):47-52. doi: 10.1038/nature10776.	Nature. 2012	PubMed	citation	PMID:22278062	pubmed	22278062	create date:2012/01/27 | first author:Cassenaer S
Structure of the human M2 muscarinic acetylcholine receptor bound to an antagonist.	/pubmed/22278061	Haga K, Kruse AC, Asada H, Yurugi-Kobayashi T, Shiroishi M, Zhang C, Weis WI, Okada T, Kobilka BK, Haga T, Kobayashi T.	Nature. 2012 Jan 25. doi: 10.1038/nature10753. [Epub ahead of print]	Nature. 2012	PubMed	citation	PMID:22278061	pubmed	22278061	create date:2012/01/27 | first author:Haga K
Probing sporadic and familial Alzheimer's disease using induced pluripotent stem cells.	/pubmed/22278060	Israel MA, Yuan SH, Bardy C, Reyna SM, Mu Y, Herrera C, Hefferan MP, Van Gorp S, Nazor KL, Boscolo FS, Carson CT, Laurent LC, Marsala M, Gage FH, Remes AM, Koo EH, Goldstein LS.	Nature. 2012 Jan 25;482(7384):216-20. doi: 10.1038/nature10821.	Nature. 2012	PubMed	citation	PMID:22278060	pubmed	22278060	create date:2012/01/27 | first author:Israel MA
Creation and diagnosis of a solid-density plasma with an X-ray free-electron laser.	/pubmed/22278059	Vinko SM, Ciricosta O, Cho BI, Engelhorn K, Chung HK, Brown CR, Burian T, Chalupský J, Falcone RW, Graves C, Hájková V, Higginbotham A, Juha L, Krzywinski J, Lee HJ, Messerschmidt M, Murphy CD, Ping Y, Scherz A, Schlotter W, Toleikis S, Turner JJ, et al.	Nature. 2012 Jan 25;482(7383):59-62. doi: 10.1038/nature10746.	Nature. 2012	PubMed	citation	PMID:22278059	pubmed	22278059	create date:2012/01/27 | first author:Vinko SM
Gated regulation of CRAC channel ion selectivity by STIM1.	/pubmed/22278058	McNally BA, Somasundaram A, Yamashita M, Prakriya M.	Nature. 2012 Jan 25;482(7384):241-5. doi: 10.1038/nature10752.	Nature. 2012	PubMed	citation	PMID:22278058	pubmed	22278058	create date:2012/01/27 | first author:McNally BA
H5N1: Flu transmission work is urgent.	/pubmed/22278057	Kawaoka Y.	Nature. 2012 Jan 25;482(7384):155. doi: 10.1038/nature10884. No abstract available.	Nature. 2012	PubMed	citation	PMID:22278057	pubmed	22278057	create date:2012/01/27 | first author:Kawaoka Y
High-throughput decoding of antitrypanosomal drug efficacy and resistance.	/pubmed/22278056	Alsford S, Eckert S, Baker N, Glover L, Sanchez-Flores A, Leung KF, Turner DJ, Field MC, Berriman M, Horn D.	Nature. 2012 Jan 25;482(7384):232-6. doi: 10.1038/nature10771.	Nature. 2012	PubMed	citation	PMID:22278056	pubmed	22278056	create date:2012/01/27 | first author:Alsford S
Structures of cytochrome P450 17A1 with prostate cancer drugs abiraterone and TOK-001.	/pubmed/22266943	DeVore NM, Scott EE.	Nature. 2012 Jan 22;482(7383):116-9. doi: 10.1038/nature10743.	Nature. 2012	PubMed	citation	PMID:22266943	pubmed	22266943	create date:2012/01/24 | first author:DeVore NM
Adenylylation control by intra- or intermolecular active-site obstruction in Fic proteins.	/pubmed/22266942	Engel P, Goepfert A, Stanger FV, Harms A, Schmidt A, Schirmer T, Dehio C.	Nature. 2012 Jan 22;482(7383):107-10. doi: 10.1038/nature10729.	Nature. 2012	PubMed	citation	PMID:22266942	pubmed	22266942	create date:2012/01/24 | first author:Engel P
Crystal structure of the channelrhodopsin light-gated cation channel.	/pubmed/22266941	Kato HE, Zhang F, Yizhar O, Ramakrishnan C, Nishizawa T, Hirata K, Ito J, Aita Y, Tsukazaki T, Hayashi S, Hegemann P, Maturana AD, Ishitani R, Deisseroth K, Nureki O.	Nature. 2012 Jan 22. doi: 10.1038/nature10870. [Epub ahead of print]	Nature. 2012	PubMed	citation	PMID:22266941	pubmed	22266941	create date:2012/01/24 | first author:Kato HE
Maternal and paternal genomes contribute equally to the transcriptome of early plant embryos.	/pubmed/22266940	Nodine MD, Bartel DP.	Nature. 2012 Jan 22;482(7383):94-7. doi: 10.1038/nature10756.	Nature. 2012	PubMed	citation	PMID:22266940	pubmed	22266940	create date:2012/01/24 | first author:Nodine MD
Pause on avian flu transmission studies.	/pubmed/22266939	Fouchier RA, García-Sastre A, Kawaoka Y.	Nature. 2012 Jan 20;481(7382):443. doi: 10.1038/481443a. No abstract available.	Nature. 2012	PubMed	citation	PMID:22266939	pubmed	22266939	create date:2012/01/24 | first author:Fouchier RA
Mutations in kelch-like 3 and cullin 3 cause hypertension and electrolyte abnormalities.	/pubmed/22266938	Boyden LM, Choi M, Choate KA, Nelson-Williams CJ, Farhi A, Toka HR, Tikhonova IR, Bjornson R, Mane SM, Colussi G, Lebel M, Gordon RD, Semmekrot BA, Poujol A, Välimäki MJ, De Ferrari ME, Sanjad SA, Gutkin M, Karet FE, Tucci JR, Stockigt JR, Keppler-Noreuil KM, et al.	Nature. 2012 Jan 22;482(7383):98-102. doi: 10.1038/nature10814.	Nature. 2012	PubMed	citation	PMID:22266938	pubmed	22266938	create date:2012/01/24 | first author:Boyden LM
Plant biology: Equal-parenting policy.	/pubmed/22266937	Hale CJ, Jacobsen SE.	Nature. 2012 Jan 22;482(7383):42-4. doi: 10.1038/nature10869. No abstract available.	Nature. 2012	PubMed	citation	PMID:22266937	pubmed	22266937	create date:2012/01/24 | first author:Hale CJ
Outreach: Field hospitality.	/pubmed/22263234	Laursen L.	Nature. 2012 Jan 19;481(7381):399-401. No abstract available.	Nature. 2012	PubMed	citation	PMID:22263234	pubmed	22263234	create date:2012/01/21 | first author:Laursen L
Kimberlite ascent by assimilation-fuelled buoyancy.	/pubmed/22258614	Russell JK, Porritt LA, Lavallée Y, Dingwell DB.	Nature. 2012 Jan 18;481(7381):352-6. doi: 10.1038/nature10740.	Nature. 2012	PubMed	citation	PMID:22258614	pubmed	22258614	create date:2012/01/20 | first author:Russell JK
Coherent singlet-triplet oscillations in a silicon-based double quantum dot.	/pubmed/22258613	Maune BM, Borselli MG, Huang B, Ladd TD, Deelman PW, Holabird KS, Kiselev AA, Alvarado-Rodriguez I, Ross RS, Schmitz AE, Sokolich M, Watson CA, Gyure MF, Hunter AT.	Nature. 2012 Jan 18;481(7381):344-7. doi: 10.1038/nature10707.	Nature. 2012	PubMed	citation	PMID:22258613	pubmed	22258613	create date:2012/01/20 | first author:Maune BM
Gravitational detection of a low-mass dark satellite galaxy at cosmological distance.	/pubmed/22258612	Vegetti S, Lagattuta DJ, McKean JP, Auger MW, Fassnacht CD, Koopmans LV.	Nature. 2012 Jan 18;481(7381):341-3. doi: 10.1038/nature10669.	Nature. 2012	PubMed	citation	PMID:22258612	pubmed	22258612	create date:2012/01/20 | first author:Vegetti S
The Amazon basin in transition.	/pubmed/22258611	Davidson EA, de Araújo AC, Artaxo P, Balch JK, Brown IF, C Bustamante MM, Coe MT, DeFries RS, Keller M, Longo M, Munger JW, Schroeder W, Soares-Filho BS, Souza CM Jr, Wofsy SC.	Nature. 2012 Jan 18;481(7381):321-8. doi: 10.1038/nature10717.	Nature. 2012	PubMed	citation	PMID:22258611	pubmed	22258611	create date:2012/01/20 | first author:Davidson EA
The contribution of bone to whole-organism physiology.	/pubmed/22258610	Karsenty G, Ferron M.	Nature. 2012 Jan 18;481(7381):314-20. doi: 10.1038/nature10763.	Nature. 2012	PubMed	citation	PMID:22258610	pubmed	22258610	create date:2012/01/20 | first author:Karsenty G
Clonal evolution in cancer.	/pubmed/22258609	Greaves M, Maley CC.	Nature. 2012 Jan 18;481(7381):306-13. doi: 10.1038/nature10762.	Nature. 2012	PubMed	citation	PMID:22258609	pubmed	22258609	create date:2012/01/20 | first author:Greaves M
The promise of induced pluripotent stem cells in research and therapy.	/pubmed/22258608	Robinton DA, Daley GQ.	Nature. 2012 Jan 18;481(7381):295-305. doi: 10.1038/nature10761.	Nature. 2012	PubMed	citation	PMID:22258608	pubmed	22258608	create date:2012/01/20 | first author:Robinton DA
The DNA damage response and cancer therapy.	/pubmed/22258607	Lord CJ, Ashworth A.	Nature. 2012 Jan 18;481(7381):287-94. doi: 10.1038/nature10760.	Nature. 2012	PubMed	citation	PMID:22258607	pubmed	22258607	create date:2012/01/20 | first author:Lord CJ
Inflammasomes in health and disease.	/pubmed/22258606	Strowig T, Henao-Mejia J, Elinav E, Flavell R.	Nature. 2012 Jan 18;481(7381):278-86. doi: 10.1038/nature10759.	Nature. 2012	PubMed	citation	PMID:22258606	pubmed	22258606	create date:2012/01/20 | first author:Strowig T
Frontiers in biology.	/pubmed/22258605	Eccleston A, Eggleston A, Heemels MT, Marte B, Weiss U.	Nature. 2012 Jan 18;481(7381):277. doi: 10.1038/481277a. No abstract available.	Nature. 2012	PubMed	citation	PMID:22258605	pubmed	22258605	create date:2012/01/20 | first author:Eccleston A
Cancer: Reprogramming clinical outcome.	/pubmed/22258604	Deblois G, Giguère V.	Nature. 2012 Jan 18;481(7381):275-6. doi: 10.1038/481275a. No abstract available.	Nature. 2012	PubMed	citation	PMID:22258604	pubmed	22258604	create date:2012/01/20 | first author:Deblois G
Organic chemistry: Stabilizers cause instability.	/pubmed/22258603	Clayden J.	Nature. 2012 Jan 18;481(7381):274-5. doi: 10.1038/481274a. No abstract available.	Nature. 2012	PubMed	citation	PMID:22258603	pubmed	22258603	create date:2012/01/20 | first author:Clayden J
Cell cycle: A division duet.	/pubmed/22258602	Wittenberg C.	Nature. 2012 Jan 11;481(7381):273-4. doi: 10.1038/nature10828. No abstract available.	Nature. 2012	PubMed	citation	PMID:22258602	pubmed	22258602	create date:2012/01/20 | first author:Wittenberg C
Galaxy formation: Distant dwarfs.	/pubmed/22258600	Schmidt RW.	Nature. 2012 Jan 18;481(7381):271-3. doi: 10.1038/481271a. No abstract available.	Nature. 2012	PubMed	citation	PMID:22258600	pubmed	22258600	create date:2012/01/20 | first author:Schmidt RW
Genomics: The path to retinoblastoma.	/pubmed/22258599	Sage J, Cleary ML.	Nature. 2012 Jan 18;481(7381):269-70. doi: 10.1038/481269a. No abstract available.	Nature. 2012	PubMed	citation	PMID:22258599	pubmed	22258599	create date:2012/01/20 | first author:Sage J
Paul Mead Doty (1920-2011).	/pubmed/22258598	Rice SA, Haselkorn R.	Nature. 2012 Jan 18;481(7381):266. doi: 10.1038/481266a. No abstract available.	Nature. 2012	PubMed	citation	PMID:22258598	pubmed	22258598	create date:2012/01/20 | first author:Rice SA
Asian medicine: Small species at risk.	/pubmed/22258597	Nijman V, Nekaris KA, Bickford DP.	Nature. 2012 Jan 18;481(7381):265. doi: 10.1038/481265b. No abstract available.	Nature. 2012	PubMed	citation	PMID:22258597	pubmed	22258597	create date:2012/01/20 | first author:Nijman V
Leap year: Rare day to highlight rare diseases.	/pubmed/22258596	Gasser SM, Lupski JR, Le Cam Y, Menzel O.	Nature. 2012 Jan 18;481(7381):265. doi: 10.1038/481265a. No abstract available.	Nature. 2012	PubMed	citation	PMID:22258596	pubmed	22258596	create date:2012/01/20 | first author:Gasser SM
Overfishing: Call to split fisheries at home and abroad.	/pubmed/22258595	Sumaila UR.	Nature. 2012 Jan 18;481(7381):265. doi: 10.1038/481265c. No abstract available.	Nature. 2012	PubMed	citation	PMID:22258595	pubmed	22258595	create date:2012/01/20 | first author:Sumaila UR
Pharmaceutical industry: Investors unfazed by drug-patent expiry.	/pubmed/22258594	Brindley D, Reeve B, Mason C.	Nature. 2012 Jan 18;481(7381):265. doi: 10.1038/481265d. No abstract available.	Nature. 2012	PubMed	citation	PMID:22258594	pubmed	22258594	create date:2012/01/20 | first author:Brindley D
Philanthropy: The price of charity.	/pubmed/22258589	Aebischer P.	Nature. 2012 Jan 18;481(7381):260. doi: 10.1038/481260a. No abstract available.	Nature. 2012	PubMed	citation	PMID:22258589	pubmed	22258589	create date:2012/01/20 | first author:Aebischer P
Alternative funding: Sponsor my science.	/pubmed/22258588	Ledford H.	Nature. 2012 Jan 18;481(7381):254-5. doi: 10.1038/481254a. No abstract available.	Nature. 2012	PubMed	citation	PMID:22258588	pubmed	22258588	create date:2012/01/20 | first author:Ledford H
Title	URL	Description	Details	ShortDetails	Resource	Type	Identifiers	Db	EntrezUID	Properties
Finding philanthropy: Like it? Pay for it.	/pubmed/22258587	Giles J.	Nature. 2012 Jan 18;481(7381):252-3. doi: 10.1038/481252a. No abstract available.	Nature. 2012	PubMed	citation	PMID:22258587	pubmed	22258587	create date:2012/01/20 | first author:Giles J
Gemini's twin telescopes reboot.	/pubmed/22258586	Hand E.	Nature. 2012 Jan 18;481(7381):251. doi: 10.1038/481251a. No abstract available.	Nature. 2012	PubMed	citation	PMID:22258586	pubmed	22258586	create date:2012/01/20 | first author:Hand E
Russian drug law hinders clinical trials.	/pubmed/22258585	Katsnelson A.	Nature. 2012 Jan 18;481(7381):250. doi: 10.1038/481250a. No abstract available.	Nature. 2012	PubMed	citation	PMID:22258585	pubmed	22258585	create date:2012/01/20 | first author:Katsnelson A
Murders unlikely to slow Iran's nuclear efforts.	/pubmed/22258584	Weinberger S.	Nature. 2012 Jan 17;481(7381):249. doi: 10.1038/481249a. No abstract available.	Nature. 2012	PubMed	citation	PMID:22258584	pubmed	22258584	create date:2012/01/20 | first author:Weinberger S
Evolution advocate turns to climate.	/pubmed/22258583	Young S.	Nature. 2012 Jan 16;481(7381):248. doi: 10.1038/481248a. No abstract available.	Nature. 2012	PubMed	citation	PMID:22258583	pubmed	22258583	create date:2012/01/20 | first author:Young S
Database tallies US emissions.	/pubmed/22258582	Tollefson J.	Nature. 2012 Jan 17;481(7381):247-8. doi: 10.1038/481247a. No abstract available.	Nature. 2012	PubMed	citation	PMID:22258582	pubmed	22258582	create date:2012/01/20 | first author:Tollefson J
Pollutants key to climate fix.	/pubmed/22258581	Tollefson J.	Nature. 2012 Jan 17;481(7381):245-6. doi: 10.1038/481245a. No abstract available.	Nature. 2012	PubMed	citation	PMID:22258581	pubmed	22258581	create date:2012/01/20 | first author:Tollefson J
Break down boundaries in climate research.	/pubmed/22258570	Artaxo P.	Nature. 2012 Jan 18;481(7381):239. doi: 10.1038/481239a. No abstract available.	Nature. 2012	PubMed	citation	PMID:22258570	pubmed	22258570	create date:2012/01/20 | first author:Artaxo P
Cap in hand.	/pubmed/22258569	[No authors listed]	Nature. 2012 Jan 18;481(7381):238. doi: 10.1038/481238a. No abstract available.	Nature. 2012	PubMed	citation	PMID:22258569	pubmed	22258569	create date:2012/01/20
Face up to fraud.	/pubmed/22258568	[No authors listed]	Nature. 2012 Jan 18;481(7381):237-8. doi: 10.1038/481237b. No abstract available.	Nature. 2012	PubMed	citation	PMID:22258568	pubmed	22258568	create date:2012/01/20
Antarctic Treaty is cold comfort.	/pubmed/22258567	[No authors listed]	Nature. 2012 Jan 18;481(7381):237. doi: 10.1038/481237a. No abstract available.	Nature. 2012	PubMed	citation	PMID:22258567	pubmed	22258567	create date:2012/01/20
Genetic contributions to stability and change in intelligence from childhood to old age.	/pubmed/22258510	Deary IJ, Yang J, Davies G, Harris SE, Tenesa A, Liewald D, Luciano M, Lopez LM, Gow AJ, Corley J, Redmond P, Fox HC, Rowe SJ, Haggarty P, McNeill G, Goddard ME, Porteous DJ, Whalley LJ, Starr JM, Visscher PM.	Nature. 2012 Jan 18;482(7384):212-5. doi: 10.1038/nature10781.	Nature. 2012	PubMed	citation	PMID:22258510	pubmed	22258510	create date:2012/01/20 | first author:Deary IJ
Genome-wide structure and organization of eukaryotic pre-initiation complexes.	/pubmed/22258509	Rhee HS, Pugh BF.	Nature. 2012 Jan 18. doi: 10.1038/nature10799. [Epub ahead of print]	Nature. 2012	PubMed	citation	PMID:22258509	pubmed	22258509	create date:2012/01/20 | first author:Rhee HS
Neuron-type-specific signals for reward and punishment in the ventral tegmental area.	/pubmed/22258508	Cohen JY, Haesler S, Vong L, Lowell BB, Uchida N.	Nature. 2012 Jan 18;482(7383):85-8. doi: 10.1038/nature10754.	Nature. 2012	PubMed	citation	PMID:22258508	pubmed	22258508	create date:2012/01/20 | first author:Cohen JY
DNA breaks and chromosome pulverization from errors in mitosis.	/pubmed/22258507	Crasta K, Ganem NJ, Dagher R, Lantermann AB, Ivanova EV, Pan Y, Nezi L, Protopopov A, Chowdhury D, Pellman D.	Nature. 2012 Jan 18;482(7383):53-8. doi: 10.1038/nature10802.	Nature. 2012	PubMed	citation	PMID:22258507	pubmed	22258507	create date:2012/01/20 | first author:Crasta K
Pathway complexity in supramolecular polymerization.	/pubmed/22258506	Korevaar PA, George SJ, Markvoort AJ, Smulders MM, Hilbers PA, Schenning AP, De Greef TF, Meijer EW.	Nature. 2012 Jan 18;481(7382):492-6. doi: 10.1038/nature10720.	Nature. 2012	PubMed	citation	PMID:22258506	pubmed	22258506	create date:2012/01/20 | first author:Korevaar PA
Exercise-induced BCL2-regulated autophagy is required for muscle glucose homeostasis.	/pubmed/22258505	He C, Bassik MC, Moresi V, Sun K, Wei Y, Zou Z, An Z, Loh J, Fisher J, Sun Q, Korsmeyer S, Packer M, May HI, Hill JA, Virgin HW, Gilpin C, Xiao G, Bassel-Duby R, Scherer PE, Levine B.	Nature. 2012 Jan 18;481(7382):511-5. doi: 10.1038/nature10758.	Nature. 2012	PubMed	citation	PMID:22258505	pubmed	22258505	create date:2012/01/20 | first author:He C
Multi-isotope imaging mass spectrometry quantifies stem cell division and metabolism.	/pubmed/22246326	Steinhauser ML, Bailey AP, Senyo SE, Guillermier C, Perlstein TS, Gould AP, Lee RT, Lechene CP.	Nature. 2012 Jan 15;481(7382):516-9. doi: 10.1038/nature10734.	Nature. 2012	PubMed	citation	PMID:22246326	pubmed	22246326	create date:2012/01/17 | first author:Steinhauser ML
Preventing pandemics: The fight over flu.	/pubmed/22246325	[No authors listed]	Nature. 2012 Jan 15;481(7381):257-9. doi: 10.1038/481257a. No abstract available.	Nature. 2012	PubMed	citation	PMID:22246325	pubmed	22246325	create date:2012/01/17
Galectin 8 targets damaged vesicles for autophagy to defend cells against bacterial invasion.	/pubmed/22246324	Thurston TL, Wandel MP, von Muhlinen N, Foeglein A, Randow F.	Nature. 2012 Jan 15. doi: 10.1038/nature10744. [Epub ahead of print]	Nature. 2012	PubMed	citation	PMID:22246324	pubmed	22246324	create date:2012/01/17 | first author:Thurston TL
Multi-isotope imaging mass spectrometry reveals slow protein turnover in hair-cell stereocilia.	/pubmed/22246323	Zhang DS, Piazza V, Perrin BJ, Rzadzinska AK, Poczatek JC, Wang M, Prosser HM, Ervasti JM, Corey DP, Lechene CP.	Nature. 2012 Jan 15;481(7382):520-4. doi: 10.1038/nature10745.	Nature. 2012	PubMed	citation	PMID:22246323	pubmed	22246323	create date:2012/01/17 | first author:Zhang DS
A novel sensor to map auxin response and distribution at high spatio-temporal resolution.	/pubmed/22246322	Brunoud G, Wells DM, Oliva M, Larrieu A, Mirabet V, Burrow AH, Beeckman T, Kepinski S, Traas J, Bennett MJ, Vernoux T.	Nature. 2012 Jan 15;482(7383):103-6. doi: 10.1038/nature10791.	Nature. 2012	PubMed	citation	PMID:22246322	pubmed	22246322	create date:2012/01/17 | first author:Brunoud G
Bridge funding: How to stay afloat.	/pubmed/22242219	Perkel J.	Nature. 2012 Jan 12;481(7380):225-6. No abstract available.	Nature. 2012	PubMed	citation	PMID:22242219	pubmed	22242219	create date:2012/01/14 | first author:Perkel J
Modelling the rheology of MgO under Earth's mantle pressure, temperature and strain rates.	/pubmed/22237109	Cordier P, Amodeo J, Carrez P.	Nature. 2012 Jan 11;481(7380):177-80. doi: 10.1038/nature10687.	Nature. 2012	PubMed	citation	PMID:22237109	pubmed	22237109	create date:2012/01/13 | first author:Cordier P
One or more bound planets per Milky Way star from microlensing observations.	/pubmed/22237108	Cassan A, Kubas D, Beaulieu JP, Dominik M, Horne K, Greenhill J, Wambsganss J, Menzies J, Williams A, Jørgensen UG, Udalski A, Bennett DP, Albrow MD, Batista V, Brillant S, Caldwell JA, Cole A, Coutures Ch, Cook KH, Dieters S, Prester DD, Donatowicz J, et al.	Nature. 2012 Jan 11;481(7380):167-9. doi: 10.1038/nature10684.	Nature. 2012	PubMed	citation	PMID:22237108	pubmed	22237108	create date:2012/01/13 | first author:Cassan A
An absence of ex-companion stars in the type Ia supernova remnant SNR 0509-67.5.	/pubmed/22237107	Schaefer BE, Pagnotta A.	Nature. 2012 Jan 11;481(7380):164-6. doi: 10.1038/nature10692.	Nature. 2012	PubMed	citation	PMID:22237107	pubmed	22237107	create date:2012/01/13 | first author:Schaefer BE
The genetic basis of early T-cell precursor acute lymphoblastic leukaemia.	/pubmed/22237106	Zhang J, Ding L, Holmfeldt L, Wu G, Heatley SL, Payne-Turner D, Easton J, Chen X, Wang J, Rusch M, Lu C, Chen SC, Wei L, Collins-Underwood JR, Ma J, Roberts KG, Pounds SB, Ulyanov A, Becksfort J, Gupta P, Huether R, Kriwacki RW, et al.	Nature. 2012 Jan 11;481(7380):157-63. doi: 10.1038/nature10725.	Nature. 2012	PubMed	citation	PMID:22237106	pubmed	22237106	create date:2012/01/13 | first author:Zhang J
Cognition: Your face looks familiar.	/pubmed/22237105	Chittka L, Dyer A.	Nature. 2012 Jan 11;481(7380):154-5. doi: 10.1038/481154a. No abstract available.	Nature. 2012	PubMed	citation	PMID:22237105	pubmed	22237105	create date:2012/01/13 | first author:Chittka L
Earth science: Limits of the power law.	/pubmed/22237104	Walker AM.	Nature. 2012 Jan 11;481(7380):153-4. doi: 10.1038/481153a. No abstract available.	Nature. 2012	PubMed	citation	PMID:22237104	pubmed	22237104	create date:2012/01/13 | first author:Walker AM
Applied physics: Nanowire electronics comes of age.	/pubmed/22237103	Palacios T.	Nature. 2012 Jan 11;481(7380):152-3. doi: 10.1038/481152a. No abstract available.	Nature. 2012	PubMed	citation	PMID:22237103	pubmed	22237103	create date:2012/01/13 | first author:Palacios T
Astrophysics: Progenitors of type Ia supernovae.	/pubmed/22237101	Ruiz-Lapuente P.	Nature. 2012 Jan 11;481(7380):149-50. doi: 10.1038/481149a. No abstract available.	Nature. 2012	PubMed	citation	PMID:22237101	pubmed	22237101	create date:2012/01/13 | first author:Ruiz-Lapuente P
Sequencing data: A genomic network to monitor Earth.	/pubmed/22237100	Davies N, Field D, Genomic Observatories Network.	Nature. 2012 Jan 11;481(7380):145. doi: 10.1038/481145a. No abstract available.	Nature. 2012	PubMed	citation	PMID:22237100	pubmed	22237100	create date:2012/01/13 | first author:Davies N
Water management: Reduce urban flood vulnerability.	/pubmed/22237099	Ziegler AD.	Nature. 2012 Jan 11;481(7380):145. doi: 10.1038/481145b. No abstract available.	Nature. 2012	PubMed	citation	PMID:22237099	pubmed	22237099	create date:2012/01/13 | first author:Ziegler AD
Nuclear power: India should exploit renewable energy.	/pubmed/22237098	Agoramoorthy G.	Nature. 2012 Jan 11;481(7380):145. doi: 10.1038/481145c. No abstract available.	Nature. 2012	PubMed	citation	PMID:22237098	pubmed	22237098	create date:2012/01/13 | first author:Agoramoorthy G
Scientific misconduct: Latest MMR 'dispute' is a straw man.	/pubmed/22237097	Deer B.	Nature. 2012 Jan 11;481(7380):145. doi: 10.1038/481145d. No abstract available.	Nature. 2012	PubMed	citation	PMID:22237097	pubmed	22237097	create date:2012/01/13 | first author:Deer B
Conservation science: A market approach to saving the whales.	/pubmed/22237092	Costello C, Gaines S, Gerber LR.	Nature. 2012 Jan 11;481(7380):139-40. doi: 10.1038/481139a. No abstract available.	Nature. 2012	PubMed	citation	PMID:22237092	pubmed	22237092	create date:2012/01/13 | first author:Costello C
Climate policy: Deadline 2015.	/pubmed/22237091	Jacobs M.	Nature. 2012 Jan 11;481(7380):137-8. doi: 10.1038/481137a. No abstract available.	Nature. 2012	PubMed	citation	PMID:22237091	pubmed	22237091	create date:2012/01/13 | first author:Jacobs M
Research ethics: Zero tolerance.	/pubmed/22237090	Cyranoski D.	Nature. 2012 Jan 11;481(7380):134-6. doi: 10.1038/481134a. No abstract available.	Nature. 2012	PubMed	citation	PMID:22237090	pubmed	22237090	create date:2012/01/13 | first author:Cyranoski D
Stem-cell research: Never say die.	/pubmed/22237089	Lok C.	Nature. 2012 Jan 11;481(7380):130-3. doi: 10.1038/481130a. No abstract available.	Nature. 2012	PubMed	citation	PMID:22237089	pubmed	22237089	create date:2012/01/13 | first author:Lok C
US translational-science centre gets under way.	/pubmed/22237088	Wadman M.	Nature. 2012 Jan 10;481(7380):128. doi: 10.1038/481128a. No abstract available.	Nature. 2012	PubMed	citation	PMID:22237088	pubmed	22237088	create date:2012/01/13 | first author:Wadman M
Radio array starts work.	/pubmed/22237085	Hand E.	Nature. 2012 Jan 10;481(7380):127. doi: 10.1038/481127a. No abstract available.	Nature. 2012	PubMed	citation	PMID:22237085	pubmed	22237085	create date:2012/01/13 | first author:Hand E
Rules tighten on use of antibiotics on farms.	/pubmed/22237084	Gilbert N.	Nature. 2012 Jan 10;481(7380):125. doi: 10.1038/481125a. No abstract available.	Nature. 2012	PubMed	citation	PMID:22237084	pubmed	22237084	create date:2012/01/13 | first author:Gilbert N
Disaster toll tallied.	/pubmed/22237083	Schiermeier Q.	Nature. 2012 Jan 10;481(7380):124-5. doi: 10.1038/481124a. No abstract available.	Nature. 2012	PubMed	citation	PMID:22237083	pubmed	22237083	create date:2012/01/13 | first author:Schiermeier Q
Greek science on the brink.	/pubmed/22237082	Abbott A.	Nature. 2012 Jan 11;481(7380):123-4. doi: 10.1038/481123a. No abstract available.	Nature. 2012	PubMed	citation	PMID:22237082	pubmed	22237082	create date:2012/01/13 | first author:Abbott A
France 'imagines the unimaginable'.	/pubmed/22237081	Butler D.	Nature. 2012 Jan 11;481(7380):121-2. doi: 10.1038/481121a. No abstract available.	Nature. 2012	PubMed	citation	PMID:22237081	pubmed	22237081	create date:2012/01/13 | first author:Butler D
Don't censor life-saving science.	/pubmed/22237069	Palese P.	Nature. 2012 Jan 11;481(7380):115. doi: 10.1038/481115a. No abstract available.	Nature. 2012	PubMed	citation	PMID:22237069	pubmed	22237069	create date:2012/01/13 | first author:Palese P
Whales for sale.	/pubmed/22237068	[No authors listed]	Nature. 2012 Jan 11;481(7380):114. doi: 10.1038/481114a. No abstract available.	Nature. 2012	PubMed	citation	PMID:22237068	pubmed	22237068	create date:2012/01/13
Get tough on nuclear safety.	/pubmed/22237067	[No authors listed]	Nature. 2012 Jan 11;481(7380):113. doi: 10.1038/481113a. No abstract available.	Nature. 2012	PubMed	citation	PMID:22237067	pubmed	22237067	create date:2012/01/13
A long stretch.	/pubmed/22237066	[No authors listed]	Nature. 2012 Jan 11;481(7380):113-4. doi: 10.1038/481113b. No abstract available.	Nature. 2012	PubMed	citation	PMID:22237066	pubmed	22237066	create date:2012/01/13
Clonal evolution in relapsed acute myeloid leukaemia revealed by whole-genome sequencing.	/pubmed/22237025	Ding L, Ley TJ, Larson DE, Miller CA, Koboldt DC, Welch JS, Ritchey JK, Young MA, Lamprecht T, McLellan MD, McMichael JF, Wallis JW, Lu C, Shen D, Harris CC, Dooling DJ, Fulton RS, Fulton LL, Chen K, Schmidt H, Kalicki-Veizer J, Magrini VJ, et al.	Nature. 2012 Jan 11;481(7382):506-10. doi: 10.1038/nature10738.	Nature. 2012	PubMed	citation	PMID:22237025	pubmed	22237025	create date:2012/01/13 | first author:Ding L
Title	URL	Description	Details	ShortDetails	Resource	Type	Identifiers	Db	EntrezUID	Properties
Complete subunit architecture of the proteasome regulatory particle.	/pubmed/22237024	Lander GC, Estrin E, Matyskiela ME, Bashore C, Nogales E, Martin A.	Nature. 2012 Jan 11;482(7384):186-91. doi: 10.1038/nature10774.	Nature. 2012	PubMed	citation	PMID:22237024	pubmed	22237024	create date:2012/01/13 | first author:Lander GC
A PGC1-α-dependent myokine that drives brown-fat-like development of white fat and thermogenesis.	/pubmed/22237023	Boström P, Wu J, Jedrychowski MP, Korde A, Ye L, Lo JC, Rasbach KA, Boström EA, Choi JH, Long JZ, Kajimura S, Zingaretti MC, Vind BF, Tu H, Cinti S, Højlund K, Gygi SP, Spiegelman BM.	Nature. 2012 Jan 11;481(7382):463-8. doi: 10.1038/nature10777.	Nature. 2012	PubMed	citation	PMID:22237023	pubmed	22237023	create date:2012/01/13 | first author:Boström P
A novel retinoblastoma therapy from genomic and epigenetic analyses.	/pubmed/22237022	Zhang J, Benavente CA, McEvoy J, Flores-Otero J, Ding L, Chen X, Ulyanov A, Wu G, Wilson M, Wang J, Brennan R, Rusch M, Manning AL, Ma J, Easton J, Shurtleff S, Mullighan C, Pounds S, Mukatira S, Gupta P, Neale G, Zhao D, et al.	Nature. 2012 Jan 11;481(7381):329-34. doi: 10.1038/nature10733.	Nature. 2012	PubMed	citation	PMID:22237022	pubmed	22237022	create date:2012/01/13 | first author:Zhang J
Transiting circumbinary planets Kepler-34 b and Kepler-35 b.	/pubmed/22237021	Welsh WF, Orosz JA, Carter JA, Fabrycky DC, Ford EB, Lissauer JJ, Prša A, Quinn SN, Ragozzine D, Short DR, Torres G, Winn JN, Doyle LR, Barclay T, Batalha N, Bloemen S, Brugamyer E, Buchhave LA, Caldwell C, Caldwell DA, Christiansen JL, Ciardi DR, et al.	Nature. 2012 Jan 11;481(7382):475-9. doi: 10.1038/nature10768.	Nature. 2012	PubMed	citation	PMID:22237021	pubmed	22237021	create date:2012/01/13 | first author:Welsh WF
Molecular recognition of a single sphingolipid species by a protein's transmembrane domain.	/pubmed/22230960	Contreras FX, Ernst AM, Haberkant P, Björkholm P, Lindahl E, Gönen B, Tischer C, Elofsson A, von Heijne G, Thiele C, Pepperkok R, Wieland F, Brügger B.	Nature. 2012 Jan 9;481(7382):525-9. doi: 10.1038/nature10742.	Nature. 2012	PubMed	citation	PMID:22230960	pubmed	22230960	create date:2012/01/11 | first author:Contreras FX
Structure of the carboxy-terminal region of a KCNH channel.	/pubmed/22230959	Brelidze TI, Carlson AE, Sankaran B, Zagotta WN.	Nature. 2012 Jan 9;481(7382):530-3. doi: 10.1038/nature10735.	Nature. 2012	PubMed	citation	PMID:22230959	pubmed	22230959	create date:2012/01/11 | first author:Brelidze TI
Evolutionary biology: A ratchet for protein complexity.	/pubmed/22230958	Doolittle WF.	Nature. 2012 Jan 8;481(7381):270-1. doi: 10.1038/nature10816. No abstract available.	Nature. 2012	PubMed	citation	PMID:22230958	pubmed	22230958	create date:2012/01/11 | first author:Doolittle WF
Cysteinyl leukotriene type I receptor desensitization sustains Ca2+-dependent gene expression.	/pubmed/22230957	Ng SW, Bakowski D, Nelson C, Mehta R, Almeyda R, Bates G, Parekh AB.	Nature. 2012 Jan 9;482(7383):111-5. doi: 10.1038/nature10731.	Nature. 2012	PubMed	citation	PMID:22230957	pubmed	22230957	create date:2012/01/11 | first author:Ng SW
Evolution of increased complexity in a molecular machine.	/pubmed/22230956	Finnigan GC, Hanson-Smith V, Stevens TH, Thornton JW.	Nature. 2012 Jan 9;481(7381):360-4. doi: 10.1038/nature10724.	Nature. 2012	PubMed	citation	PMID:22230956	pubmed	22230956	create date:2012/01/11 | first author:Finnigan GC
X-ray structures of LeuT in substrate-free outward-open and apo inward-open states.	/pubmed/22230955	Krishnamurthy H, Gouaux E.	Nature. 2012 Jan 9;481(7382):469-74. doi: 10.1038/nature10737.	Nature. 2012	PubMed	citation	PMID:22230955	pubmed	22230955	create date:2012/01/11 | first author:Krishnamurthy H
Structure of HDAC3 bound to co-repressor and inositol tetraphosphate.	/pubmed/22230954	Watson PJ, Fairall L, Santos GM, Schwabe JW.	Nature. 2012 Jan 9;481(7381):335-40. doi: 10.1038/nature10728.	Nature. 2012	PubMed	citation	PMID:22230954	pubmed	22230954	create date:2012/01/11 | first author:Watson PJ
Women in business: Finding a way in.	/pubmed/22229161	Gewin V.	Nature. 2012 Jan 5;481(7379):103-5. No abstract available.	Nature. 2012	PubMed	citation	PMID:22229161	pubmed	22229161	create date:2012/01/10 | first author:Gewin V
Changing Arctic Ocean freshwater pathways.	/pubmed/22222749	Morison J, Kwok R, Peralta-Ferriz C, Alkire M, Rigor I, Andersen R, Steele M.	Nature. 2012 Jan 4;481(7379):66-70. doi: 10.1038/nature10705.	Nature. 2012	PubMed	citation	PMID:22222749	pubmed	22222749	create date:2012/01/10 | first author:Morison J
Demonstration of temporal cloaking.	/pubmed/22222748	Fridman M, Farsi A, Okawachi Y, Gaeta AL.	Nature. 2012 Jan 4;481(7379):62-5. doi: 10.1038/nature10695.	Nature. 2012	PubMed	citation	PMID:22222748	pubmed	22222748	create date:2012/01/10 | first author:Fridman M
Polar methane accumulation and rainstorms on Titan from simulations of the methane cycle.	/pubmed/22222747	Schneider T, Graves SD, Schaller EL, Brown ME.	Nature. 2012 Jan 4;481(7379):58-61. doi: 10.1038/nature10666.	Nature. 2012	PubMed	citation	PMID:22222747	pubmed	22222747	create date:2012/01/10 | first author:Schneider T
Neuroscience: Behavioural effects of cocaine reversed.	/pubmed/22222746	Wolf ME.	Nature. 2012 Jan 4;481(7379):36-7. doi: 10.1038/481036a. No abstract available.	Nature. 2012	PubMed	citation	PMID:22222746	pubmed	22222746	create date:2012/01/10 | first author:Wolf ME
Optical physics: How to hide in time.	/pubmed/22222745	Boyd RW, Shi Z.	Nature. 2012 Jan 4;481(7379):35-6. doi: 10.1038/481035a. No abstract available.	Nature. 2012	PubMed	citation	PMID:22222745	pubmed	22222745	create date:2012/01/10 | first author:Boyd RW
Synthetic biology: Bacteria collaborate to sense arsenic.	/pubmed/22222744	Voigt CA.	Nature. 2012 Jan 4;481(7379):33. doi: 10.1038/481033a. No abstract available.	Nature. 2012	PubMed	citation	PMID:22222744	pubmed	22222744	create date:2012/01/10 | first author:Voigt CA
Shaping policy: Science and politics need more empathy.	/pubmed/22222743	Fisher L.	Nature. 2012 Jan 4;481(7379):29. doi: 10.1038/481029d. No abstract available.	Nature. 2012	PubMed	citation	PMID:22222743	pubmed	22222743	create date:2012/01/10 | first author:Fisher L
National parks: Mauritius is putting conservation at risk.	/pubmed/22222742	Florens FB.	Nature. 2012 Jan 4;481(7379):29. doi: 10.1038/481029b. No abstract available.	Nature. 2012	PubMed	citation	PMID:22222742	pubmed	22222742	create date:2012/01/10 | first author:Florens FB
Sustainable development: Call to veto Brazil's forest-code revisions.	/pubmed/22222741	Nazareno AG.	Nature. 2012 Jan 4;481(7379):29. doi: 10.1038/481029a. No abstract available.	Nature. 2012	PubMed	citation	PMID:22222741	pubmed	22222741	create date:2012/01/10 | first author:Nazareno AG
Curiosity imaging: Phoenix first to see silt grains on Mars.	/pubmed/22222740	Velbel M.	Nature. 2012 Jan 4;481(7379):29. doi: 10.1038/481029c. No abstract available.	Nature. 2012	PubMed	citation	PMID:22222740	pubmed	22222740	create date:2012/01/10 | first author:Velbel M
Sociology of science: Keep standards high.	/pubmed/22222736	Ravetz J.	Nature. 2012 Jan 4;481(7379):25. doi: 10.1038/481025a. No abstract available.	Nature. 2012	PubMed	citation	PMID:22222736	pubmed	22222736	create date:2012/01/10 | first author:Ravetz J
Science publishing: How to stop plagiarism.	/pubmed/22222735	[No authors listed]	Nature. 2012 Jan 4;481(7379):21-3. doi: 10.1038/481021a. No abstract available.	Nature. 2012	PubMed	citation	PMID:22222735	pubmed	22222735	create date:2012/01/10
Kepler's surprise: The sounds of the stars.	/pubmed/22222734	Cowen R.	Nature. 2012 Jan 4;481(7379):18-9. doi: 10.1038/481018a. No abstract available.	Nature. 2012	PubMed	citation	PMID:22222734	pubmed	22222734	create date:2012/01/10 | first author:Cowen R
Frontier experiments: Tough science.	/pubmed/22222733	Jones N.	Nature. 2012 Jan 4;481(7379):14-7. doi: 10.1038/481014a. No abstract available.	Nature. 2012	PubMed	citation	PMID:22222733	pubmed	22222733	create date:2012/01/10 | first author:Jones N
A passion for science without barriers. Interview by Adrianne Appel.	/pubmed/22222731	Hopkins N.	Nature. 2012 Jan 4;481(7379):13. doi: 10.1038/481013a. No abstract available.	Nature. 2012	PubMed	citation	PMID:22222731	pubmed	22222731	create date:2012/01/10 | first author:Hopkins N
Survey tunes in to dark energy.	/pubmed/22222729	Hand E.	Nature. 2012 Jan 4;481(7379):10-1. doi: 10.1038/481010a. No abstract available.	Nature. 2012	PubMed	citation	PMID:22222729	pubmed	22222729	create date:2012/01/10 | first author:Hand E
Call to censor flu studies draws fire.	/pubmed/22222728	Ledford H.	Nature. 2012 Jan 3;481(7379):9-10. doi: 10.1038/481009a. No abstract available.	Nature. 2012	PubMed	citation	PMID:22222728	pubmed	22222728	create date:2012/01/10 | first author:Ledford H
Blue-sky bias should be brought down to Earth.	/pubmed/22222726	Sarewitz D.	Nature. 2012 Jan 4;481(7379):7. doi: 10.1038/481007a. No abstract available.	Nature. 2012	PubMed	citation	PMID:22222726	pubmed	22222726	create date:2012/01/10 | first author:Sarewitz D
Reach out about climate.	/pubmed/22222725	[No authors listed]	Nature. 2012 Jan 4;481(7379):5. doi: 10.1038/481005a. No abstract available.	Nature. 2012	PubMed	citation	PMID:22222725	pubmed	22222725	create date:2012/01/10
Tail-assisted pitch control in lizards, robots and dinosaurs.	/pubmed/22217942	Libby T, Moore TY, Chang-Siu E, Li D, Cohen DJ, Jusufi A, Full RJ.	Nature. 2012 Jan 4;481(7380):181-4. doi: 10.1038/nature10710.	Nature. 2012	PubMed	citation	PMID:22217942	pubmed	22217942	create date:2012/01/06 | first author:Libby T
Reconfigurable self-assembly through chiral control of interfacial tension.	/pubmed/22217941	Gibaud T, Barry E, Zakhary MJ, Henglin M, Ward A, Yang Y, Berciu C, Oldenbourg R, Hagan MF, Nicastro D, Meyer RB, Dogic Z.	Nature. 2012 Jan 4;481(7381):348-51. doi: 10.1038/nature10769.	Nature. 2012	PubMed	citation	PMID:22217941	pubmed	22217941	create date:2012/01/06 | first author:Gibaud T
Materials science: A fresh twist for self-assembly.	/pubmed/22217940	Schaller V, Bausch AR.	Nature. 2012 Jan 4;481(7381):268-9. doi: 10.1038/nature10796. No abstract available.	Nature. 2012	PubMed	citation	PMID:22217940	pubmed	22217940	create date:2012/01/06 | first author:Schaller V
Biomechanics: Leaping lizards and dinosaurs.	/pubmed/22217939	Alexander RM.	Nature. 2012 Jan 4;481(7380):148-9. doi: 10.1038/nature10797. No abstract available.	Nature. 2012	PubMed	citation	PMID:22217939	pubmed	22217939	create date:2012/01/06 | first author:Alexander RM
Vaccine protection against acquisition of neutralization-resistant SIV challenges in rhesus monkeys.	/pubmed/22217938	Barouch DH, Liu J, Li H, Maxfield LF, Abbink P, Lynch DM, Iampietro MJ, SanMiguel A, Seaman MS, Ferrari G, Forthal DN, Ourmanov I, Hirsch VM, Carville A, Mansfield KG, Stablein D, Pau MG, Schuitemaker H, Sadoff JC, Billings EA, Rao M, Robb ML, et al.	Nature. 2012 Jan 4;482(7383):89-93. doi: 10.1038/nature10766.	Nature. 2012	PubMed	citation	PMID:22217938	pubmed	22217938	create date:2012/01/06 | first author:Barouch DH
Differential oestrogen receptor binding is associated with clinical outcome in breast cancer.	/pubmed/22217937	Ross-Innes CS, Stark R, Teschendorff AE, Holmes KA, Ali HR, Dunning MJ, Brown GD, Gojis O, Ellis IO, Green AR, Ali S, Chin SF, Palmieri C, Caldas C, Carroll JS.	Nature. 2012 Jan 4;481(7381):389-93. doi: 10.1038/nature10730.	Nature. 2012	PubMed	citation	PMID:22217937	pubmed	22217937	create date:2012/01/06 | first author:Ross-Innes CS
Awards: Conscientious counsellors.	/pubmed/22213853	Butler D.	Nature. 2011 Dec 22;480(7378):575-6. No abstract available.	Nature. 2011	PubMed	citation	PMID:22213853	pubmed	22213853	create date:2012/01/04 | first author:Butler D
Recovery rates reflect distance to a tipping point in a living system.	/pubmed/22198671	Veraart AJ, Faassen EJ, Dakos V, van Nes EH, Lürling M, Scheffer M.	Nature. 2011 Dec 25;481(7381):357-9. doi: 10.1038/nature10723.	Nature. 2011	PubMed	citation	PMID:22198671	pubmed	22198671	create date:2011/12/27 | first author:Veraart AJ
Purkinje neuron synchrony elicits time-locked spiking in the cerebellar nuclei.	/pubmed/22198670	Person AL, Raman IM.	Nature. 2011 Dec 25;481(7382):502-5. doi: 10.1038/nature10732.	Nature. 2011	PubMed	citation	PMID:22198670	pubmed	22198670	create date:2011/12/27 | first author:Person AL
Ars2 maintains neural stem-cell identity through direct transcriptional activation of Sox2.	/pubmed/22198669	Andreu-Agullo C, Maurin T, Thompson CB, Lai EC.	Nature. 2011 Dec 25;481(7380):195-8. doi: 10.1038/nature10712.	Nature. 2011	PubMed	citation	PMID:22198669	pubmed	22198669	create date:2011/12/27 | first author:Andreu-Agullo C
Forcing of wet phases in southeast Africa over the past 17,000 years.	/pubmed/22193106	Schefuss E, Kuhlmann H, Mollenhauer G, Prange M, Pätzold J.	Nature. 2011 Dec 21;480(7378):509-12. doi: 10.1038/nature10685.	Nature. 2011	PubMed	citation	PMID:22193106	pubmed	22193106	create date:2011/12/24 | first author:Schefuss E
Tuning charge transport in solution-sheared organic semiconductors using lattice strain.	/pubmed/22193105	Giri G, Verploegen E, Mannsfeld SC, Atahan-Evrenk S, Kim do H, Lee SY, Becerril HA, Aspuru-Guzik A, Toney MF, Bao Z.	Nature. 2011 Dec 21;480(7378):504-8. doi: 10.1038/nature10683.	Nature. 2011	PubMed	citation	PMID:22193105	pubmed	22193105	create date:2011/12/24 | first author:Giri G
Orbital excitation blockade and algorithmic cooling in quantum gases.	/pubmed/22193104	Bakr WS, Preiss PM, Tai ME, Ma R, Simon J, Greiner M.	Nature. 2011 Dec 21;480(7378):500-3. doi: 10.1038/nature10668.	Nature. 2011	PubMed	citation	PMID:22193104	pubmed	22193104	create date:2011/12/24 | first author:Bakr WS
A compact system of small planets around a former red-giant star.	/pubmed/22193103	Charpinet S, Fontaine G, Brassard P, Green EM, Van Grootel V, Randall SK, Silvotti R, Baran AS, Ostensen RH, Kawaler SD, Telting JH.	Nature. 2011 Dec 21;480(7378):496-9. doi: 10.1038/nature10631.	Nature. 2011	PubMed	citation	PMID:22193103	pubmed	22193103	create date:2011/12/24 | first author:Charpinet S
Cancer immunotherapy comes of age.	/pubmed/22193102	Mellman I, Coukos G, Dranoff G.	Nature. 2011 Dec 21;480(7378):480-9. doi: 10.1038/nature10673.	Nature. 2011	PubMed	citation	PMID:22193102	pubmed	22193102	create date:2011/12/24 | first author:Mellman I
Rethinking amide bond synthesis.	/pubmed/22193101	Pattabiraman VR, Bode JW.	Nature. 2011 Dec 21;480(7378):471-9. doi: 10.1038/nature10702.	Nature. 2011	PubMed	citation	PMID:22193101	pubmed	22193101	create date:2011/12/24 | first author:Pattabiraman VR
Physiology: On time metabolism.	/pubmed/22193099	Bass J.	Nature. 2011 Dec 21;480(7378):466-7. doi: 10.1038/480466a. No abstract available.	Nature. 2011	PubMed	citation	PMID:22193099	pubmed	22193099	create date:2011/12/24 | first author:Bass J
Condensed-matter physics: A fresh twist on shrinking materials.	/pubmed/22193098	Attfield JP.	Nature. 2011 Dec 21;480(7378):465-6. doi: 10.1038/480465a. No abstract available.	Nature. 2011	PubMed	citation	PMID:22193098	pubmed	22193098	create date:2011/12/24 | first author:Attfield JP
Psychology: Who needs a leader?	/pubmed/22193097	Shadan S.	Nature. 2011 Dec 21;480(7378):463. doi: 10.1038/480463b. No abstract available.	Nature. 2011	PubMed	citation	PMID:22193097	pubmed	22193097	create date:2011/12/24 | first author:Shadan S
Title	URL	Description	Details	ShortDetails	Resource	Type	Identifiers	Db	EntrezUID	Properties
Atomic physics: When ultracold is not cold enough.	/pubmed/22193096	Campbell GK.	Nature. 2011 Dec 21;480(7378):463, 465. doi: 10.1038/480463a. No abstract available.	Nature. 2011	PubMed	citation	PMID:22193096	pubmed	22193096	create date:2011/12/24 | first author:Campbell GK
Ecology: Bleak future for amphibians.	/pubmed/22193094	Alford RA.	Nature. 2011 Dec 21;480(7378):461-2. doi: 10.1038/480461a. No abstract available.	Nature. 2011	PubMed	citation	PMID:22193094	pubmed	22193094	create date:2011/12/24 | first author:Alford RA
Planetary science: The ultimate fate of planets.	/pubmed/22193093	Kempton EM.	Nature. 2011 Dec 21;480(7378):460-1. doi: 10.1038/480460a. No abstract available.	Nature. 2011	PubMed	citation	PMID:22193093	pubmed	22193093	create date:2011/12/24 | first author:Kempton EM
Lynn Margulis (1938-2011).	/pubmed/22193092	Lake JA.	Nature. 2011 Dec 21;480(7378):458. doi: 10.1038/480458a. No abstract available.	Nature. 2011	PubMed	citation	PMID:22193092	pubmed	22193092	create date:2011/12/24 | first author:Lake JA
Art history: No refraction in Leonardo's orb.	/pubmed/22193091	Noest AJ.	Nature. 2011 Dec 21;480(7378):457; author reply 457. doi: 10.1038/480457a. No abstract available.	Nature. 2011	PubMed	citation	PMID:22193091	pubmed	22193091	create date:2011/12/24 | first author:Noest AJ
Scavenger turned predator: European vultures' altered behaviour.	/pubmed/22193090	Margalida A, Campión D, Donázar JA.	Nature. 2011 Dec 21;480(7378):457. doi: 10.1038/480457b. No abstract available.	Nature. 2011	PubMed	citation	PMID:22193090	pubmed	22193090	create date:2011/12/24 | first author:Margalida A
Founding fathers: The cell was defined 150 years ago.	/pubmed/22193089	Kutschera U.	Nature. 2011 Dec 21;480(7378):457. doi: 10.1038/480457c. No abstract available.	Nature. 2011	PubMed	citation	PMID:22193089	pubmed	22193089	create date:2011/12/24 | first author:Kutschera U
Science publishing: The paper is not sacred.	/pubmed/22193084	Marcus A, Oransky I.	Nature. 2011 Dec 21;480(7378):449-50. doi: 10.1038/480449a. No abstract available.	Nature. 2011	PubMed	citation	PMID:22193084	pubmed	22193084	create date:2011/12/24 | first author:Marcus A
Crisis response: The new history.	/pubmed/22193083	Ball P.	Nature. 2011 Dec 21;480(7378):447-8. doi: 10.1038/480447a. No abstract available.	Nature. 2011	PubMed	citation	PMID:22193083	pubmed	22193083	create date:2011/12/24 | first author:Ball P
365 days: Nature's 10.	/pubmed/22193082	Butler D, Callaway E, Hayden EC, Cyranoski D, Hand E, Nosengo N, Reich ES, Tollefson J, Yahia M.	Nature. 2011 Dec 21;480(7378):437-45. doi: 10.1038/480437a. No abstract available.	Nature. 2011	PubMed	citation	PMID:22193082	pubmed	22193082	create date:2011/12/24 | first author:Butler D
365 days: 2011 in review.	/pubmed/22193080	Van Noorden R.	Nature. 2011 Dec 21;480(7378):426-9. doi: 10.1038/480426a. No abstract available.	Nature. 2011	PubMed	citation	PMID:22193080	pubmed	22193080	create date:2011/12/24 | first author:Van Noorden R
Rules on integrity signal tighter stance.	/pubmed/22193078	Reich ES.	Nature. 2011 Dec 20;480(7378):425. doi: 10.1038/480425a. No abstract available.	Nature. 2011	PubMed	citation	PMID:22193078	pubmed	22193078	create date:2011/12/24 | first author:Reich ES
Chimp research under scrutiny.	/pubmed/22193077	Wadman M.	Nature. 2011 Dec 20;480(7378):424-5. doi: 10.1038/480424a. No abstract available.	Nature. 2011	PubMed	citation	PMID:22193077	pubmed	22193077	create date:2011/12/24 | first author:Wadman M
Last-minute wins for US science.	/pubmed/22193076	Semeniuk I, Young S.	Nature. 2011 Dec 21;480(7378):423. doi: 10.1038/480423a. No abstract available.	Nature. 2011	PubMed	citation	PMID:22193076	pubmed	22193076	create date:2011/12/24 | first author:Semeniuk I
Fears grow over lab-bred flu.	/pubmed/22193075	Butler D.	Nature. 2011 Dec 20;480(7378):421-2. doi: 10.1038/480421a. No abstract available.	Nature. 2011	PubMed	citation	PMID:22193075	pubmed	22193075	create date:2011/12/24 | first author:Butler D
Particle physics is at a turning point.	/pubmed/22193063	Kane G.	Nature. 2011 Dec 16;480(7378):415. doi: 10.1038/480415a. No abstract available.	Nature. 2011	PubMed	citation	PMID:22193063	pubmed	22193063	create date:2011/12/24 | first author:Kane G
Ten for 2011.	/pubmed/22193062	[No authors listed]	Nature. 2011 Dec 21;480(7378):414. doi: 10.1038/480414a. No abstract available.	Nature. 2011	PubMed	citation	PMID:22193062	pubmed	22193062	create date:2011/12/24
The morning after.	/pubmed/22193061	[No authors listed]	Nature. 2011 Dec 21;480(7378):413. doi: 10.1038/480413a. No abstract available.	Nature. 2011	PubMed	citation	PMID:22193061	pubmed	22193061	create date:2011/12/24
Defend the Amazon.	/pubmed/22193060	[No authors listed]	Nature. 2011 Dec 21;480(7378):413-4. doi: 10.1038/480413b. No abstract available.	Nature. 2011	PubMed	citation	PMID:22193060	pubmed	22193060	create date:2011/12/24
Regulations: Herbal medicine rule book.	/pubmed/22190094	Gilbert N.	Nature. 2011 Dec 21;480(7378):S98-9. doi: 10.1038/480S98a. No abstract available.	Nature. 2011	PubMed	citation	PMID:22190094	pubmed	22190094	create date:2011/12/23 | first author:Gilbert N
Perspective: Herbal dangers.	/pubmed/22190093	Sakurai M.	Nature. 2011 Dec 21;480(7378):S97. doi: 10.1038/480S97a. No abstract available.	Nature. 2011	PubMed	citation	PMID:22190093	pubmed	22190093	create date:2011/12/23 | first author:Sakurai M
Japan: Will the sun set on Kampo?	/pubmed/22190092	Fuyuno I.	Nature. 2011 Dec 21;480(7378):S96. doi: 10.1038/480S96a. No abstract available.	Nature. 2011	PubMed	citation	PMID:22190092	pubmed	22190092	create date:2011/12/23 | first author:Fuyuno I
Modern TCM: Enter the clinic.	/pubmed/22190091	Cheung F.	Nature. 2011 Dec 21;480(7378):S94-5. doi: 10.1038/480S94a. No abstract available.	Nature. 2011	PubMed	citation	PMID:22190091	pubmed	22190091	create date:2011/12/23 | first author:Cheung F
Patents: Protecting China's national treasure.	/pubmed/22190090	Jiang J.	Nature. 2011 Dec 21;480(7378):S93. doi: 10.1038/480S93a. No abstract available.	Nature. 2011	PubMed	citation	PMID:22190090	pubmed	22190090	create date:2011/12/23 | first author:Jiang J
Modernization: One step at a time.	/pubmed/22190089	Xu Z.	Nature. 2011 Dec 21;480(7378):S90-2. doi: 10.1038/480S90a. No abstract available.	Nature. 2011	PubMed	citation	PMID:22190089	pubmed	22190089	create date:2011/12/23 | first author:Xu Z
Microbiome: That healthy gut feeling.	/pubmed/22190088	Crow JM.	Nature. 2011 Dec 21;480(7378):S88-9. doi: 10.1038/480S88a. No abstract available.	Nature. 2011	PubMed	citation	PMID:22190088	pubmed	22190088	create date:2011/12/23 | first author:Crow JM
Perspective: All systems go.	/pubmed/22190087	van der Greef J.	Nature. 2011 Dec 21;480(7378):S87. doi: 10.1038/480S87a. No abstract available.	Nature. 2011	PubMed	citation	PMID:22190087	pubmed	22190087	create date:2011/12/23 | first author:van der Greef J
Convergence: Where West meets East.	/pubmed/22190086	Tian P.	Nature. 2011 Dec 21;480(7378):S84-6. doi: 10.1038/480S84a. No abstract available.	Nature. 2011	PubMed	citation	PMID:22190086	pubmed	22190086	create date:2011/12/23 | first author:Tian P
TCM: Made in China.	/pubmed/22190085	Cheung F.	Nature. 2011 Dec 21;480(7378):S82-3. doi: 10.1038/480S82a. No abstract available.	Nature. 2011	PubMed	citation	PMID:22190085	pubmed	22190085	create date:2011/12/23 | first author:Cheung F
Traditional Asian medicine.	/pubmed/22190084	Grayson M.	Nature. 2011 Dec 21;480(7378):S81. doi: 10.1038/480S81a. No abstract available.	Nature. 2011	PubMed	citation	PMID:22190084	pubmed	22190084	create date:2011/12/23 | first author:Grayson M
Biodiversity: Endangered and in demand.	/pubmed/22190083	Graham-Rowe D.	Nature. 2011 Dec 21;480(7378):S101-3. doi: 10.1038/480S101a. No abstract available.	Nature. 2011	PubMed	citation	PMID:22190083	pubmed	22190083	create date:2011/12/23 | first author:Graham-Rowe D
Perspective: The clinical trial barriers.	/pubmed/22190082	Liu L, Leung EL, Tian X.	Nature. 2011 Dec 21;480(7378):S100. doi: 10.1038/480S100a. No abstract available.	Nature. 2011	PubMed	citation	PMID:22190082	pubmed	22190082	create date:2011/12/23 | first author:Liu L
Topoisomerase inhibitors unsilence the dormant allele of Ube3a in neurons.	/pubmed/22190039	Huang HS, Allen JA, Mabb AM, King IF, Miriyala J, Taylor-Blake B, Sciaky N, Dutton JW Jr, Lee HM, Chen X, Jin J, Bridges AS, Zylka MJ, Roth BL, Philpot BD.	Nature. 2011 Dec 21;481(7380):185-9. doi: 10.1038/nature10726.	Nature. 2011	PubMed	citation	PMID:22190039	pubmed	22190039	create date:2011/12/23 | first author:Huang HS
Angelman syndrome: Drugs to awaken a paternal gene.	/pubmed/22190038	Beaudet AL.	Nature. 2011 Dec 21;481(7380):150-2. doi: 10.1038/nature10784. No abstract available.	Nature. 2011	PubMed	citation	PMID:22190038	pubmed	22190038	create date:2011/12/23 | first author:Beaudet AL
Vif hijacks CBF-β to degrade APOBEC3G and promote HIV-1 infection.	/pubmed/22190037	Jäger S, Kim DY, Hultquist JF, Shindo K, LaRue RS, Kwon E, Li M, Anderson BD, Yen L, Stanley D, Mahon C, Kane J, Franks-Skiba K, Cimermancic P, Burlingame A, Sali A, Craik CS, Harris RS, Gross JD, Krogan NJ.	Nature. 2011 Dec 21;481(7381):371-5. doi: 10.1038/nature10693.	Nature. 2011	PubMed	citation	PMID:22190037	pubmed	22190037	create date:2011/12/23 | first author:Jäger S
T-cell differentiation factor CBF-β regulates HIV-1 Vif-mediated evasion of host restriction.	/pubmed/22190036	Zhang W, Du J, Evans SL, Yu Y, Yu XF.	Nature. 2011 Dec 21;481(7381):376-9. doi: 10.1038/nature10718.	Nature. 2011	PubMed	citation	PMID:22190036	pubmed	22190036	create date:2011/12/23 | first author:Zhang W
Charge order and three-site distortions in the Verwey structure of magnetite.	/pubmed/22190035	Senn MS, Wright JP, Attfield JP.	Nature. 2011 Dec 21;481(7380):173-6. doi: 10.1038/nature10704.	Nature. 2011	PubMed	citation	PMID:22190035	pubmed	22190035	create date:2011/12/23 | first author:Senn MS
Global landscape of HIV-human protein complexes.	/pubmed/22190034	Jäger S, Cimermancic P, Gulbahce N, Johnson JR, McGovern KE, Clarke SC, Shales M, Mercenne G, Pache L, Li K, Hernandez H, Jang GM, Roth SL, Akiva E, Marlett J, Stephens M, D'Orso I, Fernandes J, Fahey M, Mahon C, O'Donoghue AJ, Todorovic A, et al.	Nature. 2011 Dec 21;481(7381):365-70. doi: 10.1038/nature10719.	Nature. 2011	PubMed	citation	PMID:22190034	pubmed	22190034	create date:2011/12/23 | first author:Jäger S
Two Earth-sized planets orbiting Kepler-20.	/pubmed/22186831	Fressin F, Torres G, Rowe JF, Charbonneau D, Rogers LA, Ballard S, Batalha NM, Borucki WJ, Bryson ST, Buchhave LA, Ciardi DR, Désert JM, Dressing CD, Fabrycky DC, Ford EB, Gautier TN 3rd, Henze CE, Holman MJ, Howard A, Howell SB, Jenkins JM, Koch DG, et al.	Nature. 2011 Dec 20;482(7384):195-8. doi: 10.1038/nature10780.	Nature. 2011	PubMed	citation	PMID:22186831	pubmed	22186831	create date:2011/12/22 | first author:Fressin F
Germany: renewables revolution.	/pubmed/22180887	Schiermeier Q, Kohnert K.	Nature. 2011 Dec 8;480(7376):279-80. No abstract available.	Nature. 2011	PubMed	citation	PMID:22180887	pubmed	22180887	create date:2011/12/20 | first author:Schiermeier Q
A sensing array of radically coupled genetic 'biopixels'.	/pubmed/22178928	Prindle A, Samayoa P, Razinkov I, Danino T, Tsimring LS, Hasty J.	Nature. 2011 Dec 18;481(7379):39-44. doi: 10.1038/nature10722.	Nature. 2011	PubMed	citation	PMID:22178928	pubmed	22178928	create date:2011/12/20 | first author:Prindle A
Higgs boson: The need for new physics.	/pubmed/22178927	Ellis J.	Nature. 2012 Jan 4;481(7379):24. doi: 10.1038/481024a. No abstract available.	Nature. 2012	PubMed	citation	PMID:22178927	pubmed	22178927	create date:2011/12/20 | first author:Ellis J
Basic amino-acid side chains regulate transmembrane integrin signalling.	/pubmed/22178926	Kim C, Schmidt T, Cho EG, Ye F, Ulmer TS, Ginsberg MH.	Nature. 2011 Dec 18;481(7380):209-13. doi: 10.1038/nature10697.	Nature. 2011	PubMed	citation	PMID:22178926	pubmed	22178926	create date:2011/12/20 | first author:Kim C
Antiparallel EmrE exports drugs by exchanging between asymmetric structures.	/pubmed/22178925	Morrison EA, DeKoster GT, Dutta S, Vafabakhsh R, Clarkson MW, Bahl A, Kern D, Ha T, Henzler-Wildman KA.	Nature. 2011 Dec 18;481(7379):45-50. doi: 10.1038/nature10703.	Nature. 2011	PubMed	citation	PMID:22178925	pubmed	22178925	create date:2011/12/20 | first author:Morrison EA
Subnanometre-resolution structure of the intact Thermus thermophilus H+-driven ATP synthase.	/pubmed/22178924	Lau WC, Rubinstein JL.	Nature. 2011 Dec 18;481(7380):214-8. doi: 10.1038/nature10699.	Nature. 2011	PubMed	citation	PMID:22178924	pubmed	22178924	create date:2011/12/20 | first author:Lau WC
Research: Radical rethink.	/pubmed/22175074	Frederick R.	Nature. 2011 Dec 15;480(7377):401-2. No abstract available.	Nature. 2011	PubMed	citation	PMID:22175074	pubmed	22175074	create date:2011/12/17 | first author:Frederick R
Messinian salinity crisis regulated by competing tectonics and erosion at the Gibraltar arc.	/pubmed/22170684	Garcia-Castellanos D, Villaseñor A.	Nature. 2011 Dec 14;480(7377):359-63. doi: 10.1038/nature10651.	Nature. 2011	PubMed	citation	PMID:22170684	pubmed	22170684	create date:2011/12/16 | first author:Garcia-Castellanos D
Jamming by shear.	/pubmed/22170683	Bi D, Zhang J, Chakraborty B, Behringer RP.	Nature. 2011 Dec 14;480(7377):355-8. doi: 10.1038/nature10667.	Nature. 2011	PubMed	citation	PMID:22170683	pubmed	22170683	create date:2011/12/16 | first author:Bi D
Microwave amplification with nanomechanical resonators.	/pubmed/22170682	Massel F, Heikkilä TT, Pirkkalainen JM, Cho SU, Saloniemi H, Hakonen PJ, Sillanpää MA.	Nature. 2011 Dec 14;480(7377):351-4. doi: 10.1038/nature10628.	Nature. 2011	PubMed	citation	PMID:22170682	pubmed	22170682	create date:2011/12/16 | first author:Massel F
Exclusion of a luminous red giant as a companion star to the progenitor of supernova SN 2011fe.	/pubmed/22170681	Li W, Bloom JS, Podsiadlowski P, Miller AA, Cenko SB, Jha SW, Sullivan M, Howell DA, Nugent PE, Butler NR, Ofek EO, Kasliwal MM, Richards JW, Stockton A, Shih HY, Bildsten L, Shara MM, Bibby J, Filippenko AV, Ganeshalingam M, Silverman JM, Kulkarni SR, et al.	Nature. 2011 Dec 14;480(7377):348-50. doi: 10.1038/nature10646.	Nature. 2011	PubMed	citation	PMID:22170681	pubmed	22170681	create date:2011/12/16 | first author:Li W
Title	URL	Description	Details	ShortDetails	Resource	Type	Identifiers	Db	EntrezUID	Properties
Supernova SN 2011fe from an exploding carbon-oxygen white dwarf star.	/pubmed/22170680	Nugent PE, Sullivan M, Cenko SB, Thomas RC, Kasen D, Howell DA, Bersier D, Bloom JS, Kulkarni SR, Kandrashoff MT, Filippenko AV, Silverman JM, Marcy GW, Howard AW, Isaacson HT, Maguire K, Suzuki N, Tarlton JE, Pan YC, Bildsten L, Fulton BJ, Parrent JT, et al.	Nature. 2011 Dec 14;480(7377):344-7. doi: 10.1038/nature10644.	Nature. 2011	PubMed	citation	PMID:22170680	pubmed	22170680	create date:2011/12/16 | first author:Nugent PE
Cancer: A drug-resistant duo.	/pubmed/22170679	Lavoie H, Therrien M.	Nature. 2011 Dec 14;480(7377):329-30. doi: 10.1038/480329a. No abstract available.	Nature. 2011	PubMed	citation	PMID:22170679	pubmed	22170679	create date:2011/12/16 | first author:Lavoie H
Astrophysics: Cosmic explosions under scrutiny.	/pubmed/22170677	Hamuy M.	Nature. 2011 Dec 14;480(7377):328-9. doi: 10.1038/480328a. No abstract available.	Nature. 2011	PubMed	citation	PMID:22170677	pubmed	22170677	create date:2011/12/16 | first author:Hamuy M
Supramolecular chemistry: Molecular wires get connected.	/pubmed/22170676	Bassani DM.	Nature. 2011 Dec 14;480(7377):326-7. doi: 10.1038/480326a. No abstract available.	Nature. 2011	PubMed	citation	PMID:22170676	pubmed	22170676	create date:2011/12/16 | first author:Bassani DM
Soft materials: Marginal matters.	/pubmed/22170675	Vitelli V, van Hecke M.	Nature. 2011 Dec 14;480(7377):325-6. doi: 10.1038/480325a. No abstract available.	Nature. 2011	PubMed	citation	PMID:22170675	pubmed	22170675	create date:2011/12/16 | first author:Vitelli V
Vaccinology: A sweet cleft in HIV's armour.	/pubmed/22170674	Sattentau QJ.	Nature. 2011 Dec 14;480(7377):324-5. doi: 10.1038/480324a. No abstract available.	Nature. 2011	PubMed	citation	PMID:22170674	pubmed	22170674	create date:2011/12/16 | first author:Sattentau QJ
Har Gobind Khorana (1922-2011).	/pubmed/22170673	RajBhandary UL.	Nature. 2011 Dec 14;480(7377):322. doi: 10.1038/480322a. No abstract available.	Nature. 2011	PubMed	citation	PMID:22170673	pubmed	22170673	create date:2011/12/16 | first author:RajBhandary UL
Food security: Overcome India's GM crops prejudice.	/pubmed/22170672	Padmanaban G.	Nature. 2011 Dec 14;480(7377):321. doi: 10.1038/480321d. No abstract available.	Nature. 2011	PubMed	citation	PMID:22170672	pubmed	22170672	create date:2011/12/16 | first author:Padmanaban G
Carbon footprints: Relative drop for farming emissions.	/pubmed/22170671	Seip HM.	Nature. 2011 Dec 14;480(7377):321. doi: 10.1038/480321a. No abstract available.	Nature. 2011	PubMed	citation	PMID:22170671	pubmed	22170671	create date:2011/12/16 | first author:Seip HM
Expanding Universe: Lemaître did stake a claim on discovery.	/pubmed/22170670	van den Bergh S.	Nature. 2011 Dec 14;480(7377):321. doi: 10.1038/480321c. No abstract available.	Nature. 2011	PubMed	citation	PMID:22170670	pubmed	22170670	create date:2011/12/16 | first author:van den Bergh S
Funding policy: Europe needs research networks.	/pubmed/22170669	Dederichs P.	Nature. 2011 Dec 14;480(7377):321. doi: 10.1038/480321b. No abstract available.	Nature. 2011	PubMed	citation	PMID:22170669	pubmed	22170669	create date:2011/12/16 | first author:Dederichs P
Autism: Social norms depend on what is typical.	/pubmed/22170668	van Haasteren J.	Nature. 2011 Dec 14;480(7377):321. doi: 10.1038/480321e. No abstract available.	Nature. 2011	PubMed	citation	PMID:22170668	pubmed	22170668	create date:2011/12/16 | first author:van Haasteren J
Sustainable energy: Cutting science's electricity bill.	/pubmed/22170663	Parker T.	Nature. 2011 Dec 14;480(7377):315-6. doi: 10.1038/480315a. No abstract available.	Nature. 2011	PubMed	citation	PMID:22170663	pubmed	22170663	create date:2011/12/16 | first author:Parker T
Nuclear energy: Nationalize the Fukushima Daiichi atomic plant.	/pubmed/22170662	Taira T, Hatoyama Y.	Nature. 2011 Dec 14;480(7377):313-4. doi: 10.1038/480313a. No abstract available.	Nature. 2011	PubMed	citation	PMID:22170662	pubmed	22170662	create date:2011/12/16 | first author:Taira T
Stem cells: The cell division.	/pubmed/22170661	Abbott A.	Nature. 2011 Dec 15;480(7377):310-2. doi: 10.1038/480310a. No abstract available.	Nature. 2011	PubMed	citation	PMID:22170661	pubmed	22170661	create date:2011/12/16 | first author:Abbott A
Astronomy in South Africa: The long shot.	/pubmed/22170660	Cherry M.	Nature. 2011 Dec 14;480(7377):308-9. doi: 10.1038/480308a. No abstract available.	Nature. 2011	PubMed	citation	PMID:22170660	pubmed	22170660	create date:2011/12/16 | first author:Cherry M
Europe appoints science adviser.	/pubmed/22170659	Gilbert N.	Nature. 2011 Dec 12;480(7377):305. doi: 10.1038/480305a. No abstract available.	Nature. 2011	PubMed	citation	PMID:22170659	pubmed	22170659	create date:2011/12/16 | first author:Gilbert N
Rhapsody for Hungarian science.	/pubmed/22170658	Schiermeier Q.	Nature. 2011 Dec 12;480(7377):305-6. doi: 10.1038/480305b. No abstract available.	Nature. 2011	PubMed	citation	PMID:22170658	pubmed	22170658	create date:2011/12/16 | first author:Schiermeier Q
Three-dimensional technique on trial.	/pubmed/22170657	Reich ES.	Nature. 2011 Dec 14;480(7377):303. doi: 10.1038/480303a. No abstract available.	Nature. 2011	PubMed	citation	PMID:22170657	pubmed	22170657	create date:2011/12/16 | first author:Reich ES
Super-Earths give theorists a super headache.	/pubmed/22170656	Hand E.	Nature. 2011 Dec 13;480(7377):302. doi: 10.1038/480302a. No abstract available.	Nature. 2011	PubMed	citation	PMID:22170656	pubmed	22170656	create date:2011/12/16 | first author:Hand E
Detectors home in on Higgs boson.	/pubmed/22170655	Reich ES.	Nature. 2011 Dec 13;480(7377):301. doi: 10.1038/480301a. No abstract available.	Nature. 2011	PubMed	citation	PMID:22170655	pubmed	22170655	create date:2011/12/16 | first author:Reich ES
Durban maps path to climate treaty.	/pubmed/22170654	Tollefson J.	Nature. 2011 Dec 13;480(7377):299-300. doi: 10.1038/480299a. No abstract available.	Nature. 2011	PubMed	citation	PMID:22170654	pubmed	22170654	create date:2011/12/16 | first author:Tollefson J
Watching the players at the climate poker table.	/pubmed/22170643	McDonald F.	Nature. 2011 Dec 13;480(7377):293. doi: 10.1038/480293a. No abstract available.	Nature. 2011	PubMed	citation	PMID:22170643	pubmed	22170643	create date:2011/12/16 | first author:McDonald F
The mask slips.	/pubmed/22170642	[No authors listed]	Nature. 2011 Dec 14;480(7377):292. doi: 10.1038/480292a. No abstract available.	Nature. 2011	PubMed	citation	PMID:22170642	pubmed	22170642	create date:2011/12/16
Critical mass.	/pubmed/22170641	[No authors listed]	Nature. 2011 Dec 14;480(7377):291. doi: 10.1038/480291a. No abstract available.	Nature. 2011	PubMed	citation	PMID:22170641	pubmed	22170641	create date:2011/12/16
Error of judgment.	/pubmed/22170640	[No authors listed]	Nature. 2011 Dec 14;480(7377):291-2. doi: 10.1038/480291b. No abstract available.	Nature. 2011	PubMed	citation	PMID:22170640	pubmed	22170640	create date:2011/12/16
Astrophysics: The final plunge.	/pubmed/22170611	Morris M.	Nature. 2012 Jan 4;481(7379):32-3. doi: 10.1038/nature10767. No abstract available.	Nature. 2012	PubMed	citation	PMID:22170611	pubmed	22170611	create date:2011/12/16 | first author:Morris M
A microRNA regulon that mediates endothelial recruitment and metastasis by cancer cells.	/pubmed/22170610	Png KJ, Halberg N, Yoshida M, Tavazoie SF.	Nature. 2011 Dec 14;481(7380):190-4. doi: 10.1038/nature10661.	Nature. 2011	PubMed	citation	PMID:22170610	pubmed	22170610	create date:2011/12/16 | first author:Png KJ
Implementation of a Toffoli gate with superconducting circuits.	/pubmed/22170609	Fedorov A, Steffen L, Baur M, da Silva MP, Wallraff A.	Nature. 2011 Dec 14;481(7380):170-2. doi: 10.1038/nature10713.	Nature. 2011	PubMed	citation	PMID:22170609	pubmed	22170609	create date:2011/12/16 | first author:Fedorov A
Cryptochromes mediate rhythmic repression of the glucocorticoid receptor.	/pubmed/22170608	Lamia KA, Papp SJ, Yu RT, Barish GD, Uhlenhaut NH, Jonker JW, Downes M, Evans RM.	Nature. 2011 Dec 14;480(7378):552-6. doi: 10.1038/nature10700.	Nature. 2011	PubMed	citation	PMID:22170608	pubmed	22170608	create date:2011/12/16 | first author:Lamia KA
A gas cloud on its way towards the supermassive black hole at the Galactic Centre.	/pubmed/22170607	Gillessen S, Genzel R, Fritz TK, Quataert E, Alig C, Burkert A, Cuadra J, Eisenhauer F, Pfuhl O, Dodds-Eden K, Gammie CF, Ott T.	Nature. 2011 Dec 14;481(7379):51-4. doi: 10.1038/nature10652.	Nature. 2011	PubMed	citation	PMID:22170607	pubmed	22170607	create date:2011/12/16 | first author:Gillessen S
DNA-binding factors shape the mouse methylome at distal regulatory regions.	/pubmed/22170606	Stadler MB, Murr R, Burger L, Ivanek R, Lienert F, Schöler A, Wirbelauer C, Oakeley EJ, Gaidatzis D, Tiwari VK, Schübeler D.	Nature. 2011 Dec 14;480(7378):490-5. doi: 10.1038/nature10716.	Nature. 2011	PubMed	citation	PMID:22170606	pubmed	22170606	create date:2011/12/16 | first author:Stadler MB
Perspective: A model disease.	/pubmed/22169808	Matsui W.	Nature. 2011 Dec 14;480(7377):S58. doi: 10.1038/480S58a. No abstract available.	Nature. 2011	PubMed	citation	PMID:22169808	pubmed	22169808	create date:2011/12/16 | first author:Matsui W
Orthopaedics: Structural support.	/pubmed/22169807	Berglund J.	Nature. 2011 Dec 14;480(7377):S56-7. doi: 10.1038/480S56a. No abstract available.	Nature. 2011	PubMed	citation	PMID:22169807	pubmed	22169807	create date:2011/12/16 | first author:Berglund J
Aetiology: The path to disease.	/pubmed/22169806	Graber C.	Nature. 2011 Dec 14;480(7377):S54-5. doi: 10.1038/480S54a. No abstract available.	Nature. 2011	PubMed	citation	PMID:22169806	pubmed	22169806	create date:2011/12/16 | first author:Graber C
Imaging: Seeing is believing.	/pubmed/22169805	Willyard C.	Nature. 2011 Dec 14;480(7377):S52-3. doi: 10.1038/480S52a. No abstract available.	Nature. 2011	PubMed	citation	PMID:22169805	pubmed	22169805	create date:2011/12/16 | first author:Willyard C
Genetics: Profiling a shape-shifter.	/pubmed/22169804	Humphries C.	Nature. 2011 Dec 14;480(7377):S50-1. doi: 10.1038/480S50a. No abstract available.	Nature. 2011	PubMed	citation	PMID:22169804	pubmed	22169804	create date:2011/12/16 | first author:Humphries C
Microenvironment: Neighbourhood watch.	/pubmed/22169803	Hughes V.	Nature. 2011 Dec 14;480(7377):S48-9. doi: 10.1038/480S48a. No abstract available.	Nature. 2011	PubMed	citation	PMID:22169803	pubmed	22169803	create date:2011/12/16 | first author:Hughes V
Stem cells: Transplants on trial.	/pubmed/22169802	Dolgin E.	Nature. 2011 Dec 14;480(7377):S46-7. doi: 10.1038/480S46a. No abstract available.	Nature. 2011	PubMed	citation	PMID:22169802	pubmed	22169802	create date:2011/12/16 | first author:Dolgin E
Tumorigenesis: Testing ground for cancer stem cells.	/pubmed/22169801	Delude C.	Nature. 2011 Dec 14;480(7377):S43-5. doi: 10.1038/480S43a. No abstract available.	Nature. 2011	PubMed	citation	PMID:22169801	pubmed	22169801	create date:2011/12/16 | first author:Delude C
Drugs: More shots on target.	/pubmed/22169800	Appel A.	Nature. 2011 Dec 14;480(7377):S40-2. doi: 10.1038/480S40a. No abstract available.	Nature. 2011	PubMed	citation	PMID:22169800	pubmed	22169800	create date:2011/12/16 | first author:Appel A
Animal models: Towards a myeloma mouse.	/pubmed/22169799	DeWeerdt S.	Nature. 2011 Dec 14;480(7377):S38-9. doi: 10.1038/480S38a. No abstract available.	Nature. 2011	PubMed	citation	PMID:22169799	pubmed	22169799	create date:2011/12/16 | first author:DeWeerdt S
Diagnostics: The early bird.	/pubmed/22169798	Gravitz L.	Nature. 2011 Dec 14;480(7377):S36-7. doi: 10.1038/480S36a. No abstract available.	Nature. 2011	PubMed	citation	PMID:22169798	pubmed	22169798	create date:2011/12/16 | first author:Gravitz L
Overview: Multiple lines of attack.	/pubmed/22169797	Graham-Rowe D.	Nature. 2011 Dec 14;480(7377):S34-5. doi: 10.1038/480S34a. No abstract available.	Nature. 2011	PubMed	citation	PMID:22169797	pubmed	22169797	create date:2011/12/16 | first author:Graham-Rowe D
Multiple myeloma.	/pubmed/22169796	Brody H.	Nature. 2011 Dec 14;480(7377):S33. doi: 10.1038/480S33a. No abstract available.	Nature. 2011	PubMed	citation	PMID:22169796	pubmed	22169796	create date:2011/12/16 | first author:Brody H
Drugs: Lines of defence.	/pubmed/22158299	Palmer R.	Nature. 2011 Dec 7;480(7376):S9-10. doi: 10.1038/480S9a. No abstract available.	Nature. 2011	PubMed	citation	PMID:22158299	pubmed	22158299	create date:2011/12/14 | first author:Palmer R
Prevention: Vaccine for all seasons.	/pubmed/22158298	Schlütter J.	Nature. 2011 Nov 7;480(7376):S6-8. doi: 10.1038/480S6a. No abstract available.	Nature. 2011	PubMed	citation	PMID:22158298	pubmed	22158298	create date:2011/12/14 | first author:Schlütter J
Q&A: The flu catcher. An interview with Richard Webby by Rebecca Kessler.	/pubmed/22158297	Webby R.	Nature. 2011 Dec 7;480(7376):S4-5. doi: 10.1038/480S4a. No abstract available.	Nature. 2011	PubMed	citation	PMID:22158297	pubmed	22158297	create date:2011/12/14 | first author:Webby R
Epidemiology: Racing against the flu.	/pubmed/22158296	Graham-Rowe D.	Nature. 2011 Dec 7;480(7376):S2-3. doi: 10.1038/480S2a. No abstract available.	Nature. 2011	PubMed	citation	PMID:22158296	pubmed	22158296	create date:2011/12/14 | first author:Graham-Rowe D
Morbidity: A personal response.	/pubmed/22158295	Junge C.	Nature. 2011 Dec 7;480(7376):S14-5. doi: 10.1038/480S14a. No abstract available.	Nature. 2011	PubMed	citation	PMID:22158295	pubmed	22158295	create date:2011/12/14 | first author:Junge C
Title	URL	Description	Details	ShortDetails	Resource	Type	Identifiers	Db	EntrezUID	Properties
Public health: Life lessons.	/pubmed/22158294	Parada LV.	Nature. 2011 Dec 7;480(7376):S11-3. doi: 10.1038/480S11a. No abstract available.	Nature. 2011	PubMed	citation	PMID:22158294	pubmed	22158294	create date:2011/12/14 | first author:Parada LV
Influenza.	/pubmed/22158293	Brody H.	Nature. 2011 Dec 7;480(7376):S1. doi: 10.1038/480S1a. No abstract available.	Nature. 2011	PubMed	citation	PMID:22158293	pubmed	22158293	create date:2011/12/14 | first author:Brody H
GSK-3α/β kinases and amyloid production in vivo.	/pubmed/22158250	Jaworski T, Dewachter I, Lechat B, Gees M, Kremer A, Demedts D, Borghgraef P, Devijver H, Kügler S, Patel S, Woodgett JR, Van Leuven F.	Nature. 2011 Dec 7;480(7376):E4-5; discussion E6. doi: 10.1038/nature10615.	Nature. 2011	PubMed	citation	PMID:22158250	pubmed	22158250	create date:2011/12/14 | first author:Jaworski T
Predicting mutation outcome from early stochastic variation in genetic interaction partners.	/pubmed/22158248	Burga A, Casanueva MO, Lehner B.	Nature. 2011 Dec 7;480(7376):250-3. doi: 10.1038/nature10665.	Nature. 2011	PubMed	citation	PMID:22158248	pubmed	22158248	create date:2011/12/14 | first author:Burga A
Acute vision in the giant Cambrian predator Anomalocaris and the origin of compound eyes.	/pubmed/22158247	Paterson JR, García-Bellido DC, Lee MS, Brock GA, Jago JB, Edgecombe GD.	Nature. 2011 Dec 7;480(7376):237-40. doi: 10.1038/nature10689.	Nature. 2011	PubMed	citation	PMID:22158247	pubmed	22158247	create date:2011/12/14 | first author:Paterson JR
Combined obliquity and precession pacing of late Pleistocene deglaciations.	/pubmed/22158246	Huybers P.	Nature. 2011 Dec 8;480(7376):229-32. doi: 10.1038/nature10626.	Nature. 2011	PubMed	citation	PMID:22158246	pubmed	22158246	create date:2011/12/14 | first author:Huybers P
Trifluoromethylation of arenes and heteroarenes by means of photoredox catalysis.	/pubmed/22158245	Nagib DA, MacMillan DW.	Nature. 2011 Dec 8;480(7376):224-8. doi: 10.1038/nature10647.	Nature. 2011	PubMed	citation	PMID:22158245	pubmed	22158245	create date:2011/12/14 | first author:Nagib DA
Two ten-billion-solar-mass black holes at the centres of giant elliptical galaxies.	/pubmed/22158244	McConnell NJ, Ma CP, Gebhardt K, Wright SA, Murphy JD, Lauer TR, Graham JR, Richstone DO.	Nature. 2011 Dec 8;480(7376):215-8. doi: 10.1038/nature10636.	Nature. 2011	PubMed	citation	PMID:22158244	pubmed	22158244	create date:2011/12/14 | first author:McConnell NJ
Assembly of hybrid photonic architectures from nanophotonic constituents.	/pubmed/22158243	Benson O.	Nature. 2011 Dec 8;480(7376):193-9. doi: 10.1038/nature10610.	Nature. 2011	PubMed	citation	PMID:22158243	pubmed	22158243	create date:2011/12/14 | first author:Benson O
Cancer: Sacrifice for survival.	/pubmed/22158241	Grüning NM, Ralser M.	Nature. 2011 Dec 7;480(7376):190-1. doi: 10.1038/480190a. No abstract available.	Nature. 2011	PubMed	citation	PMID:22158241	pubmed	22158241	create date:2011/12/14 | first author:Grüning NM
Materials science: A sense for touch.	/pubmed/22158240	Mate CM, Carpick RW.	Nature. 2011 Dec 7;480(7376):189-90. doi: 10.1038/480189a. No abstract available.	Nature. 2011	PubMed	citation	PMID:22158240	pubmed	22158240	create date:2011/12/14 | first author:Mate CM
Genetics: Noise rules.	/pubmed/22158239	El-Samad H, Weissman JS.	Nature. 2011 Dec 7;480(7376):188-9. doi: 10.1038/480188a. No abstract available.	Nature. 2011	PubMed	citation	PMID:22158239	pubmed	22158239	create date:2011/12/14 | first author:El-Samad H
Astrophysics: Monster black holes.	/pubmed/22158238	Cappellari M.	Nature. 2011 Dec 7;480(7376):187-8. doi: 10.1038/480187a. No abstract available.	Nature. 2011	PubMed	citation	PMID:22158238	pubmed	22158238	create date:2011/12/14 | first author:Cappellari M
Stem cells: The clock within.	/pubmed/22158237	Aguilar-Arnal L, Sassone-Corsi P.	Nature. 2011 Dec 7;480(7376):185-7. doi: 10.1038/480185a. No abstract available.	Nature. 2011	PubMed	citation	PMID:22158237	pubmed	22158237	create date:2011/12/14 | first author:Aguilar-Arnal L
Organic chemistry: A radical approach to diversity.	/pubmed/22158236	Parsons AT, Buchwald SL.	Nature. 2011 Dec 7;480(7376):184-5. doi: 10.1038/480184a. No abstract available.	Nature. 2011	PubMed	citation	PMID:22158236	pubmed	22158236	create date:2011/12/14 | first author:Parsons AT
Norman Ramsey (1915-2011).	/pubmed/22158235	Wineland D.	Nature. 2011 Dec 7;480(7376):182. doi: 10.1038/480182a. No abstract available.	Nature. 2011	PubMed	citation	PMID:22158235	pubmed	22158235	create date:2011/12/14 | first author:Wineland D
Violence: The role of society and state.	/pubmed/22158233	Nelson GG.	Nature. 2011 Dec 7;480(7376):181. doi: 10.1038/480181a. No abstract available.	Nature. 2011	PubMed	citation	PMID:22158233	pubmed	22158233	create date:2011/12/14 | first author:Nelson GG
Military intelligence: Caution over Iran's nuclear plans.	/pubmed/22158232	Grula JW.	Nature. 2011 Dec 7;480(7376):181. doi: 10.1038/480181d. No abstract available.	Nature. 2011	PubMed	citation	PMID:22158232	pubmed	22158232	create date:2011/12/14 | first author:Grula JW
Violence: Intuition is important too.	/pubmed/22158231	Tudge C.	Nature. 2011 Dec 7;480(7376):181. doi: 10.1038/480181b. No abstract available.	Nature. 2011	PubMed	citation	PMID:22158231	pubmed	22158231	create date:2011/12/14 | first author:Tudge C
Behavioural biology: Canny liars score by tricking themselves.	/pubmed/22158230	Davis MA.	Nature. 2011 Dec 7;480(7376):181. doi: 10.1038/480181e. No abstract available.	Nature. 2011	PubMed	citation	PMID:22158230	pubmed	22158230	create date:2011/12/14 | first author:Davis MA
Scientific fraud: Europe must address research misconduct.	/pubmed/22158229	Bosch X.	Nature. 2011 Dec 7;480(7376):181. doi: 10.1038/480181c. No abstract available.	Nature. 2011	PubMed	citation	PMID:22158229	pubmed	22158229	create date:2011/12/14 | first author:Bosch X
Social science: Open up online research.	/pubmed/22158224	Halavais A.	Nature. 2011 Dec 7;480(7376):174-5. doi: 10.1038/480174a. No abstract available.	Nature. 2011	PubMed	citation	PMID:22158224	pubmed	22158224	create date:2011/12/14 | first author:Halavais A
Technology: Asia's space race.	/pubmed/22158223	Moltz JC.	Nature. 2011 Dec 7;480(7376):171-3. doi: 10.1038/480171a. No abstract available.	Nature. 2011	PubMed	citation	PMID:22158223	pubmed	22158223	create date:2011/12/14 | first author:Moltz JC
Out-of-body experience: Master of illusion.	/pubmed/22158222	Yong E.	Nature. 2011 Dec 7;480(7376):168-70. doi: 10.1038/480168a. No abstract available.	Nature. 2011	PubMed	citation	PMID:22158222	pubmed	22158222	create date:2011/12/14 | first author:Yong E
Ocean conservation: Uncertain sanctuary.	/pubmed/22158221	Cressey D.	Nature. 2011 Dec 8;480(7376):166-7. doi: 10.1038/480166a. No abstract available.	Nature. 2011	PubMed	citation	PMID:22158221	pubmed	22158221	create date:2011/12/14 | first author:Cressey D
State cuts fuel California protests.	/pubmed/22158220	Check Hayden E.	Nature. 2011 Dec 6;480(7376):164. doi: 10.1038/480164a. No abstract available.	Nature. 2011	PubMed	citation	PMID:22158220	pubmed	22158220	create date:2011/12/14 | first author:Check Hayden E
Dynamo maker ready to roll.	/pubmed/22158219	Young S.	Nature. 2011 Dec 7;480(7376):162-3. doi: 10.1038/480162a. No abstract available.	Nature. 2011	PubMed	citation	PMID:22158219	pubmed	22158219	create date:2011/12/14 | first author:Young S
Novartis to shut brain research facility.	/pubmed/22158218	Abbott A.	Nature. 2011 Dec 6;480(7376):161-2. doi: 10.1038/480161a. No abstract available.	Nature. 2011	PubMed	citation	PMID:22158218	pubmed	22158218	create date:2011/12/14 | first author:Abbott A
Nano rules fall foul of data gap.	/pubmed/22158217	Samuel Reich E.	Nature. 2011 Dec 6;480(7376):160-1. doi: 10.1038/480160a. No abstract available.	Nature. 2011	PubMed	citation	PMID:22158217	pubmed	22158217	create date:2011/12/14 | first author:Samuel Reich E
Cutbacks threaten HIV gains.	/pubmed/22158216	Wadman M.	Nature. 2011 Dec 8;480(7376):159-60. doi: 10.1038/480159a. No abstract available.	Nature. 2011	PubMed	citation	PMID:22158216	pubmed	22158216	create date:2011/12/14 | first author:Wadman M
If you want to win the game, you must join in.	/pubmed/22158205	Kassen R.	Nature. 2011 Dec 7;480(7376):153. doi: 10.1038/480153a. No abstract available.	Nature. 2011	PubMed	citation	PMID:22158205	pubmed	22158205	create date:2011/12/14 | first author:Kassen R
A massive comfort.	/pubmed/22158204	[No authors listed]	Nature. 2011 Dec 7;480(7376):152. doi: 10.1038/480152a. No abstract available.	Nature. 2011	PubMed	citation	PMID:22158204	pubmed	22158204	create date:2011/12/14
The press under pressure.	/pubmed/22158203	[No authors listed]	Nature. 2011 Dec 7;480(7376):151. doi: 10.1038/480151a. No abstract available.	Nature. 2011	PubMed	citation	PMID:22158203	pubmed	22158203	create date:2011/12/14
Troubled waters.	/pubmed/22158202	[No authors listed]	Nature. 2011 Dec 7;480(7376):151-2. doi: 10.1038/480151b. No abstract available.	Nature. 2011	PubMed	citation	PMID:22158202	pubmed	22158202	create date:2011/12/14
Acquisition of a multifunctional IgA+ plasma cell phenotype in the gut.	/pubmed/22158124	Fritz JH, Rojas OL, Simard N, McCarthy DD, Hapfelmeier S, Rubino S, Robertson SJ, Larijani M, Gosselin J, Ivanov II, Martin A, Casellas R, Philpott DJ, Girardin SE, McCoy KD, Macpherson AJ, Paige CJ, Gommerman JL.	Nature. 2011 Dec 11;481(7380):199-203. doi: 10.1038/nature10698.	Nature. 2011	PubMed	citation	PMID:22158124	pubmed	22158124	create date:2011/12/14 | first author:Fritz JH
An unanticipated architecture of the 750-kDa α6β6 holoenzyme of 3-methylcrotonyl-CoA carboxylase.	/pubmed/22158123	Huang CS, Ge P, Zhou ZH, Tong L.	Nature. 2011 Dec 11;481(7380):219-23. doi: 10.1038/nature10691.	Nature. 2011	PubMed	citation	PMID:22158123	pubmed	22158123	create date:2011/12/14 | first author:Huang CS
Cysteine methylation disrupts ubiquitin-chain sensing in NF-κB activation.	/pubmed/22158122	Zhang L, Ding X, Cui J, Xu H, Chen J, Gong YN, Hu L, Zhou Y, Ge J, Lu Q, Liu L, Chen S, Shao F.	Nature. 2011 Dec 11;481(7380):204-8. doi: 10.1038/nature10690.	Nature. 2011	PubMed	citation	PMID:22158122	pubmed	22158122	create date:2011/12/14 | first author:Zhang L
DCC constrains tumour progression via its dependence receptor activity.	/pubmed/22158121	Castets M, Broutier L, Molin Y, Brevet M, Chazot G, Gadot N, Paquet A, Mazelin L, Jarrosson-Wuilleme L, Scoazec JY, Bernet A, Mehlen P.	Nature. 2011 Dec 11. doi: 10.1038/nature10708. [Epub ahead of print]	Nature. 2011	PubMed	citation	PMID:22158121	pubmed	22158121	create date:2011/12/14 | first author:Castets M
Fast core rotation in red-giant stars as revealed by gravity-dominated mixed modes.	/pubmed/22158105	Beck PG, Montalban J, Kallinger T, De Ridder J, Aerts C, García RA, Hekker S, Dupret MA, Mosser B, Eggenberger P, Stello D, Elsworth Y, Frandsen S, Carrier F, Hillen M, Gruberbauer M, Christensen-Dalsgaard J, Miglio A, Valentini M, Bedding TR, Kjeldsen H, Girouard FR, et al.	Nature. 2011 Dec 7;481(7379):55-7. doi: 10.1038/nature10612.	Nature. 2011	PubMed	citation	PMID:22158105	pubmed	22158105	create date:2011/12/14 | first author:Beck PG
A disinhibitory microcircuit for associative fear learning in the auditory cortex.	/pubmed/22158104	Letzkus JJ, Wolff SB, Meyer EM, Tovote P, Courtin J, Herry C, Lüthi A.	Nature. 2011 Dec 7;480(7377):331-5. doi: 10.1038/nature10674.	Nature. 2011	PubMed	citation	PMID:22158104	pubmed	22158104	create date:2011/12/14 | first author:Letzkus JJ
Interactions between cancer stem cells and their niche govern metastatic colonization.	/pubmed/22158103	Malanchi I, Santamaria-Martínez A, Susanto E, Peng H, Lehr HA, Delaloye JF, Huelsken J.	Nature. 2011 Dec 7;481(7379):85-9. doi: 10.1038/nature10694.	Nature. 2011	PubMed	citation	PMID:22158103	pubmed	22158103	create date:2011/12/14 | first author:Malanchi I
Reversal of cocaine-evoked synaptic potentiation resets drug-induced adaptive behaviour.	/pubmed/22158102	Pascoli V, Turiault M, Lüscher C.	Nature. 2011 Dec 7;481(7379):71-5. doi: 10.1038/nature10709.	Nature. 2011	PubMed	citation	PMID:22158102	pubmed	22158102	create date:2011/12/14 | first author:Pascoli V
Open structure of the Ca2+ gating ring in the high-conductance Ca2+-activated K+ channel.	/pubmed/22139424	Yuan P, Leonetti MD, Hsiung Y, MacKinnon R.	Nature. 2011 Dec 4;481(7379):94-7. doi: 10.1038/nature10670.	Nature. 2011	PubMed	citation	PMID:22139424	pubmed	22139424	create date:2011/12/06 | first author:Yuan P
Modulation of TRPA1 thermal sensitivity enables sensory discrimination in Drosophila.	/pubmed/22139422	Kang K, Panzano VC, Chang EC, Ni L, Dainis AM, Jenkins AM, Regna K, Muskavitch MA, Garrity PA.	Nature. 2011 Dec 4;481(7379):76-80. doi: 10.1038/nature10715.	Nature. 2011	PubMed	citation	PMID:22139422	pubmed	22139422	create date:2011/12/06 | first author:Kang K
Frictional ageing from interfacial bonding and the origins of rate and state friction.	/pubmed/22139421	Li Q, Tullis TE, Goldsby D, Carpick RW.	Nature. 2011 Nov 30;480(7376):233-6. doi: 10.1038/nature10589.	Nature. 2011	PubMed	citation	PMID:22139421	pubmed	22139421	create date:2011/12/06 | first author:Li Q
Antibody-based protection against HIV infection by vectored immunoprophylaxis.	/pubmed/22139420	Balazs AB, Chen J, Hong CM, Rao DS, Yang L, Baltimore D.	Nature. 2011 Nov 30;481(7379):81-4. doi: 10.1038/nature10660.	Nature. 2011	PubMed	citation	PMID:22139420	pubmed	22139420	create date:2011/12/06 | first author:Balazs AB
New gene functions in megakaryopoiesis and platelet formation.	/pubmed/22139419	Gieger C, Radhakrishnan A, Cvejic A, Tang W, Porcu E, Pistis G, Serbanovic-Canic J, Elling U, Goodall AH, Labrune Y, Lopez LM, Mägi R, Meacham S, Okada Y, Pirastu N, Sorice R, Teumer A, Voss K, Zhang W, Ramirez-Solis R, Bis JC, Ellinghaus D, et al.	Nature. 2011 Nov 30;480(7376):201-8. doi: 10.1038/nature10659.	Nature. 2011	PubMed	citation	PMID:22139419	pubmed	22139419	create date:2011/12/06 | first author:Gieger C
Atomic homodyne detection of continuous-variable entangled twin-atom states.	/pubmed/22139418	Gross C, Strobel H, Nicklas E, Zibold T, Bar-Gill N, Kurizki G, Oberthaler MK.	Nature. 2011 Nov 30;480(7376):219-23. doi: 10.1038/nature10654.	Nature. 2011	PubMed	citation	PMID:22139418	pubmed	22139418	create date:2011/12/06 | first author:Gross C
Single-cell analysis: Imaging is everything .	/pubmed/22135796	Maxmen A.	Nature. 2011 Dec 1;480(7375):139-41. No abstract available.	Nature. 2011	PubMed	citation	PMID:22135796	pubmed	22135796	create date:2011/12/03 | first author:Maxmen A
Non-uniqueness and instability of 'ankylography'.	/pubmed/22129733	Wang G, Yu H, Cong W, Katsevich A.	Nature. 2011 Nov 30;480(7375):E2-3. doi: 10.1038/nature10635. No abstract available.	Nature. 2011	PubMed	citation	PMID:22129733	pubmed	22129733	create date:2011/12/02 | first author:Wang G
Title	URL	Description	Details	ShortDetails	Resource	Type	Identifiers	Db	EntrezUID	Properties
Fundamental limits of 'ankylography' due to dimensional deficiency.	/pubmed/22129732	Wei H.	Nature. 2011 Nov 30;480(7375):E1. doi: 10.1038/nature10634. No abstract available.	Nature. 2011	PubMed	citation	PMID:22129732	pubmed	22129732	create date:2011/12/02 | first author:Wei H
Single-cell analysis: The deepest differences.	/pubmed/22129730	Schubert C.	Nature. 2011 Nov 30;480(7375):133-7. doi: 10.1038/480133a. No abstract available.	Nature. 2011	PubMed	citation	PMID:22129730	pubmed	22129730	create date:2011/12/02 | first author:Schubert C
Correlation between deep fluids, tremor and creep along the central San Andreas fault.	/pubmed/22129729	Becken M, Ritter O, Bedrosian PA, Weckmann U.	Nature. 2011 Nov 30;480(7375):87-90. doi: 10.1038/nature10609.	Nature. 2011	PubMed	citation	PMID:22129729	pubmed	22129729	create date:2011/12/02 | first author:Becken M
The oxidation state of Hadean magmas and implications for early Earth's atmosphere.	/pubmed/22129728	Trail D, Watson EB, Tailby ND.	Nature. 2011 Nov 30;480(7375):79-82. doi: 10.1038/nature10655.	Nature. 2011	PubMed	citation	PMID:22129728	pubmed	22129728	create date:2011/12/02 | first author:Trail D
Observation of a pairing pseudogap in a two-dimensional Fermi gas.	/pubmed/22129727	Feld M, Fröhlich B, Vogt E, Koschorreck M, Köhl M.	Nature. 2011 Nov 30;480(7375):75-8. doi: 10.1038/nature10627.	Nature. 2011	PubMed	citation	PMID:22129727	pubmed	22129727	create date:2011/12/02 | first author:Feld M
The unusual γ-ray burst GRB 101225A from a helium star/neutron star merger at redshift 0.33.	/pubmed/22129726	Thöne CC, de Ugarte Postigo A, Fryer CL, Page KL, Gorosabel J, Aloy MA, Perley DA, Kouveliotou C, Janka HT, Mimica P, Racusin JL, Krimm H, Cummings J, Oates SR, Holland ST, Siegel MH, De Pasquale M, Sonbas E, Im M, Park WK, Kann DA, Guziy S, et al.	Nature. 2011 Nov 30;480(7375):72-4. doi: 10.1038/nature10611.	Nature. 2011	PubMed	citation	PMID:22129726	pubmed	22129726	create date:2011/12/02 | first author:Thöne CC
The unusual gamma-ray burst GRB 101225A explained as a minor body falling onto a neutron star.	/pubmed/22129725	Campana S, Lodato G, D'Avanzo P, Panagia N, Rossi EM, Della Valle M, Tagliaferri G, Antonelli LA, Covino S, Ghirlanda G, Ghisellini G, Melandri A, Pian E, Salvaterra R, Cusumano G, D'Elia V, Fugazza D, Palazzi E, Sbarufatti B, Vergani SD.	Nature. 2011 Nov 30;480(7375):69-71. doi: 10.1038/nature10592.	Nature. 2011	PubMed	citation	PMID:22129725	pubmed	22129725	create date:2011/12/02 | first author:Campana S
The case against climate regulation via oceanic phytoplankton sulphur emissions.	/pubmed/22129724	Quinn PK, Bates TS.	Nature. 2011 Nov 30;480(7375):51-6. doi: 10.1038/nature10580. Review.	Nature. 2011	PubMed	citation	PMID:22129724	pubmed	22129724	create date:2011/12/02 | first author:Quinn PK
Earth science: Redox state of early magmas.	/pubmed/22129723	Scaillet B, Gaillard F.	Nature. 2011 Nov 30;480(7375):48-9. doi: 10.1038/480048a. No abstract available.	Nature. 2011	PubMed	citation	PMID:22129723	pubmed	22129723	create date:2011/12/02 | first author:Scaillet B
Astrophysics: A puzzling γ-ray burst.	/pubmed/22129722	Costa E.	Nature. 2011 Nov 30;480(7375):47-8. doi: 10.1038/480047a. No abstract available.	Nature. 2011	PubMed	citation	PMID:22129722	pubmed	22129722	create date:2011/12/02 | first author:Costa E
Regenerative Medicine: Organ recital in a dish.	/pubmed/22129721	Rizzoti K, Lovell-Badge R.	Nature. 2011 Nov 30;480(7375):44-6. doi: 10.1038/480044a. No abstract available.	Nature. 2011	PubMed	citation	PMID:22129721	pubmed	22129721	create date:2011/12/02 | first author:Rizzoti K
Evolution: Big brains explained.	/pubmed/22129720	Potts R.	Nature. 2011 Nov 30;480(7375):43-4. doi: 10.1038/480043a. No abstract available.	Nature. 2011	PubMed	citation	PMID:22129720	pubmed	22129720	create date:2011/12/02 | first author:Potts R
Forum Optics: Perfect lenses in focus.	/pubmed/22129719	Tyc T, Zhang X.	Nature. 2011 Nov 30;480(7375):42-3. doi: 10.1038/480042a. No abstract available.	Nature. 2011	PubMed	citation	PMID:22129719	pubmed	22129719	create date:2011/12/02 | first author:Tyc T
John McCarthy (1927-2011).	/pubmed/22129718	Lifschitz V.	Nature. 2011 Nov 30;480(7375):40. doi: 10.1038/480040a. No abstract available.	Nature. 2011	PubMed	citation	PMID:22129718	pubmed	22129718	create date:2011/12/02 | first author:Lifschitz V
Food security: Close crop yield gap.	/pubmed/22129717	Finger R.	Nature. 2011 Nov 30;480(7375):39. doi: 10.1038/480039e. No abstract available.	Nature. 2011	PubMed	citation	PMID:22129717	pubmed	22129717	create date:2011/12/02 | first author:Finger R
Development models: Arab science to turn spring into summer.	/pubmed/22129716	Fathallah MD.	Nature. 2011 Nov 30;480(7375):39. doi: 10.1038/480039a. No abstract available.	Nature. 2011	PubMed	citation	PMID:22129716	pubmed	22129716	create date:2011/12/02 | first author:Fathallah MD
Double truth: Climate results for public vetting.	/pubmed/22129715	Hampel M, Mahony M, Hulme M.	Nature. 2011 Nov 30;480(7375):39. doi: 10.1038/480039b. No abstract available.	Nature. 2011	PubMed	citation	PMID:22129715	pubmed	22129715	create date:2011/12/02 | first author:Hampel M
Food security: A role for Europe.	/pubmed/22129714	Benton T, Hartel T, Settele J.	Nature. 2011 Nov 30;480(7375):39. doi: 10.1038/480039d. No abstract available.	Nature. 2011	PubMed	citation	PMID:22129714	pubmed	22129714	create date:2011/12/02 | first author:Benton T
Cloning technology: Control the bonanza for research eggs.	/pubmed/22129713	Darnovsky M, Fogel SB, Norsigian J.	Nature. 2011 Nov 30;480(7375):39. doi: 10.1038/480039c. No abstract available.	Nature. 2011	PubMed	citation	PMID:22129713	pubmed	22129713	create date:2011/12/02 | first author:Darnovsky M
The new cell biology: Beyond HeLa cells.	/pubmed/22129708	Hyman AH, Simons K.	Nature. 2011 Nov 30;480(7375):34. doi: 10.1038/480034a. No abstract available.	Nature. 2011	PubMed	citation	PMID:22129708	pubmed	22129708	create date:2011/12/02 | first author:Hyman AH
Climate change: High risk of permafrost thaw.	/pubmed/22129707	Schuur EA, Abbott B.	Nature. 2011 Nov 30;480(7375):32-3. doi: 10.1038/480032a. No abstract available.	Nature. 2011	PubMed	citation	PMID:22129707	pubmed	22129707	create date:2011/12/02 | first author:Schuur EA
Antarctica: Turning the world upside down.	/pubmed/22129706	Larson EJ.	Nature. 2011 Nov 30;480(7375):29-31. doi: 10.1038/480029a. No abstract available.	Nature. 2011	PubMed	citation	PMID:22129706	pubmed	22129706	create date:2011/12/02 | first author:Larson EJ
Cell biology: The new cell anatomy.	/pubmed/22129705	Kwok R.	Nature. 2011 Dec 1;480(7375):26-8. doi: 10.1038/480026a. No abstract available.	Nature. 2011	PubMed	citation	PMID:22129705	pubmed	22129705	create date:2011/12/02 | first author:Kwok R
Fighting for the forest: The roadless warrior.	/pubmed/22129704	Tollefson J.	Nature. 2011 Dec 1;480(7375):22-4. doi: 10.1038/480022a. No abstract available.	Nature. 2011	PubMed	citation	PMID:22129704	pubmed	22129704	create date:2011/12/02 | first author:Tollefson J
Outcry over EU budget plan.	/pubmed/22129702	Butler D.	Nature. 2011 Nov 29;480(7375):19-20. doi: 10.1038/480019a. No abstract available.	Nature. 2011	PubMed	citation	PMID:22129702	pubmed	22129702	create date:2011/12/02 | first author:Butler D
Blockbuster drug bows out.	/pubmed/22129701	Ledford H.	Nature. 2011 Nov 29;480(7375):16-7. doi: 10.1038/480016a. No abstract available.	Nature. 2011	PubMed	citation	PMID:22129701	pubmed	22129701	create date:2011/12/02 | first author:Ledford H
Scientists, meet capitalists.	/pubmed/22129700	Reich ES.	Nature. 2011 Nov 30;480(7375):15. doi: 10.1038/480015a. No abstract available.	Nature. 2011	PubMed	citation	PMID:22129700	pubmed	22129700	create date:2011/12/02 | first author:Reich ES
Australia's marine plans questioned.	/pubmed/22129699	Cressey D.	Nature. 2011 Nov 29;480(7375):14-5. doi: 10.1038/480014a. No abstract available.	Nature. 2011	PubMed	citation	PMID:22129699	pubmed	22129699	create date:2011/12/02 | first author:Cressey D
Embattled scientist in theft probe.	/pubmed/22129698	Callaway E.	Nature. 2011 Nov 29;480(7375):13-4. doi: 10.1038/480013a. No abstract available.	Nature. 2011	PubMed	citation	PMID:22129698	pubmed	22129698	create date:2011/12/02 | first author:Callaway E
Psychology must learn a lesson from fraud case.	/pubmed/22129686	Wicherts JM.	Nature. 2011 Nov 30;480(7375):7. doi: 10.1038/480007a. No abstract available.	Nature. 2011	PubMed	citation	PMID:22129686	pubmed	22129686	create date:2011/12/02 | first author:Wicherts JM
A poor sequel.	/pubmed/22129685	[No authors listed]	Nature. 2011 Nov 30;480(7375):6. doi: 10.1038/480006a. No abstract available.	Nature. 2011	PubMed	citation	PMID:22129685	pubmed	22129685	create date:2011/12/02
Half way there.	/pubmed/22129684	[No authors listed]	Nature. 2011 Nov 30;480(7375):5. doi: 10.1038/480005a. No abstract available.	Nature. 2011	PubMed	citation	PMID:22129684	pubmed	22129684	create date:2011/12/02
False economy.	/pubmed/22129683	[No authors listed]	Nature. 2011 Nov 30;480(7375):5-6. doi: 10.1038/480005b. No abstract available.	Nature. 2011	PubMed	citation	PMID:22129683	pubmed	22129683	create date:2011/12/02
Electronics: organic growth.	/pubmed/22121517	Savage N.	Nature. 2011 Nov 24;479(7374):557-9. No abstract available.	Nature. 2011	PubMed	citation	PMID:22121517	pubmed	22121517	create date:2011/11/29 | first author:Savage N
Response to self antigen imprints regulatory memory in tissues.	/pubmed/22121024	Rosenblum MD, Gratz IK, Paw JS, Lee K, Marshak-Rothstein A, Abbas AK.	Nature. 2011 Nov 27;480(7378):538-42. doi: 10.1038/nature10664.	Nature. 2011	PubMed	citation	PMID:22121024	pubmed	22121024	create date:2011/11/29 | first author:Rosenblum MD
Structures of the multidrug exporter AcrB reveal a proximal multisite drug-binding pocket.	/pubmed/22121023	Nakashima R, Sakurai K, Yamasaki S, Nishino K, Yamaguchi A.	Nature. 2011 Nov 27;480(7378):565-9. doi: 10.1038/nature10641.	Nature. 2011	PubMed	citation	PMID:22121023	pubmed	22121023	create date:2011/11/29 | first author:Nakashima R
Structure of a methyl-coenzyme M reductase from Black Sea mats that oxidize methane anaerobically.	/pubmed/22121022	Shima S, Krueger M, Weinert T, Demmer U, Kahnt J, Thauer RK, Ermler U.	Nature. 2011 Nov 27;481(7379):98-101. doi: 10.1038/nature10663.	Nature. 2011	PubMed	citation	PMID:22121022	pubmed	22121022	create date:2011/11/29 | first author:Shima S
An equilibrium-dependent retroviral mRNA switch regulates translational recoding.	/pubmed/22121021	Houck-Loomis B, Durney MA, Salguero C, Shankar N, Nagle JM, Goff SP, D'Souza VM.	Nature. 2011 Nov 27;480(7378):561-4. doi: 10.1038/nature10657.	Nature. 2011	PubMed	citation	PMID:22121021	pubmed	22121021	create date:2011/11/29 | first author:Houck-Loomis B
GlcNAcylation of histone H2B facilitates its monoubiquitination.	/pubmed/22121020	Fujiki R, Hashiba W, Sekine H, Yokoyama A, Chikanishi T, Ito S, Imai Y, Kim J, He HH, Igarashi K, Kanno J, Ohtake F, Kitagawa H, Roeder RG, Brown M, Kato S.	Nature. 2011 Nov 27;480(7378):557-60. doi: 10.1038/nature10656.	Nature. 2011	PubMed	citation	PMID:22121020	pubmed	22121020	create date:2011/11/29 | first author:Fujiki R
Miwi catalysis is required for piRNA amplification-independent LINE1 transposon silencing.	/pubmed/22121019	Reuter M, Berninger P, Chuma S, Shah H, Hosokawa M, Funaya C, Antony C, Sachidanandam R, Pillai RS.	Nature. 2011 Nov 27;480(7376):264-7. doi: 10.1038/nature10672.	Nature. 2011	PubMed	citation	PMID:22121019	pubmed	22121019	create date:2011/11/29 | first author:Reuter M
Does gravity correct gauge couplings?	/pubmed/22113695	Ellis J, Mavromatos NE.	Nature. 2011 Nov 23;479(7374):E5-6; discussion E6. doi: 10.1038/nature10619. No abstract available.	Nature. 2011	PubMed	citation	PMID:22113695	pubmed	22113695	create date:2011/11/25 | first author:Ellis J
Evidence for an oxygen-depleted liquid outer core of the Earth.	/pubmed/22113693	Huang H, Fei Y, Cai L, Jing F, Hu X, Xie H, Zhang L, Gong Z.	Nature. 2011 Nov 23;479(7374):513-6. doi: 10.1038/nature10621.	Nature. 2011	PubMed	citation	PMID:22113693	pubmed	22113693	create date:2011/11/25 | first author:Huang H
Reconstructed changes in Arctic sea ice over the past 1,450 years.	/pubmed/22113692	Kinnard C, Zdanowicz CM, Fisher DA, Isaksson E, de Vernal A, Thompson LG.	Nature. 2011 Nov 23;479(7374):509-12. doi: 10.1038/nature10581.	Nature. 2011	PubMed	citation	PMID:22113692	pubmed	22113692	create date:2011/11/25 | first author:Kinnard C
Structural transformation in supercooled water controls the crystallization rate of ice.	/pubmed/22113691	Moore EB, Molinero V.	Nature. 2011 Nov 23;479(7374):506-8. doi: 10.1038/nature10586.	Nature. 2011	PubMed	citation	PMID:22113691	pubmed	22113691	create date:2011/11/25 | first author:Moore EB
The genome of Tetranychus urticae reveals herbivorous pest adaptations.	/pubmed/22113690	Grbić M, Van Leeuwen T, Clark RM, Rombauts S, Rouzé P, Grbić V, Osborne EJ, Dermauw W, Ngoc PC, Ortego F, Hernández-Crespo P, Diaz I, Martinez M, Navajas M, Sucena É, Magalhães S, Nagy L, Pace RM, Djuranović S, Smagghe G, Iga M, Christiaens O, et al.	Nature. 2011 Nov 23;479(7374):487-92. doi: 10.1038/nature10640.	Nature. 2011	PubMed	citation	PMID:22113690	pubmed	22113690	create date:2011/11/25 | first author:Grbić M
Palaeoanthropology: the earliest modern humans in Europe.	/pubmed/22113689	Mellars P.	Nature. 2011 Nov 23;479(7374):483-5. doi: 10.1038/479483a. No abstract available.	Nature. 2011	PubMed	citation	PMID:22113689	pubmed	22113689	create date:2011/11/25 | first author:Mellars P
Interfacial chemistry: gold's enigmatic surface.	/pubmed/22113688	Madix RJ, Friend CM.	Nature. 2011 Nov 23;479(7374):482-3. doi: 10.1038/479482a. No abstract available.	Nature. 2011	PubMed	citation	PMID:22113688	pubmed	22113688	create date:2011/11/25 | first author:Madix RJ
Cancer: final act of senescence.	/pubmed/22113687	Serrano M.	Nature. 2011 Nov 23;479(7374):481-2. doi: 10.1038/479481a. No abstract available.	Nature. 2011	PubMed	citation	PMID:22113687	pubmed	22113687	create date:2011/11/25 | first author:Serrano M
Earth science: probing the core's light elements.	/pubmed/22113686	Duffy TS.	Nature. 2011 Nov 23;479(7374):480-1. doi: 10.1038/479480a. No abstract available.	Nature. 2011	PubMed	citation	PMID:22113686	pubmed	22113686	create date:2011/11/25 | first author:Duffy TS
Arctic: sea-ice loss sparks oil drilling boom.	/pubmed/22113685	McClintock JB.	Nature. 2011 Nov 23;479(7374):478. doi: 10.1038/479478e. No abstract available.	Nature. 2011	PubMed	citation	PMID:22113685	pubmed	22113685	create date:2011/11/25 | first author:McClintock JB
Title	URL	Description	Details	ShortDetails	Resource	Type	Identifiers	Db	EntrezUID	Properties
Space telescope: debt problems go deeper.	/pubmed/22113684	Lunine JI.	Nature. 2011 Nov 23;479(7374):478. doi: 10.1038/479478c. No abstract available.	Nature. 2011	PubMed	citation	PMID:22113684	pubmed	22113684	create date:2011/11/25 | first author:Lunine JI
Mekong dam: invest in public health.	/pubmed/22113683	Blaazer AR.	Nature. 2011 Nov 23;479(7374):478. doi: 10.1038/479478a. No abstract available.	Nature. 2011	PubMed	citation	PMID:22113683	pubmed	22113683	create date:2011/11/25 | first author:Blaazer AR
Space telescope: focus on priorities.	/pubmed/22113682	Illingworth GD.	Nature. 2011 Nov 23;479(7374):478. doi: 10.1038/479478d. No abstract available.	Nature. 2011	PubMed	citation	PMID:22113682	pubmed	22113682	create date:2011/11/25 | first author:Illingworth GD
Mekong dam: assess health risks.	/pubmed/22113681	Guerrier G.	Nature. 2011 Nov 23;479(7374):478. doi: 10.1038/479478b. No abstract available.	Nature. 2011	PubMed	citation	PMID:22113681	pubmed	22113681	create date:2011/11/25 | first author:Guerrier G
Preventing hunger: change economic policy.	/pubmed/22113676	Rosset P.	Nature. 2011 Nov 23;479(7374):472-3. doi: 10.1038/479472a. No abstract available.	Nature. 2011	PubMed	citation	PMID:22113676	pubmed	22113676	create date:2011/11/25 | first author:Rosset P
Preventing hunger: biotechnology is key.	/pubmed/22113675	Juma C.	Nature. 2011 Nov 23;479(7374):471-2. doi: 10.1038/479471a. No abstract available.	Nature. 2011	PubMed	citation	PMID:22113675	pubmed	22113675	create date:2011/11/25 | first author:Juma C
Preventing hunger: sustainability not aid.	/pubmed/22113674	Sheeran J.	Nature. 2011 Nov 23;479(7374):469-70. doi: 10.1038/479469a. No abstract available.	Nature. 2011	PubMed	citation	PMID:22113674	pubmed	22113674	create date:2011/11/25 | first author:Sheeran J
Archaeology meets politics: Spring comes to ancient Egypt.	/pubmed/22113673	Marchant J.	Nature. 2011 Nov 24;479(7374):464-7. doi: 10.1038/479464a. No abstract available.	Nature. 2011	PubMed	citation	PMID:22113673	pubmed	22113673	create date:2011/11/25 | first author:Marchant J
Mike Malin: the Mars observer.	/pubmed/22113672	Hand E.	Nature. 2011 Nov 21;479(7374):460-3. doi: 10.1038/479460a. No abstract available.	Nature. 2011	PubMed	citation	PMID:22113672	pubmed	22113672	create date:2011/11/25 | first author:Hand E
Stem-cell pioneer bows out.	/pubmed/22113671	Baker M.	Nature. 2011 Nov 22;479(7374):459. doi: 10.1038/479459a. No abstract available.	Nature. 2011	PubMed	citation	PMID:22113671	pubmed	22113671	create date:2011/11/25 | first author:Baker M
Bioengineers debate use of military money.	/pubmed/22113670	Hayden EC.	Nature. 2011 Nov 22;479(7374):458. doi: 10.1038/479458a. No abstract available.	Nature. 2011	PubMed	citation	PMID:22113670	pubmed	22113670	create date:2011/11/25 | first author:Hayden EC
Higgs hunt enters endgame.	/pubmed/22113669	Brumfiel G.	Nature. 2011 Nov 18;479(7374):456-7. doi: 10.1038/479456a. No abstract available.	Nature. 2011	PubMed	citation	PMID:22113669	pubmed	22113669	create date:2011/11/25 | first author:Brumfiel G
US science agencies dodge deep cuts.	/pubmed/22113668	Semeniuk I.	Nature. 2011 Nov 21;479(7374):455-6. doi: 10.1038/479455a. No abstract available.	Nature. 2011	PubMed	citation	PMID:22113668	pubmed	22113668	create date:2011/11/25 | first author:Semeniuk I
Showdown nears for climate deal.	/pubmed/22113667	Tollefson J.	Nature. 2011 Nov 22;479(7374):454-5. doi: 10.1038/479454a. No abstract available.	Nature. 2011	PubMed	citation	PMID:22113667	pubmed	22113667	create date:2011/11/25 | first author:Tollefson J
Lab bred chimps despite ban.	/pubmed/22113666	Wadman M.	Nature. 2011 Nov 21;479(7374):453-4. doi: 10.1038/479453a. No abstract available.	Nature. 2011	PubMed	citation	PMID:22113666	pubmed	22113666	create date:2011/11/25 | first author:Wadman M
Science's attitudes must reflect a world in crisis.	/pubmed/22113654	Macilwain C.	Nature. 2011 Nov 23;479(7374):447. doi: 10.1038/479447a. No abstract available.	Nature. 2011	PubMed	citation	PMID:22113654	pubmed	22113654	create date:2011/11/25 | first author:Macilwain C
Seeing red.	/pubmed/22113653	[No authors listed]	Nature. 2011 Nov 21;479(7374):446. doi: 10.1038/479446a. No abstract available.	Nature. 2011	PubMed	citation	PMID:22113653	pubmed	22113653	create date:2011/11/25
The heritage trail.	/pubmed/22113652	[No authors listed]	Nature. 2011 Nov 23;479(7374):445-6. doi: 10.1038/479445b. No abstract available.	Nature. 2011	PubMed	citation	PMID:22113652	pubmed	22113652	create date:2011/11/25
Breeding contempt.	/pubmed/22113651	[No authors listed]	Nature. 2011 Nov 23;479(7374):445. doi: 10.1038/479445a. No abstract available.	Nature. 2011	PubMed	citation	PMID:22113651	pubmed	22113651	create date:2011/11/25
Structure of HIV-1 gp120 V1/V2 domain with broadly neutralizing antibody PG9.	/pubmed/22113616	McLellan JS, Pancera M, Carrico C, Gorman J, Julien JP, Khayat R, Louder R, Pejchal R, Sastry M, Dai K, O'Dell S, Patel N, Shahzad-ul-Hussan S, Yang Y, Zhang B, Zhou T, Zhu J, Boyington JC, Chuang GY, Diwanji D, Georgiev I, Kwon YD, et al.	Nature. 2011 Nov 23;480(7377):336-43. doi: 10.1038/nature10696.	Nature. 2011	PubMed	citation	PMID:22113616	pubmed	22113616	create date:2011/11/25 | first author:McLellan JS
Mutations causing syndromic autism define an axis of synaptic pathophysiology.	/pubmed/22113615	Auerbach BD, Osterweil EK, Bear MF.	Nature. 2011 Nov 23;480(7375):63-8. doi: 10.1038/nature10658.	Nature. 2011	PubMed	citation	PMID:22113615	pubmed	22113615	create date:2011/11/25 | first author:Auerbach BD
FBXO11 targets BCL6 for degradation and is inactivated in diffuse large B-cell lymphomas.	/pubmed/22113614	Duan S, Cermak L, Pagan JK, Rossi M, Martinengo C, di Celle PF, Chapuy B, Shipp M, Chiarle R, Pagano M.	Nature. 2012 Jan 5;481(7379):90-3.	Nature. 2012	PubMed	citation	PMID:22113614	pubmed	22113614	create date:2011/11/25 | first author:Duan S
Subduction dynamics and the origin of Andean orogeny and the Bolivian orocline.	/pubmed/22113613	Capitanio FA, Faccenna C, Zlotnik S, Stegman DR.	Nature. 2011 Nov 23;480(7375):83-6. doi: 10.1038/nature10596.	Nature. 2011	PubMed	citation	PMID:22113613	pubmed	22113613	create date:2011/11/25 | first author:Capitanio FA
RAF inhibitor resistance is mediated by dimerization of aberrantly spliced BRAF(V600E).	/pubmed/22113612	Poulikakos PI, Persaud Y, Janakiraman M, Kong X, Ng C, Moriceau G, Shi H, Atefi M, Titz B, Gabay MT, Salton M, Dahlman KB, Tadi M, Wargo JA, Flaherty KT, Kelley MC, Misteli T, Chapman PB, Sosman JA, Graeber TG, Ribas A, Lo RS, et al.	Nature. 2011 Nov 23;480(7377):387-90. doi: 10.1038/nature10662.	Nature. 2011	PubMed	citation	PMID:22113612	pubmed	22113612	create date:2011/11/25 | first author:Poulikakos PI
Excitation-induced ataxin-3 aggregation in neurons from patients with Machado-Joseph disease.	/pubmed/22113611	Koch P, Breuer P, Peitz M, Jungverdorben J, Kesavan J, Poppe D, Doerr J, Ladewig J, Mertens J, Tüting T, Hoffmann P, Klockgether T, Evert BO, Wüllner U, Brüstle O.	Nature. 2011 Nov 23;480(7378):543-6. doi: 10.1038/nature10671.	Nature. 2011	PubMed	citation	PMID:22113611	pubmed	22113611	create date:2011/11/25 | first author:Koch P
A roll of the dice.	/pubmed/22106470	Kaplan K.	Nature. 2011 Nov 17;479(7373):433-5. No abstract available.	Nature. 2011	PubMed	citation	PMID:22106470	pubmed	22106470	create date:2011/11/23 | first author:Kaplan K
Life sciences: Biomarkers on the brain.	/pubmed/22103003	Katsnelson A.	Nature. 2011 Nov 3;479(7371):139-40. No abstract available.	Nature. 2011	PubMed	citation	PMID:22103003	pubmed	22103003	create date:2011/11/22 | first author:Katsnelson A
Lyn is a redox sensor that mediates leukocyte wound attraction in vivo.	/pubmed/22101434	Yoo SK, Starnes TW, Deng Q, Huttenlocher A.	Nature. 2011 Nov 20;480(7375):109-12. doi: 10.1038/nature10632.	Nature. 2011	PubMed	citation	PMID:22101434	pubmed	22101434	create date:2011/11/22 | first author:Yoo SK
Reductive glutamine metabolism by IDH1 mediates lipogenesis under hypoxia.	/pubmed/22101433	Metallo CM, Gameiro PA, Bell EL, Mattaini KR, Yang J, Hiller K, Jewell CM, Johnson ZR, Irvine DJ, Guarente L, Kelleher JK, Vander Heiden MG, Iliopoulos O, Stephanopoulos G.	Nature. 2011 Nov 20;481(7381):380-4. doi: 10.1038/nature10602.	Nature. 2011	PubMed	citation	PMID:22101433	pubmed	22101433	create date:2011/11/22 | first author:Metallo CM
Physiology: Immune cells fuel the fire.	/pubmed/22101432	Whittle AJ, Vidal-Puig A.	Nature. 2011 Dec 1;480(7375):46-7. No abstract available.	Nature. 2011	PubMed	citation	PMID:22101432	pubmed	22101432	create date:2011/11/22 | first author:Whittle AJ
Reductive carboxylation supports growth in tumour cells with defective mitochondria.	/pubmed/22101431	Mullen AR, Wheaton WW, Jin ES, Chen PH, Sullivan LB, Cheng T, Yang Y, Linehan WM, Chandel NS, DeBerardinis RJ.	Nature. 2011 Nov 20;481(7381):385-8. doi: 10.1038/nature10642.	Nature. 2011	PubMed	citation	PMID:22101431	pubmed	22101431	create date:2011/11/22 | first author:Mullen AR
Natural killer cells act as rheostats modulating antiviral T cells.	/pubmed/22101430	Waggoner SN, Cornberg M, Selin LK, Welsh RM.	Nature. 2011 Nov 20;481(7381):394-8. doi: 10.1038/nature10624.	Nature. 2011	PubMed	citation	PMID:22101430	pubmed	22101430	create date:2011/11/22 | first author:Waggoner SN
Alternatively activated macrophages produce catecholamines to sustain adaptive thermogenesis.	/pubmed/22101429	Nguyen KD, Qiu Y, Cui X, Goh YP, Mwangi J, David T, Mukundan L, Brombacher F, Locksley RM, Chawla A.	Nature. 2011 Nov 20;480(7375):104-8. doi: 10.1038/nature10653.	Nature. 2011	PubMed	citation	PMID:22101429	pubmed	22101429	create date:2011/11/22 | first author:Nguyen KD
A heteromeric Texas coral snake toxin targets acid-sensing ion channels to produce pain.	/pubmed/22094702	Bohlen CJ, Chesler AT, Sharif-Naeini R, Medzihradszky KF, Zhou S, King D, Sánchez EE, Burlingame AL, Basbaum AI, Julius D.	Nature. 2011 Nov 16;479(7373):410-4. doi: 10.1038/nature10607.	Nature. 2011	PubMed	citation	PMID:22094702	pubmed	22094702	create date:2011/11/19 | first author:Bohlen CJ
Spalt mediates an evolutionarily conserved switch to fibrillar muscle fate in insects.	/pubmed/22094701	Schönbauer C, Distler J, Jährling N, Radolf M, Dodt HU, Frasch M, Schnorrer F.	Nature. 2011 Nov 16;479(7373):406-9. doi: 10.1038/nature10559.	Nature. 2011	PubMed	citation	PMID:22094701	pubmed	22094701	create date:2011/11/19 | first author:Schönbauer C
East Antarctic rifting triggers uplift of the Gamburtsev Mountains.	/pubmed/22094700	Ferraccioli F, Finn CA, Jordan TA, Bell RE, Anderson LM, Damaske D.	Nature. 2011 Nov 16;479(7373):388-92. doi: 10.1038/nature10566.	Nature. 2011	PubMed	citation	PMID:22094700	pubmed	22094700	create date:2011/11/19 | first author:Ferraccioli F
Observed increase in local cooling effect of deforestation at higher latitudes.	/pubmed/22094699	Lee X, Goulden ML, Hollinger DY, Barr A, Black TA, Bohrer G, Bracho R, Drake B, Goldstein A, Gu L, Katul G, Kolb T, Law BE, Margolis H, Meyers T, Monson R, Munger W, Oren R, Paw U KT, Richardson AD, Schmid HP, Staebler R, et al.	Nature. 2011 Nov 16;479(7373):384-7. doi: 10.1038/nature10588.	Nature. 2011	PubMed	citation	PMID:22094699	pubmed	22094699	create date:2011/11/19 | first author:Lee X
Atom-resolved imaging of ordered defect superstructures at individual grain boundaries.	/pubmed/22094698	Wang Z, Saito M, McKenna KP, Gu L, Tsukimoto S, Shluger AL, Ikuhara Y.	Nature. 2011 Nov 16;479(7373):380-3. doi: 10.1038/nature10593.	Nature. 2011	PubMed	citation	PMID:22094698	pubmed	22094698	create date:2011/11/19 | first author:Wang Z
Observation of the dynamical Casimir effect in a superconducting circuit.	/pubmed/22094697	Wilson CM, Johansson G, Pourkabirian A, Simoen M, Johansson JR, Duty T, Nori F, Delsing P.	Nature. 2011 Nov 16;479(7373):376-9. doi: 10.1038/nature10561.	Nature. 2011	PubMed	citation	PMID:22094697	pubmed	22094697	create date:2011/11/19 | first author:Wilson CM
Environmental effects of information and communications technologies.	/pubmed/22094696	Williams E.	Nature. 2011 Nov 16;479(7373):354-8. doi: 10.1038/nature10682.	Nature. 2011	PubMed	citation	PMID:22094696	pubmed	22094696	create date:2011/11/19 | first author:Williams E
Embracing the quantum limit in silicon computing.	/pubmed/22094695	Morton JJ, McCamey DR, Eriksson MA, Lyon SA.	Nature. 2011 Nov 16;479(7373):345-53. doi: 10.1038/nature10681.	Nature. 2011	PubMed	citation	PMID:22094695	pubmed	22094695	create date:2011/11/19 | first author:Morton JJ
A role for graphene in silicon-based semiconductor devices.	/pubmed/22094694	Kim K, Choi JY, Kim T, Cho SH, Chung HJ.	Nature. 2011 Nov 16;479(7373):338-44. doi: 10.1038/nature10680.	Nature. 2011	PubMed	citation	PMID:22094694	pubmed	22094694	create date:2011/11/19 | first author:Kim K
Tunnel field-effect transistors as energy-efficient electronic switches.	/pubmed/22094693	Ionescu AM, Riel H.	Nature. 2011 Nov 16;479(7373):329-37. doi: 10.1038/nature10679.	Nature. 2011	PubMed	citation	PMID:22094693	pubmed	22094693	create date:2011/11/19 | first author:Ionescu AM
Academic and industry research progress in germanium nanodevices.	/pubmed/22094692	Pillarisetty R.	Nature. 2011 Nov 16;479(7373):324-8. doi: 10.1038/nature10678.	Nature. 2011	PubMed	citation	PMID:22094692	pubmed	22094692	create date:2011/11/19 | first author:Pillarisetty R
Nanometre-scale electronics with III-V compound semiconductors.	/pubmed/22094691	del Alamo JA.	Nature. 2011 Nov 16;479(7373):317-23. doi: 10.1038/nature10677.	Nature. 2011	PubMed	citation	PMID:22094691	pubmed	22094691	create date:2011/11/19 | first author:del Alamo JA
Multigate transistors as the future of classical metal-oxide-semiconductor field-effect transistors.	/pubmed/22094690	Ferain I, Colinge CA, Colinge JP.	Nature. 2011 Nov 16;479(7373):310-6. doi: 10.1038/nature10676.	Nature. 2011	PubMed	citation	PMID:22094690	pubmed	22094690	create date:2011/11/19 | first author:Ferain I
Silicon electronics and beyond.	/pubmed/22094689	Venema L.	Nature. 2011 Nov 16;479(7373):309. doi: 10.1038/479309a. No abstract available.	Nature. 2011	PubMed	citation	PMID:22094689	pubmed	22094689	create date:2011/11/19 | first author:Venema L
Quantum information: the conundrum of secure positioning.	/pubmed/22094688	Brassard G.	Nature. 2011 Nov 16;479(7373):307-8. doi: 10.1038/479307a. No abstract available.	Nature. 2011	PubMed	citation	PMID:22094688	pubmed	22094688	create date:2011/11/19 | first author:Brassard G
Neuroscience: chemical ecology of pain.	/pubmed/22094687	Olivera BM, Teichert RW.	Nature. 2011 Nov 16;479(7373):306-7. doi: 10.1038/479306a. No abstract available.	Nature. 2011	PubMed	citation	PMID:22094687	pubmed	22094687	create date:2011/11/19 | first author:Olivera BM
Geophysics: earth's longest fossil rift-valley system.	/pubmed/22094686	Veevers J.	Nature. 2011 Nov 16;479(7373):304-6. doi: 10.1038/479304a. No abstract available.	Nature. 2011	PubMed	citation	PMID:22094686	pubmed	22094686	create date:2011/11/19 | first author:Veevers J
Title	URL	Description	Details	ShortDetails	Resource	Type	Identifiers	Db	EntrezUID	Properties
Quantum physics: shaking photons out of the vacuum.	/pubmed/22094685	Dalvit DA.	Nature. 2011 Nov 16;479(7373):303-4. doi: 10.1038/479303a. No abstract available.	Nature. 2011	PubMed	citation	PMID:22094685	pubmed	22094685	create date:2011/11/19 | first author:Dalvit DA
Ageing: generations of longevity.	/pubmed/22094684	Mango SE.	Nature. 2011 Nov 16;479(7373):302-3. doi: 10.1038/479302a. No abstract available.	Nature. 2011	PubMed	citation	PMID:22094684	pubmed	22094684	create date:2011/11/19 | first author:Mango SE
Herbert Hauptman (1917-2011).	/pubmed/22094683	Giacovazzo C.	Nature. 2011 Nov 16;479(7373):300. doi: 10.1038/479300a. No abstract available.	Nature. 2011	PubMed	citation	PMID:22094683	pubmed	22094683	create date:2011/11/19 | first author:Giacovazzo C
Physical sciences: research council will support excellence.	/pubmed/22094682	Delpy D, Armitt J.	Nature. 2011 Nov 16;479(7373):299. doi: 10.1038/479299d. No abstract available.	Nature. 2011	PubMed	citation	PMID:22094682	pubmed	22094682	create date:2011/11/19 | first author:Delpy D
Agriculture: risk assessment for Brazil's GM bean.	/pubmed/22094681	Nodari RO.	Nature. 2011 Nov 16;479(7373):299. doi: 10.1038/479299e. No abstract available.	Nature. 2011	PubMed	citation	PMID:22094681	pubmed	22094681	create date:2011/11/19 | first author:Nodari RO
Women: latent bias harms careers.	/pubmed/22094680	van Dokkum P.	Nature. 2011 Nov 16;479(7373):299. doi: 10.1038/479299c. No abstract available.	Nature. 2011	PubMed	citation	PMID:22094680	pubmed	22094680	create date:2011/11/19 | first author:van Dokkum P
Antarctica: fishery threatens protected ocean.	/pubmed/22094679	Lescroël A, Grémillet D.	Nature. 2011 Nov 16;479(7373):299. doi: 10.1038/479299a. No abstract available.	Nature. 2011	PubMed	citation	PMID:22094679	pubmed	22094679	create date:2011/11/19 | first author:Lescroël A
Women: sexist fiction is alienating.	/pubmed/22094678	Gerardin Y, Lieberman T.	Nature. 2011 Nov 16;479(7373):299. doi: 10.1038/479299b. No abstract available.	Nature. 2011	PubMed	citation	PMID:22094678	pubmed	22094678	create date:2011/11/19 | first author:Gerardin Y
Environmental science: good governance for geoengineering.	/pubmed/22094673	Macnaghten P, Owen R.	Nature. 2011 Nov 16;479(7373):293. doi: 10.1038/479293a. No abstract available.	Nature. 2011	PubMed	citation	PMID:22094673	pubmed	22094673	create date:2011/11/19 | first author:Macnaghten P
Climate policy: letting go of Kyoto.	/pubmed/22094672	Diringer E.	Nature. 2011 Nov 16;479(7373):291-2. doi: 10.1038/479291a. No abstract available.	Nature. 2011	PubMed	citation	PMID:22094672	pubmed	22094672	create date:2011/11/19 | first author:Diringer E
Dark days of the Triassic: lost world.	/pubmed/22094671	Smith R.	Nature. 2011 Nov 16;479(7373):287-9. doi: 10.1038/479287a. No abstract available.	Nature. 2011	PubMed	citation	PMID:22094671	pubmed	22094671	create date:2011/11/19 | first author:Smith R
Research at Janelia: life on the farm.	/pubmed/22094670	Waldrop MM.	Nature. 2011 Nov 16;479(7373):284-6. doi: 10.1038/479284a. No abstract available.	Nature. 2011	PubMed	citation	PMID:22094670	pubmed	22094670	create date:2011/11/19 | first author:Waldrop MM
Iran's nuclear plan revealed.	/pubmed/22094669	Brumfiel G.	Nature. 2011 Nov 14;479(7373):282. doi: 10.1038/479282a. No abstract available.	Nature. 2011	PubMed	citation	PMID:22094669	pubmed	22094669	create date:2011/11/19 | first author:Brumfiel G
Targeted treatment tested as potential cancer cure.	/pubmed/22094668	Hayden EC.	Nature. 2011 Nov 16;479(7373):281. doi: 10.1038/479281a. No abstract available.	Nature. 2011	PubMed	citation	PMID:22094668	pubmed	22094668	create date:2011/11/19 | first author:Hayden EC
Summit urged to clean up farming.	/pubmed/22094667	Gilbert N.	Nature. 2011 Nov 16;479(7373):279. doi: 10.1038/479279a. No abstract available.	Nature. 2011	PubMed	citation	PMID:22094667	pubmed	22094667	create date:2011/11/19 | first author:Gilbert N
Depression drug disappoints.	/pubmed/22094666	Ledford H.	Nature. 2011 Nov 15;479(7373):278. doi: 10.1038/479278a. No abstract available.	Nature. 2011	PubMed	citation	PMID:22094666	pubmed	22094666	create date:2011/11/19 | first author:Ledford H
Gulf ecology hit by coastal development.	/pubmed/22094665	Cressey D.	Nature. 2011 Nov 16;479(7373):277. doi: 10.1038/479277a. No abstract available.	Nature. 2011	PubMed	citation	PMID:22094665	pubmed	22094665	create date:2011/11/19 | first author:Cressey D
China forges ahead in space.	/pubmed/22094664	Cyranoski D.	Nature. 2011 Nov 15;479(7373):276-7. doi: 10.1038/479276a. No abstract available.	Nature. 2011	PubMed	citation	PMID:22094664	pubmed	22094664	create date:2011/11/19 | first author:Cyranoski D
Russia gets the red planet blues.	/pubmed/22094663	Hand E.	Nature. 2011 Nov 15;479(7373):275-6. doi: 10.1038/479275a. No abstract available.	Nature. 2011	PubMed	citation	PMID:22094663	pubmed	22094663	create date:2011/11/19 | first author:Hand E
Time to stop celebrating the polluters.	/pubmed/22094652	Togtokh C.	Nature. 2011 Nov 16;479(7373):269. doi: 10.1038/479269a. No abstract available.	Nature. 2011	PubMed	citation	PMID:22094652	pubmed	22094652	create date:2011/11/19 | first author:Togtokh C
Ex factor.	/pubmed/22094651	[No authors listed]	Nature. 2011 Nov 16;479(7373):268. doi: 10.1038/479268a. No abstract available.	Nature. 2011	PubMed	citation	PMID:22094651	pubmed	22094651	create date:2011/11/19
Climate change.	/pubmed/22094650	[No authors listed]	Nature. 2011 Nov 16;479(7373):267-8. doi: 10.1038/479267b. No abstract available.	Nature. 2011	PubMed	citation	PMID:22094650	pubmed	22094650	create date:2011/11/19
Desirable partners.	/pubmed/22094649	[No authors listed]	Nature. 2011 Nov 16;479(7373):267. doi: 10.1038/479267a. No abstract available.	Nature. 2011	PubMed	citation	PMID:22094649	pubmed	22094649	create date:2011/11/19
Planetary science: Europa awakening.	/pubmed/22089137	Keszthelyi LP.	Nature. 2011 Nov 16;479(7374):485. doi: 10.1038/nature10701. No abstract available.	Nature. 2011	PubMed	citation	PMID:22089137	pubmed	22089137	create date:2011/11/18 | first author:Keszthelyi LP
Intermediates in the transformation of phosphonates to phosphate by bacteria.	/pubmed/22089136	Kamat SS, Williams HJ, Raushel FM.	Nature. 2011 Nov 16;480(7378):570-3. doi: 10.1038/nature10622.	Nature. 2011	PubMed	citation	PMID:22089136	pubmed	22089136	create date:2011/11/18 | first author:Kamat SS
Active formation of 'chaos terrain' over shallow subsurface water on Europa.	/pubmed/22089135	Schmidt BE, Blankenship DD, Patterson GW, Schenk PM.	Nature. 2011 Nov 16;479(7374):502-5. doi: 10.1038/nature10608.	Nature. 2011	PubMed	citation	PMID:22089135	pubmed	22089135	create date:2011/11/18 | first author:Schmidt BE
Additive threats from pathogens, climate and land-use change for global amphibian diversity.	/pubmed/22089134	Hof C, Araújo MB, Jetz W, Rahbek C.	Nature. 2011 Nov 16;480(7378):516-9. doi: 10.1038/nature10650.	Nature. 2011	PubMed	citation	PMID:22089134	pubmed	22089134	create date:2011/11/18 | first author:Hof C
The alignment of molecular cloud magnetic fields with the spiral arms in M33.	/pubmed/22089133	Li HB, Henning T.	Nature. 2011 Nov 16;479(7374):499-501. doi: 10.1038/nature10551.	Nature. 2011	PubMed	citation	PMID:22089133	pubmed	22089133	create date:2011/11/18 | first author:Li HB
The Medicago genome provides insight into the evolution of rhizobial symbioses.	/pubmed/22089132	Young ND, Debellé F, Oldroyd GE, Geurts R, Cannon SB, Udvardi MK, Benedito VA, Mayer KF, Gouzy J, Schoof H, Van de Peer Y, Proost S, Cook DR, Meyers BC, Spannagl M, Cheung F, De Mita S, Krishnakumar V, Gundlach H, Zhou S, Mudge J, Bharti AK, et al.	Nature. 2011 Nov 16;480(7378):520-4. doi: 10.1038/nature10625.	Nature. 2011	PubMed	citation	PMID:22089132	pubmed	22089132	create date:2011/11/18 | first author:Young ND
Natural polymorphisms in C. elegans HECW-1 E3 ligase affect pathogen avoidance behaviour.	/pubmed/22089131	Chang HC, Paek J, Kim DH.	Nature. 2011 Nov 16;480(7378):525-9. doi: 10.1038/nature10643.	Nature. 2011	PubMed	citation	PMID:22089131	pubmed	22089131	create date:2011/11/18 | first author:Chang HC
Dragon offers ticket to Mars.	/pubmed/22081827	Hand E.	Nature. 2011 Nov 10;479(7372):162. No abstract available.	Nature. 2011	PubMed	citation	PMID:22081827	pubmed	22081827	create date:2011/11/15 | first author:Hand E
US lawsuit extends thalidomide's reach.	/pubmed/22081826	Wadman M.	Nature. 2011 Nov 10;479(7372):161. No abstract available.	Nature. 2011	PubMed	citation	PMID:22081826	pubmed	22081826	create date:2011/11/15 | first author:Wadman M
Self-formation of functional adenohypophysis in three-dimensional culture.	/pubmed/22080957	Suga H, Kadoshima T, Minaguchi M, Ohgushi M, Soen M, Nakano T, Takata N, Wataya T, Muguruma K, Miyoshi H, Yonemura S, Oiso Y, Sasai Y.	Nature. 2011 Nov 9;480(7375):57-62. doi: 10.1038/nature10637.	Nature. 2011	PubMed	citation	PMID:22080957	pubmed	22080957	create date:2011/11/15 | first author:Suga H
Neuronal filtering of multiplexed odour representations.	/pubmed/22080956	Blumhagen F, Zhu P, Shum J, Schärer YP, Yaksi E, Deisseroth K, Friedrich RW.	Nature. 2011 Nov 13;479(7374):493-8. doi: 10.1038/nature10633.	Nature. 2011	PubMed	citation	PMID:22080956	pubmed	22080956	create date:2011/11/15 | first author:Blumhagen F
Structure of full-length Drosophila cryptochrome.	/pubmed/22080955	Zoltowski BD, Vaidya AT, Top D, Widom J, Young MW, Crane BR.	Nature. 2011 Nov 13;480(7377):396-9. doi: 10.1038/nature10618.	Nature. 2011	PubMed	citation	PMID:22080955	pubmed	22080955	create date:2011/11/15 | first author:Zoltowski BD
The circadian molecular clock creates epidermal stem cell heterogeneity.	/pubmed/22080954	Janich P, Pascual G, Merlos-Suárez A, Batlle E, Ripperger J, Albrecht U, Cheng HY, Obrietan K, Di Croce L, Benitah SA.	Nature. 2011 Nov 9;480(7376):209-14. doi: 10.1038/nature10649.	Nature. 2011	PubMed	citation	PMID:22080954	pubmed	22080954	create date:2011/11/15 | first author:Janich P
Dendritic cells control lymphocyte entry to lymph nodes through high endothelial venules.	/pubmed/22080953	Moussion C, Girard JP.	Nature. 2011 Nov 13;479(7374):542-6. doi: 10.1038/nature10540.	Nature. 2011	PubMed	citation	PMID:22080953	pubmed	22080953	create date:2011/11/15 | first author:Moussion C
Basigin is a receptor essential for erythrocyte invasion by Plasmodium falciparum.	/pubmed/22080952	Crosnier C, Bustamante LY, Bartholdson SJ, Bei AK, Theron M, Uchikawa M, Mboup S, Ndir O, Kwiatkowski DP, Duraisingh MT, Rayner JC, Wright GJ.	Nature. 2011 Nov 9;480(7378):534-7. doi: 10.1038/nature10606.	Nature. 2011	PubMed	citation	PMID:22080952	pubmed	22080952	create date:2011/11/15 | first author:Crosnier C
Regulatory evolution through divergence of a phosphoswitch in the transcription factor CEBPB.	/pubmed/22080951	Lynch VJ, May G, Wagner GP.	Nature. 2011 Nov 13;480(7377):383-6. doi: 10.1038/nature10595.	Nature. 2011	PubMed	citation	PMID:22080951	pubmed	22080951	create date:2011/11/15 | first author:Lynch VJ
A novel recurrent mutation in MITF predisposes to familial and sporadic melanoma.	/pubmed/22080950	Yokoyama S, Woods SL, Boyle GM, Aoude LG, MacGregor S, Zismann V, Gartside M, Cust AE, Haq R, Harland M, Taylor JC, Duffy DL, Holohan K, Dutton-Regester K, Palmer JM, Bonazzi V, Stark MS, Symmons J, Law MH, Schmidt C, Lanagan C, O'Connor L, et al.	Nature. 2011 Nov 13;480(7375):99-103. doi: 10.1038/nature10630.	Nature. 2011	PubMed	citation	PMID:22080950	pubmed	22080950	create date:2011/11/15 | first author:Yokoyama S
Energetics and the evolution of human brain size.	/pubmed/22080949	Navarrete A, van Schaik CP, Isler K.	Nature. 2011 Nov 9;480(7375):91-3. doi: 10.1038/nature10629.	Nature. 2011	PubMed	citation	PMID:22080949	pubmed	22080949	create date:2011/11/15 | first author:Navarrete A
Two populations of X-ray pulsars produced by two types of supernova.	/pubmed/22080948	Knigge C, Coe MJ, Podsiadlowski P.	Nature. 2011 Nov 9;479(7373):372-5. doi: 10.1038/nature10529.	Nature. 2011	PubMed	citation	PMID:22080948	pubmed	22080948	create date:2011/11/15 | first author:Knigge C
Senescence surveillance of pre-malignant hepatocytes limits liver cancer development.	/pubmed/22080947	Kang TW, Yevsa T, Woller N, Hoenicke L, Wuestefeld T, Dauch D, Hohmeyer A, Gereke M, Rudalska R, Potapova A, Iken M, Vucur M, Weiss S, Heikenwalder M, Khan S, Gil J, Bruder D, Manns M, Schirmacher P, Tacke F, Ott M, Luedde T, et al.	Nature. 2011 Nov 9;479(7374):547-51. doi: 10.1038/nature10599.	Nature. 2011	PubMed	citation	PMID:22080947	pubmed	22080947	create date:2011/11/15 | first author:Kang TW
Antarctic accumulation seasonality.	/pubmed/22071770	Sime LC, Wolff EW.	Nature. 2011 Nov 9;479(7372):E1-2; author reply E2-4. doi: 10.1038/nature10613.	Nature. 2011	PubMed	citation	PMID:22071770	pubmed	22071770	create date:2011/11/11 | first author:Sime LC
Stepwise evolution of stable sociality in primates.	/pubmed/22071768	Shultz S, Opie C, Atkinson QD.	Nature. 2011 Nov 9;479(7372):219-22. doi: 10.1038/nature10601.	Nature. 2011	PubMed	citation	PMID:22071768	pubmed	22071768	create date:2011/11/11 | first author:Shultz S
An impact-driven dynamo for the early Moon.	/pubmed/22071767	Le Bars M, Wieczorek MA, Karatekin O, Cébron D, Laneuville M.	Nature. 2011 Nov 9;479(7372):215-8. doi: 10.1038/nature10565.	Nature. 2011	PubMed	citation	PMID:22071767	pubmed	22071767	create date:2011/11/11 | first author:Le Bars M
A long-lived lunar dynamo driven by continuous mechanical stirring.	/pubmed/22071766	Dwyer CA, Stevenson DJ, Nimmo F.	Nature. 2011 Nov 9;479(7372):212-4. doi: 10.1038/nature10564.	Nature. 2011	PubMed	citation	PMID:22071766	pubmed	22071766	create date:2011/11/11 | first author:Dwyer CA
Electrically driven directional motion of a four-wheeled molecule on a metal surface.	/pubmed/22071765	Kudernac T, Ruangsupapichat N, Parschau M, Maciá B, Katsonis N, Harutyunyan SR, Ernst KH, Feringa BL.	Nature. 2011 Nov 9;479(7372):208-11. doi: 10.1038/nature10587.	Nature. 2011	PubMed	citation	PMID:22071765	pubmed	22071765	create date:2011/11/11 | first author:Kudernac T
Two types of luminescence blinking revealed by spectroelectrochemistry of single quantum dots.	/pubmed/22071764	Galland C, Ghosh Y, Steinbrück A, Sykora M, Hollingsworth JA, Klimov VI, Htoon H.	Nature. 2011 Nov 9;479(7372):203-7. doi: 10.1038/nature10569.	Nature. 2011	PubMed	citation	PMID:22071764	pubmed	22071764	create date:2011/11/11 | first author:Galland C
Nanotechnology: A molecular four-wheel drive.	/pubmed/22071763	Weiss PS.	Nature. 2011 Nov 9;479(7372):187-8. doi: 10.1038/479187a. No abstract available.	Nature. 2011	PubMed	citation	PMID:22071763	pubmed	22071763	create date:2011/11/11 | first author:Weiss PS
Title	URL	Description	Details	ShortDetails	Resource	Type	Identifiers	Db	EntrezUID	Properties
Ageing: Old cells under attack.	/pubmed/22071762	Peeper DS.	Nature. 2011 Nov 9;479(7372):186-7. doi: 10.1038/479186a. No abstract available.	Nature. 2011	PubMed	citation	PMID:22071762	pubmed	22071762	create date:2011/11/11 | first author:Peeper DS
Animal behaviour: Why promiscuity pays.	/pubmed/22071760	Bellamy L, Pomiankowski A.	Nature. 2011 Nov 9;479(7372):184-6. doi: 10.1038/479184a. No abstract available.	Nature. 2011	PubMed	citation	PMID:22071760	pubmed	22071760	create date:2011/11/11 | first author:Bellamy L
Planetary science: Ancient lunar dynamo.	/pubmed/22071759	Jault D.	Nature. 2011 Nov 9;479(7372):183-4. doi: 10.1038/479183a. No abstract available.	Nature. 2011	PubMed	citation	PMID:22071759	pubmed	22071759	create date:2011/11/11 | first author:Jault D
Evolutionary biology: The path to sociality.	/pubmed/22071758	Silk JB.	Nature. 2011 Nov 9;479(7372):182-3. doi: 10.1038/479182a. No abstract available.	Nature. 2011	PubMed	citation	PMID:22071758	pubmed	22071758	create date:2011/11/11 | first author:Silk JB
HPV vaccination: Clarifying the use of 'prepubescent'.	/pubmed/22071757	Bowers EJ.	Nature. 2011 Nov 9;479(7372):179. doi: 10.1038/479179c. No abstract available.	Nature. 2011	PubMed	citation	PMID:22071757	pubmed	22071757	create date:2011/11/11 | first author:Bowers EJ
Scientists as capitalists: More than one fund for US entrepreneurs.	/pubmed/22071756	Foukal P.	Nature. 2011 Nov 9;479(7372):179. doi: 10.1038/479179d. No abstract available.	Nature. 2011	PubMed	citation	PMID:22071756	pubmed	22071756	create date:2011/11/11 | first author:Foukal P
Tropical forests: Try holistic conservation.	/pubmed/22071755	Mendenhall CD.	Nature. 2011 Nov 9;479(7372):179. doi: 10.1038/479179a. No abstract available.	Nature. 2011	PubMed	citation	PMID:22071755	pubmed	22071755	create date:2011/11/11 | first author:Mendenhall CD
Tropical forests: Include Congo basin.	/pubmed/22071754	Verbeeck H, Boeckx P, Steppe K.	Nature. 2011 Nov 9;479(7372):179. doi: 10.1038/479179b. No abstract available.	Nature. 2011	PubMed	citation	PMID:22071754	pubmed	22071754	create date:2011/11/11 | first author:Verbeeck H
Nobels: Toll pioneers deserve recognition.	/pubmed/22071753	Allison JP, Benoist C, Chervonsky AV.	Nature. 2011 Nov 9;479(7372):178. doi: 10.1038/479178a. No abstract available.	Nature. 2011	PubMed	citation	PMID:22071753	pubmed	22071753	create date:2011/11/11 | first author:Allison JP
Nobels: Maintaining Israel's record.	/pubmed/22071752	Samish I.	Nature. 2011 Nov 9;479(7372):178. doi: 10.1038/479178b. No abstract available.	Nature. 2011	PubMed	citation	PMID:22071752	pubmed	22071752	create date:2011/11/11 | first author:Samish I
Nobels: Fundamental biology misses out.	/pubmed/22071751	Hughes PW.	Nature. 2011 Nov 9;479(7372):178. doi: 10.1038/479178c. No abstract available.	Nature. 2011	PubMed	citation	PMID:22071751	pubmed	22071751	create date:2011/11/11 | first author:Hughes PW
Tropical forests: Still vital when degraded.	/pubmed/22071750	Harrison RD.	Nature. 2011 Nov 9;479(7372):178-9. doi: 10.1038/479178d. No abstract available.	Nature. 2011	PubMed	citation	PMID:22071750	pubmed	22071750	create date:2011/11/11 | first author:Harrison RD
Lost in translation: Mystery of the missing text solved.	/pubmed/22071745	Livio M.	Nature. 2011 Nov 9;479(7372):171-3. doi: 10.1038/479171a. No abstract available.	Nature. 2011	PubMed	citation	PMID:22071745	pubmed	22071745	create date:2011/11/11 | first author:Livio M
Seth Stein: The quake killer.	/pubmed/22071744	Monastersky R.	Nature. 2011 Nov 9;479(7372):166-70. doi: 10.1038/479166a. No abstract available.	Nature. 2011	PubMed	citation	PMID:22071744	pubmed	22071744	create date:2011/11/11 | first author:Monastersky R
The pollinator crisis: What's best for bees.	/pubmed/22071743	Levy S.	Nature. 2011 Nov 9;479(7372):164-5. doi: 10.1038/479164a. No abstract available.	Nature. 2011	PubMed	citation	PMID:22071743	pubmed	22071743	create date:2011/11/11 | first author:Levy S
Aid organizations tap into social-science expertise.	/pubmed/22071742	Hayden EC.	Nature. 2011 Nov 8;479(7372):163. doi: 10.1038/479163a. No abstract available.	Nature. 2011	PubMed	citation	PMID:22071742	pubmed	22071742	create date:2011/11/11 | first author:Hayden EC
A struggle for power.	/pubmed/22071740	Tollefson J.	Nature. 2011 Nov 9;479(7372):160-1. doi: 10.1038/479160a. No abstract available.	Nature. 2011	PubMed	citation	PMID:22071740	pubmed	22071740	create date:2011/11/11 | first author:Tollefson J
Palestinian membership puts UN projects at risk.	/pubmed/22071739	Cressey D, Butler D.	Nature. 2011 Nov 7;479(7372):159. doi: 10.1038/479159a. No abstract available.	Nature. 2011	PubMed	citation	PMID:22071739	pubmed	22071739	create date:2011/11/11 | first author:Cressey D
Time is running out for the leap second.	/pubmed/22071738	Merali Z.	Nature. 2011 Nov 8;479(7372):158. doi: 10.1038/479158a. No abstract available.	Nature. 2011	PubMed	citation	PMID:22071738	pubmed	22071738	create date:2011/11/11 | first author:Merali Z
Fresh dispute about MMR 'fraud'.	/pubmed/22071737	Reich ES.	Nature. 2011 Nov 9;479(7372):157-8. doi: 10.1038/479157a. No abstract available.	Nature. 2011	PubMed	citation	PMID:22071737	pubmed	22071737	create date:2011/11/11 | first author:Reich ES
The road to fraud starts with a single step.	/pubmed/22071724	Crocker J.	Nature. 2011 Nov 9;479(7372):151. doi: 10.1038/479151a. No abstract available.	Nature. 2011	PubMed	citation	PMID:22071724	pubmed	22071724	create date:2011/11/11 | first author:Crocker J
Hubble cleared.	/pubmed/22071723	[No authors listed]	Nature. 2011 Nov 9;479(7372):150. doi: 10.1038/479150a. No abstract available.	Nature. 2011	PubMed	citation	PMID:22071723	pubmed	22071723	create date:2011/11/11
Academic freedom.	/pubmed/22071722	[No authors listed]	Nature. 2011 Nov 9;479(7372):149. doi: 10.1038/479149a. No abstract available.	Nature. 2011	PubMed	citation	PMID:22071722	pubmed	22071722	create date:2011/11/11
Innovative vision.	/pubmed/22071721	[No authors listed]	Nature. 2011 Nov 9;479(7372):149-50. doi: 10.1038/479149b. No abstract available.	Nature. 2011	PubMed	citation	PMID:22071721	pubmed	22071721	create date:2011/11/11
Spontaneous epigenetic variation in the Arabidopsis thaliana methylome.	/pubmed/22057020	Becker C, Hagmann J, Müller J, Koenig D, Stegle O, Borgwardt K, Weigel D.	Nature. 2011 Sep 20;480(7376):245-9. doi: 10.1038/nature10555.	Nature. 2011	PubMed	citation	PMID:22057020	pubmed	22057020	create date:2011/11/08 | first author:Becker C
HIV-1 restriction factor SAMHD1 is a deoxynucleoside triphosphate triphosphohydrolase.	/pubmed/22056990	Goldstone DC, Ennis-Adeniran V, Hedden JJ, Groom HC, Rice GI, Christodoulou E, Walker PA, Kelly G, Haire LF, Yap MW, de Carvalho LP, Stoye JP, Crow YJ, Taylor IA, Webb M.	Nature. 2011 Nov 6;480(7377):379-82. doi: 10.1038/nature10623.	Nature. 2011	PubMed	citation	PMID:22056990	pubmed	22056990	create date:2011/11/08 | first author:Goldstone DC
Dopamine neurons derived from human ES cells efficiently engraft in animal models of Parkinson's disease.	/pubmed/22056989	Kriks S, Shim JW, Piao J, Ganat YM, Wakeman DR, Xie Z, Carrillo-Reid L, Auyeung G, Antonacci C, Buch A, Yang L, Beal MF, Surmeier DJ, Kordower JH, Tabar V, Studer L.	Nature. 2011 Nov 6;480(7378):547-51. doi: 10.1038/nature10648.	Nature. 2011	PubMed	citation	PMID:22056989	pubmed	22056989	create date:2011/11/08 | first author:Kriks S
Nuclear PKM2 regulates β-catenin transactivation upon EGFR activation.	/pubmed/22056988	Yang W, Xia Y, Ji H, Zheng Y, Liang J, Huang W, Gao X, Aldape K, Lu Z.	Nature. 2011 Dec 1;480(7375):118-22.	Nature. 2011	PubMed	citation	PMID:22056988	pubmed	22056988	create date:2011/11/08 | first author:Yang W
Sustained axon regeneration induced by co-deletion of PTEN and SOCS3.	/pubmed/22056987	Sun F, Park KK, Belin S, Wang D, Lu T, Chen G, Zhang K, Yeung C, Feng G, Yankner BA, He Z.	Nature. 2011 Nov 6;480(7377):372-5. doi: 10.1038/nature10594.	Nature. 2011	PubMed	citation	PMID:22056987	pubmed	22056987	create date:2011/11/08 | first author:Sun F
Chromatin-associated RNA interference components contribute to transcriptional regulation in Drosophila.	/pubmed/22056986	Cernilogar FM, Onorati MC, Kothe GO, Burroughs AM, Parsi KM, Breiling A, Lo Sardo F, Saxena A, Miyoshi K, Siomi H, Siomi MC, Carninci P, Gilmour DS, Corona DF, Orlando V.	Nature. 2011 Nov 6;480(7377):391-5. doi: 10.1038/nature10492.	Nature. 2011	PubMed	citation	PMID:22056986	pubmed	22056986	create date:2011/11/08 | first author:Cernilogar FM
Metagenomic analysis of a permafrost microbial community reveals a rapid response to thaw.	/pubmed/22056985	Mackelprang R, Waldrop MP, DeAngelis KM, David MM, Chavarria KL, Blazewicz SJ, Rubin EM, Jansson JK.	Nature. 2011 Nov 6;480(7377):368-71. doi: 10.1038/nature10576.	Nature. 2011	PubMed	citation	PMID:22056985	pubmed	22056985	create date:2011/11/08 | first author:Mackelprang R
Grid cells without theta oscillations in the entorhinal cortex of bats.	/pubmed/22051680	Yartsev MM, Witter MP, Ulanovsky N.	Nature. 2011 Nov 2;479(7371):103-7. doi: 10.1038/nature10583.	Nature. 2011	PubMed	citation	PMID:22051680	pubmed	22051680	create date:2011/11/05 | first author:Yartsev MM
Highly specialized mammalian skulls from the Late Cretaceous of South America.	/pubmed/22051679	Rougier GW, Apesteguía S, Gaetano LC.	Nature. 2011 Nov 2;479(7371):98-102. doi: 10.1038/nature10591.	Nature. 2011	PubMed	citation	PMID:22051679	pubmed	22051679	create date:2011/11/05 | first author:Rougier GW
Arabian Sea tropical cyclones intensified by emissions of black carbon and other aerosols.	/pubmed/22051678	Evan AT, Kossin JP, Chung CE, Ramanathan V.	Nature. 2011 Nov 2;479(7371):94-7. doi: 10.1038/nature10552.	Nature. 2011	PubMed	citation	PMID:22051678	pubmed	22051678	create date:2011/11/05 | first author:Evan AT
Synthesis of macrocyclic natural products by catalyst-controlled stereoselective ring-closing metathesis.	/pubmed/22051677	Yu M, Wang C, Kyle AF, Jakubec P, Dixon DJ, Schrock RR, Hoveyda AH.	Nature. 2011 Nov 2;479(7371):88-93. doi: 10.1038/nature10563.	Nature. 2011	PubMed	citation	PMID:22051677	pubmed	22051677	create date:2011/11/05 | first author:Yu M
Room temperature coherent control of defect spin qubits in silicon carbide.	/pubmed/22051676	Koehl WF, Buckley BB, Heremans FJ, Calusine G, Awschalom DD.	Nature. 2011 Nov 2;479(7371):84-7. doi: 10.1038/nature10562.	Nature. 2011	PubMed	citation	PMID:22051676	pubmed	22051676	create date:2011/11/05 | first author:Koehl WF
Melanopsin signalling in mammalian iris and retina.	/pubmed/22051675	Xue T, Do MT, Riccio A, Jiang Z, Hsieh J, Wang HC, Merbs SL, Welsbie DS, Yoshioka T, Weissgerber P, Stolz S, Flockerzi V, Freichel M, Simon MI, Clapham DE, Yau KW.	Nature. 2011 Nov 2;479(7371):67-73. doi: 10.1038/nature10567.	Nature. 2011	PubMed	citation	PMID:22051675	pubmed	22051675	create date:2011/11/05 | first author:Xue T
Subsurface water and clay mineral formation during the early history of Mars.	/pubmed/22051674	Ehlmann BL, Mustard JF, Murchie SL, Bibring JP, Meunier A, Fraeman AA, Langevin Y.	Nature. 2011 Nov 2;479(7371):53-60. doi: 10.1038/nature10582. Review.	Nature. 2011	PubMed	citation	PMID:22051674	pubmed	22051674	create date:2011/11/05 | first author:Ehlmann BL
Palaeontology: Fresh light on southern early mammals.	/pubmed/22051673	de Muizon C.	Nature. 2011 Nov 2;479(7371):51-2. doi: 10.1038/479051a. No abstract available.	Nature. 2011	PubMed	citation	PMID:22051673	pubmed	22051673	create date:2011/11/05 | first author:de Muizon C
Climate change: Man-made cyclones.	/pubmed/22051672	Sriver RL.	Nature. 2011 Nov 2;479(7371):50-1. doi: 10.1038/479050a. No abstract available.	Nature. 2011	PubMed	citation	PMID:22051672	pubmed	22051672	create date:2011/11/05 | first author:Sriver RL
Immunology: A heavyweight knocked out.	/pubmed/22051671	Green DR.	Nature. 2011 Nov 2;479(7371):48-50. doi: 10.1038/479048a. No abstract available.	Nature. 2011	PubMed	citation	PMID:22051671	pubmed	22051671	create date:2011/11/05 | first author:Green DR
Quantum computing: Diamond and silicon converge.	/pubmed/22051670	Dzurak A.	Nature. 2011 Nov 2;479(7371):47-8. doi: 10.1038/479047a. No abstract available.	Nature. 2011	PubMed	citation	PMID:22051670	pubmed	22051670	create date:2011/11/05 | first author:Dzurak A
Neuroscience: Periodicity without rhythmicity.	/pubmed/22051669	Colgin LL.	Nature. 2011 Nov 2;479(7371):46-7. doi: 10.1038/479046a. No abstract available.	Nature. 2011	PubMed	citation	PMID:22051669	pubmed	22051669	create date:2011/11/05 | first author:Colgin LL
Societal collapse: Drought and the Maya.	/pubmed/22051668	Aimers J, Hodell D.	Nature. 2011 Nov 2;479(7371):44-5. doi: 10.1038/479044a. No abstract available.	Nature. 2011	PubMed	citation	PMID:22051668	pubmed	22051668	create date:2011/11/05 | first author:Aimers J
Steve Jobs (1955-2011).	/pubmed/22051667	O'Reilly T.	Nature. 2011 Nov 2;479(7371):42. doi: 10.1038/479042a. No abstract available.	Nature. 2011	PubMed	citation	PMID:22051667	pubmed	22051667	create date:2011/11/05 | first author:O'Reilly T
Walking statues: Easter Island's complex history.	/pubmed/22051666	Hunt TL, Lipo CP.	Nature. 2011 Nov 2;479(7371):41. doi: 10.1038/479041c. No abstract available.	Nature. 2011	PubMed	citation	PMID:22051666	pubmed	22051666	create date:2011/11/05 | first author:Hunt TL
Economic crisis: Call to support Greek research reforms.	/pubmed/22051665	Krimigis SM, Patrinos AA.	Nature. 2011 Nov 2;479(7371):41. doi: 10.1038/479041b. No abstract available.	Nature. 2011	PubMed	citation	PMID:22051665	pubmed	22051665	create date:2011/11/05 | first author:Krimigis SM
Epidemic: Control of dengue fever in Pakistan.	/pubmed/22051664	Rai MA.	Nature. 2011 Nov 2;479(7371):41. doi: 10.1038/479041d. No abstract available.	Nature. 2011	PubMed	citation	PMID:22051664	pubmed	22051664	create date:2011/11/05 | first author:Rai MA
Patenting: European stem-cell ruling is misleading.	/pubmed/22051663	Green JB.	Nature. 2011 Nov 2;479(7371):41. doi: 10.1038/479041a. No abstract available.	Nature. 2011	PubMed	citation	PMID:22051663	pubmed	22051663	create date:2011/11/05 | first author:Green JB
Science and law: Improve statistics in court.	/pubmed/22051660	Fenton N.	Nature. 2011 Nov 2;479(7371):36-7. doi: 10.1038/479036a. No abstract available.	Nature. 2011	PubMed	citation	PMID:22051660	pubmed	22051660	create date:2011/11/05 | first author:Fenton N
Title	URL	Description	Details	ShortDetails	Resource	Type	Identifiers	Db	EntrezUID	Properties
Changing perceptions: The power of autism.	/pubmed/22051659	Mottron L.	Nature. 2011 Nov 2;479(7371):33-5. doi: 10.1038/479033a. No abstract available.	Nature. 2011	PubMed	citation	PMID:22051659	pubmed	22051659	create date:2011/11/05 | first author:Mottron L
Autism's fight for facts: A voice for science.	/pubmed/22051658	Wadman M.	Nature. 2011 Nov 2;479(7371):28-31. doi: 10.1038/479028a. No abstract available.	Nature. 2011	PubMed	citation	PMID:22051658	pubmed	22051658	create date:2011/11/05 | first author:Wadman M
Scientists and autism: When geeks meet.	/pubmed/22051657	Buchen L.	Nature. 2011 Nov 2;479(7371):25-7. doi: 10.1038/479025a. No abstract available.	Nature. 2011	PubMed	citation	PMID:22051657	pubmed	22051657	create date:2011/11/05 | first author:Buchen L
The prevalence puzzle: Autism counts.	/pubmed/22051656	Weintraub K.	Nature. 2011 Nov 2;479(7371):22-4. doi: 10.1038/479022a. No abstract available.	Nature. 2011	PubMed	citation	PMID:22051656	pubmed	22051656	create date:2011/11/05 | first author:Weintraub K
Special issue on neuroscience: The autism enigma.	/pubmed/22051655	[No authors listed]	Nature. 2011 Nov 2;479(7371):21. doi: 10.1038/479021a. No abstract available.	Nature. 2011	PubMed	citation	PMID:22051655	pubmed	22051655	create date:2011/11/05
Megatelescopes look for support.	/pubmed/22051653	Hand E.	Nature. 2011 Nov 2;479(7371):18-9. doi: 10.1038/479018a. No abstract available.	Nature. 2011	PubMed	citation	PMID:22051653	pubmed	22051653	create date:2011/11/05 | first author:Hand E
Research cuts hit the DNA business.	/pubmed/22051652	Hayden EC.	Nature. 2011 Nov 1;479(7371):17. doi: 10.1038/479017a. No abstract available.	Nature. 2011	PubMed	citation	PMID:22051652	pubmed	22051652	create date:2011/11/05 | first author:Hayden EC
Drilling ship to probe Japanese quake zone.	/pubmed/22051651	Jones N.	Nature. 2011 Oct 31;479(7371):16. doi: 10.1038/479016a. No abstract available.	Nature. 2011	PubMed	citation	PMID:22051651	pubmed	22051651	create date:2011/11/05 | first author:Jones N
Report finds massive fraud at Dutch universities.	/pubmed/22051650	Callaway E.	Nature. 2011 Nov 1;479(7371):15. doi: 10.1038/479015a. No abstract available.	Nature. 2011	PubMed	citation	PMID:22051650	pubmed	22051650	create date:2011/11/05 | first author:Callaway E
Mental-health guide accused of overreach.	/pubmed/22051649	Ledford H.	Nature. 2011 Nov 2;479(7371):14. doi: 10.1038/479014a. No abstract available. Erratum in: Nature. 2011 Nov 10;479(7372):163.	Nature. 2011	PubMed	citation	PMID:22051649	pubmed	22051649	create date:2011/11/05 | first author:Ledford H
Mississippi to vote on 'personhood'.	/pubmed/22051648	Young S.	Nature. 2011 Nov 1;479(7371):13-4. doi: 10.1038/479013a. No abstract available.	Nature. 2011	PubMed	citation	PMID:22051648	pubmed	22051648	create date:2011/11/05 | first author:Young S
Scientists and the media must give a balanced view.	/pubmed/22051636	Shelton J.	Nature. 2011 Nov 2;479(7371):7. doi: 10.1038/479007a. No abstract available.	Nature. 2011	PubMed	citation	PMID:22051636	pubmed	22051636	create date:2011/11/05 | first author:Shelton J
Collision course.	/pubmed/22051635	[No authors listed]	Nature. 2011 Nov 2;479(7371):6. doi: 10.1038/479006a. No abstract available.	Nature. 2011	PubMed	citation	PMID:22051635	pubmed	22051635	create date:2011/11/05
The mind's tangled web.	/pubmed/22051634	[No authors listed]	Nature. 2011 Nov 2;479(7371):5. doi: 10.1038/479005a. No abstract available.	Nature. 2011	PubMed	citation	PMID:22051634	pubmed	22051634	create date:2011/11/05
More in Montreal.	/pubmed/22051633	[No authors listed]	Nature. 2011 Nov 2;479(7371):5-6. doi: 10.1038/479005b. No abstract available.	Nature. 2011	PubMed	citation	PMID:22051633	pubmed	22051633	create date:2011/11/05
Education: time to teach.	/pubmed/22049547	Smaglik P.	Nature. 2011 Sep 22;477(7365):499-501. No abstract available.	Nature. 2011	PubMed	citation	PMID:22049547	pubmed	22049547	create date:2011/11/04 | first author:Smaglik P
Hints of exo-Earths spark desire for a closer look.	/pubmed/22049546	Hand E.	Nature. 2011 Sep 22;477(7365):383-4. No abstract available.	Nature. 2011	PubMed	citation	PMID:22049546	pubmed	22049546	create date:2011/11/04 | first author:Hand E
Texas prepares to fight for stem cells.	/pubmed/22049545	Cyranoski D.	Nature. 2011 Sep 22;477(7365):377-8. No abstract available.	Nature. 2011	PubMed	citation	PMID:22049545	pubmed	22049545	create date:2011/11/04 | first author:Cyranoski D
Infrared diffuse interstellar bands in the Galactic Centre region.	/pubmed/22048316	Geballe TR, Najarro F, Figer DF, Schlegelmilch BW, de la Fuente D.	Nature. 2011 Nov 2;479(7372):200-2. doi: 10.1038/nature10527.	Nature. 2011	PubMed	citation	PMID:22048316	pubmed	22048316	create date:2011/11/04 | first author:Geballe TR
Structure and function of the AAA+ protein CbbX, a red-type Rubisco activase.	/pubmed/22048315	Mueller-Cajar O, Stotz M, Wendler P, Hartl FU, Bracher A, Hayer-Hartl M.	Nature. 2011 Nov 2;479(7372):194-9. doi: 10.1038/nature10568.	Nature. 2011	PubMed	citation	PMID:22048315	pubmed	22048315	create date:2011/11/04 | first author:Mueller-Cajar O
The earliest evidence for anatomically modern humans in northwestern Europe.	/pubmed/22048314	Higham T, Compton T, Stringer C, Jacobi R, Shapiro B, Trinkaus E, Chandler B, Gröning F, Collins C, Hillson S, O'Higgins P, FitzGerald C, Fagan M.	Nature. 2011 Nov 2;479(7374):521-4. doi: 10.1038/nature10484.	Nature. 2011	PubMed	citation	PMID:22048314	pubmed	22048314	create date:2011/11/04 | first author:Higham T
Species-specific responses of Late Quaternary megafauna to climate and humans.	/pubmed/22048313	Lorenzen ED, Nogués-Bravo D, Orlando L, Weinstock J, Binladen J, Marske KA, Ugan A, Borregaard MK, Gilbert MT, Nielsen R, Ho SY, Goebel T, Graf KE, Byers D, Stenderup JT, Rasmussen M, Campos PF, Leonard JA, Koepfli KP, Froese D, Zazula G, Stafford TW Jr, et al.	Nature. 2011 Nov 2;479(7373):359-64. doi: 10.1038/nature10574.	Nature. 2011	PubMed	citation	PMID:22048313	pubmed	22048313	create date:2011/11/04 | first author:Lorenzen ED
Clearance of p16Ink4a-positive senescent cells delays ageing-associated disorders.	/pubmed/22048312	Baker DJ, Wijshake T, Tchkonia T, LeBrasseur NK, Childs BG, van de Sluis B, Kirkland JL, van Deursen JM.	Nature. 2011 Nov 2;479(7372):232-6. doi: 10.1038/nature10600.	Nature. 2011	PubMed	citation	PMID:22048312	pubmed	22048312	create date:2011/11/04 | first author:Baker DJ
Early dispersal of modern humans in Europe and implications for Neanderthal behaviour.	/pubmed/22048311	Benazzi S, Douka K, Fornai C, Bauer CC, Kullmer O, Svoboda J, Pap I, Mallegni F, Bayle P, Coquerelle M, Condemi S, Ronchitelli A, Harvati K, Weber GW.	Nature. 2011 Nov 2;479(7374):525-8. doi: 10.1038/nature10617.	Nature. 2011	PubMed	citation	PMID:22048311	pubmed	22048311	create date:2011/11/04 | first author:Benazzi S
Adherens junction protein nectin-4 is the epithelial receptor for measles virus.	/pubmed/22048310	Mühlebach MD, Mateo M, Sinn PL, Prüfer S, Uhlig KM, Leonard VH, Navaratnarajah CK, Frenzke M, Wong XX, Sawatsky B, Ramachandran S, McCray PB Jr, Cichutek K, von Messling V, Lopez M, Cattaneo R.	Nature. 2011 Nov 2;480(7378):530-3. doi: 10.1038/nature10639.	Nature. 2011	PubMed	citation	PMID:22048310	pubmed	22048310	create date:2011/11/04 | first author:Mühlebach MD
Mapping intact protein isoforms in discovery mode using top-down proteomics.	/pubmed/22037311	Tran JC, Zamdborg L, Ahlf DR, Lee JE, Catherman AD, Durbin KR, Tipton JD, Vellaichamy A, Kellie JF, Li M, Wu C, Sweet SM, Early BP, Siuti N, LeDuc RD, Compton PD, Thomas PM, Kelleher NL.	Nature. 2011 Oct 30;480(7376):254-8. doi: 10.1038/nature10575.	Nature. 2011	PubMed	citation	PMID:22037311	pubmed	22037311	create date:2011/11/01 | first author:Tran JC
Atomic-resolution dynamics on the surface of amyloid-β protofibrils probed by solution NMR.	/pubmed/22037310	Fawzi NL, Ying J, Ghirlando R, Torchia DA, Clore GM.	Nature. 2011 Oct 30;480(7376):268-72. doi: 10.1038/nature10577.	Nature. 2011	PubMed	citation	PMID:22037310	pubmed	22037310	create date:2011/11/01 | first author:Fawzi NL
Somatic retrotransposition alters the genetic landscape of the human brain.	/pubmed/22037309	Baillie JK, Barnett MW, Upton KR, Gerhardt DJ, Richmond TA, De Sapio F, Brennan PM, Rizzu P, Smith S, Fell M, Talbot RT, Gustincich S, Freeman TC, Mattick JS, Hume DA, Heutink P, Carninci P, Jeddeloh JA, Faulkner GJ.	Nature. 2011 Oct 30;479(7374):534-7. doi: 10.1038/nature10531.	Nature. 2011	PubMed	citation	PMID:22037309	pubmed	22037309	create date:2011/11/01 | first author:Baillie JK
Ecology drives a global network of gene exchange connecting the human microbiome.	/pubmed/22037308	Smillie CS, Smith MB, Friedman J, Cordero OX, David LA, Alm EJ.	Nature. 2011 Oct 30;480(7376):241-4. doi: 10.1038/nature10571.	Nature. 2011	PubMed	citation	PMID:22037308	pubmed	22037308	create date:2011/11/01 | first author:Smillie CS
Control of Drosophila endocycles by E2F and CRL4(CDT2).	/pubmed/22037307	Zielke N, Kim KJ, Tran V, Shibutani ST, Bravo MJ, Nagarajan S, van Straaten M, Woods B, von Dassow G, Rottig C, Lehner CF, Grewal SS, Duronio RJ, Edgar BA.	Nature. 2011 Oct 30;480(7375):123-7. doi: 10.1038/nature10579.	Nature. 2011	PubMed	citation	PMID:22037307	pubmed	22037307	create date:2011/11/01 | first author:Zielke N
France: Peak of potential.	/pubmed/22034671	Sanderson K.	Nature. 2011 Oct 27;478(7370):547-8. No abstract available.	Nature. 2011	PubMed	citation	PMID:22034671	pubmed	22034671	create date:2011/10/29 | first author:Sanderson K
Conflicting studies fuel arsenic debate.	/pubmed/22034667	Reich ES.	Nature. 2011 Oct 27;478(7370):437-8. No abstract available.	Nature. 2011	PubMed	citation	PMID:22034667	pubmed	22034667	create date:2011/10/29 | first author:Reich ES
Saccharomyces cerevisiae THI4p is a suicide thiamine thiazole synthase.	/pubmed/22031445	Chatterjee A, Abeydeera ND, Bale S, Pai PJ, Dorrestein PC, Russell DH, Ealick SE, Begley TP.	Nature. 2011 Oct 26;478(7370):542-6. doi: 10.1038/nature10503.	Nature. 2011	PubMed	citation	PMID:22031445	pubmed	22031445	create date:2011/10/28 | first author:Chatterjee A
Temporal dynamics and genetic control of transcription in the human prefrontal cortex.	/pubmed/22031444	Colantuoni C, Lipska BK, Ye T, Hyde TM, Tao R, Leek JT, Colantuoni EA, Elkahloun AG, Herman MM, Weinberger DR, Kleinman JE.	Nature. 2011 Oct 26;478(7370):519-23. doi: 10.1038/nature10524.	Nature. 2011	PubMed	citation	PMID:22031444	pubmed	22031444	create date:2011/10/28 | first author:Colantuoni C
Structure and reactivity of a mononuclear non-haem iron(III)-peroxo complex.	/pubmed/22031443	Cho J, Jeon S, Wilson SA, Liu LV, Kang EA, Braymer JJ, Lim MH, Hedman B, Hodgson KO, Valentine JS, Solomon EI, Nam W.	Nature. 2011 Oct 26;478(7370):502-5. doi: 10.1038/nature10535.	Nature. 2011	PubMed	citation	PMID:22031443	pubmed	22031443	create date:2011/10/28 | first author:Cho J
Laser cooling and real-time measurement of the nuclear spin environment of a solid-state qubit.	/pubmed/22031442	Togan E, Chu Y, Imamoglu A, Lukin MD.	Nature. 2011 Oct 26;478(7370):497-501. doi: 10.1038/nature10528.	Nature. 2011	PubMed	citation	PMID:22031442	pubmed	22031442	create date:2011/10/28 | first author:Togan E
A Pluto-like radius and a high albedo for the dwarf planet Eris from an occultation.	/pubmed/22031441	Sicardy B, Ortiz JL, Assafin M, Jehin E, Maury A, Lellouch E, Hutton RG, Braga-Ribas F, Colas F, Hestroffer D, Lecacheux J, Roques F, Santos-Sanz P, Widemann T, Morales N, Duffard R, Thirouin A, Castro-Tirado AJ, Jelínek M, Kubánek P, Sota A, Sánchez-Ramírez R, et al.	Nature. 2011 Oct 26;478(7370):493-6. doi: 10.1038/nature10550.	Nature. 2011	PubMed	citation	PMID:22031441	pubmed	22031441	create date:2011/10/28 | first author:Sicardy B
Spatio-temporal transcriptome of the human brain.	/pubmed/22031440	Kang HJ, Kawasawa YI, Cheng F, Zhu Y, Xu X, Li M, Sousa AM, Pletikos M, Meyer KA, Sedmak G, Guennel T, Shin Y, Johnson MB, Krsnik Z, Mayer S, Fertuzinhos S, Umlauf S, Lisgo SN, Vortmeyer A, Weinberger DR, Mane S, Hyde TM, et al.	Nature. 2011 Oct 26;478(7370):483-9. doi: 10.1038/nature10523.	Nature. 2011	PubMed	citation	PMID:22031440	pubmed	22031440	create date:2011/10/28 | first author:Kang HJ
Biophysics: More than a bystander.	/pubmed/22031438	Ball P.	Nature. 2011 Oct 26;478(7370):467-8. doi: 10.1038/478467a. No abstract available.	Nature. 2011	PubMed	citation	PMID:22031438	pubmed	22031438	create date:2011/10/28 | first author:Ball P
Astrophysics: Shedding light on the fabric of space-time.	/pubmed/22031437	Amelino-Camelia G.	Nature. 2011 Oct 26;478(7370):466-7. doi: 10.1038/478466a. No abstract available.	Nature. 2011	PubMed	citation	PMID:22031437	pubmed	22031437	create date:2011/10/28 | first author:Amelino-Camelia G
Genomics: Plague's progress.	/pubmed/22031436	Holmes EC.	Nature. 2011 Oct 26;478(7370):465-6. doi: 10.1038/478465a. No abstract available.	Nature. 2011	PubMed	citation	PMID:22031436	pubmed	22031436	create date:2011/10/28 | first author:Holmes EC
Planetary science: Eris under scrutiny.	/pubmed/22031435	Gulbis A.	Nature. 2011 Oct 26;478(7370):464-5. doi: 10.1038/478464a. No abstract available.	Nature. 2011	PubMed	citation	PMID:22031435	pubmed	22031435	create date:2011/10/28 | first author:Gulbis A
Biochemistry: Suicide of a protein.	/pubmed/22031434	Roach P.	Nature. 2011 Oct 26;478(7370):463-4. doi: 10.1038/478463a. No abstract available.	Nature. 2011	PubMed	citation	PMID:22031434	pubmed	22031434	create date:2011/10/28 | first author:Roach P
Atmospheric science: An Arctic ozone hole?	/pubmed/22031433	Garcia RR.	Nature. 2011 Oct 26;478(7370):462-3. doi: 10.1038/478462a. No abstract available.	Nature. 2011	PubMed	citation	PMID:22031433	pubmed	22031433	create date:2011/10/28 | first author:Garcia RR
Ralph Steinman (1943-2011).	/pubmed/22031432	Nussenzweig MC, Mellman I.	Nature. 2011 Oct 26;478(7370):460. doi: 10.1038/478460a. No abstract available.	Nature. 2011	PubMed	citation	PMID:22031432	pubmed	22031432	create date:2011/10/28 | first author:Nussenzweig MC
Marine pollution: Give more priority to phosphorus studies.	/pubmed/22031431	Slomp CP.	Nature. 2011 Oct 26;478(7370):459. doi: 10.1038/478459a. No abstract available.	Nature. 2011	PubMed	citation	PMID:22031431	pubmed	22031431	create date:2011/10/28 | first author:Slomp CP
Brain burdens: Boost resilience to tackle mental illness.	/pubmed/22031429	Robinson OJ.	Nature. 2011 Oct 26;478(7370):459. doi: 10.1038/478459b. No abstract available.	Nature. 2011	PubMed	citation	PMID:22031429	pubmed	22031429	create date:2011/10/28 | first author:Robinson OJ
Genome sequencing: Aboriginal people agreed to DNA study.	/pubmed/22031428	Muller C.	Nature. 2011 Oct 26;478(7370):458-9. doi: 10.1038/478458d. No abstract available.	Nature. 2011	PubMed	citation	PMID:22031428	pubmed	22031428	create date:2011/10/28 | first author:Muller C
Brain injury: Iraq's unseen burden of wounded civilians.	/pubmed/22031427	Guerrier G, Baron E, Fakri R, Mouniaman I.	Nature. 2011 Oct 26;478(7370):458. doi: 10.1038/478458a. No abstract available.	Nature. 2011	PubMed	citation	PMID:22031427	pubmed	22031427	create date:2011/10/28 | first author:Guerrier G
Ecological oversight: Brazil's forest code puts wetlands at risk.	/pubmed/22031426	de Sousa PT Jr, Fernandez Piedade MT, Candotti E.	Nature. 2011 Oct 26;478(7370):458. doi: 10.1038/478458b. No abstract available.	Nature. 2011	PubMed	citation	PMID:22031426	pubmed	22031426	create date:2011/10/28 | first author:de Sousa PT Jr
Title	URL	Description	Details	ShortDetails	Resource	Type	Identifiers	Db	EntrezUID	Properties
Teaching or research: Small colleges aided by research networks.	/pubmed/22031425	Lindquist ES, Anderson LJ, Simmons JA.	Nature. 2011 Oct 26;478(7370):458. doi: 10.1038/478458c. No abstract available.	Nature. 2011	PubMed	citation	PMID:22031425	pubmed	22031425	create date:2011/10/28 | first author:Lindquist ES
Desertification: The next dust bowl.	/pubmed/22031419	Romm J.	Nature. 2011 Oct 26;478(7370):450-1. doi: 10.1038/478450a. No abstract available.	Nature. 2011	PubMed	citation	PMID:22031419	pubmed	22031419	create date:2011/10/28 | first author:Romm J
Plague genome: The Black Death decoded.	/pubmed/22031418	Callaway E.	Nature. 2011 Oct 25;478(7370):444-6. doi: 10.1038/478444a. No abstract available. Erratum in: Nature. 2011 Nov 10;479(7372):163.	Nature. 2011	PubMed	citation	PMID:22031418	pubmed	22031418	create date:2011/10/28 | first author:Callaway E
Tissue-bank shortage: Brain child.	/pubmed/22031417	Abbott A.	Nature. 2011 Oct 26;478(7370):442-3. doi: 10.1038/478442a. No abstract available.	Nature. 2011	PubMed	citation	PMID:22031417	pubmed	22031417	create date:2011/10/28 | first author:Abbott A
European ban on stem-cell patents has a silver lining.	/pubmed/22031415	Callaway E.	Nature. 2011 Oct 24;478(7370):441. doi: 10.1038/478441a. No abstract available.	Nature. 2011	PubMed	citation	PMID:22031415	pubmed	22031415	create date:2011/10/28 | first author:Callaway E
Fetal gene screening comes to market.	/pubmed/22031414	Hayden EC.	Nature. 2011 Oct 25;478(7370):440. doi: 10.1038/478440a. No abstract available.	Nature. 2011	PubMed	citation	PMID:22031414	pubmed	22031414	create date:2011/10/28 | first author:Hayden EC
Malaria vaccine results face scrutiny.	/pubmed/22031413	Butler D.	Nature. 2011 Oct 26;478(7370):439-40. doi: 10.1038/478439a. No abstract available. Erratum in: Nature. 2011 Nov 3;479(7371):19.	Nature. 2011	PubMed	citation	PMID:22031413	pubmed	22031413	create date:2011/10/28 | first author:Butler D
US bill targets grantee salaries.	/pubmed/22031412	Wadman M.	Nature. 2011 Oct 25;478(7370):438. doi: 10.1038/478438a. No abstract available.	Nature. 2011	PubMed	citation	PMID:22031412	pubmed	22031412	create date:2011/10/28 | first author:Wadman M
Fallout forensics hike radiation toll.	/pubmed/22031411	Brumfiel G.	Nature. 2011 Oct 25;478(7370):435-6. doi: 10.1038/478435a. No abstract available.	Nature. 2011	PubMed	citation	PMID:22031411	pubmed	22031411	create date:2011/10/28 | first author:Brumfiel G
Piecemeal cuts won't add up to radical reductions.	/pubmed/22031399	Long JC.	Nature. 2011 Oct 25;478(7370):429. doi: 10.1038/478429a. No abstract available.	Nature. 2011	PubMed	citation	PMID:22031399	pubmed	22031399	create date:2011/10/28 | first author:Long JC
Scientific climate.	/pubmed/22031398	[No authors listed]	Nature. 2011 Oct 26;478(7370):428. doi: 10.1038/478428a. No abstract available.	Nature. 2011	PubMed	citation	PMID:22031398	pubmed	22031398	create date:2011/10/28
A priceless resource.	/pubmed/22031397	[No authors listed]	Nature. 2011 Oct 26;478(7370):427. doi: 10.1038/478427a. No abstract available.	Nature. 2011	PubMed	citation	PMID:22031397	pubmed	22031397	create date:2011/10/28
Animal talk.	/pubmed/22031396	[No authors listed]	Nature. 2011 Oct 26;478(7370):427-8. doi: 10.1038/478427b. No abstract available.	Nature. 2011	PubMed	citation	PMID:22031396	pubmed	22031396	create date:2011/10/28
Resolving the evolutionary relationships of molluscs with phylogenomic tools.	/pubmed/22031330	Smith SA, Wilson NG, Goetz FE, Feehery C, Andrade SC, Rouse GW, Giribet G, Dunn CW.	Nature. 2011 Oct 26;480(7377):364-7. doi: 10.1038/nature10526.	Nature. 2011	PubMed	citation	PMID:22031330	pubmed	22031330	create date:2011/10/28 | first author:Smith SA
Mixed aromatic-aliphatic organic nanoparticles as carriers of unidentified infrared emission features.	/pubmed/22031328	Kwok S, Zhang Y.	Nature. 2011 Oct 26;479(7371):80-3. doi: 10.1038/nature10542.	Nature. 2011	PubMed	citation	PMID:22031328	pubmed	22031328	create date:2011/10/28 | first author:Kwok S
Ascaris suum draft genome.	/pubmed/22031327	Jex AR, Liu S, Li B, Young ND, Hall RS, Li Y, Yang L, Zeng N, Xu X, Xiong Z, Chen F, Wu X, Zhang G, Fang X, Kang Y, Anderson GA, Harris TW, Campbell BE, Vlaminck J, Wang T, Cantacessi C, Schwarz EM, et al.	Nature. 2011 Oct 26;479(7374):529-33. doi: 10.1038/nature10553.	Nature. 2011	PubMed	citation	PMID:22031327	pubmed	22031327	create date:2011/10/28 | first author:Jex AR
Lowland-upland migration of sauropod dinosaurs during the Late Jurassic epoch.	/pubmed/22031326	Fricke HC, Hencecroth J, Hoerner ME.	Nature. 2011 Oct 26;480(7378):513-5. doi: 10.1038/nature10570.	Nature. 2011	PubMed	citation	PMID:22031326	pubmed	22031326	create date:2011/10/28 | first author:Fricke HC
Commensal microbiota and myelin autoantigen cooperate to trigger autoimmune demyelination.	/pubmed/22031325	Berer K, Mues M, Koutrolos M, Rasbi ZA, Boziki M, Johner C, Wekerle H, Krishnamoorthy G.	Nature. 2011 Oct 26;479(7374):538-41. doi: 10.1038/nature10554.	Nature. 2011	PubMed	citation	PMID:22031325	pubmed	22031325	create date:2011/10/28 | first author:Berer K
Experimental infection of bats with Geomyces destructans causes white-nose syndrome.	/pubmed/22031324	Lorch JM, Meteyer CU, Behr MJ, Boyles JG, Cryan PM, Hicks AC, Ballmann AE, Coleman JT, Redell DN, Reeder DM, Blehert DS.	Nature. 2011 Oct 26;480(7377):376-8. doi: 10.1038/nature10590.	Nature. 2011	PubMed	citation	PMID:22031324	pubmed	22031324	create date:2011/10/28 | first author:Lorch JM
Image-based genome-wide siRNA screen identifies selective autophagy factors.	/pubmed/22020285	Orvedahl A, Sumpter R Jr, Xiao G, Ng A, Zou Z, Tang Y, Narimatsu M, Gilpin C, Sun Q, Roth M, Forst CV, Wrana JL, Zhang YE, Luby-Phelps K, Xavier RJ, Xie Y, Levine B.	Nature. 2011 Dec 1;480(7375):113-7.	Nature. 2011	PubMed	citation	PMID:22020285	pubmed	22020285	create date:2011/10/25 | first author:Orvedahl A
Membrane protein sequestering by ionic protein-lipid interactions.	/pubmed/22020284	van den Bogaart G, Meyenberg K, Risselada HJ, Amin H, Willig KI, Hubrich BE, Dier M, Hell SW, Grubmüller H, Diederichsen U, Jahn R.	Nature. 2011 Oct 23;479(7374):552-5. doi: 10.1038/nature10545.	Nature. 2011	PubMed	citation	PMID:22020284	pubmed	22020284	create date:2011/10/25 | first author:van den Bogaart G
Killer cell immunoglobulin-like receptor 3DL1-mediated recognition of human leukocyte antigen B.	/pubmed/22020283	Vivian JP, Duncan RC, Berry R, O'Connor GM, Reid HH, Beddoe T, Gras S, Saunders PM, Olshina MA, Widjaja JM, Harpur CM, Lin J, Maloveste SM, Price DA, Lafont BA, McVicar DW, Clements CS, Brooks AG, Rossjohn J.	Nature. 2011 Oct 23;479(7373):401-5. doi: 10.1038/nature10517.	Nature. 2011	PubMed	citation	PMID:22020283	pubmed	22020283	create date:2011/10/25 | first author:Vivian JP
Oxygen sensing in plants is mediated by an N-end rule pathway for protein destabilization.	/pubmed/22020282	Licausi F, Kosmacz M, Weits DA, Giuntoli B, Giorgi FM, Voesenek LA, Perata P, van Dongen JT.	Nature. 2011 Oct 23;479(7373):419-22. doi: 10.1038/nature10536.	Nature. 2011	PubMed	citation	PMID:22020282	pubmed	22020282	create date:2011/10/25 | first author:Licausi F
Rad51 paralogues Rad55-Rad57 balance the antirecombinase Srs2 in Rad51 filament formation.	/pubmed/22020281	Liu J, Renault L, Veaute X, Fabre F, Stahlberg H, Heyer WD.	Nature. 2011 Oct 23;479(7372):245-8. doi: 10.1038/nature10522.	Nature. 2011	PubMed	citation	PMID:22020281	pubmed	22020281	create date:2011/10/25 | first author:Liu J
The endonuclease activity of Mili fuels piRNA amplification that silences LINE1 elements.	/pubmed/22020280	De Fazio S, Bartonicek N, Di Giacomo M, Abreu-Goodger C, Sankar A, Funaya C, Antony C, Moreira PN, Enright AJ, O'Carroll D.	Nature. 2011 Oct 23;480(7376):259-63. doi: 10.1038/nature10547.	Nature. 2011	PubMed	citation	PMID:22020280	pubmed	22020280	create date:2011/10/25 | first author:De Fazio S
Homeostatic response to hypoxia is regulated by the N-end rule pathway in plants.	/pubmed/22020279	Gibbs DJ, Lee SC, Isa NM, Gramuglia S, Fukao T, Bassel GW, Correia CS, Corbineau F, Theodoulou FL, Bailey-Serres J, Holdsworth MJ.	Nature. 2011 Oct 23;479(7373):415-8. doi: 10.1038/nature10534.	Nature. 2011	PubMed	citation	PMID:22020279	pubmed	22020279	create date:2011/10/25 | first author:Gibbs DJ
Aspartate 112 is the selectivity filter of the human voltage-gated proton channel.	/pubmed/22020278	Musset B, Smith SM, Rajan S, Morgan D, Cherny VV, Decoursey TE.	Nature. 2011 Oct 23;480(7376):273-7. doi: 10.1038/nature10557.	Nature. 2011	PubMed	citation	PMID:22020278	pubmed	22020278	create date:2011/10/25 | first author:Musset B
Distance learning: Online education.	/pubmed/22016898	Kellogg S.	Nature. 2011 Oct 20;478(7369):417-8. No abstract available.	Nature. 2011	PubMed	citation	PMID:22016898	pubmed	22016898	create date:2011/10/22 | first author:Kellogg S
Few inputs can reprogram biological networks.	/pubmed/22012402	Müller FJ, Schuppert A.	Nature. 2011 Oct 19;478(7369):E4; discussion E4-5. doi: 10.1038/nature10543. No abstract available.	Nature. 2011	PubMed	citation	PMID:22012402	pubmed	22012402	create date:2011/10/21 | first author:Müller FJ
Evolution of a new enzyme for carbon disulphide conversion by an acidothermophilic archaeon.	/pubmed/22012399	Smeulders MJ, Barends TR, Pol A, Scherer A, Zandvoort MH, Udvarhelyi A, Khadem AF, Menzel A, Hermans J, Shoeman RL, Wessels HJ, van den Heuvel LP, Russ L, Schlichting I, Jetten MS, Op den Camp HJ.	Nature. 2011 Oct 19;478(7369):412-6. doi: 10.1038/nature10464.	Nature. 2011	PubMed	citation	PMID:22012399	pubmed	22012399	create date:2011/10/21 | first author:Smeulders MJ
Inhibition of miR-33a/b in non-human primates raises plasma HDL and lowers VLDL triglycerides.	/pubmed/22012398	Rayner KJ, Esau CC, Hussain FN, McDaniel AL, Marshall SM, van Gils JM, Ray TD, Sheedy FJ, Goedeke L, Liu X, Khatsenko OG, Kaimal V, Lees CJ, Fernandez-Hernando C, Fisher EA, Temel RE, Moore KJ.	Nature. 2011 Oct 19;478(7369):404-7. doi: 10.1038/nature10486.	Nature. 2011	PubMed	citation	PMID:22012398	pubmed	22012398	create date:2011/10/21 | first author:Rayner KJ
A vascular niche and a VEGF-Nrp1 loop regulate the initiation and stemness of skin tumours.	/pubmed/22012397	Beck B, Driessens G, Goossens S, Youssef KK, Kuchnio A, Caauwe A, Sotiropoulou PA, Loges S, Lapouge G, Candi A, Mascre G, Drogat B, Dekoninck S, Haigh JJ, Carmeliet P, Blanpain C.	Nature. 2011 Oct 19;478(7369):399-403. doi: 10.1038/nature10525.	Nature. 2011	PubMed	citation	PMID:22012397	pubmed	22012397	create date:2011/10/21 | first author:Beck B
The role of dyking and fault control in the rapid onset of eruption at Chaitén volcano, Chile.	/pubmed/22012396	Wicks C, de la Llera JC, Lara LE, Lowenstern J.	Nature. 2011 Oct 19;478(7369):374-7. doi: 10.1038/nature10541.	Nature. 2011	PubMed	citation	PMID:22012396	pubmed	22012396	create date:2011/10/21 | first author:Wicks C
Aerobic bacterial pyrite oxidation and acid rock drainage during the Great Oxidation Event.	/pubmed/22012395	Konhauser KO, Lalonde SV, Planavsky NJ, Pecoits E, Lyons TW, Mojzsis SJ, Rouxel OJ, Barley ME, Rosìere C, Fralick PW, Kump LR, Bekker A.	Nature. 2011 Oct 19;478(7369):369-73. doi: 10.1038/nature10511.	Nature. 2011	PubMed	citation	PMID:22012395	pubmed	22012395	create date:2011/10/21 | first author:Konhauser KO
Biomimetic self-templating supramolecular structures.	/pubmed/22012394	Chung WJ, Oh JW, Kwak K, Lee BY, Meyer J, Wang E, Hexemer A, Lee SW.	Nature. 2011 Oct 19;478(7369):364-8. doi: 10.1038/nature10513.	Nature. 2011	PubMed	citation	PMID:22012394	pubmed	22012394	create date:2011/10/21 | first author:Chung WJ
A mass transfer origin for blue stragglers in NGC 188 as revealed by half-solar-mass companions.	/pubmed/22012393	Geller AM, Mathieu RD.	Nature. 2011 Oct 19;478(7369):356-9. doi: 10.1038/nature10512.	Nature. 2011	PubMed	citation	PMID:22012393	pubmed	22012393	create date:2011/10/21 | first author:Geller AM
The evolution of gene expression levels in mammalian organs.	/pubmed/22012392	Brawand D, Soumillon M, Necsulea A, Julien P, Csárdi G, Harrigan P, Weier M, Liechti A, Aximu-Petri A, Kircher M, Albert FW, Zeller U, Khaitovich P, Grützner F, Bergmann S, Nielsen R, Pääbo S, Kaessmann H.	Nature. 2011 Oct 19;478(7369):343-8. doi: 10.1038/nature10532.	Nature. 2011	PubMed	citation	PMID:22012392	pubmed	22012392	create date:2011/10/21 | first author:Brawand D
Chemical biology: Many faces of a cancer-supporting protein.	/pubmed/22012391	Darby JF, Workman P.	Nature. 2011 Oct 19;478(7369):334-5. doi: 10.1038/478334b. No abstract available. Erratum in: Nature. 2011 Oct 27;478(7370):468.	Nature. 2011	PubMed	citation	PMID:22012391	pubmed	22012391	create date:2011/10/21 | first author:Darby JF
Neuroscience: Gone with the wean.	/pubmed/22012389	Arellano JI, Rakic P.	Nature. 2011 Oct 19;478(7369):333-4. doi: 10.1038/478333a. No abstract available.	Nature. 2011	PubMed	citation	PMID:22012389	pubmed	22012389	create date:2011/10/21 | first author:Arellano JI
Astrophysics: Stars acquire youth through duplicity.	/pubmed/22012388	Tout C.	Nature. 2011 Oct 19;478(7369):331-2. doi: 10.1038/478331a. No abstract available.	Nature. 2011	PubMed	citation	PMID:22012388	pubmed	22012388	create date:2011/10/21 | first author:Tout C
Materials science: Deft tricks with liquid crystals.	/pubmed/22012387	Smalyukh II.	Nature. 2011 Oct 19;478(7369):330-1. doi: 10.1038/478330a. No abstract available.	Nature. 2011	PubMed	citation	PMID:22012387	pubmed	22012387	create date:2011/10/21 | first author:Smalyukh II
Tumour biology: Skin-cancer stem cells outwitted.	/pubmed/22012386	Benitah SA.	Nature. 2011 Oct 19;478(7369):329-30. doi: 10.1038/478329a. No abstract available.	Nature. 2011	PubMed	citation	PMID:22012386	pubmed	22012386	create date:2011/10/21 | first author:Benitah SA
Particle physics: Sterile neutrinos.	/pubmed/22012385	Louis WC.	Nature. 2011 Oct 19;478(7369):328-9. doi: 10.1038/478328a. No abstract available.	Nature. 2011	PubMed	citation	PMID:22012385	pubmed	22012385	create date:2011/10/21 | first author:Louis WC
Rudolf L. Mössbauer (1929-2011).	/pubmed/22012384	Parak F.	Nature. 2011 Oct 19;478(7369):325. doi: 10.1038/478325a. No abstract available.	Nature. 2011	PubMed	citation	PMID:22012384	pubmed	22012384	create date:2011/10/21 | first author:Parak F
Research funds: Rid Russian science of corruption.	/pubmed/22012383	Gelfand M.	Nature. 2011 Oct 19;478(7369):324. doi: 10.1038/478324a. No abstract available.	Nature. 2011	PubMed	citation	PMID:22012383	pubmed	22012383	create date:2011/10/21 | first author:Gelfand M
Italian quake: critics' logic is questionable.	/pubmed/22012382	Vidale JE.	Nature. 2011 Oct 19;478(7369):324. doi: 10.1038/478324b. No abstract available.	Nature. 2011	PubMed	citation	PMID:22012382	pubmed	22012382	create date:2011/10/21 | first author:Vidale JE
Italian quake: science rides politics.	/pubmed/22012381	De Vivo B.	Nature. 2011 Oct 19;478(7369):324. doi: 10.1038/478324c. No abstract available.	Nature. 2011	PubMed	citation	PMID:22012381	pubmed	22012381	create date:2011/10/21 | first author:De Vivo B
Research ethics: Treat donors as partners in biobank research.	/pubmed/22012372	Saha K, Hurlbut JB.	Nature. 2011 Oct 19;478(7369):312-3. doi: 10.1038/478312a. No abstract available.	Nature. 2011	PubMed	citation	PMID:22012372	pubmed	22012372	create date:2011/10/21 | first author:Saha K
Decline of violence: Taming the devil within us.	/pubmed/22012371	Pinker S.	Nature. 2011 Oct 19;478(7369):309-11. doi: 10.1038/478309a. No abstract available.	Nature. 2011	PubMed	citation	PMID:22012371	pubmed	22012371	create date:2011/10/21 | first author:Pinker S
Dam controversy: Remaking the Mekong.	/pubmed/22012370	Vaidyanathan G.	Nature. 2011 Oct 19;478(7369):305-7. doi: 10.1038/478305a. No abstract available.	Nature. 2011	PubMed	citation	PMID:22012370	pubmed	22012370	create date:2011/10/21 | first author:Vaidyanathan G
Title	URL	Description	Details	ShortDetails	Resource	Type	Identifiers	Db	EntrezUID	Properties
Collaborative physics: String theory finds a bench mate.	/pubmed/22012369	Merali Z.	Nature. 2011 Oct 19;478(7369):302-4. doi: 10.1038/478302a. No abstract available.	Nature. 2011	PubMed	citation	PMID:22012369	pubmed	22012369	create date:2011/10/21 | first author:Merali Z
Spies to use Twitter as crystal ball.	/pubmed/22012368	Weinberger S.	Nature. 2011 Oct 17;478(7369):301. doi: 10.1038/478301a. No abstract available.	Nature. 2011	PubMed	citation	PMID:22012368	pubmed	22012368	create date:2011/10/21 | first author:Weinberger S
Seven billion and counting.	/pubmed/22012366	Tollefson J.	Nature. 2011 Oct 19;478(7369):300. doi: 10.1038/478300a. No abstract available.	Nature. 2011	PubMed	citation	PMID:22012366	pubmed	22012366	create date:2011/10/21 | first author:Tollefson J
Lobbyists confront US budget crunch.	/pubmed/22012365	Reich ES.	Nature. 2011 Oct 18;478(7369):299. doi: 10.1038/478299a. No abstract available.	Nature. 2011	PubMed	citation	PMID:22012365	pubmed	22012365	create date:2011/10/21 | first author:Reich ES
Vatican bids for Italian institute.	/pubmed/22012364	Abbott A.	Nature. 2011 Oct 18;478(7369):296-7. doi: 10.1038/478296a. No abstract available.	Nature. 2011	PubMed	citation	PMID:22012364	pubmed	22012364	create date:2011/10/21 | first author:Abbott A
No quick fix for Haiti cholera.	/pubmed/22012363	Butler D.	Nature. 2011 Oct 18;478(7369):295-6. doi: 10.1038/478295a. No abstract available.	Nature. 2011	PubMed	citation	PMID:22012363	pubmed	22012363	create date:2011/10/21 | first author:Butler D
US row threatens Chinese links.	/pubmed/22012362	Reich ES.	Nature. 2011 Oct 18;478(7369):294-5. doi: 10.1038/478294a. No abstract available.	Nature. 2011	PubMed	citation	PMID:22012362	pubmed	22012362	create date:2011/10/21 | first author:Reich ES
Angry words over East Asian seas.	/pubmed/22012361	Cyranoski D.	Nature. 2011 Oct 19;478(7369):293-4. doi: 10.1038/478293a. No abstract available. Erratum in: Nature. 2011 Oct 27;478(7370):441.	Nature. 2011	PubMed	citation	PMID:22012361	pubmed	22012361	create date:2011/10/21 | first author:Cyranoski D
Genomic medicine has failed the poor.	/pubmed/22012349	Baker S.	Nature. 2011 Oct 19;478(7369):287. doi: 10.1038/478287a. No abstract available.	Nature. 2011	PubMed	citation	PMID:22012349	pubmed	22012349	create date:2011/10/21 | first author:Baker S
The PSA position.	/pubmed/22012348	[No authors listed]	Nature. 2011 Oct 19;478(7369):286. doi: 10.1038/478286a. No abstract available.	Nature. 2011	PubMed	citation	PMID:22012348	pubmed	22012348	create date:2011/10/21
Positive spin.	/pubmed/22012347	[No authors listed]	Nature. 2011 Oct 19;478(7369):285-6. doi: 10.1038/478285b. No abstract available.	Nature. 2011	PubMed	citation	PMID:22012347	pubmed	22012347	create date:2011/10/21
Uncharted territory.	/pubmed/22012346	[No authors listed]	Nature. 2011 Oct 19;478(7369):285. doi: 10.1038/478285a. No abstract available.	Nature. 2011	PubMed	citation	PMID:22012346	pubmed	22012346	create date:2011/10/21
Climate change: Migration as adaptation.	/pubmed/22012304	Black R, Bennett SR, Thomas SM, Beddington JR.	Nature. 2011 Oct 20;478(7370):447-9. doi: 10.1038/478477a. No abstract available.	Nature. 2011	PubMed	citation	PMID:22012304	pubmed	22012304	create date:2011/10/21 | first author:Black R
Verbal and non-verbal intelligence changes in the teenage brain.	/pubmed/22012265	Ramsden S, Richardson FM, Josse G, Thomas MS, Ellis C, Shakeshaft C, Seghier ML, Price CJ.	Nature. 2011 Oct 19;479(7371):113-6. doi: 10.1038/nature10514.	Nature. 2011	PubMed	citation	PMID:22012265	pubmed	22012265	create date:2011/10/21 | first author:Ramsden S
Motor antagonism exposed by spatial segregation and timing of neurogenesis.	/pubmed/22012263	Tripodi M, Stepien AE, Arber S.	Nature. 2011 Oct 19;479(7371):61-6. doi: 10.1038/nature10538.	Nature. 2011	PubMed	citation	PMID:22012263	pubmed	22012263	create date:2011/10/21 | first author:Tripodi M
Kelvin-Helmholtz instabilities as the source of inhomogeneous mixing in nova explosions.	/pubmed/22012262	Casanova J, José J, García-Berro E, Shore SN, Calder AC.	Nature. 2011 Oct 19;478(7370):490-2. doi: 10.1038/nature10520.	Nature. 2011	PubMed	citation	PMID:22012262	pubmed	22012262	create date:2011/10/21 | first author:Casanova J
Changes in plant community composition lag behind climate warming in lowland forests.	/pubmed/22012261	Bertrand R, Lenoir J, Piedallu C, Riofrío-Dillon G, de Ruffray P, Vidal C, Pierrat JC, Gégout JC.	Nature. 2011 Oct 19;479(7374):517-20. doi: 10.1038/nature10548.	Nature. 2011	PubMed	citation	PMID:22012261	pubmed	22012261	create date:2011/10/21 | first author:Bertrand R
Multiple routes to mammalian diversity.	/pubmed/22012260	Venditti C, Meade A, Pagel M.	Nature. 2011 Oct 19;479(7373):393-6. doi: 10.1038/nature10516.	Nature. 2011	PubMed	citation	PMID:22012260	pubmed	22012260	create date:2011/10/21 | first author:Venditti C
A SUMOylation-defective MITF germline mutation predisposes to melanoma and renal carcinoma.	/pubmed/22012259	Bertolotto C, Lesueur F, Giuliano S, Strub T, de Lichy M, Bille K, Dessen P, d'Hayer B, Mohamdi H, Remenieras A, Maubec E, de la Fouchardière A, Molinié V, Vabres P, Dalle S, Poulalhon N, Martin-Denavit T, Thomas L, Andry-Benzaquen P, Dupin N, Boitier F, Rossi A, et al.	Nature. 2011 Oct 19;480(7375):94-8. doi: 10.1038/nature10539.	Nature. 2011	PubMed	citation	PMID:22012259	pubmed	22012259	create date:2011/10/21 | first author:Bertolotto C
Transgenerational epigenetic inheritance of longevity in Caenorhabditis elegans.	/pubmed/22012258	Greer EL, Maures TJ, Ucar D, Hauswirth AG, Mancini E, Lim JP, Benayoun BA, Shi Y, Brunet A.	Nature. 2011 Oct 19;479(7373):365-71. doi: 10.1038/nature10572.	Nature. 2011	PubMed	citation	PMID:22012258	pubmed	22012258	create date:2011/10/21 | first author:Greer EL
Non-canonical inflammasome activation targets caspase-11.	/pubmed/22002608	Kayagaki N, Warming S, Lamkanfi M, Vande Walle L, Louie S, Dong J, Newton K, Qu Y, Liu J, Heldens S, Zhang J, Lee WP, Roose-Girma M, Dixit VM.	Nature. 2011 Oct 16;479(7371):117-21. doi: 10.1038/nature10558.	Nature. 2011	PubMed	citation	PMID:22002608	pubmed	22002608	create date:2011/10/18 | first author:Kayagaki N
Structural basis for a [4Fe-3S] cluster in the oxygen-tolerant membrane-bound [NiFe]-hydrogenase.	/pubmed/22002607	Shomura Y, Yoon KS, Nishihara H, Higuchi Y.	Nature. 2011 Oct 16;479(7372):253-6. doi: 10.1038/nature10504.	Nature. 2011	PubMed	citation	PMID:22002607	pubmed	22002607	create date:2011/10/18 | first author:Shomura Y
The crystal structure of an oxygen-tolerant hydrogenase uncovers a novel iron-sulphur centre.	/pubmed/22002606	Fritsch J, Scheerer P, Frielingsdorf S, Kroschinsky S, Friedrich B, Lenz O, Spahn CM.	Nature. 2011 Oct 16;479(7372):249-52. doi: 10.1038/nature10505.	Nature. 2011	PubMed	citation	PMID:22002606	pubmed	22002606	create date:2011/10/18 | first author:Fritsch J
Bidirectional resection of DNA double-strand breaks by Mre11 and Exo1.	/pubmed/22002605	Garcia V, Phelps SE, Gray S, Neale MJ.	Nature. 2011 Oct 16;479(7372):241-4. doi: 10.1038/nature10515.	Nature. 2011	PubMed	citation	PMID:22002605	pubmed	22002605	create date:2011/10/18 | first author:Garcia V
RNAi promotes heterochromatic silencing through replication-coupled release of RNA Pol II.	/pubmed/22002604	Zaratiegui M, Castel SE, Irvine DV, Kloc A, Ren J, Li F, de Castro E, Marín L, Chang AY, Goto D, Cande WZ, Antequera F, Arcangioli B, Martienssen RA.	Nature. 2011 Oct 16;479(7371):135-8. doi: 10.1038/nature10501.	Nature. 2011	PubMed	citation	PMID:22002604	pubmed	22002604	create date:2011/10/18 | first author:Zaratiegui M
ATM controls meiotic double-strand-break formation.	/pubmed/22002603	Lange J, Pan J, Cole F, Thelen MP, Jasin M, Keeney S.	Nature. 2011 Oct 16;479(7372):237-40. doi: 10.1038/nature10508.	Nature. 2011	PubMed	citation	PMID:22002603	pubmed	22002603	create date:2011/10/18 | first author:Lange J
Temperature-scan cryocrystallography reveals reaction intermediates in bacteriophytochrome.	/pubmed/22002602	Yang X, Ren Z, Kuk J, Moffat K.	Nature. 2011 Oct 16;479(7373):428-32. doi: 10.1038/nature10506.	Nature. 2011	PubMed	citation	PMID:22002602	pubmed	22002602	create date:2011/10/18 | first author:Yang X
Rookie review.	/pubmed/21998887	Gewin V.	Nature. 2011 Oct 13;478(7368):275-7. No abstract available.	Nature. 2011	PubMed	citation	PMID:21998887	pubmed	21998887	create date:2011/10/15 | first author:Gewin V
Rational enthusiasm.	/pubmed/21993827	Lehn JM.	Nature. 2011 Oct 12;478(7368):S8-9. doi: 10.1038/478S8a. No abstract available.	Nature. 2011	PubMed	citation	PMID:21993827	pubmed	21993827	create date:2011/10/14 | first author:Lehn JM
Tough science.	/pubmed/21993826	Yonath AE.	Nature. 2011 Oct 12;478(7368):S6-7. doi: 10.1038/478S6a. No abstract available.	Nature. 2011	PubMed	citation	PMID:21993826	pubmed	21993826	create date:2011/10/14 | first author:Yonath AE
Biochemistry without boundaries.	/pubmed/21993825	Fischer EH.	Nature. 2011 Oct 12;478(7368):S5. doi: 10.1038/478S5a. No abstract available.	Nature. 2011	PubMed	citation	PMID:21993825	pubmed	21993825	create date:2011/10/14 | first author:Fischer EH
On the wings of imagination.	/pubmed/21993824	Ciechanover A.	Nature. 2011 Oct 12;478(7368):S4. doi: 10.1038/478S4a. No abstract available.	Nature. 2011	PubMed	citation	PMID:21993824	pubmed	21993824	create date:2011/10/14 | first author:Ciechanover A
Lunchtime science.	/pubmed/21993823	Steitz TA.	Nature. 2011 Oct 12;478(7368):S2-3. doi: 10.1038/478S2a. No abstract available.	Nature. 2011	PubMed	citation	PMID:21993823	pubmed	21993823	create date:2011/10/14 | first author:Steitz TA
Masterclass: The gathering brainstorm.	/pubmed/21993822	McGowan K.	Nature. 2011 Oct 12;478(7368):S19-20. doi: 10.1038/478S19a. No abstract available.	Nature. 2011	PubMed	citation	PMID:21993822	pubmed	21993822	create date:2011/10/14 | first author:McGowan K
Translational research: The American way.	/pubmed/21993821	Maxmen A.	Nature. 2011 Oct 12;478(7368):S16-8. doi: 10.1038/478S16a. No abstract available.	Nature. 2011	PubMed	citation	PMID:21993821	pubmed	21993821	create date:2011/10/14 | first author:Maxmen A
Telomeres: All's well that ends well.	/pubmed/21993820	Eisenstein M.	Nature. 2011 Oct 12;478(7368):S13-5. doi: 10.1038/478S13a. No abstract available.	Nature. 2011	PubMed	citation	PMID:21993820	pubmed	21993820	create date:2011/10/14 | first author:Eisenstein M
Science addict.	/pubmed/21993819	zur Hausen H.	Nature. 2011 Oct 12;478(7368):S12. doi: 10.1038/478S12a. No abstract available.	Nature. 2011	PubMed	citation	PMID:21993819	pubmed	21993819	create date:2011/10/14 | first author:zur Hausen H
Heart of science.	/pubmed/21993818	Murad F.	Nature. 2011 Oct 12;478(7368):S10-1. doi: 10.1038/478S10a. No abstract available.	Nature. 2011	PubMed	citation	PMID:21993818	pubmed	21993818	create date:2011/10/14 | first author:Murad F
Medical research masterclass.	/pubmed/21993817	Grayson M.	Nature. 2011 Oct 12;478(7368):S1. doi: 10.1038/478S1a. No abstract available.	Nature. 2011	PubMed	citation	PMID:21993817	pubmed	21993817	create date:2011/10/14 | first author:Grayson M
InsP3R channel gating altered by clustering?	/pubmed/21993761	Vais H, Foskett JK, Mak DO.	Nature. 2011 Oct 12;478(7368):E1-2; discussion E2-3. doi: 10.1038/nature10493. No abstract available.	Nature. 2011	PubMed	citation	PMID:21993761	pubmed	21993761	create date:2011/10/14 | first author:Vais H
Atmospheric oxygenation caused by a change in volcanic degassing pressure.	/pubmed/21993759	Gaillard F, Scaillet B, Arndt NT.	Nature. 2011 Oct 12;478(7368):229-32. doi: 10.1038/nature10460.	Nature. 2011	PubMed	citation	PMID:21993759	pubmed	21993759	create date:2011/10/14 | first author:Gaillard F
Self-replication of information-bearing nanoscale patterns.	/pubmed/21993758	Wang T, Sha R, Dreyfus R, Leunissen ME, Maass C, Pine DJ, Chaikin PM, Seeman NC.	Nature. 2011 Oct 12;478(7368):225-8. doi: 10.1038/nature10500.	Nature. 2011	PubMed	citation	PMID:21993758	pubmed	21993758	create date:2011/10/14 | first author:Wang T
Coherent coupling of a superconducting flux qubit to an electron spin ensemble in diamond.	/pubmed/21993757	Zhu X, Saito S, Kemp A, Kakuyanagi K, Karimoto S, Nakano H, Munro WJ, Tokura Y, Everitt MS, Nemoto K, Kasu M, Mizuochi N, Semba K.	Nature. 2011 Oct 12;478(7368):221-4. doi: 10.1038/nature10462.	Nature. 2011	PubMed	citation	PMID:21993757	pubmed	21993757	create date:2011/10/14 | first author:Zhu X
Quantum engineering: Spins coupled to a persistent current.	/pubmed/21993756	Chiorescu I.	Nature. 2011 Oct 12;478(7368):195-6. doi: 10.1038/478195a. No abstract available.	Nature. 2011	PubMed	citation	PMID:21993756	pubmed	21993756	create date:2011/10/14 | first author:Chiorescu I
Earth science: Sea change for the rise of oxygen.	/pubmed/21993755	Lyons TW, Reinhard CT.	Nature. 2011 Oct 12;478(7368):194-5. doi: 10.1038/478194a. No abstract available.	Nature. 2011	PubMed	citation	PMID:21993755	pubmed	21993755	create date:2011/10/14 | first author:Lyons TW
Cancer: Why tumours eat tryptophan.	/pubmed/21993754	Prendergast GC.	Nature. 2011 Oct 12;478(7368):192-4. doi: 10.1038/478192a. No abstract available.	Nature. 2011	PubMed	citation	PMID:21993754	pubmed	21993754	create date:2011/10/14 | first author:Prendergast GC
Applied physics: Controlled incandescence.	/pubmed/21993753	Greffet JJ.	Nature. 2011 Oct 12;478(7368):191-2. doi: 10.1038/478191a. No abstract available.	Nature. 2011	PubMed	citation	PMID:21993753	pubmed	21993753	create date:2011/10/14 | first author:Greffet JJ
Behavioural neuroscience: Fruity aphrodisiacs.	/pubmed/21993752	Prud'homme B, Gompel N.	Nature. 2011 Oct 12;478(7368):190-1. doi: 10.1038/478190a. No abstract available.	Nature. 2011	PubMed	citation	PMID:21993752	pubmed	21993752	create date:2011/10/14 | first author:Prud'homme B
Arctic warming: Sea-ice minimum is not a one-off.	/pubmed/21993751	Melsheimer C, Heygster G, Notholt J.	Nature. 2011 Oct 12;478(7368):188. doi: 10.1038/478188a. No abstract available.	Nature. 2011	PubMed	citation	PMID:21993751	pubmed	21993751	create date:2011/10/14 | first author:Melsheimer C
Military science: The JASONs bought into the Vietnam War.	/pubmed/21993750	Schwartz J.	Nature. 2011 Oct 12;478(7368):188. doi: 10.1038/478188c. No abstract available.	Nature. 2011	PubMed	citation	PMID:21993750	pubmed	21993750	create date:2011/10/14 | first author:Schwartz J
Title	URL	Description	Details	ShortDetails	Resource	Type	Identifiers	Db	EntrezUID	Properties
Research investment: Vaccine research loses out.	/pubmed/21993749	Hale P, Wain-Hobson S, Weiss RA.	Nature. 2011 Oct 12;478(7368):188. doi: 10.1038/478188b. No abstract available.	Nature. 2011	PubMed	citation	PMID:21993749	pubmed	21993749	create date:2011/10/14 | first author:Hale P
Economics: Fallacy in costs of pollution control.	/pubmed/21993748	Hockley N.	Nature. 2011 Oct 12;478(7368):188. doi: 10.1038/478188d. No abstract available.	Nature. 2011	PubMed	citation	PMID:21993748	pubmed	21993748	create date:2011/10/14 | first author:Hockley N
Arctic science: The local perspective.	/pubmed/21993743	Huntington HP.	Nature. 2011 Oct 12;478(7368):182-3. doi: 10.1038/478182a. No abstract available.	Nature. 2011	PubMed	citation	PMID:21993743	pubmed	21993743	create date:2011/10/14 | first author:Huntington HP
Governance: A peaceful Arctic.	/pubmed/21993742	Young OR.	Nature. 2011 Oct 12;478(7368):180-1. doi: 10.1038/478180a. No abstract available.	Nature. 2011	PubMed	citation	PMID:21993742	pubmed	21993742	create date:2011/10/14 | first author:Young OR
Sustainability: A green Arctic.	/pubmed/21993741	Kullerud L.	Nature. 2011 Oct 12;478(7368):179-80. doi: 10.1038/478179a. No abstract available.	Nature. 2011	PubMed	citation	PMID:21993741	pubmed	21993741	create date:2011/10/14 | first author:Kullerud L
Scientific challenges in the Arctic: Open water.	/pubmed/21993740	Cressey D.	Nature. 2011 Oct 12;478(7368):174-7. doi: 10.1038/478174a. No abstract available.	Nature. 2011	PubMed	citation	PMID:21993740	pubmed	21993740	create date:2011/10/14 | first author:Cressey D
Redrawing the Arctic map: The new north.	/pubmed/21993739	[No authors listed]	Nature. 2011 Oct 12;478(7368):172-3. doi: 10.1038/478172a. No abstract available.	Nature. 2011	PubMed	citation	PMID:21993739	pubmed	21993739	create date:2011/10/14
Special issue on the Arctic: After the ice.	/pubmed/21993738	[No authors listed]	Nature. 2011 Oct 12;478(7368):171. doi: 10.1038/478171a. No abstract available.	Nature. 2011	PubMed	citation	PMID:21993738	pubmed	21993738	create date:2011/10/14
France toughens conflict rules.	/pubmed/21993737	Butler D.	Nature. 2011 Oct 11;478(7368):169. doi: 10.1038/478169a. No abstract available.	Nature. 2011	PubMed	citation	PMID:21993737	pubmed	21993737	create date:2011/10/14 | first author:Butler D
Brazil cooks up transgenic bean.	/pubmed/21993735	Tollefson J.	Nature. 2011 Oct 12;478(7368):168. doi: 10.1038/478168a. No abstract available.	Nature. 2011	PubMed	citation	PMID:21993735	pubmed	21993735	create date:2011/10/14 | first author:Tollefson J
Sun-watchers hope giant telescope will get green light.	/pubmed/21993734	Hand E.	Nature. 2011 Oct 11;478(7368):166-7. doi: 10.1038/478166a. No abstract available.	Nature. 2011	PubMed	citation	PMID:21993734	pubmed	21993734	create date:2011/10/14 | first author:Hand E
Persistence pays off for crystal chemist.	/pubmed/21993733	Van Noorden R.	Nature. 2011 Oct 10;478(7368):165-6. doi: 10.1038/478165a. No abstract available.	Nature. 2011	PubMed	citation	PMID:21993733	pubmed	21993733	create date:2011/10/14 | first author:Van Noorden R
A fight for life that united a field.	/pubmed/21993732	Gravitz L.	Nature. 2011 Oct 11;478(7368):163-4. doi: 10.1038/478163a. No abstract available.	Nature. 2011	PubMed	citation	PMID:21993732	pubmed	21993732	create date:2011/10/14 | first author:Gravitz L
Marine protection in the Arctic cannot wait.	/pubmed/21993720	Brigham L.	Nature. 2011 Oct 12;478(7368):157. doi: 10.1038/478157a. No abstract available.	Nature. 2011	PubMed	citation	PMID:21993720	pubmed	21993720	create date:2011/10/14 | first author:Brigham L
More than teeth.	/pubmed/21993719	[No authors listed]	Nature. 2011 Oct 12;478(7368):156. doi: 10.1038/478156a. No abstract available.	Nature. 2011	PubMed	citation	PMID:21993719	pubmed	21993719	create date:2011/10/14
An eye for success.	/pubmed/21993718	[No authors listed]	Nature. 2011 Oct 12;478(7368):155-6. doi: 10.1038/478155b. No abstract available.	Nature. 2011	PubMed	citation	PMID:21993718	pubmed	21993718	create date:2011/10/14
The case of Dr Hicheur.	/pubmed/21993717	[No authors listed]	Nature. 2011 Oct 12;478(7368):155. doi: 10.1038/478155a. No abstract available.	Nature. 2011	PubMed	citation	PMID:21993717	pubmed	21993717	create date:2011/10/14
PDGF signalling controls age-dependent proliferation in pancreatic β-cells.	/pubmed/21993628	Chen H, Gu X, Liu Y, Wang J, Wirt SE, Bottino R, Schorle H, Sage J, Kim SK.	Nature. 2011 Oct 12;478(7369):349-55. doi: 10.1038/nature10502.	Nature. 2011	PubMed	citation	PMID:21993628	pubmed	21993628	create date:2011/10/14 | first author:Chen H
Efficient quantum computing using coherent photon conversion.	/pubmed/21993627	Langford NK, Ramelow S, Prevedel R, Munro WJ, Milburn GJ, Zeilinger A.	Nature. 2011 Oct 12;478(7369):360-3. doi: 10.1038/nature10463.	Nature. 2011	PubMed	citation	PMID:21993627	pubmed	21993627	create date:2011/10/14 | first author:Langford NK
A draft genome of Yersinia pestis from victims of the Black Death.	/pubmed/21993626	Bos KI, Schuenemann VJ, Golding GB, Burbano HA, Waglechner N, Coombes BK, McPhee JB, DeWitte SN, Meyer M, Schmedes S, Wood J, Earn DJ, Herring DA, Bauer P, Poinar HN, Krause J.	Nature. 2011 Oct 12;478(7370):506-10. doi: 10.1038/nature10549. Erratum in: Nature. 2011 Dec 8;480(7376):278.	Nature. 2011	PubMed	citation	PMID:21993626	pubmed	21993626	create date:2011/10/14 | first author:Bos KI
Genome sequencing reveals insights into physiology and longevity of the naked mole rat.	/pubmed/21993625	Kim EB, Fang X, Fushan AA, Huang Z, Lobanov AV, Han L, Marino SM, Sun X, Turanov AA, Yang P, Yim SH, Zhao X, Kasaikina MV, Stoletzki N, Peng C, Polak P, Xiong Z, Kiezun A, Zhu Y, Chen Y, Kryukov GV, Zhang Q, et al.	Nature. 2011 Oct 12;479(7372):223-7. doi: 10.1038/nature10533.	Nature. 2011	PubMed	citation	PMID:21993625	pubmed	21993625	create date:2011/10/14 | first author:Kim EB
A high-resolution map of human evolutionary constraint using 29 mammals.	/pubmed/21993624	Lindblad-Toh K, Garber M, Zuk O, Lin MF, Parker BJ, Washietl S, Kheradpour P, Ernst J, Jordan G, Mauceli E, Ward LD, Lowe CB, Holloway AK, Clamp M, Gnerre S, Alföldi J, Beal K, Chang J, Clawson H, Cuff J, Di Palma F, Fitzgerald S, et al.	Nature. 2011 Oct 12;478(7370):476-82. doi: 10.1038/nature10530.	Nature. 2011	PubMed	citation	PMID:21993624	pubmed	21993624	create date:2011/10/14 | first author:Lindblad-Toh K
Perception of sniff phase in mouse olfaction.	/pubmed/21993623	Smear M, Shusterman R, O'Connor R, Bozza T, Rinberg D.	Nature. 2011 Oct 12;479(7373):397-400. doi: 10.1038/nature10521.	Nature. 2011	PubMed	citation	PMID:21993623	pubmed	21993623	create date:2011/10/14 | first author:Smear M
Cascades of multisite phosphorylation control Sic1 destruction at the onset of S phase.	/pubmed/21993622	Kõivomägi M, Valk E, Venta R, Iofik A, Lepiku M, Balog ER, Rubin SM, Morgan DO, Loog M.	Nature. 2011 Oct 12;480(7375):128-31. doi: 10.1038/nature10560.	Nature. 2011	PubMed	citation	PMID:21993622	pubmed	21993622	create date:2011/10/14 | first author:Kõivomägi M
Targeted gene correction of α1-antitrypsin deficiency in induced pluripotent stem cells.	/pubmed/21993621	Yusa K, Rashid ST, Strick-Marchand H, Varela I, Liu PQ, Paschon DE, Miranda E, Ordóñez A, Hannan NR, Rouhani FJ, Darche S, Alexander G, Marciniak SJ, Fusaki N, Hasegawa M, Holmes MC, Di Santo JP, Lomas DA, Bradley A, Vallier L.	Nature. 2011 Oct 12;478(7369):391-4. doi: 10.1038/nature10424.	Nature. 2011	PubMed	citation	PMID:21993621	pubmed	21993621	create date:2011/10/14 | first author:Yusa K
Solutions for a cultivated planet.	/pubmed/21993620	Foley JA, Ramankutty N, Brauman KA, Cassidy ES, Gerber JS, Johnston M, Mueller ND, O'Connell C, Ray DK, West PC, Balzer C, Bennett EM, Carpenter SR, Hill J, Monfreda C, Polasky S, Rockström J, Sheehan J, Siebert S, Tilman D, Zaks DP.	Nature. 2011 Oct 12;478(7369):337-42. doi: 10.1038/nature10452.	Nature. 2011	PubMed	citation	PMID:21993620	pubmed	21993620	create date:2011/10/14 | first author:Foley JA
Education: Inspiration for informatics.	/pubmed/21985005	Gewin V.	Nature. 2011 Oct 6;478(7367):143-5. No abstract available.	Nature. 2011	PubMed	citation	PMID:21985005	pubmed	21985005	create date:2011/10/11 | first author:Gewin V
Structural basis for the bifunctionality of fructose-1,6-bisphosphate aldolase/phosphatase.	/pubmed/21983966	Fushinobu S, Nishimasu H, Hattori D, Song HJ, Wakagi T.	Nature. 2011 Oct 9;478(7370):538-41. doi: 10.1038/nature10457.	Nature. 2011	PubMed	citation	PMID:21983966	pubmed	21983966	create date:2011/10/11 | first author:Fushinobu S
Active-site remodelling in the bifunctional fructose-1,6-bisphosphate aldolase/phosphatase.	/pubmed/21983965	Du J, Say RF, Lü W, Fuchs G, Einsle O.	Nature. 2011 Oct 9;478(7370):534-7. doi: 10.1038/nature10458.	Nature. 2011	PubMed	citation	PMID:21983965	pubmed	21983965	create date:2011/10/11 | first author:Du J
Feedback from rhodopsin controls rhodopsin exclusion in Drosophila photoreceptors.	/pubmed/21983964	Vasiliauskas D, Mazzoni EO, Sprecher SG, Brodetskiy K, Johnston RJ Jr, Lidder P, Vogt N, Celik A, Desplan C.	Nature. 2011 Oct 9;479(7371):108-12. doi: 10.1038/nature10451.	Nature. 2011	PubMed	citation	PMID:21983964	pubmed	21983964	create date:2011/10/11 | first author:Vasiliauskas D
Distinct stem cells contribute to mammary gland development and maintenance.	/pubmed/21983963	Van Keymeulen A, Rocha AS, Ousset M, Beck B, Bouvencourt G, Rock J, Sharma N, Dekoninck S, Blanpain C.	Nature. 2011 Oct 9;479(7372):189-93. doi: 10.1038/nature10573.	Nature. 2011	PubMed	citation	PMID:21983963	pubmed	21983963	create date:2011/10/11 | first author:Van Keymeulen A
Macrophage skewing by Phd2 haplodeficiency prevents ischaemia by inducing arteriogenesis.	/pubmed/21983962	Takeda Y, Costa S, Delamarre E, Roncal C, Leite de Oliveira R, Squadrito ML, Finisguerra V, Deschoemaeker S, Bruyère F, Wenes M, Hamm A, Serneels J, Magat J, Bhattacharyya T, Anisimov A, Jordan BF, Alitalo K, Maxwell P, Gallez B, Zhuang ZW, Saito Y, Simons M, et al.	Nature. 2011 Oct 9;479(7371):122-6. doi: 10.1038/nature10507.	Nature. 2011	PubMed	citation	PMID:21983962	pubmed	21983962	create date:2011/10/11 | first author:Takeda Y
Microscopy: Bright light, better labels.	/pubmed/21979054	Baker M.	Nature. 2011 Oct 5;478(7367):137-42. doi: 10.1038/478137a. No abstract available.	Nature. 2011	PubMed	citation	PMID:21979054	pubmed	21979054	create date:2011/10/08 | first author:Baker M
Pathogenic exon-trapping by SVA retrotransposon and rescue in Fukuyama muscular dystrophy.	/pubmed/21979053	Taniguchi-Ikeda M, Kobayashi K, Kanagawa M, Yu CC, Mori K, Oda T, Kuga A, Kurahashi H, Akman HO, DiMauro S, Kaji R, Yokota T, Takeda S, Toda T.	Nature. 2011 Oct 5;478(7367):127-31. doi: 10.1038/nature10456.	Nature. 2011	PubMed	citation	PMID:21979053	pubmed	21979053	create date:2011/10/08 | first author:Taniguchi-Ikeda M
Peripheral SMN restoration is essential for long-term rescue of a severe spinal muscular atrophy mouse model.	/pubmed/21979052	Hua Y, Sahashi K, Rigo F, Hung G, Horev G, Bennett CF, Krainer AR.	Nature. 2011 Oct 5;478(7367):123-6. doi: 10.1038/nature10485.	Nature. 2011	PubMed	citation	PMID:21979052	pubmed	21979052	create date:2011/10/08 | first author:Hua Y
Endonuclease G is a novel determinant of cardiac hypertrophy and mitochondrial function.	/pubmed/21979051	McDermott-Roe C, Ye J, Ahmed R, Sun XM, Serafín A, Ware J, Bottolo L, Muckett P, Cañas X, Zhang J, Rowe GC, Buchan R, Lu H, Braithwaite A, Mancini M, Hauton D, Martí R, García-Arumí E, Hubner N, Jacob H, Serikawa T, Zidek V, et al.	Nature. 2011 Oct 5;478(7367):114-8. doi: 10.1038/nature10490.	Nature. 2011	PubMed	citation	PMID:21979051	pubmed	21979051	create date:2011/10/08 | first author:McDermott-Roe C
A carbon isotope challenge to the snowball Earth.	/pubmed/21979050	Sansjofre P, Ader M, Trindade RI, Elie M, Lyons J, Cartigny P, Nogueira AC.	Nature. 2011 Oct 5;478(7367):93-6. doi: 10.1038/nature10499.	Nature. 2011	PubMed	citation	PMID:21979050	pubmed	21979050	create date:2011/10/08 | first author:Sansjofre P
Laser cooling of a nanomechanical oscillator into its quantum ground state.	/pubmed/21979049	Chan J, Alegre TP, Safavi-Naeini AH, Hill JT, Krause A, Gröblacher S, Aspelmeyer M, Painter O.	Nature. 2011 Oct 5;478(7367):89-92. doi: 10.1038/nature10461.	Nature. 2011	PubMed	citation	PMID:21979049	pubmed	21979049	create date:2011/10/08 | first author:Chan J
Resonances arising from hydrodynamic memory in Brownian motion.	/pubmed/21979048	Franosch T, Grimm M, Belushkin M, Mor FM, Foffi G, Forró L, Jeney S.	Nature. 2011 Oct 5;478(7367):85-8. doi: 10.1038/nature10498.	Nature. 2011	PubMed	citation	PMID:21979048	pubmed	21979048	create date:2011/10/08 | first author:Franosch T
Complement factor H binds malondialdehyde epitopes and protects from oxidative stress.	/pubmed/21979047	Weismann D, Hartvigsen K, Lauer N, Bennett KL, Scholl HP, Charbel Issa P, Cano M, Brandstätter H, Tsimikas S, Skerka C, Superti-Furga G, Handa JT, Zipfel PF, Witztum JL, Binder CJ.	Nature. 2011 Oct 5;478(7367):76-81. doi: 10.1038/nature10449.	Nature. 2011	PubMed	citation	PMID:21979047	pubmed	21979047	create date:2011/10/08 | first author:Weismann D
Human oocytes reprogram somatic cells to a pluripotent state.	/pubmed/21979046	Noggle S, Fung HL, Gore A, Martinez H, Satriani KC, Prosser R, Oum K, Paull D, Druckenmiller S, Freeby M, Greenberg E, Zhang K, Goland R, Sauer MV, Leibel RL, Egli D.	Nature. 2011 Oct 5;478(7367):70-5. doi: 10.1038/nature10397.	Nature. 2011	PubMed	citation	PMID:21979046	pubmed	21979046	create date:2011/10/08 | first author:Noggle S
Persistence of soil organic matter as an ecosystem property.	/pubmed/21979045	Schmidt MW, Torn MS, Abiven S, Dittmar T, Guggenberger G, Janssens IA, Kleber M, Kögel-Knabner I, Lehmann J, Manning DA, Nannipieri P, Rasse DP, Weiner S, Trumbore SE.	Nature. 2011 Oct 5;478(7367):49-56. doi: 10.1038/nature10386.	Nature. 2011	PubMed	citation	PMID:21979045	pubmed	21979045	create date:2011/10/08 | first author:Schmidt MW
Quantum mechanics: The gentle cooling touch of light.	/pubmed/21979044	Marquardt F.	Nature. 2011 Oct 5;478(7367):47-8. doi: 10.1038/478047a. No abstract available.	Nature. 2011	PubMed	citation	PMID:21979044	pubmed	21979044	create date:2011/10/08 | first author:Marquardt F
Muscular dystrophy: A hidden ancestral legacy trumped.	/pubmed/21979043	Nakamori M, Thornton C.	Nature. 2011 Oct 5;478(7367):46-7. doi: 10.1038/478046a. No abstract available.	Nature. 2011	PubMed	citation	PMID:21979043	pubmed	21979043	create date:2011/10/08 | first author:Nakamori M
Statistical physics: Self-aware particles.	/pubmed/21979042	Keyser UF.	Nature. 2011 Oct 5;478(7367):45-6. doi: 10.1038/478045a. No abstract available.	Nature. 2011	PubMed	citation	PMID:21979042	pubmed	21979042	create date:2011/10/08 | first author:Keyser UF
Palaeoanthropology: Malapa and the genus Homo.	/pubmed/21979041	Spoor F.	Nature. 2011 Oct 5;478(7367):44-5. doi: 10.1038/478044a. No abstract available.	Nature. 2011	PubMed	citation	PMID:21979041	pubmed	21979041	create date:2011/10/08 | first author:Spoor F
Molecular medicine: Defence against oxidative damage.	/pubmed/21979040	Cruz-Guilloty F, Perez VL.	Nature. 2011 Oct 5;478(7367):42-3. doi: 10.1038/478042a. No abstract available.	Nature. 2011	PubMed	citation	PMID:21979040	pubmed	21979040	create date:2011/10/08 | first author:Cruz-Guilloty F
Stem cells: Triple genomes go far.	/pubmed/21979039	Daley GQ, Solbakk JH.	Nature. 2011 Oct 5;478(7367):40-1. doi: 10.1038/478040a. No abstract available.	Nature. 2011	PubMed	citation	PMID:21979039	pubmed	21979039	create date:2011/10/08 | first author:Daley GQ
Energy production: Giant dam threatens Brazilian rainforest.	/pubmed/21979038	Nazareno AG, Lovejoy TE.	Nature. 2011 Oct 5;478(7367):37. doi: 10.1038/478037b. No abstract available.	Nature. 2011	PubMed	citation	PMID:21979038	pubmed	21979038	create date:2011/10/08 | first author:Nazareno AG
Degree courses: Energy should form its own discipline.	/pubmed/21979037	Kirshenbaum SR, Webber ME.	Nature. 2011 Oct 5;478(7367):37. doi: 10.1038/478037a. No abstract available.	Nature. 2011	PubMed	citation	PMID:21979037	pubmed	21979037	create date:2011/10/08 | first author:Kirshenbaum SR
Title	URL	Description	Details	ShortDetails	Resource	Type	Identifiers	Db	EntrezUID	Properties
Research community: Pilot scheme for misconduct database.	/pubmed/21979036	Flutre T, Julou T, Riboli-Sasco L, Ribrault C.	Nature. 2011 Oct 5;478(7367):37. doi: 10.1038/478037c. No abstract available.	Nature. 2011	PubMed	citation	PMID:21979036	pubmed	21979036	create date:2011/10/08 | first author:Flutre T
Academic ladder: Discovery inspires those seeking tenure.	/pubmed/21979035	Lewis BA.	Nature. 2011 Oct 5;478(7367):37. doi: 10.1038/478037d. No abstract available.	Nature. 2011	PubMed	citation	PMID:21979035	pubmed	21979035	create date:2011/10/08 | first author:Lewis BA
Stem cells: Cloning advance calls for careful regulation.	/pubmed/21979034	Hyun I, Tesar P.	Nature. 2011 Oct 5;478(7367):36-7. doi: 10.1038/478036c. No abstract available.	Nature. 2011	PubMed	citation	PMID:21979034	pubmed	21979034	create date:2011/10/08 | first author:Hyun I
Pharmaceuticals: Reduce drug waste in the environment.	/pubmed/21979033	Depledge M.	Nature. 2011 Oct 5;478(7367):36. doi: 10.1038/478036a. No abstract available.	Nature. 2011	PubMed	citation	PMID:21979033	pubmed	21979033	create date:2011/10/08 | first author:Depledge M
Athena SWAN awards: Bridging the gender gap in UK science.	/pubmed/21979032	Donald A, Harvey PH, McLean AR.	Nature. 2011 Oct 5;478(7367):36. doi: 10.1038/478036b. No abstract available.	Nature. 2011	PubMed	citation	PMID:21979032	pubmed	21979032	create date:2011/10/08 | first author:Donald A
Phosphorus cycle: A broken biogeochemical cycle.	/pubmed/21979027	Elser J, Bennett E.	Nature. 2011 Oct 5;478(7367):29-31. doi: 10.1038/478029a. No abstract available.	Nature. 2011	PubMed	citation	PMID:21979027	pubmed	21979027	create date:2011/10/08 | first author:Elser J
Science publishing: The trouble with retractions.	/pubmed/21979026	Van Noorden R.	Nature. 2011 Oct 5;478(7367):26-8. doi: 10.1038/478026a. No abstract available.	Nature. 2011	PubMed	citation	PMID:21979026	pubmed	21979026	create date:2011/10/08 | first author:Van Noorden R
Human genetics: Genomes on prescription.	/pubmed/21979025	Maher B.	Nature. 2011 Oct 5;478(7367):22-4. doi: 10.1038/478022a. No abstract available.	Nature. 2011	PubMed	citation	PMID:21979025	pubmed	21979025	create date:2011/10/08 | first author:Maher B
Experts question rankings of journals.	/pubmed/21979024	Butler D.	Nature. 2011 Oct 5;478(7367):20. doi: 10.1038/478020a. No abstract available.	Nature. 2011	PubMed	citation	PMID:21979024	pubmed	21979024	create date:2011/10/08 | first author:Butler D
Nature readers flirt with personal genomics.	/pubmed/21979023	Maher B.	Nature. 2011 Oct 5;478(7367):19. doi: 10.1038/478019a. No abstract available.	Nature. 2011	PubMed	citation	PMID:21979023	pubmed	21979023	create date:2011/10/08 | first author:Maher B
Secrets of the human genome disclosed.	/pubmed/21979022	Hayden EC.	Nature. 2011 Oct 4;478(7367):17. doi: 10.1038/478017a. No abstract available.	Nature. 2011	PubMed	citation	PMID:21979022	pubmed	21979022	create date:2011/10/08 | first author:Hayden EC
Europe cuts funding red tape.	/pubmed/21979021	Gilbert N.	Nature. 2011 Oct 4;478(7367):16. doi: 10.1038/478016a. No abstract available.	Nature. 2011	PubMed	citation	PMID:21979021	pubmed	21979021	create date:2011/10/08 | first author:Gilbert N
Trillion-dollar brain drain.	/pubmed/21979020	Smith K.	Nature. 2011 Oct 4;478(7367):15. doi: 10.1038/478015a. No abstract available.	Nature. 2011	PubMed	citation	PMID:21979020	pubmed	21979020	create date:2011/10/08 | first author:Smith K
Stellar performance nets physics prize.	/pubmed/21979019	Brumfiel G.	Nature. 2011 Oct 4;478(7367):14. doi: 10.1038/478014a. No abstract available.	Nature. 2011	PubMed	citation	PMID:21979019	pubmed	21979019	create date:2011/10/08 | first author:Brumfiel G
Nobel announcement marred by winner's death.	/pubmed/21979018	Callaway E.	Nature. 2011 Oct 3;478(7367):13-4. doi: 10.1038/478013a. No abstract available.	Nature. 2011	PubMed	citation	PMID:21979018	pubmed	21979018	create date:2011/10/08 | first author:Callaway E
The voice of science: let's agree to disagree.	/pubmed/21979007	Sarewitz D.	Nature. 2011 Oct 5;478(7367):7. doi: 10.1038/478007a. No abstract available.	Nature. 2011	PubMed	citation	PMID:21979007	pubmed	21979007	create date:2011/10/08 | first author:Sarewitz D
The games begin.	/pubmed/21979005	[No authors listed]	Nature. 2011 Oct 5;478(7367):5-6. doi: 10.1038/478005b. No abstract available.	Nature. 2011	PubMed	citation	PMID:21979005	pubmed	21979005	create date:2011/10/08
High-interest clones.	/pubmed/21979004	[No authors listed]	Nature. 2011 Oct 5;478(7367):5. doi: 10.1038/478005a. No abstract available.	Nature. 2011	PubMed	citation	PMID:21979004	pubmed	21979004	create date:2011/10/08
Crystal structure of a bacterial homologue of the bile acid sodium symporter ASBT.	/pubmed/21976025	Hu NJ, Iwata S, Cameron AD, Drew D.	Nature. 2011 Oct 5;478(7369):408-11. doi: 10.1038/nature10450.	Nature. 2011	PubMed	citation	PMID:21976025	pubmed	21976025	create date:2011/10/07 | first author:Hu NJ
Ocean-like water in the Jupiter-family comet 103P/Hartley 2.	/pubmed/21976024	Hartogh P, Lis DC, Bockelée-Morvan D, de Val-Borro M, Biver N, Küppers M, Emprechtinger M, Bergin EA, Crovisier J, Rengel M, Moreno R, Szutowicz S, Blake GA.	Nature. 2011 Oct 5;478(7368):218-20. doi: 10.1038/nature10519.	Nature. 2011	PubMed	citation	PMID:21976024	pubmed	21976024	create date:2011/10/07 | first author:Hartogh P
An endogenous tumour-promoting ligand of the human aryl hydrocarbon receptor.	/pubmed/21976023	Opitz CA, Litzenburger UM, Sahm F, Ott M, Tritschler I, Trump S, Schumacher T, Jestaedt L, Schrenk D, Weller M, Jugold M, Guillemin GJ, Miller CL, Lutz C, Radlwimmer B, Lehmann I, von Deimling A, Wick W, Platten M.	Nature. 2011 Oct 5;478(7368):197-203. doi: 10.1038/nature10491.	Nature. 2011	PubMed	citation	PMID:21976023	pubmed	21976023	create date:2011/10/07 | first author:Opitz CA
Low-Mach-number turbulence in interstellar gas revealed by radio polarization gradients.	/pubmed/21976022	Gaensler BM, Haverkorn M, Burkhart B, Newton-McGee KJ, Ekers RD, Lazarian A, McClure-Griffiths NM, Robishaw T, Dickey JM, Green AJ.	Nature. 2011 Oct 5;478(7368):214-7. doi: 10.1038/nature10446.	Nature. 2011	PubMed	citation	PMID:21976022	pubmed	21976022	create date:2011/10/07 | first author:Gaensler BM
Active tactile exploration using a brain-machine-brain interface.	/pubmed/21976021	O'Doherty JE, Lebedev MA, Ifft PJ, Zhuang KZ, Shokur S, Bleuler H, Nicolelis MA.	Nature. 2011 Oct 5;479(7372):228-31. doi: 10.1038/nature10489.	Nature. 2011	PubMed	citation	PMID:21976021	pubmed	21976021	create date:2011/10/07 | first author:O'Doherty JE
Metabolic priming by a secreted fungal effector.	/pubmed/21976020	Djamei A, Schipper K, Rabe F, Ghosh A, Vincon V, Kahnt J, Osorio S, Tohge T, Fernie AR, Feussner I, Feussner K, Meinicke P, Stierhof YD, Schwarz H, Macek B, Mann M, Kahmann R.	Nature. 2011 Oct 5;478(7369):395-8. doi: 10.1038/nature10454.	Nature. 2011	PubMed	citation	PMID:21976020	pubmed	21976020	create date:2011/10/07 | first author:Djamei A
Learning tools: visual aids.	/pubmed/21966675	Sanderson K.	Nature. 2011 Sep 29;477(7366):621-2. No abstract available.	Nature. 2011	PubMed	citation	PMID:21966675	pubmed	21966675	create date:2011/10/04 | first author:Sanderson K
Detectable radio flares following gravitational waves from mergers of binary neutron stars.	/pubmed/21964342	Nakar E, Piran T.	Nature. 2011 Sep 28;478(7367):82-4. doi: 10.1038/nature10365.	Nature. 2011	PubMed	citation	PMID:21964342	pubmed	21964342	create date:2011/10/04 | first author:Nakar E
Corridors of migrating neurons in the human brain and their decline during infancy.	/pubmed/21964341	Sanai N, Nguyen T, Ihrie RA, Mirzadeh Z, Tsai HH, Wong M, Gupta N, Berger MS, Huang E, Garcia-Verdugo JM, Rowitch DH, Alvarez-Buylla A.	Nature. 2011 Sep 28;478(7369):382-6. doi: 10.1038/nature10487.	Nature. 2011	PubMed	citation	PMID:21964341	pubmed	21964341	create date:2011/10/04 | first author:Sanai N
Inhibition of BET recruitment to chromatin as an effective treatment for MLL-fusion leukaemia.	/pubmed/21964340	Dawson MA, Prinjha RK, Dittmann A, Giotopoulos G, Bantscheff M, Chan WI, Robson SC, Chung CW, Hopf C, Savitski MM, Huthmacher C, Gudgin E, Lugo D, Beinke S, Chapman TD, Roberts EJ, Soden PE, Auger KR, Mirguet O, Doehner K, Delwel R, Burnett AK, et al.	Nature. 2011 Oct 2;478(7370):529-33. doi: 10.1038/nature10509.	Nature. 2011	PubMed	citation	PMID:21964340	pubmed	21964340	create date:2011/10/04 | first author:Dawson MA
Theta-paced flickering between place-cell maps in the hippocampus.	/pubmed/21964339	Jezek K, Henriksen EJ, Treves A, Moser EI, Moser MB.	Nature. 2011 Sep 28;478(7368):246-9. doi: 10.1038/nature10439.	Nature. 2011	PubMed	citation	PMID:21964339	pubmed	21964339	create date:2011/10/04 | first author:Jezek K
Extrasolar planets: Homing in on another Earth.	/pubmed/21964338	Bean J.	Nature. 2011 Sep 28;478(7367):41-2. doi: 10.1038/nature10578. No abstract available.	Nature. 2011	PubMed	citation	PMID:21964338	pubmed	21964338	create date:2011/10/04 | first author:Bean J
Unprecedented Arctic ozone loss in 2011.	/pubmed/21964337	Manney GL, Santee ML, Rex M, Livesey NJ, Pitts MC, Veefkind P, Nash ER, Wohltmann I, Lehmann R, Froidevaux L, Poole LR, Schoeberl MR, Haffner DP, Davies J, Dorokhov V, Gernandt H, Johnson B, Kivi R, Kyrö E, Larsen N, Levelt PF, Makshtas A, et al.	Nature. 2011 Oct 2;478(7370):469-75. doi: 10.1038/nature10556.	Nature. 2011	PubMed	citation	PMID:21964337	pubmed	21964337	create date:2011/10/04 | first author:Manney GL
Primary motor cortex underlies multi-joint integration for fast feedback control.	/pubmed/21964335	Pruszynski JA, Kurtzer I, Nashed JY, Omrani M, Brouwer B, Scott SH.	Nature. 2011 Sep 28;478(7369):387-90. doi: 10.1038/nature10436.	Nature. 2011	PubMed	citation	PMID:21964335	pubmed	21964335	create date:2011/10/04 | first author:Pruszynski JA
CTCF-promoted RNA polymerase II pausing links DNA methylation to splicing.	/pubmed/21964334	Shukla S, Kavak E, Gregory M, Imashimizu M, Shutinoski B, Kashlev M, Oberdoerffer P, Sandberg R, Oberdoerffer S.	Nature. 2011 Nov 3;479(7371):74-9.	Nature. 2011	PubMed	citation	PMID:21964334	pubmed	21964334	create date:2011/10/04 | first author:Shukla S
DNA stretching by bacterial initiators promotes replication origin opening.	/pubmed/21964332	Duderstadt KE, Chuang K, Berger JM.	Nature. 2011 Oct 2;478(7368):209-13. doi: 10.1038/nature10455.	Nature. 2011	PubMed	citation	PMID:21964332	pubmed	21964332	create date:2011/10/04 | first author:Duderstadt KE
An olfactory receptor for food-derived odours promotes male courtship in Drosophila.	/pubmed/21964331	Grosjean Y, Rytz R, Farine JP, Abuin L, Cortot J, Jefferis GS, Benton R.	Nature. 2011 Sep 28;478(7368):236-40. doi: 10.1038/nature10428.	Nature. 2011	PubMed	citation	PMID:21964331	pubmed	21964331	create date:2011/10/04 | first author:Grosjean Y
S-nitrosylation of NADPH oxidase regulates cell death in plant immunity.	/pubmed/21964330	Yun BW, Feechan A, Yin M, Saidi NB, Le Bihan T, Yu M, Moore JW, Kang JG, Kwon E, Spoel SH, Pallas JA, Loake GJ.	Nature. 2011 Oct 13;478(7368):264-8.	Nature. 2011	PubMed	citation	PMID:21964330	pubmed	21964330	create date:2011/10/04 | first author:Yun BW
Molecular mechanism of anaerobic ammonium oxidation.	/pubmed/21964329	Kartal B, Maalcke WJ, de Almeida NM, Cirpus I, Gloerich J, Geerts W, Op den Camp HJ, Harhangi HR, Janssen-Megens EM, Francoijs KJ, Stunnenberg HG, Keltjens JT, Jetten MS, Strous M.	Nature. 2011 Oct 2;479(7371):127-30. doi: 10.1038/nature10453.	Nature. 2011	PubMed	citation	PMID:21964329	pubmed	21964329	create date:2011/10/04 | first author:Kartal B
Can algal uptake stop NO3(-) pollution?	/pubmed/21956333	Baulch HM, Stanley EH, Bernhardt ES.	Nature. 2011 Sep 28;477(7366):E3; discussion E3-4. doi: 10.1038/nature10418. No abstract available.	Nature. 2011	PubMed	citation	PMID:21956333	pubmed	21956333	create date:2011/10/01 | first author:Baulch HM
Conformational changes in the G protein Gs induced by the β2 adrenergic receptor.	/pubmed/21956331	Chung KY, Rasmussen SG, Liu T, Li S, DeVree BT, Chae PS, Calinski D, Kobilka BK, Woods VL Jr, Sunahara RK.	Nature. 2011 Sep 28;477(7366):611-5. doi: 10.1038/nature10488.	Nature. 2011	PubMed	citation	PMID:21956331	pubmed	21956331	create date:2011/10/01 | first author:Chung KY
Interannual variability in the oxygen isotopes of atmospheric CO2 driven by El Niño.	/pubmed/21956330	Welp LR, Keeling RF, Meijer HA, Bollenbacher AF, Piper SC, Yoshimura K, Francey RJ, Allison CE, Wahlen M.	Nature. 2011 Sep 28;477(7366):579-82. doi: 10.1038/nature10421.	Nature. 2011	PubMed	citation	PMID:21956330	pubmed	21956330	create date:2011/10/01 | first author:Welp LR
Gravitational redshift of galaxies in clusters as predicted by general relativity.	/pubmed/21956329	Wojtak R, Hansen SH, Hjorth J.	Nature. 2011 Sep 28;477(7366):567-9. doi: 10.1038/nature10445.	Nature. 2011	PubMed	citation	PMID:21956329	pubmed	21956329	create date:2011/10/01 | first author:Wojtak R
Carbon cycle: a dent in carbon's gold standard.	/pubmed/21956328	Cuntz M.	Nature. 2011 Sep 28;477(7366):547-8. doi: 10.1038/477547a. No abstract available.	Nature. 2011	PubMed	citation	PMID:21956328	pubmed	21956328	create date:2011/10/01 | first author:Cuntz M
Cardiovascular biology: heart fails without pump partner.	/pubmed/21956327	Shenoy SK, Rockman HA.	Nature. 2011 Sep 28;477(7366):546-7. doi: 10.1038/477546a. No abstract available.	Nature. 2011	PubMed	citation	PMID:21956327	pubmed	21956327	create date:2011/10/01 | first author:Shenoy SK
Climate science: ocean dynamics not required?	/pubmed/21956325	Luo JJ.	Nature. 2011 Sep 28;477(7366):544-6. doi: 10.1038/477544a. No abstract available.	Nature. 2011	PubMed	citation	PMID:21956325	pubmed	21956325	create date:2011/10/01 | first author:Luo JJ
Immunology: recognition of a unique partner.	/pubmed/21956324	Monack DM.	Nature. 2011 Sep 28;477(7366):543-4. doi: 10.1038/477543a. No abstract available.	Nature. 2011	PubMed	citation	PMID:21956324	pubmed	21956324	create date:2011/10/01 | first author:Monack DM
Cosmology: gravity tested on large scales.	/pubmed/21956323	Wegner G.	Nature. 2011 Sep 28;477(7366):541-3. doi: 10.1038/477541a. No abstract available.	Nature. 2011	PubMed	citation	PMID:21956323	pubmed	21956323	create date:2011/10/01 | first author:Wegner G
Structural biology: snapshot of a signalling complex.	/pubmed/21956322	Schwartz TW, Sakmar TP.	Nature. 2011 Sep 28;477(7366):540-1. doi: 10.1038/477540a. No abstract available.	Nature. 2011	PubMed	citation	PMID:21956322	pubmed	21956322	create date:2011/10/01 | first author:Schwartz TW
Ireland: global links pay off.	/pubmed/21956321	O'Carroll C.	Nature. 2011 Sep 28;477(7366):538. doi: 10.1038/477538c. No abstract available.	Nature. 2011	PubMed	citation	PMID:21956321	pubmed	21956321	create date:2011/10/01 | first author:O'Carroll C
Ireland: a strong knowledge economy.	/pubmed/21956320	Love G.	Nature. 2011 Sep 28;477(7366):538. doi: 10.1038/477538b. No abstract available.	Nature. 2011	PubMed	citation	PMID:21956320	pubmed	21956320	create date:2011/10/01 | first author:Love G
Academic autonomy: more freedom for Turkish science.	/pubmed/21956319	Kizil C.	Nature. 2011 Sep 28;477(7366):538. doi: 10.1038/477538d. No abstract available.	Nature. 2011	PubMed	citation	PMID:21956319	pubmed	21956319	create date:2011/10/01 | first author:Kizil C
Title	URL	Description	Details	ShortDetails	Resource	Type	Identifiers	Db	EntrezUID	Properties
Administrative burdens: bureaucracy savings should go to research.	/pubmed/21956318	Graves N, Barnett AG.	Nature. 2011 Sep 28;477(7366):538. doi: 10.1038/477538a. No abstract available.	Nature. 2011	PubMed	citation	PMID:21956318	pubmed	21956318	create date:2011/10/01 | first author:Graves N
Policy: time to legislate for the good life.	/pubmed/21956313	Seaford C.	Nature. 2011 Sep 28;477(7366):532-3. doi: 10.1038/477532a. No abstract available.	Nature. 2011	PubMed	citation	PMID:21956313	pubmed	21956313	create date:2011/10/01 | first author:Seaford C
More time for research: fund people not projects.	/pubmed/21956312	Ioannidis JP.	Nature. 2011 Sep 28;477(7366):529-31. doi: 10.1038/477529a. No abstract available.	Nature. 2011	PubMed	citation	PMID:21956312	pubmed	21956312	create date:2011/10/01 | first author:Ioannidis JP
Translational research: 4 ways to fix the clinical trial.	/pubmed/21956311	Ledford H.	Nature. 2011 Sep 28;477(7366):526-8. doi: 10.1038/477526a. No abstract available.	Nature. 2011	PubMed	citation	PMID:21956311	pubmed	21956311	create date:2011/10/01 | first author:Ledford H
America recovers: stimulus-response.	/pubmed/21956310	Macilwain C.	Nature. 2011 Sep 28;477(7366):524-5. doi: 10.1038/477524a. No abstract available.	Nature. 2011	PubMed	citation	PMID:21956310	pubmed	21956310	create date:2011/10/01 | first author:Macilwain C
Aboriginal genome analysis comes to grips with ethics.	/pubmed/21956309	Callaway E.	Nature. 2011 Sep 28;477(7366):522-3. doi: 10.1038/477522a. No abstract available.	Nature. 2011	PubMed	citation	PMID:21956309	pubmed	21956309	create date:2011/10/01 | first author:Callaway E
'Patent trolls' target biotechnology firms.	/pubmed/21956308	Hayden EC.	Nature. 2011 Sep 28;477(7366):521. doi: 10.1038/477521a. No abstract available.	Nature. 2011	PubMed	citation	PMID:21956308	pubmed	21956308	create date:2011/10/01 | first author:Hayden EC
Speedy neutrinos challenge physicists.	/pubmed/21956307	Reich ES.	Nature. 2011 Sep 27;477(7366):520. doi: 10.1038/477520a. No abstract available.	Nature. 2011	PubMed	citation	PMID:21956307	pubmed	21956307	create date:2011/10/01 | first author:Reich ES
Vaccine campaign to target deadly childhood diarrhoea.	/pubmed/21956306	Butler D.	Nature. 2011 Sep 27;477(7366):519. doi: 10.1038/477519a. No abstract available.	Nature. 2011	PubMed	citation	PMID:21956306	pubmed	21956306	create date:2011/10/01 | first author:Butler D
Europe to map the human epigenome.	/pubmed/21956305	Abbott A.	Nature. 2011 Sep 28;477(7366):518. doi: 10.1038/477518a. No abstract available.	Nature. 2011	PubMed	citation	PMID:21956305	pubmed	21956305	create date:2011/10/01 | first author:Abbott A
Clean-energy credits tarnished.	/pubmed/21956304	Schiermeier Q.	Nature. 2011 Sep 27;477(7366):517-8. doi: 10.1038/477517a. No abstract available.	Nature. 2011	PubMed	citation	PMID:21956304	pubmed	21956304	create date:2011/10/01 | first author:Schiermeier Q
Why animal research needs to improve.	/pubmed/21956292	Macleod M.	Nature. 2011 Sep 28;477(7366):511. doi: 10.1038/477511a. No abstract available.	Nature. 2011	PubMed	citation	PMID:21956292	pubmed	21956292	create date:2011/10/01 | first author:Macleod M
Heritage threats.	/pubmed/21956291	[No authors listed]	Nature. 2011 Sep 28;477(7366):510. doi: 10.1038/477510a. No abstract available.	Nature. 2011	PubMed	citation	PMID:21956291	pubmed	21956291	create date:2011/10/01
One up, one down.	/pubmed/21956290	[No authors listed]	Nature. 2011 Sep 28;477(7366):509. doi: 10.1038/477509a. No abstract available.	Nature. 2011	PubMed	citation	PMID:21956290	pubmed	21956290	create date:2011/10/01
Blackened names.	/pubmed/21956289	[No authors listed]	Nature. 2011 Sep 28;477(7366):509-10. doi: 10.1038/477509b. No abstract available.	Nature. 2011	PubMed	citation	PMID:21956289	pubmed	21956289	create date:2011/10/01
Structure of human mitochondrial RNA polymerase.	/pubmed/21947009	Ringel R, Sologub M, Morozov YI, Litonin D, Cramer P, Temiakov D.	Nature. 2011 Sep 25;478(7368):269-73. doi: 10.1038/nature10435.	Nature. 2011	PubMed	citation	PMID:21947009	pubmed	21947009	create date:2011/09/29 | first author:Ringel R
Structural basis of RNA recognition and activation by innate immune receptor RIG-I.	/pubmed/21947008	Jiang F, Ramanathan A, Miller MT, Tang GQ, Gale M Jr, Patel SS, Marcotrigiano J.	Nature. 2011 Sep 25;479(7373):423-7. doi: 10.1038/nature10537.	Nature. 2011	PubMed	citation	PMID:21947008	pubmed	21947008	create date:2011/09/29 | first author:Jiang F
Control of flowering and storage organ formation in potato by FLOWERING LOCUS T.	/pubmed/21947007	Navarro C, Abelenda JA, Cruz-Oró E, Cuéllar CA, Tamaki S, Silva J, Shimamoto K, Prat S.	Nature. 2011 Sep 25;478(7367):119-22. doi: 10.1038/nature10431.	Nature. 2011	PubMed	citation	PMID:21947007	pubmed	21947007	create date:2011/09/29 | first author:Navarro C
STING is a direct innate immune sensor of cyclic di-GMP.	/pubmed/21947006	Burdette DL, Monroe KM, Sotelo-Troha K, Iwig JS, Eckert B, Hyodo M, Hayakawa Y, Vance RE.	Nature. 2011 Sep 25;478(7370):515-8. doi: 10.1038/nature10429.	Nature. 2011	PubMed	citation	PMID:21947006	pubmed	21947006	create date:2011/09/29 | first author:Burdette DL
Dynamics of human adipose lipid turnover in health and metabolic disease.	/pubmed/21947005	Arner P, Bernard S, Salehpour M, Possnert G, Liebl J, Steier P, Buchholz BA, Eriksson M, Arner E, Hauner H, Skurk T, Rydén M, Frayn KN, Spalding KL.	Nature. 2011 Sep 25;478(7367):110-3. doi: 10.1038/nature10426.	Nature. 2011	PubMed	citation	PMID:21947005	pubmed	21947005	create date:2011/09/29 | first author:Arner P
Structures of the RNA-guided surveillance complex from a bacterial immune system.	/pubmed/21938068	Wiedenheft B, Lander GC, Zhou K, Jore MM, Brouns SJ, van der Oost J, Doudna JA, Nogales E.	Nature. 2011 Sep 21;477(7365):486-9. doi: 10.1038/nature10402.	Nature. 2011	PubMed	citation	PMID:21938068	pubmed	21938068	create date:2011/09/23 | first author:Wiedenheft B
Absence of effects of Sir2 overexpression on lifespan in C. elegans and Drosophila.	/pubmed/21938067	Burnett C, Valentini S, Cabreiro F, Goss M, Somogyvári M, Piper MD, Hoddinott M, Sutphin GL, Leko V, McElwee JJ, Vazquez-Manrique RP, Orfila AM, Ackerman D, Au C, Vinti G, Riesen M, Howard K, Neri C, Bedalov A, Kaeberlein M, Soti C, Partridge L, et al.	Nature. 2011 Sep 21;477(7365):482-5. doi: 10.1038/nature10296.	Nature. 2011	PubMed	citation	PMID:21938067	pubmed	21938067	create date:2011/09/23 | first author:Burnett C
Bioinspired self-repairing slippery surfaces with pressure-stable omniphobicity.	/pubmed/21938066	Wong TS, Kang SH, Tang SK, Smythe EJ, Hatton BD, Grinthal A, Aizenberg J.	Nature. 2011 Sep 21;477(7365):443-7. doi: 10.1038/nature10447.	Nature. 2011	PubMed	citation	PMID:21938066	pubmed	21938066	create date:2011/09/23 | first author:Wong TS
On-demand single-electron transfer between distant quantum dots.	/pubmed/21938065	McNeil RP, Kataoka M, Ford CJ, Barnes CH, Anderson D, Jones GA, Farrer I, Ritchie DA.	Nature. 2011 Sep 21;477(7365):439-42. doi: 10.1038/nature10444.	Nature. 2011	PubMed	citation	PMID:21938065	pubmed	21938065	create date:2011/09/23 | first author:McNeil RP
Electrons surfing on a sound wave as a platform for quantum optics with flying electrons.	/pubmed/21938064	Hermelin S, Takada S, Yamamoto M, Tarucha S, Wieck AD, Saminadayar L, Bäuerle C, Meunier T.	Nature. 2011 Sep 21;477(7365):435-8. doi: 10.1038/nature10416.	Nature. 2011	PubMed	citation	PMID:21938064	pubmed	21938064	create date:2011/09/23 | first author:Hermelin S
Vaccinology: precisely tuned antibodies nab HIV.	/pubmed/21938063	Clapham PR, Lu S.	Nature. 2011 Sep 21;477(7365):416-7. doi: 10.1038/477416a. No abstract available.	Nature. 2011	PubMed	citation	PMID:21938063	pubmed	21938063	create date:2011/09/23 | first author:Clapham PR
Genomics: endless variation most beautiful.	/pubmed/21938062	Bevan M.	Nature. 2011 Sep 21;477(7365):415-6. doi: 10.1038/477415a. No abstract available.	Nature. 2011	PubMed	citation	PMID:21938062	pubmed	21938062	create date:2011/09/23 | first author:Bevan M
Quantum physics: single electrons take the bus.	/pubmed/21938061	Kontos T.	Nature. 2011 Sep 21;477(7365):414. doi: 10.1038/477414a. No abstract available.	Nature. 2011	PubMed	citation	PMID:21938061	pubmed	21938061	create date:2011/09/23 | first author:Kontos T
Synthetic biology: a yeast for all reasons.	/pubmed/21938060	Enyeart PJ, Ellington AD.	Nature. 2011 Sep 21;477(7365):413-4. doi: 10.1038/477413a. No abstract available.	Nature. 2011	PubMed	citation	PMID:21938060	pubmed	21938060	create date:2011/09/23 | first author:Enyeart PJ
Materials science: slippery when wetted.	/pubmed/21938059	Nosonovsky M.	Nature. 2011 Sep 21;477(7365):412-3. doi: 10.1038/477412a. No abstract available.	Nature. 2011	PubMed	citation	PMID:21938059	pubmed	21938059	create date:2011/09/23 | first author:Nosonovsky M
Ageing: longevity hits a roadblock.	/pubmed/21938058	Lombard DB, Pletcher SD, Cantó C, Auwerx J.	Nature. 2011 Sep 21;477(7365):410-1. doi: 10.1038/477410a. No abstract available.	Nature. 2011	PubMed	citation	PMID:21938058	pubmed	21938058	create date:2011/09/23 | first author:Lombard DB
Misconduct: make integrity key to recruitment.	/pubmed/21938057	Zarb AP.	Nature. 2011 Sep 21;477(7365):407. doi: 10.1038/477407d. No abstract available.	Nature. 2011	PubMed	citation	PMID:21938057	pubmed	21938057	create date:2011/09/23 | first author:Zarb AP
Impact factors: China's academic autocracy must go.	/pubmed/21938056	Zhao NZ.	Nature. 2011 Sep 21;477(7365):407. doi: 10.1038/477407b. No abstract available.	Nature. 2011	PubMed	citation	PMID:21938056	pubmed	21938056	create date:2011/09/23 | first author:Zhao NZ
Review boards: vital to protect subjects.	/pubmed/21938055	Gearhart C.	Nature. 2011 Sep 21;477(7365):407. doi: 10.1038/477407c. No abstract available.	Nature. 2011	PubMed	citation	PMID:21938055	pubmed	21938055	create date:2011/09/23 | first author:Gearhart C
Military institute: US pathology centre units will live on.	/pubmed/21938054	Baker TP, Mateczun JM, Rice CL.	Nature. 2011 Sep 21;477(7365):407. doi: 10.1038/477407a. No abstract available.	Nature. 2011	PubMed	citation	PMID:21938054	pubmed	21938054	create date:2011/09/23 | first author:Baker TP
Q&A: the virtual trainer. By Daniel Cressey.	/pubmed/21938053	Stone R.	Nature. 2011 Sep 21;477(7365):406. doi: 10.1038/477406a. No abstract available.	Nature. 2011	PubMed	citation	PMID:21938053	pubmed	21938053	create date:2011/09/23 | first author:Stone R
Military robotics and ethics: a world of killer apps.	/pubmed/21938049	Singer PW.	Nature. 2011 Sep 21;477(7365):399-401. doi: 10.1038/477399a. No abstract available.	Nature. 2011	PubMed	citation	PMID:21938049	pubmed	21938049	create date:2011/09/23 | first author:Singer PW
JASON past, present, and future: the world's most independent defence science advisers.	/pubmed/21938048	Finkbeiner A.	Nature. 2011 Sep 21;477(7365):397-9. doi: 10.1038/477397a. No abstract available.	Nature. 2011	PubMed	citation	PMID:21938048	pubmed	21938048	create date:2011/09/23 | first author:Finkbeiner A
Medicine in war and peace: joining forces.	/pubmed/21938047	Blazes DL, Russell KL.	Nature. 2011 Sep 21;477(7365):395-6. doi: 10.1038/477395a. No abstract available.	Nature. 2011	PubMed	citation	PMID:21938047	pubmed	21938047	create date:2011/09/23 | first author:Blazes DL
Bombs' hidden impact: the brain war.	/pubmed/21938046	Weinberger S.	Nature. 2011 Sep 21;477(7365):390-3. doi: 10.1038/477390a. No abstract available.	Nature. 2011	PubMed	citation	PMID:21938046	pubmed	21938046	create date:2011/09/23 | first author:Weinberger S
Military surveillance data: shared intelligence.	/pubmed/21938045	Brumfiel G.	Nature. 2011 Sep 21;477(7365):388-9. doi: 10.1038/477388a. No abstract available.	Nature. 2011	PubMed	citation	PMID:21938045	pubmed	21938045	create date:2011/09/23 | first author:Brumfiel G
Power of the Pentagon: the changing face of military science.	/pubmed/21938044	Weinberger S.	Nature. 2011 Sep 21;477(7365):386-7. doi: 10.1038/477386a. No abstract available.	Nature. 2011	PubMed	citation	PMID:21938044	pubmed	21938044	create date:2011/09/23 | first author:Weinberger S
Austria reinstates disgraced doctor.	/pubmed/21938043	Abbott A.	Nature. 2011 Sep 20;477(7365):384. doi: 10.1038/477384a. No abstract available.	Nature. 2011	PubMed	citation	PMID:21938043	pubmed	21938043	create date:2011/09/23 | first author:Abbott A
Pentagon rethinks bioterror effort.	/pubmed/21938042	Hayden EC.	Nature. 2011 Sep 21;477(7365):380-1. doi: 10.1038/477380a. No abstract available.	Nature. 2011	PubMed	citation	PMID:21938042	pubmed	21938042	create date:2011/09/23 | first author:Hayden EC
Fermilab faces life after the Tevatron.	/pubmed/21938041	Reich ES.	Nature. 2011 Sep 21;477(7365):379. doi: 10.1038/477379a. No abstract available.	Nature. 2011	PubMed	citation	PMID:21938041	pubmed	21938041	create date:2011/09/23 | first author:Reich ES
China's new forests aren't as green as they seem.	/pubmed/21938029	Xu J.	Nature. 2011 Sep 21;477(7365):371. doi: 10.1038/477371a. No abstract available.	Nature. 2011	PubMed	citation	PMID:21938029	pubmed	21938029	create date:2011/09/23 | first author:Xu J
Beyond the bomb.	/pubmed/21938028	[No authors listed]	Nature. 2011 Sep 21;477(7365):369. doi: 10.1038/477369b. No abstract available. Erratum in: Nature. 2011 Oct 20;478(7369):301.	Nature. 2011	PubMed	citation	PMID:21938028	pubmed	21938028	create date:2011/09/23
The wrong message on vaccines.	/pubmed/21938027	[No authors listed]	Nature. 2011 Sep 21;477(7365):369. doi: 10.1038/477369a. No abstract available.	Nature. 2011	PubMed	citation	PMID:21938027	pubmed	21938027	create date:2011/09/23
Regulation of Caenorhabditis elegans lifespan by sir-2.1 transgenes.	/pubmed/21938026	Viswanathan M, Guarente L.	Nature. 2011 Sep 21;477(7365):E1-2. doi: 10.1038/nature10440. No abstract available.	Nature. 2011	PubMed	citation	PMID:21938026	pubmed	21938026	create date:2011/09/23 | first author:Viswanathan M
Deep sequencing reveals 50 novel genes for recessive cognitive disorders.	/pubmed/21937992	Najmabadi H, Hu H, Garshasbi M, Zemojtel T, Abedini SS, Chen W, Hosseini M, Behjati F, Haas S, Jamali P, Zecha A, Mohseni M, Püttmann L, Vahid LN, Jensen C, Moheb LA, Bienek M, Larti F, Mueller I, Weissmann R, Darvish H, Wrogemann K, et al.	Nature. 2011 Sep 21;478(7367):57-63. doi: 10.1038/nature10423.	Nature. 2011	PubMed	citation	PMID:21937992	pubmed	21937992	create date:2011/09/23 | first author:Najmabadi H
Title	URL	Description	Details	ShortDetails	Resource	Type	Identifiers	Db	EntrezUID	Properties
A natural polymorphism alters odour and DEET sensitivity in an insect odorant receptor.	/pubmed/21937991	Pellegrino M, Steinbach N, Stensmyr MC, Hansson BS, Vosshall LB.	Nature. 2011 Sep 21;478(7370):511-4. doi: 10.1038/nature10438.	Nature. 2011	PubMed	citation	PMID:21937991	pubmed	21937991	create date:2011/09/23 | first author:Pellegrino M
Peripheral education of the immune system by colonic commensal microbiota.	/pubmed/21937990	Lathrop SK, Bloom SM, Rao SM, Nutsch K, Lio CW, Santacruz N, Peterson DA, Stappenbeck TS, Hsieh CS.	Nature. 2011 Sep 21;478(7368):250-4. doi: 10.1038/nature10434.	Nature. 2011	PubMed	citation	PMID:21937990	pubmed	21937990	create date:2011/09/23 | first author:Lathrop SK
High-fidelity projective read-out of a solid-state spin quantum register.	/pubmed/21937989	Robledo L, Childress L, Bernien H, Hensen B, Alkemade PF, Hanson R.	Nature. 2011 Sep 21;477(7366):574-8. doi: 10.1038/nature10401.	Nature. 2011	PubMed	citation	PMID:21937989	pubmed	21937989	create date:2011/09/23 | first author:Robledo L
Molecular organization of vomeronasal chemoreception.	/pubmed/21937988	Isogai Y, Si S, Pont-Lezica L, Tan T, Kapoor V, Murthy VN, Dulac C.	Nature. 2011 Sep 21;478(7368):241-5. doi: 10.1038/nature10437.	Nature. 2011	PubMed	citation	PMID:21937988	pubmed	21937988	create date:2011/09/23 | first author:Isogai Y
Biomedical illustration: From monsters to molecules.	/pubmed/21928542	Lok C.	Nature. 2011 Sep 15;477(7364):359-61. No abstract available.	Nature. 2011	PubMed	citation	PMID:21928542	pubmed	21928542	create date:2011/09/20 | first author:Lok C
ATP-induced helicase slippage reveals highly coordinated subunits.	/pubmed/21927003	Sun B, Johnson DS, Patel G, Smith BY, Pandey M, Patel SS, Wang MD.	Nature. 2011 Sep 18;478(7367):132-5. doi: 10.1038/nature10409.	Nature. 2011	PubMed	citation	PMID:21927003	pubmed	21927003	create date:2011/09/20 | first author:Sun B
A reserve stem cell population in small intestine renders Lgr5-positive cells dispensable.	/pubmed/21927002	Tian H, Biehs B, Warming S, Leong KG, Rangell L, Klein OD, de Sauvage FJ.	Nature. 2011 Sep 18;478(7368):255-9. doi: 10.1038/nature10408. Erratum in: Nature. 2012 Feb 2;482(7383):120.	Nature. 2011	PubMed	citation	PMID:21927002	pubmed	21927002	create date:2011/09/20 | first author:Tian H
The crystal structure of dynamin.	/pubmed/21927001	Ford MG, Jenni S, Nunnari J.	Nature. 2011 Sep 18;477(7366):561-6. doi: 10.1038/nature10441.	Nature. 2011	PubMed	citation	PMID:21927001	pubmed	21927001	create date:2011/09/20 | first author:Ford MG
Crystal structure of nucleotide-free dynamin.	/pubmed/21927000	Faelber K, Posor Y, Gao S, Held M, Roske Y, Schulze D, Haucke V, Noé F, Daumke O.	Nature. 2011 Sep 18;477(7366):556-60. doi: 10.1038/nature10369.	Nature. 2011	PubMed	citation	PMID:21927000	pubmed	21927000	create date:2011/09/20 | first author:Faelber K
Mechanical strain in actin networks regulates FilGAP and integrin binding to filamin A.	/pubmed/21926999	Ehrlicher AJ, Nakamura F, Hartwig JH, Weitz DA, Stossel TP.	Nature. 2011 Sep 18;478(7368):260-3. doi: 10.1038/nature10430.	Nature. 2011	PubMed	citation	PMID:21926999	pubmed	21926999	create date:2011/09/20 | first author:Ehrlicher AJ
Caspase-8 regulates TNF-α-induced epithelial necroptosis and terminal ileitis.	/pubmed/21921917	Günther C, Martini E, Wittkopf N, Amann K, Weigmann B, Neumann H, Waldner MJ, Hedrick SM, Tenzer S, Neurath MF, Becker C.	Nature. 2011 Sep 14;477(7364):335-9. doi: 10.1038/nature10400.	Nature. 2011	PubMed	citation	PMID:21921917	pubmed	21921917	create date:2011/09/17 | first author:Günther C
Sequence-based characterization of structural variation in the mouse genome.	/pubmed/21921916	Yalcin B, Wong K, Agam A, Goodson M, Keane TM, Gan X, Nellåker C, Goodstadt L, Nicod J, Bhomra A, Hernandez-Pliego P, Whitley H, Cleak J, Dutton R, Janowitz D, Mott R, Adams DJ, Flint J.	Nature. 2011 Sep 14;477(7364):326-9. doi: 10.1038/nature10432.	Nature. 2011	PubMed	citation	PMID:21921916	pubmed	21921916	create date:2011/09/17 | first author:Yalcin B
The evolution of overconfidence.	/pubmed/21921915	Johnson DD, Fowler JH.	Nature. 2011 Sep 14;477(7364):317-20. doi: 10.1038/nature10384.	Nature. 2011	PubMed	citation	PMID:21921915	pubmed	21921915	create date:2011/09/17 | first author:Johnson DD
Linking mantle plumes, large igneous provinces and environmental catastrophes.	/pubmed/21921914	Sobolev SV, Sobolev AV, Kuzmin DV, Krivolutskaya NA, Petrunin AG, Arndt NT, Radko VA, Vasiliev YR.	Nature. 2011 Sep 14;477(7364):312-6. doi: 10.1038/nature10385.	Nature. 2011	PubMed	citation	PMID:21921914	pubmed	21921914	create date:2011/09/17 | first author:Sobolev SV
Overcoming lability of extremely long alkane carbon-carbon bonds through dispersion forces.	/pubmed/21921913	Schreiner PR, Chernish LV, Gunchenko PA, Tikhonchuk EY, Hausmann H, Serafin M, Schlecht S, Dahl JE, Carlson RM, Fokin AA.	Nature. 2011 Sep 14;477(7364):308-11. doi: 10.1038/nature10367.	Nature. 2011	PubMed	citation	PMID:21921913	pubmed	21921913	create date:2011/09/17 | first author:Schreiner PR
Geometrical enhancement of low-field magnetoresistance in silicon.	/pubmed/21921912	Wan C, Zhang X, Gao X, Wang J, Tan X.	Nature. 2011 Sep 14;477(7364):304-7. doi: 10.1038/nature10375.	Nature. 2011	PubMed	citation	PMID:21921912	pubmed	21921912	create date:2011/09/17 | first author:Wan C
The Sagittarius impact as an architect of spirality and outer rings in the Milky Way.	/pubmed/21921911	Purcell CW, Bullock JS, Tollerud EJ, Rocha M, Chakrabarti S.	Nature. 2011 Sep 14;477(7364):301-3. doi: 10.1038/nature10417.	Nature. 2011	PubMed	citation	PMID:21921911	pubmed	21921911	create date:2011/09/17 | first author:Purcell CW
Mouse genomic variation and its effect on phenotypes and gene regulation.	/pubmed/21921910	Keane TM, Goodstadt L, Danecek P, White MA, Wong K, Yalcin B, Heger A, Agam A, Slater G, Goodson M, Furlotte NA, Eskin E, Nellåker C, Whitley H, Cleak J, Janowitz D, Hernandez-Pliego P, Edwards A, Belgard TG, Oliver PL, McIntyre RE, Bhomra A, et al.	Nature. 2011 Sep 14;477(7364):289-94. doi: 10.1038/nature10413.	Nature. 2011	PubMed	citation	PMID:21921910	pubmed	21921910	create date:2011/09/17 | first author:Keane TM
Multiple sclerosis: One protein, two healing properties.	/pubmed/21921909	Metcalfe SM.	Nature. 2011 Sep 14;477(7364):287-8. doi: 10.1038/477287a. No abstract available.	Nature. 2011	PubMed	citation	PMID:21921909	pubmed	21921909	create date:2011/09/17 | first author:Metcalfe SM
Astrophysics: Rough times in the Galactic countryside.	/pubmed/21921908	Struck C.	Nature. 2011 Sep 14;477(7364):286-7. doi: 10.1038/477286a. No abstract available.	Nature. 2011	PubMed	citation	PMID:21921908	pubmed	21921908	create date:2011/09/17 | first author:Struck C
Earth science: Lethal volcanism.	/pubmed/21921907	Wignall PB.	Nature. 2011 Sep 14;477(7364):285-6. doi: 10.1038/477285a. No abstract available.	Nature. 2011	PubMed	citation	PMID:21921907	pubmed	21921907	create date:2011/09/17 | first author:Wignall PB
Cell division: Six degrees of separation.	/pubmed/21921905	Pidoux A, Allshire R.	Nature. 2011 Sep 14;477(7364):283-5. doi: 10.1038/477283a. No abstract available.	Nature. 2011	PubMed	citation	PMID:21921905	pubmed	21921905	create date:2011/09/17 | first author:Pidoux A
Evolution: Selection for positive illusions.	/pubmed/21921904	van Veelen M, Nowak MA.	Nature. 2011 Sep 14;477(7364):282-3. doi: 10.1038/477282a. No abstract available.	Nature. 2011	PubMed	citation	PMID:21921904	pubmed	21921904	create date:2011/09/17 | first author:van Veelen M
Green strategy: South Korean energy plan is unrealistic.	/pubmed/21921903	Kim HM.	Nature. 2011 Sep 14;477(7364):280. doi: 10.1038/477280b. No abstract available.	Nature. 2011	PubMed	citation	PMID:21921903	pubmed	21921903	create date:2011/09/17 | first author:Kim HM
Review boards: all need closer scrutiny.	/pubmed/21921902	Slack NC.	Nature. 2011 Sep 14;477(7364):280. doi: 10.1038/477280a. No abstract available.	Nature. 2011	PubMed	citation	PMID:21921902	pubmed	21921902	create date:2011/09/17 | first author:Slack NC
Natural gas: Should fracking stop?	/pubmed/21921896	Howarth RW, Ingraffea A, Engelder T.	Nature. 2011 Sep 14;477(7364):271-5. doi: 10.1038/477271a. No abstract available.	Nature. 2011	PubMed	citation	PMID:21921896	pubmed	21921896	create date:2011/09/17 | first author:Howarth RW
Scientists on trial: At fault?	/pubmed/21921895	Hall SS.	Nature. 2011 Sep 14;477(7364):264-9. doi: 10.1038/477264a. No abstract available.	Nature. 2011	PubMed	citation	PMID:21921895	pubmed	21921895	create date:2011/09/17 | first author:Hall SS
Merit comes first. Interview by Eric Hand.	/pubmed/21921894	Suresh S.	Nature. 2011 Sep 12;477(7364):263. doi: 10.1038/477263a. No abstract available.	Nature. 2011	PubMed	citation	PMID:21921894	pubmed	21921894	create date:2011/09/17 | first author:Suresh S
Science enters desert debate.	/pubmed/21921893	Gilbert N.	Nature. 2011 Sep 13;477(7364):262. doi: 10.1038/477262a. No abstract available.	Nature. 2011	PubMed	citation	PMID:21921893	pubmed	21921893	create date:2011/09/17 | first author:Gilbert N
UN targets top killers.	/pubmed/21921892	Butler D.	Nature. 2011 Sep 14;477(7364):260-1. doi: 10.1038/477260a. No abstract available.	Nature. 2011	PubMed	citation	PMID:21921892	pubmed	21921892	create date:2011/09/17 | first author:Butler D
US plant scientists seek united front.	/pubmed/21921891	Ledford H.	Nature. 2011 Sep 13;477(7364):259. doi: 10.1038/477259a. No abstract available.	Nature. 2011	PubMed	citation	PMID:21921891	pubmed	21921891	create date:2011/09/17 | first author:Ledford H
Nurse takes Royal Society's pulse.	/pubmed/21921890	Brumfiel G.	Nature. 2011 Sep 13;477(7364):258. doi: 10.1038/477258a. No abstract available.	Nature. 2011	PubMed	citation	PMID:21921890	pubmed	21921890	create date:2011/09/17 | first author:Brumfiel G
Canadian ozone network faces axe.	/pubmed/21921889	Schiermeier Q.	Nature. 2011 Sep 12;477(7364):257-8. doi: 10.1038/477257a. No abstract available. Erratum in: Nature. 2011 Sep 22;477(7365). doi:10.1038/477384b.	Nature. 2011	PubMed	citation	PMID:21921889	pubmed	21921889	create date:2011/09/17 | first author:Schiermeier Q
Check your legal position before advising others.	/pubmed/21921877	Aspinall W.	Nature. 2011 Sep 14;477(7364):251. doi: 10.1038/477251a. No abstract available.	Nature. 2011	PubMed	citation	PMID:21921877	pubmed	21921877	create date:2011/09/17 | first author:Aspinall W
Disease priorities.	/pubmed/21921876	[No authors listed]	Nature. 2011 Sep 14;477(7364):250. doi: 10.1038/477250a. No abstract available.	Nature. 2011	PubMed	citation	PMID:21921876	pubmed	21921876	create date:2011/09/17
A paler shade of green.	/pubmed/21921875	[No authors listed]	Nature. 2011 Sep 14;477(7364):249. doi: 10.1038/477249a. No abstract available.	Nature. 2011	PubMed	citation	PMID:21921875	pubmed	21921875	create date:2011/09/17
Patent medicine.	/pubmed/21921874	[No authors listed]	Nature. 2011 Sep 14;477(7364):249-50. doi: 10.1038/477249b. No abstract available.	Nature. 2011	PubMed	citation	PMID:21921874	pubmed	21921874	create date:2011/09/17
Strong contributors to network persistence are the most vulnerable to extinction.	/pubmed/21918515	Saavedra S, Stouffer DB, Uzzi B, Bascompte J.	Nature. 2011 Sep 14;478(7368):233-5. doi: 10.1038/nature10433.	Nature. 2011	PubMed	citation	PMID:21918515	pubmed	21918515	create date:2011/09/16 | first author:Saavedra S
The excitation of solar-like oscillations in a δSct star by efficient envelope convection.	/pubmed/21918514	Antoci V, Handler G, Campante TL, Thygesen AO, Moya A, Kallinger T, Stello D, Grigahcène A, Kjeldsen H, Bedding TR, Lüftinger T, Christensen-Dalsgaard J, Catanzaro G, Frasca A, De Cat P, Uytterhoeven K, Bruntt H, Houdek G, Kurtz DW, Lenz P, Kaiser A, Van Cleve J, et al.	Nature. 2011 Sep 29;477(7366):570-3.	Nature. 2011	PubMed	citation	PMID:21918514	pubmed	21918514	create date:2011/09/16 | first author:Antoci V
Primary forests are irreplaceable for sustaining tropical biodiversity.	/pubmed/21918513	Gibson L, Lee TM, Koh LP, Brook BW, Gardner TA, Barlow J, Peres CA, Bradshaw CJ, Laurance WF, Lovejoy TE, Sodhi NS.	Nature. 2011 Sep 14;478(7369):378-81. doi: 10.1038/nature10425.	Nature. 2011	PubMed	citation	PMID:21918513	pubmed	21918513	create date:2011/09/16 | first author:Gibson L
The NLRC4 inflammasome receptors for bacterial flagellin and type III secretion apparatus.	/pubmed/21918512	Zhao Y, Yang J, Shi J, Gong YN, Lu Q, Xu H, Liu L, Shao F.	Nature. 2011 Sep 14;477(7366):596-600. doi: 10.1038/nature10510.	Nature. 2011	PubMed	citation	PMID:21918512	pubmed	21918512	create date:2011/09/16 | first author:Zhao Y
Synthetic chromosome arms function in yeast and generate phenotypic diversity by design.	/pubmed/21918511	Dymond JS, Richardson SM, Coombes CE, Babatz T, Muller H, Annaluru N, Blake WJ, Schwerzmann JW, Dai J, Lindstrom DL, Boeke AC, Gottschling DE, Chandrasegaran S, Bader JS, Boeke JD.	Nature. 2011 Sep 14;477(7365):471-6. doi: 10.1038/nature10403.	Nature. 2011	PubMed	citation	PMID:21918511	pubmed	21918511	create date:2011/09/16 | first author:Dymond JS
Diffraction-unlimited all-optical imaging and writing with a photochromic GFP.	/pubmed/21909116	Grotjohann T, Testa I, Leutenegger M, Bock H, Urban NT, Lavoie-Cardinal F, Willig KI, Eggeling C, Jakobs S, Hell SW.	Nature. 2011 Sep 11;478(7368):204-8. doi: 10.1038/nature10497.	Nature. 2011	PubMed	citation	PMID:21909116	pubmed	21909116	create date:2011/09/13 | first author:Grotjohann T
Genetic variants in novel pathways influence blood pressure and cardiovascular disease risk.	/pubmed/21909115	International Consortium for Blood Pressure Genome-Wide Association Studies, Ehret GB, Munroe PB, Rice KM, Bochud M, Johnson AD, Chasman DI, Smith AV, Tobin MD, Verwoert GC, Hwang SJ, Pihur V, Vollenweider P, O'Reilly PF, Amin N, Bragg-Gresham JL, Teumer A, Glazer NL, Launer L, Zhao JH, Aulchenko Y, Heath S, et al.	Nature. 2011 Sep 11;478(7367):103-9. doi: 10.1038/nature10405.	Nature. 2011	PubMed	citation	PMID:21909115	pubmed	21909115	create date:2011/09/13 | first author:International Consortium for Blood Pressure Genome-Wide Association Studies
Frequent pathway mutations of splicing machinery in myelodysplasia.	/pubmed/21909114	Yoshida K, Sanada M, Shiraishi Y, Nowak D, Nagata Y, Yamamoto R, Sato Y, Sato-Otsubo A, Kon A, Nagasaki M, Chalkidis G, Suzuki Y, Shiosaka M, Kawahata R, Yamaguchi T, Otsu M, Obara N, Sakata-Yanagimoto M, Ishiyama K, Mori H, Nolte F, Hofmann WK, et al.	Nature. 2011 Sep 11;478(7367):64-9. doi: 10.1038/nature10496.	Nature. 2011	PubMed	citation	PMID:21909114	pubmed	21909114	create date:2011/09/13 | first author:Yoshida K
CTCF-binding elements mediate control of V(D)J recombination.	/pubmed/21909113	Guo C, Yoon HS, Franklin A, Jain S, Ebert A, Cheng HL, Hansen E, Despo O, Bossen C, Vettermann C, Bates JG, Richards N, Myers D, Patel H, Gallagher M, Schlissel MS, Murre C, Busslinger M, Giallourakis CC, Alt FW.	Nature. 2011 Sep 11;477(7365):424-30. doi: 10.1038/nature10495.	Nature. 2011	PubMed	citation	PMID:21909113	pubmed	21909113	create date:2011/09/13 | first author:Guo C
Academia: Small-school science.	/pubmed/21905300	Kaplan K.	Nature. 2011 Sep 8;477(7363):239-41. No abstract available.	Nature. 2011	PubMed	citation	PMID:21905300	pubmed	21905300	create date:2011/09/10 | first author:Kaplan K
The tungsten isotopic composition of the Earth's mantle before the terminal bombardment.	/pubmed/21901010	Willbold M, Elliott T, Moorbath S.	Nature. 2011 Sep 7;477(7363):195-8. doi: 10.1038/nature10399.	Nature. 2011	PubMed	citation	PMID:21901010	pubmed	21901010	create date:2011/09/09 | first author:Willbold M
Magnetic-field-induced charge-stripe order in the high-temperature superconductor YBa2Cu3Oy.	/pubmed/21901009	Wu T, Mayaffre H, Krämer S, Horvatić M, Berthier C, Hardy WN, Liang R, Bonn DA, Julien MH.	Nature. 2011 Sep 7;477(7363):191-4. doi: 10.1038/nature10345.	Nature. 2011	PubMed	citation	PMID:21901009	pubmed	21901009	create date:2011/09/09 | first author:Wu T
An origin of the radio jet in M87 at the location of the central black hole.	/pubmed/21901008	Hada K, Doi A, Kino M, Nagai H, Hagiwara Y, Kawaguchi N.	Nature. 2011 Sep 7;477(7363):185-7. doi: 10.1038/nature10387.	Nature. 2011	PubMed	citation	PMID:21901008	pubmed	21901008	create date:2011/09/09 | first author:Hada K
Title	URL	Description	Details	ShortDetails	Resource	Type	Identifiers	Db	EntrezUID	Properties
BRCA1 tumour suppression occurs via heterochromatin-mediated silencing.	/pubmed/21901007	Zhu Q, Pao GM, Huynh AM, Suh H, Tonnu N, Nederlof PM, Gage FH, Verma IM.	Nature. 2011 Sep 7;477(7363):179-84. doi: 10.1038/nature10371.	Nature. 2011	PubMed	citation	PMID:21901007	pubmed	21901007	create date:2011/09/09 | first author:Zhu Q
Cancer: Let sleeping DNA lie.	/pubmed/21901006	Venkitaraman AR.	Nature. 2011 Sep 7;477(7363):169-70. doi: 10.1038/477169a. No abstract available.	Nature. 2011	PubMed	citation	PMID:21901006	pubmed	21901006	create date:2011/09/09 | first author:Venkitaraman AR
Geoscience: Earth's patchy late veneer.	/pubmed/21901005	Kleine T.	Nature. 2011 Sep 7;477(7363):168-9. doi: 10.1038/477168a. No abstract available.	Nature. 2011	PubMed	citation	PMID:21901005	pubmed	21901005	create date:2011/09/09 | first author:Kleine T
Metabolism: Let them eat fat.	/pubmed/21901003	Sternson SM.	Nature. 2011 Sep 7;477(7363):166-7. doi: 10.1038/477166a. No abstract available.	Nature. 2011	PubMed	citation	PMID:21901003	pubmed	21901003	create date:2011/09/09 | first author:Sternson SM
Neuroscience: When lights take the circuits out.	/pubmed/21901002	Peça J, Feng G.	Nature. 2011 Sep 7;477(7363):165-6. doi: 10.1038/477165a. No abstract available.	Nature. 2011	PubMed	citation	PMID:21901002	pubmed	21901002	create date:2011/09/09 | first author:Peça J
Astrophysics: Broad escape from the abyss.	/pubmed/21901001	Marscher AP.	Nature. 2011 Sep 7;477(7363):164-5. doi: 10.1038/477164a. No abstract available.	Nature. 2011	PubMed	citation	PMID:21901001	pubmed	21901001	create date:2011/09/09 | first author:Marscher AP
Eco-indicators: Improve China's sustainability targets.	/pubmed/21901000	Yong G.	Nature. 2011 Sep 7;477(7363):162. doi: 10.1038/477162b. No abstract available.	Nature. 2011	PubMed	citation	PMID:21901000	pubmed	21901000	create date:2011/09/09 | first author:Yong G
Flagging flora: help from bacteriocins?	/pubmed/21900999	Cotter PD, Ross RP, Hill C.	Nature. 2011 Sep 7;477(7363):162. doi: 10.1038/477162c. No abstract available.	Nature. 2011	PubMed	citation	PMID:21900999	pubmed	21900999	create date:2011/09/09 | first author:Cotter PD
Research foundations: US private funder on indirect costs.	/pubmed/21900998	Fitzpatrick SM.	Nature. 2011 Sep 7;477(7363):162. doi: 10.1038/477162a. No abstract available.	Nature. 2011	PubMed	citation	PMID:21900998	pubmed	21900998	create date:2011/09/09 | first author:Fitzpatrick SM
Flagging flora: heart disease link.	/pubmed/21900997	Davidson S.	Nature. 2011 Sep 7;477(7363):162. doi: 10.1038/477162d. No abstract available.	Nature. 2011	PubMed	citation	PMID:21900997	pubmed	21900997	create date:2011/09/09 | first author:Davidson S
Q&A: Mr sustainability. Interview by Nicola Jones.	/pubmed/21900996	Robinson J.	Nature. 2011 Sep 7;477(7363):161. doi: 10.1038/477161a. No abstract available.	Nature. 2011	PubMed	citation	PMID:21900996	pubmed	21900996	create date:2011/09/09 | first author:Robinson J
Debt crisis: Crunch time for US science.	/pubmed/21900992	Gulledge J.	Nature. 2011 Sep 7;477(7363):155-6. doi: 10.1038/477155a. No abstract available.	Nature. 2011	PubMed	citation	PMID:21900992	pubmed	21900992	create date:2011/09/09 | first author:Gulledge J
Science since 9/11: Homeland insecurity.	/pubmed/21900991	Zimmerman PD.	Nature. 2011 Sep 7;477(7363):153-4. doi: 10.1038/477153a. No abstract available.	Nature. 2011	PubMed	citation	PMID:21900991	pubmed	21900991	create date:2011/09/09 | first author:Zimmerman PD
Biodefence since 9/11: The price of protection.	/pubmed/21900990	Hayden EC.	Nature. 2011 Sep 7;477(7363):150-2. doi: 10.1038/477150a. No abstract available.	Nature. 2011	PubMed	citation	PMID:21900990	pubmed	21900990	create date:2011/09/09 | first author:Hayden EC
Climate and weather: Extreme measures.	/pubmed/21900989	Schiermeier Q.	Nature. 2011 Sep 7;477(7363):148-9. doi: 10.1038/477148a. No abstract available.	Nature. 2011	PubMed	citation	PMID:21900989	pubmed	21900989	create date:2011/09/09 | first author:Schiermeier Q
A radical approach to mental illness. Interview by Alison Abbott.	/pubmed/21900988	Weinberger D.	Nature. 2011 Sep 6;477(7363):146. doi: 10.1038/477146a. No abstract available.	Nature. 2011	PubMed	citation	PMID:21900988	pubmed	21900988	create date:2011/09/09 | first author:Weinberger D
Venus scientists fear neglect.	/pubmed/21900987	Hand E.	Nature. 2011 Sep 2;477(7363):145. doi: 10.1038/477145a. No abstract available.	Nature. 2011	PubMed	citation	PMID:21900987	pubmed	21900987	create date:2011/09/09 | first author:Hand E
Jumpy stars slow hunt for other Earths.	/pubmed/21900986	Cowen R.	Nature. 2011 Sep 6;477(7363):142-3. doi: 10.1038/477142a. No abstract available.	Nature. 2011	PubMed	citation	PMID:21900986	pubmed	21900986	create date:2011/09/09 | first author:Cowen R
NIH centre faces spell in limbo.	/pubmed/21900985	Wadman M.	Nature. 2011 Sep 5;477(7363):141-2. doi: 10.1038/477141a. No abstract available.	Nature. 2011	PubMed	citation	PMID:21900985	pubmed	21900985	create date:2011/09/09 | first author:Wadman M
Fukushima impact is still hazy.	/pubmed/21900984	Cyranoski D, Brumfiel G.	Nature. 2011 Sep 7;477(7363):139-40. doi: 10.1038/477139a. No abstract available.	Nature. 2011	PubMed	citation	PMID:21900984	pubmed	21900984	create date:2011/09/09 | first author:Cyranoski D
Embrace failure to start up success.	/pubmed/21900972	Blank S.	Nature. 2011 Sep 7;477(7363):133. doi: 10.1038/477133a. No abstract available.	Nature. 2011	PubMed	citation	PMID:21900972	pubmed	21900972	create date:2011/09/09 | first author:Blank S
Brain burdens.	/pubmed/21900971	[No authors listed]	Nature. 2011 Sep 7;477(7363):132. doi: 10.1038/477132a. No abstract available.	Nature. 2011	PubMed	citation	PMID:21900971	pubmed	21900971	create date:2011/09/09
A very Turkish coup.	/pubmed/21900970	[No authors listed]	Nature. 2011 Sep 7;477(7363):131. doi: 10.1038/477131a. No abstract available.	Nature. 2011	PubMed	citation	PMID:21900970	pubmed	21900970	create date:2011/09/09
Heavy weather.	/pubmed/21900969	[No authors listed]	Nature. 2011 Sep 7;477(7363):131-2. doi: 10.1038/477131b. No abstract available.	Nature. 2011	PubMed	citation	PMID:21900969	pubmed	21900969	create date:2011/09/09
Derivation of haploid embryonic stem cells from mouse embryos.	/pubmed/21900896	Leeb M, Wutz A.	Nature. 2011 Sep 7;479(7371):131-4. doi: 10.1038/nature10448.	Nature. 2011	PubMed	citation	PMID:21900896	pubmed	21900896	create date:2011/09/09 | first author:Leeb M
Widespread iron-rich conditions in the mid-Proterozoic ocean.	/pubmed/21900895	Planavsky NJ, McGoldrick P, Scott CT, Li C, Reinhard CT, Kelly AE, Chu X, Bekker A, Love GD, Lyons TW.	Nature. 2011 Sep 7;477(7365):448-51. doi: 10.1038/nature10327.	Nature. 2011	PubMed	citation	PMID:21900895	pubmed	21900895	create date:2011/09/09 | first author:Planavsky NJ
Polyamine sensing by nascent ornithine decarboxylase antizyme stimulates decoding of its mRNA.	/pubmed/21900894	Kurian L, Palanimurugan R, Gödderz D, Dohmen RJ.	Nature. 2011 Sep 7;477(7365):490-4. doi: 10.1038/nature10393.	Nature. 2011	PubMed	citation	PMID:21900894	pubmed	21900894	create date:2011/09/09 | first author:Kurian L
SUMO1-dependent modulation of SERCA2a in heart failure.	/pubmed/21900893	Kho C, Lee A, Jeong D, Oh JG, Chaanine AH, Kizana E, Park WJ, Hajjar RJ.	Nature. 2011 Sep 7;477(7366):601-5. doi: 10.1038/nature10407.	Nature. 2011	PubMed	citation	PMID:21900893	pubmed	21900893	create date:2011/09/09 | first author:Kho C
Florida: Second thoughts.	/pubmed/21894628	Kellogg S.	Nature. 2011 Sep 1;477(7362):121-2. No abstract available.	Nature. 2011	PubMed	citation	PMID:21894628	pubmed	21894628	create date:2011/09/07 | first author:Kellogg S
Antidiabetic actions of a non-agonist PPARγ ligand blocking Cdk5-mediated phosphorylation.	/pubmed/21892191	Choi JH, Banks AS, Kamenecka TM, Busby SA, Chalmers MJ, Kumar N, Kuruvilla DS, Shin Y, He Y, Bruning JB, Marciano DP, Cameron MD, Laznik D, Jurczak MJ, Schürer SC, Vidović D, Shulman GI, Spiegelman BM, Griffin PR.	Nature. 2011 Sep 4;477(7365):477-81. doi: 10.1038/nature10383.	Nature. 2011	PubMed	citation	PMID:21892191	pubmed	21892191	create date:2011/09/06 | first author:Choi JH
Phylogenomics reveals deep molluscan relationships.	/pubmed/21892190	Kocot KM, Cannon JT, Todt C, Citarella MR, Kohn AB, Meyer A, Santos SR, Schander C, Moroz LL, Lieb B, Halanych KM.	Nature. 2011 Sep 4;477(7365):452-6. doi: 10.1038/nature10382.	Nature. 2011	PubMed	citation	PMID:21892190	pubmed	21892190	create date:2011/09/06 | first author:Kocot KM
The role of Tet3 DNA dioxygenase in epigenetic reprogramming by oocytes.	/pubmed/21892189	Gu TP, Guo F, Yang H, Wu HP, Xu GF, Liu W, Xie ZG, Shi L, He X, Jin SG, Iqbal K, Shi YG, Deng Z, Szabó PE, Pfeifer GP, Li J, Xu GL.	Nature. 2011 Sep 4;477(7366):606-10. doi: 10.1038/nature10443.	Nature. 2011	PubMed	citation	PMID:21892189	pubmed	21892189	create date:2011/09/06 | first author:Gu TP
The structure and catalytic mechanism of a poly(ADP-ribose) glycohydrolase.	/pubmed/21892188	Slade D, Dunstan MS, Barkauskaite E, Weston R, Lafite P, Dixon N, Ahel M, Leys D, Ahel I.	Nature. 2011 Sep 4;477(7366):616-20. doi: 10.1038/nature10404.	Nature. 2011	PubMed	citation	PMID:21892188	pubmed	21892188	create date:2011/09/06 | first author:Slade D
Transcriptomic analysis of avian digits reveals conserved and derived digit identities in birds.	/pubmed/21892187	Wang Z, Young RL, Xue H, Wagner GP.	Nature. 2011 Sep 4;477(7366):583-6. doi: 10.1038/nature10391.	Nature. 2011	PubMed	citation	PMID:21892187	pubmed	21892187	create date:2011/09/06 | first author:Wang Z
Intravenous delivery of a multi-mechanistic cancer-targeted oncolytic poxvirus in humans.	/pubmed/21886163	Breitbach CJ, Burke J, Jonker D, Stephenson J, Haas AR, Chow LQ, Nieva J, Hwang TH, Moon A, Patt R, Pelusio A, Le Boeuf F, Burns J, Evgin L, De Silva N, Cvancic S, Robertson T, Je JE, Lee YS, Parato K, Diallo JS, Fenster A, et al.	Nature. 2011 Aug 31;477(7362):99-102. doi: 10.1038/nature10358.	Nature. 2011	PubMed	citation	PMID:21886163	pubmed	21886163	create date:2011/09/03 | first author:Breitbach CJ
The ageing systemic milieu negatively regulates neurogenesis and cognitive function.	/pubmed/21886162	Villeda SA, Luo J, Mosher KI, Zou B, Britschgi M, Bieri G, Stan TM, Fainberg N, Ding Z, Eggel A, Lucin KM, Czirr E, Park JS, Couillard-Després S, Aigner L, Li G, Peskind ER, Kaye JA, Quinn JF, Galasko DR, Xie XS, Rando TA, et al.	Nature. 2011 Aug 31;477(7362):90-4. doi: 10.1038/nature10357.	Nature. 2011	PubMed	citation	PMID:21886162	pubmed	21886162	create date:2011/09/03 | first author:Villeda SA
An earlier origin for the Acheulian.	/pubmed/21886161	Lepre CJ, Roche H, Kent DV, Harmand S, Quinn RL, Brugal JP, Texier PJ, Lenoble A, Feibel CS.	Nature. 2011 Aug 31;477(7362):82-5. doi: 10.1038/nature10372.	Nature. 2011	PubMed	citation	PMID:21886161	pubmed	21886161	create date:2011/09/03 | first author:Lepre CJ
Increased forest ecosystem carbon and nitrogen storage from nitrogen rich bedrock.	/pubmed/21886160	Morford SL, Houlton BZ, Dahlgren RA.	Nature. 2011 Aug 31;477(7362):78-81. doi: 10.1038/nature10415.	Nature. 2011	PubMed	citation	PMID:21886160	pubmed	21886160	create date:2011/09/03 | first author:Morford SL
Real-time quantum feedback prepares and stabilizes photon number states.	/pubmed/21886159	Sayrin C, Dotsenko I, Zhou X, Peaudecerf B, Rybarczyk T, Gleyzes S, Rouchon P, Mirrahimi M, Amini H, Brune M, Raimond JM, Haroche S.	Nature. 2011 Aug 31;477(7362):73-7. doi: 10.1038/nature10376.	Nature. 2011	PubMed	citation	PMID:21886159	pubmed	21886159	create date:2011/09/03 | first author:Sayrin C
An extremely primitive star in the Galactic halo.	/pubmed/21886158	Caffau E, Bonifacio P, François P, Sbordone L, Monaco L, Spite M, Spite F, Ludwig HG, Cayrel R, Zaggia S, Hammer F, Randich S, Molaro P, Hill V.	Nature. 2011 Aug 31;477(7362):67-9. doi: 10.1038/nature10377.	Nature. 2011	PubMed	citation	PMID:21886158	pubmed	21886158	create date:2011/09/03 | first author:Caffau E
Human metabolic individuality in biomedical and pharmaceutical research.	/pubmed/21886157	Suhre K, Shin SY, Petersen AK, Mohney RP, Meredith D, Wägele B, Altmaier E; CARDIoGRAM, Deloukas P, Erdmann J, Grundberg E, Hammond CJ, de Angelis MH, Kastenmüller G, Köttgen A, Kronenberg F, Mangino M, Meisinger C, Meitinger T, Mewes HW, Milburn MV, Prehn C, et al.	Nature. 2011 Aug 31;477(7362):54-60. doi: 10.1038/nature10354.	Nature. 2011	PubMed	citation	PMID:21886157	pubmed	21886157	create date:2011/09/03 | first author:Suhre K
Synthesis, assembly and applications of semiconductor nanomembranes.	/pubmed/21886156	Rogers JA, Lagally MG, Nuzzo RG.	Nature. 2011 Aug 31;477(7362):45-53. doi: 10.1038/nature10381.	Nature. 2011	PubMed	citation	PMID:21886156	pubmed	21886156	create date:2011/09/03 | first author:Rogers JA
Materials science: Dry solution to a sticky problem.	/pubmed/21886155	Karp JM, Langer R.	Nature. 2011 Aug 31;477(7362):42-3. doi: 10.1038/477042a. No abstract available.	Nature. 2011	PubMed	citation	PMID:21886155	pubmed	21886155	create date:2011/09/03 | first author:Karp JM
Ageing: Blood ties.	/pubmed/21886154	Ransohoff RM.	Nature. 2011 Aug 31;477(7362):41-2. doi: 10.1038/477041a. No abstract available.	Nature. 2011	PubMed	citation	PMID:21886154	pubmed	21886154	create date:2011/09/03 | first author:Ransohoff RM
Cancer: Tumour-fighting virus homes in.	/pubmed/21886153	Galanis E.	Nature. 2011 Aug 31;477(7362):40-1. doi: 10.1038/477040a. No abstract available.	Nature. 2011	PubMed	citation	PMID:21886153	pubmed	21886153	create date:2011/09/03 | first author:Galanis E
Ecology: Nitrogen from the deep.	/pubmed/21886152	Schuur EA.	Nature. 2011 Aug 31;477(7362):39-40. doi: 10.1038/477039a. No abstract available.	Nature. 2011	PubMed	citation	PMID:21886152	pubmed	21886152	create date:2011/09/03 | first author:Schuur EA
Astrophysics: A hint of normality at last?	/pubmed/21886151	Norris JE.	Nature. 2011 Aug 31;477(7362):37, 39. doi: 10.1038/477037a. No abstract available.	Nature. 2011	PubMed	citation	PMID:21886151	pubmed	21886151	create date:2011/09/03 | first author:Norris JE
HIV: How to escape treatment.	/pubmed/21886150	Deeks SG.	Nature. 2011 Aug 31;477(7362):36-7. doi: 10.1038/477036a. No abstract available.	Nature. 2011	PubMed	citation	PMID:21886150	pubmed	21886150	create date:2011/09/03 | first author:Deeks SG
Baruj Benacerraf (1920-2011).	/pubmed/21886149	Germain RN, Paul WE.	Nature. 2011 Aug 31;477(7362):34. doi: 10.1038/477034a. No abstract available.	Nature. 2011	PubMed	citation	PMID:21886149	pubmed	21886149	create date:2011/09/03 | first author:Germain RN
Government cuts: Call to save science institute in Turkey.	/pubmed/21886148	Erzan A, Saçlıoğlu C.	Nature. 2011 Aug 31;477(7362):33. doi: 10.1038/477033b. No abstract available.	Nature. 2011	PubMed	citation	PMID:21886148	pubmed	21886148	create date:2011/09/03 | first author:Erzan A
Title	URL	Description	Details	ShortDetails	Resource	Type	Identifiers	Db	EntrezUID	Properties
Carbon emissions: Loophole in forest plan for Indonesia.	/pubmed/21886147	Edwards DP, Laurance WF.	Nature. 2011 Aug 31;477(7362):33. doi: 10.1038/477033a. No abstract available.	Nature. 2011	PubMed	citation	PMID:21886147	pubmed	21886147	create date:2011/09/03 | first author:Edwards DP
Pollution: Drug firm monitors waste water.	/pubmed/21886146	Snape J, Lewis C, Murray-Smith R.	Nature. 2011 Aug 31;477(7362):33. doi: 10.1038/477033c. No abstract available.	Nature. 2011	PubMed	citation	PMID:21886146	pubmed	21886146	create date:2011/09/03 | first author:Snape J
Research community: Diploma database to encourage mobility.	/pubmed/21886145	Santos AM.	Nature. 2011 Aug 31;477(7362):33. doi: 10.1038/477033d. No abstract available.	Nature. 2011	PubMed	citation	PMID:21886145	pubmed	21886145	create date:2011/09/03 | first author:Santos AM
24/7 isn't the only way: A healthy work-life balance can enhance research.	/pubmed/21886140	Overbaugh J.	Nature. 2011 Aug 31;477(7362):27-8. doi: 10.1038/477027a. No abstract available.	Nature. 2011	PubMed	citation	PMID:21886140	pubmed	21886140	create date:2011/09/03 | first author:Overbaugh J
Neuroscience vs philosophy: Taking aim at free will.	/pubmed/21886139	Smith K.	Nature. 2011 Aug 31;477(7362):23-5. doi: 10.1038/477023a. No abstract available.	Nature. 2011	PubMed	citation	PMID:21886139	pubmed	21886139	create date:2011/09/03 | first author:Smith K
Work ethic: The 24/7 lab.	/pubmed/21886138	Ledford H.	Nature. 2011 Aug 31;477(7362):20-2. doi: 10.1038/477020a. No abstract available.	Nature. 2011	PubMed	citation	PMID:21886138	pubmed	21886138	create date:2011/09/03 | first author:Ledford H
Scientists promised 'one voice' in European policy.	/pubmed/21886137	Gilbert N.	Nature. 2011 Aug 29;477(7362):18. doi: 10.1038/477018a. No abstract available.	Nature. 2011	PubMed	citation	PMID:21886137	pubmed	21886137	create date:2011/09/03 | first author:Gilbert N
Red tape puts chill on Siberian research.	/pubmed/21886136	Schiermeier Q.	Nature. 2011 Aug 26;477(7362):17. doi: 10.1038/477017a. No abstract available.	Nature. 2011	PubMed	citation	PMID:21886136	pubmed	21886136	create date:2011/09/03 | first author:Schiermeier Q
Twins to probe Moon's heart.	/pubmed/21886135	Hand E.	Nature. 2011 Aug 30;477(7362):16-7. doi: 10.1038/477016a. No abstract available.	Nature. 2011	PubMed	citation	PMID:21886135	pubmed	21886135	create date:2011/09/03 | first author:Hand E
Isotope factory accelerates.	/pubmed/21886134	Reich ES.	Nature. 2011 Aug 30;477(7362):15. doi: 10.1038/477015a. No abstract available.	Nature. 2011	PubMed	citation	PMID:21886134	pubmed	21886134	create date:2011/09/03 | first author:Reich ES
Halfway point for 1,001 genomes quest.	/pubmed/21886133	Ledford H.	Nature. 2011 Aug 28;477(7362):14. doi: 10.1038/477014a. No abstract available.	Nature. 2011	PubMed	citation	PMID:21886133	pubmed	21886133	create date:2011/09/03 | first author:Ledford H
Japan's new leader faces energy gap.	/pubmed/21886132	Cyranoski D.	Nature. 2011 Aug 30;477(7362):13-4. doi: 10.1038/477013a. No abstract available.	Nature. 2011	PubMed	citation	PMID:21886132	pubmed	21886132	create date:2011/09/03 | first author:Cyranoski D
The Arab Spring offers hope but no quick fix.	/pubmed/21886121	Dajani R.	Nature. 2011 Aug 31;477(7362):7. doi: 10.1038/477007a. No abstract available.	Nature. 2011	PubMed	citation	PMID:21886121	pubmed	21886121	create date:2011/09/03 | first author:Dajani R
The permanent revolution.	/pubmed/21886120	[No authors listed]	Nature. 2011 Aug 31;477(7362):5. doi: 10.1038/477005a. No abstract available.	Nature. 2011	PubMed	citation	PMID:21886120	pubmed	21886120	create date:2011/09/03
Reality check.	/pubmed/21886119	[No authors listed]	Nature. 2011 Aug 31;477(7362):5. doi: 10.1038/477005b. No abstract available.	Nature. 2011	PubMed	citation	PMID:21886119	pubmed	21886119	create date:2011/09/03
The genome of the green anole lizard and a comparative analysis with birds and mammals.	/pubmed/21881562	Alföldi J, Di Palma F, Grabherr M, Williams C, Kong L, Mauceli E, Russell P, Lowe CB, Glor RE, Jaffe JD, Ray DA, Boissinot S, Shedlock AM, Botka C, Castoe TA, Colbourne JK, Fujita MK, Moreno RG, ten Hallers BF, Haussler D, Heger A, Heiman D, et al.	Nature. 2011 Aug 31;477(7366):587-91. doi: 10.1038/nature10390.	Nature. 2011	PubMed	citation	PMID:21881562	pubmed	21881562	create date:2011/09/02 | first author:Alföldi J
Antibiotic resistance is ancient.	/pubmed/21881561	D'Costa VM, King CE, Kalan L, Morar M, Sung WW, Schwarz C, Froese D, Zazula G, Calmels F, Debruyne R, Golding GB, Poinar HN, Wright GD.	Nature. 2011 Aug 31;477(7365):457-61. doi: 10.1038/nature10388.	Nature. 2011	PubMed	citation	PMID:21881561	pubmed	21881561	create date:2011/09/02 | first author:D'Costa VM
A close nuclear black-hole pair in the spiral galaxy NGC 3393.	/pubmed/21881560	Fabbiano G, Wang J, Elvis M, Risaliti G.	Nature. 2011 Aug 31;477(7365):431-4. doi: 10.1038/nature10364.	Nature. 2011	PubMed	citation	PMID:21881560	pubmed	21881560	create date:2011/09/02 | first author:Fabbiano G
Mirror extreme BMI phenotypes associated with gene dosage at the chromosome 16p11.2 locus.	/pubmed/21881559	Jacquemont S, Reymond A, Zufferey F, Harewood L, Walters RG, Kutalik Z, Martinet D, Shen Y, Valsesia A, Beckmann ND, Thorleifsson G, Belfiore M, Bouquillon S, Campion D, de Leeuw N, de Vries BB, Esko T, Fernandez BA, Fernández-Aranda F, Fernández-Real JM, Gratacòs M, Guilmatre A, et al.	Nature. 2011 Aug 31;478(7367):97-102. doi: 10.1038/nature10406.	Nature. 2011	PubMed	citation	PMID:21881559	pubmed	21881559	create date:2011/09/02 | first author:Jacquemont S
Multiple reference genomes and transcriptomes for Arabidopsis thaliana.	/pubmed/21874022	Gan X, Stegle O, Behr J, Steffen JG, Drewe P, Hildebrand KL, Lyngsoe R, Schultheiss SJ, Osborne EJ, Sreedharan VT, Kahles A, Bohnert R, Jean G, Derwent P, Kersey P, Belfield EJ, Harberd NP, Kemen E, Toomajian C, Kover PX, Clark RM, Rätsch G, et al.	Nature. 2011 Aug 28;477(7365):419-23. doi: 10.1038/nature10414.	Nature. 2011	PubMed	citation	PMID:21874022	pubmed	21874022	create date:2011/08/30 | first author:Gan X
Innate immune recognition of bacterial ligands by NAIPs determines inflammasome specificity.	/pubmed/21874021	Kofoed EM, Vance RE.	Nature. 2011 Aug 28;477(7366):592-5. doi: 10.1038/nature10394.	Nature. 2011	PubMed	citation	PMID:21874021	pubmed	21874021	create date:2011/08/30 | first author:Kofoed EM
In vitro centromere and kinetochore assembly on defined chromatin templates.	/pubmed/21874020	Guse A, Carroll CW, Moree B, Fuller CJ, Straight AF.	Nature. 2011 Aug 28;477(7364):354-8. doi: 10.1038/nature10379.	Nature. 2011	PubMed	citation	PMID:21874020	pubmed	21874020	create date:2011/08/30 | first author:Guse A
Structural basis of PIP2 activation of the classical inward rectifier K+ channel Kir2.2.	/pubmed/21874019	Hansen SB, Tao X, MacKinnon R.	Nature. 2011 Aug 28;477(7365):495-8. doi: 10.1038/nature10370.	Nature. 2011	PubMed	citation	PMID:21874019	pubmed	21874019	create date:2011/08/30 | first author:Hansen SB
lincRNAs act in the circuitry controlling pluripotency and differentiation.	/pubmed/21874018	Guttman M, Donaghey J, Carey BW, Garber M, Grenier JK, Munson G, Young G, Lucas AB, Ach R, Bruhn L, Yang X, Amit I, Meissner A, Regev A, Rinn JL, Root DE, Lander ES.	Nature. 2011 Aug 28;477(7364):295-300. doi: 10.1038/nature10398.	Nature. 2011	PubMed	citation	PMID:21874018	pubmed	21874018	create date:2011/08/30 | first author:Guttman M
Commercial space flight: Scientists in space.	/pubmed/21870357	Sanderson K.	Nature. 2011 Aug 25;476(7361):477-8. No abstract available.	Nature. 2011	PubMed	citation	PMID:21870357	pubmed	21870357	create date:2011/08/30 | first author:Sanderson K
A plastidial sodium-dependent pyruvate transporter.	/pubmed/21866161	Furumoto T, Yamaguchi T, Ohshima-Ichie Y, Nakamura M, Tsuchida-Iwata Y, Shimamura M, Ohnishi J, Hata S, Gowik U, Westhoff P, Bräutigam A, Weber AP, Izui K.	Nature. 2011 Aug 24;476(7361):472-5. doi: 10.1038/nature10250. Erratum in: Nature. 2011 Oct 13;478(7368):274.	Nature. 2011	PubMed	citation	PMID:21866161	pubmed	21866161	create date:2011/08/26 | first author:Furumoto T
Successful establishment of Wolbachia in Aedes populations to suppress dengue transmission.	/pubmed/21866160	Hoffmann AA, Montgomery BL, Popovici J, Iturbe-Ormaetxe I, Johnson PH, Muzzi F, Greenfield M, Durkan M, Leong YS, Dong Y, Cook H, Axford J, Callahan AG, Kenny N, Omodei C, McGraw EA, Ryan PA, Ritchie SA, Turelli M, O'Neill SL.	Nature. 2011 Aug 24;476(7361):454-7. doi: 10.1038/nature10356.	Nature. 2011	PubMed	citation	PMID:21866160	pubmed	21866160	create date:2011/08/26 | first author:Hoffmann AA
The wMel Wolbachia strain blocks dengue and invades caged Aedes aegypti populations.	/pubmed/21866159	Walker T, Johnson PH, Moreira LA, Iturbe-Ormaetxe I, Frentiu FD, McMeniman CJ, Leong YS, Dong Y, Axford J, Kriesner P, Lloyd AL, Ritchie SA, O'Neill SL, Hoffmann AA.	Nature. 2011 Aug 24;476(7361):450-3. doi: 10.1038/nature10355.	Nature. 2011	PubMed	citation	PMID:21866159	pubmed	21866159	create date:2011/08/26 | first author:Walker T
A Jurassic eutherian mammal and divergence of marsupials and placentals.	/pubmed/21866158	Luo ZX, Yuan CX, Meng QJ, Ji Q.	Nature. 2011 Aug 24;476(7361):442-5. doi: 10.1038/nature10291.	Nature. 2011	PubMed	citation	PMID:21866158	pubmed	21866158	create date:2011/08/26 | first author:Luo ZX
Civil conflicts are associated with the global climate.	/pubmed/21866157	Hsiang SM, Meng KC, Cane MA.	Nature. 2011 Aug 24;476(7361):438-41. doi: 10.1038/nature10311.	Nature. 2011	PubMed	citation	PMID:21866157	pubmed	21866157	create date:2011/08/26 | first author:Hsiang SM
Role of sulphuric acid, ammonia and galactic cosmic rays in atmospheric aerosol nucleation.	/pubmed/21866156	Kirkby J, Curtius J, Almeida J, Dunne E, Duplissy J, Ehrhart S, Franchin A, Gagné S, Ickes L, Kürten A, Kupc A, Metzger A, Riccobono F, Rondo L, Schobesberger S, Tsagkogeorgas G, Wimmer D, Amorim A, Bianchi F, Breitenlechner M, David A, Dommen J, et al.	Nature. 2011 Aug 24;476(7361):429-33. doi: 10.1038/nature10343.	Nature. 2011	PubMed	citation	PMID:21866156	pubmed	21866156	create date:2011/08/26 | first author:Kirkby J
Birth of a relativistic outflow in the unusual γ-ray transient Swift J164449.3+573451.	/pubmed/21866155	Zauderer BA, Berger E, Soderberg AM, Loeb A, Narayan R, Frail DA, Petitpas GR, Brunthaler A, Chornock R, Carpenter JM, Pooley GG, Mooley K, Kulkarni SR, Margutti R, Fox DB, Nakar E, Patel NA, Volgenau NH, Culverhouse TL, Bietenholz MF, Rupen MP, Max-Moerbeck W, et al.	Nature. 2011 Aug 24;476(7361):425-8. doi: 10.1038/nature10366.	Nature. 2011	PubMed	citation	PMID:21866155	pubmed	21866155	create date:2011/08/26 | first author:Zauderer BA
Relativistic jet activity from the tidal disruption of a star by a massive black hole.	/pubmed/21866154	Burrows DN, Kennea JA, Ghisellini G, Mangano V, Zhang B, Page KL, Eracleous M, Romano P, Sakamoto T, Falcone AD, Osborne JP, Campana S, Beardmore AP, Breeveld AA, Chester MM, Corbet R, Covino S, Cummings JR, D'Avanzo P, D'Elia V, Esposito P, Evans PA, et al.	Nature. 2011 Aug 24;476(7361):421-4. doi: 10.1038/nature10374.	Nature. 2011	PubMed	citation	PMID:21866154	pubmed	21866154	create date:2011/08/26 | first author:Burrows DN
Germ-layer and lineage-restricted stem/progenitors regenerate the mouse digit tip.	/pubmed/21866153	Rinkevich Y, Lindau P, Ueno H, Longaker MT, Weissman IL.	Nature. 2011 Aug 24;476(7361):409-13. doi: 10.1038/nature10346.	Nature. 2011	PubMed	citation	PMID:21866153	pubmed	21866153	create date:2011/08/26 | first author:Rinkevich Y
Dengue fever: Mosquitoes attacked from within.	/pubmed/21866151	Rasgon JL.	Nature. 2011 Aug 24;476(7361):407-8. doi: 10.1038/476407a. No abstract available.	Nature. 2011	PubMed	citation	PMID:21866151	pubmed	21866151	create date:2011/08/26 | first author:Rasgon JL
Environmental science: Climate for conflict.	/pubmed/21866150	Solow AR.	Nature. 2011 Aug 24;476(7361):406-7. doi: 10.1038/476406a. No abstract available.	Nature. 2011	PubMed	citation	PMID:21866150	pubmed	21866150	create date:2011/08/26 | first author:Solow AR
Astrophysics: The awakening of a cosmic monster.	/pubmed/21866149	Lazzati D.	Nature. 2011 Aug 24;476(7361):405-6. doi: 10.1038/476405a. No abstract available.	Nature. 2011	PubMed	citation	PMID:21866149	pubmed	21866149	create date:2011/08/26 | first author:Lazzati D
Nanotechnology: Smart connections.	/pubmed/21866148	Strukov DB.	Nature. 2011 Aug 24;476(7361):403-5. doi: 10.1038/476403a. No abstract available.	Nature. 2011	PubMed	citation	PMID:21866148	pubmed	21866148	create date:2011/08/26 | first author:Strukov DB
Forum. Chemical engineering: Fuel for debate.	/pubmed/21866147	Mayfield S, Wong PK.	Nature. 2011 Aug 24;476(7361):402-3. doi: 10.1038/476402a. No abstract available.	Nature. 2011	PubMed	citation	PMID:21866147	pubmed	21866147	create date:2011/08/26 | first author:Mayfield S
Jonathan Widom (1955-2011).	/pubmed/21866146	Phillips R.	Nature. 2011 Aug 24;476(7361):400. doi: 10.1038/476400a. No abstract available.	Nature. 2011	PubMed	citation	PMID:21866146	pubmed	21866146	create date:2011/08/26 | first author:Phillips R
Downloads: Stats for papers let authors track impact.	/pubmed/21866145	Man SM.	Nature. 2011 Aug 24;476(7361):399. doi: 10.1038/476399d. No abstract available.	Nature. 2011	PubMed	citation	PMID:21866145	pubmed	21866145	create date:2011/08/26 | first author:Man SM
Risk factors: Nanomaterials should be defined.	/pubmed/21866144	Stamm H.	Nature. 2011 Aug 24;476(7361):399. doi: 10.1038/476399c. No abstract available.	Nature. 2011	PubMed	citation	PMID:21866144	pubmed	21866144	create date:2011/08/26 | first author:Stamm H
Conservation: Invest in a DNA bank for all species.	/pubmed/21866143	Brown WY.	Nature. 2011 Aug 24;476(7361):399. doi: 10.1038/476399a. No abstract available.	Nature. 2011	PubMed	citation	PMID:21866143	pubmed	21866143	create date:2011/08/26 | first author:Brown WY
Research funding: Learn from Ireland's knowledge economy.	/pubmed/21866142	Naghavi M, Walsh D.	Nature. 2011 Aug 24;476(7361):399. doi: 10.1038/476399b. No abstract available.	Nature. 2011	PubMed	citation	PMID:21866142	pubmed	21866142	create date:2011/08/26 | first author:Naghavi M
Antibiotic overuse: Stop the killing of beneficial bacteria.	/pubmed/21866137	Blaser M.	Nature. 2011 Aug 24;476(7361):393-4. doi: 10.1038/476393a. No abstract available.	Nature. 2011	PubMed	citation	PMID:21866137	pubmed	21866137	create date:2011/08/26 | first author:Blaser M
Earthquakes from the ocean: Danger zones.	/pubmed/21866136	Lubick N.	Nature. 2011 Aug 24;476(7361):391-2. doi: 10.1038/476391a. No abstract available.	Nature. 2011	PubMed	citation	PMID:21866136	pubmed	21866136	create date:2011/08/26 | first author:Lubick N
Cell signalling: It's all about the structure.	/pubmed/21866135	Buchen L.	Nature. 2011 Aug 24;476(7361):387-90. doi: 10.1038/476387a. No abstract available.	Nature. 2011	PubMed	citation	PMID:21866135	pubmed	21866135	create date:2011/08/26 | first author:Buchen L
Italy chooses new brooms to clean up science institutes.	/pubmed/21866134	Cartlidge E.	Nature. 2011 Aug 23;476(7361):386. doi: 10.1038/476386a. No abstract available.	Nature. 2011	PubMed	citation	PMID:21866134	pubmed	21866134	create date:2011/08/26 | first author:Cartlidge E
Thrift in store for US research.	/pubmed/21866133	Reich ES.	Nature. 2011 Aug 23;476(7361):385. doi: 10.1038/476385a. No abstract available.	Nature. 2011	PubMed	citation	PMID:21866133	pubmed	21866133	create date:2011/08/26 | first author:Reich ES
Growth of egg freezing blurs 'experimental' label.	/pubmed/21866132	Motluk A.	Nature. 2011 Aug 23;476(7361):382-3. doi: 10.1038/476382a. No abstract available.	Nature. 2011	PubMed	citation	PMID:21866132	pubmed	21866132	create date:2011/08/26 | first author:Motluk A
Title	URL	Description	Details	ShortDetails	Resource	Type	Identifiers	Db	EntrezUID	Properties
Toxic antibodies blitz tumours.	/pubmed/21866131	Ledford H.	Nature. 2011 Aug 22;476(7361):380-1. doi: 10.1038/476380a. No abstract available.	Nature. 2011	PubMed	citation	PMID:21866131	pubmed	21866131	create date:2011/08/26 | first author:Ledford H
NASA to share telescope cost.	/pubmed/21866130	Hand E.	Nature. 2011 Aug 22;476(7361):379-80. doi: 10.1038/476379a. No abstract available.	Nature. 2011	PubMed	citation	PMID:21866130	pubmed	21866130	create date:2011/08/26 | first author:Hand E
Stand up against the anti-technology terrorists.	/pubmed/21866118	Corral GH.	Nature. 2011 Aug 22;476(7361):373. doi: 10.1038/476373a. No abstract available.	Nature. 2011	PubMed	citation	PMID:21866118	pubmed	21866118	create date:2011/08/26 | first author:Corral GH
Spoils of war.	/pubmed/21866117	[No authors listed]	Nature. 2011 Aug 24;476(7361):371. doi: 10.1038/476371a. No abstract available.	Nature. 2011	PubMed	citation	PMID:21866117	pubmed	21866117	create date:2011/08/26
Go with the flow.	/pubmed/21866116	[No authors listed]	Nature. 2011 Aug 24;476(7361):371. doi: 10.1038/476371b. No abstract available.	Nature. 2011	PubMed	citation	PMID:21866116	pubmed	21866116	create date:2011/08/26
The mechanism of membrane-associated steps in tail-anchored protein insertion.	/pubmed/21866104	Mariappan M, Mateja A, Dobosz M, Bove E, Hegde RS, Keenan RJ.	Nature. 2011 Aug 24;477(7362):61-6. doi: 10.1038/nature10362.	Nature. 2011	PubMed	citation	PMID:21866104	pubmed	21866104	create date:2011/08/26 | first author:Mariappan M
Ebola virus entry requires the cholesterol transporter Niemann-Pick C1.	/pubmed/21866103	Carette JE, Raaben M, Wong AC, Herbert AS, Obernosterer G, Mulherkar N, Kuehne AI, Kranzusch PJ, Griffin AM, Ruthel G, Dal Cin P, Dye JM, Whelan SP, Chandran K, Brummelkamp TR.	Nature. 2011 Aug 24;477(7364):340-3. doi: 10.1038/nature10348.	Nature. 2011	PubMed	citation	PMID:21866103	pubmed	21866103	create date:2011/08/26 | first author:Carette JE
Evidence for several waves of global transmission in the seventh cholera pandemic.	/pubmed/21866102	Mutreja A, Kim DW, Thomson NR, Connor TR, Lee JH, Kariuki S, Croucher NJ, Choi SY, Harris SR, Lebens M, Niyogi SK, Kim EJ, Ramamurthy T, Chun J, Wood JL, Clemens JD, Czerkinsky C, Nair GB, Holmgren J, Parkhill J, Dougan G.	Nature. 2011 Aug 24;477(7365):462-5. doi: 10.1038/nature10392.	Nature. 2011	PubMed	citation	PMID:21866102	pubmed	21866102	create date:2011/08/26 | first author:Mutreja A
Small molecule inhibitors reveal Niemann-Pick C1 is essential for Ebola virus infection.	/pubmed/21866101	Côté M, Misasi J, Ren T, Bruchez A, Lee K, Filone CM, Hensley L, Li Q, Ory D, Chandran K, Cunningham J.	Nature. 2011 Aug 24;477(7364):344-8. doi: 10.1038/nature10380.	Nature. 2011	PubMed	citation	PMID:21866101	pubmed	21866101	create date:2011/08/26 | first author:Côté M
Three classical Cepheid variable stars in the nuclear bulge of the Milky Way.	/pubmed/21866100	Matsunaga N, Kawadu T, Nishiyama S, Nagayama T, Kobayashi N, Tamura M, Bono G, Feast MW, Nagata T.	Nature. 2011 Aug 24;477(7363):188-90. doi: 10.1038/nature10359.	Nature. 2011	PubMed	citation	PMID:21866100	pubmed	21866100	create date:2011/08/26 | first author:Matsunaga N
Mutations in UBQLN2 cause dominant X-linked juvenile and adult-onset ALS and ALS/dementia.	/pubmed/21857683	Deng HX, Chen W, Hong ST, Boycott KM, Gorrie GH, Siddique N, Yang Y, Fecto F, Shi Y, Zhai H, Jiang H, Hirano M, Rampersaud E, Jansen GH, Donkervoort S, Bigio EH, Brooks BR, Ajroud K, Sufit RL, Haines JL, Mugnaini E, Pericak-Vance MA, et al.	Nature. 2011 Aug 21;477(7363):211-5. doi: 10.1038/nature10353.	Nature. 2011	PubMed	citation	PMID:21857683	pubmed	21857683	create date:2011/08/23 | first author:Deng HX
Continued clearance of apoptotic cells critically depends on the phagocyte Ucp2 protein.	/pubmed/21857682	Park D, Han CZ, Elliott MR, Kinchen JM, Trampont PC, Das S, Collins S, Lysiak JJ, Hoehn KL, Ravichandran KS.	Nature. 2011 Aug 21;477(7363):220-4. doi: 10.1038/nature10340.	Nature. 2011	PubMed	citation	PMID:21857682	pubmed	21857682	create date:2011/08/23 | first author:Park D
A stress response pathway regulates DNA damage through β2-adrenoreceptors and β-arrestin-1.	/pubmed/21857681	Hara MR, Kovacs JJ, Whalen EJ, Rajagopal S, Strachan RT, Grant W, Towers AJ, Williams B, Lam CM, Xiao K, Shenoy SK, Gregory SG, Ahn S, Duckett DR, Lefkowitz RJ.	Nature. 2011 Aug 21;477(7364):349-53. doi: 10.1038/nature10368.	Nature. 2011	PubMed	citation	PMID:21857681	pubmed	21857681	create date:2011/08/23 | first author:Hara MR
Solution structure of a minor and transiently formed state of a T4 lysozyme mutant.	/pubmed/21857680	Bouvignies G, Vallurupalli P, Hansen DF, Correia BE, Lange O, Bah A, Vernon RM, Dahlquist FW, Baker D, Kay LE.	Nature. 2011 Aug 21;477(7362):111-4. doi: 10.1038/nature10349.	Nature. 2011	PubMed	citation	PMID:21857680	pubmed	21857680	create date:2011/08/23 | first author:Bouvignies G
Clinical science: Research and repair.	/pubmed/21853556	Perkel J.	Nature. 2011 Aug 18;476(7360):361-3. No abstract available.	Nature. 2011	PubMed	citation	PMID:21853556	pubmed	21853556	create date:2011/08/20 | first author:Perkel J
Fossil jawless fish from China foreshadows early jawed vertebrate anatomy.	/pubmed/21850106	Gai Z, Donoghue PC, Zhu M, Janvier P, Stampanoni M.	Nature. 2011 Aug 17;476(7360):324-7. doi: 10.1038/nature10276.	Nature. 2011	PubMed	citation	PMID:21850106	pubmed	21850106	create date:2011/08/19 | first author:Gai Z
Suppression of the coffee-ring effect by shape-dependent capillary interactions.	/pubmed/21850105	Yunker PJ, Still T, Lohr MA, Yodh AG.	Nature. 2011 Aug 17;476(7360):308-11. doi: 10.1038/nature10344.	Nature. 2011	PubMed	citation	PMID:21850105	pubmed	21850105	create date:2011/08/19 | first author:Yunker PJ
Central powering of the largest Lyman-α nebula is revealed by polarized radiation.	/pubmed/21850104	Hayes M, Scarlata C, Siana B.	Nature. 2011 Aug 17;476(7360):304-7. doi: 10.1038/nature10320.	Nature. 2011	PubMed	citation	PMID:21850104	pubmed	21850104	create date:2011/08/19 | first author:Hayes M
Linguistics: Deep relationships between languages.	/pubmed/21850102	Diamond J.	Nature. 2011 Aug 17;476(7360):291-2. doi: 10.1038/476291a. No abstract available.	Nature. 2011	PubMed	citation	PMID:21850102	pubmed	21850102	create date:2011/08/19 | first author:Diamond J
Glaciology: Past ice-shelf collapse in West Antarctica.	/pubmed/21850101	Cofaigh CÓ.	Nature. 2011 Aug 17;476(7360):290-1. doi: 10.1038/476290a. No abstract available.	Nature. 2011	PubMed	citation	PMID:21850101	pubmed	21850101	create date:2011/08/19 | first author:Cofaigh CÓ
Psychology: When it's fair to share.	/pubmed/21850100	Shadan S.	Nature. 2011 Aug 17;476(7360):289. doi: 10.1038/476289a. No abstract available.	Nature. 2011	PubMed	citation	PMID:21850100	pubmed	21850100	create date:2011/08/19 | first author:Shadan S
Astronomy: Unlocking the secrets of the giant blobs.	/pubmed/21850099	Bower R.	Nature. 2011 Aug 17;476(7360):288-9. doi: 10.1038/476288a. No abstract available.	Nature. 2011	PubMed	citation	PMID:21850099	pubmed	21850099	create date:2011/08/19 | first author:Bower R
Stem cells: Orphan receptors find a home.	/pubmed/21850098	Birchmeier W.	Nature. 2011 Aug 17;476(7360):287-8. doi: 10.1038/476287a. No abstract available.	Nature. 2011	PubMed	citation	PMID:21850098	pubmed	21850098	create date:2011/08/19 | first author:Birchmeier W
Fluid mechanics: When shape matters.	/pubmed/21850097	Vermant J.	Nature. 2011 Aug 17;476(7360):286-7. doi: 10.1038/476286a. No abstract available.	Nature. 2011	PubMed	citation	PMID:21850097	pubmed	21850097	create date:2011/08/19 | first author:Vermant J
John Marburger (1941-2011).	/pubmed/21850096	Pielke R Jr.	Nature. 2011 Aug 17;476(7360):284. doi: 10.1038/476284a. No abstract available.	Nature. 2011	PubMed	citation	PMID:21850096	pubmed	21850096	create date:2011/08/19 | first author:Pielke R Jr
Developing world: Endangered cultures need protection too.	/pubmed/21850095	Swing K.	Nature. 2011 Aug 17;476(7360):283. doi: 10.1038/476283a. No abstract available.	Nature. 2011	PubMed	citation	PMID:21850095	pubmed	21850095	create date:2011/08/19 | first author:Swing K
Biofuels: Balance the blend of food and fuel.	/pubmed/21850094	Rodriguez LC, O'Connell D.	Nature. 2011 Aug 17;476(7360):283. doi: 10.1038/476283c. No abstract available.	Nature. 2011	PubMed	citation	PMID:21850094	pubmed	21850094	create date:2011/08/19 | first author:Rodriguez LC
Biotechnology: US Congress right to halt GM salmon.	/pubmed/21850093	Kimbrell A, O'Neil C.	Nature. 2011 Aug 17;476(7360):283. doi: 10.1038/476283b. No abstract available.	Nature. 2011	PubMed	citation	PMID:21850093	pubmed	21850093	create date:2011/08/19 | first author:Kimbrell A
Technology: Nanomaterials need flexible regulation.	/pubmed/21850092	Wickson F.	Nature. 2011 Aug 17;476(7360):283. doi: 10.1038/476283d. No abstract available.	Nature. 2011	PubMed	citation	PMID:21850092	pubmed	21850092	create date:2011/08/19 | first author:Wickson F
Taxonomy: New name needed for unwise Homo?	/pubmed/21850091	Cribb J.	Nature. 2011 Aug 17;476(7360):282. doi: 10.1038/476282b. No abstract available.	Nature. 2011	PubMed	citation	PMID:21850091	pubmed	21850091	create date:2011/08/19 | first author:Cribb J
Poaching policy: Rising ivory prices threaten elephants.	/pubmed/21850090	Wittemyer G, Daballen D, Douglas-Hamilton I.	Nature. 2011 Aug 17;476(7360):282-3. doi: 10.1038/476282c. No abstract available.	Nature. 2011	PubMed	citation	PMID:21850090	pubmed	21850090	create date:2011/08/19 | first author:Wittemyer G
Fishery reform: many stocks secure.	/pubmed/21850089	Cardinale M.	Nature. 2011 Aug 17;476(7360):282. doi: 10.1038/476282a. No abstract available.	Nature. 2011	PubMed	citation	PMID:21850089	pubmed	21850089	create date:2011/08/19 | first author:Cardinale M
Neuroethics: Give memory-altering drugs a chance.	/pubmed/21850084	Kolber A.	Nature. 2011 Aug 17;476(7360):275-6. doi: 10.1038/476275a. No abstract available.	Nature. 2011	PubMed	citation	PMID:21850084	pubmed	21850084	create date:2011/08/19 | first author:Kolber A
Women in science: In pursuit of female chemists.	/pubmed/21850083	Robinson CV.	Nature. 2011 Aug 17;476(7360):273-5. doi: 10.1038/476273a. No abstract available.	Nature. 2011	PubMed	citation	PMID:21850083	pubmed	21850083	create date:2011/08/19 | first author:Robinson CV
Death of a pathology centre: Shelved.	/pubmed/21850082	McCook A.	Nature. 2011 Aug 17;476(7360):270-2. doi: 10.1038/476270a. No abstract available.	Nature. 2011	PubMed	citation	PMID:21850082	pubmed	21850082	create date:2011/08/19 | first author:McCook A
Apes in Africa: The cultured chimpanzees.	/pubmed/21850081	Vaidyanathan G.	Nature. 2011 Aug 17;476(7360):266-9. doi: 10.1038/476266a. No abstract available.	Nature. 2011	PubMed	citation	PMID:21850081	pubmed	21850081	create date:2011/08/19 | first author:Vaidyanathan G
Drug waste harms fish.	/pubmed/21850080	Gilbert N.	Nature. 2011 Aug 15;476(7360):265. doi: 10.1038/476265a. No abstract available.	Nature. 2011	PubMed	citation	PMID:21850080	pubmed	21850080	create date:2011/08/19 | first author:Gilbert N
'Flawed' infant death papers not retracted.	/pubmed/21850079	Marchant J.	Nature. 2011 Aug 16;476(7360):263-4. doi: 10.1038/476263a. No abstract available.	Nature. 2011	PubMed	citation	PMID:21850079	pubmed	21850079	create date:2011/08/19 | first author:Marchant J
Agencies unveil plans to safeguard science.	/pubmed/21850078	Reich ES.	Nature. 2011 Aug 16;476(7360):262. doi: 10.1038/476262a. No abstract available.	Nature. 2011	PubMed	citation	PMID:21850078	pubmed	21850078	create date:2011/08/19 | first author:Reich ES
HIV drug-prevention strategy carries risks.	/pubmed/21850077	Hayden EC.	Nature. 2011 Aug 16;476(7360):260-1. doi: 10.1038/476260a. No abstract available.	Nature. 2011	PubMed	citation	PMID:21850077	pubmed	21850077	create date:2011/08/19 | first author:Hayden EC
Brazil revisits forest code.	/pubmed/21850076	Tollefson J.	Nature. 2011 Aug 17;476(7360):259-60. doi: 10.1038/476259a. No abstract available.	Nature. 2011	PubMed	citation	PMID:21850076	pubmed	21850076	create date:2011/08/19 | first author:Tollefson J
China's chemists should avoid the Vanity Fair.	/pubmed/21850064	Wang NX.	Nature. 2011 Aug 17;476(7360):253. doi: 10.1038/476253a. No abstract available.	Nature. 2011	PubMed	citation	PMID:21850064	pubmed	21850064	create date:2011/08/19 | first author:Wang NX
Keep it clean.	/pubmed/21850063	[No authors listed]	Nature. 2011 Aug 17;476(7360):251. doi: 10.1038/476251b. No abstract available.	Nature. 2011	PubMed	citation	PMID:21850063	pubmed	21850063	create date:2011/08/19
Start small, think big.	/pubmed/21850062	[No authors listed]	Nature. 2011 Aug 17;476(7360):251. doi: 10.1038/476251a. No abstract available.	Nature. 2011	PubMed	citation	PMID:21850062	pubmed	21850062	create date:2011/08/19
Haem oxygenase is synthetically lethal with the tumour suppressor fumarate hydratase.	/pubmed/21849978	Frezza C, Zheng L, Folger O, Rajagopalan KN, MacKenzie ED, Jerby L, Micaroni M, Chaneton B, Adam J, Hedley A, Kalna G, Tomlinson IP, Pollard PJ, Watson DG, Deberardinis RJ, Shlomi T, Ruppin E, Gottlieb E.	Nature. 2011 Aug 17;477(7363):225-8. doi: 10.1038/nature10363.	Nature. 2011	PubMed	citation	PMID:21849978	pubmed	21849978	create date:2011/08/19 | first author:Frezza C
Broad neutralization coverage of HIV by multiple highly potent antibodies.	/pubmed/21849977	Walker LM, Huber M, Doores KJ, Falkowska E, Pejchal R, Julien JP, Wang SK, Ramos A, Chan-Hui PY, Moyle M, Mitcham JL, Hammond PW, Olsen OA, Phung P, Fling S, Wong CH, Phogat S, Wrin T, Simek MD; Protocol G Principal Investigators, Koff WC, Wilson IA, et al.	Nature. 2011 Sep 22;477(7365):466-70.	Nature. 2011	PubMed	citation	PMID:21849977	pubmed	21849977	create date:2011/08/19 | first author:Walker LM
Parallel evolution of domesticated Caenorhabditis species targets pheromone receptor genes.	/pubmed/21849976	McGrath PT, Xu Y, Ailion M, Garrison JL, Butcher RA, Bargmann CI.	Nature. 2011 Aug 17;477(7364):321-5. doi: 10.1038/nature10378.	Nature. 2011	PubMed	citation	PMID:21849976	pubmed	21849976	create date:2011/08/19 | first author:McGrath PT
Cell-to-cell spread of HIV permits ongoing replication despite antiretroviral therapy.	/pubmed/21849975	Sigal A, Kim JT, Balazs AB, Dekel E, Mayo A, Milo R, Baltimore D.	Nature. 2011 Aug 17;477(7362):95-8. doi: 10.1038/nature10347.	Nature. 2011	PubMed	citation	PMID:21849975	pubmed	21849975	create date:2011/08/19 | first author:Sigal A
Chronological evidence that the Moon is either young or did not have a global magma ocean.	/pubmed/21849974	Borg LE, Connelly JN, Boyet M, Carlson RW.	Nature. 2011 Aug 17;477(7362):70-2. doi: 10.1038/nature10328.	Nature. 2011	PubMed	citation	PMID:21849974	pubmed	21849974	create date:2011/08/19 | first author:Borg LE
N2O binding at a [4Cu:2S] copper-sulphur cluster in nitrous oxide reductase.	/pubmed/21841804	Pomowski A, Zumft WG, Kroneck PM, Einsle O.	Nature. 2011 Aug 14;477(7363):234-7. doi: 10.1038/nature10332.	Nature. 2011	PubMed	citation	PMID:21841804	pubmed	21841804	create date:2011/08/16 | first author:Pomowski A
Title	URL	Description	Details	ShortDetails	Resource	Type	Identifiers	Db	EntrezUID	Properties
Chromosomal rearrangements maintain a polymorphic supergene controlling butterfly mimicry.	/pubmed/21841803	Joron M, Frezal L, Jones RT, Chamberlain NL, Lee SF, Haag CR, Whibley A, Becuwe M, Baxter SW, Ferguson L, Wilkinson PA, Salazar C, Davidson C, Clark R, Quail MA, Beasley H, Glithero R, Lloyd C, Sims S, Jones MC, Rogers J, Jiggins CD, et al.	Nature. 2011 Aug 14;477(7363):203-6. doi: 10.1038/nature10341.	Nature. 2011	PubMed	citation	PMID:21841803	pubmed	21841803	create date:2011/08/16 | first author:Joron M
Different patterns of peripheral migration by memory CD4+ and CD8+ T cells.	/pubmed/21841802	Gebhardt T, Whitney PG, Zaid A, Mackay LK, Brooks AG, Heath WR, Carbone FR, Mueller SN.	Nature. 2011 Aug 14;477(7363):216-9. doi: 10.1038/nature10339.	Nature. 2011	PubMed	citation	PMID:21841802	pubmed	21841802	create date:2011/08/16 | first author:Gebhardt T
TSLP promotes interleukin-3-independent basophil haematopoiesis and type 2 inflammation.	/pubmed/21841801	Siracusa MC, Saenz SA, Hill DA, Kim BS, Headley MB, Doering TA, Wherry EJ, Jessup HK, Siegel LA, Kambayashi T, Dudek EC, Kubo M, Cianferoni A, Spergel JM, Ziegler SF, Comeau MR, Artis D.	Nature. 2011 Aug 14;477(7363):229-33. doi: 10.1038/nature10329.	Nature. 2011	PubMed	citation	PMID:21841801	pubmed	21841801	create date:2011/08/16 | first author:Siracusa MC
α-Synuclein occurs physiologically as a helically folded tetramer that resists aggregation.	/pubmed/21841800	Bartels T, Choi JG, Selkoe DJ.	Nature. 2011 Aug 14;477(7362):107-10. doi: 10.1038/nature10324.	Nature. 2011	PubMed	citation	PMID:21841800	pubmed	21841800	create date:2011/08/16 | first author:Bartels T
Australia: Astronomy in the outback.	/pubmed/21837825	Crow JM.	Nature. 2011 Aug 11;476(7359):241-2. No abstract available.	Nature. 2011	PubMed	citation	PMID:21837825	pubmed	21837825	create date:2011/08/13 | first author:Crow JM
Genetic risk and a primary role for cell-mediated immune mechanisms in multiple sclerosis.	/pubmed/21833088	International Multiple Sclerosis Genetics Consortium; Wellcome Trust Case Control Consortium 2, Sawcer S, Hellenthal G, Pirinen M, Spencer CC, Patsopoulos NA, Moutsianas L, Dilthey A, Su Z, Freeman C, Hunt SE, Edkins S, Gray E, Booth DR, Potter SC, Goris A, Band G, Oturai AB, Strange A, Saarela J, Bellenguez C, et al.	Nature. 2011 Aug 10;476(7359):214-9. doi: 10.1038/nature10251.	Nature. 2011	PubMed	citation	PMID:21833088	pubmed	21833088	create date:2011/08/13 | first author:International Multiple Sclerosis Genetics Consortium
Recent decreases in fossil-fuel emissions of ethane and methane derived from firn air.	/pubmed/21833087	Aydin M, Verhulst KR, Saltzman ES, Battle MO, Montzka SA, Blake DR, Tang Q, Prather MJ.	Nature. 2011 Aug 10;476(7359):198-201. doi: 10.1038/nature10352.	Nature. 2011	PubMed	citation	PMID:21833087	pubmed	21833087	create date:2011/08/13 | first author:Aydin M
Reduced methane growth rate explained by decreased Northern Hemisphere microbial sources.	/pubmed/21833086	Kai FM, Tyler SC, Randerson JT, Blake DR.	Nature. 2011 Aug 10;476(7359):194-7. doi: 10.1038/nature10259.	Nature. 2011	PubMed	citation	PMID:21833086	pubmed	21833086	create date:2011/08/13 | first author:Kai FM
Quantum gates and memory using microwave-dressed states.	/pubmed/21833085	Timoney N, Baumgart I, Johanning M, Varón AF, Plenio MB, Retzker A, Wunderlich Ch.	Nature. 2011 Aug 10;476(7359):185-8. doi: 10.1038/nature10319.	Nature. 2011	PubMed	citation	PMID:21833085	pubmed	21833085	create date:2011/08/13 | first author:Timoney N
Microwave quantum logic gates for trapped ions.	/pubmed/21833084	Ospelkaus C, Warring U, Colombe Y, Brown KR, Amini JM, Leibfried D, Wineland DJ.	Nature. 2011 Aug 10;476(7359):181-4. doi: 10.1038/nature10290.	Nature. 2011	PubMed	citation	PMID:21833084	pubmed	21833084	create date:2011/08/13 | first author:Ospelkaus C
Hydrogen is an energy source for hydrothermal vent symbioses.	/pubmed/21833083	Petersen JM, Zielinski FU, Pape T, Seifert R, Moraru C, Amann R, Hourdez S, Girguis PR, Wankel SD, Barbe V, Pelletier E, Fink D, Borowski C, Bach W, Dubilier N.	Nature. 2011 Aug 10;476(7359):176-80. doi: 10.1038/nature10325.	Nature. 2011	PubMed	citation	PMID:21833083	pubmed	21833083	create date:2011/08/13 | first author:Petersen JM
A continuum model for tumour suppression.	/pubmed/21833082	Berger AH, Knudson AG, Pandolfi PP.	Nature. 2011 Aug 10;476(7359):163-9. doi: 10.1038/nature10275. Review.	Nature. 2011	PubMed	citation	PMID:21833082	pubmed	21833082	create date:2011/08/13 | first author:Berger AH
Global change: The grass response.	/pubmed/21833081	Baldocchi D.	Nature. 2011 Aug 10;476(7359):160-1. doi: 10.1038/476160a. No abstract available.	Nature. 2011	PubMed	citation	PMID:21833081	pubmed	21833081	create date:2011/08/13 | first author:Baldocchi D
X-ray imaging: The chemistry inside.	/pubmed/21833080	Schroer CG.	Nature. 2011 Aug 10;476(7359):159-60. doi: 10.1038/476159a. No abstract available.	Nature. 2011	PubMed	citation	PMID:21833080	pubmed	21833080	create date:2011/08/13 | first author:Schroer CG
Regenerative medicine: Bespoke cells for the human brain.	/pubmed/21833079	Sendtner M.	Nature. 2011 Aug 10;476(7359):158-9. doi: 10.1038/476158a. No abstract available.	Nature. 2011	PubMed	citation	PMID:21833079	pubmed	21833079	create date:2011/08/13 | first author:Sendtner M
Atmospheric science: Enigma of the recent methane budget.	/pubmed/21833078	Heimann M.	Nature. 2011 Aug 10;476(7359):157-8. doi: 10.1038/476157a. No abstract available.	Nature. 2011	PubMed	citation	PMID:21833078	pubmed	21833078	create date:2011/08/13 | first author:Heimann M
Quantum information: Microwave ion-trap quantum computing.	/pubmed/21833076	Hensinger WK.	Nature. 2011 Aug 10;476(7359):155-6. doi: 10.1038/476155a. No abstract available.	Nature. 2011	PubMed	citation	PMID:21833076	pubmed	21833076	create date:2011/08/13 | first author:Hensinger WK
Microbiology: Hydrogen for dinner.	/pubmed/21833075	Orphan VJ, Hoehler TM.	Nature. 2011 Aug 10;476(7359):154-5. doi: 10.1038/476154a. No abstract available.	Nature. 2011	PubMed	citation	PMID:21833075	pubmed	21833075	create date:2011/08/13 | first author:Orphan VJ
Mathematics walks into history.	/pubmed/21833074	Hart J.	Nature. 2011 Aug 10;476(7359):152. doi: 10.1038/476152d. No abstract available.	Nature. 2011	PubMed	citation	PMID:21833074	pubmed	21833074	create date:2011/08/13 | first author:Hart J
Rule on papers puts China's PhDs at risk.	/pubmed/21833073	Lai DY.	Nature. 2011 Aug 10;476(7359):152. doi: 10.1038/476152b. No abstract available.	Nature. 2011	PubMed	citation	PMID:21833073	pubmed	21833073	create date:2011/08/13 | first author:Lai DY
On the care and use of US lab animals.	/pubmed/21833072	Garber JC.	Nature. 2011 Aug 10;476(7359):152. doi: 10.1038/476152a. No abstract available.	Nature. 2011	PubMed	citation	PMID:21833072	pubmed	21833072	create date:2011/08/13 | first author:Garber JC
Helping hand for genomics in Africa.	/pubmed/21833071	Hayes VM, Venter PA, Mphahlele MJ.	Nature. 2011 Aug 10;476(7359):152. doi: 10.1038/476152c. No abstract available.	Nature. 2011	PubMed	citation	PMID:21833071	pubmed	21833071	create date:2011/08/13 | first author:Hayes VM
ArXiv at 20.	/pubmed/21833066	Ginsparg P.	Nature. 2011 Aug 10;476(7359):145-7. doi: 10.1038/476145a. No abstract available.	Nature. 2011	PubMed	citation	PMID:21833066	pubmed	21833066	create date:2011/08/13 | first author:Ginsparg P
Experimental therapies for Parkinson's disease: Why fake it?	/pubmed/21833065	Katsnelson A.	Nature. 2011 Aug 10;476(7359):142-4. doi: 10.1038/476142a. No abstract available.	Nature. 2011	PubMed	citation	PMID:21833065	pubmed	21833065	create date:2011/08/13 | first author:Katsnelson A
Plutonium plans in limbo.	/pubmed/21833064	Cartlidge E.	Nature. 2011 Aug 8;476(7359):140. doi: 10.1038/476140a. No abstract available.	Nature. 2011	PubMed	citation	PMID:21833064	pubmed	21833064	create date:2011/08/13 | first author:Cartlidge E
Chinese academies promise cleaner elections.	/pubmed/21833063	Qiu J.	Nature. 2011 Aug 10;476(7359):139. doi: 10.1038/476139a. No abstract available.	Nature. 2011	PubMed	citation	PMID:21833063	pubmed	21833063	create date:2011/08/13 | first author:Qiu J
Ancient DNA reveals secrets of human history.	/pubmed/21833062	Callaway E.	Nature. 2011 Aug 9;476(7359):136-7. doi: 10.1038/476136a. No abstract available.	Nature. 2011	PubMed	citation	PMID:21833062	pubmed	21833062	create date:2011/08/13 | first author:Callaway E
US launches eco-network.	/pubmed/21833061	Tollefson J.	Nature. 2011 Aug 9;476(7359):135. doi: 10.1038/476135a. No abstract available.	Nature. 2011	PubMed	citation	PMID:21833061	pubmed	21833061	create date:2011/08/13 | first author:Tollefson J
Debt deal sets day of reckoning.	/pubmed/21833060	Hand E.	Nature. 2011 Aug 9;476(7359):133-4. doi: 10.1038/476133a. No abstract available.	Nature. 2011	PubMed	citation	PMID:21833060	pubmed	21833060	create date:2011/08/13 | first author:Hand E
The dark clouds over US astronomy.	/pubmed/21833049	Turner MS.	Nature. 2011 Aug 10;476(7359):127. doi: 10.1038/476127a. No abstract available.	Nature. 2011	PubMed	citation	PMID:21833049	pubmed	21833049	create date:2011/08/13 | first author:Turner MS
Who watches the watchmen?	/pubmed/21833048	[No authors listed]	Nature. 2011 Aug 10;476(7359):125. doi: 10.1038/476125a. No abstract available.	Nature. 2011	PubMed	citation	PMID:21833048	pubmed	21833048	create date:2011/08/13
NEON and on.	/pubmed/21833047	[No authors listed]	Nature. 2011 Aug 10;476(7359):125. doi: 10.1038/476125b. No abstract available.	Nature. 2011	PubMed	citation	PMID:21833047	pubmed	21833047	create date:2011/08/13
Lobopodian phylogeny reanalysed.	/pubmed/21833046	Legg DA, Ma X, Wolfe JM, Ortega-Hernández J, Edgecombe GD, Sutton MD.	Nature. 2011 Aug 10;476(7359):E2-3; discussion E3-4. doi: 10.1038/nature10267. No abstract available.	Nature. 2011	PubMed	citation	PMID:21833046	pubmed	21833046	create date:2011/08/13 | first author:Legg DA
Phylogenetic position of Diania challenged.	/pubmed/21833044	Mounce RC, Wills MA.	Nature. 2011 Aug 10;476(7359):E1; discussion E3-4. doi: 10.1038/nature10266. No abstract available.	Nature. 2011	PubMed	citation	PMID:21833044	pubmed	21833044	create date:2011/08/13 | first author:Mounce RC
A young source for the Hawaiian plume.	/pubmed/21832996	Sobolev AV, Hofmann AW, Jochum KP, Kuzmin DV, Stoll B.	Nature. 2011 Aug 10;476(7361):434-7. doi: 10.1038/nature10321.	Nature. 2011	PubMed	citation	PMID:21832996	pubmed	21832996	create date:2011/08/13 | first author:Sobolev AV
The genome sequence of Atlantic cod reveals a unique immune system.	/pubmed/21832995	Star B, Nederbragt AJ, Jentoft S, Grimholt U, Malmstrøm M, Gregers TF, Rounge TB, Paulsen J, Solbakken MH, Sharma A, Wetten OF, Lanzén A, Winer R, Knight J, Vogel JH, Aken B, Andersen O, Lagesen K, Tooming-Klunderud A, Edvardsen RB, Tina KG, Espelund M, et al.	Nature. 2011 Aug 10;477(7363):207-10. doi: 10.1038/nature10342.	Nature. 2011	PubMed	citation	PMID:21832995	pubmed	21832995	create date:2011/08/13 | first author:Star B
High plant diversity is needed to maintain ecosystem services.	/pubmed/21832994	Isbell F, Calcagno V, Hector A, Connolly J, Harpole WS, Reich PB, Scherer-Lorenzen M, Schmid B, Tilman D, van Ruijven J, Weigelt A, Wilsey BJ, Zavaleta ES, Loreau M.	Nature. 2011 Aug 10;477(7363):199-202. doi: 10.1038/nature10282.	Nature. 2011	PubMed	citation	PMID:21832994	pubmed	21832994	create date:2011/08/13 | first author:Isbell F
A role for cohesin in T-cell-receptor rearrangement and thymocyte differentiation.	/pubmed/21832993	Seitan VC, Hao B, Tachibana-Konwalski K, Lavagnolli T, Mira-Bontenbal H, Brown KE, Teng G, Carroll T, Terry A, Horan K, Marks H, Adams DJ, Schatz DG, Aragon L, Fisher AG, Krangel MS, Nasmyth K, Merkenschlager M.	Nature. 2011 Aug 10;476(7361):467-71. doi: 10.1038/nature10312.	Nature. 2011	PubMed	citation	PMID:21832993	pubmed	21832993	create date:2011/08/13 | first author:Seitan VC
Engineered reversal of the β-oxidation cycle for the synthesis of fuels and chemicals.	/pubmed/21832992	Dellomonaco C, Clomburg JM, Miller EN, Gonzalez R.	Nature. 2011 Aug 10;476(7360):355-9. doi: 10.1038/nature10333.	Nature. 2011	PubMed	citation	PMID:21832992	pubmed	21832992	create date:2011/08/13 | first author:Dellomonaco C
Protection of repetitive DNA borders from self-induced meiotic instability.	/pubmed/21822291	Vader G, Blitzblau HG, Tame MA, Falk JE, Curtin L, Hochwagen A.	Nature. 2011 Aug 7;477(7362):115-9. doi: 10.1038/nature10331.	Nature. 2011	PubMed	citation	PMID:21822291	pubmed	21822291	create date:2011/08/09 | first author:Vader G
Modulation of Rab GTPase function by a protein phosphocholine transferase.	/pubmed/21822290	Mukherjee S, Liu X, Arasaki K, McDonough J, Galán JE, Roy CR.	Nature. 2011 Aug 7;477(7362):103-6. doi: 10.1038/nature10335.	Nature. 2011	PubMed	citation	PMID:21822290	pubmed	21822290	create date:2011/08/09 | first author:Mukherjee S
Polar actomyosin contractility destabilizes the position of the cytokinetic furrow.	/pubmed/21822289	Sedzinski J, Biro M, Oswald A, Tinevez JY, Salbreux G, Paluch E.	Nature. 2011 Aug 7;476(7361):462-6. doi: 10.1038/nature10286.	Nature. 2011	PubMed	citation	PMID:21822289	pubmed	21822289	create date:2011/08/09 | first author:Sedzinski J
Structure of the membrane domain of respiratory complex I.	/pubmed/21822288	Efremov RG, Sazanov LA.	Nature. 2011 Aug 7;476(7361):414-20. doi: 10.1038/nature10330.	Nature. 2011	PubMed	citation	PMID:21822288	pubmed	21822288	create date:2011/08/09 | first author:Efremov RG
Interdisciplinary studies: Seeking the right toolkit.	/pubmed/21818863	Nelson B.	Nature. 2011 Aug 4;476(7358):115-7. No abstract available.	Nature. 2011	PubMed	citation	PMID:21818863	pubmed	21818863	create date:2011/08/06 | first author:Nelson B
HIV-1 adaptation to NK-cell-mediated immune pressure.	/pubmed/21814282	Alter G, Heckerman D, Schneidewind A, Fadda L, Kadie CM, Carlson JM, Oniangue-Ndza C, Martin M, Li B, Khakoo SI, Carrington M, Allen TM, Altfeld M.	Nature. 2011 Aug 3;476(7358):96-100. doi: 10.1038/nature10237.	Nature. 2011	PubMed	citation	PMID:21814282	pubmed	21814282	create date:2011/08/05 | first author:Alter G
Ganglion-specific splicing of TRPV1 underlies infrared sensation in vampire bats.	/pubmed/21814281	Gracheva EO, Cordero-Morales JF, González-Carcacía JA, Ingolia NT, Manno C, Aranguren CI, Weissman JS, Julius D.	Nature. 2011 Aug 3;476(7358):88-91. doi: 10.1038/nature10245.	Nature. 2011	PubMed	citation	PMID:21814281	pubmed	21814281	create date:2011/08/05 | first author:Gracheva EO
Sensitivity of coccolithophores to carbonate chemistry and ocean acidification.	/pubmed/21814280	Beaufort L, Probert I, de Garidel-Thoron T, Bendif EM, Ruiz-Pino D, Metzl N, Goyet C, Buchet N, Coupel P, Grelaud M, Rost B, Rickaby RE, de Vargas C.	Nature. 2011 Aug 3;476(7358):80-3. doi: 10.1038/nature10295.	Nature. 2011	PubMed	citation	PMID:21814280	pubmed	21814280	create date:2011/08/05 | first author:Beaufort L
Link between spin fluctuations and electron pairing in copper oxide superconductors.	/pubmed/21814279	Jin K, Butch NP, Kirshenbaum K, Paglione J, Greene RL.	Nature. 2011 Aug 3;476(7358):73-5. doi: 10.1038/nature10308.	Nature. 2011	PubMed	citation	PMID:21814279	pubmed	21814279	create date:2011/08/05 | first author:Jin K
Forming the lunar farside highlands by accretion of a companion moon.	/pubmed/21814278	Jutzi M, Asphaug E.	Nature. 2011 Aug 3;476(7358):69-72. doi: 10.1038/nature10289.	Nature. 2011	PubMed	citation	PMID:21814278	pubmed	21814278	create date:2011/08/05 | first author:Jutzi M
A critical role for TCF-1 in T-lineage specification and differentiation.	/pubmed/21814277	Weber BN, Chi AW, Chavez A, Yashiro-Ohtani Y, Yang Q, Shestova O, Bhandoola A.	Nature. 2011 Aug 3;476(7358):63-8. doi: 10.1038/nature10279.	Nature. 2011	PubMed	citation	PMID:21814277	pubmed	21814277	create date:2011/08/05 | first author:Weber BN
Title	URL	Description	Details	ShortDetails	Resource	Type	Identifiers	Db	EntrezUID	Properties
On the growth and form of the gut.	/pubmed/21814276	Savin T, Kurpios NA, Shyer AE, Florescu P, Liang H, Mahadevan L, Tabin CJ.	Nature. 2011 Aug 3;476(7358):57-62. doi: 10.1038/nature10277.	Nature. 2011	PubMed	citation	PMID:21814276	pubmed	21814276	create date:2011/08/05 | first author:Savin T
Woody cover and hominin environments in the past 6 million years.	/pubmed/21814275	Cerling TE, Wynn JG, Andanje SA, Bird MI, Korir DK, Levin NE, Mace W, Macharia AN, Quade J, Remien CH.	Nature. 2011 Aug 3;476(7358):51-6. doi: 10.1038/nature10306.	Nature. 2011	PubMed	citation	PMID:21814275	pubmed	21814275	create date:2011/08/05 | first author:Cerling TE
Non-CO2 greenhouse gases and climate change.	/pubmed/21814274	Montzka SA, Dlugokencky EJ, Butler JH.	Nature. 2011 Aug 3;476(7358):43-50. doi: 10.1038/nature10322. Review.	Nature. 2011	PubMed	citation	PMID:21814274	pubmed	21814274	create date:2011/08/05 | first author:Montzka SA
Oceanography: Forecasting the rain ratio.	/pubmed/21814273	Hutchins DA.	Nature. 2011 Aug 3;476(7358):41-2. doi: 10.1038/476041a. No abstract available.	Nature. 2011	PubMed	citation	PMID:21814273	pubmed	21814273	create date:2011/08/05 | first author:Hutchins DA
Neuroscience: Heat-thirsty bats.	/pubmed/21814271	Fenton MB.	Nature. 2011 Aug 3;476(7358):40-1. doi: 10.1038/476040a. No abstract available.	Nature. 2011	PubMed	citation	PMID:21814271	pubmed	21814271	create date:2011/08/05 | first author:Fenton MB
Anthropology: Shades of the savannah.	/pubmed/21814270	Feibel CS.	Nature. 2011 Aug 3;476(7358):39-40. doi: 10.1038/476039a. No abstract available.	Nature. 2011	PubMed	citation	PMID:21814270	pubmed	21814270	create date:2011/08/05 | first author:Feibel CS
High-temperature superconductivity: The great quantum conundrum.	/pubmed/21814269	Grant PM.	Nature. 2011 Aug 3;476(7358):37-9. doi: 10.1038/476037a. No abstract available.	Nature. 2011	PubMed	citation	PMID:21814269	pubmed	21814269	create date:2011/08/05 | first author:Grant PM
Planetary science: Making mountains out of a moon.	/pubmed/21814268	Zuber MT.	Nature. 2011 Aug 3;476(7358):36-7. doi: 10.1038/476036a. No abstract available.	Nature. 2011	PubMed	citation	PMID:21814268	pubmed	21814268	create date:2011/08/05 | first author:Zuber MT
No tech gaps in E. coli outbreak.	/pubmed/21814267	Suerbaum S.	Nature. 2011 Aug 3;476(7358):33. doi: 10.1038/476033a. No abstract available.	Nature. 2011	PubMed	citation	PMID:21814267	pubmed	21814267	create date:2011/08/05 | first author:Suerbaum S
China's grain relies on foreign fertilizer.	/pubmed/21814266	Chen F, Wan KY, Liu Y, Tao Y.	Nature. 2011 Aug 3;476(7358):33. doi: 10.1038/476033d. No abstract available.	Nature. 2011	PubMed	citation	PMID:21814266	pubmed	21814266	create date:2011/08/05 | first author:Chen F
Insurers could help address climate risks.	/pubmed/21814265	Nel DC, Shearing C, Reyers B.	Nature. 2011 Aug 3;476(7358):33. doi: 10.1038/476033b. No abstract available.	Nature. 2011	PubMed	citation	PMID:21814265	pubmed	21814265	create date:2011/08/05 | first author:Nel DC
Admin burden is part of the job.	/pubmed/21814264	Parker JN, Vermeulen N, Penders B.	Nature. 2011 Aug 3;476(7358):33. doi: 10.1038/476033c. No abstract available.	Nature. 2011	PubMed	citation	PMID:21814264	pubmed	21814264	create date:2011/08/05 | first author:Parker JN
Growth of genome screening needs debate.	/pubmed/21814258	Goldstein DB.	Nature. 2011 Aug 3;476(7358):27-8. doi: 10.1038/476027a. No abstract available.	Nature. 2011	PubMed	citation	PMID:21814258	pubmed	21814258	create date:2011/08/05 | first author:Goldstein DB
Search needs a shake-up.	/pubmed/21814257	Etzioni O.	Nature. 2011 Aug 3;476(7358):25-6. doi: 10.1038/476025a. No abstract available.	Nature. 2011	PubMed	citation	PMID:21814257	pubmed	21814257	create date:2011/08/05 | first author:Etzioni O
Neuroscience in China: Growth factor.	/pubmed/21814256	Cyranoski D.	Nature. 2011 Aug 3;476(7358):22-4. doi: 10.1038/476022a. No abstract available.	Nature. 2011	PubMed	citation	PMID:21814256	pubmed	21814256	create date:2011/08/05 | first author:Cyranoski D
The challenge of microbial diversity: Out on a limb.	/pubmed/21814255	Zakaib GD.	Nature. 2011 Aug 3;476(7358):20-1. doi: 10.1038/476020a. No abstract available.	Nature. 2011	PubMed	citation	PMID:21814255	pubmed	21814255	create date:2011/08/05 | first author:Zakaib GD
Gene pool offers way to save Mexican oasis.	/pubmed/21814254	Jones N.	Nature. 2011 Aug 3;476(7358):19. doi: 10.1038/476019a. No abstract available.	Nature. 2011	PubMed	citation	PMID:21814254	pubmed	21814254	create date:2011/08/05 | first author:Jones N
Computing giants launch free science metrics.	/pubmed/21814253	Butler D.	Nature. 2011 Aug 2;476(7358):18. doi: 10.1038/476018a. No abstract available.	Nature. 2011	PubMed	citation	PMID:21814253	pubmed	21814253	create date:2011/08/05 | first author:Butler D
Conflict disclosure plan dropped.	/pubmed/21814252	Wadman M.	Nature. 2011 Aug 1;476(7358):17. doi: 10.1038/476017a. No abstract available.	Nature. 2011	PubMed	citation	PMID:21814252	pubmed	21814252	create date:2011/08/05 | first author:Wadman M
Bear researcher frozen out.	/pubmed/21814251	Reich ES.	Nature. 2011 Aug 2;476(7358):16-7. doi: 10.1038/476016a. No abstract available.	Nature. 2011	PubMed	citation	PMID:21814251	pubmed	21814251	create date:2011/08/05 | first author:Reich ES
Court quashes stem-cell lawsuit.	/pubmed/21814250	Wadman M.	Nature. 2011 Aug 2;476(7358):14-5. doi: 10.1038/476014a. No abstract available.	Nature. 2011	PubMed	citation	PMID:21814250	pubmed	21814250	create date:2011/08/05 | first author:Wadman M
Closing in on Jupiter's past.	/pubmed/21814249	Hand E.	Nature. 2011 Aug 1;476(7358):13-4. doi: 10.1038/476013a. No abstract available.	Nature. 2011	PubMed	citation	PMID:21814249	pubmed	21814249	create date:2011/08/05 | first author:Hand E
We thought trouble was coming.	/pubmed/21814237	Funk C.	Nature. 2011 Aug 3;476(7358):7. doi: 10.1038/476007a. No abstract available.	Nature. 2011	PubMed	citation	PMID:21814237	pubmed	21814237	create date:2011/08/05 | first author:Funk C
Staying at home.	/pubmed/21814236	[No authors listed]	Nature. 2011 Aug 3;476(7358):5. doi: 10.1038/476005a. No abstract available.	Nature. 2011	PubMed	citation	PMID:21814236	pubmed	21814236	create date:2011/08/05
Safe, not secure.	/pubmed/21814235	[No authors listed]	Nature. 2011 Aug 3;476(7358):5. doi: 10.1038/476005b. No abstract available.	Nature. 2011	PubMed	citation	PMID:21814235	pubmed	21814235	create date:2011/08/05
Southern Ocean dust-climate coupling over the past four million years.	/pubmed/21814203	Martínez-Garcia A, Rosell-Melé A, Jaccard SL, Geibert W, Sigman DM, Haug GH.	Nature. 2011 Aug 3;476(7360):312-5. doi: 10.1038/nature10310.	Nature. 2011	PubMed	citation	PMID:21814203	pubmed	21814203	create date:2011/08/05 | first author:Martínez-Garcia A
C4 grasses prosper as carbon dioxide eliminates desiccation in warmed semi-arid grassland.	/pubmed/21814202	Morgan JA, LeCain DR, Pendall E, Blumenthal DM, Kimball BA, Carrillo Y, Williams DG, Heisler-White J, Dijkstra FA, West M.	Nature. 2011 Aug 3;476(7359):202-5. doi: 10.1038/nature10274.	Nature. 2011	PubMed	citation	PMID:21814202	pubmed	21814202	create date:2011/08/05 | first author:Morgan JA
Adult hippocampal neurogenesis buffers stress responses and depressive behaviour.	/pubmed/21814201	Snyder JS, Soumier A, Brewer M, Pickel J, Cameron HA.	Nature. 2011 Aug 3;476(7361):458-61. doi: 10.1038/nature10287.	Nature. 2011	PubMed	citation	PMID:21814201	pubmed	21814201	create date:2011/08/05 | first author:Snyder JS
RNAi screen identifies Brd4 as a therapeutic target in acute myeloid leukaemia.	/pubmed/21814200	Zuber J, Shi J, Wang E, Rappaport AR, Herrmann H, Sison EA, Magoon D, Qi J, Blatt K, Wunderlich M, Taylor MJ, Johns C, Chicas A, Mulloy JC, Kogan SC, Brown P, Valent P, Bradner JE, Lowe SW, Vakoc CR.	Nature. 2011 Aug 3;478(7370):524-8. doi: 10.1038/nature10334.	Nature. 2011	PubMed	citation	PMID:21814200	pubmed	21814200	create date:2011/08/05 | first author:Zuber J
Perpendicular switching of a single ferromagnetic layer induced by in-plane current injection.	/pubmed/21804568	Miron IM, Garello K, Gaudin G, Zermatten PJ, Costache MV, Auffret S, Bandiera S, Rodmacq B, Schuhl A, Gambardella P.	Nature. 2011 Aug 11;476(7359):189-93.	Nature. 2011	PubMed	citation	PMID:21804568	pubmed	21804568	create date:2011/08/02 | first author:Miron IM
A chronological framework for the British Quaternary based on Bithynia opercula.	/pubmed/21804567	Penkman KE, Preece RC, Bridgland DR, Keen DH, Meijer T, Parfitt SA, White TS, Collins MJ.	Nature. 2011 Jul 31;476(7361):446-9. doi: 10.1038/nature10305.	Nature. 2011	PubMed	citation	PMID:21804567	pubmed	21804567	create date:2011/08/02 | first author:Penkman KE
14-3-3 proteins act as intracellular receptors for rice Hd3a florigen.	/pubmed/21804566	Taoka K, Ohki I, Tsuji H, Furuita K, Hayashi K, Yanase T, Yamaguchi M, Nakashima C, Purwestri YA, Tamaki S, Ogaki Y, Shimada C, Nakagawa A, Kojima C, Shimamoto K.	Nature. 2011 Jul 31;476(7360):332-5. doi: 10.1038/nature10272.	Nature. 2011	PubMed	citation	PMID:21804566	pubmed	21804566	create date:2011/08/02 | first author:Taoka K
Different substrate-dependent transition states in the active site of the ribosome.	/pubmed/21804565	Kuhlenkoetter S, Wintermeyer W, Rodnina MV.	Nature. 2011 Jul 31;476(7360):351-4. doi: 10.1038/nature10247.	Nature. 2011	PubMed	citation	PMID:21804565	pubmed	21804565	create date:2011/08/02 | first author:Kuhlenkoetter S
FADD prevents RIP3-mediated epithelial cell necrosis and chronic intestinal inflammation.	/pubmed/21804564	Welz PS, Wullaert A, Vlantis K, Kondylis V, Fernández-Majada V, Ermolaeva M, Kirsch P, Sterner-Kock A, van Loo G, Pasparakis M.	Nature. 2011 Jul 31;477(7364):330-4. doi: 10.1038/nature10273.	Nature. 2011	PubMed	citation	PMID:21804564	pubmed	21804564	create date:2011/08/02 | first author:Welz PS
Graduate students: Aspirations and anxieties.	/pubmed/21800448	Russo G.	Nature. 2011 Jul 28;475(7357):533-5. No abstract available.	Nature. 2011	PubMed	citation	PMID:21800448	pubmed	21800448	create date:2011/07/30 | first author:Russo G
Oxysterols direct immune cell migration via EBI2.	/pubmed/21796212	Hannedouche S, Zhang J, Yi T, Shen W, Nguyen D, Pereira JP, Guerini D, Baumgarten BU, Roggo S, Wen B, Knochenmuss R, Noël S, Gessier F, Kelly LM, Vanek M, Laurent S, Preuss I, Miault C, Christen I, Karuna R, Li W, Koo DI, et al.	Nature. 2011 Jul 27;475(7357):524-7. doi: 10.1038/nature10280.	Nature. 2011	PubMed	citation	PMID:21796212	pubmed	21796212	create date:2011/07/29 | first author:Hannedouche S
Oxysterols direct B-cell migration through EBI2.	/pubmed/21796211	Liu C, Yang XV, Wu J, Kuei C, Mani NS, Zhang L, Yu J, Sutton SW, Qin N, Banie H, Karlsson L, Sun S, Lovenberg TW.	Nature. 2011 Jul 27;475(7357):519-23. doi: 10.1038/nature10226.	Nature. 2011	PubMed	citation	PMID:21796211	pubmed	21796211	create date:2011/07/29 | first author:Liu C
Transforming binding affinities from three dimensions to two with application to cadherin clustering.	/pubmed/21796210	Wu Y, Vendome J, Shapiro L, Ben-Shaul A, Honig B.	Nature. 2011 Jul 27;475(7357):510-3. doi: 10.1038/nature10183.	Nature. 2011	PubMed	citation	PMID:21796210	pubmed	21796210	create date:2011/07/29 | first author:Wu Y
Carbon loss from an unprecedented Arctic tundra wildfire.	/pubmed/21796209	Mack MC, Bret-Harte MS, Hollingsworth TN, Jandt RR, Schuur EA, Shaver GR, Verbyla DL.	Nature. 2011 Jul 27;475(7357):489-92. doi: 10.1038/nature10283.	Nature. 2011	PubMed	citation	PMID:21796209	pubmed	21796209	create date:2011/07/29 | first author:Mack MC
Two-photon laser spectroscopy of antiprotonic helium and the antiproton-to-electron mass ratio.	/pubmed/21796208	Hori M, Sótér A, Barna D, Dax A, Hayano R, Friedreich S, Juhász B, Pask T, Widmann E, Horváth D, Venturelli L, Zurlo N.	Nature. 2011 Jul 27;475(7357):484-8. doi: 10.1038/nature10260.	Nature. 2011	PubMed	citation	PMID:21796208	pubmed	21796208	create date:2011/07/29 | first author:Hori M
Earth's Trojan asteroid.	/pubmed/21796207	Connors M, Wiegert P, Veillet C.	Nature. 2011 Jul 27;475(7357):481-3. doi: 10.1038/nature10233.	Nature. 2011	PubMed	citation	PMID:21796207	pubmed	21796207	create date:2011/07/29 | first author:Connors M
Alfvénic waves with sufficient energy to power the quiet solar corona and fast solar wind.	/pubmed/21796206	McIntosh SW, De Pontieu B, Carlsson M, Hansteen V, Boerner P, Goossens M.	Nature. 2011 Jul 27;475(7357):477-80. doi: 10.1038/nature10235.	Nature. 2011	PubMed	citation	PMID:21796206	pubmed	21796206	create date:2011/07/29 | first author:McIntosh SW
Second messenger role for Mg2+ revealed by human T-cell immunodeficiency.	/pubmed/21796205	Li FY, Chaigne-Delalande B, Kanellopoulou C, Davis JC, Matthews HF, Douek DC, Cohen JI, Uzel G, Su HC, Lenardo MJ.	Nature. 2011 Jul 27;475(7357):471-6. doi: 10.1038/nature10246.	Nature. 2011	PubMed	citation	PMID:21796205	pubmed	21796205	create date:2011/07/29 | first author:Li FY
An Archaeopteryx-like theropod from China and the origin of Avialae.	/pubmed/21796204	Xu X, You H, Du K, Han F.	Nature. 2011 Jul 27;475(7357):465-70. doi: 10.1038/nature10288.	Nature. 2011	PubMed	citation	PMID:21796204	pubmed	21796204	create date:2011/07/29 | first author:Xu X
Solar physics: Waves galore.	/pubmed/21796202	Cargill P, De Moortel I.	Nature. 2011 Jul 27;475(7357):463-4. doi: 10.1038/475463a. No abstract available.	Nature. 2011	PubMed	citation	PMID:21796202	pubmed	21796202	create date:2011/07/29 | first author:Cargill P
Immunology: Magnesium in a signalling role.	/pubmed/21796201	Wu N, Veillette A.	Nature. 2011 Jul 27;475(7357):462-3. doi: 10.1038/475462a. No abstract available.	Nature. 2011	PubMed	citation	PMID:21796201	pubmed	21796201	create date:2011/07/29 | first author:Wu N
Astronomy: A census of the Carina complex.	/pubmed/21796200	Gull TR.	Nature. 2011 Jul 27;475(7357):460-1. doi: 10.1038/475460a. No abstract available.	Nature. 2011	PubMed	citation	PMID:21796200	pubmed	21796200	create date:2011/07/29 | first author:Gull TR
Precision measurement: Exciting antiprotons.	/pubmed/21796199	Charlton M.	Nature. 2011 Jul 27;475(7357):459-60. doi: 10.1038/475459a. No abstract available.	Nature. 2011	PubMed	citation	PMID:21796199	pubmed	21796199	create date:2011/07/29 | first author:Charlton M
Palaeontology: An icon knocked from its perch.	/pubmed/21796198	Witmer LM.	Nature. 2011 Jul 27;475(7357):458-9. doi: 10.1038/475458a. No abstract available.	Nature. 2011	PubMed	citation	PMID:21796198	pubmed	21796198	create date:2011/07/29 | first author:Witmer LM
Some more biofuel lessons from Brazil.	/pubmed/21796197	Feltran-Barbieri R, Abramovay R, Metzger JP.	Nature. 2011 Jul 27;475(7357):455. doi: 10.1038/475455a. No abstract available.	Nature. 2011	PubMed	citation	PMID:21796197	pubmed	21796197	create date:2011/07/29 | first author:Feltran-Barbieri R
Title	URL	Description	Details	ShortDetails	Resource	Type	Identifiers	Db	EntrezUID	Properties
Humility needed in decision-making.	/pubmed/21796196	MacGillivray BH, Pidgeon NF.	Nature. 2011 Jul 27;475(7357):455. doi: 10.1038/475455c. No abstract available.	Nature. 2011	PubMed	citation	PMID:21796196	pubmed	21796196	create date:2011/07/29 | first author:MacGillivray BH
Tweet to collaborate with poorer nations.	/pubmed/21796195	Ali FR, Finlayson AE.	Nature. 2011 Jul 27;475(7357):455. doi: 10.1038/475455d. No abstract available.	Nature. 2011	PubMed	citation	PMID:21796195	pubmed	21796195	create date:2011/07/29 | first author:Ali FR
Monitoring ash clouds for aviation.	/pubmed/21796194	Elíasson J, Palsson A, Weber K.	Nature. 2011 Jul 27;475(7357):455. doi: 10.1038/475455b. No abstract available.	Nature. 2011	PubMed	citation	PMID:21796194	pubmed	21796194	create date:2011/07/29 | first author:Elíasson J
Fishery reform: ban political haggling.	/pubmed/21796193	O'Leary BC, Roberts C.	Nature. 2011 Jul 27;475(7357):454. doi: 10.1038/475454b. No abstract available.	Nature. 2011	PubMed	citation	PMID:21796193	pubmed	21796193	create date:2011/07/29 | first author:O'Leary BC
Fishery reform: an economic problem.	/pubmed/21796192	Shepherd J.	Nature. 2011 Jul 27;475(7357):454. doi: 10.1038/475454a. No abstract available.	Nature. 2011	PubMed	citation	PMID:21796192	pubmed	21796192	create date:2011/07/29 | first author:Shepherd J
In defence of green economy report.	/pubmed/21796191	Bassi A, Eaton D.	Nature. 2011 Jul 27;475(7357):454. doi: 10.1038/475454c. No abstract available.	Nature. 2011	PubMed	citation	PMID:21796191	pubmed	21796191	create date:2011/07/29 | first author:Bassi A
Better provenance for biobank samples.	/pubmed/21796190	Simeon-Dubach D, Perren A.	Nature. 2011 Jul 27;475(7357):454-5. doi: 10.1038/475454d. No abstract available.	Nature. 2011	PubMed	citation	PMID:21796190	pubmed	21796190	create date:2011/07/29 | first author:Simeon-Dubach D
Regulate research at the animal-human interface.	/pubmed/21796184	Bobrow M.	Nature. 2011 Jul 22;475(7357):448. doi: 10.1038/475448a. No abstract available.	Nature. 2011	PubMed	citation	PMID:21796184	pubmed	21796184	create date:2011/07/29 | first author:Bobrow M
Carbon trading needs a multi-level approach.	/pubmed/21796183	Maslin M, Scott J.	Nature. 2011 Jul 27;475(7357):445-7. doi: 10.1038/475445a. No abstract available.	Nature. 2011	PubMed	citation	PMID:21796183	pubmed	21796183	create date:2011/07/29 | first author:Maslin M
The search for alien intelligence: SETI is dead--long live SETI.	/pubmed/21796182	Waldrop MM.	Nature. 2011 Jul 27;475(7357):442-4. doi: 10.1038/475442a. No abstract available.	Nature. 2011	PubMed	citation	PMID:21796182	pubmed	21796182	create date:2011/07/29 | first author:Waldrop MM
Climate-change politics: The sceptic meets his match.	/pubmed/21796181	Tollefson J.	Nature. 2011 Jul 27;475(7357):440-1. doi: 10.1038/475440a. No abstract available.	Nature. 2011	PubMed	citation	PMID:21796181	pubmed	21796181	create date:2011/07/29 | first author:Tollefson J
Regulations proposed for animal-human chimaeras.	/pubmed/21796179	Abbott A.	Nature. 2011 Jul 21;475(7357):438. doi: 10.1038/475438a. No abstract available.	Nature. 2011	PubMed	citation	PMID:21796179	pubmed	21796179	create date:2011/07/29 | first author:Abbott A
Physicists count on updated constants.	/pubmed/21796178	Reich ES.	Nature. 2011 Jul 26;475(7357):437. doi: 10.1038/475437a. No abstract available.	Nature. 2011	PubMed	citation	PMID:21796178	pubmed	21796178	create date:2011/07/29 | first author:Reich ES
Genome giant offers data service.	/pubmed/21796177	Callaway E.	Nature. 2011 Jul 26;475(7357):435-7. doi: 10.1038/475435a. No abstract available.	Nature. 2011	PubMed	citation	PMID:21796177	pubmed	21796177	create date:2011/07/29 | first author:Callaway E
Hint of Higgs, but little more.	/pubmed/21796176	Brumfiel G.	Nature. 2011 Jul 25;475(7357):434. doi: 10.1038/475434a. No abstract available.	Nature. 2011	PubMed	citation	PMID:21796176	pubmed	21796176	create date:2011/07/29 | first author:Brumfiel G
NASA picks Mars landing site.	/pubmed/21796175	Hand E.	Nature. 2011 Jul 27;475(7357):433. doi: 10.1038/475433a. No abstract available.	Nature. 2011	PubMed	citation	PMID:21796175	pubmed	21796175	create date:2011/07/29 | first author:Hand E
Human-rights shift under fire.	/pubmed/21796174	Butler D.	Nature. 2011 Jul 27;475(7357):431-2. doi: 10.1038/475431a. No abstract available.	Nature. 2011	PubMed	citation	PMID:21796174	pubmed	21796174	create date:2011/07/29 | first author:Butler D
My year as a stem-cell blogger.	/pubmed/21796162	Knoepfler P.	Nature. 2011 Jul 27;475(7357):425. doi: 10.1038/475425a. No abstract available.	Nature. 2011	PubMed	citation	PMID:21796162	pubmed	21796162	create date:2011/07/29 | first author:Knoepfler P
Origin of species.	/pubmed/21796161	[No authors listed]	Nature. 2011 Jul 27;475(7357):424. doi: 10.1038/475424a. No abstract available.	Nature. 2011	PubMed	citation	PMID:21796161	pubmed	21796161	create date:2011/07/29
The legacy of Doctor Moreau.	/pubmed/21796160	[No authors listed]	Nature. 2011 Jul 22;475(7357):423. doi: 10.1038/475423a. No abstract available.	Nature. 2011	PubMed	citation	PMID:21796160	pubmed	21796160	create date:2011/07/29
Heart of the matter.	/pubmed/21796159	[No authors listed]	Nature. 2011 Jul 27;475(7357):423-4. doi: 10.1038/475423b. No abstract available.	Nature. 2011	PubMed	citation	PMID:21796159	pubmed	21796159	create date:2011/07/29
Neocortical excitation/inhibition balance in information processing and social dysfunction.	/pubmed/21796121	Yizhar O, Fenno LE, Prigge M, Schneider F, Davidson TJ, O'Shea DJ, Sohal VS, Goshen I, Finkelstein J, Paz JT, Stehfest K, Fudim R, Ramakrishnan C, Huguenard JR, Hegemann P, Deisseroth K.	Nature. 2011 Jul 27;477(7363):171-8. doi: 10.1038/nature10360.	Nature. 2011	PubMed	citation	PMID:21796121	pubmed	21796121	create date:2011/07/29 | first author:Yizhar O
Transient dynamics of an altered large marine ecosystem.	/pubmed/21796120	Frank KT, Petrie B, Fisher JA, Leggett WC.	Nature. 2011 Jul 27;477(7362):86-9. doi: 10.1038/nature10285.	Nature. 2011	PubMed	citation	PMID:21796120	pubmed	21796120	create date:2011/07/29 | first author:Frank KT
Frequent mutation of histone-modifying genes in non-Hodgkin lymphoma.	/pubmed/21796119	Morin RD, Mendez-Lago M, Mungall AJ, Goya R, Mungall KL, Corbett RD, Johnson NA, Severson TM, Chiu R, Field M, Jackman S, Krzywinski M, Scott DW, Trinh DL, Tamura-Wells J, Li S, Firme MR, Rogic S, Griffith M, Chan S, Yakovenko O, Meyer IM, et al.	Nature. 2011 Jul 27;476(7360):298-303. doi: 10.1038/nature10351.	Nature. 2011	PubMed	citation	PMID:21796119	pubmed	21796119	create date:2011/07/29 | first author:Morin RD
Neuronal basis of age-related working memory decline.	/pubmed/21796118	Wang M, Gamo NJ, Yang Y, Jin LE, Wang XJ, Laubach M, Mazer JA, Lee D, Arnsten AF.	Nature. 2011 Jul 27;476(7359):210-3. doi: 10.1038/nature10243.	Nature. 2011	PubMed	citation	PMID:21796118	pubmed	21796118	create date:2011/07/29 | first author:Wang M
An ancient recipe for flood-basalt genesis.	/pubmed/21796117	Jackson MG, Carlson RW.	Nature. 2011 Jul 27;476(7360):316-9. doi: 10.1038/nature10326.	Nature. 2011	PubMed	citation	PMID:21796117	pubmed	21796117	create date:2011/07/29 | first author:Jackson MG
Minnesota: Medicine and materials.	/pubmed/21786466	Smaglik P.	Nature. 2011 Jul 21;475(7356):413-4. No abstract available.	Nature. 2011	PubMed	citation	PMID:21786466	pubmed	21786466	create date:2011/07/26 | first author:Smaglik P
Using the Acropora digitifera genome to understand coral responses to environmental change.	/pubmed/21785439	Shinzato C, Shoguchi E, Kawashima T, Hamada M, Hisata K, Tanaka M, Fujie M, Fujiwara M, Koyanagi R, Ikuta T, Fujiyama A, Miller DJ, Satoh N.	Nature. 2011 Jul 24;476(7360):320-3. doi: 10.1038/nature10249.	Nature. 2011	PubMed	citation	PMID:21785439	pubmed	21785439	create date:2011/07/26 | first author:Shinzato C
A Polycomb-based switch underlying quantitative epigenetic memory.	/pubmed/21785438	Angel A, Song J, Dean C, Howard M.	Nature. 2011 Jul 24;476(7358):105-8. doi: 10.1038/nature10241.	Nature. 2011	PubMed	citation	PMID:21785438	pubmed	21785438	create date:2011/07/26 | first author:Angel A
Mitochondrial uncoupling protein 2 structure determined by NMR molecular fragment searching.	/pubmed/21785437	Berardi MJ, Shih WM, Harrison SC, Chou JJ.	Nature. 2011 Jul 24;476(7358):109-13. doi: 10.1038/nature10257.	Nature. 2011	PubMed	citation	PMID:21785437	pubmed	21785437	create date:2011/07/26 | first author:Berardi MJ
Postnatal loss of Dlk1 imprinting in stem cells and niche astrocytes regulates neurogenesis.	/pubmed/21776083	Ferrón SR, Charalambous M, Radford E, McEwen K, Wildner H, Hind E, Morante-Redolat JM, Laborda J, Guillemot F, Bauer SR, Fariñas I, Ferguson-Smith AC.	Nature. 2011 Jul 20;475(7356):381-5. doi: 10.1038/nature10229.	Nature. 2011	PubMed	citation	PMID:21776083	pubmed	21776083	create date:2011/07/22 | first author:Ferrón SR
Neural network computation with DNA strand displacement cascades.	/pubmed/21776082	Qian L, Winfree E, Bruck J.	Nature. 2011 Jul 20;475(7356):368-72. doi: 10.1038/nature10262.	Nature. 2011	PubMed	citation	PMID:21776082	pubmed	21776082	create date:2011/07/22 | first author:Qian L
An integrated semiconductor device enabling non-optical genome sequencing.	/pubmed/21776081	Rothberg JM, Hinz W, Rearick TM, Schultz J, Mileski W, Davey M, Leamon JH, Johnson K, Milgrew MJ, Edwards M, Hoon J, Simons JF, Marran D, Myers JW, Davidson JF, Branting A, Nobile JR, Puc BP, Light D, Clark TA, Huber M, Branciforte JT, et al.	Nature. 2011 Jul 20;475(7356):348-52. doi: 10.1038/nature10242.	Nature. 2011	PubMed	citation	PMID:21776081	pubmed	21776081	create date:2011/07/22 | first author:Rothberg JM
Type VI secretion delivers bacteriolytic effectors to target cells.	/pubmed/21776080	Russell AB, Hood RD, Bui NK, LeRoux M, Vollmer W, Mougous JD.	Nature. 2011 Jul 20;475(7356):343-7. doi: 10.1038/nature10244.	Nature. 2011	PubMed	citation	PMID:21776080	pubmed	21776080	create date:2011/07/22 | first author:Russell AB
Nuclear export dynamics of RNA-protein complexes.	/pubmed/21776079	Grünwald D, Singer RH, Rout M.	Nature. 2011 Jul 20;475(7356):333-41. doi: 10.1038/nature10318. Review.	Nature. 2011	PubMed	citation	PMID:21776079	pubmed	21776079	create date:2011/07/22 | first author:Grünwald D
Molecular chaperones in protein folding and proteostasis.	/pubmed/21776078	Hartl FU, Bracher A, Hayer-Hartl M.	Nature. 2011 Jul 20;475(7356):324-32. doi: 10.1038/nature10317. Review.	Nature. 2011	PubMed	citation	PMID:21776078	pubmed	21776078	create date:2011/07/22 | first author:Hartl FU
Dynamic molecular processes mediate cellular mechanotransduction.	/pubmed/21776077	Hoffman BD, Grashoff C, Schwartz MA.	Nature. 2011 Jul 20;475(7356):316-23. doi: 10.1038/nature10316. Review.	Nature. 2011	PubMed	citation	PMID:21776077	pubmed	21776077	create date:2011/07/22 | first author:Hoffman BD
Central dogma at the single-molecule level in living cells.	/pubmed/21776076	Li GW, Xie XS.	Nature. 2011 Jul 20;475(7356):308-15. doi: 10.1038/nature10315. Review.	Nature. 2011	PubMed	citation	PMID:21776076	pubmed	21776076	create date:2011/07/22 | first author:Li GW
Dynamics of the cell.	/pubmed/21776075	Nath D, Shadan S.	Nature. 2011 Jul 20;475(7356):307. doi: 10.1038/475307a. No abstract available.	Nature. 2011	PubMed	citation	PMID:21776075	pubmed	21776075	create date:2011/07/22 | first author:Nath D
Structural biology: Peering into the spark of life.	/pubmed/21776074	Horn R.	Nature. 2011 Jul 20;475(7356):305-6. doi: 10.1038/475305a. No abstract available.	Nature. 2011	PubMed	citation	PMID:21776074	pubmed	21776074	create date:2011/07/22 | first author:Horn R
Molecular programming: DNA and the brain.	/pubmed/21776073	Condon A.	Nature. 2011 Jul 20;475(7356):304-5. doi: 10.1038/475304a. No abstract available.	Nature. 2011	PubMed	citation	PMID:21776073	pubmed	21776073	create date:2011/07/22 | first author:Condon A
Astroparticle physics: A multi-messenger story.	/pubmed/21776072	Hartmann DH.	Nature. 2011 Jul 20;475(7356):303-4. doi: 10.1038/475303a. No abstract available.	Nature. 2011	PubMed	citation	PMID:21776072	pubmed	21776072	create date:2011/07/22 | first author:Hartmann DH
Microbiology: Molecular syringes scratch the surface.	/pubmed/21776071	Cotter P.	Nature. 2011 Jul 20;475(7356):301-3. doi: 10.1038/475301a. No abstract available.	Nature. 2011	PubMed	citation	PMID:21776071	pubmed	21776071	create date:2011/07/22 | first author:Cotter P
Neuroscience: Imprinting in the brain.	/pubmed/21776070	Oh EC, Katsanis N.	Nature. 2011 Jul 20;475(7356):299-300. doi: 10.1038/475299a. No abstract available.	Nature. 2011	PubMed	citation	PMID:21776070	pubmed	21776070	create date:2011/07/22 | first author:Oh EC
Quantum physics: Spin flips with a single proton.	/pubmed/21776069	Blatt R.	Nature. 2011 Jul 20;475(7356):298-9. doi: 10.1038/475298a. No abstract available.	Nature. 2011	PubMed	citation	PMID:21776069	pubmed	21776069	create date:2011/07/22 | first author:Blatt R
Café science for kids.	/pubmed/21776068	Dijkstra AM, Van Voorthuizen H, Van Zijtveld M.	Nature. 2011 Jul 20;475(7356):296. doi: 10.1038/475296c. No abstract available.	Nature. 2011	PubMed	citation	PMID:21776068	pubmed	21776068	create date:2011/07/22 | first author:Dijkstra AM
Indian vaccine study clarified.	/pubmed/21776067	Davis Tsu V.	Nature. 2011 Jul 20;475(7356):296. doi: 10.1038/475296b. No abstract available.	Nature. 2011	PubMed	citation	PMID:21776067	pubmed	21776067	create date:2011/07/22 | first author:Davis Tsu V
End invasive chimp research now.	/pubmed/21776066	Rowan A, Conlee K, Bettauer R.	Nature. 2011 Jul 20;475(7356):296. doi: 10.1038/475296a. No abstract available.	Nature. 2011	PubMed	citation	PMID:21776066	pubmed	21776066	create date:2011/07/22 | first author:Rowan A
Rise in scientists returning to China.	/pubmed/21776065	Li X.	Nature. 2011 Jul 20;475(7356):296. doi: 10.1038/475296d. No abstract available.	Nature. 2011	PubMed	citation	PMID:21776065	pubmed	21776065	create date:2011/07/22 | first author:Li X
Q&A: The sci-fi adviser. Interview by Jascha Hoffman.	/pubmed/21776064	Berendzen R.	Nature. 2011 Jul 20;475(7356):295. doi: 10.1038/475295a. No abstract available.	Nature. 2011	PubMed	citation	PMID:21776064	pubmed	21776064	create date:2011/07/22 | first author:Berendzen R
Title	URL	Description	Details	ShortDetails	Resource	Type	Identifiers	Db	EntrezUID	Properties
Conservation science outside the comfort zone.	/pubmed/21776060	Andelman SJ.	Nature. 2011 Jul 20;475(7356):290-1. doi: 10.1038/475290a. No abstract available.	Nature. 2011	PubMed	citation	PMID:21776060	pubmed	21776060	create date:2011/07/22 | first author:Andelman SJ
Freeze the footprint of food.	/pubmed/21776059	Clay J.	Nature. 2011 Jul 20;475(7356):287-9. doi: 10.1038/475287a. No abstract available.	Nature. 2011	PubMed	citation	PMID:21776059	pubmed	21776059	create date:2011/07/22 | first author:Clay J
Sports doping: Racing just to keep up.	/pubmed/21776058	Callaway E.	Nature. 2011 Jul 15;475(7356):283-5. doi: 10.1038/475283a. No abstract available.	Nature. 2011	PubMed	citation	PMID:21776058	pubmed	21776058	create date:2011/07/22 | first author:Callaway E
High-temperature superconductivity at 25: Still in suspense.	/pubmed/21776057	Mann A.	Nature. 2011 Jul 20;475(7356):280-2. doi: 10.1038/475280a. No abstract available.	Nature. 2011	PubMed	citation	PMID:21776057	pubmed	21776057	create date:2011/07/22 | first author:Mann A
How to build a better mouse.	/pubmed/21776056	Callaway E.	Nature. 2011 Jul 19;475(7356):279. doi: 10.1038/475279a. No abstract available.	Nature. 2011	PubMed	citation	PMID:21776056	pubmed	21776056	create date:2011/07/22 | first author:Callaway E
Chip chips away at the cost of a genome.	/pubmed/21776054	Zakaib GD.	Nature. 2011 Jul 20;475(7356):278. doi: 10.1038/475278a. No abstract available.	Nature. 2011	PubMed	citation	PMID:21776054	pubmed	21776054	create date:2011/07/22 | first author:Zakaib GD
NASA telescopes face budget abyss.	/pubmed/21776053	Hand E.	Nature. 2011 Jul 19;475(7356):276-7. doi: 10.1038/475276a. No abstract available.	Nature. 2011	PubMed	citation	PMID:21776053	pubmed	21776053	create date:2011/07/22 | first author:Hand E
Charities seek cut of drug royalties.	/pubmed/21776052	Ledford H.	Nature. 2011 Jul 20;475(7356):275-6. doi: 10.1038/475275a. No abstract available.	Nature. 2011	PubMed	citation	PMID:21776052	pubmed	21776052	create date:2011/07/22 | first author:Ledford H
Transgenic grass skirts regulators.	/pubmed/21776051	Ledford H.	Nature. 2011 Jul 20;475(7356):274-5. doi: 10.1038/475274a. No abstract available.	Nature. 2011	PubMed	citation	PMID:21776051	pubmed	21776051	create date:2011/07/22 | first author:Ledford H
Cell signalling caught in the act.	/pubmed/21776050	Buchen L.	Nature. 2011 Jul 19;475(7356):273-4. doi: 10.1038/475273a. No abstract available.	Nature. 2011	PubMed	citation	PMID:21776050	pubmed	21776050	create date:2011/07/22 | first author:Buchen L
Focus on quality, not just quantity.	/pubmed/21776039	Peng C.	Nature. 2011 Jul 20;475(7356):267. doi: 10.1038/475267a. No abstract available.	Nature. 2011	PubMed	citation	PMID:21776039	pubmed	21776039	create date:2011/07/22 | first author:Peng C
With strings.	/pubmed/21776038	[No authors listed]	Nature. 2011 Jul 20;475(7356):266. doi: 10.1038/475266a. No abstract available.	Nature. 2011	PubMed	citation	PMID:21776038	pubmed	21776038	create date:2011/07/22
Growing pains.	/pubmed/21776037	[No authors listed]	Nature. 2011 Jul 20;475(7356):265-6. doi: 10.1038/475265b. No abstract available.	Nature. 2011	PubMed	citation	PMID:21776037	pubmed	21776037	create date:2011/07/22
Don't blame the CIA.	/pubmed/21776036	[No authors listed]	Nature. 2011 Jul 20;475(7356):265. doi: 10.1038/475265a. No abstract available.	Nature. 2011	PubMed	citation	PMID:21776036	pubmed	21776036	create date:2011/07/22
DMRT1 prevents female reprogramming in the postnatal mammalian testis.	/pubmed/21775990	Matson CK, Murphy MW, Sarver AL, Griswold MD, Bardwell VJ, Zarkower D.	Nature. 2011 Jul 20;476(7358):101-4. doi: 10.1038/nature10239. Erratum in: Nature. 2011 Sep 8;477(7363):238.	Nature. 2011	PubMed	citation	PMID:21775990	pubmed	21775990	create date:2011/07/22 | first author:Matson CK
Decoherence in crystals of quantum molecular magnets.	/pubmed/21775988	Takahashi S, Tupitsyn IS, van Tol J, Beedle CC, Hendrickson DN, Stamp PC.	Nature. 2011 Jul 20;476(7358):76-9. doi: 10.1038/nature10314.	Nature. 2011	PubMed	citation	PMID:21775988	pubmed	21775988	create date:2011/07/22 | first author:Takahashi S
The landscape of recombination in African Americans.	/pubmed/21775986	Hinch AG, Tandon A, Patterson N, Song Y, Rohland N, Palmer CD, Chen GK, Wang K, Buxbaum SG, Akylbekova EL, Aldrich MC, Ambrosone CB, Amos C, Bandera EV, Berndt SI, Bernstein L, Blot WJ, Bock CH, Boerwinkle E, Cai Q, Caporaso N, Casey G, et al.	Nature. 2011 Jul 20;476(7359):170-5. doi: 10.1038/nature10336.	Nature. 2011	PubMed	citation	PMID:21775986	pubmed	21775986	create date:2011/07/22 | first author:Hinch AG
Collaboration encourages equal sharing in children but not in chimpanzees.	/pubmed/21775985	Hamann K, Warneken F, Greenberg JR, Tomasello M.	Nature. 2011 Jul 20;476(7360):328-31. doi: 10.1038/nature10278.	Nature. 2011	PubMed	citation	PMID:21775985	pubmed	21775985	create date:2011/07/22 | first author:Hamann K
Crystal structure of the β2 adrenergic receptor-Gs protein complex.	/pubmed/21772288	Rasmussen SG, DeVree BT, Zou Y, Kruse AC, Chung KY, Kobilka TS, Thian FS, Chae PS, Pardon E, Calinski D, Mathiesen JM, Shah ST, Lyons JA, Caffrey M, Gellman SH, Steyaert J, Skiniotis G, Weis WI, Sunahara RK, Kobilka BK.	Nature. 2011 Jul 19;477(7366):549-55. doi: 10.1038/nature10361.	Nature. 2011	PubMed	citation	PMID:21772288	pubmed	21772288	create date:2011/07/21 | first author:Rasmussen SG
Pharmacogenomics: playing the odds.	/pubmed/21666735	Maxmen A.	Nature. 2011 Jun 8;474(7350):S9-10. doi: 10.1038/474S9a. No abstract available.	Nature. 2011	PubMed	citation	PMID:21666735	pubmed	21666735	create date:2011/07/20 | first author:Maxmen A
Perspective: miles to go before we sleep.	/pubmed/21666734	Rice C.	Nature. 2011 Jun 8;474(7350):S8. doi: 10.1038/474S8a. No abstract available.	Nature. 2011	PubMed	citation	PMID:21666734	pubmed	21666734	create date:2011/07/20 | first author:Rice C
Therapeutics: new drugs hit the target.	/pubmed/21666733	Schlütter J.	Nature. 2011 Jun 8;474(7350):S5-7. doi: 10.1038/474S5a. No abstract available.	Nature. 2011	PubMed	citation	PMID:21666733	pubmed	21666733	create date:2011/07/20 | first author:Schlütter J
Diagnostics: a testing journey.	/pubmed/21666732	DeWeerdt S.	Nature. 2011 Jun 8;474(7350):S20-1. doi: 10.1038/474S20a. No abstract available.	Nature. 2011	PubMed	citation	PMID:21666732	pubmed	21666732	create date:2011/07/20 | first author:DeWeerdt S
Introduction: a smouldering public-health crisis.	/pubmed/21666731	Gravitz L.	Nature. 2011 Jun 8;474(7350):S2-4. doi: 10.1038/474S2a. No abstract available.	Nature. 2011	PubMed	citation	PMID:21666731	pubmed	21666731	create date:2011/07/20 | first author:Gravitz L
Vaccines: a moving target.	/pubmed/21666730	Eisenstein M.	Nature. 2011 Jun 8;474(7350):S16-7. doi: 10.1038/474S16a. No abstract available.	Nature. 2011	PubMed	citation	PMID:21666730	pubmed	21666730	create date:2011/07/20 | first author:Eisenstein M
Research technique: the murine candidate.	/pubmed/21666729	Dolgin E.	Nature. 2011 Jun 8;474(7350):S14-5. doi: 10.1038/474S14a. No abstract available.	Nature. 2011	PubMed	citation	PMID:21666729	pubmed	21666729	create date:2011/07/20 | first author:Dolgin E
Global health: a uniquely Egyptian epidemic.	/pubmed/21666728	Yahia M.	Nature. 2011 Jun 8;474(7350):S12-3. doi: 10.1038/474S12a. No abstract available.	Nature. 2011	PubMed	citation	PMID:21666728	pubmed	21666728	create date:2011/07/20 | first author:Yahia M
Perspective: recognizing resistance.	/pubmed/21666727	Sylvestre D.	Nature. 2011 Jun 8;474(7350):S11. doi: 10.1038/474S11a. No abstract available.	Nature. 2011	PubMed	citation	PMID:21666727	pubmed	21666727	create date:2011/07/20 | first author:Sylvestre D
Hepatitis C.	/pubmed/21666726	Brody H.	Nature. 2011 Jun 8;474(7350):S1. doi: 10.1038/474S1a. No abstract available.	Nature. 2011	PubMed	citation	PMID:21666726	pubmed	21666726	create date:2011/07/20 | first author:Brody H
Control of TH17 cells occurs in the small intestine.	/pubmed/21765430	Esplugues E, Huber S, Gagliani N, Hauser AE, Town T, Wan YY, O'Connor W Jr, Rongvaux A, Van Rooijen N, Haberman AM, Iwakura Y, Kuchroo VK, Kolls JK, Bluestone JA, Herold KC, Flavell RA.	Nature. 2011 Jul 17;475(7357):514-8. doi: 10.1038/nature10228.	Nature. 2011	PubMed	citation	PMID:21765430	pubmed	21765430	create date:2011/07/19 | first author:Esplugues E
Photoentrainment and pupillary light reflex are mediated by distinct populations of ipRGCs.	/pubmed/21765429	Chen SK, Badea TC, Hattar S.	Nature. 2011 Jul 17;476(7358):92-5. doi: 10.1038/nature10206.	Nature. 2011	PubMed	citation	PMID:21765429	pubmed	21765429	create date:2011/07/19 | first author:Chen SK
The crystal structure of GXGD membrane protease FlaK.	/pubmed/21765428	Hu J, Xue Y, Lee S, Ha Y.	Nature. 2011 Jul 17;475(7357):528-31. doi: 10.1038/nature10218.	Nature. 2011	PubMed	citation	PMID:21765428	pubmed	21765428	create date:2011/07/19 | first author:Hu J
A two-step chemical mechanism for ribosome-catalysed peptide bond formation.	/pubmed/21765427	Hiller DA, Singh V, Zhong M, Strobel SA.	Nature. 2011 Jul 17;476(7359):236-9. doi: 10.1038/nature10248.	Nature. 2011	PubMed	citation	PMID:21765427	pubmed	21765427	create date:2011/07/19 | first author:Hiller DA
The best words in the best order.	/pubmed/21761598	Bonetta L.	Nature. 2011 Jul 14;475(7355):255-7. No abstract available.	Nature. 2011	PubMed	citation	PMID:21761598	pubmed	21761598	create date:2011/07/16 | first author:Bonetta L
Functional genomics reveal that the serine synthesis pathway is essential in breast cancer.	/pubmed/21760589	Possemato R, Marks KM, Shaul YD, Pacold ME, Kim D, Birsoy K, Sethumadhavan S, Woo HK, Jang HG, Jha AK, Chen WW, Barrett FG, Stransky N, Tsun ZY, Cowley GS, Barretina J, Kalaany NY, Hsu PP, Ottina K, Chan AM, Yuan B, Garraway LA, et al.	Nature. 2011 Aug 18;476(7360):346-50. doi: 10.1038/nature10350.	Nature. 2011	PubMed	citation	PMID:21760589	pubmed	21760589	create date:2011/07/16 | first author:Possemato R
Drugs: a tangled web of targets.	/pubmed/21760583	Gravitz L.	Nature. 2011 Jul 13;475(7355):S9-11. doi: 10.1038/475S9a. No abstract available.	Nature. 2011	PubMed	citation	PMID:21760583	pubmed	21760583	create date:2011/07/16 | first author:Gravitz L
Perspective: in search of biomarkers.	/pubmed/21760582	Buckholtz NS.	Nature. 2011 Jul 13;475(7355):S8. doi: 10.1038/475S8a. No abstract available.	Nature. 2011	PubMed	citation	PMID:21760582	pubmed	21760582	create date:2011/07/16 | first author:Buckholtz NS
Biomarkers: warning signs.	/pubmed/21760581	Williams R.	Nature. 2011 Jul 13;475(7355):S5-7. doi: 10.1038/475S5a. No abstract available.	Nature. 2011	PubMed	citation	PMID:21760581	pubmed	21760581	create date:2011/07/16 | first author:Williams R
Genetics: finding risk factors.	/pubmed/21760580	Eisenstein M.	Nature. 2011 Jul 13;475(7355):S20-2. doi: 10.1038/475S20a. No abstract available.	Nature. 2011	PubMed	citation	PMID:21760580	pubmed	21760580	create date:2011/07/16 | first author:Eisenstein M
Dementia: a problem for our age.	/pubmed/21760579	Abbott A.	Nature. 2011 Jul 13;475(7355):S2-4. doi: 10.1038/475S2a. No abstract available.	Nature. 2011	PubMed	citation	PMID:21760579	pubmed	21760579	create date:2011/07/16 | first author:Abbott A
Vaccines: chasing the dream.	/pubmed/21760578	Schnabel J.	Nature. 2011 Jul 13;475(7355):S18-9. doi: 10.1038/475S18a. No abstract available.	Nature. 2011	PubMed	citation	PMID:21760578	pubmed	21760578	create date:2011/07/16 | first author:Schnabel J
Prevention: activity is the best medicine.	/pubmed/21760577	Deweerdt S.	Nature. 2011 Jul 13;475(7355):S16-7. doi: 10.1038/475S16a. No abstract available.	Nature. 2011	PubMed	citation	PMID:21760577	pubmed	21760577	create date:2011/07/16 | first author:Deweerdt S
Perspective: prevention is better than cure.	/pubmed/21760576	Gandy S.	Nature. 2011 Jul 13;475(7355):S15. doi: 10.1038/475S15a. No abstract available.	Nature. 2011	PubMed	citation	PMID:21760576	pubmed	21760576	create date:2011/07/16 | first author:Gandy S
Amyloid: little proteins, big clues.	/pubmed/21760575	Schnabel J.	Nature. 2011 Jul 13;475(7355):S12-4. doi: 10.1038/475S12a. No abstract available.	Nature. 2011	PubMed	citation	PMID:21760575	pubmed	21760575	create date:2011/07/16 | first author:Schnabel J
Alzheimer's disease.	/pubmed/21760574	Brody H.	Nature. 2011 Jul 13;475(7355):S1. doi: 10.1038/475S1a. No abstract available.	Nature. 2011	PubMed	citation	PMID:21760574	pubmed	21760574	create date:2011/07/16 | first author:Brody H
Low-energy control of electrical turbulence in the heart.	/pubmed/21753855	Luther S, Fenton FH, Kornreich BG, Squires A, Bittihn P, Hornung D, Zabel M, Flanders J, Gladuli A, Campoy L, Cherry EM, Luther G, Hasenfuss G, Krinsky VI, Pumir A, Gilmour RF Jr, Bodenschatz E.	Nature. 2011 Jul 13;475(7355):235-9. doi: 10.1038/nature10216.	Nature. 2011	PubMed	citation	PMID:21753855	pubmed	21753855	create date:2011/07/15 | first author:Luther S
Selective killing of cancer cells by a small molecule targeting the stress response to ROS.	/pubmed/21753854	Raj L, Ide T, Gurkar AU, Foley M, Schenone M, Li X, Tolliday NJ, Golub TR, Carr SA, Shamji AF, Stern AM, Mandinova A, Schreiber SL, Lee SW.	Nature. 2011 Jul 13;475(7355):231-4. doi: 10.1038/nature10167.	Nature. 2011	PubMed	citation	PMID:21753854	pubmed	21753854	create date:2011/07/15 | first author:Raj L
Tumour hypoxia promotes tolerance and angiogenesis via CCL28 and T(reg) cells.	/pubmed/21753853	Facciabene A, Peng X, Hagemann IS, Balint K, Barchetti A, Wang LP, Gimotty PA, Gilks CB, Lal P, Zhang L, Coukos G.	Nature. 2011 Jul 13;475(7355):226-30. doi: 10.1038/nature10169.	Nature. 2011	PubMed	citation	PMID:21753853	pubmed	21753853	create date:2011/07/15 | first author:Facciabene A
Increased soil emissions of potent greenhouse gases under increased atmospheric CO2.	/pubmed/21753852	van Groenigen KJ, Osenberg CW, Hungate BA.	Nature. 2011 Jul 13;475(7355):214-6. doi: 10.1038/nature10176.	Nature. 2011	PubMed	citation	PMID:21753852	pubmed	21753852	create date:2011/07/15 | first author:van Groenigen KJ
Measurement of the internal state of a single atom without energy exchange.	/pubmed/21753851	Volz J, Gehr R, Dubois G, Estève J, Reichel J.	Nature. 2011 Jul 13;475(7355):210-3. doi: 10.1038/nature10225.	Nature. 2011	PubMed	citation	PMID:21753851	pubmed	21753851	create date:2011/07/15 | first author:Volz J
Title	URL	Description	Details	ShortDetails	Resource	Type	Identifiers	Db	EntrezUID	Properties
Dicer recognizes the 5' end of RNA for efficient and accurate processing.	/pubmed/21753850	Park JE, Heo I, Tian Y, Simanshu DK, Chang H, Jee D, Patel DJ, Kim VN.	Nature. 2011 Jul 13;475(7355):201-5. doi: 10.1038/nature10198.	Nature. 2011	PubMed	citation	PMID:21753850	pubmed	21753850	create date:2011/07/15 | first author:Park JE
Functional regeneration of respiratory pathways after spinal cord injury.	/pubmed/21753849	Alilain WJ, Horn KP, Hu H, Dick TE, Silver J.	Nature. 2011 Jul 13;475(7355):196-200. doi: 10.1038/nature10199.	Nature. 2011	PubMed	citation	PMID:21753849	pubmed	21753849	create date:2011/07/15 | first author:Alilain WJ
Collective synthesis of natural products by means of organocascade catalysis.	/pubmed/21753848	Jones SB, Simmons B, Mastracchio A, MacMillan DW.	Nature. 2011 Jul 13;475(7355):183-8. doi: 10.1038/nature10232.	Nature. 2011	PubMed	citation	PMID:21753848	pubmed	21753848	create date:2011/07/15 | first author:Jones SB
Cardiovascular disease: several small shocks beat one big one.	/pubmed/21753846	Gray RA, Wikswo JP.	Nature. 2011 Jul 13;475(7355):181-2. doi: 10.1038/475181a. No abstract available.	Nature. 2011	PubMed	citation	PMID:21753846	pubmed	21753846	create date:2011/07/15 | first author:Gray RA
Quantum physics: gentle measurement.	/pubmed/21753845	Maunz P.	Nature. 2011 Jul 13;475(7355):180-1. doi: 10.1038/475180a. No abstract available.	Nature. 2011	PubMed	citation	PMID:21753845	pubmed	21753845	create date:2011/07/15 | first author:Maunz P
Global change: indirect feedbacks to rising CO2.	/pubmed/21753843	Knohl A, Veldkamp E.	Nature. 2011 Jul 13;475(7355):177-8. doi: 10.1038/475177a. No abstract available.	Nature. 2011	PubMed	citation	PMID:21753843	pubmed	21753843	create date:2011/07/15 | first author:Knohl A
Regenerative medicine: drawing breath after spinal injury.	/pubmed/21753842	Zukor K, He Z.	Nature. 2011 Jul 13;475(7355):177-8. doi: 10.1038/475178a. No abstract available.	Nature. 2011	PubMed	citation	PMID:21753842	pubmed	21753842	create date:2011/07/15 | first author:Zukor K
Neuroscience: weight loss through smoking.	/pubmed/21753841	Seeley RJ, Sandoval DA.	Nature. 2011 Jul 13;475(7355):176-7. doi: 10.1038/475176a. No abstract available.	Nature. 2011	PubMed	citation	PMID:21753841	pubmed	21753841	create date:2011/07/15 | first author:Seeley RJ
Dam not sole cause of Chinese drought.	/pubmed/21753840	Lu XX, Yang X, Li S.	Nature. 2011 Jul 13;475(7355):174. doi: 10.1038/475174c. No abstract available.	Nature. 2011	PubMed	citation	PMID:21753840	pubmed	21753840	create date:2011/07/15 | first author:Lu XX
E. coli outbreak exposed tech gaps.	/pubmed/21753839	Fislage R.	Nature. 2011 Jul 13;475(7355):174. doi: 10.1038/475174b. No abstract available.	Nature. 2011	PubMed	citation	PMID:21753839	pubmed	21753839	create date:2011/07/15 | first author:Fislage R
Time to end US chimp studies.	/pubmed/21753838	Pippin JJ.	Nature. 2011 Jul 13;475(7355):174. doi: 10.1038/475174a. No abstract available.	Nature. 2011	PubMed	citation	PMID:21753838	pubmed	21753838	create date:2011/07/15 | first author:Pippin JJ
Green labelling being misused.	/pubmed/21753837	Edwards DP, Fisher B, Wilcove DS.	Nature. 2011 Jul 13;475(7355):174. doi: 10.1038/475174d. No abstract available.	Nature. 2011	PubMed	citation	PMID:21753837	pubmed	21753837	create date:2011/07/15 | first author:Edwards DP
The unplanned impact of mathematics.	/pubmed/21753831	Rowlett P.	Nature. 2011 Jul 13;475(7355):166-9. doi: 10.1038/475166a. No abstract available. Erratum in: Nature. 2011 Aug 4;476(7358):28.	Nature. 2011	PubMed	citation	PMID:21753831	pubmed	21753831	create date:2011/07/15 | first author:Rowlett P
Genomics for the world.	/pubmed/21753830	Bustamante CD, Burchard EG, De la Vega FM.	Nature. 2011 Jul 13;475(7355):163-5. doi: 10.1038/475163a. No abstract available.	Nature. 2011	PubMed	citation	PMID:21753830	pubmed	21753830	create date:2011/07/15 | first author:Bustamante CD
[truncated: 27,845 more rows]
[truncated: 1 more columns]
