# Supplementary material for: Rising Publication Delays Inflate Journal Impact Factors
Source: PLoS One. 2012 Dec 31;7(12):e53374. doi: 10.1371/journal.pone.0053374 (PMC3534064; doi:10.1371/journal.pone.0053374)
Supplement: Data S1 — Datasets used for the analysis. (ZIP) [file pone.0053374.s005.zip › Neurobiology of Aging.csv]

Title	URL	Description	Details	ShortDetails	Resource	Type	Identifiers	Db	EntrezUID	Properties
Selective neutralization of APP-C99 with monoclonal antibodies reduces the production of Alzheimer's Aβ peptides.	/pubmed/22317957	Houacine J, Bolmont T, Aeschbach L, Oulad-Abdelghani M, Fraering PC.	Neurobiol Aging. 2012 Feb 6. [Epub ahead of print]	Neurobiol Aging. 2012	PubMed	citation	PMID:22317957	pubmed	22317957	create date:2012/02/10 | first author:Houacine J
Vitamin D receptor and Alzheimer's disease: a genetic and functional study.	/pubmed/22306846	Wang L, Hara K, Van Baaren JM, Price JC, Beecham GW, Gallins PJ, Whitehead PL, Wang G, Lu C, Slifer MA, Züchner S, Martin ER, Mash D, Haines JL, Pericak-Vance MA, Gilbert JR.	Neurobiol Aging. 2012 Feb 3. [Epub ahead of print]	Neurobiol Aging. 2012	PubMed	citation	PMID:22306846	pubmed	22306846	create date:2012/02/07 | first author:Wang L
Dispersible amyloid β-protein oligomers, protofibrils, and fibrils represent diffusible but not soluble aggregates: their role in neurodegeneration in amyloid precursor protein (APP) transgenic mice.	/pubmed/22305478	Rijal Upadhaya A, Capetillo-Zarate E, Kosterin I, Abramowski D, Kumar S, Yamaguchi H, Walter J, Fändrich M, Staufenbiel M, Thal DR.	Neurobiol Aging. 2012 Feb 1. [Epub ahead of print]	Neurobiol Aging. 2012	PubMed	citation	PMID:22305478	pubmed	22305478	create date:2012/02/07 | first author:Rijal Upadhaya A
Alleles that modulate late life hearing in genetically heterogeneous mice.	/pubmed/22305187	Schacht J, Altschuler R, Burke DT, Chen S, Dolan D, Galecki AT, Kohrman D, Miller RA.	Neurobiol Aging. 2012 Feb 2. [Epub ahead of print]	Neurobiol Aging. 2012	PubMed	citation	PMID:22305187	pubmed	22305187	create date:2012/02/07 | first author:Schacht J
Effects of omega-3 fatty acids on cognitive performance: a meta-analysis.	/pubmed/22305186	Mazereeuw G, Lanctôt KL, Chau SA, Swardfager W, Herrmann N.	Neurobiol Aging. 2012 Feb 3. [Epub ahead of print]	Neurobiol Aging. 2012	PubMed	citation	PMID:22305186	pubmed	22305186	create date:2012/02/07 | first author:Mazereeuw G
Acute moderate exercise enhances compensatory brain activation in older adults.	/pubmed/22300952	Hyodo K, Dan I, Suwabe K, Kyutoku Y, Yamada Y, Akahori M, Byun K, Kato M, Soya H.	Neurobiol Aging. 2012 Jan 31. [Epub ahead of print]	Neurobiol Aging. 2012	PubMed	citation	PMID:22300952	pubmed	22300952	create date:2012/02/04 | first author:Hyodo K
Expression pattern of oxidative stress and antioxidant defense-related genes in the aging Fischer 344/NHsd rat cochlea.	/pubmed/22300951	Tanaka C, Coling DE, Manohar S, Chen GD, Hu BH, Salvi R, Henderson D.	Neurobiol Aging. 2012 Jan 31. [Epub ahead of print]	Neurobiol Aging. 2012	PubMed	citation	PMID:22300951	pubmed	22300951	create date:2012/02/04 | first author:Tanaka C
Alzheimer's disease and age-related macular degeneration have different genetic models for complement gene variation.	/pubmed/22300950	Proitsi P, Lupton MK, Dudbridge F, Tsolaki M, Hamilton G, Daniilidou M, Pritchard M, Lord K, Martin BM, Craig D, Todd S, McGuinness B, Hollingworth P, Harold D, Kloszewska I, Soininen H, Mecocci P, Velas B, Gill M, Lawlor B, Rubinsztein DC, Brayne C, et al.	Neurobiol Aging. 2012 Jan 31. [Epub ahead of print]	Neurobiol Aging. 2012	PubMed	citation	PMID:22300950	pubmed	22300950	create date:2012/02/04 | first author:Proitsi P
ATP13A2 mutations impair mitochondrial function in fibroblasts from patients with Kufor-Rakeb syndrome.	/pubmed/22296644	Grünewald A, Arns B, Seibler P, Rakovic A, Münchau A, Ramirez A, Sue CM, Klein C.	Neurobiol Aging. 2012 Jan 30. [Epub ahead of print]	Neurobiol Aging. 2012	PubMed	citation	PMID:22296644	pubmed	22296644	create date:2012/02/03 | first author:Grünewald A
Behavioral decay in aging male C. elegans correlates with increased cell excitability.	/pubmed/22285759	Guo X, Navetta A, Gualberto DG, García LR.	Neurobiol Aging. 2012 Jan 27. [Epub ahead of print]	Neurobiol Aging. 2012	PubMed	citation	PMID:22285759	pubmed	22285759	create date:2012/01/31 | first author:Guo X
Influence of functional connectivity and structural MRI measures on episodic memory.	/pubmed/22285758	He J, Carmichael O, Fletcher E, Singh B, Iosif AM, Martinez O, Reed B, Yonelinas A, Decarli C.	Neurobiol Aging. 2012 Jan 26. [Epub ahead of print]	Neurobiol Aging. 2012	PubMed	citation	PMID:22285758	pubmed	22285758	create date:2012/01/31 | first author:He J
Effect of plasma lipids, hypertension and APOE genotype on cognitive decline.	/pubmed/22285757	Yasuno F, Tanimukai S, Sasaki M, Ikejima C, Yamashita F, Kodama C, Hidaka S, Mizukami K, Asada T.	Neurobiol Aging. 2012 Jan 26. [Epub ahead of print]	Neurobiol Aging. 2012	PubMed	citation	PMID:22285757	pubmed	22285757	create date:2012/01/31 | first author:Yasuno F
Age-related changes to Na(+) channel gating contribute to modified intrinsic neuronal excitability.	/pubmed/22284989	Randall AD, Booth C, Brown JT.	Neurobiol Aging. 2012 Jan 25. [Epub ahead of print]	Neurobiol Aging. 2012	PubMed	citation	PMID:22284989	pubmed	22284989	create date:2012/01/31 | first author:Randall AD
Hormetic effect of amyloid-beta peptide in synaptic plasticity and memory.	/pubmed/22284988	Puzzo D, Privitera L, Palmeri A.	Neurobiol Aging. 2012 Jan 25. [Epub ahead of print]	Neurobiol Aging. 2012	PubMed	citation	PMID:22284988	pubmed	22284988	create date:2012/01/31 | first author:Puzzo D
Alterations in the histaminergic system in Alzheimer's disease: a postmortem study.	/pubmed/22284987	Shan L, Bossers K, Unmehopa U, Bao AM, Swaab DF.	Neurobiol Aging. 2012 Jan 25. [Epub ahead of print]	Neurobiol Aging. 2012	PubMed	citation	PMID:22284987	pubmed	22284987	create date:2012/01/31 | first author:Shan L
Multiple inflammatory pathways are involved in the development and progression of cognitive deficits in APPswe/PS1dE9 mice.	/pubmed/22277264	Zhang W, Bai M, Xi Y, Hao J, Zhang Z, Su C, Lei G, Miao J, Li Z.	Neurobiol Aging. 2012 Jan 23. [Epub ahead of print]	Neurobiol Aging. 2012	PubMed	citation	PMID:22277264	pubmed	22277264	create date:2012/01/27 | first author:Zhang W
A simultaneous ERP/fMRI investigation of the P300 aging effect.	/pubmed/22277263	O'Connell RG, Balsters JH, Kilcullen SM, Campbell W, Bokde AW, Lai R, Upton N, Robertson IH.	Neurobiol Aging. 2012 Jan 23. [Epub ahead of print]	Neurobiol Aging. 2012	PubMed	citation	PMID:22277263	pubmed	22277263	create date:2012/01/27 | first author:O'Connell RG
PET imaging with [18F]AV-45 in an APP/PS1-21 murine model of amyloid plaque deposition.	/pubmed/22277262	Poisnel G, Dhilly M, Moustié O, Delamare J, Abbas A, Guilloteau D, Barré L.	Neurobiol Aging. 2012 Jan 23. [Epub ahead of print]	Neurobiol Aging. 2012	PubMed	citation	PMID:22277262	pubmed	22277262	create date:2012/01/27 | first author:Poisnel G
Ventral and dorsal visual streams in posterior cortical atrophy: A DT MRI study.	/pubmed/22277261	Migliaccio R, Agosta F, Scola E, Magnani G, Cappa SF, Pagani E, Canu E, Comi G, Falini A, Gorno-Tempini ML, Bartolomeo P, Filippi M.	Neurobiol Aging. 2012 Jan 23. [Epub ahead of print]	Neurobiol Aging. 2012	PubMed	citation	PMID:22277261	pubmed	22277261	create date:2012/01/27 | first author:Migliaccio R
Test sequence of CSF and MRI biomarkers for prediction of AD in subjects with MCI.	/pubmed/22264648	Vos S, van Rossum I, Burns L, Knol D, Scheltens P, Soininen H, Wahlund LO, Hampel H, Tsolaki M, Minthon L, Handels R, L'italien G, van der Flier W, Aalten P, Teunissen C, Barkhof F, Blennow K, Wolz R, Rueckert D, Verhey F, Visser PJ.	Neurobiol Aging. 2012 Jan 19. [Epub ahead of print]	Neurobiol Aging. 2012	PubMed	citation	PMID:22264648	pubmed	22264648	create date:2012/01/24 | first author:Vos S
Toward a multifactorial model of Alzheimer disease.	/pubmed/22261556	Storandt M, Head D, Fagan AM, Holtzman DM, Morris JC.	Neurobiol Aging. 2012 Jan 17. [Epub ahead of print]	Neurobiol Aging. 2012	PubMed	citation	PMID:22261556	pubmed	22261556	create date:2012/01/21 | first author:Storandt M
Age-related differences in corticospinal excitability and inhibition during coordination of upper and lower limbs.	/pubmed/22257984	Fujiyama H, Hinder MR, Schmidt MW, Garry MI, Summers JJ.	Neurobiol Aging. 2012 Jan 16. [Epub ahead of print]	Neurobiol Aging. 2012	PubMed	citation	PMID:22257984	pubmed	22257984	create date:2012/01/20 | first author:Fujiyama H
Nuclear localization of Klotho in brain: an anti-aging protein.	/pubmed/22245317	German DC, Khobahy I, Pastor J, Kuro-O M, Liu X.	Neurobiol Aging. 2012 Jan 12. [Epub ahead of print]	Neurobiol Aging. 2012	PubMed	citation	PMID:22245317	pubmed	22245317	create date:2012/01/17 | first author:German DC
Whole brain N-acetylaspartate concentration is conserved throughout normal aging.	/pubmed/22245316	Wu WE, Gass A, Glodzik L, Babb JS, Hirsch J, Sollberger M, Achtnichts L, Amann M, Monsch AU, Gonen O.	Neurobiol Aging. 2012 Jan 12. [Epub ahead of print]	Neurobiol Aging. 2012	PubMed	citation	PMID:22245316	pubmed	22245316	create date:2012/01/17 | first author:Wu WE
Screening of the SOD1, FUS, TARDBP, ANG, and OPTN mutations in Korean patients with familial and sporadic ALS.	/pubmed/22244934	Kwon MJ, Baek W, Ki CS, Kim HY, Koh SH, Kim JW, Kim SH.	Neurobiol Aging. 2012 Jan 13. [Epub ahead of print]	Neurobiol Aging. 2012	PubMed	citation	PMID:22244934	pubmed	22244934	create date:2012/01/17 | first author:Kwon MJ
Lipofuscin can be eliminated from the retinal pigment epithelium of monkeys.	/pubmed/22244091	Julien S, Schraermeyer U.	Neurobiol Aging. 2012 Jan 12. [Epub ahead of print]	Neurobiol Aging. 2012	PubMed	citation	PMID:22244091	pubmed	22244091	create date:2012/01/17 | first author:Julien S
Sleep modulates word-pair learning but not motor sequence learning in healthy older adults.	/pubmed/22244090	Wilson JK, Baran B, Pace-Schott EF, Ivry RB, Spencer RM.	Neurobiol Aging. 2012 Jan 11. [Epub ahead of print]	Neurobiol Aging. 2012	PubMed	citation	PMID:22244090	pubmed	22244090	create date:2012/01/17 | first author:Wilson JK
Body mass index is associated with biological CSF markers of core brain pathology in Alzheimer's disease.	/pubmed/22244089	Jawaid A, Leske H, Neumann M.	Neurobiol Aging. 2012 Jan 11. [Epub ahead of print] No abstract available.	Neurobiol Aging. 2012	PubMed	citation	PMID:22244089	pubmed	22244089	create date:2012/01/17 | first author:Jawaid A
Quantitative EEG and LORETA: valuable tools in discerning FTD from AD?	/pubmed/22244088	Caso F, Cursi M, Magnani G, Fanelli G, Falautano M, Comi G, Leocani L, Minicucci F.	Neurobiol Aging. 2012 Jan 11. [Epub ahead of print]	Neurobiol Aging. 2012	PubMed	citation	PMID:22244088	pubmed	22244088	create date:2012/01/17 | first author:Caso F
Development of large-scale functional networks over the lifespan.	/pubmed/22236372	Schlee W, Leirer V, Kolassa S, Thurm F, Elbert T, Kolassa IT.	Neurobiol Aging. 2012 Jan 9. [Epub ahead of print]	Neurobiol Aging. 2012	PubMed	citation	PMID:22236372	pubmed	22236372	create date:2012/01/13 | first author:Schlee W
Receptor for advanced glycation endproducts (RAGE) deficiency protects against MPTP toxicity.	/pubmed/22227007	Teismann P, Sathe K, Bierhaus A, Leng L, Martin HL, Bucala R, Weigle B, Nawroth PP, Schulz JB.	Neurobiol Aging. 2012 Jan 6. [Epub ahead of print]	Neurobiol Aging. 2012	PubMed	citation	PMID:22227007	pubmed	22227007	create date:2012/01/10 | first author:Teismann P
Musical experience offsets age-related delays in neural timing.	/pubmed/22227006	Parbery-Clark A, Anderson S, Hittner E, Kraus N.	Neurobiol Aging. 2012 Jan 7. [Epub ahead of print]	Neurobiol Aging. 2012	PubMed	citation	PMID:22227006	pubmed	22227006	create date:2012/01/10 | first author:Parbery-Clark A
Age-dependent disruption in hippocampal theta oscillation in amyloid-β overproducing transgenic mice.	/pubmed/22227005	Scott L, Feng J, Kiss T, Needle E, Atchison K, Kawabe TT, Milici AJ, Hajós-Korcsok E, Riddell D, Hajós M.	Neurobiol Aging. 2012 Jan 6. [Epub ahead of print]	Neurobiol Aging. 2012	PubMed	citation	PMID:22227005	pubmed	22227005	create date:2012/01/10 | first author:Scott L
What predicts cognitive decline in de novo Parkinson's disease?	/pubmed/22226489	Arnaldi D, Campus C, Ferrara M, Famà F, Picco A, De Carli F, Accardo J, Brugnolo A, Sambuceti G, Morbelli S, Nobili F.	Neurobiol Aging. 2012 Jan 5. [Epub ahead of print]	Neurobiol Aging. 2012	PubMed	citation	PMID:22226489	pubmed	22226489	create date:2012/01/10 | first author:Arnaldi D
Neuroprotection provided by dietary restriction in rats is further enhanced by reducing glucocortocoids.	/pubmed/22226488	Qiu G, Spangler EL, Wan R, Miller M, Mattson MP, So KF, Cabo RD, Zou S, Ingram DK.	Neurobiol Aging. 2012 Jan 5. [Epub ahead of print]	Neurobiol Aging. 2012	PubMed	citation	PMID:22226488	pubmed	22226488	create date:2012/01/10 | first author:Qiu G
Thirst deficits in aged rats are reversed by dietary omega-3 fatty acid supplementation.	/pubmed/22226487	Begg DP, Sinclair AJ, Weisinger RS.	Neurobiol Aging. 2012 Jan 5. [Epub ahead of print]	Neurobiol Aging. 2012	PubMed	citation	PMID:22226487	pubmed	22226487	create date:2012/01/10 | first author:Begg DP
Genetic testing in familial and young-onset Alzheimer's disease: mutation spectrum in a Serbian cohort.	/pubmed/22221884	Dobricic V, Stefanova E, Jankovic M, Gurunlian N, Novakovic I, Hardy J, Kostic V, Guerreiro R.	Neurobiol Aging. 2012 Jan 4. [Epub ahead of print]	Neurobiol Aging. 2012	PubMed	citation	PMID:22221884	pubmed	22221884	create date:2012/01/10 | first author:Dobricic V
S-adenosylmethionine reduces the progress of the Alzheimer-like features induced by B-vitamin deficiency in mice.	/pubmed/22221883	Fuso A, Nicolia V, Ricceri L, Cavallaro RA, Isopi E, Mangia F, Fiorenza MT, Scarpa S.	Neurobiol Aging. 2012 Jan 4. [Epub ahead of print]	Neurobiol Aging. 2012	PubMed	citation	PMID:22221883	pubmed	22221883	create date:2012/01/10 | first author:Fuso A
Tau acts as an independent genetic risk factor in pathologically proven PD.	/pubmed/22221882	Charlesworth G, Gandhi S, Bras JM, Barker RA, Burn DJ, Chinnery PF, Gentleman SM, Guerreiro R, Hardy J, Holton JL, Lees A, Morrison K, Sheerin UM, Williams N, Morris H, Revesz T, Wood NW.	Neurobiol Aging. 2012 Jan 4. [Epub ahead of print]	Neurobiol Aging. 2012	PubMed	citation	PMID:22221882	pubmed	22221882	create date:2012/01/10 | first author:Charlesworth G
Vitamin D rejuvenates aging eyes by reducing inflammation, clearing amyloid beta and improving visual function.	/pubmed/22217419	Lee V, Rekhi E, Kam JH, Jeffery G.	Neurobiol Aging. 2012 Jan 2. [Epub ahead of print]	Neurobiol Aging. 2012	PubMed	citation	PMID:22217419	pubmed	22217419	create date:2012/01/06 | first author:Lee V
Age-associated learning and memory deficits in two mouse versions of the stone T-maze.	/pubmed/22217418	Pistell PJ, Spangler EL, Kelly-Bell B, Miller MG, de Cabo R, Ingram DK.	Neurobiol Aging. 2012 Jan 2. [Epub ahead of print]	Neurobiol Aging. 2012	PubMed	citation	PMID:22217418	pubmed	22217418	create date:2012/01/06 | first author:Pistell PJ
Vascular predictors of cognitive decline in patients with mild cognitive impairment.	/pubmed/22217417	Viticchi G, Falsetti L, Vernieri F, Altamura C, Bartolini M, Luzzi S, Provinciali L, Silvestrini M.	Neurobiol Aging. 2012 Jan 2. [Epub ahead of print]	Neurobiol Aging. 2012	PubMed	citation	PMID:22217417	pubmed	22217417	create date:2012/01/06 | first author:Viticchi G
Selective inhibition of the membrane attack complex of complement by low molecular weight components of the aurin tricarboxylic acid synthetic complex.	/pubmed/22217416	Lee M, Guo JP, Schwab C, McGeer EG, McGeer PL.	Neurobiol Aging. 2012 Jan 2. [Epub ahead of print]	Neurobiol Aging. 2012	PubMed	citation	PMID:22217416	pubmed	22217416	create date:2012/01/06 | first author:Lee M
Impact of aging and diet restriction on retinal function during and after acute intraocular pressure injury.	/pubmed/22217415	Kong YX, van Bergen N, Bui BV, Chrysostomou V, Vingrys AJ, Trounce IA, Crowston JG.	Neurobiol Aging. 2012 Jan 2. [Epub ahead of print]	Neurobiol Aging. 2012	PubMed	citation	PMID:22217415	pubmed	22217415	create date:2012/01/06 | first author:Kong YX
The early events of Alzheimer's disease pathology: from mitochondrial dysfunction to BDNF axonal transport deficits.	/pubmed/22212405	Ye X, Tai W, Zhang D.	Neurobiol Aging. 2011 Dec 31. [Epub ahead of print]	Neurobiol Aging. 2011	PubMed	citation	PMID:22212405	pubmed	22212405	create date:2012/01/04 | first author:Ye X
Impaired TrkB receptor signaling contributes to memory impairment in APP/PS1 mice.	/pubmed/22209410	Kemppainen S, Rantamäki T, Jerónimo-Santos A, Lavasseur G, Autio H, Karpova N, Kärkkäinen E, Stavén S, Miranda HV, Outeiro TF, Diógenes MJ, Laroche S, Davis S, Sebastião AM, Castrén E, Tanila H.	Neurobiol Aging. 2011 Dec 29. [Epub ahead of print]	Neurobiol Aging. 2011	PubMed	citation	PMID:22209410	pubmed	22209410	create date:2012/01/03 | first author:Kemppainen S
Aberrant heart rate and brainstem brain-derived neurotrophic factor (BDNF) signaling in a mouse model of Huntington's disease.	/pubmed/22209255	Griffioen KJ, Wan R, Brown TR, Okun E, Camandola S, Mughal MR, Phillips TM, Mattson MP.	Neurobiol Aging. 2011 Dec 31. [Epub ahead of print]	Neurobiol Aging. 2011	PubMed	citation	PMID:22209255	pubmed	22209255	create date:2012/01/03 | first author:Griffioen KJ
Age- and genotype-related neurophysiologic reactivity to oxidative stress in healthy adults.	/pubmed/22206848	Ponomareva NV, Goltsov AY, Kunijeva SS, Scheglova NS, Malina DD, Mitrofanov AA, Boikova TI, Rogaev EI.	Neurobiol Aging. 2011 Dec 27. [Epub ahead of print]	Neurobiol Aging. 2011	PubMed	citation	PMID:22206848	pubmed	22206848	create date:2011/12/31 | first author:Ponomareva NV
Synaptic protein deficits are associated with dementia irrespective of extreme old age.	/pubmed/22206847	Beeri MS, Haroutunian V, Schmeidler J, Sano M, Fam P, Kavanaugh A, Barr AM, Honer WG, Katsel P.	Neurobiol Aging. 2011 Dec 27. [Epub ahead of print]	Neurobiol Aging. 2011	PubMed	citation	PMID:22206847	pubmed	22206847	create date:2011/12/31 | first author:Beeri MS
Calpastatin modulates APP processing in the brains of β-amyloid depositing but not wild-type mice.	/pubmed/22206846	Morales-Corraliza J, Berger JD, Mazzella MJ, Veeranna, Neubert TA, Ghiso J, Rao MV, Staufenbiel M, Nixon RA, Mathews PM.	Neurobiol Aging. 2011 Dec 27. [Epub ahead of print]	Neurobiol Aging. 2011	PubMed	citation	PMID:22206846	pubmed	22206846	create date:2011/12/31 | first author:Morales-Corraliza J
Title	URL	Description	Details	ShortDetails	Resource	Type	Identifiers	Db	EntrezUID	Properties
A new neuronal target for beta-amyloid peptide in the rat hippocampus.	/pubmed/22206845	Villette V, Poindessous-Jazat F, Bellessort B, Roullot E, Peterschmitt Y, Epelbaum J, Stéphan A, Dutar P.	Neurobiol Aging. 2011 Dec 27. [Epub ahead of print]	Neurobiol Aging. 2011	PubMed	citation	PMID:22206845	pubmed	22206845	create date:2011/12/31 | first author:Villette V
Environmental enrichment ameliorated high-fat diet-induced Aβ deposition and memory deficit in APP transgenic mice.	/pubmed/22197104	Maesako M, Uemura K, Kubota M, Kuzuya A, Sasaki K, Asada M, Watanabe K, Hayashida N, Ihara M, Ito H, Shimohama S, Kihara T, Kinoshita A.	Neurobiol Aging. 2011 Dec 23. [Epub ahead of print]	Neurobiol Aging. 2011	PubMed	citation	PMID:22197104	pubmed	22197104	create date:2011/12/27 | first author:Maesako M
Mutation analysis of VCP in familial and sporadic amyotrophic lateral sclerosis.	/pubmed/22196955	Williams KL, Solski JA, Nicholson GA, Blair IP.	Neurobiol Aging. 2011 Dec 21. [Epub ahead of print]	Neurobiol Aging. 2011	PubMed	citation	PMID:22196955	pubmed	22196955	create date:2011/12/27 | first author:Williams KL
Lack of association between prior depressive episodes and cerebral [(11)C]PiB binding.	/pubmed/22192243	Madsen K, Hasselbalch BJ, Frederiksen KS, Haahr ME, Gade A, Law I, Price JC, Knudsen GM, Kessing LV, Hasselbalch SG.	Neurobiol Aging. 2011 Dec 20. [Epub ahead of print]	Neurobiol Aging. 2011	PubMed	citation	PMID:22192243	pubmed	22192243	create date:2011/12/24 | first author:Madsen K
A review of the structural alterations in the cerebral hemispheres of the aging rhesus monkey.	/pubmed/22192242	Peters A, Kemper T.	Neurobiol Aging. 2011 Dec 20. [Epub ahead of print]	Neurobiol Aging. 2011	PubMed	citation	PMID:22192242	pubmed	22192242	create date:2011/12/24 | first author:Peters A
Tocopherols and tocotrienols plasma levels are associated with cognitive impairment.	/pubmed/22192241	Mangialasche F, Xu W, Kivipelto M, Costanzi E, Ercolani S, Pigliautile M, Cecchetti R, Baglioni M, Simmons A, Soininen H, Tsolaki M, Kloszewska I, Vellas B, Lovestone S, Mecocci P; AddNeuroMed Consortium.	Neurobiol Aging. 2011 Dec 20. [Epub ahead of print]	Neurobiol Aging. 2011	PubMed	citation	PMID:22192241	pubmed	22192241	create date:2011/12/24 | first author:Mangialasche F
Critical role of cPLA(2) in Aβ oligomer-induced neurodegeneration and memory deficit.	/pubmed/22188721	Desbène C, Malaplate-Armand C, Youssef I, Garcia P, Stenger C, Sauvée M, Fischer N, Rimet D, Koziel V, Escanyé MC, Oster T, Kriem B, Yen FT, Pillot T, Olivier JL.	Neurobiol Aging. 2011 Dec 19. [Epub ahead of print]	Neurobiol Aging. 2011	PubMed	citation	PMID:22188721	pubmed	22188721	create date:2011/12/23 | first author:Desbène C
Glucose metabolism and gray-matter concentration in apolipoprotein E ε4 positive normal subjects.	/pubmed/22188720	Samuraki M, Matsunari I, Chen WP, Shima K, Yanase D, Takeda N, Matsuda H, Yamada M.	Neurobiol Aging. 2011 Dec 19. [Epub ahead of print]	Neurobiol Aging. 2011	PubMed	citation	PMID:22188720	pubmed	22188720	create date:2011/12/23 | first author:Samuraki M
Parasympathetic autonomic dysfunction is common in mild cognitive impairment.	/pubmed/22188719	Collins O, Dillon S, Finucane C, Lawlor B, Kenny RA.	Neurobiol Aging. 2011 Dec 19. [Epub ahead of print]	Neurobiol Aging. 2011	PubMed	citation	PMID:22188719	pubmed	22188719	create date:2011/12/23 | first author:Collins O
Centrosomal aggregates and Golgi fragmentation disrupt vesicular trafficking of DAT.	/pubmed/22177721	Diaz-Corrales FJ, Miyazaki I, Asanuma M, Ruano D, Rios RM.	Neurobiol Aging. 2011 Dec 16. [Epub ahead of print]	Neurobiol Aging. 2011	PubMed	citation	PMID:22177721	pubmed	22177721	create date:2011/12/20 | first author:Diaz-Corrales FJ
Melatonin plus physical exercise are highly neuroprotective in the 3xTg-AD mouse.	/pubmed/22177720	García-Mesa Y, Giménez-Llort L, López LC, Venegas C, Cristòfol R, Escames G, Acuña-Castroviejo D, Sanfeliu C.	Neurobiol Aging. 2011 Dec 16. [Epub ahead of print]	Neurobiol Aging. 2011	PubMed	citation	PMID:22177720	pubmed	22177720	create date:2011/12/20 | first author:García-Mesa Y
Differential relationships between transcallosal structural and functional connectivity in young and older adults.	/pubmed/22177217	Fling BW, Kwak Y, Peltier SJ, Seidler RD.	Neurobiol Aging. 2011 Dec 14. [Epub ahead of print]	Neurobiol Aging. 2011	PubMed	citation	PMID:22177217	pubmed	22177217	create date:2011/12/20 | first author:Fling BW
Mutations in UBQLN2 are rare in French amyotrophic lateral sclerosis.	/pubmed/22169395	Millecamps S, Corcia P, Cazeneuve C, Boillée S, Seilhean D, Danel-Brunaud V, Vandenberghe N, Pradat PF, Le Forestier N, Lacomblez L, Bruneteau G, Camu W, Brice A, Meininger V, Leguern E, Salachas F.	Neurobiol Aging. 2011 Dec 8. [Epub ahead of print]	Neurobiol Aging. 2011	PubMed	citation	PMID:22169395	pubmed	22169395	create date:2011/12/16 | first author:Millecamps S
Localized hippocampus measures are associated with Alzheimer pathology and cognition independent of total hippocampal volume.	/pubmed/22169204	Carmichael O, Xie J, Fletcher E, Singh B, Decarli C; Alzheimer's Disease Neuroimaging Initiative.	Neurobiol Aging. 2011 Dec 12. [Epub ahead of print]	Neurobiol Aging. 2011	PubMed	citation	PMID:22169204	pubmed	22169204	create date:2011/12/16 | first author:Carmichael O
Autophagic degradation of tau in primary neurons and its enhancement by trehalose.	/pubmed/22169203	Krüger U, Wang Y, Kumar S, Mandelkow EM.	Neurobiol Aging. 2011 Dec 12. [Epub ahead of print]	Neurobiol Aging. 2011	PubMed	citation	PMID:22169203	pubmed	22169203	create date:2011/12/16 | first author:Krüger U
GABA(B) receptor GTP-binding is decreased in the prefrontal cortex but not the hippocampus of aged rats.	/pubmed/22169202	McQuail JA, Bañuelos C, Lasarge CL, Nicolle MM, Bizon JL.	Neurobiol Aging. 2011 Dec 12. [Epub ahead of print]	Neurobiol Aging. 2011	PubMed	citation	PMID:22169202	pubmed	22169202	create date:2011/12/16 | first author:McQuail JA
Loss of dopaminoreceptive neuron causes L-dopa resistant parkinsonism in tauopathy.	/pubmed/22169201	Chiba S, Takada E, Tadokoro M, Taniguchi T, Kadoyama K, Takenokuchi M, Kato S, Suzuki N.	Neurobiol Aging. 2011 Dec 12. [Epub ahead of print]	Neurobiol Aging. 2011	PubMed	citation	PMID:22169201	pubmed	22169201	create date:2011/12/16 | first author:Chiba S
Interindividual differences in circadian rhythmicity and sleep homeostasis in older people: effect of a PER3 polymorphism.	/pubmed/22169200	Viola AU, Chellappa SL, Archer SN, Pugin F, Götz T, Dijk DJ, Cajochen C.	Neurobiol Aging. 2011 Dec 12. [Epub ahead of print]	Neurobiol Aging. 2011	PubMed	citation	PMID:22169200	pubmed	22169200	create date:2011/12/16 | first author:Viola AU
Deficits in the mitochondrial enzyme α-ketoglutarate dehydrogenase lead to Alzheimer's disease-like calcium dysregulation.	/pubmed/22169199	Gibson GE, Chen HL, Xu H, Qiu L, Xu Z, Denton TT, Shi Q.	Neurobiol Aging. 2011 Dec 12. [Epub ahead of print]	Neurobiol Aging. 2011	PubMed	citation	PMID:22169199	pubmed	22169199	create date:2011/12/16 | first author:Gibson GE
Exome sequencing reveals SPG11 mutations causing juvenile ALS.	/pubmed/22154821	Daoud H, Zhou S, Noreau A, Sabbagh M, Belzil V, Dionne-Laporte A, Tranchant C, Dion P, Rouleau GA.	Neurobiol Aging. 2011 Dec 9. [Epub ahead of print]	Neurobiol Aging. 2011	PubMed	citation	PMID:22154821	pubmed	22154821	create date:2011/12/14 | first author:Daoud H
Chronic circadian disturbance by a shortened light-dark cycle increases mortality.	/pubmed/22154820	Park N, Cheon S, Son GH, Cho S, Kim K.	Neurobiol Aging. 2011 Dec 10. [Epub ahead of print]	Neurobiol Aging. 2011	PubMed	citation	PMID:22154820	pubmed	22154820	create date:2011/12/14 | first author:Park N
Age-related severity of focal ischemia in female rats is associated with impaired astrocyte function.	/pubmed/22154819	Lewis DK, Thomas KT, Selvamani A, Sohrabji F.	Neurobiol Aging. 2011 Dec 9. [Epub ahead of print]	Neurobiol Aging. 2011	PubMed	citation	PMID:22154819	pubmed	22154819	create date:2011/12/14 | first author:Lewis DK
Screening for VPS35 mutations in Parkinson's disease.	/pubmed/22154191	Sheerin UM, Charlesworth G, Bras J, Guerreiro R, Bhatia K, Foltynie T, Limousin P, Silveira-Moriyama L, Lees A, Wood N.	Neurobiol Aging. 2011 Dec 6. [Epub ahead of print]	Neurobiol Aging. 2011	PubMed	citation	PMID:22154191	pubmed	22154191	create date:2011/12/14 | first author:Sheerin UM
Antioxidant-enriched diet does not delay the progression of age-related hearing loss.	/pubmed/22154190	Sha SH, Kanicki A, Halsey K, Wearne KA, Schacht J.	Neurobiol Aging. 2011 Dec 6. [Epub ahead of print]	Neurobiol Aging. 2011	PubMed	citation	PMID:22154190	pubmed	22154190	create date:2011/12/14 | first author:Sha SH
Exome sequencing reveals an unexpected genetic cause of disease: NOTCH3 mutation in a Turkish family with Alzheimer's disease.	/pubmed/22153900	Guerreiro RJ, Lohmann E, Kinsella E, Brás JM, Luu N, Gurunlian N, Dursun B, Bilgic B, Santana I, Hanagasi H, Gurvit H, Gibbs JR, Oliveira C, Emre M, Singleton A.	Neurobiol Aging. 2011 Dec 5. [Epub ahead of print]	Neurobiol Aging. 2011	PubMed	citation	PMID:22153900	pubmed	22153900	create date:2011/12/14 | first author:Guerreiro RJ
Changes in cognition.	/pubmed/22078174	Albert MS.	Neurobiol Aging. 2011 Dec;32 Suppl 1:S58-63.	Neurobiol Aging. 2011	PubMed	citation	PMID:22078174	pubmed	22078174	create date:2011/12/07 | first author:Albert MS
Alliance for aging research AD biomarkers work group: structural MRI.	/pubmed/22078173	Jack CR Jr.	Neurobiol Aging. 2011 Dec;32 Suppl 1:S48-57.	Neurobiol Aging. 2011	PubMed	citation	PMID:22078173	pubmed	22078173	create date:2011/12/07 | first author:Jack CR Jr
CSF biomarkers for Alzheimer's disease: current utility and potential future use.	/pubmed/22078172	Holtzman DM.	Neurobiol Aging. 2011 Dec;32 Suppl 1:S4-9.	Neurobiol Aging. 2011	PubMed	citation	PMID:22078172	pubmed	22078172	create date:2011/12/07 | first author:Holtzman DM
The potential of functional MRI as a biomarker in early Alzheimer's disease.	/pubmed/22078171	Sperling R.	Neurobiol Aging. 2011 Dec;32 Suppl 1:S37-43.	Neurobiol Aging. 2011	PubMed	citation	PMID:22078171	pubmed	22078171	create date:2011/12/07 | first author:Sperling R
Amyloid imaging as a biomarker for cerebral β-amyloidosis and risk prediction for Alzheimer dementia.	/pubmed/22078170	Klunk WE.	Neurobiol Aging. 2011 Dec;32 Suppl 1:S20-36.	Neurobiol Aging. 2011	PubMed	citation	PMID:22078170	pubmed	22078170	create date:2011/12/07 | first author:Klunk WE
Blood-based biomarkers for Alzheimer's disease: plasma Aβ40 and Aβ42, and genetic variants.	/pubmed/22078169	Mayeux R, Schupf N.	Neurobiol Aging. 2011 Dec;32 Suppl 1:S10-9.	Neurobiol Aging. 2011	PubMed	citation	PMID:22078169	pubmed	22078169	create date:2011/12/07 | first author:Mayeux R
Recommendations for the incorporation of biomarkers into Alzheimer clinical trials: an overview.	/pubmed/22078168	Morris JC, Selkoe DJ.	Neurobiol Aging. 2011 Dec;32 Suppl 1:S1-3. No abstract available.	Neurobiol Aging. 2011	PubMed	citation	PMID:22078168	pubmed	22078168	create date:2011/12/07 | first author:Morris JC
Mutational analysis of VCP gene in familial amyotrophic lateral sclerosis.	/pubmed/22137929	Tiloca C, Ratti A, Pensato V, Castucci A, Sorarù G, Del Bo R, Corrado L, Cereda C, D'Ascenzo C, Comi GP, Mazzini L, Castellotti B, Ticozzi N, Gellera C, Silani V; SLAGEN Consortium.	Neurobiol Aging. 2012 Mar;33(3):630.e1-2. Epub 2011 Dec 3.	Neurobiol Aging. 2012	PubMed	citation	PMID:22137929	pubmed	22137929	create date:2011/12/06 | first author:Tiloca C
Genome-wide study links MTMR7 gene to variant Creutzfeldt-Jakob risk.	/pubmed/22137330	Sanchez-Juan P, Bishop MT, Aulchenko YS, Brandel JP, Rivadeneira F, Struchalin M, Lambert JC, Amouyel P, Combarros O, Sainz J, Carracedo A, Uitterlinden AG, Hofman A, Zerr I, Kretzschmar HA, Laplanche JL, Knight RS, Will RG, van Duijn CM.	Neurobiol Aging. 2011 Nov 30. [Epub ahead of print]	Neurobiol Aging. 2011	PubMed	citation	PMID:22137330	pubmed	22137330	create date:2011/12/06 | first author:Sanchez-Juan P
Impact of chronic Helicobacter pylori infection on Alzheimer's disease: preliminary results.	/pubmed/22133280	Roubaud-Baudron C, Krolak-Salmon P, Quadrio I, Mégraud F, Salles N.	Neurobiol Aging. 2011 Nov 29. [Epub ahead of print]	Neurobiol Aging. 2011	PubMed	citation	PMID:22133280	pubmed	22133280	create date:2011/12/03 | first author:Roubaud-Baudron C
Plasma reactive oxygen species levels are correlated with severity of age-related hearing impairment in humans.	/pubmed/22133279	Hwang JH, Chen JC, Hsu CJ, Yang WS, Liu TC.	Neurobiol Aging. 2011 Nov 29. [Epub ahead of print]	Neurobiol Aging. 2011	PubMed	citation	PMID:22133279	pubmed	22133279	create date:2011/12/03 | first author:Hwang JH
Amyloid-β oligomers stimulate microglia through a tyrosine kinase dependent mechanism.	/pubmed/22133278	Dhawan G, Floden AM, Combs CK.	Neurobiol Aging. 2011 Nov 29. [Epub ahead of print]	Neurobiol Aging. 2011	PubMed	citation	PMID:22133278	pubmed	22133278	create date:2011/12/03 | first author:Dhawan G
Pitavastatin decreases tau levels via the inactivation of Rho/ROCK.	/pubmed/22133277	Hamano T, Yen SH, Gendron T, Ko LW, Kuriyama M.	Neurobiol Aging. 2011 Nov 29. [Epub ahead of print]	Neurobiol Aging. 2011	PubMed	citation	PMID:22133277	pubmed	22133277	create date:2011/12/03 | first author:Hamano T
Selective white matter abnormalities in a novel rat model of vascular dementia.	/pubmed/22133276	Kitamura A, Fujita Y, Oishi N, Kalaria RN, Washida K, Maki T, Okamoto Y, Hase Y, Yamada M, Takahashi J, Ito H, Tomimoto H, Fukuyama H, Takahashi R, Ihara M.	Neurobiol Aging. 2011 Nov 29. [Epub ahead of print]	Neurobiol Aging. 2011	PubMed	citation	PMID:22133276	pubmed	22133276	create date:2011/12/03 | first author:Kitamura A
Granulin mutation drives brain damage and reorganization from preclinical to symptomatic FTLD.	/pubmed/22130207	Borroni B, Alberici A, Cercignani M, Premi E, Serra L, Cerini C, Cosseddu M, Pettenati C, Turla M, Archetti S, Gasparotti R, Caltagirone C, Padovani A, Bozzali M.	Neurobiol Aging. 2011 Nov 28. [Epub ahead of print]	Neurobiol Aging. 2011	PubMed	citation	PMID:22130207	pubmed	22130207	create date:2011/12/02 | first author:Borroni B
Abnormal temporal dynamics of visual attention in Alzheimer's disease and in dementia with Lewy bodies.	/pubmed/22130206	Peters F, Ergis AM, Gauthier S, Dieudonné B, Verny M, Jolicoeur P, Belleville S.	Neurobiol Aging. 2011 Nov 28. [Epub ahead of print]	Neurobiol Aging. 2011	PubMed	citation	PMID:22130206	pubmed	22130206	create date:2011/12/02 | first author:Peters F
The Arctic amyloid-β precursor protein (AβPP) mutation results in distinct plaques and accumulation of N- and C-truncated Aβ	/pubmed/22118948	Philipson O, Lord A, Lalowski M, Soliymani R, Baumann M, Thyberg J, Bogdanovic N, Olofsson T, Tjernberg LO, Ingelsson M, Lannfelt L, Kalimo H, Nilsson LN.	Neurobiol Aging. 2011 Nov 26. [Epub ahead of print]	Neurobiol Aging. 2011	PubMed	citation	PMID:22118948	pubmed	22118948	create date:2011/11/29 | first author:Philipson O
Age-related degeneration of corpus callosum in the 90+ years measured with stereology.	/pubmed/22118947	Hou J, Pakkenberg B.	Neurobiol Aging. 2011 Nov 25. [Epub ahead of print]	Neurobiol Aging. 2011	PubMed	citation	PMID:22118947	pubmed	22118947	create date:2011/11/29 | first author:Hou J
Alternative splicing of mRNA in the molecular pathology of neurodegenerative diseases.	/pubmed/22118946	Mills JD, Janitz M.	Neurobiol Aging. 2011 Nov 25. [Epub ahead of print]	Neurobiol Aging. 2011	PubMed	citation	PMID:22118946	pubmed	22118946	create date:2011/11/29 | first author:Mills JD
Microbleeds relate to altered amyloid-beta metabolism in Alzheimer's disease.	/pubmed/22118945	Goos JD, Teunissen CE, Veerhuis R, Verwey NA, Barkhof F, Blankenstein MA, Scheltens P, van der Flier WM.	Neurobiol Aging. 2011 Nov 25. [Epub ahead of print]	Neurobiol Aging. 2011	PubMed	citation	PMID:22118945	pubmed	22118945	create date:2011/11/29 | first author:Goos JD
Young Alzheimer patients show distinct regional changes of oscillatory brain dynamics.	/pubmed/22118944	de Waal H, Stam CJ, de Haan W, van Straaten EC, Scheltens P, van der Flier WM.	Neurobiol Aging. 2011 Nov 25. [Epub ahead of print]	Neurobiol Aging. 2011	PubMed	citation	PMID:22118944	pubmed	22118944	create date:2011/11/29 | first author:de Waal H
DLB and PDD: a role for mutations in dementia and Parkinson disease genes?	/pubmed/22118943	Meeus B, Verstraeten A, Crosiers D, Engelborghs S, Van den Broeck M, Mattheijssens M, Peeters K, Corsmit E, Elinck E, Pickut B, Vandenberghe R, Cras P, De Deyn PP, Van Broeckhoven C, Theuns J.	Neurobiol Aging. 2012 Mar;33(3):629.e5-629.e18. Epub 2011 Nov 26.	Neurobiol Aging. 2012	PubMed	citation	PMID:22118943	pubmed	22118943	create date:2011/11/29 | first author:Meeus B
Alterations in the histaminergic system in the substantia nigra and striatum of Parkinson's patients: a postmortem study.	/pubmed/22118942	Shan L, Bossers K, Luchetti S, Balesar R, Lethbridge N, Chazot PL, Bao AM, Swaab DF.	Neurobiol Aging. 2011 Nov 25. [Epub ahead of print]	Neurobiol Aging. 2011	PubMed	citation	PMID:22118942	pubmed	22118942	create date:2011/11/29 | first author:Shan L
UNC13A is a modifier of survival in amyotrophic lateral sclerosis.	/pubmed/22118904	Diekstra FP, van Vught PW, van Rheenen W, Koppers M, Pasterkamp RJ, van Es MA, Schelhaas HJ, de Visser M, Robberecht W, Van Damme P, Andersen PM, van den Berg LH, Veldink JH.	Neurobiol Aging. 2012 Mar;33(3):630.e3-8. Epub 2011 Nov 25.	Neurobiol Aging. 2012	PubMed	citation	PMID:22118904	pubmed	22118904	create date:2011/11/29 | first author:Diekstra FP
Effect of melatonin on α-synuclein self-assembly and cytotoxicity.	/pubmed/22118903	Ono K, Mochizuki H, Ikeda T, Nihira T, Takasaki JI, Teplow DB, Yamada M.	Neurobiol Aging. 2011 Nov 23. [Epub ahead of print]	Neurobiol Aging. 2011	PubMed	citation	PMID:22118903	pubmed	22118903	create date:2011/11/29 | first author:Ono K
Title	URL	Description	Details	ShortDetails	Resource	Type	Identifiers	Db	EntrezUID	Properties
Accumulation of insoluble forms of FUS protein correlates with toxicity in Drosophila.	/pubmed/22118902	Miguel L, Avequin T, Delarue M, Feuillette S, Frébourg T, Campion D, Lecourtois M.	Neurobiol Aging. 2011 Nov 23. [Epub ahead of print]	Neurobiol Aging. 2011	PubMed	citation	PMID:22118902	pubmed	22118902	create date:2011/11/29 | first author:Miguel L
Are individual differences in rates of aging greater at older ages?	/pubmed/22104734	Salthouse TA.	Neurobiol Aging. 2011 Nov 18. [Epub ahead of print]	Neurobiol Aging. 2011	PubMed	citation	PMID:22104734	pubmed	22104734	create date:2011/11/23 | first author:Salthouse TA
Combined age- and trauma-related proteomic changes in rat neocortex: a basis for brain vulnerability.	/pubmed/22088680	Mehan ND, Strauss KI.	Neurobiol Aging. 2011 Nov 14. [Epub ahead of print]	Neurobiol Aging. 2011	PubMed	citation	PMID:22088680	pubmed	22088680	create date:2011/11/18 | first author:Mehan ND
The nature of memory failure in mild cognitive impairment: examining association with neurobiological markers and effect of progression.	/pubmed/22088679	Villeneuve S, Belleville S.	Neurobiol Aging. 2011 Nov 14. [Epub ahead of print]	Neurobiol Aging. 2011	PubMed	citation	PMID:22088679	pubmed	22088679	create date:2011/11/18 | first author:Villeneuve S
Increased regional cerebral glucose uptake in an APP/PS1 model of Alzheimer's disease.	/pubmed/22079157	Poisnel G, Hérard AS, El Tannir El Tayara N, Bourrin E, Volk A, Kober F, Delatour B, Delzescaux T, Debeir T, Rooney T, Benavides J, Hantraye P, Dhenain M.	Neurobiol Aging. 2011 Nov 11. [Epub ahead of print]	Neurobiol Aging. 2011	PubMed	citation	PMID:22079157	pubmed	22079157	create date:2011/11/15 | first author:Poisnel G
C1824T mutation in the LMNA gene has no association with senile cataract.	/pubmed/22079058	Sadikov T, Simon AJ, Avraham-Lubin BC, Dratviman-Storobinsky O, Cohen Y, Goldenberg-Cohen N.	Neurobiol Aging. 2011 Nov 10. [Epub ahead of print]	Neurobiol Aging. 2011	PubMed	citation	PMID:22079058	pubmed	22079058	create date:2011/11/15 | first author:Sadikov T
VCP mutations in familial and sporadic amyotrophic lateral sclerosis.	/pubmed/22078486	Koppers M, van Blitterswijk MM, Vlam L, Rowicka PA, van Vught PW, Groen EJ, Spliet WG, Engelen-Lee J, Schelhaas HJ, de Visser M, van der Kooi AJ, van der Pol WL, Pasterkamp RJ, Veldink JH, van den Berg LH.	Neurobiol Aging. 2011 Nov 9. [Epub ahead of print]	Neurobiol Aging. 2011	PubMed	citation	PMID:22078486	pubmed	22078486	create date:2011/11/15 | first author:Koppers M
Coronary risk correlates with cerebral amyloid deposition.	/pubmed/22078485	Reed BR, Marchant NL, Jagust WJ, Decarli CC, Mack W, Chui HC.	Neurobiol Aging. 2011 Nov 9. [Epub ahead of print]	Neurobiol Aging. 2011	PubMed	citation	PMID:22078485	pubmed	22078485	create date:2011/11/15 | first author:Reed BR
No association of ALOX5AP polymorphisms with risk of MRI-defined brain infarcts.	/pubmed/22074807	Barral S, Fernández-Cadenas I, Bis JC, Montaner J, Ikram AM, Launer LJ, Fornage M, Schmidt H, Brickman AM, Seshadri S, Mayeux R.	Neurobiol Aging. 2012 Mar;33(3):629.e1-3. Epub 2011 Nov 9.	Neurobiol Aging. 2012	PubMed	citation	PMID:22074807	pubmed	22074807	create date:2011/11/15 | first author:Barral S
Age-associated loss of selectivity in human olfactory sensory neurons.	/pubmed/22074806	Rawson NE, Gomez G, Cowart BJ, Kriete A, Pribitkin E, Restrepo D.	Neurobiol Aging. 2011 Nov 8. [Epub ahead of print]	Neurobiol Aging. 2011	PubMed	citation	PMID:22074806	pubmed	22074806	create date:2011/11/15 | first author:Rawson NE
The age-related deficit in LTP is associated with changes in perfusion and blood-brain barrier permeability.	/pubmed/22071124	Blau CW, Cowley TR, O'Sullivan J, Grehan B, Browne TC, Kelly L, Birch A, Murphy N, Kelly AM, Kerskens CM, Lynch MA.	Neurobiol Aging. 2011 Nov 7. [Epub ahead of print]	Neurobiol Aging. 2011	PubMed	citation	PMID:22071124	pubmed	22071124	create date:2011/11/11 | first author:Blau CW
Steroid and nonsteroidal anti-inflammatory drugs, cognitive decline, and dementia.	/pubmed/22071123	Ancelin ML, Carrière I, Helmer C, Rouaud O, Pasquier F, Berr C, Chaudieu I, Ritchie K.	Neurobiol Aging. 2011 Nov 7. [Epub ahead of print]	Neurobiol Aging. 2011	PubMed	citation	PMID:22071123	pubmed	22071123	create date:2011/11/11 | first author:Ancelin ML
Salubrinal attenuates β-amyloid-induced neuronal death and microglial activation by inhibition of the NF-κB pathway.	/pubmed/22056200	Huang X, Chen Y, Zhang H, Ma Q, Zhang YW, Xu H.	Neurobiol Aging. 2011 Nov 4. [Epub ahead of print]	Neurobiol Aging. 2011	PubMed	citation	PMID:22056200	pubmed	22056200	create date:2011/11/08 | first author:Huang X
Education halves the risk of dementia due to apolipoprotein ε4 allele: a collaborative study from the Swedish Brain Power initiative.	/pubmed/22056199	Wang HX, Gustafson DR, Kivipelto M, Pedersen NL, Skoog I, Windblad B, Fratiglioni L.	Neurobiol Aging. 2011 Nov 4. [Epub ahead of print]	Neurobiol Aging. 2011	PubMed	citation	PMID:22056199	pubmed	22056199	create date:2011/11/08 | first author:Wang HX
FUS mutations in sporadic amyotrophic lateral sclerosis: Clinical and genetic analysis.	/pubmed/22055719	Sproviero W, La Bella V, Mazzei R, Valentino P, Rodolico C, Simone IL, Logroscino G, Ungaro C, Magariello A, Patitucci A, Tedeschi G, Spataro R, Condino F, Bono F, Citrigno L, Monsurrò MR, Muglia M, Gambardella A, Quattrone A, Conforti FL.	Neurobiol Aging. 2011 Nov 3. [Epub ahead of print]	Neurobiol Aging. 2011	PubMed	citation	PMID:22055719	pubmed	22055719	create date:2011/11/08 | first author:Sproviero W
Healthy aging attenuates task-related specialization in the human medial temporal lobe.	/pubmed/22054872	Ramsøy TZ, Liptrot MG, Skimminge A, Lund TE, Sidaros K, Christensen MS, Baaré W, Paulson OB, Jernigan TL, Siebner HR.	Neurobiol Aging. 2011 Nov 2. [Epub ahead of print]	Neurobiol Aging. 2011	PubMed	citation	PMID:22054872	pubmed	22054872	create date:2011/11/08 | first author:Ramsøy TZ
GSPE interferes with tau aggregation in vivo: implication for treating tauopathy.	/pubmed/22054871	Santa-Maria I, Diaz-Ruiz C, Ksiezak-Reding H, Chen A, Ho L, Wang J, Pasinetti GM.	Neurobiol Aging. 2011 Nov 3. [Epub ahead of print]	Neurobiol Aging. 2011	PubMed	citation	PMID:22054871	pubmed	22054871	create date:2011/11/08 | first author:Santa-Maria I
A genome-wide scan for common variants affecting the rate of age-related cognitive decline.	/pubmed/22054870	De Jager PL, Shulman JM, Chibnik LB, Keenan BT, Raj T, Wilson RS, Yu L, Leurgans SE, Tran D, Aubin C, Anderson CD, Biffi A, Corneveaux JJ, Huentelman MJ; Alzheimer's Disease Neuroimaging Initiative, Rosand J, Daly MJ, Myers AJ, Reiman EM, Bennett DA, Evans DA.	Neurobiol Aging. 2011 Nov 3. [Epub ahead of print]	Neurobiol Aging. 2011	PubMed	citation	PMID:22054870	pubmed	22054870	create date:2011/11/08 | first author:De Jager PL
Aβ-induced formation of autophagosomes is mediated by RAGE-CaMKKβ-AMPK signaling.	/pubmed/22048125	Son SM, Jung ES, Shin HJ, Byun J, Mook-Jung I.	Neurobiol Aging. 2011 Oct 31. [Epub ahead of print]	Neurobiol Aging. 2011	PubMed	citation	PMID:22048125	pubmed	22048125	create date:2011/11/04 | first author:Son SM
Cerebrovascular disease, beta-amyloid, and cognition in aging.	/pubmed/22048124	Marchant NL, Reed BR, Decarli CS, Madison CM, Weiner MW, Chui HC, Jagust WJ.	Neurobiol Aging. 2011 Oct 31. [Epub ahead of print]	Neurobiol Aging. 2011	PubMed	citation	PMID:22048124	pubmed	22048124	create date:2011/11/04 | first author:Marchant NL
In vivo P2X7 inhibition reduces amyloid plaques in Alzheimer's disease through GSK3β and secretases.	/pubmed/22048123	Diaz-Hernandez JI, Gomez-Villafuertes R, León-Otegui M, Hontecillas-Prieto L, Del Puerto A, Trejo JL, Lucas JJ, Garrido JJ, Gualix J, Miras-Portugal MT, Diaz-Hernandez M.	Neurobiol Aging. 2011 Nov 1. [Epub ahead of print]	Neurobiol Aging. 2011	PubMed	citation	PMID:22048123	pubmed	22048123	create date:2011/11/04 | first author:Diaz-Hernandez JI
Hypoxia-inducible factor-1 alpha regulates prion protein expression to protect against neuron cell damage.	/pubmed/22036844	Jeong JK, Seo JS, Moon MH, Lee YJ, Seol JW, Park SY.	Neurobiol Aging. 2011 Oct 28. [Epub ahead of print]	Neurobiol Aging. 2011	PubMed	citation	PMID:22036844	pubmed	22036844	create date:2011/11/01 | first author:Jeong JK
Rescue of cognitive aging by long-lasting environmental enrichment exposure initiated before median lifespan.	/pubmed/22035592	Freret T, Billard JM, Schumann-Bard P, Dutar P, Dauphin F, Boulouard M, Bouet V.	Neurobiol Aging. 2011 Oct 27. [Epub ahead of print]	Neurobiol Aging. 2011	PubMed	citation	PMID:22035592	pubmed	22035592	create date:2011/11/01 | first author:Freret T
Glycosaminoglycans from aged human hippocampus have altered capacities to regulate trophic factors activities but not Aβ42 peptide toxicity.	/pubmed/22035591	Huynh MB, Villares J, Sepúlveda Díaz JE, Christiaans S, Carpentier G, Ouidja MO, Sissoeff L, Raisman-Vozari R, Papy-Garcia D.	Neurobiol Aging. 2011 Oct 27. [Epub ahead of print]	Neurobiol Aging. 2011	PubMed	citation	PMID:22035591	pubmed	22035591	create date:2011/11/01 | first author:Huynh MB
Cortical peroxynitration of nerve growth factor in aged and cognitively impaired rats.	/pubmed/22035590	Bruno MA, Cuello AC.	Neurobiol Aging. 2011 Oct 27. [Epub ahead of print]	Neurobiol Aging. 2011	PubMed	citation	PMID:22035590	pubmed	22035590	create date:2011/11/01 | first author:Bruno MA
Ataxin-2 polyQ expansions in FTLD-ALS spectrum disorders in Flanders-Belgian cohorts.	/pubmed/22035589	Van Langenhove T, van der Zee J, Engelborghs S, Vandenberghe R, Santens P, Van den Broeck M, Mattheijssens M, Peeters K, Nuytten D, Cras P, De Deyn PP, De Jonghe P, Cruts M, Van Broeckhoven C.	Neurobiol Aging. 2011 Oct 27. [Epub ahead of print]	Neurobiol Aging. 2011	PubMed	citation	PMID:22035589	pubmed	22035589	create date:2011/11/01 | first author:Van Langenhove T
Microglia-inhibiting activity of Parkinson's disease drug amantadine.	/pubmed/22035588	Kim JH, Lee HW, Hwang J, Kim J, Lee MJ, Han HS, Lee WH, Suk K.	Neurobiol Aging. 2011 Oct 27. [Epub ahead of print]	Neurobiol Aging. 2011	PubMed	citation	PMID:22035588	pubmed	22035588	create date:2011/11/01 | first author:Kim JH
Glutamatergic alterations and mitochondrial impairment in a murine model of Alzheimer disease.	/pubmed/22035587	Cassano T, Serviddio G, Gaetani S, Romano A, Dipasquale P, Cianci S, Bellanti F, Laconca L, Romano AD, Padalino I, Laferla FM, Nicoletti F, Cuomo V, Vendemiale G.	Neurobiol Aging. 2011 Oct 27. [Epub ahead of print]	Neurobiol Aging. 2011	PubMed	citation	PMID:22035587	pubmed	22035587	create date:2011/11/01 | first author:Cassano T
Brain regional angiogenic potential at the neurovascular unit during normal aging.	/pubmed/22019053	Murugesan N, Demarest TG, Madri JA, Pachter JS.	Neurobiol Aging. 2011 Oct 20. [Epub ahead of print]	Neurobiol Aging. 2011	PubMed	citation	PMID:22019053	pubmed	22019053	create date:2011/10/25 | first author:Murugesan N
DJ-1 and αSYN in LRRK2 CSF do not correlate with striatal dopaminergic function.	/pubmed/22019052	Shi M, Furay AR, Sossi V, Aasly JO, Armaly J, Wang Y, Wszolek ZK, Uitti RJ, Hasegawa K, Yokoyama T, Zabetian CP, Leverenz JB, Stoessl AJ, Zhang J.	Neurobiol Aging. 2011 Oct 20. [Epub ahead of print]	Neurobiol Aging. 2011	PubMed	citation	PMID:22019052	pubmed	22019052	create date:2011/10/25 | first author:Shi M
Multimodality imaging characteristics of dementia with Lewy bodies.	/pubmed/22018896	Kantarci K, Lowe VJ, Boeve BF, Weigand SD, Senjem ML, Przybelski SA, Dickson DW, Parisi JE, Knopman DS, Smith GE, Ferman TJ, Petersen RC, Jack CR Jr.	Neurobiol Aging. 2011 Oct 20. [Epub ahead of print]	Neurobiol Aging. 2011	PubMed	citation	PMID:22018896	pubmed	22018896	create date:2011/10/25 | first author:Kantarci K
Age-related changes in the topological architecture of the brain during hand grip.	/pubmed/22015314	Park CH, Boudrias MH, Rossiter H, Ward NS.	Neurobiol Aging. 2011 Oct 17. [Epub ahead of print]	Neurobiol Aging. 2011	PubMed	citation	PMID:22015314	pubmed	22015314	create date:2011/10/22 | first author:Park CH
PGE(2) EP1 receptor exacerbated neurotoxicity in a mouse model of cerebral ischemia and Alzheimer's disease.	/pubmed/22015313	Zhen G, Kim YT, Li RC, Yocum J, Kapoor N, Langer J, Dobrowolski P, Maruyama T, Narumiya S, Doré S.	Neurobiol Aging. 2011 Oct 17. [Epub ahead of print]	Neurobiol Aging. 2011	PubMed	citation	PMID:22015313	pubmed	22015313	create date:2011/10/22 | first author:Zhen G
Growth hormone modulates hippocampal excitatory synaptic transmission and plasticity in old rats.	/pubmed/22015312	Molina DP, Ariwodola OJ, Linville C, Sonntag WE, Weiner JL, Brunso-Bechtold JK, Adams MM.	Neurobiol Aging. 2011 Oct 17. [Epub ahead of print]	Neurobiol Aging. 2011	PubMed	citation	PMID:22015312	pubmed	22015312	create date:2011/10/22 | first author:Molina DP
Mutation analysis of the optineurin gene in familial amyotrophic lateral sclerosis.	/pubmed/22015311	Solski JA, Williams KL, Yang S, Nicholson GA, Blair IP.	Neurobiol Aging. 2012 Jan;33(1):210.e9-10. Epub 2011 Oct 19.	Neurobiol Aging. 2012	PubMed	citation	PMID:22015311	pubmed	22015311	create date:2011/10/22 | first author:Solski JA
C/EBPβ expression in activated microglia in amyotrophic lateral sclerosis.	/pubmed/22015310	Valente T, Mancera P, Tusell JM, Serratosa J, Saura J.	Neurobiol Aging. 2011 Oct 17. [Epub ahead of print]	Neurobiol Aging. 2011	PubMed	citation	PMID:22015310	pubmed	22015310	create date:2011/10/22 | first author:Valente T
MTHFR (677 and 1298) and IL-6-174 G/C genes in pathogenesis of Alzheimer's and vascular dementia and their epistatic interaction.	/pubmed/22015309	Mansoori N, Tripathi M, Luthra K, Alam R, Lakshmy R, Sharma S, Arulselvi S, Parveen S, Mukhopadhyay AK.	Neurobiol Aging. 2011 Oct 17. [Epub ahead of print]	Neurobiol Aging. 2011	PubMed	citation	PMID:22015309	pubmed	22015309	create date:2011/10/22 | first author:Mansoori N
Polymorphisms of CR1, CLU and PICALM confer susceptibility of Alzheimer's disease in a southern Chinese population.	/pubmed/22015308	Chen LH, Kao PY, Fan YH, Ho DT, Chan CS, Yik PY, Ha JC, Chu LW, Song YQ.	Neurobiol Aging. 2012 Jan;33(1):210.e1-7. Epub 2011 Oct 19.	Neurobiol Aging. 2012	PubMed	citation	PMID:22015308	pubmed	22015308	create date:2011/10/22 | first author:Chen LH
Early development of social deficits in APP and APP-PS1 mice.	/pubmed/22014620	Pietropaolo S, Delage P, Lebreton F, Crusio WE, Cho YH.	Neurobiol Aging. 2011 Oct 18. [Epub ahead of print]	Neurobiol Aging. 2011	PubMed	citation	PMID:22014620	pubmed	22014620	create date:2011/10/22 | first author:Pietropaolo S
Structural brain changes and cognition in relation to markers of vascular dysfunction.	/pubmed/22014619	Miralbell J, Soriano JJ, Spulber G, López-Cancio E, Arenillas JF, Bargalló N, Galán A, Barrios MT, Cáceres C, Alzamora MT, Pera G, Kivipelto M, Wahlund LO, Dávalos A, Mataró M.	Neurobiol Aging. 2011 Oct 18. [Epub ahead of print]	Neurobiol Aging. 2011	PubMed	citation	PMID:22014619	pubmed	22014619	create date:2011/10/22 | first author:Miralbell J
Diffusion tensor imaging and mild parkinsonian signs in cerebral small vessel disease.	/pubmed/22000858	de Laat KF, van Norden AG, van Oudheusden LJ, van Uden IW, Norris DG, Zwiers MP, de Leeuw FE.	Neurobiol Aging. 2011 Oct 13. [Epub ahead of print]	Neurobiol Aging. 2011	PubMed	citation	PMID:22000858	pubmed	22000858	create date:2011/10/18 | first author:de Laat KF
Longitudinal changes of cortical morphology in CADASIL.	/pubmed/22000857	Jouvent E, Mangin JF, Duchesnay E, Porcher R, Düring M, Mewald Y, Guichard JP, Hervé D, Reyes S, Zieren N, Dichgans M, Chabriat H.	Neurobiol Aging. 2011 Oct 14. [Epub ahead of print]	Neurobiol Aging. 2011	PubMed	citation	PMID:22000857	pubmed	22000857	create date:2011/10/18 | first author:Jouvent E
Brain activation disturbance for target detection in patients with mild cognitive impairment: an fMRI study.	/pubmed/21993055	Staffen W, Ladurner G, Höller Y, Bergmann J, Aichhorn M, Golaszewski S, Kronbichler M.	Neurobiol Aging. 2011 Oct 10. [Epub ahead of print]	Neurobiol Aging. 2011	PubMed	citation	PMID:21993055	pubmed	21993055	create date:2011/10/14 | first author:Staffen W
Clinical trial methodologies for disease-modifying therapeutic approaches.	/pubmed/21983242	Aisen PS.	Neurobiol Aging. 2011 Dec;32 Suppl 1:S64-6. Epub 2011 Oct 8.	Neurobiol Aging. 2011	PubMed	citation	PMID:21983242	pubmed	21983242	create date:2011/10/11 | first author:Aisen PS
Fluorodeoxyglucose positron emission tomography: emerging roles in the evaluation of putative Alzheimer's disease-modifying treatments.	/pubmed/21983241	Reiman EM; Alzheimer's Disease Biomarkers Working Group for the Alliance for Aging Research.	Neurobiol Aging. 2011 Dec;32 Suppl 1:S44-7. Epub 2011 Oct 7.	Neurobiol Aging. 2011	PubMed	citation	PMID:21983241	pubmed	21983241	create date:2011/10/11 | first author:Reiman EM
Low-dose pterostilbene, but not resveratrol, is a potent neuromodulator in aging and Alzheimer's disease.	/pubmed/21982274	Chang J, Rimando A, Pallas M, Camins A, Porquet D, Reeves J, Shukitt-Hale B, Smith MA, Joseph JA, Casadesus G.	Neurobiol Aging. 2011 Oct 7. [Epub ahead of print]	Neurobiol Aging. 2011	PubMed	citation	PMID:21982274	pubmed	21982274	create date:2011/10/11 | first author:Chang J
Rosiglitazone enhances learning, place cell activity, and synaptic plasticity in middle-aged rats.	/pubmed/21975308	Wang BW, Hok V, Della-Chiesa A, Callaghan C, Barlow S, Tsanov M, Bechara R, Irving E, Virley DJ, Upton N, O'Mara SM.	Neurobiol Aging. 2011 Oct 3. [Epub ahead of print]	Neurobiol Aging. 2011	PubMed	citation	PMID:21975308	pubmed	21975308	create date:2011/10/07 | first author:Wang BW
Paired-pulse afferent modulation of TMS responses reveals a selective decrease in short latency afferent inhibition with age.	/pubmed/21958964	Young-Bernier M, Davidson PS, Tremblay F.	Neurobiol Aging. 2011 Sep 27. [Epub ahead of print]	Neurobiol Aging. 2011	PubMed	citation	PMID:21958964	pubmed	21958964	create date:2011/10/01 | first author:Young-Bernier M
Interaction between NH(2)-tau fragment and Aβ in Alzheimer's disease mitochondria contributes to the synaptic deterioration.	/pubmed/21958963	Amadoro G, Corsetti V, Atlante A, Florenzano F, Capsoni S, Bussani R, Mercanti D, Calissano P.	Neurobiol Aging. 2011 Sep 27. [Epub ahead of print]	Neurobiol Aging. 2011	PubMed	citation	PMID:21958963	pubmed	21958963	create date:2011/10/01 | first author:Amadoro G
Plasma β amyloid and the risk of Alzheimer's disease in Down syndrome.	/pubmed/21958962	Coppus AM, Schuur M, Vergeer J, Janssens AC, Oostra BA, Verbeek MM, van Duijn CM.	Neurobiol Aging. 2011 Sep 27. [Epub ahead of print]	Neurobiol Aging. 2011	PubMed	citation	PMID:21958962	pubmed	21958962	create date:2011/10/01 | first author:Coppus AM
Title	URL	Description	Details	ShortDetails	Resource	Type	Identifiers	Db	EntrezUID	Properties
The neuroprotective enzyme CYP2D6 increases in the brain with age and is lower in Parkinson's disease patients.	/pubmed/21958961	Mann A, Miksys SL, Gaedigk A, Kish SJ, Mash DC, Tyndale RF.	Neurobiol Aging. 2011 Sep 27. [Epub ahead of print]	Neurobiol Aging. 2011	PubMed	citation	PMID:21958961	pubmed	21958961	create date:2011/10/01 | first author:Mann A
White matter lesions and brain gray matter volume in cognitively normal elders.	/pubmed/21943959	Raji CA, Lopez OL, Kuller LH, Carmichael OT, Longstreth WT Jr, Gach HM, Boardman J, Bernick CB, Thompson PM, Becker JT.	Neurobiol Aging. 2011 Sep 22. [Epub ahead of print]	Neurobiol Aging. 2011	PubMed	citation	PMID:21943959	pubmed	21943959	create date:2011/09/29 | first author:Raji CA
FUS and TDP43 genetic variability in FTD and CBS.	/pubmed/21943958	Huey ED, Ferrari R, Moreno JH, Jensen C, Morris CM, Potocnik F, Kalaria RN, Tierney M, Wassermann EM, Hardy J, Grafman J, Momeni P.	Neurobiol Aging. 2011 Sep 23. [Epub ahead of print]	Neurobiol Aging. 2011	PubMed	citation	PMID:21943958	pubmed	21943958	create date:2011/09/29 | first author:Huey ED
No improvement after chronic ibuprofen treatment in the 5XFAD mouse model of Alzheimer's disease.	/pubmed/21943956	Hillmann A, Hahn S, Schilling S, Hoffmann T, Demuth HU, Bulic B, Schneider-Axmann T, Bayer TA, Weggen S, Wirths O.	Neurobiol Aging. 2011 Sep 21. [Epub ahead of print]	Neurobiol Aging. 2011	PubMed	citation	PMID:21943956	pubmed	21943956	create date:2011/09/29 | first author:Hillmann A
New mutations in MAPT gene causing frontotemporal lobar degeneration: biochemical and structural characterization.	/pubmed/21943955	Rossi G, Bastone A, Piccoli E, Mazzoleni G, Morbin M, Uggetti A, Giaccone G, Sperber S, Beeg M, Salmona M, Tagliavini F.	Neurobiol Aging. 2011 Sep 21. [Epub ahead of print]	Neurobiol Aging. 2011	PubMed	citation	PMID:21943955	pubmed	21943955	create date:2011/09/29 | first author:Rossi G
Detrimental effects of arachidonic acid and its metabolites in cellular and mouse models of Alzheimer's disease: structural insight.	/pubmed/21920632	Amtul Z, Uhrig M, Wang L, Rozmahel RF, Beyreuther K.	Neurobiol Aging. 2011 Sep 13. [Epub ahead of print]	Neurobiol Aging. 2011	PubMed	citation	PMID:21920632	pubmed	21920632	create date:2011/09/29 | first author:Amtul Z
The chromosome 9 ALS and FTD locus is probably derived from a single founder.	/pubmed/21925771	Mok K, Traynor BJ, Schymick J, Tienari PJ, Laaksovirta H, Peuralinna T, Myllykangas L, Chiò A, Shatunov A, Boeve BF, Boxer AL, DeJesus-Hernandez M, Mackenzie IR, Waite A, Williams N, Morris HR, Simón-Sánchez J, van Swieten JC, Heutink P, Restagno G, Mora G, Morrison KE, et al.	Neurobiol Aging. 2012 Jan;33(1):209.e3-8. Epub 2011 Sep 16.	Neurobiol Aging. 2012	PubMed	citation	PMID:21925771	pubmed	21925771	create date:2011/09/20 | first author:Mok K
Premenopausal hysterectomy is associated with increased brain ferritin iron.	/pubmed/21925770	Tishler TA, Raven EP, Lu PH, Altshuler LL, Bartzokis G.	Neurobiol Aging. 2011 Sep 16. [Epub ahead of print]	Neurobiol Aging. 2011	PubMed	citation	PMID:21925770	pubmed	21925770	create date:2011/09/20 | first author:Tishler TA
Mitochondrial DNA deletions cause the biochemical defect observed in Alzheimer's disease.	/pubmed/21925769	Krishnan KJ, Ratnaike TE, Gruyter HL, Jaros E, Turnbull DM.	Neurobiol Aging. 2011 Sep 16. [Epub ahead of print]	Neurobiol Aging. 2011	PubMed	citation	PMID:21925769	pubmed	21925769	create date:2011/09/20 | first author:Krishnan KJ
Mutational analysis of the VCP gene in Parkinson's disease.	/pubmed/21920633	Majounie E, Traynor BJ, Chiò A, Restagno G, Mandrioli J, Benatar M, Taylor JP, Singleton AB.	Neurobiol Aging. 2012 Jan;33(1):209.e1-2. Epub 2011 Sep 13.	Neurobiol Aging. 2012	PubMed	citation	PMID:21920633	pubmed	21920633	create date:2011/09/17 | first author:Majounie E
APOE ε4 differentially influences change in memory performance depending on age. The SMART-MR study.	/pubmed/21908077	Jochemsen HM, Muller M, van der Graaf Y, Geerlings MI.	Neurobiol Aging. 2011 Sep 9. [Epub ahead of print]	Neurobiol Aging. 2011	PubMed	citation	PMID:21908077	pubmed	21908077	create date:2011/09/13 | first author:Jochemsen HM
Aging and infection reduce expression of specific brain-derived neurotrophic factor mRNAs in hippocampus.	/pubmed/21907460	Chapman TR, Barrientos RM, Ahrendsen JT, Hoover JM, Maier SF, Patterson SL.	Neurobiol Aging. 2011 Sep 8. [Epub ahead of print]	Neurobiol Aging. 2011	PubMed	citation	PMID:21907460	pubmed	21907460	create date:2011/09/13 | first author:Chapman TR
Cortical asymmetries in normal, mild cognitive impairment, and Alzheimer's disease.	/pubmed/21907459	Kim JH, Lee JW, Kim GH, Roh JH, Kim MJ, Seo SW, Kim ST, Jeon S, Lee JM, Heilman KM, Na DL.	Neurobiol Aging. 2011 Sep 8. [Epub ahead of print]	Neurobiol Aging. 2011	PubMed	citation	PMID:21907459	pubmed	21907459	create date:2011/09/13 | first author:Kim JH
Medial septal dysfunction by Aβ-induced KCNQ channel-block in glutamatergic neurons.	/pubmed/21907458	Leão RN, Colom LV, Borgius L, Kiehn O, Fisahn A.	Neurobiol Aging. 2011 Sep 8. [Epub ahead of print]	Neurobiol Aging. 2011	PubMed	citation	PMID:21907458	pubmed	21907458	create date:2011/09/13 | first author:Leão RN
Amyloid neuropathology in the single Arctic APP transgenic model affects interconnected brain regions.	/pubmed/21880397	Rönnbäck A, Sagelius H, Bergstedt KD, Näslund J, Westermark GT, Winblad B, Graff C.	Neurobiol Aging. 2011 Aug 29. [Epub ahead of print]	Neurobiol Aging. 2011	PubMed	citation	PMID:21880397	pubmed	21880397	create date:2011/09/02 | first author:Rönnbäck A
Hourly variability of cerebrospinal fluid biomarkers in Alzheimer's disease subjects and healthy older volunteers.	/pubmed/21880396	Slats D, Claassen JA, Spies PE, Borm G, Besse KT, Aalst WV, Tseng J, Sjögren MJ, Olde Rikkert MG, Verbeek MM.	Neurobiol Aging. 2011 Aug 29. [Epub ahead of print]	Neurobiol Aging. 2011	PubMed	citation	PMID:21880396	pubmed	21880396	create date:2011/09/02 | first author:Slats D
Aging impairs hippocampus-dependent long-term memory for object location in mice.	/pubmed/21872364	Wimmer ME, Hernandez PJ, Blackwell J, Abel T.	Neurobiol Aging. 2011 Aug 26. [Epub ahead of print]	Neurobiol Aging. 2011	PubMed	citation	PMID:21872364	pubmed	21872364	create date:2011/08/30 | first author:Wimmer ME
White matter fractional anisotropy predicts balance performance in older adults.	/pubmed/21872363	Van Impe A, Coxon JP, Goble DJ, Doumas M, Swinnen SP.	Neurobiol Aging. 2011 Aug 25. [Epub ahead of print]	Neurobiol Aging. 2011	PubMed	citation	PMID:21872363	pubmed	21872363	create date:2011/08/30 | first author:Van Impe A
Distinctive disruption patterns of white matter tracts in Alzheimer's disease with full diffusion tensor characterization.	/pubmed/21872362	Huang H, Fan X, Weiner M, Martin-Cook K, Xiao G, Davis J, Devous M, Rosenberg R, Diaz-Arrastia R.	Neurobiol Aging. 2011 Aug 26. [Epub ahead of print]	Neurobiol Aging. 2011	PubMed	citation	PMID:21872362	pubmed	21872362	create date:2011/08/30 | first author:Huang H
Astrocytes in aged nonhuman primate brain gray matter synthesize excess hyaluronan.	/pubmed/21872361	Cargill R, Kohama SG, Struve J, Su W, Banine F, Witkowski E, Back SA, Sherman LS.	Neurobiol Aging. 2011 Aug 26. [Epub ahead of print]	Neurobiol Aging. 2011	PubMed	citation	PMID:21872361	pubmed	21872361	create date:2011/08/30 | first author:Cargill R
No association of MTHFR c.677C>T variant with sporadic ALS in an Italian population.	/pubmed/21868135	Ricci C, Penco S, Benigni M, Mosca L, Tarlarini C, Lunetta C, Giannini F, Corbo M, Battistini S.	Neurobiol Aging. 2012 Jan;33(1):208.e7-8. Epub 2011 Aug 25.	Neurobiol Aging. 2012	PubMed	citation	PMID:21868135	pubmed	21868135	create date:2011/08/27 | first author:Ricci C
Resting-state fMRI changes in Alzheimer's disease and mild cognitive impairment.	/pubmed/21862179	Binnewijzend MA, Schoonheim MM, Sanz-Arigita E, Wink AM, van der Flier WM, Tolboom N, Adriaanse SM, Damoiseaux JS, Scheltens P, van Berckel BN, Barkhof F.	Neurobiol Aging. 2011 Aug 20. [Epub ahead of print]	Neurobiol Aging. 2011	PubMed	citation	PMID:21862179	pubmed	21862179	create date:2011/08/25 | first author:Binnewijzend MA
Brain tissue volumes by APOE genotype and leisure activity-the AGES-Reykjavik Study.	/pubmed/21856047	Hafsteinsdottir SH, Eiriksdottir G, Sigurdsson S, Aspelund T, Harris TB, Launer LJ, Gudnason V.	Neurobiol Aging. 2011 Aug 18. [Epub ahead of print]	Neurobiol Aging. 2011	PubMed	citation	PMID:21856047	pubmed	21856047	create date:2011/08/23 | first author:Hafsteinsdottir SH
3xTgAD mice exhibit altered behavior and elevated Aβ after chronic mild social stress.	/pubmed/21855175	Rothman SM, Herdener N, Camandola S, Texel SJ, Mughal MR, Cong WN, Martin B, Mattson MP.	Neurobiol Aging. 2011 Aug 18. [Epub ahead of print]	Neurobiol Aging. 2011	PubMed	citation	PMID:21855175	pubmed	21855175	create date:2011/08/23 | first author:Rothman SM
Sodium intake and physical activity impact cognitive maintenance in older adults: the NuAge Study.	/pubmed/21855174	Fiocco AJ, Shatenstein B, Ferland G, Payette H, Belleville S, Kergoat MJ, Morais JA, Greenwood CE.	Neurobiol Aging. 2011 Aug 18. [Epub ahead of print]	Neurobiol Aging. 2011	PubMed	citation	PMID:21855174	pubmed	21855174	create date:2011/08/23 | first author:Fiocco AJ
Cognitive response to estradiol in postmenopausal women is modified by high cortisol.	/pubmed/21855173	Baker LD, Asthana S, Cholerton BA, Wilkinson CW, Plymate SR, Green PS, Merriam GR, Fishel MA, Watson GS, Cherrier MM, Kletke ML, Mehta PD, Craft S.	Neurobiol Aging. 2011 Aug 18. [Epub ahead of print]	Neurobiol Aging. 2011	PubMed	citation	PMID:21855173	pubmed	21855173	create date:2011/08/23 | first author:Baker LD
Posterior cingulate atrophy and metabolic decline in early stage Alzheimer's disease.	/pubmed/21855172	Shima K, Matsunari I, Samuraki M, Chen WP, Yanase D, Noguchi-Shinohara M, Takeda N, Ono K, Yoshita M, Miyazaki Y, Matsuda H, Yamada M.	Neurobiol Aging. 2011 Aug 18. [Epub ahead of print]	Neurobiol Aging. 2011	PubMed	citation	PMID:21855172	pubmed	21855172	create date:2011/08/23 | first author:Shima K
A novel heterozygous nonsense mutation of the OPTN gene segregating in a Danish family with ALS.	/pubmed/21852022	Tümer Z, Bertelsen B, Gredal O, Magyari M, Nielsen KC, Lucamp, Grønskov K, Brøndum-Nielsen K.	Neurobiol Aging. 2012 Jan;33(1):208.e1-5. Epub 2011 Aug 26.	Neurobiol Aging. 2012	PubMed	citation	PMID:21852022	pubmed	21852022	create date:2011/08/20 | first author:Tümer Z
Altered regulation of tau phosphorylation in a mouse model of down syndrome aging.	/pubmed/21843906	Sheppard O, Plattner F, Rubin A, Slender A, Linehan JM, Brandner S, Tybulewicz VL, Fisher EM, Wiseman FK.	Neurobiol Aging. 2011 Aug 13. [Epub ahead of print]	Neurobiol Aging. 2011	PubMed	citation	PMID:21843906	pubmed	21843906	create date:2011/08/17 | first author:Sheppard O
Functional connectivity tracks clinical deterioration in Alzheimer's disease.	/pubmed/21840627	Damoiseaux JS, Prater KE, Miller BL, Greicius MD.	Neurobiol Aging. 2011 Aug 13. [Epub ahead of print]	Neurobiol Aging. 2011	PubMed	citation	PMID:21840627	pubmed	21840627	create date:2011/08/16 | first author:Damoiseaux JS
Blood pressure is associated with higher brain amyloid burden and lower glucose metabolism in healthy late middle-age persons.	/pubmed/21821316	Langbaum JB, Chen K, Launer LJ, Fleisher AS, Lee W, Liu X, Protas HD, Reeder SA, Bandy D, Yu M, Caselli RJ, Reiman EM.	Neurobiol Aging. 2011 Aug 6. [Epub ahead of print]	Neurobiol Aging. 2011	PubMed	citation	PMID:21821316	pubmed	21821316	create date:2011/08/09 | first author:Langbaum JB
Targeting NR2A-containing NMDA receptors reduces L-DOPA-induced dyskinesias.	/pubmed/21821315	Gardoni F, Sgobio C, Pendolino V, Calabresi P, Di Luca M, Picconi B.	Neurobiol Aging. 2011 Aug 5. [Epub ahead of print]	Neurobiol Aging. 2011	PubMed	citation	PMID:21821315	pubmed	21821315	create date:2011/08/09 | first author:Gardoni F
Extracellular progranulin protects cortical neurons from toxic insults by activating survival signaling.	/pubmed/21820214	Xu J, Xilouri M, Bruban J, Shioi J, Shao Z, Papazoglou I, Vekrellis K, Robakis NK.	Neurobiol Aging. 2011 Dec;32(12):2326.e5-16. Epub 2011 Aug 4.	Neurobiol Aging. 2011	PubMed	citation	PMID:21820214	pubmed	21820214	create date:2011/08/09 | first author:Xu J
Influence of late-life exposure to environmental enrichment or exercise on hippocampal function and CA1 senescent physiology.	/pubmed/21820213	Kumar A, Rani A, Tchigranova O, Lee WH, Foster TC.	Neurobiol Aging. 2011 Aug 3. [Epub ahead of print]	Neurobiol Aging. 2011	PubMed	citation	PMID:21820213	pubmed	21820213	create date:2011/08/09 | first author:Kumar A
TOMM40 poly-T repeat lengths, age of onset and psychosis risk in Alzheimer disease.	/pubmed/21820212	Chu SH, Roeder K, Ferrell RE, Devlin B, DeMichele-Sweet MA, Kamboh MI, Lopez OL, Sweet RA.	Neurobiol Aging. 2011 Dec;32(12):2328.e1-9. Epub 2011 Aug 5.	Neurobiol Aging. 2011	PubMed	citation	PMID:21820212	pubmed	21820212	create date:2011/08/09 | first author:Chu SH
Neuroprotection by neuropeptide Y in cell and animal models of Parkinson's disease.	/pubmed/21816512	Decressac M, Pain S, Chabeauti PY, Frangeul L, Thiriet N, Herzog H, Vergote J, Chalon S, Jaber M, Gaillard A.	Neurobiol Aging. 2011 Aug 2. [Epub ahead of print]	Neurobiol Aging. 2011	PubMed	citation	PMID:21816512	pubmed	21816512	create date:2011/08/06 | first author:Decressac M
Prion-like acceleration of a synucleinopathy in a transgenic mouse model.	/pubmed/21813214	Mougenot AL, Nicot S, Bencsik A, Morignat E, Verchère J, Lakhdar L, Legastelois S, Baron T.	Neurobiol Aging. 2011 Aug 1. [Epub ahead of print]	Neurobiol Aging. 2011	PubMed	citation	PMID:21813214	pubmed	21813214	create date:2011/08/05 | first author:Mougenot AL
Evidence for motor cortex dedifferentiation in older adults.	/pubmed/21813213	Bernard JA, Seidler RD.	Neurobiol Aging. 2011 Aug 1. [Epub ahead of print]	Neurobiol Aging. 2011	PubMed	citation	PMID:21813213	pubmed	21813213	create date:2011/08/05 | first author:Bernard JA
Hippocampal and ventricular changes in Parkinson's disease mild cognitive impairment.	/pubmed/21813212	Apostolova L, Alves G, Hwang KS, Babakchanian S, Bronnick KS, Larsen JP, Thompson PM, Chou YY, Tysnes OB, Vefring HK, Beyer MK.	Neurobiol Aging. 2011 Aug 1. [Epub ahead of print]	Neurobiol Aging. 2011	PubMed	citation	PMID:21813212	pubmed	21813212	create date:2011/08/05 | first author:Apostolova L
Regulation of β-amyloid level in the brain of rats with cerebrovascular hypoperfusion.	/pubmed/21813211	Liu H, Xing A, Wang X, Liu G, Li L.	Neurobiol Aging. 2011 Aug 1. [Epub ahead of print]	Neurobiol Aging. 2011	PubMed	citation	PMID:21813211	pubmed	21813211	create date:2011/08/05 | first author:Liu H
Resting state fMRI in Alzheimer's disease: beyond the default mode network.	/pubmed/21813210	Agosta F, Pievani M, Geroldi C, Copetti M, Frisoni GB, Filippi M.	Neurobiol Aging. 2011 Aug 1. [Epub ahead of print]	Neurobiol Aging. 2011	PubMed	citation	PMID:21813210	pubmed	21813210	create date:2011/08/05 | first author:Agosta F
Modeling regional vulnerability to Alzheimer pathology.	/pubmed/21803455	Royall DR, Palmer RF, Petrovitch H, Ross GW, Masaki K, White LR.	Neurobiol Aging. 2011 Jul 29. [Epub ahead of print]	Neurobiol Aging. 2011	PubMed	citation	PMID:21803455	pubmed	21803455	create date:2011/08/02 | first author:Royall DR
A patient carrying a homozygous p.A382T TARDBP missense mutation shows a syndrome including ALS, extrapyramidal symptoms, and FTD.	/pubmed/21803454	Borghero G, Floris G, Cannas A, Marrosu MG, Murru MR, Costantino E, Parish LD, Pugliatti M, Ticca A, Traynor BJ, Calvo A, Cammarosano S, Moglia C, Cistaro A, Brunetti M, Restagno G, Chiò A.	Neurobiol Aging. 2011 Dec;32(12):2327.e1-5. Epub 2011 Jul 30.	Neurobiol Aging. 2011	PubMed	citation	PMID:21803454	pubmed	21803454	create date:2011/08/02 | first author:Borghero G
The Met-allele of the BDNF Val66Met polymorphism enhances task switching in elderly.	/pubmed/21803453	Gajewski PD, Hengstler JG, Golka K, Falkenstein M, Beste C.	Neurobiol Aging. 2011 Dec;32(12):2327.e7-19. Epub 2011 Jul 30.	Neurobiol Aging. 2011	PubMed	citation	PMID:21803453	pubmed	21803453	create date:2011/08/02 | first author:Gajewski PD
Association of a citrate synthase missense mutation with age-related hearing loss in A/J mice.	/pubmed/21803452	Johnson KR, Gagnon LH, Longo-Guess C, Kane KL.	Neurobiol Aging. 2011 Jul 29. [Epub ahead of print]	Neurobiol Aging. 2011	PubMed	citation	PMID:21803452	pubmed	21803452	create date:2011/08/02 | first author:Johnson KR
Allopregnanolone restores hippocampal-dependent learning and memory and neural progenitor survival in aging 3xTgAD and nonTg mice.	/pubmed/21803451	Singh C, Liu L, Wang JM, Irwin RW, Yao J, Chen S, Henry S, Thompson RF, Brinton RD.	Neurobiol Aging. 2011 Jul 29. [Epub ahead of print]	Neurobiol Aging. 2011	PubMed	citation	PMID:21803451	pubmed	21803451	create date:2011/08/02 | first author:Singh C
The APP intracellular domain (AICD) potentiates ER stress-induced apoptosis.	/pubmed/21803450	Kögel D, Concannon CG, Müller T, König H, Bonner C, Poeschel S, Chang S, Egensperger R, Prehn JH.	Neurobiol Aging. 2011 Jul 29. [Epub ahead of print]	Neurobiol Aging. 2011	PubMed	citation	PMID:21803450	pubmed	21803450	create date:2011/08/02 | first author:Kögel D
Novel optineurin mutations in sporadic amyotrophic lateral sclerosis patients.	/pubmed/21802176	van Blitterswijk M, van Vught PW, van Es MA, Schelhaas HJ, van der Kooi AJ, de Visser M, Veldink JH, van den Berg LH.	Neurobiol Aging. 2011 Jul 27. [Epub ahead of print]	Neurobiol Aging. 2011	PubMed	citation	PMID:21802176	pubmed	21802176	create date:2011/08/02 | first author:van Blitterswijk M
Histamine N-methyltransferase Thr105Ile polymorphism is associated with Parkinson's disease.	/pubmed/21794955	Palada V, Terzić J, Mazzulli J, Bwala G, Hagenah J, Peterlin B, Hung AY, Klein C, Krainc D.	Neurobiol Aging. 2011 Jul 25. [Epub ahead of print]	Neurobiol Aging. 2011	PubMed	citation	PMID:21794955	pubmed	21794955	create date:2011/07/29 | first author:Palada V
Phosphorylation in the amino terminus of tau prevents inhibition of anterograde axonal transport.	/pubmed/21794954	Kanaan NM, Morfini G, Pigino G, Lapointe NE, Andreadis A, Song Y, Leitman E, Binder LI, Brady ST.	Neurobiol Aging. 2011 Jul 25. [Epub ahead of print]	Neurobiol Aging. 2011	PubMed	citation	PMID:21794954	pubmed	21794954	create date:2011/07/29 | first author:Kanaan NM
Title	URL	Description	Details	ShortDetails	Resource	Type	Identifiers	Db	EntrezUID	Properties
Aging impairs the control of prefrontal cortex on the release of corticosterone in response to stress and on memory consolidation.	/pubmed/21794953	Garrido P, De Blas M, Giné E, Santos A, Mora F.	Neurobiol Aging. 2011 Jul 25. [Epub ahead of print]	Neurobiol Aging. 2011	PubMed	citation	PMID:21794953	pubmed	21794953	create date:2011/07/29 | first author:Garrido P
Altered intrinsic neuronal excitability and reduced Na+ currents in a mouse model of Alzheimer's disease.	/pubmed/21794952	Brown JT, Chin J, Leiser SC, Pangalos MN, Randall AD.	Neurobiol Aging. 2011 Nov;32(11):2109.e1-14. Epub 2011 Jul 27.	Neurobiol Aging. 2011	PubMed	citation	PMID:21794952	pubmed	21794952	create date:2011/07/29 | first author:Brown JT
No evidence of substantia nigra telomere shortening in Parkinson's disease.	/pubmed/21794951	Hudson G, Faini D, Stutt A, Eccles M, Robinson L, Burn DJ, Chinnery PF.	Neurobiol Aging. 2011 Nov;32(11):2107.e3-5. Epub 2011 Jul 27.	Neurobiol Aging. 2011	PubMed	citation	PMID:21794951	pubmed	21794951	create date:2011/07/29 | first author:Hudson G
Executive functions and neurocognitive aging: dissociable patterns of brain activity.	/pubmed/21791362	Turner GR, Spreng RN.	Neurobiol Aging. 2011 Jul 24. [Epub ahead of print]	Neurobiol Aging. 2011	PubMed	citation	PMID:21791362	pubmed	21791362	create date:2011/07/28 | first author:Turner GR
Testing the white matter retrogenesis hypothesis of cognitive aging.	/pubmed/21783280	Brickman AM, Meier IB, Korgaonkar MS, Provenzano FA, Grieve SM, Siedlecki KL, Wasserman BT, Williams LM, Zimmerman ME.	Neurobiol Aging. 2011 Jul 21. [Epub ahead of print]	Neurobiol Aging. 2011	PubMed	citation	PMID:21783280	pubmed	21783280	create date:2011/07/26 | first author:Brickman AM
Structural MRI changes detectable up to ten years before clinical Alzheimer's disease.	/pubmed/21782287	Tondelli M, Wilcock GK, Nichelli P, De Jager CA, Jenkinson M, Zamboni G.	Neurobiol Aging. 2011 Jul 20. [Epub ahead of print]	Neurobiol Aging. 2011	PubMed	citation	PMID:21782287	pubmed	21782287	create date:2011/07/26 | first author:Tondelli M
A genome-wide association study of aging.	/pubmed/21782286	Walter S, Atzmon G, Demerath EW, Garcia ME, Kaplan RC, Kumari M, Lunetta KL, Milaneschi Y, Tanaka T, Tranah GJ, Völker U, Yu L, Arnold A, Benjamin EJ, Biffar R, Buchman AS, Boerwinkle E, Couper D, De Jager PL, Evans DA, Harris TB, Hoffmann W, et al.	Neurobiol Aging. 2011 Nov;32(11):2109.e15-28. Epub 2011 Jul 22.	Neurobiol Aging. 2011	PubMed	citation	PMID:21782286	pubmed	21782286	create date:2011/07/26 | first author:Walter S
Role of sepiapterin reductase gene at the PARK3 locus in Parkinson's disease.	/pubmed/21782285	Sharma M, Maraganore DM, Ioannidis JP, Riess O, Aasly JO, Annesi G, Abahuni N, Bentivoglio AR, Brice A, Van Broeckhoven C, Chartier-Harlin MC, Destée A, Djarmati A, Elbaz A, Farrer M, Ferrarese C, Gibson JM, Gispert S, Hattori N, Jasinska-Myga B, Klein C, Lesage S, et al.	Neurobiol Aging. 2011 Nov;32(11):2108.e1-5. Epub 2011 Jul 22.	Neurobiol Aging. 2011	PubMed	citation	PMID:21782285	pubmed	21782285	create date:2011/07/26 | first author:Sharma M
Prevention of age-related changes in hippocampal levels of 5-methylcytidine by caloric restriction.	/pubmed/21764481	Chouliaras L, van den Hove DL, Kenis G, Keitel S, Hof PR, van Os J, Steinbusch HW, Schmitz C, Rutten BP.	Neurobiol Aging. 2011 Jul 14. [Epub ahead of print]	Neurobiol Aging. 2011	PubMed	citation	PMID:21764481	pubmed	21764481	create date:2011/07/19 | first author:Chouliaras L
HIV-1 Tat-induced cerebrovascular toxicity is enhanced in mice with amyloid deposits.	/pubmed/21764480	Chen L, Choi JJ, Choi YJ, Hennig B, Toborek M.	Neurobiol Aging. 2011 Jul 14. [Epub ahead of print]	Neurobiol Aging. 2011	PubMed	citation	PMID:21764480	pubmed	21764480	create date:2011/07/19 | first author:Chen L
Dietary restriction but not rapamycin extends disease onset and survival of the H46R/H48Q mouse model of ALS.	/pubmed/21763036	Bhattacharya A, Bokov A, Muller FL, Jernigan AL, Maslin K, Diaz V, Richardson A, Van Remmen H.	Neurobiol Aging. 2011 Jul 13. [Epub ahead of print]	Neurobiol Aging. 2011	PubMed	citation	PMID:21763036	pubmed	21763036	create date:2011/07/19 | first author:Bhattacharya A
Serum leptin, thyroxine and thyroid-stimulating hormone levels interact to affect cognitive function among US adults: evidence from a large representative survey.	/pubmed/21763035	Beydoun MA, Beydoun HA, Shroff MR, Kitner-Triolo MH, Zonderman AB.	Neurobiol Aging. 2011 Jul 13. [Epub ahead of print]	Neurobiol Aging. 2011	PubMed	citation	PMID:21763035	pubmed	21763035	create date:2011/07/19 | first author:Beydoun MA
Genetic variation in APOE cluster region and Alzheimer's disease risk.	/pubmed/21752496	Cervantes S, Samaranch L, Vidal-Taboada JM, Lamet I, Bullido MJ, Frank-García A, Coria F, Lleó A, Clarimón J, Lorenzo E, Alonso E, Sánchez-Juan P, Rodríguez-Rodríguez E, Combarros O, Rosich M, Vilella E, Pastor P.	Neurobiol Aging. 2011 Nov;32(11):2107.e7-17. Epub 2011 Jul 14.	Neurobiol Aging. 2011	PubMed	citation	PMID:21752496	pubmed	21752496	create date:2011/07/15 | first author:Cervantes S
Cholinergic axon length reduced by 300 meters in the brain of an Alzheimer mouse model.	/pubmed/21752495	Nikolajsen GN, Jensen MS, West MJ.	Neurobiol Aging. 2011 Nov;32(11):1927-31. Epub 2011 Jul 14.	Neurobiol Aging. 2011	PubMed	citation	PMID:21752495	pubmed	21752495	create date:2011/07/15 | first author:Nikolajsen GN
Lack of detectable diffuse or neuritic plaques and neurofibrillary tangles in the brains of aged hamsters.	/pubmed/21742415	Gerhauser I, Wohlsein P, Ernst H, Germann PG, Baumgärtner W.	Neurobiol Aging. 2011 Jul 8. [Epub ahead of print]	Neurobiol Aging. 2011	PubMed	citation	PMID:21742415	pubmed	21742415	create date:2011/07/12 | first author:Gerhauser I
Apolipoprotein E genotypes and the risk of Parkinson disease.	/pubmed/21741729	Gao J, Huang X, Park Y, Liu R, Hollenbeck A, Schatzkin A, Mailman RB, Chen H.	Neurobiol Aging. 2011 Nov;32(11):2106.e1-6. Epub 2011 Jul 8.	Neurobiol Aging. 2011	PubMed	citation	PMID:21741729	pubmed	21741729	create date:2011/07/12 | first author:Gao J
Resistance training and functional plasticity of the aging brain: a 12-month randomized controlled trial.	/pubmed/21741129	Liu-Ambrose T, Nagamatsu LS, Voss MW, Khan KM, Handy TC.	Neurobiol Aging. 2011 Jul 6. [Epub ahead of print]	Neurobiol Aging. 2011	PubMed	citation	PMID:21741129	pubmed	21741129	create date:2011/07/12 | first author:Liu-Ambrose T
TP53 Arg72Pro polymorphism in Turkish patients with sporadic amyotrophic lateral sclerosis.	/pubmed/21741128	Ergul E, Ozel MD, Sazci A, Idrisoglu HA.	Neurobiol Aging. 2011 Nov;32(11):2107.e1-2. Epub 2011 Jul 7.	Neurobiol Aging. 2011	PubMed	citation	PMID:21741128	pubmed	21741128	create date:2011/07/12 | first author:Ergul E
Serial CSF sampling in Alzheimer's disease: specific versus non-specific markers.	/pubmed/21741127	Kester MI, Scheffer PG, Koel-Simmelink MJ, Twaalfhoven H, Verwey NA, Veerhuis R, Twisk JW, Bouwman FH, Blankenstein MA, Scheltens P, Teunissen C, van der Flier WM.	Neurobiol Aging. 2011 Jul 6. [Epub ahead of print]	Neurobiol Aging. 2011	PubMed	citation	PMID:21741127	pubmed	21741127	create date:2011/07/12 | first author:Kester MI
Cystamine and ethyl-eicosapentaenoic acid treatment fail to prevent malonate-induced striatal toxicity in mice.	/pubmed/21741126	Sivananthan SN, Leavitt BR.	Neurobiol Aging. 2011 Dec;32(12):2326.e1-4. Epub 2011 Jul 7.	Neurobiol Aging. 2011	PubMed	citation	PMID:21741126	pubmed	21741126	create date:2011/07/12 | first author:Sivananthan SN
AD synapses contain abundant Aβ monomer and multiple soluble oligomers, including a 56-kDa assembly.	/pubmed/21741125	Sokolow S, Henkins KM, Bilousova T, Miller CA, Vinters HV, Poon W, Cole GM, Gylys KH.	Neurobiol Aging. 2011 Jul 6. [Epub ahead of print]	Neurobiol Aging. 2011	PubMed	citation	PMID:21741125	pubmed	21741125	create date:2011/07/12 | first author:Sokolow S
Fyn knock-down increases Aβ, decreases phospho-tau, and worsens spatial learning in 3×Tg-AD mice.	/pubmed/21741124	Minami SS, Clifford TG, Hoe HS, Matsuoka Y, Rebeck GW.	Neurobiol Aging. 2011 Jul 6. [Epub ahead of print]	Neurobiol Aging. 2011	PubMed	citation	PMID:21741124	pubmed	21741124	create date:2011/07/12 | first author:Minami SS
Ataxin-2 intermediate-length polyglutamine: a possible risk factor for Chinese patients with amyotrophic lateral sclerosis.	/pubmed/21741123	Chen Y, Huang R, Yang Y, Chen K, Song W, Pan P, Li J, Shang HF.	Neurobiol Aging. 2011 Oct;32(10):1925.e1-5. Epub 2011 Jul 7.	Neurobiol Aging. 2011	PubMed	citation	PMID:21741123	pubmed	21741123	create date:2011/07/12 | first author:Chen Y
CR1 genotype is associated with entorhinal cortex volume in young healthy adults.	/pubmed/21726919	Bralten J, Franke B, Arias-Vásquez A, Heister A, Brunner HG, Fernández G, Rijpkema M.	Neurobiol Aging. 2011 Nov;32(11):2106.e7-11. Epub 2011 Jul 2.	Neurobiol Aging. 2011	PubMed	citation	PMID:21726919	pubmed	21726919	create date:2011/07/06 | first author:Bralten J
The noradrenaline precursor L-DOPS reduces pathology in a mouse model of Alzheimer's disease.	/pubmed/21705113	Kalinin S, Polak PE, Lin SX, Sakharkar AJ, Pandey SC, Feinstein DL.	Neurobiol Aging. 2011 Jun 24. [Epub ahead of print]	Neurobiol Aging. 2011	PubMed	citation	PMID:21705113	pubmed	21705113	create date:2011/06/28 | first author:Kalinin S
Microarray analysis of the astrocyte transcriptome in the aging brain: relationship to Alzheimer's pathology and APOE genotype.	/pubmed/21705112	Simpson JE, Ince PG, Shaw PJ, Heath PR, Raman R, Garwood CJ, Gelsthorpe C, Baxter L, Forster G, Matthews FE, Brayne C, Wharton SB; MRC Cognitive Function and Ageing Neuropathology Study Group.	Neurobiol Aging. 2011 Oct;32(10):1795-807. Epub 2011 Jun 25.	Neurobiol Aging. 2011	PubMed	citation	PMID:21705112	pubmed	21705112	create date:2011/06/28 | first author:Simpson JE
Amyloid β-induced ER stress is enhanced under mitochondrial dysfunction conditions.	/pubmed/21704433	Costa RO, Ferreiro E, Martins I, Santana I, Cardoso SM, Oliveira CR, Pereira CM.	Neurobiol Aging. 2011 Jun 23. [Epub ahead of print]	Neurobiol Aging. 2011	PubMed	citation	PMID:21704433	pubmed	21704433	create date:2011/06/28 | first author:Costa RO
Body mass index is associated with biological CSF markers of core brain pathology of Alzheimer's disease.	/pubmed/21684041	Ewers M, Schmitz S, Hansson O, Walsh C, Fitzpatrick A, Bennett D, Minthon L, Trojanowski JQ, Shaw LM, Faluyi YO, Vellas B, Dubois B, Blennow K, Buerger K, Teipel SJ, Weiner M, Hampel H; Alzheimer's Disease Neuroimaging Initiative.	Neurobiol Aging. 2011 Jun 16. [Epub ahead of print]	Neurobiol Aging. 2011	PubMed	citation	PMID:21684041	pubmed	21684041	create date:2011/06/21 | first author:Ewers M
Non-invasive brain stimulation improves object-location learning in the elderly.	/pubmed/21684040	Flöel A, Suttorp W, Kohl O, Kürten J, Lohmann H, Breitenstein C, Knecht S.	Neurobiol Aging. 2011 Jun 16. [Epub ahead of print]	Neurobiol Aging. 2011	PubMed	citation	PMID:21684040	pubmed	21684040	create date:2011/06/21 | first author:Flöel A
Mechanisms underlying altered striatal synaptic plasticity in old A53T-α synuclein overexpressing mice.	/pubmed/21684039	Tozzi A, Costa C, Siliquini S, Tantucci M, Picconi B, Kurz A, Gispert S, Auburger G, Calabresi P.	Neurobiol Aging. 2011 Jun 16. [Epub ahead of print]	Neurobiol Aging. 2011	PubMed	citation	PMID:21684039	pubmed	21684039	create date:2011/06/21 | first author:Tozzi A
Perimenopausal regulation of steroidogenesis in the nonhuman primate.	/pubmed/21683476	Sorwell KG, Kohama SG, Urbanski HF.	Neurobiol Aging. 2011 Jun 15. [Epub ahead of print]	Neurobiol Aging. 2011	PubMed	citation	PMID:21683476	pubmed	21683476	create date:2011/06/21 | first author:Sorwell KG
Different β-amyloid oligomer assemblies in Alzheimer brains correlate with age of disease onset and impaired cholinergic activity.	/pubmed/21683475	Bao F, Wicklund L, Lacor PN, Klein WL, Nordberg A, Marutle A.	Neurobiol Aging. 2011 Jun 15. [Epub ahead of print]	Neurobiol Aging. 2011	PubMed	citation	PMID:21683475	pubmed	21683475	create date:2011/06/21 | first author:Bao F
Changes in the physiology of CA1 hippocampal pyramidal neurons in preplaque CRND8 mice.	/pubmed/21676499	Wykes R, Kalmbach A, Eliava M, Waters J.	Neurobiol Aging. 2011 Jun 13. [Epub ahead of print]	Neurobiol Aging. 2011	PubMed	citation	PMID:21676499	pubmed	21676499	create date:2011/06/17 | first author:Wykes R
Association of ApoE and LRP mRNA levels with dementia and AD neuropathology.	/pubmed/21676498	Akram A, Schmeidler J, Katsel P, Hof PR, Haroutunian V.	Neurobiol Aging. 2012 Mar;33(3):628.e1-628.e14. Epub 2011 Jun 15.	Neurobiol Aging. 2012	PubMed	citation	PMID:21676498	pubmed	21676498	create date:2011/06/17 | first author:Akram A
Epigenetic mechanisms in Alzheimer's disease: progress but much to do.	/pubmed/21669333	Balazs R, Vernon J, Hardy J.	Neurobiol Aging. 2011 Jul;32(7):1181-7. Review.	Neurobiol Aging. 2011	PubMed	citation	PMID:21669333	pubmed	21669333	create date:2011/06/15 | first author:Balazs R
Learning capabilities and CA1-prefrontal synaptic plasticity in a mice model of accelerated senescence.	/pubmed/21664007	López-Ramos JC, Jurado-Parras MT, Sanfeliu C, Acuña-Castroviejo D, Delgado-García JM.	Neurobiol Aging. 2012 Mar;33(3):627.e13-26. Epub 2011 Jun 12.	Neurobiol Aging. 2012	PubMed	citation	PMID:21664007	pubmed	21664007	create date:2011/06/15 | first author:López-Ramos JC
Modeling hippocampal neurogenesis across the lifespan in seven species.	/pubmed/21621300	Lazic SE.	Neurobiol Aging. 2011 May 26. [Epub ahead of print]	Neurobiol Aging. 2011	PubMed	citation	PMID:21621300	pubmed	21621300	create date:2011/05/31 | first author:Lazic SE
No association of toll-like receptor 2 polymorphisms with Alzheimer's disease in Han Chinese.	/pubmed/21621299	Yu JT, Sun YP, Ou JR, Cui WZ, Zhang W, Tan L.	Neurobiol Aging. 2011 Oct;32(10):1924.e1-3. Epub 2011 May 28.	Neurobiol Aging. 2011	PubMed	citation	PMID:21621299	pubmed	21621299	create date:2011/05/31 | first author:Yu JT
A meta-analysis of diffusion tensor imaging studies in amyotrophic lateral sclerosis.	/pubmed/21621298	Li J, Pan P, Song W, Huang R, Chen K, Shang H.	Neurobiol Aging. 2011 May 26. [Epub ahead of print]	Neurobiol Aging. 2011	PubMed	citation	PMID:21621298	pubmed	21621298	create date:2011/05/31 | first author:Li J
SOD1 G93D sporadic amyotrophic lateral sclerosis (SALS) patient with rapid progression and concomitant novel ANG variant.	/pubmed/21621297	Luigetti M, Lattante S, Zollino M, Conte A, Marangi G, Del Grande A, Sabatelli M.	Neurobiol Aging. 2011 Oct;32(10):1924.e15-8. Epub 2011 May 28.	Neurobiol Aging. 2011	PubMed	citation	PMID:21621297	pubmed	21621297	create date:2011/05/31 | first author:Luigetti M
Changes in acetylcholinesterase expression are associated with altered presenilin-1 levels.	/pubmed/21621296	Silveyra MX, García-Ayllón MS, Serra-Basante C, Mazzoni V, García-Gutierrez MS, Manzanares J, Culvenor JG, Sáez-Valero J.	Neurobiol Aging. 2012 Mar;33(3):627.e27-37. Epub 2011 May 28.	Neurobiol Aging. 2012	PubMed	citation	PMID:21621296	pubmed	21621296	create date:2011/05/31 | first author:Silveyra MX
Partial impairment of c-Ret at tyrosine 1062 accelerates age-related hearing loss in mice.	/pubmed/21612845	Ohgami N, Ida-Eto M, Sakashita N, Sone M, Nakashima T, Tabuchi K, Hoshino T, Shimada A, Tsuzuki T, Yamamoto M, Sobue G, Jijiwa M, Asai N, Hara A, Takahashi M, Kato M.	Neurobiol Aging. 2012 Mar;33(3):626.e25-34. Epub 2011 May 25.	Neurobiol Aging. 2012	PubMed	citation	PMID:21612845	pubmed	21612845	create date:2011/05/27 | first author:Ohgami N
Genetic players in multiple system atrophy: unfolding the nature of the beast.	/pubmed/21601954	Stemberger S, Scholz SW, Singleton AB, Wenning GK.	Neurobiol Aging. 2011 Oct;32(10):1924.e5-14. Epub 2011 May 24.	Neurobiol Aging. 2011	PubMed	citation	PMID:21601954	pubmed	21601954	create date:2011/05/24 | first author:Stemberger S
Behavioral and cellular markers of olfactory aging and their response to enrichment.	/pubmed/21601953	Rey NL, Sacquet J, Veyrac A, Jourdan F, Didier A.	Neurobiol Aging. 2012 Mar;33(3):626.e9-626.e23. Epub 2011 May 24.	Neurobiol Aging. 2012	PubMed	citation	PMID:21601953	pubmed	21601953	create date:2011/05/24 | first author:Rey NL
Prolonged coenzyme Q(10) treatment in Down syndrome patients, effect on DNA oxidation.	/pubmed/21601315	Tiano L, Padella L, Santoro L, Carnevali P, Principi F, Brugè F, Gabrielli O, Littarru GP.	Neurobiol Aging. 2012 Mar;33(3):626.e1-8. Epub 2011 May 23.	Neurobiol Aging. 2012	PubMed	citation	PMID:21601315	pubmed	21601315	create date:2011/05/24 | first author:Tiano L
Vascular inflammation in cerebral small vessel disease.	/pubmed/21601314	Rouhl RP, Damoiseaux JG, Lodder J, Theunissen RO, Knottnerus IL, Staals J, Henskens LH, Kroon AA, de Leeuw PW, Tervaert JW, van Oostenbrugge RJ.	Neurobiol Aging. 2011 May 19. [Epub ahead of print]	Neurobiol Aging. 2011	PubMed	citation	PMID:21601314	pubmed	21601314	create date:2011/05/24 | first author:Rouhl RP
Posterior cerebral atrophy in the absence of medial temporal lobe atrophy in pathologically-confirmed Alzheimer's disease.	/pubmed/21596458	Lehmann M, Koedam EL, Barnes J, Bartlett JW, Ryan NS, Pijnenburg YA, Barkhof F, Wattjes MP, Scheltens P, Fox NC.	Neurobiol Aging. 2012 Mar;33(3):627.e1-627.e12. Epub 2011 May 18.	Neurobiol Aging. 2012	PubMed	citation	PMID:21596458	pubmed	21596458	create date:2011/05/21 | first author:Lehmann M
Detection of tau forms in CSF requires sensitive techniques.	/pubmed/21596457	Kuiperij HB, Verbeek MM.	Neurobiol Aging. 2011 May 17. [Epub ahead of print] No abstract available.	Neurobiol Aging. 2011	PubMed	citation	PMID:21596457	pubmed	21596457	create date:2011/05/21 | first author:Kuiperij HB
Accumulation of murine subretinal macrophages: effects of age, pigmentation and CX(3)CR1.	/pubmed/21570740	Chinnery HR, McLenachan S, Humphries T, Kezic JM, Chen X, Ruitenberg MJ, McMenamin PG.	Neurobiol Aging. 2011 May 12. [Epub ahead of print]	Neurobiol Aging. 2011	PubMed	citation	PMID:21570740	pubmed	21570740	create date:2011/05/17 | first author:Chinnery HR
Regional differences in age-related lipofuscin accumulation in the female hamster brainstem.	/pubmed/21550695	Gerrits PO, Kortekaas R, de Weerd H, Veening JG, van der Want JJ.	Neurobiol Aging. 2012 Mar;33(3):625.e1-9. Epub 2011 May 7.	Neurobiol Aging. 2012	PubMed	citation	PMID:21550695	pubmed	21550695	create date:2011/05/10 | first author:Gerrits PO
Title	URL	Description	Details	ShortDetails	Resource	Type	Identifiers	Db	EntrezUID	Properties
Reply to Diagnosis of progressive supranuclear palsy: can measurement of tau forms help?""	/pubmed/21550139	Borroni B, Gardoni F, Malinverno M, Padovani A, Di Luca M.	Neurobiol Aging. 2011 May 5. [Epub ahead of print] No abstract available.	Neurobiol Aging. 2011	PubMed	citation	PMID:21550139	pubmed	21550139	create date:2011/05/10 | first author:Borroni B
Screening for OPTN mutations in amyotrophic lateral sclerosis in a mainly Caucasian population.	/pubmed/21550138	Sugihara K, Maruyama H, Kamada M, Morino H, Kawakami H.	Neurobiol Aging. 2011 Oct;32(10):1923.e9-10. Epub 2011 May 6.	Neurobiol Aging. 2011	PubMed	citation	PMID:21550138	pubmed	21550138	create date:2011/05/10 | first author:Sugihara K
An amyloid β(42)-dependent deficit in anandamide mobilization is associated with cognitive dysfunction in Alzheimer's disease.	/pubmed/21546126	Jung KM, Astarita G, Yasar S, Vasilevko V, Cribbs DH, Head E, Cotman CW, Piomelli D.	Neurobiol Aging. 2011 May 3. [Epub ahead of print]	Neurobiol Aging. 2011	PubMed	citation	PMID:21546126	pubmed	21546126	create date:2011/05/07 | first author:Jung KM
Sildenafil ameliorates cognitive deficits and tau pathology in a senescence-accelerated mouse model.	/pubmed/21546125	Orejana L, Barros-Miñones L, Jordán J, Puerta E, Aguirre N.	Neurobiol Aging. 2012 Mar;33(3):625.e11-20. Epub 2011 May 4.	Neurobiol Aging. 2012	PubMed	citation	PMID:21546125	pubmed	21546125	create date:2011/05/07 | first author:Orejana L
Hypocretin (orexin) loss in Alzheimer's disease.	/pubmed/21546124	Fronczek R, van Geest S, Frölich M, Overeem S, Roelandse FW, Lammers GJ, Swaab DF.	Neurobiol Aging. 2011 May 3. [Epub ahead of print]	Neurobiol Aging. 2011	PubMed	citation	PMID:21546124	pubmed	21546124	create date:2011/05/07 | first author:Fronczek R
Maximal brain size remains an important predictor of cognition in old age, independent of current brain pathology.	/pubmed/21531482	Farias ST, Mungas D, Reed B, Carmichael O, Beckett L, Harvey D, Olichney J, Simmons A, Decarli C.	Neurobiol Aging. 2011 Apr 30. [Epub ahead of print]	Neurobiol Aging. 2011	PubMed	citation	PMID:21531482	pubmed	21531482	create date:2011/05/03 | first author:Farias ST
The effects of 90-day supplementation with the Omega-3 essential fatty acid docosahexaenoic acid (DHA) on cognitive function and visual acuity in a healthy aging population.	/pubmed/21531481	Stough C, Downey L, Silber B, Lloyd J, Kure C, Wesnes K, Camfield D.	Neurobiol Aging. 2011 Apr 30. [Epub ahead of print]	Neurobiol Aging. 2011	PubMed	citation	PMID:21531481	pubmed	21531481	create date:2011/05/03 | first author:Stough C
Cardiorespiratory fitness is associated with atrophy in Alzheimer's and aging over 2 years.	/pubmed/21531480	Vidoni ED, Honea RA, Billinger SA, Swerdlow RH, Burns JM.	Neurobiol Aging. 2011 Apr 30. [Epub ahead of print]	Neurobiol Aging. 2011	PubMed	citation	PMID:21531480	pubmed	21531480	create date:2011/05/03 | first author:Vidoni ED
Aging redistributes medial prefrontal neuronal excitability and impedes extinction of trace fear conditioning.	/pubmed/21531046	Kaczorowski CC, Davis SJ, Moyer JR Jr.	Neurobiol Aging. 2011 Apr 30. [Epub ahead of print]	Neurobiol Aging. 2011	PubMed	citation	PMID:21531046	pubmed	21531046	create date:2011/05/03 | first author:Kaczorowski CC
Gadolinium-staining reveals amyloid plaques in the brain of Alzheimer's transgenic mice.	/pubmed/21531045	Petiet A, Santin M, Bertrand A, Wiggins CJ, Petit F, Houitte D, Hantraye P, Benavides J, Debeir T, Rooney T, Dhenain M.	Neurobiol Aging. 2011 Apr 29. [Epub ahead of print]	Neurobiol Aging. 2011	PubMed	citation	PMID:21531045	pubmed	21531045	create date:2011/05/03 | first author:Petiet A
Age-related changes in dopamine signaling in Nurr1 deficient mice as a model of Parkinson's disease.	/pubmed/21531044	Zhang L, Le W, Xie W, Dani JA.	Neurobiol Aging. 2011 Apr 29. [Epub ahead of print]	Neurobiol Aging. 2011	PubMed	citation	PMID:21531044	pubmed	21531044	create date:2011/05/03 | first author:Zhang L
Altered ryanodine receptor expression in mild cognitive impairment and Alzheimer's disease.	/pubmed/21531043	Bruno AM, Huang JY, Bennett DA, Marr RA, Hastings ML, Stutzmann GE.	Neurobiol Aging. 2011 Apr 29. [Epub ahead of print]	Neurobiol Aging. 2011	PubMed	citation	PMID:21531043	pubmed	21531043	create date:2011/05/03 | first author:Bruno AM
Alzheimer's disease markers, hypertension, and gray matter damage in normal elderly.	/pubmed/21530003	Glodzik L, Mosconi L, Tsui W, de Santi S, Zinkowski R, Pirraglia E, Rich KE, McHugh P, Li Y, Williams S, Ali F, Zetterberg H, Blennow K, Mehta P, de Leon MJ.	Neurobiol Aging. 2011 Apr 27. [Epub ahead of print]	Neurobiol Aging. 2011	PubMed	citation	PMID:21530003	pubmed	21530003	create date:2011/05/03 | first author:Glodzik L
Sensory memory during physiological aging indexed by mismatch negativity (MMN).	/pubmed/21530002	Ruzzoli M, Pirulli C, Brignani D, Maioli C, Miniussi C.	Neurobiol Aging. 2012 Mar;33(3):625.e21-30. Epub 2011 May 6.	Neurobiol Aging. 2012	PubMed	citation	PMID:21530002	pubmed	21530002	create date:2011/05/03 | first author:Ruzzoli M
Altered expression of brain acetylcholinesterase in FTDP-17 human tau transgenic mice.	/pubmed/21530001	Silveyra MX, García-Ayllón MS, de Barreda EG, Small DH, Martínez S, Avila J, Sáez-Valero J.	Neurobiol Aging. 2012 Mar;33(3):624.e23-34. Epub 2011 May 6.	Neurobiol Aging. 2012	PubMed	citation	PMID:21530001	pubmed	21530001	create date:2011/05/03 | first author:Silveyra MX
Local brain atrophy accounts for functional activity differences in normal aging.	/pubmed/21524432	Kalpouzos G, Persson J, Nyberg L.	Neurobiol Aging. 2012 Mar;33(3):623.e1-623.e13. Epub 2011 Apr 23.	Neurobiol Aging. 2012	PubMed	citation	PMID:21524432	pubmed	21524432	create date:2011/04/29 | first author:Kalpouzos G
Dl-3-n-butylphthalide, a natural antioxidant, protects dopamine neurons in rotenone models for Parkinson's disease.	/pubmed/21524431	Xiong N, Huang J, Chen C, Zhao Y, Zhang Z, Jia M, Zhang Z, Hou L, Yang H, Cao X, Liang Z, Zhang Y, Sun S, Lin Z, Wang T.	Neurobiol Aging. 2011 Apr 23. [Epub ahead of print]	Neurobiol Aging. 2011	PubMed	citation	PMID:21524431	pubmed	21524431	create date:2011/04/29 | first author:Xiong N
One-carbon metabolism and Alzheimer's disease: is it all a methylation matter?	/pubmed/21524430	Fuso A, Scarpa S.	Neurobiol Aging. 2011 Jul;32(7):1192-5. Epub 2011 Apr 23. Review.	Neurobiol Aging. 2011	PubMed	citation	PMID:21524430	pubmed	21524430	create date:2011/04/29 | first author:Fuso A
Measuring the impact of exercise on cognitive aging: methodological issues.	/pubmed/21514694	Miller DI, Taler V, Davidson PS, Messier C.	Neurobiol Aging. 2012 Mar;33(3):622.e29-43. Epub 2011 Apr 22.	Neurobiol Aging. 2012	PubMed	citation	PMID:21514694	pubmed	21514694	create date:2011/04/26 | first author:Miller DI
Ovarian hormone loss induces bioenergetic deficits and mitochondrial β-amyloid.	/pubmed/21514693	Yao J, Irwin R, Chen S, Hamilton R, Cadenas E, Brinton RD.	Neurobiol Aging. 2011 Apr 22. [Epub ahead of print]	Neurobiol Aging. 2011	PubMed	citation	PMID:21514693	pubmed	21514693	create date:2011/04/26 | first author:Yao J
A potential role for the PD1/PD-L1 pathway in the neuroinflammation of Alzheimer's disease.	/pubmed/21514692	Saresella M, Calabrese E, Marventano I, Piancone F, Gatti A, Farina E, Alberoni M, Clerici M.	Neurobiol Aging. 2012 Mar;33(3):624.e11-22. Epub 2011 Apr 22.	Neurobiol Aging. 2012	PubMed	citation	PMID:21514692	pubmed	21514692	create date:2011/04/26 | first author:Saresella M
Maternal age affects brain metabolism in adult children of mothers affected by Alzheimer's disease.	/pubmed/21514691	Mosconi L, Tsui W, Murray J, McHugh P, Li Y, Williams S, Pirraglia E, Glodzik L, De Santi S, Vallabhajosula S, de Leon MJ.	Neurobiol Aging. 2012 Mar;33(3):624.e1-9. Epub 2011 Apr 22.	Neurobiol Aging. 2012	PubMed	citation	PMID:21514691	pubmed	21514691	create date:2011/04/26 | first author:Mosconi L
Effects of hemochromatosis and transferrin gene mutations on iron dyshomeostasis, liver dysfunction and on the risk of Alzheimer's disease.	/pubmed/21514009	Giambattistelli F, Bucossi S, Salustri C, Panetta V, Mariani S, Siotto M, Ventriglia M, Vernieri F, Dell'acqua ML, Cassetta E, Rossini PM, Squitti R.	Neurobiol Aging. 2011 Apr 20. [Epub ahead of print]	Neurobiol Aging. 2011	PubMed	citation	PMID:21514009	pubmed	21514009	create date:2011/04/26 | first author:Giambattistelli F
Dopamine and frontostriatal networks in cognitive aging.	/pubmed/21511369	Klostermann EC, Braskie MN, Landau SM, O'Neil JP, Jagust WJ.	Neurobiol Aging. 2012 Mar;33(3):623.e15-24. Epub 2011 Apr 20.	Neurobiol Aging. 2012	PubMed	citation	PMID:21511369	pubmed	21511369	create date:2011/04/23 | first author:Klostermann EC
Preclinical AD Workgroup staging: pathological correlates and potential challenges.	/pubmed/21507528	Jicha GA, Abner EL, Schmitt FA, Kryscio RJ, Riley KP, Cooper GE, Stiles N, Mendiondo MS, Smith CD, Van Eldik LJ, Nelson PT.	Neurobiol Aging. 2012 Mar;33(3):622.e1-622.e16. Epub 2011 Apr 19.	Neurobiol Aging. 2012	PubMed	citation	PMID:21507528	pubmed	21507528	create date:2011/04/22 | first author:Jicha GA
Spatial navigation training protects the hippocampus against age-related changes during early and late adulthood.	/pubmed/21497950	Lövdén M, Schaefer S, Noack H, Bodammer NC, Kühn S, Heinze HJ, Düzel E, Bäckman L, Lindenberger U.	Neurobiol Aging. 2012 Mar;33(3):620.e9-620.e22. Epub 2011 Apr 16.	Neurobiol Aging. 2012	PubMed	citation	PMID:21497950	pubmed	21497950	create date:2011/04/19 | first author:Lövdén M
The epigenetics of Alzheimer's disease--additional considerations.	/pubmed/21497949	Rogers J, Mastroeni D, Grover A, Delvaux E, Whiteside C, Coleman PD.	Neurobiol Aging. 2011 Jul;32(7):1196-7. Epub 2011 Apr 16. Review.	Neurobiol Aging. 2011	PubMed	citation	PMID:21497949	pubmed	21497949	create date:2011/04/19 | first author:Rogers J
Toward an integrated genetic and epigenetic approach to Alzheimer's disease.	/pubmed/21497948	Mill J.	Neurobiol Aging. 2011 Jul;32(7):1188-91. Epub 2011 Apr 16. Review.	Neurobiol Aging. 2011	PubMed	citation	PMID:21497948	pubmed	21497948	create date:2011/04/19 | first author:Mill J
Age-dependent axonal transport and locomotor changes and tau hypophosphorylation in a P301L" tau knockin mouse."	/pubmed/21492964	Gilley J, Seereeram A, Ando K, Mosely S, Andrews S, Kerschensteiner M, Misgeld T, Brion JP, Anderton B, Hanger DP, Coleman MP.	Neurobiol Aging. 2012 Mar;33(3):621.e1-621.e15. Epub 2011 Apr 13.	Neurobiol Aging. 2012	PubMed	citation	PMID:21492964	pubmed	21492964	create date:2011/04/16 | first author:Gilley J
CSF tau markers are correlated with hippocampal volume in Alzheimer's disease.	/pubmed/21489655	de Souza LC, Chupin M, Lamari F, Jardel C, Leclercq D, Colliot O, Lehéricy S, Dubois B, Sarazin M.	Neurobiol Aging. 2011 Apr 11. [Epub ahead of print]	Neurobiol Aging. 2011	PubMed	citation	PMID:21489655	pubmed	21489655	create date:2011/04/15 | first author:de Souza LC
Interferon-γ plays a role in paraquat-induced neurodegeneration involving oxidative and proinflammatory pathways.	/pubmed/21482445	Mangano EN, Litteljohn D, So R, Nelson E, Peters S, Bethune C, Bobyn J, Hayley S.	Neurobiol Aging. 2011 Apr 9. [Epub ahead of print]	Neurobiol Aging. 2011	PubMed	citation	PMID:21482445	pubmed	21482445	create date:2011/04/13 | first author:Mangano EN
Activated microglia proliferate at neurites of mutant huntingtin-expressing neurons.	/pubmed/21482444	Kraft AD, Kaltenbach LS, Lo DC, Harry GJ.	Neurobiol Aging. 2012 Mar;33(3):621.e17-33. Epub 2011 Apr 11.	Neurobiol Aging. 2012	PubMed	citation	PMID:21482444	pubmed	21482444	create date:2011/04/13 | first author:Kraft AD
Heritability of Parkinson disease in Swedish twins: a longitudinal study.	/pubmed/21482443	Wirdefeldt K, Gatz M, Reynolds CA, Prescott CA, Pedersen NL.	Neurobiol Aging. 2011 Oct;32(10):1923.e1-8. Epub 2011 Apr 11.	Neurobiol Aging. 2011	PubMed	citation	PMID:21482443	pubmed	21482443	create date:2011/04/13 | first author:Wirdefeldt K
Epigenetic mechanisms in Alzheimer's disease.	/pubmed/21482442	Mastroeni D, Grover A, Delvaux E, Whiteside C, Coleman PD, Rogers J.	Neurobiol Aging. 2011 Jul;32(7):1161-80. Epub 2011 Apr 11. Review.	Neurobiol Aging. 2011	PubMed	citation	PMID:21482442	pubmed	21482442	create date:2011/04/13 | first author:Mastroeni D
The role of extracerebral cholesterol homeostasis and ApoE e4 in cognitive decline.	/pubmed/21482441	van den Kommer TN, Dik MG, Comijs HC, Lütjohann D, Lips P, Jonker C, Deeg DJ.	Neurobiol Aging. 2012 Mar;33(3):622.e17-28. Epub 2011 Apr 11.	Neurobiol Aging. 2012	PubMed	citation	PMID:21482441	pubmed	21482441	create date:2011/04/13 | first author:van den Kommer TN
A unique N-glycan on human transferrin in CSF: a possible biomarker for iNPH.	/pubmed/21459485	Futakawa S, Nara K, Miyajima M, Kuno A, Ito H, Kaji H, Shirotani K, Honda T, Tohyama Y, Hoshi K, Hanzawa Y, Kitazume S, Imamaki R, Furukawa K, Tasaki K, Arai H, Yuasa T, Abe M, Arai H, Narimatsu H, Hashimoto Y.	Neurobiol Aging. 2011 Apr 1. [Epub ahead of print]	Neurobiol Aging. 2011	PubMed	citation	PMID:21459485	pubmed	21459485	create date:2011/04/05 | first author:Futakawa S
Age-related changes in the mesial temporal lobe: the parahippocampal white matter region.	/pubmed/21459484	Stoub T, Barnes CA, Shah RC, Stebbins GT, Ferrari C, Detoledo-Morrell L.	Neurobiol Aging. 2011 Apr 1. [Epub ahead of print]	Neurobiol Aging. 2011	PubMed	citation	PMID:21459484	pubmed	21459484	create date:2011/04/05 | first author:Stoub T
Using CSF biomarkers to replicate genetic associations in Alzheimer's disease.	/pubmed/21459483	Schott JM; ADNI Investigators.	Neurobiol Aging. 2011 Apr 1. [Epub ahead of print]	Neurobiol Aging. 2011	PubMed	citation	PMID:21459483	pubmed	21459483	create date:2011/04/05 | first author:Schott JM
Regional changes in type 1 cannabinoid receptor availability in Parkinson's disease in vivo.	/pubmed/21459482	Van Laere K, Casteels C, Lunskens S, Goffin K, Grachev ID, Bormans G, Vandenberghe W.	Neurobiol Aging. 2012 Mar;33(3):620.e1-8. Epub 2011 Apr 2.	Neurobiol Aging. 2012	PubMed	citation	PMID:21459482	pubmed	21459482	create date:2011/04/05 | first author:Van Laere K
Corticosteroids, but not NSAIDs, are associated with less Alzheimer neuropathology.	/pubmed/21458888	Beeri MS, Schmeidler J, Lesser GT, Maroukian M, West R, Leung S, Wysocki M, Perl DP, Purohit DP, Haroutunian V.	Neurobiol Aging. 2011 Mar 31. [Epub ahead of print]	Neurobiol Aging. 2011	PubMed	citation	PMID:21458888	pubmed	21458888	create date:2011/04/05 | first author:Beeri MS
Recovery from ischemia in the middle-aged brain: a nonhuman primate model.	/pubmed/21458887	Moore TL, Killiany RJ, Pessina MA, Moss MB, Finklestein SP, Rosene DL.	Neurobiol Aging. 2012 Mar;33(3):619.e9-619.e24. Epub 2011 Apr 1.	Neurobiol Aging. 2012	PubMed	citation	PMID:21458887	pubmed	21458887	create date:2011/04/05 | first author:Moore TL
The fat mass and obesity gene is linked to reduced verbal fluency in overweight and obese elderly men.	/pubmed/21458110	Benedict C, Jacobsson JA, Rönnemaa E, Sällman-Almén M, Brooks S, Schultes B, Fredriksson R, Lannfelt L, Kilander L, Schiöth HB.	Neurobiol Aging. 2011 Jun;32(6):1159.e1-5. Epub 2011 Apr 1.	Neurobiol Aging. 2011	PubMed	citation	PMID:21458110	pubmed	21458110	create date:2011/04/05 | first author:Benedict C
Truncated tau and Aβ cooperatively impair mitochondria in primary neurons.	/pubmed/21450370	Quintanilla RA, Dolan PJ, Jin YN, Johnson GV.	Neurobiol Aging. 2012 Mar;33(3):619.e25-35. Epub 2011 Mar 29.	Neurobiol Aging. 2012	PubMed	citation	PMID:21450370	pubmed	21450370	create date:2011/04/01 | first author:Quintanilla RA
AGEs induce Alzheimer-like tau pathology and memory deficit via RAGE-mediated GSK-3 activation.	/pubmed/21450369	Li XH, Lv BL, Xie JZ, Liu J, Zhou XW, Wang JZ.	Neurobiol Aging. 2011 Mar 28. [Epub ahead of print]	Neurobiol Aging. 2011	PubMed	citation	PMID:21450369	pubmed	21450369	create date:2011/04/01 | first author:Li XH
Ethanol withdrawal hastens the aging of cytochrome c oxidase.	/pubmed/21439684	Jung ME, Ju X, Metzger DB, Simpkins JW.	Neurobiol Aging. 2012 Mar;33(3):618.e21-32. Epub 2011 Mar 24.	Neurobiol Aging. 2012	PubMed	citation	PMID:21439684	pubmed	21439684	create date:2011/03/29 | first author:Jung ME
Cognitive function in families with exceptional survival.	/pubmed/21439683	Barral S, Cosentino S, Costa R, Matteini A, Christensen K, Andersen SL, Glynn NW, Newman AB, Mayeux R.	Neurobiol Aging. 2012 Mar;33(3):619.e1-7. Epub 2011 Mar 24.	Neurobiol Aging. 2012	PubMed	citation	PMID:21439683	pubmed	21439683	create date:2011/03/29 | first author:Barral S
Cognitive impairment and increased Aβ levels induced by paraquat exposure are attenuated by enhanced removal of mitochondrial H(2)O(2).	/pubmed/21429624	Chen L, Yoo SE, Na R, Liu Y, Ran Q.	Neurobiol Aging. 2012 Feb;33(2):432.e15-26. Epub 2011 Mar 22.	Neurobiol Aging. 2012	PubMed	citation	PMID:21429624	pubmed	21429624	create date:2011/03/25 | first author:Chen L
Gender differences in apolipoprotein D expression during aging and in Alzheimer disease.	/pubmed/21429623	Ordóñez C, Navarro A, Pérez C, Martínez E, del Valle E, Tolivia J.	Neurobiol Aging. 2012 Feb;33(2):433.e11-20. Epub 2011 Mar 22.	Neurobiol Aging. 2012	PubMed	citation	PMID:21429623	pubmed	21429623	create date:2011/03/25 | first author:Ordóñez C
Head size may modify the impact of white matter lesions on dementia.	/pubmed/21420196	Skoog I, Olesen PJ, Blennow K, Palmertz B, Johnson SC, Bigler ED.	Neurobiol Aging. 2011 Mar 17. [Epub ahead of print]	Neurobiol Aging. 2011	PubMed	citation	PMID:21420196	pubmed	21420196	create date:2011/03/23 | first author:Skoog I
Intracellular Aβ-oligomers and early inflammation in a model of Alzheimer's disease.	/pubmed/21414686	Ferretti MT, Bruno MA, Ducatenzeiler A, Klein WL, Cuello AC.	Neurobiol Aging. 2011 Mar 15. [Epub ahead of print]	Neurobiol Aging. 2011	PubMed	citation	PMID:21414686	pubmed	21414686	create date:2011/03/19 | first author:Ferretti MT
Title	URL	Description	Details	ShortDetails	Resource	Type	Identifiers	Db	EntrezUID	Properties
White matter tract integrity predicts visual search performance in young and older adults.	/pubmed/21402431	Bennett IJ, Motes MA, Rao NK, Rypma B.	Neurobiol Aging. 2012 Feb;33(2):433.e21-31. Epub 2011 Mar 12.	Neurobiol Aging. 2012	PubMed	citation	PMID:21402431	pubmed	21402431	create date:2011/03/16 | first author:Bennett IJ
AAV5-mediated sFLT01 gene therapy arrests retinal lesions in Ccl2(-/-)/Cx3cr1(-/-) mice.	/pubmed/21397984	Tuo J, Pang JJ, Cao X, Shen D, Zhang J, Scaria A, Wadsworth SC, Pechan P, Boye SL, Hauswirth WW, Chan CC.	Neurobiol Aging. 2012 Feb;33(2):433.e1-10. Epub 2011 Mar 12.	Neurobiol Aging. 2012	PubMed	citation	PMID:21397984	pubmed	21397984	create date:2011/03/15 | first author:Tuo J
Dynamic association of tau with neuronal membranes is regulated by phosphorylation.	/pubmed/21388709	Pooler AM, Usardi A, Evans CJ, Philpott KL, Noble W, Hanger DP.	Neurobiol Aging. 2012 Feb;33(2):431.e27-38. Epub 2011 Mar 8.	Neurobiol Aging. 2012	PubMed	citation	PMID:21388709	pubmed	21388709	create date:2011/03/11 | first author:Pooler AM
Neuronal histamine production remains unaltered in Parkinson's disease despite the accumulation of Lewy bodies and Lewy neurites in the tuberomamillary nucleus.	/pubmed/21371786	Shan L, Liu CQ, Balesar R, Hofman MA, Bao AM, Swaab DF.	Neurobiol Aging. 2011 Mar 1. [Epub ahead of print]	Neurobiol Aging. 2011	PubMed	citation	PMID:21371786	pubmed	21371786	create date:2011/03/05 | first author:Shan L
Immunotherapy of cerebrovascular amyloidosis in a transgenic mouse model.	/pubmed/21371785	Lifshitz V, Weiss R, Benromano T, Kfir E, Blumenfeld-Katzir T, Tempel-Brami C, Assaf Y, Xia W, Wyss-Coray T, Weiner HL, Frenkel D.	Neurobiol Aging. 2012 Feb;33(2):432.e1-432.e13. Epub 2011 Mar 2.	Neurobiol Aging. 2012	PubMed	citation	PMID:21371785	pubmed	21371785	create date:2011/03/05 | first author:Lifshitz V
Distribution of lithostathine in the mouse lemur brain with aging and Alzheimer's-like pathology.	/pubmed/21371784	Marchal S, Givalois L, Verdier JM, Mestre-Francés N.	Neurobiol Aging. 2012 Feb;33(2):431.e15-25. Epub 2011 Mar 2.	Neurobiol Aging. 2012	PubMed	citation	PMID:21371784	pubmed	21371784	create date:2011/03/05 | first author:Marchal S
Neuropathological correlates of volumetric MRI in autopsy-confirmed Lewy body dementia.	/pubmed/21353336	Burton EJ, Mukaetova-Ladinska EB, Perry RH, Jaros E, Barber R, O'Brien JT.	Neurobiol Aging. 2011 Feb 23. [Epub ahead of print]	Neurobiol Aging. 2011	PubMed	citation	PMID:21353336	pubmed	21353336	create date:2011/03/01 | first author:Burton EJ
Age and amyloid-related alterations in default network habituation to stimulus repetition.	/pubmed/21334099	Vannini P, Hedden T, Becker JA, Sullivan C, Putcha D, Rentz D, Johnson KA, Sperling RA.	Neurobiol Aging. 2011 Feb 17. [Epub ahead of print]	Neurobiol Aging. 2011	PubMed	citation	PMID:21334099	pubmed	21334099	create date:2011/02/22 | first author:Vannini P
Lest we forget you--methylene blue..."."	/pubmed/21316815	Schirmer RH, Adler H, Pickhardt M, Mandelkow E.	Neurobiol Aging. 2011 Dec;32(12):2325.e7-16. Epub 2011 Feb 12.	Neurobiol Aging. 2011	PubMed	citation	PMID:21316815	pubmed	21316815	create date:2011/02/15 | first author:Schirmer RH
Structural brain changes in normal individuals with a maternal history of Alzheimer's.	/pubmed/21316814	Berti V, Mosconi L, Glodzik L, Li Y, Murray J, De Santi S, Pupi A, Tsui W, De Leon MJ.	Neurobiol Aging. 2011 Dec;32(12):2325.e17-26. Epub 2011 Feb 12.	Neurobiol Aging. 2011	PubMed	citation	PMID:21316814	pubmed	21316814	create date:2011/02/15 | first author:Berti V
Cortical thinning related to periventricular and deep white matter hyperintensities.	/pubmed/21316813	Seo SW, Lee JM, Im K, Park JS, Kim SH, Kim ST, Ahn HJ, Chin J, Cheong HK, Weiner MW, Na DL.	Neurobiol Aging. 2011 Feb 11. [Epub ahead of print]	Neurobiol Aging. 2011	PubMed	citation	PMID:21316813	pubmed	21316813	create date:2011/02/15 | first author:Seo SW
Replication analysis of SNPs on 9p21.2 and 19p13.3 with amyotrophic lateral sclerosis in East Asians.	/pubmed/21295378	Iida A, Takahashi A, Deng M, Zhang Y, Wang J, Atsuta N, Tanaka F, Kamei T, Sano M, Oshima S, Tokuda T, Morita M, Akimoto C, Nakajima M, Kubo M, Kamatani N, Nakano I, Sobue G, Nakamura Y, Fan D, Ikegawa S.	Neurobiol Aging. 2011 Apr;32(4):757.e13-4. Epub 2011 Feb 3.	Neurobiol Aging. 2011	PubMed	citation	PMID:21295378	pubmed	21295378	create date:2011/02/08 | first author:Iida A
Compound heterozygosity of 2 novel MAPT mutations in frontotemporal dementia.	/pubmed/21295377	Anfossi M, Vuono R, Maletta R, Virdee K, Mirabelli M, Colao R, Puccio G, Bernardi L, Frangipane F, Gallo M, Geracitano S, Tomaino C, Curcio SA, Zannino G, Lamenza F, Duyckaerts C, Spillantini MG, Losso MA, Bruni AC.	Neurobiol Aging. 2011 Apr;32(4):757.e1-757.e11. Epub 2011 Feb 3.	Neurobiol Aging. 2011	PubMed	citation	PMID:21295377	pubmed	21295377	create date:2011/02/08 | first author:Anfossi M
Interneuron loss reduces dendritic inhibition and GABA release in hippocampus of aged rats.	/pubmed/21277654	Stanley EM, Fadel JR, Mott DD.	Neurobiol Aging. 2012 Feb;33(2):431.e1-13. Epub 2011 Feb 1.	Neurobiol Aging. 2012	PubMed	citation	PMID:21277654	pubmed	21277654	create date:2011/02/01 | first author:Stanley EM
Herpes simplex virus type I induces the accumulation of intracellular β-amyloid in autophagic compartments and the inhibition of the non-amyloidogenic pathway in human neuroblastoma cells.	/pubmed/21272962	Santana S, Recuero M, Bullido MJ, Valdivieso F, Aldudo J.	Neurobiol Aging. 2012 Feb;33(2):430.e19-33. Epub 2011 Jan 26.	Neurobiol Aging. 2012	PubMed	citation	PMID:21272962	pubmed	21272962	create date:2011/01/29 | first author:Santana S
Discriminant analysis of longitudinal cortical thickness changes in Alzheimer's disease using dynamic and network features.	/pubmed/21272960	Li Y, Wang Y, Wu G, Shi F, Zhou L, Lin W, Shen D; Alzheimer's Disease Neuroimaging Initiative.	Neurobiol Aging. 2012 Feb;33(2):427.e15-30. Epub 2011 Jan 26.	Neurobiol Aging. 2012	PubMed	citation	PMID:21272960	pubmed	21272960	create date:2011/01/29 | first author:Li Y
In vivo molecular imaging of the GABA/benzodiazepine receptor complex in the aged rat brain.	/pubmed/21272959	Hoekzema E, Rojas S, Herance R, Pareto D, Abad S, Jiménez X, Figueiras FP, Popota F, Ruiz A, Flotats N, Fernández FJ, Rocha M, Rovira M, Víctor VM, Gispert JD.	Neurobiol Aging. 2011 Jan 25. [Epub ahead of print]	Neurobiol Aging. 2011	PubMed	citation	PMID:21272959	pubmed	21272959	create date:2011/01/29 | first author:Hoekzema E
Coexistence of narcolepsy and Alzheimer's disease.	/pubmed/21257235	Scammell TE, Matheson JK, Honda M, Thannickal TC, Siegel JM.	Neurobiol Aging. 2011 Jan 21. [Epub ahead of print]	Neurobiol Aging. 2011	PubMed	citation	PMID:21257235	pubmed	21257235	create date:2011/01/25 | first author:Scammell TE
Combination therapy prevents amyloid-dependent and -independent structural changes.	/pubmed/21257234	Malthankar-Phatak G, Poplawski S, Toraskar N, Siman R.	Neurobiol Aging. 2011 Jan 21. [Epub ahead of print]	Neurobiol Aging. 2011	PubMed	citation	PMID:21257234	pubmed	21257234	create date:2011/01/25 | first author:Malthankar-Phatak G
Frontotemporal lobar degeneration genome wide association study replication confirms a risk locus shared with amyotrophic lateral sclerosis.	/pubmed/21257233	Rollinson S, Mead S, Snowden J, Richardson A, Rohrer J, Halliwell N, Usher S, Neary D, Mann D, Hardy J, Pickering-Brown S.	Neurobiol Aging. 2011 Apr;32(4):758.e1-7. Epub 2011 Jan 22.	Neurobiol Aging. 2011	PubMed	citation	PMID:21257233	pubmed	21257233	create date:2011/01/25 | first author:Rollinson S
Age dependence of excitatory-inhibitory balance following stroke.	/pubmed/21257232	Schmidt S, Bruehl C, Frahm C, Redecker C, Witte OW.	Neurobiol Aging. 2011 Jan 21. [Epub ahead of print]	Neurobiol Aging. 2011	PubMed	citation	PMID:21257232	pubmed	21257232	create date:2011/01/25 | first author:Schmidt S
White matter hyperintensities and impaired choice stepping reaction time in older people.	/pubmed/21257231	Zheng JJ, Delbaere K, Close JC, Sachdev PS, Wen W, Lord SR.	Neurobiol Aging. 2011 Jan 21. [Epub ahead of print]	Neurobiol Aging. 2011	PubMed	citation	PMID:21257231	pubmed	21257231	create date:2011/01/25 | first author:Zheng JJ
Central insulin resistance and synaptic dysfunction in intracerebroventricular-streptozotocin injected rodents.	/pubmed/21256630	Shonesy BC, Thiruchelvam K, Parameshwaran K, Rahman EA, Karuppagounder SS, Huggins KW, Pinkert CA, Amin R, Dhanasekaran M, Suppiramaniam V.	Neurobiol Aging. 2012 Feb;33(2):430.e5-18. Epub 2011 Jan 21.	Neurobiol Aging. 2012	PubMed	citation	PMID:21256630	pubmed	21256630	create date:2011/01/25 | first author:Shonesy BC
Weak BMAA toxicity compares with that of the dietary supplement beta-alanine.	/pubmed/21236519	Lee M, McGeer PL.	Neurobiol Aging. 2011 Jan 12. [Epub ahead of print]	Neurobiol Aging. 2011	PubMed	citation	PMID:21236519	pubmed	21236519	create date:2011/01/18 | first author:Lee M
CSF α-synuclein does not differentiate between parkinsonian disorders.	/pubmed/21236518	Aerts MB, Esselink RA, Abdo WF, Bloem BR, Verbeek MM.	Neurobiol Aging. 2012 Feb;33(2):430.e1-3. Epub 2011 Jan 13.	Neurobiol Aging. 2012	PubMed	citation	PMID:21236518	pubmed	21236518	create date:2011/01/18 | first author:Aerts MB
Cognitive phenotypes in Alzheimer's disease and genetic variants in ACE and IDE.	/pubmed/21232820	Vardy ER, Brown K, Stopford CL, Thompson JC, Richardson AM, Neary D, Kalsheker N, Morgan K, Mann DM, Snowden JS.	Neurobiol Aging. 2011 Jan 11. [Epub ahead of print]	Neurobiol Aging. 2011	PubMed	citation	PMID:21232820	pubmed	21232820	create date:2011/01/15 | first author:Vardy ER
Alteration in cell cycle-related proteins in lymphoblasts from carriers of the c.709-1G>A PGRN mutation associated with FTLD-TDP dementia.	/pubmed/21232819	Alquezar C, Esteras N, Bartolomé F, Merino JJ, Alzualde A, de Munain AL, Martín-Requero Á.	Neurobiol Aging. 2012 Feb;33(2):429.e7-20. Epub 2011 Jan 12.	Neurobiol Aging. 2012	PubMed	citation	PMID:21232819	pubmed	21232819	create date:2011/01/15 | first author:Alquezar C
Genetic prion disease with codon 196 PRNP mutation: clinical and pathological findings.	/pubmed/21232818	Schelzke G, Eigenbrod S, Romero C, Varges D, Breithaupt M, Taratuto AL, Kretzschmar HA, Zerr I.	Neurobiol Aging. 2011 Apr;32(4):756.e1-9. Epub 2011 Jan 12.	Neurobiol Aging. 2011	PubMed	citation	PMID:21232818	pubmed	21232818	create date:2011/01/15 | first author:Schelzke G
The effects of APOE on brain activity do not simply reflect the risk of Alzheimer's disease.	/pubmed/21232817	Trachtenberg AJ, Filippini N, Cheeseman J, Duff EP, Neville MJ, Ebmeier KP, Karpe F, Mackay CE.	Neurobiol Aging. 2012 Mar;33(3):618.e1-618.e13. Epub 2011 Jan 12.	Neurobiol Aging. 2012	PubMed	citation	PMID:21232817	pubmed	21232817	create date:2011/01/15 | first author:Trachtenberg AJ
Dynamin binding protein gene expression and memory performance in aged rats.	/pubmed/21232816	Casoli T, Di Stefano G, Fattoretti P, Giorgetti B, Balietti M, Lattanzio F, Aicardi G, Platano D.	Neurobiol Aging. 2012 Mar;33(3):618.e15-9. Epub 2011 Jan 12.	Neurobiol Aging. 2012	PubMed	citation	PMID:21232816	pubmed	21232816	create date:2011/01/15 | first author:Casoli T
Screening of OPTN in French familial amyotrophic lateral sclerosis.	/pubmed/21220178	Millecamps S, Boillée S, Chabrol E, Camu W, Cazeneuve C, Salachas F, Pradat PF, Danel-Brunaud V, Vandenberghe N, Corcia P, Le Forestier N, Lacomblez L, Bruneteau G, Seilhean D, Brice A, Feingold J, Meininger V, LeGuern E.	Neurobiol Aging. 2011 Mar;32(3):557.e11-3. Epub 2011 Jan 8.	Neurobiol Aging. 2011	PubMed	citation	PMID:21220178	pubmed	21220178	create date:2011/01/12 | first author:Millecamps S
Volumetric analysis of the substantia innominata in patients with Parkinson's disease according to cognitive status.	/pubmed/21220177	Choi SH, Jung TM, Lee JE, Lee SK, Sohn YH, Lee PH.	Neurobiol Aging. 2011 Jan 8. [Epub ahead of print]	Neurobiol Aging. 2011	PubMed	citation	PMID:21220177	pubmed	21220177	create date:2011/01/12 | first author:Choi SH
Evidence of the association of BIN1 and PICALM with the AD risk in contrasting European populations.	/pubmed/21220176	Lambert JC, Zelenika D, Hiltunen M, Chouraki V, Combarros O, Bullido MJ, Tognoni G, Fiévet N, Boland A, Arosio B, Coto E, Del Zompo M, Mateo I, Frank-Garcia A, Helisalmi S, Porcellini E, Pilotto A, Forti P, Ferri R, Delepine M, Scarpini E, Siciliano G, et al.	Neurobiol Aging. 2011 Apr;32(4):756.e11-5. Epub 2011 Jan 8.	Neurobiol Aging. 2011	PubMed	citation	PMID:21220176	pubmed	21220176	create date:2011/01/12 | first author:Lambert JC
Regulation of alternative splicing of tau exon 10 by 9G8 and Dyrk1A.	/pubmed/21215488	Ding S, Shi J, Qian W, Iqbal K, Grundke-Iqbal I, Gong CX, Liu F.	Neurobiol Aging. 2011 Jan 5. [Epub ahead of print]	Neurobiol Aging. 2011	PubMed	citation	PMID:21215488	pubmed	21215488	create date:2011/01/11 | first author:Ding S
Oscillations in cerebral blood flow and cortical oxygenation in Alzheimer's disease.	/pubmed/21208686	van Beek AH, Lagro J, Olde-Rikkert MG, Zhang R, Claassen JA.	Neurobiol Aging. 2012 Feb;33(2):428.e21-31. Epub 2011 Jan 5.	Neurobiol Aging. 2012	PubMed	citation	PMID:21208686	pubmed	21208686	create date:2011/01/07 | first author:van Beek AH
Ultrastructural alterations of Alzheimer's disease paired helical filaments by grape seed-derived polyphenols.	/pubmed/21196065	Ksiezak-Reding H, Ho L, Santa-Maria I, Diaz-Ruiz C, Wang J, Pasinetti GM.	Neurobiol Aging. 2010 Dec 31. [Epub ahead of print]	Neurobiol Aging. 2010	PubMed	citation	PMID:21196065	pubmed	21196065	create date:2011/01/05 | first author:Ksiezak-Reding H
Amyloid precursor protein (APP) processing genes and cerebrospinal fluid APP cleavage product levels in Alzheimer's disease.	/pubmed/21196064	Bekris LM, Galloway NM, Millard S, Lockhart D, Li G, Galasko DR, Farlow MR, Clark CM, Quinn JF, Kaye JA, Schellenberg GD, Leverenz JB, Seubert P, Tsuang DW, Peskind ER, Yu CE.	Neurobiol Aging. 2011 Mar;32(3):556.e13-23. Epub 2010 Dec 31.	Neurobiol Aging. 2011	PubMed	citation	PMID:21196064	pubmed	21196064	create date:2011/01/05 | first author:Bekris LM
First transgenic rat model developing progressive cortical neurofibrillary tangles.	/pubmed/21196063	Filipcik P, Zilka N, Bugos O, Kucerak J, Koson P, Novak P, Novak M.	Neurobiol Aging. 2010 Dec 31. [Epub ahead of print]	Neurobiol Aging. 2010	PubMed	citation	PMID:21196063	pubmed	21196063	create date:2011/01/05 | first author:Filipcik P
White matter deterioration in 15 months: latent growth curve models in healthy adults.	/pubmed/21194799	Raz N, Yang YQ, Rodrigue KM, Kennedy KM, Lindenberger U, Ghisletta P.	Neurobiol Aging. 2012 Feb;33(2):429.e1-5. Epub 2010 Dec 30.	Neurobiol Aging. 2012	PubMed	citation	PMID:21194799	pubmed	21194799	create date:2011/01/05 | first author:Raz N
Telomere length and aging biomarkers in 70-year-olds: the Lothian Birth Cohort 1936.	/pubmed/21194798	Harris SE, Martin-Ruiz C, von Zglinicki T, Starr JM, Deary IJ.	Neurobiol Aging. 2010 Dec 29. [Epub ahead of print]	Neurobiol Aging. 2010	PubMed	citation	PMID:21194798	pubmed	21194798	create date:2011/01/05 | first author:Harris SE
MRI is a sensitive marker of subtle white matter pathology in hypoperfused mice.	/pubmed/21194797	Holland PR, Bastin ME, Jansen MA, Merrifield GD, Coltman RB, Scott F, Nowers H, Khallout K, Marshall I, Wardlaw JM, Deary IJ, McCulloch J, Horsburgh K.	Neurobiol Aging. 2011 Dec;32(12):2325.e1-6. Epub 2010 Dec 30.	Neurobiol Aging. 2011	PubMed	citation	PMID:21194797	pubmed	21194797	create date:2011/01/05 | first author:Holland PR
Duplication of amyloid precursor protein (APP), but not prion protein (PRNP) gene is a significant cause of early onset dementia in a large UK series.	/pubmed/21193246	McNaughton D, Knight W, Guerreiro R, Ryan N, Lowe J, Poulter M, Nicholl DJ, Hardy J, Revesz T, Lowe J, Rossor M, Collinge J, Mead S.	Neurobiol Aging. 2012 Feb;33(2):426.e13-21. Epub 2010 Dec 28.	Neurobiol Aging. 2012	PubMed	citation	PMID:21193246	pubmed	21193246	create date:2011/01/05 | first author:McNaughton D
Age-related effects on the neural correlates of autobiographical memory retrieval.	/pubmed/21190759	St Jacques PL, Rubin DC, Cabeza R.	Neurobiol Aging. 2010 Dec 27. [Epub ahead of print]	Neurobiol Aging. 2010	PubMed	citation	PMID:21190759	pubmed	21190759	create date:2010/12/31 | first author:St Jacques PL
Demyelination of superficial white matter in early Alzheimer's disease: a magnetization transfer imaging study.	/pubmed/21190758	Fornari E, Maeder P, Meuli R, Ghika J, Knyazeva MG.	Neurobiol Aging. 2012 Feb;33(2):428.e7-19. Epub 2010 Dec 28.	Neurobiol Aging. 2012	PubMed	citation	PMID:21190758	pubmed	21190758	create date:2010/12/31 | first author:Fornari E
The inhalation anesthetic isoflurane increases levels of proinflammatory TNF-α, IL-6, and IL-1β	/pubmed/21190757	Wu X, Lu Y, Dong Y, Zhang G, Zhang Y, Xu Z, Culley DJ, Crosby G, Marcantonio ER, Tanzi RE, Xie Z.	Neurobiol Aging. 2010 Dec 28. [Epub ahead of print]	Neurobiol Aging. 2010	PubMed	citation	PMID:21190757	pubmed	21190757	create date:2010/12/31 | first author:Wu X
Association of common KIBRA variants with episodic memory and AD risk.	/pubmed/21185624	Burgess JD, Pedraza O, Graff-Radford NR, Hirpa M, Zou F, Miles R, Nguyen T, Li M, Lucas JA, Ivnik RJ, Crook J, Pankratz VS, Dickson DW, Petersen RC, Younkin SG, Ertekin-Taner N.	Neurobiol Aging. 2011 Mar;32(3):557.e1-9. Epub 2010 Dec 24.	Neurobiol Aging. 2011	PubMed	citation	PMID:21185624	pubmed	21185624	create date:2010/12/28 | first author:Burgess JD
The Alzheimer's associated 5' region of the SORL1 gene cis regulates SORL1 transcripts expression.	/pubmed/21185108	McCarthy JJ, Saith S, Linnertz C, Burke JR, Hulette CM, Welsh-Bohmer KA, Chiba-Falek O.	Neurobiol Aging. 2010 Dec 22. [Epub ahead of print]	Neurobiol Aging. 2010	PubMed	citation	PMID:21185108	pubmed	21185108	create date:2010/12/28 | first author:McCarthy JJ
IGF-I gene variability is associated with an increased risk for AD.	/pubmed/21176999	Vargas T, Martinez-Garcia A, Antequera D, Vilella E, Clarimon J, Mateo I, Sanchez-Juan P, Rodriguez-Rodriguez E, Frank A, Rosich-Estrago M, Lleo A, Molina-Porcel L, Blesa R, Gomez-Isla T, Combarros O, Bermejo-Pareja F, Valdivieso F, Bullido MJ, Carro E.	Neurobiol Aging. 2011 Mar;32(3):556.e3-11. Epub 2010 Dec 22.	Neurobiol Aging. 2011	PubMed	citation	PMID:21176999	pubmed	21176999	create date:2010/12/24 | first author:Vargas T
Striatal dopamine transporter binding correlates with serum BDNF levels in patients with striatal dopaminergic neurodegeneration.	/pubmed/21176997	Ziebell M, Khalid U, Klein AB, Aznar S, Thomsen G, Jensen P, Knudsen GM.	Neurobiol Aging. 2012 Feb;33(2):428.e1-5. Epub 2010 Dec 22.	Neurobiol Aging. 2012	PubMed	citation	PMID:21176997	pubmed	21176997	create date:2010/12/24 | first author:Ziebell M
Correlation of cognitive performance and morphological changes in neocortical pyramidal neurons in aging.	/pubmed/21163553	Allard S, Scardochio T, Cuello AC, Ribeiro-da-Silva A.	Neurobiol Aging. 2010 Dec 14. [Epub ahead of print]	Neurobiol Aging. 2010	PubMed	citation	PMID:21163553	pubmed	21163553	create date:2010/12/18 | first author:Allard S
Title	URL	Description	Details	ShortDetails	Resource	Type	Identifiers	Db	EntrezUID	Properties
SCA31 is rare in the Chinese population on Taiwan.	/pubmed/21163552	Lee YC, Liu CS, Lee TY, Lo YC, Lu YC, Soong BW.	Neurobiol Aging. 2012 Feb;33(2):426.e23-4. Epub 2010 Dec 15.	Neurobiol Aging. 2012	PubMed	citation	PMID:21163552	pubmed	21163552	create date:2010/12/18 | first author:Lee YC
Gray matter atrophy rate as a marker of disease progression in AD.	/pubmed/21163551	Anderson VM, Schott JM, Bartlett JW, Leung KK, Miller DH, Fox NC.	Neurobiol Aging. 2010 Dec 14. [Epub ahead of print]	Neurobiol Aging. 2010	PubMed	citation	PMID:21163551	pubmed	21163551	create date:2010/12/18 | first author:Anderson VM
Prediction of conversion from mild cognitive impairment to Alzheimer's disease dementia based upon biomarkers and neuropsychological test performance.	/pubmed/21159408	Ewers M, Walsh C, Trojanowski JQ, Shaw LM, Petersen RC, Jack CR Jr, Feldman HH, Bokde AL, Alexander GE, Scheltens P, Vellas B, Dubois B, Weiner M, Hampel H; North American Alzheimer's Disease Neuroimaging Initiative (ADNI).	Neurobiol Aging. 2010 Dec 13. [Epub ahead of print]	Neurobiol Aging. 2010	PubMed	citation	PMID:21159408	pubmed	21159408	create date:2010/12/17 | first author:Ewers M
Enhanced dopamine transporter activity in middle-aged Gdnf heterozygous mice.	/pubmed/21144620	Littrell OM, Pomerleau F, Huettl P, Surgener S, McGinty JF, Middaugh LD, Granholm AC, Gerhardt GA, Boger HA.	Neurobiol Aging. 2012 Feb;33(2):427.e1-14. Epub 2010 Dec 8.	Neurobiol Aging. 2012	PubMed	citation	PMID:21144620	pubmed	21144620	create date:2010/12/15 | first author:Littrell OM
A novel presenilin 1 mutation, I202F occurring at a previously predicted pathogenic site causing autosomal dominant Alzheimer's disease.	/pubmed/21144619	Church A, Prescott J, Lillis S, Rees J, Chance P, Williamson K, Morris HR.	Neurobiol Aging. 2011 Mar;32(3):556.e1-2. Epub 2010 Dec 7.	Neurobiol Aging. 2011	PubMed	citation	PMID:21144619	pubmed	21144619	create date:2010/12/15 | first author:Church A
Aging-related changes of neural mechanisms underlying visual-spatial working memory.	/pubmed/21130531	Piefke M, Onur OA, Fink GR.	Neurobiol Aging. 2010 Dec 2. [Epub ahead of print]	Neurobiol Aging. 2010	PubMed	citation	PMID:21130531	pubmed	21130531	create date:2010/12/07 | first author:Piefke M
Role of tau kinases (CDK5R1 and GSK3B) in Parkinson's disease: A study from India.	/pubmed/21130530	Das G, Misra AK, Das SK, Ray K, Ray J.	Neurobiol Aging. 2010 Dec 2. [Epub ahead of print]	Neurobiol Aging. 2010	PubMed	citation	PMID:21130530	pubmed	21130530	create date:2010/12/07 | first author:Das G
Dietary ketosis enhances memory in mild cognitive impairment.	/pubmed/21130529	Krikorian R, Shidler MD, Dangelo K, Couch SC, Benoit SC, Clegg DJ.	Neurobiol Aging. 2012 Feb;33(2):425.e19-27. Epub 2010 Dec 3.	Neurobiol Aging. 2012	PubMed	citation	PMID:21130529	pubmed	21130529	create date:2010/12/07 | first author:Krikorian R
Increased fMRI signal with age in familial Alzheimer's disease mutation carriers.	/pubmed/21129823	Braskie MN, Medina LD, Rodriguez-Agudelo Y, Geschwind DH, Macias-Islas MA, Cummings JL, Bookheimer SY, Ringman JM.	Neurobiol Aging. 2012 Feb;33(2):424.e11-21. Epub 2010 Dec 3.	Neurobiol Aging. 2012	PubMed	citation	PMID:21129823	pubmed	21129823	create date:2010/12/07 | first author:Braskie MN
Perlecan domain V inhibits α2 integrin-mediated amyloid-β neurotoxicity.	/pubmed/21126803	Wright S, Parham C, Lee B, Clarke D, Auckland L, Johnston J, Lawrence AL, Dickeson SK, Santoro SA, Griswold-Prenner I, Bix G.	Neurobiol Aging. 2010 Nov 30. [Epub ahead of print]	Neurobiol Aging. 2010	PubMed	citation	PMID:21126803	pubmed	21126803	create date:2010/12/04 | first author:Wright S
Postmenopausal hormone therapy, timing of initiation, APOE and cognitive decline.	/pubmed/21122949	Kang JH, Grodstein F.	Neurobiol Aging. 2010 Nov 29. [Epub ahead of print]	Neurobiol Aging. 2010	PubMed	citation	PMID:21122949	pubmed	21122949	create date:2010/12/03 | first author:Kang JH
CCAAT/enhancer binding protein delta (CEBPD) elevating PTX3 expression inhibits macrophage-mediated phagocytosis of dying neuron cells.	/pubmed/21112127	Ko CY, Chang LH, Lee YC, Sterneck E, Cheng CP, Chen SH, Huang AM, Tseng JT, Wang JM.	Neurobiol Aging. 2012 Feb;33(2):422.e11-25. Epub 2010 Nov 26.	Neurobiol Aging. 2012	PubMed	citation	PMID:21112127	pubmed	21112127	create date:2010/11/30 | first author:Ko CY
Aging and the neural correlates of source memory: over-recruitment and functional reorganization.	/pubmed/21111514	Spaniol J, Grady C.	Neurobiol Aging. 2012 Feb;33(2):425.e3-18. Epub 2010 Dec 15.	Neurobiol Aging. 2012	PubMed	citation	PMID:21111514	pubmed	21111514	create date:2010/11/30 | first author:Spaniol J
Locus coeruleus degeneration exacerbates olfactory deficits in APP/PS1 transgenic mice.	/pubmed/21109328	Rey NL, Jardanhazi-Kurutz D, Terwel D, Kummer MP, Jourdan F, Didier A, Heneka MT.	Neurobiol Aging. 2012 Feb;33(2):426.e1-11. Epub 2010 Nov 24.	Neurobiol Aging. 2012	PubMed	citation	PMID:21109328	pubmed	21109328	create date:2010/11/27 | first author:Rey NL
The effects of age and lipopolysaccharide (LPS)-mediated peripheral inflammation on numbers of central catecholaminergic neurons.	/pubmed/21093964	Mouton PR, Kelley-Bell B, Tweedie D, Spangler EL, Perez E, Carlson OD, Short RG, deCabo R, Chang J, Ingram DK, Li Y, Greig NH.	Neurobiol Aging. 2012 Feb;33(2):423.e27-36. Epub 2010 Nov 19.	Neurobiol Aging. 2012	PubMed	citation	PMID:21093964	pubmed	21093964	create date:2010/11/26 | first author:Mouton PR
No association of psychosis in Alzheimer disease with neurodegenerative pathway genes.	/pubmed/21093110	DeMichele-Sweet MA, Klei L, Devlin B, Ferrell RE, Weamer EA, Emanuel JE, Lopez OL, Sweet RA.	Neurobiol Aging. 2011 Mar;32(3):555.e9-11. Epub 2010 Nov 18.	Neurobiol Aging. 2011	PubMed	citation	PMID:21093110	pubmed	21093110	create date:2010/11/26 | first author:DeMichele-Sweet MA
Age affects chunk-based, but not rule-based learning in artificial grammar acquisition.	/pubmed/21093109	Kürten J, De Vries MH, Kowal K, Zwitserlood P, Flöel A.	Neurobiol Aging. 2010 Nov 17. [Epub ahead of print]	Neurobiol Aging. 2010	PubMed	citation	PMID:21093109	pubmed	21093109	create date:2010/11/26 | first author:Kürten J
Ventral striatal volume is associated with cognitive decline in older people: a population based MR-study.	/pubmed/21075480	de Jong LW, Wang Y, White LR, Yu B, van Buchem MA, Launer LJ.	Neurobiol Aging. 2012 Feb;33(2):424.e1-10. Epub 2010 Nov 13.	Neurobiol Aging. 2012	PubMed	citation	PMID:21075480	pubmed	21075480	create date:2010/11/16 | first author:de Jong LW
Analysis of optineurin in frontotemporal lobar degeneration.	/pubmed/21074902	Rollinson S, Bennion J, Toulson G, Halliwell N, Usher S, Snowden J, Richardson A, Neary D, Mann D, Pickering-Brown SM.	Neurobiol Aging. 2012 Feb;33(2):425.e1-2. Epub 2010 Nov 12.	Neurobiol Aging. 2012	PubMed	citation	PMID:21074902	pubmed	21074902	create date:2010/11/16 | first author:Rollinson S
Education, occupation, leisure activities, and brain reserve: a population-based study.	/pubmed/21074901	Foubert-Samier A, Catheline G, Amieva H, Dilharreguy B, Helmer C, Allard M, Dartigues JF.	Neurobiol Aging. 2012 Feb;33(2):423.e15-25. Epub 2010 Nov 12.	Neurobiol Aging. 2012	PubMed	citation	PMID:21074901	pubmed	21074901	create date:2010/11/16 | first author:Foubert-Samier A
Pathogenicity of exonic indels in fused in sarcoma in amyotrophic lateral sclerosis.	/pubmed/21074900	Rutherford NJ, Finch NA, DeJesus-Hernandez M, Crook RJ, Lomen-Hoerth C, Wszolek ZK, Uitti RJ, Graff-Radford NR, Rademakers R.	Neurobiol Aging. 2012 Feb;33(2):424.e23-4. Epub 2010 Nov 12.	Neurobiol Aging. 2012	PubMed	citation	PMID:21074900	pubmed	21074900	create date:2010/11/16 | first author:Rutherford NJ
Early and late onset Alzheimer's disease patients have distinct patterns of white matter damage.	/pubmed/21074899	Canu E, Frisoni GB, Agosta F, Pievani M, Bonetti M, Filippi M.	Neurobiol Aging. 2010 Nov 11. [Epub ahead of print]	Neurobiol Aging. 2010	PubMed	citation	PMID:21074899	pubmed	21074899	create date:2010/11/16 | first author:Canu E
Midlife memory improvement predicts preservation of hippocampal volume in old age.	/pubmed/21074898	Borghesani PR, Weaver KE, Aylward EH, Richards AL, Madhyastha TM, Kahn AR, Liang O, Ellenbogen RL, Beg MF, Schaie KW, Willis SL.	Neurobiol Aging. 2010 Nov 11. [Epub ahead of print]	Neurobiol Aging. 2010	PubMed	citation	PMID:21074898	pubmed	21074898	create date:2010/11/16 | first author:Borghesani PR
SIRT1, a histone deacetylase, regulates prion protein-induced neuronal cell death.	/pubmed/21074897	Seo JS, Moon MH, Jeong JK, Seol JW, Lee YJ, Park BH, Park SY.	Neurobiol Aging. 2010 Nov 11. [Epub ahead of print]	Neurobiol Aging. 2010	PubMed	citation	PMID:21074897	pubmed	21074897	create date:2010/11/16 | first author:Seo JS
Assessment of activation of the plasma kallikrein-kinin system in frontal and temporal cortex in Alzheimer's disease and vascular dementia.	/pubmed/21074291	Ashby EL, Love S, Kehoe PG.	Neurobiol Aging. 2010 Nov 10. [Epub ahead of print]	Neurobiol Aging. 2010	PubMed	citation	PMID:21074291	pubmed	21074291	create date:2010/11/16 | first author:Ashby EL
Analysis of OPTN as a causative gene for amyotrophic lateral sclerosis.	/pubmed/21074290	Belzil VV, Daoud H, Desjarlais A, Bouchard JP, Dupré N, Camu W, Dion PA, Rouleau GA.	Neurobiol Aging. 2011 Mar;32(3):555.e13-4. Epub 2010 Nov 11.	Neurobiol Aging. 2011	PubMed	citation	PMID:21074290	pubmed	21074290	create date:2010/11/16 | first author:Belzil VV
Nanobody specific for oligomeric beta-amyloid stabilizes nontoxic form.	/pubmed/21067847	Kasturirangan S, Li L, Emadi S, Boddapati S, Schulz P, Sierks MR.	Neurobiol Aging. 2010 Nov 8. [Epub ahead of print]	Neurobiol Aging. 2010	PubMed	citation	PMID:21067847	pubmed	21067847	create date:2010/11/12 | first author:Kasturirangan S
Reactive astrocytes give neurons less support: implications for Alzheimer's disease.	/pubmed/21051108	Steele ML, Robinson SR.	Neurobiol Aging. 2012 Feb;33(2):423.e1-13. Epub 2010 Nov 3.	Neurobiol Aging. 2012	PubMed	citation	PMID:21051108	pubmed	21051108	create date:2010/11/06 | first author:Steele ML
Regulation of cortical and striatal 5-HT1A receptors in the MPTP-lesioned macaque.	/pubmed/21051107	Huot P, Johnston TH, Koprich JB, Winkelmolen L, Fox SH, Brotchie JM.	Neurobiol Aging. 2012 Jan;33(1):207.e9-19. Epub 2010 Nov 3.	Neurobiol Aging. 2012	PubMed	citation	PMID:21051107	pubmed	21051107	create date:2010/11/06 | first author:Huot P
Microglial activation in healthy aging.	/pubmed/21051106	Schuitemaker A, van der Doef TF, Boellaard R, van der Flier WM, Yaqub M, Windhorst AD, Barkhof F, Jonker C, Kloet RW, Lammertsma AA, Scheltens P, van Berckel BN.	Neurobiol Aging. 2010 Nov 2. [Epub ahead of print]	Neurobiol Aging. 2010	PubMed	citation	PMID:21051106	pubmed	21051106	create date:2010/11/06 | first author:Schuitemaker A
Aging of human supraspinal locomotor and postural control in fMRI.	/pubmed/21051105	Zwergal A, Linn J, Xiong G, Brandt T, Strupp M, Jahn K.	Neurobiol Aging. 2010 Nov 2. [Epub ahead of print]	Neurobiol Aging. 2010	PubMed	citation	PMID:21051105	pubmed	21051105	create date:2010/11/06 | first author:Zwergal A
Synaptic correlates of memory and menopause in the hippocampal dentate gyrus in rhesus monkeys.	/pubmed/21030115	Hara Y, Park CS, Janssen WG, Roberts MT, Morrison JH, Rapp PR.	Neurobiol Aging. 2012 Feb;33(2):421.e17-28. Epub 2010 Oct 27.	Neurobiol Aging. 2012	PubMed	citation	PMID:21030115	pubmed	21030115	create date:2010/10/30 | first author:Hara Y
Serum paraoxonase activity is associated with variants in the PON gene cluster and risk of Alzheimer disease.	/pubmed/20980077	Erlich PM, Lunetta KL, Cupples LA, Abraham CR, Green RC, Baldwin CT, Farrer LA.	Neurobiol Aging. 2010 Oct 25. [Epub ahead of print]	Neurobiol Aging. 2010	PubMed	citation	PMID:20980077	pubmed	20980077	create date:2010/10/29 | first author:Erlich PM
Serum fatty acid profiles using GC-MS and multivariate statistical analysis: potential biomarkers of Alzheimer's disease.	/pubmed/20980076	Wang DC, Sun CH, Liu LY, Sun XH, Jin XW, Song WL, Liu XQ, Wan XL.	Neurobiol Aging. 2010 Oct 25. [Epub ahead of print]	Neurobiol Aging. 2010	PubMed	citation	PMID:20980076	pubmed	20980076	create date:2010/10/29 | first author:Wang DC
SAP97-mediated local trafficking is altered in Alzheimer disease patients' hippocampus.	/pubmed/20980075	Marcello E, Epis R, Saraceno C, Gardoni F, Borroni B, Cattabeni F, Padovani A, Di Luca M.	Neurobiol Aging. 2012 Feb;33(2):422.e1-10. Epub 2010 Oct 27.	Neurobiol Aging. 2012	PubMed	citation	PMID:20980075	pubmed	20980075	create date:2010/10/29 | first author:Marcello E
Overexpression of CB2 cannabinoid receptors results in neuroprotection against behavioral and neurochemical alterations induced by intracaudate administration of 6-hydroxydopamine.	/pubmed/20980074	Ternianov A, Pérez-Ortiz JM, Solesio ME, García-Gutiérrez MS, Ortega-Álvaro A, Navarrete F, Leiva C, Galindo MF, Manzanares J.	Neurobiol Aging. 2012 Feb;33(2):421.e1-16. Epub 2010 Oct 27.	Neurobiol Aging. 2012	PubMed	citation	PMID:20980074	pubmed	20980074	create date:2010/10/29 | first author:Ternianov A
Age-related cerebral atrophy in nonhuman primates predicts cognitive impairments.	/pubmed/20970891	Picq JL, Aujard F, Volk A, Dhenain M.	Neurobiol Aging. 2010 Oct 21. [Epub ahead of print]	Neurobiol Aging. 2010	PubMed	citation	PMID:20970891	pubmed	20970891	create date:2010/10/26 | first author:Picq JL
Feed efficiency, food choice, and food reward behaviors in young and old Fischer rats.	/pubmed/20970890	Frutos MG, Pistell PJ, Ingram DK, Berthoud HR.	Neurobiol Aging. 2012 Jan;33(1):206.e41-53. Epub 2010 Oct 22.	Neurobiol Aging. 2012	PubMed	citation	PMID:20970890	pubmed	20970890	create date:2010/10/26 | first author:Frutos MG
Early onset amyloid lesions lead to severe neuritic abnormalities and local, but not global neuron loss in APPPS1 transgenic mice.	/pubmed/20970889	Rupp NJ, Wegenast-Braun BM, Radde R, Calhoun ME, Jucker M.	Neurobiol Aging. 2011 Dec;32(12):2324.e1-6. Epub 2010 Oct 22.	Neurobiol Aging. 2011	PubMed	citation	PMID:20970889	pubmed	20970889	create date:2010/10/26 | first author:Rupp NJ
Elevated 4-hydroxyhexenal in Alzheimer's disease (AD) progression.	/pubmed/20965613	Bradley MA, Xiong-Fister S, Markesbery WR, Lovell MA.	Neurobiol Aging. 2010 Oct 19. [Epub ahead of print]	Neurobiol Aging. 2010	PubMed	citation	PMID:20965613	pubmed	20965613	create date:2010/10/23 | first author:Bradley MA
The specificity of amyloid imaging in the diagnosis of neurodegenerative diseases.	/pubmed/20965612	Frisoni GB, Giannakopoulos P.	Neurobiol Aging. 2010 Oct 19. [Epub ahead of print] No abstract available.	Neurobiol Aging. 2010	PubMed	citation	PMID:20965612	pubmed	20965612	create date:2010/10/23 | first author:Frisoni GB
Functional effects of genetic polymorphism in inflammatory genes in subjective memory complainers.	/pubmed/20961668	Lau S, Bates KA, Sohrabi HR, Rodrigues M, Martins G, Dhaliwal SS, Taddei K, Laws SM, Martins IJ, Mastaglia FL, Foster JK, Phillips JK, Martins RN.	Neurobiol Aging. 2010 Oct 18. [Epub ahead of print]	Neurobiol Aging. 2010	PubMed	citation	PMID:20961668	pubmed	20961668	create date:2010/10/22 | first author:Lau S
11β-hydroxysteroid dehydrogenase type 1, brain atrophy and cognitive decline.	/pubmed/20961667	MacLullich AM, Ferguson KJ, Reid LM, Deary IJ, Starr JM, Wardlaw JM, Walker BR, Andrew R, Seckl JR.	Neurobiol Aging. 2012 Jan;33(1):207.e1-8. Epub 2010 Oct 18.	Neurobiol Aging. 2012	PubMed	citation	PMID:20961667	pubmed	20961667	create date:2010/10/22 | first author:MacLullich AM
Role of neuroinflammation in hypertension-induced brain amyloid pathology.	/pubmed/20961666	Carnevale D, Mascio G, Ajmone-Cat MA, D'Andrea I, Cifelli G, Madonna M, Cocozza G, Frati A, Carullo P, Carnevale L, Alleva E, Branchi I, Lembo G, Minghetti L.	Neurobiol Aging. 2012 Jan;33(1):205.e19-29. Epub 2010 Oct 18.	Neurobiol Aging. 2012	PubMed	citation	PMID:20961666	pubmed	20961666	create date:2010/10/22 | first author:Carnevale D
Prepulse inhibition in patients with fragile X-associated tremor ataxia syndrome.	/pubmed/20961665	Schneider A, Ballinger E, Chavez A, Tassone F, Hagerman RJ, Hessl D.	Neurobiol Aging. 2010 Oct 18. [Epub ahead of print]	Neurobiol Aging. 2010	PubMed	citation	PMID:20961665	pubmed	20961665	create date:2010/10/22 | first author:Schneider A
Ante mortem amyloid imaging and β-amyloid pathology in a case with dementia with Lewy bodies.	/pubmed/20961664	Kantarci K, Yang C, Schneider JA, Senjem ML, Reyes DA, Lowe VJ, Barnes LL, Aggarwal NT, Bennett DA, Smith GE, Petersen RC, Jack CR Jr, Boeve BF.	Neurobiol Aging. 2010 Oct 18. [Epub ahead of print]	Neurobiol Aging. 2010	PubMed	citation	PMID:20961664	pubmed	20961664	create date:2010/10/22 | first author:Kantarci K
Characterization of 7- and 19-month-old Tg2576 mice using multimodal in vivo imaging: limitations as a translatable model of Alzheimer's disease.	/pubmed/20961663	Luo F, Rustay NR, Ebert U, Hradil VP, Cole TB, Llano DA, Mudd SR, Zhang Y, Fox GB, Day M.	Neurobiol Aging. 2010 Oct 18. [Epub ahead of print]	Neurobiol Aging. 2010	PubMed	citation	PMID:20961663	pubmed	20961663	create date:2010/10/22 | first author:Luo F
Cholinergic system function and cognition in mild cognitive impairment.	/pubmed/20961662	Haense C, Kalbe E, Herholz K, Hohmann C, Neumaier B, Krais R, Heiss WD.	Neurobiol Aging. 2010 Oct 18. [Epub ahead of print]	Neurobiol Aging. 2010	PubMed	citation	PMID:20961662	pubmed	20961662	create date:2010/10/22 | first author:Haense C
Interaction of caudate dopamine depletion and brain metabolic changes with cognitive dysfunction in early Parkinson's disease.	/pubmed/20961661	Polito C, Berti V, Ramat S, Vanzi E, De Cristofaro MT, Pellicanò G, Mungai F, Marini P, Formiconi AR, Sorbi S, Pupi A.	Neurobiol Aging. 2012 Jan;33(1):206.e29-39. Epub 2010 Oct 20.	Neurobiol Aging. 2012	PubMed	citation	PMID:20961661	pubmed	20961661	create date:2010/10/22 | first author:Polito C
Selective white matter pathology induces a specific impairment in spatial working memory.	/pubmed/20961660	Coltman R, Spain A, Tsenkina Y, Fowler JH, Smith J, Scullion G, Allerhand M, Scott F, Kalaria RN, Ihara M, Daumas S, Deary IJ, Wood E, McCulloch J, Horsburgh K.	Neurobiol Aging. 2011 Dec;32(12):2324.e7-12. Epub 2010 Oct 20.	Neurobiol Aging. 2011	PubMed	citation	PMID:20961660	pubmed	20961660	create date:2010/10/22 | first author:Coltman R
Title	URL	Description	Details	ShortDetails	Resource	Type	Identifiers	Db	EntrezUID	Properties
Cleavage of Tau by calpain in Alzheimer's disease: the quest for the toxic 17 kD fragment.	/pubmed/20961659	Garg S, Timm T, Mandelkow EM, Mandelkow E, Wang Y.	Neurobiol Aging. 2011 Jan;32(1):1-14. Epub 2010 Oct 18.	Neurobiol Aging. 2011	PubMed	citation	PMID:20961659	pubmed	20961659	create date:2010/10/22 | first author:Garg S
Age-related changes in processing faces from detection to identification: ERP evidence.	/pubmed/20961658	Daniel S, Bentin S.	Neurobiol Aging. 2012 Jan;33(1):206.e1-28. Epub 2010 Oct 18.	Neurobiol Aging. 2012	PubMed	citation	PMID:20961658	pubmed	20961658	create date:2010/10/22 | first author:Daniel S
Molecular changes in brain aging and Alzheimer's disease are mirrored in experimentally silenced cortical neuron networks.	/pubmed/20947216	Gleichmann M, Zhang Y, Wood WH 3rd, Becker KG, Mughal MR, Pazin MJ, van Praag H, Kobilo T, Zonderman AB, Troncoso JC, Markesbery WR, Mattson MP.	Neurobiol Aging. 2012 Jan;33(1):205.e1-18. Epub 2010 Oct 13.	Neurobiol Aging. 2012	PubMed	citation	PMID:20947216	pubmed	20947216	create date:2010/10/16 | first author:Gleichmann M
Paraoxonase-1 polymorphisms in Alzheimer's disease, Parkinson's disease, and AD-PD spectrum diseases.	/pubmed/20947215	Wingo TS, Rosen A, Cutler DJ, Lah JJ, Levey AI.	Neurobiol Aging. 2012 Jan;33(1):204.e13-5. Epub 2010 Oct 13.	Neurobiol Aging. 2012	PubMed	citation	PMID:20947215	pubmed	20947215	create date:2010/10/16 | first author:Wingo TS
The effect of aging on the density of the sensory nerve fiber innervation of bone and acute skeletal pain.	/pubmed/20947214	Jimenez-Andrade JM, Mantyh WG, Bloom AP, Freeman KT, Ghilardi JR, Kuskowski MA, Mantyh PW.	Neurobiol Aging. 2010 Oct 12. [Epub ahead of print]	Neurobiol Aging. 2010	PubMed	citation	PMID:20947214	pubmed	20947214	create date:2010/10/16 | first author:Jimenez-Andrade JM
Diagnosis of progressive supranuclear palsy: can measurement of tau forms help?	/pubmed/20947213	Kuiperij HB, Verbeek MM.	Neurobiol Aging. 2012 Jan;33(1):204.e17-8. Epub 2010 Oct 13.	Neurobiol Aging. 2012	PubMed	citation	PMID:20947213	pubmed	20947213	create date:2010/10/16 | first author:Kuiperij HB
Founder effect and estimation of the age of the Progranulin Thr272fs mutation in 14 Italian pedigrees with frontotemporal lobar degeneration.	/pubmed/20947212	Borroni B, Bonvicini C, Galimberti D, Tremolizzo L, Papetti A, Archetti S, Turla M, Alberici A, Agosti C, Premi E, Appollonio I, Rainero I, Ferrarese C, Gennarelli M, Scarpini E, Padovani A.	Neurobiol Aging. 2011 Mar;32(3):555.e1-8. Epub 2010 Oct 13.	Neurobiol Aging. 2011	PubMed	citation	PMID:20947212	pubmed	20947212	create date:2010/10/16 | first author:Borroni B
Paranodal reorganization results in the depletion of transverse bands in the aged central nervous system.	/pubmed/20888080	Shepherd MN, Pomicter AD, Velazco CS, Henderson SC, Dupree JL.	Neurobiol Aging. 2012 Jan;33(1):203.e13-24. Epub 2010 Oct 2.	Neurobiol Aging. 2012	PubMed	citation	PMID:20888080	pubmed	20888080	create date:2010/10/05 | first author:Shepherd MN
Hormone levels and cognitive function in postmenopausal midlife women.	/pubmed/20888079	Ryan J, Stanczyk FZ, Dennerstein L, Mack WJ, Clark MS, Szoeke C, Kildea D, Henderson VW.	Neurobiol Aging. 2012 Mar;33(3):617.e11-22. Epub 2010 Dec 16.	Neurobiol Aging. 2012	PubMed	citation	PMID:20888079	pubmed	20888079	create date:2010/10/05 | first author:Ryan J
Aging-related changes in the nigral angiotensin system enhances proinflammatory and pro-oxidative markers and 6-OHDA-induced dopaminergic degeneration.	/pubmed/20888078	Villar-Cheda B, Valenzuela R, Rodriguez-Perez AI, Guerra MJ, Labandeira-Garcia JL.	Neurobiol Aging. 2012 Jan;33(1):204.e1-11. Epub 2010 Oct 2.	Neurobiol Aging. 2012	PubMed	citation	PMID:20888078	pubmed	20888078	create date:2010/10/05 | first author:Villar-Cheda B
Exploration of 16 candidate genes identifies the association of IDE with Alzheimer's disease in Han Chinese.	/pubmed/20880607	Wang F, Shu C, Jia L, Zuo X, Zhang Y, Zhou A, Qin W, Song H, Wei C, Zhang F, Hong Z, Tang M, Wang DM, Jia J.	Neurobiol Aging. 2010 Sep 27. [Epub ahead of print]	Neurobiol Aging. 2010	PubMed	citation	PMID:20880607	pubmed	20880607	create date:2010/10/01 | first author:Wang F
Association and heterogeneity at the GAPDH locus in Alzheimer's disease.	/pubmed/20864222	Allen M, Cox C, Belbin O, Ma L, Bisceglio GD, Wilcox SL, Howell CC, Hunter TA, Culley O, Walker LP, Carrasquillo MM, Dickson DW, Petersen RC, Graff-Radford NR, Younkin SG, Ertekin-Taner N.	Neurobiol Aging. 2012 Jan;33(1):203.e25-33. Epub 2010 Sep 23.	Neurobiol Aging. 2012	PubMed	citation	PMID:20864222	pubmed	20864222	create date:2010/09/25 | first author:Allen M
Relating hippocampal neurogenesis to behavior: the dangers of ignoring confounding variables.	/pubmed/20864221	Lazic SE.	Neurobiol Aging. 2010 Dec;31(12):2169-71; discussion 2172-5.	Neurobiol Aging. 2010	PubMed	citation	PMID:20864221	pubmed	20864221	create date:2010/09/25 | first author:Lazic SE
Nonlinear time course of brain volume loss in cognitively normal and impaired elders.	/pubmed/20855131	Schuff N, Tosun D, Insel PS, Chiang GC, Truran D, Aisen PS, Jack CR Jr, Weiner MW; Alzheimer's Disease Neuroimaging Initiative.	Neurobiol Aging. 2010 Sep 18. [Epub ahead of print]	Neurobiol Aging. 2010	PubMed	citation	PMID:20855131	pubmed	20855131	create date:2010/09/22 | first author:Schuff N
Genetic variants in PSEN2 and correlation to CSF β-amyloid42 levels in AD.	/pubmed/20850903	Lebedeva E, Stingl JC, Thal DR, Ghebremedhin E, Strauss J, Özer E, Bertram L, von Einem B, Tumani H, Otto M, Riepe MW, Högel J, Ludolph AC, von Arnim CA.	Neurobiol Aging. 2012 Jan;33(1):201.e9-18. Epub 2010 Sep 18.	Neurobiol Aging. 2012	PubMed	citation	PMID:20850903	pubmed	20850903	create date:2010/09/21 | first author:Lebedeva E
Attenuated long-term Arc expression in the aged fascia dentata.	/pubmed/20850902	Marrone DF, Satvat E, Shaner MJ, Worley PF, Barnes CA.	Neurobiol Aging. 2010 Sep 17. [Epub ahead of print]	Neurobiol Aging. 2010	PubMed	citation	PMID:20850902	pubmed	20850902	create date:2010/09/21 | first author:Marrone DF
Effects of ApoE4 and maternal history of dementia on hippocampal atrophy.	/pubmed/20833446	Andrawis JP, Hwang KS, Green AE, Kotlerman J, Elashoff D, Morra JH, Cummings JL, Toga AW, Thompson PM, Apostolova LG.	Neurobiol Aging. 2010 Sep 10. [Epub ahead of print]	Neurobiol Aging. 2010	PubMed	citation	PMID:20833446	pubmed	20833446	create date:2010/09/14 | first author:Andrawis JP
Putting age-associated changes in neurogenesis in their place.	/pubmed/20832913	Stranahan AM.	Neurobiol Aging. 2010 Dec;31(12):2179-80. Epub 2010 Sep 15.	Neurobiol Aging. 2010	PubMed	citation	PMID:20832913	pubmed	20832913	create date:2010/09/14 | first author:Stranahan AM
Effects of age on navigation strategy.	/pubmed/20832911	Rodgers MK, Sindone JA 3rd, Moffat SD.	Neurobiol Aging. 2012 Jan;33(1):202.e15-22. Epub 2010 Sep 15.	Neurobiol Aging. 2012	PubMed	citation	PMID:20832911	pubmed	20832911	create date:2010/09/14 | first author:Rodgers MK
Statistical considerations in the evaluation of potential contributions of individual neurobiological differences to cognitive performance. Commentary on Lazic (2010) Relating hippocampal neurogenesis to behavior: the dangers of ignoring confounding variables"."	/pubmed/20832145	Shamy JL, Baxter MG.	Neurobiol Aging. 2010 Dec;31(12):2176-8. Epub 2010 Sep 15.	Neurobiol Aging. 2010	PubMed	citation	PMID:20832145	pubmed	20832145	create date:2010/09/14 | first author:Shamy JL
Issues to ponder when correlating hippocampal neurogenesis to a hippocampal-dependent memory function.	/pubmed/20817352	Shetty AK.	Neurobiol Aging. 2010 Dec;31(12):2181-4.	Neurobiol Aging. 2010	PubMed	citation	PMID:20817352	pubmed	20817352	create date:2010/09/08 | first author:Shetty AK
Early temporal short-term memory deficits in double transgenic APP/PS1 mice.	/pubmed/20817351	Lagadec S, Rotureau L, Hémar A, Macrez N, Delcasso S, Jeantet Y, Cho YH.	Neurobiol Aging. 2012 Jan;33(1):203.e1-11. Epub 2010 Sep 2.	Neurobiol Aging. 2012	PubMed	citation	PMID:20817351	pubmed	20817351	create date:2010/09/08 | first author:Lagadec S
Transferrin and HFE genes interact in Alzheimer's disease risk: the Epistasis Project.	/pubmed/20817350	Lehmann DJ, Schuur M, Warden DR, Hammond N, Belbin O, Kölsch H, Lehmann MG, Wilcock GK, Brown K, Kehoe PG, Morris CM, Barker R, Coto E, Alvarez V, Deloukas P, Mateo I, Gwilliam R, Combarros O, Arias-Vásquez A, Aulchenko YS, Ikram MA, Breteler MM, et al.	Neurobiol Aging. 2012 Jan;33(1):202.e1-13. Epub 2010 Sep 2.	Neurobiol Aging. 2012	PubMed	citation	PMID:20817350	pubmed	20817350	create date:2010/09/08 | first author:Lehmann DJ
Age-related effects on cortical thickness patterns of the Rhesus monkey brain.	/pubmed/20801549	Koo BB, Schettler SP, Murray DE, Lee JM, Killiany RJ, Rosene DL, Kim DS, Ronen I.	Neurobiol Aging. 2012 Jan;33(1):200.e23-31. Epub 2010 Aug 30.	Neurobiol Aging. 2012	PubMed	citation	PMID:20801549	pubmed	20801549	create date:2010/08/31 | first author:Koo BB
The association between white matter hyperintensities and executive decline in mild cognitive impairment is network dependent.	/pubmed/20739101	Jacobs HI, Visser PJ, Van Boxtel MP, Frisoni GB, Tsolaki M, Papapostolou P, Nobili F, Wahlund LO, Minthon L, Frölich L, Hampel H, Soininen H, van de Pol L, Scheltens P, Tan FE, Jolles J, Verhey FR.	Neurobiol Aging. 2012 Jan;33(1):201.e1-8. Epub 2010 Aug 23.	Neurobiol Aging. 2012	PubMed	citation	PMID:20739101	pubmed	20739101	create date:2010/08/27 | first author:Jacobs HI
Genetic variations in the CLU and PICALM genes are associated with cognitive function in the oldest old.	/pubmed/20739100	Mengel-From J, Christensen K, McGue M, Christiansen L.	Neurobiol Aging. 2011 Mar;32(3):554.e7-11. Epub 2010 Aug 23.	Neurobiol Aging. 2011	PubMed	citation	PMID:20739100	pubmed	20739100	create date:2010/08/27 | first author:Mengel-From J
Normal age-related brain morphometric changes: nonuniformity across cortical thickness, surface area and gray matter volume?	/pubmed/20739099	Lemaitre H, Goldman AL, Sambataro F, Verchinski BA, Meyer-Lindenberg A, Weinberger DR, Mattay VS.	Neurobiol Aging. 2012 Mar;33(3):617.e1-9. Epub 2010 Aug 23.	Neurobiol Aging. 2012	PubMed	citation	PMID:20739099	pubmed	20739099	create date:2010/08/27 | first author:Lemaitre H
Interaction between aging and neurodegeneration in amyotrophic lateral sclerosis.	/pubmed/20739098	Tedeschi G, Trojsi F, Tessitore A, Corbo D, Sagnelli A, Paccone A, D'Ambrosio A, Piccirillo G, Cirillo M, Cirillo S, Monsurrò MR, Esposito F.	Neurobiol Aging. 2010 Aug 23. [Epub ahead of print]	Neurobiol Aging. 2010	PubMed	citation	PMID:20739098	pubmed	20739098	create date:2010/08/27 | first author:Tedeschi G
Stereological quantification of the cerebellum in patients with Alzheimer's disease.	/pubmed/20728248	Andersen K, Andersen BB, Pakkenberg B.	Neurobiol Aging. 2012 Jan;33(1):197.e11-20. Epub 2010 Aug 21.	Neurobiol Aging. 2012	PubMed	citation	PMID:20728248	pubmed	20728248	create date:2010/08/24 | first author:Andersen K
Age-related increase of sI(AHP) in prefrontal pyramidal cells of monkeys: relationship to cognition.	/pubmed/20727620	Luebke JI, Amatrudo JM.	Neurobiol Aging. 2010 Aug 18. [Epub ahead of print]	Neurobiol Aging. 2010	PubMed	citation	PMID:20727620	pubmed	20727620	create date:2010/08/24 | first author:Luebke JI
Normal aging reduces motor synergies in manual pointing.	/pubmed/20724037	Verrel J, Lövdén M, Lindenberger U.	Neurobiol Aging. 2012 Jan;33(1):200.e1-10. Epub 2010 Aug 17.	Neurobiol Aging. 2012	PubMed	citation	PMID:20724037	pubmed	20724037	create date:2010/08/21 | first author:Verrel J
Association between variants in IDE-KIF11-HHEX and plasma amyloid β levels.	/pubmed/20724036	Reitz C, Cheng R, Schupf N, Lee JH, Mehta PD, Rogaeva E, St George-Hyslop P, Mayeux R.	Neurobiol Aging. 2012 Jan;33(1):199.e13-7. Epub 2010 Aug 17.	Neurobiol Aging. 2012	PubMed	citation	PMID:20724036	pubmed	20724036	create date:2010/08/21 | first author:Reitz C
A complementary diffusion tensor imaging (DTI)-histological study in a model of Huntington's disease.	/pubmed/20724035	Van Camp N, Blockx I, Camón L, de Vera N, Verhoye M, Veraart J, Van Hecke W, Martínez E, Soria G, Sijbers J, Planas AM, Van der Linden A.	Neurobiol Aging. 2010 Aug 17. [Epub ahead of print]	Neurobiol Aging. 2010	PubMed	citation	PMID:20724035	pubmed	20724035	create date:2010/08/21 | first author:Van Camp N
Pro-oxidant diet enhances beta/gamma secretase-mediated APP processing in APP/PS1 transgenic mice.	/pubmed/20724034	Choudhry F, Howlett DR, Richardson JC, Francis PT, Williams RJ.	Neurobiol Aging. 2010 Aug 17. [Epub ahead of print]	Neurobiol Aging. 2010	PubMed	citation	PMID:20724034	pubmed	20724034	create date:2010/08/21 | first author:Choudhry F
Early onset of aging-like changes is restricted to cognitive abilities and skin structure in Cnr1⁻/⁻ mice.	/pubmed/20724033	Bilkei-Gorzo A, Drews E, Albayram Ö, Piyanova A, Gaffal E, Tueting T, Michel K, Mauer D, Maier W, Zimmer A.	Neurobiol Aging. 2012 Jan;33(1):200.e11-22. Epub 2010 Aug 17.	Neurobiol Aging. 2012	PubMed	citation	PMID:20724033	pubmed	20724033	create date:2010/08/21 | first author:Bilkei-Gorzo A
White matter hyperintensities alter functional organization of the motor system.	/pubmed/20724032	Linortner P, Fazekas F, Schmidt R, Ropele S, Pendl B, Petrovic K, Loitfelder M, Neuper C, Enzinger C.	Neurobiol Aging. 2012 Jan;33(1):197.e1-9. Epub 2010 Aug 17.	Neurobiol Aging. 2012	PubMed	citation	PMID:20724032	pubmed	20724032	create date:2010/08/21 | first author:Linortner P
Changing topological patterns in normal aging using large-scale structural networks.	/pubmed/20724031	Zhu W, Wen W, He Y, Xia A, Anstey KJ, Sachdev P.	Neurobiol Aging. 2010 Aug 17. [Epub ahead of print]	Neurobiol Aging. 2010	PubMed	citation	PMID:20724031	pubmed	20724031	create date:2010/08/21 | first author:Zhu W
No association between DNA repair gene XRCC1 and amyotrophic lateral sclerosis.	/pubmed/20719408	Fang F, Umbach DM, Xu Z, Ye W, Sandler DP, Taylor JA, Kamel F.	Neurobiol Aging. 2010 Aug 16. [Epub ahead of print]	Neurobiol Aging. 2010	PubMed	citation	PMID:20719408	pubmed	20719408	create date:2010/08/20 | first author:Fang F
Late-life hemoglobin and the incidence of Parkinson's disease.	/pubmed/20709430	Abbott RD, Ross GW, Tanner CM, Andersen JK, Masaki KH, Rodriguez BL, White LR, Petrovitch H.	Neurobiol Aging. 2010 Aug 13. [Epub ahead of print]	Neurobiol Aging. 2010	PubMed	citation	PMID:20709430	pubmed	20709430	create date:2010/08/17 | first author:Abbott RD
Implication of IL-33 gene polymorphism in Chinese patients with Alzheimer's disease.	/pubmed/20708824	Yu JT, Song JH, Wang ND, Wu ZC, Zhang Q, Zhang N, Zhang W, Xuan SY, Tan L.	Neurobiol Aging. 2010 Aug 12. [Epub ahead of print]	Neurobiol Aging. 2010	PubMed	citation	PMID:20708824	pubmed	20708824	create date:2010/08/17 | first author:Yu JT
TARDBP gene mutations among Chinese patients with sporadic amyotrophic lateral sclerosis.	/pubmed/20708823	Huang R, Fang DF, Ma MY, Guo XY, Zhao B, Zeng Y, Zhou D, Yang Y, Shang HF.	Neurobiol Aging. 2010 Aug 12. [Epub ahead of print]	Neurobiol Aging. 2010	PubMed	citation	PMID:20708823	pubmed	20708823	create date:2010/08/17 | first author:Huang R
Mitochondrial base excision repair in mouse synaptosomes during normal aging and in a model of Alzheimer's disease.	/pubmed/20708822	Gredilla R, Weissman L, Yang JL, Bohr VA, Stevnsner T.	Neurobiol Aging. 2010 Aug 12. [Epub ahead of print]	Neurobiol Aging. 2010	PubMed	citation	PMID:20708822	pubmed	20708822	create date:2010/08/17 | first author:Gredilla R
Impact of changed positive and negative task-related brain activity on word-retrieval in aging.	/pubmed/20696496	Meinzer M, Seeds L, Flaisch T, Harnish S, Cohen ML, McGregor K, Conway T, Benjamin M, Crosson B.	Neurobiol Aging. 2010 Aug 7. [Epub ahead of print]	Neurobiol Aging. 2010	PubMed	citation	PMID:20696496	pubmed	20696496	create date:2010/08/11 | first author:Meinzer M
Ibuprofen attenuates oxidative damage through NOX2 inhibition in Alzheimer's disease.	/pubmed/20696495	Wilkinson BL, Cramer PE, Varvel NH, Reed-Geaghan E, Jiang Q, Szabo A, Herrup K, Lamb BT, Landreth GE.	Neurobiol Aging. 2012 Jan;33(1):197.e21-32. Epub 2010 Aug 8.	Neurobiol Aging. 2012	PubMed	citation	PMID:20696495	pubmed	20696495	create date:2010/08/11 | first author:Wilkinson BL
Accumulation of resident and peripheral dendritic cells in the aging CNS.	/pubmed/20692074	Kaunzner UW, Miller MM, Gottfried-Blackmore A, Gal-Toth J, Felger JC, McEwen BS, Bulloch K.	Neurobiol Aging. 2010 Aug 5. [Epub ahead of print]	Neurobiol Aging. 2010	PubMed	citation	PMID:20692074	pubmed	20692074	create date:2010/08/10 | first author:Kaunzner UW
Homocysteine, neural atrophy, and the effect of caloric restriction in rhesus monkeys.	/pubmed/20691506	Willette AA, Gallagher C, Bendlin BB, McLaren DG, Kastman EK, Canu E, Kosmatka KJ, Field AS, Alexander AL, Colman RJ, Voytko ML, Weindruch RH, Coe CL, Johnson SC.	Neurobiol Aging. 2010 Aug 4. [Epub ahead of print]	Neurobiol Aging. 2010	PubMed	citation	PMID:20691506	pubmed	20691506	create date:2010/08/10 | first author:Willette AA
NOS3 gene rs1799983 polymorphism and incident dementia in elderly stroke survivors.	/pubmed/20691505	Morris CM, Ballard CG, Allan L, Rowan E, Stephens S, Firbank M, Ford GA, Kenny RA, O'Brien JT, Kalaria RN.	Neurobiol Aging. 2011 Mar;32(3):554.e1-6. Epub 2010 Aug 5.	Neurobiol Aging. 2011	PubMed	citation	PMID:20691505	pubmed	20691505	create date:2010/08/10 | first author:Morris CM
Adrenal alpha(2)-adrenergic receptors in the aging normotensive and spontaneously hypertensive rat.	/pubmed/20691504	Moura E, Pinto CE, Serrão MP, Afonso J, Vieira-Coelho MA.	Neurobiol Aging. 2010 Aug 4. [Epub ahead of print]	Neurobiol Aging. 2010	PubMed	citation	PMID:20691504	pubmed	20691504	create date:2010/08/10 | first author:Moura E
Dynamic changes in PET amyloid and FDG imaging at different stages of Alzheimer's disease.	/pubmed/20688420	Kadir A, Almkvist O, Forsberg A, Wall A, Engler H, Långström B, Nordberg A.	Neurobiol Aging. 2012 Jan;33(1):198.e1-14. Epub 2010 Aug 4.	Neurobiol Aging. 2012	PubMed	citation	PMID:20688420	pubmed	20688420	create date:2010/08/07 | first author:Kadir A
Association of serotonin and dopamine gene pathways with behavioral subphenotypes in dementia.	/pubmed/20685009	Proitsi P, Lupton MK, Reeves SJ, Hamilton G, Archer N, Martin BM, Iyegbe C, Hollingworth P, Lawlor B, Gill M, Brayne C, Rubinsztein DC, Owen MJ, Williams J, Lovestone S, Powell JF.	Neurobiol Aging. 2010 Aug 2. [Epub ahead of print]	Neurobiol Aging. 2010	PubMed	citation	PMID:20685009	pubmed	20685009	create date:2010/08/06 | first author:Proitsi P
Title	URL	Description	Details	ShortDetails	Resource	Type	Identifiers	Db	EntrezUID	Properties
Large-scale screening of TARDBP mutation in amyotrophic lateral sclerosis in Japanese.	/pubmed/20675015	Iida A, Kamei T, Sano M, Oshima S, Tokuda T, Nakamura Y, Ikegawa S.	Neurobiol Aging. 2010 Jul 30. [Epub ahead of print]	Neurobiol Aging. 2010	PubMed	citation	PMID:20675015	pubmed	20675015	create date:2010/08/03 | first author:Iida A
Engulfment adapter PTB domain containing 1 interacts with and affects processing of the amyloid-beta precursor protein.	/pubmed/20674096	Beyer AS, von Einem B, Schwanzar D, Keller IE, Hellrung A, Thal DR, Ingelsson M, Makarova A, Deng M, Chhabra ES, Pröpper C, Böckers TM, Hyman BT, von Arnim CA.	Neurobiol Aging. 2010 Jul 29. [Epub ahead of print]	Neurobiol Aging. 2010	PubMed	citation	PMID:20674096	pubmed	20674096	create date:2010/08/03 | first author:Beyer AS
BDNF upregulation rescues synaptic plasticity in middle-aged ovariectomized rats.	/pubmed/20674095	Kramár EA, Chen LY, Lauterborn JC, Simmons DA, Gall CM, Lynch G.	Neurobiol Aging. 2010 Jul 29. [Epub ahead of print]	Neurobiol Aging. 2010	PubMed	citation	PMID:20674095	pubmed	20674095	create date:2010/08/03 | first author:Kramár EA
Aluminum induces neurodegeneration and its toxicity arises from increased iron accumulation and reactive oxygen species (ROS) production.	/pubmed/20674094	Wu Z, Du Y, Xue H, Wu Y, Zhou B.	Neurobiol Aging. 2012 Jan;33(1):199.e1-12. Epub 2010 Jul 31.	Neurobiol Aging. 2012	PubMed	citation	PMID:20674094	pubmed	20674094	create date:2010/08/03 | first author:Wu Z
Nuclear localization sequence of FUS and induction of stress granules by ALS mutants.	/pubmed/20674093	Gal J, Zhang J, Kwinter DM, Zhai J, Jia H, Jia J, Zhu H.	Neurobiol Aging. 2011 Dec;32(12):2323.e27-40. Epub 2010 Jul 31.	Neurobiol Aging. 2011	PubMed	citation	PMID:20674093	pubmed	20674093	create date:2010/08/03 | first author:Gal J
HSV-1 promotes Ca2+ -mediated APP phosphorylation and Aβ accumulation in rat cortical neurons.	/pubmed/20674092	Piacentini R, Civitelli L, Ripoli C, Marcocci ME, De Chiara G, Garaci E, Azzena GB, Palamara AT, Grassi C.	Neurobiol Aging. 2011 Dec;32(12):2323.e13-26. Epub 2010 Jul 31.	Neurobiol Aging. 2011	PubMed	citation	PMID:20674092	pubmed	20674092	create date:2010/08/03 | first author:Piacentini R
Estrogen receptor alpha gene variants are associated with Alzheimer's disease.	/pubmed/20674091	Boada M, Antunez C, López-Arrieta J, Caruz A, Moreno-Rey C, Ramírez-Lorca R, Morón FJ, Hernández I, Mauleón A, Rosende-Roca M, Martínez-Lage P, Marín J, Tárraga L, Alegret M, Pedrajas JR, Urda N, Royo JL, Saez ME, Gayán J, González-Pérez A, Real LM, Ruiz A, et al.	Neurobiol Aging. 2012 Jan;33(1):198.e15-24. Epub 2010 Jul 31.	Neurobiol Aging. 2012	PubMed	citation	PMID:20674091	pubmed	20674091	create date:2010/08/03 | first author:Boada M
Prefrontal mediation of age differences in cognitive reappraisal.	/pubmed/20674090	Opitz PC, Rauch LC, Terry DP, Urry HL.	Neurobiol Aging. 2010 Jul 31. [Epub ahead of print]	Neurobiol Aging. 2010	PubMed	citation	PMID:20674090	pubmed	20674090	create date:2010/08/03 | first author:Opitz PC
Cellular stress from excitatory neurotransmission contributes to cholesterol loss in hippocampal neurons aging in vitro.	/pubmed/20663588	Sodero AO, Weissmann C, Ledesma MD, Dotti CG.	Neurobiol Aging. 2011 Jun;32(6):1043-53. Epub 2010 Jul 21.	Neurobiol Aging. 2011	PubMed	citation	PMID:20663588	pubmed	20663588	create date:2010/07/29 | first author:Sodero AO
AGEs/RAGE complex upregulates BACE1 via NF-κB pathway activation.	/pubmed/20638753	Guglielmotto M, Aragno M, Tamagno E, Vercellinatto I, Visentin S, Medana C, Catalano MG, Smith MA, Perry G, Danni O, Boccuzzi G, Tabaton M.	Neurobiol Aging. 2012 Jan;33(1):196.e13-27. Epub 2010 Jul 17.	Neurobiol Aging. 2012	PubMed	citation	PMID:20638753	pubmed	20638753	create date:2010/07/20 | first author:Guglielmotto M
Longitudinal genetic analysis of brain volumes in normal elderly male twins.	/pubmed/20630620	Lessov-Schlaggar CN, Hardin J, Decarli C, Krasnow RE, Reed T, Wolf PA, Swan GE, Carmelli D.	Neurobiol Aging. 2010 Jul 12. [Epub ahead of print]	Neurobiol Aging. 2010	PubMed	citation	PMID:20630620	pubmed	20630620	create date:2010/07/16 | first author:Lessov-Schlaggar CN
LRP1 mediates bidirectional transcytosis of amyloid-β across the blood-brain barrier.	/pubmed/20630619	Pflanzner T, Janko MC, André-Dohmen B, Reuss S, Weggen S, Roebroek AJ, Kuhlmann CR, Pietrzik CU.	Neurobiol Aging. 2011 Dec;32(12):2323.e1-11. Epub 2010 Jul 13.	Neurobiol Aging. 2011	PubMed	citation	PMID:20630619	pubmed	20630619	create date:2010/07/16 | first author:Pflanzner T
Sex and age differences in atrophic rates: an ADNI study with n=1368 MRI scans.	/pubmed/20620666	Hua X, Hibar DP, Lee S, Toga AW, Jack CR Jr, Weiner MW, Thompson PM; Alzheimer's Disease Neuroimaging Initiative.	Neurobiol Aging. 2010 Aug;31(8):1463-80.	Neurobiol Aging. 2010	PubMed	citation	PMID:20620666	pubmed	20620666	create date:2010/07/14 | first author:Hua X
Reduced sample sizes for atrophy outcomes in Alzheimer's disease trials: baseline adjustment.	/pubmed/20620665	Schott JM, Bartlett JW, Barnes J, Leung KK, Ourselin S, Fox NC; Alzheimer's Disease Neuroimaging Initiative investigators.	Neurobiol Aging. 2010 Aug;31(8):1452-62, 1462.e1-2.	Neurobiol Aging. 2010	PubMed	citation	PMID:20620665	pubmed	20620665	create date:2010/07/14 | first author:Schott JM
Longitudinal MRI atrophy biomarkers: relationship to conversion in the ADNI cohort.	/pubmed/20620664	Risacher SL, Shen L, West JD, Kim S, McDonald BC, Beckett LA, Harvey DJ, Jack CR Jr, Weiner MW, Saykin AJ; Alzheimer's Disease Neuroimaging Initiative (ADNI).	Neurobiol Aging. 2010 Aug;31(8):1401-18.	Neurobiol Aging. 2010	PubMed	citation	PMID:20620664	pubmed	20620664	create date:2010/07/14 | first author:Risacher SL
Ventricular maps in 804 ADNI subjects: correlations with CSF biomarkers and clinical decline.	/pubmed/20620663	Chou YY, Leporé N, Saharan P, Madsen SK, Hua X, Jack CR, Shaw LM, Trojanowski JQ, Weiner MW, Toga AW, Thompson PM; Alzheimer's Disease Neuroimaging Initiative.	Neurobiol Aging. 2010 Aug;31(8):1386-400.	Neurobiol Aging. 2010	PubMed	citation	PMID:20620663	pubmed	20620663	create date:2010/07/14 | first author:Chou YY
Motor deficits, neuron loss, and reduced anxiety coinciding with axonal degeneration and intraneuronal Aβ aggregation in the 5XFAD mouse model of Alzheimer's disease.	/pubmed/20619937	Jawhar S, Trawicka A, Jenneckens C, Bayer TA, Wirths O.	Neurobiol Aging. 2012 Jan;33(1):196.e29-40. Epub 2010 Jul 9.	Neurobiol Aging. 2012	PubMed	citation	PMID:20619937	pubmed	20619937	create date:2010/07/14 | first author:Jawhar S
Age-related changes in sleep in inbred mice are genotype dependent.	/pubmed/20619936	Hasan S, Dauvilliers Y, Mongrain V, Franken P, Tafti M.	Neurobiol Aging. 2012 Jan;33(1):195.e13-26. Epub 2010 Jul 9.	Neurobiol Aging. 2012	PubMed	citation	PMID:20619936	pubmed	20619936	create date:2010/07/14 | first author:Hasan S
Sex differences in the association of the apolipoprotein E epsilon 4 allele with incidence of dementia, cognitive impairment, and decline.	/pubmed/20619505	Beydoun MA, Boueiz A, Abougergi MS, Kitner-Triolo MH, Beydoun HA, Resnick SM, O'Brien R, Zonderman AB.	Neurobiol Aging. 2010 Jul 7. [Epub ahead of print]	Neurobiol Aging. 2010	PubMed	citation	PMID:20619505	pubmed	20619505	create date:2010/07/14 | first author:Beydoun MA
A meta-analysis of diffusion tensor imaging in mild cognitive impairment and Alzheimer's disease.	/pubmed/20619504	Sexton CE, Kalu UG, Filippini N, Mackay CE, Ebmeier KP.	Neurobiol Aging. 2011 Dec;32(12):2322.e5-18. Epub 2010 Jul 8.	Neurobiol Aging. 2011	PubMed	citation	PMID:20619504	pubmed	20619504	create date:2010/07/14 | first author:Sexton CE
Widespread Lewy body and tau accumulation in childhood and adult onset dystonia-parkinsonism cases with PLA2G6 mutations.	/pubmed/20619503	Paisán-Ruiz C, Li A, Schneider SA, Holton JL, Johnson R, Kidd D, Chataway J, Bhatia KP, Lees AJ, Hardy J, Revesz T, Houlden H.	Neurobiol Aging. 2010 Jul 20. [Epub ahead of print]	Neurobiol Aging. 2010	PubMed	citation	PMID:20619503	pubmed	20619503	create date:2010/07/14 | first author:Paisán-Ruiz C
MicroRNA-16 targets amyloid precursor protein to potentially modulate Alzheimer's-associated pathogenesis in SAMP8 mice.	/pubmed/20619502	Liu W, Liu C, Zhu J, Shu P, Yin B, Gong Y, Qiang B, Yuan J, Peng X.	Neurobiol Aging. 2012 Mar;33(3):522-34. Epub 2010 Jul 8.	Neurobiol Aging. 2012	PubMed	citation	PMID:20619502	pubmed	20619502	create date:2010/07/14 | first author:Liu W
A de novo missense mutation of the FUS gene in a true" sporadic ALS case."	/pubmed/20598774	Chiò A, Calvo A, Moglia C, Ossola I, Brunetti M, Sbaiz L, Lai SL, Abramzon Y, Traynor BJ, Restagno G.	Neurobiol Aging. 2011 Mar;32(3):553.e23-6. Epub 2010 Jul 3.	Neurobiol Aging. 2011	PubMed	citation	PMID:20598774	pubmed	20598774	create date:2010/07/06 | first author:Chiò A
The genetic architecture of Alzheimer's disease: beyond APP, PSENs and APOE.	/pubmed/20594621	Guerreiro RJ, Gustafson DR, Hardy J.	Neurobiol Aging. 2012 Mar;33(3):437-56. Epub 2010 Jul 1.	Neurobiol Aging. 2012	PubMed	citation	PMID:20594621	pubmed	20594621	create date:2010/07/03 | first author:Guerreiro RJ
Amyloid β1-42 oligomer inhibits myelin sheet formation in vitro.	/pubmed/20594620	Horiuchi M, Maezawa I, Itoh A, Wakayama K, Jin LW, Itoh T, Decarli C.	Neurobiol Aging. 2012 Mar;33(3):499-509. Epub 2010 Jul 1.	Neurobiol Aging. 2012	PubMed	citation	PMID:20594620	pubmed	20594620	create date:2010/07/03 | first author:Horiuchi M
Mechanisms of AD neurodegeneration may be independent of Aβ and its derivatives.	/pubmed/20594619	Robakis NK.	Neurobiol Aging. 2011 Mar;32(3):372-9. Epub 2010 Jul 1. Review.	Neurobiol Aging. 2011	PubMed	citation	PMID:20594619	pubmed	20594619	create date:2010/07/03 | first author:Robakis NK
Autoantibodies to the adenosine triphosphate synthase play a pathogenetic role in Alzheimer's disease.	/pubmed/20594618	Vacirca D, Delunardo F, Matarrese P, Colasanti T, Margutti P, Siracusano A, Pontecorvo S, Capozzi A, Sorice M, Francia A, Malorni W, Ortona E.	Neurobiol Aging. 2010 Jun 29. [Epub ahead of print]	Neurobiol Aging. 2010	PubMed	citation	PMID:20594618	pubmed	20594618	create date:2010/07/03 | first author:Vacirca D
The role of lipoproteins and inflammation in cognitive decline: do they interact?	/pubmed/20594617	van den Kommer TN, Dik MG, Comijs HC, Jonker C, Deeg DJ.	Neurobiol Aging. 2012 Jan;33(1):196.e1-12. Epub 2010 Jul 1.	Neurobiol Aging. 2012	PubMed	citation	PMID:20594617	pubmed	20594617	create date:2010/07/03 | first author:van den Kommer TN
Microstructural changes and atrophy in brain white matter tracts with aging.	/pubmed/20594616	Sala S, Agosta F, Pagani E, Copetti M, Comi G, Filippi M.	Neurobiol Aging. 2012 Mar;33(3):488-498.e2. Epub 2010 Jul 1.	Neurobiol Aging. 2012	PubMed	citation	PMID:20594616	pubmed	20594616	create date:2010/07/03 | first author:Sala S
Prediction of MCI to AD conversion, via MRI, CSF biomarkers, and pattern classification.	/pubmed/20594615	Davatzikos C, Bhatt P, Shaw LM, Batmanghelich KN, Trojanowski JQ.	Neurobiol Aging. 2011 Dec;32(12):2322.e19-27. Epub 2010 Jul 1.	Neurobiol Aging. 2011	PubMed	citation	PMID:20594615	pubmed	20594615	create date:2010/07/03 | first author:Davatzikos C
Neuroprotection of kaempferol by autophagy in models of rotenone-mediated acute toxicity: possible implications for Parkinson's disease.	/pubmed/20594614	Filomeni G, Graziani I, De Zio D, Dini L, Centonze D, Rotilio G, Ciriolo MR.	Neurobiol Aging. 2010 Jun 29. [Epub ahead of print]	Neurobiol Aging. 2010	PubMed	citation	PMID:20594614	pubmed	20594614	create date:2010/07/03 | first author:Filomeni G
Ex vivo cultures of microglia from young and aged rodent brain reveal age-related changes in microglial function.	/pubmed/20580465	Njie EG, Boelen E, Stassen FR, Steinbusch HW, Borchelt DR, Streit WJ.	Neurobiol Aging. 2012 Jan;33(1):195.e1-12. Epub 2010 Jul 2.	Neurobiol Aging. 2012	PubMed	citation	PMID:20580465	pubmed	20580465	create date:2010/06/29 | first author:Njie EG
A PIN1 polymorphism that prevents its suppression by AP4 associates with delayed onset of Alzheimer's disease.	/pubmed/20580132	Ma SL, Tang NL, Tam CW, Cheong Lui VW, Lam LC, Chiu HF, Driver JA, Pastorino L, Lu KP.	Neurobiol Aging. 2010 Jun 24. [Epub ahead of print]	Neurobiol Aging. 2010	PubMed	citation	PMID:20580132	pubmed	20580132	create date:2010/06/29 | first author:Ma SL
Protein oxidation inhibits NO-mediated signaling pathway for synaptic plasticity.	/pubmed/20580131	Kakizawa S, Shibazaki M, Mori N.	Neurobiol Aging. 2012 Mar;33(3):535-45. Epub 2010 Jun 26.	Neurobiol Aging. 2012	PubMed	citation	PMID:20580131	pubmed	20580131	create date:2010/06/29 | first author:Kakizawa S
Age-related neuronal loss in the cochlea is not delayed by synaptic modulation.	/pubmed/20580130	Jin D, Ohlemiller KK, Lei D, Dong E, Role L, Ryugo DK, Bao J.	Neurobiol Aging. 2011 Dec;32(12):2321.e13-23. Epub 2010 Jun 26.	Neurobiol Aging. 2011	PubMed	citation	PMID:20580130	pubmed	20580130	create date:2010/06/29 | first author:Jin D
Alzheimer's pathology in primary progressive aphasia.	/pubmed/20580129	Rohrer JD, Rossor MN, Warren JD.	Neurobiol Aging. 2010 Jun 24. [Epub ahead of print]	Neurobiol Aging. 2010	PubMed	citation	PMID:20580129	pubmed	20580129	create date:2010/06/29 | first author:Rohrer JD
Carvedilol as a potential novel agent for the treatment of Alzheimer's disease.	/pubmed/20579773	Wang J, Ono K, Dickstein DL, Arrieta-Cruz I, Zhao W, Qian X, Lamparello A, Subnani R, Ferruzzi M, Pavlides C, Ho L, Hof PR, Teplow DB, Pasinetti GM.	Neurobiol Aging. 2011 Dec;32(12):2321.e1-12. Epub 2010 Jul 1.	Neurobiol Aging. 2011	PubMed	citation	PMID:20579773	pubmed	20579773	create date:2010/06/29 | first author:Wang J
Age-related changes in the Bengalese finch song motor program.	/pubmed/20570409	Cooper BG, Méndez JM, Saar S, Whetstone AG, Meyers R, Goller F.	Neurobiol Aging. 2012 Mar;33(3):564-8. Epub 2010 Jun 8.	Neurobiol Aging. 2012	PubMed	citation	PMID:20570409	pubmed	20570409	create date:2010/06/24 | first author:Cooper BG
Genetic variation in GOLM1 and prefrontal cortical volume in Alzheimer's disease.	/pubmed/20570408	Inkster B, Rao AW, Ridler K, Filippini N, Whitcher B, Nichols TE, Wetten S, Gibson RA, Borrie M, Kertesz A, Guzman DA, Loy-English I, Williams J, Saemann PG, Auer DP, Holsboer F, Tozzi F, Muglia P, Merlo-Pich E, Matthews PM.	Neurobiol Aging. 2012 Mar;33(3):457-65. Epub 2010 Jun 8.	Neurobiol Aging. 2012	PubMed	citation	PMID:20570408	pubmed	20570408	create date:2010/06/24 | first author:Inkster B
Gene expression reveals overlap between normal aging and Alzheimer's disease genes.	/pubmed/20570407	Avramopoulos D, Szymanski M, Wang R, Bassett S.	Neurobiol Aging. 2011 Dec;32(12):2319.e27-34. Epub 2010 Jun 8.	Neurobiol Aging. 2011	PubMed	citation	PMID:20570407	pubmed	20570407	create date:2010/06/24 | first author:Avramopoulos D
Omega-3 fatty acids and cognitive decline: modulation by ApoEε4 allele and depression.	/pubmed/20570406	Samieri C, Féart C, Proust-Lima C, Peuchant E, Dartigues JF, Amieva H, Barberger-Gateau P.	Neurobiol Aging. 2011 Dec;32(12):2317.e13-22. Epub 2010 Jun 8.	Neurobiol Aging. 2011	PubMed	citation	PMID:20570406	pubmed	20570406	create date:2010/06/24 | first author:Samieri C
Obesity is linked with lower brain volume in 700 AD and MCI patients.	/pubmed/20570405	Ho AJ, Raji CA, Becker JT, Lopez OL, Kuller LH, Hua X, Lee S, Hibar D, Dinov ID, Stein JL, Jack CR Jr, Weiner MW, Toga AW, Thompson PM; Cardiovascular Health Study; ADNI.	Neurobiol Aging. 2010 Aug;31(8):1326-39. Epub 2010 Jun 8.	Neurobiol Aging. 2010	PubMed	citation	PMID:20570405	pubmed	20570405	create date:2010/06/24 | first author:Ho AJ
Association of CLU and PICALM variants with Alzheimer's disease.	/pubmed/20570404	Kamboh MI, Minster RL, Demirci FY, Ganguli M, Dekosky ST, Lopez OL, Barmada MM.	Neurobiol Aging. 2012 Mar;33(3):518-21. Epub 2010 Jun 8.	Neurobiol Aging. 2012	PubMed	citation	PMID:20570404	pubmed	20570404	create date:2010/06/24 | first author:Kamboh MI
The polyunsaturated fatty acids, EPA and DPA exert a protective effect in the hippocampus of the aged rat.	/pubmed/20570403	Kelly L, Grehan B, Chiesa AD, O'Mara SM, Downer E, Sahyoun G, Massey KA, Nicolaou A, Lynch MA.	Neurobiol Aging. 2011 Dec;32(12):2318.e1-15. Epub 2010 Jun 8.	Neurobiol Aging. 2011	PubMed	citation	PMID:20570403	pubmed	20570403	create date:2010/06/24 | first author:Kelly L
Middle-aged (12 month old) male rats show selective latent learning deficit.	/pubmed/20570402	Stouffer EM, Yoder JE.	Neurobiol Aging. 2011 Dec;32(12):2320.e11-4. Epub 2010 Jun 8.	Neurobiol Aging. 2011	PubMed	citation	PMID:20570402	pubmed	20570402	create date:2010/06/24 | first author:Stouffer EM
Relations between brain tissue loss, CSF biomarkers, and the ApoE genetic profile: a longitudinal MRI study.	/pubmed/20570401	Tosun D, Schuff N, Truran-Sacrey D, Shaw LM, Trojanowski JQ, Aisen P, Peterson R, Weiner MW; Alzheimer's Disease Neuroimaging Initiative.	Neurobiol Aging. 2010 Aug;31(8):1340-54. Epub 2010 Jun 8.	Neurobiol Aging. 2010	PubMed	citation	PMID:20570401	pubmed	20570401	create date:2010/06/24 | first author:Tosun D
Alzheimer's Disease Neuroimaging Initiative special issue.	/pubmed/20570400	Frisoni GB, Weiner MW.	Neurobiol Aging. 2010 Aug;31(8):1259-62. Epub 2010 Jun 8. No abstract available.	Neurobiol Aging. 2010	PubMed	citation	PMID:20570400	pubmed	20570400	create date:2010/06/24 | first author:Frisoni GB
Automated MRI measures predict progression to Alzheimer's disease.	/pubmed/20570399	Desikan RS, Cabral HJ, Settecase F, Hess CP, Dillon WP, Glastonbury CM, Weiner MW, Schmansky NJ, Salat DH, Fischl B; Alzheimer's Disease Neuroimaging Initiative.	Neurobiol Aging. 2010 Aug;31(8):1364-74. Epub 2010 Jun 8.	Neurobiol Aging. 2010	PubMed	citation	PMID:20570399	pubmed	20570399	create date:2010/06/24 | first author:Desikan RS
Subregions of the inferior parietal lobule are affected in the progression to Alzheimer's disease.	/pubmed/20570398	Greene SJ, Killiany RJ; Alzheimer's Disease Neuroimaging Initiative.	Neurobiol Aging. 2010 Aug;31(8):1304-11. Epub 2010 Jun 8.	Neurobiol Aging. 2010	PubMed	citation	PMID:20570398	pubmed	20570398	create date:2010/06/24 | first author:Greene SJ
Neuroinflammation not associated with cholinergic degeneration in aged-impaired brain.	/pubmed/20561717	McQuail JA, Riddle DR, Nicolle MM.	Neurobiol Aging. 2011 Dec;32(12):2322.e1-4. Epub 2010 Jun 18.	Neurobiol Aging. 2011	PubMed	citation	PMID:20561717	pubmed	20561717	create date:2010/06/22 | first author:McQuail JA
Title	URL	Description	Details	ShortDetails	Resource	Type	Identifiers	Db	EntrezUID	Properties
5-HT2A receptor levels increase in MPTP-lesioned macaques treated chronically with L-DOPA.	/pubmed/20561716	Huot P, Johnston TH, Winkelmolen L, Fox SH, Brotchie JM.	Neurobiol Aging. 2012 Jan;33(1):194.e5-15. Epub 2010 Jun 18.	Neurobiol Aging. 2012	PubMed	citation	PMID:20561716	pubmed	20561716	create date:2010/06/22 | first author:Huot P
Deficits of spatial and task-related attentional selection in mild cognitive impairment and Alzheimer's disease.	/pubmed/20561715	Redel P, Bublak P, Sorg C, Kurz A, Förstl H, Müller HJ, Schneider WX, Perneczky R, Finke K.	Neurobiol Aging. 2012 Jan;33(1):195.e27-42. Epub 2010 Jun 18.	Neurobiol Aging. 2012	PubMed	citation	PMID:20561715	pubmed	20561715	create date:2010/06/22 | first author:Redel P
A novel double mutation in FUS gene causing sporadic ALS.	/pubmed/20561714	Robertson J, Bilbao J, Zinman L, Hazrati LN, Tokuhiro S, Sato C, Moreno D, Strome R, Mackenzie IR, Rogaeva E.	Neurobiol Aging. 2011 Mar;32(3):553.e27-30. Epub 2010 Jun 18.	Neurobiol Aging. 2011	PubMed	citation	PMID:20561714	pubmed	20561714	create date:2010/06/22 | first author:Robertson J
Subtypes based on cerebrospinal fluid and magnetic resonance imaging markers in normal elderly predict cognitive decline.	/pubmed/20542598	Nettiksimmons J, Harvey D, Brewer J, Carmichael O, DeCarli C, Jack CR Jr, Petersen R, Shaw LM, Trojanowski JQ, Weiner MW, Beckett L; Alzheimer's Disease Neuroimaging Initiative.	Neurobiol Aging. 2010 Aug;31(8):1419-28. Epub 2010 Jun 9.	Neurobiol Aging. 2010	PubMed	citation	PMID:20542598	pubmed	20542598	create date:2010/06/15 | first author:Nettiksimmons J
Brain iron deposits are associated with general cognitive ability and cognitive aging.	/pubmed/20542597	Penke L, Valdés Hernandéz MC, Maniega SM, Gow AJ, Murray C, Starr JM, Bastin ME, Deary IJ, Wardlaw JM.	Neurobiol Aging. 2012 Mar;33(3):510-517.e2. Epub 2010 Jun 9.	Neurobiol Aging. 2012	PubMed	citation	PMID:20542597	pubmed	20542597	create date:2010/06/15 | first author:Penke L
Age-related effects of vagotonic atropine on cardiovagal baroreflex gain.	/pubmed/20541842	Callegaro CC, Taylor JA.	Neurobiol Aging. 2012 Feb;33(2):368-74. Epub 2010 Jun 11.	Neurobiol Aging. 2012	PubMed	citation	PMID:20541842	pubmed	20541842	create date:2010/06/15 | first author:Callegaro CC
An MRI substudy of a donepezil clinical trial in mild cognitive impairment.	/pubmed/20541841	Schuff N, Suhy J, Goldman R, Xu Y, Sun Y, Truran-Sacrey D, Murthy A.	Neurobiol Aging. 2011 Dec;32(12):2318.e31-41. Epub 2010 Jun 11.	Neurobiol Aging. 2011	PubMed	citation	PMID:20541841	pubmed	20541841	create date:2010/06/15 | first author:Schuff N
Lactate dyscrasia: a novel explanation for amyotrophic lateral sclerosis.	/pubmed/20541840	Vadakkadath Meethal S, Atwood CS.	Neurobiol Aging. 2012 Mar;33(3):569-81. Epub 2010 Jun 11.	Neurobiol Aging. 2012	PubMed	citation	PMID:20541840	pubmed	20541840	create date:2010/06/15 | first author:Vadakkadath Meethal S
Effects of aging and calorie restriction on white matter in rhesus macaques.	/pubmed/20541839	Bendlin BB, Canu E, Willette A, Kastman EK, McLaren DG, Kosmatka KJ, Xu G, Field AS, Colman RJ, Coe CL, Weindruch RH, Alexander AL, Johnson SC.	Neurobiol Aging. 2011 Dec;32(12):2319.e1-11. Epub 2010 Jun 11.	Neurobiol Aging. 2011	PubMed	citation	PMID:20541839	pubmed	20541839	create date:2010/06/15 | first author:Bendlin BB
Cell cycle regulation distinguishes lymphocytes from sporadic and familial Alzheimer's disease patients.	/pubmed/20541838	Bialopiotrowicz E, Kuzniewska B, Kachamakova-Trojanowska N, Barcikowska M, Kuznicki J, Wojda U.	Neurobiol Aging. 2011 Dec;32(12):2319.e13-26. Epub 2010 Jun 11.	Neurobiol Aging. 2011	PubMed	citation	PMID:20541838	pubmed	20541838	create date:2010/06/15 | first author:Bialopiotrowicz E
Diagnostic power of default mode network resting state fMRI in the detection of Alzheimer's disease.	/pubmed/20541837	Koch W, Teipel S, Mueller S, Benninghoff J, Wagner M, Bokde AL, Hampel H, Coates U, Reiser M, Meindl T.	Neurobiol Aging. 2012 Mar;33(3):466-78. Epub 2010 Jun 11.	Neurobiol Aging. 2012	PubMed	citation	PMID:20541837	pubmed	20541837	create date:2010/06/15 | first author:Koch W
Enrichment through biomarkers in clinical trials of Alzheimer's drugs in patients with mild cognitive impairment.	/pubmed/20541287	Lorenzi M, Donohue M, Paternicò D, Scarpazza C, Ostrowitzki S, Blin O, Irving E, Frisoni GB; Alzheimer's Disease Neuroimaging Initiative.	Neurobiol Aging. 2010 Aug;31(8):1443-51, 1451.e1. Epub 2010 Jun 11.	Neurobiol Aging. 2010	PubMed	citation	PMID:20541287	pubmed	20541287	create date:2010/06/15 | first author:Lorenzi M
Boosting power for clinical trials using classifiers based on multiple biomarkers.	/pubmed/20541286	Kohannim O, Hua X, Hibar DP, Lee S, Chou YY, Toga AW, Jack CR Jr, Weiner MW, Thompson PM; Alzheimer's Disease Neuroimaging Initiative.	Neurobiol Aging. 2010 Aug;31(8):1429-42. Epub 2010 Jun 11.	Neurobiol Aging. 2010	PubMed	citation	PMID:20541286	pubmed	20541286	create date:2010/06/15 | first author:Kohannim O
What's next?	/pubmed/20541285	Coleman PD.	Neurobiol Aging. 2010 Aug;31(8):1493. Epub 2010 Jun 11. No abstract available.	Neurobiol Aging. 2010	PubMed	citation	PMID:20541285	pubmed	20541285	create date:2010/06/15 | first author:Coleman PD
3D maps localize caudate nucleus atrophy in 400 Alzheimer's disease, mild cognitive impairment, and healthy elderly subjects.	/pubmed/20538376	Madsen SK, Ho AJ, Hua X, Saharan PS, Toga AW, Jack CR Jr, Weiner MW, Thompson PM; Alzheimer's Disease Neuroimaging Initiative.	Neurobiol Aging. 2010 Aug;31(8):1312-25. Epub 2010 Jun 11.	Neurobiol Aging. 2010	PubMed	citation	PMID:20538376	pubmed	20538376	create date:2010/06/12 | first author:Madsen SK
Association between mitochondrial DNA variations and Alzheimer's disease in the ADNI cohort.	/pubmed/20538375	Lakatos A, Derbeneva O, Younes D, Keator D, Bakken T, Lvova M, Brandon M, Guffanti G, Reglodi D, Saykin A, Weiner M, Macciardi F, Schork N, Wallace DC, Potkin SG; Alzheimer's Disease Neuroimaging Initiative.	Neurobiol Aging. 2010 Aug;31(8):1355-63. Epub 2010 Jun 11.	Neurobiol Aging. 2010	PubMed	citation	PMID:20538375	pubmed	20538375	create date:2010/06/12 | first author:Lakatos A
Differential levels of apolipoprotein E and butyrylcholinesterase show strong association with pathological signs of Alzheimer's disease in the brain in vivo.	/pubmed/20538374	Darreh-Shori T, Forsberg A, Modiri N, Andreasen N, Blennow K, Kamil C, Ahmed H, Almkvist O, Långström B, Nordberg A.	Neurobiol Aging. 2011 Dec;32(12):2320.e15-32. Epub 2010 Jun 9.	Neurobiol Aging. 2011	PubMed	citation	PMID:20538374	pubmed	20538374	create date:2010/06/12 | first author:Darreh-Shori T
The dynamics of Alzheimer's disease biomarkers in the Alzheimer's Disease Neuroimaging Initiative cohort.	/pubmed/20538373	Caroli A, Frisoni GB; Alzheimer's Disease Neuroimaging Initiative.	Neurobiol Aging. 2010 Aug;31(8):1263-74. Epub 2010 Jun 11.	Neurobiol Aging. 2010	PubMed	citation	PMID:20538373	pubmed	20538373	create date:2010/06/12 | first author:Caroli A
3D PIB and CSF biomarker associations with hippocampal atrophy in ADNI subjects.	/pubmed/20538372	Apostolova LG, Hwang KS, Andrawis JP, Green AE, Babakchanian S, Morra JH, Cummings JL, Toga AW, Trojanowski JQ, Shaw LM, Jack CR Jr, Petersen RC, Aisen PS, Jagust WJ, Koeppe RA, Mathis CA, Weiner MW, Thompson PM; Alzheimer's Disease Neuroimaging Initiative.	Neurobiol Aging. 2010 Aug;31(8):1284-303. Epub 2010 Jun 11.	Neurobiol Aging. 2010	PubMed	citation	PMID:20538372	pubmed	20538372	create date:2010/06/12 | first author:Apostolova LG
Loss of serotonin 2A receptors exceeds loss of serotonergic projections in early Alzheimer's disease: a combined [(11)C]DASB and [(18)F]altanserin-PET study.	/pubmed/20510480	Marner L, Frokjaer VG, Kalbitzer J, Lehel S, Madsen K, Baaré WF, Knudsen GM, Hasselbalch SG.	Neurobiol Aging. 2012 Mar;33(3):479-87. Epub 2010 May 26.	Neurobiol Aging. 2012	PubMed	citation	PMID:20510480	pubmed	20510480	create date:2010/06/01 | first author:Marner L
Aging and excitotoxic stress exacerbate neural circuit reorganization in amyloid precursor protein intracellular domain transgenic mice.	/pubmed/20493588	Ghosal K, Pimplikar SW.	Neurobiol Aging. 2011 Dec;32(12):2320.e1-9. Epub 2010 May 20.	Neurobiol Aging. 2011	PubMed	citation	PMID:20493588	pubmed	20493588	create date:2010/05/25 | first author:Ghosal K
Cognitive performance in older males is associated with growth hormone secretion.	/pubmed/20483505	Quik EH, Conemans EB, Valk GD, Kenemans JL, Koppeschaar HP, van Dam PS.	Neurobiol Aging. 2012 Mar;33(3):582-7. Epub 2010 May 21.	Neurobiol Aging. 2012	PubMed	citation	PMID:20483505	pubmed	20483505	create date:2010/05/21 | first author:Quik EH
Age-related rarefaction in the fractal dimension of retinal vessel.	/pubmed/20472327	Azemin MZ, Kumar DK, Wong TY, Wang JJ, Mitchell P, Kawasaki R, Wu H.	Neurobiol Aging. 2012 Jan;33(1):194.e1-4. Epub 2010 May 15.	Neurobiol Aging. 2012	PubMed	citation	PMID:20472327	pubmed	20472327	create date:2010/05/18 | first author:Azemin MZ
Amyloid imaging results from the Australian Imaging, Biomarkers and Lifestyle (AIBL) study of aging.	/pubmed/20472326	Rowe CC, Ellis KA, Rimajova M, Bourgeat P, Pike KE, Jones G, Fripp J, Tochon-Danguy H, Morandeau L, O'Keefe G, Price R, Raniga P, Robins P, Acosta O, Lenzo N, Szoeke C, Salvado O, Head R, Martins R, Masters CL, Ames D, Villemagne VL.	Neurobiol Aging. 2010 Aug;31(8):1275-83. Epub 2010 May 15.	Neurobiol Aging. 2010	PubMed	citation	PMID:20472326	pubmed	20472326	create date:2010/05/18 | first author:Rowe CC
FUS, TARDBP, and SOD1 mutations in a Taiwanese cohort with familial ALS.	/pubmed/20472325	Tsai CP, Soong BW, Lin KP, Tu PH, Lin JL, Lee YC.	Neurobiol Aging. 2011 Mar;32(3):553.e13-21. Epub 2010 May 15.	Neurobiol Aging. 2011	PubMed	citation	PMID:20472325	pubmed	20472325	create date:2010/05/18 | first author:Tsai CP
Relationship between regional atrophy rates and cognitive decline in mild cognitive impairment.	/pubmed/20471718	McDonald CR, Gharapetian L, McEvoy LK, Fennema-Notestine C, Hagler DJ Jr, Holland D, Dale AM; Alzheimer's Disease Neuroimaging Initiative.	Neurobiol Aging. 2012 Feb;33(2):242-53. Epub 2010 May 14.	Neurobiol Aging. 2012	PubMed	citation	PMID:20471718	pubmed	20471718	create date:2010/05/18 | first author:McDonald CR
Human umbilical cord blood-derived mesenchymal stem cells improve neuropathology and cognitive impairment in an Alzheimer's disease mouse model through modulation of neuroinflammation.	/pubmed/20471717	Lee HJ, Lee JK, Lee H, Carter JE, Chang JW, Oh W, Yang YS, Suh JG, Lee BH, Jin HK, Bae JS.	Neurobiol Aging. 2012 Mar;33(3):588-602. Epub 2010 May 14.	Neurobiol Aging. 2012	PubMed	citation	PMID:20471717	pubmed	20471717	create date:2010/05/18 | first author:Lee HJ
Age-related dedifferentiation of learning systems: an fMRI study of implicit and explicit learning.	/pubmed/20471139	Dennis NA, Cabeza R.	Neurobiol Aging. 2011 Dec;32(12):2318.e17-30. Epub 2010 May 14.	Neurobiol Aging. 2011	PubMed	citation	PMID:20471139	pubmed	20471139	create date:2010/05/18 | first author:Dennis NA
Systemic inflammation induces acute working memory deficits in the primed brain: relevance for delirium.	/pubmed/20471138	Murray C, Sanderson DJ, Barkus C, Deacon RM, Rawlins JN, Bannerman DM, Cunningham C.	Neurobiol Aging. 2012 Mar;33(3):603-616.e3. Epub 2010 May 14.	Neurobiol Aging. 2012	PubMed	citation	PMID:20471138	pubmed	20471138	create date:2010/05/18 | first author:Murray C
Alzheimer disease pathology in cognitively healthy elderly: a genome-wide study.	/pubmed/20452100	Kramer PL, Xu H, Woltjer RL, Westaway SK, Clark D, Erten-Lyons D, Kaye JA, Welsh-Bohmer KA, Troncoso JC, Markesbery WR, Petersen RC, Turner RS, Kukull WA, Bennett DA, Galasko D, Morris JC, Ott J.	Neurobiol Aging. 2011 Dec;32(12):2113-22. Epub 2010 May 7.	Neurobiol Aging. 2011	PubMed	citation	PMID:20452100	pubmed	20452100	create date:2010/05/11 | first author:Kramer PL
White matter integrity correlates of implicit sequence learning in healthy aging.	/pubmed/20452099	Bennett IJ, Madden DJ, Vaidya CJ, Howard JH Jr, Howard DV.	Neurobiol Aging. 2011 Dec;32(12):2317.e1-12. Epub 2010 May 7.	Neurobiol Aging. 2011	PubMed	citation	PMID:20452099	pubmed	20452099	create date:2010/05/11 | first author:Bennett IJ
Genome-wide analysis of miRNA expression reveals a potential role for miR-144 in brain aging and spinocerebellar ataxia pathogenesis.	/pubmed/20451302	Persengiev S, Kondova I, Otting N, Koeppen AH, Bontrop RE.	Neurobiol Aging. 2011 Dec;32(12):2316.e17-27. Epub 2010 May 6.	Neurobiol Aging. 2011	PubMed	citation	PMID:20451302	pubmed	20451302	create date:2010/05/11 | first author:Persengiev S
Integrating ADNI results into Alzheimer's disease drug development programs.	/pubmed/20447734	Cummings JL.	Neurobiol Aging. 2010 Aug;31(8):1481-92. Epub 2010 May 5. Review.	Neurobiol Aging. 2010	PubMed	citation	PMID:20447734	pubmed	20447734	create date:2010/05/08 | first author:Cummings JL
BDNF increases with behavioral enrichment and an antioxidant diet in the aged dog.	/pubmed/20447733	Fahnestock M, Marchese M, Head E, Pop V, Michalski B, Milgram WN, Cotman CW.	Neurobiol Aging. 2012 Mar;33(3):546-54. Epub 2010 May 5.	Neurobiol Aging. 2012	PubMed	citation	PMID:20447733	pubmed	20447733	create date:2010/05/08 | first author:Fahnestock M
Analysis of regional MRI volumes and thicknesses as predictors of conversion from mild cognitive impairment to Alzheimer's disease.	/pubmed/20447732	Liu Y, Paajanen T, Zhang Y, Westman E, Wahlund LO, Simmons A, Tunnard C, Sobow T, Mecocci P, Tsolaki M, Vellas B, Muehlboeck S, Evans A, Spenger C, Lovestone S, Soininen H; AddNeuroMed Consortium.	Neurobiol Aging. 2010 Aug;31(8):1375-85. Epub 2010 May 5.	Neurobiol Aging. 2010	PubMed	citation	PMID:20447732	pubmed	20447732	create date:2010/05/08 | first author:Liu Y
Increased pattern separation in the aged fascia dentata.	/pubmed/20447731	Marrone DF, Adams AA, Satvat E.	Neurobiol Aging. 2011 Dec;32(12):2317.e23-32. Epub 2010 May 5.	Neurobiol Aging. 2011	PubMed	citation	PMID:20447731	pubmed	20447731	create date:2010/05/08 | first author:Marrone DF
Object recognition memory and BDNF expression are reduced in young TgCRND8 mice.	/pubmed/20447730	Francis BM, Kim J, Barakat ME, Fraenkl S, Yücel YH, Peng S, Michalski B, Fahnestock M, McLaurin J, Mount HT.	Neurobiol Aging. 2012 Mar;33(3):555-63. Epub 2010 May 5.	Neurobiol Aging. 2012	PubMed	citation	PMID:20447730	pubmed	20447730	create date:2010/05/08 | first author:Francis BM
Aβ aggregation profiles and shifts in APP processing favor amyloidogenesis in canines.	/pubmed/20434811	Pop V, Head E, Berchtold NC, Glabe CG, Studzinski CM, Weidner AM, Murphy MP, Cotman CW.	Neurobiol Aging. 2012 Jan;33(1):108-20. Epub 2010 Apr 30.	Neurobiol Aging. 2012	PubMed	citation	PMID:20434811	pubmed	20434811	create date:2010/05/04 | first author:Pop V
Cognition, glucose metabolism and amyloid burden in Alzheimer's disease.	/pubmed/20417582	Furst AJ, Rabinovici GD, Rostomian AH, Steed T, Alkalay A, Racine C, Miller BL, Jagust WJ.	Neurobiol Aging. 2012 Feb;33(2):215-25. Epub 2010 Apr 24.	Neurobiol Aging. 2012	PubMed	citation	PMID:20417582	pubmed	20417582	create date:2010/04/27 | first author:Furst AJ
Decreased alternative splicing of estrogen receptor-α mRNA in the Alzheimer's disease brain.	/pubmed/20417581	Ishunina TA, Swaab DF.	Neurobiol Aging. 2012 Feb;33(2):286-296.e3. Epub 2010 Apr 24.	Neurobiol Aging. 2012	PubMed	citation	PMID:20417581	pubmed	20417581	create date:2010/04/27 | first author:Ishunina TA
Glutamate transporter variants reduce glutamate uptake in Alzheimer's disease.	/pubmed/20416976	Scott HA, Gebhardt FM, Mitrovic AD, Vandenberg RJ, Dodd PR.	Neurobiol Aging. 2011 Mar;32(3):553.e1-11. Epub 2010 Apr 22.	Neurobiol Aging. 2011	PubMed	citation	PMID:20416976	pubmed	20416976	create date:2010/04/27 | first author:Scott HA
Aging increases basal but not stress-induced levels of corticosterone in the brain of the awake rat.	/pubmed/20416975	Garrido P, de Blas M, Del Arco A, Segovia G, Mora F.	Neurobiol Aging. 2012 Feb;33(2):375-82. Epub 2010 Apr 22.	Neurobiol Aging. 2012	PubMed	citation	PMID:20416975	pubmed	20416975	create date:2010/04/27 | first author:Garrido P
Impact of age and retinal degeneration on the light input to circadian brain structures.	/pubmed/20409612	Lupi D, Semo M, Foster RG.	Neurobiol Aging. 2012 Feb;33(2):383-92. Epub 2010 Apr 20.	Neurobiol Aging. 2012	PubMed	citation	PMID:20409612	pubmed	20409612	create date:2010/04/23 | first author:Lupi D
Polymorphisms in the GluR2 gene are not associated with amyotrophic lateral sclerosis.	/pubmed/20409611	Bogaert E, Goris A, Van Damme P, Geelen V, Lemmens R, van Es MA, van den Berg LH, Sleegers K, Verpoorten N, Timmerman V, De Jonghe P, Van Broeckhoven C, Traynor BJ, Landers JE, Brown RH Jr, Glass JD, Al-Chalabi A, Shaw CE, Birve A, Andersen PM, Slowik A, Tomik B, et al.	Neurobiol Aging. 2012 Feb;33(2):418-20. Epub 2010 Apr 20.	Neurobiol Aging. 2012	PubMed	citation	PMID:20409611	pubmed	20409611	create date:2010/04/23 | first author:Bogaert E
The effects of APOE-ε4 on the BOLD response.	/pubmed/20409610	Trachtenberg AJ, Filippini N, Mackay CE.	Neurobiol Aging. 2012 Feb;33(2):323-34. Epub 2010 Apr 20.	Neurobiol Aging. 2012	PubMed	citation	PMID:20409610	pubmed	20409610	create date:2010/04/23 | first author:Trachtenberg AJ
Downregulation of Wnt/β-catenin signaling causes degeneration of hippocampal neurons in vivo.	/pubmed/20409609	Kim H, Won S, Hwang DY, Lee JS, Kim M, Kim R, Kim W, Cha B, Kim T, Kim D, Costantini F, Jho EH.	Neurobiol Aging. 2011 Dec;32(12):2316.e1-15. Epub 2010 Apr 20.	Neurobiol Aging. 2011	PubMed	citation	PMID:20409609	pubmed	20409609	create date:2010/04/23 | first author:Kim H
Apolipoprotein E isoform-dependent effects on anxiety and cognition in female TR mice.	/pubmed/20400205	Siegel JA, Haley GE, Raber J.	Neurobiol Aging. 2012 Feb;33(2):345-58. Epub 2010 Apr 18.	Neurobiol Aging. 2012	PubMed	citation	PMID:20400205	pubmed	20400205	create date:2010/04/20 | first author:Siegel JA
The use of indexes in the interpretation of cerebrospinal fluid analyses.	/pubmed/20395016	Verbeek MM, Sjögren JM.	Neurobiol Aging. 2010 Sep;31(9):1654; discussion 1655. Epub 2010 Apr 14. No abstract available.	Neurobiol Aging. 2010	PubMed	citation	PMID:20395016	pubmed	20395016	create date:2010/04/17 | first author:Verbeek MM
APOE ε4 is associated with longer telomeres, and longer telomeres among ε4 carriers predicts worse episodic memory.	/pubmed/20395015	Wikgren M, Karlsson T, Nilbrink T, Nordfjäll K, Hultdin J, Sleegers K, Van Broeckhoven C, Nyberg L, Roos G, Nilsson LG, Adolfsson R, Norrback KF.	Neurobiol Aging. 2012 Feb;33(2):335-44. Epub 2010 Apr 14.	Neurobiol Aging. 2012	PubMed	citation	PMID:20395015	pubmed	20395015	create date:2010/04/17 | first author:Wikgren M
Multivariate analysis of differential lymphocyte cell cycle activity in Alzheimer's disease.	/pubmed/20395014	Stieler J, Grimes R, Weber D, Gartner W, Sabbagh M, Arendt T.	Neurobiol Aging. 2012 Feb;33(2):234-41. Epub 2010 Apr 14.	Neurobiol Aging. 2012	PubMed	citation	PMID:20395014	pubmed	20395014	create date:2010/04/17 | first author:Stieler J
Title	URL	Description	Details	ShortDetails	Resource	Type	Identifiers	Db	EntrezUID	Properties
Everyday memory deficits in very mild Alzheimer's disease.	/pubmed/20392540	Widmann CN, Beinhoff U, Riepe MW.	Neurobiol Aging. 2012 Feb;33(2):297-303. Epub 2010 Apr 14.	Neurobiol Aging. 2012	PubMed	citation	PMID:20392540	pubmed	20392540	create date:2010/04/16 | first author:Widmann CN
Specific domains in anterior pharynx-defective 1 determine its intramembrane interactions with nicastrin and presenilin.	/pubmed/20382452	Chiang PM, Fortna RR, Price DL, Li T, Wong PC.	Neurobiol Aging. 2012 Feb;33(2):277-85. Epub 2010 Apr 10.	Neurobiol Aging. 2012	PubMed	citation	PMID:20382452	pubmed	20382452	create date:2010/04/13 | first author:Chiang PM
Luteolin from Purple Perilla mitigates ROS insult particularly in primary neurons.	/pubmed/20382451	Zhao G, Yao-Yue C, Qin GW, Guo LH.	Neurobiol Aging. 2012 Jan;33(1):176-86. Epub 2010 Apr 10.	Neurobiol Aging. 2012	PubMed	citation	PMID:20382451	pubmed	20382451	create date:2010/04/13 | first author:Zhao G
Early exposure to ethanol or red wine and long-lasting effects in aged mice. A study on nerve growth factor, brain-derived neurotrophic factor, hepatocyte growth factor, and vascular endothelial growth factor.	/pubmed/20382450	Ceccanti M, Mancinelli R, Tirassa P, Laviola G, Rossi S, Romeo M, Fiore M.	Neurobiol Aging. 2012 Feb;33(2):359-67. Epub 2010 Apr 10.	Neurobiol Aging. 2012	PubMed	citation	PMID:20382450	pubmed	20382450	create date:2010/04/13 | first author:Ceccanti M
Apolipoprotein E ε4-related thickening of the cerebral cortex modulates selective attention.	/pubmed/20382449	Espeseth T, Westlye LT, Walhovd KB, Fjell AM, Endestad T, Rootwelt H, Reinvang I.	Neurobiol Aging. 2012 Feb;33(2):304-322.e1. Epub 2010 Apr 10.	Neurobiol Aging. 2012	PubMed	citation	PMID:20382449	pubmed	20382449	create date:2010/04/13 | first author:Espeseth T
Rosiglitazone attenuates the age-related changes in astrocytosis and the deficit in LTP.	/pubmed/20382448	Cowley TR, O'Sullivan J, Blau C, Deighan BF, Jones R, Kerskens C, Richardson JC, Virley D, Upton N, Lynch MA.	Neurobiol Aging. 2012 Jan;33(1):162-75. Epub 2010 Apr 10.	Neurobiol Aging. 2012	PubMed	citation	PMID:20382448	pubmed	20382448	create date:2010/04/13 | first author:Cowley TR
Lack of association of PON polymorphisms with sporadic ALS in an Italian population.	/pubmed/20381198	Ricci C, Battistini S, Cozzi L, Benigni M, Origone P, Verriello L, Lunetta C, Cereda C, Milani P, Greco G, Patrosso MC, Causarano R, Caponnetto C, Giannini F, Corbo M, Penco S.	Neurobiol Aging. 2011 Mar;32(3):552.e7-13. Epub 2010 Apr 9.	Neurobiol Aging. 2011	PubMed	citation	PMID:20381198	pubmed	20381198	create date:2010/04/13 | first author:Ricci C
ACE variants and risk of intracerebral hemorrhage recurrence in amyloid angiopathy.	/pubmed/20381197	Domingues-Montanari S, Hernandez-Guillamon M, Fernandez-Cadenas I, Mendioroz M, Boada M, Munuera J, Rovira A, Maisterra O, Parés M, Gutierrez M, Alvarez-Sabin J, Chacón P, Delgado P, Montaner J; Stroke Project Cerebrovascular Diseases Study Group, Spanish Society of Neurology.	Neurobiol Aging. 2011 Mar;32(3):551.e13-22. Epub 2010 Apr 9.	Neurobiol Aging. 2011	PubMed	citation	PMID:20381197	pubmed	20381197	create date:2010/04/13 | first author:Domingues-Montanari S
Evidence against a role for rare ADAM10 mutations in sporadic Alzheimer disease.	/pubmed/20381196	Cai G, Atzmon G, Naj AC, Beecham GW, Barzilai N, Haines JL, Sano M, Pericak-Vance M, Buxbaum JD.	Neurobiol Aging. 2012 Feb;33(2):416-417.e3. Epub 2010 Apr 9.	Neurobiol Aging. 2012	PubMed	citation	PMID:20381196	pubmed	20381196	create date:2010/04/13 | first author:Cai G
Multiple DTI index analysis in normal aging, amnestic MCI and AD. Relationship with neuropsychological performance.	/pubmed/20371138	Bosch B, Arenaza-Urquijo EM, Rami L, Sala-Llonch R, Junqué C, Solé-Padullés C, Peña-Gómez C, Bargalló N, Molinuevo JL, Bartrés-Faz D.	Neurobiol Aging. 2012 Jan;33(1):61-74. Epub 2010 Apr 3.	Neurobiol Aging. 2012	PubMed	citation	PMID:20371138	pubmed	20371138	create date:2010/04/08 | first author:Bosch B
Long term exposure to cypermethrin induces nigrostriatal dopaminergic neurodegeneration in adult rats: postnatal exposure enhances the susceptibility during adulthood.	/pubmed/20371137	Singh AK, Tiwari MN, Upadhyay G, Patel DK, Singh D, Prakash O, Singh MP.	Neurobiol Aging. 2012 Feb;33(2):404-15. Epub 2010 Apr 3.	Neurobiol Aging. 2012	PubMed	citation	PMID:20371137	pubmed	20371137	create date:2010/04/08 | first author:Singh AK
Heritability of brain ventricle volume: converging evidence from inconsistent results.	/pubmed/20363053	Kremen WS, Panizzon MS, Neale MC, Fennema-Notestine C, Prom-Wormley E, Eyler LT, Stevens A, Franz CE, Lyons MJ, Grant MD, Jak AJ, Jernigan TL, Xian H, Fischl B, Thermenos HW, Seidman LJ, Tsuang MT, Dale AM.	Neurobiol Aging. 2012 Jan;33(1):1-8. Epub 2010 Apr 3.	Neurobiol Aging. 2012	PubMed	citation	PMID:20363053	pubmed	20363053	create date:2010/04/07 | first author:Kremen WS
Disturbed sleep/wake rhythms and neuronal cell loss in lateral hypothalamus and retina of mice with a spontaneous deletion in the ubiquitin carboxyl-terminal hydrolase L1 gene.	/pubmed/20363052	Pfeffer M, Plenzig S, Gispert S, Wada K, Korf HW, Von Gall C.	Neurobiol Aging. 2012 Feb;33(2):393-403. Epub 2010 Apr 3.	Neurobiol Aging. 2012	PubMed	citation	PMID:20363052	pubmed	20363052	create date:2010/04/07 | first author:Pfeffer M
A novel peripherin gene (PRPH) mutation identified in one sporadic amyotrophic lateral sclerosis patient.	/pubmed/20363051	Corrado L, Carlomagno Y, Falasco L, Mellone S, Godi M, Cova E, Cereda C, Testa L, Mazzini L, D'Alfonso S.	Neurobiol Aging. 2011 Mar;32(3):552.e1-6. Epub 2010 Apr 3.	Neurobiol Aging. 2011	PubMed	citation	PMID:20363051	pubmed	20363051	create date:2010/04/07 | first author:Corrado L
Age-related decline in white matter tract integrity and cognitive performance: a DTI tractography and structural equation modeling study.	/pubmed/20363050	Voineskos AN, Rajji TK, Lobaugh NJ, Miranda D, Shenton ME, Kennedy JL, Pollock BG, Mulsant BH.	Neurobiol Aging. 2012 Jan;33(1):21-34. Epub 2010 Apr 3.	Neurobiol Aging. 2012	PubMed	citation	PMID:20363050	pubmed	20363050	create date:2010/04/07 | first author:Voineskos AN
Atrophy and dysfunction of parahippocampal white matter in mild Alzheimer's disease.	/pubmed/20359781	Wang C, Stebbins GT, Medina DA, Shah RC, Bammer R, Moseley ME, deToledo-Morrell L.	Neurobiol Aging. 2012 Jan;33(1):43-52. Epub 2010 Apr 1.	Neurobiol Aging. 2012	PubMed	citation	PMID:20359781	pubmed	20359781	create date:2010/04/03 | first author:Wang C
Effects of aging on the ventral and dorsal substantia nigra using diffusion tensor imaging.	/pubmed/20359780	Vaillancourt DE, Spraker MB, Prodoehl J, Zhou XJ, Little DM.	Neurobiol Aging. 2012 Jan;33(1):35-42. Epub 2010 Mar 31.	Neurobiol Aging. 2012	PubMed	citation	PMID:20359780	pubmed	20359780	create date:2010/04/03 | first author:Vaillancourt DE
Forebrain-dominant deficit in cerebrovascular reactivity in Alzheimer's disease.	/pubmed/20359779	Yezhuvath US, Uh J, Cheng Y, Martin-Cook K, Weiner M, Diaz-Arrastia R, van Osch M, Lu H.	Neurobiol Aging. 2012 Jan;33(1):75-82. Epub 2010 Mar 31.	Neurobiol Aging. 2012	PubMed	citation	PMID:20359779	pubmed	20359779	create date:2010/04/03 | first author:Yezhuvath US
Functional correlates of instrumental activities of daily living in mild Alzheimer's disease.	/pubmed/20359778	Nadkarni NK, Levy-Cooperman N, Black SE.	Neurobiol Aging. 2012 Jan;33(1):53-60. Epub 2010 Mar 31.	Neurobiol Aging. 2012	PubMed	citation	PMID:20359778	pubmed	20359778	create date:2010/04/03 | first author:Nadkarni NK
Increased tissue factor pathway inhibitor and homocysteine in Alzheimer's disease.	/pubmed/20359777	Piazza F, Galimberti G, Conti E, Isella V, Perlangeli MV, Speranza T, Borroni B, Pogliani EM, Padovani A, Ferrarese C.	Neurobiol Aging. 2012 Feb;33(2):226-33. Epub 2010 Mar 31.	Neurobiol Aging. 2012	PubMed	citation	PMID:20359777	pubmed	20359777	create date:2010/04/03 | first author:Piazza F
MRI predictors of cognitive change in a diverse and carefully characterized elderly population.	/pubmed/20359776	Carmichael O, Mungas D, Beckett L, Harvey D, Tomaszewski Farias S, Reed B, Olichney J, Miller J, Decarli C.	Neurobiol Aging. 2012 Jan;33(1):83-95. Epub 2010 Apr 1.	Neurobiol Aging. 2012	PubMed	citation	PMID:20359776	pubmed	20359776	create date:2010/04/03 | first author:Carmichael O
Hypermetabolism in a triple-transgenic mouse model of Alzheimer's disease.	/pubmed/20359775	Knight EM, Verkhratsky A, Luckman SM, Allan SM, Lawrence CB.	Neurobiol Aging. 2012 Jan;33(1):187-93. Epub 2010 Mar 31.	Neurobiol Aging. 2012	PubMed	citation	PMID:20359775	pubmed	20359775	create date:2010/04/03 | first author:Knight EM
Environmental enrichment fails to rescue working memory deficits, neuron loss, and neurogenesis in APP/PS1KI mice.	/pubmed/20359774	Cotel MC, Jawhar S, Christensen DZ, Bayer TA, Wirths O.	Neurobiol Aging. 2012 Jan;33(1):96-107. Epub 2010 Apr 1.	Neurobiol Aging. 2012	PubMed	citation	PMID:20359774	pubmed	20359774	create date:2010/04/03 | first author:Cotel MC
Val(8)GLP-1 rescues synaptic plasticity and reduces dense core plaques in APP/PS1 mice.	/pubmed/20359773	Gengler S, McClean PL, McCurtin R, Gault VA, Hölscher C.	Neurobiol Aging. 2012 Feb;33(2):265-76. Epub 2010 Mar 31.	Neurobiol Aging. 2012	PubMed	citation	PMID:20359773	pubmed	20359773	create date:2010/04/03 | first author:Gengler S
Age-related changes in Arc transcription and DNA methylation within the hippocampus.	/pubmed/20189687	Penner MR, Roth TL, Chawla MK, Hoang LT, Roth ED, Lubin FD, Sweatt JD, Worley PF, Barnes CA.	Neurobiol Aging. 2011 Dec;32(12):2198-210. Epub 2010 Mar 1.	Neurobiol Aging. 2011	PubMed	citation	PMID:20189687	pubmed	20189687	create date:2010/03/02 | first author:Penner MR
Lack of association between 11C-PiB and longitudinal brain atrophy in non-demented older individuals.	/pubmed/20176414	Driscoll I, Zhou Y, An Y, Sojkova J, Davatzikos C, Kraut MA, Ye W, Ferrucci L, Mathis CA, Klunk WE, Wong DF, Resnick SM.	Neurobiol Aging. 2011 Dec;32(12):2123-30. Epub 2010 Feb 21.	Neurobiol Aging. 2011	PubMed	citation	PMID:20176414	pubmed	20176414	create date:2010/02/24 | first author:Driscoll I
Role of BDNF val66met polymorphism on the association between physical activity and incident dementia.	/pubmed/20172629	Kim JM, Stewart R, Bae KY, Kim SW, Yang SJ, Park KH, Shin IS, Yoon JS.	Neurobiol Aging. 2011 Mar;32(3):551.e5-12. Epub 2010 Feb 20.	Neurobiol Aging. 2011	PubMed	citation	PMID:20172629	pubmed	20172629	create date:2010/02/23 | first author:Kim JM
Redox agents modulate neuronal activity and reproduce physiological aspects of neuronal aging.	/pubmed/20153084	Watson SN, Nelson MA, Wildering WC.	Neurobiol Aging. 2012 Jan;33(1):149-61. Epub 2010 Feb 12.	Neurobiol Aging. 2012	PubMed	citation	PMID:20153084	pubmed	20153084	create date:2010/02/16 | first author:Watson SN
Verbal memory impairment in subcortical ischemic vascular disease: a descriptive analysis in CADASIL.	/pubmed/20149485	Epelbaum S, Benisty S, Reyes S, O'Sullivan M, Jouvent E, Düring M, Hervé D, Opherk C, Hernandez K, Kurtz A, Viswanathan A, Bousser MG, Dichgans M, Chabriat H.	Neurobiol Aging. 2011 Dec;32(12):2172-82. Epub 2010 Feb 9.	Neurobiol Aging. 2011	PubMed	citation	PMID:20149485	pubmed	20149485	create date:2010/02/13 | first author:Epelbaum S
Blood-brain barrier impairment is functionally correlated with clinical severity in patients of multiple system atrophy.	/pubmed/20149484	Song SK, Lee SK, Lee JJ, Lee JE, Choi HS, Sohn YH, Lee PH.	Neurobiol Aging. 2011 Dec;32(12):2183-9. Epub 2010 Feb 10.	Neurobiol Aging. 2011	PubMed	citation	PMID:20149484	pubmed	20149484	create date:2010/02/13 | first author:Song SK
Distinct mechanisms for the impact of distraction and interruption on working memory in aging.	/pubmed/20144492	Clapp WC, Gazzaley A.	Neurobiol Aging. 2012 Jan;33(1):134-48. Epub 2010 Feb 9.	Neurobiol Aging. 2012	PubMed	citation	PMID:20144492	pubmed	20144492	create date:2010/02/11 | first author:Clapp WC
Changes in kinetics of amino acid uptake at the ageing ovine blood-cerebrospinal fluid barrier.	/pubmed/20138405	Chen RL, Preston JE.	Neurobiol Aging. 2012 Jan;33(1):121-33. Epub 2010 Feb 5.	Neurobiol Aging. 2012	PubMed	citation	PMID:20138405	pubmed	20138405	create date:2010/02/09 | first author:Chen RL
FUS mutations in sporadic amyotrophic lateral sclerosis.	/pubmed/20138404	Lai SL, Abramzon Y, Schymick JC, Stephan DA, Dunckley T, Dillman A, Cookson M, Calvo A, Battistini S, Giannini F, Caponnetto C, Mancardi GL, Spataro R, Monsurro MR, Tedeschi G, Marinou K, Sabatelli M, Conte A, Mandrioli J, Sola P, Salvi F, Bartolomei I, et al.	Neurobiol Aging. 2011 Mar;32(3):550.e1-4. Epub 2010 Feb 6.	Neurobiol Aging. 2011	PubMed	citation	PMID:20138404	pubmed	20138404	create date:2010/02/09 | first author:Lai SL
Increased neural progenitors in vascular dementia.	/pubmed/20138403	Ekonomou A, Ballard CG, Pathmanaban ON, Perry RH, Perry EK, Kalaria RN, Minger SL.	Neurobiol Aging. 2011 Dec;32(12):2152-61. Epub 2010 Feb 5.	Neurobiol Aging. 2011	PubMed	citation	PMID:20138403	pubmed	20138403	create date:2010/02/09 | first author:Ekonomou A
I(2)(PP2A) regulates p53 and Akt correlatively and leads the neurons to abort apoptosis.	/pubmed/20138402	Liu GP, Wei W, Zhou X, Zhang Y, Shi HH, Yin J, Yao XQ, Peng CX, Hu J, Wang Q, Li HL, Wang JZ.	Neurobiol Aging. 2012 Feb;33(2):254-64. Epub 2010 Feb 5.	Neurobiol Aging. 2012	PubMed	citation	PMID:20138402	pubmed	20138402	create date:2010/02/09 | first author:Liu GP
A lifespan MRI evaluation of ventricular enlargement in normal aging mice.	/pubmed/20137831	Chen CC, Tung YY, Chang C.	Neurobiol Aging. 2011 Dec;32(12):2299-307. Epub 2010 Feb 5.	Neurobiol Aging. 2011	PubMed	citation	PMID:20137831	pubmed	20137831	create date:2010/02/09 | first author:Chen CC
Telomere shortening is associated to TRF1 and PARP1 overexpression in Duchenne muscular dystrophy.	/pubmed/20137830	Aguennouz M, Vita GL, Messina S, Cama A, Lanzano N, Ciranni A, Rodolico C, Di Giorgio RM, Vita G.	Neurobiol Aging. 2011 Dec;32(12):2190-7. Epub 2010 Feb 5.	Neurobiol Aging. 2011	PubMed	citation	PMID:20137830	pubmed	20137830	create date:2010/02/09 | first author:Aguennouz M
Phosphorylated tau 231, memory decline and medial temporal atrophy in normal elders.	/pubmed/20133017	Glodzik L, de Santi S, Tsui WH, Mosconi L, Zinkowski R, Pirraglia E, Wang HY, Li Y, Rich KE, Zetterberg H, Blennow K, Mehta P, de Leon MJ.	Neurobiol Aging. 2011 Dec;32(12):2131-41. Epub 2010 Feb 4.	Neurobiol Aging. 2011	PubMed	citation	PMID:20133017	pubmed	20133017	create date:2010/02/06 | first author:Glodzik L
Association of AICD and Fe65 with Hirano bodies reduces transcriptional activation and initiation of apoptosis.	/pubmed/20133016	Ha S, Furukawa R, Fechheimer M.	Neurobiol Aging. 2011 Dec;32(12):2287-98. Epub 2010 Feb 4.	Neurobiol Aging. 2011	PubMed	citation	PMID:20133016	pubmed	20133016	create date:2010/02/06 | first author:Ha S
Early neuronal dysfunction by amyloid β oligomers depends on activation of NR2B-containing NMDA receptors.	/pubmed/20133015	Rönicke R, Mikhaylova M, Rönicke S, Meinhardt J, Schröder UH, Fändrich M, Reiser G, Kreutz MR, Reymann KG.	Neurobiol Aging. 2011 Dec;32(12):2219-28. Epub 2010 Feb 4.	Neurobiol Aging. 2011	PubMed	citation	PMID:20133015	pubmed	20133015	create date:2010/02/06 | first author:Rönicke R
Ethanol withdrawal acts as an age-specific stressor to activate cerebellar P38 kinase.	/pubmed/20122756	Jung ME, Ju X, Simpkins JW, Metzger DB, Yan LJ, Wen Y.	Neurobiol Aging. 2011 Dec;32(12):2266-78. Epub 2010 Feb 1.	Neurobiol Aging. 2011	PubMed	citation	PMID:20122756	pubmed	20122756	create date:2010/02/04 | first author:Jung ME
Fractional anisotropy of water diffusion in cerebral white matter across the lifespan.	/pubmed/20122755	Kochunov P, Williamson DE, Lancaster J, Fox P, Cornell J, Blangero J, Glahn DC.	Neurobiol Aging. 2012 Jan;33(1):9-20. Epub 2010 Feb 1.	Neurobiol Aging. 2012	PubMed	citation	PMID:20122755	pubmed	20122755	create date:2010/02/04 | first author:Kochunov P
Inhibition of neuronal calcium oscillations by cell surface APP phosphorylated on T668.	/pubmed/20122754	Santos SF, Tasiaux B, Sindic C, Octave JN.	Neurobiol Aging. 2011 Dec;32(12):2308-13. Epub 2010 Feb 1.	Neurobiol Aging. 2011	PubMed	citation	PMID:20122754	pubmed	20122754	create date:2010/02/04 | first author:Santos SF
Peripheral expression of key regulatory kinases in Alzheimer's disease and Parkinson's disease.	/pubmed/20106550	Armentero MT, Sinforiani E, Ghezzi C, Bazzini E, Levandis G, Ambrosi G, Zangaglia R, Pacchetti C, Cereda C, Cova E, Basso E, Celi D, Martignoni E, Nappi G, Blandini F.	Neurobiol Aging. 2011 Dec;32(12):2142-51. Epub 2010 Jan 27.	Neurobiol Aging. 2011	PubMed	citation	PMID:20106550	pubmed	20106550	create date:2010/01/29 | first author:Armentero MT
Running reduces stress and enhances cell genesis in aged mice.	/pubmed/20106549	Kannangara TS, Lucero MJ, Gil-Mohapel J, Drapala RJ, Simpson JM, Christie BR, van Praag H.	Neurobiol Aging. 2011 Dec;32(12):2279-86. Epub 2010 Jan 27.	Neurobiol Aging. 2011	PubMed	citation	PMID:20106549	pubmed	20106549	create date:2010/01/29 | first author:Kannangara TS
Increased D-aspartate brain content rescues hippocampal age-related synaptic plasticity deterioration of mice.	/pubmed/20097447	Errico F, Nisticò R, Napolitano F, Mazzola C, Astone D, Pisapia T, Giustizieri M, D'Aniello A, Mercuri NB, Usiello A.	Neurobiol Aging. 2011 Dec;32(12):2229-43. Epub 2010 Jan 25.	Neurobiol Aging. 2011	PubMed	citation	PMID:20097447	pubmed	20097447	create date:2010/01/26 | first author:Errico F
Aβ oligomers inhibit synapse remodelling necessary for memory consolidation.	/pubmed/20097446	Freir DB, Fedriani R, Scully D, Smith IM, Selkoe DJ, Walsh DM, Regan CM.	Neurobiol Aging. 2011 Dec;32(12):2211-8. Epub 2010 Jan 25.	Neurobiol Aging. 2011	PubMed	citation	PMID:20097446	pubmed	20097446	create date:2010/01/26 | first author:Freir DB
Characterization of a novel transgenic rat carrying human tau with mutation P301L.	/pubmed/20097445	Korhonen P, van Groen T, Thornell A, Kyrylenko S, Soininen ML, Ojala J, Peltomaa E, Tanila H, Salminen A, Mandelkow EM, Soininen H.	Neurobiol Aging. 2011 Dec;32(12):2314-5. Epub 2010 Jan 25.	Neurobiol Aging. 2011	PubMed	citation	PMID:20097445	pubmed	20097445	create date:2010/01/26 | first author:Korhonen P
Variation in the CBP gene involved in epigenetic control associates with cognitive function.	/pubmed/20096957	Trompet S, de Craen AJ, Jukema JW, Pons D, Slagboom PE, Kremer D, Bollen EL, Westendorp RG.	Neurobiol Aging. 2011 Mar;32(3):549.e1-8. Epub 2010 Jan 22.	Neurobiol Aging. 2011	PubMed	citation	PMID:20096957	pubmed	20096957	create date:2010/01/26 | first author:Trompet S
Transcriptional profile of Parkinson blood mononuclear cells with LRRK2 mutation.	/pubmed/20096956	Mutez E, Larvor L, Leprêtre F, Mouroux V, Hamalek D, Kerckaert JP, Pérez-Tur J, Waucquier N, Vanbesien-Mailliot C, Duflot A, Devos D, Defebvre L, Kreisler A, Frigard B, Destée A, Chartier-Harlin MC.	Neurobiol Aging. 2011 Oct;32(10):1839-48. Epub 2010 Jan 22.	Neurobiol Aging. 2011	PubMed	citation	PMID:20096956	pubmed	20096956	create date:2010/01/26 | first author:Mutez E
Title	URL	Description	Details	ShortDetails	Resource	Type	Identifiers	Db	EntrezUID	Properties
Changes with aging in the dopaminergic and noradrenergic innervation of rat neocortex.	/pubmed/20096955	Allard S, Gosein V, Cuello AC, Ribeiro-da-Silva A.	Neurobiol Aging. 2011 Dec;32(12):2244-53. Epub 2010 Jan 22.	Neurobiol Aging. 2011	PubMed	citation	PMID:20096955	pubmed	20096955	create date:2010/01/26 | first author:Allard S
Genetic variations in tau-tubulin kinase-1 are linked to Alzheimer's disease in a Spanish case-control cohort.	/pubmed/20096481	Vázquez-Higuera JL, Martínez-García A, Sánchez-Juan P, Rodríguez-Rodríguez E, Mateo I, Pozueta A, Frank A, Valdivieso F, Berciano J, Bullido MJ, Combarros O.	Neurobiol Aging. 2011 Mar;32(3):550.e5-9. Epub 2010 Jan 22.	Neurobiol Aging. 2011	PubMed	citation	PMID:20096481	pubmed	20096481	create date:2010/01/26 | first author:Vázquez-Higuera JL
Melatonin reduces membrane rigidity and oxidative damage in the brain of SAMP8 mice.	/pubmed/20096480	García JJ, Piñol-Ripoll G, Martínez-Ballarín E, Fuentes-Broto L, Miana-Mena FJ, Venegas C, Caballero B, Escames G, Coto-Montes A, Acuña-Castroviejo D.	Neurobiol Aging. 2011 Nov;32(11):2045-54. Epub 2010 Jan 22.	Neurobiol Aging. 2011	PubMed	citation	PMID:20096480	pubmed	20096480	create date:2010/01/26 | first author:García JJ
Compensatory responses to age-related decline in odor quality acuity: cholinergic neuromodulation and olfactory enrichment.	/pubmed/20079556	Mandairon N, Peace ST, Boudadi K, Boxhorn CE, Narla VA, Suffis SD, Cleland TA.	Neurobiol Aging. 2011 Dec;32(12):2254-65. Epub 2010 Jan 15.	Neurobiol Aging. 2011	PubMed	citation	PMID:20079556	pubmed	20079556	create date:2010/01/19 | first author:Mandairon N
Some guidelines for structural equation modelling in cognitive neuroscience: the case of Charlton et al.'s study on white matter integrity and cognitive ageing.	/pubmed/20079555	Penke L, Deary IJ.	Neurobiol Aging. 2010 Sep;31(9):1656-60; discussion 1561-6. Epub 2010 Jan 15.	Neurobiol Aging. 2010	PubMed	citation	PMID:20079555	pubmed	20079555	create date:2010/01/19 | first author:Penke L
Mutational screening and zebrafish functional analysis of GIGYF2 as a Parkinson-disease gene.	/pubmed/20060621	Guella I, Pistocchi A, Asselta R, Rimoldi V, Ghilardi A, Sironi F, Trotta L, Primignani P, Zini M, Zecchinelli A, Coviello D, Pezzoli G, Del Giacco L, Duga S, Goldwurm S.	Neurobiol Aging. 2011 Nov;32(11):1994-2005. Epub 2010 Jan 8.	Neurobiol Aging. 2011	PubMed	citation	PMID:20060621	pubmed	20060621	create date:2010/01/12 | first author:Guella I
17β-Estradiol regulates insulin-degrading enzyme expression via an ERβ/PI3-K pathway in hippocampus: relevance to Alzheimer's prevention.	/pubmed/20053478	Zhao L, Yao J, Mao Z, Chen S, Wang Y, Brinton RD.	Neurobiol Aging. 2011 Nov;32(11):1949-63. Epub 2010 Jan 6.	Neurobiol Aging. 2011	PubMed	citation	PMID:20053478	pubmed	20053478	create date:2010/01/08 | first author:Zhao L
Age-related alterations affect the susceptibility of mice to prion infection.	/pubmed/20045218	Avrahami D, Gabizon R.	Neurobiol Aging. 2011 Nov;32(11):2006-15. Epub 2009 Dec 31.	Neurobiol Aging. 2011	PubMed	citation	PMID:20045218	pubmed	20045218	create date:2010/01/05 | first author:Avrahami D
Metabolic syndrome, mild cognitive impairment, and progression to dementia. The Italian Longitudinal Study on Aging.	/pubmed/20045217	Solfrizzi V, Scafato E, Capurso C, D'Introno A, Colacicco AM, Frisardi V, Vendemiale G, Baldereschi M, Crepaldi G, Di Carlo A, Galluzzo L, Gandin C, Inzitari D, Maggi S, Capurso A, Panza F; Italian Longitudinal Study on Aging Working Group.	Neurobiol Aging. 2011 Nov;32(11):1932-41. Epub 2009 Dec 31.	Neurobiol Aging. 2011	PubMed	citation	PMID:20045217	pubmed	20045217	create date:2010/01/05 | first author:Solfrizzi V
Neurosteroid biosynthetic pathways changes in prefrontal cortex in Alzheimer's disease.	/pubmed/20045216	Luchetti S, Bossers K, Van de Bilt S, Agrapart V, Morales RR, Frajese GV, Swaab DF.	Neurobiol Aging. 2011 Nov;32(11):1964-76. Epub 2009 Dec 31.	Neurobiol Aging. 2011	PubMed	citation	PMID:20045216	pubmed	20045216	create date:2010/01/05 | first author:Luchetti S
Metabotropic glutamate receptor type 5 in levodopa-induced motor complications.	/pubmed/20036444	Ouattara B, Grégoire L, Morissette M, Gasparini F, Vranesic I, Bilbe G, Johns DR, Rajput A, Hornykiewicz O, Rajput AH, Gomez-Mancilla B, Di Paolo T.	Neurobiol Aging. 2011 Jul;32(7):1286-95. Epub 2009 Dec 29.	Neurobiol Aging. 2011	PubMed	citation	PMID:20036444	pubmed	20036444	create date:2009/12/29 | first author:Ouattara B
Exploring the relationship between personality and regional brain volume in healthy aging.	/pubmed/20036035	Jackson J, Balota DA, Head D.	Neurobiol Aging. 2011 Dec;32(12):2162-71. Epub 2009 Dec 24.	Neurobiol Aging. 2011	PubMed	citation	PMID:20036035	pubmed	20036035	create date:2009/12/29 | first author:Jackson J
A large-scale genetic association study to evaluate the contribution of Omi/HtrA2 (PARK13) to Parkinson's disease.	/pubmed/20036034	Krüger R, Sharma M, Riess O, Gasser T, Van Broeckhoven C, Theuns J, Aasly J, Annesi G, Bentivoglio AR, Brice A, Djarmati A, Elbaz A, Farrer M, Ferrarese C, Gibson JM, Hadjigeorgiou GM, Hattori N, Ioannidis JP, Jasinska-Myga B, Klein C, Lambert JC, Lesage S, et al.	Neurobiol Aging. 2011 Mar;32(3):548.e9-18. Epub 2009 Dec 24.	Neurobiol Aging. 2011	PubMed	citation	PMID:20036034	pubmed	20036034	create date:2009/12/29 | first author:Krüger R
Mutational analysis of parkin and PINK1 in multiple system atrophy.	/pubmed/20034704	Brooks JA, Houlden H, Melchers A, Islam AJ, Ding J, Li A, Paudel R, Revesz T, Holton JL, Wood N, Lees A, Singleton AB, Scholz SW.	Neurobiol Aging. 2011 Mar;32(3):548.e5-7. Epub 2010 Jan 19.	Neurobiol Aging. 2011	PubMed	citation	PMID:20034704	pubmed	20034704	create date:2009/12/26 | first author:Brooks JA
Motherhood alters the cellular response to estrogens in the hippocampus later in life.	/pubmed/20034703	Barha CK, Galea LA.	Neurobiol Aging. 2011 Nov;32(11):2091-5. Epub 2010 Jan 19.	Neurobiol Aging. 2011	PubMed	citation	PMID:20034703	pubmed	20034703	create date:2009/12/26 | first author:Barha CK
Cognitive effects of cell-derived and synthetically derived Aβ oligomers.	/pubmed/20031278	Reed MN, Hofmeister JJ, Jungbauer L, Welzel AT, Yu C, Sherman MA, Lesné S, LaDu MJ, Walsh DM, Ashe KH, Cleary JP.	Neurobiol Aging. 2011 Oct;32(10):1784-94. Epub 2010 Jan 19.	Neurobiol Aging. 2011	PubMed	citation	PMID:20031278	pubmed	20031278	create date:2009/12/25 | first author:Reed MN
Declining phosphatases underlie aging-related hyperphosphorylation of neurofilaments.	/pubmed/20031277	Veeranna, Yang DS, Lee JH, Vinod KY, Stavrides P, Amin ND, Pant HC, Nixon RA.	Neurobiol Aging. 2011 Nov;32(11):2016-29. Epub 2009 Dec 23.	Neurobiol Aging. 2011	PubMed	citation	PMID:20031277	pubmed	20031277	create date:2009/12/25 | first author:Veeranna
Insulin resistance and hippocampal volume in women at risk for Alzheimer's disease.	/pubmed/20031276	Rasgon NL, Kenna HA, Wroolie TE, Kelley R, Silverman D, Brooks J, Williams KE, Powers BN, Hallmayer J, Reiss A.	Neurobiol Aging. 2011 Nov;32(11):1942-8. Epub 2009 Dec 23.	Neurobiol Aging. 2011	PubMed	citation	PMID:20031276	pubmed	20031276	create date:2009/12/25 | first author:Rasgon NL
Mutational analysis of TARDBP in neurodegenerative diseases.	/pubmed/20031275	Ticozzi N, LeClerc AL, van Blitterswijk M, Keagle P, McKenna-Yasek DM, Sapp PC, Silani V, Wills AM, Brown RH Jr, Landers JE.	Neurobiol Aging. 2011 Nov;32(11):2096-9. Epub 2009 Dec 23.	Neurobiol Aging. 2011	PubMed	citation	PMID:20031275	pubmed	20031275	create date:2009/12/25 | first author:Ticozzi N
Persistent increase of D-aspartate in D-aspartate oxidase mutant mice induces a precocious hippocampal age-dependent synaptic plasticity and spatial memory decay.	/pubmed/20031274	Errico F, Nisticò R, Napolitano F, Oliva AB, Romano R, Barbieri F, Florio T, Russo C, Mercuri NB, Usiello A.	Neurobiol Aging. 2011 Nov;32(11):2061-74. Epub 2009 Dec 23.	Neurobiol Aging. 2011	PubMed	citation	PMID:20031274	pubmed	20031274	create date:2009/12/25 | first author:Errico F
Telomere length and cognitive function in community-dwelling elders: findings from the Health ABC Study.	/pubmed/20031273	Yaffe K, Lindquist K, Kluse M, Cawthon R, Harris T, Hsueh WC, Simonsick EM, Kuller L, Li R, Ayonayon HN, Rubin SM, Cummings SR; Health ABC Study.	Neurobiol Aging. 2011 Nov;32(11):2055-60. Epub 2009 Dec 23.	Neurobiol Aging. 2011	PubMed	citation	PMID:20031273	pubmed	20031273	create date:2009/12/25 | first author:Yaffe K
Effect of temporal lobe structure volume on memory in elderly depressed patients.	/pubmed/20031272	Avila R, Ribeiz S, Duran FL, Arrais JP, Moscoso MA, Bezerra DM, Jaluul O, Castro CC, Busatto GF, Bottino CM.	Neurobiol Aging. 2011 Oct;32(10):1857-67. Epub 2009 Dec 23.	Neurobiol Aging. 2011	PubMed	citation	PMID:20031272	pubmed	20031272	create date:2009/12/25 | first author:Avila R
Age-related reorganization of functional networks for successful conflict resolution: a combined functional and structural MRI study.	/pubmed/20022675	Schulte T, Müller-Oehring EM, Chanraud S, Rosenbloom MJ, Pfefferbaum A, Sullivan EV.	Neurobiol Aging. 2011 Nov;32(11):2075-90. Epub 2009 Dec 22.	Neurobiol Aging. 2011	PubMed	citation	PMID:20022675	pubmed	20022675	create date:2009/12/22 | first author:Schulte T
Effect of Coenzyme Q10 in mitigating oxidative DNA damage in Down syndrome patients, a double blind randomized controlled trial.	/pubmed/20022408	Tiano L, Carnevali P, Padella L, Santoro L, Principi F, Brugè F, Carle F, Gesuita R, Gabrielli O, Littarru GP.	Neurobiol Aging. 2011 Nov;32(11):2103-5. Epub 2009 Dec 21.	Neurobiol Aging. 2011	PubMed	citation	PMID:20022408	pubmed	20022408	create date:2009/12/22 | first author:Tiano L
MCI patients' EEGs show group differences between those who progress and those who do not progress to AD.	/pubmed/20022139	Moretti DV, Frisoni GB, Fracassi C, Pievani M, Geroldi C, Binetti G, Rossini PM, Zanetti O.	Neurobiol Aging. 2011 Apr;32(4):563-71.	Neurobiol Aging. 2011	PubMed	citation	PMID:20022139	pubmed	20022139	create date:2009/12/22 | first author:Moretti DV
Age-related deficits in a forebrain-dependent task, trace-eyeblink conditioning.	/pubmed/20018411	Galvez R, Cua S, Disterhoft JF.	Neurobiol Aging. 2011 Oct;32(10):1915-22. Epub 2009 Dec 16.	Neurobiol Aging. 2011	PubMed	citation	PMID:20018411	pubmed	20018411	create date:2009/12/19 | first author:Galvez R
Chronic systemic treatment with a high-dose proteasome inhibitor in mice produces akinesia unrelated to nigrostriatal degeneration.	/pubmed/20018410	Shin M, Jan C, Jacquard C, Jarraya B, Callebert J, Launay JM, Hantraye P, Remy P, Palfi S, Brouillet E.	Neurobiol Aging. 2011 Nov;32(11):2100-2. Epub 2009 Dec 16.	Neurobiol Aging. 2011	PubMed	citation	PMID:20018410	pubmed	20018410	create date:2009/12/19 | first author:Shin M
LRRK2 variant associated with Alzheimer's disease.	/pubmed/20018409	Zhao Y, Ho P, Yih Y, Chen C, Lee WL, Tan EK.	Neurobiol Aging. 2011 Nov;32(11):1990-3. Epub 2009 Dec 16.	Neurobiol Aging. 2011	PubMed	citation	PMID:20018409	pubmed	20018409	create date:2009/12/19 | first author:Zhao Y
Fractalkine and CX 3 CR1 regulate hippocampal neurogenesis in adult and aged rats.	/pubmed/20018408	Bachstetter AD, Morganti JM, Jernberg J, Schlunk A, Mitchell SH, Brewster KW, Hudson CE, Cole MJ, Harrison JK, Bickford PC, Gemma C.	Neurobiol Aging. 2011 Nov;32(11):2030-44. Epub 2009 Dec 16.	Neurobiol Aging. 2011	PubMed	citation	PMID:20018408	pubmed	20018408	create date:2009/12/19 | first author:Bachstetter AD
C-terminal FUS/TLS mutations in familial and sporadic ALS in Germany.	/pubmed/20018407	Drepper C, Herrmann T, Wessig C, Beck M, Sendtner M.	Neurobiol Aging. 2011 Mar;32(3):548.e1-4. Epub 2009 Dec 16.	Neurobiol Aging. 2011	PubMed	citation	PMID:20018407	pubmed	20018407	create date:2009/12/19 | first author:Drepper C
Differential recognition of vascular and parenchymal beta amyloid deposition.	/pubmed/20015576	Rutgers KS, van Remoortere A, van Buchem MA, Verrips CT, Greenberg SM, Bacskai BJ, Frosch MP, van Duinen SG, Maat-Schieman ML, van der Maarel SM.	Neurobiol Aging. 2011 Oct;32(10):1774-83. Epub 2009 Dec 16.	Neurobiol Aging. 2011	PubMed	citation	PMID:20015576	pubmed	20015576	create date:2009/12/18 | first author:Rutgers KS
Fractal analysis of amyloid plaques in Alzheimer's disease patients and mouse models.	/pubmed/20015575	Pirici D, Van Cauwenberghe C, Van Broeckhoven C, Kumar-Singh S.	Neurobiol Aging. 2011 Sep;32(9):1579-87. Epub 2009 Dec 16.	Neurobiol Aging. 2011	PubMed	citation	PMID:20015575	pubmed	20015575	create date:2009/12/18 | first author:Pirici D
Age-related effects on hippocampal precursor cell subpopulations and neurogenesis.	/pubmed/20006411	Walter J, Keiner S, Witte OW, Redecker C.	Neurobiol Aging. 2011 Oct;32(10):1906-14. Epub 2009 Dec 16.	Neurobiol Aging. 2011	PubMed	citation	PMID:20006411	pubmed	20006411	create date:2009/12/17 | first author:Walter J
Acceleration of cortical thinning in familial Alzheimer's disease.	/pubmed/20005601	Knight WD, Kim LG, Douiri A, Frost C, Rossor MN, Fox NC.	Neurobiol Aging. 2011 Oct;32(10):1765-73. Epub 2009 Dec 14.	Neurobiol Aging. 2011	PubMed	citation	PMID:20005601	pubmed	20005601	create date:2009/12/17 | first author:Knight WD
MRI-based volumetric measurement of the substantia innominata in amnestic MCI and mild AD.	/pubmed/20005600	George S, Mufson EJ, Leurgans S, Shah RC, Ferrari C, deToledo-Morrell L.	Neurobiol Aging. 2011 Oct;32(10):1756-64. Epub 2009 Dec 14.	Neurobiol Aging. 2011	PubMed	citation	PMID:20005600	pubmed	20005600	create date:2009/12/17 | first author:George S
Brain ERP components predict which individuals progress to Alzheimer's disease and which do not.	/pubmed/20005599	Chapman RM, McCrary JW, Gardner MN, Sandoval TC, Guillily MD, Reilly LA, DeGrush E.	Neurobiol Aging. 2011 Oct;32(10):1742-55. Epub 2009 Dec 14.	Neurobiol Aging. 2011	PubMed	citation	PMID:20005599	pubmed	20005599	create date:2009/12/17 | first author:Chapman RM
Behavioral changes in aging female C57BL/6 mice.	/pubmed/20005598	Fahlström A, Yu Q, Ulfhake B.	Neurobiol Aging. 2011 Oct;32(10):1868-80. Epub 2009 Dec 14.	Neurobiol Aging. 2011	PubMed	citation	PMID:20005598	pubmed	20005598	create date:2009/12/17 | first author:Fahlström A
Impairment of experience-dependent cortical plasticity in aged mice.	/pubmed/20005597	Liguz-Lecznar M, Siucinska E, Zakrzewska R, Kossut M.	Neurobiol Aging. 2011 Oct;32(10):1896-905. Epub 2009 Dec 14.	Neurobiol Aging. 2011	PubMed	citation	PMID:20005597	pubmed	20005597	create date:2009/12/17 | first author:Liguz-Lecznar M
Neurostructural predictors of Alzheimer's disease: a meta-analysis of VBM studies.	/pubmed/20005012	Ferreira LK, Diniz BS, Forlenza OV, Busatto GF, Zanetti MV.	Neurobiol Aging. 2011 Oct;32(10):1733-41. Epub 2009 Dec 11. Review.	Neurobiol Aging. 2011	PubMed	citation	PMID:20005012	pubmed	20005012	create date:2009/12/17 | first author:Ferreira LK
A randomized controlled trial of estrogen treatment in men with mild cognitive impairment.	/pubmed/20004499	Sherwin BB, Chertkow H, Schipper H, Nasreddine Z.	Neurobiol Aging. 2011 Oct;32(10):1808-17. Epub 2009 Dec 9.	Neurobiol Aging. 2011	PubMed	citation	PMID:20004499	pubmed	20004499	create date:2009/12/17 | first author:Sherwin BB
Early detection of age-related memory deficits in individual mice.	/pubmed/20004498	Fouquet C, Petit GH, Auffret A, Gaillard E, Rovira C, Mariani J, Rondi-Reig L.	Neurobiol Aging. 2011 Oct;32(10):1881-95. Epub 2009 Dec 9.	Neurobiol Aging. 2011	PubMed	citation	PMID:20004498	pubmed	20004498	create date:2009/12/17 | first author:Fouquet C
Follow-up study of the GIGYF2 gene in French families with Parkinson's disease.	/pubmed/20004041	Lesage S, Condroyer C, Lohman E, Troiano A, Tison F, Viallet F, Damier P, Tranchant C, Vidhaillet M, Ouvrard-Hernandez AM, Dürr A, Brice A; French Parkinson's Disease Genetics Study Group (FPDGSG).	Neurobiol Aging. 2010 Jun;31(6):1069-71; discussion 1072-4. Epub 2009 Dec 8.	Neurobiol Aging. 2010	PubMed	citation	PMID:20004041	pubmed	20004041	create date:2009/12/17 | first author:Lesage S
Dietary restriction delays aging, but not neuronal dysfunction, in Drosophila models of Alzheimer's disease.	/pubmed/19969390	Kerr F, Augustin H, Piper MD, Gandy C, Allen MJ, Lovestone S, Partridge L.	Neurobiol Aging. 2011 Nov;32(11):1977-89. Epub 2009 Dec 7.	Neurobiol Aging. 2011	PubMed	citation	PMID:19969390	pubmed	19969390	create date:2009/12/09 | first author:Kerr F
Dopamine D(1) receptors and age differences in brain activation during working memory.	/pubmed/19962789	Bäckman L, Karlsson S, Fischer H, Karlsson P, Brehmer Y, Rieckmann A, MacDonald SW, Farde L, Nyberg L.	Neurobiol Aging. 2011 Oct;32(10):1849-56. Epub 2009 Dec 4.	Neurobiol Aging. 2011	PubMed	citation	PMID:19962789	pubmed	19962789	create date:2009/12/08 | first author:Bäckman L
RACK1 is involved in β-amyloid impairment of muscarinic regulation of GABAergic transmission.	/pubmed/19954860	Liu W, Dou F, Feng J, Yan Z.	Neurobiol Aging. 2011 Oct;32(10):1818-26. Epub 2009 Dec 1.	Neurobiol Aging. 2011	PubMed	citation	PMID:19954860	pubmed	19954860	create date:2009/12/04 | first author:Liu W
Combined expression of tau and the Harlequin mouse mutation leads to increased mitochondrial dysfunction, tau pathology and neurodegeneration.	/pubmed/19942317	Kulic L, Wollmer MA, Rhein V, Pagani L, Kuehnle K, Cattepoel S, Tracy J, Eckert A, Nitsch RM.	Neurobiol Aging. 2011 Oct;32(10):1827-38. Epub 2009 Nov 25.	Neurobiol Aging. 2011	PubMed	citation	PMID:19942317	pubmed	19942317	create date:2009/11/28 | first author:Kulic L
White matter hyperintensities and cognition: testing the reserve hypothesis.	/pubmed/19926168	Brickman AM, Siedlecki KL, Muraskin J, Manly JJ, Luchsinger JA, Yeung LK, Brown TR, DeCarli C, Stern Y.	Neurobiol Aging. 2011 Sep;32(9):1588-98. Epub 2009 Nov 18.	Neurobiol Aging. 2011	PubMed	citation	PMID:19926168	pubmed	19926168	create date:2009/11/21 | first author:Brickman AM
Cathepsin D gene and the risk of Alzheimer's disease: a population-based study and meta-analysis.	/pubmed/19926167	Schuur M, Ikram MA, van Swieten JC, Isaacs A, Vergeer-Drop JM, Hofman A, Oostra BA, Breteler MM, van Duijn CM.	Neurobiol Aging. 2011 Sep;32(9):1607-14. Epub 2009 Nov 18.	Neurobiol Aging. 2011	PubMed	citation	PMID:19926167	pubmed	19926167	create date:2009/11/21 | first author:Schuur M
Efficacy of PPAR-γ agonist pioglitazone in mild Alzheimer disease.	/pubmed/19923038	Sato T, Hanyu H, Hirao K, Kanetaka H, Sakurai H, Iwamoto T.	Neurobiol Aging. 2011 Sep;32(9):1626-33. Epub 2009 Nov 17.	Neurobiol Aging. 2011	PubMed	citation	PMID:19923038	pubmed	19923038	create date:2009/11/20 | first author:Sato T
Temporoparietal atrophy: a marker of AD pathology independent of clinical diagnosis.	/pubmed/19914744	Whitwell JL, Jack CR Jr, Przybelski SA, Parisi JE, Senjem ML, Boeve BF, Knopman DS, Petersen RC, Dickson DW, Josephs KA.	Neurobiol Aging. 2011 Sep;32(9):1531-41. Epub 2009 Nov 14.	Neurobiol Aging. 2011	PubMed	citation	PMID:19914744	pubmed	19914744	create date:2009/11/17 | first author:Whitwell JL
Title	URL	Description	Details	ShortDetails	Resource	Type	Identifiers	Db	EntrezUID	Properties
More is less: emotion induced prefrontal cortex activity habituates in aging.	/pubmed/19913944	Roalf DR, Pruis TA, Stevens AA, Janowsky JS.	Neurobiol Aging. 2011 Sep;32(9):1634-50. Epub 2009 Nov 13.	Neurobiol Aging. 2011	PubMed	citation	PMID:19913944	pubmed	19913944	create date:2009/11/17 | first author:Roalf DR
Prominent hippocampal CA3 gene expression profile in neurocognitive aging.	/pubmed/19913943	Haberman RP, Colantuoni C, Stocker AM, Schmidt AC, Pedersen JT, Gallagher M.	Neurobiol Aging. 2011 Sep;32(9):1678-92. Epub 2009 Nov 13.	Neurobiol Aging. 2011	PubMed	citation	PMID:19913943	pubmed	19913943	create date:2009/11/17 | first author:Haberman RP
Diffusion tensor imaging and Tract-Based Spatial Statistics in Alzheimer's disease and mild cognitive impairment.	/pubmed/19913331	Liu Y, Spulber G, Lehtimäki KK, Könönen M, Hallikainen I, Gröhn H, Kivipelto M, Hallikainen M, Vanninen R, Soininen H.	Neurobiol Aging. 2011 Sep;32(9):1558-71. Epub 2009 Nov 12.	Neurobiol Aging. 2011	PubMed	citation	PMID:19913331	pubmed	19913331	create date:2009/11/17 | first author:Liu Y
Age-related brain pathology in Octodon degu: blood vessel, white matter and Alzheimer-like pathology.	/pubmed/19910078	van Groen T, Kadish I, Popović N, Popović M, Caballero-Bleda M, Baño-Otálora B, Vivanco P, Rol MÁ, Madrid JA.	Neurobiol Aging. 2011 Sep;32(9):1651-61. Epub 2009 Nov 11.	Neurobiol Aging. 2011	PubMed	citation	PMID:19910078	pubmed	19910078	create date:2009/11/17 | first author:van Groen T
Pre-motor signs of PD are related to SN hyperechogenicity assessed by TCS in an elderly population.	/pubmed/19897277	Liepelt I, Behnke S, Schweitzer K, Wolf B, Godau J, Wollenweber F, Dillmann U, Gaenslen A, Di Santo A, Maetzler W, Berg D.	Neurobiol Aging. 2011 Sep;32(9):1599-606. Epub 2009 Nov 7.	Neurobiol Aging. 2011	PubMed	citation	PMID:19897277	pubmed	19897277	create date:2009/11/10 | first author:Liepelt I
Aging-related changes in calcium-binding proteins in rat perirhinal cortex.	/pubmed/19892435	Moyer JR Jr, Furtak SC, McGann JP, Brown TH.	Neurobiol Aging. 2011 Sep;32(9):1693-706. Epub 2009 Nov 4.	Neurobiol Aging. 2011	PubMed	citation	PMID:19892435	pubmed	19892435	create date:2009/11/07 | first author:Moyer JR Jr
No replication of genetic association between candidate polymorphisms and Alzheimer's disease.	/pubmed/19889475	Cousin E, Macé S, Rocher C, Dib C, Muzard G, Hannequin D, Pradier L, Deleuze JF, Génin E, Brice A, Campion D.	Neurobiol Aging. 2011 Aug;32(8):1443-51. Epub 2009 Nov 3.	Neurobiol Aging. 2011	PubMed	citation	PMID:19889475	pubmed	19889475	create date:2009/11/06 | first author:Cousin E
Effects of early aging and cerebral hypoperfusion on spreading depression in rats.	/pubmed/19883954	Farkas E, Obrenovitch TP, Institóris Á, Bari F.	Neurobiol Aging. 2011 Sep;32(9):1707-15. Epub 2009 Nov 1.	Neurobiol Aging. 2011	PubMed	citation	PMID:19883954	pubmed	19883954	create date:2009/11/04 | first author:Farkas E
Tonic Premarin dose-dependently enhances memory, affects neurotrophin protein levels and alters gene expression in middle-aged rats.	/pubmed/19883953	Engler-Chiurazzi E, Tsang C, Nonnenmacher S, Liang WS, Corneveaux JJ, Prokai L, Huentelman MJ, Bimonte-Nelson HA.	Neurobiol Aging. 2011 Apr;32(4):680-97. Epub 2009 Nov 2.	Neurobiol Aging. 2011	PubMed	citation	PMID:19883953	pubmed	19883953	create date:2009/11/04 | first author:Engler-Chiurazzi E
Single domain amnestic MCI: a multiple cognitive domains fMRI investigation.	/pubmed/19880216	Lenzi D, Serra L, Perri R, Pantano P, Lenzi GL, Paulesu E, Caltagirone C, Bozzali M, Macaluso E.	Neurobiol Aging. 2011 Sep;32(9):1542-57. Epub 2009 Oct 31.	Neurobiol Aging. 2011	PubMed	citation	PMID:19880216	pubmed	19880216	create date:2009/11/03 | first author:Lenzi D
The posterior parahippocampal gyrus is preferentially affected in age-related memory decline.	/pubmed/19879667	Burgmans S, van Boxtel MP, van den Berg KE, Gronenschild EH, Jacobs HI, Jolles J, Uylings HB.	Neurobiol Aging. 2011 Sep;32(9):1572-8. Epub 2009 Oct 30.	Neurobiol Aging. 2011	PubMed	citation	PMID:19879667	pubmed	19879667	create date:2009/11/03 | first author:Burgmans S
Salivary cortisol, APOE-ε4 allele and cognitive decline in a prospective study of older persons.	/pubmed/19879666	Gerritsen L, Comijs HC, Deeg DJ, Penninx BW, Geerlings MI.	Neurobiol Aging. 2011 Sep;32(9):1615-25. Epub 2009 Oct 30.	Neurobiol Aging. 2011	PubMed	citation	PMID:19879666	pubmed	19879666	create date:2009/11/03 | first author:Gerritsen L
F1 (CBA×C57) mice show superior hearing in old age relative to their parental strains: hybrid vigor or a new animal model for Golden Ears"?"	/pubmed/19879021	Frisina RD, Singh A, Bak M, Bozorg S, Seth R, Zhu X.	Neurobiol Aging. 2011 Sep;32(9):1716-24. Epub 2009 Oct 29.	Neurobiol Aging. 2011	PubMed	citation	PMID:19879021	pubmed	19879021	create date:2009/11/03 | first author:Frisina RD
Different MAPT haplotypes are associated with Parkinson's disease and progressive supranuclear palsy.	/pubmed/19879020	Ezquerra M, Pastor P, Gaig C, Vidal-Taboada JM, Cruchaga C, Muñoz E, Martí MJ, Valldeoriola F, Aguilar M, Calopa M, Hernandez-Vara J, Tolosa E.	Neurobiol Aging. 2011 Mar;32(3):547.e11-6. Epub 2009 Oct 29.	Neurobiol Aging. 2011	PubMed	citation	PMID:19879020	pubmed	19879020	create date:2009/11/03 | first author:Ezquerra M
Urine formaldehyde level is inversely correlated to mini mental state examination scores in senile dementia.	/pubmed/19879019	Tong Z, Zhang J, Luo W, Wang W, Li F, Li H, Luo H, Lu J, Zhou J, Wan Y, He R.	Neurobiol Aging. 2011 Jan;32(1):31-41. Epub 2009 Oct 29.	Neurobiol Aging. 2011	PubMed	citation	PMID:19879019	pubmed	19879019	create date:2009/11/03 | first author:Tong Z
Urocortin modulates dopaminergic neuronal survival via inhibition of glycogen synthase kinase-3β and histone deacetylase.	/pubmed/19875195	Huang HY, Lin SZ, Chen WF, Li KW, Kuo JS, Wang MJ.	Neurobiol Aging. 2011 Sep;32(9):1662-77. Epub 2009 Oct 28.	Neurobiol Aging. 2011	PubMed	citation	PMID:19875195	pubmed	19875195	create date:2009/10/31 | first author:Huang HY
Age-dependent decline of blood--brain barrier P-glycoprotein expression in the canine brain.	/pubmed/19836857	Pekcec A, Schneider EL, Baumgärtner W, Stein VM, Tipold A, Potschka H.	Neurobiol Aging. 2011 Aug;32(8):1477-85. Epub 2009 Oct 16.	Neurobiol Aging. 2011	PubMed	citation	PMID:19836857	pubmed	19836857	create date:2009/10/20 | first author:Pekcec A
Mechanisms underlying basal and learning-related intrinsic excitability in a mouse model of Alzheimer's disease.	/pubmed/19833411	Kaczorowski CC, Sametsky E, Shah S, Vassar R, Disterhoft JF.	Neurobiol Aging. 2011 Aug;32(8):1452-65. Epub 2009 Oct 14.	Neurobiol Aging. 2011	PubMed	citation	PMID:19833411	pubmed	19833411	create date:2009/10/17 | first author:Kaczorowski CC
Abnormal neuronal networks and seizure susceptibility in mice overexpressing the APP intracellular domain.	/pubmed/19828212	Vogt DL, Thomas D, Galvan V, Bredesen DE, Lamb BT, Pimplikar SW.	Neurobiol Aging. 2011 Sep;32(9):1725-9. Epub 2009 Oct 13.	Neurobiol Aging. 2011	PubMed	citation	PMID:19828212	pubmed	19828212	create date:2009/10/16 | first author:Vogt DL
Reduced serine racemase expression contributes to age-related deficits in hippocampal cognitive function.	/pubmed/19800712	Turpin FR, Potier B, Dulong JR, Sinet PM, Alliot J, Oliet SH, Dutar P, Epelbaum J, Mothet JP, Billard JM.	Neurobiol Aging. 2011 Aug;32(8):1495-504. Epub 2009 Oct 2.	Neurobiol Aging. 2011	PubMed	citation	PMID:19800712	pubmed	19800712	create date:2009/10/06 | first author:Turpin FR
Glucose metabolism and PIB binding in carriers of a His163Tyr presenilin 1 mutation.	/pubmed/19796846	Schöll M, Almkvist O, Axelman K, Stefanova E, Wall A, Westman E, Långström B, Lannfelt L, Graff C, Nordberg A.	Neurobiol Aging. 2011 Aug;32(8):1388-99. Epub 2009 Sep 30.	Neurobiol Aging. 2011	PubMed	citation	PMID:19796846	pubmed	19796846	create date:2009/10/03 | first author:Schöll M
No association between high temperature requirement 1 (HTRA1) gene polymorphisms and Alzheimer's disease.	/pubmed/19783326	Turunen M, Vepsäläinen S, Mäkinen P, Helisalmi S, Haapasalo A, Soininen H, Hiltunen M.	Neurobiol Aging. 2011 Mar;32(3):547.e7-9. Epub 2009 Sep 23.	Neurobiol Aging. 2011	PubMed	citation	PMID:19783326	pubmed	19783326	create date:2009/09/29 | first author:Turunen M
Age-related changes in the functional neuroanatomy of overt speech production.	/pubmed/19782435	Sörös P, Bose A, Sokoloff LG, Graham SJ, Stuss DT.	Neurobiol Aging. 2011 Aug;32(8):1505-13. Epub 2009 Sep 25.	Neurobiol Aging. 2011	PubMed	citation	PMID:19782435	pubmed	19782435	create date:2009/09/29 | first author:Sörös P
Gigaxonin mutation analysis in patients with NIFID.	/pubmed/19782434	Dequen F, Cairns NJ, Bigio EH, Julien JP.	Neurobiol Aging. 2011 Aug;32(8):1528-9. Epub 2009 Sep 26.	Neurobiol Aging. 2011	PubMed	citation	PMID:19782434	pubmed	19782434	create date:2009/09/29 | first author:Dequen F
Reduced levels of IgM autoantibodies against N-truncated pyroglutamate Aβ in plasma of patients with Alzheimer's disease.	/pubmed/19781815	Marcello A, Wirths O, Schneider-Axmann T, Degerman-Gunnarsson M, Lannfelt L, Bayer TA.	Neurobiol Aging. 2011 Aug;32(8):1379-87. Epub 2009 Sep 24.	Neurobiol Aging. 2011	PubMed	citation	PMID:19781815	pubmed	19781815	create date:2009/09/29 | first author:Marcello A
Cortical thickness and voxel-based morphometry in posterior cortical atrophy and typical Alzheimer's disease.	/pubmed/19781814	Lehmann M, Crutch SJ, Ridgway GR, Ridha BH, Barnes J, Warrington EK, Rossor MN, Fox NC.	Neurobiol Aging. 2011 Aug;32(8):1466-76. Epub 2009 Sep 25.	Neurobiol Aging. 2011	PubMed	citation	PMID:19781814	pubmed	19781814	create date:2009/09/29 | first author:Lehmann M
The wake-promoting effects of hypocretin-1 are attenuated in old rats.	/pubmed/19781813	Morairty SR, Wisor J, Silveira K, Sinko W, Kilduff TS.	Neurobiol Aging. 2011 Aug;32(8):1514-27. Epub 2009 Sep 24.	Neurobiol Aging. 2011	PubMed	citation	PMID:19781813	pubmed	19781813	create date:2009/09/29 | first author:Morairty SR
Alzheimer's disease as homeostatic responses to age-related myelin breakdown.	/pubmed/19775776	Bartzokis G.	Neurobiol Aging. 2011 Aug;32(8):1341-71. Epub 2009 Sep 22. Review.	Neurobiol Aging. 2011	PubMed	citation	PMID:19775776	pubmed	19775776	create date:2009/09/25 | first author:Bartzokis G
Expression of the HFE allelic variant H63D in SH-SY5Y cells affects tau phosphorylation at serine residues.	/pubmed/19775775	Hall EC 2nd, Lee SY, Mairuae N, Simmons Z, Connor JR.	Neurobiol Aging. 2011 Aug;32(8):1409-19. Epub 2009 Sep 22.	Neurobiol Aging. 2011	PubMed	citation	PMID:19775775	pubmed	19775775	create date:2009/09/25 | first author:Hall EC 2nd
Cystatin C is released in association with exosomes: a new tool of neuronal communication which is unbalanced in Alzheimer's disease.	/pubmed/19773092	Ghidoni R, Paterlini A, Albertini V, Glionna M, Monti E, Schiaffonati L, Benussi L, Levy E, Binetti G.	Neurobiol Aging. 2011 Aug;32(8):1435-42. Epub 2009 Sep 20.	Neurobiol Aging. 2011	PubMed	citation	PMID:19773092	pubmed	19773092	create date:2009/09/24 | first author:Ghidoni R
Constitutive Ret signaling is protective for dopaminergic cell bodies but not for axonal terminals.	/pubmed/19767128	Mijatovic J, Piltonen M, Alberton P, Männistö PT, Saarma M, Piepponen TP.	Neurobiol Aging. 2011 Aug;32(8):1486-94. Epub 2009 Sep 20.	Neurobiol Aging. 2011	PubMed	citation	PMID:19767128	pubmed	19767128	create date:2009/09/22 | first author:Mijatovic J
Enhancement of dentate gyrus neurogenesis, dendritic and synaptic plasticity and memory by a neurotrophic peptide.	/pubmed/19767127	Chohan MO, Li B, Blanchard J, Tung YC, Heaney AT, Rabe A, Iqbal K, Grundke-Iqbal I.	Neurobiol Aging. 2011 Aug;32(8):1420-34. Epub 2009 Sep 19.	Neurobiol Aging. 2011	PubMed	citation	PMID:19767127	pubmed	19767127	create date:2009/09/22 | first author:Chohan MO
Maturation of BRI2 generates a specific inhibitor that reduces APP processing at the plasma membrane and in endocytic vesicles.	/pubmed/19748705	Matsuda S, Matsuda Y, Snapp EL, D'Adamio L.	Neurobiol Aging. 2011 Aug;32(8):1400-8. Epub 2009 Sep 12.	Neurobiol Aging. 2011	PubMed	citation	PMID:19748705	pubmed	19748705	create date:2009/09/15 | first author:Matsuda S
Progression from MCI to AD: predictive value of CSF Aβ42 is modified by APOE genotype.	/pubmed/19748159	Kester MI, Verwey NA, van Elk EJ, Blankenstein MA, Scheltens P, van der Flier WM.	Neurobiol Aging. 2011 Aug;32(8):1372-8. Epub 2009 Sep 11.	Neurobiol Aging. 2011	PubMed	citation	PMID:19748159	pubmed	19748159	create date:2009/09/15 | first author:Kester MI
Atrial fibrillation, stroke and dementia in the very old: a population-based study.	/pubmed/19732992	Marengoni A, Qiu C, Winblad B, Fratiglioni L.	Neurobiol Aging. 2011 Jul;32(7):1336-7. Epub 2009 Sep 4.	Neurobiol Aging. 2011	PubMed	citation	PMID:19732992	pubmed	19732992	create date:2009/09/08 | first author:Marengoni A
Reciprocal phylogenetic conservation of molecular aging in mouse and human brain.	/pubmed/19729224	Oh S, Tseng GC, Sibille E.	Neurobiol Aging. 2011 Jul;32(7):1331-5. Epub 2009 Sep 2.	Neurobiol Aging. 2011	PubMed	citation	PMID:19729224	pubmed	19729224	create date:2009/09/05 | first author:Oh S
Novel age-dependent learning deficits in a mouse model of Alzheimer's disease: implications for translational research.	/pubmed/19720431	Montgomery KS, Simmons RK, Edwards G 3rd, Nicolle MM, Gluck MA, Myers CE, Bizon JL.	Neurobiol Aging. 2011 Jul;32(7):1273-85. Epub 2009 Aug 31.	Neurobiol Aging. 2011	PubMed	citation	PMID:19720431	pubmed	19720431	create date:2009/09/02 | first author:Montgomery KS
Physical activity and memory functions: an interventional study.	/pubmed/19716631	Ruscheweyh R, Willemer C, Krüger K, Duning T, Warnecke T, Sommer J, Völker K, Ho HV, Mooren F, Knecht S, Flöel A.	Neurobiol Aging. 2011 Jul;32(7):1304-19. Epub 2009 Aug 29.	Neurobiol Aging. 2011	PubMed	citation	PMID:19716631	pubmed	19716631	create date:2009/09/01 | first author:Ruscheweyh R
Age-related alterations in performance monitoring during and after learning.	/pubmed/19716630	Pietschmann M, Endrass T, Kathmann N.	Neurobiol Aging. 2011 Jul;32(7):1320-30. Epub 2009 Aug 28.	Neurobiol Aging. 2011	PubMed	citation	PMID:19716630	pubmed	19716630	create date:2009/09/01 | first author:Pietschmann M
Staged decline of visual processing capacity in mild cognitive impairment and Alzheimer's disease.	/pubmed/19713001	Bublak P, Redel P, Sorg C, Kurz A, Förstl H, Müller HJ, Schneider WX, Finke K.	Neurobiol Aging. 2011 Jul;32(7):1219-30. Epub 2009 Aug 26.	Neurobiol Aging. 2011	PubMed	citation	PMID:19713001	pubmed	19713001	create date:2009/08/29 | first author:Bublak P
The apolipoprotein E ε4 allele plays pathological roles in AD through high protein expression and interaction with butyrylcholinesterase.	/pubmed/19713000	Darreh-Shori T, Modiri N, Blennow K, Baza S, Kamil C, Ahmed H, Andreasen N, Nordberg A.	Neurobiol Aging. 2011 Jul;32(7):1236-48. Epub 2009 Aug 26.	Neurobiol Aging. 2011	PubMed	citation	PMID:19713000	pubmed	19713000	create date:2009/08/29 | first author:Darreh-Shori T
Is it appropriate to use albumin CSF/plasma ratio to assess blood brain barrier permeability?	/pubmed/19709781	Chen RL.	Neurobiol Aging. 2011 Jul;32(7):1338-9. Epub 2009 Aug 25. No abstract available.	Neurobiol Aging. 2011	PubMed	citation	PMID:19709781	pubmed	19709781	create date:2009/08/28 | first author:Chen RL
c-Abl tyrosine kinase modulates tau pathology and Cdk5 phosphorylation in AD transgenic mice.	/pubmed/19700222	Cancino GI, Perez de Arce K, Castro PU, Toledo EM, von Bernhardi R, Alvarez AR.	Neurobiol Aging. 2011 Jul;32(7):1249-61. Epub 2009 Aug 22.	Neurobiol Aging. 2011	PubMed	citation	PMID:19700222	pubmed	19700222	create date:2009/08/25 | first author:Cancino GI
Tau-positive grains are constant in centenarians' hippocampus.	/pubmed/19695742	Pham CT, de Silva R, Haïk S, Verny M, Sachet A, Forette B, Lees A, Hauw JJ, Duyckaerts C.	Neurobiol Aging. 2011 Jul;32(7):1296-303. Epub 2009 Aug 19.	Neurobiol Aging. 2011	PubMed	citation	PMID:19695742	pubmed	19695742	create date:2009/08/22 | first author:Pham CT
Altered Ca2+ homeostasis in the skeletal muscle of DJ-1 null mice.	/pubmed/19683835	Shtifman A, Zhong N, Lopez JR, Shen J, Xu J.	Neurobiol Aging. 2011 Jan;32(1):125-32. Epub 2009 Aug 15.	Neurobiol Aging. 2011	PubMed	citation	PMID:19683835	pubmed	19683835	create date:2009/08/18 | first author:Shtifman A
Combination analysis of neuropsychological tests and structural MRI measures in differentiating AD, MCI and control groups--the AddNeuroMed study.	/pubmed/19683363	Liu Y, Paajanen T, Zhang Y, Westman E, Wahlund LO, Simmons A, Tunnard C, Sobow T, Mecocci P, Tsolaki M, Vellas B, Muehlboeck S, Evans A, Spenger C, Lovestone S, Soininen H; AddNeuroMed Consortium.	Neurobiol Aging. 2011 Jul;32(7):1198-206. Epub 2009 Aug 14.	Neurobiol Aging. 2011	PubMed	citation	PMID:19683363	pubmed	19683363	create date:2009/08/18 | first author:Liu Y
Oxidative stress activates the pro-survival TrkA pathway through membrane cholesterol loss.	/pubmed/19679377	Iannilli F, Sodero AO, Ledesma MD, Dotti CG.	Neurobiol Aging. 2011 Jun;32(6):1033-42. Epub 2009 Aug 12.	Neurobiol Aging. 2011	PubMed	citation	PMID:19679377	pubmed	19679377	create date:2009/08/15 | first author:Iannilli F
Liver X receptor activation restores memory in aged AD mice without reducing amyloid.	/pubmed/19674815	Vanmierlo T, Rutten K, Dederen J, Bloks VW, van Vark-van der Zee LC, Kuipers F, Kiliaan A, Blokland A, Sijbrands EJ, Steinbusch H, Prickaerts J, Lütjohann D, Mulder M.	Neurobiol Aging. 2011 Jul;32(7):1262-72. Epub 2009 Aug 11.	Neurobiol Aging. 2011	PubMed	citation	PMID:19674815	pubmed	19674815	create date:2009/08/14 | first author:Vanmierlo T
Chromosome 9p21.3 genotype is associated with vascular dementia and Alzheimer's disease.	/pubmed/19664850	Emanuele E, Lista S, Ghidoni R, Binetti G, Cereda C, Benussi L, Maletta R, Bruni AC, Politi P.	Neurobiol Aging. 2011 Jul;32(7):1231-5. Epub 2009 Aug 6.	Neurobiol Aging. 2011	PubMed	citation	PMID:19664850	pubmed	19664850	create date:2009/08/12 | first author:Emanuele E
APOE dependent-association of PPAR-γ genetic variants with Alzheimer's disease risk.	/pubmed/19660836	Combarros O, Rodríguez-Rodríguez E, Mateo I, Vázquez-Higuera JL, Infante J, Berciano J, Sánchez-Juan P.	Neurobiol Aging. 2011 Mar;32(3):547.e1-6. Epub 2009 Aug 6.	Neurobiol Aging. 2011	PubMed	citation	PMID:19660836	pubmed	19660836	create date:2009/08/08 | first author:Combarros O
Title	URL	Description	Details	ShortDetails	Resource	Type	Identifiers	Db	EntrezUID	Properties
Altered phosphorylation but no neurodegeneration in a mouse model of tau hyperphosphorylation.	/pubmed/19660835	Hundelt M, Fath T, Selle K, Oesterwind K, Jordan J, Schultz C, Götz J, von Engelhardt J, Monyer H, Lewejohann L, Sachser N, Bakota L, Brandt R.	Neurobiol Aging. 2011 Jun;32(6):991-1006. Epub 2009 Aug 5.	Neurobiol Aging. 2011	PubMed	citation	PMID:19660835	pubmed	19660835	create date:2009/08/08 | first author:Hundelt M
Associations between cognitive, functional, and FDG-PET measures of decline in AD and MCI.	/pubmed/19660834	Landau SM, Harvey D, Madison CM, Koeppe RA, Reiman EM, Foster NL, Weiner MW, Jagust WJ; Alzheimer's Disease Neuroimaging Initiative.	Neurobiol Aging. 2011 Jul;32(7):1207-18. Epub 2009 Aug 5.	Neurobiol Aging. 2011	PubMed	citation	PMID:19660834	pubmed	19660834	create date:2009/08/08 | first author:Landau SM
A CYP46 T/C SNP modulates parahippocampal and hippocampal morphology in young subjects.	/pubmed/19647891	Hänggi J, Mondadori CR, Buchmann A, Henke K, Hock C.	Neurobiol Aging. 2011 Jun;32(6):1023-32. Epub 2009 Aug 3.	Neurobiol Aging. 2011	PubMed	citation	PMID:19647891	pubmed	19647891	create date:2009/08/04 | first author:Hänggi J
No major progranulin genetic variability contribution to disease etiopathogenesis in an ALS Italian cohort.	/pubmed/19632744	Del Bo R, Corti S, Santoro D, Ghione I, Fenoglio C, Ghezzi S, Ranieri M, Galimberti D, Mancuso M, Siciliano G, Briani C, Murri L, Scarpini E, Schymick JC, Traynor BJ, Bresolin N, Comi GP.	Neurobiol Aging. 2011 Jun;32(6):1157-8. Epub 2009 Jul 25.	Neurobiol Aging. 2011	PubMed	citation	PMID:19632744	pubmed	19632744	create date:2009/07/28 | first author:Del Bo R
Septo-temporal gradients of neurogenesis and activity in 13-month-old rats.	/pubmed/19632743	Snyder JS, Ramchand P, Rabbett S, Radik R, Wojtowicz JM, Cameron HA.	Neurobiol Aging. 2011 Jun;32(6):1149-56. Epub 2009 Jul 25.	Neurobiol Aging. 2011	PubMed	citation	PMID:19632743	pubmed	19632743	create date:2009/07/28 | first author:Snyder JS
Astrocytes produce the antiinflammatory and neuroprotective agent hydrogen sulfide.	/pubmed/19631409	Lee M, Schwab C, Yu S, McGeer E, McGeer PL.	Neurobiol Aging. 2009 Oct;30(10):1523-34. Epub 2009 Jul 23.	Neurobiol Aging. 2009	PubMed	citation	PMID:19631409	pubmed	19631409	create date:2009/07/28 | first author:Lee M
Endogenous Aβ causes cell death via early tau hyperphosphorylation.	/pubmed/19628305	Amadoro G, Corsetti V, Ciotti MT, Florenzano F, Capsoni S, Amato G, Calissano P.	Neurobiol Aging. 2011 Jun;32(6):969-90. Epub 2009 Jul 22.	Neurobiol Aging. 2011	PubMed	citation	PMID:19628305	pubmed	19628305	create date:2009/07/25 | first author:Amadoro G
Ladostigil prevents age-related glial activation and spatial memory deficits in rats.	/pubmed/19625104	Weinstock M, Luques L, Poltyrev T, Bejar C, Shoham S.	Neurobiol Aging. 2011 Jun;32(6):1069-78. Epub 2009 Jul 21.	Neurobiol Aging. 2011	PubMed	citation	PMID:19625104	pubmed	19625104	create date:2009/07/25 | first author:Weinstock M
Knockout of plasminogen activator inhibitor 1 gene reduces amyloid beta peptide burden in a mouse model of Alzheimer's disease.	/pubmed/19604604	Liu RM, van Groen T, Katre A, Cao D, Kadisha I, Ballinger C, Wang L, Carroll SL, Li L.	Neurobiol Aging. 2011 Jun;32(6):1079-89. Epub 2009 Jul 14.	Neurobiol Aging. 2011	PubMed	citation	PMID:19604604	pubmed	19604604	create date:2009/07/17 | first author:Liu RM
A novel pathway for amyloid precursor protein processing.	/pubmed/19604603	Portelius E, Price E, Brinkmalm G, Stiteler M, Olsson M, Persson R, Westman-Brinkmalm A, Zetterberg H, Simon AJ, Blennow K.	Neurobiol Aging. 2011 Jun;32(6):1090-8. Epub 2009 Jul 14.	Neurobiol Aging. 2011	PubMed	citation	PMID:19604603	pubmed	19604603	create date:2009/07/17 | first author:Portelius E
Early inflammation and immune response mRNAs in the brain of AD11 anti-NGF mice.	/pubmed/19604602	D'Onofrio M, Arisi I, Brandi R, Di Mambro A, Felsani A, Capsoni S, Cattaneo A.	Neurobiol Aging. 2011 Jun;32(6):1007-22. Epub 2009 Jul 14.	Neurobiol Aging. 2011	PubMed	citation	PMID:19604602	pubmed	19604602	create date:2009/07/17 | first author:D'Onofrio M
Reduced levels of human apoE4 protein in an animal model of cognitive impairment.	/pubmed/19577821	Sullivan PM, Han B, Liu F, Mace BE, Ervin JF, Wu S, Koger D, Paul S, Bales KR.	Neurobiol Aging. 2011 May;32(5):791-801. Epub 2009 Jul 4.	Neurobiol Aging. 2011	PubMed	citation	PMID:19577821	pubmed	19577821	create date:2009/07/07 | first author:Sullivan PM
Peroxiredoxin II preserves cognitive function against age-linked hippocampal oxidative damage.	/pubmed/19577336	Kim SU, Jin MH, Kim YS, Lee SH, Cho YS, Cho KJ, Lee KS, Kim YI, Kim GW, Kim JM, Lee TH, Lee YH, Shong M, Kim HC, Chang KT, Yu DY, Lee DS.	Neurobiol Aging. 2011 Jun;32(6):1054-68. Epub 2009 Jul 3.	Neurobiol Aging. 2011	PubMed	citation	PMID:19577336	pubmed	19577336	create date:2009/07/07 | first author:Kim SU
GSK3β polymorphisms, MAPT H1 haplotype and Parkinson's disease in a Greek cohort.	/pubmed/19573950	Kalinderi K, Fidani L, Katsarou Z, Clarimón J, Bostantjopoulou S, Kotsis A.	Neurobiol Aging. 2011 Mar;32(3):546.e1-5. Epub 2009 Jul 1.	Neurobiol Aging. 2011	PubMed	citation	PMID:19573950	pubmed	19573950	create date:2009/07/04 | first author:Kalinderi K
PAT1 induces cell death signal and SET mislocalization into the cytoplasm by increasing APP/APLP2 at the cell surface.	/pubmed/19570594	Briand S, Facchinetti P, Clamagirand C, Madeira A, Pommet JM, Pimplikar SW, Allinquant B.	Neurobiol Aging. 2011 Jun;32(6):1099-113. Epub 2009 Jun 30.	Neurobiol Aging. 2011	PubMed	citation	PMID:19570594	pubmed	19570594	create date:2009/07/03 | first author:Briand S
Consistent neuroanatomical age-related volume differences across multiple samples.	/pubmed/19570593	Walhovd KB, Westlye LT, Amlien I, Espeseth T, Reinvang I, Raz N, Agartz I, Salat DH, Greve DN, Fischl B, Dale AM, Fjell AM.	Neurobiol Aging. 2011 May;32(5):916-32. Epub 2009 Jun 30.	Neurobiol Aging. 2011	PubMed	citation	PMID:19570593	pubmed	19570593	create date:2009/07/03 | first author:Walhovd KB
Age-associated cerebral atrophy in mouse lemur primates.	/pubmed/19564059	Kraska A, Dorieux O, Picq JL, Petit F, Bourrin E, Chenu E, Volk A, Perret M, Hantraye P, Mestre-Frances N, Aujard F, Dhenain M.	Neurobiol Aging. 2011 May;32(5):894-906. Epub 2009 Jun 28.	Neurobiol Aging. 2011	PubMed	citation	PMID:19564059	pubmed	19564059	create date:2009/07/01 | first author:Kraska A
Regional age-related effects in the monkey brain measured with 1H magnetic resonance spectroscopy.	/pubmed/19560839	Ronen I, Fan X, Schettler S, Jain S, Murray D, Kim DS, Killiany R, Rosene D.	Neurobiol Aging. 2011 Jun;32(6):1138-48. Epub 2009 Jun 27.	Neurobiol Aging. 2011	PubMed	citation	PMID:19560839	pubmed	19560839	create date:2009/06/30 | first author:Ronen I
HFE polymorphisms affect cellular glutamate regulation.	/pubmed/19560233	Mitchell RM, Lee SY, Simmons Z, Connor JR.	Neurobiol Aging. 2011 Jun;32(6):1114-23. Epub 2009 Jun 26.	Neurobiol Aging. 2011	PubMed	citation	PMID:19560233	pubmed	19560233	create date:2009/06/30 | first author:Mitchell RM
Incidental Lewy body disease: do some cases represent a preclinical stage of dementia with Lewy bodies?	/pubmed/19560232	Frigerio R, Fujishiro H, Ahn TB, Josephs KA, Maraganore DM, DelleDonne A, Parisi JE, Klos KJ, Boeve BF, Dickson DW, Ahlskog JE.	Neurobiol Aging. 2011 May;32(5):857-63. Epub 2009 Jun 26.	Neurobiol Aging. 2011	PubMed	citation	PMID:19560232	pubmed	19560232	create date:2009/06/30 | first author:Frigerio R
Effects of age, genes, and pulse pressure on executive functions in healthy adults.	/pubmed/19559505	Raz N, Dahle CL, Rodrigue KM, Kennedy KM, Land S.	Neurobiol Aging. 2011 Jun;32(6):1124-37. Epub 2009 Jun 25.	Neurobiol Aging. 2011	PubMed	citation	PMID:19559505	pubmed	19559505	create date:2009/06/30 | first author:Raz N
CALHM1 variant is not associated with Alzheimer's disease among Asians.	/pubmed/19545933	Tan EK, Ho P, Cheng SY, Yih Y, Li HH, Fook-Chong S, Lee WL, Zhao Y.	Neurobiol Aging. 2011 Mar;32(3):546.e11-2. Epub 2009 Jul 9.	Neurobiol Aging. 2011	PubMed	citation	PMID:19545933	pubmed	19545933	create date:2009/06/24 | first author:Tan EK
β-Amyloid impairs axonal BDNF retrograde trafficking.	/pubmed/19540623	Poon WW, Blurton-Jones M, Tu CH, Feinberg LM, Chabrier MA, Harris JW, Jeon NL, Cotman CW.	Neurobiol Aging. 2011 May;32(5):821-33. Epub 2009 Jun 21.	Neurobiol Aging. 2011	PubMed	citation	PMID:19540623	pubmed	19540623	create date:2009/06/23 | first author:Poon WW
Age-related changes in glutamate release in the CA3 and dentate gyrus of the rat hippocampus.	/pubmed/19535175	Stephens ML, Quintero JE, Pomerleau F, Huettl P, Gerhardt GA.	Neurobiol Aging. 2011 May;32(5):811-20. Epub 2009 Jun 17.	Neurobiol Aging. 2011	PubMed	citation	PMID:19535175	pubmed	19535175	create date:2009/06/19 | first author:Stephens ML
No association of DPP6 with amyotrophic lateral sclerosis in an Italian population.	/pubmed/19525032	Fogh I, D'Alfonso S, Gellera C, Ratti A, Cereda C, Penco S, Corrado L, Sorarù G, Castellotti B, Tiloca C, Gagliardi S, Cozzi L, Lupton MK, Ticozzi N, Mazzini L, Shaw CE, Al-Chalabi A, Powell J, Silani V.	Neurobiol Aging. 2011 May;32(5):966-7. Epub 2009 Jun 13.	Neurobiol Aging. 2011	PubMed	citation	PMID:19525032	pubmed	19525032	create date:2009/06/16 | first author:Fogh I
Tenomodulin variants, APOE and Alzheimer's disease in a Finnish case-control cohort.	/pubmed/19524323	Tolppanen AM, Helisalmi S, Hiltunen M, Kolehmainen M, Schwab U, Pirttilä T, Pulkkinen L, Uusitupa M, Soininen H.	Neurobiol Aging. 2011 Mar;32(3):546.e7-9. Epub 2009 Jun 12.	Neurobiol Aging. 2011	PubMed	citation	PMID:19524323	pubmed	19524323	create date:2009/06/16 | first author:Tolppanen AM
Effect of ageing on CA3 interneuron sAHP and gamma oscillations is activity-dependent.	/pubmed/19523715	Lu CB, Hamilton JB, Powell AD, Toescu EC, Vreugdenhil M.	Neurobiol Aging. 2011 May;32(5):956-65. Epub 2009 Jun 11.	Neurobiol Aging. 2011	PubMed	citation	PMID:19523715	pubmed	19523715	create date:2009/06/16 | first author:Lu CB
Brain atrophy and cognition: interaction with cerebrovascular pathology?	/pubmed/19520460	Muller M, Appelman AP, van der Graaf Y, Vincken KL, Mali WP, Geerlings MI.	Neurobiol Aging. 2011 May;32(5):885-93. Epub 2009 Jun 10.	Neurobiol Aging. 2011	PubMed	citation	PMID:19520460	pubmed	19520460	create date:2009/06/13 | first author:Muller M
Reduced hippocampal glutamate in Alzheimer disease.	/pubmed/19501936	Rupsingh R, Borrie M, Smith M, Wells JL, Bartha R.	Neurobiol Aging. 2011 May;32(5):802-10. Epub 2009 Jun 6.	Neurobiol Aging. 2011	PubMed	citation	PMID:19501936	pubmed	19501936	create date:2009/06/09 | first author:Rupsingh R
Subcortical and deep cortical atrophy in Frontotemporal Lobar Degeneration.	/pubmed/19501427	Garibotto V, Borroni B, Agosti C, Premi E, Alberici A, Eickhoff SB, Brambati SM, Bellelli G, Gasparotti R, Perani D, Padovani A.	Neurobiol Aging. 2011 May;32(5):875-84. Epub 2009 Jun 5.	Neurobiol Aging. 2011	PubMed	citation	PMID:19501427	pubmed	19501427	create date:2009/06/09 | first author:Garibotto V
Cyp46-mediated cholesterol loss promotes survival in stressed hippocampal neurons.	/pubmed/19497639	Martin MG, Trovò L, Perga S, Sadowska A, Rasola A, Chiara F, Dotti CG.	Neurobiol Aging. 2011 May;32(5):933-43. Epub 2009 Jun 3.	Neurobiol Aging. 2011	PubMed	citation	PMID:19497639	pubmed	19497639	create date:2009/06/06 | first author:Martin MG
A longitudinal study of gray matter volume decline with age and modifying factors.	/pubmed/19497638	Taki Y, Kinomura S, Sato K, Goto R, Kawashima R, Fukuda H.	Neurobiol Aging. 2011 May;32(5):907-15. Epub 2009 Jun 3.	Neurobiol Aging. 2011	PubMed	citation	PMID:19497638	pubmed	19497638	create date:2009/06/06 | first author:Taki Y
Up-regulation of key microRNAs, and inverse down-regulation of their predicted oxidative phosphorylation target genes, during aging in mouse brain.	/pubmed/19487051	Li N, Bates DJ, An J, Terry DA, Wang E.	Neurobiol Aging. 2011 May;32(5):944-55. Epub 2009 May 31.	Neurobiol Aging. 2011	PubMed	citation	PMID:19487051	pubmed	19487051	create date:2009/06/03 | first author:Li N
Vitamin D deficiency reduces the benefits of progesterone treatment after brain injury in aged rats.	/pubmed/19482377	Cekic M, Cutler SM, VanLandingham JW, Stein DG.	Neurobiol Aging. 2011 May;32(5):864-74. Epub 2009 May 30.	Neurobiol Aging. 2011	PubMed	citation	PMID:19482377	pubmed	19482377	create date:2009/06/02 | first author:Cekic M
Apolipoprotein E: implications for AD neurobiology, epidemiology and risk assessment.	/pubmed/19482376	Schipper HM.	Neurobiol Aging. 2011 May;32(5):778-90. Epub 2009 May 30. Review.	Neurobiol Aging. 2011	PubMed	citation	PMID:19482376	pubmed	19482376	create date:2009/06/02 | first author:Schipper HM
Novel role of transglutaminase 1 in corpora amylacea formation?	/pubmed/19464759	Wilhelmus MM, Verhaar R, Bol JG, van Dam AM, Hoozemans JJ, Rozemuller AJ, Drukarch B.	Neurobiol Aging. 2011 May;32(5):845-56. Epub 2009 May 22.	Neurobiol Aging. 2011	PubMed	citation	PMID:19464759	pubmed	19464759	create date:2009/05/26 | first author:Wilhelmus MM
Advanced glycation endproducts and their receptor RAGE in Alzheimer's disease.	/pubmed/19464758	Srikanth V, Maczurek A, Phan T, Steele M, Westcott B, Juskiw D, Münch G.	Neurobiol Aging. 2011 May;32(5):763-77. Epub 2009 May 22. Review.	Neurobiol Aging. 2011	PubMed	citation	PMID:19464758	pubmed	19464758	create date:2009/05/26 | first author:Srikanth V
No evidence of association of FLJ10986 and ITPR2 with ALS in a large German cohort.	/pubmed/19464757	Fernández-Santiago R, Sharma M, Berg D, Illig T, Anneser J, Meyer T, Ludolph A, Gasser T.	Neurobiol Aging. 2011 Mar;32(3):551.e1-4. Epub 2009 May 22.	Neurobiol Aging. 2011	PubMed	citation	PMID:19464757	pubmed	19464757	create date:2009/05/26 | first author:Fernández-Santiago R
Chronic nicotine restores normal Aβ levels and prevents short-term memory and E-LTP impairment in Aβ rat model of Alzheimer's disease.	/pubmed/19464074	Srivareerat M, Tran TT, Salim S, Aleisa AM, Alkadhi KA.	Neurobiol Aging. 2011 May;32(5):834-44. Epub 2009 May 22.	Neurobiol Aging. 2011	PubMed	citation	PMID:19464074	pubmed	19464074	create date:2009/05/26 | first author:Srivareerat M
Two Italian kindreds with familial amyotrophic lateral sclerosis due to FUS mutation.	/pubmed/19450904	Chiò A, Restagno G, Brunetti M, Ossola I, Calvo A, Mora G, Sabatelli M, Monsurrò MR, Battistini S, Mandrioli J, Salvi F, Spataro R, Schymick J, Traynor BJ, La Bella V; ITALSGEN Consortium.	Neurobiol Aging. 2009 Aug;30(8):1272-5. Epub 2009 May 17.	Neurobiol Aging. 2009	PubMed	citation	PMID:19450904	pubmed	19450904	create date:2009/05/20 | first author:Chiò A
No association of PGRN 3'UTR rs5848 in frontotemporal lobar degeneration.	/pubmed/19446372	Rollinson S, Rohrer JD, van der Zee J, Sleegers K, Mead S, Engelborghs S, Collinge J, De Deyn PP, Mann DM, Van Broeckhoven C, Pickering-Brown SM.	Neurobiol Aging. 2011 Apr;32(4):754-5. Epub 2009 May 14.	Neurobiol Aging. 2011	PubMed	citation	PMID:19446372	pubmed	19446372	create date:2009/05/19 | first author:Rollinson S
The N-methyl-D-aspartate receptor modulator GLYX-13 enhances learning and memory, in young adult and learning impaired aging rats.	/pubmed/19446371	Burgdorf J, Zhang XL, Weiss C, Matthews E, Disterhoft JF, Stanton PK, Moskal JR.	Neurobiol Aging. 2011 Apr;32(4):698-706. Epub 2009 May 14.	Neurobiol Aging. 2011	PubMed	citation	PMID:19446371	pubmed	19446371	create date:2009/05/19 | first author:Burgdorf J
Brain atrophy associated with baseline and longitudinal measures of cognition.	/pubmed/19446370	Cardenas VA, Chao LL, Studholme C, Yaffe K, Miller BL, Madison C, Buckley ST, Mungas D, Schuff N, Weiner MW.	Neurobiol Aging. 2011 Apr;32(4):572-80. Epub 2009 May 14.	Neurobiol Aging. 2011	PubMed	citation	PMID:19446370	pubmed	19446370	create date:2009/05/19 | first author:Cardenas VA
Protection against Aβ-mediated rapid disruption of synaptic plasticity and memory by memantine.	/pubmed/19446369	Klyubin I, Wang Q, Reed MN, Irving EA, Upton N, Hofmeister J, Cleary JP, Anwyl R, Rowan MJ.	Neurobiol Aging. 2011 Apr;32(4):614-23. Epub 2009 May 14.	Neurobiol Aging. 2011	PubMed	citation	PMID:19446369	pubmed	19446369	create date:2009/05/19 | first author:Klyubin I
Brain regional lesion burden and impaired mobility in the elderly.	/pubmed/19428145	Moscufo N, Guttmann CR, Meier D, Csapo I, Hildenbrand PG, Healy BC, Schmidt JA, Wolfson L.	Neurobiol Aging. 2011 Apr;32(4):646-54. Epub 2009 May 9.	Neurobiol Aging. 2011	PubMed	citation	PMID:19428145	pubmed	19428145	create date:2009/05/12 | first author:Moscufo N
Brain levels of sex steroid hormones in men and women during normal aging and in Alzheimer's disease.	/pubmed/19428144	Rosario ER, Chang L, Head EH, Stanczyk FZ, Pike CJ.	Neurobiol Aging. 2011 Apr;32(4):604-13. Epub 2009 May 9.	Neurobiol Aging. 2011	PubMed	citation	PMID:19428144	pubmed	19428144	create date:2009/05/12 | first author:Rosario ER
Cingulum fiber diffusivity and CSF T-tau in patients with subjective and mild cognitive impairment.	/pubmed/19428143	Stenset V, Bjørnerud A, Fjell AM, Walhovd KB, Hofoss D, Due-Tønnessen P, Gjerstad L, Fladby T.	Neurobiol Aging. 2011 Apr;32(4):581-9. Epub 2009 May 9.	Neurobiol Aging. 2011	PubMed	citation	PMID:19428143	pubmed	19428143	create date:2009/05/12 | first author:Stenset V
A cognitive training intervention improves modality-specific attention in a randomized controlled trial of healthy older adults.	/pubmed/19428142	Mozolic JL, Long AB, Morgan AR, Rawley-Payne M, Laurienti PJ.	Neurobiol Aging. 2011 Apr;32(4):655-68. Epub 2009 May 9.	Neurobiol Aging. 2011	PubMed	citation	PMID:19428142	pubmed	19428142	create date:2009/05/12 | first author:Mozolic JL
Study of thyroid hormone receptor alpha gene polymorphisms on Alzheimer's disease.	/pubmed/19427062	Goumidi L, Flamant F, Lendon C, Galimberti D, Pasquier F, Scarpini E, Hannequin D, Campion D, Amouyel P, Lambert JC, Meirhaeghe A.	Neurobiol Aging. 2011 Apr;32(4):624-30. Epub 2009 May 7.	Neurobiol Aging. 2011	PubMed	citation	PMID:19427062	pubmed	19427062	create date:2009/05/12 | first author:Goumidi L
Sex difference in pathology and memory decline in rTg4510 mouse model of tauopathy.	/pubmed/19427061	Yue M, Hanna A, Wilson J, Roder H, Janus C.	Neurobiol Aging. 2011 Apr;32(4):590-603. Epub 2009 May 7.	Neurobiol Aging. 2011	PubMed	citation	PMID:19427061	pubmed	19427061	create date:2009/05/12 | first author:Yue M
Title	URL	Description	Details	ShortDetails	Resource	Type	Identifiers	Db	EntrezUID	Properties
Neuron-glia interactions underlie ALS-like axonal cytoskeletal pathology.	/pubmed/19427060	King AE, Dickson TC, Blizzard CA, Woodhouse A, Foster SS, Chung RS, Vickers JC.	Neurobiol Aging. 2011 Mar;32(3):459-69. Epub 2009 May 7.	Neurobiol Aging. 2011	PubMed	citation	PMID:19427060	pubmed	19427060	create date:2009/05/12 | first author:King AE
Increased vulnerability to 6-hydroxydopamine lesion and reduced development of dyskinesias in mice lacking CB1 cannabinoid receptors.	/pubmed/19419794	Pérez-Rial S, García-Gutiérrez MS, Molina JA, Pérez-Nievas BG, Ledent C, Leiva C, Leza JC, Manzanares J.	Neurobiol Aging. 2011 Apr;32(4):631-45. Epub 2009 May 5.	Neurobiol Aging. 2011	PubMed	citation	PMID:19419794	pubmed	19419794	create date:2009/05/08 | first author:Pérez-Rial S
Age-related trends in saccade characteristics among the elderly.	/pubmed/19414208	Peltsch A, Hemraj A, Garcia A, Munoz DP.	Neurobiol Aging. 2011 Apr;32(4):669-79. Epub 2009 May 2.	Neurobiol Aging. 2011	PubMed	citation	PMID:19414208	pubmed	19414208	create date:2009/05/06 | first author:Peltsch A
Chronic green tea consumption prevents age-related changes in rat hippocampal formation.	/pubmed/19411127	Assunção M, Santos-Marques MJ, Carvalho F, Lukoyanov NV, Andrade JP.	Neurobiol Aging. 2011 Apr;32(4):707-17. Epub 2009 May 2.	Neurobiol Aging. 2011	PubMed	citation	PMID:19411127	pubmed	19411127	create date:2009/05/05 | first author:Assunção M
Neurotrophic signaling molecules associated with cholinergic damage in young and aged rats: environmental enrichment as potential therapeutic agent.	/pubmed/19398249	Paban V, Chambon C, Manrique C, Touzet C, Alescio-Lautier B.	Neurobiol Aging. 2011 Mar;32(3):470-85. Epub 2009 Apr 23.	Neurobiol Aging. 2011	PubMed	citation	PMID:19398249	pubmed	19398249	create date:2009/04/29 | first author:Paban V
Attention and memory in aged rats: Impact of lifelong environmental enrichment.	/pubmed/19398248	Harati H, Majchrzak M, Cosquer B, Galani R, Kelche C, Cassel JC, Barbelivien A.	Neurobiol Aging. 2011 Apr;32(4):718-36. Epub 2009 Apr 23.	Neurobiol Aging. 2011	PubMed	citation	PMID:19398248	pubmed	19398248	create date:2009/04/29 | first author:Harati H
Impaired neurogenesis, neuronal loss, and brain functional deficits in the APPxPS1-Ki mouse model of Alzheimer's disease.	/pubmed/19398247	Faure A, Verret L, Bozon B, El Tannir El Tayara N, Ly M, Kober F, Dhenain M, Rampon C, Delatour B.	Neurobiol Aging. 2011 Mar;32(3):407-18. Epub 2009 Apr 23.	Neurobiol Aging. 2011	PubMed	citation	PMID:19398247	pubmed	19398247	create date:2009/04/29 | first author:Faure A
Five out of 16 plasma signaling proteins are enhanced in plasma of patients with mild cognitive impairment and Alzheimer's disease.	/pubmed/19395124	Marksteiner J, Kemmler G, Weiss EM, Knaus G, Ullrich C, Mechtcheriakov S, Oberbauer H, Auffinger S, Hinterhölzl J, Hinterhuber H, Humpel C.	Neurobiol Aging. 2011 Mar;32(3):539-40. Epub 2009 Apr 22.	Neurobiol Aging. 2011	PubMed	citation	PMID:19395124	pubmed	19395124	create date:2009/04/28 | first author:Marksteiner J
'When an old rat smells a cat': A decline in defense-related, but not accessory olfactory, Fos expression in aged rats.	/pubmed/19394115	Hunt GE, Van Nieuwenhuijzen PS, Chan-Ling T, McGregor IS.	Neurobiol Aging. 2011 Apr;32(4):737-49. Epub 2009 Apr 24.	Neurobiol Aging. 2011	PubMed	citation	PMID:19394115	pubmed	19394115	create date:2009/04/28 | first author:Hunt GE
Transcription factor PITX3 gene in Parkinson's disease.	/pubmed/19394114	Le W, Nguyen D, Lin XW, Rawal P, Huang M, Ding Y, Xie W, Deng H, Jankovic J.	Neurobiol Aging. 2011 Apr;32(4):750-3. Epub 2009 Apr 24.	Neurobiol Aging. 2011	PubMed	citation	PMID:19394114	pubmed	19394114	create date:2009/04/28 | first author:Le W
Anti-inflammatory drugs reduce age-related decreases in brain volume in cognitively normal older adults.	/pubmed/19386384	Walther K, Bendlin BB, Glisky EL, Trouard TP, Lisse JR, Posever JO, Ryan L.	Neurobiol Aging. 2011 Mar;32(3):497-505. Epub 2009 Apr 22.	Neurobiol Aging. 2011	PubMed	citation	PMID:19386384	pubmed	19386384	create date:2009/04/24 | first author:Walther K
A Multiple Indicators Multiple Causes (MIMIC) model of Behavioural and Psychological Symptoms in Dementia (BPSD).	/pubmed/19386383	Proitsi P, Hamilton G, Tsolaki M, Lupton M, Daniilidou M, Hollingworth P, Archer N, Foy C, Stylios F, McGuinness B, Todd S, Lawlor B, Gill M, Brayne C, Rubinsztein DC, Owen M, Williams J, Craig D, Passmore P, Lovestone S, Powell JF.	Neurobiol Aging. 2011 Mar;32(3):434-42. Epub 2009 Apr 21.	Neurobiol Aging. 2011	PubMed	citation	PMID:19386383	pubmed	19386383	create date:2009/04/24 | first author:Proitsi P
Exercise moderates age-related atrophy of the medial temporal lobe.	/pubmed/19386382	Bugg JM, Head D.	Neurobiol Aging. 2011 Mar;32(3):506-14. Epub 2009 Apr 21.	Neurobiol Aging. 2011	PubMed	citation	PMID:19386382	pubmed	19386382	create date:2009/04/24 | first author:Bugg JM
Neuropathology of nondemented aging: presumptive evidence for preclinical Alzheimer disease.	/pubmed/19376612	Price JL, McKeel DW Jr, Buckles VD, Roe CM, Xiong C, Grundman M, Hansen LA, Petersen RC, Parisi JE, Dickson DW, Smith CD, Davis DG, Schmitt FA, Markesbery WR, Kaye J, Kurlan R, Hulette C, Kurland BF, Higdon R, Kukull W, Morris JC.	Neurobiol Aging. 2009 Jul;30(7):1026-36. Epub 2009 Apr 18.	Neurobiol Aging. 2009	PubMed	citation	PMID:19376612	pubmed	19376612	create date:2009/04/21 | first author:Price JL
No association of Tachykinin receptor 2 (TACR2) polymorphisms with Alzheimer's disease.	/pubmed/19375820	Friedrich P, Feulner TM, Laws SM, Eckart K, Perneczky R, Kurz A, Förstl H, Riemenschneider M.	Neurobiol Aging. 2011 Mar;32(3):544-5. Epub 2009 Apr 18.	Neurobiol Aging. 2011	PubMed	citation	PMID:19375820	pubmed	19375820	create date:2009/04/21 | first author:Friedrich P
New evidences for fractalkine/CX3CL1 involved in substantia nigral microglial activation and behavioral changes in a rat model of Parkinson's disease.	/pubmed/19368990	Shan S, Hong-Min T, Yi F, Jun-Peng G, Yue F, Yan-Hong T, Yun-Ke Y, Wen-Wei L, Xiang-Yu W, Jun M, Guo-Hua W, Ya-Ling H, Hua-Wei L, Ding-Fang C.	Neurobiol Aging. 2011 Mar;32(3):443-58. Epub 2009 Apr 14.	Neurobiol Aging. 2011	PubMed	citation	PMID:19368990	pubmed	19368990	create date:2009/04/17 | first author:Shan S
Meta-analysis of linkage studies for Alzheimer's disease--a web resource.	/pubmed/19362756	Butler AW, Ng MY, Hamshere ML, Forabosco P, Wroe R, Al-Chalabi A, Lewis CM, Powell JF.	Neurobiol Aging. 2009 Jul;30(7):1037-47. Epub 2009 Apr 11.	Neurobiol Aging. 2009	PubMed	citation	PMID:19362756	pubmed	19362756	create date:2009/04/14 | first author:Butler AW
Cyclophilin D deficiency improves mitochondrial function and learning/memory in aging Alzheimer disease mouse model.	/pubmed/19362755	Du H, Guo L, Zhang W, Rydzewska M, Yan S.	Neurobiol Aging. 2011 Mar;32(3):398-406. Epub 2009 Apr 11.	Neurobiol Aging. 2011	PubMed	citation	PMID:19362755	pubmed	19362755	create date:2009/04/14 | first author:Du H
Effects of aging on the cerebrovascular orthostatic response.	/pubmed/19356825	Kim YS, Bogert LW, Immink RV, Harms MP, Colier WN, van Lieshout JJ.	Neurobiol Aging. 2011 Feb;32(2):344-53. Epub 2009 Apr 7.	Neurobiol Aging. 2011	PubMed	citation	PMID:19356825	pubmed	19356825	create date:2009/04/10 | first author:Kim YS
Tau inclusions in retinal ganglion cells of human P301S tau transgenic mice: effects on axonal viability.	/pubmed/19356824	Gasparini L, Crowther RA, Martin KR, Berg N, Coleman M, Goedert M, Spillantini MG.	Neurobiol Aging. 2011 Mar;32(3):419-33. Epub 2009 Apr 7.	Neurobiol Aging. 2011	PubMed	citation	PMID:19356824	pubmed	19356824	create date:2009/04/10 | first author:Gasparini L
Microglia activation mediates fibrillar amyloid-β toxicity in the aged primate cortex.	/pubmed/19349094	Leung E, Guo L, Bu J, Maloof M, El Khoury J, Geula C.	Neurobiol Aging. 2011 Mar;32(3):387-97. Epub 2009 Apr 5.	Neurobiol Aging. 2011	PubMed	citation	PMID:19349094	pubmed	19349094	create date:2009/04/08 | first author:Leung E
Association of transcription factor polymorphisms PITX3 and EN1 with Parkinson's disease.	/pubmed/19345444	Haubenberger D, Reinthaler E, Mueller JC, Pirker W, Katzenschlager R, Froehlich R, Bruecke T, Daniel G, Auff E, Zimprich A.	Neurobiol Aging. 2011 Feb;32(2):302-7. Epub 2009 Apr 3.	Neurobiol Aging. 2011	PubMed	citation	PMID:19345444	pubmed	19345444	create date:2009/04/07 | first author:Haubenberger D
Emotional behavior in heterozygous rolling mouse Nagoya Ca v 2.1 channel mutant mice.	/pubmed/19345443	Takahashi E, Niimi K, Itakura C.	Neurobiol Aging. 2011 Mar;32(3):486-96. Epub 2009 Apr 3.	Neurobiol Aging. 2011	PubMed	citation	PMID:19345443	pubmed	19345443	create date:2009/04/07 | first author:Takahashi E
Lack of evidence to support the association of polymorphisms within the alpha- and beta-secretase genes (ADAM10/BACE1) with Alzheimer's disease.	/pubmed/19344981	Laws SM, Eckart K, Friedrich P, Kurz A, Förstl H, Riemenschneider M.	Neurobiol Aging. 2011 Mar;32(3):541-3. Epub 2009 Apr 3.	Neurobiol Aging. 2011	PubMed	citation	PMID:19344981	pubmed	19344981	create date:2009/04/07 | first author:Laws SM
Memory activation in healthy nonagenarians.	/pubmed/19342124	Beeri MS, Lee H, Cheng H, Wollman D, Silverman JM, Prohovnik I.	Neurobiol Aging. 2011 Mar;32(3):515-23. Epub 2009 Apr 1.	Neurobiol Aging. 2011	PubMed	citation	PMID:19342124	pubmed	19342124	create date:2009/04/04 | first author:Beeri MS
Midlife homocysteine and late-life dementia in women. A prospective population study.	/pubmed/19342123	Zylberstein DE, Lissner L, Björkelund C, Mehlig K, Thelle DS, Gustafson D, Ostling S, Waern M, Guo X, Skoog I.	Neurobiol Aging. 2011 Mar;32(3):380-6. Epub 2009 Apr 1.	Neurobiol Aging. 2011	PubMed	citation	PMID:19342123	pubmed	19342123	create date:2009/04/04 | first author:Zylberstein DE
Responses to Commentaries by Finch, Abrams, Nilsson, et al. and Schaie.	/pubmed/20729974	[No authors listed]	Neurobiol Aging. 2009 Apr 1;30(4):530-533. No abstract available.	Neurobiol Aging. 2009	PubMed	citation	PMID:20729974	pubmed	20729974	create date:2009/04/01
Progressive neuropathology and cognitive decline in a single Arctic APP transgenic mouse model.	/pubmed/19329229	Rönnbäck A, Zhu S, Dillner K, Aoki M, Lilius L, Näslund J, Winblad B, Graff C.	Neurobiol Aging. 2011 Feb;32(2):280-92. Epub 2009 Mar 28.	Neurobiol Aging. 2011	PubMed	citation	PMID:19329229	pubmed	19329229	create date:2009/03/31 | first author:Rönnbäck A
Cholesterol and serotonin transporter polymorphism interactions in late-life depression.	/pubmed/19329228	Kim JM, Stewart R, Kim SW, Shin IS, Yang SJ, Yoon JS.	Neurobiol Aging. 2011 Feb;32(2):336-43. Epub 2009 Mar 28.	Neurobiol Aging. 2011	PubMed	citation	PMID:19329228	pubmed	19329228	create date:2009/03/31 | first author:Kim JM
Changes in Presenilin 1 gene methylation pattern in diet-induced B vitamin deficiency.	/pubmed/19329227	Fuso A, Nicolia V, Pasqualato A, Fiorenza MT, Cavallaro RA, Scarpa S.	Neurobiol Aging. 2011 Feb;32(2):187-99. Epub 2009 Mar 28.	Neurobiol Aging. 2011	PubMed	citation	PMID:19329227	pubmed	19329227	create date:2009/03/31 | first author:Fuso A
PIB binding in aged primate brain: enrichment of high-affinity sites in humans with Alzheimer's disease.	/pubmed/19329226	Rosen RF, Walker LC, Levine H 3rd.	Neurobiol Aging. 2011 Feb;32(2):223-34. Epub 2009 Mar 28.	Neurobiol Aging. 2011	PubMed	citation	PMID:19329226	pubmed	19329226	create date:2009/03/31 | first author:Rosen RF
Analysis of the UCHL1 genetic variant in Parkinson's disease among Chinese.	/pubmed/19329225	Tan EK, Lu CS, Peng R, Teo YY, Wu-Chou YH, Chen RS, Weng YH, Chen CM, Fung HC, Tan LC, Zhang ZJ, An XK, Lee-Chen GJ, Lee MC, Fook-Chong S, Burgunder JM, Wu RM, Wu YR.	Neurobiol Aging. 2010 Dec;31(12):2194-6. Epub 2009 Mar 28.	Neurobiol Aging. 2010	PubMed	citation	PMID:19329225	pubmed	19329225	create date:2009/03/31 | first author:Tan EK
Association of TTR polymorphisms with hippocampal atrophy in Alzheimer disease families.	/pubmed/19328595	Cuenco KT, Friedland R, Baldwin CT, Guo J, Vardarajan B, Lunetta KL, Cupples LA, Green RC, DeCarli C, Farrer LA; MIRAGE Study Group.	Neurobiol Aging. 2011 Feb;32(2):249-56. Epub 2009 Mar 27.	Neurobiol Aging. 2011	PubMed	citation	PMID:19328595	pubmed	19328595	create date:2009/03/31 | first author:Cuenco KT
Cortical control of unilateral simple movement in healthy aging.	/pubmed/19327869	Inuggi A, Amato N, Magnani G, González-Rosa JJ, Chieffo R, Comi G, Leocani L.	Neurobiol Aging. 2011 Mar;32(3):524-38. Epub 2009 Mar 26.	Neurobiol Aging. 2011	PubMed	citation	PMID:19327869	pubmed	19327869	create date:2009/03/31 | first author:Inuggi A
Stereospecific interactions are necessary for Alzheimer disease amyloid-β toxicity.	/pubmed/19324459	Ciccotosto GD, Tew DJ, Drew SC, Smith DG, Johanssen T, Lal V, Lau TL, Perez K, Curtain CC, Wade JD, Separovic F, Masters CL, Smith JP, Barnham KJ, Cappai R.	Neurobiol Aging. 2011 Feb;32(2):235-48. Epub 2009 Mar 25.	Neurobiol Aging. 2011	PubMed	citation	PMID:19324459	pubmed	19324459	create date:2009/03/28 | first author:Ciccotosto GD
Effects of demographic factors on cortical thickness in Alzheimer's disease.	/pubmed/19321233	Seo SW, Im K, Lee JM, Kim ST, Ahn HJ, Go SM, Kim SH, Na DL.	Neurobiol Aging. 2011 Feb;32(2):200-9. Epub 2009 Mar 24.	Neurobiol Aging. 2011	PubMed	citation	PMID:19321233	pubmed	19321233	create date:2009/03/27 | first author:Seo SW
GIGYF2 has no major role in Parkinson genetic etiology in a Belgian population.	/pubmed/19321232	Meeus B, Nuytemans K, Crosiers D, Engelborghs S, Pals P, Pickut B, Peeters K, Mattheijssens M, Corsmit E, Cras P, De Deyn PP, Theuns J, Van Broeckhoven C.	Neurobiol Aging. 2011 Feb;32(2):308-12. Epub 2009 Mar 24.	Neurobiol Aging. 2011	PubMed	citation	PMID:19321232	pubmed	19321232	create date:2009/03/27 | first author:Meeus B
Association of early experience with neurodegeneration in aged primates.	/pubmed/19321231	Merrill DA, Masliah E, Roberts JA, McKay H, Kordower JH, Mufson EJ, Tuszynski MH.	Neurobiol Aging. 2011 Jan;32(1):151-6. Epub 2009 Mar 24.	Neurobiol Aging. 2011	PubMed	citation	PMID:19321231	pubmed	19321231	create date:2009/03/27 | first author:Merrill DA
Identification of nigral dopaminergic neuron-enriched genes in adult rats.	/pubmed/19303663	Zhou Q, Li J, Wang H, Yin Y, Zhou J.	Neurobiol Aging. 2011 Feb;32(2):313-26. Epub 2009 Mar 20.	Neurobiol Aging. 2011	PubMed	citation	PMID:19303663	pubmed	19303663	create date:2009/03/24 | first author:Zhou Q
Membrane cholesterol enrichment prevents Aβ-induced oxidative stress in Alzheimer's fibroblasts.	/pubmed/19297055	Pensalfini A, Zampagni M, Liguri G, Becatti M, Evangelisti E, Fiorillo C, Bagnoli S, Cellini E, Nacmias B, Sorbi S, Cecchi C.	Neurobiol Aging. 2011 Feb;32(2):210-22. Epub 2009 Mar 17.	Neurobiol Aging. 2011	PubMed	citation	PMID:19297055	pubmed	19297055	create date:2009/03/20 | first author:Pensalfini A
Stress is critical for LPS-induced activation of microglia and damage in the rat hippocampus.	/pubmed/19286276	Espinosa-Oliva AM, de Pablos RM, Villarán RF, Argüelles S, Venero JL, Machado A, Cano J.	Neurobiol Aging. 2011 Jan;32(1):85-102. Epub 2009 Mar 16.	Neurobiol Aging. 2011	PubMed	citation	PMID:19286276	pubmed	19286276	create date:2009/03/17 | first author:Espinosa-Oliva AM
The effects of apolipoprotein E on non-impaired cognitive functioning: a meta-analysis.	/pubmed/19285755	Wisdom NM, Callahan JL, Hawkins KA.	Neurobiol Aging. 2011 Jan;32(1):63-74. Epub 2009 Mar 14.	Neurobiol Aging. 2011	PubMed	citation	PMID:19285755	pubmed	19285755	create date:2009/03/17 | first author:Wisdom NM
Challenging the notion of an early-onset of cognitive decline.	/pubmed/19285194	Nilsson LG, Sternäng O, Rönnlund M, Nyberg L.	Neurobiol Aging. 2009 Apr;30(4):521-4; discussion 530-3.	Neurobiol Aging. 2009	PubMed	citation	PMID:19285194	pubmed	19285194	create date:2009/03/17 | first author:Nilsson LG
Antiphospholipid syndrome induction exacerbates a transgenic Alzheimer disease model on a female background.	/pubmed/19282067	Katzav A, Faust-Socher A, Kvapil F, Michaelson DM, Blank M, Pick CG, Shoenfeld Y, Korczyn AD, Chapman J.	Neurobiol Aging. 2011 Feb;32(2):272-9. Epub 2009 Mar 12.	Neurobiol Aging. 2011	PubMed	citation	PMID:19282067	pubmed	19282067	create date:2009/03/14 | first author:Katzav A
Age-related gray matter volume changes in the brain during non-elderly adulthood.	/pubmed/19282066	Terribilli D, Schaufelberger MS, Duran FL, Zanetti MV, Curiati PK, Menezes PR, Scazufca M, Amaro E Jr, Leite CC, Busatto GF.	Neurobiol Aging. 2011 Feb;32(2):354-68. Epub 2009 Mar 12.	Neurobiol Aging. 2011	PubMed	citation	PMID:19282066	pubmed	19282066	create date:2009/03/14 | first author:Terribilli D
Isoform-specific proteolysis of apolipoprotein-E in the brain.	/pubmed/19278755	Elliott DA, Tsoi K, Holinkova S, Chan SL, Kim WS, Halliday GM, Rye KA, Garner B.	Neurobiol Aging. 2011 Feb;32(2):257-71. Epub 2009 Mar 10.	Neurobiol Aging. 2011	PubMed	citation	PMID:19278755	pubmed	19278755	create date:2009/03/13 | first author:Elliott DA
Alterations in nicotinic α4β2 receptor binding in vascular dementia using ¹²³I-5IA-85380 SPECT: comparison with regional cerebral blood flow.	/pubmed/19269714	Colloby SJ, Firbank MJ, Pakrasi S, Perry EK, Pimlott SL, Wyper DJ, McKeith IG, Williams ED, O'Brien JT.	Neurobiol Aging. 2011 Feb;32(2):293-301. Epub 2009 Mar 9.	Neurobiol Aging. 2011	PubMed	citation	PMID:19269714	pubmed	19269714	create date:2009/03/10 | first author:Colloby SJ
Atlas-derived perfusion correlates of white matter hyperintensities in patients with reduced cardiac output.	/pubmed/19269713	Jefferson AL, Holland CM, Tate DF, Csapo I, Poppas A, Cohen RA, Guttmann CR.	Neurobiol Aging. 2011 Jan;32(1):133-9. Epub 2009 Mar 9.	Neurobiol Aging. 2011	PubMed	citation	PMID:19269713	pubmed	19269713	create date:2009/03/10 | first author:Jefferson AL
Effects of aging, Parkinson's disease, and dopaminergic medication on response selection and control.	/pubmed/19269061	Willemssen R, Falkenstein M, Schwarz M, Müller T, Beste C.	Neurobiol Aging. 2011 Feb;32(2):327-35. Epub 2009 Mar 6.	Neurobiol Aging. 2011	PubMed	citation	PMID:19269061	pubmed	19269061	create date:2009/03/10 | first author:Willemssen R
Expression of apoptosis-inducing factor (AIF) in the aged rat brain.	/pubmed/19251341	Yu W, Gubkina O, Mechawar N, Elwell D, Quirion R, Krantic S.	Neurobiol Aging. 2011 Jan;32(1):179-80. Epub 2009 Feb 28.	Neurobiol Aging. 2011	PubMed	citation	PMID:19251341	pubmed	19251341	create date:2009/03/03 | first author:Yu W
Title	URL	Description	Details	ShortDetails	Resource	Type	Identifiers	Db	EntrezUID	Properties
Brain perfusion SPECT with an automated quantitative tool can identify prodromal Alzheimer's disease among patients with mild cognitive impairment.	/pubmed/19250707	Habert MO, Horn JF, Sarazin M, Lotterie JA, Puel M, Onen F, Zanca M, Portet F, Touchon J, Verny M, Mahieux F, Giron A, Fertil B, Dubois B.	Neurobiol Aging. 2011 Jan;32(1):15-23. Epub 2009 Feb 27.	Neurobiol Aging. 2011	PubMed	citation	PMID:19250707	pubmed	19250707	create date:2009/03/03 | first author:Habert MO
Effects of amyloid-β peptides on the serotoninergic 5-HT1A receptors in the rat hippocampus.	/pubmed/19249128	Verdurand M, Bérod A, Le Bars D, Zimmer L.	Neurobiol Aging. 2011 Jan;32(1):103-14. Epub 2009 Feb 26.	Neurobiol Aging. 2011	PubMed	citation	PMID:19249128	pubmed	19249128	create date:2009/03/03 | first author:Verdurand M
Neural correlates of age-related declines in frequency selectivity in the auditory midbrain.	/pubmed/19246123	Leong UC, Barsz K, Allen PD, Walton JP.	Neurobiol Aging. 2011 Jan;32(1):168-78. Epub 2009 Feb 25.	Neurobiol Aging. 2011	PubMed	citation	PMID:19246123	pubmed	19246123	create date:2009/02/28 | first author:Leong UC
Promoter polymorphisms which regulate ADAM9 transcription are protective against sporadic Alzheimer's disease.	/pubmed/19237226	Cong L, Jia J.	Neurobiol Aging. 2011 Jan;32(1):54-62. Epub 2009 Feb 23.	Neurobiol Aging. 2011	PubMed	citation	PMID:19237226	pubmed	19237226	create date:2009/02/25 | first author:Cong L
40-Hz steady state response in Alzheimer's disease and mild cognitive impairment.	/pubmed/19237225	van Deursen JA, Vuurman EF, van Kranen-Mastenbroek VH, Verhey FR, Riedel WJ.	Neurobiol Aging. 2011 Jan;32(1):24-30. Epub 2009 Feb 23.	Neurobiol Aging. 2011	PubMed	citation	PMID:19237225	pubmed	19237225	create date:2009/02/25 | first author:van Deursen JA
Exploring the generality of retest effects: commentary on When does age-related cognitive decline begin?"."	/pubmed/19237224	Abrams L.	Neurobiol Aging. 2009 Apr;30(4):525-7; discussion 530-3. Epub 2009 Feb 23.	Neurobiol Aging. 2009	PubMed	citation	PMID:19237224	pubmed	19237224	create date:2009/02/25 | first author:Abrams L
Thiamine deficiency increases β-secretase activity and accumulation of β-amyloid peptides.	/pubmed/19233513	Zhang Q, Yang G, Li W, Fan Z, Sun A, Luo J, Ke ZJ.	Neurobiol Aging. 2011 Jan;32(1):42-53. Epub 2009 Feb 23.	Neurobiol Aging. 2011	PubMed	citation	PMID:19233513	pubmed	19233513	create date:2009/02/24 | first author:Zhang Q
Neuromuscular synaptic transmission in aged ganglioside-deficient mice.	/pubmed/19233512	Zitman FM, Todorov B, Verschuuren JJ, Jacobs BC, Furukawa K, Furukawa K, Willison HJ, Plomp JJ.	Neurobiol Aging. 2011 Jan;32(1):157-67. Epub 2009 Feb 23.	Neurobiol Aging. 2011	PubMed	citation	PMID:19233512	pubmed	19233512	create date:2009/02/24 | first author:Zitman FM
The neurobiology of middle-age has arrived.	/pubmed/19231030	Finch CE.	Neurobiol Aging. 2009 Apr;30(4):515-20; discussion 530-33. Epub 2009 Feb 23. Review. No abstract available.	Neurobiol Aging. 2009	PubMed	citation	PMID:19231030	pubmed	19231030	create date:2009/02/24 | first author:Finch CE
When does age-related cognitive decline begin?" Salthouse again reifies the "cross-sectional fallacy"."	/pubmed/19231029	Schaie KW.	Neurobiol Aging. 2009 Apr;30(4):528-9; discussion 530-33. Epub 2009 Feb 23. No abstract available.	Neurobiol Aging. 2009	PubMed	citation	PMID:19231029	pubmed	19231029	create date:2009/02/24 | first author:Schaie KW
When does age-related cognitive decline begin?	/pubmed/19231028	Salthouse TA.	Neurobiol Aging. 2009 Apr;30(4):507-14. Epub 2009 Feb 20.	Neurobiol Aging. 2009	PubMed	citation	PMID:19231028	pubmed	19231028	create date:2009/02/24 | first author:Salthouse TA
Ubiquitin associated protein 1 is a risk factor for frontotemporal lobar degeneration.	/pubmed/19217189	Rollinson S, Rizzu P, Sikkink S, Baker M, Halliwell N, Snowden J, Traynor BJ, Ruano D, Cairns N, Rohrer JD, Mead S, Collinge J, Rossor M, Akay E, Guerreiro R, Rademakers R, Morrison KE, Pastor P, Alonso E, Martinez-Lage P, Graff-Radford N, Neary D, et al.	Neurobiol Aging. 2009 Apr;30(4):656-65. Epub 2009 Feb 12.	Neurobiol Aging. 2009	PubMed	citation	PMID:19217189	pubmed	19217189	create date:2009/02/17 | first author:Rollinson S
Facilitating skilled right hand motor function in older subjects by anodal polarization over the left primary motor cortex.	/pubmed/19201066	Hummel FC, Heise K, Celnik P, Floel A, Gerloff C, Cohen LG.	Neurobiol Aging. 2010 Dec;31(12):2160-8. Epub 2009 Feb 6.	Neurobiol Aging. 2010	PubMed	citation	PMID:19201066	pubmed	19201066	create date:2009/02/10 | first author:Hummel FC
Primate-specific alterations in neural stem/progenitor cells in the aged hippocampus.	/pubmed/19201065	Aizawa K, Ageyama N, Terao K, Hisatsune T.	Neurobiol Aging. 2011 Jan;32(1):140-50. Epub 2009 Feb 6.	Neurobiol Aging. 2011	PubMed	citation	PMID:19201065	pubmed	19201065	create date:2009/02/10 | first author:Aizawa K
Cerebral blood volume in Alzheimer's disease and correlation with tissue structural integrity.	/pubmed/19200623	Uh J, Lewis-Amezcua K, Martin-Cook K, Cheng Y, Weiner M, Diaz-Arrastia R, Devous M Sr, Shen D, Lu H.	Neurobiol Aging. 2010 Dec;31(12):2038-46. Epub 2009 Feb 5.	Neurobiol Aging. 2010	PubMed	citation	PMID:19200623	pubmed	19200623	create date:2009/02/10 | first author:Uh J
Functional brain changes in early Parkinson's disease during motor response and motor inhibition.	/pubmed/19188005	Baglio F, Blasi V, Falini A, Farina E, Mantovani F, Olivotto F, Scotti G, Nemni R, Bozzali M.	Neurobiol Aging. 2011 Jan;32(1):115-24. Epub 2009 Feb 1.	Neurobiol Aging. 2011	PubMed	citation	PMID:19188005	pubmed	19188005	create date:2009/02/04 | first author:Baglio F
VEGF protects motor neurons against excitotoxicity by upregulation of GluR2.	/pubmed/19185395	Bogaert E, Van Damme P, Poesen K, Dhondt J, Hersmus N, Kiraly D, Scheveneels W, Robberecht W, Van Den Bosch L.	Neurobiol Aging. 2010 Dec;31(12):2185-91. Epub 2009 Jan 29.	Neurobiol Aging. 2010	PubMed	citation	PMID:19185395	pubmed	19185395	create date:2009/02/03 | first author:Bogaert E
Age-related memory impairments due to reduced blood glucose responses to epinephrine.	/pubmed/19178987	Morris KA, Chang Q, Mohler EG, Gold PE.	Neurobiol Aging. 2010 Dec;31(12):2136-45. Epub 2009 Jan 28.	Neurobiol Aging. 2010	PubMed	citation	PMID:19178987	pubmed	19178987	create date:2009/01/31 | first author:Morris KA
Acetylcholine receptor and behavioral deficits in mice lacking apolipoprotein E.	/pubmed/19178986	Siegel JA, Benice TS, Van Meer P, Park BS, Raber J.	Neurobiol Aging. 2011 Jan;32(1):75-84. Epub 2009 Jan 28.	Neurobiol Aging. 2011	PubMed	citation	PMID:19178986	pubmed	19178986	create date:2009/01/31 | first author:Siegel JA
Morphophysiology of the Zuckerkandl's paraganglion: effects of dexamethasone and aging.	/pubmed/19167134	Ramiro-Fuentes S, del-Marco A, Galan-Rodriguez B, Ramirez-Ponce P, Fernandez-Espejo E.	Neurobiol Aging. 2010 Dec;31(12):2115-27. Epub 2009 Jan 22.	Neurobiol Aging. 2010	PubMed	citation	PMID:19167134	pubmed	19167134	create date:2009/01/27 | first author:Ramiro-Fuentes S
No association of lipase C polymorphisms with Alzheimer's disease.	/pubmed/19155102	Laws SM, Eckart K, Friedrich P, Eisele T, Kurz A, Förstl H, Riemenschneider M.	Neurobiol Aging. 2010 Dec;31(12):2192-3. Epub 2009 Jan 19.	Neurobiol Aging. 2010	PubMed	citation	PMID:19155102	pubmed	19155102	create date:2009/01/22 | first author:Laws SM
Pronounced microgliosis and neurodegeneration in aged rats after tau gene transfer.	/pubmed/19155101	Klein RL, Dayton RD, Diaczynsky CG, Wang DB.	Neurobiol Aging. 2010 Dec;31(12):2091-102. Epub 2009 Jan 19.	Neurobiol Aging. 2010	PubMed	citation	PMID:19155101	pubmed	19155101	create date:2009/01/22 | first author:Klein RL
Selective noradrenergic vulnerability in α-synuclein transgenic mice.	/pubmed/19152986	Sotiriou E, Vassilatis DK, Vila M, Stefanis L.	Neurobiol Aging. 2010 Dec;31(12):2103-14. Epub 2009 Jan 18.	Neurobiol Aging. 2010	PubMed	citation	PMID:19152986	pubmed	19152986	create date:2009/01/21 | first author:Sotiriou E
Added diagnostic value of CSF biomarkers in differential dementia diagnosis.	/pubmed/19150153	Le Bastard N, Martin JJ, Vanmechelen E, Vanderstichele H, De Deyn PP, Engelborghs S.	Neurobiol Aging. 2010 Nov;31(11):1867-76. Epub 2009 Jan 15.	Neurobiol Aging. 2010	PubMed	citation	PMID:19150153	pubmed	19150153	create date:2009/01/20 | first author:Le Bastard N
Myocardial (123)I-MIBG scintigraphy for differentiation of Lewy bodies disease from FTD.	/pubmed/19135762	Novellino F, Bagnato A, Salsone M, Cascini GL, Nicoletti G, Arabia G, Pugliese P, Morelli M, Paglionico S, Cipullo S, Manna I, De Marco EV, Condino F, Chiriaco C, Morgante L, Zappia M, Quattrone A.	Neurobiol Aging. 2010 Nov;31(11):1903-11. Epub 2009 Jan 9.	Neurobiol Aging. 2010	PubMed	citation	PMID:19135762	pubmed	19135762	create date:2009/01/13 | first author:Novellino F
Homocysteine promotes proliferation and activation of microglia.	/pubmed/19131143	Zou CG, Zhao YS, Gao SY, Li SD, Cao XZ, Zhang M, Zhang KQ.	Neurobiol Aging. 2010 Dec;31(12):2069-79. Epub 2009 Jan 7.	Neurobiol Aging. 2010	PubMed	citation	PMID:19131143	pubmed	19131143	create date:2009/01/10 | first author:Zou CG
Association of matrix metalloproteinases with MRI indices of brain ischemia and aging.	/pubmed/19128858	Romero JR, Vasan RS, Beiser AS, Au R, Benjamin EJ, DeCarli C, Wolf PA, Seshadri S.	Neurobiol Aging. 2010 Dec;31(12):2128-35. Epub 2009 Jan 6.	Neurobiol Aging. 2010	PubMed	citation	PMID:19128858	pubmed	19128858	create date:2009/01/09 | first author:Romero JR
Antioxidants have a rapid and long-lasting effect on neuritic abnormalities in APP:PS1 mice.	/pubmed/19124175	Garcia-Alloza M, Borrelli LA, Hyman BT, Bacskai BJ.	Neurobiol Aging. 2010 Dec;31(12):2058-68. Epub 2009 Jan 4.	Neurobiol Aging. 2010	PubMed	citation	PMID:19124175	pubmed	19124175	create date:2009/01/07 | first author:Garcia-Alloza M
Age-associated changes in synaptic lipid raft proteins revealed by two-dimensional fluorescence difference gel electrophoresis.	/pubmed/19118924	Jiang L, Fang J, Moore DS, Gogichaeva NV, Galeva NA, Michaelis ML, Zaidi A.	Neurobiol Aging. 2010 Dec;31(12):2146-59. Epub 2008 Dec 31.	Neurobiol Aging. 2010	PubMed	citation	PMID:19118924	pubmed	19118924	create date:2009/01/03 | first author:Jiang L
Epigenetic changes in Alzheimer's disease: decrements in DNA methylation.	/pubmed/19117641	Mastroeni D, Grover A, Delvaux E, Whiteside C, Coleman PD, Rogers J.	Neurobiol Aging. 2010 Dec;31(12):2025-37. Epub 2008 Dec 30.	Neurobiol Aging. 2010	PubMed	citation	PMID:19117641	pubmed	19117641	create date:2009/01/02 | first author:Mastroeni D
Effects of cardiorespiratory fitness and cerebral blood flow on cognitive outcomes in older women.	/pubmed/19111937	Brown AD, McMorris CA, Longman RS, Leigh R, Hill MD, Friedenreich CM, Poulin MJ.	Neurobiol Aging. 2010 Dec;31(12):2047-57. Epub 2008 Dec 27.	Neurobiol Aging. 2010	PubMed	citation	PMID:19111937	pubmed	19111937	create date:2008/12/30 | first author:Brown AD
Amyloid-β protein impairs Ca2+ release and contractility in skeletal muscle.	/pubmed/19108934	Shtifman A, Ward CW, Laver DR, Bannister ML, Lopez JR, Kitazawa M, LaFerla FM, Ikemoto N, Querfurth HW.	Neurobiol Aging. 2010 Dec;31(12):2080-90. Epub 2008 Dec 23.	Neurobiol Aging. 2010	PubMed	citation	PMID:19108934	pubmed	19108934	create date:2008/12/26 | first author:Shtifman A
Abnormal differentiation of newborn granule cells in age-related working memory impairments.	/pubmed/19100662	Nyffeler M, Yee BK, Feldon J, Knuesel I.	Neurobiol Aging. 2010 Nov;31(11):1956-74. Epub 2008 Dec 18.	Neurobiol Aging. 2010	PubMed	citation	PMID:19100662	pubmed	19100662	create date:2008/12/23 | first author:Nyffeler M
Absence of alpha-synuclein affects dopamine metabolism and synaptic markers in the striatum of aging mice.	/pubmed/19097673	Al-Wandi A, Ninkina N, Millership S, Williamson SJ, Jones PA, Buchman VL.	Neurobiol Aging. 2010 May;31(5):796-804. Epub 2008 Dec 20.	Neurobiol Aging. 2010	PubMed	citation	PMID:19097673	pubmed	19097673	create date:2008/12/23 | first author:Al-Wandi A
Coronary heart disease is associated with non-amnestic mild cognitive impairment.	/pubmed/19091445	Roberts RO, Knopman DS, Geda YE, Cha RH, Roger VL, Petersen RC.	Neurobiol Aging. 2010 Nov;31(11):1894-902. Epub 2008 Dec 16.	Neurobiol Aging. 2010	PubMed	citation	PMID:19091445	pubmed	19091445	create date:2008/12/19 | first author:Roberts RO
Cognition in healthy aging is related to regional white matter integrity, but not cortical thickness.	/pubmed/19091444	Ziegler DA, Piguet O, Salat DH, Prince K, Connally E, Corkin S.	Neurobiol Aging. 2010 Nov;31(11):1912-26. Epub 2008 Dec 16.	Neurobiol Aging. 2010	PubMed	citation	PMID:19091444	pubmed	19091444	create date:2008/12/19 | first author:Ziegler DA
Age-related increase in mitochondrial DNA damage and loss of DNA repair capacity in the neural retina.	/pubmed/19084291	Wang AL, Lukas TJ, Yuan M, Neufeld AH.	Neurobiol Aging. 2010 Nov;31(11):2002-10. Epub 2008 Dec 12.	Neurobiol Aging. 2010	PubMed	citation	PMID:19084291	pubmed	19084291	create date:2008/12/17 | first author:Wang AL
Soluble TNF receptors are associated with Aβ metabolism and conversion to dementia in subjects with mild cognitive impairment.	/pubmed/19070941	Buchhave P, Zetterberg H, Blennow K, Minthon L, Janciauskiene S, Hansson O.	Neurobiol Aging. 2010 Nov;31(11):1877-84. Epub 2008 Dec 13.	Neurobiol Aging. 2010	PubMed	citation	PMID:19070941	pubmed	19070941	create date:2008/12/17 | first author:Buchhave P
Hippocampal gene expression patterns underlying the enhancement of memory by running in aged mice.	/pubmed/19070401	Stranahan AM, Lee K, Becker KG, Zhang Y, Maudsley S, Martin B, Cutler RG, Mattson MP.	Neurobiol Aging. 2010 Nov;31(11):1937-49. Epub 2008 Dec 12.	Neurobiol Aging. 2010	PubMed	citation	PMID:19070401	pubmed	19070401	create date:2008/12/17 | first author:Stranahan AM
The effect of midlife physical activity on structural brain changes in the elderly.	/pubmed/19062136	Rovio S, Spulber G, Nieminen LJ, Niskanen E, Winblad B, Tuomilehto J, Nissinen A, Soininen H, Kivipelto M.	Neurobiol Aging. 2010 Nov;31(11):1927-36. Epub 2008 Dec 5.	Neurobiol Aging. 2010	PubMed	citation	PMID:19062136	pubmed	19062136	create date:2008/12/09 | first author:Rovio S
fMRI congruous word repetition effects reflect memory variability in normal elderly.	/pubmed/19062135	Olichney JM, Taylor JR, Hillert DG, Chan SH, Salmon DP, Gatherwright J, Iragui VJ, Kutas M.	Neurobiol Aging. 2010 Nov;31(11):1975-90. Epub 2008 Dec 4.	Neurobiol Aging. 2010	PubMed	citation	PMID:19062135	pubmed	19062135	create date:2008/12/09 | first author:Olichney JM
A role for p53 in the beta-amyloid-mediated regulation of the lysosomal system.	/pubmed/19059678	Fogarty MP, McCormack RM, Noonan J, Murphy D, Gowran A, Campbell VA.	Neurobiol Aging. 2010 Oct;31(10):1774-86. Epub 2008 Dec 6.	Neurobiol Aging. 2010	PubMed	citation	PMID:19059678	pubmed	19059678	create date:2008/12/09 | first author:Fogarty MP
Nitric oxide mediated recovery sleep is attenuated with aging.	/pubmed/19058880	Rytkönen KM, Wigren HK, Kostin A, Porkka-Heiskanen T, Kalinchuk AV.	Neurobiol Aging. 2010 Nov;31(11):2011-9. Epub 2008 Dec 5.	Neurobiol Aging. 2010	PubMed	citation	PMID:19058880	pubmed	19058880	create date:2008/12/09 | first author:Rytkönen KM
Th1 responses to beta-amyloid in young humans convert to regulatory IL-10 responses in Down syndrome and Alzheimer's disease.	/pubmed/19058879	Loewenbrueck KF, Tigno-Aranjuez JT, Boehm BO, Lehmann PV, Tary-Lehmann M.	Neurobiol Aging. 2010 Oct;31(10):1732-42. Epub 2008 Dec 5.	Neurobiol Aging. 2010	PubMed	citation	PMID:19058879	pubmed	19058879	create date:2008/12/09 | first author:Loewenbrueck KF
Amyloid precursor protein mediates monocyte adhesion in AD tissue and apoE(-)/(-) mice.	/pubmed/19058878	Austin SA, Combs CK.	Neurobiol Aging. 2010 Nov;31(11):1854-66. Epub 2008 Dec 5.	Neurobiol Aging. 2010	PubMed	citation	PMID:19058878	pubmed	19058878	create date:2008/12/09 | first author:Austin SA
5-(123)I-A-85380 binding to the α4β2-nicotinic receptor in mild cognitive impairment.	/pubmed/19036475	Terrière E, Dempsey MF, Herrmann LL, Tierney KM, Lonie JA, O'Carroll RE, Pimlott S, Wyper DJ, Herholz K, Ebmeier KP.	Neurobiol Aging. 2010 Nov;31(11):1885-93. Epub 2008 Nov 25.	Neurobiol Aging. 2010	PubMed	citation	PMID:19036475	pubmed	19036475	create date:2008/11/28 | first author:Terrière E
Gender-dependent accumulation of ceramides in the cerebral cortex of the APP(SL)/PS1Ki mouse model of Alzheimer's disease.	/pubmed/19036474	Barrier L, Ingrand S, Fauconneau B, Page G.	Neurobiol Aging. 2010 Nov;31(11):1843-53. Epub 2008 Nov 26.	Neurobiol Aging. 2010	PubMed	citation	PMID:19036474	pubmed	19036474	create date:2008/11/28 | first author:Barrier L
Patterns of age-related water diffusion changes in human brain by concordance and discordance analysis.	/pubmed/19036473	Zhang Y, Du AT, Hayasaka S, Jahng GH, Hlavin J, Zhan W, Weiner MW, Schuff N.	Neurobiol Aging. 2010 Nov;31(11):1991-2001. Epub 2008 Nov 25.	Neurobiol Aging. 2010	PubMed	citation	PMID:19036473	pubmed	19036473	create date:2008/11/28 | first author:Zhang Y
Chlamydia pneumoniae infection enhances microglial activation in atherosclerotic mice.	/pubmed/19027992	Voorend M, van der Ven AJ, Mulder M, Lodder J, Steinbusch HW, Bruggeman CA.	Neurobiol Aging. 2010 Oct;31(10):1766-73. Epub 2008 Nov 22.	Neurobiol Aging. 2010	PubMed	citation	PMID:19027992	pubmed	19027992	create date:2008/11/26 | first author:Voorend M
Potential amyloid plaque-specific peptides for the diagnosis of Alzheimer's disease.	/pubmed/19027991	Larbanoix L, Burtea C, Laurent S, Van Leuven F, Toubeau G, Vander Elst L, Muller RN.	Neurobiol Aging. 2010 Oct;31(10):1679-89. Epub 2008 Nov 22.	Neurobiol Aging. 2010	PubMed	citation	PMID:19027991	pubmed	19027991	create date:2008/11/26 | first author:Larbanoix L
Title	URL	Description	Details	ShortDetails	Resource	Type	Identifiers	Db	EntrezUID	Properties
Cortical sources of resting EEG rhythms in mild cognitive impairment and subjective memory complaint.	/pubmed/19027196	Babiloni C, Visser PJ, Frisoni G, De Deyn PP, Bresciani L, Jelic V, Nagels G, Rodriguez G, Rossini PM, Vecchio F, Colombo D, Verhey F, Wahlund LO, Nobili F.	Neurobiol Aging. 2010 Oct;31(10):1787-98. Epub 2008 Nov 21.	Neurobiol Aging. 2010	PubMed	citation	PMID:19027196	pubmed	19027196	create date:2008/11/26 | first author:Babiloni C
Effects of sex and normal aging on regional brain activation during verbal memory performance.	/pubmed/19027195	Hazlett EA, Byne W, Brickman AM, Mitsis EM, Newmark R, Haznedar MM, Knatz DT, Chen AD, Buchsbaum MS.	Neurobiol Aging. 2010 May;31(5):826-38. Epub 2008 Nov 21.	Neurobiol Aging. 2010	PubMed	citation	PMID:19027195	pubmed	19027195	create date:2008/11/26 | first author:Hazlett EA
Prodromal clinical manifestations of neuropathologically confirmed Lewy body disease.	/pubmed/19026468	Jicha GA, Schmitt FA, Abner E, Nelson PT, Cooper GE, Smith CD, Markesbery WR.	Neurobiol Aging. 2010 Oct;31(10):1805-13. Epub 2008 Nov 20.	Neurobiol Aging. 2010	PubMed	citation	PMID:19026468	pubmed	19026468	create date:2008/11/26 | first author:Jicha GA
Candidate anti-A beta fluorene compounds selected from analogs of amyloid imaging agents.	/pubmed/19022536	Hong HS, Maezawa I, Budamagunta M, Rana S, Shi A, Vassar R, Liu R, Lam KS, Cheng RH, Hua DH, Voss JC, Jin LW.	Neurobiol Aging. 2010 Oct;31(10):1690-9. Epub 2008 Nov 20.	Neurobiol Aging. 2010	PubMed	citation	PMID:19022536	pubmed	19022536	create date:2008/11/22 | first author:Hong HS
Sex hormone binding globulin and incident Alzheimer's disease in elderly men and women.	/pubmed/19022535	Muller M, Schupf N, Manly JJ, Mayeux R, Luchsinger JA.	Neurobiol Aging. 2010 Oct;31(10):1758-65. Epub 2008 Dec 3.	Neurobiol Aging. 2010	PubMed	citation	PMID:19022535	pubmed	19022535	create date:2008/11/22 | first author:Muller M
Differential cerebral deposition of IDE and NEP in sporadic and familial Alzheimer's disease.	/pubmed/19019493	Dorfman VB, Pasquini L, Riudavets M, López-Costa JJ, Villegas A, Troncoso JC, Lopera F, Castaño EM, Morelli L.	Neurobiol Aging. 2010 Oct;31(10):1743-57. Epub 2008 Nov 18.	Neurobiol Aging. 2010	PubMed	citation	PMID:19019493	pubmed	19019493	create date:2008/11/21 | first author:Dorfman VB
Genetic variation in homocysteine metabolism, cognition, and white matter lesions.	/pubmed/19019492	de Lau LM, van Meurs JB, Uitterlinden AG, Smith AD, Refsum H, Johnston C, Breteler MM.	Neurobiol Aging. 2010 Nov;31(11):2020-2. Epub 2008 Nov 18.	Neurobiol Aging. 2010	PubMed	citation	PMID:19019492	pubmed	19019492	create date:2008/11/21 | first author:de Lau LM
Interleukin-1 beta (C-511T) genetic polymorphism is associated with cognitive performance in elderly males without dementia.	/pubmed/19013689	Tsai SJ, Hong CJ, Liu ME, Hou SJ, Yen FC, Hsieh CH, Liou YJ.	Neurobiol Aging. 2010 Nov;31(11):1950-5. Epub 2008 Nov 17.	Neurobiol Aging. 2010	PubMed	citation	PMID:19013689	pubmed	19013689	create date:2008/11/18 | first author:Tsai SJ
Neuroglobin and Alzheimer's dementia: genetic association and gene expression changes.	/pubmed/19010568	Szymanski M, Wang R, Fallin MD, Bassett SS, Avramopoulos D.	Neurobiol Aging. 2010 Nov;31(11):1835-42. Epub 2008 Nov 17.	Neurobiol Aging. 2010	PubMed	citation	PMID:19010568	pubmed	19010568	create date:2008/11/18 | first author:Szymanski M
Homocysteine and inflammation: predictors of cognitive decline in older persons?	/pubmed/19004529	van den Kommer TN, Dik MG, Comijs HC, Jonker C, Deeg DJ.	Neurobiol Aging. 2010 Oct;31(10):1700-9. Epub 2008 Nov 11.	Neurobiol Aging. 2010	PubMed	citation	PMID:19004529	pubmed	19004529	create date:2008/11/14 | first author:van den Kommer TN
Stroke risk modifies regional white matter differences in mild cognitive impairment.	/pubmed/19004528	Delano-Wood L, Bondi MW, Jak AJ, Horne NR, Schweinsburg BC, Frank LR, Wierenga CE, Delis DC, Theilmann RJ, Salmon DP.	Neurobiol Aging. 2010 Oct;31(10):1721-31. Epub 2008 Nov 11.	Neurobiol Aging. 2010	PubMed	citation	PMID:19004528	pubmed	19004528	create date:2008/11/14 | first author:Delano-Wood L
The apolipoprotein E gene and its age-specific effects on cognitive function.	/pubmed/19004527	Liu F, Pardo LM, Schuur M, Sanchez-Juan P, Isaacs A, Sleegers K, de Koning I, Zorkoltseva IV, Axenovich TI, Witteman JC, Janssens AC, van Swieten JC, Aulchenko YS, Oostra BA, van Duijn CM.	Neurobiol Aging. 2010 Oct;31(10):1831-3. Epub 2008 Nov 11.	Neurobiol Aging. 2010	PubMed	citation	PMID:19004527	pubmed	19004527	create date:2008/11/14 | first author:Liu F
Age-related changes in neural activity associated with familiarity, recollection and false recognition.	/pubmed/19004526	Duarte A, Graham KS, Henson RN.	Neurobiol Aging. 2010 Oct;31(10):1814-30. Epub 2008 Nov 11.	Neurobiol Aging. 2010	PubMed	citation	PMID:19004526	pubmed	19004526	create date:2008/11/14 | first author:Duarte A
Plaque and tangle imaging and cognition in normal aging and Alzheimer's disease.	/pubmed/19004525	Braskie MN, Klunder AD, Hayashi KM, Protas H, Kepe V, Miller KJ, Huang SC, Barrio JR, Ercoli LM, Siddarth P, Satyamurthy N, Liu J, Toga AW, Bookheimer SY, Small GW, Thompson PM.	Neurobiol Aging. 2010 Oct;31(10):1669-78. Epub 2008 Nov 11.	Neurobiol Aging. 2010	PubMed	citation	PMID:19004525	pubmed	19004525	create date:2008/11/14 | first author:Braskie MN
Contribution of vascular pathology to the clinical expression of dementia.	/pubmed/18996621	Strozyk D, Dickson DW, Lipton RB, Katz M, Derby CA, Lee S, Wang C, Verghese J.	Neurobiol Aging. 2010 Oct;31(10):1710-20. Epub 2008 Nov 8.	Neurobiol Aging. 2010	PubMed	citation	PMID:18996621	pubmed	18996621	create date:2008/11/11 | first author:Strozyk D
Aging enhances the neuroinflammatory response and alpha-synuclein nitration in rats.	/pubmed/18986737	Choi DY, Zhang J, Bing G.	Neurobiol Aging. 2010 Sep;31(9):1649-53. Epub 2008 Nov 4.	Neurobiol Aging. 2010	PubMed	citation	PMID:18986737	pubmed	18986737	create date:2008/11/07 | first author:Choi DY
ApoE genotype and abnormal auditory cortical potentials in healthy older females.	/pubmed/18976833	Irimajiri R, Golob EJ, Starr A.	Neurobiol Aging. 2010 Oct;31(10):1799-804. Epub 2008 Oct 30.	Neurobiol Aging. 2010	PubMed	citation	PMID:18976833	pubmed	18976833	create date:2008/11/04 | first author:Irimajiri R
Olfactory identification deficits and MCI in a multi-ethnic elderly community sample.	/pubmed/18963256	Devanand DP, Tabert MH, Cuasay K, Manly JJ, Schupf N, Brickman AM, Andrews H, Brown TR, DeCarli C, Mayeux R.	Neurobiol Aging. 2010 Sep;31(9):1593-600. Epub 2008 Oct 28.	Neurobiol Aging. 2010	PubMed	citation	PMID:18963256	pubmed	18963256	create date:2008/10/31 | first author:Devanand DP
Evaluation of plasma Abeta40 and Abeta42 as predictors of conversion to Alzheimer's disease in patients with mild cognitive impairment.	/pubmed/18963255	Kester MI, Verwey NA, van Elk EJ, Scheltens P, Blankenstein MA.	Neurobiol Aging. 2010 Apr;31(4):539-40; author reply 541. Epub 2008 Oct 28. No abstract available.	Neurobiol Aging. 2010	PubMed	citation	PMID:18963255	pubmed	18963255	create date:2008/10/31 | first author:Kester MI
Mevastatin accelerates loss of synaptic proteins and neurite degeneration in aging cortical neurons in a heme-independent manner.	/pubmed/18951667	Kannan M, Steinert JR, Forsythe ID, Smith AG, Chernova T.	Neurobiol Aging. 2010 Sep;31(9):1543-53. Epub 2008 Oct 31.	Neurobiol Aging. 2010	PubMed	citation	PMID:18951667	pubmed	18951667	create date:2008/10/28 | first author:Kannan M
Young and older good learners have higher levels of brain nicotinic receptor binding.	/pubmed/18950900	Woodruff-Pak DS, Lehr MA, Li JG, Liu-Chen LY.	Neurobiol Aging. 2010 Jun;31(6):1032-43. Epub 2008 Oct 23.	Neurobiol Aging. 2010	PubMed	citation	PMID:18950900	pubmed	18950900	create date:2008/10/28 | first author:Woodruff-Pak DS
Beta amyloid and hyperphosphorylated tau deposits in the pancreas in type 2 diabetes.	/pubmed/18950899	Miklossy J, Qing H, Radenovic A, Kis A, Vileno B, Làszló F, Miller L, Martins RN, Waeber G, Mooser V, Bosman F, Khalili K, Darbinian N, McGeer PL.	Neurobiol Aging. 2010 Sep;31(9):1503-15. Epub 2008 Oct 23.	Neurobiol Aging. 2010	PubMed	citation	PMID:18950899	pubmed	18950899	create date:2008/10/28 | first author:Miklossy J
Amnestic MCI future clinical status prediction using baseline MRI features.	/pubmed/18947902	Duchesne S, Bocti C, De Sousa K, Frisoni GB, Chertkow H, Collins DL.	Neurobiol Aging. 2010 Sep;31(9):1606-17. Epub 2008 Oct 22.	Neurobiol Aging. 2010	PubMed	citation	PMID:18947902	pubmed	18947902	create date:2008/10/25 | first author:Duchesne S
New roles for insulin-like hormones in neuronal signalling and protection: new hopes for novel treatments of Alzheimer's disease?	/pubmed/18930564	Hölscher C, Li L.	Neurobiol Aging. 2010 Sep;31(9):1495-502. Epub 2008 Oct 18. Review.	Neurobiol Aging. 2010	PubMed	citation	PMID:18930564	pubmed	18930564	create date:2008/10/22 | first author:Hölscher C
High-fat diet aggravates amyloid-beta and tau pathologies in the 3xTg-AD mouse model.	/pubmed/18926603	Julien C, Tremblay C, Phivilay A, Berthiaume L, Emond V, Julien P, Calon F.	Neurobiol Aging. 2010 Sep;31(9):1516-31. Epub 2008 Oct 15.	Neurobiol Aging. 2010	PubMed	citation	PMID:18926603	pubmed	18926603	create date:2008/10/18 | first author:Julien C
Impact of MRI markers in subcortical vascular dementia: a multi-modal analysis in CADASIL.	/pubmed/18926602	Viswanathan A, Godin O, Jouvent E, O'Sullivan M, Gschwendtner A, Peters N, Duering M, Guichard JP, Holtmannspötter M, Dufouil C, Pachai C, Bousser MG, Dichgans M, Chabriat H.	Neurobiol Aging. 2010 Sep;31(9):1629-36. Epub 2008 Oct 15.	Neurobiol Aging. 2010	PubMed	citation	PMID:18926602	pubmed	18926602	create date:2008/10/18 | first author:Viswanathan A
Lifespan trajectory of myelin integrity and maximum motor speed.	/pubmed/18926601	Bartzokis G, Lu PH, Tingus K, Mendez MF, Richard A, Peters DG, Oluwadara B, Barrall KA, Finn JP, Villablanca P, Thompson PM, Mintz J.	Neurobiol Aging. 2010 Sep;31(9):1554-62. Epub 2008 Oct 15.	Neurobiol Aging. 2010	PubMed	citation	PMID:18926601	pubmed	18926601	create date:2008/10/18 | first author:Bartzokis G
Decreased SIRT1 deacetylase activity in sporadic inclusion-body myositis muscle fibers.	/pubmed/18922603	Nogalska A, D'Agostino C, Engel WK, Davies KJ, Askanas V.	Neurobiol Aging. 2010 Sep;31(9):1637-48. Epub 2008 Oct 14.	Neurobiol Aging. 2010	PubMed	citation	PMID:18922603	pubmed	18922603	create date:2008/10/17 | first author:Nogalska A
Polymorphisms in LMNA and near a SERPINA gene cluster are associated with cognitive function in older people.	/pubmed/18848371	Cluett C, Brayne C, Clarke R, Evans G, Matthews F, Rubinsztein DC, Huppert F, Llewellyn DJ, Rice N, Henley W, Frayling TM, Murray A, Melzer D.	Neurobiol Aging. 2010 Sep;31(9):1563-8. Epub 2008 Oct 9.	Neurobiol Aging. 2010	PubMed	citation	PMID:18848371	pubmed	18848371	create date:2008/10/14 | first author:Cluett C
Abeta accumulation in choroid plexus is associated with mitochondrial-induced apoptosis.	/pubmed/18838197	Vargas T, Ugalde C, Spuch C, Antequera D, Morán MJ, Martín MA, Ferrer I, Bermejo-Pareja F, Carro E.	Neurobiol Aging. 2010 Sep;31(9):1569-81. Epub 2008 Oct 5.	Neurobiol Aging. 2010	PubMed	citation	PMID:18838197	pubmed	18838197	create date:2008/10/08 | first author:Vargas T
The ACE Insertion Deletion polymorphism relates to dementia by metabolic phenotype, APOEepsilon4, and age of dementia onset.	/pubmed/18838196	Gustafson DR, Melchior L, Eriksson E, Sundh V, Blennow K, Skoog I.	Neurobiol Aging. 2010 Jun;31(6):910-6. Epub 2008 Oct 5.	Neurobiol Aging. 2010	PubMed	citation	PMID:18838196	pubmed	18838196	create date:2008/10/08 | first author:Gustafson DR
Multi-modal imaging predicts memory performance in normal aging and cognitive decline.	/pubmed/18838195	Walhovd KB, Fjell AM, Dale AM, McEvoy LK, Brewer J, Karow DS, Salmon DP, Fennema-Notestine C; Alzheimer's Disease Neuroimaging Initiative.	Neurobiol Aging. 2010 Jul;31(7):1107-21. Epub 2008 Oct 5.	Neurobiol Aging. 2010	PubMed	citation	PMID:18838195	pubmed	18838195	create date:2008/10/08 | first author:Walhovd KB
Reproductive age modulates the impact of focal ischemia on the forebrain as well as the effects of estrogen treatment in female rats.	/pubmed/18829137	Selvamani A, Sohrabji F.	Neurobiol Aging. 2010 Sep;31(9):1618-28. Epub 2008 Sep 30.	Neurobiol Aging. 2010	PubMed	citation	PMID:18829137	pubmed	18829137	create date:2008/10/03 | first author:Selvamani A
Whole brain atrophy rate predicts progression from MCI to Alzheimer's disease.	/pubmed/18829136	Spulber G, Niskanen E, MacDonald S, Smilovici O, Chen K, Reiman EM, Jauhiainen AM, Hallikainen M, Tervo S, Wahlund LO, Vanninen R, Kivipelto M, Soininen H.	Neurobiol Aging. 2010 Sep;31(9):1601-5. Epub 2008 Oct 1.	Neurobiol Aging. 2010	PubMed	citation	PMID:18829136	pubmed	18829136	create date:2008/10/03 | first author:Spulber G
Distinctive alterations of the cingulum bundle during aging and Alzheimer's disease.	/pubmed/18829135	Catheline G, Periot O, Amirault M, Braun M, Dartigues JF, Auriacombe S, Allard M.	Neurobiol Aging. 2010 Sep;31(9):1582-92. Epub 2008 Oct 1.	Neurobiol Aging. 2010	PubMed	citation	PMID:18829135	pubmed	18829135	create date:2008/10/03 | first author:Catheline G
Vascular health risks and fMRI activation during a memory task in older adults.	/pubmed/18829134	Braskie MN, Small GW, Bookheimer SY.	Neurobiol Aging. 2010 Sep;31(9):1532-42. Epub 2008 Oct 1.	Neurobiol Aging. 2010	PubMed	citation	PMID:18829134	pubmed	18829134	create date:2008/10/03 | first author:Braskie MN
Perineuronal nets are largely unaffected in Alzheimer model Tg2576 mice.	/pubmed/18829133	Morawski M, Pavlica S, Seeger G, Grosche J, Kouznetsova E, Schliebs R, Brückner G, Arendt T.	Neurobiol Aging. 2010 Jul;31(7):1254-6. Epub 2008 Oct 1.	Neurobiol Aging. 2010	PubMed	citation	PMID:18829133	pubmed	18829133	create date:2008/10/03 | first author:Morawski M
Increased aging in primary muscle cultures of sporadic inclusion-body myositis.	/pubmed/18823681	Morosetti R, Broccolini A, Sancricca C, Gliubizzi C, Gidaro T, Tonali PA, Ricci E, Mirabella M.	Neurobiol Aging. 2010 Jul;31(7):1205-14. Epub 2008 Sep 26.	Neurobiol Aging. 2010	PubMed	citation	PMID:18823681	pubmed	18823681	create date:2008/10/01 | first author:Morosetti R
ß-amyloid-related peptides potentiate K+-evoked glutamate release from adult rat hippocampal slices.	/pubmed/18819729	Kabogo D, Rauw G, Amritraj A, Baker G, Kar S.	Neurobiol Aging. 2010 Jul;31(7):1164-72. Epub 2008 Sep 25.	Neurobiol Aging. 2010	PubMed	citation	PMID:18819729	pubmed	18819729	create date:2008/09/30 | first author:Kabogo D
Subregional hippocampal atrophy predicts Alzheimer's dementia in the cognitively normal.	/pubmed/18814937	Apostolova LG, Mosconi L, Thompson PM, Green AE, Hwang KS, Ramirez A, Mistur R, Tsui WH, de Leon MJ.	Neurobiol Aging. 2010 Jul;31(7):1077-88. Epub 2008 Sep 24.	Neurobiol Aging. 2010	PubMed	citation	PMID:18814937	pubmed	18814937	create date:2008/09/26 | first author:Apostolova LG
Rate of entorhinal and hippocampal atrophy in incipient and mild AD: relation to memory function.	/pubmed/18809228	Stoub TR, Rogalski EJ, Leurgans S, Bennett DA, deToledo-Morrell L.	Neurobiol Aging. 2010 Jul;31(7):1089-98. Epub 2008 Sep 21.	Neurobiol Aging. 2010	PubMed	citation	PMID:18809228	pubmed	18809228	create date:2008/09/24 | first author:Stoub TR
Evidence that volume of anterior medial temporal lobe is reduced in seniors destined for mild cognitive impairment.	/pubmed/18809227	Martin SB, Smith CD, Collins HR, Schmitt FA, Gold BT.	Neurobiol Aging. 2010 Jul;31(7):1099-106. Epub 2008 Sep 21.	Neurobiol Aging. 2010	PubMed	citation	PMID:18809227	pubmed	18809227	create date:2008/09/24 | first author:Martin SB
Cardiovascular risk and memory in non-demented elderly women.	/pubmed/18805604	Wang S, Jacobs D, Andrews H, Tsai WY, Luo X, Bergmann C, Sano M.	Neurobiol Aging. 2010 Jul;31(7):1250-3. Epub 2008 Sep 21.	Neurobiol Aging. 2010	PubMed	citation	PMID:18805604	pubmed	18805604	create date:2008/09/23 | first author:Wang S
White matter diffusion alterations in normal women at risk of Alzheimer's disease.	/pubmed/18801597	Smith CD, Chebrolu H, Andersen AH, Powell DA, Lovell MA, Xiong S, Gold BT.	Neurobiol Aging. 2010 Jul;31(7):1122-31. Epub 2008 Sep 17.	Neurobiol Aging. 2010	PubMed	citation	PMID:18801597	pubmed	18801597	create date:2008/09/20 | first author:Smith CD
Episodic memory deficits are not related to altered glutamatergic synaptic transmission and plasticity in the CA1 hippocampus of the APPswe/PS1δE9-deleted transgenic mice model of ß-amyloidosis.	/pubmed/18790549	Volianskis A, Køstner R, Mølgaard M, Hass S, Jensen MS.	Neurobiol Aging. 2010 Jul;31(7):1173-87. Epub 2008 Sep 13.	Neurobiol Aging. 2010	PubMed	citation	PMID:18790549	pubmed	18790549	create date:2008/09/16 | first author:Volianskis A
Evidence for an association between KIBRA and late-onset Alzheimer's disease.	/pubmed/18789830	Corneveaux JJ, Liang WS, Reiman EM, Webster JA, Myers AJ, Zismann VL, Joshipura KD, Pearson JV, Hu-Lince D, Craig DW, Coon KD, Dunckley T, Bandy D, Lee W, Chen K, Beach TG, Mastroeni D, Grover A, Ravid R, Sando SB, Aasly JO, Heun R, et al.	Neurobiol Aging. 2010 Jun;31(6):901-9. Epub 2008 Sep 13.	Neurobiol Aging. 2010	PubMed	citation	PMID:18789830	pubmed	18789830	create date:2008/09/16 | first author:Corneveaux JJ
Injured nerve-derived COX2/PGE2 contributes to the maintenance of neuropathic pain in aged rats.	/pubmed/18786748	Ma W, Chabot JG, Vercauteren F, Quirion R.	Neurobiol Aging. 2010 Jul;31(7):1227-37. Epub 2008 Sep 10.	Neurobiol Aging. 2010	PubMed	citation	PMID:18786748	pubmed	18786748	create date:2008/09/13 | first author:Ma W
Overexpression of metal-responsive transcription factor (MTF-1) in Drosophila melanogaster ameliorates life-span reductions associated with oxidative stress and metal toxicity.	/pubmed/18775584	Bahadorani S, Mukai S, Egli D, Hilliker AJ.	Neurobiol Aging. 2010 Jul;31(7):1215-26. Epub 2008 Sep 4.	Neurobiol Aging. 2010	PubMed	citation	PMID:18775584	pubmed	18775584	create date:2008/09/09 | first author:Bahadorani S
Magnetization transfer imaging, white matter hyperintensities, brain atrophy and slower gait in older men and women.	/pubmed/18774624	Rosano C, Sigurdsson S, Siggeirsdottir K, Phillips CL, Garcia M, Jonsson PV, Eiriksdottir G, Newman AB, Harris TB, van Buchem MA, Gudnason V, Launer LJ.	Neurobiol Aging. 2010 Jul;31(7):1197-204. Epub 2008 Sep 7.	Neurobiol Aging. 2010	PubMed	citation	PMID:18774624	pubmed	18774624	create date:2008/09/09 | first author:Rosano C
Topography of EEG multivariate phase synchronization in early Alzheimer's disease.	/pubmed/18774201	Knyazeva MG, Jalili M, Brioschi A, Bourquin I, Fornari E, Hasler M, Meuli R, Maeder P, Ghika J.	Neurobiol Aging. 2010 Jul;31(7):1132-44. Epub 2008 Sep 5.	Neurobiol Aging. 2010	PubMed	citation	PMID:18774201	pubmed	18774201	create date:2008/09/09 | first author:Knyazeva MG
Title	URL	Description	Details	ShortDetails	Resource	Type	Identifiers	Db	EntrezUID	Properties
Intracellular Aß triggers neuron loss in the cholinergic system of the APP/PS1KI mouse model of Alzheimer's disease.	/pubmed/18771817	Christensen DZ, Bayer TA, Wirths O.	Neurobiol Aging. 2010 Jul;31(7):1153-63. Epub 2008 Sep 3.	Neurobiol Aging. 2010	PubMed	citation	PMID:18771817	pubmed	18771817	create date:2008/09/06 | first author:Christensen DZ
Co-occurrence of Alzheimer's disease ß-amyloid and τ pathologies at synapses.	/pubmed/18771816	Takahashi RH, Capetillo-Zarate E, Lin MT, Milner TA, Gouras GK.	Neurobiol Aging. 2010 Jul;31(7):1145-52. Epub 2008 Sep 3.	Neurobiol Aging. 2010	PubMed	citation	PMID:18771816	pubmed	18771816	create date:2008/09/06 | first author:Takahashi RH
Heat shock treatment reduces beta amyloid toxicity in vivo by diminishing oligomers.	/pubmed/18762355	Wu Y, Cao Z, Klein WL, Luo Y.	Neurobiol Aging. 2010 Jun;31(6):1055-8. Epub 2008 Aug 30.	Neurobiol Aging. 2010	PubMed	citation	PMID:18762355	pubmed	18762355	create date:2008/09/03 | first author:Wu Y
Apolipoprotein E mediates sulfatide depletion in animal models of Alzheimer's disease.	/pubmed/18762354	Cheng H, Zhou Y, Holtzman DM, Han X.	Neurobiol Aging. 2010 Jul;31(7):1188-96. Epub 2008 Aug 31.	Neurobiol Aging. 2010	PubMed	citation	PMID:18762354	pubmed	18762354	create date:2008/09/03 | first author:Cheng H
Early diagnostic accuracy and pathophysiologic relevance of an autopsy-confirmed Alzheimer's disease peripheral biomarker.	/pubmed/18760507	Khan TK, Alkon DL.	Neurobiol Aging. 2010 Jun;31(6):889-900. Epub 2008 Aug 28.	Neurobiol Aging. 2010	PubMed	citation	PMID:18760507	pubmed	18760507	create date:2008/09/02 | first author:Khan TK
Long-term proteasome dysfunction in the mouse brain by expression of aberrant ubiquitin.	/pubmed/18760506	Fischer DF, van Dijk R, van Tijn P, Hobo B, Verhage MC, van der Schors RC, Li KW, van Minnen J, Hol EM, van Leeuwen FW.	Neurobiol Aging. 2009 Jun;30(6):847-63. Epub 2008 Aug 28.	Neurobiol Aging. 2009	PubMed	citation	PMID:18760506	pubmed	18760506	create date:2008/09/02 | first author:Fischer DF
Age-related cognitive deficits in rhesus monkeys mirror human deficits on an automated test battery.	/pubmed/18760505	Nagahara AH, Bernot T, Tuszynski MH.	Neurobiol Aging. 2010 Jun;31(6):1020-31. Epub 2008 Aug 28.	Neurobiol Aging. 2010	PubMed	citation	PMID:18760505	pubmed	18760505	create date:2008/09/02 | first author:Nagahara AH
Apolipoprotein E epsilon4 influences on episodic recall and brain structures in aging pilots.	/pubmed/18760504	Adamson MM, Landy KM, Duong S, Fox-Bosetti S, Ashford JW, Murphy GM, Weiner M, Taylor JL.	Neurobiol Aging. 2010 Jun;31(6):1059-63. Epub 2008 Aug 29.	Neurobiol Aging. 2010	PubMed	citation	PMID:18760504	pubmed	18760504	create date:2008/09/02 | first author:Adamson MM
Increased intrinsic neuronal vulnerability and decreased beneficial reaction of macrophages on axonal regeneration in aged rats.	/pubmed/18755527	Luo JM, Geng YQ, Zhi Y, Zhang MZ, van Rooijen N, Cui Q.	Neurobiol Aging. 2010 Jun;31(6):1003-9. Epub 2008 Aug 27.	Neurobiol Aging. 2010	PubMed	citation	PMID:18755527	pubmed	18755527	create date:2008/08/30 | first author:Luo JM
The val158met COMT polymorphism's effect on atrophy in healthy aging and Parkinson's disease.	/pubmed/18755526	Rowe JB, Hughes L, Williams-Gray CH, Bishop S, Fallon S, Barker RA, Owen AM.	Neurobiol Aging. 2010 Jun;31(6):1064-8. Epub 2008 Aug 27.	Neurobiol Aging. 2010	PubMed	citation	PMID:18755526	pubmed	18755526	create date:2008/08/30 | first author:Rowe JB
Over-expression of X-linked inhibitor of apoptosis protein slows presbycusis in C57BL/6J mice.	/pubmed/18755525	Wang J, Menchenton T, Yin S, Yu Z, Bance M, Morris DP, Moore CS, Korneluk RG, Robertson GS.	Neurobiol Aging. 2010 Jul;31(7):1238-49. Epub 2008 Aug 27.	Neurobiol Aging. 2010	PubMed	citation	PMID:18755525	pubmed	18755525	create date:2008/08/30 | first author:Wang J
Leukocyte telomere length is associated with cognitive performance in healthy women.	/pubmed/18718693	Valdes AM, Deary IJ, Gardner J, Kimura M, Lu X, Spector TD, Aviv A, Cherkas LF.	Neurobiol Aging. 2010 Jun;31(6):986-92. Epub 2008 Aug 20.	Neurobiol Aging. 2010	PubMed	citation	PMID:18718693	pubmed	18718693	create date:2008/08/23 | first author:Valdes AM
Age-related changes in glial cells of dopamine midbrain subregions in rhesus monkeys.	/pubmed/18715678	Kanaan NM, Kordower JH, Collier TJ.	Neurobiol Aging. 2010 Jun;31(6):937-52. Epub 2008 Aug 19.	Neurobiol Aging. 2010	PubMed	citation	PMID:18715678	pubmed	18715678	create date:2008/08/22 | first author:Kanaan NM
Cell-produced alpha-synuclein oligomers are targeted to, and impair, the 26S proteasome.	/pubmed/18715677	Emmanouilidou E, Stefanis L, Vekrellis K.	Neurobiol Aging. 2010 Jun;31(6):953-68. Epub 2008 Aug 20.	Neurobiol Aging. 2010	PubMed	citation	PMID:18715677	pubmed	18715677	create date:2008/08/22 | first author:Emmanouilidou E
Age-related changes in cortical swallowing processing.	/pubmed/18715676	Teismann IK, Steinstraeter O, Schwindt W, Ringelstein EB, Pantev C, Dziewas R.	Neurobiol Aging. 2010 Jun;31(6):1044-50. Epub 2008 Aug 20.	Neurobiol Aging. 2010	PubMed	citation	PMID:18715676	pubmed	18715676	create date:2008/08/22 | first author:Teismann IK
L-stepholidine reduced L-DOPA-induced dyskinesia in 6-OHDA-lesioned rat model of Parkinson's disease.	/pubmed/18707801	Mo J, Zhang H, Yu LP, Sun PH, Jin GZ, Zhen X.	Neurobiol Aging. 2010 Jun;31(6):926-36. Epub 2008 Aug 15.	Neurobiol Aging. 2010	PubMed	citation	PMID:18707801	pubmed	18707801	create date:2008/08/19 | first author:Mo J
A comparative study to screen dementia and APOE genotypes in an ageing East African population.	/pubmed/18703255	Chen CH, Mizuno T, Elston R, Kariuki MM, Hall K, Unverzagt F, Hendrie H, Gatere S, Kioy P, Patel NB, Friedland RP, Kalaria RN.	Neurobiol Aging. 2010 May;31(5):732-40. Epub 2008 Aug 13.	Neurobiol Aging. 2010	PubMed	citation	PMID:18703255	pubmed	18703255	create date:2008/08/16 | first author:Chen CH
Seasonal effects on cortisol secretion in normal aging, mild cognitive impairment and Alzheimer's disease.	/pubmed/18703254	Arsenault-Lapierre G, Chertkow H, Lupien S.	Neurobiol Aging. 2010 Jun;31(6):1051-4. Epub 2008 Aug 15.	Neurobiol Aging. 2010	PubMed	citation	PMID:18703254	pubmed	18703254	create date:2008/08/16 | first author:Arsenault-Lapierre G
Differential age-related changes in mitochondrial DNA repair activities in mouse brain regions.	/pubmed/18701195	Gredilla R, Garm C, Holm R, Bohr VA, Stevnsner T.	Neurobiol Aging. 2010 Jun;31(6):993-1002. Epub 2008 Aug 12.	Neurobiol Aging. 2010	PubMed	citation	PMID:18701195	pubmed	18701195	create date:2008/08/15 | first author:Gredilla R
Vesicle associated membrane protein B (VAPB) is decreased in ALS spinal cord.	/pubmed/18701194	Anagnostou G, Akbar MT, Paul P, Angelinetta C, Steiner TJ, de Belleroche J.	Neurobiol Aging. 2010 Jun;31(6):969-85. Epub 2008 Aug 13.	Neurobiol Aging. 2010	PubMed	citation	PMID:18701194	pubmed	18701194	create date:2008/08/15 | first author:Anagnostou G
Whole-brain atrophy rate and CSF biomarker levels in MCI and AD: a longitudinal study.	/pubmed/18692273	Sluimer JD, Bouwman FH, Vrenken H, Blankenstein MA, Barkhof F, van der Flier WM, Scheltens P.	Neurobiol Aging. 2010 May;31(5):758-64. Epub 2008 Aug 8.	Neurobiol Aging. 2010	PubMed	citation	PMID:18692273	pubmed	18692273	create date:2008/08/12 | first author:Sluimer JD
Evidence that gamma-secretase mediates oxidative stress-induced beta-secretase expression in Alzheimer's disease.	/pubmed/18687504	Jo DG, Arumugam TV, Woo HN, Park JS, Tang SC, Mughal M, Hyun DH, Park JH, Choi YH, Gwon AR, Camandola S, Cheng A, Cai H, Song W, Markesbery WR, Mattson MP.	Neurobiol Aging. 2010 Jun;31(6):917-25. Epub 2008 Aug 8.	Neurobiol Aging. 2010	PubMed	citation	PMID:18687504	pubmed	18687504	create date:2008/08/09 | first author:Jo DG
Posterior cingulate cortex atrophy and regional cingulum disruption in mild cognitive impairment and Alzheimer's disease.	/pubmed/18687503	Choo IH, Lee DY, Oh JS, Lee JS, Lee DS, Song IC, Youn JC, Kim SG, Kim KW, Jhoo JH, Woo JI.	Neurobiol Aging. 2010 May;31(5):772-9. Epub 2008 Aug 6.	Neurobiol Aging. 2010	PubMed	citation	PMID:18687503	pubmed	18687503	create date:2008/08/09 | first author:Choo IH
Regulation of M1-receptor mRNA stability by smilagenin and its significance in improving memory of aged rats.	/pubmed/18676061	Hu Y, Wang Z, Zhang R, Wu P, Xia Z, Orsi A, Rees D.	Neurobiol Aging. 2010 Jun;31(6):1010-9. Epub 2008 Aug 3.	Neurobiol Aging. 2010	PubMed	citation	PMID:18676061	pubmed	18676061	create date:2008/08/05 | first author:Hu Y
Lymphomonocyte alpha-synuclein levels in aging and in Parkinson disease.	/pubmed/18676060	Brighina L, Prigione A, Begni B, Galbussera A, Andreoni S, Piolti R, Ferrarese C.	Neurobiol Aging. 2010 May;31(5):884-5. Epub 2008 Aug 3.	Neurobiol Aging. 2010	PubMed	citation	PMID:18676060	pubmed	18676060	create date:2008/08/05 | first author:Brighina L
Age-related alterations in default mode network: impact on working memory performance.	/pubmed/18674847	Sambataro F, Murty VP, Callicott JH, Tan HY, Das S, Weinberger DR, Mattay VS.	Neurobiol Aging. 2010 May;31(5):839-52. Epub 2008 Jul 31.	Neurobiol Aging. 2010	PubMed	citation	PMID:18674847	pubmed	18674847	create date:2008/08/05 | first author:Sambataro F
Aging affects the direction selectivity of MT cells in rhesus monkeys.	/pubmed/18674846	Liang Z, Yang Y, Li G, Zhang J, Wang Y, Zhou Y, Leventhal AG.	Neurobiol Aging. 2010 May;31(5):863-73. Epub 2008 Aug 1.	Neurobiol Aging. 2010	PubMed	citation	PMID:18674846	pubmed	18674846	create date:2008/08/05 | first author:Liang Z
Genetic screening of Alzheimer's disease genes in Iberian and African samples yields novel mutations in presenilins and APP.	/pubmed/18667258	Guerreiro RJ, Baquero M, Blesa R, Boada M, Brás JM, Bullido MJ, Calado A, Crook R, Ferreira C, Frank A, Gómez-Isla T, Hernández I, Lleó A, Machado A, Martínez-Lage P, Masdeu J, Molina-Porcel L, Molinuevo JL, Pastor P, Pérez-Tur J, Relvas R, Oliveira CR, et al.	Neurobiol Aging. 2010 May;31(5):725-31. Epub 2008 Jul 30.	Neurobiol Aging. 2010	PubMed	citation	PMID:18667258	pubmed	18667258	create date:2008/08/01 | first author:Guerreiro RJ
Good things come to those who wait: attenuated discounting of delayed rewards in aged Fischer 344 rats.	/pubmed/18657883	Simon NW, LaSarge CL, Montgomery KS, Williams MT, Mendez IA, Setlow B, Bizon JL.	Neurobiol Aging. 2010 May;31(5):853-62. Epub 2008 Jul 26.	Neurobiol Aging. 2010	PubMed	citation	PMID:18657883	pubmed	18657883	create date:2008/07/29 | first author:Simon NW
Inflammatory changes are tightly associated with neurodegeneration in the brain and spinal cord of the APP/PS1KI mouse model of Alzheimer's disease.	/pubmed/18657882	Wirths O, Breyhan H, Marcello A, Cotel MC, Brück W, Bayer TA.	Neurobiol Aging. 2010 May;31(5):747-57. Epub 2008 Jul 26.	Neurobiol Aging. 2010	PubMed	citation	PMID:18657882	pubmed	18657882	create date:2008/07/29 | first author:Wirths O
Sleep evoked delta frequency responses show a linear decline in amplitude across the adult lifespan.	/pubmed/18657881	Colrain IM, Crowley KE, Nicholas CL, Afifi L, Baker FC, Padilla M, Turlington SR, Trinder J.	Neurobiol Aging. 2010 May;31(5):874-83. Epub 2008 Jul 26.	Neurobiol Aging. 2010	PubMed	citation	PMID:18657881	pubmed	18657881	create date:2008/07/29 | first author:Colrain IM
In vivo expression of ganglionic long-term potentiation in superior cervical ganglia from hypertensive aged rats.	/pubmed/18649973	Alzoubi KH, Aleisa AM, Alkadhi KA.	Neurobiol Aging. 2010 May;31(5):805-12. Epub 2008 Jul 22.	Neurobiol Aging. 2010	PubMed	citation	PMID:18649973	pubmed	18649973	create date:2008/07/25 | first author:Alzoubi KH
LRRK2 and Parkin mutations in a family with parkinsonism-Lack of genotype-phenotype correlation.	/pubmed/18644660	Marras C, Klein C, Lang AE, Wakutani Y, Moreno D, Sato C, Yip E, Munhoz RP, Lohmann K, Djarmati A, Bi A, Rogaeva E.	Neurobiol Aging. 2010 Apr;31(4):721-2. Epub 2008 Jul 21.	Neurobiol Aging. 2010	PubMed	citation	PMID:18644660	pubmed	18644660	create date:2008/07/23 | first author:Marras C
5-HTTLPR genotype, stressful life events and late-life depression: no evidence of interaction in a French population.	/pubmed/18640745	Power T, Stewart R, Ancelin ML, Jaussent I, Malafosse A, Ritchie K.	Neurobiol Aging. 2010 May;31(5):886-7. Epub 2008 Jul 21.	Neurobiol Aging. 2010	PubMed	citation	PMID:18640745	pubmed	18640745	create date:2008/07/22 | first author:Power T
A pyrazole derivative of curcumin enhances memory.	/pubmed/18639368	Maher P, Akaishi T, Schubert D, Abe K.	Neurobiol Aging. 2010 Apr;31(4):706-9. Epub 2008 Jul 17.	Neurobiol Aging. 2010	PubMed	citation	PMID:18639368	pubmed	18639368	create date:2008/07/22 | first author:Maher P
The PPAR-gamma Pro12Ala polymorphism and risk of cognitive impairment in a longitudinal study.	/pubmed/18639367	West NA, Haan MN, Morgenstern H.	Neurobiol Aging. 2010 May;31(5):741-6. Epub 2008 Jul 17.	Neurobiol Aging. 2010	PubMed	citation	PMID:18639367	pubmed	18639367	create date:2008/07/22 | first author:West NA
Synergistic anti-Parkinsonism activity of high doses of B vitamins in a chronic cellular model.	/pubmed/18639366	Jia H, Liu Z, Li X, Feng Z, Hao J, Li X, Shen W, Zhang H, Liu J.	Neurobiol Aging. 2010 Apr;31(4):636-46. Epub 2008 Jul 17.	Neurobiol Aging. 2010	PubMed	citation	PMID:18639366	pubmed	18639366	create date:2008/07/22 | first author:Jia H
Altered connectivity among emotion-related brain regions during short-term memory in Alzheimer's disease.	/pubmed/18639365	Rosenbaum RS, Furey ML, Horwitz B, Grady CL.	Neurobiol Aging. 2010 May;31(5):780-6. Epub 2008 Jul 17.	Neurobiol Aging. 2010	PubMed	citation	PMID:18639365	pubmed	18639365	create date:2008/07/22 | first author:Rosenbaum RS
Shorter telomeres may indicate dementia status in older individuals with Down syndrome.	/pubmed/18635289	Jenkins EC, Ye L, Gu H, Ni SA, Velinov M, Pang D, Krinsky-McHale SJ, Zigman WB, Schupf N, Silverman WP.	Neurobiol Aging. 2010 May;31(5):765-71. Epub 2008 Jul 16.	Neurobiol Aging. 2010	PubMed	citation	PMID:18635289	pubmed	18635289	create date:2008/07/19 | first author:Jenkins EC
Memory loss caused by beta-amyloid protein is rescued by a beta(3)-adrenoceptor agonist.	/pubmed/18632189	Gibbs ME, Maksel D, Gibbs Z, Hou X, Summers RJ, Small DH.	Neurobiol Aging. 2010 Apr;31(4):614-24. Epub 2008 Jul 15.	Neurobiol Aging. 2010	PubMed	citation	PMID:18632189	pubmed	18632189	create date:2008/07/18 | first author:Gibbs ME
The R219K polymorphism in the ATP-binding cassette transporter 1 gene has a protective effect on atherothrombotic cerebral infarction in Chinese Han ethnic population.	/pubmed/18621447	Wang N, Xue XH, Lin Y, Fang L, Murong S, Wu ZY.	Neurobiol Aging. 2010 Apr;31(4):647-53. Epub 2008 Jul 14.	Neurobiol Aging. 2010	PubMed	citation	PMID:18621447	pubmed	18621447	create date:2008/07/16 | first author:Wang N
Synaptic strength and postsynaptically silent synapses through advanced aging in rat hippocampal CA1 pyramidal neurons.	/pubmed/18620783	Sametsky EA, Disterhoft JF, Geinisman Y, Nicholson DA.	Neurobiol Aging. 2010 May;31(5):813-25. Epub 2008 Jul 11.	Neurobiol Aging. 2010	PubMed	citation	PMID:18620783	pubmed	18620783	create date:2008/07/16 | first author:Sametsky EA
Omega-3 polyunsaturated fatty acids increase the neurite outgrowth of rat sensory neurones throughout development and in aged animals.	/pubmed/18620782	Robson LG, Dyall S, Sidloff D, Michael-Titus AT.	Neurobiol Aging. 2010 Apr;31(4):678-87. Epub 2008 Jul 14.	Neurobiol Aging. 2010	PubMed	citation	PMID:18620782	pubmed	18620782	create date:2008/07/16 | first author:Robson LG
Odor identification impairment in carriers of ApoE-varepsilon4 is independent of clinical dementia.	/pubmed/18619712	Olofsson JK, Nordin S, Wiens S, Hedner M, Nilsson LG, Larsson M.	Neurobiol Aging. 2010 Apr;31(4):567-77. Epub 2008 Jul 10.	Neurobiol Aging. 2010	PubMed	citation	PMID:18619712	pubmed	18619712	create date:2008/07/16 | first author:Olofsson JK
Molecular polymorphism of Abeta in Alzheimer's disease.	/pubmed/18619711	Levine H 3rd, Walker LC.	Neurobiol Aging. 2010 Apr;31(4):542-8. Epub 2008 Jul 10.	Neurobiol Aging. 2010	PubMed	citation	PMID:18619711	pubmed	18619711	create date:2008/07/16 | first author:Levine H 3rd
Effects of age on clock gene expression in the rhesus macaque pituitary gland.	/pubmed/18614257	Sitzmann BD, Lemos DR, Ottinger MA, Urbanski HF.	Neurobiol Aging. 2010 Apr;31(4):696-705. Epub 2008 Jul 9.	Neurobiol Aging. 2010	PubMed	citation	PMID:18614257	pubmed	18614257	create date:2008/07/11 | first author:Sitzmann BD
Inter-age variability of bona fide unvaried transcripts Normalization of quantitative PCR data in ischemic stroke.	/pubmed/18606480	Sieber MW, Guenther M, Kohl M, Witte OW, Claus RA, Frahm C.	Neurobiol Aging. 2010 Apr;31(4):654-64. Epub 2008 Jul 7.	Neurobiol Aging. 2010	PubMed	citation	PMID:18606480	pubmed	18606480	create date:2008/07/09 | first author:Sieber MW
APOE genotype is associated with left-handedness and visuospatial skills in children.	/pubmed/18606479	Bloss CS, Delis DC, Salmon DP, Bondi MW.	Neurobiol Aging. 2010 May;31(5):787-95. Epub 2008 Jul 7.	Neurobiol Aging. 2010	PubMed	citation	PMID:18606479	pubmed	18606479	create date:2008/07/09 | first author:Bloss CS
Matrix metalloproteinase 3 haplotypes and plasma amyloid beta levels: the Rotterdam Study.	/pubmed/18606478	Reitz C, van Rooij FJ, Soares HD, de Maat MP, Hofman A, Witteman JC, Breteler MM.	Neurobiol Aging. 2010 Apr;31(4):715-8. Epub 2008 Jul 7.	Neurobiol Aging. 2010	PubMed	citation	PMID:18606478	pubmed	18606478	create date:2008/07/09 | first author:Reitz C
Experience-dependent regulation of vesicular zinc in male and female 3xTg-AD mice.	/pubmed/18603329	Nakashima AS, Oddo S, Laferla FM, Dyck RH.	Neurobiol Aging. 2010 Apr;31(4):605-13. Epub 2008 Jul 7.	Neurobiol Aging. 2010	PubMed	citation	PMID:18603329	pubmed	18603329	create date:2008/07/08 | first author:Nakashima AS
Title	URL	Description	Details	ShortDetails	Resource	Type	Identifiers	Db	EntrezUID	Properties
S100B/RAGE-dependent activation of microglia via NF-kappaB and AP-1 Co-regulation of COX-2 expression by S100B, IL-1beta and TNF-alpha.	/pubmed/18599158	Bianchi R, Giambanco I, Donato R.	Neurobiol Aging. 2010 Apr;31(4):665-77. Epub 2008 Jul 2.	Neurobiol Aging. 2010	PubMed	citation	PMID:18599158	pubmed	18599158	create date:2008/07/05 | first author:Bianchi R
Telomere length is not predictive of dementia or MCI conversion in the oldest old.	/pubmed/18599157	Zekry D, Herrmann FR, Irminger-Finger I, Ortolan L, Genet C, Vitale AM, Michel JP, Gold G, Krause KH.	Neurobiol Aging. 2010 Apr;31(4):719-20. Epub 2008 Jul 2.	Neurobiol Aging. 2010	PubMed	citation	PMID:18599157	pubmed	18599157	create date:2008/07/05 | first author:Zekry D
Gene-gene interaction between heme oxygenase-1 and liver X receptor-beta and Alzheimer's disease risk.	/pubmed/18597895	Infante J, Rodríguez-Rodríguez E, Mateo I, Llorca J, Vázquez-Higuera JL, Berciano J, Combarros O.	Neurobiol Aging. 2010 Apr;31(4):710-4. Epub 2008 Jul 1.	Neurobiol Aging. 2010	PubMed	citation	PMID:18597895	pubmed	18597895	create date:2008/07/04 | first author:Infante J
Astrocyte phenotype in relation to Alzheimer-type pathology in the ageing brain.	/pubmed/18586353	Simpson JE, Ince PG, Lace G, Forster G, Shaw PJ, Matthews F, Savva G, Brayne C, Wharton SB; MRC Cognitive Function and Ageing Neuropathology Study Group.	Neurobiol Aging. 2010 Apr;31(4):578-90. Epub 2008 Jun 30.	Neurobiol Aging. 2010	PubMed	citation	PMID:18586353	pubmed	18586353	create date:2008/07/01 | first author:Simpson JE
Neurofibrillary changes of the Alzheimer type in very elderly individuals: neither inevitable nor benign: Commentary on No disease in the brain of a 115-year-old woman"."	/pubmed/18584785	Del Tredici K, Braak H.	Neurobiol Aging. 2008 Aug;29(8):1133-6. No abstract available.	Neurobiol Aging. 2008	PubMed	citation	PMID:18584785	pubmed	18584785	create date:2008/06/28 | first author:Del Tredici K
Dogs with canine counterpart of Alzheimer's disease lose noradrenergic neurons.	/pubmed/18573571	Insua D, Suárez ML, Santamarina G, Sarasa M, Pesini P.	Neurobiol Aging. 2010 Apr;31(4):625-35. Epub 2008 Jun 24.	Neurobiol Aging. 2010	PubMed	citation	PMID:18573571	pubmed	18573571	create date:2008/06/25 | first author:Insua D
Neuronal gene expression in non-demented individuals with intermediate Alzheimer's Disease neuropathology.	/pubmed/18572275	Liang WS, Dunckley T, Beach TG, Grover A, Mastroeni D, Ramsey K, Caselli RJ, Kukull WA, McKeel D, Morris JC, Hulette CM, Schmechel D, Reiman EM, Rogers J, Stephan DA.	Neurobiol Aging. 2010 Apr;31(4):549-66. Epub 2008 Jun 24.	Neurobiol Aging. 2010	PubMed	citation	PMID:18572275	pubmed	18572275	create date:2008/06/24 | first author:Liang WS
Brain insulin growth factor-I induces diuresis increase through the inhibition of arginin-vasopressin release in aged rats.	/pubmed/18571773	Moreau ML, Sauvant J, Moos F, Palin K.	Neurobiol Aging. 2010 Mar;31(3):532-6. Epub 2008 Jun 20.	Neurobiol Aging. 2010	PubMed	citation	PMID:18571773	pubmed	18571773	create date:2008/06/24 | first author:Moreau ML
Prevention of cognitive deficits and brain oxidative stress with superoxide dismutase/catalase mimetics in aged mice.	/pubmed/18571288	Clausen A, Doctrow S, Baudry M.	Neurobiol Aging. 2010 Mar;31(3):425-33. Epub 2008 Jun 20.	Neurobiol Aging. 2010	PubMed	citation	PMID:18571288	pubmed	18571288	create date:2008/06/24 | first author:Clausen A
P50 gating deficit in Alzheimer dementia correlates to frontal neuropsychological function.	/pubmed/18562045	Thomas C, vom Berg I, Rupp A, Seidl U, Schröder J, Roesch-Ely D, Kreisel SH, Mundt C, Weisbrod M.	Neurobiol Aging. 2010 Mar;31(3):416-24. Epub 2008 Jun 17.	Neurobiol Aging. 2010	PubMed	citation	PMID:18562045	pubmed	18562045	create date:2008/06/20 | first author:Thomas C
Functional compensation in incipient Alzheimer's disease.	/pubmed/18554752	Caroli A, Geroldi C, Nobili F, Barnden LR, Guerra UP, Bonetti M, Frisoni GB.	Neurobiol Aging. 2010 Mar;31(3):387-97. Epub 2008 Jun 13.	Neurobiol Aging. 2010	PubMed	citation	PMID:18554752	pubmed	18554752	create date:2008/06/17 | first author:Caroli A
Evidence of neurodegeneration in brains of older adults who do not yet fulfill MCI criteria.	/pubmed/18550226	Chao LL, Mueller SG, Buckley ST, Peek K, Raptentsetseng S, Elman J, Yaffe K, Miller BL, Kramer JH, Madison C, Mungas D, Schuff N, Weiner MW.	Neurobiol Aging. 2010 Mar;31(3):368-77. Epub 2008 Jun 11.	Neurobiol Aging. 2010	PubMed	citation	PMID:18550226	pubmed	18550226	create date:2008/06/14 | first author:Chao LL
Is age a key determinant of mortality and neurological outcome after acute traumatic spinal cord injury?	/pubmed/18550225	Furlan JC, Bracken MB, Fehlings MG.	Neurobiol Aging. 2010 Mar;31(3):434-46. Epub 2008 Jun 11.	Neurobiol Aging. 2010	PubMed	citation	PMID:18550225	pubmed	18550225	create date:2008/06/14 | first author:Furlan JC
Deregulation of sphingolipid metabolism in Alzheimer's disease.	/pubmed/18547682	He X, Huang Y, Li B, Gong CX, Schuchman EH.	Neurobiol Aging. 2010 Mar;31(3):398-408. Epub 2008 Jun 10.	Neurobiol Aging. 2010	PubMed	citation	PMID:18547682	pubmed	18547682	create date:2008/06/13 | first author:He X
Differential effects of COMT on gait and executive control in aging.	/pubmed/18547681	Holtzer R, Ozelius L, Xue X, Wang T, Lipton RB, Verghese J.	Neurobiol Aging. 2010 Mar;31(3):523-31. Epub 2008 Jun 10.	Neurobiol Aging. 2010	PubMed	citation	PMID:18547681	pubmed	18547681	create date:2008/06/13 | first author:Holtzer R
Medial septal beta-amyloid 1-40 injections alter septo-hippocampal anatomy and function.	/pubmed/18547680	Colom LV, Castañeda MT, Bañuelos C, Puras G, García-Hernández A, Hernandez S, Mounsey S, Benavidez J, Lehker C.	Neurobiol Aging. 2010 Jan;31(1):46-57. Epub 2008 Jun 10.	Neurobiol Aging. 2010	PubMed	citation	PMID:18547680	pubmed	18547680	create date:2008/06/13 | first author:Colom LV
Activation of large-conductance Ca(2+)-activated K(+) channels depresses basal synaptic transmission in the hippocampal CA1 area in APP (swe/ind) TgCRND8 mice.	/pubmed/18547679	Ye H, Jalini S, Mylvaganam S, Carlen P.	Neurobiol Aging. 2010 Apr;31(4):591-604. Epub 2008 Jun 10.	Neurobiol Aging. 2010	PubMed	citation	PMID:18547679	pubmed	18547679	create date:2008/06/13 | first author:Ye H
Age-dependent decline of steady state dopamine storage capacity of human brain: an FDOPA PET study.	/pubmed/18541344	Kumakura Y, Vernaleken I, Buchholz HG, Borghammer P, Danielsen E, Gründer G, Heinz A, Bartenstein P, Cumming P.	Neurobiol Aging. 2010 Mar;31(3):447-63. Epub 2008 Jun 9.	Neurobiol Aging. 2010	PubMed	citation	PMID:18541344	pubmed	18541344	create date:2008/06/11 | first author:Kumakura Y
Does cognition predict mortality in midlife? Results from the Whitehall II cohort study.	/pubmed/18541343	Sabia S, Guéguen A, Marmot MG, Shipley MJ, Ankri J, Singh-Manoux A.	Neurobiol Aging. 2010 Apr;31(4):688-95. Epub 2008 Jun 9.	Neurobiol Aging. 2010	PubMed	citation	PMID:18541343	pubmed	18541343	create date:2008/06/11 | first author:Sabia S
Investigation of a functional quinine oxidoreductase (NQO2) polymorphism and cognitive decline.	/pubmed/18538895	Payton A, Miyajima F, Ollier W, Rabbitt P, Pickles A, Weiss V, Pendleton N, Horan M.	Neurobiol Aging. 2010 Feb;31(2):351-2. Epub .	Neurobiol Aging. 2010	PubMed	citation	PMID:18538895	pubmed	18538895	create date:2008/06/10 | first author:Payton A
Clinicopathologic correlates in the oldest-old: Commentary on No disease in the brain of a 115-year-old woman"."	/pubmed/18534719	Giannakopoulos P, Bouras C, Hof PR.	Neurobiol Aging. 2008 Aug;29(8):1137-9. Epub 2008 Jun 4.	Neurobiol Aging. 2008	PubMed	citation	PMID:18534719	pubmed	18534719	create date:2008/06/07 | first author:Giannakopoulos P
No disease in the brain of a 115-year-old woman.	/pubmed/18534718	den Dunnen WF, Brouwer WH, Bijlard E, Kamphuis J, van Linschoten K, Eggens-Meijer E, Holstege G.	Neurobiol Aging. 2008 Aug;29(8):1127-32. Epub 2008 Jun 4.	Neurobiol Aging. 2008	PubMed	citation	PMID:18534718	pubmed	18534718	create date:2008/06/07 | first author:den Dunnen WF
What does it take to stay healthy past 100?: Commentary on No disease in the brain of a 115-year-old woman"."	/pubmed/18524418	Price JL.	Neurobiol Aging. 2008 Aug;29(8):1140-2. Epub 2008 Jun 4.	Neurobiol Aging. 2008	PubMed	citation	PMID:18524418	pubmed	18524418	create date:2008/06/06 | first author:Price JL
Diffusion tensor imaging of deep gray matter brain structures: effects of age and iron concentration.	/pubmed/18513834	Pfefferbaum A, Adalsteinsson E, Rohlfing T, Sullivan EV.	Neurobiol Aging. 2010 Mar;31(3):482-93. Epub 2008 May 29.	Neurobiol Aging. 2010	PubMed	citation	PMID:18513834	pubmed	18513834	create date:2008/06/03 | first author:Pfefferbaum A
Age-related differences in pain sensitivity and regional brain activity evoked by noxious pressure.	/pubmed/18513833	Cole LJ, Farrell MJ, Gibson SJ, Egan GF.	Neurobiol Aging. 2010 Mar;31(3):494-503. Epub 2008 May 29.	Neurobiol Aging. 2010	PubMed	citation	PMID:18513833	pubmed	18513833	create date:2008/06/03 | first author:Cole LJ
Brain tissue volumes in relation to cognitive function and risk of dementia.	/pubmed/18501994	Ikram MA, Vrooman HA, Vernooij MW, den Heijer T, Hofman A, Niessen WJ, van der Lugt A, Koudstaal PJ, Breteler MM.	Neurobiol Aging. 2010 Mar;31(3):378-86. Epub 2008 May 23.	Neurobiol Aging. 2010	PubMed	citation	PMID:18501994	pubmed	18501994	create date:2008/05/27 | first author:Ikram MA
Genetic association to the amyloid plaque associated protein gene COL25A1 in Alzheimer's disease.	/pubmed/18501477	Forsell C, Björk BF, Lilius L, Axelman K, Fabre SF, Fratiglioni L, Winblad B, Graff C.	Neurobiol Aging. 2010 Mar;31(3):409-15. Epub 2008 May 22.	Neurobiol Aging. 2010	PubMed	citation	PMID:18501477	pubmed	18501477	create date:2008/05/27 | first author:Forsell C
Aging impairs collateral sprouting of nociceptive axons in the rat.	/pubmed/18499304	Kovacic U, Zele T, Mars T, Sketelj J, Bajrović FF.	Neurobiol Aging. 2010 Feb;31(2):339-50. Epub .	Neurobiol Aging. 2010	PubMed	citation	PMID:18499304	pubmed	18499304	create date:2008/05/24 | first author:Kovacic U
Quantitative fiber tracking of lateral and interhemispheric white matter systems in normal aging: relations to timed performance.	/pubmed/18495300	Sullivan EV, Rohlfing T, Pfefferbaum A.	Neurobiol Aging. 2010 Mar;31(3):464-81. Epub 2008 May 20.	Neurobiol Aging. 2010	PubMed	citation	PMID:18495300	pubmed	18495300	create date:2008/05/23 | first author:Sullivan EV
Establishing short-term prognosis in Frontotemporal Lobar Degeneration spectrum: role of genetic background and clinical phenotype.	/pubmed/18495299	Borroni B, Grassi M, Agosti C, Premi E, Archetti S, Alberici A, Bellelli G, Caimi L, Di Luca M, Padovani A.	Neurobiol Aging. 2010 Feb;31(2):270-9. Epub .	Neurobiol Aging. 2010	PubMed	citation	PMID:18495299	pubmed	18495299	create date:2008/05/23 | first author:Borroni B
Age-related slowing of task switching is associated with decreased integrity of frontoparietal white matter.	/pubmed/18495298	Gold BT, Powell DK, Xuan L, Jicha GA, Smith CD.	Neurobiol Aging. 2010 Mar;31(3):512-22. Epub 2008 May 20.	Neurobiol Aging. 2010	PubMed	citation	PMID:18495298	pubmed	18495298	create date:2008/05/23 | first author:Gold BT
Age-related decline of functional inhibition in rat cortex.	/pubmed/18486993	Schmidt S, Redecker C, Bruehl C, Witte OW.	Neurobiol Aging. 2010 Mar;31(3):504-11. Epub 2008 May 19.	Neurobiol Aging. 2010	PubMed	citation	PMID:18486993	pubmed	18486993	create date:2008/05/20 | first author:Schmidt S
Evaluation of plasma Abeta(40) and Abeta(42) as predictors of conversion to Alzheimer's disease in patients with mild cognitive impairment.	/pubmed/18486992	Hansson O, Zetterberg H, Vanmechelen E, Vanderstichele H, Andreasson U, Londos E, Wallin A, Minthon L, Blennow K.	Neurobiol Aging. 2010 Mar;31(3):357-67. Epub 2008 May 19.	Neurobiol Aging. 2010	PubMed	citation	PMID:18486992	pubmed	18486992	create date:2008/05/20 | first author:Hansson O
Anti-ADDL antibodies differentially block oligomer binding to hippocampal neurons.	/pubmed/18486276	Shughrue PJ, Acton PJ, Breese RS, Zhao WQ, Chen-Dodson E, Hepler RW, Wolfe AL, Matthews M, Heidecker GJ, Joyce JG, Villarreal SA, Kinney GG.	Neurobiol Aging. 2010 Feb;31(2):189-202. Epub .	Neurobiol Aging. 2010	PubMed	citation	PMID:18486276	pubmed	18486276	create date:2008/05/20 | first author:Shughrue PJ
Multivariable network associated with cognitive decline and dementia.	/pubmed/18485535	Licastro F, Porcellini E, Chiappelli M, Forti P, Buscema M, Ravaglia G, Grossi E.	Neurobiol Aging. 2010 Feb;31(2):257-69. Epub .	Neurobiol Aging. 2010	PubMed	citation	PMID:18485535	pubmed	18485535	create date:2008/05/20 | first author:Licastro F
The heat shock response modulates transthyretin deposition in the peripheral and autonomic nervous systems.	/pubmed/18485534	Santos SD, Fernandes R, Saraiva MJ.	Neurobiol Aging. 2010 Feb;31(2):280-9. Epub .	Neurobiol Aging. 2010	PubMed	citation	PMID:18485534	pubmed	18485534	create date:2008/05/20 | first author:Santos SD
Lack of association between the APEX1 Asp148Glu polymorphism and sporadic amyotrophic lateral sclerosis.	/pubmed/18482781	Coppedè F, Lo Gerfo A, Carlesi C, Piazza S, Mancuso M, Pasquali L, Murri L, Migliore L, Siciliano G.	Neurobiol Aging. 2010 Feb;31(2):353-5. Epub .	Neurobiol Aging. 2010	PubMed	citation	PMID:18482781	pubmed	18482781	create date:2008/05/17 | first author:Coppedè F
Defects in IGF-1 receptor, insulin receptor and IRS-1/2 in Alzheimer's disease indicate possible resistance to IGF-1 and insulin signalling.	/pubmed/18479783	Moloney AM, Griffin RJ, Timmons S, O'Connor R, Ravid R, O'Neill C.	Neurobiol Aging. 2010 Feb;31(2):224-43. Epub .	Neurobiol Aging. 2010	PubMed	citation	PMID:18479783	pubmed	18479783	create date:2008/05/16 | first author:Moloney AM
Novel phage peptides attenuate beta amyloid-42 catalysed hydrogen peroxide production and associated neurotoxicity.	/pubmed/18472186	Taddei K, Laws SM, Verdile G, Munns S, D'Costa K, Harvey AR, Martins IJ, Hill F, Levy E, Shaw JE, Martins RN.	Neurobiol Aging. 2010 Feb;31(2):203-14. Epub .	Neurobiol Aging. 2010	PubMed	citation	PMID:18472186	pubmed	18472186	create date:2008/05/13 | first author:Taddei K
Age-related reduction in the differential pathways involved in internal and external movement generation.	/pubmed/18472185	Heuninckx S, Wenderoth N, Swinnen SP.	Neurobiol Aging. 2010 Feb;31(2):301-14. Epub .	Neurobiol Aging. 2010	PubMed	citation	PMID:18472185	pubmed	18472185	create date:2008/05/13 | first author:Heuninckx S
Hippocampal 'zipper' slice studies reveal a necessary role for calcineurin in the increased activity of L-type Ca(2+) channels with aging.	/pubmed/18471936	Norris CM, Blalock EM, Chen KC, Porter NM, Thibault O, Kraner SD, Landfield PW.	Neurobiol Aging. 2010 Feb;31(2):328-38. Epub .	Neurobiol Aging. 2010	PubMed	citation	PMID:18471936	pubmed	18471936	create date:2008/05/13 | first author:Norris CM
The effects of healthy aging on intracerebral blood vessels visualized by magnetic resonance angiography.	/pubmed/18471935	Bullitt E, Zeng D, Mortamet B, Ghosh A, Aylward SR, Lin W, Marks BL, Smith K.	Neurobiol Aging. 2010 Feb;31(2):290-300. Epub .	Neurobiol Aging. 2010	PubMed	citation	PMID:18471935	pubmed	18471935	create date:2008/05/13 | first author:Bullitt E
A novel anti-inflammatory role of NCAM-derived mimetic peptide, FGL.	/pubmed/18468731	Downer EJ, Cowley TR, Lyons A, Mills KH, Berezin V, Bock E, Lynch MA.	Neurobiol Aging. 2010 Jan;31(1):118-28. Epub 2008 May 12.	Neurobiol Aging. 2010	PubMed	citation	PMID:18468731	pubmed	18468731	create date:2008/05/13 | first author:Downer EJ
Preserved memory capacities in aged Lou/C/Jall rats.	/pubmed/18462838	Kollen M, Stéphan A, Faivre-Bauman A, Loudes C, Sinet PM, Alliot J, Billard JM, Epelbaum J, Dutar P, Jouvenceau A.	Neurobiol Aging. 2010 Jan;31(1):129-42. Epub 2008 May 6.	Neurobiol Aging. 2010	PubMed	citation	PMID:18462838	pubmed	18462838	create date:2008/05/09 | first author:Kollen M
Slowing of EEG correlates with CSF biomarkers and reduced cognitive speed in elderly with normal cognition over 4 years.	/pubmed/18462837	Stomrud E, Hansson O, Minthon L, Blennow K, Rosén I, Londos E.	Neurobiol Aging. 2010 Feb;31(2):215-23. Epub .	Neurobiol Aging. 2010	PubMed	citation	PMID:18462837	pubmed	18462837	create date:2008/05/09 | first author:Stomrud E
Peripheral T cells derived from Alzheimer's disease patients overexpress CXCR2 contributing to its transendothelial migration, which is microglial TNF-alpha-dependent.	/pubmed/18462836	Liu YJ, Guo DW, Tian L, Shang DS, Zhao WD, Li B, Fang WG, Zhu L, Chen YH.	Neurobiol Aging. 2010 Feb;31(2):175-88. Epub .	Neurobiol Aging. 2010	PubMed	citation	PMID:18462836	pubmed	18462836	create date:2008/05/09 | first author:Liu YJ
A stable proportion of Lewy body bearing neurons in the substantia nigra suggests a model in which the Lewy body causes neuronal death.	/pubmed/18457903	Greffard S, Verny M, Bonnet AM, Seilhean D, Hauw JJ, Duyckaerts C.	Neurobiol Aging. 2010 Jan;31(1):99-103. Epub 2008 May 23.	Neurobiol Aging. 2010	PubMed	citation	PMID:18457903	pubmed	18457903	create date:2008/05/07 | first author:Greffard S
Serum sphingomyelins and ceramides are early predictors of memory impairment.	/pubmed/18455839	Mielke MM, Bandaru VV, Haughey NJ, Rabins PV, Lyketsos CG, Carlson MC.	Neurobiol Aging. 2010 Jan;31(1):17-24. Epub 2008 May 5.	Neurobiol Aging. 2010	PubMed	citation	PMID:18455839	pubmed	18455839	create date:2008/05/06 | first author:Mielke MM
Focal posterior cingulate atrophy in incipient Alzheimer's disease.	/pubmed/18455838	Pengas G, Hodges JR, Watson P, Nestor PJ.	Neurobiol Aging. 2010 Jan;31(1):25-33. Epub 2008 May 2.	Neurobiol Aging. 2010	PubMed	citation	PMID:18455838	pubmed	18455838	create date:2008/05/06 | first author:Pengas G
Effects of aging on functional connectivity of the amygdala during negative evaluation: a network analysis of fMRI data.	/pubmed/18455837	St Jacques P, Dolcos F, Cabeza R.	Neurobiol Aging. 2010 Feb;31(2):315-27. Epub .	Neurobiol Aging. 2010	PubMed	citation	PMID:18455837	pubmed	18455837	create date:2008/05/06 | first author:St Jacques P
Title	URL	Description	Details	ShortDetails	Resource	Type	Identifiers	Db	EntrezUID	Properties
A study of remote spatial memory in aged rats.	/pubmed/18455836	Winocur G, Moscovitch M, Rosenbaum RS, Sekeres M.	Neurobiol Aging. 2010 Jan;31(1):143-50. Epub 2008 May 5.	Neurobiol Aging. 2010	PubMed	citation	PMID:18455836	pubmed	18455836	create date:2008/05/06 | first author:Winocur G
White matter pathology isolates the hippocampal formation in Alzheimer's disease.	/pubmed/18455835	Salat DH, Tuch DS, van der Kouwe AJ, Greve DN, Pappu V, Lee SY, Hevelone ND, Zaleta AK, Growdon JH, Corkin S, Fischl B, Rosas HD.	Neurobiol Aging. 2010 Feb;31(2):244-56. Epub .	Neurobiol Aging. 2010	PubMed	citation	PMID:18455835	pubmed	18455835	create date:2008/05/06 | first author:Salat DH
Early age-related changes in adult hippocampal neurogenesis in C57 mice.	/pubmed/18455269	Ben Abdallah NM, Slomianka L, Vyssotski AL, Lipp HP.	Neurobiol Aging. 2010 Jan;31(1):151-61. Epub 2008 May 1.	Neurobiol Aging. 2010	PubMed	citation	PMID:18455269	pubmed	18455269	create date:2008/05/06 | first author:Ben Abdallah NM
RANTES upregulation in the Alzheimer's disease brain: a possible neuroprotective role.	/pubmed/18440671	Tripathy D, Thirumangalakudi L, Grammas P.	Neurobiol Aging. 2010 Jan;31(1):8-16. Epub 2008 Apr 28.	Neurobiol Aging. 2010	PubMed	citation	PMID:18440671	pubmed	18440671	create date:2008/04/29 | first author:Tripathy D
BRI2 homodimerizes with the involvement of intermolecular disulfide bonds.	/pubmed/18440095	Tsachaki M, Ghiso J, Rostagno A, Efthimiopoulos S.	Neurobiol Aging. 2010 Jan;31(1):88-98. Epub 2008 Apr 28.	Neurobiol Aging. 2010	PubMed	citation	PMID:18440095	pubmed	18440095	create date:2008/04/29 | first author:Tsachaki M
Polymorphisms in the receptor for GDNF (RET) are not associated with Parkinson's disease in Southern Germany.	/pubmed/18436345	Lücking CB, Lichtner P, Kramer ER, Gieger C, Illig T, Dichgans M, Berg D, Gasser T.	Neurobiol Aging. 2010 Jan;31(1):167-8. Epub 2008 Apr 23.	Neurobiol Aging. 2010	PubMed	citation	PMID:18436345	pubmed	18436345	create date:2008/04/26 | first author:Lücking CB
Lack of association between Interleukin-18 gene promoter polymorphisms and onset of Alzheimer's disease.	/pubmed/18433937	Segat L, Milanese M, Arosio B, Vergani C, Crovella S.	Neurobiol Aging. 2010 Jan;31(1):162-4. Epub 2008 Apr 22.	Neurobiol Aging. 2010	PubMed	citation	PMID:18433937	pubmed	18433937	create date:2008/04/25 | first author:Segat L
Association study of the CFH Y402H polymorphism with Alzheimer's disease.	/pubmed/18433936	Le Fur I, Laumet G, Richard F, Fievet N, Berr C, Rouaud O, Delcourt C, Amouyel P, Lambert JC.	Neurobiol Aging. 2010 Jan;31(1):165-6. Epub 2008 Apr 22.	Neurobiol Aging. 2010	PubMed	citation	PMID:18433936	pubmed	18433936	create date:2008/04/25 | first author:Le Fur I
A GSTM3 polymorphism associated with an etiopathogenetic mechanism in Alzheimer disease.	/pubmed/18423940	Maes OC, Schipper HM, Chong G, Chertkow HM, Wang E.	Neurobiol Aging. 2010 Jan;31(1):34-45. Epub 2008 Apr 17.	Neurobiol Aging. 2010	PubMed	citation	PMID:18423940	pubmed	18423940	create date:2008/04/22 | first author:Maes OC
PITX3 polymorphism is associated with early onset Parkinson's disease.	/pubmed/18420308	Bergman O, Håkansson A, Westberg L, Nordenström K, Carmine Belin A, Sydow O, Olson L, Holmberg B, Eriksson E, Nissbrandt H.	Neurobiol Aging. 2010 Jan;31(1):114-7. Epub 2008 Apr 16.	Neurobiol Aging. 2010	PubMed	citation	PMID:18420308	pubmed	18420308	create date:2008/04/19 | first author:Bergman O
Thiamine deficiency induces oxidative stress and exacerbates the plaque pathology in Alzheimer's mouse model.	/pubmed/18406011	Karuppagounder SS, Xu H, Shi Q, Chen LH, Pedrini S, Pechman D, Baker H, Beal MF, Gandy SE, Gibson GE.	Neurobiol Aging. 2009 Oct;30(10):1587-600. Epub 2008 Apr 10.	Neurobiol Aging. 2009	PubMed	citation	PMID:18406011	pubmed	18406011	create date:2008/04/15 | first author:Karuppagounder SS
CSF biomarker levels in early and late onset Alzheimer's disease.	/pubmed/18403055	Bouwman FH, Schoonenboom NS, Verwey NA, van Elk EJ, Kok A, Blankenstein MA, Scheltens P, van der Flier WM.	Neurobiol Aging. 2009 Dec;30(12):1895-901. Epub 2008 Apr 9.	Neurobiol Aging. 2009	PubMed	citation	PMID:18403055	pubmed	18403055	create date:2008/04/12 | first author:Bouwman FH
PSEN1 polymorphisms alter the rate of cognitive decline in sporadic Alzheimer's disease patients.	/pubmed/18403054	Belbin O, Beaumont H, Warden D, Smith AD, Kalsheker N, Morgan K.	Neurobiol Aging. 2009 Dec;30(12):1992-9. Epub 2008 Apr 9.	Neurobiol Aging. 2009	PubMed	citation	PMID:18403054	pubmed	18403054	create date:2008/04/12 | first author:Belbin O
Proteasome inhibition increases tau accumulation independent of phosphorylation.	/pubmed/18403053	Liu YH, Wei W, Yin J, Liu GP, Wang Q, Cao FY, Wang JZ.	Neurobiol Aging. 2009 Dec;30(12):1949-61. Epub 2008 Apr 10.	Neurobiol Aging. 2009	PubMed	citation	PMID:18403053	pubmed	18403053	create date:2008/04/12 | first author:Liu YH
Co-localization of the amyloid precursor protein and Notch intracellular domains in nuclear transcription factories.	/pubmed/18403052	Konietzko U, Goodger ZV, Meyer M, Kohli BM, Bosset J, Lahiri DK, Nitsch RM.	Neurobiol Aging. 2010 Jan;31(1):58-73. Epub 2008 Apr 10.	Neurobiol Aging. 2010	PubMed	citation	PMID:18403052	pubmed	18403052	create date:2008/04/12 | first author:Konietzko U
Neurovascular coupling in Alzheimer patients: effect of acetylcholine-esterase inhibitors.	/pubmed/18395940	Rosengarten B, Paulsen S, Burr O, Kaps M.	Neurobiol Aging. 2009 Dec;30(12):1918-23. Epub 2008 Apr 18.	Neurobiol Aging. 2009	PubMed	citation	PMID:18395940	pubmed	18395940	create date:2008/04/09 | first author:Rosengarten B
Disturbance of automatic auditory change detection in dementia associated with Parkinson's disease: A mismatch negativity study.	/pubmed/18395939	Brønnick KS, Nordby H, Larsen JP, Aarsland D.	Neurobiol Aging. 2010 Jan;31(1):104-13. Epub 2008 Apr 18.	Neurobiol Aging. 2010	PubMed	citation	PMID:18395939	pubmed	18395939	create date:2008/04/09 | first author:Brønnick KS
Ultrastructures and strain comparison of under-glycosylated scrapie prion fibrils.	/pubmed/18394757	Sim VL, Caughey B.	Neurobiol Aging. 2009 Dec;30(12):2031-42. Epub 2008 Apr 3.	Neurobiol Aging. 2009	PubMed	citation	PMID:18394757	pubmed	18394757	create date:2008/04/09 | first author:Sim VL
IGF-1 signaling reduces neuro-inflammatory response and sensitivity of neurons to MPTP.	/pubmed/18394756	Nadjar A, Berton O, Guo S, Leneuve P, Dovero S, Diguet E, Tison F, Zhao B, Holzenberger M, Bezard E.	Neurobiol Aging. 2009 Dec;30(12):2021-30. Epub 2008 Apr 3.	Neurobiol Aging. 2009	PubMed	citation	PMID:18394756	pubmed	18394756	create date:2008/04/09 | first author:Nadjar A
Whole genome analysis in a consanguineous family with early onset Alzheimer's disease.	/pubmed/18387709	Clarimón J, Djaldetti R, Lleó A, Guerreiro RJ, Molinuevo JL, Paisán-Ruiz C, Gómez-Isla T, Blesa R, Singleton A, Hardy J.	Neurobiol Aging. 2009 Dec;30(12):1986-91. Epub 2008 Apr 2.	Neurobiol Aging. 2009	PubMed	citation	PMID:18387709	pubmed	18387709	create date:2008/04/05 | first author:Clarimón J
Vascular risk factors and dementia in the general population aged >85 years: prospective population-based study.	/pubmed/18378359	Rastas S, Pirttilä T, Mattila K, Verkkoniemi A, Juva K, Niinistö L, Länsimies E, Sulkava R.	Neurobiol Aging. 2010 Jan;31(1):1-7. Epub 2008 Apr 1.	Neurobiol Aging. 2010	PubMed	citation	PMID:18378359	pubmed	18378359	create date:2008/04/02 | first author:Rastas S
DNA base excision repair activities in mouse models of Alzheimer's disease.	/pubmed/18378358	Weissman L, de Souza-Pinto NC, Mattson MP, Bohr VA.	Neurobiol Aging. 2009 Dec;30(12):2080-1. Epub 2008 Apr 18.	Neurobiol Aging. 2009	PubMed	citation	PMID:18378358	pubmed	18378358	create date:2008/04/02 | first author:Weissman L
Inflammatory markers in AD and MCI patients with different biomarker profiles.	/pubmed/18378357	Schuitemaker A, Dik MG, Veerhuis R, Scheltens P, Schoonenboom NS, Hack CE, Blankenstein MA, Jonker C.	Neurobiol Aging. 2009 Nov;30(11):1885-9. Epub 2008 Apr 18.	Neurobiol Aging. 2009	PubMed	citation	PMID:18378357	pubmed	18378357	create date:2008/04/02 | first author:Schuitemaker A
Rck/p54 interacts with APP mRNA as part of a multi-protein complex and enhances APP mRNA and protein expression in neuronal cell lines.	/pubmed/18378046	Broytman O, Westmark PR, Gurel Z, Malter JS.	Neurobiol Aging. 2009 Dec;30(12):1962-74. Epub 2008 Apr 2.	Neurobiol Aging. 2009	PubMed	citation	PMID:18378046	pubmed	18378046	create date:2008/04/02 | first author:Broytman O
Altered expression and distribution of zinc transporters in APP/PS1 transgenic mouse brain.	/pubmed/18378045	Zhang LH, Wang X, Zheng ZH, Ren H, Stoltenberg M, Danscher G, Huang L, Rong M, Wang ZY.	Neurobiol Aging. 2010 Jan;31(1):74-87. Epub 2008 Apr 2.	Neurobiol Aging. 2010	PubMed	citation	PMID:18378045	pubmed	18378045	create date:2008/04/02 | first author:Zhang LH
Egr-1 and Hipk2 are required for the TrkA to p75(NTR) switch that occurs downstream of IGF1-R.	/pubmed/18378044	Li H, Costantini C, Scrable H, Weindruch R, Puglielli L.	Neurobiol Aging. 2009 Dec;30(12):2010-20. Epub 2008 Apr 2.	Neurobiol Aging. 2009	PubMed	citation	PMID:18378044	pubmed	18378044	create date:2008/04/02 | first author:Li H
Interferon-gamma-dependent cytotoxic activation of human astrocytes and astrocytoma cells.	/pubmed/18375019	Hashioka S, Klegeris A, Schwab C, McGeer PL.	Neurobiol Aging. 2009 Dec;30(12):1924-35. Epub 2008 Mar 28.	Neurobiol Aging. 2009	PubMed	citation	PMID:18375019	pubmed	18375019	create date:2008/04/01 | first author:Hashioka S
Abeta(1-42) stimulates adult SVZ neurogenesis through the p75 neurotrophin receptor.	/pubmed/18374455	Sotthibundhu A, Li QX, Thangnipon W, Coulson EJ.	Neurobiol Aging. 2009 Dec;30(12):1975-85. Epub 2008 Apr 18.	Neurobiol Aging. 2009	PubMed	citation	PMID:18374455	pubmed	18374455	create date:2008/04/01 | first author:Sotthibundhu A
The pathological interaction between diabetes and presymptomatic Alzheimer's disease.	/pubmed/18372080	Burdo JR, Chen Q, Calcutt NA, Schubert D.	Neurobiol Aging. 2009 Dec;30(12):1910-7. Epub 2008 Mar 26.	Neurobiol Aging. 2009	PubMed	citation	PMID:18372080	pubmed	18372080	create date:2008/03/29 | first author:Burdo JR
The neural basis of semantic memory: evidence from semantic dementia.	/pubmed/18367294	Davies RR, Halliday GM, Xuereb JH, Kril JJ, Hodges JR.	Neurobiol Aging. 2009 Dec;30(12):2043-52. Epub 2008 Mar 25.	Neurobiol Aging. 2009	PubMed	citation	PMID:18367294	pubmed	18367294	create date:2008/03/28 | first author:Davies RR
Action potential throughput in aged rat hippocampal neurons: regulation by selective forms of hyperpolarization.	/pubmed/18367293	Gant JC, Thibault O.	Neurobiol Aging. 2009 Dec;30(12):2053-64. Epub 2008 Mar 25.	Neurobiol Aging. 2009	PubMed	citation	PMID:18367293	pubmed	18367293	create date:2008/03/28 | first author:Gant JC
DNMBP is genetically associated with Alzheimer dementia in the Belgian population.	/pubmed/18359537	Bettens K, Brouwers N, Engelborghs S, De Pooter T, De Deyn PP, Sleegers K, Van Broeckhoven C.	Neurobiol Aging. 2009 Dec;30(12):2000-9. Epub 2008 Mar 24.	Neurobiol Aging. 2009	PubMed	citation	PMID:18359537	pubmed	18359537	create date:2008/03/25 | first author:Bettens K
Capillary cerebral amyloid angiopathy is associated with vessel occlusion and cerebral blood flow disturbances.	/pubmed/18359131	Thal DR, Capetillo-Zarate E, Larionov S, Staufenbiel M, Zurbruegg S, Beckmann N.	Neurobiol Aging. 2009 Dec;30(12):1936-48. Epub 2008 Mar 21.	Neurobiol Aging. 2009	PubMed	citation	PMID:18359131	pubmed	18359131	create date:2008/03/25 | first author:Thal DR
Association study of the HLA-A2 allele in Italian Alzheimer disease patients.	/pubmed/18359130	Guerini FR, Calabrese E, Agliardi C, Zanzottera M, Franceschi M, Grimaldi LM, Nemni R, Ferrante P.	Neurobiol Aging. 2009 Dec;30(12):2082-3. Epub 2008 Mar 21.	Neurobiol Aging. 2009	PubMed	citation	PMID:18359130	pubmed	18359130	create date:2008/03/25 | first author:Guerini FR
Serum leptin level and cognition in the elderly: Findings from the Health ABC Study.	/pubmed/18358569	Holden KF, Lindquist K, Tylavsky FA, Rosano C, Harris TB, Yaffe K; Health ABC study.	Neurobiol Aging. 2009 Sep;30(9):1483-9. Epub 2008 Mar 20.	Neurobiol Aging. 2009	PubMed	citation	PMID:18358569	pubmed	18358569	create date:2008/03/25 | first author:Holden KF
Blood-brain barrier P-glycoprotein function decreases in specific brain regions with aging: a possible role in progressive neurodegeneration.	/pubmed/18358568	Bartels AL, Kortekaas R, Bart J, Willemsen AT, de Klerk OL, de Vries JJ, van Oostrom JC, Leenders KL.	Neurobiol Aging. 2009 Nov;30(11):1818-24. Epub 2008 Mar 20.	Neurobiol Aging. 2009	PubMed	citation	PMID:18358568	pubmed	18358568	create date:2008/03/25 | first author:Bartels AL
Clinical severity of Alzheimer's disease is associated with PIB uptake in PET.	/pubmed/18346821	Grimmer T, Henriksen G, Wester HJ, Förstl H, Klunk WE, Mathis CA, Kurz A, Drzezga A.	Neurobiol Aging. 2009 Dec;30(12):1902-9. Epub 2008 Mar 17.	Neurobiol Aging. 2009	PubMed	citation	PMID:18346821	pubmed	18346821	create date:2008/03/19 | first author:Grimmer T
A meta-analysis of hippocampal atrophy rates in Alzheimer's disease.	/pubmed/18346820	Barnes J, Bartlett JW, van de Pol LA, Loy CT, Scahill RI, Frost C, Thompson P, Fox NC.	Neurobiol Aging. 2009 Nov;30(11):1711-23. Epub 2008 Mar 17. Review.	Neurobiol Aging. 2009	PubMed	citation	PMID:18346820	pubmed	18346820	create date:2008/03/19 | first author:Barnes J
Instability in the latency of P3a/P3b brain potentials and cognitive function in aging.	/pubmed/18339453	Fjell AM, Rosquist H, Walhovd KB.	Neurobiol Aging. 2009 Dec;30(12):2065-79. Epub 2008 Mar 12.	Neurobiol Aging. 2009	PubMed	citation	PMID:18339453	pubmed	18339453	create date:2008/03/15 | first author:Fjell AM
Abeta peptide conformation determines uptake and interleukin-1alpha expression by primary microglial cells.	/pubmed/18339452	Parvathy S, Rajadas J, Ryan H, Vaziri S, Anderson L, Murphy GM Jr.	Neurobiol Aging. 2009 Nov;30(11):1792-804. Epub 2008 Mar 12.	Neurobiol Aging. 2009	PubMed	citation	PMID:18339452	pubmed	18339452	create date:2008/03/15 | first author:Parvathy S
The diagnostic efficiency of biomarkers in sporadic Creutzfeldt-Jakob disease compared to Alzheimer's disease.	/pubmed/18339451	Bahl JM, Heegaard NH, Falkenhorst G, Laursen H, Høgenhaven H, Mølbak K, Jespersgaard C, Hougs L, Waldemar G, Johannsen P, Christiansen M.	Neurobiol Aging. 2009 Nov;30(11):1834-41. Epub 2008 Mar 12.	Neurobiol Aging. 2009	PubMed	citation	PMID:18339451	pubmed	18339451	create date:2008/03/15 | first author:Bahl JM
No association of DAPK1 and ABCA2 SNPs on chromosome 9 with Alzheimer's disease.	/pubmed/18336955	Minster RL, DeKosky ST, Kamboh MI.	Neurobiol Aging. 2009 Nov;30(11):1890-1. Epub 2008 Mar 11.	Neurobiol Aging. 2009	PubMed	citation	PMID:18336955	pubmed	18336955	create date:2008/03/14 | first author:Minster RL
Synaptic contact number and size in stratum radiatum CA1 of APP/PS1DeltaE9 transgenic mice.	/pubmed/18336954	West MJ, Bach G, Søderman A, Jensen JL.	Neurobiol Aging. 2009 Nov;30(11):1756-76. Epub 2008 Mar 11.	Neurobiol Aging. 2009	PubMed	citation	PMID:18336954	pubmed	18336954	create date:2008/03/14 | first author:West MJ
14-3-3 CSF levels in sporadic Creutzfeldt-Jakob disease differ across molecular subtypes.	/pubmed/18328602	Gmitterová K, Heinemann U, Bodemer M, Krasnianski A, Meissner B, Kretzschmar HA, Zerr I.	Neurobiol Aging. 2009 Nov;30(11):1842-50. Epub 2008 Mar 6.	Neurobiol Aging. 2009	PubMed	citation	PMID:18328602	pubmed	18328602	create date:2008/03/11 | first author:Gmitterová K
Cerebral perfusion and oxygenation differences in Alzheimer's disease risk.	/pubmed/18325636	Fleisher AS, Podraza KM, Bangen KJ, Taylor C, Sherzai A, Sidhar K, Liu TT, Dale AM, Buxton RB.	Neurobiol Aging. 2009 Nov;30(11):1737-48. Epub 2008 Mar 5.	Neurobiol Aging. 2009	PubMed	citation	PMID:18325636	pubmed	18325636	create date:2008/03/08 | first author:Fleisher AS
Microglial responses to dopamine in a cell culture model of Parkinson's disease.	/pubmed/18325635	Mastroeni D, Grover A, Leonard B, Joyce JN, Coleman PD, Kozik B, Bellinger DL, Rogers J.	Neurobiol Aging. 2009 Nov;30(11):1805-17. Epub 2008 Mar 5.	Neurobiol Aging. 2009	PubMed	citation	PMID:18325635	pubmed	18325635	create date:2008/03/08 | first author:Mastroeni D
Midlife C-reactive protein and risk of cognitive decline: a 31-year follow-up.	/pubmed/18316138	Laurin D, David Curb J, Masaki KH, White LR, Launer LJ.	Neurobiol Aging. 2009 Nov;30(11):1724-7. Epub 2008 Mar 7.	Neurobiol Aging. 2009	PubMed	citation	PMID:18316138	pubmed	18316138	create date:2008/03/05 | first author:Laurin D
Novel PSEN1 and PGRN mutations in early-onset familial frontotemporal dementia.	/pubmed/18314228	Bernardi L, Tomaino C, Anfossi M, Gallo M, Geracitano S, Costanzo A, Colao R, Puccio G, Frangipane F, Curcio SA, Mirabelli M, Smirne N, Iapaolo D, Maletta RG, Bruni AC.	Neurobiol Aging. 2009 Nov;30(11):1825-33. Epub 2008 Mar 7.	Neurobiol Aging. 2009	PubMed	citation	PMID:18314228	pubmed	18314228	create date:2008/03/04 | first author:Bernardi L
Changes in iron-regulatory proteins in the aged rodent neural retina.	/pubmed/18308429	Chen H, Liu B, Lukas TJ, Suyeoka G, Wu G, Neufeld AH.	Neurobiol Aging. 2009 Nov;30(11):1865-76. Epub 2008 Mar 4.	Neurobiol Aging. 2009	PubMed	citation	PMID:18308429	pubmed	18308429	create date:2008/03/01 | first author:Chen H
Mitochondrial haplogroup H and Alzheimer's disease--is there a connection?	/pubmed/18308428	Maruszak A, Canter JA, Styczyńska M, Zekanowski C, Barcikowska M.	Neurobiol Aging. 2009 Nov;30(11):1749-55. Epub 2008 Mar 4.	Neurobiol Aging. 2009	PubMed	citation	PMID:18308428	pubmed	18308428	create date:2008/03/01 | first author:Maruszak A
Title	URL	Description	Details	ShortDetails	Resource	Type	Identifiers	Db	EntrezUID	Properties
Amyloid precursor protein increases cortical neuron size in transgenic mice.	/pubmed/18304698	Oh ES, Savonenko AV, King JF, Fangmark Tucker SM, Rudow GL, Xu G, Borchelt DR, Troncoso JC.	Neurobiol Aging. 2009 Aug;30(8):1238-44. Epub 2008 Mar 4.	Neurobiol Aging. 2009	PubMed	citation	PMID:18304698	pubmed	18304698	create date:2008/02/29 | first author:Oh ES
Modification upon aging of the density of presynaptic modulation systems in the hippocampus.	/pubmed/18304697	Canas PM, Duarte JM, Rodrigues RJ, Köfalvi A, Cunha RA.	Neurobiol Aging. 2009 Nov;30(11):1877-84. Epub 2008 Mar 4.	Neurobiol Aging. 2009	PubMed	citation	PMID:18304697	pubmed	18304697	create date:2008/02/29 | first author:Canas PM
Mitochondrial dysfunction: an early event in Alzheimer pathology accumulates with age in AD transgenic mice.	/pubmed/18295378	Hauptmann S, Scherping I, Dröse S, Brandt U, Schulz KL, Jendrach M, Leuner K, Eckert A, Müller WE.	Neurobiol Aging. 2009 Oct;30(10):1574-86. Epub 2008 Mar 4.	Neurobiol Aging. 2009	PubMed	citation	PMID:18295378	pubmed	18295378	create date:2008/02/26 | first author:Hauptmann S
18-Month study of intravenous immunoglobulin for treatment of mild Alzheimer disease.	/pubmed/18294736	Relkin NR, Szabo P, Adamiak B, Burgut T, Monthe C, Lent RW, Younkin S, Younkin L, Schiff R, Weksler ME.	Neurobiol Aging. 2009 Nov;30(11):1728-36. Epub 2008 Feb 21.	Neurobiol Aging. 2009	PubMed	citation	PMID:18294736	pubmed	18294736	create date:2008/02/26 | first author:Relkin NR
Specific N-terminal mutations in the human androgen receptor induce cytotoxicity.	/pubmed/18289734	Funderburk SF, Shatkina L, Mink S, Weis Q, Weg-Remers S, Cato AC.	Neurobiol Aging. 2009 Nov;30(11):1851-64. Epub 2008 Mar 5.	Neurobiol Aging. 2009	PubMed	citation	PMID:18289734	pubmed	18289734	create date:2008/02/22 | first author:Funderburk SF
Linking vascular disorders and Alzheimer's disease: potential involvement of BACE1.	/pubmed/18289733	Cole SL, Vassar R.	Neurobiol Aging. 2009 Oct;30(10):1535-44. Epub 2008 Mar 4. Review.	Neurobiol Aging. 2009	PubMed	citation	PMID:18289733	pubmed	18289733	create date:2008/02/22 | first author:Cole SL
Further delineation of the association signal on chromosome 5 from the first whole genome association study in Parkinson's disease.	/pubmed/18280617	Sharma M, Lichtner P, Kruger R, Berg D, Schulte C, Illig T, Riess O, Gasser T.	Neurobiol Aging. 2009 Oct;30(10):1706-9. Epub 2008 Feb 15.	Neurobiol Aging. 2009	PubMed	citation	PMID:18280617	pubmed	18280617	create date:2008/02/19 | first author:Sharma M
A locus on distal chromosome 10 (ahl4) affecting age-related hearing loss in A/J mice.	/pubmed/18280008	Zheng QY, Ding D, Yu H, Salvi RJ, Johnson KR.	Neurobiol Aging. 2009 Oct;30(10):1693-705. Epub 2008 Feb 14.	Neurobiol Aging. 2009	PubMed	citation	PMID:18280008	pubmed	18280008	create date:2008/02/19 | first author:Zheng QY
Age-related differences in regional brain volumes: a comparison of optimized voxel-based morphometry to manual volumetry.	/pubmed/18276037	Kennedy KM, Erickson KI, Rodrigue KM, Voss MW, Colcombe SJ, Kramer AF, Acker JD, Raz N.	Neurobiol Aging. 2009 Oct;30(10):1657-76. Epub 2008 Feb 13.	Neurobiol Aging. 2009	PubMed	citation	PMID:18276037	pubmed	18276037	create date:2008/02/16 | first author:Kennedy KM
The effect of age and the H1c MAPT haplotype on MAPT expression in human brain.	/pubmed/18276036	Hayesmoore JB, Bray NJ, Cross WC, Owen MJ, O'Donovan MC, Morris HR.	Neurobiol Aging. 2009 Oct;30(10):1652-6. Epub 2008 Feb 13.	Neurobiol Aging. 2009	PubMed	citation	PMID:18276036	pubmed	18276036	create date:2008/02/16 | first author:Hayesmoore JB
Inhibition of LTP by beta-amyloid is prevented by activation of beta2 adrenoceptors and stimulation of the cAMP/PKA signalling pathway.	/pubmed/18272254	Wang QW, Rowan MJ, Anwyl R.	Neurobiol Aging. 2009 Oct;30(10):1608-13. Epub 2008 Feb 12.	Neurobiol Aging. 2009	PubMed	citation	PMID:18272254	pubmed	18272254	create date:2008/02/15 | first author:Wang QW
Patterns of cortical thinning in Alzheimer's disease and frontotemporal dementia.	/pubmed/18261828	Richards BA, Chertkow H, Singh V, Robillard A, Massoud F, Evans AC, Kabani NJ.	Neurobiol Aging. 2009 Oct;30(10):1626-36. Epub 2008 Feb 7.	Neurobiol Aging. 2009	PubMed	citation	PMID:18261828	pubmed	18261828	create date:2008/02/12 | first author:Richards BA
Elimination of GD3 synthase improves memory and reduces amyloid-beta plaque load in transgenic mice.	/pubmed/18258340	Bernardo A, Harrison FE, McCord M, Zhao J, Bruchey A, Davies SS, Jackson Roberts L 2nd, Mathews PM, Matsuoka Y, Ariga T, Yu RK, Thompson R, McDonald MP.	Neurobiol Aging. 2009 Nov;30(11):1777-91. Epub 2008 Feb 6.	Neurobiol Aging. 2009	PubMed	citation	PMID:18258340	pubmed	18258340	create date:2008/02/09 | first author:Bernardo A
Prefrontal cortex atrophy predicts dementia over a six-year period.	/pubmed/18258339	Burgmans S, van Boxtel MP, Smeets F, Vuurman EF, Gronenschild EH, Verhey FR, Uylings HB, Jolles J.	Neurobiol Aging. 2009 Sep;30(9):1413-9. Epub 2008 Feb 6.	Neurobiol Aging. 2009	PubMed	citation	PMID:18258339	pubmed	18258339	create date:2008/02/09 | first author:Burgmans S
Association of RFC1 A80G and MTHFR C677T polymorphisms with Alzheimer's disease.	/pubmed/18258338	Bi XH, Zhao HL, Zhang ZX, Zhang JW.	Neurobiol Aging. 2009 Oct;30(10):1601-7. Epub 2008 Feb 6.	Neurobiol Aging. 2009	PubMed	citation	PMID:18258338	pubmed	18258338	create date:2008/02/09 | first author:Bi XH
[truncated: 1,598 more rows]
