# Supplementary material for: Rising Publication Delays Inflate Journal Impact Factors
Source: PLoS One. 2012 Dec 31;7(12):e53374. doi: 10.1371/journal.pone.0053374 (PMC3534064; doi:10.1371/journal.pone.0053374)
Supplement: Data S1 — Datasets used for the analysis. (ZIP) [file pone.0053374.s005.zip › Neurobiology of Disease.csv]

Title	URL	Description	Details	ShortDetails	Resource	Type	Identifiers	Db	EntrezUID	Properties
Isoflurane anesthesia precipitates tauopathy and upper airways dysfunction in pre-symptomatic Tau.P301L mice: Possible implication for neurodegenerative diseases.	/pubmed/22316605	Menuet C, Borghgraef P, Voituron N, Gestreau C, Gielis L, Devijver H, Dutschmann M, Van Leuven F, Hilaire G.	Neurobiol Dis. 2012 Jan 31. [Epub ahead of print]	Neurobiol Dis. 2012	PubMed	citation	PMID:22316605	pubmed	22316605	create date:2012/02/10 | first author:Menuet C
Changes in the expression of extracellular regulated kinase (ERK 1/2) in the R6/2 mouse model of Huntington's disease after phosphodiesterase IV inhibition.	/pubmed/22311347	Fusco FR, Anzilotti S, Giampà C, Dato C, Leuti A, D'Amato LC, Perrone L, Bernardi G, Melone MA.	Neurobiol Dis. 2012 Jan 28. [Epub ahead of print]	Neurobiol Dis. 2012	PubMed	citation	PMID:22311347	pubmed	22311347	create date:2012/02/09 | first author:Fusco FR
Fibroblast growth factors preserve blood-brain barrier integrity through RhoA inhibition after intracerebral hemorrhage in mice.	/pubmed/22300708	Huang B, Krafft PR, Ma Q, Rolland WB, Caner B, Lekic T, Manaenko A, Le M, Tang J, Zhang JH.	Neurobiol Dis. 2012 Jan 24. [Epub ahead of print]	Neurobiol Dis. 2012	PubMed	citation	PMID:22300708	pubmed	22300708	create date:2012/02/04 | first author:Huang B
Imatinib mesylate prevents cerebral vasospasm after subarachnoid hemorrhage via inhibiting tenascin-C expression in rats.	/pubmed/22300707	Shiba M, Suzuki H, Fujimoto M, Shimojo N, Imanaka-Yoshida K, Yoshida T, Kanamaru K, Matsushima S, Taki W.	Neurobiol Dis. 2012 Jan 24. [Epub ahead of print]	Neurobiol Dis. 2012	PubMed	citation	PMID:22300707	pubmed	22300707	create date:2012/02/04 | first author:Shiba M
Preconditioning with Ginkgo biloba (EGb 761®) provides neuroprotection through HO1 and CRMP2.	/pubmed/22297164	Nada SE, Shah ZA.	Neurobiol Dis. 2012 Jan 24. [Epub ahead of print]	Neurobiol Dis. 2012	PubMed	citation	PMID:22297164	pubmed	22297164	create date:2012/02/03 | first author:Nada SE
Cell signaling and mitochondrial dynamics: Implications for neuronal function and neurodegenerative disease.	/pubmed/22297163	Wilson TJ, Slupe AM, Strack S.	Neurobiol Dis. 2012 Jan 24. [Epub ahead of print]	Neurobiol Dis. 2012	PubMed	citation	PMID:22297163	pubmed	22297163	create date:2012/02/03 | first author:Wilson TJ
DYRK1A: A master regulatory protein controlling brain growth.	/pubmed/22293606	Guedj F, Pereira PL, Najas S, Barallobre MJ, Chabert C, Souchet B, Sebrie C, Verney C, Herault Y, Arbones M, Delabar JM.	Neurobiol Dis. 2012 Jan 26. [Epub ahead of print]	Neurobiol Dis. 2012	PubMed	citation	PMID:22293606	pubmed	22293606	create date:2012/02/02 | first author:Guedj F
Neuroprotection by urokinase plasminogen activator in the hippocampus.	/pubmed/22293605	Cho E, Lee KJ, Seo JW, Byun CJ, Chung SJ, Suh DC, Carmeliet P, Koh JY, Kim JS, Lee JY.	Neurobiol Dis. 2012 Jan 24. [Epub ahead of print]	Neurobiol Dis. 2012	PubMed	citation	PMID:22293605	pubmed	22293605	create date:2012/02/02 | first author:Cho E
The mismatch repair system protects against intergenerational GAA repeat instability in a Friedreich ataxia mouse model.	/pubmed/22289650	Ezzatizadeh V, Pinto RM, Sandi C, Sandi M, Al-Mahdawi S, Te Riele H, Pook MA.	Neurobiol Dis. 2012 Jan 20. [Epub ahead of print]	Neurobiol Dis. 2012	PubMed	citation	PMID:22289650	pubmed	22289650	create date:2012/02/01 | first author:Ezzatizadeh V
MicroRNAs in Alzheimer's disease.	/pubmed/22285895	Delay C, Mandemakers W, Hébert SS.	Neurobiol Dis. 2012 Jan 17. [Epub ahead of print]	Neurobiol Dis. 2012	PubMed	citation	PMID:22285895	pubmed	22285895	create date:2012/01/31 | first author:Delay C
Role of mTOR in neuroprotection and axon regeneration after inflammatory stimulation.	/pubmed/22273489	Leibinger M, Andreadaki A, Fischer D.	Neurobiol Dis. 2012 Jan 20. [Epub ahead of print]	Neurobiol Dis. 2012	PubMed	citation	PMID:22273489	pubmed	22273489	create date:2012/01/26 | first author:Leibinger M
Iron dysregulation in movement disorders.	/pubmed/22266337	Dusek P, Jankovic J, Le W.	Neurobiol Dis. 2012 Jan 12. [Epub ahead of print]	Neurobiol Dis. 2012	PubMed	citation	PMID:22266337	pubmed	22266337	create date:2012/01/24 | first author:Dusek P
Glycyrrhizic acid affords robust neuroprotection in the postischemic brain via anti-inflammatory effect by inhibiting HMGB1 phosphorylation and secretion.	/pubmed/22266336	Kim SW, Jin Y, Shin JH, Kim ID, Lee HK, Park S, Han PL, Lee JK.	Neurobiol Dis. 2012 Jan 13. [Epub ahead of print]	Neurobiol Dis. 2012	PubMed	citation	PMID:22266336	pubmed	22266336	create date:2012/01/24 | first author:Kim SW
A neuroprotective role of the human uncoupling protein 2 (hUCP2) in a Drosophila Parkinson's Disease model.	/pubmed/22266335	Islam R, Yang L, Sah M, Kannan K, Anamani D, Vijayan C, Kwok J, Cantino ME, Beal MF, Fridell YW.	Neurobiol Dis. 2012 Jan 13. [Epub ahead of print]	Neurobiol Dis. 2012	PubMed	citation	PMID:22266335	pubmed	22266335	create date:2012/01/24 | first author:Islam R
Amyloid precursor proteins are protective in Drosophila models of progressive neurodegeneration.	/pubmed/22266106	Wentzell JS, Bolkan BJ, Carmine-Simmen K, Swanson TL, Musashe DT, Kretzschmar D.	Neurobiol Dis. 2012 Jan 10. [Epub ahead of print]	Neurobiol Dis. 2012	PubMed	citation	PMID:22266106	pubmed	22266106	create date:2012/01/24 | first author:Wentzell JS
Brain monoamine systems in multiple system atrophy: A positron emission tomography study.	/pubmed/22266105	Lewis SJ, Pavese N, Rivero-Bosch M, Eggert K, Oertel W, Mathias CJ, Brooks DJ, Gerhard A.	Neurobiol Dis. 2012 Jan 12. [Epub ahead of print]	Neurobiol Dis. 2012	PubMed	citation	PMID:22266105	pubmed	22266105	create date:2012/01/24 | first author:Lewis SJ
Role of mitochondrial homeostasis and dynamics in Alzheimer's disease.	/pubmed/22266017	Selfridge JE, E L, Lu J, Swerdlow RH.	Neurobiol Dis. 2012 Jan 10. [Epub ahead of print]	Neurobiol Dis. 2012	PubMed	citation	PMID:22266017	pubmed	22266017	create date:2012/01/24 | first author:Selfridge JE
Niaspan increases axonal remodeling after stroke in type 1 diabetes rats.	/pubmed/22266016	Yan T, Chopp M, Ye X, Liu Z, Zacharek A, Cui Y, Roberts C, Buller B, Chen J.	Neurobiol Dis. 2012 Jan 11. [Epub ahead of print]	Neurobiol Dis. 2012	PubMed	citation	PMID:22266016	pubmed	22266016	create date:2012/01/24 | first author:Yan T
Nuclear speckles are involved in nuclear aggregation of PABPN1 and in the pathophysiology of oculopharyngeal muscular dystrophy.	/pubmed/22249111	Bengoechea R, Tapia O, Casafont I, Berciano J, Lafarga M, Berciano MT.	Neurobiol Dis. 2012 Jan 10. [Epub ahead of print]	Neurobiol Dis. 2012	PubMed	citation	PMID:22249111	pubmed	22249111	create date:2012/01/18 | first author:Bengoechea R
Delayed calcium dysregulation in neurons requires both the NMDA receptor and the reverse Na(+)/Ca(2+) exchanger.	/pubmed/22249110	Brittain MK, Brustovetsky T, Sheets PL, Brittain JM, Khanna R, Cummins TR, Brustovetsky N.	Neurobiol Dis. 2012 Jan 10. [Epub ahead of print]	Neurobiol Dis. 2012	PubMed	citation	PMID:22249110	pubmed	22249110	create date:2012/01/18 | first author:Brittain MK
MeCP2+/- mouse model of RTT reproduces auditory phenotypes associated with Rett syndrome and replicate select EEG endophenotypes of autism spectrum disorder.	/pubmed/22249109	Liao W, Gandal MJ, Ehrlichman RS, Siegel SJ, Carlson GC.	Neurobiol Dis. 2012 Jan 9. [Epub ahead of print]	Neurobiol Dis. 2012	PubMed	citation	PMID:22249109	pubmed	22249109	create date:2012/01/18 | first author:Liao W
Long-term oral lithium treatment attenuates motor disturbance in tauopathy model mice: Implications of autophagy promotion.	/pubmed/22249108	Shimada K, Motoi Y, Ishiguro K, Kambe T, Matsumoto SE, Itaya M, Kunichika M, Mori H, Shinohara A, Chiba M, Mizuno Y, Ueno T, Hattori N.	Neurobiol Dis. 2012 Jan 10. [Epub ahead of print]	Neurobiol Dis. 2012	PubMed	citation	PMID:22249108	pubmed	22249108	create date:2012/01/18 | first author:Shimada K
NMDA antagonists recreate signal-to-noise ratio and timing perturbations present in schizophrenia.	/pubmed/22245663	Saunders JA, Gandal MJ, Siegel SJ.	Neurobiol Dis. 2012 Jan 9. [Epub ahead of print]	Neurobiol Dis. 2012	PubMed	citation	PMID:22245663	pubmed	22245663	create date:2012/01/17 | first author:Saunders JA
Antiparkinsonian action of a selective group III mGlu receptor agonist is associated with reversal of subthalamonigral overactivity.	/pubmed/22245662	Lopez S, Jouve L, Turle-Lorenzo N, Kerkerian-Legoff L, Salin P, Amalric M.	Neurobiol Dis. 2012 Jan 8. [Epub ahead of print]	Neurobiol Dis. 2012	PubMed	citation	PMID:22245662	pubmed	22245662	create date:2012/01/17 | first author:Lopez S
Intraspinal transplantation of neurogenin-expressing stem cells generates spinal cord neural progenitors.	/pubmed/22245661	Lunn JS, Pacut C, Stern E, Sakowski SA, Velkey JM, O'Shea S, Feldman EL.	Neurobiol Dis. 2012 Jan 8. [Epub ahead of print]	Neurobiol Dis. 2012	PubMed	citation	PMID:22245661	pubmed	22245661	create date:2012/01/17 | first author:Lunn JS
Sitagliptin increases tau phosphorylation in the hippocampus of rats with type 2 diabetes and in primary neuron cultures.	/pubmed/22245388	Kim DH, Huh JW, Jang M, Suh JH, Kim TW, Park JS, Yoon SY.	Neurobiol Dis. 2012 Jan 8. [Epub ahead of print]	Neurobiol Dis. 2012	PubMed	citation	PMID:22245388	pubmed	22245388	create date:2012/01/17 | first author:Kim DH
Downregulation of cholesterol biosynthesis genes in the forebrain of ERCC1-deficient mice.	/pubmed/22245387	Smith SC, Robinson AR, Niedernhofer LJ, Hetman M.	Neurobiol Dis. 2012 Mar;45(3):1136-44. Epub 2011 Dec 29.	Neurobiol Dis. 2012	PubMed	citation	PMID:22245387	pubmed	22245387	create date:2012/01/17 | first author:Smith SC
Psychosis, apathy, depression and anxiety in Parkinson's disease.	/pubmed/22245219	Gallagher DA, Schrag A.	Neurobiol Dis. 2012 Jan 3. [Epub ahead of print]	Neurobiol Dis. 2012	PubMed	citation	PMID:22245219	pubmed	22245219	create date:2012/01/17 | first author:Gallagher DA
MicroRNAs in Parkinson's disease.	/pubmed/22245218	Mouradian MM.	Neurobiol Dis. 2012 Jan 5. [Epub ahead of print]	Neurobiol Dis. 2012	PubMed	citation	PMID:22245218	pubmed	22245218	create date:2012/01/17 | first author:Mouradian MM
Animal models of the non-motor features of Parkinson's disease.	/pubmed/22236386	McDowell K, Chesselet MF.	Neurobiol Dis. 2012 Jan 3. [Epub ahead of print]	Neurobiol Dis. 2012	PubMed	citation	PMID:22236386	pubmed	22236386	create date:2012/01/13 | first author:McDowell K
Lithium reverses increased rates of cerebral protein synthesis in a mouse model of fragile X syndrome.	/pubmed/22227453	Liu ZH, Huang T, Smith CB.	Neurobiol Dis. 2012 Mar;45(3):1145-52. Epub 2011 Dec 29.	Neurobiol Dis. 2012	PubMed	citation	PMID:22227453	pubmed	22227453	create date:2012/01/10 | first author:Liu ZH
The beneficial effects of regular exercise on cognition in REM sleep deprivation: Behavioral, electrophysiological and molecular evidence.	/pubmed/22227452	Zagaar M, Alhaider I, Dao A, Levine A, Alkarawi A, Alzubaidy M, Alkadhi K.	Neurobiol Dis. 2012 Mar;45(3):1153-62. Epub 2011 Dec 30.	Neurobiol Dis. 2012	PubMed	citation	PMID:22227452	pubmed	22227452	create date:2012/01/10 | first author:Zagaar M
Use of viral vectors to create animal models for Parkinson's disease.	/pubmed/22227451	Löw K, Aebischer P.	Neurobiol Dis. 2011 Dec 29. [Epub ahead of print]	Neurobiol Dis. 2011	PubMed	citation	PMID:22227451	pubmed	22227451	create date:2012/01/10 | first author:Löw K
Amelioration of social isolation-triggered onset of early Alzheimer's disease-related cognitive deficit by N-acetylcysteine in a transgenic mouse model.	/pubmed/22227002	Hsiao YH, Kuo JR, Chen SH, Gean PW.	Neurobiol Dis. 2012 Mar;45(3):1111-20. Epub 2011 Dec 27.	Neurobiol Dis. 2012	PubMed	citation	PMID:22227002	pubmed	22227002	create date:2012/01/10 | first author:Hsiao YH
Loss of circadian clock accelerates aging in neurodegeneration-prone mutants.	/pubmed/22227001	Krishnan N, Rakshit K, Chow ES, Wentzell JS, Kretzschmar D, Giebultowicz JM.	Neurobiol Dis. 2012 Mar;45(3):1129-35. Epub 2011 Dec 27.	Neurobiol Dis. 2012	PubMed	citation	PMID:22227001	pubmed	22227001	create date:2012/01/10 | first author:Krishnan N
Induced pluripotent stem cell lines from Huntington's disease mice undergo neuronal differentiation while showing alterations in the lysosomal pathway.	/pubmed/22227000	Castiglioni V, Onorati M, Rochon C, Cattaneo E.	Neurobiol Dis. 2011 Dec 28. [Epub ahead of print]	Neurobiol Dis. 2011	PubMed	citation	PMID:22227000	pubmed	22227000	create date:2012/01/10 | first author:Castiglioni V
Profound downregulation of the RNA editing enzyme ADAR2 in ALS spinal motor neurons.	/pubmed/22226999	Hideyama T, Yamashita T, Aizawa H, Tsuji S, Kakita A, Takahashi H, Kwak S.	Neurobiol Dis. 2012 Mar;45(3):1121-8. Epub 2011 Dec 28.	Neurobiol Dis. 2012	PubMed	citation	PMID:22226999	pubmed	22226999	create date:2012/01/10 | first author:Hideyama T
MicroRNAs and depression.	/pubmed/22226785	Mouillet-Richard S, Baudry A, Launay JM, Kellermann O.	Neurobiol Dis. 2011 Dec 28. [Epub ahead of print]	Neurobiol Dis. 2011	PubMed	citation	PMID:22226785	pubmed	22226785	create date:2012/01/10 | first author:Mouillet-Richard S
Gene therapy for Huntington's disease.	/pubmed/22222669	Ramaswamy S, Kordower JH.	Neurobiol Dis. 2011 Dec 24. [Epub ahead of print]	Neurobiol Dis. 2011	PubMed	citation	PMID:22222669	pubmed	22222669	create date:2012/01/10 | first author:Ramaswamy S
Increased neuronal glutathione and neuroprotection in GTRAP3-18-deficient mice.	/pubmed/22210510	Aoyama K, Wang F, Matsumura N, Kiyonari H, Shioi G, Tanaka K, Kinoshita C, Kikuchi-Utsumi K, Watabe M, Nakaki T.	Neurobiol Dis. 2012 Mar;45(3):973-82. Epub 2011 Dec 14.	Neurobiol Dis. 2012	PubMed	citation	PMID:22210510	pubmed	22210510	create date:2012/01/03 | first author:Aoyama K
NO-dependent protective effect of VEGF against excitotoxicity on layer VI of the developing cerebral cortex.	/pubmed/22209711	El Ghazi F, Desfeux A, Brasse-Lagnel C, Roux C, Lesueur C, Mazur D, Remy-Jouet I, Richard V, Jégou S, Laudenbach V, Marret S, Bekri S, Prevot V, Gonzalez BJ.	Neurobiol Dis. 2012 Mar;45(3):871-86. Epub 2011 Dec 13.	Neurobiol Dis. 2012	PubMed	citation	PMID:22209711	pubmed	22209711	create date:2012/01/03 | first author:El Ghazi F
MicroRNA dysregulation in schizophrenia.	/pubmed/22207190	Beveridge NJ, Cairns MJ.	Neurobiol Dis. 2011 Dec 21. [Epub ahead of print]	Neurobiol Dis. 2011	PubMed	citation	PMID:22207190	pubmed	22207190	create date:2011/12/31 | first author:Beveridge NJ
Unbalance of CB1 receptors expressed in GABAergic and glutamatergic neurons in a transgenic mouse model of Huntington's disease.	/pubmed/22207189	Chiodi V, Uchigashima M, Beggiato S, Ferrante A, Armida M, Martire A, Potenza RL, Ferraro L, Tanganelli S, Watanabe M, Domenici MR, Popoli P.	Neurobiol Dis. 2012 Mar;45(3):983-91. Epub 2011 Dec 23.	Neurobiol Dis. 2012	PubMed	citation	PMID:22207189	pubmed	22207189	create date:2011/12/31 | first author:Chiodi V
Long non-coding RNAs in Huntington's disease neurodegeneration.	/pubmed/22202438	Johnson R.	Neurobiol Dis. 2011 Dec 14. [Epub ahead of print]	Neurobiol Dis. 2011	PubMed	citation	PMID:22202438	pubmed	22202438	create date:2011/12/29 | first author:Johnson R
Mitochondrial oxidative stress and epilepsy in SOD2 deficient mice: Attenuation by a lipophilic metalloporphyrin.	/pubmed/22200564	Liang LP, Waldbaum S, Rowley S, Huang TT, Day BJ, Patel M.	Neurobiol Dis. 2012 Mar;45(3):1068-76. Epub 2011 Dec 16.	Neurobiol Dis. 2012	PubMed	citation	PMID:22200564	pubmed	22200564	create date:2011/12/28 | first author:Liang LP
Intracerebroventricularly delivered VEGF promotes contralesional corticorubral plasticity after focal cerebral ischemia via mechanisms involving anti-inflammatory actions.	/pubmed/22198574	Herz J, Reitmeir R, Hagen SI, Reinboth BS, Guo Z, Zechariah A, Elali A, Doeppner TR, Bacigaluppi M, Pluchino S, Kilic U, Kilic E, Hermann DM.	Neurobiol Dis. 2012 Mar;45(3):1077-85. Epub 2011 Dec 17.	Neurobiol Dis. 2012	PubMed	citation	PMID:22198574	pubmed	22198574	create date:2011/12/27 | first author:Herz J
Metabotropic glutamate receptor-dependent long-term depression is impaired due to elevated ERK signaling in the ΔRG mouse model of tuberous sclerosis complex.	/pubmed/22198573	Chévere-Torres I, Kaphzan H, Bhattacharya A, Kang A, Maki JM, Gambello MJ, Arbiser JL, Santini E, Klann E.	Neurobiol Dis. 2012 Mar;45(3):1101-10. Epub 2011 Dec 16.	Neurobiol Dis. 2012	PubMed	citation	PMID:22198573	pubmed	22198573	create date:2011/12/27 | first author:Chévere-Torres I
Mutation of Gtf2ird1 from the Williams-Beuren syndrome critical region results in facial dysplasia, motor dysfunction, and altered vocalisations.	/pubmed/22198572	Howard ML, Palmer SJ, Taylor KM, Arthurson GJ, Spitzer MW, Du X, Pang TY, Renoir T, Hardeman EC, Hannan AJ.	Neurobiol Dis. 2012 Mar;45(3):913-22. Epub 2011 Dec 11.	Neurobiol Dis. 2012	PubMed	citation	PMID:22198572	pubmed	22198572	create date:2011/12/27 | first author:Howard ML
Characterization of a murine model of SMA.	/pubmed/22198571	Donnelly EM, Quach ET, Hillery TM, Heeke BL, Snyder BR, Handy CR, O'Connor DM, Boulis NM, Federici T.	Neurobiol Dis. 2012 Mar;45(3):992-8. Epub 2011 Dec 14.	Neurobiol Dis. 2012	PubMed	citation	PMID:22198571	pubmed	22198571	create date:2011/12/27 | first author:Donnelly EM
Early glial activation, synaptic changes and axonal pathology in the thalamocortical system of Niemann-Pick type C1 mice.	/pubmed/22198570	Pressey SN, Smith DA, Wong AM, Platt FM, Cooper JD.	Neurobiol Dis. 2012 Mar;45(3):1086-100. Epub 2011 Dec 16.	Neurobiol Dis. 2012	PubMed	citation	PMID:22198570	pubmed	22198570	create date:2011/12/27 | first author:Pressey SN
Title	URL	Description	Details	ShortDetails	Resource	Type	Identifiers	Db	EntrezUID	Properties
Meta-analysis of genetic and environmental Parkinson's disease models reveals a common role of mitochondrial protection pathways.	/pubmed/22198569	Soreq L, Ben-Shaul Y, Israel Z, Bergman H, Soreq H.	Neurobiol Dis. 2012 Mar;45(3):1018-30. Epub 2011 Dec 16.	Neurobiol Dis. 2012	PubMed	citation	PMID:22198569	pubmed	22198569	create date:2011/12/27 | first author:Soreq L
Copper is toxic to PrP-ablated mice and exacerbates disease in a mouse model of E200K genetic prion disease.	/pubmed/22198568	Canello T, Friedman-Levi Y, Mizrahi M, Binyamin O, Cohen E, Frid K, Gabizon R.	Neurobiol Dis. 2012 Mar;45(3):1010-7. Epub 2011 Dec 16.	Neurobiol Dis. 2012	PubMed	citation	PMID:22198568	pubmed	22198568	create date:2011/12/27 | first author:Canello T
Oxidative stress induced by glutathione depletion reproduces pathological modifications of TDP-43 linked to TDP-43 proteinopathies.	/pubmed/22198567	Iguchi Y, Katsuno M, Takagi S, Ishigaki S, Niwa J, Hasegawa M, Tanaka F, Sobue G.	Neurobiol Dis. 2012 Mar;45(3):862-70. Epub 2011 Dec 13.	Neurobiol Dis. 2012	PubMed	citation	PMID:22198567	pubmed	22198567	create date:2011/12/27 | first author:Iguchi Y
Social enrichment attenuates nigrostriatal lesioning and reverses motor impairment in a progressive 1-methyl-2-phenyl-1,2,3,6-tetrahydropyridine (MPTP) mouse model of Parkinson's disease.	/pubmed/22198503	Goldberg NR, Fields V, Pflibsen L, Salvatore MF, Meshul CK.	Neurobiol Dis. 2012 Mar;45(3):1051-67. Epub 2011 Dec 14.	Neurobiol Dis. 2012	PubMed	citation	PMID:22198503	pubmed	22198503	create date:2011/12/27 | first author:Goldberg NR
P38 MAPK is involved in enhanced NMDA receptor-dependent excitotoxicity in YAC transgenic mouse model of Huntington disease.	/pubmed/22198502	Fan J, Gladding CM, Wang L, Zhang LY, Kaufman AM, Milnerwood AJ, Raymond LA.	Neurobiol Dis. 2012 Mar;45(3):999-1009. Epub 2011 Dec 14.	Neurobiol Dis. 2012	PubMed	citation	PMID:22198502	pubmed	22198502	create date:2011/12/27 | first author:Fan J
The abolishment of anesthesia-induced cognitive impairment by timely protection of mitochondria in the developing rat brain: The importance of free oxygen radicals and mitochondrial integrity.	/pubmed/22198380	Boscolo A, Starr JA, Sanchez V, Lunardi N, Digruccio MR, Ori C, Erisir A, Trimmer P, Bennett J, Jevtovic-Todorovic V.	Neurobiol Dis. 2012 Mar;45(3):1031-41. Epub 2011 Dec 14.	Neurobiol Dis. 2012	PubMed	citation	PMID:22198380	pubmed	22198380	create date:2011/12/27 | first author:Boscolo A
Complete transglutaminase 2 ablation results in reduced stroke volumes and astrocytes that exhibit increased survival in response to ischemia.	/pubmed/22198379	Colak G, Johnson GV.	Neurobiol Dis. 2012 Mar;45(3):1042-50. Epub 2011 Dec 14.	Neurobiol Dis. 2012	PubMed	citation	PMID:22198379	pubmed	22198379	create date:2011/12/27 | first author:Colak G
ATP13A2 regulates mitochondrial bioenergetics through macroautophagy.	/pubmed/22198378	Gusdon AM, Zhu J, Van Houten B, Chu CT.	Neurobiol Dis. 2012 Mar;45(3):962-72. Epub 2011 Dec 13.	Neurobiol Dis. 2012	PubMed	citation	PMID:22198378	pubmed	22198378	create date:2011/12/27 | first author:Gusdon AM
Transplantation of bone marrow mononuclear cells decreases seizure incidence, mitigates neuronal loss and modulates pro-inflammatory cytokine production in epileptic rats.	/pubmed/22198377	Costa-Ferro ZS, Souza BS, Leal MM, Kaneto CM, Azevedo CM, da Silva IC, Soares MB, Ribeiro-Dos-Santos R, Dacosta JC.	Neurobiol Dis. 2011 Dec 11. [Epub ahead of print]	Neurobiol Dis. 2011	PubMed	citation	PMID:22198377	pubmed	22198377	create date:2011/12/27 | first author:Costa-Ferro ZS
Retinal dysfunction, photoreceptor protein dysregulation and neuronal remodelling in the R6/1 mouse model of Huntington's disease.	/pubmed/22198376	Batcha AH, Greferath U, Jobling AI, Vessey KA, Ward MM, Nithianantharajah J, Hannan AJ, Kalloniatis M, Fletcher EL.	Neurobiol Dis. 2012 Mar;45(3):887-96. Epub 2011 Dec 11.	Neurobiol Dis. 2012	PubMed	citation	PMID:22198376	pubmed	22198376	create date:2011/12/27 | first author:Batcha AH
Olfaction in Parkinson's disease and related disorders.	/pubmed/22192366	Doty RL.	Neurobiol Dis. 2011 Dec 20. [Epub ahead of print]	Neurobiol Dis. 2011	PubMed	citation	PMID:22192366	pubmed	22192366	create date:2011/12/24 | first author:Doty RL
P2X7 receptor blockade prevents ATP excitotoxicity in neurons and reduces brain damage after ischemia.	/pubmed/22186422	Arbeloa J, Pérez-Samartín A, Gottlieb M, Matute C.	Neurobiol Dis. 2012 Mar;45(3):954-61. Epub 2011 Dec 11.	Neurobiol Dis. 2012	PubMed	citation	PMID:22186422	pubmed	22186422	create date:2011/12/22 | first author:Arbeloa J
Increased EID1 nuclear translocation impairs synaptic plasticity and memory function associated with pathogenesis of Alzheimer's disease.	/pubmed/22186421	Liu R, Lei JX, Luo C, Lan X, Chi L, Deng P, Lei S, Ghribi O, Liu QY.	Neurobiol Dis. 2012 Mar;45(3):902-12. Epub 2011 Dec 11.	Neurobiol Dis. 2012	PubMed	citation	PMID:22186421	pubmed	22186421	create date:2011/12/22 | first author:Liu R
DHCEO accumulation is a critical mediator of pathophysiology in a Smith-Lemli-Opitz syndrome model.	/pubmed/22182693	Xu L, Mirnics K, Bowman AB, Liu W, Da J, Porter NA, Korade Z.	Neurobiol Dis. 2012 Mar;45(3):923-9. Epub 2011 Dec 11.	Neurobiol Dis. 2012	PubMed	citation	PMID:22182693	pubmed	22182693	create date:2011/12/21 | first author:Xu L
Targeting hyperphosphorylated tau with sodium selenate suppresses seizures in rodent models.	/pubmed/22182692	Jones NC, Nguyen T, Corcoran NM, Velakoulis D, Chen T, Grundy R, O'Brien TJ, Hovens CM.	Neurobiol Dis. 2012 Mar;45(3):897-901. Epub 2011 Dec 11.	Neurobiol Dis. 2012	PubMed	citation	PMID:22182692	pubmed	22182692	create date:2011/12/21 | first author:Jones NC
Change in the characteristics of ferritin induces iron imbalance in prion disease affected brains.	/pubmed/22182691	Singh A, Qing L, Kong Q, Singh N.	Neurobiol Dis. 2012 Mar;45(3):930-8. Epub 2011 Dec 11.	Neurobiol Dis. 2012	PubMed	citation	PMID:22182691	pubmed	22182691	create date:2011/12/21 | first author:Singh A
Cln5-deficiency in mice leads to microglial activation, defective myelination and changes in lipid metabolism.	/pubmed/22182690	Schmiedt ML, Blom T, Blom T, Kopra O, Wong A, von Schantz-Fant C, Ikonen E, Kuronen M, Jauhiainen M, Cooper JD, Jalanko A.	Neurobiol Dis. 2011 Dec 13. [Epub ahead of print]	Neurobiol Dis. 2011	PubMed	citation	PMID:22182690	pubmed	22182690	create date:2011/12/21 | first author:Schmiedt ML
Epigenetic and post-transcriptional dysregulation of gene expression in schizophrenia and related disease.	/pubmed/22182689	Gavin DP, Akbarian S.	Neurobiol Dis. 2011 Dec 13. [Epub ahead of print]	Neurobiol Dis. 2011	PubMed	citation	PMID:22182689	pubmed	22182689	create date:2011/12/21 | first author:Gavin DP
Progressive neurodegenerative and behavioural changes induced by AAV-mediated overexpression of α-synuclein in midbrain dopamine neurons.	/pubmed/22182688	Decressac M, Mattsson B, Lundblad M, Weikop P, Björklund A.	Neurobiol Dis. 2012 Mar;45(3):939-53. Epub 2011 Dec 11.	Neurobiol Dis. 2012	PubMed	citation	PMID:22182688	pubmed	22182688	create date:2011/12/21 | first author:Decressac M
A new mouse model for the slow-channel congenital myasthenic syndrome induced by the AChR εL221F mutation.	/pubmed/22178625	Chevessier F, Peter C, Mersdorf U, Girard E, Krejci E, McArdle JJ, Witzemann V.	Neurobiol Dis. 2012 Mar;45(3):851-61. Epub 2011 Dec 8.	Neurobiol Dis. 2012	PubMed	citation	PMID:22178625	pubmed	22178625	create date:2011/12/20 | first author:Chevessier F
Interneuronal calcium channel abnormalities in posttraumatic epileptogenic neocortex.	/pubmed/22172650	Faria LC, Parada I, Prince DA.	Neurobiol Dis. 2012 Feb;45(2):821-8. Epub 2011 Dec 7.	Neurobiol Dis. 2012	PubMed	citation	PMID:22172650	pubmed	22172650	create date:2011/12/17 | first author:Faria LC
Modification of Mecp2 dosage alters axonal transport through the Huntingtin/Hap1 pathway.	/pubmed/22127389	Roux JC, Zala D, Panayotis N, Borges-Correia A, Saudou F, Villard L.	Neurobiol Dis. 2012 Feb;45(2):786-95. Epub 2011 Nov 15.	Neurobiol Dis. 2012	PubMed	citation	PMID:22127389	pubmed	22127389	create date:2011/12/01 | first author:Roux JC
Increased expression of Kalirin-9 in the auditory cortex of schizophrenia subjects: Its role in dendritic pathology.	/pubmed/22120753	Deo AJ, Cahill ME, Li S, Goldszer I, Henteleff R, Vanleeuwen JE, Rafalovich I, Gao R, Stachowski EK, Sampson AR, Lewis DA, Penzes P, Sweet RA.	Neurobiol Dis. 2012 Feb;45(2):796-803. Epub 2011 Nov 13.	Neurobiol Dis. 2012	PubMed	citation	PMID:22120753	pubmed	22120753	create date:2011/11/29 | first author:Deo AJ
Dopamine D(1) receptor deletion strongly reduces neurotoxic effects of methamphetamine.	/pubmed/22115942	Ares-Santos S, Granado N, Oliva I, O'Shea E, Martin ED, Colado MI, Moratalla R.	Neurobiol Dis. 2012 Feb;45(2):810-20. Epub 2011 Nov 13.	Neurobiol Dis. 2012	PubMed	citation	PMID:22115942	pubmed	22115942	create date:2011/11/26 | first author:Ares-Santos S
Subacute intranasal administration of tissue plasminogen activator increases functional recovery and axonal remodeling after stroke in rats.	/pubmed/22115941	Liu Z, Li Y, Zhang L, Xin H, Cui Y, Hanson LR, Frey WH 2nd, Chopp M.	Neurobiol Dis. 2012 Feb;45(2):804-9. Epub 2011 Nov 15.	Neurobiol Dis. 2012	PubMed	citation	PMID:22115941	pubmed	22115941	create date:2011/11/26 | first author:Liu Z
Interictal spikes, seizures and ictal cell death are not necessary for post-traumatic epileptogenesis in vitro.	/pubmed/22115940	Berdichevsky Y, Dzhala V, Mail M, Staley KJ.	Neurobiol Dis. 2012 Feb;45(2):774-85. Epub 2011 Nov 13.	Neurobiol Dis. 2012	PubMed	citation	PMID:22115940	pubmed	22115940	create date:2011/11/26 | first author:Berdichevsky Y
Cardiovascular dysautonomia in Parkinson disease: From pathophysiology to pathogenesis.	/pubmed/22094370	Jain S, Goldstein DS.	Neurobiol Dis. 2011 Nov 4. [Epub ahead of print]	Neurobiol Dis. 2011	PubMed	citation	PMID:22094370	pubmed	22094370	create date:2011/11/19 | first author:Jain S
Microarray analysis of CA1 pyramidal neurons in a mouse model of tauopathy reveals progressive synaptic dysfunction.	/pubmed/22079237	Alldred MJ, Duff KE, Ginsberg SD.	Neurobiol Dis. 2012 Feb;45(2):751-62. Epub 2011 Nov 7.	Neurobiol Dis. 2012	PubMed	citation	PMID:22079237	pubmed	22079237	create date:2011/11/15 | first author:Alldred MJ
Emerging dysfunctions consequent to combined monoaminergic depletions in parkinsonism.	/pubmed/22079236	Delaville C, Chetrit J, Abdallah K, Morin S, Cardoit L, De Deurwaerdère P, Benazzouz A.	Neurobiol Dis. 2012 Feb;45(2):763-73. Epub 2011 Nov 4.	Neurobiol Dis. 2012	PubMed	citation	PMID:22079236	pubmed	22079236	create date:2011/11/15 | first author:Delaville C
Nociceptive stimuli enhance anesthetic-induced neuroapoptosis in the rat developing brain.	/pubmed/22075165	Shu Y, Zhou Z, Wan Y, Sanders RD, Li M, Pac-Soo CK, Maze M, Ma D.	Neurobiol Dis. 2012 Feb;45(2):743-50. Epub 2011 Oct 29.	Neurobiol Dis. 2012	PubMed	citation	PMID:22075165	pubmed	22075165	create date:2011/11/15 | first author:Shu Y
Synaptic dysfunction in progranulin-deficient mice.	/pubmed/22062772	Petkau TL, Neal SJ, Milnerwood A, Mew A, Hill AM, Orban P, Gregg J, Lu G, Feldman HH, Mackenzie IR, Raymond LA, Leavitt BR.	Neurobiol Dis. 2012 Feb;45(2):711-22. Epub 2011 Oct 25.	Neurobiol Dis. 2012	PubMed	citation	PMID:22062772	pubmed	22062772	create date:2011/11/09 | first author:Petkau TL
Increased efficiency of the GABAA and GABAB receptor-mediated neurotransmission in the Ts65Dn mouse model of Down syndrome.	/pubmed/22062771	Kleschevnikov AM, Belichenko PV, Gall J, George L, Nosheny R, Maloney MT, Salehi A, Mobley WC.	Neurobiol Dis. 2012 Feb;45(2):683-91. Epub 2011 Oct 17.	Neurobiol Dis. 2012	PubMed	citation	PMID:22062771	pubmed	22062771	create date:2011/11/09 | first author:Kleschevnikov AM
Inhibition of prolyl hydroxylases by dimethyloxaloylglycine after stroke reduces ischemic brain injury and requires hypoxia inducible factor-1α.	/pubmed/22061780	Ogle ME, Gu X, Espinera AR, Wei L.	Neurobiol Dis. 2012 Feb;45(2):733-42. Epub 2011 Oct 29.	Neurobiol Dis. 2012	PubMed	citation	PMID:22061780	pubmed	22061780	create date:2011/11/09 | first author:Ogle ME
Increase in endoplasmic reticulum-associated tissue transglutaminase and enzymatic activation in a cellular model of Parkinson's disease.	/pubmed/22051113	Verhaar R, Drukarch B, Bol JG, Jongenelen CA, Musters RJ, Wilhelmus MM.	Neurobiol Dis. 2012 Mar;45(3):839-50. Epub 2011 Oct 25.	Neurobiol Dis. 2012	PubMed	citation	PMID:22051113	pubmed	22051113	create date:2011/11/05 | first author:Verhaar R
Key factors determining the efficacy of gene therapy for continuous DOPA delivery in the Parkinsonian brain.	/pubmed/22048069	Cederfjäll E, Sahin G, Kirik D.	Neurobiol Dis. 2011 Oct 25. [Epub ahead of print]	Neurobiol Dis. 2011	PubMed	citation	PMID:22048069	pubmed	22048069	create date:2011/11/04 | first author:Cederfjäll E
Pathological correlates of gastrointestinal dysfunction in Parkinson's disease.	/pubmed/22048068	Cersosimo MG, Benarroch EE.	Neurobiol Dis. 2011 Oct 25. [Epub ahead of print]	Neurobiol Dis. 2011	PubMed	citation	PMID:22048068	pubmed	22048068	create date:2011/11/04 | first author:Cersosimo MG
Transcriptional changes in adhesion-related genes are site-specific during noise-induced cochlear pathogenesis.	/pubmed/22044737	Cai Q, Patel M, Coling D, Hu BH.	Neurobiol Dis. 2012 Feb;45(2):723-32. Epub 2011 Oct 25.	Neurobiol Dis. 2012	PubMed	citation	PMID:22044737	pubmed	22044737	create date:2011/11/03 | first author:Cai Q
A prolonged experimental febrile seizure results in motor map reorganization in adulthood.	/pubmed/22044736	Reid AY, Pittman QJ, Teskey GC.	Neurobiol Dis. 2012 Feb;45(2):692-700. Epub 2011 Oct 25.	Neurobiol Dis. 2012	PubMed	citation	PMID:22044736	pubmed	22044736	create date:2011/11/03 | first author:Reid AY
Silencing of ICERs (Inducible cAMP Early Repressors) results in partial protection of neurons from programmed cell death.	/pubmed/22044735	Bieganska K, Figiel I, Gierej D, Kaczmarek L, Klejman A.	Neurobiol Dis. 2012 Feb;45(2):701-10. Epub 2011 Oct 25.	Neurobiol Dis. 2012	PubMed	citation	PMID:22044735	pubmed	22044735	create date:2011/11/03 | first author:Bieganska K
Striatal inhibition of calpains prevents levodopa-induced neurochemical changes and abnormal involuntary movements in the hemiparkinsonian rat model.	/pubmed/22037042	Chagniel L, Robitaille C, Lebel M, Cyr M.	Neurobiol Dis. 2012 Jan;45(1):645-55. Epub 2011 Oct 19.	Neurobiol Dis. 2012	PubMed	citation	PMID:22037042	pubmed	22037042	create date:2011/11/01 | first author:Chagniel L
HIV-1 Tat neurotoxicity: A model of acute and chronic exposure, and neuroprotection by gene delivery of antioxidant enzymes.	/pubmed/22036626	Agrawal L, Louboutin JP, Reyes BA, Van Bockstaele EJ, Strayer DS.	Neurobiol Dis. 2012 Feb;45(2):657-70. Epub 2011 Oct 17.	Neurobiol Dis. 2012	PubMed	citation	PMID:22036626	pubmed	22036626	create date:2011/11/01 | first author:Agrawal L
NCX1 and NCX3: two new effectors of delayed preconditioning in brain ischemia.	/pubmed/22036625	Pignataro G, Boscia F, Esposito E, Sirabella R, Cuomo O, Vinciguerra A, Di Renzo G, Annunziato L.	Neurobiol Dis. 2012 Jan;45(1):616-23. Epub 2011 Oct 17.	Neurobiol Dis. 2012	PubMed	citation	PMID:22036625	pubmed	22036625	create date:2011/11/01 | first author:Pignataro G
Pituitary adenylate cyclase-activating polypeptide plays a key role in nitroglycerol-induced trigeminovascular activation in mice.	/pubmed/22033344	Markovics A, Kormos V, Gaszner B, Lashgarara A, Szoke E, Sandor K, Szabadfi K, Tuka B, Tajti J, Szolcsanyi J, Pinter E, Hashimoto H, Kun J, Reglodi D, Helyes Z.	Neurobiol Dis. 2012 Jan;45(1):633-44. Epub 2011 Oct 18.	Neurobiol Dis. 2012	PubMed	citation	PMID:22033344	pubmed	22033344	create date:2011/10/29 | first author:Markovics A
The NMDA receptor co-agonists, d-serine and glycine, regulate neuronal dendritic architecture in the somatosensory cortex.	/pubmed/22024716	Balu DT, Basu AC, Corradi JP, Cacace AM, Coyle JT.	Neurobiol Dis. 2012 Feb;45(2):671-82. Epub 2011 Oct 17.	Neurobiol Dis. 2012	PubMed	citation	PMID:22024716	pubmed	22024716	create date:2011/10/26 | first author:Balu DT
Lutein enhances survival and reduces neuronal damage in a mouse model of ischemic stroke.	/pubmed/22024715	Li SY, Yang D, Fu ZJ, Woo T, Wong D, Lo AC.	Neurobiol Dis. 2012 Jan;45(1):624-32. Epub 2011 Oct 17.	Neurobiol Dis. 2012	PubMed	citation	PMID:22024715	pubmed	22024715	create date:2011/10/26 | first author:Li SY
Glial-derived neurotrophic factor gene transfer for Parkinson's disease: Anterograde distribution of AAV2 vectors in the primate brain.	/pubmed/22019719	Kells AP, Forsayeth J, Bankiewicz KS.	Neurobiol Dis. 2011 Oct 14. [Epub ahead of print]	Neurobiol Dis. 2011	PubMed	citation	PMID:22019719	pubmed	22019719	create date:2011/10/25 | first author:Kells AP
REM sleep behavior disorder: From dreams to neurodegeneration.	/pubmed/22019718	Postuma RB, Gagnon JF, Montplaisir JY.	Neurobiol Dis. 2011 Oct 14. [Epub ahead of print]	Neurobiol Dis. 2011	PubMed	citation	PMID:22019718	pubmed	22019718	create date:2011/10/25 | first author:Postuma RB
Pathophysiology of bladder dysfunction in Parkinson's disease.	/pubmed/22015601	Sakakibara R, Tateno F, Kishi M, Tsuyuzaki Y, Uchiyama T, Yamamoto T.	Neurobiol Dis. 2011 Oct 10. [Epub ahead of print]	Neurobiol Dis. 2011	PubMed	citation	PMID:22015601	pubmed	22015601	create date:2011/10/22 | first author:Sakakibara R
Suppression of synaptic plasticity by cerebrospinal fluid from anti-NMDA receptor encephalitis patients.	/pubmed/22008231	Zhang Q, Tanaka K, Sun P, Nakata M, Yamamoto R, Sakimura K, Matsui M, Kato N.	Neurobiol Dis. 2012 Jan;45(1):610-5. Epub 2011 Oct 8.	Neurobiol Dis. 2012	PubMed	citation	PMID:22008231	pubmed	22008231	create date:2011/10/20 | first author:Zhang Q
New striatal neurons form projections to substantia nigra in adult rat brain after stroke.	/pubmed/22005319	Sun X, Zhang QW, Xu M, Guo JJ, Shen SW, Wang YQ, Sun FY.	Neurobiol Dis. 2012 Jan;45(1):601-9. Epub 2011 Oct 8.	Neurobiol Dis. 2012	PubMed	citation	PMID:22005319	pubmed	22005319	create date:2011/10/19 | first author:Sun X
Title	URL	Description	Details	ShortDetails	Resource	Type	Identifiers	Db	EntrezUID	Properties
A30P α-synuclein impairs dopaminergic fiber regeneration and interacts with L-DOPA replacement in MPTP-treated mice.	/pubmed/22001606	Szego ÉM, Gerhardt E, Kermer P, Schulz JB.	Neurobiol Dis. 2012 Jan;45(1):591-600. Epub 2011 Oct 7.	Neurobiol Dis. 2012	PubMed	citation	PMID:22001606	pubmed	22001606	create date:2011/10/18 | first author:Szego ÉM
In vivo evidence for a differential contribution of striatal and nigral D1 and D2 receptors to L-DOPA induced dyskinesia and the accompanying surge of nigral amino acid levels.	/pubmed/22001605	Mela F, Marti M, Bido S, Cenci MA, Morari M.	Neurobiol Dis. 2012 Jan;45(1):573-82. Epub 2011 Oct 7.	Neurobiol Dis. 2012	PubMed	citation	PMID:22001605	pubmed	22001605	create date:2011/10/18 | first author:Mela F
Viral vectors for gene delivery to the central nervous system.	/pubmed/22001604	Lentz TB, Gray SJ, Samulski RJ.	Neurobiol Dis. 2011 Oct 7. [Epub ahead of print]	Neurobiol Dis. 2011	PubMed	citation	PMID:22001604	pubmed	22001604	create date:2011/10/18 | first author:Lentz TB
Decoupling neuronal oscillations during subthalamic nucleus stimulation in the parkinsonian primate.	/pubmed/22001603	Moran A, Stein E, Tischler H, Bar-Gad I.	Neurobiol Dis. 2012 Jan;45(1):583-90. Epub 2011 Oct 7.	Neurobiol Dis. 2012	PubMed	citation	PMID:22001603	pubmed	22001603	create date:2011/10/18 | first author:Moran A
miR-181 regulates GRP78 and influences outcome from cerebral ischemia in vitro and in vivo.	/pubmed/21983159	Ouyang YB, Lu Y, Yue S, Xu LJ, Xiong XX, White RE, Sun X, Giffard RG.	Neurobiol Dis. 2012 Jan;45(1):555-63. Epub 2011 Sep 24.	Neurobiol Dis. 2012	PubMed	citation	PMID:21983159	pubmed	21983159	create date:2011/10/11 | first author:Ouyang YB
Pyrrolidine dithiocarbamate attenuates brain Aβ increase and improves long-term neurological outcome in rats after transient focal brain ischemia.	/pubmed/21983158	Li J, Sheng W, Feng C, Zuo Z.	Neurobiol Dis. 2012 Jan;45(1):564-72. Epub 2011 Sep 24.	Neurobiol Dis. 2012	PubMed	citation	PMID:21983158	pubmed	21983158	create date:2011/10/11 | first author:Li J
High-fat diet exacerbates MPTP-induced dopaminergic degeneration in mice.	/pubmed/21971528	Bousquet M, St-Amour I, Vandal M, Julien P, Cicchetti F, Calon F.	Neurobiol Dis. 2012 Jan;45(1):529-38. Epub 2011 Sep 21.	Neurobiol Dis. 2012	PubMed	citation	PMID:21971528	pubmed	21971528	create date:2011/10/06 | first author:Bousquet M
Characterisation of microglia during de- and remyelination: can they create a repair promoting environment?	/pubmed/21971527	Voss EV, Škuljec J, Gudi V, Skripuletz T, Pul R, Trebst C, Stangel M.	Neurobiol Dis. 2012 Jan;45(1):519-28. Epub 2011 Sep 21.	Neurobiol Dis. 2012	PubMed	citation	PMID:21971527	pubmed	21971527	create date:2011/10/06 | first author:Voss EV
Dopamine abnormalities in the neocortex of patients with temporal lobe epilepsy.	/pubmed/21964255	Rocha L, Alonso-Vanegas M, Villeda-Hernández J, Mújica M, Cisneros-Franco JM, López-Gómez M, Zavala-Tecuapetla C, Frías-Soria CL, Segovia-Vila J, Borsodi A.	Neurobiol Dis. 2012 Jan;45(1):499-507. Epub 2011 Sep 21.	Neurobiol Dis. 2012	PubMed	citation	PMID:21964255	pubmed	21964255	create date:2011/10/04 | first author:Rocha L
Calcitonin gene-related peptide expression levels predict motor neuron vulnerability in the superoxide dismutase 1-G93A mouse model of amyotrophic lateral sclerosis.	/pubmed/21964254	Ringer C, Weihe E, Schütz B.	Neurobiol Dis. 2012 Jan;45(1):547-54. Epub 2011 Sep 21.	Neurobiol Dis. 2012	PubMed	citation	PMID:21964254	pubmed	21964254	create date:2011/10/04 | first author:Ringer C
Adenosine A2a receptor antagonists attenuate striatal adaptations following dopamine depletion.	/pubmed/21964253	Peterson JD, Goldberg JA, Surmeier DJ.	Neurobiol Dis. 2012 Jan;45(1):409-16. Epub 2011 Sep 10.	Neurobiol Dis. 2012	PubMed	citation	PMID:21964253	pubmed	21964253	create date:2011/10/04 | first author:Peterson JD
Progressive myopathy in an inducible mouse model of oculopharyngeal muscular dystrophy.	/pubmed/21964252	Mankodi A, Wheeler TM, Shetty R, Salceies KM, Becher MW, Thornton CA.	Neurobiol Dis. 2012 Jan;45(1):539-46. Epub 2011 Sep 21.	Neurobiol Dis. 2012	PubMed	citation	PMID:21964252	pubmed	21964252	create date:2011/10/04 | first author:Mankodi A
Early life stress triggers sustained changes in histone deacetylase expression and histone H4 modifications that alter responsiveness to adolescent antidepressant treatment.	/pubmed/21964251	Levine A, Worrell TR, Zimnisky R, Schmauss C.	Neurobiol Dis. 2012 Jan;45(1):488-98. Epub 2011 Sep 21.	Neurobiol Dis. 2012	PubMed	citation	PMID:21964251	pubmed	21964251	create date:2011/10/04 | first author:Levine A
In vitro drug treatments reduce the deleterious effects of aggregates containing polyAla expanded PHOX2B proteins.	/pubmed/21964250	Di Zanni E, Bachetti T, Parodi S, Bocca P, Prigione I, Di Lascio S, Fornasari D, Ravazzolo R, Ceccherini I.	Neurobiol Dis. 2012 Jan;45(1):508-18. Epub 2011 Sep 21.	Neurobiol Dis. 2012	PubMed	citation	PMID:21964250	pubmed	21964250	create date:2011/10/04 | first author:Di Zanni E
Age-dependent neurovascular abnormalities and altered microglial morphology in the YAC128 mouse model of Huntington disease.	/pubmed/21946335	Franciosi S, Ryu JK, Shim Y, Hill A, Connolly C, Hayden MR, McLarnon JG, Leavitt BR.	Neurobiol Dis. 2012 Jan;45(1):438-49. Epub 2011 Sep 13.	Neurobiol Dis. 2012	PubMed	citation	PMID:21946335	pubmed	21946335	create date:2011/09/29 | first author:Franciosi S
Microarray expression analysis in idiopathic and LRRK2-associated Parkinson's disease.	/pubmed/21946334	Botta-Orfila T, Tolosa E, Gelpi E, Sànchez-Pla A, Martí MJ, Valldeoriola F, Fernández M, Carmona F, Ezquerra M.	Neurobiol Dis. 2012 Jan;45(1):462-8. Epub 2011 Sep 16.	Neurobiol Dis. 2012	PubMed	citation	PMID:21946334	pubmed	21946334	create date:2011/09/29 | first author:Botta-Orfila T
Activation of glycogen synthase kinase-3 beta mediates β-amyloid induced neuritic damage in Alzheimer's disease.	/pubmed/21945540	DaRocha-Souto B, Coma M, Pérez-Nievas BG, Scotton TC, Siao M, Sánchez-Ferrer P, Hashimoto T, Fan Z, Hudry E, Barroeta I, Serenó L, Rodríguez M, Sánchez MB, Hyman BT, Gómez-Isla T.	Neurobiol Dis. 2012 Jan;45(1):425-37. Epub 2011 Sep 13.	Neurobiol Dis. 2012	PubMed	citation	PMID:21945540	pubmed	21945540	create date:2011/09/29 | first author:DaRocha-Souto B
PINK1 enhances insulin-like growth factor-1-dependent Akt signaling and protection against apoptosis.	/pubmed/21945539	Akundi RS, Zhi L, Büeler H.	Neurobiol Dis. 2012 Jan;45(1):469-78. Epub 2011 Sep 16.	Neurobiol Dis. 2012	PubMed	citation	PMID:21945539	pubmed	21945539	create date:2011/09/29 | first author:Akundi RS
Effects of aromatase inhibition versus gonadectomy on hippocampal complex amyloid pathology in triple transgenic mice.	/pubmed/21945538	Overk CR, Lu PY, Wang YT, Choi J, Shaw JW, Thatcher GR, Mufson EJ.	Neurobiol Dis. 2012 Jan;45(1):479-87. Epub 2011 Sep 16.	Neurobiol Dis. 2012	PubMed	citation	PMID:21945538	pubmed	21945538	create date:2011/09/29 | first author:Overk CR
Differential regulation of HCN channel isoform expression in thalamic neurons of epileptic and non-epileptic rat strains.	/pubmed/21945537	Kanyshkova T, Meuth P, Bista P, Liu Z, Ehling P, Caputi L, Doengi M, Chetkovich DM, Pape HC, Budde T.	Neurobiol Dis. 2012 Jan;45(1):450-61. Epub 2011 Sep 16.	Neurobiol Dis. 2012	PubMed	citation	PMID:21945537	pubmed	21945537	create date:2011/09/29 | first author:Kanyshkova T
Mitochondrial dysfunction and accumulation of the β-secretase-cleaved C-terminal fragment of APP in Alzheimer's disease transgenic mice.	/pubmed/21933711	Devi L, Ohno M.	Neurobiol Dis. 2012 Jan;45(1):417-24. Epub 2011 Sep 13.	Neurobiol Dis. 2012	PubMed	citation	PMID:21933711	pubmed	21933711	create date:2011/09/22 | first author:Devi L
Core features of frontotemporal dementia recapitulated in progranulin knockout mice.	/pubmed/21933710	Ghoshal N, Dearborn JT, Wozniak DF, Cairns NJ.	Neurobiol Dis. 2012 Jan;45(1):395-408. Epub 2011 Sep 10.	Neurobiol Dis. 2012	PubMed	citation	PMID:21933710	pubmed	21933710	create date:2011/09/22 | first author:Ghoshal N
Expressing the mind.	/pubmed/21930209	Mirnics K, Blakemore JG.	Neurobiol Dis. 2012 Jan;45(1):1-2. Epub 2011 Sep 10. No abstract available.	Neurobiol Dis. 2012	PubMed	citation	PMID:21930209	pubmed	21930209	create date:2011/09/21 | first author:Mirnics K
Efficacy of the lipid-soluble iron chelator 2,2'-dipyridyl against hemorrhagic brain injury.	/pubmed/21930208	Wu H, Wu T, Li M, Wang J.	Neurobiol Dis. 2012 Jan;45(1):388-94. Epub 2011 Sep 10.	Neurobiol Dis. 2012	PubMed	citation	PMID:21930208	pubmed	21930208	create date:2011/09/21 | first author:Wu H
Mutant SOD1 forms ion channel: Implications for ALS pathophysiology.	/pubmed/21930207	Allen MJ, Lacroix JJ, Ramachandran S, Capone R, Whitlock JL, Ghadge GD, Arnsdorf MF, Roos RP, Lal R.	Neurobiol Dis. 2012 Mar;45(3):831-8. Epub 2011 Sep 10.	Neurobiol Dis. 2012	PubMed	citation	PMID:21930207	pubmed	21930207	create date:2011/09/21 | first author:Allen MJ
Preferential accumulation of amyloid-beta in presynaptic glutamatergic terminals (VGluT1 and VGluT2) in Alzheimer's disease cortex.	/pubmed/21914482	Sokolow S, Luu SH, Nandy K, Miller CA, Vinters HV, Poon WW, Gylys KH.	Neurobiol Dis. 2012 Jan;45(1):381-7. Epub 2011 Sep 3.	Neurobiol Dis. 2012	PubMed	citation	PMID:21914482	pubmed	21914482	create date:2011/09/15 | first author:Sokolow S
Quantitative analysis of 5HT(2C) receptor RNA editing patterns in psychiatric disorders.	/pubmed/21914481	O'Neil RT, Emeson RB.	Neurobiol Dis. 2012 Jan;45(1):8-13. Epub 2011 Sep 3.	Neurobiol Dis. 2012	PubMed	citation	PMID:21914481	pubmed	21914481	create date:2011/09/15 | first author:O'Neil RT
Better understanding of mechanisms of schizophrenia and bipolar disorder: from human gene expression profiles to mouse models.	/pubmed/21914480	Lin CY, Sawa A, Jaaro-Peled H.	Neurobiol Dis. 2012 Jan;45(1):48-56. Epub 2011 Sep 3.	Neurobiol Dis. 2012	PubMed	citation	PMID:21914480	pubmed	21914480	create date:2011/09/15 | first author:Lin CY
PPARgamma rescue of the mitochondrial dysfunction in Huntington's disease.	/pubmed/21907283	Chiang MC, Chern Y, Huang RN.	Neurobiol Dis. 2012 Jan;45(1):322-8. Epub 2011 Aug 25.	Neurobiol Dis. 2012	PubMed	citation	PMID:21907283	pubmed	21907283	create date:2011/09/13 | first author:Chiang MC
Neuronal and glia abnormalities in Tsc1-deficient forebrain and partial rescue by rapamycin.	/pubmed/21907282	Carson RP, Van Nielen DL, Winzenburger PA, Ess KC.	Neurobiol Dis. 2012 Jan;45(1):369-80. Epub 2011 Aug 26.	Neurobiol Dis. 2012	PubMed	citation	PMID:21907282	pubmed	21907282	create date:2011/09/13 | first author:Carson RP
The modulation of Amyotrophic Lateral Sclerosis risk by ataxin-2 intermediate polyglutamine expansions is a specific effect.	/pubmed/21889984	Gispert S, Kurz A, Waibel S, Bauer P, Liepelt I, Geisen C, Gitler AD, Becker T, Weber M, Berg D, Andersen PM, Krüger R, Riess O, Ludolph AC, Auburger G.	Neurobiol Dis. 2012 Jan;45(1):356-61. Epub 2011 Aug 25.	Neurobiol Dis. 2012	PubMed	citation	PMID:21889984	pubmed	21889984	create date:2011/09/06 | first author:Gispert S
Anticholinergics boost the pathological process of neurodegeneration with increased inflammation in a tauopathy mouse model.	/pubmed/21889983	Yoshiyama Y, Kojima A, Itoh K, Uchiyama T, Arai K.	Neurobiol Dis. 2012 Jan;45(1):329-36. Epub 2011 Aug 25.	Neurobiol Dis. 2012	PubMed	citation	PMID:21889983	pubmed	21889983	create date:2011/09/06 | first author:Yoshiyama Y
Enhanced GABAergic network and receptor function in pediatric cortical dysplasia Type IIB compared with Tuberous Sclerosis Complex.	/pubmed/21889982	Cepeda C, André VM, Hauptman JS, Yamazaki I, Huynh MN, Chang JW, Chen JY, Fisher RS, Vinters HV, Levine MS, Mathern GW.	Neurobiol Dis. 2012 Jan;45(1):310-21. Epub 2011 Aug 23.	Neurobiol Dis. 2012	PubMed	citation	PMID:21889982	pubmed	21889982	create date:2011/09/06 | first author:Cepeda C
Viral-mediated overexpression of mutant huntingtin to model HD in various species.	/pubmed/21889981	Ruiz M, Déglon N.	Neurobiol Dis. 2011 Aug 25. [Epub ahead of print]	Neurobiol Dis. 2011	PubMed	citation	PMID:21889981	pubmed	21889981	create date:2011/09/06 | first author:Ruiz M
Genetically encoded redox sensor identifies the role of ROS in degenerative and mitochondrial disease pathogenesis.	/pubmed/21889980	Liu Z, Celotto AM, Romero G, Wipf P, Palladino MJ.	Neurobiol Dis. 2012 Jan;45(1):362-8. Epub 2011 Aug 25.	Neurobiol Dis. 2012	PubMed	citation	PMID:21889980	pubmed	21889980	create date:2011/09/06 | first author:Liu Z
Brief seizures cause dendritic injury.	/pubmed/21889979	Guo D, Arnspiger S, Rensing NR, Wong M.	Neurobiol Dis. 2012 Jan;45(1):348-55. Epub 2011 Aug 25.	Neurobiol Dis. 2012	PubMed	citation	PMID:21889979	pubmed	21889979	create date:2011/09/06 | first author:Guo D
Network excitability in a model of chronic temporal lobe epilepsy critically depends on SK channel-mediated AHP currents.	/pubmed/21889592	Schulz R, Kirschstein T, Brehme H, Porath K, Mikkat U, Köhling R.	Neurobiol Dis. 2012 Jan;45(1):337-47. Epub 2011 Aug 25.	Neurobiol Dis. 2012	PubMed	citation	PMID:21889592	pubmed	21889592	create date:2011/09/06 | first author:Schulz R
Gene therapy for amyotrophic lateral sclerosis.	/pubmed/21889591	Federici T, Boulis NM.	Neurobiol Dis. 2011 Aug 25. [Epub ahead of print]	Neurobiol Dis. 2011	PubMed	citation	PMID:21889591	pubmed	21889591	create date:2011/09/06 | first author:Federici T
IGF-1 delivery to CNS attenuates motor neuron cell death but does not improve motor function in type III SMA mice.	/pubmed/21884794	Tsai LK, Chen YC, Cheng WC, Ting CH, Dodge JC, Hwu WL, Cheng SH, Passini MA.	Neurobiol Dis. 2012 Jan;45(1):272-9. Epub 2011 Aug 18.	Neurobiol Dis. 2012	PubMed	citation	PMID:21884794	pubmed	21884794	create date:2011/09/03 | first author:Tsai LK
Combined gene overexpression of neuropeptide Y and its receptor Y5 in the hippocampus suppresses seizures.	/pubmed/21884793	Gøtzsche CR, Nikitidou L, Sørensen AT, Olesen MV, Sørensen G, Christiansen SH, Ängehagen M, Woldbye DP, Kokaia M.	Neurobiol Dis. 2012 Jan;45(1):288-96. Epub 2011 Aug 22.	Neurobiol Dis. 2012	PubMed	citation	PMID:21884793	pubmed	21884793	create date:2011/09/03 | first author:Gøtzsche CR
Strain differences in seizure-induced cell death following pilocarpine-induced status epilepticus.	/pubmed/21878392	Schauwecker PE.	Neurobiol Dis. 2012 Jan;45(1):297-304. Epub 2011 Aug 22.	Neurobiol Dis. 2012	PubMed	citation	PMID:21878392	pubmed	21878392	create date:2011/09/01 | first author:Schauwecker PE
A comparison between rectal and colonic biopsies to detect Lewy pathology in Parkinson's disease.	/pubmed/21878391	Pouclet H, Lebouvier T, Coron E, des Varannes SB, Rouaud T, Roy M, Neunlist M, Derkinderen P.	Neurobiol Dis. 2012 Jan;45(1):305-9. Epub 2011 Aug 22.	Neurobiol Dis. 2012	PubMed	citation	PMID:21878391	pubmed	21878391	create date:2011/09/01 | first author:Pouclet H
Nerve growth factor/p38 signaling increases intraepidermal nerve fiber densities in painful neuropathy of type 2 diabetes.	/pubmed/21872660	Cheng HT, Dauch JR, Hayes JM, Yanik BM, Feldman EL.	Neurobiol Dis. 2012 Jan;45(1):280-7. Epub 2011 Aug 18.	Neurobiol Dis. 2012	PubMed	citation	PMID:21872660	pubmed	21872660	create date:2011/08/30 | first author:Cheng HT
Aberrant splicing and expression of the non muscle myosin heavy-chain gene MYH14 in DM1 muscle tissues.	/pubmed/21872659	Rinaldi F, Terracciano C, Pisani V, Massa R, Loro E, Vergani L, Di Girolamo S, Angelini C, Gourdon G, Novelli G, Botta A.	Neurobiol Dis. 2012 Jan;45(1):264-71. Epub 2011 Aug 18.	Neurobiol Dis. 2012	PubMed	citation	PMID:21872659	pubmed	21872659	create date:2011/08/30 | first author:Rinaldi F
Cerebellar defects in Pdss2 conditional knockout mice during embryonic development and in adulthood.	/pubmed/21871565	Lu S, Lu LY, Liu MF, Yuan QJ, Sham MH, Guan XY, Huang JD.	Neurobiol Dis. 2012 Jan;45(1):219-33. Epub 2011 Aug 10.	Neurobiol Dis. 2012	PubMed	citation	PMID:21871565	pubmed	21871565	create date:2011/08/30 | first author:Lu S
Activated retinal glia mediated axon regeneration in experimental glaucoma.	/pubmed/21867754	Lorber B, Guidi A, Fawcett JW, Martin KR.	Neurobiol Dis. 2012 Jan;45(1):243-52. Epub 2011 Aug 10.	Neurobiol Dis. 2012	PubMed	citation	PMID:21867754	pubmed	21867754	create date:2011/08/27 | first author:Lorber B
Decreased CREB levels suppress epilepsy.	/pubmed/21867753	Zhu X, Han X, Blendy JA, Porter BE.	Neurobiol Dis. 2012 Jan;45(1):253-63. Epub 2011 Aug 10.	Neurobiol Dis. 2012	PubMed	citation	PMID:21867753	pubmed	21867753	create date:2011/08/27 | first author:Zhu X
Neuromodulatory role of endogenous interleukin-1β in acute seizures: possible contribution of cyclooxygenase-2.	/pubmed/21856425	Claycomb RJ, Hewett SJ, Hewett JA.	Neurobiol Dis. 2012 Jan;45(1):234-42. Epub 2011 Aug 10.	Neurobiol Dis. 2012	PubMed	citation	PMID:21856425	pubmed	21856425	create date:2011/08/23 | first author:Claycomb RJ
Post mortem cerebrospinal fluid α-synuclein levels are raised in multiple system atrophy and distinguish this from the other α-synucleinopathies, Parkinson's disease and Dementia with Lewy bodies.	/pubmed/21856424	Foulds PG, Yokota O, Thurston A, Davidson Y, Ahmed Z, Holton J, Thompson JC, Akiyama H, Arai T, Hasegawa M, Gerhard A, Allsop D, Mann DM.	Neurobiol Dis. 2012 Jan;45(1):188-95. Epub 2011 Aug 10.	Neurobiol Dis. 2012	PubMed	citation	PMID:21856424	pubmed	21856424	create date:2011/08/23 | first author:Foulds PG
Altered expression of brain monocarboxylate transporter 1 in models of temporal lobe epilepsy.	/pubmed/21856423	Lauritzen F, Perez EL, Melillo ER, Roh JM, Zaveri HP, Lee TS, Wang Y, Bergersen LH, Eid T.	Neurobiol Dis. 2012 Jan;45(1):165-76. Epub 2011 Aug 10.	Neurobiol Dis. 2012	PubMed	citation	PMID:21856423	pubmed	21856423	create date:2011/08/23 | first author:Lauritzen F
Title	URL	Description	Details	ShortDetails	Resource	Type	Identifiers	Db	EntrezUID	Properties
Pyruvate incubation enhances glycogen stores and sustains neuronal function during subsequent glucose deprivation.	/pubmed/21854850	Shetty PK, Sadgrove MP, Galeffi F, Turner DA.	Neurobiol Dis. 2012 Jan;45(1):177-87. Epub 2011 Aug 10.	Neurobiol Dis. 2012	PubMed	citation	PMID:21854850	pubmed	21854850	create date:2011/08/23 | first author:Shetty PK
Fibroblast growth factor 1 (FGFR1) modulation regulates repair capacity of oligodendrocyte progenitor cells following chronic demyelination.	/pubmed/21854849	Zhou YX, Pannu R, Le TQ, Armstrong RC.	Neurobiol Dis. 2012 Jan;45(1):196-205. Epub 2011 Aug 10.	Neurobiol Dis. 2012	PubMed	citation	PMID:21854849	pubmed	21854849	create date:2011/08/23 | first author:Zhou YX
Cyanide preconditioning protects brain endothelial and NT2 neuron-like cells against glucotoxicity: role of mitochondrial reactive oxygen species and HIF-1α.	/pubmed/21854848	Correia SC, Santos RX, Cardoso SM, Santos MS, Oliveira CR, Moreira PI.	Neurobiol Dis. 2012 Jan;45(1):206-18. Epub 2011 Aug 10.	Neurobiol Dis. 2012	PubMed	citation	PMID:21854848	pubmed	21854848	create date:2011/08/23 | first author:Correia SC
Gene expression studies in autism: moving from the genome to the transcriptome and beyond.	/pubmed/21839838	Voineagu I.	Neurobiol Dis. 2012 Jan;45(1):69-75. Epub 2011 Jul 28.	Neurobiol Dis. 2012	PubMed	citation	PMID:21839838	pubmed	21839838	create date:2011/08/16 | first author:Voineagu I
Davunetide (NAP) as a preventative treatment for central nervous system complications in a diabetes rat model.	/pubmed/21827858	Idan-Feldman A, Schirer Y, Polyzoidou E, Touloumi O, Lagoudaki R, Grigoriadis NC, Gozes I.	Neurobiol Dis. 2011 Dec;44(3):327-39. Epub 2011 Jul 27.	Neurobiol Dis. 2011	PubMed	citation	PMID:21827858	pubmed	21827858	create date:2011/08/11 | first author:Idan-Feldman A
Impaired social interactions and motor learning skills in tuberous sclerosis complex model mice expressing a dominant/negative form of tuberin.	/pubmed/21827857	Chévere-Torres I, Maki JM, Santini E, Klann E.	Neurobiol Dis. 2012 Jan;45(1):156-64. Epub 2011 Jul 30.	Neurobiol Dis. 2012	PubMed	citation	PMID:21827857	pubmed	21827857	create date:2011/08/11 | first author:Chévere-Torres I
Deficiency in the inner mitochondrial membrane peptidase 2-like (Immp21) gene increases ischemic brain damage and impairs mitochondrial function.	/pubmed/21824519	Ma Y, Mehta SL, Lu B, Li PA.	Neurobiol Dis. 2011 Dec;44(3):270-6. Epub 2011 Jul 3.	Neurobiol Dis. 2011	PubMed	citation	PMID:21824519	pubmed	21824519	create date:2011/08/10 | first author:Ma Y
A canine BCAN microdeletion associated with episodic falling syndrome.	/pubmed/21821125	Gill JL, Tsai KL, Krey C, Noorai RE, Vanbellinghen JF, Garosi LS, Shelton GD, Clark LA, Harvey RJ.	Neurobiol Dis. 2012 Jan;45(1):130-6. Epub 2011 Jul 28.	Neurobiol Dis. 2012	PubMed	citation	PMID:21821125	pubmed	21821125	create date:2011/08/09 | first author:Gill JL
Gene expression levels assessed by CA1 pyramidal neuron and regional hippocampal dissections in Alzheimer's disease.	/pubmed/21821124	Ginsberg SD, Alldred MJ, Che S.	Neurobiol Dis. 2012 Jan;45(1):99-107. Epub 2011 Jul 28.	Neurobiol Dis. 2012	PubMed	citation	PMID:21821124	pubmed	21821124	create date:2011/08/09 | first author:Ginsberg SD
What have we learned from gene expression profiles in Huntington's disease?	/pubmed/21820514	Seredenina T, Luthi-Carter R.	Neurobiol Dis. 2012 Jan;45(1):83-98. Epub 2011 Jul 12.	Neurobiol Dis. 2012	PubMed	citation	PMID:21820514	pubmed	21820514	create date:2011/08/09 | first author:Seredenina T
Diapocynin and apocynin administration fails to significantly extend survival in G93A SOD1 ALS mice.	/pubmed/21820513	Trumbull KA, McAllister D, Gandelman MM, Fung WY, Lew T, Brennan L, Lopez N, Morré J, Kalyanaraman B, Beckman JS.	Neurobiol Dis. 2012 Jan;45(1):137-44. Epub 2011 Jul 28.	Neurobiol Dis. 2012	PubMed	citation	PMID:21820513	pubmed	21820513	create date:2011/08/09 | first author:Trumbull KA
The methamphetamine-sensitive circadian oscillator is dysfunctional in a transgenic mouse model of Huntington's disease.	/pubmed/21820053	Cuesta M, Aungier J, Morton AJ.	Neurobiol Dis. 2012 Jan;45(1):145-55. Epub 2011 Jul 28.	Neurobiol Dis. 2012	PubMed	citation	PMID:21820053	pubmed	21820053	create date:2011/08/09 | first author:Cuesta M
17β-estradiol attenuates breakdown of blood-brain barrier and hemorrhagic transformation induced by tissue plasminogen activator in cerebral ischemia.	/pubmed/21816222	Li M, Zhang Z, Sun W, Koehler RC, Huang J.	Neurobiol Dis. 2011 Dec;44(3):277-83. Epub 2011 Jul 18.	Neurobiol Dis. 2011	PubMed	citation	PMID:21816222	pubmed	21816222	create date:2011/08/06 | first author:Li M
Ability to delay neuropathological events associated with astrocytic MAO-B increase in a Parkinsonian mouse model: implications for early intervention on disease progression.	/pubmed/21809503	Siddiqui A, Mallajosyula JK, Rane A, Andersen JK.	Neurobiol Dis. 2011 Aug;43(2):527-32.	Neurobiol Dis. 2011	PubMed	citation	PMID:21809503	pubmed	21809503	create date:2011/08/04 | first author:Siddiqui A
Synaptic dysfunction in hippocampus of transgenic mouse models of Alzheimer's disease: a multi-electrode array study.	/pubmed/21807097	Chong SA, Benilova I, Shaban H, De Strooper B, Devijver H, Moechars D, Eberle W, Bartic C, Van Leuven F, Callewaert G.	Neurobiol Dis. 2011 Dec;44(3):284-91. Epub 2011 Jul 18.	Neurobiol Dis. 2011	PubMed	citation	PMID:21807097	pubmed	21807097	create date:2011/08/03 | first author:Chong SA
Cleavage of the vesicular glutamate transporters under excitotoxic conditions.	/pubmed/21807096	Lobo AC, Gomes JR, Catarino T, Mele M, Fernandez P, Inácio AR, Bahr BA, Santos AE, Wieloch T, Carvalho AL, Duarte CB.	Neurobiol Dis. 2011 Dec;44(3):292-303. Epub 2011 Jul 26.	Neurobiol Dis. 2011	PubMed	citation	PMID:21807096	pubmed	21807096	create date:2011/08/03 | first author:Lobo AC
Neonatal exposure to lipopolysaccharide enhances vulnerability of nigrostriatal dopaminergic neurons to rotenone neurotoxicity in later life.	/pubmed/21798348	Fan LW, Tien LT, Lin RC, Simpson KL, Rhodes PG, Cai Z.	Neurobiol Dis. 2011 Dec;44(3):304-16. Epub 2011 Jul 28.	Neurobiol Dis. 2011	PubMed	citation	PMID:21798348	pubmed	21798348	create date:2011/07/30 | first author:Fan LW
Cognitive impairment in humanized APP×PS1 mice is linked to Aβ(1-42) and NOX activation.	/pubmed/21798347	Bruce-Keller AJ, Gupta S, Knight AG, Beckett TL, McMullen JM, Davis PR, Murphy MP, Van Eldik LJ, St Clair D, Keller JN.	Neurobiol Dis. 2011 Dec;44(3):317-26. Epub 2011 Jul 28.	Neurobiol Dis. 2011	PubMed	citation	PMID:21798347	pubmed	21798347	create date:2011/07/30 | first author:Bruce-Keller AJ
Reduced expression of G protein-coupled receptor kinases in schizophrenia but not in schizoaffective disorder.	/pubmed/21784156	Bychkov ER, Ahmed MR, Gurevich VV, Benovic JL, Gurevich EV.	Neurobiol Dis. 2011 Nov;44(2):248-58. doi: 10.1016/j.nbd.2011.07.009. Epub 2011 Jul 20.	Neurobiol Dis. 2011	PubMed	citation	PMID:21784156	pubmed	21784156	create date:2011/07/26 | first author:Bychkov ER
Impairment of cognitive performance after reelin knockdown in the medial prefrontal cortex of pubertal or adult rats.	/pubmed/21784155	Brosda J, Dietz F, Koch M.	Neurobiol Dis. 2011 Nov;44(2):239-47. doi: 10.1016/j.nbd.2011.07.008. Epub 2011 Jul 20.	Neurobiol Dis. 2011	PubMed	citation	PMID:21784155	pubmed	21784155	create date:2011/07/26 | first author:Brosda J
Characterization of a PLP-overexpressing transgenic rat, a model for the connatal form of Pelizaeus-Merzbacher disease.	/pubmed/21784154	Mayer JA, Larsen EC, Kondo Y, Duncan ID.	Neurobiol Dis. 2011 Nov;44(2):231-8. doi: 10.1016/j.nbd.2011.07.007. Epub 2011 Jul 18.	Neurobiol Dis. 2011	PubMed	citation	PMID:21784154	pubmed	21784154	create date:2011/07/26 | first author:Mayer JA
Morin attenuates tau hyperphosphorylation by inhibiting GSK3β.	/pubmed/21782947	Gong EJ, Park HR, Kim ME, Piao S, Lee E, Jo DG, Chung HY, Ha NC, Mattson MP, Lee J.	Neurobiol Dis. 2011 Nov;44(2):223-30. doi: 10.1016/j.nbd.2011.07.005. Epub 2011 Jul 18.	Neurobiol Dis. 2011	PubMed	citation	PMID:21782947	pubmed	21782947	create date:2011/07/26 | first author:Gong EJ
Age and α-synuclein expression interact to reveal a dependence of dopaminergic axons on endogenous Akt/PKB signaling.	/pubmed/21782946	Kim SR, Ries V, Cheng HC, Kareva T, Oo TF, Yu WH, Duff K, Kholodilov N, Burke RE.	Neurobiol Dis. 2011 Nov;44(2):215-22. doi: 10.1016/j.nbd.2011.07.003. Epub 2011 Jul 18.	Neurobiol Dis. 2011	PubMed	citation	PMID:21782946	pubmed	21782946	create date:2011/07/26 | first author:Kim SR
Seizures in early life suppress hippocampal dendrite growth while impairing spatial learning.	/pubmed/21777677	Nishimura M, Gu X, Swann JW.	Neurobiol Dis. 2011 Nov;44(2):205-14. doi: 10.1016/j.nbd.2011.07.002. Epub 2011 Jul 12.	Neurobiol Dis. 2011	PubMed	citation	PMID:21777677	pubmed	21777677	create date:2011/07/23 | first author:Nishimura M
Olfactory neuron-specific expression of A30P alpha-synuclein exacerbates dopamine deficiency and hyperactivity in a novel conditional model of early Parkinson's disease stages.	/pubmed/21767644	Nuber S, Petrasch-Parwez E, Arias-Carrión O, Koch L, Kohl Z, Schneider J, Calaminus C, Dermietzel R, Samarina A, Boy J, Nguyen HP, Teismann P, Velavan TP, Kahle PJ, von Hörsten S, Fendt M, Krüger R, Riess O.	Neurobiol Dis. 2011 Nov;44(2):192-204. doi: 10.1016/j.nbd.2011.06.017. Epub 2011 Jul 5.	Neurobiol Dis. 2011	PubMed	citation	PMID:21767644	pubmed	21767644	create date:2011/07/20 | first author:Nuber S
NAP prevents acute cerebral oxidative stress and protects against long-term brain injury and cognitive impairment in a model of neonatal hypoxia-ischemia.	/pubmed/21757007	Greggio S, de Paula S, de Oliveira IM, Trindade C, Rosa RM, Henriques JA, DaCosta JC.	Neurobiol Dis. 2011 Oct;44(1):152-9. Epub 2011 Jul 5.	Neurobiol Dis. 2011	PubMed	citation	PMID:21757007	pubmed	21757007	create date:2011/07/16 | first author:Greggio S
Adoptive transfer of T lymphocytes in immunodeficient mice influences epileptogenesis and neurodegeneration in a model of temporal lobe epilepsy.	/pubmed/21757006	Deprez F, Zattoni M, Mura ML, Frei K, Fritschy JM.	Neurobiol Dis. 2011 Nov;44(2):174-84. doi: 10.1016/j.nbd.2011.06.011. Epub 2011 Jul 12.	Neurobiol Dis. 2011	PubMed	citation	PMID:21757006	pubmed	21757006	create date:2011/07/16 | first author:Deprez F
Activated microglia decrease histone acetylation and Nrf2-inducible anti-oxidant defence in astrocytes: restoring effects of inhibitors of HDACs, p38 MAPK and GSK3β.	/pubmed/21757005	Correa F, Mallard C, Nilsson M, Sandberg M.	Neurobiol Dis. 2011 Oct;44(1):142-51. Epub 2011 Jul 2.	Neurobiol Dis. 2011	PubMed	citation	PMID:21757005	pubmed	21757005	create date:2011/07/16 | first author:Correa F
A critical role of NO/cGMP/PKG dependent pathway in hippocampal post-ischemic LTP: modulation by zonisamide.	/pubmed/21749921	Costa C, Tozzi A, Siliquini S, Galletti F, Cardaioli G, Tantucci M, Pisani F, Calabresi P.	Neurobiol Dis. 2011 Nov;44(2):185-91. doi: 10.1016/j.nbd.2011.06.011. Epub 2011 Jul 2.	Neurobiol Dis. 2011	PubMed	citation	PMID:21749921	pubmed	21749921	create date:2011/07/14 | first author:Costa C
Respiration and ROS production in brain and spinal cord mitochondria of transgenic rats with mutant G93a Cu/Zn-superoxide dismutase gene.	/pubmed/21745570	Panov A, Kubalik N, Zinchenko N, Hemendinger R, Dikalov S, Bonkovsky HL.	Neurobiol Dis. 2011 Oct;44(1):53-62. Epub 2011 Jun 28.	Neurobiol Dis. 2011	PubMed	citation	PMID:21745570	pubmed	21745570	create date:2011/07/13 | first author:Panov A
Lafora disease ubiquitin ligase malin promotes proteasomal degradation of neuronatin and regulates glycogen synthesis.	/pubmed/21742036	Sharma J, Rao SN, Shankar SK, Satishchandra P, Jana NR.	Neurobiol Dis. 2011 Oct;44(1):133-41. Epub 2011 Jun 25.	Neurobiol Dis. 2011	PubMed	citation	PMID:21742036	pubmed	21742036	create date:2011/07/12 | first author:Sharma J
Abnormal prostaglandin E2 production blocks myogenic differentiation in myotonic dystrophy.	/pubmed/21742035	Beaulieu D, Thebault P, Pelletier R, Chapdelaine P, Tarnopolsky M, Furling D, Puymirat J.	Neurobiol Dis. 2012 Jan;45(1):122-9. Epub 2011 Jun 25.	Neurobiol Dis. 2012	PubMed	citation	PMID:21742035	pubmed	21742035	create date:2011/07/12 | first author:Beaulieu D
Differential impact of diabetes and hypertension in the brain: adverse effects in grey matter.	/pubmed/21742034	Devisser A, Yang C, Herring A, Martinez JA, Rosales-Hernandez A, Poliakov I, Ayer A, Garven A, Zaver S, Rincon N, Xu K, Tuor UI, Schmidt AM, Toth C.	Neurobiol Dis. 2011 Nov;44(2):161-73. doi: 10.1016/j.nbd.2011.06.005. Epub 2011 Jun 25.	Neurobiol Dis. 2011	PubMed	citation	PMID:21742034	pubmed	21742034	create date:2011/07/12 | first author:Devisser A
Rotenone induces degeneration of photoreceptors and impairs the dopaminergic system in the rat retina.	/pubmed/21742033	Esteve-Rudd J, Fernández-Sánchez L, Lax P, De Juan E, Martín-Nieto J, Cuenca N.	Neurobiol Dis. 2011 Oct;44(1):102-15. Epub 2011 Jun 25.	Neurobiol Dis. 2011	PubMed	citation	PMID:21742033	pubmed	21742033	create date:2011/07/12 | first author:Esteve-Rudd J
AAV-mediated netrin-1 overexpression increases peri-infarct blood vessel density and improves motor function recovery after experimental stroke.	/pubmed/21726647	Sun H, Le T, Chang TT, Habib A, Wu S, Shen F, Young WL, Su H, Liu J.	Neurobiol Dis. 2011 Oct;44(1):73-83. Epub 2011 Jun 25.	Neurobiol Dis. 2011	PubMed	citation	PMID:21726647	pubmed	21726647	create date:2011/07/06 | first author:Sun H
Developmental profile and regulation of the glycolytic enzyme hexokinase 2 in normal brain and glioblastoma multiforme.	/pubmed/21726646	Wolf A, Agnihotri S, Munoz D, Guha A.	Neurobiol Dis. 2011 Oct;44(1):84-91. Epub 2011 Jun 25.	Neurobiol Dis. 2011	PubMed	citation	PMID:21726646	pubmed	21726646	create date:2011/07/06 | first author:Wolf A
Obesity and downregulated hypothalamic leptin receptors in male metallothionein-3-null mice.	/pubmed/21726645	Byun HR, Kim DK, Koh JY.	Neurobiol Dis. 2011 Oct;44(1):125-32. Epub 2011 Jun 25.	Neurobiol Dis. 2011	PubMed	citation	PMID:21726645	pubmed	21726645	create date:2011/07/06 | first author:Byun HR
Dysregulation of SREBP2 induces BACE1 expression.	/pubmed/21726644	Mastrocola R, Guglielmotto M, Medana C, Catalano MG, Cutrupi S, Borghi R, Tamagno E, Boccuzzi G, Aragno M.	Neurobiol Dis. 2011 Oct;44(1):116-24. Epub 2011 Jun 25.	Neurobiol Dis. 2011	PubMed	citation	PMID:21726644	pubmed	21726644	create date:2011/07/06 | first author:Mastrocola R
Substance P receptor activation induces downregulation of the AMPA receptor functionality in cortical neurons from a genetic model of Amyotrophic Lateral Sclerosis.	/pubmed/21726643	Caioli S, Curcio L, Pieri M, Antonini A, Marolda R, Severini C, Zona C.	Neurobiol Dis. 2011 Oct;44(1):92-101. Epub 2011 Jun 25.	Neurobiol Dis. 2011	PubMed	citation	PMID:21726643	pubmed	21726643	create date:2011/07/06 | first author:Caioli S
Low dose dextromethorphan attenuates moderate experimental autoimmune encephalomyelitis by inhibiting NOX2 and reducing peripheral immune cells infiltration in the spinal cord.	/pubmed/21704706	Chechneva OV, Mayrhofer F, Daugherty DJ, Pleasure DE, Hong JS, Deng W.	Neurobiol Dis. 2011 Oct;44(1):63-72. Epub 2011 Jun 24.	Neurobiol Dis. 2011	PubMed	citation	PMID:21704706	pubmed	21704706	create date:2011/06/28 | first author:Chechneva OV
Properly scaled and targeted AAV2-NRTN (neurturin) to the substantia nigra is safe, effective and causes no weight loss: support for nigral targeting in Parkinson's disease.	/pubmed/21704161	Bartus RT, Brown L, Wilson A, Kruegel B, Siffert J, Johnson EM Jr, Kordower JH, Herzog CD.	Neurobiol Dis. 2011 Oct;44(1):38-52. Epub 2011 Jun 17.	Neurobiol Dis. 2011	PubMed	citation	PMID:21704161	pubmed	21704161	create date:2011/06/28 | first author:Bartus RT
Gene expression profiling of the brain: pondering facts and fiction.	/pubmed/21689753	Mitchell AC, Mirnics K.	Neurobiol Dis. 2012 Jan;45(1):3-7. Epub 2011 Jun 14.	Neurobiol Dis. 2012	PubMed	citation	PMID:21689753	pubmed	21689753	create date:2011/06/22 | first author:Mitchell AC
Tissue inhibitor of matrix metalloproteinase-1 mediates erythropoietin-induced neuroprotection in hypoxia ischemia.	/pubmed/21689752	Souvenir R, Fathali N, Ostrowski RP, Lekic T, Zhang JH, Tang J.	Neurobiol Dis. 2011 Oct;44(1):28-37. Epub 2011 Jun 6.	Neurobiol Dis. 2011	PubMed	citation	PMID:21689752	pubmed	21689752	create date:2011/06/22 | first author:Souvenir R
Effective inhibition of substantia nigra by deep brain stimulation fails to suppress tonic epileptic seizures.	/pubmed/21689751	Shehab S, Al-Nahdi A, Al-Zaabi F, Al-Mugaddam F, Al-Sultan M, Ljubisavljevic M.	Neurobiol Dis. 2011 Sep;43(3):725-35. Epub 2011 Jun 14.	Neurobiol Dis. 2011	PubMed	citation	PMID:21689751	pubmed	21689751	create date:2011/06/22 | first author:Shehab S
Adhesion molecules as potential targets for neuroprotection in a rodent model of Parkinson's disease.	/pubmed/21684338	Armentero MT, Levandis G, Bazzini E, Cerri S, Ghezzi C, Blandini F.	Neurobiol Dis. 2011 Sep;43(3):663-8. Epub 2011 Jun 12.	Neurobiol Dis. 2011	PubMed	citation	PMID:21684338	pubmed	21684338	create date:2011/06/21 | first author:Armentero MT
Alteration of autophagosomal proteins (LC3, GABARAP and GATE-16) in Lewy body disease.	/pubmed/21684337	Tanji K, Mori F, Kakita A, Takahashi H, Wakabayashi K.	Neurobiol Dis. 2011 Sep;43(3):690-7. Epub 2011 Jun 6.	Neurobiol Dis. 2011	PubMed	citation	PMID:21684337	pubmed	21684337	create date:2011/06/21 | first author:Tanji K
The role of CXCR4 signaling in the migration of transplanted oligodendrocyte progenitors into the cerebral white matter.	/pubmed/21684336	Banisadr G, Frederick TJ, Freitag C, Ren D, Jung H, Miller SD, Miller RJ.	Neurobiol Dis. 2011 Oct;44(1):19-27. Epub 2011 Jun 6.	Neurobiol Dis. 2011	PubMed	citation	PMID:21684336	pubmed	21684336	create date:2011/06/21 | first author:Banisadr G
Familial Parkinson disease mutations influence α-synuclein assembly.	/pubmed/21684335	Ono K, Ikeda T, Takasaki J, Yamada M.	Neurobiol Dis. 2011 Sep;43(3):715-24. Epub 2011 Jun 7.	Neurobiol Dis. 2011	PubMed	citation	PMID:21684335	pubmed	21684335	create date:2011/06/21 | first author:Ono K
Cerebral cortex demyelination and oligodendrocyte precursor response to experimental autoimmune encephalomyelitis.	/pubmed/21679768	Girolamo F, Ferrara G, Strippoli M, Rizzi M, Errede M, Trojano M, Perris R, Roncali L, Svelto M, Mennini T, Virgintino D.	Neurobiol Dis. 2011 Sep;43(3):678-89. Epub 2011 Jun 6.	Neurobiol Dis. 2011	PubMed	citation	PMID:21679768	pubmed	21679768	create date:2011/06/18 | first author:Girolamo F
Transient receptor potential vanilloid 1 channels modulate the synaptic effects of TNF-α and of IL-1β in experimental autoimmune encephalomyelitis.	/pubmed/21672630	Musumeci G, Grasselli G, Rossi S, De Chiara V, Musella A, Motta C, Studer V, Bernardi G, Haji N, Sepman H, Fresegna D, Maccarrone M, Mandolesi G, Centonze D.	Neurobiol Dis. 2011 Sep;43(3):669-77. Epub 2011 Jun 6.	Neurobiol Dis. 2011	PubMed	citation	PMID:21672630	pubmed	21672630	create date:2011/06/16 | first author:Musumeci G
Title	URL	Description	Details	ShortDetails	Resource	Type	Identifiers	Db	EntrezUID	Properties
Evaluation of spontaneous propulsive movement as a screening tool to detect rescue of Parkinsonism phenotypes in zebrafish models.	/pubmed/21669287	Farrell TC, Cario CL, Milanese C, Vogt A, Jeong JH, Burton EA.	Neurobiol Dis. 2011 Oct;44(1):9-18. Epub 2011 Jun 6.	Neurobiol Dis. 2011	PubMed	citation	PMID:21669287	pubmed	21669287	create date:2011/06/15 | first author:Farrell TC
Gene expression profiling of peripheral blood leukocytes identifies and validates ABCB1 as a novel biomarker for Alzheimer's disease.	/pubmed/21669286	Chen KD, Chang PT, Ping YH, Lee HC, Yeh CW, Wang PN.	Neurobiol Dis. 2011 Sep;43(3):698-705. Epub 2011 Jun 6.	Neurobiol Dis. 2011	PubMed	citation	PMID:21669286	pubmed	21669286	create date:2011/06/15 | first author:Chen KD
Proteomic identification of hippocampal proteins vulnerable to oxidative stress in excitotoxin-induced acute neuronal injury.	/pubmed/21669285	Furukawa A, Kawamoto Y, Chiba Y, Takei S, Hasegawa-Ishii S, Kawamura N, Yoshikawa K, Hosokawa M, Oikawa S, Kato M, Shimada A.	Neurobiol Dis. 2011 Sep;43(3):706-14. Epub 2011 Jun 6.	Neurobiol Dis. 2011	PubMed	citation	PMID:21669285	pubmed	21669285	create date:2011/06/15 | first author:Furukawa A
DJ-1 associates with synaptic membranes.	/pubmed/21645620	Usami Y, Hatano T, Imai S, Kubo S, Sato S, Saiki S, Fujioka Y, Ohba Y, Sato F, Funayama M, Eguchi H, Shiba K, Ariga H, Shen J, Hattori N.	Neurobiol Dis. 2011 Sep;43(3):651-62. Epub 2011 May 30.	Neurobiol Dis. 2011	PubMed	citation	PMID:21645620	pubmed	21645620	create date:2011/06/08 | first author:Usami Y
IL-1β is induced in reactive astrocytes in the somatosensory cortex of rats with genetic absence epilepsy at the onset of spike-and-wave discharges, and contributes to their occurrence.	/pubmed/21645619	Akin D, Ravizza T, Maroso M, Carcak N, Eryigit T, Vanzulli I, Aker RG, Vezzani A, Onat FY.	Neurobiol Dis. 2011 Dec;44(3):259-69. Epub 2011 May 30.	Neurobiol Dis. 2011	PubMed	citation	PMID:21645619	pubmed	21645619	create date:2011/06/08 | first author:Akin D
Alterations in the cholinergic system after frontal cortical infarction in rat brain: pharmacological magnetic resonance imaging of muscarinic receptor responsiveness and stereological analysis of cholinergic forebrain neurons.	/pubmed/21640824	Hoff EI, Steinbusch HW, van Oostenbrugge RJ, Garrett L, Otte WM, van der Marel K, Dijkhuizen RM.	Neurobiol Dis. 2011 Sep;43(3):625-34. Epub 2011 May 23.	Neurobiol Dis. 2011	PubMed	citation	PMID:21640824	pubmed	21640824	create date:2011/06/07 | first author:Hoff EI
Temporal changes in mRNA expression of the brain nutrient transporters in the lithium-pilocarpine model of epilepsy in the immature and adult rat.	/pubmed/21624469	Leroy C, Pierre K, Simpson IA, Pellerin L, Vannucci SJ, Nehlig A.	Neurobiol Dis. 2011 Sep;43(3):588-97. Epub 2011 May 23.	Neurobiol Dis. 2011	PubMed	citation	PMID:21624469	pubmed	21624469	create date:2011/06/01 | first author:Leroy C
Gastrointestinal dysfunction contributes to weight loss in Huntington's disease mice.	/pubmed/21624468	van der Burg JM, Winqvist A, Aziz NA, Maat-Schieman ML, Roos RA, Bates GP, Brundin P, Björkqvist M, Wierup N.	Neurobiol Dis. 2011 Oct;44(1):1-8. Epub 2011 May 23.	Neurobiol Dis. 2011	PubMed	citation	PMID:21624468	pubmed	21624468	create date:2011/06/01 | first author:van der Burg JM
Systemic delivery of NEMO binding domain/IKKγ inhibitory peptide to young mdx mice improves dystrophic skeletal muscle histopathology.	/pubmed/21624467	Reay DP, Yang M, Watchko JF, Daood M, O'Day TL, Rehman KK, Guttridge DC, Robbins PD, Clemens PR.	Neurobiol Dis. 2011 Sep;43(3):598-608. Epub 2011 May 23.	Neurobiol Dis. 2011	PubMed	citation	PMID:21624467	pubmed	21624467	create date:2011/06/01 | first author:Reay DP
Interleukin 4 induces the apoptosis of mouse microglial cells by a caspase-dependent mechanism.	/pubmed/21624466	Soria JA, Arroyo DS, Gaviglio EA, Rodriguez-Galan MC, Wang JM, Iribarren P.	Neurobiol Dis. 2011 Sep;43(3):616-24. Epub 2011 May 23.	Neurobiol Dis. 2011	PubMed	citation	PMID:21624466	pubmed	21624466	create date:2011/06/01 | first author:Soria JA
Rescue of a dystrophin-like protein by exon skipping normalizes synaptic plasticity in the hippocampus of the mdx mouse.	/pubmed/21624465	Dallérac G, Perronnet C, Chagneau C, Leblanc-Veyrac P, Samson-Desvignes N, Peltekian E, Danos O, Garcia L, Laroche S, Billard JM, Vaillend C.	Neurobiol Dis. 2011 Sep;43(3):635-41. Epub 2011 May 23.	Neurobiol Dis. 2011	PubMed	citation	PMID:21624465	pubmed	21624465	create date:2011/06/01 | first author:Dallérac G
Bcl2-A1 interacts with pro-caspase-3: implications for amyotrophic lateral sclerosis.	/pubmed/21624464	Iaccarino C, Mura ME, Esposito S, Carta F, Sanna G, Turrini F, Carrì MT, Crosio C.	Neurobiol Dis. 2011 Sep;43(3):642-50. Epub 2011 May 25.	Neurobiol Dis. 2011	PubMed	citation	PMID:21624464	pubmed	21624464	create date:2011/06/01 | first author:Iaccarino C
Serotonergic mediated body mass index changes in Parkinson's disease.	/pubmed/21624463	Politis M, Loane C, Wu K, Brooks DJ, Piccini P.	Neurobiol Dis. 2011 Sep;43(3):609-15. Epub 2011 May 23.	Neurobiol Dis. 2011	PubMed	citation	PMID:21624463	pubmed	21624463	create date:2011/06/01 | first author:Politis M
Presynaptic silencing is an endogenous neuroprotectant during excitotoxic insults.	/pubmed/21605675	Hogins J, Crawford DC, Jiang X, Mennerick S.	Neurobiol Dis. 2011 Aug;43(2):516-25. Epub 2011 May 14.	Neurobiol Dis. 2011	PubMed	citation	PMID:21605675	pubmed	21605675	create date:2011/05/25 | first author:Hogins J
[F-18]FDDNP microPET imaging correlates with brain Aβ burden in a transgenic rat model of Alzheimer disease: effects of aging, in vivo blockade, and anti-Aβ antibody treatment.	/pubmed/21605674	Teng E, Kepe V, Frautschy SA, Liu J, Satyamurthy N, Yang F, Chen PP, Cole GB, Jones MR, Huang SC, Flood DG, Trusko SP, Small GW, Cole GM, Barrio JR.	Neurobiol Dis. 2011 Sep;43(3):565-75. Epub 2011 May 13.	Neurobiol Dis. 2011	PubMed	citation	PMID:21605674	pubmed	21605674	create date:2011/05/25 | first author:Teng E
Reduced postsynaptic GABAA receptor number and enhanced gaboxadol induced change in holding currents in Purkinje cells of the dystrophin-deficient mdx mouse.	/pubmed/21601636	Kueh SL, Dempster J, Head SI, Morley JW.	Neurobiol Dis. 2011 Sep;43(3):558-64. Epub 2011 May 13.	Neurobiol Dis. 2011	PubMed	citation	PMID:21601636	pubmed	21601636	create date:2011/05/24 | first author:Kueh SL
Transfer of host-derived alpha synuclein to grafted dopaminergic neurons in rat.	/pubmed/21600984	Kordower JH, Dodiya HB, Kordower AM, Terpstra B, Paumier K, Madhavan L, Sortwell C, Steece-Collier K, Collier TJ.	Neurobiol Dis. 2011 Sep;43(3):552-7. Epub 2011 May 12.	Neurobiol Dis. 2011	PubMed	citation	PMID:21600984	pubmed	21600984	create date:2011/05/24 | first author:Kordower JH
Impact of dopamine to serotonin cell ratio in transplants on behavioral recovery and L-DOPA-induced dyskinesia.	/pubmed/21600983	García J, Carlsson T, Döbrössy M, Nikkhah G, Winkler C.	Neurobiol Dis. 2011 Sep;43(3):576-87. Epub 2011 May 13.	Neurobiol Dis. 2011	PubMed	citation	PMID:21600983	pubmed	21600983	create date:2011/05/24 | first author:García J
Decreased glutathione accelerates neurological deficit and mitochondrial pathology in familial ALS-linked hSOD1(G93A) mice model.	/pubmed/21600285	Vargas MR, Johnson DA, Johnson JA.	Neurobiol Dis. 2011 Sep;43(3):543-51. Epub 2011 May 6.	Neurobiol Dis. 2011	PubMed	citation	PMID:21600285	pubmed	21600285	create date:2011/05/24 | first author:Vargas MR
Misplaced NMDA receptors in epileptogenesis contribute to excitotoxicity.	/pubmed/21575722	Frasca A, Aalbers M, Frigerio F, Fiordaliso F, Salio M, Gobbi M, Cagnotto A, Gardoni F, Battaglia GS, Hoogland G, Di Luca M, Vezzani A.	Neurobiol Dis. 2011 Aug;43(2):507-15. Epub 2011 May 6.	Neurobiol Dis. 2011	PubMed	citation	PMID:21575722	pubmed	21575722	create date:2011/05/18 | first author:Frasca A
Phytanic acid and pristanic acid, branched-chain fatty acids associated with Refsum disease and other inherited peroxisomal disorders, mediate intracellular Ca2+ signaling through activation of free fatty acid receptor GPR40.	/pubmed/21570468	Kruska N, Reiser G.	Neurobiol Dis. 2011 Aug;43(2):465-72. Epub 2011 Apr 30.	Neurobiol Dis. 2011	PubMed	citation	PMID:21570468	pubmed	21570468	create date:2011/05/17 | first author:Kruska N
Beneficial effects of exercise in a transgenic mouse model of Alzheimer's disease-like Tau pathology.	/pubmed/21569847	Belarbi K, Burnouf S, Fernandez-Gomez FJ, Laurent C, Lestavel S, Figeac M, Sultan A, Troquier L, Leboucher A, Caillierez R, Grosjean ME, Demeyer D, Obriot H, Brion I, Barbot B, Galas MC, Staels B, Humez S, Sergeant N, Schraen-Maschke S, Muhr-Tailleux A, Hamdane M, et al.	Neurobiol Dis. 2011 Aug;43(2):486-94. Epub 2011 May 4.	Neurobiol Dis. 2011	PubMed	citation	PMID:21569847	pubmed	21569847	create date:2011/05/17 | first author:Belarbi K
Tau/PTL-1 associates with kinesin-3 KIF1A/UNC-104 and affects the motor's motility characteristics in C. elegans neurons.	/pubmed/21569846	Tien NW, Wu GH, Hsu CC, Chang CY, Wagner OI.	Neurobiol Dis. 2011 Aug;43(2):495-506. Epub 2011 May 4.	Neurobiol Dis. 2011	PubMed	citation	PMID:21569846	pubmed	21569846	create date:2011/05/17 | first author:Tien NW
Neuroprotective effect of acid-sensing ion channel inhibitor psalmotoxin-1 after hypoxia-ischemia in newborn piglet striatum.	/pubmed/21558004	Yang ZJ, Ni X, Carter EL, Kibler K, Martin LJ, Koehler RC.	Neurobiol Dis. 2011 Aug;43(2):446-54. Epub 2011 Apr 30.	Neurobiol Dis. 2011	PubMed	citation	PMID:21558004	pubmed	21558004	create date:2011/05/12 | first author:Yang ZJ
Elevation of p-NR2A(S1232) by Cdk5/p35 contributes to retinal ganglion cell apoptosis in a rat experimental glaucoma model.	/pubmed/21554958	Chen J, Miao Y, Wang XH, Wang Z.	Neurobiol Dis. 2011 Aug;43(2):455-64. Epub 2011 Apr 30.	Neurobiol Dis. 2011	PubMed	citation	PMID:21554958	pubmed	21554958	create date:2011/05/11 | first author:Chen J
Excitatory amplification through divergent-convergent circuits: the role of the midline thalamus in limbic seizures.	/pubmed/21554957	Sloan DM, Zhang D, Bertram EH 3rd.	Neurobiol Dis. 2011 Aug;43(2):435-45. Epub 2011 Apr 30.	Neurobiol Dis. 2011	PubMed	citation	PMID:21554957	pubmed	21554957	create date:2011/05/11 | first author:Sloan DM
Hypoxic-preconditioning induces neuroprotection against hypoxia-ischemia in newborn piglet brain.	/pubmed/21554956	Ara J, Fekete S, Frank M, Golden JA, Pleasure D, Valencia I.	Neurobiol Dis. 2011 Aug;43(2):473-85. Epub 2011 Apr 30.	Neurobiol Dis. 2011	PubMed	citation	PMID:21554956	pubmed	21554956	create date:2011/05/11 | first author:Ara J
The role of IκB kinase complex in the neurobiology of Huntington's disease.	/pubmed/21554955	Khoshnan A, Patterson PH.	Neurobiol Dis. 2011 Aug;43(2):305-11. Epub 2011 May 5. Review.	Neurobiol Dis. 2011	PubMed	citation	PMID:21554955	pubmed	21554955	create date:2011/05/11 | first author:Khoshnan A
Splice isoform-specific suppression of the CaV2.1 variant underlying spinocerebellar ataxia type 6.	/pubmed/21550405	Tsou WL, Soong BW, Paulson HL, Rodríguez-Lebrón E.	Neurobiol Dis. 2011 Sep;43(3):533-42. Epub 2011 Apr 29.	Neurobiol Dis. 2011	PubMed	citation	PMID:21550405	pubmed	21550405	create date:2011/05/10 | first author:Tsou WL
Enzyme replacement reduces neuropathology in MPS IIIA dogs.	/pubmed/21550404	Crawley AC, Marshall N, Beard H, Hassiotis S, Walsh V, King B, Hucker N, Fuller M, Jolly RD, Hopwood JJ, Hemsley KM.	Neurobiol Dis. 2011 Aug;43(2):422-34. Epub 2011 Apr 29.	Neurobiol Dis. 2011	PubMed	citation	PMID:21550404	pubmed	21550404	create date:2011/05/10 | first author:Crawley AC
Ethanol modulation of gene networks: implications for alcoholism.	/pubmed/21536129	Farris SP, Miles MF.	Neurobiol Dis. 2012 Jan;45(1):115-21. Epub 2011 Apr 22.	Neurobiol Dis. 2012	PubMed	citation	PMID:21536129	pubmed	21536129	create date:2011/05/04 | first author:Farris SP
Glucocorticoid receptor stimulation and the regulation of neonatal cerebellar neural progenitor cell apoptosis.	/pubmed/21530661	Noguchi KK, Lau K, Smith DJ, Swiney BS, Farber NB.	Neurobiol Dis. 2011 Aug;43(2):356-63. Epub 2011 Apr 20.	Neurobiol Dis. 2011	PubMed	citation	PMID:21530661	pubmed	21530661	create date:2011/05/03 | first author:Noguchi KK
Local insulin and the rapid regrowth of diabetic epidermal axons.	/pubmed/21530660	Guo G, Kan M, Martinez JA, Zochodne DW.	Neurobiol Dis. 2011 Aug;43(2):414-21. Epub 2011 Apr 17.	Neurobiol Dis. 2011	PubMed	citation	PMID:21530660	pubmed	21530660	create date:2011/05/03 | first author:Guo G
Glutamate and glutathione interplay in a motor neuronal model of amyotrophic lateral sclerosis reveals altered energy metabolism.	/pubmed/21530659	D'Alessandro G, Calcagno E, Tartari S, Rizzardini M, Invernizzi RW, Cantoni L.	Neurobiol Dis. 2011 Aug;43(2):346-55. Epub 2011 Apr 16.	Neurobiol Dis. 2011	PubMed	citation	PMID:21530659	pubmed	21530659	create date:2011/05/03 | first author:D'Alessandro G
The RNA-binding protein RBM3 is involved in hypothermia induced neuroprotection.	/pubmed/21527344	Chip S, Zelmer A, Ogunshola OO, Felderhoff-Mueser U, Nitsch C, Bührer C, Wellmann S.	Neurobiol Dis. 2011 Aug;43(2):388-96. Epub 2011 Apr 17.	Neurobiol Dis. 2011	PubMed	citation	PMID:21527344	pubmed	21527344	create date:2011/04/30 | first author:Chip S
Comprehensive behavioral phenotyping of Ts65Dn mouse model of Down Syndrome: activation of β1-adrenergic receptor by xamoterol as a potential cognitive enhancer.	/pubmed/21527343	Faizi M, Bader PL, Tun C, Encarnacion A, Kleschevnikov A, Belichenko P, Saw N, Priestley M, Tsien RW, Mobley WC, Shamloo M.	Neurobiol Dis. 2011 Aug;43(2):397-413. Epub 2011 Apr 17.	Neurobiol Dis. 2011	PubMed	citation	PMID:21527343	pubmed	21527343	create date:2011/04/30 | first author:Faizi M
Angiopoietin/Tie2 pathway mediates type 2 diabetes induced vascular damage after cerebral stroke.	/pubmed/21515377	Cui X, Chopp M, Zacharek A, Ye X, Roberts C, Chen J.	Neurobiol Dis. 2011 Jul;43(1):285-92. Epub 2011 Apr 16.	Neurobiol Dis. 2011	PubMed	citation	PMID:21515377	pubmed	21515377	create date:2011/04/26 | first author:Cui X
Changes in serotoninergic and noradrenergic descending pain pathways during painful diabetic neuropathy: the preventive action of IGF1.	/pubmed/21515376	Morgado C, Silva L, Pereira-Terra P, Tavares I.	Neurobiol Dis. 2011 Jul;43(1):275-84. Epub 2011 Apr 15.	Neurobiol Dis. 2011	PubMed	citation	PMID:21515376	pubmed	21515376	create date:2011/04/26 | first author:Morgado C
The L-type channel antagonist isradipine is neuroprotective in a mouse model of Parkinson's disease.	/pubmed/21515375	Ilijic E, Guzman JN, Surmeier DJ.	Neurobiol Dis. 2011 Aug;43(2):364-71. Epub 2011 Apr 16.	Neurobiol Dis. 2011	PubMed	citation	PMID:21515375	pubmed	21515375	create date:2011/04/26 | first author:Ilijic E
Reduced expression of conditioned fear in the R6/2 mouse model of Huntington's disease is related to abnormal activity in prelimbic cortex.	/pubmed/21515374	Walker AG, Ummel JR, Rebec GV.	Neurobiol Dis. 2011 Aug;43(2):379-87. Epub 2011 Apr 16.	Neurobiol Dis. 2011	PubMed	citation	PMID:21515374	pubmed	21515374	create date:2011/04/26 | first author:Walker AG
Retromer disruption promotes amyloidogenic APP processing.	/pubmed/21515373	Sullivan CP, Jay AG, Stack EC, Pakaluk M, Wadlinger E, Fine RE, Wells JM, Morin PJ.	Neurobiol Dis. 2011 Aug;43(2):338-45. Epub 2011 Apr 16.	Neurobiol Dis. 2011	PubMed	citation	PMID:21515373	pubmed	21515373	create date:2011/04/26 | first author:Sullivan CP
Transgenic mice overexpressing the extracellular domain of NCAM are impaired in working memory and cortical plasticity.	/pubmed/21515372	Brennaman LH, Kochlamazashvili G, Stoenica L, Nonneman RJ, Moy SS, Schachner M, Dityatev A, Maness PF.	Neurobiol Dis. 2011 Aug;43(2):372-8. Epub 2011 Apr 16.	Neurobiol Dis. 2011	PubMed	citation	PMID:21515372	pubmed	21515372	create date:2011/04/26 | first author:Brennaman LH
PDE10A and PDE10A-dependent cAMP catabolism are dysregulated oppositely in striatum and nucleus accumbens after lesion of midbrain dopamine neurons in rat: a key step in parkinsonism physiopathology.	/pubmed/21515371	Giorgi M, Melchiorri G, Nuccetelli V, D'Angelo V, Martorana A, Sorge R, Castelli V, Bernardi G, Sancesario G.	Neurobiol Dis. 2011 Jul;43(1):293-303. Epub 2011 Apr 16.	Neurobiol Dis. 2011	PubMed	citation	PMID:21515371	pubmed	21515371	create date:2011/04/26 | first author:Giorgi M
Drosophila melanogaster: a new model to study cisplatin-induced neurotoxicity.	/pubmed/21514385	Podratz JL, Staff NP, Froemel D, Wallner A, Wabnig F, Bieber AJ, Tang A, Windebank AJ.	Neurobiol Dis. 2011 Aug;43(2):330-7. Epub 2011 Apr 15.	Neurobiol Dis. 2011	PubMed	citation	PMID:21514385	pubmed	21514385	create date:2011/04/26 | first author:Podratz JL
A pulse rapamycin therapy for infantile spasms and associated cognitive decline.	/pubmed/21504792	Raffo E, Coppola A, Ono T, Briggs SW, Galanopoulou AS.	Neurobiol Dis. 2011 Aug;43(2):322-9. Epub 2011 Apr 12.	Neurobiol Dis. 2011	PubMed	citation	PMID:21504792	pubmed	21504792	create date:2011/04/21 | first author:Raffo E
Autophagy in different flavors: dysregulated protein degradation in neurological diseases.	/pubmed/21463680	Chu CT.	Neurobiol Dis. 2011 Jul;43(1):1-3. Epub 2011 Apr 2. No abstract available.	Neurobiol Dis. 2011	PubMed	citation	PMID:21463680	pubmed	21463680	create date:2011/04/06 | first author:Chu CT
Seizure-related activity of intralaminar thalamic neurons in a genetic model of absence epilepsy.	/pubmed/21458572	Gorji A, Mittag C, Shahabi P, Seidenbecher T, Pape HC.	Neurobiol Dis. 2011 Jul;43(1):266-74. Epub 2011 Mar 31.	Neurobiol Dis. 2011	PubMed	citation	PMID:21458572	pubmed	21458572	create date:2011/04/05 | first author:Gorji A
Natural history of disease in the YAC128 mouse reveals a discrete signature of pathology in Huntington disease.	/pubmed/21458571	Carroll JB, Lerch JP, Franciosi S, Spreeuw A, Bissada N, Henkelman RM, Hayden MR.	Neurobiol Dis. 2011 Jul;43(1):257-65. Epub 2011 Mar 31.	Neurobiol Dis. 2011	PubMed	citation	PMID:21458571	pubmed	21458571	create date:2011/04/05 | first author:Carroll JB
Autism with seizures and intellectual disability: possible causative role of gain-of-function of the inwardly-rectifying K+ channel Kir4.1.	/pubmed/21458570	Sicca F, Imbrici P, D'Adamo MC, Moro F, Bonatti F, Brovedani P, Grottesi A, Guerrini R, Masi G, Santorelli FM, Pessia M.	Neurobiol Dis. 2011 Jul;43(1):239-47. Epub 2011 Mar 31.	Neurobiol Dis. 2011	PubMed	citation	PMID:21458570	pubmed	21458570	create date:2011/04/05 | first author:Sicca F
Identification of anti-inflammatory targets for Huntington's disease using a brain slice-based screening assay.	/pubmed/21458569	Reinhart PH, Kaltenbach LS, Essrich C, Dunn DE, Eudailey JA, DeMarco CT, Turmel GJ, Whaley JC, Wood A, Cho S, Lo DC.	Neurobiol Dis. 2011 Jul;43(1):248-56. Epub 2011 Mar 31.	Neurobiol Dis. 2011	PubMed	citation	PMID:21458569	pubmed	21458569	create date:2011/04/05 | first author:Reinhart PH
Title	URL	Description	Details	ShortDetails	Resource	Type	Identifiers	Db	EntrezUID	Properties
Hippocampal dysregulation of synaptic plasticity-associated proteins with age-related cognitive decline.	/pubmed/21440628	VanGuilder HD, Farley JA, Yan H, Van Kirk CA, Mitschelen M, Sonntag WE, Freeman WM.	Neurobiol Dis. 2011 Jul;43(1):201-12. Epub 2011 Apr 1.	Neurobiol Dis. 2011	PubMed	citation	PMID:21440628	pubmed	21440628	create date:2011/03/29 | first author:VanGuilder HD
Knockdown of MLC1 in primary astrocytes causes cell vacuolation: a MLC disease cell model.	/pubmed/21440627	Duarri A, Lopez de Heredia M, Capdevila-Nortes X, Ridder MC, Montolio M, López-Hernández T, Boor I, Lien CF, Hagemann T, Messing A, Gorecki DC, Scheper GC, Martínez A, Nunes V, van der Knaap MS, Estévez R.	Neurobiol Dis. 2011 Jul;43(1):228-38. Epub 2011 Apr 3.	Neurobiol Dis. 2011	PubMed	citation	PMID:21440627	pubmed	21440627	create date:2011/03/29 | first author:Duarri A
Ferritin overexpression in Drosophila glia leads to iron deposition in the optic lobes and late-onset behavioral defects.	/pubmed/21440626	Kosmidis S, Botella JA, Mandilaras K, Schneuwly S, Skoulakis EM, Rouault TA, Missirlis F.	Neurobiol Dis. 2011 Jul;43(1):213-9. Epub 2011 Apr 1.	Neurobiol Dis. 2011	PubMed	citation	PMID:21440626	pubmed	21440626	create date:2011/03/29 | first author:Kosmidis S
Status epilepticus induces increasing neuronal excitability and hypersynchrony as revealed by optical imaging.	/pubmed/21440625	Holtkamp M, Buchheim K, Elsner M, Matzen J, Weissinger F, Meierkord H.	Neurobiol Dis. 2011 Jul;43(1):220-7. Epub 2011 Apr 1.	Neurobiol Dis. 2011	PubMed	citation	PMID:21440625	pubmed	21440625	create date:2011/03/29 | first author:Holtkamp M
Decreased expression of GGA3 Protein in Alzheimer's disease frontal cortex and increased co-distribution of BACE with the amyloid precursor protein.	/pubmed/21440067	Santosa C, Rasche S, Barakat A, Bellingham SA, Ho M, Tan J, Hill AF, Masters CL, McLean C, Evin G.	Neurobiol Dis. 2011 Jul;43(1):176-83. Epub 2011 Apr 3.	Neurobiol Dis. 2011	PubMed	citation	PMID:21440067	pubmed	21440067	create date:2011/03/29 | first author:Santosa C
MeCP2 is required for global heterochromatic and nucleolar changes during activity-dependent neuronal maturation.	/pubmed/21420494	Singleton MK, Gonzales ML, Leung KN, Yasui DH, Schroeder DI, Dunaway K, LaSalle JM.	Neurobiol Dis. 2011 Jul;43(1):190-200. Epub 2011 Mar 21.	Neurobiol Dis. 2011	PubMed	citation	PMID:21420494	pubmed	21420494	create date:2011/03/23 | first author:Singleton MK
Startle disease in Irish wolfhounds associated with a microdeletion in the glycine transporter GlyT2 gene.	/pubmed/21420493	Gill JL, Capper D, Vanbellinghen JF, Chung SK, Higgins RJ, Rees MI, Shelton GD, Harvey RJ.	Neurobiol Dis. 2011 Jul;43(1):184-9. Epub 2011 Mar 17.	Neurobiol Dis. 2011	PubMed	citation	PMID:21420493	pubmed	21420493	create date:2011/03/23 | first author:Gill JL
Loss of the tuberous sclerosis complex protein tuberin causes Purkinje cell degeneration.	/pubmed/21419848	Reith RM, Way S, McKenna J 3rd, Haines K, Gambello MJ.	Neurobiol Dis. 2011 Jul;43(1):113-22. Epub 2011 Mar 17.	Neurobiol Dis. 2011	PubMed	citation	PMID:21419848	pubmed	21419848	create date:2011/03/23 | first author:Reith RM
GPA protects the nigrostriatal dopamine system by enhancing mitochondrial function.	/pubmed/21406233	Horvath TL, Erion DM, Elsworth JD, Roth RH, Shulman GI, Andrews ZB.	Neurobiol Dis. 2011 Jul;43(1):152-62. Epub 2011 Mar 13.	Neurobiol Dis. 2011	PubMed	citation	PMID:21406233	pubmed	21406233	create date:2011/03/17 | first author:Horvath TL
Long-term consequences of a prolonged febrile seizure in a dual pathology model.	/pubmed/21406232	Gibbs S, Chattopadhyaya B, Desgent S, Awad PN, Clerk-Lamalice O, Levesque M, Vianna RM, Rébillard RM, Delsemme AA, Hébert D, Tremblay L, Lepage M, Descarries L, Di Cristo G, Carmant L.	Neurobiol Dis. 2011 Aug;43(2):312-21. Epub 2011 Mar 22.	Neurobiol Dis. 2011	PubMed	citation	PMID:21406232	pubmed	21406232	create date:2011/03/17 | first author:Gibbs S
Preventive and therapeutic types of environmental enrichment counteract beta amyloid pathology by different molecular mechanisms.	/pubmed/21406231	Herring A, Lewejohann L, Panzer AL, Donath A, Kröll O, Sachser N, Paulus W, Keyvani K.	Neurobiol Dis. 2011 Jun;42(3):530-8. Epub 2011 Mar 22.	Neurobiol Dis. 2011	PubMed	citation	PMID:21406231	pubmed	21406231	create date:2011/03/17 | first author:Herring A
Worsening of Huntington disease phenotype in CB1 receptor knockout mice.	/pubmed/21406230	Mievis S, Blum D, Ledent C.	Neurobiol Dis. 2011 Jun;42(3):524-9. Epub 2011 Mar 22.	Neurobiol Dis. 2011	PubMed	citation	PMID:21406230	pubmed	21406230	create date:2011/03/17 | first author:Mievis S
Rescue of neurons from undergoing hallmark tau-induced Alzheimer's disease cell pathologies by the antimitotic drug paclitaxel.	/pubmed/21406229	Shemesh OA, Spira ME.	Neurobiol Dis. 2011 Jul;43(1):163-75. Epub 2011 Mar 13.	Neurobiol Dis. 2011	PubMed	citation	PMID:21406229	pubmed	21406229	create date:2011/03/17 | first author:Shemesh OA
Direct gene transfer to the CNS prevents emergence of neurologic disease in a murine model of mucopolysaccharidosis type I.	/pubmed/21397026	Wolf DA, Lenander AW, Nan Z, Belur LR, Whitley CB, Gupta P, Low WC, McIvor RS.	Neurobiol Dis. 2011 Jul;43(1):123-33. Epub 2011 Mar 17.	Neurobiol Dis. 2011	PubMed	citation	PMID:21397026	pubmed	21397026	create date:2011/03/15 | first author:Wolf DA
Pilocapine alters NMDA receptor expression and function in hippocampal neurons: NADPH oxidase and ERK1/2 mechanisms.	/pubmed/21397025	Di Maio R, Mastroberardino PG, Hu X, Montero L, Greenamyre JT.	Neurobiol Dis. 2011 Jun;42(3):482-95. Epub 2011 Mar 17.	Neurobiol Dis. 2011	PubMed	citation	PMID:21397025	pubmed	21397025	create date:2011/03/15 | first author:Di Maio R
Prolonged treatment with pimelic o-aminobenzamide HDAC inhibitors ameliorates the disease phenotype of a Friedreich ataxia mouse model.	/pubmed/21397024	Sandi C, Pinto RM, Al-Mahdawi S, Ezzatizadeh V, Barnes G, Jones S, Rusche JR, Gottesfeld JM, Pook MA.	Neurobiol Dis. 2011 Jun;42(3):496-505. Epub 2011 Mar 17.	Neurobiol Dis. 2011	PubMed	citation	PMID:21397024	pubmed	21397024	create date:2011/03/15 | first author:Sandi C
Altered presynaptic ultrastructure in excitatory hippocampal synapses of mice lacking dystrophins Dp427 or Dp71.	/pubmed/21397023	Miranda R, Nudel U, Laroche S, Vaillend C.	Neurobiol Dis. 2011 Jul;43(1):134-41. Epub 2011 Mar 22.	Neurobiol Dis. 2011	PubMed	citation	PMID:21397023	pubmed	21397023	create date:2011/03/15 | first author:Miranda R
Cx32 and Cx47 mediate oligodendrocyte:astrocyte and oligodendrocyte:oligodendrocyte gap junction coupling.	/pubmed/21396451	Wasseff SK, Scherer SS.	Neurobiol Dis. 2011 Jun;42(3):506-13. Epub 2011 Mar 8.	Neurobiol Dis. 2011	PubMed	citation	PMID:21396451	pubmed	21396451	create date:2011/03/15 | first author:Wasseff SK
Characterization of a commonly used mouse model of SMA reveals increased seizure susceptibility and heightened fear response in FVB/N mice.	/pubmed/21396450	Gogliotti RG, Lutz C, Jorgensen M, Huebsch K, Koh S, Didonato CJ.	Neurobiol Dis. 2011 Jul;43(1):142-51. Epub 2011 Mar 21.	Neurobiol Dis. 2011	PubMed	citation	PMID:21396450	pubmed	21396450	create date:2011/03/15 | first author:Gogliotti RG
The first decade and beyond of transcriptional profiling in schizophrenia.	/pubmed/21396449	Sequeira PA, Martin MV, Vawter MP.	Neurobiol Dis. 2012 Jan;45(1):23-36. Epub 2011 Mar 8.	Neurobiol Dis. 2012	PubMed	citation	PMID:21396449	pubmed	21396449	create date:2011/03/15 | first author:Sequeira PA
Nanoceria extend photoreceptor cell lifespan in tubby mice by modulation of apoptosis/survival signaling pathways.	/pubmed/21396448	Kong L, Cai X, Zhou X, Wong LL, Karakoti AS, Seal S, McGinnis JF.	Neurobiol Dis. 2011 Jun;42(3):514-23. Epub 2011 Mar 30.	Neurobiol Dis. 2011	PubMed	citation	PMID:21396448	pubmed	21396448	create date:2011/03/15 | first author:Kong L
Connectivity-based segmentation of the striatum in Huntington's disease: vulnerability of motor pathways.	/pubmed/21382492	Bohanna I, Georgiou-Karistianis N, Egan GF.	Neurobiol Dis. 2011 Jun;42(3):475-81. Epub 2011 Mar 5.	Neurobiol Dis. 2011	PubMed	citation	PMID:21382492	pubmed	21382492	create date:2011/03/09 | first author:Bohanna I
Granulocyte macrophage-colony stimulating factor protects against substantia nigra dopaminergic cell loss in an environmental toxin model of Parkinson's disease.	/pubmed/21377529	Mangano EN, Peters S, Litteljohn D, So R, Bethune C, Bobyn J, Clarke M, Hayley S.	Neurobiol Dis. 2011 Jul;43(1):99-112. Epub 2011 Mar 4.	Neurobiol Dis. 2011	PubMed	citation	PMID:21377529	pubmed	21377529	create date:2011/03/08 | first author:Mangano EN
A truncating mutation in ATP13A2 is responsible for adult-onset neuronal ceroid lipofuscinosis in Tibetan terriers.	/pubmed/21362476	Farias FH, Zeng R, Johnson GS, Wininger FA, Taylor JF, Schnabel RD, McKay SD, Sanders DN, Lohi H, Seppälä EH, Wade CM, Lindblad-Toh K, O'Brien DP, Katz ML.	Neurobiol Dis. 2011 Jun;42(3):468-74. Epub 2011 Feb 26.	Neurobiol Dis. 2011	PubMed	citation	PMID:21362476	pubmed	21362476	create date:2011/03/03 | first author:Farias FH
Gene expression profiling of R6/2 transgenic mice with different CAG repeat lengths reveals genes associated with disease onset and progression in Huntington's disease.	/pubmed/21334439	Tang B, Seredenina T, Coppola G, Kuhn A, Geschwind DH, Luthi-Carter R, Thomas EA.	Neurobiol Dis. 2011 Jun;42(3):459-67. Epub 2011 Feb 18.	Neurobiol Dis. 2011	PubMed	citation	PMID:21334439	pubmed	21334439	create date:2011/02/22 | first author:Tang B
A new model to study spinal muscular atrophy: neurite degeneration and cell death is counteracted by BCL-X(L) Overexpression in motoneurons.	/pubmed/21333739	Garcera A, Mincheva S, Gou-Fabregas M, Caraballo-Miralles V, Lladó J, Comella JX, Soler RM.	Neurobiol Dis. 2011 Jun;42(3):415-26. Epub 2011 Feb 16.	Neurobiol Dis. 2011	PubMed	citation	PMID:21333739	pubmed	21333739	create date:2011/02/22 | first author:Garcera A
Adult neural precursors isolated from post mortem brain yield mostly neurons: an erythropoietin-dependent process.	/pubmed/21324364	Marfia G, Madaschi L, Marra F, Menarini M, Bottai D, Formenti A, Bellardita C, Di Giulio AM, Carelli S, Gorio A.	Neurobiol Dis. 2011 Jul;43(1):86-98. Epub 2011 Feb 13.	Neurobiol Dis. 2011	PubMed	citation	PMID:21324364	pubmed	21324364	create date:2011/02/18 | first author:Marfia G
Differential impact of diabetes and hypertension in the brain: adverse effects in white matter.	/pubmed/21324363	Yang C, DeVisser A, Martinez JA, Poliakov I, Rosales-Hernandez A, Ayer A, Garven A, Zaver S, Rincon N, Xu K, Tuor UI, Schmidt AM, Toth C.	Neurobiol Dis. 2011 Jun;42(3):446-58. Epub 2011 Feb 13.	Neurobiol Dis. 2011	PubMed	citation	PMID:21324363	pubmed	21324363	create date:2011/02/18 | first author:Yang C
Differential regional distribution of phosphorylated tau and synapse loss in the nucleus accumbens in tauopathy model mice.	/pubmed/21324362	Kambe T, Motoi Y, Inoue R, Kojima N, Tada N, Kimura T, Sahara N, Yamashita S, Mizoroki T, Takashima A, Shimada K, Ishiguro K, Mizuma H, Onoe H, Mizuno Y, Hattori N.	Neurobiol Dis. 2011 Jun;42(3):404-14. Epub 2011 Feb 13.	Neurobiol Dis. 2011	PubMed	citation	PMID:21324362	pubmed	21324362	create date:2011/02/18 | first author:Kambe T
Brain training" improves cognitive performance and survival in a transgenic mouse model of Huntington's disease."	/pubmed/21324361	Wood NI, Glynn D, Morton AJ.	Neurobiol Dis. 2011 Jun;42(3):427-37. Epub 2011 Feb 13.	Neurobiol Dis. 2011	PubMed	citation	PMID:21324361	pubmed	21324361	create date:2011/02/18 | first author:Wood NI
Paradoxical function of orexin/hypocretin circuits in a mouse model of Huntington's disease.	/pubmed/21324360	Williams RH, Morton AJ, Burdakov D.	Neurobiol Dis. 2011 Jun;42(3):438-45. Epub 2011 Feb 13.	Neurobiol Dis. 2011	PubMed	citation	PMID:21324360	pubmed	21324360	create date:2011/02/18 | first author:Williams RH
AFQ056, a new mGluR5 antagonist for treatment of fragile X syndrome.	/pubmed/21316452	Levenga J, Hayashi S, de Vrij FM, Koekkoek SK, van der Linde HC, Nieuwenhuizen I, Song C, Buijsen RA, Pop AS, Gomezmancilla B, Nelson DL, Willemsen R, Gasparini F, Oostra BA.	Neurobiol Dis. 2011 Jun;42(3):311-7. Epub 2011 Feb 21.	Neurobiol Dis. 2011	PubMed	citation	PMID:21316452	pubmed	21316452	create date:2011/02/15 | first author:Levenga J
Mitochondria, oligodendrocytes and inflammation in bipolar disorder: evidence from transcriptome studies points to intriguing parallels with multiple sclerosis.	/pubmed/21310238	Konradi C, Sillivan SE, Clay HB.	Neurobiol Dis. 2012 Jan;45(1):37-47. Epub 2011 Feb 17.	Neurobiol Dis. 2012	PubMed	citation	PMID:21310238	pubmed	21310238	create date:2011/02/12 | first author:Konradi C
Repetitive nerve stimulation transiently opens the mitochondrial permeability transition pore in motor nerve terminals of symptomatic mutant SOD1 mice.	/pubmed/21310237	Nguyen KT, Barrett JN, García-Chacón L, David G, Barrett EF.	Neurobiol Dis. 2011 Jun;42(3):381-90. Epub 2011 Feb 18.	Neurobiol Dis. 2011	PubMed	citation	PMID:21310237	pubmed	21310237	create date:2011/02/12 | first author:Nguyen KT
The bone morphogenetic protein antagonist noggin protects white matter after perinatal hypoxia-ischemia.	/pubmed/21310236	Dizon ML, Maa T, Kessler JA.	Neurobiol Dis. 2011 Jun;42(3):318-26. Epub 2011 Feb 17.	Neurobiol Dis. 2011	PubMed	citation	PMID:21310236	pubmed	21310236	create date:2011/02/12 | first author:Dizon ML
Saccadic latency in Parkinson's disease correlates with executive function and brain atrophy, but not motor severity.	/pubmed/21310235	Perneczky R, Ghosh BC, Hughes L, Carpenter RH, Barker RA, Rowe JB.	Neurobiol Dis. 2011 Jul;43(1):79-85. Epub 2011 Feb 17.	Neurobiol Dis. 2011	PubMed	citation	PMID:21310235	pubmed	21310235	create date:2011/02/12 | first author:Perneczky R
Impact of the lesion procedure on the profiles of motor impairment and molecular responsiveness to L-DOPA in the 6-hydroxydopamine mouse model of Parkinson's disease.	/pubmed/21310234	Francardo V, Recchia A, Popovic N, Andersson D, Nissbrandt H, Cenci MA.	Neurobiol Dis. 2011 Jun;42(3):327-40. Epub 2011 Feb 19.	Neurobiol Dis. 2011	PubMed	citation	PMID:21310234	pubmed	21310234	create date:2011/02/12 | first author:Francardo V
NADPH oxidase is involved in post-ischemic brain inflammation.	/pubmed/21303700	Chen H, Kim GS, Okami N, Narasimhan P, Chan PH.	Neurobiol Dis. 2011 Jun;42(3):341-8. Epub 2011 Feb 15.	Neurobiol Dis. 2011	PubMed	citation	PMID:21303700	pubmed	21303700	create date:2011/02/10 | first author:Chen H
Lysosomal dysfunction increases exosome-mediated alpha-synuclein release and transmission.	/pubmed/21303699	Alvarez-Erviti L, Seow Y, Schapira AH, Gardiner C, Sargent IL, Wood MJ, Cooper JM.	Neurobiol Dis. 2011 Jun;42(3):360-7. Epub 2011 Feb 18.	Neurobiol Dis. 2011	PubMed	citation	PMID:21303699	pubmed	21303699	create date:2011/02/10 | first author:Alvarez-Erviti L
Dopamine D2-receptor knockout mice are protected against dopaminergic neurotoxicity induced by methamphetamine or MDMA.	/pubmed/21303698	Granado N, Ares-Santos S, Oliva I, O'Shea E, Martin ED, Colado MI, Moratalla R.	Neurobiol Dis. 2011 Jun;42(3):391-403. Epub 2011 Feb 15.	Neurobiol Dis. 2011	PubMed	citation	PMID:21303698	pubmed	21303698	create date:2011/02/10 | first author:Granado N
Loss of amyloid precursor protein in a mouse model of Niemann-Pick type C disease exacerbates its phenotype and disrupts tau homeostasis.	/pubmed/21303697	Nunes A, Pressey SN, Cooper JD, Soriano S.	Neurobiol Dis. 2011 Jun;42(3):349-59. Epub 2011 Feb 17.	Neurobiol Dis. 2011	PubMed	citation	PMID:21303697	pubmed	21303697	create date:2011/02/10 | first author:Nunes A
Ndrg1 in development and maintenance of the myelin sheath.	/pubmed/21303696	King RH, Chandler D, Lopaticki S, Huang D, Blake J, Muddle JR, Kilpatrick T, Nourallah M, Miyata T, Okuda T, Carter KW, Hunter M, Angelicheva D, Morahan G, Kalaydjieva L.	Neurobiol Dis. 2011 Jun;42(3):368-80. Epub 2011 Feb 12.	Neurobiol Dis. 2011	PubMed	citation	PMID:21303696	pubmed	21303696	create date:2011/02/10 | first author:King RH
The functional neuroanatomy of dystonia.	/pubmed/21303695	Neychev VK, Gross RE, Lehéricy S, Hess EJ, Jinnah HA.	Neurobiol Dis. 2011 May;42(2):185-201. Epub 2011 Feb 12. Review.	Neurobiol Dis. 2011	PubMed	citation	PMID:21303695	pubmed	21303695	create date:2011/02/10 | first author:Neychev VK
Towards a new era for dystonia, a high priority for biomedical research.	/pubmed/21300152	Pisani A.	Neurobiol Dis. 2011 May;42(2):125-6. Epub 2011 Feb 12. No abstract available.	Neurobiol Dis. 2011	PubMed	citation	PMID:21300152	pubmed	21300152	create date:2011/02/09 | first author:Pisani A
High frequency stimulation of the subthalamic nucleus impacts adult neurogenesis in a rat model of Parkinson's disease.	/pubmed/21296669	Khaindrava V, Salin P, Melon C, Ugrumov M, Kerkerian-Le-Goff L, Daszuta A.	Neurobiol Dis. 2011 Jun;42(3):284-91. Epub 2011 Feb 3.	Neurobiol Dis. 2011	PubMed	citation	PMID:21296669	pubmed	21296669	create date:2011/02/08 | first author:Khaindrava V
Autophagy failure in Alzheimer's disease-locating the primary defect.	/pubmed/21296668	Nixon RA, Yang DS.	Neurobiol Dis. 2011 Jul;43(1):38-45. Epub 2011 Feb 3. Review.	Neurobiol Dis. 2011	PubMed	citation	PMID:21296668	pubmed	21296668	create date:2011/02/08 | first author:Nixon RA
Forebrain CRHR1 deficiency attenuates chronic stress-induced cognitive deficits and dendritic remodeling.	/pubmed/21296667	Wang XD, Chen Y, Wolf M, Wagner KV, Liebl C, Scharf SH, Harbich D, Mayer B, Wurst W, Holsboer F, Deussing JM, Baram TZ, Müller MB, Schmidt MV.	Neurobiol Dis. 2011 Jun;42(3):300-10. Epub 2011 Feb 3.	Neurobiol Dis. 2011	PubMed	citation	PMID:21296667	pubmed	21296667	create date:2011/02/08 | first author:Wang XD
Calcium dysregulation, mitochondrial pathology and protein aggregation in a culture model of amyotrophic lateral sclerosis: mechanistic relationship and differential sensitivity to intervention.	/pubmed/21296666	Tradewell ML, Cooper LA, Minotti S, Durham HD.	Neurobiol Dis. 2011 Jun;42(3):265-75. Epub 2011 Feb 3.	Neurobiol Dis. 2011	PubMed	citation	PMID:21296666	pubmed	21296666	create date:2011/02/08 | first author:Tradewell ML
Alterations of white matter integrity related to motor activity in schizophrenia.	/pubmed/21296665	Walther S, Federspiel A, Horn H, Razavi N, Wiest R, Dierks T, Strik W, Müller TJ.	Neurobiol Dis. 2011 Jun;42(3):276-83. Epub 2011 Feb 3.	Neurobiol Dis. 2011	PubMed	citation	PMID:21296665	pubmed	21296665	create date:2011/02/08 | first author:Walther S
The scavenger receptor CD36 contributes to the neurotoxicity of bone marrow-derived monocytes through peroxynitrite production.	/pubmed/21296664	Zhou P, Qian L, Gallo EF, Deeb RS, Anrather J, Gross SS, Iadecola C.	Neurobiol Dis. 2011 Jun;42(3):292-9. Epub 2011 Feb 3.	Neurobiol Dis. 2011	PubMed	citation	PMID:21296664	pubmed	21296664	create date:2011/02/08 | first author:Zhou P
Title	URL	Description	Details	ShortDetails	Resource	Type	Identifiers	Db	EntrezUID	Properties
High-frequency (80-500 Hz) oscillations and epileptogenesis in temporal lobe epilepsy.	/pubmed/21238589	Lévesque M, Bortel A, Gotman J, Avoli M.	Neurobiol Dis. 2011 Jun;42(3):231-41. Epub 2011 Jan 14.	Neurobiol Dis. 2011	PubMed	citation	PMID:21238589	pubmed	21238589	create date:2011/01/18 | first author:Lévesque M
Reduced somatostatin in subgenual anterior cingulate cortex in major depression.	/pubmed/21232602	Tripp A, Kota RS, Lewis DA, Sibille E.	Neurobiol Dis. 2011 Apr;42(1):116-24. Epub 2011 Jan 11.	Neurobiol Dis. 2011	PubMed	citation	PMID:21232602	pubmed	21232602	create date:2011/01/15 | first author:Tripp A
A prolonged pharmacological blockade of type-5 metabotropic glutamate receptors protects cultured spinal cord motor neurons against excitotoxic death.	/pubmed/21232601	D'Antoni S, Berretta A, Seminara G, Longone P, Giuffrida-Stella AM, Battaglia G, Sortino MA, Nicoletti F, Catania MV.	Neurobiol Dis. 2011 Jun;42(3):252-64. Epub 2011 Jan 11.	Neurobiol Dis. 2011	PubMed	citation	PMID:21232601	pubmed	21232601	create date:2011/01/15 | first author:D'Antoni S
Mechanism mediating oligomeric Aβ clearance by naïve primary microglia.	/pubmed/21220023	Yang CN, Shiao YJ, Shie FS, Guo BS, Chen PH, Cho CY, Chen YJ, Huang FL, Tsay HJ.	Neurobiol Dis. 2011 Jun;42(3):221-30. Epub 2011 Jan 8.	Neurobiol Dis. 2011	PubMed	citation	PMID:21220023	pubmed	21220023	create date:2011/01/12 | first author:Yang CN
Stargazin and AMPA receptor membrane expression is increased in the somatosensory cortex of Genetic Absence Epilepsy Rats from Strasbourg.	/pubmed/21220022	Kennard JT, Barmanray R, Sampurno S, Ozturk E, Reid CA, Paradiso L, D'Abaco GM, Kaye AH, Foote SJ, O'Brien TJ, Powell KL.	Neurobiol Dis. 2011 Apr;42(1):48-54. Epub 2011 Jan 8.	Neurobiol Dis. 2011	PubMed	citation	PMID:21220022	pubmed	21220022	create date:2011/01/12 | first author:Kennard JT
Clioquinol induces autophagy in cultured astrocytes and neurons by acting as a zinc ionophore.	/pubmed/21220021	Park MH, Lee SJ, Byun HR, Kim Y, Oh YJ, Koh JY, Hwang JJ.	Neurobiol Dis. 2011 Jun;42(3):242-51. Epub 2011 Jan 8.	Neurobiol Dis. 2011	PubMed	citation	PMID:21220021	pubmed	21220021	create date:2011/01/12 | first author:Park MH
A mouse model of the fragile X premutation: effects on behavior, dendrite morphology, and regional rates of cerebral protein synthesis.	/pubmed/21220020	Qin M, Entezam A, Usdin K, Huang T, Liu ZH, Hoffman GE, Smith CB.	Neurobiol Dis. 2011 Apr;42(1):85-98. Epub 2011 Jan 8.	Neurobiol Dis. 2011	PubMed	citation	PMID:21220020	pubmed	21220020	create date:2011/01/12 | first author:Qin M
COX1 and COX2 expression in non-neuronal cellular compartments of the rhesus macaque brain during lentiviral infection.	/pubmed/21220019	Depboylu C, Weihe E, Eiden LE.	Neurobiol Dis. 2011 Apr;42(1):108-15. Epub 2011 Jan 8.	Neurobiol Dis. 2011	PubMed	citation	PMID:21220019	pubmed	21220019	create date:2011/01/12 | first author:Depboylu C
CCR2/CCL2-mediated inflammation protects photoreceptor cells from amyloid-β-induced apoptosis.	/pubmed/21220018	Bruban J, Maoui A, Chalour N, An N, Jonet L, Feumi C, Tréton J, Sennlaub F, Behar-Cohen F, Mascarelli F, Dinet V.	Neurobiol Dis. 2011 Apr;42(1):55-72. Epub 2011 Jan 8.	Neurobiol Dis. 2011	PubMed	citation	PMID:21220018	pubmed	21220018	create date:2011/01/12 | first author:Bruban J
Context-driven changes in L-DOPA-induced behaviours in the 6-OHDA lesioned rat.	/pubmed/21220017	Lane EL, Daly CS, Smith GA, Dunnett SB.	Neurobiol Dis. 2011 Apr;42(1):99-107. Epub 2011 Jan 8.	Neurobiol Dis. 2011	PubMed	citation	PMID:21220017	pubmed	21220017	create date:2011/01/12 | first author:Lane EL
Both Schwann cell and axonal defects cause motor peripheral neuropathy in Ebf2-/- mice.	/pubmed/21220016	Giacomini C, La Padula V, Schenone A, Leandri M, Contestabile A, Moruzzo D, Goutebroze L, Consalez GG, Benfenati F, Corradi A.	Neurobiol Dis. 2011 Apr;42(1):73-84. Epub 2011 Jan 8.	Neurobiol Dis. 2011	PubMed	citation	PMID:21220016	pubmed	21220016	create date:2011/01/12 | first author:Giacomini C
Update on the pathology of dystonia.	/pubmed/21220015	Standaert DG.	Neurobiol Dis. 2011 May;42(2):148-51. Epub 2011 Jan 8. Review.	Neurobiol Dis. 2011	PubMed	citation	PMID:21220015	pubmed	21220015	create date:2011/01/12 | first author:Standaert DG
Increase in BDNF-mediated TrkB signaling promotes epileptogenesis in a mouse model of mesial temporal lobe epilepsy.	/pubmed/21220014	Heinrich C, Lähteinen S, Suzuki F, Anne-Marie L, Huber S, Häussler U, Haas C, Larmet Y, Castren E, Depaulis A.	Neurobiol Dis. 2011 Apr;42(1):35-47. Epub 2011 Jan 8.	Neurobiol Dis. 2011	PubMed	citation	PMID:21220014	pubmed	21220014	create date:2011/01/12 | first author:Heinrich C
Innate and adaptive immunity in amyotrophic lateral sclerosis: evidence of complement activation.	/pubmed/21220013	Sta M, Sylva-Steenland RM, Casula M, de Jong JM, Troost D, Aronica E, Baas F.	Neurobiol Dis. 2011 Jun;42(3):211-20. Epub 2011 Jan 8.	Neurobiol Dis. 2011	PubMed	citation	PMID:21220013	pubmed	21220013	create date:2011/01/12 | first author:Sta M
Before or after does it matter? Different protocols of environmental enrichment differently influence motor, synaptic and structural deficits of cerebellar origin.	/pubmed/21182946	Cutuli D, Rossi S, Burello L, Laricchiuta D, De Chiara V, Foti F, De Bartolo P, Musella A, Gelfo F, Centonze D, Petrosini L.	Neurobiol Dis. 2011 Apr;42(1):9-20. Epub 2010 Dec 21.	Neurobiol Dis. 2011	PubMed	citation	PMID:21182946	pubmed	21182946	create date:2010/12/25 | first author:Cutuli D
The Wlds transgene reduces axon loss in a Charcot-Marie-Tooth disease 1A rat model and nicotinamide delays post-traumatic axonal degeneration.	/pubmed/21168501	Meyer zu Horste G, Miesbach TA, Muller JI, Fledrich R, Stassart RM, Kieseier BC, Coleman MP, Sereda MW.	Neurobiol Dis. 2011 Apr;42(1):1-8. Epub 2010 Dec 16.	Neurobiol Dis. 2011	PubMed	citation	PMID:21168501	pubmed	21168501	create date:2010/12/21 | first author:Meyer zu Horste G
Mesenchymal stem cell transplantation modulates neuroinflammation in focal cerebral ischemia: contribution of fractalkine and IL-5.	/pubmed/21168500	Sheikh AM, Nagai A, Wakabayashi K, Narantuya D, Kobayashi S, Yamaguchi S, Kim SU.	Neurobiol Dis. 2011 Mar;41(3):717-24. Epub 2010 Dec 17.	Neurobiol Dis. 2011	PubMed	citation	PMID:21168500	pubmed	21168500	create date:2010/12/21 | first author:Sheikh AM
Genetic and clinical features of primary torsion dystonia.	/pubmed/21168499	Ozelius LJ, Bressman SB.	Neurobiol Dis. 2011 May;42(2):127-35. Epub 2010 Dec 17. Review.	Neurobiol Dis. 2011	PubMed	citation	PMID:21168499	pubmed	21168499	create date:2010/12/21 | first author:Ozelius LJ
Evidence of endoplasmic reticular stress in the spinal motor neurons exposed to CSF from sporadic amyotrophic lateral sclerosis patients.	/pubmed/21168498	Vijayalakshmi K, Alladi PA, Ghosh S, Prasanna VK, Sagar BC, Nalini A, Sathyaprabha TN, Raju TR.	Neurobiol Dis. 2011 Mar;41(3):695-705. Epub 2010 Dec 16.	Neurobiol Dis. 2011	PubMed	citation	PMID:21168498	pubmed	21168498	create date:2010/12/21 | first author:Vijayalakshmi K
Efficiency of laryngeal motor nerve repair is greater with bulbar than with mucosal olfactory ensheathing cells.	/pubmed/21168497	Paviot A, Guérout N, Bon-Mardion N, Duclos C, Jean L, Boyer O, Marie JP.	Neurobiol Dis. 2011 Mar;41(3):688-94. Epub 2010 Dec 16.	Neurobiol Dis. 2011	PubMed	citation	PMID:21168497	pubmed	21168497	create date:2010/12/21 | first author:Paviot A
Adult neurogenesis and neurite outgrowth are impaired in LRRK2 G2019S mice.	/pubmed/21168496	Winner B, Melrose HL, Zhao C, Hinkle KM, Yue M, Kent C, Braithwaite AT, Ogholikhan S, Aigner R, Winkler J, Farrer MJ, Gage FH.	Neurobiol Dis. 2011 Mar;41(3):706-16. Epub 2010 Dec 16.	Neurobiol Dis. 2011	PubMed	citation	PMID:21168496	pubmed	21168496	create date:2010/12/21 | first author:Winner B
CD47 knockout mice exhibit improved recovery from spinal cord injury.	/pubmed/21168495	Myers SA, DeVries WH, Andres KR, Gruenthal MJ, Benton RL, Hoying JB, Hagg T, Whittemore SR.	Neurobiol Dis. 2011 Apr;42(1):21-34. Epub 2010 Dec 17.	Neurobiol Dis. 2011	PubMed	citation	PMID:21168495	pubmed	21168495	create date:2010/12/21 | first author:Myers SA
Abnormal plasticity in dystonia: Disruption of synaptic homeostasis.	/pubmed/21168494	Quartarone A, Pisani A.	Neurobiol Dis. 2011 May;42(2):162-70. Epub 2010 Dec 16. Review.	Neurobiol Dis. 2011	PubMed	citation	PMID:21168494	pubmed	21168494	create date:2010/12/21 | first author:Quartarone A
Neuronal voltage-gated ion channels are genetic modifiers of generalized epilepsy with febrile seizures plus.	/pubmed/21156207	Hawkins NA, Martin MS, Frankel WN, Kearney JA, Escayg A.	Neurobiol Dis. 2011 Mar;41(3):655-60. Epub 2010 Dec 13.	Neurobiol Dis. 2011	PubMed	citation	PMID:21156207	pubmed	21156207	create date:2010/12/16 | first author:Hawkins NA
Drosophila Ube3a regulates monoamine synthesis by increasing GTP cyclohydrolase I activity via a non-ubiquitin ligase mechanism.	/pubmed/21147225	Ferdousy F, Bodeen W, Summers K, Doherty O, Wright O, Elsisi N, Hilliard G, O'Donnell JM, Reiter LT.	Neurobiol Dis. 2011 Mar;41(3):669-77. Epub 2010 Dec 13.	Neurobiol Dis. 2011	PubMed	citation	PMID:21147225	pubmed	21147225	create date:2010/12/15 | first author:Ferdousy F
Gene expression profiling in multiple sclerosis brain.	/pubmed/21147224	Dutta R, Trapp BD.	Neurobiol Dis. 2012 Jan;45(1):108-14. Epub 2010 Dec 13.	Neurobiol Dis. 2012	PubMed	citation	PMID:21147224	pubmed	21147224	create date:2010/12/15 | first author:Dutta R
Rescue of adult hippocampal neurogenesis in a mouse model of HIV neurologic disease.	/pubmed/21146610	Lee MH, Wang T, Jang MH, Steiner J, Haughey N, Ming GL, Song H, Nath A, Venkatesan A.	Neurobiol Dis. 2011 Mar;41(3):678-87. Epub 2010 Dec 10.	Neurobiol Dis. 2011	PubMed	citation	PMID:21146610	pubmed	21146610	create date:2010/12/15 | first author:Lee MH
Cisplatin induced mitochondrial DNA damage in dorsal root ganglion neurons.	/pubmed/21145397	Podratz JL, Knight AM, Ta LE, Staff NP, Gass JM, Genelin K, Schlattau A, Lathroum L, Windebank AJ.	Neurobiol Dis. 2011 Mar;41(3):661-8. Epub 2010 Dec 8.	Neurobiol Dis. 2011	PubMed	citation	PMID:21145397	pubmed	21145397	create date:2010/12/15 | first author:Podratz JL
Proteasomal dysfunction in aging and Huntington disease.	/pubmed/21145396	Li XJ, Li S.	Neurobiol Dis. 2011 Jul;43(1):4-8. Epub 2010 Dec 8. Review.	Neurobiol Dis. 2011	PubMed	citation	PMID:21145396	pubmed	21145396	create date:2010/12/15 | first author:Li XJ
Calcineurin inhibition with FK506 ameliorates dendritic spine density deficits in plaque-bearing Alzheimer model mice.	/pubmed/21134458	Rozkalne A, Hyman BT, Spires-Jones TL.	Neurobiol Dis. 2011 Mar;41(3):650-4. Epub 2010 Dec 4.	Neurobiol Dis. 2011	PubMed	citation	PMID:21134458	pubmed	21134458	create date:2010/12/08 | first author:Rozkalne A
Molecular pathways in dystonia.	/pubmed/21134457	Bragg DC, Armata IA, Nery FC, Breakefield XO, Sharma N.	Neurobiol Dis. 2011 May;42(2):136-47. Epub 2010 Dec 4. Review.	Neurobiol Dis. 2011	PubMed	citation	PMID:21134457	pubmed	21134457	create date:2010/12/08 | first author:Bragg DC
Genome-wide expression studies in autism spectrum disorder, Rett syndrome, and Down syndrome.	/pubmed/21130877	Lintas C, Sacco R, Persico AM.	Neurobiol Dis. 2012 Jan;45(1):57-68. Epub 2010 Dec 2.	Neurobiol Dis. 2012	PubMed	citation	PMID:21130877	pubmed	21130877	create date:2010/12/07 | first author:Lintas C
Loss of topographic specificity of LTD-like plasticity is a trait marker in focal dystonia.	/pubmed/21126584	Weise D, Schramm A, Beck M, Reiners K, Classen J.	Neurobiol Dis. 2011 May;42(2):171-6. Epub 2010 Nov 29.	Neurobiol Dis. 2011	PubMed	citation	PMID:21126584	pubmed	21126584	create date:2010/12/04 | first author:Weise D
G-CSF administration to adult mice stimulates the proliferation of microglia but does not modify the outcome of ischemic injury.	/pubmed/21111821	Bartolini A, Vigliani MC, Magrassi L, Vercelli A, Rossi F.	Neurobiol Dis. 2011 Mar;41(3):640-9. Epub 2010 Nov 24.	Neurobiol Dis. 2011	PubMed	citation	PMID:21111821	pubmed	21111821	create date:2010/11/30 | first author:Bartolini A
The specific loss of GnRH-positive neurons from the hypothalamus of sheep with CLN6 neuronal ceroid lipofuscinosis occurs without glial activation and has only minor effects on reproduction.	/pubmed/21111820	Kay GW, Jay NP, Palmer DN.	Neurobiol Dis. 2011 Mar;41(3):614-23. Epub 2010 Nov 24.	Neurobiol Dis. 2011	PubMed	citation	PMID:21111820	pubmed	21111820	create date:2010/11/30 | first author:Kay GW
Reactive astrocytosis-induced perturbation of synaptic homeostasis is restored by nerve growth factor.	/pubmed/21111819	Cirillo G, Bianco MR, Colangelo AM, Cavaliere C, Daniele de L, Zaccaro L, Alberghina L, Papa M.	Neurobiol Dis. 2011 Mar;41(3):630-9. Epub 2010 Nov 25.	Neurobiol Dis. 2011	PubMed	citation	PMID:21111819	pubmed	21111819	create date:2010/11/30 | first author:Cirillo G
Pregabalin suppresses calcium-mediated proteolysis and improves stroke outcome.	/pubmed/21111818	Yoon JS, Lee JH, Son TG, Mughal MR, Greig NH, Mattson MP.	Neurobiol Dis. 2011 Mar;41(3):624-9. Epub 2010 Nov 24.	Neurobiol Dis. 2011	PubMed	citation	PMID:21111818	pubmed	21111818	create date:2010/11/30 | first author:Yoon JS
Chronic L-DOPA therapy alters central serotonergic function and L-DOPA-induced dopamine release in a region-dependent manner in a rat model of Parkinson's disease.	/pubmed/21092759	Navailles S, Bioulac B, Gross C, De Deurwaerdère P.	Neurobiol Dis. 2011 Feb;41(2):585-90. Epub 2010 Nov 16.	Neurobiol Dis. 2011	PubMed	citation	PMID:21092759	pubmed	21092759	create date:2010/11/26 | first author:Navailles S
NF-κB in the mechanism of brain edema in acute liver failure: studies in transgenic mice.	/pubmed/21087666	Jayakumar AR, Bethea JR, Tong XY, Gomez J, Norenberg MD.	Neurobiol Dis. 2011 Feb;41(2):498-507. Epub 2010 Nov 16.	Neurobiol Dis. 2011	PubMed	citation	PMID:21087666	pubmed	21087666	create date:2010/11/23 | first author:Jayakumar AR
Monocarboxylate transporter 1 is deficient on microvessels in the human epileptogenic hippocampus.	/pubmed/21081165	Lauritzen F, de Lanerolle NC, Lee TS, Spencer DD, Kim JH, Bergersen LH, Eid T.	Neurobiol Dis. 2011 Feb;41(2):577-84. Epub 2010 Nov 25.	Neurobiol Dis. 2011	PubMed	citation	PMID:21081165	pubmed	21081165	create date:2010/11/18 | first author:Lauritzen F
Depletion of Beclin-1 due to proteolytic cleavage by caspases in the Alzheimer's disease brain.	/pubmed/21081164	Rohn TT, Wirawan E, Brown RJ, Harris JR, Masliah E, Vandenabeele P.	Neurobiol Dis. 2011 Jul;43(1):68-78. Epub 2010 Nov 21.	Neurobiol Dis. 2011	PubMed	citation	PMID:21081164	pubmed	21081164	create date:2010/11/18 | first author:Rohn TT
Broadening our horizons: gene expression profiling to help better understand the neurobiology of suicide and depression.	/pubmed/21081163	Fiori LM, Turecki G.	Neurobiol Dis. 2012 Jan;45(1):14-22. Epub 2010 Nov 21.	Neurobiol Dis. 2012	PubMed	citation	PMID:21081163	pubmed	21081163	create date:2010/11/18 | first author:Fiori LM
Animal models of dystonia: Lessons from a mutant rat.	/pubmed/21081162	LeDoux MS.	Neurobiol Dis. 2011 May;42(2):152-61. Epub 2010 Nov 21. Review.	Neurobiol Dis. 2011	PubMed	citation	PMID:21081162	pubmed	21081162	create date:2010/11/18 | first author:LeDoux MS
Multipotent PDGFRβ-expressing cells in the circulation of stroke patients.	/pubmed/21074616	Jung KH, Chu K, Lee ST, Bahn JJ, Jeon D, Kim JH, Kim S, Won CH, Kim M, Lee SK, Roh JK.	Neurobiol Dis. 2011 Feb;41(2):489-97. Epub 2010 Nov 11.	Neurobiol Dis. 2011	PubMed	citation	PMID:21074616	pubmed	21074616	create date:2010/11/16 | first author:Jung KH
The pathobiology of blast injuries and blast-induced neurotrauma as identified using a new experimental model of injury in mice.	/pubmed/21074615	Cernak I, Merkle AC, Koliatsos VE, Bilik JM, Luong QT, Mahota TM, Xu L, Slack N, Windle D, Ahmed FA.	Neurobiol Dis. 2011 Feb;41(2):538-51. Epub 2010 Nov 11.	Neurobiol Dis. 2011	PubMed	citation	PMID:21074615	pubmed	21074615	create date:2010/11/16 | first author:Cernak I
A2A receptor knockout worsens survival and motor behaviour in a transgenic mouse model of Huntington's disease.	/pubmed/21062644	Mievis S, Blum D, Ledent C.	Neurobiol Dis. 2011 Feb;41(2):570-6. Epub 2010 Nov 6.	Neurobiol Dis. 2011	PubMed	citation	PMID:21062644	pubmed	21062644	create date:2010/11/11 | first author:Mievis S
Proximal movements compensate for distal forelimb movement impairments in a reach-to-eat task in Huntington's disease: new insights into motor impairments in a real-world skill.	/pubmed/21059390	Klein A, Sacrey LA, Dunnett SB, Whishaw IQ, Nikkhah G.	Neurobiol Dis. 2011 Feb;41(2):560-9. Epub 2010 Nov 5.	Neurobiol Dis. 2011	PubMed	citation	PMID:21059390	pubmed	21059390	create date:2010/11/10 | first author:Klein A
Effect of epithelial stem cell transplantation on noise-induced hearing loss in adult mice.	/pubmed/21059389	Sullivan JM, Cohen MA, Pandit SR, Sahota RS, Borecki AA, Oleskevich S.	Neurobiol Dis. 2011 Feb;41(2):552-9. Epub 2010 Nov 5.	Neurobiol Dis. 2011	PubMed	citation	PMID:21059389	pubmed	21059389	create date:2010/11/10 | first author:Sullivan JM
Current status and future directions of gene expression profiling in Parkinson's disease.	/pubmed/21056669	Greene JG.	Neurobiol Dis. 2012 Jan;45(1):76-82. Epub 2010 Nov 5.	Neurobiol Dis. 2012	PubMed	citation	PMID:21056669	pubmed	21056669	create date:2010/11/09 | first author:Greene JG
Investigation of cerebrocortical and cerebellar pathology in canine fucosidosis and comparison to aged brain.	/pubmed/21056668	Kondagari GS, Yang J, Taylor RM.	Neurobiol Dis. 2011 Mar;41(3):605-13. Epub 2010 Nov 5.	Neurobiol Dis. 2011	PubMed	citation	PMID:21056668	pubmed	21056668	create date:2010/11/09 | first author:Kondagari GS
Title	URL	Description	Details	ShortDetails	Resource	Type	Identifiers	Db	EntrezUID	Properties
Reactive astrocytes and Wnt/β-catenin signaling link nigrostriatal injury to repair in 1-methyl-4-phenyl-1,2,3,6-tetrahydropyridine model of Parkinson's disease.	/pubmed/21056667	L'Episcopo F, Tirolo C, Testa N, Caniglia S, Morale MC, Cossetti C, D'Adamo P, Zardini E, Andreoni L, Ihekwaba AE, Serra PA, Franciotta D, Martino G, Pluchino S, Marchetti B.	Neurobiol Dis. 2011 Feb;41(2):508-27. Epub 2010 Nov 5. Erratum in: Neurobiol Dis.2011 Jun;42(3):539.	Neurobiol Dis. 2011	PubMed	citation	PMID:21056667	pubmed	21056667	create date:2010/11/09 | first author:L'Episcopo F
Lack of dystrophin functionally affects α3β2/β4-nicotinic acethylcholine receptors in sympathetic neurons of dystrophic mdx mice.	/pubmed/21056666	Di Angelantonio S, De Stefano ME, Piccioni A, Lombardi L, Gotti C, Paggi P.	Neurobiol Dis. 2011 Feb;41(2):528-37. Epub 2010 Nov 5.	Neurobiol Dis. 2011	PubMed	citation	PMID:21056666	pubmed	21056666	create date:2010/11/09 | first author:Di Angelantonio S
HDAC inhibitor sodium butyrate reverses transcriptional downregulation and ameliorates ataxic symptoms in a transgenic mouse model of SCA3.	/pubmed/21047555	Chou AH, Chen SY, Yeh TH, Weng YH, Wang HL.	Neurobiol Dis. 2011 Feb;41(2):481-8. Epub 2010 Nov 1.	Neurobiol Dis. 2011	PubMed	citation	PMID:21047555	pubmed	21047555	create date:2010/11/05 | first author:Chou AH
BDNF and TrkB in neuronal differentiation of Fmr1-knockout mouse.	/pubmed/21047554	Louhivuori V, Vicario A, Uutela M, Rantamäki T, Louhivuori LM, Castrén E, Tongiorgi E, Akerman KE, Castrén ML.	Neurobiol Dis. 2011 Feb;41(2):469-80. Epub 2010 Nov 1.	Neurobiol Dis. 2011	PubMed	citation	PMID:21047554	pubmed	21047554	create date:2010/11/05 | first author:Louhivuori V
Heterogeneous intrastriatal pattern of proteins regulating axon growth in normal adult human brain.	/pubmed/21029775	Tong J, Furukawa Y, Sherwin A, Hornykiewicz O, Kish SJ.	Neurobiol Dis. 2011 Feb;41(2):458-68. Epub 2010 Oct 26.	Neurobiol Dis. 2011	PubMed	citation	PMID:21029775	pubmed	21029775	create date:2010/10/30 | first author:Tong J
Brief ampakine treatments slow the progression of Huntington's disease phenotypes in R6/2 mice.	/pubmed/20977939	Simmons DA, Mehta RA, Lauterborn JC, Gall CM, Lynch G.	Neurobiol Dis. 2011 Feb;41(2):436-44. Epub 2010 Oct 23.	Neurobiol Dis. 2011	PubMed	citation	PMID:20977939	pubmed	20977939	create date:2010/10/28 | first author:Simmons DA
Migraine preventive drugs differentially affect cortical spreading depression in rat.	/pubmed/20977938	Bogdanov VB, Multon S, Chauvel V, Bogdanova OV, Prodanov D, Makarchuk MY, Schoenen J.	Neurobiol Dis. 2011 Feb;41(2):430-5. Epub 2010 Oct 23.	Neurobiol Dis. 2011	PubMed	citation	PMID:20977938	pubmed	20977938	create date:2010/10/28 | first author:Bogdanov VB
Apoptosis inducing factor deficiency causes reduced mitofusion 1 expression and patterned Purkinje cell degeneration.	/pubmed/20974255	Chung SH, Calafiore M, Plane JM, Pleasure DE, Deng W.	Neurobiol Dis. 2011 Feb;41(2):445-57. Epub 2010 Oct 23.	Neurobiol Dis. 2011	PubMed	citation	PMID:20974255	pubmed	20974255	create date:2010/10/27 | first author:Chung SH
Citron kinase regulates axon growth through a pathway that converges on cofilin downstream of RhoA.	/pubmed/20971191	Ahmed Z, Douglas MR, Read ML, Berry M, Logan A.	Neurobiol Dis. 2011 Feb;41(2):421-9. Epub 2010 Oct 21.	Neurobiol Dis. 2011	PubMed	citation	PMID:20971191	pubmed	20971191	create date:2010/10/26 | first author:Ahmed Z
Altered function of glutamatergic cortico-striatal synapses causes output pathway abnormalities in a chronic model of parkinsonism.	/pubmed/20971190	Warre R, Thiele S, Talwar S, Kamal M, Johnston TH, Wang S, Lam D, Lo C, Khademullah CS, Perera G, Reyes G, Sun XS, Brotchie JM, Nash JE.	Neurobiol Dis. 2011 Mar;41(3):591-604. Epub 2010 Oct 21.	Neurobiol Dis. 2011	PubMed	citation	PMID:20971190	pubmed	20971190	create date:2010/10/26 | first author:Warre R
Synaptic dysfunction in genetic models of Parkinson's disease: a role for autophagy?	/pubmed/20969957	Plowey ED, Chu CT.	Neurobiol Dis. 2011 Jul;43(1):60-7. Epub 2010 Oct 20. Review.	Neurobiol Dis. 2011	PubMed	citation	PMID:20969957	pubmed	20969957	create date:2010/10/26 | first author:Plowey ED
Hereditary dystonia as a neurodevelopmental circuit disorder: Evidence from neuroimaging.	/pubmed/20965251	Niethammer M, Carbon M, Argyelan M, Eidelberg D.	Neurobiol Dis. 2011 May;42(2):202-9. Epub 2010 Oct 19. Review.	Neurobiol Dis. 2011	PubMed	citation	PMID:20965251	pubmed	20965251	create date:2010/10/23 | first author:Niethammer M
Intrastriatal botulinum toxin abolishes pathologic rotational behaviour and induces axonal varicosities in the 6-OHDA rat model of Parkinson's disease.	/pubmed/20955797	Wree A, Mix E, Hawlitschka A, Antipova V, Witt M, Schmitt O, Benecke R.	Neurobiol Dis. 2011 Feb;41(2):291-8. Epub 2010 Oct 16.	Neurobiol Dis. 2011	PubMed	citation	PMID:20955797	pubmed	20955797	create date:2010/10/20 | first author:Wree A
Human fetal neural precursor cells can up-regulate MHC class I and class II expression and elicit CD4 and CD8 T cell proliferation.	/pubmed/20955796	Laguna Goya R, Busch R, Mathur R, Coles AJ, Barker RA.	Neurobiol Dis. 2011 Feb;41(2):407-14. Epub 2010 Oct 16.	Neurobiol Dis. 2011	PubMed	citation	PMID:20955796	pubmed	20955796	create date:2010/10/20 | first author:Laguna Goya R
PKC activator therapeutic for mild traumatic brain injury in mice.	/pubmed/20951803	Zohar O, Lavy R, Zi X, Nelson TJ, Hongpaisan J, Pick CG, Alkon DL.	Neurobiol Dis. 2011 Feb;41(2):329-37. Epub 2010 Oct 15.	Neurobiol Dis. 2011	PubMed	citation	PMID:20951803	pubmed	20951803	create date:2010/10/19 | first author:Zohar O
Morphological and functional alterations in the substantia nigra pars compacta of the Mecp2-null mouse.	/pubmed/20951208	Panayotis N, Pratte M, Borges-Correia A, Ghata A, Villard L, Roux JC.	Neurobiol Dis. 2011 Feb;41(2):385-97. Epub 2010 Oct 14.	Neurobiol Dis. 2011	PubMed	citation	PMID:20951208	pubmed	20951208	create date:2010/10/19 | first author:Panayotis N
Striatal Aβ peptide deposition mirrors dementia and differentiates DLB and PDD from other parkinsonian syndromes.	/pubmed/20951207	Kalaitzakis ME, Walls AJ, Pearce RK, Gentleman SM.	Neurobiol Dis. 2011 Feb;41(2):377-84. Epub 2010 Oct 14.	Neurobiol Dis. 2011	PubMed	citation	PMID:20951207	pubmed	20951207	create date:2010/10/19 | first author:Kalaitzakis ME
Increased vesicular glutamate transporter expression causes excitotoxic neurodegeneration.	/pubmed/20951206	Daniels RW, Miller BR, DiAntonio A.	Neurobiol Dis. 2011 Feb;41(2):415-20. Epub 2010 Oct 14.	Neurobiol Dis. 2011	PubMed	citation	PMID:20951206	pubmed	20951206	create date:2010/10/19 | first author:Daniels RW
Both cytoplasmic and nuclear accumulations of the protein are neurotoxic in Drosophila models of TDP-43 proteinopathies.	/pubmed/20951205	Miguel L, Frébourg T, Campion D, Lecourtois M.	Neurobiol Dis. 2011 Feb;41(2):398-406. Epub 2010 Oct 14.	Neurobiol Dis. 2011	PubMed	citation	PMID:20951205	pubmed	20951205	create date:2010/10/19 | first author:Miguel L
Temporal lobe epilepsy induces intrinsic alterations in Na channel gating in layer II medial entorhinal cortex neurons.	/pubmed/20946956	Hargus NJ, Merrick EC, Nigam A, Kalmar CL, Baheti AR, Bertram EH 3rd, Patel MK.	Neurobiol Dis. 2011 Feb;41(2):361-76. Epub 2010 Oct 11.	Neurobiol Dis. 2011	PubMed	citation	PMID:20946956	pubmed	20946956	create date:2010/10/16 | first author:Hargus NJ
BMP antagonists enhance myogenic differentiation and ameliorate the dystrophic phenotype in a DMD mouse model.	/pubmed/20940052	Shi S, Hoogaars WM, de Gorter DJ, van Heiningen SH, Lin HY, Hong CC, Kemaladewi DU, Aartsma-Rus A, ten Dijke P, 't Hoen PA.	Neurobiol Dis. 2011 Feb;41(2):353-60. Epub 2010 Oct 16.	Neurobiol Dis. 2011	PubMed	citation	PMID:20940052	pubmed	20940052	create date:2010/10/14 | first author:Shi S
Cholinotrophic basal forebrain system alterations in 3xTg-AD transgenic mice.	/pubmed/20937383	Perez SE, He B, Muhammad N, Oh KJ, Fahnestock M, Ikonomovic MD, Mufson EJ.	Neurobiol Dis. 2011 Feb;41(2):338-52. Epub 2010 Oct 16.	Neurobiol Dis. 2011	PubMed	citation	PMID:20937383	pubmed	20937383	create date:2010/10/13 | first author:Perez SE
Modification of ubiquitin-C-terminal hydrolase-L1 by cyclopentenone prostaglandins exacerbates hypoxic injury.	/pubmed/20933087	Liu H, Li W, Ahmad M, Miller TM, Rose ME, Poloyac SM, Uechi G, Balasubramani M, Hickey RW, Graham SH.	Neurobiol Dis. 2011 Feb;41(2):318-28. Epub 2010 Oct 13.	Neurobiol Dis. 2011	PubMed	citation	PMID:20933087	pubmed	20933087	create date:2010/10/12 | first author:Liu H
17A, a novel non-coding RNA, regulates GABA B alternative splicing and signaling in response to inflammatory stimuli and in Alzheimer disease.	/pubmed/20888417	Massone S, Vassallo I, Fiorino G, Castelnuovo M, Barbieri F, Borghi R, Tabaton M, Robello M, Gatta E, Russo C, Florio T, Dieci G, Cancedda R, Pagano A.	Neurobiol Dis. 2011 Feb;41(2):308-17. Epub 2010 Oct 1.	Neurobiol Dis. 2011	PubMed	citation	PMID:20888417	pubmed	20888417	create date:2010/10/05 | first author:Massone S
STAT3 inhibitors attenuate interferon-γ-induced neurotoxicity and inflammatory molecule production by human astrocytes.	/pubmed/20888416	Hashioka S, Klegeris A, Qing H, McGeer PL.	Neurobiol Dis. 2011 Feb;41(2):299-307. Epub 2010 Oct 1.	Neurobiol Dis. 2011	PubMed	citation	PMID:20888416	pubmed	20888416	create date:2010/10/05 | first author:Hashioka S
Brain molecular aging, promotion of neurological disease and modulation by sirtuin 5 longevity gene polymorphism.	/pubmed/20887790	Glorioso C, Oh S, Douillard GG, Sibille E.	Neurobiol Dis. 2011 Feb;41(2):279-90. Epub 2010 Sep 29.	Neurobiol Dis. 2011	PubMed	citation	PMID:20887790	pubmed	20887790	create date:2010/10/05 | first author:Glorioso C
Mitochondrial autophagy in neural function, neurodegenerative disease, neuron cell death, and aging.	/pubmed/20887789	Batlevi Y, La Spada AR.	Neurobiol Dis. 2011 Jul;43(1):46-51. Epub 2010 Sep 29. Review.	Neurobiol Dis. 2011	PubMed	citation	PMID:20887789	pubmed	20887789	create date:2010/10/05 | first author:Batlevi Y
Enriched environment downregulates macrophage migration inhibitory factor and increases parvalbumin in the brain following experimental stroke.	/pubmed/20883785	Inácio AR, Ruscher K, Wieloch T.	Neurobiol Dis. 2011 Feb;41(2):270-8. Epub 2010 Sep 29.	Neurobiol Dis. 2011	PubMed	citation	PMID:20883785	pubmed	20883785	create date:2010/10/05 | first author:Inácio AR
Autophagy in acute brain injury: feast, famine, or folly?	/pubmed/20883784	Smith CM, Chen Y, Sullivan ML, Kochanek PM, Clark RS.	Neurobiol Dis. 2011 Jul;43(1):52-9. Epub 2010 Sep 27. Review.	Neurobiol Dis. 2011	PubMed	citation	PMID:20883784	pubmed	20883784	create date:2010/10/05 | first author:Smith CM
Oxidative stress activates the c-Abl/p73 proapoptotic pathway in Niemann-Pick type C neurons.	/pubmed/20883783	Klein A, Maldonado C, Vargas LM, Gonzalez M, Robledo F, Perez de Arce K, Muñoz FJ, Hetz C, Alvarez AR, Zanlungo S.	Neurobiol Dis. 2011 Jan;41(1):209-18. Epub 2010 Sep 29.	Neurobiol Dis. 2011	PubMed	citation	PMID:20883783	pubmed	20883783	create date:2010/10/05 | first author:Klein A
Marked influence of the route of infection on prion strain apparent phenotype in a scrapie transgenic mouse model.	/pubmed/20875860	Langevin C, Andréoletti O, Le Dur A, Laude H, Béringue V.	Neurobiol Dis. 2011 Jan;41(1):219-25. Epub 2010 Sep 27.	Neurobiol Dis. 2011	PubMed	citation	PMID:20875860	pubmed	20875860	create date:2010/09/30 | first author:Langevin C
Altered adult hippocampal neurogenesis in the YAC128 transgenic mouse model of Huntington disease.	/pubmed/20875859	Simpson JM, Gil-Mohapel J, Pouladi MA, Ghilan M, Xie Y, Hayden MR, Christie BR.	Neurobiol Dis. 2011 Feb;41(2):249-60. Epub 2010 Sep 25.	Neurobiol Dis. 2011	PubMed	citation	PMID:20875859	pubmed	20875859	create date:2010/09/30 | first author:Simpson JM
A knock-in reporter mouse model for Batten disease reveals predominant expression of Cln3 in visual, limbic and subcortical motor structures.	/pubmed/20875858	Ding SL, Tecedor L, Stein CS, Davidson BL.	Neurobiol Dis. 2011 Feb;41(2):237-48. Epub 2010 Sep 25.	Neurobiol Dis. 2011	PubMed	citation	PMID:20875858	pubmed	20875858	create date:2010/09/30 | first author:Ding SL
Restoration of Akt activity by the bisperoxovanadium compound bpV(pic) attenuates hippocampal apoptosis in experimental neonatal pneumococcal meningitis.	/pubmed/20875857	Sury MD, Vorlet-Fawer L, Agarinis C, Yousefi S, Grandgirard D, Leib SL, Christen S.	Neurobiol Dis. 2011 Jan;41(1):201-8. Epub 2010 Sep 25.	Neurobiol Dis. 2011	PubMed	citation	PMID:20875857	pubmed	20875857	create date:2010/09/30 | first author:Sury MD
Scn1a missense mutation causes limbic hyperexcitability and vulnerability to experimental febrile seizures.	/pubmed/20875856	Ohno Y, Ishihara S, Mashimo T, Sofue N, Shimizu S, Imaoku T, Tsurumi T, Sasa M, Serikawa T.	Neurobiol Dis. 2011 Feb;41(2):261-9. Epub 2010 Sep 25.	Neurobiol Dis. 2011	PubMed	citation	PMID:20875856	pubmed	20875856	create date:2010/09/30 | first author:Ohno Y
Integrating multiple aspects of mitochondrial dynamics in neurons: age-related differences and dynamic changes in a chronic rotenone model.	/pubmed/20850532	Arnold B, Cassady SJ, VanLaar VS, Berman SB.	Neurobiol Dis. 2011 Jan;41(1):189-200. Epub 2010 Sep 17.	Neurobiol Dis. 2011	PubMed	citation	PMID:20850532	pubmed	20850532	create date:2010/09/21 | first author:Arnold B
Apoptosis-inducing factor mediates dopaminergic cell death in response to LPS-induced inflammatory stimulus: evidence in Parkinson's disease patients.	/pubmed/20850531	Burguillos MA, Hajji N, Englund E, Persson A, Cenci AM, Machado A, Cano J, Joseph B, Venero JL.	Neurobiol Dis. 2011 Jan;41(1):177-88. Epub 2010 Sep 17.	Neurobiol Dis. 2011	PubMed	citation	PMID:20850531	pubmed	20850531	create date:2010/09/21 | first author:Burguillos MA
The A1 receptor agonist R-Pia reduces the imbalance between cerebral glucose metabolism and blood flow during status epilepticus: could this mechanism be involved with neuroprotection?	/pubmed/20850530	Silva IR, Nehlig A, Rosim FE, Vignoli T, Persike DS, Ferrandon A, Sinigaglia-Coimbra R, Fernandes MJ.	Neurobiol Dis. 2011 Jan;41(1):169-76. Epub 2010 Sep 17.	Neurobiol Dis. 2011	PubMed	citation	PMID:20850530	pubmed	20850530	create date:2010/09/21 | first author:Silva IR
Cerebellar abnormalities following hypoxia alone compared to hypoxic-ischemic forebrain injury in the developing rat brain.	/pubmed/20843479	Biran V, Heine VM, Verney C, Sheldon RA, Spadafora R, Vexler ZS, Rowitch DH, Ferriero DM.	Neurobiol Dis. 2011 Jan;41(1):138-46. Epub 2010 Sep 16.	Neurobiol Dis. 2011	PubMed	citation	PMID:20843479	pubmed	20843479	create date:2010/09/17 | first author:Biran V
The fragile X mental retardation protein developmentally regulates the strength and fidelity of calcium signaling in Drosophila mushroom body neurons.	/pubmed/20843478	Tessier CR, Broadie K.	Neurobiol Dis. 2011 Jan;41(1):147-59. Epub 2010 Sep 16.	Neurobiol Dis. 2011	PubMed	citation	PMID:20843478	pubmed	20843478	create date:2010/09/17 | first author:Tessier CR
Lentiviral delivery of meteorin protects striatal neurons against excitotoxicity and reverses motor deficits in the quinolinic acid rat model.	/pubmed/20840868	Jørgensen JR, Emerich DF, Thanos C, Thompson LH, Torp M, Bintz B, Fjord-Larsen L, Johansen TE, Wahlberg LU.	Neurobiol Dis. 2011 Jan;41(1):160-8. Epub 2010 Sep 16.	Neurobiol Dis. 2011	PubMed	citation	PMID:20840868	pubmed	20840868	create date:2010/09/16 | first author:Jørgensen JR
The dominant-STN phenomenon in bilateral STN DBS for Parkinson's disease.	/pubmed/20826212	Castrioto A, Meaney C, Hamani C, Mazzella F, Poon YY, Lozano AM, Hodaie M, Moro E.	Neurobiol Dis. 2011 Jan;41(1):131-7. Epub 2010 Sep 6.	Neurobiol Dis. 2011	PubMed	citation	PMID:20826212	pubmed	20826212	create date:2010/09/10 | first author:Castrioto A
Mitochondrial membrane potential decrease caused by loss of PINK1 is not due to proton leak, but to respiratory chain defects.	/pubmed/20817094	Amo T, Sato S, Saiki S, Wolf AM, Toyomizu M, Gautier CA, Shen J, Ohta S, Hattori N.	Neurobiol Dis. 2011 Jan;41(1):111-8. Epub 2010 Sep 15.	Neurobiol Dis. 2011	PubMed	citation	PMID:20817094	pubmed	20817094	create date:2010/09/08 | first author:Amo T
Functional rescue of excitatory synaptic transmission in the developing hippocampus in Fmr1-KO mouse.	/pubmed/20817093	Meredith RM, de Jong R, Mansvelder HD.	Neurobiol Dis. 2011 Jan;41(1):104-10. Epub 2010 Sep 15.	Neurobiol Dis. 2011	PubMed	citation	PMID:20817093	pubmed	20817093	create date:2010/09/08 | first author:Meredith RM
Neurophysiology of dystonia: The role of inhibition.	/pubmed/20817092	Hallett M.	Neurobiol Dis. 2011 May;42(2):177-84. Epub 2010 Sep 15. Review.	Neurobiol Dis. 2011	PubMed	citation	PMID:20817092	pubmed	20817092	create date:2010/09/08 | first author:Hallett M
Retina-specific activation of a sustained hypoxia-like response leads to severe retinal degeneration and loss of vision.	/pubmed/20817091	Lange C, Caprara C, Tanimoto N, Beck S, Huber G, Samardzija M, Seeliger M, Grimm C.	Neurobiol Dis. 2011 Jan;41(1):119-30. Epub 2010 Sep 15.	Neurobiol Dis. 2011	PubMed	citation	PMID:20817091	pubmed	20817091	create date:2010/09/08 | first author:Lange C
L-type voltage-gated calcium channel blockade with isradipine as a therapeutic strategy for Alzheimer's disease.	/pubmed/20816785	Anekonda TS, Quinn JF, Harris C, Frahler K, Wadsworth TL, Woltjer RL.	Neurobiol Dis. 2011 Jan;41(1):62-70. Epub 2010 Sep 9.	Neurobiol Dis. 2011	PubMed	citation	PMID:20816785	pubmed	20816785	create date:2010/09/08 | first author:Anekonda TS
Valproic acid induces microglial dysfunction, not apoptosis, in human glial cultures.	/pubmed/20816784	Gibbons HM, Smith AM, Teoh HH, Bergin PM, Mee EW, Faull RL, Dragunow M.	Neurobiol Dis. 2011 Jan;41(1):96-103. Epub 2010 Sep 9.	Neurobiol Dis. 2011	PubMed	citation	PMID:20816784	pubmed	20816784	create date:2010/09/08 | first author:Gibbons HM
Changes in hippocampal GABAA/cBZR density during limbic epileptogenesis: relationship to cell loss and mossy fibre sprouting.	/pubmed/20816783	Vivash L, Tostevin A, Liu DS, Dalic L, Dedeurwaerdere S, Hicks RJ, Williams DA, Myers DE, O'Brien TJ.	Neurobiol Dis. 2011 Feb;41(2):227-36. Epub 2010 Sep 21.	Neurobiol Dis. 2011	PubMed	citation	PMID:20816783	pubmed	20816783	create date:2010/09/08 | first author:Vivash L
17-AAG increases autophagic removal of mutant androgen receptor in spinal and bulbar muscular atrophy.	/pubmed/20816782	Rusmini P, Simonini F, Crippa V, Bolzoni E, Onesto E, Cagnin M, Sau D, Ferri N, Poletti A.	Neurobiol Dis. 2011 Jan;41(1):83-95. Epub 2010 Sep 9.	Neurobiol Dis. 2011	PubMed	citation	PMID:20816782	pubmed	20816782	create date:2010/09/08 | first author:Rusmini P
Title	URL	Description	Details	ShortDetails	Resource	Type	Identifiers	Db	EntrezUID	Properties
α-synuclein aggregation reduces nigral myocyte enhancer factor-2D in idiopathic and experimental Parkinson's disease.	/pubmed/20816781	Chu Y, Mickiewicz AL, Kordower JH.	Neurobiol Dis. 2011 Jan;41(1):71-82. Epub 2010 Sep 9.	Neurobiol Dis. 2011	PubMed	citation	PMID:20816781	pubmed	20816781	create date:2010/09/08 | first author:Chu Y
Publisher's Note.	/pubmed/20816780	[No authors listed]	Neurobiol Dis. 2010 Sep 15. [Epub ahead of print] No abstract available.	Neurobiol Dis. 2010	PubMed	citation	PMID:20816780	pubmed	20816780	create date:2010/09/08
L-DOPA-induced dyskinesia in hemiparkinsonian rats is associated with up-regulation of adenylyl cyclase type V/VI and increased GABA release in the substantia nigra reticulata.	/pubmed/20736067	Rangel-Barajas C, Silva I, Lopéz-Santiago LM, Aceves J, Erlij D, Florán B.	Neurobiol Dis. 2011 Jan;41(1):51-61. Epub 2010 Aug 22.	Neurobiol Dis. 2011	PubMed	citation	PMID:20736067	pubmed	20736067	create date:2010/08/26 | first author:Rangel-Barajas C
Nicotinamide improves motor deficits and upregulates PGC-1α and BDNF gene expression in a mouse model of Huntington's disease.	/pubmed/20736066	Hathorn T, Snyder-Keller A, Messer A.	Neurobiol Dis. 2011 Jan;41(1):43-50. Epub 2010 Aug 22.	Neurobiol Dis. 2011	PubMed	citation	PMID:20736066	pubmed	20736066	create date:2010/08/26 | first author:Hathorn T
Amyloid precursor-like protein 2 cleavage contributes to neuronal intranuclear inclusions and cytotoxicity in spinocerebellar ataxia-7 (SCA7).	/pubmed/20732423	Takahashi-Fujigasaki J, Breidert T, Fujigasaki H, Duyckaerts C, Camonis JH, Brice A, Lebre AS.	Neurobiol Dis. 2011 Jan;41(1):33-42. Epub 2010 Aug 20.	Neurobiol Dis. 2011	PubMed	citation	PMID:20732423	pubmed	20732423	create date:2010/08/25 | first author:Takahashi-Fujigasaki J
The elimination of accumulated and aggregated proteins: a role for aggrephagy in neurodegeneration.	/pubmed/20732422	Yamamoto A, Simonsen A.	Neurobiol Dis. 2011 Jul;43(1):17-28. Epub 2010 Aug 20. Review.	Neurobiol Dis. 2011	PubMed	citation	PMID:20732422	pubmed	20732422	create date:2010/08/25 | first author:Yamamoto A
Human cytomegalovirus UL97 kinase prevents the deposition of mutant protein aggregates in cellular models of Huntington's disease and ataxia.	/pubmed/20732421	Tower C, Fu L, Gill R, Prichard M, Lesort M, Sztul E.	Neurobiol Dis. 2011 Jan;41(1):11-22. Epub 2010 Aug 20.	Neurobiol Dis. 2011	PubMed	citation	PMID:20732421	pubmed	20732421	create date:2010/08/25 | first author:Tower C
Impaired ATF6α processing, decreased Rheb and neuronal cell cycle re-entry in Huntington's disease.	/pubmed/20732420	Fernandez-Fernandez MR, Ferrer I, Lucas JJ.	Neurobiol Dis. 2011 Jan;41(1):23-32. Epub 2010 Aug 21.	Neurobiol Dis. 2011	PubMed	citation	PMID:20732420	pubmed	20732420	create date:2010/08/25 | first author:Fernandez-Fernandez MR
Bursts and oscillations as independent properties of neural activity in the parkinsonian globus pallidus internus.	/pubmed/20727974	Chan V, Starr PA, Turner RS.	Neurobiol Dis. 2011 Jan;41(1):2-10. Epub 2010 Aug 19.	Neurobiol Dis. 2011	PubMed	citation	PMID:20727974	pubmed	20727974	create date:2010/08/24 | first author:Chan V
Features of bilirubin-induced reactive microglia: from phagocytosis to inflammation.	/pubmed/20727973	Silva SL, Vaz AR, Barateiro A, Falcão AS, Fernandes A, Brito MA, Silva RF, Brites D.	Neurobiol Dis. 2010 Dec;40(3):663-75. Epub 2010 Aug 19.	Neurobiol Dis. 2010	PubMed	citation	PMID:20727973	pubmed	20727973	create date:2010/08/24 | first author:Silva SL
Hsp70- and Hsp90-mediated proteasomal degradation underlies TPI sugarkill pathogenesis in Drosophila.	/pubmed/20727972	Hrizo SL, Palladino MJ.	Neurobiol Dis. 2010 Dec;40(3):676-83. Epub 2010 Aug 19.	Neurobiol Dis. 2010	PubMed	citation	PMID:20727972	pubmed	20727972	create date:2010/08/24 | first author:Hrizo SL
Reduced gluconeogenesis and lactate clearance in Huntington's disease.	/pubmed/20727971	Josefsen K, Nielsen SM, Campos A, Seifert T, Hasholt L, Nielsen JE, Nørremølle A, Skotte NH, Secher NH, Quistorff B.	Neurobiol Dis. 2010 Dec;40(3):656-62. Epub 2010 Aug 19.	Neurobiol Dis. 2010	PubMed	citation	PMID:20727971	pubmed	20727971	create date:2010/08/24 | first author:Josefsen K
Morphological changes in serotoninergic neurites in the striatum and globus pallidus in levodopa primed MPTP treated common marmosets with dyskinesia.	/pubmed/20713157	Zeng BY, Iravani MM, Jackson MJ, Rose S, Parent A, Jenner P.	Neurobiol Dis. 2010 Dec;40(3):599-607. Epub 2010 Aug 14.	Neurobiol Dis. 2010	PubMed	citation	PMID:20713157	pubmed	20713157	create date:2010/08/18 | first author:Zeng BY
Characterization of gene expression induced by RTN-1C in human neuroblastoma cells and in mouse brain.	/pubmed/20708685	Fazi B, Biancolella M, Mehdawy B, Corazzari M, Minella D, Blandini F, Moreno S, Nardacci R, Nisticò R, Sepe S, Novelli G, Piacentini M, Di Sano F.	Neurobiol Dis. 2010 Dec;40(3):634-44. Epub 2010 Aug 12.	Neurobiol Dis. 2010	PubMed	citation	PMID:20708685	pubmed	20708685	create date:2010/08/17 | first author:Fazi B
Excitotoxicity through Ca2+-permeable AMPA receptors requires Ca2+-dependent JNK activation.	/pubmed/20708684	Vieira M, Fernandes J, Burgeiro A, Thomas GM, Huganir RL, Duarte CB, Carvalho AL, Santos AE.	Neurobiol Dis. 2010 Dec;40(3):645-55. Epub 2010 Aug 12.	Neurobiol Dis. 2010	PubMed	citation	PMID:20708684	pubmed	20708684	create date:2010/08/17 | first author:Vieira M
Does gene deletion of AMPA GluA1 phenocopy features of schizoaffective disorder?	/pubmed/20699120	Fitzgerald PJ, Barkus C, Feyder M, Wiedholz LM, Chen YC, Karlsson RM, Machado-Vieira R, Graybeal C, Sharp T, Zarate C, Harvey-White J, Du J, Sprengel R, Gass P, Bannerman D, Holmes A.	Neurobiol Dis. 2010 Dec;40(3):608-21. Epub 2010 Aug 8.	Neurobiol Dis. 2010	PubMed	citation	PMID:20699120	pubmed	20699120	create date:2010/08/12 | first author:Fitzgerald PJ
K63-linked ubiquitination and neurodegeneration.	/pubmed/20696248	Lim KL, Lim GG.	Neurobiol Dis. 2011 Jul;43(1):9-16. Epub 2010 Aug 7. Review.	Neurobiol Dis. 2011	PubMed	citation	PMID:20696248	pubmed	20696248	create date:2010/08/11 | first author:Lim KL
L1cam acts as a modifier gene during enteric nervous system development.	/pubmed/20696247	Wallace AS, Schmidt C, Schachner M, Wegner M, Anderson RB.	Neurobiol Dis. 2010 Dec;40(3):622-33. Epub 2010 Aug 7.	Neurobiol Dis. 2010	PubMed	citation	PMID:20696247	pubmed	20696247	create date:2010/08/11 | first author:Wallace AS
Overexpression of glia maturation factor reinstates susceptibility to myelin oligodendrocyte glycoprotein-induced experimental autoimmune encephalomyelitis in glia maturation factor deficient mice.	/pubmed/20696246	Zaheer S, Wu Y, Sahu SK, Zaheer A.	Neurobiol Dis. 2010 Dec;40(3):593-8. Epub 2010 Aug 7.	Neurobiol Dis. 2010	PubMed	citation	PMID:20696246	pubmed	20696246	create date:2010/08/11 | first author:Zaheer S
Loss of dopaminergic neurons and resulting behavioural deficits in mouse model of Angelman syndrome.	/pubmed/20696245	Mulherkar SA, Jana NR.	Neurobiol Dis. 2010 Dec;40(3):586-92. Epub 2010 Aug 6.	Neurobiol Dis. 2010	PubMed	citation	PMID:20696245	pubmed	20696245	create date:2010/08/11 | first author:Mulherkar SA
Increased coupling and altered glutamate transport currents in astrocytes following kainic-acid-induced status epilepticus.	/pubmed/20691786	Takahashi DK, Vargas JR, Wilcox KS.	Neurobiol Dis. 2010 Dec;40(3):573-85. Epub 2010 Aug 5.	Neurobiol Dis. 2010	PubMed	citation	PMID:20691786	pubmed	20691786	create date:2010/08/10 | first author:Takahashi DK
Anticonvulsant effects of a triheptanoin diet in two mouse chronic seizure models.	/pubmed/20691264	Willis S, Stoll J, Sweetman L, Borges K.	Neurobiol Dis. 2010 Dec;40(3):565-72. Epub 2010 Aug 4.	Neurobiol Dis. 2010	PubMed	citation	PMID:20691264	pubmed	20691264	create date:2010/08/10 | first author:Willis S
The dopamine transporter is differentially regulated after dopaminergic lesion.	/pubmed/20688165	Afonso-Oramas D, Cruz-Muros I, Barroso-Chinea P, Álvarez de la Rosa D, Castro-Hernández J, Salas-Hernández J, Giráldez T, González-Hernández T.	Neurobiol Dis. 2010 Dec;40(3):518-30. Epub 2010 Aug 2.	Neurobiol Dis. 2010	PubMed	citation	PMID:20688165	pubmed	20688165	create date:2010/08/07 | first author:Afonso-Oramas D
Cerebral cortex structure in prodromal Huntington disease.	/pubmed/20688164	Nopoulos PC, Aylward EH, Ross CA, Johnson HJ, Magnotta VA, Juhl AR, Pierson RK, Mills J, Langbehn DR, Paulsen JS; PREDICT-HD Investigators Coordinators of Huntington Study Group (HSG).	Neurobiol Dis. 2010 Dec;40(3):544-54. Epub 2010 Aug 2.	Neurobiol Dis. 2010	PubMed	citation	PMID:20688164	pubmed	20688164	create date:2010/08/07 | first author:Nopoulos PC
Palmitoylation and function of glial glutamate transporter-1 is reduced in the YAC128 mouse model of Huntington disease.	/pubmed/20685337	Huang K, Kang MH, Askew C, Kang R, Sanders SS, Wan J, Davis NG, Hayden MR.	Neurobiol Dis. 2010 Oct;40(1):207-15. Epub 2010 Jun 2.	Neurobiol Dis. 2010	PubMed	citation	PMID:20685337	pubmed	20685337	create date:2010/08/06 | first author:Huang K
Convulsive status epilepticus duration as determinant for epileptogenesis and interictal discharge generation in the rat limbic system.	/pubmed/20682341	Bortel A, Lévesque M, Biagini G, Gotman J, Avoli M.	Neurobiol Dis. 2010 Nov;40(2):478-89. Epub 2010 Aug 1.	Neurobiol Dis. 2010	PubMed	citation	PMID:20682341	pubmed	20682341	create date:2010/08/05 | first author:Bortel A
Early changes in the hypothalamic region in prodromal Huntington disease revealed by MRI analysis.	/pubmed/20682340	Soneson C, Fontes M, Zhou Y, Denisov V, Paulsen JS, Kirik D, Petersén A; Huntington Study Group PREDICT-HD investigators.	Neurobiol Dis. 2010 Dec;40(3):531-43. Epub 2010 Aug 2.	Neurobiol Dis. 2010	PubMed	citation	PMID:20682340	pubmed	20682340	create date:2010/08/05 | first author:Soneson C
Receptors with low affinity for neurosteroids and GABA contribute to tonic inhibition of granule cells in epileptic animals.	/pubmed/20682339	Rajasekaran K, Joshi S, Sun C, Mtchedlishvilli Z, Kapur J.	Neurobiol Dis. 2010 Nov;40(2):490-501. Epub 2010 Aug 1.	Neurobiol Dis. 2010	PubMed	citation	PMID:20682339	pubmed	20682339	create date:2010/08/05 | first author:Rajasekaran K
Traumatic brain injury reduces soluble extracellular amyloid-β in mice: a methodologically novel combined microdialysis-controlled cortical impact study.	/pubmed/20682338	Schwetye KE, Cirrito JR, Esparza TJ, Mac Donald CL, Holtzman DM, Brody DL.	Neurobiol Dis. 2010 Dec;40(3):555-64. Epub 2010 Aug 1.	Neurobiol Dis. 2010	PubMed	citation	PMID:20682338	pubmed	20682338	create date:2010/08/05 | first author:Schwetye KE
Impaired dopaminergic neurotransmission and microtubule-associated protein tau alterations in human LRRK2 transgenic mice.	/pubmed/20659558	Melrose HL, Dächsel JC, Behrouz B, Lincoln SJ, Yue M, Hinkle KM, Kent CB, Korvatska E, Taylor JP, Witten L, Liang YQ, Beevers JE, Boules M, Dugger BN, Serna VA, Gaukhman A, Yu X, Castanedes-Casey M, Braithwaite AT, Ogholikhan S, Yu N, Bass D, et al.	Neurobiol Dis. 2010 Dec;40(3):503-17. Epub 2010 Jul 24.	Neurobiol Dis. 2010	PubMed	citation	PMID:20659558	pubmed	20659558	create date:2010/07/28 | first author:Melrose HL
Similarities in the behavior and molecular deficits in the frontal cortex between the neurotensin receptor subtype 1 knockout mice and chronic phencyclidine-treated mice: relevance to schizophrenia.	/pubmed/20659557	Li Z, Boules M, Williams K, Gordillo A, Li S, Richelson E.	Neurobiol Dis. 2010 Nov;40(2):467-77. Epub 2010 Jul 24.	Neurobiol Dis. 2010	PubMed	citation	PMID:20659557	pubmed	20659557	create date:2010/07/28 | first author:Li Z
Inverse association between CSF Aβ 42 levels and years of education in mild form of Alzheimer's disease: the cognitive reserve theory.	/pubmed/20656030	Dumurgier J, Paquet C, Benisty S, Kiffel C, Lidy C, Mouton-Liger F, Chabriat H, Laplanche JL, Hugon J.	Neurobiol Dis. 2010 Nov;40(2):456-9. Epub 2010 Jul 22.	Neurobiol Dis. 2010	PubMed	citation	PMID:20656030	pubmed	20656030	create date:2010/07/27 | first author:Dumurgier J
Chronic A2A antagonist treatment alleviates parkinsonian locomotor deficiency in MitoPark mice.	/pubmed/20656029	Marcellino D, Lindqvist E, Schneider M, Müller CE, Fuxe K, Olson L, Galter D.	Neurobiol Dis. 2010 Nov;40(2):460-6. Epub 2010 Jul 23.	Neurobiol Dis. 2010	PubMed	citation	PMID:20656029	pubmed	20656029	create date:2010/07/27 | first author:Marcellino D
Ability to delay neuropathological events associated with astrocytic MAO-B increase in a Parkinsonian mouse model: implications for early intervention on disease progression.	/pubmed/20655384	Siddiqui A, Mallajosyula JK, Rane A, Andersen JK.	Neurobiol Dis. 2010 Nov;40(2):444-8. Epub 2010 Jul 21.	Neurobiol Dis. 2010	PubMed	citation	PMID:20655384	pubmed	20655384	create date:2010/07/27 | first author:Siddiqui A
Rosiglitazone reduces tau phosphorylation via JNK inhibition in the hippocampus of rats with type 2 diabetes and tau transfected SH-SY5Y cells.	/pubmed/20655383	Yoon SY, Park JS, Choi JE, Choi JM, Lee WJ, Kim SW, Kim DH.	Neurobiol Dis. 2010 Nov;40(2):449-55. Epub 2010 Jul 22.	Neurobiol Dis. 2010	PubMed	citation	PMID:20655383	pubmed	20655383	create date:2010/07/27 | first author:Yoon SY
Of fish, flies, worms and men: powerful approaches to neuropsychiatric disease using genetic models.	/pubmed/20654715	Burton EA, Palladino MJ.	Neurobiol Dis. 2010 Oct;40(1):1-3. Epub 2010 Jul 21. No abstract available.	Neurobiol Dis. 2010	PubMed	citation	PMID:20654715	pubmed	20654715	create date:2010/07/27 | first author:Burton EA
Chaperone-mediated autophagy dysfunction in the pathogenesis of neurodegeneration.	/pubmed/20643207	Koga H, Cuervo AM.	Neurobiol Dis. 2011 Jul;43(1):29-37. Epub 2010 Jul 17. Review.	Neurobiol Dis. 2011	PubMed	citation	PMID:20643207	pubmed	20643207	create date:2010/07/21 | first author:Koga H
Mesenchymal stem cells rescue Purkinje cells and improve motor functions in a mouse model of cerebellar ataxia.	/pubmed/20638477	Jones J, Jaramillo-Merchán J, Bueno C, Pastor D, Viso-León M, Martínez S.	Neurobiol Dis. 2010 Nov;40(2):415-23. Epub 2010 Jul 15.	Neurobiol Dis. 2010	PubMed	citation	PMID:20638477	pubmed	20638477	create date:2010/07/20 | first author:Jones J
Tetracycline and its analogues protect Caenorhabditis elegans from β amyloid-induced toxicity by targeting oligomers.	/pubmed/20637283	Diomede L, Cassata G, Fiordaliso F, Salio M, Ami D, Natalello A, Doglia SM, De Luigi A, Salmona M.	Neurobiol Dis. 2010 Nov;40(2):424-31. Epub 2010 Jul 14.	Neurobiol Dis. 2010	PubMed	citation	PMID:20637283	pubmed	20637283	create date:2010/07/20 | first author:Diomede L
Aspartoacylase deficiency affects early postnatal development of oligodendrocytes and myelination.	/pubmed/20637282	Mattan NS, Ghiani CA, Lloyd M, Matalon R, Bok D, Casaccia P, de Vellis J.	Neurobiol Dis. 2010 Nov;40(2):432-43. Epub 2010 Jul 14.	Neurobiol Dis. 2010	PubMed	citation	PMID:20637282	pubmed	20637282	create date:2010/07/20 | first author:Mattan NS
L1 syndrome mutations impair neuronal L1 function at different levels by divergent mechanisms.	/pubmed/20621658	Schäfer MK, Nam YC, Moumen A, Keglowich L, Bouché E, Küffner M, Bock HH, Rathjen FG, Raoul C, Frotscher M.	Neurobiol Dis. 2010 Oct;40(1):222-37. Epub 2010 May 31.	Neurobiol Dis. 2010	PubMed	citation	PMID:20621658	pubmed	20621658	create date:2010/07/14 | first author:Schäfer MK
Proteasomal and autophagic degradative activities in spinal and bulbar muscular atrophy.	/pubmed/20621188	Rusmini P, Bolzoni E, Crippa V, Onesto E, Sau D, Galbiati M, Piccolella M, Poletti A.	Neurobiol Dis. 2010 Nov;40(2):361-9. Epub 2010 Jul 16. Review.	Neurobiol Dis. 2010	PubMed	citation	PMID:20621188	pubmed	20621188	create date:2010/07/14 | first author:Rusmini P
Progressive motor weakness in transgenic mice expressing human TDP-43.	/pubmed/20621187	Stallings NR, Puttaparthi K, Luther CM, Burns DK, Elliott JL.	Neurobiol Dis. 2010 Nov;40(2):404-14. Epub 2010 Aug 2.	Neurobiol Dis. 2010	PubMed	citation	PMID:20621187	pubmed	20621187	create date:2010/07/14 | first author:Stallings NR
Deficiency of the chemokine receptor CXCR2 attenuates neutrophil infiltration and cortical damage following closed head injury.	/pubmed/20621186	Semple BD, Bye N, Ziebell JM, Morganti-Kossmann MC.	Neurobiol Dis. 2010 Nov;40(2):394-403. Epub 2010 Jul 16.	Neurobiol Dis. 2010	PubMed	citation	PMID:20621186	pubmed	20621186	create date:2010/07/14 | first author:Semple BD
Amyloid-β peptide alteration of tau exon-10 splicing via the GSK3β-SC35 pathway.	/pubmed/20615469	Chen KL, Yuan RY, Hu CJ, Hsu CY.	Neurobiol Dis. 2010 Nov;40(2):378-85. Epub 2010 Jul 6.	Neurobiol Dis. 2010	PubMed	citation	PMID:20615469	pubmed	20615469	create date:2010/07/10 | first author:Chen KL
Enhanced dentate gyrus synaptic plasticity but reduced neurogenesis in a mouse model of amyloidosis.	/pubmed/20615468	Poirier R, Veltman I, Pflimlin MC, Knoflach F, Metzger F.	Neurobiol Dis. 2010 Nov;40(2):386-93. Epub 2010 Jul 6.	Neurobiol Dis. 2010	PubMed	citation	PMID:20615468	pubmed	20615468	create date:2010/07/10 | first author:Poirier R
Corrigendum to Urokinase-type plasminogen activator regulates neurodegeneration and neurogenesis but not vascular changes in the mouse hippocampus after status epilepticus" [Neurobiol. Dis. 37/3 (2010) 692-703]."	/pubmed/20600923	Lahtinen L, Ndode-Ekane XE, Barinka F, Akamine Y, Esmaeili MH, Rantala J, Pitkänen A.	Neurobiol Dis. 2010 Jul 2. [Epub ahead of print] No abstract available.	Neurobiol Dis. 2010	PubMed	citation	PMID:20600923	pubmed	20600923	create date:2010/07/06 | first author:Lahtinen L
Dopaminergic cell damage and vulnerability to MPTP in Pink1 knockdown zebrafish.	/pubmed/20600915	Sallinen V, Kolehmainen J, Priyadarshini M, Toleikyte G, Chen YC, Panula P.	Neurobiol Dis. 2010 Oct;40(1):93-101. Epub 2010 Jun 18.	Neurobiol Dis. 2010	PubMed	citation	PMID:20600915	pubmed	20600915	create date:2010/07/06 | first author:Sallinen V
Vascular response to acetazolamide decreases as a function of age in the arcA beta mouse model of cerebral amyloidosis.	/pubmed/20600914	Princz-Kranz FL, Mueggler T, Knobloch M, Nitsch RM, Rudin M.	Neurobiol Dis. 2010 Oct;40(1):284-92. Epub 2010 Jun 17.	Neurobiol Dis. 2010	PubMed	citation	PMID:20600914	pubmed	20600914	create date:2010/07/06 | first author:Princz-Kranz FL
Lysosomal rupture, necroapoptotic interactions and potential crosstalk between cysteine proteases in neurons shortly after focal ischemia.	/pubmed/20600913	Kilinc M, Gürsoy-Ozdemir Y, Gürer G, Erdener SE, Erdemli E, Can A, Dalkara T.	Neurobiol Dis. 2010 Oct;40(1):293-302. Epub 2010 Jun 22.	Neurobiol Dis. 2010	PubMed	citation	PMID:20600913	pubmed	20600913	create date:2010/07/06 | first author:Kilinc M
Title	URL	Description	Details	ShortDetails	Resource	Type	Identifiers	Db	EntrezUID	Properties
Inflammation enhances epileptogenesis in the developing rat brain.	/pubmed/20600912	Auvin S, Mazarati A, Shin D, Sankar R.	Neurobiol Dis. 2010 Oct;40(1):303-10. Epub 2010 Jun 19.	Neurobiol Dis. 2010	PubMed	citation	PMID:20600912	pubmed	20600912	create date:2010/07/06 | first author:Auvin S
Polyglutamine toxicity induces rod photoreceptor division, morphological transformation or death in spinocerebellar ataxia 7 mouse retina.	/pubmed/20600911	Yefimova MG, Messaddeq N, Karam A, Jacquard C, Weber C, Jonet L, Wolfrum U, Jeanny JC, Trottier Y.	Neurobiol Dis. 2010 Oct;40(1):311-24. Epub 2010 Jun 18.	Neurobiol Dis. 2010	PubMed	citation	PMID:20600911	pubmed	20600911	create date:2010/07/06 | first author:Yefimova MG
Bri2-23 is a potential cerebrospinal fluid biomarker in multiple sclerosis.	/pubmed/20600910	Harris VK, Diamanduros A, Good P, Zakin E, Chalivendra V, Sadiq SA.	Neurobiol Dis. 2010 Oct;40(1):331-9. Epub 2010 Jun 19.	Neurobiol Dis. 2010	PubMed	citation	PMID:20600910	pubmed	20600910	create date:2010/07/06 | first author:Harris VK
Enoxaparin treatment administered at both early and late stages of amyloid β deposition improves cognition of APPswe/PS1dE9 mice with differential effects on brain Aβ levels.	/pubmed/20600909	Timmer NM, van Dijk L, van der Zee CE, Kiliaan A, de Waal RM, Verbeek MM.	Neurobiol Dis. 2010 Oct;40(1):340-7. Epub 2010 Jun 22.	Neurobiol Dis. 2010	PubMed	citation	PMID:20600909	pubmed	20600909	create date:2010/07/06 | first author:Timmer NM
Macroautophagy is defective in mucolipin-1-deficient mouse neurons.	/pubmed/20600908	Curcio-Morelli C, Charles FA, Micsenyi MC, Cao Y, Venugopal B, Browning MF, Dobrenis K, Cotman SL, Walkley SU, Slaugenhaupt SA.	Neurobiol Dis. 2010 Nov;40(2):370-7. Epub 2010 Jun 28.	Neurobiol Dis. 2010	PubMed	citation	PMID:20600908	pubmed	20600908	create date:2010/07/06 | first author:Curcio-Morelli C
Engineering DYRK1A overdosage yields Down syndrome-characteristic cortical splicing aberrations.	/pubmed/20600907	Toiber D, Azkona G, Ben-Ari S, Torán N, Soreq H, Dierssen M.	Neurobiol Dis. 2010 Oct;40(1):348-59. Epub 2010 Jun 30.	Neurobiol Dis. 2010	PubMed	citation	PMID:20600907	pubmed	20600907	create date:2010/07/06 | first author:Toiber D
WITHDRAWN: The potential role of Ask1 in caspase-6-related huntingtin cleavage and striatal vulnerability.	/pubmed/20600906	Cho KJ, Kim HW, Cheon SY, Kim GW.	Neurobiol Dis. 2010 Jul 1. [Epub ahead of print]	Neurobiol Dis. 2010	PubMed	citation	PMID:20600906	pubmed	20600906	create date:2010/07/06 | first author:Cho KJ
The expression of mitogen-activated protein kinases and brain-derived neurotrophic factor in inferior colliculi after acoustic trauma.	/pubmed/20598895	Meltser I, Canlon B.	Neurobiol Dis. 2010 Oct;40(1):325-30. Epub 2010 Jun 18.	Neurobiol Dis. 2010	PubMed	citation	PMID:20598895	pubmed	20598895	create date:2010/07/06 | first author:Meltser I
Staging of serotonergic dysfunction in Parkinson's disease: an in vivo 11C-DASB PET study.	/pubmed/20594979	Politis M, Wu K, Loane C, Kiferle L, Molloy S, Brooks DJ, Piccini P.	Neurobiol Dis. 2010 Oct;40(1):216-21. Epub 2010 May 31.	Neurobiol Dis. 2010	PubMed	citation	PMID:20594979	pubmed	20594979	create date:2010/07/03 | first author:Politis M
Acute oxidative stress and systemic Nrf2 activation by the ketogenic diet.	/pubmed/20594978	Milder JB, Liang LP, Patel M.	Neurobiol Dis. 2010 Oct;40(1):238-44. Epub 2010 May 31.	Neurobiol Dis. 2010	PubMed	citation	PMID:20594978	pubmed	20594978	create date:2010/07/03 | first author:Milder JB
Alcohol-induced neuroapoptosis in the fetal macaque brain.	/pubmed/20580929	Farber NB, Creeley CE, Olney JW.	Neurobiol Dis. 2010 Oct;40(1):200-6. Epub 2010 May 23.	Neurobiol Dis. 2010	PubMed	citation	PMID:20580929	pubmed	20580929	create date:2010/06/29 | first author:Farber NB
NADPH oxidase Nox1 contributes to ischemic injury in experimental stroke in mice.	/pubmed/20580928	Kahles T, Kohnen A, Heumueller S, Rappert A, Bechmann I, Liebner S, Wittko IM, Neumann-Haefelin T, Steinmetz H, Schroeder K, Brandes RP.	Neurobiol Dis. 2010 Oct;40(1):185-92. Epub 2010 May 23.	Neurobiol Dis. 2010	PubMed	citation	PMID:20580928	pubmed	20580928	create date:2010/06/29 | first author:Kahles T
Erythropoietin and sonic hedgehog mediate the neuroprotective effects of brain-derived neurotrophic factor against mitochondrial inhibition.	/pubmed/20580927	Wu CL, Chen SD, Yin JH, Hwang CS, Yang DI.	Neurobiol Dis. 2010 Oct;40(1):146-54. Epub 2010 May 23.	Neurobiol Dis. 2010	PubMed	citation	PMID:20580927	pubmed	20580927	create date:2010/06/29 | first author:Wu CL
Dendritic cells are early responders to retinal injury.	/pubmed/20580926	Lehmann U, Heuss ND, McPherson SW, Roehrich H, Gregerson DS.	Neurobiol Dis. 2010 Oct;40(1):177-84. Epub 2010 May 23.	Neurobiol Dis. 2010	PubMed	citation	PMID:20580926	pubmed	20580926	create date:2010/06/29 | first author:Lehmann U
Wild-type human SOD1 overexpression does not accelerate motor neuron disease in mice expressing murine Sod1 G86R.	/pubmed/20573565	Audet JN, Gowing G, Julien JP.	Neurobiol Dis. 2010 Oct;40(1):245-50. Epub 2010 Jun 2.	Neurobiol Dis. 2010	PubMed	citation	PMID:20573565	pubmed	20573565	create date:2010/06/25 | first author:Audet JN
Pharmacological inhibition of the mammalian target of rapamycin pathway suppresses acquired epilepsy.	/pubmed/20566381	Huang X, Zhang H, Yang J, Wu J, McMahon J, Lin Y, Cao Z, Gruenthal M, Huang Y.	Neurobiol Dis. 2010 Oct;40(1):193-9. Epub 2010 May 26.	Neurobiol Dis. 2010	PubMed	citation	PMID:20566381	pubmed	20566381	create date:2010/06/23 | first author:Huang X
Neurodegenerative models in Drosophila: polyglutamine disorders, Parkinson disease, and amyotrophic lateral sclerosis.	/pubmed/20561920	Ambegaokar SS, Roy B, Jackson GR.	Neurobiol Dis. 2010 Oct;40(1):29-39. Epub 2010 May 31. Review.	Neurobiol Dis. 2010	PubMed	citation	PMID:20561920	pubmed	20561920	create date:2010/06/22 | first author:Ambegaokar SS
Transplantation of TAT-Bcl-xL-transduced neural precursor cells: long-term neuroprotection after stroke.	/pubmed/20554038	Doeppner TR, El Aanbouri M, Dietz GP, Weise J, Schwarting S, Bähr M.	Neurobiol Dis. 2010 Oct;40(1):265-76. Epub 2010 Jun 8.	Neurobiol Dis. 2010	PubMed	citation	PMID:20554038	pubmed	20554038	create date:2010/06/18 | first author:Doeppner TR
Niaspan treatment induces neuroprotection after stroke.	/pubmed/20554037	Shehadah A, Chen J, Zacharek A, Cui Y, Ion M, Roberts C, Kapke A, Chopp M.	Neurobiol Dis. 2010 Oct;40(1):277-83. Epub 2010 Jun 8.	Neurobiol Dis. 2010	PubMed	citation	PMID:20554037	pubmed	20554037	create date:2010/06/18 | first author:Shehadah A
Apnea produces neuronal degeneration in the pons and medulla of guinea pigs.	/pubmed/20554036	Zhang JH, Fung SJ, Xi M, Sampogna S, Chase MH.	Neurobiol Dis. 2010 Oct;40(1):251-64. Epub 2010 Jun 8.	Neurobiol Dis. 2010	PubMed	citation	PMID:20554036	pubmed	20554036	create date:2010/06/18 | first author:Zhang JH
Brain-derived neurotrophic factor rescues and prevents chronic intermittent hypoxia-induced impairment of hippocampal long-term synaptic plasticity.	/pubmed/20553872	Xie H, Leung KL, Chen L, Chan YS, Ng PC, Fok TF, Wing YK, Ke Y, Li AM, Yung WH.	Neurobiol Dis. 2010 Oct;40(1):155-62. Epub 2010 May 27.	Neurobiol Dis. 2010	PubMed	citation	PMID:20553872	pubmed	20553872	create date:2010/06/18 | first author:Xie H
Trehalose ameliorates dopaminergic and tau pathology in parkin deleted/tau overexpressing mice through autophagy activation.	/pubmed/20546895	Rodríguez-Navarro JA, Rodríguez L, Casarejos MJ, Solano RM, Gómez A, Perucho J, Cuervo AM, García de Yébenes J, Mena MA.	Neurobiol Dis. 2010 Sep;39(3):423-38. Epub 2010 May 28.	Neurobiol Dis. 2010	PubMed	citation	PMID:20546895	pubmed	20546895	create date:2010/06/16 | first author:Rodríguez-Navarro JA
Motor uncoordination and neuropathology in a transgenic mouse model of Machado-Joseph disease lacking intranuclear inclusions and ataxin-3 cleavage products.	/pubmed/20510362	Silva-Fernandes A, Costa Mdo C, Duarte-Silva S, Oliveira P, Botelho CM, Martins L, Mariz JA, Ferreira T, Ribeiro F, Correia-Neves M, Costa C, Maciel P.	Neurobiol Dis. 2010 Oct;40(1):163-76. Epub 2010 May 25.	Neurobiol Dis. 2010	PubMed	citation	PMID:20510362	pubmed	20510362	create date:2010/06/01 | first author:Silva-Fernandes A
Use of zebrafish as a model to understand mechanisms of addiction and complex neurobehavioral phenotypes.	/pubmed/20493262	Mathur P, Guo S.	Neurobiol Dis. 2010 Oct;40(1):66-72. Epub 2010 May 20. Review.	Neurobiol Dis. 2010	PubMed	citation	PMID:20493262	pubmed	20493262	create date:2010/05/25 | first author:Mathur P
Effects of nonsteroidal anti-inflammatory drugs on amyloid-beta pathology in mouse skeletal muscle.	/pubmed/20493261	Beckett TL, Niedowicz DM, Studzinski CM, Weidner AM, Webb RL, Holler CJ, Ahmed RR, LeVine H 3rd, Murphy MP.	Neurobiol Dis. 2010 Sep;39(3):449-56. Epub 2010 May 20.	Neurobiol Dis. 2010	PubMed	citation	PMID:20493261	pubmed	20493261	create date:2010/05/25 | first author:Beckett TL
Neurodegenerative disorders: insights from the nematode Caenorhabditis elegans.	/pubmed/20493260	Dimitriadi M, Hart AC.	Neurobiol Dis. 2010 Oct;40(1):4-11. Epub 2010 May 19. Review.	Neurobiol Dis. 2010	PubMed	citation	PMID:20493260	pubmed	20493260	create date:2010/05/25 | first author:Dimitriadi M
Aggrecan expression, a component of the inhibitory interneuron perineuronal net, is altered following an early-life seizure.	/pubmed/20493259	McRae PA, Baranov E, Sarode S, Brooks-Kayal AR, Porter BE.	Neurobiol Dis. 2010 Sep;39(3):439-48. Epub 2010 May 19.	Neurobiol Dis. 2010	PubMed	citation	PMID:20493259	pubmed	20493259	create date:2010/05/25 | first author:McRae PA
Genetic zebrafish models of neurodegenerative diseases.	/pubmed/20493258	Bandmann O, Burton EA.	Neurobiol Dis. 2010 Oct;40(1):58-65. Epub 2010 May 20. Review.	Neurobiol Dis. 2010	PubMed	citation	PMID:20493258	pubmed	20493258	create date:2010/05/25 | first author:Bandmann O
Immunization with the SDPM1 peptide lowers amyloid plaque burden and improves cognitive function in the APPswePSEN1(A246E) transgenic mouse model of Alzheimer's disease.	/pubmed/20493257	Wang CM, Devries S, Camboni M, Glass M, Martin PT.	Neurobiol Dis. 2010 Sep;39(3):409-22. Epub 2010 May 20.	Neurobiol Dis. 2010	PubMed	citation	PMID:20493257	pubmed	20493257	create date:2010/05/25 | first author:Wang CM
Structural imaging in the presymptomatic stage of genetically determined parkinsonism.	/pubmed/20483373	Reetz K, Tadic V, Kasten M, Brüggemann N, Schmidt A, Hagenah J, Pramstaller PP, Ramirez A, Behrens MI, Siebner HR, Klein C, Binkofski F.	Neurobiol Dis. 2010 Sep;39(3):402-8. Epub 2010 May 17.	Neurobiol Dis. 2010	PubMed	citation	PMID:20483373	pubmed	20483373	create date:2010/05/21 | first author:Reetz K
Extended lifespan of Drosophila parkin mutants through sequestration of redox-active metals and enhancement of anti-oxidative pathways.	/pubmed/20483372	Saini N, Oelhafen S, Hua H, Georgiev O, Schaffner W, Büeler H.	Neurobiol Dis. 2010 Oct;40(1):82-92. Epub 2010 May 17.	Neurobiol Dis. 2010	PubMed	citation	PMID:20483372	pubmed	20483372	create date:2010/05/21 | first author:Saini N
Modeling mitochondrial encephalomyopathy in Drosophila.	/pubmed/20472065	Palladino MJ.	Neurobiol Dis. 2010 Oct;40(1):40-5. Epub 2010 May 21. Review.	Neurobiol Dis. 2010	PubMed	citation	PMID:20472065	pubmed	20472065	create date:2010/05/18 | first author:Palladino MJ
The comparative neuroanatomy and neurochemistry of zebrafish CNS systems of relevance to human neuropsychiatric diseases.	/pubmed/20472064	Panula P, Chen YC, Priyadarshini M, Kudo H, Semenova S, Sundvik M, Sallinen V.	Neurobiol Dis. 2010 Oct;40(1):46-57. Epub 2010 May 21. Review.	Neurobiol Dis. 2010	PubMed	citation	PMID:20472064	pubmed	20472064	create date:2010/05/18 | first author:Panula P
The Drosophila vesicular monoamine transporter reduces pesticide-induced loss of dopaminergic neurons.	/pubmed/20472063	Lawal HO, Chang HY, Terrell AN, Brooks ES, Pulido D, Simon AF, Krantz DE.	Neurobiol Dis. 2010 Oct;40(1):102-12. Epub 2010 May 26.	Neurobiol Dis. 2010	PubMed	citation	PMID:20472063	pubmed	20472063	create date:2010/05/18 | first author:Lawal HO
Chaperone networks: tipping the balance in protein folding diseases.	/pubmed/20472062	Voisine C, Pedersen JS, Morimoto RI.	Neurobiol Dis. 2010 Oct;40(1):12-20. Epub 2010 May 21. Review.	Neurobiol Dis. 2010	PubMed	citation	PMID:20472062	pubmed	20472062	create date:2010/05/18 | first author:Voisine C
Brain cyclooxygenase-2 mediates interleukin-1-induced cellular activation in preoptic and arcuate hypothalamus, but not sickness symptoms.	/pubmed/20470889	Nadjar A, Sauvant J, Combe C, Parnet P, Konsman JP.	Neurobiol Dis. 2010 Sep;39(3):393-401. Epub 2010 May 11.	Neurobiol Dis. 2010	PubMed	citation	PMID:20470889	pubmed	20470889	create date:2010/05/18 | first author:Nadjar A
Cell-autonomous alteration of dopaminergic transmission by wild type and mutant (DeltaE) TorsinA in transgenic mice.	/pubmed/20460154	Page ME, Bao L, Andre P, Pelta-Heller J, Sluzas E, Gonzalez-Alegre P, Bogush A, Khan LE, Iacovitti L, Rice ME, Ehrlich ME.	Neurobiol Dis. 2010 Sep;39(3):318-26. Epub 2010 May 10.	Neurobiol Dis. 2010	PubMed	citation	PMID:20460154	pubmed	20460154	create date:2010/05/13 | first author:Page ME
Interictal spikes in developing rats cause long-standing cognitive deficits.	/pubmed/20452427	Khan OI, Zhao Q, Miller F, Holmes GL.	Neurobiol Dis. 2010 Sep;39(3):362-71. Epub 2010 May 7.	Neurobiol Dis. 2010	PubMed	citation	PMID:20452427	pubmed	20452427	create date:2010/05/11 | first author:Khan OI
A direct projection from the subthalamic nucleus to the ventral thalamus in monkeys.	/pubmed/20452426	Rico AJ, Barroso-Chinea P, Conte-Perales L, Roda E, Gómez-Bautista V, Gendive M, Obeso JA, Lanciego JL.	Neurobiol Dis. 2010 Sep;39(3):381-92. Epub 2010 May 7.	Neurobiol Dis. 2010	PubMed	citation	PMID:20452426	pubmed	20452426	create date:2010/05/11 | first author:Rico AJ
A mGluR5 antagonist under clinical development improves L-DOPA-induced dyskinesia in parkinsonian rats and monkeys.	/pubmed/20452425	Rylander D, Iderberg H, Li Q, Dekundy A, Zhang J, Li H, Baishen R, Danysz W, Bezard E, Cenci MA.	Neurobiol Dis. 2010 Sep;39(3):352-61. Epub 2010 May 7.	Neurobiol Dis. 2010	PubMed	citation	PMID:20452425	pubmed	20452425	create date:2010/05/11 | first author:Rylander D
In vitro ictogenesis and parahippocampal networks in a rodent model of temporal lobe epilepsy.	/pubmed/20452424	Panuccio G, D'Antuono M, de Guzman P, De Lannoy L, Biagini G, Avoli M.	Neurobiol Dis. 2010 Sep;39(3):372-80. Epub 2010 May 7.	Neurobiol Dis. 2010	PubMed	citation	PMID:20452424	pubmed	20452424	create date:2010/05/11 | first author:Panuccio G
Changes in NMDA receptor contribution to synaptic transmission in the brain in a rat model of glaucoma.	/pubmed/20451613	Georgiou AL, Guo L, Cordeiro MF, Salt TE.	Neurobiol Dis. 2010 Sep;39(3):344-51. Epub 2010 May 6.	Neurobiol Dis. 2010	PubMed	citation	PMID:20451613	pubmed	20451613	create date:2010/05/11 | first author:Georgiou AL
Linear and conformation specific antibodies in aged beagles after prolonged vaccination with aggregated Abeta.	/pubmed/20451612	Vasilevko V, Pop V, Kim HJ, Saing T, Glabe CC, Milton S, Barrett EG, Cotman CW, Cribbs DH, Head E.	Neurobiol Dis. 2010 Sep;39(3):301-10. Epub 2010 May 6.	Neurobiol Dis. 2010	PubMed	citation	PMID:20451612	pubmed	20451612	create date:2010/05/11 | first author:Vasilevko V
An inverse relationship between cortisol and BDNF levels in schizophrenia: data from human postmortem and animal studies.	/pubmed/20451611	Issa G, Wilson C, Terry AV Jr, Pillai A.	Neurobiol Dis. 2010 Sep;39(3):327-33. Epub 2010 May 6.	Neurobiol Dis. 2010	PubMed	citation	PMID:20451611	pubmed	20451611	create date:2010/05/11 | first author:Issa G
Transglutaminase 2 protects against ischemic stroke.	/pubmed/20451610	Filiano AJ, Tucholski J, Dolan PJ, Colak G, Johnson GV.	Neurobiol Dis. 2010 Sep;39(3):334-43. Epub 2010 May 6.	Neurobiol Dis. 2010	PubMed	citation	PMID:20451610	pubmed	20451610	create date:2010/05/11 | first author:Filiano AJ
Diagnostic cerebrospinal fluid biomarkers for Parkinson's disease: a pathogenetically based approach.	/pubmed/20451609	van Dijk KD, Teunissen CE, Drukarch B, Jimenez CR, Groenewegen HJ, Berendse HW, van de Berg WD.	Neurobiol Dis. 2010 Sep;39(3):229-41. Epub 2010 May 6. Review.	Neurobiol Dis. 2010	PubMed	citation	PMID:20451609	pubmed	20451609	create date:2010/05/11 | first author:van Dijk KD
Satellite glia not DRG neurons constitutively activate EGFR but EGFR inactivation is not correlated with axon regeneration.	/pubmed/20451608	Ahmed Z, Read ML, Berry M, Logan A.	Neurobiol Dis. 2010 Sep;39(3):292-300. Epub 2010 May 6.	Neurobiol Dis. 2010	PubMed	citation	PMID:20451608	pubmed	20451608	create date:2010/05/11 | first author:Ahmed Z
Inhibition of c-Jun kinase provides neuroprotection in a model of Alzheimer's disease.	/pubmed/20451607	Braithwaite SP, Schmid RS, He DN, Sung ML, Cho S, Resnick L, Monaghan MM, Hirst WD, Essrich C, Reinhart PH, Lo DC.	Neurobiol Dis. 2010 Sep;39(3):311-7. Epub 2010 May 6.	Neurobiol Dis. 2010	PubMed	citation	PMID:20451607	pubmed	20451607	create date:2010/05/11 | first author:Braithwaite SP
Tissue-specific variation of Ube3a protein expression in rodents and in a mouse model of Angelman syndrome.	/pubmed/20423730	Gustin RM, Bichell TJ, Bubser M, Daily J, Filonova I, Mrelashvili D, Deutch AY, Colbran RJ, Weeber EJ, Haas KF.	Neurobiol Dis. 2010 Sep;39(3):283-91. Epub 2010 Apr 25.	Neurobiol Dis. 2010	PubMed	citation	PMID:20423730	pubmed	20423730	create date:2010/04/29 | first author:Gustin RM
Association between temporal lobe P-glycoprotein expression and seizure recurrence after surgery for pharmacoresistant temporal lobe epilepsy.	/pubmed/20403441	Kwan P, Li HM, Al-Jufairi E, Abdulla R, Gonzales M, Kaye AH, Szoeke C, Ng HK, Wong KS, O'Brien TJ.	Neurobiol Dis. 2010 Aug;39(2):192-7. Epub 2010 Apr 18.	Neurobiol Dis. 2010	PubMed	citation	PMID:20403441	pubmed	20403441	create date:2010/04/21 | first author:Kwan P
Title	URL	Description	Details	ShortDetails	Resource	Type	Identifiers	Db	EntrezUID	Properties
Phenothiazines interfere with dopaminergic neurodegeneration in Caenorhabditis elegans models of Parkinson's disease.	/pubmed/20403440	Mocko JB, Kern A, Moosmann B, Behl C, Hajieva P.	Neurobiol Dis. 2010 Oct;40(1):120-9. Epub 2010 Apr 18.	Neurobiol Dis. 2010	PubMed	citation	PMID:20403440	pubmed	20403440	create date:2010/04/21 | first author:Mocko JB
Preclinical Alzheimer disease: brain oxidative stress, Abeta peptide and proteomics.	/pubmed/20399861	Aluise CD, Robinson RA, Beckett TL, Murphy MP, Cai J, Pierce WM, Markesbery WR, Butterfield DA.	Neurobiol Dis. 2010 Aug;39(2):221-8. Epub 2010 Apr 23.	Neurobiol Dis. 2010	PubMed	citation	PMID:20399861	pubmed	20399861	create date:2010/04/20 | first author:Aluise CD
Cystamine and intrabody co-treatment confers additional benefits in a fly model of Huntington's disease.	/pubmed/20399860	Bortvedt SF, McLear JA, Messer A, Ahern-Rindell AJ, Wolfgang WJ.	Neurobiol Dis. 2010 Oct;40(1):130-4. Epub 2010 Apr 24.	Neurobiol Dis. 2010	PubMed	citation	PMID:20399860	pubmed	20399860	create date:2010/04/20 | first author:Bortvedt SF
Pantothenate kinase-2 (Pank2) silencing causes cell growth reduction, cell-specific ferroportin upregulation and iron deregulation.	/pubmed/20399859	Poli M, Derosas M, Luscieti S, Cavadini P, Campanella A, Verardi R, Finazzi D, Arosio P.	Neurobiol Dis. 2010 Aug;39(2):204-10. Epub 2010 Apr 23.	Neurobiol Dis. 2010	PubMed	citation	PMID:20399859	pubmed	20399859	create date:2010/04/20 | first author:Poli M
Microcebus murinus retina: a new model to assess prion-related neurotoxicity in primates.	/pubmed/20399858	Torrent J, Soukkarieh C, Lenaers G, Arndt C, Forster V, Picaud S, Mestre-Francés N, Verdier JM.	Neurobiol Dis. 2010 Aug;39(2):211-20. Epub 2010 Apr 23.	Neurobiol Dis. 2010	PubMed	citation	PMID:20399858	pubmed	20399858	create date:2010/04/20 | first author:Torrent J
SOD1 mRNA expression in sporadic amyotrophic lateral sclerosis.	/pubmed/20399857	Gagliardi S, Cova E, Davin A, Guareschi S, Abel K, Alvisi E, Laforenza U, Ghidoni R, Cashman JR, Ceroni M, Cereda C.	Neurobiol Dis. 2010 Aug;39(2):198-203. Epub 2010 Apr 23.	Neurobiol Dis. 2010	PubMed	citation	PMID:20399857	pubmed	20399857	create date:2010/04/20 | first author:Gagliardi S
Mice with altered serotonin 2C receptor RNA editing display characteristics of Prader-Willi syndrome.	/pubmed/20394819	Morabito MV, Abbas AI, Hood JL, Kesterson RA, Jacobs MM, Kump DS, Hachey DL, Roth BL, Emeson RB.	Neurobiol Dis. 2010 Aug;39(2):169-80. Epub 2010 Apr 13.	Neurobiol Dis. 2010	PubMed	citation	PMID:20394819	pubmed	20394819	create date:2010/04/17 | first author:Morabito MV
Functional and structural correlates of magnetic resonance patterns in a new in vitro model of cerebral ischemia by transient occlusion of the medial cerebral artery.	/pubmed/20394818	Breschi GL, Librizzi L, Pastori C, Zucca I, Mastropietro A, Cattalini A, de Curtis M.	Neurobiol Dis. 2010 Aug;39(2):181-91. Epub 2010 Apr 13.	Neurobiol Dis. 2010	PubMed	citation	PMID:20394818	pubmed	20394818	create date:2010/04/17 | first author:Breschi GL
Acupuncture-mediated inhibition of inflammation facilitates significant functional recovery after spinal cord injury.	/pubmed/20382225	Choi DC, Lee JY, Moon YJ, Kim SW, Oh TH, Yune TY.	Neurobiol Dis. 2010 Sep;39(3):272-82. Epub 2010 Apr 9.	Neurobiol Dis. 2010	PubMed	citation	PMID:20382225	pubmed	20382225	create date:2010/04/13 | first author:Choi DC
LRRK2-mediated neurodegeneration and dysfunction of dopaminergic neurons in a Caenorhabditis elegans model of Parkinson's disease.	/pubmed/20382224	Yao C, El Khoury R, Wang W, Byrd TA, Pehek EA, Thacker C, Zhu X, Smith MA, Wilson-Delfosse AL, Chen SG.	Neurobiol Dis. 2010 Oct;40(1):73-81. Epub 2010 Apr 9.	Neurobiol Dis. 2010	PubMed	citation	PMID:20382224	pubmed	20382224	create date:2010/04/13 | first author:Yao C
Microglial ablation and lipopolysaccharide preconditioning affects pilocarpine-induced seizures in mice.	/pubmed/20382223	Mirrione MM, Konomos DK, Gravanis I, Dewey SL, Aguzzi A, Heppner FL, Tsirka SE.	Neurobiol Dis. 2010 Jul;39(1):85-97. Epub 2010 Apr 9.	Neurobiol Dis. 2010	PubMed	citation	PMID:20382223	pubmed	20382223	create date:2010/04/13 | first author:Mirrione MM
Genes and the long and winding road to cortical construction and cognition.	/pubmed/20381768	Ross ME, Geschwind D.	Neurobiol Dis. 2010 May;38(2):145-7. No abstract available.	Neurobiol Dis. 2010	PubMed	citation	PMID:20381768	pubmed	20381768	create date:2010/04/13 | first author:Ross ME
Peripheral hyperstimulation alters site of disease onset and course in SOD1 rats.	/pubmed/20381620	Lepore AC, Tolmie C, O'Donnell J, Wright MC, Dejea C, Rauck B, Hoke A, Ignagni AR, Onders RP, Maragakis NJ.	Neurobiol Dis. 2010 Sep;39(3):252-64. Epub 2010 Apr 8.	Neurobiol Dis. 2010	PubMed	citation	PMID:20381620	pubmed	20381620	create date:2010/04/13 | first author:Lepore AC
Methylene blue fails to inhibit Tau and polyglutamine protein dependent toxicity in zebrafish.	/pubmed/20381619	van Bebber F, Paquet D, Hruscha A, Schmid B, Haass C.	Neurobiol Dis. 2010 Sep;39(3):265-71. Epub 2010 Apr 8.	Neurobiol Dis. 2010	PubMed	citation	PMID:20381619	pubmed	20381619	create date:2010/04/13 | first author:van Bebber F
Depression-like phenotype following chronic CB1 receptor antagonism.	/pubmed/20381618	Beyer CE, Dwyer JM, Piesla MJ, Platt BJ, Shen R, Rahman Z, Chan K, Manners MT, Samad TA, Kennedy JD, Bingham B, Whiteside GT.	Neurobiol Dis. 2010 Aug;39(2):148-55. Epub 2010 Apr 8.	Neurobiol Dis. 2010	PubMed	citation	PMID:20381618	pubmed	20381618	create date:2010/04/13 | first author:Beyer CE
Indirubin-3'-monoxime rescues spatial memory deficits and attenuates beta-amyloid-associated neuropathology in a mouse model of Alzheimer's disease.	/pubmed/20381617	Ding Y, Qiao A, Fan GH.	Neurobiol Dis. 2010 Aug;39(2):156-68. Epub 2010 Apr 8.	Neurobiol Dis. 2010	PubMed	citation	PMID:20381617	pubmed	20381617	create date:2010/04/13 | first author:Ding Y
Blocking TRAIL-DR5 signaling with soluble DR5 reduces delayed neuronal damage after transient global cerebral ischemia.	/pubmed/20359534	Cui M, Wang L, Liang X, Ma X, Liu Y, Yang M, Liu K, Wei X, Zhou Z, Chen YH, Sun W.	Neurobiol Dis. 2010 Aug;39(2):138-47. Epub 2010 Mar 30.	Neurobiol Dis. 2010	PubMed	citation	PMID:20359534	pubmed	20359534	create date:2010/04/03 | first author:Cui M
Neurostimulation: from verification to exploration.	/pubmed/20347983	Lozano AM, Neimat JS.	Neurobiol Dis. 2010 Jun;38(3):327-8. Epub 2010 Mar 27. No abstract available.	Neurobiol Dis. 2010	PubMed	citation	PMID:20347983	pubmed	20347983	create date:2010/03/30 | first author:Lozano AM
Non-syndromic mild mental retardation candidate gene CDKL3 regulates neuronal morphogenesis.	/pubmed/20347982	Liu Z, Xu D, Zhao Y, Zheng J.	Neurobiol Dis. 2010 Sep;39(3):242-51. Epub 2010 Mar 27.	Neurobiol Dis. 2010	PubMed	citation	PMID:20347982	pubmed	20347982	create date:2010/03/30 | first author:Liu Z
17beta-estradiol protects male mice from cuprizone-induced demyelination and oligodendrocyte loss.	/pubmed/20347981	Taylor LC, Puranam K, Gilmore W, Ting JP, Matsushima GK.	Neurobiol Dis. 2010 Aug;39(2):127-37. Epub 2010 Mar 27.	Neurobiol Dis. 2010	PubMed	citation	PMID:20347981	pubmed	20347981	create date:2010/03/30 | first author:Taylor LC
Reduced dopamine transporter density in the ventral striatum of patients with Parkinson's disease and pathological gambling.	/pubmed/20338240	Cilia R, Ko JH, Cho SS, van Eimeren T, Marotta G, Pellecchia G, Pezzoli G, Antonini A, Strafella AP.	Neurobiol Dis. 2010 Jul;39(1):98-104. Epub 2010 Mar 22.	Neurobiol Dis. 2010	PubMed	citation	PMID:20338240	pubmed	20338240	create date:2010/03/27 | first author:Cilia R
Stimulation of the rat subthalamic nucleus is neuroprotective following significant nigral dopamine neuron loss.	/pubmed/20307668	Spieles-Engemann AL, Behbehani MM, Collier TJ, Wohlgenant SL, Steece-Collier K, Paumier K, Daley BF, Gombash S, Madhavan L, Mandybur GT, Lipton JW, Terpstra BT, Sortwell CE.	Neurobiol Dis. 2010 Jul;39(1):105-15. Epub 2010 Mar 20.	Neurobiol Dis. 2010	PubMed	citation	PMID:20307668	pubmed	20307668	create date:2010/03/24 | first author:Spieles-Engemann AL
Neuron-selective changes in RNA transcripts related to energy metabolism in toxic models of parkinsonism in rodents.	/pubmed/20307667	Greene JG, Dingledine R, Greenamyre JT.	Neurobiol Dis. 2010 Jun;38(3):476-81. Epub 2010 Mar 20.	Neurobiol Dis. 2010	PubMed	citation	PMID:20307667	pubmed	20307667	create date:2010/03/24 | first author:Greene JG
Increase of GABAA receptor-mediated tonic inhibition in dentate granule cells after traumatic brain injury.	/pubmed/20304069	Mtchedlishvili Z, Lepsveridze E, Xu H, Kharlamov EA, Lu B, Kelly KM.	Neurobiol Dis. 2010 Jun;38(3):464-75. Epub 2010 Mar 18.	Neurobiol Dis. 2010	PubMed	citation	PMID:20304069	pubmed	20304069	create date:2010/03/23 | first author:Mtchedlishvili Z
Disruption of the epigenetic code: an emerging mechanism in mental retardation.	/pubmed/20304068	van Bokhoven H, Kramer JM.	Neurobiol Dis. 2010 Jul;39(1):3-12. Epub 2010 Mar 18. Review.	Neurobiol Dis. 2010	PubMed	citation	PMID:20304068	pubmed	20304068	create date:2010/03/23 | first author:van Bokhoven H
Neurodevelopmental disorders involving genomic imprinting at human chromosome 15q11-q13.	/pubmed/20304067	Chamberlain SJ, Lalande M.	Neurobiol Dis. 2010 Jul;39(1):13-20. Epub 2010 Mar 18. Review.	Neurobiol Dis. 2010	PubMed	citation	PMID:20304067	pubmed	20304067	create date:2010/03/23 | first author:Chamberlain SJ
Progression of dopaminergic depletion in a model of MPTP-induced Parkinsonism in non-human primates. An (18)F-DOPA and (11)C-DTBZ PET study.	/pubmed/20304066	Blesa J, Juri C, Collantes M, Peñuelas I, Prieto E, Iglesias E, Martí-Climent J, Arbizu J, Zubieta JL, Rodríguez-Oroz MC, García-García D, Richter JA, Cavada C, Obeso JA.	Neurobiol Dis. 2010 Jun;38(3):456-63. Epub 2010 Mar 19.	Neurobiol Dis. 2010	PubMed	citation	PMID:20304066	pubmed	20304066	create date:2010/03/23 | first author:Blesa J
Molecular insights and therapeutic targets for blood-brain barrier disruption in ischemic stroke: critical role of matrix metalloproteinases and tissue-type plasminogen activator.	/pubmed/20302940	Jin R, Yang G, Li G.	Neurobiol Dis. 2010 Jun;38(3):376-85. Epub 2010 Mar 17. Review.	Neurobiol Dis. 2010	PubMed	citation	PMID:20302940	pubmed	20302940	create date:2010/03/23 | first author:Jin R
Alzheimer's disease and tauopathy studies in flies and worms.	/pubmed/20302939	Wentzell J, Kretzschmar D.	Neurobiol Dis. 2010 Oct;40(1):21-8. Epub 2010 Mar 17. Review.	Neurobiol Dis. 2010	PubMed	citation	PMID:20302939	pubmed	20302939	create date:2010/03/23 | first author:Wentzell J
Neuroprotective effect of overexpression of thioredoxin on photoreceptor degeneration in Tubby mice.	/pubmed/20298786	Kong L, Zhou X, Li F, Yodoi J, McGinnis J, Cao W.	Neurobiol Dis. 2010 Jun;38(3):446-55. Epub 2010 Mar 16.	Neurobiol Dis. 2010	PubMed	citation	PMID:20298786	pubmed	20298786	create date:2010/03/20 | first author:Kong L
Cross-talk between canonical Wnt signaling and the sirtuin-FoxO longevity pathway to protect against muscular pathology induced by mutant PABPN1 expression in C. elegans.	/pubmed/20227501	Pasco MY, Catoire H, Parker JA, Brais B, Rouleau GA, Néri C.	Neurobiol Dis. 2010 Jun;38(3):425-33. Epub 2010 Mar 19.	Neurobiol Dis. 2010	PubMed	citation	PMID:20227501	pubmed	20227501	create date:2010/03/17 | first author:Pasco MY
Dopamine D2 receptor dysfunction is rescued by adenosine A2A receptor antagonism in a model of DYT1 dystonia.	/pubmed/20227500	Napolitano F, Pasqualetti M, Usiello A, Santini E, Pacini G, Sciamanna G, Errico F, Tassone A, Di Dato V, Martella G, Cuomo D, Fisone G, Bernardi G, Mandolesi G, Mercuri NB, Standaert DG, Pisani A.	Neurobiol Dis. 2010 Jun;38(3):434-45. Epub 2010 Mar 19.	Neurobiol Dis. 2010	PubMed	citation	PMID:20227500	pubmed	20227500	create date:2010/03/17 | first author:Napolitano F
Blood-brain barrier abnormalities caused by exposure to HIV-1 gp120--protection by gene delivery of antioxidant enzymes.	/pubmed/20219678	Louboutin JP, Reyes BA, Agrawal L, Maxwell CR, Van Bockstaele EJ, Strayer DS.	Neurobiol Dis. 2010 May;38(2):313-25. Epub 2010 Feb 26.	Neurobiol Dis. 2010	PubMed	citation	PMID:20219678	pubmed	20219678	create date:2010/03/12 | first author:Louboutin JP
NPY mediates ATP-induced neuroproliferation in adult mouse olfactory epithelium.	/pubmed/20211262	Jia C, Hegg CC.	Neurobiol Dis. 2010 Jun;38(3):405-13. Epub 2010 Mar 6.	Neurobiol Dis. 2010	PubMed	citation	PMID:20211262	pubmed	20211262	create date:2010/03/10 | first author:Jia C
CDKL5 is a brain MeCP2 target gene regulated by DNA methylation.	/pubmed/20211261	Carouge D, Host L, Aunis D, Zwiller J, Anglard P.	Neurobiol Dis. 2010 Jun;38(3):414-24. Epub 2010 Mar 6.	Neurobiol Dis. 2010	PubMed	citation	PMID:20211261	pubmed	20211261	create date:2010/03/10 | first author:Carouge D
TGF-beta 1 enhances neurite outgrowth via regulation of proteasome function and EFABP.	/pubmed/20211260	Knöferle J, Ramljak S, Koch JC, Tönges L, Asif AR, Michel U, Wouters FS, Heermann S, Krieglstein K, Zerr I, Bähr M, Lingor P.	Neurobiol Dis. 2010 Jun;38(3):395-404. Epub 2010 Mar 6.	Neurobiol Dis. 2010	PubMed	citation	PMID:20211260	pubmed	20211260	create date:2010/03/10 | first author:Knöferle J
Dopamine-dependent neurodegeneration in Drosophila models of familial and sporadic Parkinson's disease.	/pubmed/20211259	Bayersdorfer F, Voigt A, Schneuwly S, Botella JA.	Neurobiol Dis. 2010 Oct;40(1):113-9. Epub 2010 Mar 6.	Neurobiol Dis. 2010	PubMed	citation	PMID:20211259	pubmed	20211259	create date:2010/03/10 | first author:Bayersdorfer F
Thinking outside the box about COX-1 in Alzheimer's disease.	/pubmed/20206264	Frautschy SA.	Neurobiol Dis. 2010 Jun;38(3):492-4. Epub 2010 Mar 2.	Neurobiol Dis. 2010	PubMed	citation	PMID:20206264	pubmed	20206264	create date:2010/03/09 | first author:Frautschy SA
Genes regulated in MPTP-treated macaques and human Parkinson's disease suggest a common signature in prefrontal cortex.	/pubmed/20206263	Storvik M, Arguel MJ, Schmieder S, Delerue-Audegond A, Li Q, Qin C, Vital A, Bioulac B, Gross CE, Wong G, Nahon JL, Bezard E.	Neurobiol Dis. 2010 Jun;38(3):386-94. Epub 2010 Mar 2.	Neurobiol Dis. 2010	PubMed	citation	PMID:20206263	pubmed	20206263	create date:2010/03/09 | first author:Storvik M
Identifying cellular pathways modulated by Drosophila palmitoyl-protein thioesterase 1 function.	/pubmed/20206262	Saja S, Buff H, Smith AC, Williams TS, Korey CA.	Neurobiol Dis. 2010 Oct;40(1):135-45. Epub 2010 Mar 3.	Neurobiol Dis. 2010	PubMed	citation	PMID:20206262	pubmed	20206262	create date:2010/03/09 | first author:Saja S
Introduction: epigenetics and neuropsychiatric diseases.	/pubmed/20188171	Mehler MF.	Neurobiol Dis. 2010 Jul;39(1):1-2. Epub 2010 Feb 24. No abstract available.	Neurobiol Dis. 2010	PubMed	citation	PMID:20188171	pubmed	20188171	create date:2010/03/02 | first author:Mehler MF
Epigenetic mechanisms underlying human epileptic disorders and the process of epileptogenesis.	/pubmed/20188170	Qureshi IA, Mehler MF.	Neurobiol Dis. 2010 Jul;39(1):53-60. Epub 2010 Feb 24. Review.	Neurobiol Dis. 2010	PubMed	citation	PMID:20188170	pubmed	20188170	create date:2010/03/02 | first author:Qureshi IA
Epigenetic changes and non-coding expanded repeats.	/pubmed/20171282	Nakamori M, Thornton C.	Neurobiol Dis. 2010 Jul;39(1):21-7. Epub 2010 Feb 18. Review.	Neurobiol Dis. 2010	PubMed	citation	PMID:20171282	pubmed	20171282	create date:2010/02/23 | first author:Nakamori M
The role of REST in transcriptional and epigenetic dysregulation in Huntington's disease.	/pubmed/20170730	Buckley NJ, Johnson R, Zuccato C, Bithell A, Cattaneo E.	Neurobiol Dis. 2010 Jul;39(1):28-39. Epub 2010 Feb 17. Review.	Neurobiol Dis. 2010	PubMed	citation	PMID:20170730	pubmed	20170730	create date:2010/02/23 | first author:Buckley NJ
The endocannabinoid 2-arachidonoylglycerol reduces lesion expansion and white matter damage after spinal cord injury.	/pubmed/20156559	Arevalo-Martin A, Garcia-Ovejero D, Molina-Holgado E.	Neurobiol Dis. 2010 May;38(2):304-12. Epub 2010 Feb 13.	Neurobiol Dis. 2010	PubMed	citation	PMID:20156559	pubmed	20156559	create date:2010/02/17 | first author:Arevalo-Martin A
A genetic epilepsy rat model displays endophenotypes of psychosis.	/pubmed/20153428	Jones NC, Martin S, Megatia I, Hakami T, Salzberg MR, Pinault D, Morris MJ, O'Brien TJ, van den Buuse M.	Neurobiol Dis. 2010 Jul;39(1):116-25. Epub 2010 Feb 11.	Neurobiol Dis. 2010	PubMed	citation	PMID:20153428	pubmed	20153428	create date:2010/02/16 | first author:Jones NC
Triflusal reduces dense-core plaque load, associated axonal alterations and inflammatory changes, and rescues cognition in a transgenic mouse model of Alzheimer's disease.	/pubmed/20149872	Coma M, Serenó L, Da Rocha-Souto B, Scotton TC, España J, Sánchez MB, Rodríguez M, Agulló J, Guardia-Laguarta C, Garcia-Alloza M, Borrelli LA, Clarimón J, Lleó A, Bacskai BJ, Saura CA, Hyman BT, Gómez-Isla T.	Neurobiol Dis. 2010 Jun;38(3):482-91. Epub 2010 Feb 10.	Neurobiol Dis. 2010	PubMed	citation	PMID:20149872	pubmed	20149872	create date:2010/02/13 | first author:Coma M
Synaptic circuit abnormalities of motor-frontal layer 2/3 pyramidal neurons in a mutant mouse model of Rett syndrome.	/pubmed/20138994	Wood L, Shepherd GM.	Neurobiol Dis. 2010 May;38(2):281-7. Epub 2010 Feb 4.	Neurobiol Dis. 2010	PubMed	citation	PMID:20138994	pubmed	20138994	create date:2010/02/09 | first author:Wood L
The intricate involvement of the Insulin-like growth factor receptor signaling in mild traumatic brain injury in mice.	/pubmed/20138993	Rubovitch V, Edut S, Sarfstein R, Werner H, Pick CG.	Neurobiol Dis. 2010 May;38(2):299-303. Epub 2010 Feb 4.	Neurobiol Dis. 2010	PubMed	citation	PMID:20138993	pubmed	20138993	create date:2010/02/09 | first author:Rubovitch V
Deep brain stimulation changes basal ganglia output nuclei firing pattern in the dystonic hamster.	/pubmed/20138992	Leblois A, Reese R, Labarre D, Hamann M, Richter A, Boraud T, Meissner WG.	Neurobiol Dis. 2010 May;38(2):288-98. Epub 2010 Feb 4.	Neurobiol Dis. 2010	PubMed	citation	PMID:20138992	pubmed	20138992	create date:2010/02/09 | first author:Leblois A
Title	URL	Description	Details	ShortDetails	Resource	Type	Identifiers	Db	EntrezUID	Properties
Proteome profile in Myotonic Dystrophy type 2 myotubes reveals dysfunction in protein processing and mitochondrial pathways.	/pubmed/20138216	Rusconi F, Mancinelli E, Colombo G, Cardani R, Da Riva L, Bongarzone I, Meola G, Zippel R.	Neurobiol Dis. 2010 May;38(2):273-80. Epub 2010 Feb 4.	Neurobiol Dis. 2010	PubMed	citation	PMID:20138216	pubmed	20138216	create date:2010/02/09 | first author:Rusconi F
NF-kappaB inhibition after neonatal cerebral hypoxia-ischemia improves long-term motor and cognitive outcome in rats.	/pubmed/20132887	van der Kooij MA, Nijboer CH, Ohl F, Groenendaal F, Heijnen CJ, van Bel F, Kavelaars A.	Neurobiol Dis. 2010 May;38(2):266-72. Epub 2010 Feb 2.	Neurobiol Dis. 2010	PubMed	citation	PMID:20132887	pubmed	20132887	create date:2010/02/06 | first author:van der Kooij MA
Erythropoietin promotes hippocampal neurogenesis in in vitro models of neonatal stroke.	/pubmed/20117210	Osredkar D, Sall JW, Bickler PE, Ferriero DM.	Neurobiol Dis. 2010 May;38(2):259-65. Epub 2010 Feb 1.	Neurobiol Dis. 2010	PubMed	citation	PMID:20117210	pubmed	20117210	create date:2010/02/02 | first author:Osredkar D
Epigenetics, hippocampal neurogenesis, and neuropsychiatric disorders: unraveling the genome to understand the mind.	/pubmed/20114075	Hsieh J, Eisch AJ.	Neurobiol Dis. 2010 Jul;39(1):73-84. Epub 2010 Jan 28. Review.	Neurobiol Dis. 2010	PubMed	citation	PMID:20114075	pubmed	20114075	create date:2010/02/02 | first author:Hsieh J
Sildenafil protects against 3-nitropropionic acid neurotoxicity through the modulation of calpain, CREB, and BDNF.	/pubmed/20109548	Puerta E, Hervias I, Barros-Miñones L, Jordan J, Ricobaraza A, Cuadrado-Tejedor M, García-Osta A, Aguirre N.	Neurobiol Dis. 2010 May;38(2):237-45. Epub 2010 Jan 25.	Neurobiol Dis. 2010	PubMed	citation	PMID:20109548	pubmed	20109548	create date:2010/01/30 | first author:Puerta E
A corticotropin-releasing factor system expressed in the cochlea modulates hearing sensitivity and protects against noise-induced hearing loss.	/pubmed/20109547	Graham CE, Basappa J, Vetter DE.	Neurobiol Dis. 2010 May;38(2):246-58. Epub 2010 Jan 28.	Neurobiol Dis. 2010	PubMed	citation	PMID:20109547	pubmed	20109547	create date:2010/01/30 | first author:Graham CE
The role of primary cilia in neuronal function.	/pubmed/20097287	Lee JH, Gleeson JG.	Neurobiol Dis. 2010 May;38(2):167-72. Epub 2010 Jan 22. Review.	Neurobiol Dis. 2010	PubMed	citation	PMID:20097287	pubmed	20097287	create date:2010/01/26 | first author:Lee JH
Serotonergic neurons mediate ectopic release of dopamine induced by L-DOPA in a rat model of Parkinson's disease.	/pubmed/20096781	Navailles S, Bioulac B, Gross C, De Deurwaerdère P.	Neurobiol Dis. 2010 Apr;38(1):136-43. Epub 2010 Jan 22.	Neurobiol Dis. 2010	PubMed	citation	PMID:20096781	pubmed	20096781	create date:2010/01/26 | first author:Navailles S
Occupational exposure to PCBs reduces striatal dopamine transporter densities only in women: a beta-CIT imaging study.	/pubmed/20096358	Seegal RF, Marek KL, Seibyl JP, Jennings DL, Molho ES, Higgins DS, Factor SA, Fitzgerald EF, Hills EA, Korrick SA, Wolff MS, Haase RF, Todd AC, Parsons P, McCaffrey RJ.	Neurobiol Dis. 2010 May;38(2):219-25. Epub 2010 Jan 20.	Neurobiol Dis. 2010	PubMed	citation	PMID:20096358	pubmed	20096358	create date:2010/01/26 | first author:Seegal RF
Update on deep brain stimulation for neuropsychiatric disorders.	/pubmed/20096357	Ward HE, Hwynn N, Okun MS.	Neurobiol Dis. 2010 Jun;38(3):346-53. Epub 2010 Jan 21. Review.	Neurobiol Dis. 2010	PubMed	citation	PMID:20096357	pubmed	20096357	create date:2010/01/26 | first author:Ward HE
Dominant connexin26 mutants associated with human hearing loss have trans-dominant effects on connexin30.	/pubmed/20096356	Yum SW, Zhang J, Scherer SS.	Neurobiol Dis. 2010 May;38(2):226-36. Epub 2010 Jan 21.	Neurobiol Dis. 2010	PubMed	citation	PMID:20096356	pubmed	20096356	create date:2010/01/26 | first author:Yum SW
Neuromuscular defects and breathing disorders in a new mouse model of spinal muscular atrophy.	/pubmed/20085811	Michaud M, Arnoux T, Bielli S, Durand E, Rotrou Y, Jablonka S, Robert F, Giraudon-Paoli M, Riessland M, Mattei MG, Andriambeloson E, Wirth B, Sendtner M, Gallego J, Pruss RM, Bordet T.	Neurobiol Dis. 2010 Apr;38(1):125-35. Epub 2010 Jan 18.	Neurobiol Dis. 2010	PubMed	citation	PMID:20085811	pubmed	20085811	create date:2010/01/21 | first author:Michaud M
TRIM9, a novel brain-specific E3 ubiquitin ligase, is repressed in the brain of Parkinson's disease and dementia with Lewy bodies.	/pubmed/20085810	Tanji K, Kamitani T, Mori F, Kakita A, Takahashi H, Wakabayashi K.	Neurobiol Dis. 2010 May;38(2):210-8. Epub 2010 Jan 18.	Neurobiol Dis. 2010	PubMed	citation	PMID:20085810	pubmed	20085810	create date:2010/01/21 | first author:Tanji K
Age-related loss of phospholipid asymmetry in APP(NLh)/APP(NLh) x PS-1(P264L)/PS-1(P264L) human double mutant knock-in mice: relevance to Alzheimer disease.	/pubmed/20083199	Bader Lange ML, St Clair D, Markesbery WR, Studzinski CM, Murphy MP, Butterfield DA.	Neurobiol Dis. 2010 Apr;38(1):104-15. Epub 2010 Jan 18.	Neurobiol Dis. 2010	PubMed	citation	PMID:20083199	pubmed	20083199	create date:2010/01/20 | first author:Bader Lange ML
Vulnerability of peripheral catecholaminergic neurons to MPTP is not regulated by alpha-synuclein.	/pubmed/20079841	Cano-Jaimez M, Pérez-Sánchez F, Milán M, Buendía P, Ambrosio S, Fariñas I.	Neurobiol Dis. 2010 Apr;38(1):92-103. Epub 2010 Jan 15.	Neurobiol Dis. 2010	PubMed	citation	PMID:20079841	pubmed	20079841	create date:2010/01/19 | first author:Cano-Jaimez M
Polyglutamine-induced neurodegeneration in SCA3 is not mitigated by non-expanded ataxin-3: conclusions from double-transgenic mouse models.	/pubmed/20079840	Hübener J, Riess O.	Neurobiol Dis. 2010 Apr;38(1):116-24. Epub 2010 Jan 15.	Neurobiol Dis. 2010	PubMed	citation	PMID:20079840	pubmed	20079840	create date:2010/01/19 | first author:Hübener J
Regulation of Kv2.1 phosphorylation in an animal model of anoxia.	/pubmed/20079839	Ito T, Nuriya M, Yasui M.	Neurobiol Dis. 2010 Apr;38(1):85-91. Epub 2010 Jan 15.	Neurobiol Dis. 2010	PubMed	citation	PMID:20079839	pubmed	20079839	create date:2010/01/19 | first author:Ito T
Microarray analysis identifies altered regulation of nuclear receptor family members in the pre-disease state of multiple sclerosis.	/pubmed/20079437	Achiron A, Grotto I, Balicer R, Magalashvili D, Feldman A, Gurevich M.	Neurobiol Dis. 2010 May;38(2):201-9. Epub 2010 Jan 14.	Neurobiol Dis. 2010	PubMed	citation	PMID:20079437	pubmed	20079437	create date:2010/01/19 | first author:Achiron A
The DNA methylome of glioblastoma multiforme.	/pubmed/20064612	Martinez R, Esteller M.	Neurobiol Dis. 2010 Jul;39(1):40-6. Epub 2010 Jan 11. Review.	Neurobiol Dis. 2010	PubMed	citation	PMID:20064612	pubmed	20064612	create date:2010/01/13 | first author:Martinez R
Lack of evidence for a pathogenic role of T-lymphocytes in an animal model for Charcot-Marie-Tooth disease 1A.	/pubmed/20064611	Kohl B, Groh J, Wessig C, Wiendl H, Kroner A, Martini R.	Neurobiol Dis. 2010 Apr;38(1):78-84. Epub 2010 Jan 11.	Neurobiol Dis. 2010	PubMed	citation	PMID:20064611	pubmed	20064611	create date:2010/01/13 | first author:Kohl B
Acute p38-mediated inhibition of NMDA-induced outward currents in hippocampal CA1 neurons by interleukin-1beta.	/pubmed/20060906	Zhang R, Sun L, Hayashi Y, Liu X, Koyama S, Wu Z, Nakanishi H.	Neurobiol Dis. 2010 Apr;38(1):68-77. Epub 2010 Jan 11.	Neurobiol Dis. 2010	PubMed	citation	PMID:20060906	pubmed	20060906	create date:2010/01/12 | first author:Zhang R
Striatal inhibition of PKA prevents levodopa-induced behavioural and molecular changes in the hemiparkinsonian rat.	/pubmed/20060905	Lebel M, Chagniel L, Bureau G, Cyr M.	Neurobiol Dis. 2010 Apr;38(1):59-67. Epub 2010 Jan 11.	Neurobiol Dis. 2010	PubMed	citation	PMID:20060905	pubmed	20060905	create date:2010/01/12 | first author:Lebel M
Late histological and functional changes in the P23H rat retina after photoreceptor loss.	/pubmed/20060471	Kolomiets B, Dubus E, Simonutti M, Rosolen S, Sahel JA, Picaud S.	Neurobiol Dis. 2010 Apr;38(1):47-58. Epub 2010 Jan 7.	Neurobiol Dis. 2010	PubMed	citation	PMID:20060471	pubmed	20060471	create date:2010/01/12 | first author:Kolomiets B
Galectin-3 contributes to neonatal hypoxic-ischemic brain injury.	/pubmed/20053377	Doverhag C, Hedtjärn M, Poirier F, Mallard C, Hagberg H, Karlsson A, Sävman K.	Neurobiol Dis. 2010 Apr;38(1):36-46. Epub 2010 Jan 4.	Neurobiol Dis. 2010	PubMed	citation	PMID:20053377	pubmed	20053377	create date:2010/01/08 | first author:Doverhag C
The epigenetics of social adversity in early life: implications for mental health outcomes.	/pubmed/20053376	McGowan PO, Szyf M.	Neurobiol Dis. 2010 Jul;39(1):66-72. Epub 2010 Jan 4. Review.	Neurobiol Dis. 2010	PubMed	citation	PMID:20053376	pubmed	20053376	create date:2010/01/08 | first author:McGowan PO
Expression profiling in peripheral blood reveals signature for penetrance in DYT1 dystonia.	/pubmed/20053375	Walter M, Bonin M, Pullman RS, Valente EM, Loi M, Gambarin M, Raymond D, Tinazzi M, Kamm C, Glöckle N, Poths S, Gasser T, Bressman SB, Klein C, Ozelius LJ, Riess O, Grundmann K.	Neurobiol Dis. 2010 May;38(2):192-200. Epub 2010 Jan 4.	Neurobiol Dis. 2010	PubMed	citation	PMID:20053375	pubmed	20053375	create date:2010/01/08 | first author:Walter M
miR-497 regulates neuronal death in mouse brain after transient focal cerebral ischemia.	/pubmed/20053374	Yin KJ, Deng Z, Huang H, Hamblin M, Xie C, Zhang J, Chen YE.	Neurobiol Dis. 2010 Apr;38(1):17-26. Epub 2010 Jan 4.	Neurobiol Dis. 2010	PubMed	citation	PMID:20053374	pubmed	20053374	create date:2010/01/08 | first author:Yin KJ
Functional cholinergic damage develops with amyloid accumulation in young adult APPswe/PS1dE9 transgenic mice.	/pubmed/20053373	Machová E, Rudajev V, Smycková H, Koivisto H, Tanila H, Dolezal V.	Neurobiol Dis. 2010 Apr;38(1):27-35. Epub 2010 Jan 4.	Neurobiol Dis. 2010	PubMed	citation	PMID:20053373	pubmed	20053373	create date:2010/01/08 | first author:Machová E
Modulation of astrocyte glutamate transporters decreases seizures in a mouse model of Tuberous Sclerosis Complex.	/pubmed/20045054	Zeng LH, Bero AW, Zhang B, Holtzman DM, Wong M.	Neurobiol Dis. 2010 Mar;37(3):764-71. Epub 2010 Jan 4.	Neurobiol Dis. 2010	PubMed	citation	PMID:20045054	pubmed	20045054	create date:2010/01/05 | first author:Zeng LH
Alterations of cortical and hippocampal EEG activity in MeCP2-deficient mice.	/pubmed/20045053	D'Cruz JA, Wu C, Zahid T, El-Hayek Y, Zhang L, Eubanks JH.	Neurobiol Dis. 2010 Apr;38(1):8-16. Epub 2010 Jan 4.	Neurobiol Dis. 2010	PubMed	citation	PMID:20045053	pubmed	20045053	create date:2010/01/05 | first author:D'Cruz JA
Apoptosis of peripheral blood lymphocytes in Parkinson patients.	/pubmed/20044003	Calopa M, Bas J, Callén A, Mestre M.	Neurobiol Dis. 2010 Apr;38(1):1-7. Epub 2010 Jan 4.	Neurobiol Dis. 2010	PubMed	citation	PMID:20044003	pubmed	20044003	create date:2010/01/02 | first author:Calopa M
HIV-1 neuroimmunity in the era of antiretroviral therapy.	/pubmed/20044002	Kraft-Terry SD, Stothert AR, Buch S, Gendelman HE.	Neurobiol Dis. 2010 Mar;37(3):542-8. Epub 2010 Jan 4. Review.	Neurobiol Dis. 2010	PubMed	citation	PMID:20044002	pubmed	20044002	create date:2010/01/02 | first author:Kraft-Terry SD
Chronic psychosocial stress triggers cognitive impairment in a novel at-risk model of Alzheimer's disease.	/pubmed/20044001	Tran TT, Srivareerat M, Alkadhi KA.	Neurobiol Dis. 2010 Mar;37(3):756-63. Epub 2010 Jan 4.	Neurobiol Dis. 2010	PubMed	citation	PMID:20044001	pubmed	20044001	create date:2010/01/02 | first author:Tran TT
Implantable brain computer interface: challenges to neurotechnology translation.	/pubmed/20035870	Konrad P, Shanks T.	Neurobiol Dis. 2010 Jun;38(3):369-75. Epub 2009 Dec 24. Review.	Neurobiol Dis. 2010	PubMed	citation	PMID:20035870	pubmed	20035870	create date:2009/12/29 | first author:Konrad P
Intraneuronal amyloid beta accumulation and oxidative damage to nucleic acids in Alzheimer disease.	/pubmed/20034567	Nunomura A, Tamaoki T, Tanaka K, Motohashi N, Nakamura M, Hayashi T, Yamaguchi H, Shimohama S, Lee HG, Zhu X, Smith MA, Perry G.	Neurobiol Dis. 2010 Mar;37(3):731-7. Epub 2009 Dec 23.	Neurobiol Dis. 2010	PubMed	citation	PMID:20034567	pubmed	20034567	create date:2009/12/26 | first author:Nunomura A
Dysfunctional mitochondria uphold calpain activation: contribution to Parkinson's disease pathology.	/pubmed/20034566	Esteves AR, Arduíno DM, Swerdlow RH, Oliveira CR, Cardoso SM.	Neurobiol Dis. 2010 Mar;37(3):723-30. Epub 2009 Dec 23.	Neurobiol Dis. 2010	PubMed	citation	PMID:20034566	pubmed	20034566	create date:2009/12/26 | first author:Esteves AR
Reduced function of the serotonin transporter is associated with decreased expression of BDNF in rodents as well as in humans.	/pubmed/20034565	Molteni R, Cattaneo A, Calabrese F, Macchi F, Olivier JD, Racagni G, Ellenbroek BA, Gennarelli M, Riva MA.	Neurobiol Dis. 2010 Mar;37(3):747-55. Epub 2009 Dec 23.	Neurobiol Dis. 2010	PubMed	citation	PMID:20034565	pubmed	20034565	create date:2009/12/26 | first author:Molteni R
Infragranular gene expression disturbances in the prefrontal cortex in schizophrenia: signature of altered neural development?	/pubmed/20034564	Arion D, Horváth S, Lewis DA, Mirnics K.	Neurobiol Dis. 2010 Mar;37(3):738-46. Epub 2009 Dec 23.	Neurobiol Dis. 2010	PubMed	citation	PMID:20034564	pubmed	20034564	create date:2009/12/26 | first author:Arion D
Urokinase-type plasminogen activator regulates neurodegeneration and neurogenesis but not vascular changes in the mouse hippocampus after status epilepticus.	/pubmed/20026272	Lahtinen L, Ndode-Ekane XE, Barinka F, Akamine Y, Esmaeili MH, Rantala J, Pitkänen A.	Neurobiol Dis. 2010 Mar;37(3):692-703. Epub 2009 Dec 21. Erratum in: Neurobiol Dis. 2011 Jan;41(1):226.	Neurobiol Dis. 2010	PubMed	citation	PMID:20026272	pubmed	20026272	create date:2009/12/23 | first author:Lahtinen L
Ethyl pyruvate protects against hypoxic-ischemic brain injury via anti-cell death and anti-inflammatory mechanisms.	/pubmed/20026271	Shen H, Hu X, Liu C, Wang S, Zhang W, Gao H, Stetler RA, Gao Y, Chen J.	Neurobiol Dis. 2010 Mar;37(3):711-22. Epub 2009 Dec 21.	Neurobiol Dis. 2010	PubMed	citation	PMID:20026271	pubmed	20026271	create date:2009/12/23 | first author:Shen H
Seizures in the developing brain result in a long-lasting decrease in GABA(B) inhibitory postsynaptic currents in the rat hippocampus.	/pubmed/20026210	Qu L, Boyce R, Leung LS.	Neurobiol Dis. 2010 Mar;37(3):704-10. Epub 2009 Dec 21.	Neurobiol Dis. 2010	PubMed	citation	PMID:20026210	pubmed	20026210	create date:2009/12/23 | first author:Qu L
VEGF up-regulation by G93A superoxide dismutase and the role of malate-aspartate shuttle inhibition.	/pubmed/20025971	Mali Y, Zisapel N.	Neurobiol Dis. 2010 Mar;37(3):673-81. Epub 2009 Dec 16.	Neurobiol Dis. 2010	PubMed	citation	PMID:20025971	pubmed	20025971	create date:2009/12/23 | first author:Mali Y
Beta-amyloid controls altered Reelin expression and processing in Alzheimer's disease.	/pubmed/20025970	Botella-López A, Cuchillo-Ibáñez I, Cotrufo T, Mok SS, Li QX, Barquero MS, Dierssen M, Soriano E, Sáez-Valero J.	Neurobiol Dis. 2010 Mar;37(3):682-91. Epub 2009 Dec 16.	Neurobiol Dis. 2010	PubMed	citation	PMID:20025970	pubmed	20025970	create date:2009/12/23 | first author:Botella-López A
Induced secretion of beta-hexosaminidase by human brain endothelial cells: a novel approach in Sandhoff disease?	/pubmed/20005954	Batista L, Miller F, Clave C, Arfi A, Douillard-Guilloux G, Couraud PO, Caillaud C.	Neurobiol Dis. 2010 Mar;37(3):656-60. Epub 2009 Dec 18.	Neurobiol Dis. 2010	PubMed	citation	PMID:20005954	pubmed	20005954	create date:2009/12/17 | first author:Batista L
Kindling as a model of temporal lobe epilepsy induces bilateral changes in spontaneous striatal activity.	/pubmed/20005953	Kücker S, Töllner K, Piechotta M, Gernert M.	Neurobiol Dis. 2010 Mar;37(3):661-72. Epub 2009 Dec 18.	Neurobiol Dis. 2010	PubMed	citation	PMID:20005953	pubmed	20005953	create date:2009/12/17 | first author:Kücker S
Convergent evidence for abnormal striatal synaptic plasticity in dystonia.	/pubmed/20005952	Peterson DA, Sejnowski TJ, Poizner H.	Neurobiol Dis. 2010 Mar;37(3):558-73. Epub 2009 Dec 18. Review.	Neurobiol Dis. 2010	PubMed	citation	PMID:20005952	pubmed	20005952	create date:2009/12/17 | first author:Peterson DA
Inflammation in neuropsychiatric disease.	/pubmed/20005951	Tansey MG.	Neurobiol Dis. 2010 Mar;37(3):491-2. Epub 2009 Dec 18. No abstract available.	Neurobiol Dis. 2010	PubMed	citation	PMID:20005951	pubmed	20005951	create date:2009/12/17 | first author:Tansey MG
Tau-knockout mice show reduced GSK3-induced hippocampal degeneration and learning deficits.	/pubmed/20004245	Gómez de Barreda E, Pérez M, Gómez Ramos P, de Cristobal J, Martín-Maestro P, Morán A, Dawson HN, Vitek MP, Lucas JJ, Hernández F, Avila J.	Neurobiol Dis. 2010 Mar;37(3):622-9. Epub 2009 Dec 11.	Neurobiol Dis. 2010	PubMed	citation	PMID:20004245	pubmed	20004245	create date:2009/12/17 | first author:Gómez de Barreda E
Chronic expression of low levels of tumor necrosis factor-alpha in the substantia nigra elicits progressive neurodegeneration, delayed motor symptoms and microglia/macrophage activation.	/pubmed/19969084	De Lella Ezcurra AL, Chertoff M, Ferrari C, Graciarena M, Pitossi F.	Neurobiol Dis. 2010 Mar;37(3):630-40. Epub 2009 Dec 5.	Neurobiol Dis. 2010	PubMed	citation	PMID:19969084	pubmed	19969084	create date:2009/12/09 | first author:De Lella Ezcurra AL
Deep brain stimulation for movement disorders.	/pubmed/19969083	Collins KL, Lehmann EM, Patil PG.	Neurobiol Dis. 2010 Jun;38(3):338-45. Epub 2009 Dec 5. Review.	Neurobiol Dis. 2010	PubMed	citation	PMID:19969083	pubmed	19969083	create date:2009/12/09 | first author:Collins KL
Title	URL	Description	Details	ShortDetails	Resource	Type	Identifiers	Db	EntrezUID	Properties
Chronic exposure to cannabinoids during adolescence but not during adulthood impairs emotional behaviour and monoaminergic neurotransmission.	/pubmed/19969082	Bambico FR, Nguyen NT, Katz N, Gobbi G.	Neurobiol Dis. 2010 Mar;37(3):641-55. Epub 2009 Dec 5.	Neurobiol Dis. 2010	PubMed	citation	PMID:19969082	pubmed	19969082	create date:2009/12/09 | first author:Bambico FR
Altered expression of apoptotic factors and synaptic markers in postmortem brain from bipolar disorder patients.	/pubmed/19945534	Kim HW, Rapoport SI, Rao JS.	Neurobiol Dis. 2010 Mar;37(3):596-603. Epub 2009 Nov 26.	Neurobiol Dis. 2010	PubMed	citation	PMID:19945534	pubmed	19945534	create date:2009/12/01 | first author:Kim HW
A model of symptomatic infantile spasms syndrome.	/pubmed/19945533	Scantlebury MH, Galanopoulou AS, Chudomelova L, Raffo E, Betancourth D, Moshé SL.	Neurobiol Dis. 2010 Mar;37(3):604-12. Epub 2009 Nov 26.	Neurobiol Dis. 2010	PubMed	citation	PMID:19945533	pubmed	19945533	create date:2009/12/01 | first author:Scantlebury MH
Neuroimmune mechanisms of cytokine-induced depression: current theories and novel treatment strategies.	/pubmed/19944762	Loftis JM, Huckans M, Morasco BJ.	Neurobiol Dis. 2010 Mar;37(3):519-33. Epub 2009 Nov 26. Review.	Neurobiol Dis. 2010	PubMed	citation	PMID:19944762	pubmed	19944762	create date:2009/12/01 | first author:Loftis JM
Gene expression profiling in multiple sclerosis: a disease of the central nervous system, but with relapses triggered in the periphery?	/pubmed/19944761	Brynedal B, Khademi M, Wallström E, Hillert J, Olsson T, Duvefelt K.	Neurobiol Dis. 2010 Mar;37(3):613-21. Epub 2009 Nov 26.	Neurobiol Dis. 2010	PubMed	citation	PMID:19944761	pubmed	19944761	create date:2009/12/01 | first author:Brynedal B
Inflammation and central nervous system Lyme disease.	/pubmed/19944760	Fallon BA, Levin ES, Schweitzer PJ, Hardesty D.	Neurobiol Dis. 2010 Mar;37(3):534-41. Epub 2009 Nov 26. Review.	Neurobiol Dis. 2010	PubMed	citation	PMID:19944760	pubmed	19944760	create date:2009/12/01 | first author:Fallon BA
Cell cycle inhibition without disruption of neurogenesis is a strategy for treatment of central nervous system diseases.	/pubmed/19944161	Liu DZ, Ander BP, Sharp FR.	Neurobiol Dis. 2010 Mar;37(3):549-57. Epub 2009 Nov 24. Review.	Neurobiol Dis. 2010	PubMed	citation	PMID:19944161	pubmed	19944161	create date:2009/12/01 | first author:Liu DZ
Promoting axonal rewiring to improve outcome after stroke.	/pubmed/19931616	Benowitz LI, Carmichael ST.	Neurobiol Dis. 2010 Feb;37(2):259-66. Epub 2009 Nov 26. Review.	Neurobiol Dis. 2010	PubMed	citation	PMID:19931616	pubmed	19931616	create date:2009/11/26 | first author:Benowitz LI
MLC1 trafficking and membrane expression in astrocytes: role of caveolin-1 and phosphorylation.	/pubmed/19931615	Lanciotti A, Brignone MS, Camerini S, Serafini B, Macchia G, Raggi C, Molinari P, Crescenzi M, Musumeci M, Sargiacomo M, Aloisi F, Petrucci TC, Ambrosini E.	Neurobiol Dis. 2010 Mar;37(3):581-95. Epub 2009 Nov 26.	Neurobiol Dis. 2010	PubMed	citation	PMID:19931615	pubmed	19931615	create date:2009/11/26 | first author:Lanciotti A
Epigenetic inheritance in mammals: evidence for the impact of adverse environmental effects.	/pubmed/19931614	Franklin TB, Mansuy IM.	Neurobiol Dis. 2010 Jul;39(1):61-5. Epub 2009 Nov 27. Review.	Neurobiol Dis. 2010	PubMed	citation	PMID:19931614	pubmed	19931614	create date:2009/11/26 | first author:Franklin TB
Mouse Schwann cells activate MHC class I and II restricted T-cell responses, but require external peptide processing for MHC class II presentation.	/pubmed/19914379	Meyer zu Hörste G, Heidenreich H, Mausberg AK, Lehmann HC, ten Asbroek AL, Saavedra JT, Baas F, Hartung HP, Wiendl H, Kieseier BC.	Neurobiol Dis. 2010 Feb;37(2):483-90. Epub 2009 Nov 13.	Neurobiol Dis. 2010	PubMed	citation	PMID:19914379	pubmed	19914379	create date:2009/11/17 | first author:Meyer zu Hörste G
The dopaminergic basis of cognitive and motor performance in Alzheimer's disease.	/pubmed/19914378	Reeves S, Mehta M, Howard R, Grasby P, Brown R.	Neurobiol Dis. 2010 Feb;37(2):477-82. Epub 2009 Nov 12.	Neurobiol Dis. 2010	PubMed	citation	PMID:19914378	pubmed	19914378	create date:2009/11/17 | first author:Reeves S
Lead exposure stimulates VEGF expression in the spinal cord and extends survival in a mouse model of ALS.	/pubmed/19914377	Barbeito AG, Martinez-Palma L, Vargas MR, Pehar M, Mañay N, Beckman JS, Barbeito L, Cassina P.	Neurobiol Dis. 2010 Mar;37(3):574-80. Epub 2009 Nov 13.	Neurobiol Dis. 2010	PubMed	citation	PMID:19914377	pubmed	19914377	create date:2009/11/17 | first author:Barbeito AG
Disorganization of anatomical connectivity in obsessive compulsive disorder: a multi-parameter diffusion tensor imaging study in a subpopulation of patients.	/pubmed/19913616	Garibotto V, Scifo P, Gorini A, Alonso CR, Brambati S, Bellodi L, Perani D.	Neurobiol Dis. 2010 Feb;37(2):468-76. Epub 2009 Nov 11.	Neurobiol Dis. 2010	PubMed	citation	PMID:19913616	pubmed	19913616	create date:2009/11/17 | first author:Garibotto V
Neuroinflammation in Parkinson's disease: its role in neuronal death and implications for therapeutic intervention.	/pubmed/19913097	Tansey MG, Goldberg MS.	Neurobiol Dis. 2010 Mar;37(3):510-8. Epub 2009 Nov 10. Review.	Neurobiol Dis. 2010	PubMed	citation	PMID:19913097	pubmed	19913097	create date:2009/11/17 | first author:Tansey MG
Forebrain neurogenesis after focal Ischemic and traumatic brain injury.	/pubmed/19909815	Kernie SG, Parent JM.	Neurobiol Dis. 2010 Feb;37(2):267-74. Epub 2009 Nov 10. Review.	Neurobiol Dis. 2010	PubMed	citation	PMID:19909815	pubmed	19909815	create date:2009/11/17 | first author:Kernie SG
Early Parkinson's disease: longitudinal changes in brain activity during sequence learning.	/pubmed/19900556	Carbon M, Reetz K, Ghilardi MF, Dhawan V, Eidelberg D.	Neurobiol Dis. 2010 Feb;37(2):455-60. Epub 2009 Nov 10.	Neurobiol Dis. 2010	PubMed	citation	PMID:19900556	pubmed	19900556	create date:2009/11/11 | first author:Carbon M
The neuroprotective effect of cannabidiol in an in vitro model of newborn hypoxic-ischemic brain damage in mice is mediated by CB(2) and adenosine receptors.	/pubmed/19900555	Castillo A, Tolón MR, Fernández-Ruiz J, Romero J, Martinez-Orgado J.	Neurobiol Dis. 2010 Feb;37(2):434-40. Epub 2009 Nov 6.	Neurobiol Dis. 2010	PubMed	citation	PMID:19900555	pubmed	19900555	create date:2009/11/11 | first author:Castillo A
Optic nerve and vitreal inflammation are both RGC neuroprotective but only the latter is RGC axogenic.	/pubmed/19900554	Ahmed Z, Aslam M, Lorber B, Suggate EL, Berry M, Logan A.	Neurobiol Dis. 2010 Feb;37(2):441-54. Epub 2009 Nov 10.	Neurobiol Dis. 2010	PubMed	citation	PMID:19900554	pubmed	19900554	create date:2009/11/11 | first author:Ahmed Z
Comorbidity between epilepsy and depression: role of hippocampal interleukin-1beta.	/pubmed/19900553	Mazarati AM, Pineda E, Shin D, Tio D, Taylor AN, Sankar R.	Neurobiol Dis. 2010 Feb;37(2):461-7. Epub 2009 Nov 10.	Neurobiol Dis. 2010	PubMed	citation	PMID:19900553	pubmed	19900553	create date:2009/11/11 | first author:Mazarati AM
An engineered transcription factor which activates VEGF-A enhances recovery after spinal cord injury.	/pubmed/19879362	Liu Y, Figley S, Spratt SK, Lee G, Ando D, Surosky R, Fehlings MG.	Neurobiol Dis. 2010 Feb;37(2):384-93. Epub 2009 Oct 29.	Neurobiol Dis. 2010	PubMed	citation	PMID:19879362	pubmed	19879362	create date:2009/11/03 | first author:Liu Y
Dissociation of AGAT, GAMT and SLC6A8 in CNS: relevance to creatine deficiency syndromes.	/pubmed/19879361	Braissant O, Béard E, Torrent C, Henry H.	Neurobiol Dis. 2010 Feb;37(2):423-33. Epub 2009 Oct 29.	Neurobiol Dis. 2010	PubMed	citation	PMID:19879361	pubmed	19879361	create date:2009/11/03 | first author:Braissant O
Vulnerability of postnatal hippocampal neurons to seizures varies regionally with their maturational stage.	/pubmed/19879360	Lopez-Meraz ML, Wasterlain CG, Rocha LL, Allen S, Niquet J.	Neurobiol Dis. 2010 Feb;37(2):394-402. Epub 2009 Oct 29.	Neurobiol Dis. 2010	PubMed	citation	PMID:19879360	pubmed	19879360	create date:2009/11/03 | first author:Lopez-Meraz ML
Differential NMDA receptor-dependent calcium loading and mitochondrial dysfunction in CA1 vs. CA3 hippocampal neurons.	/pubmed/19879359	Stanika RI, Winters CA, Pivovarova NB, Andrews SB.	Neurobiol Dis. 2010 Feb;37(2):403-11. Epub 2009 Oct 29.	Neurobiol Dis. 2010	PubMed	citation	PMID:19879359	pubmed	19879359	create date:2009/11/03 | first author:Stanika RI
Functional over-load saves motor units in the SOD1-G93A transgenic mouse model of amyotrophic lateral sclerosis.	/pubmed/19879358	Gordon T, Tyreman N, Li S, Putman CT, Hegedus J.	Neurobiol Dis. 2010 Feb;37(2):412-22. Epub 2009 Oct 29.	Neurobiol Dis. 2010	PubMed	citation	PMID:19879358	pubmed	19879358	create date:2009/11/03 | first author:Gordon T
A systematic study of brainstem motor nuclei in a mouse model of ALS, the effects of lithium.	/pubmed/19874893	Ferrucci M, Spalloni A, Bartalucci A, Cantafora E, Fulceri F, Nutini M, Longone P, Paparelli A, Fornai F.	Neurobiol Dis. 2010 Feb;37(2):370-83. Epub 2009 Oct 27.	Neurobiol Dis. 2010	PubMed	citation	PMID:19874893	pubmed	19874893	create date:2009/10/31 | first author:Ferrucci M
Defining the chromatin landscape in demyelinating disorders.	/pubmed/19853663	Huynh JL, Casaccia P.	Neurobiol Dis. 2010 Jul;39(1):47-52. Epub 2009 Oct 22. Review.	Neurobiol Dis. 2010	PubMed	citation	PMID:19853663	pubmed	19853663	create date:2009/10/27 | first author:Huynh JL
In toxic demyelination oligodendroglial cell death occurs early and is FAS independent.	/pubmed/19853662	Hesse A, Wagner M, Held J, Brück W, Salinas-Riester G, Hao Z, Waisman A, Kuhlmann T.	Neurobiol Dis. 2010 Feb;37(2):362-9. Epub 2009 Oct 22.	Neurobiol Dis. 2010	PubMed	citation	PMID:19853662	pubmed	19853662	create date:2009/10/27 | first author:Hesse A
Cortical dopamine dysfunction in symptomatic and premanifest Huntington's disease gene carriers.	/pubmed/19853661	Pavese N, Politis M, Tai YF, Barker RA, Tabrizi SJ, Mason SL, Brooks DJ, Piccini P.	Neurobiol Dis. 2010 Feb;37(2):356-61. Epub 2009 Oct 22.	Neurobiol Dis. 2010	PubMed	citation	PMID:19853661	pubmed	19853661	create date:2009/10/27 | first author:Pavese N
Involvement of Dab1 in APP processing and beta-amyloid deposition in sporadic Creutzfeldt-Jakob patients.	/pubmed/19853035	Gavín R, Ferrer I, del Río JA.	Neurobiol Dis. 2010 Feb;37(2):324-9. Epub 2009 Oct 21.	Neurobiol Dis. 2010	PubMed	citation	PMID:19853035	pubmed	19853035	create date:2009/10/27 | first author:Gavín R
VPS41, a protein involved in lysosomal trafficking, is protective in Caenorhabditis elegans and mammalian cellular models of Parkinson's disease.	/pubmed/19850127	Ruan Q, Harrington AJ, Caldwell KA, Caldwell GA, Standaert DG.	Neurobiol Dis. 2010 Feb;37(2):330-8. Epub 2009 Oct 20.	Neurobiol Dis. 2010	PubMed	citation	PMID:19850127	pubmed	19850127	create date:2009/10/24 | first author:Ruan Q
Aberrant modulation of a delayed rectifier potassium channel by glutamate in Alzheimer's disease.	/pubmed/19850126	Poulopoulou C, Markakis I, Davaki P, Tsaltas E, Rombos A, Hatzimanolis A, Vassilopoulos D.	Neurobiol Dis. 2010 Feb;37(2):339-48. Epub 2009 Oct 20.	Neurobiol Dis. 2010	PubMed	citation	PMID:19850126	pubmed	19850126	create date:2009/10/24 | first author:Poulopoulou C
Common CYP7A1 promoter polymorphism associated with risk of neuromyelitis optica.	/pubmed/19850125	Kim HJ, Park HY, Kim E, Lee KS, Kim KK, Choi BO, Kim SM, Bae JS, Lee SO, Chun JY, Park TJ, Cheong HS, Jo I, Shin HD.	Neurobiol Dis. 2010 Feb;37(2):349-55. Epub 2009 Oct 20.	Neurobiol Dis. 2010	PubMed	citation	PMID:19850125	pubmed	19850125	create date:2009/10/24 | first author:Kim HJ
D2 dopamine receptor subtype-mediated hyperactivity and amphetamine responses in a model of ADHD.	/pubmed/19840852	Fan X, Xu M, Hess EJ.	Neurobiol Dis. 2010 Jan;37(1):228-36. Epub 2009 Oct 22.	Neurobiol Dis. 2010	PubMed	citation	PMID:19840852	pubmed	19840852	create date:2009/10/21 | first author:Fan X
GABA and valproate modulate trigeminovascular nociceptive transmission in the thalamus.	/pubmed/19837163	Andreou AP, Shields KG, Goadsby PJ.	Neurobiol Dis. 2010 Feb;37(2):314-23. Epub 2009 Oct 23.	Neurobiol Dis. 2010	PubMed	citation	PMID:19837163	pubmed	19837163	create date:2009/10/20 | first author:Andreou AP
Intact and injured endothelial cells differentially modulate postnatal murine forebrain neural stem cells.	/pubmed/19837162	Plane JM, Andjelkovic AV, Keep RF, Parent JM.	Neurobiol Dis. 2010 Jan;37(1):218-27. Epub 2009 Oct 23.	Neurobiol Dis. 2010	PubMed	citation	PMID:19837162	pubmed	19837162	create date:2009/10/20 | first author:Plane JM
Inflammation in ALS and SMA: sorting out the good from the evil.	/pubmed/19833209	Papadimitriou D, Le Verche V, Jacquier A, Ikiz B, Przedborski S, Re DB.	Neurobiol Dis. 2010 Mar;37(3):493-502. Epub 2009 Oct 13. Review.	Neurobiol Dis. 2010	PubMed	citation	PMID:19833209	pubmed	19833209	create date:2009/10/17 | first author:Papadimitriou D
Inflammation, microglia, and Alzheimer's disease.	/pubmed/19833208	Cameron B, Landreth GE.	Neurobiol Dis. 2010 Mar;37(3):503-9. Epub 2009 Oct 13. Review.	Neurobiol Dis. 2010	PubMed	citation	PMID:19833208	pubmed	19833208	create date:2009/10/17 | first author:Cameron B
AMPA and metabotropic excitoxicity explain subplate neuron vulnerability.	/pubmed/19822212	Nguyen V, McQuillen PS.	Neurobiol Dis. 2010 Jan;37(1):195-207. Epub 2009 Oct 12.	Neurobiol Dis. 2010	PubMed	citation	PMID:19822212	pubmed	19822212	create date:2009/10/14 | first author:Nguyen V
Optimizing the success of cell transplantation therapy for stroke.	/pubmed/19822211	Bliss TM, Andres RH, Steinberg GK.	Neurobiol Dis. 2010 Feb;37(2):275-83. Epub 2009 Oct 12. Review.	Neurobiol Dis. 2010	PubMed	citation	PMID:19822211	pubmed	19822211	create date:2009/10/14 | first author:Bliss TM
Dual response of BDNF to sublethal concentrations of beta-amyloid peptides in cultured cortical neurons.	/pubmed/19822210	Aliaga E, Silhol M, Bonneau N, Maurice T, Arancibia S, Tapia-Arancibia L.	Neurobiol Dis. 2010 Jan;37(1):208-17. Epub 2009 Oct 12.	Neurobiol Dis. 2010	PubMed	citation	PMID:19822210	pubmed	19822210	create date:2009/10/14 | first author:Aliaga E
Syndromic features and mild cognitive impairment in mice with genetic reduction on p300 activity: Differential contribution of p300 and CBP to Rubinstein-Taybi syndrome etiology.	/pubmed/19822209	Viosca J, Lopez-Atalaya JP, Olivares R, Eckner R, Barco A.	Neurobiol Dis. 2010 Jan;37(1):186-94. Epub 2009 Oct 12.	Neurobiol Dis. 2010	PubMed	citation	PMID:19822209	pubmed	19822209	create date:2009/10/14 | first author:Viosca J
Genetic iron chelation protects against proteasome inhibition-induced dopamine neuron degeneration.	/pubmed/19818853	Zhu W, Li X, Xie W, Luo F, Kaur D, Andersen JK, Jankovic J, Le W.	Neurobiol Dis. 2010 Feb;37(2):307-13. Epub 2009 Oct 8.	Neurobiol Dis. 2010	PubMed	citation	PMID:19818853	pubmed	19818853	create date:2009/10/13 | first author:Zhu W
Dysregulation of coordinated neuronal firing patterns in striatum of freely behaving transgenic rats that model Huntington's disease.	/pubmed/19818852	Miller BR, Walker AG, Fowler SC, von Hörsten S, Riess O, Johnson MA, Rebec GV.	Neurobiol Dis. 2010 Jan;37(1):106-13. Epub 2009 Oct 8.	Neurobiol Dis. 2010	PubMed	citation	PMID:19818852	pubmed	19818852	create date:2009/10/13 | first author:Miller BR
Measurement of the pharmacokinetics and pharmacodynamics of neuroactive compounds.	/pubmed/19818851	Alavijeh MS, Palmer AM.	Neurobiol Dis. 2010 Jan;37(1):38-47. Epub 2009 Oct 8. Review.	Neurobiol Dis. 2010	PubMed	citation	PMID:19818851	pubmed	19818851	create date:2009/10/13 | first author:Alavijeh MS
Interactions of peptide amidation and copper: novel biomarkers and mechanisms of neural dysfunction.	/pubmed/19815072	Bousquet-Moore D, Prohaska JR, Nillni EA, Czyzyk T, Wetsel WC, Mains RE, Eipper BA.	Neurobiol Dis. 2010 Jan;37(1):130-40. Epub 2009 Oct 6.	Neurobiol Dis. 2010	PubMed	citation	PMID:19815072	pubmed	19815072	create date:2009/10/10 | first author:Bousquet-Moore D
An endocannabinoid tone limits excitotoxicity in vitro and in a model of multiple sclerosis.	/pubmed/19815071	Loría F, Petrosino S, Hernangómez M, Mestre L, Spagnolo A, Correa F, Di Marzo V, Docagne F, Guaza C.	Neurobiol Dis. 2010 Jan;37(1):166-76. Epub 2009 Oct 6.	Neurobiol Dis. 2010	PubMed	citation	PMID:19815071	pubmed	19815071	create date:2009/10/10 | first author:Loría F
Contribution of reactive oxygen species to migration/invasion of human glioblastoma cells U87 via ERK-dependent COX-2/PGE(2) activation.	/pubmed/19804834	Chiu WT, Shen SC, Chow JM, Lin CW, Shia LT, Chen YC.	Neurobiol Dis. 2010 Jan;37(1):118-29. Epub 2009 Oct 3.	Neurobiol Dis. 2010	PubMed	citation	PMID:19804834	pubmed	19804834	create date:2009/10/07 | first author:Chiu WT
Targeting ERK1/2 activation and proliferation in human primary schwannoma cells with MEK1/2 inhibitor AZD6244.	/pubmed/19804833	Ammoun S, Ristic N, Matthies C, Hilton DA, Hanemann CO.	Neurobiol Dis. 2010 Jan;37(1):141-6. Epub 2009 Oct 3.	Neurobiol Dis. 2010	PubMed	citation	PMID:19804833	pubmed	19804833	create date:2009/10/07 | first author:Ammoun S
The blood-brain barrier.	/pubmed/19804832	Palmer AM.	Neurobiol Dis. 2010 Jan;37(1):1-2. Epub 2009 Oct 3. No abstract available.	Neurobiol Dis. 2010	PubMed	citation	PMID:19804832	pubmed	19804832	create date:2009/10/07 | first author:Palmer AM
Title	URL	Description	Details	ShortDetails	Resource	Type	Identifiers	Db	EntrezUID	Properties
Network perspectives on the mechanisms of deep brain stimulation.	/pubmed/19804831	McIntyre CC, Hahn PJ.	Neurobiol Dis. 2010 Jun;38(3):329-37. Epub 2009 Oct 3. Review.	Neurobiol Dis. 2010	PubMed	citation	PMID:19804831	pubmed	19804831	create date:2009/10/07 | first author:McIntyre CC
Remodeling of striatal NMDA receptors by chronic A(2A) receptor blockade in Huntington's disease mice.	/pubmed/19804830	Martire A, Ferrante A, Potenza RL, Armida M, Ferretti R, Pézzola A, Domenici MR, Popoli P.	Neurobiol Dis. 2010 Jan;37(1):99-105. Epub 2009 Oct 3.	Neurobiol Dis. 2010	PubMed	citation	PMID:19804830	pubmed	19804830	create date:2009/10/07 | first author:Martire A
1-(2',4'-dichlorophenyl)-6-methyl-N-cyclohexylamine-1,4-dihydroindeno[1,2-c]pyrazole-3-carboxamide, a novel CB2 agonist, alleviates neuropathic pain through functional microglial changes in mice.	/pubmed/19804829	Luongo L, Palazzo E, Tambaro S, Giordano C, Gatta L, Scafuro MA, Rossi FS, Lazzari P, Pani L, de Novellis V, Malcangio M, Maione S.	Neurobiol Dis. 2010 Jan;37(1):177-85. Epub 2009 Oct 3.	Neurobiol Dis. 2010	PubMed	citation	PMID:19804829	pubmed	19804829	create date:2009/10/07 | first author:Luongo L
Increased expression of glutamate transporters in subcortical white matter after transient focal cerebral ischemia.	/pubmed/19804828	Arranz AM, Gottlieb M, Pérez-Cerdá F, Matute C.	Neurobiol Dis. 2010 Jan;37(1):156-65. Epub 2009 Oct 3.	Neurobiol Dis. 2010	PubMed	citation	PMID:19804828	pubmed	19804828	create date:2009/10/07 | first author:Arranz AM
Changes in sympathetic activity in prion neuroinvasion.	/pubmed/19804827	Bondiolotti G, Rossoni G, Puricelli M, Formentin E, Lucchini B, Poli G, Ponti W, Bareggi SR.	Neurobiol Dis. 2010 Jan;37(1):114-7. Epub 2009 Oct 3.	Neurobiol Dis. 2010	PubMed	citation	PMID:19804827	pubmed	19804827	create date:2009/10/07 | first author:Bondiolotti G
A retinoic acid receptor beta agonist (CD2019) overcomes inhibition of axonal outgrowth via phosphoinositide 3-kinase signalling in the injured adult spinal cord.	/pubmed/19800972	Agudo M, Yip P, Davies M, Bradbury E, Doherty P, McMahon S, Maden M, Corcoran JP.	Neurobiol Dis. 2010 Jan;37(1):147-55. Epub 2009 Oct 2.	Neurobiol Dis. 2010	PubMed	citation	PMID:19800972	pubmed	19800972	create date:2009/10/06 | first author:Agudo M
The brain-specific Neural Zinc Finger transcription factor 2b (NZF-2b/7ZFMyt1) causes suppression of cocaine-induced locomotor activity.	/pubmed/19786102	Chandrasekar V, Dreyer JL.	Neurobiol Dis. 2010 Jan;37(1):86-98. Epub 2009 Sep 26.	Neurobiol Dis. 2010	PubMed	citation	PMID:19786102	pubmed	19786102	create date:2009/09/30 | first author:Chandrasekar V
GDAP1 mutations differ in their effects on mitochondrial dynamics and apoptosis depending on the mode of inheritance.	/pubmed/19782751	Niemann A, Wagner KM, Ruegg M, Suter U.	Neurobiol Dis. 2009 Dec;36(3):509-20. Epub 2009 Sep 25.	Neurobiol Dis. 2009	PubMed	citation	PMID:19782751	pubmed	19782751	create date:2009/09/29 | first author:Niemann A
Phosphorylation of Tau at S422 is enhanced by Abeta in TauPS2APP triple transgenic mice.	/pubmed/19781645	Grueninger F, Bohrmann B, Czech C, Ballard TM, Frey JR, Weidensteiner C, von Kienlin M, Ozmen L.	Neurobiol Dis. 2010 Feb;37(2):294-306. Epub 2009 Sep 23.	Neurobiol Dis. 2010	PubMed	citation	PMID:19781645	pubmed	19781645	create date:2009/09/29 | first author:Grueninger F
Oxidative stress and cell death in cells expressing L-ferritin variants causing neuroferritinopathy.	/pubmed/19781644	Cozzi A, Rovelli E, Frizzale G, Campanella A, Amendola M, Arosio P, Levi S.	Neurobiol Dis. 2010 Jan;37(1):77-85. Epub 2009 Sep 23.	Neurobiol Dis. 2010	PubMed	citation	PMID:19781644	pubmed	19781644	create date:2009/09/29 | first author:Cozzi A
Immunohistochemical analysis of human brain suggests pathological synergism of Alzheimer's disease and diabetes mellitus.	/pubmed/19778613	Valente T, Gella A, Fernàndez-Busquets X, Unzeta M, Durany N.	Neurobiol Dis. 2010 Jan;37(1):67-76. Epub 2009 Sep 22.	Neurobiol Dis. 2010	PubMed	citation	PMID:19778613	pubmed	19778613	create date:2009/09/26 | first author:Valente T
Experience, cortical remapping, and recovery in brain disease.	/pubmed/19770044	Wittenberg GF.	Neurobiol Dis. 2010 Feb;37(2):252-8. Epub 2009 Sep 19. Review.	Neurobiol Dis. 2010	PubMed	citation	PMID:19770044	pubmed	19770044	create date:2009/09/23 | first author:Wittenberg GF
Translating the frontiers of brain repair to treatments: starting not to break the rules.	/pubmed/19770043	Carmichael ST.	Neurobiol Dis. 2010 Feb;37(2):237-42. Epub 2009 Sep 18. Review.	Neurobiol Dis. 2010	PubMed	citation	PMID:19770043	pubmed	19770043	create date:2009/09/23 | first author:Carmichael ST
Reduced VGLUT2 expression increases motor neuron viability in Sod1(G93A) mice.	/pubmed/19770042	Wootz H, Enjin A, Wallén-Mackenzie A, Lindholm D, Kullander K.	Neurobiol Dis. 2010 Jan;37(1):58-66. Epub 2009 Sep 19.	Neurobiol Dis. 2010	PubMed	citation	PMID:19770042	pubmed	19770042	create date:2009/09/23 | first author:Wootz H
Dopamine transporter glycosylation correlates with the vulnerability of midbrain dopaminergic cells in Parkinson's disease.	/pubmed/19766189	Afonso-Oramas D, Cruz-Muros I, Alvarez de la Rosa D, Abreu P, Giráldez T, Castro-Hernández J, Salas-Hernández J, Lanciego JL, Rodríguez M, González-Hernández T.	Neurobiol Dis. 2009 Dec;36(3):494-508. Epub 2009 Sep 17.	Neurobiol Dis. 2009	PubMed	citation	PMID:19766189	pubmed	19766189	create date:2009/09/22 | first author:Afonso-Oramas D
Wnt signaling in development and disease.	/pubmed/19765659	Freese JL, Pino D, Pleasure SJ.	Neurobiol Dis. 2010 May;38(2):148-53. Epub 2009 Sep 16. Review.	Neurobiol Dis. 2010	PubMed	citation	PMID:19765659	pubmed	19765659	create date:2009/09/22 | first author:Freese JL
Genetic modifiers of degeneration in the cathepsin D deficient Drosophila model for neuronal ceroid lipofuscinosis.	/pubmed/19761846	Kuronen M, Talvitie M, Lehesjoki AE, Myllykangas L.	Neurobiol Dis. 2009 Dec;36(3):488-93. Epub 2009 Sep 15.	Neurobiol Dis. 2009	PubMed	citation	PMID:19761846	pubmed	19761846	create date:2009/09/19 | first author:Kuronen M
Reduced calcineurin protein levels and activity in exon-1 mouse models of Huntington's disease: role in excitotoxicity.	/pubmed/19733666	Xifró X, Giralt A, Saavedra A, García-Martínez JM, Díaz-Hernández M, Lucas JJ, Alberch J, Pérez-Navarro E.	Neurobiol Dis. 2009 Dec;36(3):461-9. Epub 2009 Sep 4.	Neurobiol Dis. 2009	PubMed	citation	PMID:19733666	pubmed	19733666	create date:2009/09/08 | first author:Xifró X
Valproic acid blocks excitability in SMA type I mouse motor neurons.	/pubmed/19733665	Rak K, Lechner BD, Schneider C, Drexl H, Sendtner M, Jablonka S.	Neurobiol Dis. 2009 Dec;36(3):477-87. Epub 2009 Sep 4.	Neurobiol Dis. 2009	PubMed	citation	PMID:19733665	pubmed	19733665	create date:2009/09/08 | first author:Rak K
Involvement of CHOP, an ER-stress apoptotic mediator, in both human sporadic ALS and ALS model mice.	/pubmed/19733664	Ito Y, Yamada M, Tanaka H, Aida K, Tsuruma K, Shimazawa M, Hozumi I, Inuzuka T, Takahashi H, Hara H.	Neurobiol Dis. 2009 Dec;36(3):470-6. Epub 2009 Sep 4.	Neurobiol Dis. 2009	PubMed	citation	PMID:19733664	pubmed	19733664	create date:2009/09/08 | first author:Ito Y
Differential DJ-1 gene expression in Parkinson's disease.	/pubmed/19716892	Kumaran R, Vandrovcova J, Luk C, Sharma S, Renton A, Wood NW, Hardy JA, Lees AJ, Bandopadhyay R.	Neurobiol Dis. 2009 Nov;36(2):393-400. Epub 2009 Aug 28.	Neurobiol Dis. 2009	PubMed	citation	PMID:19716892	pubmed	19716892	create date:2009/09/01 | first author:Kumaran R
Parkinson's disease-associated parkin colocalizes with Alzheimer's disease and multiple sclerosis brain lesions.	/pubmed/19716418	Witte ME, Bol JG, Gerritsen WH, van der Valk P, Drukarch B, van Horssen J, Wilhelmus MM.	Neurobiol Dis. 2009 Dec;36(3):445-52. Epub 2009 Aug 27.	Neurobiol Dis. 2009	PubMed	citation	PMID:19716418	pubmed	19716418	create date:2009/09/01 | first author:Witte ME
Residues at P2-P1 positions of epsilon- and zeta-cleavage sites are important in formation of beta-amyloid peptide.	/pubmed/19716417	Tan J, Mao G, Cui MZ, Lamb B, Sy MS, Xu X.	Neurobiol Dis. 2009 Dec;36(3):453-60. Epub 2009 Aug 27.	Neurobiol Dis. 2009	PubMed	citation	PMID:19716417	pubmed	19716417	create date:2009/09/01 | first author:Tan J
Superoxide dismutase in amyotrophic lateral sclerosis patients homozygous for the D90A mutation.	/pubmed/19703565	Jonsson PA, Graffmo KS, Andersen PM, Marklund SL, Brännström T.	Neurobiol Dis. 2009 Dec;36(3):421-4. Epub 2009 Aug 22.	Neurobiol Dis. 2009	PubMed	citation	PMID:19703565	pubmed	19703565	create date:2009/08/26 | first author:Jonsson PA
NAP prevents hippocampal oxidative damage in neonatal rats subjected to hypoxia-induced seizures.	/pubmed/19703564	Greggio S, Rosa RM, Dolganov A, de Oliveira IM, Menegat FD, Henriques JA, Dacosta JC.	Neurobiol Dis. 2009 Dec;36(3):435-44. Epub 2009 Aug 22.	Neurobiol Dis. 2009	PubMed	citation	PMID:19703564	pubmed	19703564	create date:2009/08/26 | first author:Greggio S
The influence of the branched-chain fatty acids pristanic acid and Refsum disease-associated phytanic acid on mitochondrial functions and calcium regulation of hippocampal neurons, astrocytes, and oligodendrocytes.	/pubmed/19703563	Rönicke S, Kruska N, Kahlert S, Reiser G.	Neurobiol Dis. 2009 Nov;36(2):401-10. Epub 2009 Aug 22.	Neurobiol Dis. 2009	PubMed	citation	PMID:19703563	pubmed	19703563	create date:2009/08/26 | first author:Rönicke S
An amyloid-beta protofibril-selective antibody prevents amyloid formation in a mouse model of Alzheimer's disease.	/pubmed/19703562	Lord A, Gumucio A, Englund H, Sehlin D, Sundquist VS, Söderberg L, Möller C, Gellerfors P, Lannfelt L, Pettersson FE, Nilsson LN.	Neurobiol Dis. 2009 Dec;36(3):425-34. Epub 2009 Aug 22.	Neurobiol Dis. 2009	PubMed	citation	PMID:19703562	pubmed	19703562	create date:2009/08/26 | first author:Lord A
A transgenic mouse model of spinocerebellar ataxia type 3 resembling late disease onset and gender-specific instability of CAG repeats.	/pubmed/19699305	Boy J, Schmidt T, Schumann U, Grasshoff U, Unser S, Holzmann C, Schmitt I, Karl T, Laccone F, Wolburg H, Ibrahim S, Riess O.	Neurobiol Dis. 2010 Feb;37(2):284-93. Epub 2009 Aug 20.	Neurobiol Dis. 2010	PubMed	citation	PMID:19699305	pubmed	19699305	create date:2009/08/25 | first author:Boy J
Disruption of Rab11 activity in a knock-in mouse model of Huntington's disease.	/pubmed/19699304	Li X, Sapp E, Chase K, Comer-Tierney LA, Masso N, Alexander J, Reeves P, Kegel KB, Valencia A, Esteves M, Aronin N, Difiglia M.	Neurobiol Dis. 2009 Nov;36(2):374-83. Epub 2009 Aug 20.	Neurobiol Dis. 2009	PubMed	citation	PMID:19699304	pubmed	19699304	create date:2009/08/25 | first author:Li X
Periodic fasting alters neuronal excitability in rat neocortical and hippocampal tissues.	/pubmed/19699303	Khaleghi Ghadiri M, Tutam Y, Wassmann H, Speckmann EJ, Gorji A.	Neurobiol Dis. 2009 Nov;36(2):384-92. Epub 2009 Aug 20.	Neurobiol Dis. 2009	PubMed	citation	PMID:19699303	pubmed	19699303	create date:2009/08/25 | first author:Khaleghi Ghadiri M
Fmr1 knockout mice show reduced anxiety and alterations in neurogenesis that are specific to the ventral dentate gyrus.	/pubmed/19666116	Eadie BD, Zhang WN, Boehme F, Gil-Mohapel J, Kainer L, Simpson JM, Christie BR.	Neurobiol Dis. 2009 Nov;36(2):361-73. Epub 2009 Aug 8.	Neurobiol Dis. 2009	PubMed	citation	PMID:19666116	pubmed	19666116	create date:2009/08/12 | first author:Eadie BD
Structure and function of the blood-brain barrier.	/pubmed/19664713	Abbott NJ, Patabendige AA, Dolman DE, Yusof SR, Begley DJ.	Neurobiol Dis. 2010 Jan;37(1):13-25. Epub 2009 Aug 5. Review.	Neurobiol Dis. 2010	PubMed	citation	PMID:19664713	pubmed	19664713	create date:2009/08/12 | first author:Abbott NJ
Time-of-day determines neuronal damage and mortality after cardiac arrest.	/pubmed/19664712	Weil ZM, Karelina K, Su AJ, Barker JM, Norman GJ, Zhang N, Devries AC, Nelson RJ.	Neurobiol Dis. 2009 Nov;36(2):352-60. Epub 2009 Aug 5.	Neurobiol Dis. 2009	PubMed	citation	PMID:19664712	pubmed	19664712	create date:2009/08/12 | first author:Weil ZM
The role of the blood-CNS barrier in CNS disorders and their treatment.	/pubmed/19664711	Palmer AM.	Neurobiol Dis. 2010 Jan;37(1):3-12. Epub 2009 Aug 5. Review.	Neurobiol Dis. 2010	PubMed	citation	PMID:19664711	pubmed	19664711	create date:2009/08/12 | first author:Palmer AM
Approaches to transport therapeutic drugs across the blood-brain barrier to treat brain diseases.	/pubmed/19664710	Gabathuler R.	Neurobiol Dis. 2010 Jan;37(1):48-57. Epub 2009 Aug 5. Review.	Neurobiol Dis. 2010	PubMed	citation	PMID:19664710	pubmed	19664710	create date:2009/08/12 | first author:Gabathuler R
Assessment of the blood-brain barrier in CNS drug discovery.	/pubmed/19664709	Jeffrey P, Summerfield S.	Neurobiol Dis. 2010 Jan;37(1):33-7. Epub 2009 Aug 5. Review.	Neurobiol Dis. 2010	PubMed	citation	PMID:19664709	pubmed	19664709	create date:2009/08/12 | first author:Jeffrey P
The blood-brain barrier and immune function and dysfunction.	/pubmed/19664708	Banks WA, Erickson MA.	Neurobiol Dis. 2010 Jan;37(1):26-32. Epub 2009 Aug 5. Review.	Neurobiol Dis. 2010	PubMed	citation	PMID:19664708	pubmed	19664708	create date:2009/08/12 | first author:Banks WA
Biochemical and immunohistochemical analysis of an Alzheimer's disease mouse model reveals the presence of multiple cerebral Abeta assembly forms throughout life.	/pubmed/19660551	Shankar GM, Leissring MA, Adame A, Sun X, Spooner E, Masliah E, Selkoe DJ, Lemere CA, Walsh DM.	Neurobiol Dis. 2009 Nov;36(2):293-302. Epub 2009 Aug 4.	Neurobiol Dis. 2009	PubMed	citation	PMID:19660551	pubmed	19660551	create date:2009/08/08 | first author:Shankar GM
Identification and functional dissection of localization signals within ataxin-3.	/pubmed/19660550	Antony PM, Mäntele S, Mollenkopf P, Boy J, Kehlenbach RH, Riess O, Schmidt T.	Neurobiol Dis. 2009 Nov;36(2):280-92. Epub 2009 Aug 4.	Neurobiol Dis. 2009	PubMed	citation	PMID:19660550	pubmed	19660550	create date:2009/08/08 | first author:Antony PM
Mice deficient in dihydrolipoyl succinyl transferase show increased vulnerability to mitochondrial toxins.	/pubmed/19660549	Yang L, Shi Q, Ho DJ, Starkov AA, Wille EJ, Xu H, Chen HL, Zhang S, Stack CM, Calingasan NY, Gibson GE, Beal MF.	Neurobiol Dis. 2009 Nov;36(2):320-30. Epub 2009 Aug 4.	Neurobiol Dis. 2009	PubMed	citation	PMID:19660549	pubmed	19660549	create date:2009/08/08 | first author:Yang L
Wild-type Cu/Zn superoxide dismutase (SOD1) does not facilitate, but impedes the formation of protein aggregates of amyotrophic lateral sclerosis causing mutant SOD1.	/pubmed/19660548	Witan H, Gorlovoy P, Kaya AM, Koziollek-Drechsler I, Neumann H, Behl C, Clement AM.	Neurobiol Dis. 2009 Nov;36(2):331-42. Epub 2009 Aug 4.	Neurobiol Dis. 2009	PubMed	citation	PMID:19660548	pubmed	19660548	create date:2009/08/08 | first author:Witan H
Response of aged parkinsonian monkeys to in vivo gene transfer of GDNF.	/pubmed/19660547	Emborg ME, Moirano J, Raschke J, Bondarenko V, Zufferey R, Peng S, Ebert AD, Joers V, Roitberg B, Holden JE, Koprich J, Lipton J, Kordower JH, Aebischer P.	Neurobiol Dis. 2009 Nov;36(2):303-11. Epub 2009 Aug 4.	Neurobiol Dis. 2009	PubMed	citation	PMID:19660547	pubmed	19660547	create date:2009/08/08 | first author:Emborg ME
Viral-like brain inflammation during development causes increased seizure susceptibility in adult rats.	/pubmed/19660546	Galic MA, Riazi K, Henderson AK, Tsutsui S, Pittman QJ.	Neurobiol Dis. 2009 Nov;36(2):343-51. Epub 2009 Aug 4.	Neurobiol Dis. 2009	PubMed	citation	PMID:19660546	pubmed	19660546	create date:2009/08/08 | first author:Galic MA
Age-associated motor and visuo-spatial learning phenotype in Dyrk1A heterozygous mutant mice.	/pubmed/19660545	Arqué G, de Lagrán MM, Arbonés ML, Dierssen M.	Neurobiol Dis. 2009 Nov;36(2):312-9. Epub 2009 Aug 4.	Neurobiol Dis. 2009	PubMed	citation	PMID:19660545	pubmed	19660545	create date:2009/08/08 | first author:Arqué G
Nur77 mRNA levels and L-Dopa-induced dyskinesias in MPTP monkeys treated with docosahexaenoic acid.	/pubmed/19635563	Mahmoudi S, Samadi P, Gilbert F, Ouattara B, Morissette M, Grégoire L, Rouillard C, Di Paolo T, Lévesque D.	Neurobiol Dis. 2009 Oct;36(1):213-22. Epub 2009 Jul 25.	Neurobiol Dis. 2009	PubMed	citation	PMID:19635563	pubmed	19635563	create date:2009/07/29 | first author:Mahmoudi S
Pyruvate protects against experimental stroke via an anti-inflammatory mechanism.	/pubmed/19635562	Wang Q, van Hoecke M, Tang XN, Lee H, Zheng Z, Swanson RA, Yenari MA.	Neurobiol Dis. 2009 Oct;36(1):223-31. Epub 2009 Jul 25.	Neurobiol Dis. 2009	PubMed	citation	PMID:19635562	pubmed	19635562	create date:2009/07/29 | first author:Wang Q
Histone deacetylase (HDAC) inhibitors reduce the glial inflammatory response in vitro and in vivo.	/pubmed/19635561	Faraco G, Pittelli M, Cavone L, Fossati S, Porcu M, Mascagni P, Fossati G, Moroni F, Chiarugi A.	Neurobiol Dis. 2009 Nov;36(2):269-79. Epub 2009 Jul 25.	Neurobiol Dis. 2009	PubMed	citation	PMID:19635561	pubmed	19635561	create date:2009/07/29 | first author:Faraco G
Absence of a differentiation defect in muscle satellite cells from DM2 patients.	/pubmed/19632331	Pelletier R, Hamel F, Beaulieu D, Patry L, Haineault C, Tarnopolsky M, Schoser B, Puymirat J.	Neurobiol Dis. 2009 Oct;36(1):181-90. Epub 2009 Jul 24.	Neurobiol Dis. 2009	PubMed	citation	PMID:19632331	pubmed	19632331	create date:2009/07/28 | first author:Pelletier R
Influence of ADAM10 on prion protein processing and scrapie infectiosity in vivo.	/pubmed/19632330	Endres K, Mitteregger G, Kojro E, Kretzschmar H, Fahrenholz F.	Neurobiol Dis. 2009 Nov;36(2):233-41. Epub 2009 Jul 24.	Neurobiol Dis. 2009	PubMed	citation	PMID:19632330	pubmed	19632330	create date:2009/07/28 | first author:Endres K
MALDI reveals membrane lipid profile reversion in MDX mice.	/pubmed/19632329	Benabdellah F, Yu H, Brunelle A, Laprévote O, De La Porte S.	Neurobiol Dis. 2009 Nov;36(2):252-8. Epub 2009 Jul 24.	Neurobiol Dis. 2009	PubMed	citation	PMID:19632329	pubmed	19632329	create date:2009/07/28 | first author:Benabdellah F
Title	URL	Description	Details	ShortDetails	Resource	Type	Identifiers	Db	EntrezUID	Properties
Beneficial effects of anti-inflammatory therapy in a mouse model of Niemann-Pick disease type C1.	/pubmed/19632328	Smith D, Wallom KL, Williams IM, Jeyakumar M, Platt FM.	Neurobiol Dis. 2009 Nov;36(2):242-51. Epub 2009 Jul 24.	Neurobiol Dis. 2009	PubMed	citation	PMID:19632328	pubmed	19632328	create date:2009/07/28 | first author:Smith D
Epidermal growth factor receptor inhibitors promote CNS axon growth through off-target effects on glia.	/pubmed/19632327	Ahmed Z, Jacques SJ, Berry M, Logan A.	Neurobiol Dis. 2009 Oct;36(1):142-50. Epub 2009 Jul 24.	Neurobiol Dis. 2009	PubMed	citation	PMID:19632327	pubmed	19632327	create date:2009/07/28 | first author:Ahmed Z
CREB is a key regulator of striatal vulnerability in chemical and genetic models of Huntington's disease.	/pubmed/19632326	Choi YS, Lee B, Cho HY, Reyes IB, Pu XA, Saido TC, Hoyt KR, Obrietan K.	Neurobiol Dis. 2009 Nov;36(2):259-68. Epub 2009 Jul 24.	Neurobiol Dis. 2009	PubMed	citation	PMID:19632326	pubmed	19632326	create date:2009/07/28 | first author:Choi YS
A role for the preoptic sleep-promoting system in absence epilepsy.	/pubmed/19631751	Suntsova N, Kumar S, Guzman-Marin R, Alam MN, Szymusiak R, McGinty D.	Neurobiol Dis. 2009 Oct;36(1):126-41. Epub 2009 Jul 23.	Neurobiol Dis. 2009	PubMed	citation	PMID:19631751	pubmed	19631751	create date:2009/07/28 | first author:Suntsova N
Deep brain stimulation in the treatment of refractory epilepsy: update on current data and future directions.	/pubmed/19631750	Lega BC, Halpern CH, Jaggi JL, Baltuch GH.	Neurobiol Dis. 2010 Jun;38(3):354-60. Epub 2009 Jul 23. Review.	Neurobiol Dis. 2010	PubMed	citation	PMID:19631750	pubmed	19631750	create date:2009/07/28 | first author:Lega BC
X11alpha haploinsufficiency enhances Abeta amyloid deposition in Alzheimer's disease transgenic mice.	/pubmed/19631749	Saluja I, Paulson H, Gupta A, Turner RS.	Neurobiol Dis. 2009 Oct;36(1):162-8. Epub 2009 Jul 23.	Neurobiol Dis. 2009	PubMed	citation	PMID:19631749	pubmed	19631749	create date:2009/07/28 | first author:Saluja I
The role of MMP-9 in integrin-mediated hippocampal cell death after pilocarpine-induced status epilepticus.	/pubmed/19631748	Kim GW, Kim HJ, Cho KJ, Kim HW, Cho YJ, Lee BI.	Neurobiol Dis. 2009 Oct;36(1):169-80. Epub 2009 Jul 23.	Neurobiol Dis. 2009	PubMed	citation	PMID:19631748	pubmed	19631748	create date:2009/07/28 | first author:Kim GW
Human umbilical cord blood stem cells upregulate matrix metalloproteinase-2 in rats after spinal cord injury.	/pubmed/19631747	Veeravalli KK, Dasari VR, Tsung AJ, Dinh DH, Gujrati M, Fassett D, Rao JS.	Neurobiol Dis. 2009 Oct;36(1):200-12. Epub 2009 Jul 23.	Neurobiol Dis. 2009	PubMed	citation	PMID:19631747	pubmed	19631747	create date:2009/07/28 | first author:Veeravalli KK
Stiff person syndrome associated anti-amphiphysin antibodies reduce GABA associated [Ca(2+)]i rise in embryonic motoneurons.	/pubmed/19631746	Geis C, Beck M, Jablonka S, Weishaupt A, Toyka KV, Sendtner M, Sommer C.	Neurobiol Dis. 2009 Oct;36(1):191-9. Epub 2009 Jul 23.	Neurobiol Dis. 2009	PubMed	citation	PMID:19631746	pubmed	19631746	create date:2009/07/28 | first author:Geis C
Evidence of molecular links between PKR and mTOR signalling pathways in Abeta neurotoxicity: role of p53, Redd1 and TSC2.	/pubmed/19631745	Morel M, Couturier J, Pontcharraud R, Gil R, Fauconneau B, Paccalin M, Page G.	Neurobiol Dis. 2009 Oct;36(1):151-61. Epub 2009 Jul 23.	Neurobiol Dis. 2009	PubMed	citation	PMID:19631745	pubmed	19631745	create date:2009/07/28 | first author:Morel M
Progress towards a cellular neurobiology of reading disability.	/pubmed/19616627	Gabel LA, Gibson CJ, Gruen JR, LoTurco JJ.	Neurobiol Dis. 2010 May;38(2):173-80. Epub 2009 Jul 17. Review.	Neurobiol Dis. 2010	PubMed	citation	PMID:19616627	pubmed	19616627	create date:2009/07/21 | first author:Gabel LA
Anatomical and functional reconstruction of the nigrostriatal pathway by intranigral transplants.	/pubmed/19616502	Gaillard A, Decressac M, Frappé I, Fernagut PO, Prestoz L, Besnard S, Jaber M.	Neurobiol Dis. 2009 Sep;35(3):477-88. Epub 2009 Jul 17.	Neurobiol Dis. 2009	PubMed	citation	PMID:19616502	pubmed	19616502	create date:2009/07/21 | first author:Gaillard A
Different functional basal ganglia subcircuits associated with anti-akinetic and dyskinesiogenic effects of antiparkinsonian therapies.	/pubmed/19615446	Lacombe E, Khaindrava V, Melon C, Oueslati A, Kerkerian-Le Goff L, Salin P.	Neurobiol Dis. 2009 Oct;36(1):116-25. Epub 2009 Jul 15.	Neurobiol Dis. 2009	PubMed	citation	PMID:19615446	pubmed	19615446	create date:2009/07/21 | first author:Lacombe E
Cytoplasmic gelsolin increases mitochondrial activity and reduces Abeta burden in a mouse model of Alzheimer's disease.	/pubmed/19607917	Antequera D, Vargas T, Ugalde C, Spuch C, Molina JA, Ferrer I, Bermejo-Pareja F, Carro E.	Neurobiol Dis. 2009 Oct;36(1):42-50. Epub 2009 Jul 14.	Neurobiol Dis. 2009	PubMed	citation	PMID:19607917	pubmed	19607917	create date:2009/07/18 | first author:Antequera D
Expression and localization of voltage dependent potassium channel Kv4.2 in epilepsy associated focal lesions.	/pubmed/19596445	Aronica E, Boer K, Doorn KJ, Zurolo E, Spliet WG, van Rijen PC, Baayen JC, Gorter JA, Jeromin A.	Neurobiol Dis. 2009 Oct;36(1):81-95. Epub 2009 Jul 9.	Neurobiol Dis. 2009	PubMed	citation	PMID:19596445	pubmed	19596445	create date:2009/07/15 | first author:Aronica E
Chronic rotenone exposure reproduces Parkinson's disease gastrointestinal neuropathology.	/pubmed/19595768	Drolet RE, Cannon JR, Montero L, Greenamyre JT.	Neurobiol Dis. 2009 Oct;36(1):96-102. Epub 2009 Jul 10.	Neurobiol Dis. 2009	PubMed	citation	PMID:19595768	pubmed	19595768	create date:2009/07/15 | first author:Drolet RE
Interactions between neuroactive steroids and reelin haploinsufficiency in Purkinje cell survival.	/pubmed/19595767	Biamonte F, Assenza G, Marino R, D'Amelio M, Panteri R, Caruso D, Scurati S, Yague JG, Garcia-Segura LM, Cesa R, Strata P, Melcangi RC, Keller F.	Neurobiol Dis. 2009 Oct;36(1):103-15. Epub 2009 Jul 10.	Neurobiol Dis. 2009	PubMed	citation	PMID:19595767	pubmed	19595767	create date:2009/07/15 | first author:Biamonte F
Y-27632 improves rotarod performance and reduces huntingtin levels in R6/2 mice.	/pubmed/19591939	Li M, Huang Y, Ma AA, Lin E, Diamond MI.	Neurobiol Dis. 2009 Dec;36(3):413-20. Epub 2009 Jul 8.	Neurobiol Dis. 2009	PubMed	citation	PMID:19591939	pubmed	19591939	create date:2009/07/14 | first author:Li M
A genetic variation in the ADORA2A gene modifies age at onset in Huntington's disease.	/pubmed/19591938	Dhaenens CM, Burnouf S, Simonin C, Van Brussel E, Duhamel A, Defebvre L, Duru C, Vuillaume I, Cazeneuve C, Charles P, Maison P, Debruxelles S, Verny C, Gervais H, Azulay JP, Tranchant C, Bachoud-Levi AC, Dürr A, Buée L, Krystkowiak P, Sablonnière B, Blum D; et al.	Neurobiol Dis. 2009 Sep;35(3):474-6. Epub 2009 Jul 8.	Neurobiol Dis. 2009	PubMed	citation	PMID:19591938	pubmed	19591938	create date:2009/07/14 | first author:Dhaenens CM
Exercise attenuates the clinical, synaptic and dendritic abnormalities of experimental autoimmune encephalomyelitis.	/pubmed/19591937	Rossi S, Furlan R, De Chiara V, Musella A, Lo Giudice T, Mataluni G, Cavasinni F, Cantarella C, Bernardi G, Muzio L, Martorana A, Martino G, Centonze D.	Neurobiol Dis. 2009 Oct;36(1):51-9. Epub 2009 Jul 8.	Neurobiol Dis. 2009	PubMed	citation	PMID:19591937	pubmed	19591937	create date:2009/07/14 | first author:Rossi S
Murine Glut-1 transporter haploinsufficiency: postnatal deceleration of brain weight and reactive astrocytosis.	/pubmed/19591936	Ullner PM, Di Nardo A, Goldman JE, Schobel S, Yang H, Engelstad K, Wang D, Sahin M, De Vivo DC.	Neurobiol Dis. 2009 Oct;36(1):60-9. Epub 2009 Jul 8.	Neurobiol Dis. 2009	PubMed	citation	PMID:19591936	pubmed	19591936	create date:2009/07/14 | first author:Ullner PM
Altered responses of dopamine D3 receptor null mice to excitotoxic or anxiogenic stimuli: Possible involvement of the endocannabinoid and endovanilloid systems.	/pubmed/19591935	Micale V, Cristino L, Tamburella A, Petrosino S, Leggio GM, Drago F, Di Marzo V.	Neurobiol Dis. 2009 Oct;36(1):70-80. Epub 2009 Jul 8.	Neurobiol Dis. 2009	PubMed	citation	PMID:19591935	pubmed	19591935	create date:2009/07/14 | first author:Micale V
Chemokine, vascular and therapeutic effects of combination Simvastatin and BMSC treatment of stroke.	/pubmed/19591934	Cui X, Chopp M, Zacharek A, Roberts C, Lu M, Savant-Bhonsale S, Chen J.	Neurobiol Dis. 2009 Oct;36(1):35-41. Epub 2009 Jul 8.	Neurobiol Dis. 2009	PubMed	citation	PMID:19591934	pubmed	19591934	create date:2009/07/14 | first author:Cui X
UBE3A/E6-AP regulates cell proliferation by promoting proteasomal degradation of p27.	/pubmed/19591933	Mishra A, Godavarthi SK, Jana NR.	Neurobiol Dis. 2009 Oct;36(1):26-34. Epub 2009 Jul 8.	Neurobiol Dis. 2009	PubMed	citation	PMID:19591933	pubmed	19591933	create date:2009/07/14 | first author:Mishra A
Temporal lobe epilepsy causes selective changes in mu opioid and nociceptin receptor binding and functional coupling to G-proteins in human temporal neocortex.	/pubmed/19573600	Rocha L, Orozco-Suarez S, Alonso-Vanegas M, Villeda-Hernandez J, Gaona A, Páldy E, Benyhe S, Borsodi A.	Neurobiol Dis. 2009 Sep;35(3):466-73. Epub 2009 Jun 30.	Neurobiol Dis. 2009	PubMed	citation	PMID:19573600	pubmed	19573600	create date:2009/07/04 | first author:Rocha L
Lentiviral vector-mediated rescue of motor behavior in spontaneously occurring hereditary ataxic mice.	/pubmed/19573599	Iizuka A, Takayama K, Torashima T, Yamasaki M, Koyama C, Mitsumura K, Watanabe M, Hirai H.	Neurobiol Dis. 2009 Sep;35(3):457-65. Epub 2009 Jun 30.	Neurobiol Dis. 2009	PubMed	citation	PMID:19573599	pubmed	19573599	create date:2009/07/04 | first author:Iizuka A
BDNF regulates BIM expression levels in 3-nitropropionic acid-treated cortical neurons.	/pubmed/19555760	Almeida S, Laço M, Cunha-Oliveira T, Oliveira CR, Rego AC.	Neurobiol Dis. 2009 Sep;35(3):448-56. Epub 2009 Jun 23.	Neurobiol Dis. 2009	PubMed	citation	PMID:19555760	pubmed	19555760	create date:2009/06/27 | first author:Almeida S
Activation of caspase-8 by tumour necrosis factor receptor 1 is necessary for caspase-3 activation and apoptosis in oxygen-glucose deprived cultured cortical cells.	/pubmed/19555759	Badiola N, Malagelada C, Llecha N, Hidalgo J, Comella JX, Sabriá J, Rodríguez-Alvarez J.	Neurobiol Dis. 2009 Sep;35(3):438-47. Epub 2009 Jun 23.	Neurobiol Dis. 2009	PubMed	citation	PMID:19555759	pubmed	19555759	create date:2009/06/27 | first author:Badiola N
Simvastatin improves cerebrovascular function and counters soluble amyloid-beta, inflammation and oxidative stress in aged APP mice.	/pubmed/19524673	Tong XK, Nicolakakis N, Fernandes P, Ongali B, Brouillette J, Quirion R, Hamel E.	Neurobiol Dis. 2009 Sep;35(3):406-14. Epub 2009 Jun 12.	Neurobiol Dis. 2009	PubMed	citation	PMID:19524673	pubmed	19524673	create date:2009/06/16 | first author:Tong XK
Effects of voluntary and forced exercise on plaque deposition, hippocampal volume, and behavior in the Tg2576 mouse model of Alzheimer's disease.	/pubmed/19524672	Yuede CM, Zimmerman SD, Dong H, Kling MJ, Bero AW, Holtzman DM, Timson BF, Csernansky JG.	Neurobiol Dis. 2009 Sep;35(3):426-32. Epub 2009 Jun 12.	Neurobiol Dis. 2009	PubMed	citation	PMID:19524672	pubmed	19524672	create date:2009/06/16 | first author:Yuede CM
Brainstem Alzheimer's-like pathology in the triple transgenic mouse model of Alzheimer's disease.	/pubmed/19524671	Overk CR, Kelley CM, Mufson EJ.	Neurobiol Dis. 2009 Sep;35(3):415-25. Epub 2009 Jun 12.	Neurobiol Dis. 2009	PubMed	citation	PMID:19524671	pubmed	19524671	create date:2009/06/16 | first author:Overk CR
Spongiform pathology in mouse CNS lacking 'neuropathy target esterase' and cellular prion protein.	/pubmed/19524041	Rosenbluth J, Schiff R, Lam P, Nuriel T, Chao MV.	Neurobiol Dis. 2009 Sep;35(3):433-7. Epub 2009 Jun 11.	Neurobiol Dis. 2009	PubMed	citation	PMID:19524041	pubmed	19524041	create date:2009/06/16 | first author:Rosenbluth J
Soluble fibrillar oligomer levels are elevated in Alzheimer's disease brain and correlate with cognitive dysfunction.	/pubmed/19523517	Tomic JL, Pensalfini A, Head E, Glabe CG.	Neurobiol Dis. 2009 Sep;35(3):352-8. Epub 2009 Jun 10.	Neurobiol Dis. 2009	PubMed	citation	PMID:19523517	pubmed	19523517	create date:2009/06/16 | first author:Tomic JL
A novel GSK-3beta inhibitor reduces Alzheimer's pathology and rescues neuronal loss in vivo.	/pubmed/19523516	Serenó L, Coma M, Rodríguez M, Sánchez-Ferrer P, Sánchez MB, Gich I, Agulló JM, Pérez M, Avila J, Guardia-Laguarta C, Clarimón J, Lleó A, Gómez-Isla T.	Neurobiol Dis. 2009 Sep;35(3):359-67. Epub 2009 Jun 10.	Neurobiol Dis. 2009	PubMed	citation	PMID:19523516	pubmed	19523516	create date:2009/06/16 | first author:Serenó L
Recovery of function in humans: cortical stimulation and pharmacological treatments after stroke.	/pubmed/19520165	Floel A, Cohen LG.	Neurobiol Dis. 2010 Feb;37(2):243-51. Epub 2009 Jun 9. Review.	Neurobiol Dis. 2010	PubMed	citation	PMID:19520165	pubmed	19520165	create date:2009/06/13 | first author:Floel A
The window of susceptibility" for inflammation in the immature central nervous system is characterized by a leaky blood-brain barrier and the local expression of inflammatory chemokines."	/pubmed/19520164	Schoderboeck L, Adzemovic M, Nicolussi EM, Crupinschi C, Hochmeister S, Fischer MT, Lassmann H, Bradl M.	Neurobiol Dis. 2009 Sep;35(3):368-75. Epub 2009 Jun 9.	Neurobiol Dis. 2009	PubMed	citation	PMID:19520164	pubmed	19520164	create date:2009/06/13 | first author:Schoderboeck L
Alterations in lysosomal and proteasomal markers in Parkinson's disease: relationship to alpha-synuclein inclusions.	/pubmed/19505575	Chu Y, Dodiya H, Aebischer P, Olanow CW, Kordower JH.	Neurobiol Dis. 2009 Sep;35(3):385-98. Epub 2009 Jun 6.	Neurobiol Dis. 2009	PubMed	citation	PMID:19505575	pubmed	19505575	create date:2009/06/10 | first author:Chu Y
High frequency stimulation of the entopeduncular nucleus sets the cortico-basal ganglia network to a new functional state in the dystonic hamster.	/pubmed/19501651	Reese R, Charron G, Nadjar A, Aubert I, Thiolat ML, Hamann M, Richter A, Bezard E, Meissner WG.	Neurobiol Dis. 2009 Sep;35(3):399-405. Epub 2009 Jun 6.	Neurobiol Dis. 2009	PubMed	citation	PMID:19501651	pubmed	19501651	create date:2009/06/09 | first author:Reese R
Deep brain stimulation for medically intractable cluster headache.	/pubmed/19501166	Sillay KA, Sani S, Starr PA.	Neurobiol Dis. 2010 Jun;38(3):361-8. Epub 2009 Jun 6. Review.	Neurobiol Dis. 2010	PubMed	citation	PMID:19501166	pubmed	19501166	create date:2009/06/09 | first author:Sillay KA
Permanent impairment of birth and survival of cortical and hippocampal proliferating cells following excessive drinking during alcohol dependence.	/pubmed/19501165	Richardson HN, Chan SH, Crawford EF, Lee YK, Funk CK, Koob GF, Mandyam CD.	Neurobiol Dis. 2009 Oct;36(1):1-10. Epub 2009 Jun 6.	Neurobiol Dis. 2009	PubMed	citation	PMID:19501165	pubmed	19501165	create date:2009/06/09 | first author:Richardson HN
The blood-brain barrier is intact after levodopa-induced dyskinesias in parkinsonian primates--evidence from in vivo neuroimaging studies.	/pubmed/19501164	Astradsson A, Jenkins BG, Choi JK, Hallett PJ, Levesque MA, McDowell JS, Brownell AL, Spealman RD, Isacson O.	Neurobiol Dis. 2009 Sep;35(3):348-51. Epub 2009 Jun 6.	Neurobiol Dis. 2009	PubMed	citation	PMID:19501164	pubmed	19501164	create date:2009/06/09 | first author:Astradsson A
D2 receptor stimulation, but not D1, restores striatal equilibrium in a rat model of Parkinsonism.	/pubmed/19501163	Ballion B, Frenois F, Zold CL, Chetrit J, Murer MG, Gonon F.	Neurobiol Dis. 2009 Sep;35(3):376-84. Epub 2009 Jun 6.	Neurobiol Dis. 2009	PubMed	citation	PMID:19501163	pubmed	19501163	create date:2009/06/09 | first author:Ballion B
Examination of potential mechanisms of amyloid-induced defects in neuronal transport.	/pubmed/19497367	Shah SB, Nolan R, Davis E, Stokin GB, Niesman I, Canto I, Glabe C, Goldstein LS.	Neurobiol Dis. 2009 Oct;36(1):11-25. Epub 2009 Jun 1.	Neurobiol Dis. 2009	PubMed	citation	PMID:19497367	pubmed	19497367	create date:2009/06/06 | first author:Shah SB
Oxidative damage to the promoter region of SQSTM1/p62 is common to neurodegenerative disease.	/pubmed/19481605	Du Y, Wooten MC, Wooten MW.	Neurobiol Dis. 2009 Aug;35(2):302-10. Epub 2009 May 28.	Neurobiol Dis. 2009	PubMed	citation	PMID:19481605	pubmed	19481605	create date:2009/06/02 | first author:Du Y
No differences of butyrylcholinesterase protein activity and allele frequency in Lewy body diseases.	/pubmed/19481150	Maetzler W, Keller S, Michelis J, Koehler N, Stransky E, Becker C, Schulte C, Melms A, Gasser T, Berg D.	Neurobiol Dis. 2009 Aug;35(2):296-301. Epub 2009 May 27.	Neurobiol Dis. 2009	PubMed	citation	PMID:19481150	pubmed	19481150	create date:2009/06/02 | first author:Maetzler W
Early effects of high glucose in retinal tissue cultures Renin-Angiotensin system-dependent and -independent signaling.	/pubmed/19481149	Gaddini L, Villa M, Matteucci A, Mallozzi C, Petrucci TC, Di Stasi AM, Leo L, Malchiodi-Albedi F, Pricci F.	Neurobiol Dis. 2009 Aug;35(2):278-85. Epub 2009 May 27.	Neurobiol Dis. 2009	PubMed	citation	PMID:19481149	pubmed	19481149	create date:2009/06/02 | first author:Gaddini L
Chronic ketamine impairs fear conditioning and produces long-lasting reductions in auditory evoked potentials.	/pubmed/19467327	Amann LC, Halene TB, Ehrlichman RS, Luminais SN, Ma N, Abel T, Siegel SJ.	Neurobiol Dis. 2009 Aug;35(2):311-7. Epub 2009 May 23.	Neurobiol Dis. 2009	PubMed	citation	PMID:19467327	pubmed	19467327	create date:2009/05/27 | first author:Amann LC
Lamina-specific changes in hippocampal GABA(A)/cBZR and mossy fibre sprouting during and following amygdala kindling in the rat.	/pubmed/19465129	Liu DS, O'Brien TJ, Williams DA, Hicks RJ, Myers DE.	Neurobiol Dis. 2009 Sep;35(3):337-47. Epub 2009 May 22.	Neurobiol Dis. 2009	PubMed	citation	PMID:19465129	pubmed	19465129	create date:2009/05/26 | first author:Liu DS
Pre-symptomatic alterations in subcellular betaCGRP distribution in motor neurons precede astrogliosis in ALS mice.	/pubmed/19465128	Ringer C, Weihe E, Schütz B.	Neurobiol Dis. 2009 Aug;35(2):286-95. Epub 2009 May 22.	Neurobiol Dis. 2009	PubMed	citation	PMID:19465128	pubmed	19465128	create date:2009/05/26 | first author:Ringer C
Heme oxygenase 1 is associated with ischemic preconditioning-induced protection against brain ischemia.	/pubmed/19465127	Zeynalov E, Shah ZA, Li RC, Doré S.	Neurobiol Dis. 2009 Aug;35(2):264-9. Epub 2009 May 22.	Neurobiol Dis. 2009	PubMed	citation	PMID:19465127	pubmed	19465127	create date:2009/05/26 | first author:Zeynalov E
Title	URL	Description	Details	ShortDetails	Resource	Type	Identifiers	Db	EntrezUID	Properties
Regulation of the brain isoprenoids farnesyl- and geranylgeranylpyrophosphate is altered in male Alzheimer patients.	/pubmed/19464372	Eckert GP, Hooff GP, Strandjord DM, Igbavboa U, Volmer DA, Müller WE, Wood WG.	Neurobiol Dis. 2009 Aug;35(2):251-7. Epub 2009 May 21.	Neurobiol Dis. 2009	PubMed	citation	PMID:19464372	pubmed	19464372	create date:2009/05/26 | first author:Eckert GP
Ultrastructural analysis of the functional domains in FMRP using primary hippocampal mouse neurons.	/pubmed/19464371	Levenga J, Buijsen RA, Rifé M, Moine H, Nelson DL, Oostra BA, Willemsen R, de Vrij FM.	Neurobiol Dis. 2009 Aug;35(2):241-50. Epub 2009 May 21.	Neurobiol Dis. 2009	PubMed	citation	PMID:19464371	pubmed	19464371	create date:2009/05/26 | first author:Levenga J
Systematic behavioral evaluation of Huntington's disease transgenic and knock-in mouse models.	/pubmed/19464370	Menalled L, El-Khodor BF, Patry M, Suárez-Fariñas M, Orenstein SJ, Zahasky B, Leahy C, Wheeler V, Yang XW, MacDonald M, Morton AJ, Bates G, Leeds J, Park L, Howland D, Signer E, Tobin A, Brunner D.	Neurobiol Dis. 2009 Sep;35(3):319-36. Epub 2009 May 21.	Neurobiol Dis. 2009	PubMed	citation	PMID:19464370	pubmed	19464370	create date:2009/05/26 | first author:Menalled L
Experimental epothilone B neurotoxicity: results of in vitro and in vivo studies.	/pubmed/19464369	Chiorazzi A, Nicolini G, Canta A, Oggioni N, Rigolio R, Cossa G, Lombardi R, Roglio I, Cervellini I, Lauria G, Melcangi RC, Bianchi R, Crippa D, Cavaletti G.	Neurobiol Dis. 2009 Aug;35(2):270-7. Epub 2009 May 21.	Neurobiol Dis. 2009	PubMed	citation	PMID:19464369	pubmed	19464369	create date:2009/05/26 | first author:Chiorazzi A
Biomarkers in neuropsychiatric diseases.	/pubmed/19464368	Kang UJ.	Neurobiol Dis. 2009 Aug;35(2):115-6. Epub 2009 May 21. No abstract available.	Neurobiol Dis. 2009	PubMed	citation	PMID:19464368	pubmed	19464368	create date:2009/05/26 | first author:Kang UJ
FAD-mutation of APP is associated with a loss of its synaptotrophic activity.	/pubmed/19450683	Seeger G, Gärtner U, Ueberham U, Rohn S, Arendt T.	Neurobiol Dis. 2009 Aug;35(2):258-63. Epub 2009 May 18.	Neurobiol Dis. 2009	PubMed	citation	PMID:19450683	pubmed	19450683	create date:2009/05/20 | first author:Seeger G
Critical role of iron in the pathogenesis of the murine gangliosidoses.	/pubmed/19449457	Jeyakumar M, Williams I, Smith D, Cox TM, Platt FM.	Neurobiol Dis. 2009 Jun;34(3):406-16.	Neurobiol Dis. 2009	PubMed	citation	PMID:19449457	pubmed	19449457	create date:2009/05/19 | first author:Jeyakumar M
The effect of mutant SOD1 dismutase activity on non-cell autonomous degeneration in familial amyotrophic lateral sclerosis.	/pubmed/19442735	Wang L, Sharma K, Grisotti G, Roos RP.	Neurobiol Dis. 2009 Aug;35(2):234-40. Epub 2009 May 12.	Neurobiol Dis. 2009	PubMed	citation	PMID:19442735	pubmed	19442735	create date:2009/05/16 | first author:Wang L
Synchronized gamma oscillations (30-50 Hz) in the amygdalo-hippocampal network in relation with seizure propagation and severity.	/pubmed/19442734	Lévesque M, Langlois JM, Lema P, Courtemanche R, Bilodeau GA, Carmant L.	Neurobiol Dis. 2009 Aug;35(2):209-18. Epub 2009 May 12.	Neurobiol Dis. 2009	PubMed	citation	PMID:19442734	pubmed	19442734	create date:2009/05/16 | first author:Lévesque M
Dendritic spine pathologies in hippocampal pyramidal neurons from Rett syndrome brain and after expression of Rett-associated MECP2 mutations.	/pubmed/19442733	Chapleau CA, Calfa GD, Lane MC, Albertson AJ, Larimore JL, Kudo S, Armstrong DL, Percy AK, Pozzo-Miller L.	Neurobiol Dis. 2009 Aug;35(2):219-33. Epub 2009 May 12.	Neurobiol Dis. 2009	PubMed	citation	PMID:19442733	pubmed	19442733	create date:2009/05/16 | first author:Chapleau CA
Cerebrospinal fluid biomarkers in multiple sclerosis.	/pubmed/19426803	Tumani H, Hartung HP, Hemmer B, Teunissen C, Deisenhammer F, Giovannoni G, Zettl UK; BioMS Study Group.	Neurobiol Dis. 2009 Aug;35(2):117-27. Epub 2009 May 5. Review.	Neurobiol Dis. 2009	PubMed	citation	PMID:19426803	pubmed	19426803	create date:2009/05/12 | first author:Tumani H
Focal cerebral ischemia in rats alters APP processing and expression of Abeta peptide degrading enzymes in the thalamus.	/pubmed/19426802	Hiltunen M, Mäkinen P, Peräniemi S, Sivenius J, van Groen T, Soininen H, Jolkkonen J.	Neurobiol Dis. 2009 Jul;35(1):103-13. Epub 2009 May 5.	Neurobiol Dis. 2009	PubMed	citation	PMID:19426802	pubmed	19426802	create date:2009/05/12 | first author:Hiltunen M
Effect of chronic estradiol administration on vimentin and GFAP immunohistochemistry within the inner ear.	/pubmed/19410647	Horner KC, Troadec JD, Dallaporta M, Pio J.	Neurobiol Dis. 2009 Aug;35(2):201-8. Epub 2009 May 3.	Neurobiol Dis. 2009	PubMed	citation	PMID:19410647	pubmed	19410647	create date:2009/05/05 | first author:Horner KC
A BAC transgenic mouse model reveals neuron subtype-specific effects of a Generalized Epilepsy with Febrile Seizures Plus (GEFS+) mutation.	/pubmed/19409490	Tang B, Dutt K, Papale L, Rusconi R, Shankar A, Hunter J, Tufik S, Yu FH, Catterall WA, Mantegazza M, Goldin AL, Escayg A.	Neurobiol Dis. 2009 Jul;35(1):91-102. Epub 2009 May 3.	Neurobiol Dis. 2009	PubMed	citation	PMID:19409490	pubmed	19409490	create date:2009/05/05 | first author:Tang B
Neutrophil elastase and neurovascular injury following focal stroke and reperfusion.	/pubmed/19393318	Stowe AM, Adair-Kirk TL, Gonzales ER, Perez RS, Shah AR, Park TS, Gidday JM.	Neurobiol Dis. 2009 Jul;35(1):82-90. Epub 2009 Apr 22.	Neurobiol Dis. 2009	PubMed	citation	PMID:19393318	pubmed	19393318	create date:2009/04/28 | first author:Stowe AM
Progressive thalamocortical neuron loss in Cln5 deficient mice: Distinct effects in Finnish variant late infantile NCL.	/pubmed/19385065	von Schantz C, Kielar C, Hansen SN, Pontikis CC, Alexander NA, Kopra O, Jalanko A, Cooper JD.	Neurobiol Dis. 2009 May;34(2):308-19.	Neurobiol Dis. 2009	PubMed	citation	PMID:19385065	pubmed	19385065	create date:2009/04/23 | first author:von Schantz C
Cannabinoids attenuate the effects of aging upon neuroinflammation and neurogenesis.	/pubmed/19385063	Marchalant Y, Brothers HM, Norman GJ, Karelina K, DeVries AC, Wenk GL.	Neurobiol Dis. 2009 May;34(2):300-7.	Neurobiol Dis. 2009	PubMed	citation	PMID:19385063	pubmed	19385063	create date:2009/04/23 | first author:Marchalant Y
Impaired astrocytic gap junction coupling and potassium buffering in a mouse model of tuberous sclerosis complex.	/pubmed/19385061	Xu L, Zeng LH, Wong M.	Neurobiol Dis. 2009 May;34(2):291-9.	Neurobiol Dis. 2009	PubMed	citation	PMID:19385061	pubmed	19385061	create date:2009/04/23 | first author:Xu L
A highly reproducible rotenone model of Parkinson's disease.	/pubmed/19385059	Cannon JR, Tapias V, Na HM, Honick AS, Drolet RE, Greenamyre JT.	Neurobiol Dis. 2009 May;34(2):279-90.	Neurobiol Dis. 2009	PubMed	citation	PMID:19385059	pubmed	19385059	create date:2009/04/23 | first author:Cannon JR
Anti-PrP Mab 6D11 suppresses PrP(Sc) replication in prion infected myeloid precursor line FDC-P1/22L and in the lymphoreticular system in vivo.	/pubmed/19385058	Sadowski MJ, Pankiewicz J, Prelli F, Scholtzova H, Spinner DS, Kascsak RB, Kascsak RJ, Wisniewski T.	Neurobiol Dis. 2009 May;34(2):267-78.	Neurobiol Dis. 2009	PubMed	citation	PMID:19385058	pubmed	19385058	create date:2009/04/23 | first author:Sadowski MJ
KAAD-cyclopamine augmented TRAIL-mediated apoptosis in malignant glioma cells by modulating the intrinsic and extrinsic apoptotic pathway.	/pubmed/19385057	Siegelin MD, Siegelin Y, Habel A, Rami A, Gaiser T.	Neurobiol Dis. 2009 May;34(2):259-66.	Neurobiol Dis. 2009	PubMed	citation	PMID:19385057	pubmed	19385057	create date:2009/04/23 | first author:Siegelin MD
CD44 is expressed in non-myelinating Schwann cells of the adult rat, and may play a role in neurodegeneration-induced glial plasticity at the neuromuscular junction.	/pubmed/19385056	Gorlewicz A, Wlodarczyk J, Wilczek E, Gawlak M, Cabaj A, Majczynski H, Nestorowicz K, Herbik MA, Grieb P, Slawinska U, Kaczmarek L, Wilczynski GM.	Neurobiol Dis. 2009 May;34(2):245-58.	Neurobiol Dis. 2009	PubMed	citation	PMID:19385056	pubmed	19385056	create date:2009/04/23 | first author:Gorlewicz A
Isradipine antagonizes hypobaric hypoxia induced CA1 damage and memory impairment: Complementary roles of L-type calcium channel and NMDA receptors.	/pubmed/19385055	Barhwal K, Hota SK, Baitharu I, Prasad D, Singh SB, Ilavazhagan G.	Neurobiol Dis. 2009 May;34(2):230-44.	Neurobiol Dis. 2009	PubMed	citation	PMID:19385055	pubmed	19385055	create date:2009/04/23 | first author:Barhwal K
The importance of getting a good start: gestational nutrition interacts with adult nutrition to affect function of the aging brain.	/pubmed/19379815	Hensley K.	Neurobiol Dis. 2009 Jul;35(1):1-2. Epub 2009 Apr 18. No abstract available.	Neurobiol Dis. 2009	PubMed	citation	PMID:19379815	pubmed	19379815	create date:2009/04/22 | first author:Hensley K
GSK3beta, a centre-staged kinase in neuropsychiatric disorders, modulates long term memory by inhibitory phosphorylation at serine-9.	/pubmed/19379814	Dewachter I, Ris L, Jaworski T, Seymour CM, Kremer A, Borghgraef P, De Vijver H, Godaux E, Van Leuven F.	Neurobiol Dis. 2009 Aug;35(2):193-200. Epub 2009 Apr 18.	Neurobiol Dis. 2009	PubMed	citation	PMID:19379814	pubmed	19379814	create date:2009/04/22 | first author:Dewachter I
Glutamine inhibits ammonia-induced accumulation of cGMP in rat striatum limiting arginine supply for NO synthesis.	/pubmed/19379813	Hilgier W, Freśko I, Klemenska E, Beresewicz A, Oja SS, Saransaari P, Albrecht J, Zielińska M.	Neurobiol Dis. 2009 Jul;35(1):75-81. Epub 2009 Apr 18.	Neurobiol Dis. 2009	PubMed	citation	PMID:19379813	pubmed	19379813	create date:2009/04/22 | first author:Hilgier W
Effects of high fat diet on Morris maze performance, oxidative stress, and inflammation in rats: contributions of maternal diet.	/pubmed/19374947	White CL, Pistell PJ, Purpera MN, Gupta S, Fernandez-Kim SO, Hise TL, Keller JN, Ingram DK, Morrison CD, Bruce-Keller AJ.	Neurobiol Dis. 2009 Jul;35(1):3-13. Epub 2009 Apr 15.	Neurobiol Dis. 2009	PubMed	citation	PMID:19374947	pubmed	19374947	create date:2009/04/21 | first author:White CL
Selective presynaptic degeneration in the synaptopathy associated with ME7-induced hippocampal pathology.	/pubmed/19362593	Gray BC, Siskova Z, Perry VH, O'Connor V.	Neurobiol Dis. 2009 Jul;35(1):63-74. Epub 2009 Apr 10.	Neurobiol Dis. 2009	PubMed	citation	PMID:19362593	pubmed	19362593	create date:2009/04/14 | first author:Gray BC
Tissue and developmental regulation of fragile X mental retardation 1 exon 12 and 15 isoforms.	/pubmed/19362146	Xie W, Dolzhanskaya N, LaFauci G, Dobkin C, Denman RB.	Neurobiol Dis. 2009 Jul;35(1):52-62. Epub 2009 Apr 9.	Neurobiol Dis. 2009	PubMed	citation	PMID:19362146	pubmed	19362146	create date:2009/04/14 | first author:Xie W
Amphetamine-induced abnormal movements occur independently of both transplant- and host-derived serotonin innervation following neural grafting in a rat model of Parkinson's disease.	/pubmed/19361557	Lane EL, Brundin P, Cenci MA.	Neurobiol Dis. 2009 Jul;35(1):42-51. Epub 2009 Apr 8.	Neurobiol Dis. 2009	PubMed	citation	PMID:19361557	pubmed	19361557	create date:2009/04/14 | first author:Lane EL
Targeted overexpression of the parkin substrate Pael-R in the nigrostriatal system of adult rats to model Parkinson's disease.	/pubmed/19348945	Dusonchet J, Bensadoun JC, Schneider BL, Aebischer P.	Neurobiol Dis. 2009 Jul;35(1):32-41. Epub 2009 Apr 5.	Neurobiol Dis. 2009	PubMed	citation	PMID:19348945	pubmed	19348945	create date:2009/04/08 | first author:Dusonchet J
Silencing rapsyn in vivo decreases acetylcholine receptors and augments sodium channels and secondary postsynaptic membrane folding.	/pubmed/19344765	Martínez-Martínez P, Phernambucq M, Steinbusch L, Schaeffer L, Berrih-Aknin S, Duimel H, Frederik P, Molenaar P, De Baets MH, Losen M.	Neurobiol Dis. 2009 Jul;35(1):14-23. Epub 2009 Apr 1.	Neurobiol Dis. 2009	PubMed	citation	PMID:19344765	pubmed	19344765	create date:2009/04/07 | first author:Martínez-Martínez P
Neutralization of a unique, negatively-charged residue in the voltage sensor of K V 7.2 subunits in a sporadic case of benign familial neonatal seizures.	/pubmed/19344764	Miceli F, Soldovieri MV, Lugli L, Bellini G, Ambrosino P, Migliore M, del Giudice EM, Ferrari F, Pascotto A, Taglialatela M.	Neurobiol Dis. 2009 Jun;34(3):501-10. Epub 2009 Apr 1. Erratum in: Neurobiol Dis. 2009 Aug;35(2):318.	Neurobiol Dis. 2009	PubMed	citation	PMID:19344764	pubmed	19344764	create date:2009/04/07 | first author:Miceli F
Oral apolipoprotein A-I mimetic peptide improves cognitive function and reduces amyloid burden in a mouse model of Alzheimer's disease.	/pubmed/19344763	Handattu SP, Garber DW, Monroe CE, van Groen T, Kadish I, Nayyar G, Cao D, Palgunachari MN, Li L, Anantharamaiah GM.	Neurobiol Dis. 2009 Jun;34(3):525-34. Epub 2009 Apr 1.	Neurobiol Dis. 2009	PubMed	citation	PMID:19344763	pubmed	19344763	create date:2009/04/07 | first author:Handattu SP
Evidence for a possible association of neurotrophin receptor (NTRK-3) gene polymorphisms with hippocampal function and schizophrenia.	/pubmed/19344762	Otnaess MK, Djurovic S, Rimol LM, Kulle B, Kähler AK, Jönsson EG, Agartz I, Sundet K, Hall H, Timm S, Hansen T, Callicott JH, Melle I, Werge T, Andreassen OA.	Neurobiol Dis. 2009 Jun;34(3):518-24. Epub 2009 Mar 31.	Neurobiol Dis. 2009	PubMed	citation	PMID:19344762	pubmed	19344762	create date:2009/04/07 | first author:Otnaess MK
Preconditioning-induced protection from oxidative injury is mediated by leukemia inhibitory factor receptor (LIFR) and its ligands in the retina.	/pubmed/19344761	Chollangi S, Wang J, Martin A, Quinn J, Ash JD.	Neurobiol Dis. 2009 Jun;34(3):535-44. Epub 2009 Apr 1.	Neurobiol Dis. 2009	PubMed	citation	PMID:19344761	pubmed	19344761	create date:2009/04/07 | first author:Chollangi S
The cholinergic anti-inflammatory system limits T cell infiltration into the neurodegenerative CNS, but cannot counteract complex CNS inflammation.	/pubmed/19344760	Nicolussi EM, Huck S, Lassmann H, Bradl M.	Neurobiol Dis. 2009 Jul;35(1):24-31. Epub 2009 Mar 31.	Neurobiol Dis. 2009	PubMed	citation	PMID:19344760	pubmed	19344760	create date:2009/04/07 | first author:Nicolussi EM
Accumulation of labile zinc in neurons and astrocytes in the spinal cords of G93A SOD-1 transgenic mice.	/pubmed/19344646	Kim J, Kim TY, Hwang JJ, Lee JY, Shin JH, Gwag BJ, Koh JY.	Neurobiol Dis. 2009 May;34(2):221-9. Epub 2009 Jan 21.	Neurobiol Dis. 2009	PubMed	citation	PMID:19344646	pubmed	19344646	create date:2009/04/07 | first author:Kim J
Aneuploidy in the normal, Alzheimer's disease and ataxia-telangiectasia brain: differential expression and pathological meaning.	/pubmed/19344645	Iourov IY, Vorsanova SG, Liehr T, Yurov YB.	Neurobiol Dis. 2009 May;34(2):212-20. Epub 2009 Jan 21.	Neurobiol Dis. 2009	PubMed	citation	PMID:19344645	pubmed	19344645	create date:2009/04/07 | first author:Iourov IY
Changes to interneuron-driven striatal microcircuits in a rat model of Parkinson's disease.	/pubmed/19341798	Salin P, López IP, Kachidian P, Barroso-Chinea P, Rico AJ, Gómez-Bautista V, Coulon P, Kerkerian-Le Goff L, Lanciego JL.	Neurobiol Dis. 2009 Jun;34(3):545-52. Epub 2009 Mar 31.	Neurobiol Dis. 2009	PubMed	citation	PMID:19341798	pubmed	19341798	create date:2009/04/04 | first author:Salin P
Survival motor neuron deficiency enhances progression in an amyotrophic lateral sclerosis mouse model.	/pubmed/19332122	Turner BJ, Parkinson NJ, Davies KE, Talbot K.	Neurobiol Dis. 2009 Jun;34(3):511-7. Epub 2009 Mar 28.	Neurobiol Dis. 2009	PubMed	citation	PMID:19332122	pubmed	19332122	create date:2009/04/01 | first author:Turner BJ
Proteomic identification of dopamine-conjugated proteins from isolated rat brain mitochondria and SH-SY5Y cells.	/pubmed/19332121	Van Laar VS, Mishizen AJ, Cascio M, Hastings TG.	Neurobiol Dis. 2009 Jun;34(3):487-500. Epub 2009 Mar 28.	Neurobiol Dis. 2009	PubMed	citation	PMID:19332121	pubmed	19332121	create date:2009/04/01 | first author:Van Laar VS
HIV-1 gp120 neurotoxicity proximally and at a distance from the point of exposure: protection by rSV40 delivery of antioxidant enzymes.	/pubmed/19327399	Louboutin JP, Agrawal L, Reyes BA, Van Bockstaele EJ, Strayer DS.	Neurobiol Dis. 2009 Jun;34(3):462-76. Epub 2009 Mar 25.	Neurobiol Dis. 2009	PubMed	citation	PMID:19327399	pubmed	19327399	create date:2009/03/31 | first author:Louboutin JP
Dopamine depletion induced up-regulation of HCN3 enhances rebound excitability of basal ganglia output neurons.	/pubmed/19320057	Meurers BH, Dziewczapolski G, Bittner A, Shi T, Kamme F, Shults CW.	Neurobiol Dis. 2009 Apr;34(1):178-88.	Neurobiol Dis. 2009	PubMed	citation	PMID:19320057	pubmed	19320057	create date:2009/03/26 | first author:Meurers BH
Inhibition of soluble TNF signaling in a mouse model of Alzheimer's disease prevents pre-plaque amyloid-associated neuropathology.	/pubmed/19320056	McAlpine FE, Lee JK, Harms AS, Ruhn KA, Blurton-Jones M, Hong J, Das P, Golde TE, LaFerla FM, Oddo S, Blesch A, Tansey MG.	Neurobiol Dis. 2009 Apr;34(1):163-77.	Neurobiol Dis. 2009	PubMed	citation	PMID:19320056	pubmed	19320056	create date:2009/03/26 | first author:McAlpine FE
Redox susceptibility of SOD1 mutants is associated with the differential response to CCS over-expression in vivo.	/pubmed/19320055	Son M, Fu Q, Puttaparthi K, Matthews CM, Elliott JL.	Neurobiol Dis. 2009 Apr;34(1):155-62.	Neurobiol Dis. 2009	PubMed	citation	PMID:19320055	pubmed	19320055	create date:2009/03/26 | first author:Son M
Intermittent fasting alleviates the neuropathic phenotype in a mouse model of Charcot-Marie-Tooth disease.	/pubmed/19320048	Madorsky I, Opalach K, Waber A, Verrier JD, Solmo C, Foster T, Dunn WA Jr, Notterpek L.	Neurobiol Dis. 2009 Apr;34(1):146-54.	Neurobiol Dis. 2009	PubMed	citation	PMID:19320048	pubmed	19320048	create date:2009/03/26 | first author:Madorsky I
Age-dependent vascular changes induced by status epilepticus in rat forebrain: implications for epileptogenesis.	/pubmed/19320047	Marcon J, Gagliardi B, Balosso S, Maroso M, Noé F, Morin M, Lerner-Natoli M, Vezzani A, Ravizza T.	Neurobiol Dis. 2009 Apr;34(1):121-32.	Neurobiol Dis. 2009	PubMed	citation	PMID:19320047	pubmed	19320047	create date:2009/03/26 | first author:Marcon J
Monitoring disease evolution and treatment response in lysosomal disorders by the peripheral benzodiazepine receptor ligand PK11195.	/pubmed/19320046	Visigalli I, Moresco RM, Belloli S, Politi LS, Gritti A, Ungaro D, Matarrese M, Turolla E, Falini A, Scotti G, Naldini L, Fazio F, Biffi A.	Neurobiol Dis. 2009 Apr;34(1):51-62.	Neurobiol Dis. 2009	PubMed	citation	PMID:19320046	pubmed	19320046	create date:2009/03/26 | first author:Visigalli I
Cerebrospinal fluid beta-glucocerebrosidase activity is reduced in Dementia with Lewy Bodies.	/pubmed/19303930	Parnetti L, Balducci C, Pierguidi L, De Carlo C, Peducci M, D'Amore C, Padiglioni C, Mastrocola S, Persichetti E, Paciotti S, Bellomo G, Tambasco N, Rossi A, Beccari T, Calabresi P.	Neurobiol Dis. 2009 Jun;34(3):484-6. Epub 2009 Mar 20.	Neurobiol Dis. 2009	PubMed	citation	PMID:19303930	pubmed	19303930	create date:2009/03/24 | first author:Parnetti L
Title	URL	Description	Details	ShortDetails	Resource	Type	Identifiers	Db	EntrezUID	Properties
Anterior thalamic nucleus stimulation modulates regional cerebral metabolism: an FDG-MicroPET study in rats.	/pubmed/19303441	Gao F, Guo Y, Zhang H, Wang S, Wang J, Wu JM, Chen Z, Ding MP.	Neurobiol Dis. 2009 Jun;34(3):477-83. Epub 2009 Mar 19.	Neurobiol Dis. 2009	PubMed	citation	PMID:19303441	pubmed	19303441	create date:2009/03/24 | first author:Gao F
Metabolomics tools for identifying biomarkers for neuropsychiatric diseases.	/pubmed/19303440	Quinones MP, Kaddurah-Daouk R.	Neurobiol Dis. 2009 Aug;35(2):165-76. Epub 2009 Mar 19. Review.	Neurobiol Dis. 2009	PubMed	citation	PMID:19303440	pubmed	19303440	create date:2009/03/24 | first author:Quinones MP
Chipping away at diagnostics for neurodegenerative diseases.	/pubmed/19285134	Scherzer CR.	Neurobiol Dis. 2009 Aug;35(2):148-56. Epub 2009 Mar 10. Review.	Neurobiol Dis. 2009	PubMed	citation	PMID:19285134	pubmed	19285134	create date:2009/03/17 | first author:Scherzer CR
Increased activation of Iba1+ microglia in pediatric epilepsy patients with Rasmussen's encephalitis compared with cortical dysplasia and tuberous sclerosis complex.	/pubmed/19285133	Wirenfeldt M, Clare R, Tung S, Bottini A, Mathern GW, Vinters HV.	Neurobiol Dis. 2009 Jun;34(3):432-40. Epub 2009 Mar 10.	Neurobiol Dis. 2009	PubMed	citation	PMID:19285133	pubmed	19285133	create date:2009/03/17 | first author:Wirenfeldt M
Neuropeptide Y stimulates proliferation, migration and differentiation of neural precursors from the subventricular zone in adult mice.	/pubmed/19285132	Decressac M, Prestoz L, Veran J, Cantereau A, Jaber M, Gaillard A.	Neurobiol Dis. 2009 Jun;34(3):441-9. Epub 2009 Mar 10.	Neurobiol Dis. 2009	PubMed	citation	PMID:19285132	pubmed	19285132	create date:2009/03/17 | first author:Decressac M
Elevated plasma corticosterone level and depressive behavior in experimental temporal lobe epilepsy.	/pubmed/19285131	Mazarati AM, Shin D, Kwon YS, Bragin A, Pineda E, Tio D, Taylor AN, Sankar R.	Neurobiol Dis. 2009 Jun;34(3):457-61. Epub 2009 Mar 11.	Neurobiol Dis. 2009	PubMed	citation	PMID:19285131	pubmed	19285131	create date:2009/03/17 | first author:Mazarati AM
Phosphodiesterase 10 inhibition reduces striatal excitotoxicity in the quinolinic acid model of Huntington's disease.	/pubmed/19281846	Giampà C, Patassini S, Borreca A, Laurenti D, Marullo F, Bernardi G, Menniti FS, Fusco FR.	Neurobiol Dis. 2009 Jun;34(3):450-6. Epub 2009 Mar 9.	Neurobiol Dis. 2009	PubMed	citation	PMID:19281846	pubmed	19281846	create date:2009/03/14 | first author:Giampà C
Molecular mechanisms underlying polyalanine diseases.	/pubmed/19269323	Messaed C, Rouleau GA.	Neurobiol Dis. 2009 Jun;34(3):397-405. Epub 2009 Mar 6. Review.	Neurobiol Dis. 2009	PubMed	citation	PMID:19269323	pubmed	19269323	create date:2009/03/10 | first author:Messaed C
Live axonal transport disruption by mutant huntingtin fragments in Drosophila motor neuron axons.	/pubmed/19268537	Sinadinos C, Burbidge-King T, Soh D, Thompson LM, Marsh JL, Wyttenbach A, Mudher AK.	Neurobiol Dis. 2009 May;34(2):389-95. Epub 2009 Mar 4.	Neurobiol Dis. 2009	PubMed	citation	PMID:19268537	pubmed	19268537	create date:2009/03/10 | first author:Sinadinos C
NAP protects memory, increases soluble tau and reduces tau hyperphosphorylation in a tauopathy model.	/pubmed/19264130	Shiryaev N, Jouroukhin Y, Giladi E, Polyzoidou E, Grigoriadis NC, Rosenmann H, Gozes I.	Neurobiol Dis. 2009 May;34(2):381-8. Epub 2009 Mar 2.	Neurobiol Dis. 2009	PubMed	citation	PMID:19264130	pubmed	19264130	create date:2009/03/07 | first author:Shiryaev N
Increased levels of cocaine and amphetamine regulated transcript in two animal models of depression and anxiety.	/pubmed/19254763	Wiehager S, Beiderbeck DI, Gruber SH, El-Khoury A, Wamsteeker J, Neumann ID, Petersén A, Mathé AA.	Neurobiol Dis. 2009 May;34(2):375-80. Epub 2009 Feb 27.	Neurobiol Dis. 2009	PubMed	citation	PMID:19254763	pubmed	19254763	create date:2009/03/04 | first author:Wiehager S
A novel transferrin/TfR2-mediated mitochondrial iron transport system is disrupted in Parkinson's disease.	/pubmed/19250966	Mastroberardino PG, Hoffman EK, Horowitz MP, Betarbet R, Taylor G, Cheng D, Na HM, Gutekunst CA, Gearing M, Trojanowski JQ, Anderson M, Chu CT, Peng J, Greenamyre JT.	Neurobiol Dis. 2009 Jun;34(3):417-31. Epub 2009 Feb 26.	Neurobiol Dis. 2009	PubMed	citation	PMID:19250966	pubmed	19250966	create date:2009/03/03 | first author:Mastroberardino PG
Neuronal migration disorders.	/pubmed/19245832	Guerrini R, Parrini E.	Neurobiol Dis. 2010 May;38(2):154-66. Epub 2009 Feb 23. Review.	Neurobiol Dis. 2010	PubMed	citation	PMID:19245832	pubmed	19245832	create date:2009/02/28 | first author:Guerrini R
An optimized experimental strategy for efficient conversion of embryonic stem (ES)-derived mouse neural stem (NS) cells into a nearly homogeneous mature neuronal population.	/pubmed/19236914	Spiliotopoulos D, Goffredo D, Conti L, Di Febo F, Biella G, Toselli M, Cattaneo E.	Neurobiol Dis. 2009 May;34(2):320-31. Epub 2009 Feb 21.	Neurobiol Dis. 2009	PubMed	citation	PMID:19236914	pubmed	19236914	create date:2009/02/25 | first author:Spiliotopoulos D
A cellular model of Alzheimer's disease therapeutic efficacy: PKC activation reverses Abeta-induced biomarker abnormality on cultured fibroblasts.	/pubmed/19233276	Khan TK, Nelson TJ, Verma VA, Wender PA, Alkon DL.	Neurobiol Dis. 2009 May;34(2):332-9. Epub 2009 Feb 20.	Neurobiol Dis. 2009	PubMed	citation	PMID:19233276	pubmed	19233276	create date:2009/02/24 | first author:Khan TK
De novo and long-term l-Dopa induce both common and distinct striatal gene profiles in the hemiparkinsonian rat.	/pubmed/19233275	El Atifi-Borel M, Buggia-Prevot V, Platet N, Benabid AL, Berger F, Sgambato-Faure V.	Neurobiol Dis. 2009 May;34(2):340-50. Epub 2009 Feb 20.	Neurobiol Dis. 2009	PubMed	citation	PMID:19233275	pubmed	19233275	create date:2009/02/24 | first author:El Atifi-Borel M
Effects of postnatal thyroid hormone deficiency on neurogenesis in the juvenile and adult rat.	/pubmed/19233274	Zhang L, Blomgren K, Kuhn HG, Cooper-Kuhn CM.	Neurobiol Dis. 2009 May;34(2):366-74. Epub 2009 Feb 20.	Neurobiol Dis. 2009	PubMed	citation	PMID:19233274	pubmed	19233274	create date:2009/02/24 | first author:Zhang L
Inhibition of mitochondrial function induces an integrated stress response in oligodendroglia.	/pubmed/19233273	Silva JM, Wong A, Carelli V, Cortopassi GA.	Neurobiol Dis. 2009 May;34(2):357-65. Epub 2009 Feb 20.	Neurobiol Dis. 2009	PubMed	citation	PMID:19233273	pubmed	19233273	create date:2009/02/24 | first author:Silva JM
Deficient sensorimotor gating induced by selective breeding in rats is improved by entopeduncular nucleus lesions.	/pubmed/19233272	Schwabe K, Polikashvili N, Krauss JK.	Neurobiol Dis. 2009 May;34(2):351-6. Epub 2009 Feb 20.	Neurobiol Dis. 2009	PubMed	citation	PMID:19233272	pubmed	19233272	create date:2009/02/24 | first author:Schwabe K
The Neuroscience Peer Review Consortium.	/pubmed/19218038	Saper CB.	Neurobiol Dis. 2009 Mar;33(3):313-4. No abstract available.	Neurobiol Dis. 2009	PubMed	citation	PMID:19218038	pubmed	19218038	create date:2009/02/17 | first author:Saper CB
Bdnf overexpression in hippocampal neurons prevents dendritic atrophy caused by Rett-associated MECP2 mutations.	/pubmed/19217433	Larimore JL, Chapleau CA, Kudo S, Theibert A, Percy AK, Pozzo-Miller L.	Neurobiol Dis. 2009 May;34(2):199-211. Epub 2009 Jan 3.	Neurobiol Dis. 2009	PubMed	citation	PMID:19217433	pubmed	19217433	create date:2009/02/17 | first author:Larimore JL
Recovery of function in a myogenic mouse model of spinal bulbar muscular atrophy.	/pubmed/19211034	Johansen JA, Yu Z, Mo K, Monks DA, Lieberman AP, Breedlove SM, Jordan CL.	Neurobiol Dis. 2009 Apr;34(1):113-20. Epub 2008 Dec 31.	Neurobiol Dis. 2009	PubMed	citation	PMID:19211034	pubmed	19211034	create date:2009/02/13 | first author:Johansen JA
Doxycycline inhibits matrix metalloproteinase-9 and laminin degradation after transient global cerebral ischemia.	/pubmed/19200854	Lee H, Park JW, Kim SP, Lo EH, Lee SR.	Neurobiol Dis. 2009 May;34(2):189-98. Epub 2009 Jan 6.	Neurobiol Dis. 2009	PubMed	citation	PMID:19200854	pubmed	19200854	create date:2009/02/10 | first author:Lee H
Impaired striatal D2 receptor function leads to enhanced GABA transmission in a mouse model of DYT1 dystonia.	/pubmed/19187797	Sciamanna G, Bonsi P, Tassone A, Cuomo D, Tscherter A, Viscomi MT, Martella G, Sharma N, Bernardi G, Standaert DG, Pisani A.	Neurobiol Dis. 2009 Apr;34(1):133-45. Epub 2009 Jan 13.	Neurobiol Dis. 2009	PubMed	citation	PMID:19187797	pubmed	19187797	create date:2009/02/04 | first author:Sciamanna G
Glutamate toxicity in the striatum of the R6/2 Huntington's disease transgenic mice is age-dependent and correlates with decreased levels of glutamate transporters.	/pubmed/19168136	Estrada-Sánchez AM, Montiel T, Segovia J, Massieu L.	Neurobiol Dis. 2009 Apr;34(1):78-86. Epub 2009 Jan 9.	Neurobiol Dis. 2009	PubMed	citation	PMID:19168136	pubmed	19168136	create date:2009/01/27 | first author:Estrada-Sánchez AM
TAT-Bcl-x(L) improves survival of neuronal precursor cells in the lesioned striatum after focal cerebral ischemia.	/pubmed/19167500	Doeppner TR, Dietz GP, El Aanbouri M, Gerber J, Witte OW, Bähr M, Weise J.	Neurobiol Dis. 2009 Apr;34(1):87-94. Epub 2009 Jan 8.	Neurobiol Dis. 2009	PubMed	citation	PMID:19167500	pubmed	19167500	create date:2009/01/27 | first author:Doeppner TR
Abeta-specific Th2 cells provide cognitive and pathological benefits to Alzheimer's mice without infiltrating the CNS.	/pubmed/19167499	Cao C, Arendash GW, Dickson A, Mamcarz MB, Lin X, Ethell DW.	Neurobiol Dis. 2009 Apr;34(1):63-70. Epub 2009 Jan 8.	Neurobiol Dis. 2009	PubMed	citation	PMID:19167499	pubmed	19167499	create date:2009/01/27 | first author:Cao C
Evidence for both neuronal cell autonomous and nonautonomous effects of methyl-CpG-binding protein 2 in the cerebral cortex of female mice with Mecp2 mutation.	/pubmed/19167498	Belichenko NP, Belichenko PV, Mobley WC.	Neurobiol Dis. 2009 Apr;34(1):71-7. Epub 2009 Jan 8.	Neurobiol Dis. 2009	PubMed	citation	PMID:19167498	pubmed	19167498	create date:2009/01/27 | first author:Belichenko NP
JNK regulates APP cleavage and degradation in a model of Alzheimer's disease.	/pubmed/19166938	Colombo A, Bastone A, Ploia C, Sclip A, Salmona M, Forloni G, Borsello T.	Neurobiol Dis. 2009 Mar;33(3):518-25. Epub 2009 Jan 8.	Neurobiol Dis. 2009	PubMed	citation	PMID:19166938	pubmed	19166938	create date:2009/01/27 | first author:Colombo A
Early inhibition of HIF-1alpha with small interfering RNA reduces ischemic-reperfused brain injury in rats.	/pubmed/19166937	Chen C, Hu Q, Yan J, Yang X, Shi X, Lei J, Chen L, Huang H, Han J, Zhang JH, Zhou C.	Neurobiol Dis. 2009 Mar;33(3):509-17. Epub 2008 Dec 31.	Neurobiol Dis. 2009	PubMed	citation	PMID:19166937	pubmed	19166937	create date:2009/01/27 | first author:Chen C
Cortical PIB binding in Lewy body disease is associated with Alzheimer-like characteristics.	/pubmed/19162186	Maetzler W, Liepelt I, Reimold M, Reischl G, Solbach C, Becker C, Schulte C, Leyhe T, Keller S, Melms A, Gasser T, Berg D.	Neurobiol Dis. 2009 Apr;34(1):107-12. Epub 2008 Dec 31.	Neurobiol Dis. 2009	PubMed	citation	PMID:19162186	pubmed	19162186	create date:2009/01/24 | first author:Maetzler W
Expression of inflammatory genes induced by beta-amyloid peptides in human brain endothelial cells and in Alzheimer's brain is mediated by the JNK-AP1 signaling pathway.	/pubmed/19162185	Vukic V, Callaghan D, Walker D, Lue LF, Liu QY, Couraud PO, Romero IA, Weksler B, Stanimirovic DB, Zhang W.	Neurobiol Dis. 2009 Apr;34(1):95-106. Epub 2008 Dec 31.	Neurobiol Dis. 2009	PubMed	citation	PMID:19162185	pubmed	19162185	create date:2009/01/24 | first author:Vukic V
Bacopa monniera leaf extract ameliorates hypobaric hypoxia induced spatial memory impairment.	/pubmed/19154788	Hota SK, Barhwal K, Baitharu I, Prasad D, Singh SB, Ilavazhagan G.	Neurobiol Dis. 2009 Apr;34(1):23-39. Epub 2008 Dec 25.	Neurobiol Dis. 2009	PubMed	citation	PMID:19154788	pubmed	19154788	create date:2009/01/22 | first author:Hota SK
Intrastriatal CERE-120 (AAV-Neurturin) protects striatal and cortical neurons and delays motor deficits in a transgenic mouse model of Huntington's disease.	/pubmed/19150499	Ramaswamy S, McBride JL, Han I, Berry-Kravis EM, Zhou L, Herzog CD, Gasmi M, Bartus RT, Kordower JH.	Neurobiol Dis. 2009 Apr;34(1):40-50. Epub 2008 Dec 25.	Neurobiol Dis. 2009	PubMed	citation	PMID:19150499	pubmed	19150499	create date:2009/01/20 | first author:Ramaswamy S
Absence epilepsy in apathetic, a spontaneous mutant mouse lacking the h channel subunit, HCN2.	/pubmed/19150498	Chung WK, Shin M, Jaramillo TC, Leibel RL, LeDuc CA, Fischer SG, Tzilianos E, Gheith AA, Lewis AS, Chetkovich DM.	Neurobiol Dis. 2009 Mar;33(3):499-508. Epub 2008 Dec 25.	Neurobiol Dis. 2009	PubMed	citation	PMID:19150498	pubmed	19150498	create date:2009/01/20 | first author:Chung WK
Intraspinal cord delivery of IGF-I mediated by adeno-associated virus 2 is neuroprotective in a rat model of familial ALS.	/pubmed/19135533	Franz CK, Federici T, Yang J, Backus C, Oh SS, Teng Q, Carlton E, Bishop KM, Gasmi M, Bartus RT, Feldman EL, Boulis NM.	Neurobiol Dis. 2009 Mar;33(3):473-81. Epub 2008 Dec 24.	Neurobiol Dis. 2009	PubMed	citation	PMID:19135533	pubmed	19135533	create date:2009/01/13 | first author:Franz CK
h channel-dependent deficit of theta oscillation resonance and phase shift in temporal lobe epilepsy.	/pubmed/19135151	Marcelin B, Chauvière L, Becker A, Migliore M, Esclapez M, Bernard C.	Neurobiol Dis. 2009 Mar;33(3):436-47. Epub 2008 Dec 16.	Neurobiol Dis. 2009	PubMed	citation	PMID:19135151	pubmed	19135151	create date:2009/01/13 | first author:Marcelin B
Cerebrospinal fluid antibodies to oxidized LDL are increased in Alzheimer's disease.	/pubmed/19130885	Kankaanpää J, Turunen SP, Moilanen V, Hörkkö S, Remes AM.	Neurobiol Dis. 2009 Mar;33(3):467-72. Epub 2008 Dec 16.	Neurobiol Dis. 2009	PubMed	citation	PMID:19130885	pubmed	19130885	create date:2009/01/10 | first author:Kankaanpää J
Paradoxical delay in the onset of disease caused by super-long CAG repeat expansions in R6/2 mice.	/pubmed/19130884	Morton AJ, Glynn D, Leavens W, Zheng Z, Faull RL, Skepper JN, Wight JM.	Neurobiol Dis. 2009 Mar;33(3):331-41. Epub 2008 Dec 11.	Neurobiol Dis. 2009	PubMed	citation	PMID:19130884	pubmed	19130884	create date:2009/01/10 | first author:Morton AJ
DHA and cholesterol containing diets influence Alzheimer-like pathology, cognition and cerebral vasculature in APPswe/PS1dE9 mice.	/pubmed/19130883	Hooijmans CR, Van der Zee CE, Dederen PJ, Brouwer KM, Reijmer YD, van Groen T, Broersen LM, Lütjohann D, Heerschap A, Kiliaan AJ.	Neurobiol Dis. 2009 Mar;33(3):482-98. Epub 2008 Dec 16.	Neurobiol Dis. 2009	PubMed	citation	PMID:19130883	pubmed	19130883	create date:2009/01/10 | first author:Hooijmans CR
Enhanced expression of ERalpha in astrocytes modifies the response of cortical neurons to beta-amyloid toxicity.	/pubmed/19121391	Carbonaro V, Caraci F, Giuffrida ML, Merlo S, Canonico PL, Drago F, Copani A, Sortino MA.	Neurobiol Dis. 2009 Mar;33(3):415-21. Epub 2008 Dec 11.	Neurobiol Dis. 2009	PubMed	citation	PMID:19121391	pubmed	19121391	create date:2009/01/06 | first author:Carbonaro V
Astrocyte-secreted GDNF and glutathione antioxidant system protect neurons against 6OHDA cytotoxicity.	/pubmed/19118631	Sandhu JK, Gardaneh M, Iwasiow R, Lanthier P, Gangaraju S, Ribecco-Lutkiewicz M, Tremblay R, Kiuchi K, Sikorska M.	Neurobiol Dis. 2009 Mar;33(3):405-14. Epub 2008 Dec 11.	Neurobiol Dis. 2009	PubMed	citation	PMID:19118631	pubmed	19118631	create date:2009/01/03 | first author:Sandhu JK
RGD-mediated adhesive interactions are important for peripheral axon outgrowth in vivo.	/pubmed/19118630	Liu WQ, Martinez JA, Durand J, Wildering W, Zochodne DW.	Neurobiol Dis. 2009 Apr;34(1):11-22. Epub 2008 Dec 9.	Neurobiol Dis. 2009	PubMed	citation	PMID:19118630	pubmed	19118630	create date:2009/01/03 | first author:Liu WQ
Medial temporal lobe glutathione concentration in first episode psychosis: a 1H-MRS investigation.	/pubmed/19118629	Wood SJ, Berger GE, Wellard RM, Proffitt TM, McConchie M, Berk M, McGorry PD, Pantelis C.	Neurobiol Dis. 2009 Mar;33(3):354-7. Epub 2008 Dec 13.	Neurobiol Dis. 2009	PubMed	citation	PMID:19118629	pubmed	19118629	create date:2009/01/03 | first author:Wood SJ
Dopamine D3 receptor stimulation underlies the development of L-DOPA-induced dyskinesia in animal models of Parkinson's disease.	/pubmed/19118628	Visanji NP, Fox SH, Johnston T, Reyes G, Millan MJ, Brotchie JM.	Neurobiol Dis. 2009 Aug;35(2):184-92. Epub 2008 Dec 9.	Neurobiol Dis. 2009	PubMed	citation	PMID:19118628	pubmed	19118628	create date:2009/01/03 | first author:Visanji NP
The alpha-chemokine CXCL14 is up-regulated in the sciatic nerve of a mouse model of Charcot-Marie-Tooth disease type 1A and alters myelin gene expression in cultured Schwann cells.	/pubmed/19111616	Barbaria EM, Kohl B, Buhren BA, Hasenpusch-Theil K, Kruse F, Küry P, Martini R, Müller HW.	Neurobiol Dis. 2009 Mar;33(3):448-58. Epub 2008 Dec 10.	Neurobiol Dis. 2009	PubMed	citation	PMID:19111616	pubmed	19111616	create date:2008/12/30 | first author:Barbaria EM
Minocycline restores striatal tyrosine hydroxylase in GDNF heterozygous mice but not in methamphetamine-treated mice.	/pubmed/19110059	Boger HA, Middaugh LD, Granholm AC, McGinty JF.	Neurobiol Dis. 2009 Mar;33(3):459-66. Epub 2008 Dec 9.	Neurobiol Dis. 2009	PubMed	citation	PMID:19110059	pubmed	19110059	create date:2008/12/27 | first author:Boger HA
MicroRNA regulation of Alzheimer's Amyloid precursor protein expression.	/pubmed/19110058	Hébert SS, Horré K, Nicolaï L, Bergmans B, Papadopoulou AS, Delacourte A, De Strooper B.	Neurobiol Dis. 2009 Mar;33(3):422-8. Epub 2008 Dec 9.	Neurobiol Dis. 2009	PubMed	citation	PMID:19110058	pubmed	19110058	create date:2008/12/27 | first author:Hébert SS
Increased oxidative damage in peripheral blood correlates with severity of Parkinson's disease.	/pubmed/19110057	Chen CM, Liu JL, Wu YR, Chen YC, Cheng HS, Cheng ML, Chiu DT.	Neurobiol Dis. 2009 Mar;33(3):429-35. Epub 2008 Dec 9.	Neurobiol Dis. 2009	PubMed	citation	PMID:19110057	pubmed	19110057	create date:2008/12/27 | first author:Chen CM
Progranulin Leu271LeufsX10 is one of the most common FTLD and CBS associated mutations worldwide.	/pubmed/19101631	Benussi L, Ghidoni R, Pegoiani E, Moretti DV, Zanetti O, Binetti G.	Neurobiol Dis. 2009 Mar;33(3):379-85. Epub 2008 Dec 6.	Neurobiol Dis. 2009	PubMed	citation	PMID:19101631	pubmed	19101631	create date:2008/12/23 | first author:Benussi L
Title	URL	Description	Details	ShortDetails	Resource	Type	Identifiers	Db	EntrezUID	Properties
Overexpression of wild-type human APP in mice causes cognitive deficits and pathological features unrelated to Abeta levels.	/pubmed/19101630	Simón AM, Schiapparelli L, Salazar-Colocho P, Cuadrado-Tejedor M, Escribano L, López de Maturana R, Del Río J, Pérez-Mediavilla A, Frechilla D.	Neurobiol Dis. 2009 Mar;33(3):369-78. Epub 2008 Nov 28.	Neurobiol Dis. 2009	PubMed	citation	PMID:19101630	pubmed	19101630	create date:2008/12/23 | first author:Simón AM
Androgens inhibit androgen receptor promoter activation in motor neurons.	/pubmed/19100835	Vismara G, Simonini F, Onesto E, Bignamini M, Miceli V, Martini L, Poletti A.	Neurobiol Dis. 2009 Mar;33(3):395-404. Epub 2008 Dec 6.	Neurobiol Dis. 2009	PubMed	citation	PMID:19100835	pubmed	19100835	create date:2008/12/23 | first author:Vismara G
Dimethyl sulfoxide (DMSO) produces widespread apoptosis in the developing central nervous system.	/pubmed/19100327	Hanslick JL, Lau K, Noguchi KK, Olney JW, Zorumski CF, Mennerick S, Farber NB.	Neurobiol Dis. 2009 Apr;34(1):1-10. Epub 2008 Dec 3.	Neurobiol Dis. 2009	PubMed	citation	PMID:19100327	pubmed	19100327	create date:2008/12/23 | first author:Hanslick JL
Brain-derived neurotrophic factor (BDNF) overexpression in the forebrain results in learning and memory impairments.	/pubmed/19095063	Cunha C, Angelucci A, D'Antoni A, Dobrossy MD, Dunnett SB, Berardi N, Brambilla R.	Neurobiol Dis. 2009 Mar;33(3):358-68. Epub 2008 Nov 27.	Neurobiol Dis. 2009	PubMed	citation	PMID:19095063	pubmed	19095063	create date:2008/12/20 | first author:Cunha C
In vivo suppression of polyglutamine neurotoxicity by C-terminus of Hsp70-interacting protein (CHIP) supports an aggregation model of pathogenesis.	/pubmed/19084066	Williams AJ, Knutson TM, Colomer Gould VF, Paulson HL.	Neurobiol Dis. 2009 Mar;33(3):342-53. Epub 2008 Nov 8.	Neurobiol Dis. 2009	PubMed	citation	PMID:19084066	pubmed	19084066	create date:2008/12/17 | first author:Williams AJ
Increased pain and neurogenic inflammation in mice deficient of neutral endopeptidase.	/pubmed/19084065	Krämer HH, He L, Lu B, Birklein F, Sommer C.	Neurobiol Dis. 2009 Aug;35(2):177-83. Epub 2008 Nov 20.	Neurobiol Dis. 2009	PubMed	citation	PMID:19084065	pubmed	19084065	create date:2008/12/17 | first author:Krämer HH
Beta2-adrenoceptors are essential for desipramine, venlafaxine or reboxetine action in neuropathic pain.	/pubmed/19084064	Yalcin I, Tessier LH, Petit-Demoulière N, Doridot S, Hein L, Freund-Mercier MJ, Barrot M.	Neurobiol Dis. 2009 Mar;33(3):386-94. Epub 2008 Nov 24.	Neurobiol Dis. 2009	PubMed	citation	PMID:19084064	pubmed	19084064	create date:2008/12/17 | first author:Yalcin I
Inflammation and NFkappaB activation is decreased by hypothermia following global cerebral ischemia.	/pubmed/19063968	Webster CM, Kelly S, Koike MA, Chock VY, Giffard RG, Yenari MA.	Neurobiol Dis. 2009 Feb;33(2):301-12. Epub 2008 Nov 19.	Neurobiol Dis. 2009	PubMed	citation	PMID:19063968	pubmed	19063968	create date:2008/12/10 | first author:Webster CM
Non-proteolytic effect of beta-site APP-cleaving enzyme 1 (BACE1) on sodium channel function.	/pubmed/19056495	Huth T, Schmidt-Neuenfeldt K, Rittger A, Saftig P, Reiss K, Alzheimer C.	Neurobiol Dis. 2009 Feb;33(2):282-9. Epub 2008 Nov 8.	Neurobiol Dis. 2009	PubMed	citation	PMID:19056495	pubmed	19056495	create date:2008/12/06 | first author:Huth T
Aberrant differentiation of glutamatergic cells in neocortex of mouse model for fragile X syndrome.	/pubmed/19056494	Tervonen TA, Louhivuori V, Sun X, Hokkanen ME, Kratochwil CF, Zebryk P, Castrén E, Castrén ML.	Neurobiol Dis. 2009 Feb;33(2):250-9. Epub 2008 Nov 6.	Neurobiol Dis. 2009	PubMed	citation	PMID:19056494	pubmed	19056494	create date:2008/12/06 | first author:Tervonen TA
Local injection of BDNF producing mesenchymal stem cells increases neuronal survival and synaptic stability following ventral root avulsion.	/pubmed/19049875	Rodrigues Hell RC, Silva Costa MM, Goes AM, Oliveira AL.	Neurobiol Dis. 2009 Feb;33(2):290-300. Epub 2008 Nov 12.	Neurobiol Dis. 2009	PubMed	citation	PMID:19049875	pubmed	19049875	create date:2008/12/04 | first author:Rodrigues Hell RC
Neurotoxic effects induced by the Drosophila amyloid-beta peptide suggest a conserved toxic function.	/pubmed/19049874	Carmine-Simmen K, Proctor T, Tschäpe J, Poeck B, Triphan T, Strauss R, Kretzschmar D.	Neurobiol Dis. 2009 Feb;33(2):274-81. Epub 2008 Nov 8.	Neurobiol Dis. 2009	PubMed	citation	PMID:19049874	pubmed	19049874	create date:2008/12/04 | first author:Carmine-Simmen K
Mutant gammaPKC found in spinocerebellar ataxia type 14 induces aggregate-independent maldevelopment of dendrites in primary cultured Purkinje cells.	/pubmed/19041943	Seki T, Shimahara T, Yamamoto K, Abe N, Amano T, Adachi N, Takahashi H, Kashiwagi K, Saito N, Sakai N.	Neurobiol Dis. 2009 Feb;33(2):260-73. Epub 2008 Nov 8.	Neurobiol Dis. 2009	PubMed	citation	PMID:19041943	pubmed	19041943	create date:2008/12/02 | first author:Seki T
Nerve growth factor R221W responsible for insensitivity to pain is defectively processed and accumulates as proNGF.	/pubmed/19038341	Larsson E, Kuma R, Norberg A, Minde J, Holmberg M.	Neurobiol Dis. 2009 Feb;33(2):221-8. Epub 2008 Nov 8.	Neurobiol Dis. 2009	PubMed	citation	PMID:19038341	pubmed	19038341	create date:2008/11/29 | first author:Larsson E
GSK3 inhibitors show benefits in an Alzheimer's disease (AD) model of neurodegeneration but adverse effects in control animals.	/pubmed/19038340	Hu S, Begum AN, Jones MR, Oh MS, Beech WK, Beech BH, Yang F, Chen P, Ubeda OJ, Kim PC, Davies P, Ma Q, Cole GM, Frautschy SA.	Neurobiol Dis. 2009 Feb;33(2):193-206. Epub 2008 Nov 5.	Neurobiol Dis. 2009	PubMed	citation	PMID:19038340	pubmed	19038340	create date:2008/11/29 | first author:Hu S
Passive immunotherapy rapidly increases structural plasticity in a mouse model of Alzheimer disease.	/pubmed/19028582	Spires-Jones TL, Mielke ML, Rozkalne A, Meyer-Luehmann M, de Calignon A, Bacskai BJ, Schenk D, Hyman BT.	Neurobiol Dis. 2009 Feb;33(2):213-20. Epub 2008 Nov 6.	Neurobiol Dis. 2009	PubMed	citation	PMID:19028582	pubmed	19028582	create date:2008/11/26 | first author:Spires-Jones TL
Tacrolimus (FK506) causes disease aggravation in models for inherited peripheral myelinopathies.	/pubmed/19028581	Ip CW, Kroner A, Kohl B, Wessig C, Martini R.	Neurobiol Dis. 2009 Feb;33(2):207-12. Epub 2008 Nov 5.	Neurobiol Dis. 2009	PubMed	citation	PMID:19028581	pubmed	19028581	create date:2008/11/26 | first author:Ip CW
CAG repeat lengths > or =335 attenuate the phenotype in the R6/2 Huntington's disease transgenic mouse.	/pubmed/19027857	Dragatsis I, Goldowitz D, Del Mar N, Deng YP, Meade CA, Liu L, Sun Z, Dietrich P, Yue J, Reiner A.	Neurobiol Dis. 2009 Mar;33(3):315-30. Epub 2008 Nov 6.	Neurobiol Dis. 2009	PubMed	citation	PMID:19027857	pubmed	19027857	create date:2008/11/26 | first author:Dragatsis I
17-AAG sensitized malignant glioma cells to death-receptor mediated apoptosis.	/pubmed/19027068	Siegelin MD, Habel A, Gaiser T.	Neurobiol Dis. 2009 Feb;33(2):243-9. Epub 2008 Nov 10.	Neurobiol Dis. 2009	PubMed	citation	PMID:19027068	pubmed	19027068	create date:2008/11/26 | first author:Siegelin MD
Impairments in remote memory stabilization precede hippocampal synaptic and cognitive failures in 5XFAD Alzheimer mouse model.	/pubmed/19026746	Kimura R, Ohno M.	Neurobiol Dis. 2009 Feb;33(2):229-35. Epub 2008 Nov 5.	Neurobiol Dis. 2009	PubMed	citation	PMID:19026746	pubmed	19026746	create date:2008/11/26 | first author:Kimura R
Mammillary bodies and fornix fibers are injured in heart failure.	/pubmed/19022386	Kumar R, Woo MA, Birrer BV, Macey PM, Fonarow GC, Hamilton MA, Harper RM.	Neurobiol Dis. 2009 Feb;33(2):236-42. Epub 2008 Oct 31.	Neurobiol Dis. 2009	PubMed	citation	PMID:19022386	pubmed	19022386	create date:2008/11/22 | first author:Kumar R
5'-Upstream variants of CRHR1 and MAPT genes associated with age at onset in progressive supranuclear palsy and cortical basal degeneration.	/pubmed/19022385	Cruchaga C, Vidal-Taboada JM, Ezquerra M, Lorenzo E, Martinez-Lage P, Blazquez M, Tolosa E; Iberian Atypical Parkinsonism Study Group Researchers, Pastor P.	Neurobiol Dis. 2009 Feb;33(2):164-70. Epub 2008 Nov 1.	Neurobiol Dis. 2009	PubMed	citation	PMID:19022385	pubmed	19022385	create date:2008/11/22 | first author:Cruchaga C
Low dose rotenone treatment causes selective transcriptional activation of cell death related pathways in dopaminergic neurons in vivo.	/pubmed/19013527	Meurers BH, Zhu C, Fernagut PO, Richter F, Hsia YC, Fleming SM, Oh M, Elashoff D, Dicarlo CD, Seaman RL, Chesselet MF.	Neurobiol Dis. 2009 Feb;33(2):182-92. Epub 2008 Oct 26.	Neurobiol Dis. 2009	PubMed	citation	PMID:19013527	pubmed	19013527	create date:2008/11/18 | first author:Meurers BH
Network biomarkers for the diagnosis and treatment of movement disorders.	/pubmed/19013242	Poston KL, Eidelberg D.	Neurobiol Dis. 2009 Aug;35(2):141-7. Epub 2008 Nov 1. Review.	Neurobiol Dis. 2009	PubMed	citation	PMID:19013242	pubmed	19013242	create date:2008/11/18 | first author:Poston KL
Biomarkers of Alzheimer's disease.	/pubmed/19010417	Craig-Schapiro R, Fagan AM, Holtzman DM.	Neurobiol Dis. 2009 Aug;35(2):128-40. Epub 2008 Oct 28. Review.	Neurobiol Dis. 2009	PubMed	citation	PMID:19010417	pubmed	19010417	create date:2008/11/18 | first author:Craig-Schapiro R
Antagonism of peripheral inflammation reduces the severity of status epilepticus.	/pubmed/19010416	Marchi N, Fan Q, Ghosh C, Fazio V, Bertolini F, Betto G, Batra A, Carlton E, Najm I, Granata T, Janigro D.	Neurobiol Dis. 2009 Feb;33(2):171-81. Epub 2008 Oct 28.	Neurobiol Dis. 2009	PubMed	citation	PMID:19010416	pubmed	19010416	create date:2008/11/18 | first author:Marchi N
Molecular mechanisms of spinal cord dysfunction and cell death in the spinal hyperostotic mouse: implications for the pathophysiology of human cervical spondylotic myelopathy.	/pubmed/19006686	Yu WR, Baptiste DC, Liu T, Odrobina E, Stanisz GJ, Fehlings MG.	Neurobiol Dis. 2009 Feb;33(2):149-63. Epub 2008 Oct 18.	Neurobiol Dis. 2009	PubMed	citation	PMID:19006686	pubmed	19006686	create date:2008/11/14 | first author:Yu WR
The co-inhibitory molecule PD-1 modulates disease severity in a model for an inherited, demyelinating neuropathy.	/pubmed/18996482	Kroner A, Schwab N, Ip CW, Sommer C, Wessig C, Wiendl H, Martini R.	Neurobiol Dis. 2009 Jan;33(1):96-103. Epub 2008 Oct 15.	Neurobiol Dis. 2009	PubMed	citation	PMID:18996482	pubmed	18996482	create date:2008/11/11 | first author:Kroner A
Altered pharmacology and GABA-A receptor subunit expression in dorsal midline thalamic neurons in limbic epilepsy.	/pubmed/18992345	Rajasekaran K, Sun C, Bertram EH.	Neurobiol Dis. 2009 Jan;33(1):119-32. Epub 2008 Oct 17.	Neurobiol Dis. 2009	PubMed	citation	PMID:18992345	pubmed	18992345	create date:2008/11/11 | first author:Rajasekaran K
Adenylyl cyclases types 1 and 8 promote pro-survival pathways after ethanol exposure in the neonatal brain.	/pubmed/18992344	Conti AC, Young C, Olney JW, Muglia LJ.	Neurobiol Dis. 2009 Jan;33(1):111-8. Epub 2008 Oct 17.	Neurobiol Dis. 2009	PubMed	citation	PMID:18992344	pubmed	18992344	create date:2008/11/11 | first author:Conti AC
CNTF protects oligodendrocytes from ammonia toxicity: intracellular signaling pathways involved.	/pubmed/18992343	Cagnon L, Braissant O.	Neurobiol Dis. 2009 Jan;33(1):133-42. Epub 2008 Oct 18.	Neurobiol Dis. 2009	PubMed	citation	PMID:18992343	pubmed	18992343	create date:2008/11/11 | first author:Cagnon L
Growth arrest and DNA damage protein 45b (Gadd45b) protects retinal ganglion cells from injuries.	/pubmed/18977442	Liu B, Suyeoka G, Papa S, Franzoso G, Neufeld AH.	Neurobiol Dis. 2009 Jan;33(1):104-10. Epub 2008 Oct 14.	Neurobiol Dis. 2009	PubMed	citation	PMID:18977442	pubmed	18977442	create date:2008/11/04 | first author:Liu B
Naltrexone aversion and treatment efficacy are greatest in humans and rats that actively consume high levels of alcohol.	/pubmed/18955144	Mitchell JM, Bergren LJ, Chen KS, Rowbotham MC, Fields HL.	Neurobiol Dis. 2009 Jan;33(1):72-80. Epub 2008 Oct 1.	Neurobiol Dis. 2009	PubMed	citation	PMID:18955144	pubmed	18955144	create date:2008/10/29 | first author:Mitchell JM
Spinal cord injury induces upregulation of Beclin 1 and promotes autophagic cell death.	/pubmed/18948195	Kanno H, Ozawa H, Sekiguchi A, Itoi E.	Neurobiol Dis. 2009 Feb;33(2):143-8. Epub 2008 Sep 30.	Neurobiol Dis. 2009	PubMed	citation	PMID:18948195	pubmed	18948195	create date:2008/10/25 | first author:Kanno H
Biomarker discovery in neurodegenerative diseases: a proteomic approach.	/pubmed/18938247	Shi M, Caudle WM, Zhang J.	Neurobiol Dis. 2009 Aug;35(2):157-64. Epub 2008 Sep 26. Review.	Neurobiol Dis. 2009	PubMed	citation	PMID:18938247	pubmed	18938247	create date:2008/10/22 | first author:Shi M
The neuroprotective impact of the leak potassium channel TASK1 on stroke development in mice.	/pubmed/18930826	Meuth SG, Kleinschnitz C, Broicher T, Austinat M, Braeuninger S, Bittner S, Fischer S, Bayliss DA, Budde T, Stoll G, Wiendl H.	Neurobiol Dis. 2009 Jan;33(1):1-11. Epub 2008 Sep 30.	Neurobiol Dis. 2009	PubMed	citation	PMID:18930826	pubmed	18930826	create date:2008/10/22 | first author:Meuth SG
FGF14 regulates the intrinsic excitability of cerebellar Purkinje neurons.	/pubmed/18930825	Shakkottai VG, Xiao M, Xu L, Wong M, Nerbonne JM, Ornitz DM, Yamada KA.	Neurobiol Dis. 2009 Jan;33(1):81-8. Epub 2008 Oct 1.	Neurobiol Dis. 2009	PubMed	citation	PMID:18930825	pubmed	18930825	create date:2008/10/22 | first author:Shakkottai VG
Voxel-based morphometry in the R6/2 transgenic mouse reveals differences between genotypes not seen with manual 2D morphometry.	/pubmed/18930824	Sawiak SJ, Wood NI, Williams GB, Morton AJ, Carpenter TA.	Neurobiol Dis. 2009 Jan;33(1):20-7. Epub 2008 Oct 1.	Neurobiol Dis. 2009	PubMed	citation	PMID:18930824	pubmed	18930824	create date:2008/10/22 | first author:Sawiak SJ
Use of magnetic resonance imaging for anatomical phenotyping of the R6/2 mouse model of Huntington's disease.	/pubmed/18930823	Sawiak SJ, Wood NI, Williams GB, Morton AJ, Carpenter TA.	Neurobiol Dis. 2009 Jan;33(1):12-9. Epub 2008 Oct 1.	Neurobiol Dis. 2009	PubMed	citation	PMID:18930823	pubmed	18930823	create date:2008/10/22 | first author:Sawiak SJ
Intergenerational and striatal CAG repeat instability in Huntington's disease knock-in mice involve different DNA repair genes.	/pubmed/18930147	Dragileva E, Hendricks A, Teed A, Gillis T, Lopez ET, Friedberg EC, Kucherlapati R, Edelmann W, Lunetta KL, MacDonald ME, Wheeler VC.	Neurobiol Dis. 2009 Jan;33(1):37-47. Epub 2008 Sep 30.	Neurobiol Dis. 2009	PubMed	citation	PMID:18930147	pubmed	18930147	create date:2008/10/22 | first author:Dragileva E
Astrocytic proliferation and mitochondrial dysfunction induced by accumulated glutaric acidemia I (GAI) metabolites: possible implications for GAI pathogenesis.	/pubmed/18930146	Olivera S, Fernandez A, Latini A, Rosillo JC, Casanova G, Wajner M, Cassina P, Barbeito L.	Neurobiol Dis. 2008 Dec;32(3):528-34. Epub 2008 Sep 30.	Neurobiol Dis. 2008	PubMed	citation	PMID:18930146	pubmed	18930146	create date:2008/10/22 | first author:Olivera S
Genes and pathways differentially expressed in the brains of Fxr2 knockout mice.	/pubmed/18930145	Cavallaro S, Paratore S, Fradale F, de Vrij FM, Willemsen R, Oostra BA.	Neurobiol Dis. 2008 Dec;32(3):510-20. Epub 2008 Sep 30.	Neurobiol Dis. 2008	PubMed	citation	PMID:18930145	pubmed	18930145	create date:2008/10/22 | first author:Cavallaro S
Combined effects of prenatal inhibition of vasculogenesis and neurogenesis on rat brain development.	/pubmed/18930144	Fan QY, Ramakrishna S, Marchi N, Fazio V, Hallene K, Janigro D.	Neurobiol Dis. 2008 Dec;32(3):499-509. Epub 2008 Sep 30. Erratum in: Neurobiol Dis. 2009 Nov;36(2):411.	Neurobiol Dis. 2008	PubMed	citation	PMID:18930144	pubmed	18930144	create date:2008/10/22 | first author:Fan QY
The endocannabinoid system is modulated in response to spinal cord injury in rats.	/pubmed/18930143	Garcia-Ovejero D, Arevalo-Martin A, Petrosino S, Docagne F, Hagen C, Bisogno T, Watanabe M, Guaza C, Di Marzo V, Molina-Holgado E.	Neurobiol Dis. 2009 Jan;33(1):57-71. Epub 2008 Sep 30.	Neurobiol Dis. 2009	PubMed	citation	PMID:18930143	pubmed	18930143	create date:2008/10/22 | first author:Garcia-Ovejero D
DJ-1 knock-down in astrocytes impairs astrocyte-mediated neuroprotection against rotenone.	/pubmed/18930142	Mullett SJ, Hinkle DA.	Neurobiol Dis. 2009 Jan;33(1):28-36. Epub 2008 Sep 30.	Neurobiol Dis. 2009	PubMed	citation	PMID:18930142	pubmed	18930142	create date:2008/10/22 | first author:Mullett SJ
Immunization with recombinant Nogo-66 receptor (NgR) promotes axonal regeneration and recovery of function after spinal cord injury in rats.	/pubmed/18930141	Yu P, Huang L, Zou J, Yu Z, Wang Y, Wang X, Xu L, Liu X, Xu XM, Lu PH.	Neurobiol Dis. 2008 Dec;32(3):535-42. Epub 2008 Sep 30.	Neurobiol Dis. 2008	PubMed	citation	PMID:18930141	pubmed	18930141	create date:2008/10/22 | first author:Yu P
Different methylation of the TNF-alpha promoter in cortex and substantia nigra: Implications for selective neuronal vulnerability.	/pubmed/18930140	Pieper HC, Evert BO, Kaut O, Riederer PF, Waha A, Wüllner U.	Neurobiol Dis. 2008 Dec;32(3):521-7. Epub 2008 Sep 30.	Neurobiol Dis. 2008	PubMed	citation	PMID:18930140	pubmed	18930140	create date:2008/10/22 | first author:Pieper HC
Neuroprotection by cord blood stem cells against glutamate-induced apoptosis is mediated by Akt pathway.	/pubmed/18930139	Dasari VR, Veeravalli KK, Saving KL, Gujrati M, Fassett D, Klopfenstein JD, Dinh DH, Rao JS.	Neurobiol Dis. 2008 Dec;32(3):486-98. Epub 2008 Sep 30.	Neurobiol Dis. 2008	PubMed	citation	PMID:18930139	pubmed	18930139	create date:2008/10/22 | first author:Dasari VR
Insular cortex representation of dynamic mechanical allodynia in trigeminal neuropathic rats.	/pubmed/18852047	Alvarez P, Dieb W, Hafidi A, Voisin DL, Dallel R.	Neurobiol Dis. 2009 Jan;33(1):89-95. Epub 2008 Sep 25.	Neurobiol Dis. 2009	PubMed	citation	PMID:18852047	pubmed	18852047	create date:2008/10/15 | first author:Alvarez P
Neurophysiological, behavioral and morphological abnormalities in the Fabry knockout mice.	/pubmed/18848893	Rodrigues LG, Ferraz MJ, Rodrigues D, Pais-Vieira M, Lima D, Brady RO, Sousa MM, Sá-Miranda MC.	Neurobiol Dis. 2009 Jan;33(1):48-56. Epub 2008 Sep 23.	Neurobiol Dis. 2009	PubMed	citation	PMID:18848893	pubmed	18848893	create date:2008/10/14 | first author:Rodrigues LG
Title	URL	Description	Details	ShortDetails	Resource	Type	Identifiers	Db	EntrezUID	Properties
Age-dependent responses of glial cells and leptomeninges during systemic inflammation.	/pubmed/18848892	Wu Z, Tokuda Y, Zhang XW, Nakanishi H.	Neurobiol Dis. 2008 Dec;32(3):543-51. Epub 2008 Sep 21.	Neurobiol Dis. 2008	PubMed	citation	PMID:18848892	pubmed	18848892	create date:2008/10/14 | first author:Wu Z
The comorbidity of autism with the genomic disorders of chromosome 15q11.2-q13.	/pubmed/18840528	Hogart A, Wu D, LaSalle JM, Schanen NC.	Neurobiol Dis. 2010 May;38(2):181-91. Epub 2008 Sep 18. Review.	Neurobiol Dis. 2010	PubMed	citation	PMID:18840528	pubmed	18840528	create date:2008/10/09 | first author:Hogart A
Mutant SOD1 from spinal cord of G93A rats is destabilized and binds to inner mitochondrial membrane.	/pubmed/18817872	Ahtoniemi T, Jaronen M, Keksa-Goldsteine V, Goldsteins G, Koistinaho J.	Neurobiol Dis. 2008 Dec;32(3):479-85. Epub 2008 Sep 9.	Neurobiol Dis. 2008	PubMed	citation	PMID:18817872	pubmed	18817872	create date:2008/09/27 | first author:Ahtoniemi T
Striosome-matrix pathology and motor deficits in the YAC128 mouse model of Huntington's disease.	/pubmed/18809498	Lawhorn C, Smith DM, Brown LL.	Neurobiol Dis. 2008 Dec;32(3):471-8. Epub 2008 Aug 30.	Neurobiol Dis. 2008	PubMed	citation	PMID:18809498	pubmed	18809498	create date:2008/09/24 | first author:Lawhorn C
Caspase inhibition attenuates accumulation of beta-amyloid by reducing beta-secretase production and activity in rat brains after stroke.	/pubmed/18805488	Xiong M, Zhang T, Zhang LM, Lu SD, Huang YL, Sun FY.	Neurobiol Dis. 2008 Dec;32(3):433-41. Epub 2008 Sep 4.	Neurobiol Dis. 2008	PubMed	citation	PMID:18805488	pubmed	18805488	create date:2008/09/23 | first author:Xiong M
Hippocampal transcriptome after status epilepticus in mice rendered seizure damage-tolerant by epileptic preconditioning features suppressed calcium and neuronal excitability pathways.	/pubmed/18804535	Jimenez-Mateos EM, Hatazaki S, Johnson MB, Bellver-Estelles C, Mouri G, Bonner C, Prehn JH, Meller R, Simon RP, Henshall DC.	Neurobiol Dis. 2008 Dec;32(3):442-53. Epub 2008 Sep 4.	Neurobiol Dis. 2008	PubMed	citation	PMID:18804535	pubmed	18804535	create date:2008/09/23 | first author:Jimenez-Mateos EM
Axonal loss and gray matter pathology as a direct result of autoimmunity to neurofilaments.	/pubmed/18804534	Huizinga R, Gerritsen W, Heijmans N, Amor S.	Neurobiol Dis. 2008 Dec;32(3):461-70. Epub 2008 Sep 4.	Neurobiol Dis. 2008	PubMed	citation	PMID:18804534	pubmed	18804534	create date:2008/09/23 | first author:Huizinga R
Blood-brain barrier tight junction permeability and ischemic stroke.	/pubmed/18790057	Sandoval KE, Witt KA.	Neurobiol Dis. 2008 Nov;32(2):200-19. Epub 2008 Aug 27. Review.	Neurobiol Dis. 2008	PubMed	citation	PMID:18790057	pubmed	18790057	create date:2008/09/16 | first author:Sandoval KE
Inflammatory cytokines increase mitochondrial damage in motoneuronal cells expressing mutant SOD1.	/pubmed/18790056	Ferri A, Nencini M, Cozzolino M, Carrara P, Moreno S, Carrì MT.	Neurobiol Dis. 2008 Dec;32(3):454-60. Epub 2008 Aug 27.	Neurobiol Dis. 2008	PubMed	citation	PMID:18790056	pubmed	18790056	create date:2008/09/16 | first author:Ferri A
Microglia, amyloid, and cognition in Alzheimer's disease: An [11C](R)PK11195-PET and [11C]PIB-PET study.	/pubmed/18786637	Edison P, Archer HA, Gerhard A, Hinz R, Pavese N, Turkheimer FE, Hammers A, Tai YF, Fox N, Kennedy A, Rossor M, Brooks DJ.	Neurobiol Dis. 2008 Dec;32(3):412-9. Epub 2008 Aug 15.	Neurobiol Dis. 2008	PubMed	citation	PMID:18786637	pubmed	18786637	create date:2008/09/13 | first author:Edison P
Functional consequences of hippocampal neuronal ectopia in the apolipoprotein E receptor-2 knockout mouse.	/pubmed/18778775	Fish KN, Krucker T.	Neurobiol Dis. 2008 Dec;32(3):391-401. Epub 2008 Aug 15.	Neurobiol Dis. 2008	PubMed	citation	PMID:18778775	pubmed	18778775	create date:2008/09/10 | first author:Fish KN
Niaspan treatment improves neurological functional recovery in experimental autoimmune encephalomyelitis mice.	/pubmed/18778774	Zhang J, Chen J, Li Y, Cui X, Zheng X, Roberts C, Lu M, Elias SB, Chopp M.	Neurobiol Dis. 2008 Nov;32(2):273-80. Epub 2008 Jul 29.	Neurobiol Dis. 2008	PubMed	citation	PMID:18778774	pubmed	18778774	create date:2008/09/10 | first author:Zhang J
The beta amyloid peptide can act as a modular aggregation domain.	/pubmed/18778773	Link CD, Fonte V, Roberts CM, Hiester B, Silverman MA, Stein GH.	Neurobiol Dis. 2008 Dec;32(3):420-5. Epub 2008 Aug 22.	Neurobiol Dis. 2008	PubMed	citation	PMID:18778773	pubmed	18778773	create date:2008/09/10 | first author:Link CD
Hypercholesterolemia-induced Abeta accumulation in rabbit brain is associated with alteration in IGF-1 signaling.	/pubmed/18775495	Sharma S, Prasanthi R P J, Schommer E, Feist G, Ghribi O.	Neurobiol Dis. 2008 Dec;32(3):426-32. Epub 2008 Aug 16.	Neurobiol Dis. 2008	PubMed	citation	PMID:18775495	pubmed	18775495	create date:2008/09/09 | first author:Sharma S
Carbamazepine protects against neuronal hyperplasia and abnormal gene expression in the megencephaly mouse.	/pubmed/18773962	Almgren M, Nyengaard JR, Persson B, Lavebratt C.	Neurobiol Dis. 2008 Dec;32(3):364-76. Epub 2008 Aug 16.	Neurobiol Dis. 2008	PubMed	citation	PMID:18773962	pubmed	18773962	create date:2008/09/09 | first author:Almgren M
Increased NR2A expression and prolonged decay of NMDA-induced calcium transient in cerebellum of TgDyrk1A mice, a mouse model of Down syndrome.	/pubmed/18773961	Altafaj X, Ortiz-Abalia J, Fernández M, Potier MC, Laffaire J, Andreu N, Dierssen M, González-García C, Ceña V, Martí E, Fillat C.	Neurobiol Dis. 2008 Dec;32(3):377-84. Epub 2008 Aug 16.	Neurobiol Dis. 2008	PubMed	citation	PMID:18773961	pubmed	18773961	create date:2008/09/09 | first author:Altafaj X
Kynurenine diminishes the ischemia-induced histological and electrophysiological deficits in the rat hippocampus.	/pubmed/18761090	Sas K, Robotka H, Rózsa E, Agoston M, Szénási G, Gigler G, Marosi M, Kis Z, Farkas T, Vécsei L, Toldi J.	Neurobiol Dis. 2008 Nov;32(2):302-8. Epub 2008 Aug 6.	Neurobiol Dis. 2008	PubMed	citation	PMID:18761090	pubmed	18761090	create date:2008/09/02 | first author:Sas K
Protective role of autophagy in neonatal hypoxia-ischemia induced brain injury.	/pubmed/18760364	Carloni S, Buonocore G, Balduini W.	Neurobiol Dis. 2008 Dec;32(3):329-39. Epub 2008 Aug 9.	Neurobiol Dis. 2008	PubMed	citation	PMID:18760364	pubmed	18760364	create date:2008/09/02 | first author:Carloni S
Emerging roles of J proteins in neurodegenerative disorders.	/pubmed/18760363	Gibbs SJ, Braun JE.	Neurobiol Dis. 2008 Nov;32(2):196-9. Epub 2008 Aug 5. Review.	Neurobiol Dis. 2008	PubMed	citation	PMID:18760363	pubmed	18760363	create date:2008/09/02 | first author:Gibbs SJ
The relationship between age-related development of spike-and-wave discharges and the resistance to amygdaloid kindling in rats with genetic absence epilepsy.	/pubmed/18755276	Carçak N, Aker RG, Ozdemir O, Demiralp T, Onat FY.	Neurobiol Dis. 2008 Dec;32(3):355-63. Epub 2008 Aug 3.	Neurobiol Dis. 2008	PubMed	citation	PMID:18755276	pubmed	18755276	create date:2008/08/30 | first author:Carçak N
High concentrations of phenylalanine stimulate peroxisome proliferator-activated receptor gamma: implications for the pathophysiology of phenylketonuria.	/pubmed/18755275	Schumacher U, Lukacs Z, Kaltschmidt C, Freudlsperger C, Schulz D, Kompisch K, Müller R, Rudolph T, Santer R, Lorke DE, Ullrich K.	Neurobiol Dis. 2008 Dec;32(3):385-90. Epub 2008 Aug 7.	Neurobiol Dis. 2008	PubMed	citation	PMID:18755275	pubmed	18755275	create date:2008/08/30 | first author:Schumacher U
A CACNB4 mutation shows that altered Ca(v)2.1 function may be a genetic modifier of severe myoclonic epilepsy in infancy.	/pubmed/18755274	Ohmori I, Ouchida M, Miki T, Mimaki N, Kiyonaka S, Nishiki T, Tomizawa K, Mori Y, Matsui H.	Neurobiol Dis. 2008 Dec;32(3):349-54. Epub 2008 Aug 3.	Neurobiol Dis. 2008	PubMed	citation	PMID:18755274	pubmed	18755274	create date:2008/08/30 | first author:Ohmori I
Components of the NGF signaling complex are altered in mdx mouse superior cervical ganglion and its target organs.	/pubmed/18725298	Lombardi L, De Stefano ME, Paggi P.	Neurobiol Dis. 2008 Dec;32(3):402-11. Epub 2008 Aug 7.	Neurobiol Dis. 2008	PubMed	citation	PMID:18725298	pubmed	18725298	create date:2008/08/30 | first author:Lombardi L
Entacapone potentiates the long-duration response but does not normalize levodopa-induced molecular changes.	/pubmed/18722529	Marin C, Aguilar E, Mengod G, Cortés R, Rodríguez-Oroz MC, Obeso JA.	Neurobiol Dis. 2008 Dec;32(3):340-8. Epub 2008 Aug 5.	Neurobiol Dis. 2008	PubMed	citation	PMID:18722529	pubmed	18722529	create date:2008/08/30 | first author:Marin C
Role of caspases, calpain and cdk5 in ammonia-induced cell death in developing brain cells.	/pubmed/18722528	Cagnon L, Braissant O.	Neurobiol Dis. 2008 Nov;32(2):281-92. Epub 2008 Jul 29.	Neurobiol Dis. 2008	PubMed	citation	PMID:18722528	pubmed	18722528	create date:2008/08/30 | first author:Cagnon L
Significant structural but not physiological changes in cortical neurons of 12-month-old Tg2576 mice.	/pubmed/18721884	Rocher AB, Kinson MS, Luebke JI.	Neurobiol Dis. 2008 Nov;32(2):309-18. Epub 2008 Aug 5.	Neurobiol Dis. 2008	PubMed	citation	PMID:18721884	pubmed	18721884	create date:2008/08/30 | first author:Rocher AB
Memory, mood, dopamine, and serotonin in the 1-methyl-4-phenyl-1,2,3,6-tetrahydropyridine-lesioned mouse model of basal ganglia injury.	/pubmed/18718537	Vucković MG, Wood RI, Holschneider DP, Abernathy A, Togasaki DM, Smith A, Petzinger GM, Jakowec MW.	Neurobiol Dis. 2008 Nov;32(2):319-27. Epub 2008 Aug 5.	Neurobiol Dis. 2008	PubMed	citation	PMID:18718537	pubmed	18718537	create date:2008/08/23 | first author:Vucković MG
Short- and long-term limbic abnormalities after experimental febrile seizures.	/pubmed/18707002	Jansen JF, Lemmens EM, Strijkers GJ, Prompers JJ, Schijns OE, Kooi ME, Beuls EA, Nicolay K, Backes WH, Hoogland G.	Neurobiol Dis. 2008 Nov;32(2):293-301. Epub 2008 Jul 27.	Neurobiol Dis. 2008	PubMed	citation	PMID:18707002	pubmed	18707002	create date:2008/08/19 | first author:Jansen JF
JNK is activated but does not mediate hippocampal neuronal apoptosis in experimental neonatal pneumococcal meningitis.	/pubmed/18703144	Sury MD, Agarinis C, Widmer HR, Leib SL, Christen S.	Neurobiol Dis. 2008 Oct;32(1):142-50. Epub 2008 Jul 18.	Neurobiol Dis. 2008	PubMed	citation	PMID:18703144	pubmed	18703144	create date:2008/08/16 | first author:Sury MD
Gentamicin treatment in exercised mdx mice: Identification of dystrophin-sensitive pathways and evaluation of efficacy in work-loaded dystrophic muscle.	/pubmed/18694830	De Luca A, Nico B, Rolland JF, Cozzoli A, Burdi R, Mangieri D, Giannuzzi V, Liantonio A, Cippone V, De Bellis M, Nicchia GP, Camerino GM, Frigeri A, Svelto M, Camerino DC.	Neurobiol Dis. 2008 Nov;32(2):243-53. Epub 2008 Jul 23.	Neurobiol Dis. 2008	PubMed	citation	PMID:18694830	pubmed	18694830	create date:2008/08/13 | first author:De Luca A
Implication of neuronal Ca2+ -sensor protein VILIP-1 in the glutamate hypothesis of schizophrenia.	/pubmed/18691652	Gierke P, Zhao C, Bernstein HG, Noack C, Anand R, Heinemann U, Braunewell KH.	Neurobiol Dis. 2008 Oct;32(1):162-75. Epub 2008 Jul 22.	Neurobiol Dis. 2008	PubMed	citation	PMID:18691652	pubmed	18691652	create date:2008/08/12 | first author:Gierke P
Sporadic midbrain dopamine neuron abnormalities in laboratory mice.	/pubmed/18687402	Prasad K, Richfield EK.	Neurobiol Dis. 2008 Nov;32(2):262-72. Epub 2008 Jul 18.	Neurobiol Dis. 2008	PubMed	citation	PMID:18687402	pubmed	18687402	create date:2008/08/09 | first author:Prasad K
Hippocampal atrophy and abnormal brain development following a prolonged hyperthermic seizure in the immature rat with a focal neocortical lesion.	/pubmed/18678257	Gibbs SA, Scantlebury MH, Awad P, Lema P, Essouma JB, Parent M, Descarries L, Carmant L.	Neurobiol Dis. 2008 Oct;32(1):176-82. Epub 2008 Jul 18.	Neurobiol Dis. 2008	PubMed	citation	PMID:18678257	pubmed	18678257	create date:2008/08/06 | first author:Gibbs SA
Wild-type LRRK2 but not its mutant attenuates stress-induced cell death via ERK pathway.	/pubmed/18675914	Liou AK, Leak RK, Li L, Zigmond MJ.	Neurobiol Dis. 2008 Oct;32(1):116-24. Epub 2008 Jul 8.	Neurobiol Dis. 2008	PubMed	citation	PMID:18675914	pubmed	18675914	create date:2008/08/05 | first author:Liou AK
Neuroinflammation in the generation of post-transplantation dyskinesia in Parkinson's disease.	/pubmed/18675359	Lane EL, Soulet D, Vercammen L, Cenci MA, Brundin P.	Neurobiol Dis. 2008 Nov;32(2):220-8. Epub 2008 Jul 3.	Neurobiol Dis. 2008	PubMed	citation	PMID:18675359	pubmed	18675359	create date:2008/08/05 | first author:Lane EL
Effect of cilostazol on delayed cerebral vasospasm after subarachnoid hemorrhage in rats: evaluation using black blood magnetic resonance imaging.	/pubmed/18675358	Ito H, Fukunaga M, Suzuki H, Miyakoda G, Ishikawa M, Yabuuchi Y, Taki W.	Neurobiol Dis. 2008 Oct;32(1):157-61. Epub 2008 Jul 16.	Neurobiol Dis. 2008	PubMed	citation	PMID:18675358	pubmed	18675358	create date:2008/08/05 | first author:Ito H
Genetics of iron regulation and the possible role of iron in Parkinson's disease.	/pubmed/18675357	Rhodes SL, Ritz B.	Neurobiol Dis. 2008 Nov;32(2):183-95. Epub 2008 Jul 11. Review.	Neurobiol Dis. 2008	PubMed	citation	PMID:18675357	pubmed	18675357	create date:2008/08/05 | first author:Rhodes SL
Low-frequency stimulation of the tuberomammillary nucleus facilitates electrical amygdaloid-kindling acquisition in Sprague-Dawley rats.	/pubmed/18675356	Wu DC, Zhu-Ge ZB, Yu CY, Fang Q, Wang S, Jin CL, Zhang SH, Chen Z.	Neurobiol Dis. 2008 Oct;32(1):151-6. Epub 2008 Jul 15.	Neurobiol Dis. 2008	PubMed	citation	PMID:18675356	pubmed	18675356	create date:2008/08/05 | first author:Wu DC
Decreased glutamate transport enhances excitability in a rat model of cortical dysplasia.	/pubmed/18674619	Campbell SL, Hablitz JJ.	Neurobiol Dis. 2008 Nov;32(2):254-61. Epub 2008 Jul 15.	Neurobiol Dis. 2008	PubMed	citation	PMID:18674619	pubmed	18674619	create date:2008/08/05 | first author:Campbell SL
Inhibition of peripheral TNF can block the malaise associated with CNS inflammatory diseases.	/pubmed/18672064	Jiang Y, Deacon R, Anthony DC, Campbell SJ.	Neurobiol Dis. 2008 Oct;32(1):125-32. Epub 2008 Jul 11.	Neurobiol Dis. 2008	PubMed	citation	PMID:18672064	pubmed	18672064	create date:2008/08/02 | first author:Jiang Y
The synaptic impact of the host immune response in a parkinsonian allograft rat model: Influence on graft-derived aberrant behaviors.	/pubmed/18672063	Soderstrom KE, Meredith G, Freeman TB, McGuire SO, Collier TJ, Sortwell CE, Wu Q, Steece-Collier K.	Neurobiol Dis. 2008 Nov;32(2):229-42. Epub 2008 Jul 11.	Neurobiol Dis. 2008	PubMed	citation	PMID:18672063	pubmed	18672063	create date:2008/08/02 | first author:Soderstrom KE
Mislocalization of h channel subunits underlies h channelopathy in temporal lobe epilepsy.	/pubmed/18657617	Shin M, Brager D, Jaramillo TC, Johnston D, Chetkovich DM.	Neurobiol Dis. 2008 Oct;32(1):26-36. Epub 2008 Jul 3.	Neurobiol Dis. 2008	PubMed	citation	PMID:18657617	pubmed	18657617	create date:2008/07/29 | first author:Shin M
Pharmacological induction of the heat shock response improves myelination in a neuropathic model.	/pubmed/18655835	Rangaraju S, Madorsky I, Pileggi JG, Kamal A, Notterpek L.	Neurobiol Dis. 2008 Oct;32(1):105-15. Epub 2008 Jul 8.	Neurobiol Dis. 2008	PubMed	citation	PMID:18655835	pubmed	18655835	create date:2008/07/29 | first author:Rangaraju S
Gain of interaction of ALS-linked G93A superoxide dismutase with cytosolic malate dehydrogenase.	/pubmed/18652897	Mali Y, Zisapels N.	Neurobiol Dis. 2008 Oct;32(1):133-41. Epub 2008 Jul 3.	Neurobiol Dis. 2008	PubMed	citation	PMID:18652897	pubmed	18652897	create date:2008/07/26 | first author:Mali Y
Localization and regional distribution of p23/TMP21 in the brain.	/pubmed/18652896	Vetrivel KS, Kodam A, Gong P, Chen Y, Parent AT, Kar S, Thinakaran G.	Neurobiol Dis. 2008 Oct;32(1):37-49. Epub 2008 Jul 3.	Neurobiol Dis. 2008	PubMed	citation	PMID:18652896	pubmed	18652896	create date:2008/07/26 | first author:Vetrivel KS
PACAP prevents toxicity induced by cisplatin in rat and primate neurons but not in proliferating ovary cells: involvement of the mitochondrial apoptotic pathway.	/pubmed/18652895	Aubert N, Vaudry D, Falluel-Morel A, Desfeux A, Fisch C, Ancian P, de Jouffrey S, Le Bigot JF, Couvineau A, Laburthe M, Fournier A, Laudenbach V, Vaudry H, Gonzalez BJ.	Neurobiol Dis. 2008 Oct;32(1):66-80. Epub 2008 Jul 3.	Neurobiol Dis. 2008	PubMed	citation	PMID:18652895	pubmed	18652895	create date:2008/07/26 | first author:Aubert N
Neuroprotection of rapamycin in lactacystin-induced neurodegeneration via autophagy enhancement.	/pubmed/18640276	Pan T, Kondo S, Zhu W, Xie W, Jankovic J, Le W.	Neurobiol Dis. 2008 Oct;32(1):16-25. Epub 2008 Jun 25.	Neurobiol Dis. 2008	PubMed	citation	PMID:18640276	pubmed	18640276	create date:2008/07/22 | first author:Pan T
Hippocampal bursts caused by changes in NMDA receptor-dependent excitation in a mouse model of variant CJD.	/pubmed/18638557	Ratté S, Prescott SA, Collinge J, Jefferys JG.	Neurobiol Dis. 2008 Oct;32(1):96-104. Epub 2008 Jun 26.	Neurobiol Dis. 2008	PubMed	citation	PMID:18638557	pubmed	18638557	create date:2008/07/22 | first author:Ratté S
Rodent genetic models of Huntington disease.	/pubmed/18638556	Heng MY, Detloff PJ, Albin RL.	Neurobiol Dis. 2008 Oct;32(1):1-9. Epub 2008 Jun 26. Review.	Neurobiol Dis. 2008	PubMed	citation	PMID:18638556	pubmed	18638556	create date:2008/07/22 | first author:Heng MY
The role of the inherited genetic background on the consequences of lithium-pilocarpine status epilepticus: study in Genetic Absence Epilepsy Rats from Strasbourg and Wistar audiogenic rats.	/pubmed/18638555	Hanaya R, Koning E, Ferrandon A, Nehlig A.	Neurobiol Dis. 2008 Sep;31(3):451-8. Epub 2008 Jun 26.	Neurobiol Dis. 2008	PubMed	citation	PMID:18638555	pubmed	18638555	create date:2008/07/22 | first author:Hanaya R
Title	URL	Description	Details	ShortDetails	Resource	Type	Identifiers	Db	EntrezUID	Properties
Decorin promotes robust axon growth on inhibitory CSPGs and myelin via a direct effect on neurons.	/pubmed/18638554	Minor K, Tang X, Kahrilas G, Archibald SJ, Davies JE, Davies SJ.	Neurobiol Dis. 2008 Oct;32(1):88-95. Epub 2008 Jun 26.	Neurobiol Dis. 2008	PubMed	citation	PMID:18638554	pubmed	18638554	create date:2008/07/22 | first author:Minor K
Effect of chronic stress or nicotine on hypothyroidism-induced enhancement of LTD: electrophysiological and molecular studies.	/pubmed/18638553	Alzoubi KH, Aleisa AM, Alkadhi KA.	Neurobiol Dis. 2008 Oct;32(1):81-7. Epub 2008 Jun 26.	Neurobiol Dis. 2008	PubMed	citation	PMID:18638553	pubmed	18638553	create date:2008/07/22 | first author:Alzoubi KH
Location and connectivity determine GABAergic interneuron survival in the brains of South Hampshire sheep with CLN6 neuronal ceroid lipofuscinosis.	/pubmed/18634879	Oswald MJ, Palmer DN, Kay GW, Barwell KJ, Cooper JD.	Neurobiol Dis. 2008 Oct;32(1):50-65. Epub 2008 Jun 25.	Neurobiol Dis. 2008	PubMed	citation	PMID:18634879	pubmed	18634879	create date:2008/07/19 | first author:Oswald MJ
Benefits and risks of intranigral transplantation of GABA-producing cells subsequent to the establishment of kindling-induced seizures.	/pubmed/18632280	Nolte MW, Löscher W, Herden C, Freed WJ, Gernert M.	Neurobiol Dis. 2008 Sep;31(3):342-54. Epub 2008 Jul 15.	Neurobiol Dis. 2008	PubMed	citation	PMID:18632280	pubmed	18632280	create date:2008/07/18 | first author:Nolte MW
Interleukin Converting Enzyme inhibition impairs kindling epileptogenesis in rats by blocking astrocytic IL-1beta production.	/pubmed/18632279	Ravizza T, Noé F, Zardoni D, Vaghi V, Sifringer M, Vezzani A.	Neurobiol Dis. 2008 Sep;31(3):327-33. Epub 2008 May 29.	Neurobiol Dis. 2008	PubMed	citation	PMID:18632279	pubmed	18632279	create date:2008/07/18 | first author:Ravizza T
Failure to modulate neural response to increased task demand in mild Alzheimer's disease: fMRI study of visuospatial processing.	/pubmed/18619845	Vannini P, Lehmann C, Dierks T, Jann K, Viitanen M, Wahlund LO, Almkvist O.	Neurobiol Dis. 2008 Sep;31(3):287-97. Epub 2008 May 17.	Neurobiol Dis. 2008	PubMed	citation	PMID:18619845	pubmed	18619845	create date:2008/07/16 | first author:Vannini P
Amiloride is neuroprotective in an MPTP model of Parkinson's disease.	/pubmed/18606547	Arias RL, Sung ML, Vasylyev D, Zhang MY, Albinson K, Kubek K, Kagan N, Beyer C, Lin Q, Dwyer JM, Zaleska MM, Bowlby MR, Dunlop J, Monaghan M.	Neurobiol Dis. 2008 Sep;31(3):334-41. Epub 2008 Jul 7.	Neurobiol Dis. 2008	PubMed	citation	PMID:18606547	pubmed	18606547	create date:2008/07/09 | first author:Arias RL
Premature stop codons in a facilitating EF-hand splice variant of CaV2.1 cause episodic ataxia type 2.	/pubmed/18606230	Graves TD, Imbrici P, Kors EE, Terwindt GM, Eunson LH, Frants RR, Haan J, Ferrari MD, Goadsby PJ, Hanna MG, van den Maagdenberg AM, Kullmann DM.	Neurobiol Dis. 2008 Oct;32(1):10-5. Epub 2008 Jun 19.	Neurobiol Dis. 2008	PubMed	citation	PMID:18606230	pubmed	18606230	create date:2008/07/09 | first author:Graves TD
Aggregation and catabolism of disease-associated intra-Abeta mutations: reduced proteolysis of AbetaA21G by neprilysin.	/pubmed/18602473	Betts V, Leissring MA, Dolios G, Wang R, Selkoe DJ, Walsh DM.	Neurobiol Dis. 2008 Sep;31(3):442-50. Epub 2008 Jun 17.	Neurobiol Dis. 2008	PubMed	citation	PMID:18602473	pubmed	18602473	create date:2008/07/08 | first author:Betts V
HIF-1alpha inhibition ameliorates neonatal brain injury in a rat pup hypoxic-ischemic model.	/pubmed/18602008	Chen W, Jadhav V, Tang J, Zhang JH.	Neurobiol Dis. 2008 Sep;31(3):433-41. Epub 2008 Jun 14.	Neurobiol Dis. 2008	PubMed	citation	PMID:18602008	pubmed	18602008	create date:2008/07/08 | first author:Chen W
Glutamatergic pallidothalamic projections and their implications in the pathophysiology of Parkinson's disease.	/pubmed/18598767	Barroso-Chinea P, Rico AJ, Pérez-Manso M, Roda E, López IP, Luis-Ravelo D, Lanciego JL.	Neurobiol Dis. 2008 Sep;31(3):422-32. Epub 2008 Jun 12.	Neurobiol Dis. 2008	PubMed	citation	PMID:18598767	pubmed	18598767	create date:2008/07/05 | first author:Barroso-Chinea P
Ethanol causes and lithium prevents neuroapoptosis and suppression of pERK in the infant mouse brain.	/pubmed/18595723	Young C, Straiko MM, Johnson SA, Creeley C, Olney JW.	Neurobiol Dis. 2008 Sep;31(3):355-60. Epub 2008 Jul 2.	Neurobiol Dis. 2008	PubMed	citation	PMID:18595723	pubmed	18595723	create date:2008/07/04 | first author:Young C
Functional roles for the striatal-enriched transcription factor, Bcl11b, in the control of striatal gene expression and transcriptional dysregulation in Huntington's disease.	/pubmed/18595722	Desplats PA, Lambert JR, Thomas EA.	Neurobiol Dis. 2008 Sep;31(3):298-308. Epub 2008 May 22.	Neurobiol Dis. 2008	PubMed	citation	PMID:18595722	pubmed	18595722	create date:2008/07/04 | first author:Desplats PA
Restoring Bcl-x(L) levels benefits a mouse model of spinal muscular atrophy.	/pubmed/18590823	Tsai LK, Tsai MS, Ting CH, Wang SH, Li H.	Neurobiol Dis. 2008 Sep;31(3):361-7. Epub 2008 Jun 3.	Neurobiol Dis. 2008	PubMed	citation	PMID:18590823	pubmed	18590823	create date:2008/07/02 | first author:Tsai LK
Pre-assembled tau filaments phosphorylated by GSK-3b form large tangle-like structures.	/pubmed/18588978	Rankin CA, Sun Q, Gamblin TC.	Neurobiol Dis. 2008 Sep;31(3):368-77. Epub 2008 Jul 16.	Neurobiol Dis. 2008	PubMed	citation	PMID:18588978	pubmed	18588978	create date:2008/07/01 | first author:Rankin CA
Fluoxetine increases the activity of the ERK-CREB signal system and alleviates the depressive-like behavior in rats exposed to chronic forced swim stress.	/pubmed/18586506	Qi X, Lin W, Li J, Li H, Wang W, Wang D, Sun M.	Neurobiol Dis. 2008 Aug;31(2):278-85. Epub 2008 May 20.	Neurobiol Dis. 2008	PubMed	citation	PMID:18586506	pubmed	18586506	create date:2008/07/01 | first author:Qi X
Human mesenchymal stem cell transplantation extends survival, improves motor performance and decreases neuroinflammation in mouse model of amyotrophic lateral sclerosis.	/pubmed/18586098	Vercelli A, Mereuta OM, Garbossa D, Muraca G, Mareschi K, Rustichelli D, Ferrero I, Mazzini L, Madon E, Fagioli F.	Neurobiol Dis. 2008 Sep;31(3):395-405. Epub 2008 Jun 4.	Neurobiol Dis. 2008	PubMed	citation	PMID:18586098	pubmed	18586098	create date:2008/07/01 | first author:Vercelli A
Tau hyperphosphorylation correlates with reduced methylation of protein phosphatase 2A.	/pubmed/18586097	Zhou XW, Gustafsson JA, Tanila H, Bjorkdahl C, Liu R, Winblad B, Pei JJ.	Neurobiol Dis. 2008 Sep;31(3):386-94. Epub 2008 Jul 23.	Neurobiol Dis. 2008	PubMed	citation	PMID:18586097	pubmed	18586097	create date:2008/07/01 | first author:Zhou XW
Targeting the tetraspanin CD81 blocks monocyte transmigration and ameliorates EAE.	/pubmed/18586096	Dijkstra S, Kooij G, Verbeek R, van der Pol SM, Amor S, Geisert EE Jr, Dijkstra CD, van Noort JM, Vries HE.	Neurobiol Dis. 2008 Sep;31(3):413-21. Epub 2008 Jun 5.	Neurobiol Dis. 2008	PubMed	citation	PMID:18586096	pubmed	18586096	create date:2008/07/01 | first author:Dijkstra S
Distinct cell proliferation events during abstinence after alcohol dependence: microglia proliferation precedes neurogenesis.	/pubmed/18585922	Nixon K, Kim DH, Potts EN, He J, Crews FT.	Neurobiol Dis. 2008 Aug;31(2):218-29. Epub 2008 May 3.	Neurobiol Dis. 2008	PubMed	citation	PMID:18585922	pubmed	18585922	create date:2008/07/01 | first author:Nixon K
Characterization of seipin/BSCL2, a protein associated with spastic paraplegia 17.	/pubmed/18585921	Ito D, Fujisawa T, Iida H, Suzuki N.	Neurobiol Dis. 2008 Aug;31(2):266-77. Epub 2008 May 22.	Neurobiol Dis. 2008	PubMed	citation	PMID:18585921	pubmed	18585921	create date:2008/07/01 | first author:Ito D
Effects of enriched environment on animal models of neurodegenerative diseases and psychiatric disorders.	/pubmed/18585920	Laviola G, Hannan AJ, Macrì S, Solinas M, Jaber M.	Neurobiol Dis. 2008 Aug;31(2):159-68. Epub 2008 May 15. Review.	Neurobiol Dis. 2008	PubMed	citation	PMID:18585920	pubmed	18585920	create date:2008/07/01 | first author:Laviola G
Cyclin D1 in excitatory neurons of the adult brain enhances kainate-induced neurotoxicity.	/pubmed/18585919	Koeller HB, Ross ME, Glickstein SB.	Neurobiol Dis. 2008 Aug;31(2):230-41. Epub 2008 May 10.	Neurobiol Dis. 2008	PubMed	citation	PMID:18585919	pubmed	18585919	create date:2008/07/01 | first author:Koeller HB
T3 administration in adult hypothyroid mice modulates expression of proteins involved in striatal synaptic plasticity and improves motor behavior.	/pubmed/18585460	Vallortigara J, Alfos S, Micheau J, Higueret P, Enderlin V.	Neurobiol Dis. 2008 Sep;31(3):378-85. Epub 2008 Jun 4.	Neurobiol Dis. 2008	PubMed	citation	PMID:18585460	pubmed	18585460	create date:2008/07/01 | first author:Vallortigara J
Protective effect of BDNF against beta-amyloid induced neurotoxicity in vitro and in vivo in rats.	/pubmed/18585459	Arancibia S, Silhol M, Moulière F, Meffre J, Höllinger I, Maurice T, Tapia-Arancibia L.	Neurobiol Dis. 2008 Sep;31(3):316-26. Epub 2008 Jul 15.	Neurobiol Dis. 2008	PubMed	citation	PMID:18585459	pubmed	18585459	create date:2008/07/01 | first author:Arancibia S
Endogenous secreted amyloid precursor protein-alpha regulates hippocampal NMDA receptor function, long-term potentiation and spatial memory.	/pubmed/18585048	Taylor CJ, Ireland DR, Ballagh I, Bourne K, Marechal NM, Turner PR, Bilkey DK, Tate WP, Abraham WC.	Neurobiol Dis. 2008 Aug;31(2):250-60. Epub 2008 May 10.	Neurobiol Dis. 2008	PubMed	citation	PMID:18585048	pubmed	18585048	create date:2008/07/01 | first author:Taylor CJ
Fas-associated factor 1 and Parkinson's disease.	/pubmed/18573343	Betarbet R, Anderson LR, Gearing M, Hodges TR, Fritz JJ, Lah JJ, Levey AI.	Neurobiol Dis. 2008 Sep;31(3):309-15. Epub 2008 May 29.	Neurobiol Dis. 2008	PubMed	citation	PMID:18573343	pubmed	18573343	create date:2008/06/25 | first author:Betarbet R
Impaired learning and memory in Pitx3 deficient aphakia mice: a genetic model for striatum-dependent cognitive symptoms in Parkinson's disease.	/pubmed/18573342	Ardayfio P, Moon J, Leung KK, Youn-Hwang D, Kim KS.	Neurobiol Dis. 2008 Sep;31(3):406-12. Epub 2008 Jun 4.	Neurobiol Dis. 2008	PubMed	citation	PMID:18573342	pubmed	18573342	create date:2008/06/25 | first author:Ardayfio P
Neurons lacking iron regulatory protein-2 are highly resistant to the toxicity of hemoglobin.	/pubmed/18571425	Regan RF, Chen M, Li Z, Zhang X, Benvenisti-Zarom L, Chen-Roetling J.	Neurobiol Dis. 2008 Aug;31(2):242-9. Epub 2008 May 3.	Neurobiol Dis. 2008	PubMed	citation	PMID:18571425	pubmed	18571425	create date:2008/06/24 | first author:Regan RF
Increased expression of the oligopeptidase THOP1 is a neuroprotective response to Abeta toxicity.	/pubmed/18571100	Pollio G, Hoozemans JJ, Andersen CA, Roncarati R, Rosi MC, van Haastert ES, Seredenina T, Diamanti D, Gotta S, Fiorentini A, Magnoni L, Raggiaschi R, Rozemuller AJ, Casamenti F, Caricasole A, Terstappen GC.	Neurobiol Dis. 2008 Jul;31(1):145-58. Epub 2008 Apr 29.	Neurobiol Dis. 2008	PubMed	citation	PMID:18571100	pubmed	18571100	create date:2008/06/24 | first author:Pollio G
Pharmacological and genetic inhibition of NADPH oxidase does not reduce brain damage in different models of perinatal brain injury in newborn mice.	/pubmed/18571099	Doverhag C, Keller M, Karlsson A, Hedtjarn M, Nilsson U, Kapeller E, Sarkozy G, Klimaschewski L, Humpel C, Hagberg H, Simbruner G, Gressens P, Savman K.	Neurobiol Dis. 2008 Jul;31(1):133-44. Epub 2008 Apr 25.	Neurobiol Dis. 2008	PubMed	citation	PMID:18571099	pubmed	18571099	create date:2008/06/24 | first author:Doverhag C
Rescue of behavioral phenotype and neuronal protrusion morphology in Fmr1 KO mice.	/pubmed/18571098	de Vrij FM, Levenga J, van der Linde HC, Koekkoek SK, De Zeeuw CI, Nelson DL, Oostra BA, Willemsen R.	Neurobiol Dis. 2008 Jul;31(1):127-32. Epub 2008 Apr 25.	Neurobiol Dis. 2008	PubMed	citation	PMID:18571098	pubmed	18571098	create date:2008/06/24 | first author:de Vrij FM
Protective effect of the organotelluroxetane RF-07 in pilocarpine-induced status epilepticus.	/pubmed/18571097	Persike DS, Cunha RL, Juliano L, Silva IR, Rosim FE, Vignoli T, Dona F, Cavalheiro EA, Fernandes MJ.	Neurobiol Dis. 2008 Jul;31(1):120-6. Epub 2008 Apr 23.	Neurobiol Dis. 2008	PubMed	citation	PMID:18571097	pubmed	18571097	create date:2008/06/24 | first author:Persike DS
Longitudinal brain MRI study in a mouse model of Rett Syndrome and the effects of choline.	/pubmed/18571096	Ward BC, Agarwal S, Wang K, Berger-Sweeney J, Kolodny NH.	Neurobiol Dis. 2008 Jul;31(1):110-9. Epub 2008 Apr 10.	Neurobiol Dis. 2008	PubMed	citation	PMID:18571096	pubmed	18571096	create date:2008/06/24 | first author:Ward BC
Antiepileptic drug resistant rats differ from drug responsive rats in GABA A receptor subunit expression in a model of temporal lobe epilepsy.	/pubmed/18562204	Bethmann K, Fritschy JM, Brandt C, Löscher W.	Neurobiol Dis. 2008 Aug;31(2):169-87. Epub 2008 Feb 4.	Neurobiol Dis. 2008	PubMed	citation	PMID:18562204	pubmed	18562204	create date:2008/06/20 | first author:Bethmann K
A possible link between astrocyte activation and tau nitration in Alzheimer's disease.	/pubmed/18562203	Reyes JF, Reynolds MR, Horowitz PM, Fu Y, Guillozet-Bongaarts AL, Berry R, Binder LI.	Neurobiol Dis. 2008 Aug;31(2):198-208. Epub 2008 May 2.	Neurobiol Dis. 2008	PubMed	citation	PMID:18562203	pubmed	18562203	create date:2008/06/20 | first author:Reyes JF
LRP1 modulates APP trafficking along early compartments of the secretory pathway.	/pubmed/18559293	Waldron E, Heilig C, Schweitzer A, Nadella N, Jaeger S, Martin AM, Weggen S, Brix K, Pietrzik CU.	Neurobiol Dis. 2008 Aug;31(2):188-97. Epub 2008 May 3.	Neurobiol Dis. 2008	PubMed	citation	PMID:18559293	pubmed	18559293	create date:2008/06/19 | first author:Waldron E
Genetic absence epilepsy rats from Strasbourg have increased corticothalamic expression of stargazin.	/pubmed/18556211	Powell KL, Kyi M, Reid CA, Paradiso L, D'Abaco GM, Kaye AH, Foote SJ, O'Brien TJ.	Neurobiol Dis. 2008 Aug;31(2):261-5. Epub 2008 May 10.	Neurobiol Dis. 2008	PubMed	citation	PMID:18556211	pubmed	18556211	create date:2008/06/17 | first author:Powell KL
Osteopontin is extensively expressed by macrophages following CNS demyelination but has a redundant role in remyelination.	/pubmed/18539470	Zhao C, Fancy SP, ffrench-Constant C, Franklin RJ.	Neurobiol Dis. 2008 Aug;31(2):209-17. Epub 2008 May 4.	Neurobiol Dis. 2008	PubMed	citation	PMID:18539470	pubmed	18539470	create date:2008/06/10 | first author:Zhao C
GFP-tagged mutant prion protein forms intra-axonal aggregates in transgenic mice.	/pubmed/18514536	Medrano AZ, Barmada SJ, Biasini E, Harris DA.	Neurobiol Dis. 2008 Jul;31(1):20-32. Epub 2008 Apr 7.	Neurobiol Dis. 2008	PubMed	citation	PMID:18514536	pubmed	18514536	create date:2008/06/03 | first author:Medrano AZ
A transgenic rat that develops Alzheimer's disease-like amyloid pathology, deficits in synaptic plasticity and cognitive impairment.	/pubmed/18504134	Liu L, Orozco IJ, Planel E, Wen Y, Bretteville A, Krishnamurthy P, Wang L, Herman M, Figueroa H, Yu WH, Arancio O, Duff K.	Neurobiol Dis. 2008 Jul;31(1):46-57. Epub 2008 Apr 7.	Neurobiol Dis. 2008	PubMed	citation	PMID:18504134	pubmed	18504134	create date:2008/05/28 | first author:Liu L
A voxel-based PET study of dopamine transporters in Parkinson's disease: relevance of age at onset.	/pubmed/18502656	Panzacchi A, Moresco RM, Garibotto V, Antonini A, Gobbo C, Isaias IU, Goldwurm S, Bonaldi L, Carpinelli A, Pezzoli G, Fazio F, Perani D.	Neurobiol Dis. 2008 Jul;31(1):102-9. Epub 2008 Apr 20.	Neurobiol Dis. 2008	PubMed	citation	PMID:18502656	pubmed	18502656	create date:2008/05/27 | first author:Panzacchi A
Full length mutant huntingtin is required for altered Ca2+ signaling and apoptosis of striatal neurons in the YAC mouse model of Huntington's disease.	/pubmed/18502655	Zhang H, Li Q, Graham RK, Slow E, Hayden MR, Bezprozvanny I.	Neurobiol Dis. 2008 Jul;31(1):80-8. Epub 2008 Apr 16.	Neurobiol Dis. 2008	PubMed	citation	PMID:18502655	pubmed	18502655	create date:2008/05/27 | first author:Zhang H
Polyglutamine-expanded ataxin-3 causes cerebellar dysfunction of SCA3 transgenic mice by inducing transcriptional dysregulation.	/pubmed/18502140	Chou AH, Yeh TH, Ouyang P, Chen YL, Chen SY, Wang HL.	Neurobiol Dis. 2008 Jul;31(1):89-101. Epub 2008 May 27.	Neurobiol Dis. 2008	PubMed	citation	PMID:18502140	pubmed	18502140	create date:2008/05/27 | first author:Chou AH
Time-dependent effect of low-frequency stimulation on amygdaloid-kindling seizures in rats.	/pubmed/18499467	Wu DC, Xu ZH, Wang S, Fang Q, Hu DQ, Li Q, Sun HL, Zhang SH, Chen Z.	Neurobiol Dis. 2008 Jul;31(1):74-9. Epub 2008 Apr 9.	Neurobiol Dis. 2008	PubMed	citation	PMID:18499467	pubmed	18499467	create date:2008/05/24 | first author:Wu DC
Brain angiotensin enhances dopaminergic cell death via microglial activation and NADPH-derived ROS.	/pubmed/18499466	Rodriguez-Pallares J, Rey P, Parga JA, Muñoz A, Guerra MJ, Labandeira-Garcia JL.	Neurobiol Dis. 2008 Jul;31(1):58-73. Epub 2008 Apr 1.	Neurobiol Dis. 2008	PubMed	citation	PMID:18499466	pubmed	18499466	create date:2008/05/24 | first author:Rodriguez-Pallares J
Towards developing standard operating procedures for pre-clinical testing in the mdx mouse model of Duchenne muscular dystrophy.	/pubmed/18499465	Grounds MD, Radley HG, Lynch GS, Nagaraju K, De Luca A.	Neurobiol Dis. 2008 Jul;31(1):1-19. Epub 2008 Apr 9. Review.	Neurobiol Dis. 2008	PubMed	citation	PMID:18499465	pubmed	18499465	create date:2008/05/24 | first author:Grounds MD
TLR-4 deficiency protects against focal cerebral ischemia and axotomy-induced neurodegeneration.	/pubmed/18486483	Kilic U, Kilic E, Matter CM, Bassetti CL, Hermann DM.	Neurobiol Dis. 2008 Jul;31(1):33-40. Epub 2008 Mar 28.	Neurobiol Dis. 2008	PubMed	citation	PMID:18486483	pubmed	18486483	create date:2008/05/20 | first author:Kilic U
Deletion of the progranulin gene in patients with frontotemporal lobar degeneration or Parkinson disease.	/pubmed/18479928	Rovelet-Lecrux A, Deramecourt V, Legallic S, Maurage CA, Le Ber I, Brice A, Lambert JC, Frébourg T, Hannequin D, Pasquier F, Campion D.	Neurobiol Dis. 2008 Jul;31(1):41-5. Epub 2008 Apr 7.	Neurobiol Dis. 2008	PubMed	citation	PMID:18479928	pubmed	18479928	create date:2008/05/16 | first author:Rovelet-Lecrux A
Aged wild-type and APP, PS1, and APP + PS1 mice present similar deficits in associative learning and synaptic plasticity independent of amyloid load.	/pubmed/18442916	Gruart A, López-Ramos JC, Muñoz MD, Delgado-García JM.	Neurobiol Dis. 2008 Jun;30(3):439-50. Epub 2008 Mar 21.	Neurobiol Dis. 2008	PubMed	citation	PMID:18442916	pubmed	18442916	create date:2008/04/30 | first author:Gruart A
Title	URL	Description	Details	ShortDetails	Resource	Type	Identifiers	Db	EntrezUID	Properties
Endoplasmic reticulum stress and induction of the unfolded protein response in human sporadic amyotrophic lateral sclerosis.	/pubmed/18440237	Atkin JD, Farg MA, Walker AK, McLean C, Tomas D, Horne MK.	Neurobiol Dis. 2008 Jun;30(3):400-7. Epub 2008 Mar 6.	Neurobiol Dis. 2008	PubMed	citation	PMID:18440237	pubmed	18440237	create date:2008/04/29 | first author:Atkin JD
Beneficial effects of rolipram in the R6/2 mouse model of Huntington's disease.	/pubmed/18424161	DeMarch Z, Giampà C, Patassini S, Bernardi G, Fusco FR.	Neurobiol Dis. 2008 Jun;30(3):375-87. Epub 2008 Mar 7.	Neurobiol Dis. 2008	PubMed	citation	PMID:18424161	pubmed	18424161	create date:2008/04/22 | first author:DeMarch Z
Oxidative injury and neuropathy in diabetes and impaired glucose tolerance.	/pubmed/18424057	Russell JW, Berent-Spillson A, Vincent AM, Freimann CL, Sullivan KA, Feldman EL.	Neurobiol Dis. 2008 Jun;30(3):420-9. Epub 2008 Mar 15.	Neurobiol Dis. 2008	PubMed	citation	PMID:18424057	pubmed	18424057	create date:2008/04/22 | first author:Russell JW
Postsynaptic density protein PSD-95 expression in Alzheimer's disease and okadaic acid induced neuritic retraction.	/pubmed/18424056	Leuba G, Walzer C, Vernay A, Carnal B, Kraftsik R, Piotton F, Marin P, Bouras C, Savioz A.	Neurobiol Dis. 2008 Jun;30(3):408-19. Epub 2008 Mar 12.	Neurobiol Dis. 2008	PubMed	citation	PMID:18424056	pubmed	18424056	create date:2008/04/22 | first author:Leuba G
The release of calcium from the endoplasmic reticulum induced by amyloid-beta and prion peptides activates the mitochondrial apoptotic pathway.	/pubmed/18420416	Ferreiro E, Oliveira CR, Pereira CM.	Neurobiol Dis. 2008 Jun;30(3):331-42. Epub 2008 Feb 20.	Neurobiol Dis. 2008	PubMed	citation	PMID:18420416	pubmed	18420416	create date:2008/04/19 | first author:Ferreiro E
Expression of expanded polyglutamine targets profilin for degradation and alters actin dynamics.	/pubmed/18417352	Burnett BG, Andrews J, Ranganathan S, Fischbeck KH, Di Prospero NA.	Neurobiol Dis. 2008 Jun;30(3):365-74. Epub 2008 Mar 6.	Neurobiol Dis. 2008	PubMed	citation	PMID:18417352	pubmed	18417352	create date:2008/04/18 | first author:Burnett BG
In vivo gene delivery to proliferating cells in the striatum generated in response to a 6-hydroxydopamine lesion of the nigro-striatal dopamine pathway.	/pubmed/18417351	Irvin DK, Kirik D, Björklund A, Thompson LH.	Neurobiol Dis. 2008 Jun;30(3):343-52. Epub 2008 Mar 4.	Neurobiol Dis. 2008	PubMed	citation	PMID:18417351	pubmed	18417351	create date:2008/04/18 | first author:Irvin DK
Nociceptin/orphanin FQ receptor blockade attenuates MPTP-induced parkinsonism.	/pubmed/18413287	Viaro R, Sanchez-Pernaute R, Marti M, Trapella C, Isacson O, Morari M.	Neurobiol Dis. 2008 Jun;30(3):430-8. Epub 2008 Mar 8.	Neurobiol Dis. 2008	PubMed	citation	PMID:18413287	pubmed	18413287	create date:2008/04/17 | first author:Viaro R
Sertraline slows disease progression and increases neurogenesis in N171-82Q mouse model of Huntington's disease.	/pubmed/18403212	Duan W, Peng Q, Masuda N, Ford E, Tryggestad E, Ladenheim B, Zhao M, Cadet JL, Wong J, Ross CA.	Neurobiol Dis. 2008 Jun;30(3):312-22. Epub 2008 Mar 10.	Neurobiol Dis. 2008	PubMed	citation	PMID:18403212	pubmed	18403212	create date:2008/04/12 | first author:Duan W
Activation of brain metabolism and fos during limbic seizures: the role of locus coeruleus.	/pubmed/18395460	Giorgi FS, Blandini F, Cantafora E, Biagioni F, Armentero MT, Pasquali L, Orzi F, Murri L, Paparelli A, Fornai F.	Neurobiol Dis. 2008 Jun;30(3):388-99. Epub 2008 Mar 6.	Neurobiol Dis. 2008	PubMed	citation	PMID:18395460	pubmed	18395460	create date:2008/04/09 | first author:Giorgi FS
Tiagabine is neuroprotective in the N171-82Q and R6/2 mouse models of Huntington's disease.	/pubmed/18395459	Masuda N, Peng Q, Li Q, Jiang M, Liang Y, Wang X, Zhao M, Wang W, Ross CA, Duan W.	Neurobiol Dis. 2008 Jun;30(3):293-302. Epub 2008 Mar 10.	Neurobiol Dis. 2008	PubMed	citation	PMID:18395459	pubmed	18395459	create date:2008/04/09 | first author:Masuda N
A seizure-induced gain-of-function in BK channels is associated with elevated firing activity in neocortical pyramidal neurons.	/pubmed/18387812	Shruti S, Clem RL, Barth AL.	Neurobiol Dis. 2008 Jun;30(3):323-30. Epub 2008 Feb 20.	Neurobiol Dis. 2008	PubMed	citation	PMID:18387812	pubmed	18387812	create date:2008/04/05 | first author:Shruti S
Homer2 and Homer3 interact with amyloid precursor protein and inhibit Abeta production.	/pubmed/18387811	Parisiadou L, Bethani I, Michaki V, Krousti K, Rapti G, Efthimiopoulos S.	Neurobiol Dis. 2008 Jun;30(3):353-64. Epub 2008 Mar 10.	Neurobiol Dis. 2008	PubMed	citation	PMID:18387811	pubmed	18387811	create date:2008/04/05 | first author:Parisiadou L
Immune transcriptome alterations in the temporal cortex of subjects with autism.	/pubmed/18378158	Garbett K, Ebert PJ, Mitchell A, Lintas C, Manzi B, Mirnics K, Persico AM.	Neurobiol Dis. 2008 Jun;30(3):303-11. Epub 2008 Mar 10.	Neurobiol Dis. 2008	PubMed	citation	PMID:18378158	pubmed	18378158	create date:2008/04/02 | first author:Garbett K
Regulation of activity-dependent neuroprotective protein (ADNP) by the NO-cGMP pathway in the hippocampus during kainic acid-induced seizure.	/pubmed/18375135	Cosgrave AS, McKay JS, Bubb V, Morris R, Quinn JP, Thippeswamy T.	Neurobiol Dis. 2008 Jun;30(3):281-92. Epub 2008 Mar 10.	Neurobiol Dis. 2008	PubMed	citation	PMID:18375135	pubmed	18375135	create date:2008/04/01 | first author:Cosgrave AS
Fibrillar prion peptide PrP(106-126) treatment induces Dab1 phosphorylation and impairs APP processing and Abeta production in cortical neurons.	/pubmed/18374587	Gavín R, Ureña J, Rangel A, Pastrana MA, Requena JR, Soriano E, Aguzzi A, Del Río JA.	Neurobiol Dis. 2008 May;30(2):243-54. Epub 2008 Feb 16.	Neurobiol Dis. 2008	PubMed	citation	PMID:18374587	pubmed	18374587	create date:2008/04/01 | first author:Gavín R
Degradation of endocannabinoids in chronic migraine and medication overuse headache.	/pubmed/18358734	Cupini LM, Costa C, Sarchielli P, Bari M, Battista N, Eusebi P, Calabresi P, Maccarrone M.	Neurobiol Dis. 2008 May;30(2):186-9. Epub 2008 Feb 1.	Neurobiol Dis. 2008	PubMed	citation	PMID:18358734	pubmed	18358734	create date:2008/03/25 | first author:Cupini LM
White matter anisotropy related to electrophysiology of first episode schizophrenia during NoGo inhibition.	/pubmed/18356066	Begré S, Kleinlogel H, Kiefer C, Strik W, Dierks T, Federspiel A.	Neurobiol Dis. 2008 May;30(2):270-80. Epub 2008 Feb 23.	Neurobiol Dis. 2008	PubMed	citation	PMID:18356066	pubmed	18356066	create date:2008/03/22 | first author:Begré S
TGF-beta 1 protects against Abeta-neurotoxicity via the phosphatidylinositol-3-kinase pathway.	/pubmed/18356065	Caraci F, Battaglia G, Busceti C, Biagioni F, Mastroiacovo F, Bosco P, Drago F, Nicoletti F, Sortino MA, Copani A.	Neurobiol Dis. 2008 May;30(2):234-42. Epub 2008 Feb 13.	Neurobiol Dis. 2008	PubMed	citation	PMID:18356065	pubmed	18356065	create date:2008/03/22 | first author:Caraci F
Human oligodendrocytes express Cx31.3: function and interactions with Cx32 mutants.	/pubmed/18353664	Sargiannidou I, Ahn M, Enriquez AD, Peinado A, Reynolds R, Abrams C, Scherer SS, Kleopa KA.	Neurobiol Dis. 2008 May;30(2):221-33. Epub 2008 Feb 15.	Neurobiol Dis. 2008	PubMed	citation	PMID:18353664	pubmed	18353664	create date:2008/03/21 | first author:Sargiannidou I
Prenatal choline supplementation attenuates neuropathological response to status epilepticus in the adult rat hippocampus.	/pubmed/18353663	Wong-Goodrich SJ, Mellott TJ, Glenn MJ, Blusztajn JK, Williams CL.	Neurobiol Dis. 2008 May;30(2):255-69. Epub 2008 Feb 16.	Neurobiol Dis. 2008	PubMed	citation	PMID:18353663	pubmed	18353663	create date:2008/03/21 | first author:Wong-Goodrich SJ
Abeta-globulomers are formed independently of the fibril pathway.	/pubmed/18353662	Gellermann GP, Byrnes H, Striebinger A, Ullrich K, Mueller R, Hillen H, Barghorn S.	Neurobiol Dis. 2008 May;30(2):212-20. Epub 2008 Feb 15.	Neurobiol Dis. 2008	PubMed	citation	PMID:18353662	pubmed	18353662	create date:2008/03/21 | first author:Gellermann GP
Study of subcellular localization and proteolysis of ataxin-3.	/pubmed/18353661	Pozzi C, Valtorta M, Tedeschi G, Galbusera E, Pastori V, Bigi A, Nonnis S, Grassi E, Fusi P.	Neurobiol Dis. 2008 May;30(2):190-200. Epub 2008 Feb 15.	Neurobiol Dis. 2008	PubMed	citation	PMID:18353661	pubmed	18353661	create date:2008/03/21 | first author:Pozzi C
Src kinase inhibition decreases thrombin-induced injury and cell cycle re-entry in striatal neurons.	/pubmed/18343677	Liu DZ, Cheng XY, Ander BP, Xu H, Davis RR, Gregg JP, Sharp FR.	Neurobiol Dis. 2008 May;30(2):201-11. Epub 2008 Feb 9.	Neurobiol Dis. 2008	PubMed	citation	PMID:18343677	pubmed	18343677	create date:2008/03/18 | first author:Liu DZ
Sensory motor mismatch within the supplementary motor area in the dystonic monkey.	/pubmed/18343676	Cuny E, Ghorayeb I, Guehl D, Escola L, Bioulac B, Burbaud P.	Neurobiol Dis. 2008 May;30(2):151-61. Epub 2008 Jan 17.	Neurobiol Dis. 2008	PubMed	citation	PMID:18343676	pubmed	18343676	create date:2008/03/18 | first author:Cuny E
Pattern of axonal injury in murine myelin oligodendrocyte glycoprotein induced experimental autoimmune encephalomyelitis: implications for multiple sclerosis.	/pubmed/18342527	Herrero-Herranz E, Pardo LA, Gold R, Linker RA.	Neurobiol Dis. 2008 May;30(2):162-73. Epub 2008 Jan 26.	Neurobiol Dis. 2008	PubMed	citation	PMID:18342527	pubmed	18342527	create date:2008/03/18 | first author:Herrero-Herranz E
Redox proteomic identification of 4-hydroxy-2-nonenal-modified brain proteins in amnestic mild cognitive impairment: insight into the role of lipid peroxidation in the progression and pathogenesis of Alzheimer's disease.	/pubmed/18325775	Reed T, Perluigi M, Sultana R, Pierce WM, Klein JB, Turner DM, Coccia R, Markesbery WR, Butterfield DA.	Neurobiol Dis. 2008 Apr;30(1):107-20. Epub 2008 Jan 5.	Neurobiol Dis. 2008	PubMed	citation	PMID:18325775	pubmed	18325775	create date:2008/03/08 | first author:Reed T
Tissue inhibitor of metalloproteinases-3 (TIMP-3) expression is increased during serum deprivation-induced neuronal apoptosis in vitro and in the G93A mouse model of amyotrophic lateral sclerosis: a potential modulator of Fas-mediated apoptosis.	/pubmed/18316197	Lee JK, Shin JH, Suh J, Choi IS, Ryu KS, Gwag BJ.	Neurobiol Dis. 2008 May;30(2):174-85. Epub 2008 Feb 4.	Neurobiol Dis. 2008	PubMed	citation	PMID:18316197	pubmed	18316197	create date:2008/03/05 | first author:Lee JK
Protease-activated receptor-2 regulates trypsin expression in the brain and protects against seizures and epileptogenesis.	/pubmed/18313316	Lohman RJ, O'Brien TJ, Cocks TM.	Neurobiol Dis. 2008 Apr;30(1):84-93. Epub 2008 Jan 5.	Neurobiol Dis. 2008	PubMed	citation	PMID:18313316	pubmed	18313316	create date:2008/03/04 | first author:Lohman RJ
Generation of a alpha-synuclein-based rat model of Parkinson's disease.	/pubmed/18313315	Recchia A, Rota D, Debetto P, Peroni D, Guidolin D, Negro A, Skaper SD, Giusti P.	Neurobiol Dis. 2008 Apr;30(1):8-18. Epub 2007 Nov 13.	Neurobiol Dis. 2008	PubMed	citation	PMID:18313315	pubmed	18313315	create date:2008/03/04 | first author:Recchia A
Cerebellar granule cells transplanted in vivo can follow physiological and unusual migratory routes to integrate into the recipient cortex.	/pubmed/18308579	Williams IM, Carletti B, Leto K, Magrassi L, Rossi F.	Neurobiol Dis. 2008 Apr;30(1):139-49. Epub 2008 Jan 26.	Neurobiol Dis. 2008	PubMed	citation	PMID:18308579	pubmed	18308579	create date:2008/03/01 | first author:Williams IM
Interaction of inflammation, thrombosis, aspirin and enoxaparin in CNS experimental antiphospholipid syndrome.	/pubmed/18308578	Tanne D, Katzav A, Beilin O, Grigoriadis NC, Blank M, Pick CG, Landenberg P, Shoenfeld Y, Chapman J.	Neurobiol Dis. 2008 Apr;30(1):56-64. Epub 2008 Jan 3.	Neurobiol Dis. 2008	PubMed	citation	PMID:18308578	pubmed	18308578	create date:2008/03/01 | first author:Tanne D
Mitochondrial DNA damage and impaired base excision repair during epileptogenesis.	/pubmed/18295498	Jarrett SG, Liang LP, Hellier JL, Staley KJ, Patel M.	Neurobiol Dis. 2008 Apr;30(1):130-8. Epub 2008 Jan 5.	Neurobiol Dis. 2008	PubMed	citation	PMID:18295498	pubmed	18295498	create date:2008/02/26 | first author:Jarrett SG
An inverse agonist of the histamine H(3) receptor improves wakefulness in narcolepsy: studies in orexin-/- mice and patients.	/pubmed/18295497	Lin JS, Dauvilliers Y, Arnulf I, Bastuji H, Anaclet C, Parmentier R, Kocher L, Yanagisawa M, Lehert P, Ligneau X, Perrin D, Robert P, Roux M, Lecomte JM, Schwartz JC.	Neurobiol Dis. 2008 Apr;30(1):74-83. Epub 2007 Dec 27.	Neurobiol Dis. 2008	PubMed	citation	PMID:18295497	pubmed	18295497	create date:2008/02/26 | first author:Lin JS
The biological activity of 3alpha-hydroxysteroid oxido-reductase in the spinal cord regulates thermal and mechanical pain thresholds after sciatic nerve injury.	/pubmed/18291663	Meyer L, Venard C, Schaeffer V, Patte-Mensah C, Mensah-Nyagan AG.	Neurobiol Dis. 2008 Apr;30(1):30-41. Epub 2007 Dec 14.	Neurobiol Dis. 2008	PubMed	citation	PMID:18291663	pubmed	18291663	create date:2008/02/23 | first author:Meyer L
LRP promotes endocytosis and degradation, but not transcytosis, of the amyloid-beta peptide in a blood-brain barrier in vitro model.	/pubmed/18289866	Nazer B, Hong S, Selkoe DJ.	Neurobiol Dis. 2008 Apr;30(1):94-102. Epub 2008 Jan 5.	Neurobiol Dis. 2008	PubMed	citation	PMID:18289866	pubmed	18289866	create date:2008/02/22 | first author:Nazer B
Sleep and EEG features in genetic models of Down syndrome.	/pubmed/18282758	Colas D, Valletta JS, Takimoto-Kimura R, Nishino S, Fujiki N, Mobley WC, Mignot E.	Neurobiol Dis. 2008 Apr;30(1):1-7. Epub 2007 Jul 21.	Neurobiol Dis. 2008	PubMed	citation	PMID:18282758	pubmed	18282758	create date:2008/02/20 | first author:Colas D
Association study of the GAB2 gene with the risk of developing Alzheimer's disease.	/pubmed/18272374	Chapuis J, Hannequin D, Pasquier F, Bentham P, Brice A, Leber I, Frebourg T, Deleuze JF, Cousin E, Thaker U, Amouyel P, Mann D, Lendon C, Campion D, Lambert JC.	Neurobiol Dis. 2008 Apr;30(1):103-6. Epub 2008 Jan 5.	Neurobiol Dis. 2008	PubMed	citation	PMID:18272374	pubmed	18272374	create date:2008/02/15 | first author:Chapuis J
Short-term exercise in aged Tg2576 mice alters neuroinflammation and improves cognition.	/pubmed/18258444	Parachikova A, Nichol KE, Cotman CW.	Neurobiol Dis. 2008 Apr;30(1):121-9. Epub 2008 Jan 5.	Neurobiol Dis. 2008	PubMed	citation	PMID:18258444	pubmed	18258444	create date:2008/02/09 | first author:Parachikova A
Protective effects of heat shock protein 27 in a model of ALS occur in the early stages of disease progression.	/pubmed/18255302	Sharp PS, Akbar MT, Bouri S, Senda A, Joshi K, Chen HJ, Latchman DS, Wells DJ, de Belleroche J.	Neurobiol Dis. 2008 Apr;30(1):42-55. Epub 2007 Dec 23.	Neurobiol Dis. 2008	PubMed	citation	PMID:18255302	pubmed	18255302	create date:2008/02/08 | first author:Sharp PS
Systemic inflammation switches the inflammatory cytokine profile in CNS Wallerian degeneration.	/pubmed/18255301	Palin K, Cunningham C, Forse P, Perry VH, Platt N.	Neurobiol Dis. 2008 Apr;30(1):19-29. Epub 2007 Dec 23.	Neurobiol Dis. 2008	PubMed	citation	PMID:18255301	pubmed	18255301	create date:2008/02/08 | first author:Palin K
Superoxide dismutase overexpression protects dopaminergic neurons in a Drosophila model of Parkinson's disease.	/pubmed/18243716	Botella JA, Bayersdorfer F, Schneuwly S.	Neurobiol Dis. 2008 Apr;30(1):65-73. Epub 2008 Jan 3.	Neurobiol Dis. 2008	PubMed	citation	PMID:18243716	pubmed	18243716	create date:2008/02/05 | first author:Botella JA
Proteomic analysis of rat brain mitochondria following exposure to dopamine quinone: implications for Parkinson disease.	/pubmed/18226537	Van Laar VS, Dukes AA, Cascio M, Hastings TG.	Neurobiol Dis. 2008 Mar;29(3):477-89. Epub 2007 Nov 28.	Neurobiol Dis. 2008	PubMed	citation	PMID:18226537	pubmed	18226537	create date:2008/01/30 | first author:Van Laar VS
Extrastriatal monoamine neuron function in Parkinson's disease: an 18F-dopa PET study.	/pubmed/18226536	Moore RY, Whone AL, Brooks DJ.	Neurobiol Dis. 2008 Mar;29(3):381-90. Epub 2007 Sep 26.	Neurobiol Dis. 2008	PubMed	citation	PMID:18226536	pubmed	18226536	create date:2008/01/30 | first author:Moore RY
Grafts of extra-adrenal chromaffin cells as aggregates show better survival rate and regenerative effects on parkinsonian rats than dispersed cell grafts.	/pubmed/18206378	Galan-Rodriguez B, del-Marco A, Flores JA, Ramiro-Fuentes S, Gonzalez-Aparicio R, Tunez I, Tasset I, Fernandez-Espejo E.	Neurobiol Dis. 2008 Mar;29(3):529-42. Epub 2007 Nov 28.	Neurobiol Dis. 2008	PubMed	citation	PMID:18206378	pubmed	18206378	create date:2008/01/22 | first author:Galan-Rodriguez B
Recombinant human TNF-binding protein-1 (rhTBP-1) treatment delays both symptoms progression and motor neuron loss in the wobbler mouse.	/pubmed/18201889	Bigini P, Repici M, Cantarella G, Fumagalli E, Barbera S, Cagnotto A, De Luigi A, Tonelli R, Bernardini R, Borsello T, Mennini T.	Neurobiol Dis. 2008 Mar;29(3):465-76. Epub 2007 Nov 12.	Neurobiol Dis. 2008	PubMed	citation	PMID:18201889	pubmed	18201889	create date:2008/01/19 | first author:Bigini P
Transcriptional dysregulation in a transgenic model of Parkinson disease.	/pubmed/18191405	Yacoubian TA, Cantuti-Castelvetri I, Bouzou B, Asteris G, McLean PJ, Hyman BT, Standaert DG.	Neurobiol Dis. 2008 Mar;29(3):515-28. Epub 2007 Nov 28.	Neurobiol Dis. 2008	PubMed	citation	PMID:18191405	pubmed	18191405	create date:2008/01/15 | first author:Yacoubian TA
Progressive behavioral deficits in DJ-1-deficient mice are associated with normal nigrostriatal function.	/pubmed/18187333	Chandran JS, Lin X, Zapata A, Höke A, Shimoji M, Moore SO, Galloway MP, Laird FM, Wong PC, Price DL, Bailey KR, Crawley JN, Shippenberg T, Cai H.	Neurobiol Dis. 2008 Mar;29(3):505-14. Epub 2007 Dec 4.	Neurobiol Dis. 2008	PubMed	citation	PMID:18187333	pubmed	18187333	create date:2008/01/12 | first author:Chandran JS
Neuroprotection by PGE2 receptor EP1 inhibition involves the PTEN/AKT pathway.	/pubmed/18178094	Zhou P, Qian L, Chou T, Iadecola C.	Neurobiol Dis. 2008 Mar;29(3):543-51. Epub 2007 Dec 4.	Neurobiol Dis. 2008	PubMed	citation	PMID:18178094	pubmed	18178094	create date:2008/01/08 | first author:Zhou P
Unexpected off-targeting effects of anti-huntingtin ribozymes and siRNA in vivo.	/pubmed/18166484	Denovan-Wright EM, Rodriguez-Lebron E, Lewin AS, Mandel RJ.	Neurobiol Dis. 2008 Mar;29(3):446-55. Epub 2007 Nov 12.	Neurobiol Dis. 2008	PubMed	citation	PMID:18166484	pubmed	18166484	create date:2008/01/02 | first author:Denovan-Wright EM
Title	URL	Description	Details	ShortDetails	Resource	Type	Identifiers	Db	EntrezUID	Properties
Gene-environment interactions modulating cognitive function and molecular correlates of synaptic plasticity in Huntington's disease transgenic mice.	/pubmed/18165017	Nithianantharajah J, Barkus C, Murphy M, Hannan AJ.	Neurobiol Dis. 2008 Mar;29(3):490-504. Epub 2007 Nov 24.	Neurobiol Dis. 2008	PubMed	citation	PMID:18165017	pubmed	18165017	create date:2008/01/01 | first author:Nithianantharajah J
Cholesterol retention in Alzheimer's brain is responsible for high beta- and gamma-secretase activities and Abeta production.	/pubmed/18086530	Xiong H, Callaghan D, Jones A, Walker DG, Lue LF, Beach TG, Sue LI, Woulfe J, Xu H, Stanimirovic DB, Zhang W.	Neurobiol Dis. 2008 Mar;29(3):422-37. Epub 2007 Nov 4.	Neurobiol Dis. 2008	PubMed	citation	PMID:18086530	pubmed	18086530	create date:2007/12/19 | first author:Xiong H
A microRNA-based gene dysregulation pathway in Huntington's disease.	/pubmed/18082412	Johnson R, Zuccato C, Belyaev ND, Guest DJ, Cattaneo E, Buckley NJ.	Neurobiol Dis. 2008 Mar;29(3):438-45. Epub 2007 Nov 13.	Neurobiol Dis. 2008	PubMed	citation	PMID:18082412	pubmed	18082412	create date:2007/12/18 | first author:Johnson R
Loss of phospholipid asymmetry and elevated brain apoptotic protein levels in subjects with amnestic mild cognitive impairment and Alzheimer disease.	/pubmed/18077176	Bader Lange ML, Cenini G, Piroddi M, Abdul HM, Sultana R, Galli F, Memo M, Butterfield DA.	Neurobiol Dis. 2008 Mar;29(3):456-64. Epub 2007 Nov 12.	Neurobiol Dis. 2008	PubMed	citation	PMID:18077176	pubmed	18077176	create date:2007/12/14 | first author:Bader Lange ML
Disruption of striatal glutamatergic transmission induced by mutant huntingtin involves remodeling of both postsynaptic density and NMDA receptor signaling.	/pubmed/18063376	Torres-Peraza JF, Giralt A, García-Martínez JM, Pedrosa E, Canals JM, Alberch J.	Neurobiol Dis. 2008 Mar;29(3):409-21. Epub 2007 Oct 23.	Neurobiol Dis. 2008	PubMed	citation	PMID:18063376	pubmed	18063376	create date:2007/12/08 | first author:Torres-Peraza JF
CD40L disruption enhances Abeta vaccine-mediated reduction of cerebral amyloidosis while minimizing cerebral amyloid angiopathy and inflammation.	/pubmed/18055209	Obregon D, Hou H, Bai Y, Nikolic WV, Mori T, Luo D, Zeng J, Ehrhart J, Fernandez F, Morgan D, Giunta B, Town T, Tan J.	Neurobiol Dis. 2008 Feb;29(2):336-53. Epub 2007 Oct 16.	Neurobiol Dis. 2008	PubMed	citation	PMID:18055209	pubmed	18055209	create date:2007/12/07 | first author:Obregon D
Restricted expression of mutant SOD1 in spinal motor neurons and interneurons induces motor neuron pathology.	/pubmed/18054242	Wang L, Sharma K, Deng HX, Siddique T, Grisotti G, Liu E, Roos RP.	Neurobiol Dis. 2008 Mar;29(3):400-8. Epub 2007 Oct 23.	Neurobiol Dis. 2008	PubMed	citation	PMID:18054242	pubmed	18054242	create date:2007/12/07 | first author:Wang L
Long-term potentiation of high-frequency oscillation and synaptic transmission characterize in vitro NMDA receptor-dependent epileptogenesis in the hippocampus.	/pubmed/18035548	Moschovos C, Kostopoulos G, Papatheodoropoulos C.	Neurobiol Dis. 2008 Feb;29(2):368-80. Epub 2007 Oct 11.	Neurobiol Dis. 2008	PubMed	citation	PMID:18035548	pubmed	18035548	create date:2007/11/24 | first author:Moschovos C
Dissociation of Akt/PKB and ribosomal S6 kinase signaling markers in a transgenic mouse model of Alzheimer's disease.	/pubmed/18023354	Damjanac M, Rioux Bilan A, Paccalin M, Pontcharraud R, Fauconneau B, Hugon J, Page G.	Neurobiol Dis. 2008 Feb;29(2):354-67. Epub 2007 Oct 11.	Neurobiol Dis. 2008	PubMed	citation	PMID:18023354	pubmed	18023354	create date:2007/11/21 | first author:Damjanac M
l-DOPA dosage is critically involved in dyskinesia via loss of synaptic depotentiation.	/pubmed/17997101	Picconi B, Paillé V, Ghiglieri V, Bagetta V, Barone I, Lindgren HS, Bernardi G, Angela Cenci M, Calabresi P.	Neurobiol Dis. 2008 Feb;29(2):327-35. Epub 2007 Oct 11.	Neurobiol Dis. 2008	PubMed	citation	PMID:17997101	pubmed	17997101	create date:2007/11/13 | first author:Picconi B
Genes on distal chromosome 18 determine vulnerability to excitotoxic neurodegeneration following status epilepticus, but not striatal neurodegeneration induced by quinolinic acid.	/pubmed/17996456	McLin JP, Thompson LM, Lusis AJ, Davis RC, Steward O.	Neurobiol Dis. 2008 Mar;29(3):391-9. Epub 2007 Oct 11.	Neurobiol Dis. 2008	PubMed	citation	PMID:17996456	pubmed	17996456	create date:2007/11/13 | first author:McLin JP
A new large animal model of CLN5 neuronal ceroid lipofuscinosis in Borderdale sheep is caused by a nucleotide substitution at a consensus splice site (c.571+1G>A) leading to excision of exon 3.	/pubmed/17988881	Frugier T, Mitchell NL, Tammen I, Houweling PJ, Arthur DG, Kay GW, van Diggelen OP, Jolly RD, Palmer DN.	Neurobiol Dis. 2008 Feb;29(2):306-15. Epub 2007 Sep 29.	Neurobiol Dis. 2008	PubMed	citation	PMID:17988881	pubmed	17988881	create date:2007/11/09 | first author:Frugier T
Adult neurogenesis is functionally associated with AD-like neurodegeneration.	/pubmed/17980611	Chen Q, Nakajima A, Choi SH, Xiong X, Sisodia SS, Tang YP.	Neurobiol Dis. 2008 Feb;29(2):316-26. Epub 2007 Nov 5.	Neurobiol Dis. 2008	PubMed	citation	PMID:17980611	pubmed	17980611	create date:2007/11/06 | first author:Chen Q
Effects of chronic network hyperexcitability on the growth of hippocampal dendrites.	/pubmed/17977000	Nishimura M, Owens J, Swann JW.	Neurobiol Dis. 2008 Feb;29(2):267-77. Epub 2007 Sep 12.	Neurobiol Dis. 2008	PubMed	citation	PMID:17977000	pubmed	17977000	create date:2007/11/03 | first author:Nishimura M
Thalidomide inhibition of perturbed vasculature and glial-derived tumor necrosis factor-alpha in an animal model of inflamed Alzheimer's disease brain.	/pubmed/17964176	Ryu JK, McLarnon JG.	Neurobiol Dis. 2008 Feb;29(2):254-66. Epub 2007 Sep 15.	Neurobiol Dis. 2008	PubMed	citation	PMID:17964176	pubmed	17964176	create date:2007/10/30 | first author:Ryu JK
A Golgi fragmentation pathway in neurodegeneration.	/pubmed/17964175	Nakagomi S, Barsoum MJ, Bossy-Wetzel E, Sütterlin C, Malhotra V, Lipton SA.	Neurobiol Dis. 2008 Feb;29(2):221-31. Epub 2007 Sep 7.	Neurobiol Dis. 2008	PubMed	citation	PMID:17964175	pubmed	17964175	create date:2007/10/30 | first author:Nakagomi S
Mechanisms of seizure-induced 'transcriptional channelopathy' of hyperpolarization-activated cyclic nucleotide gated (HCN) channels.	/pubmed/17964174	Richichi C, Brewster AL, Bender RA, Simeone TA, Zha Q, Yin HZ, Weiss JH, Baram TZ.	Neurobiol Dis. 2008 Feb;29(2):297-305. Epub 2007 Sep 22.	Neurobiol Dis. 2008	PubMed	citation	PMID:17964174	pubmed	17964174	create date:2007/10/30 | first author:Richichi C
Phenotypic characterization of a mouse model of juvenile neuronal ceroid lipofuscinosis.	/pubmed/17962032	Katz ML, Johnson GS, Tullis GE, Lei B.	Neurobiol Dis. 2008 Feb;29(2):242-53. Epub 2007 Sep 7.	Neurobiol Dis. 2008	PubMed	citation	PMID:17962032	pubmed	17962032	create date:2007/10/27 | first author:Katz ML
Modeling NF2 with human arachnoidal and meningioma cell culture systems: NF2 silencing reflects the benign character of tumor growth.	/pubmed/17962031	James MF, Lelke JM, Maccollin M, Plotkin SR, Stemmer-Rachamimov AO, Ramesh V, Gusella JF.	Neurobiol Dis. 2008 Feb;29(2):278-92. Epub 2007 Sep 19.	Neurobiol Dis. 2008	PubMed	citation	PMID:17962031	pubmed	17962031	create date:2007/10/27 | first author:James MF
SORL1 variants and risk of late-onset Alzheimer's disease.	/pubmed/17949987	Li Y, Rowland C, Catanese J, Morris J, Lovestone S, O'Donovan MC, Goate A, Owen M, Williams J, Grupe A.	Neurobiol Dis. 2008 Feb;29(2):293-6. Epub 2007 Sep 16.	Neurobiol Dis. 2008	PubMed	citation	PMID:17949987	pubmed	17949987	create date:2007/10/24 | first author:Li Y
Reduced ictogenic potential of 4-aminopyridine in the perirhinal and entorhinal cortex of kainate-treated chronic epileptic rats.	/pubmed/17942314	Zahn RK, Tolner EA, Derst C, Gruber C, Veh RW, Heinemann U.	Neurobiol Dis. 2008 Feb;29(2):186-200. Epub 2007 Sep 4.	Neurobiol Dis. 2008	PubMed	citation	PMID:17942314	pubmed	17942314	create date:2007/10/19 | first author:Zahn RK
Impaired hippocampal neurogenesis is involved in cognitive dysfunction induced by thiamine deficiency at early pre-pathological lesion stage.	/pubmed/17936635	Zhao N, Zhong C, Wang Y, Zhao Y, Gong N, Zhou G, Xu T, Hong Z.	Neurobiol Dis. 2008 Feb;29(2):176-85. Epub 2007 Sep 7.	Neurobiol Dis. 2008	PubMed	citation	PMID:17936635	pubmed	17936635	create date:2007/10/16 | first author:Zhao N
[truncated: 1,272 more rows]
