# Supplementary material for: Rising Publication Delays Inflate Journal Impact Factors
Source: PLoS One. 2012 Dec 31;7(12):e53374. doi: 10.1371/journal.pone.0053374 (PMC3534064; doi:10.1371/journal.pone.0053374)
Supplement: Data S1 — Datasets used for the analysis. (ZIP) [file pone.0053374.s005.zip › Neurobiology of Learning and Memory.csv]

Title	URL	Description	Details	ShortDetails	Resource	Type	Identifiers	Db	EntrezUID	Properties
The NK3 receptor agonist senktide ameliorates scopolamine-induced deficits in memory for object, place and temporal order.	/pubmed/22209911	Schäble S, Huston JP, Barros M, Tomaz C, de Souza Silva MA.	Neurobiol Learn Mem. 2012 Feb;97(2):235-40. Epub 2011 Dec 22.	Neurobiol Learn Mem. 2012	PubMed	citation	PMID:22209911	pubmed	22209911	create date:2012/01/03 | first author:Schäble S
Relaxing music counters heightened consolidation of emotional memory.	/pubmed/22207009	Rickard NS, Wong WW, Velik L.	Neurobiol Learn Mem. 2012 Feb;97(2):220-8. Epub 2011 Dec 21.	Neurobiol Learn Mem. 2012	PubMed	citation	PMID:22207009	pubmed	22207009	create date:2011/12/31 | first author:Rickard NS
Sleep enhances memory consolidation in the hippocampus-dependent object-place recognition task in rats.	/pubmed/22207008	Binder S, Baier PC, Mölle M, Inostroza M, Born J, Marshall L.	Neurobiol Learn Mem. 2012 Feb;97(2):213-9. Epub 2011 Dec 21.	Neurobiol Learn Mem. 2012	PubMed	citation	PMID:22207008	pubmed	22207008	create date:2011/12/31 | first author:Binder S
Female CGG knock-in mice modeling the fragile X premutation are impaired on a skilled forelimb reaching task.	/pubmed/22202169	Diep AA, Hunsaker MR, Kwock R, Kim K, Willemsen R, Berman RF.	Neurobiol Learn Mem. 2012 Feb;97(2):229-34. Epub 2011 Dec 21.	Neurobiol Learn Mem. 2012	PubMed	citation	PMID:22202169	pubmed	22202169	create date:2011/12/29 | first author:Diep AA
Participation of hippocampal cholinergic system in memory persistence for inhibitory avoidance in rats.	/pubmed/22197915	Parfitt GM, Campos RC, Barbosa AK, Koth AP, Barros DM.	Neurobiol Learn Mem. 2012 Feb;97(2):183-8. Epub 2011 Dec 13.	Neurobiol Learn Mem. 2012	PubMed	citation	PMID:22197915	pubmed	22197915	create date:2011/12/27 | first author:Parfitt GM
The synergy of working memory and inhibitory control: behavioral, pharmacological and neural functional evidences.	/pubmed/22197651	Grégoire S, Rivalan M, Le Moine C, Dellu-Hagedorn F.	Neurobiol Learn Mem. 2012 Feb;97(2):202-12. Epub 2011 Dec 16.	Neurobiol Learn Mem. 2012	PubMed	citation	PMID:22197651	pubmed	22197651	create date:2011/12/27 | first author:Grégoire S
GABA, glutamate, dopamine and serotonin transporters expression on memory formation and amnesia.	/pubmed/22183017	Tellez R, Gómez-Víquez L, Meneses A.	Neurobiol Learn Mem. 2012 Feb;97(2):189-201. Epub 2011 Dec 13.	Neurobiol Learn Mem. 2012	PubMed	citation	PMID:22183017	pubmed	22183017	create date:2011/12/21 | first author:Tellez R
Differences in neuronal activity explain differences in memory forming abilities of different populations of Lymnaea stagnalis.	/pubmed/22146779	Braun MH, Lukowiak K, Karnik V, Lukowiak K.	Neurobiol Learn Mem. 2012 Jan;97(1):173-82. Epub 2011 Nov 30.	Neurobiol Learn Mem. 2012	PubMed	citation	PMID:22146779	pubmed	22146779	create date:2011/12/08 | first author:Braun MH
Differential effects of progesterone and medroxyprogesterone on delay eyeblink conditioning in ovariectomized rats.	/pubmed/22138327	Beck KD, Wasserman MC, Furst SJ, Pang KC, Servatius RJ.	Neurobiol Learn Mem. 2012 Jan;97(1):148-55. Epub 2011 Nov 26.	Neurobiol Learn Mem. 2012	PubMed	citation	PMID:22138327	pubmed	22138327	create date:2011/12/06 | first author:Beck KD
Differential involvement of mGluR1 and mGluR5 in memory reconsolidation and retrieval in a passive avoidance task in 1-day old chicks.	/pubmed/22120139	Gieros K, Sobczuk A, Salinska E.	Neurobiol Learn Mem. 2012 Jan;97(1):165-72. Epub 2011 Nov 20.	Neurobiol Learn Mem. 2012	PubMed	citation	PMID:22120139	pubmed	22120139	create date:2011/11/29 | first author:Gieros K
Glutamatergic activation of anterior cingulate cortex mediates the affective component of visceral pain memory in rats.	/pubmed/22107830	Yan N, Cao B, Xu J, Hao C, Zhang X, Li Y.	Neurobiol Learn Mem. 2012 Jan;97(1):156-64. Epub 2011 Nov 15.	Neurobiol Learn Mem. 2012	PubMed	citation	PMID:22107830	pubmed	22107830	create date:2011/11/24 | first author:Yan N
Loss of activity-dependent Arc gene expression in the retrosplenial cortex after hippocampal inactivation: interaction in a higher-order memory circuit.	/pubmed/22100445	Kubik S, Miyashita T, Kubik-Zahorodna A, Guzowski JF.	Neurobiol Learn Mem. 2012 Jan;97(1):124-31. Epub 2011 Nov 11.	Neurobiol Learn Mem. 2012	PubMed	citation	PMID:22100445	pubmed	22100445	create date:2011/11/22 | first author:Kubik S
Reprint of: 'Brain insulin signaling: A key component of cognitive processes and a potential basis for cognitive impairment in type 2 diabetes'.	/pubmed/22085799	McNay EC, Recknagel AK.	Neurobiol Learn Mem. 2011 Nov;96(4):517-28. Epub 2011 Nov 9.	Neurobiol Learn Mem. 2011	PubMed	citation	PMID:22085799	pubmed	22085799	create date:2011/11/17 | first author:McNay EC
Different types of exercise induce differential effects on neuronal adaptations and memory performance.	/pubmed/22085720	Lin TW, Chen SJ, Huang TY, Chang CY, Chuang JI, Wu FS, Kuo YM, Jen CJ.	Neurobiol Learn Mem. 2012 Jan;97(1):140-7. Epub 2011 Nov 9.	Neurobiol Learn Mem. 2012	PubMed	citation	PMID:22085720	pubmed	22085720	create date:2011/11/17 | first author:Lin TW
Mitogen-activated protein kinase in the amygdala plays a critical role in lithium chloride-induced taste aversion learning.	/pubmed/22085719	Kwon B, Houpt TA.	Neurobiol Learn Mem. 2012 Jan;97(1):132-9. Epub 2011 Nov 9.	Neurobiol Learn Mem. 2012	PubMed	citation	PMID:22085719	pubmed	22085719	create date:2011/11/17 | first author:Kwon B
Angiotensin-(1-7)/Mas axis integrity is required for the expression of object recognition memory.	/pubmed/22067210	Lazaroni TL, Raslan AC, Fontes WR, de Oliveira ML, Bader M, Alenina N, Moraes MF, Dos Santos RA, Pereira GS.	Neurobiol Learn Mem. 2012 Jan;97(1):113-23. Epub 2011 Oct 31.	Neurobiol Learn Mem. 2012	PubMed	citation	PMID:22067210	pubmed	22067210	create date:2011/11/10 | first author:Lazaroni TL
Inhibition of mTOR by rapamycin in the amygdala or hippocampus impairs formation and reconsolidation of inhibitory avoidance memory.	/pubmed/22037516	Jobim PF, Pedroso TR, Christoff RR, Werenicz A, Maurmann N, Reolon GK, Roesler R.	Neurobiol Learn Mem. 2012 Jan;97(1):105-12. Epub 2011 Oct 19.	Neurobiol Learn Mem. 2012	PubMed	citation	PMID:22037516	pubmed	22037516	create date:2011/11/01 | first author:Jobim PF
Nitric oxide synthesis in the basolateral complex of the amygdala is required for the consolidation and expression of fear potentiated startle but not shock sensitization of the acoustic startle.	/pubmed/22023893	Overeem KA, Kokkinidis L.	Neurobiol Learn Mem. 2012 Jan;97(1):97-104. Epub 2011 Oct 17.	Neurobiol Learn Mem. 2012	PubMed	citation	PMID:22023893	pubmed	22023893	create date:2011/10/26 | first author:Overeem KA
Forced treadmill exercise prevents oxidative stress and memory deficits following chronic cerebral hypoperfusion in the rat.	/pubmed/22001013	Cechetti F, Worm PV, Elsner VR, Bertoldi K, Sanches E, Ben J, Siqueira IR, Netto CA.	Neurobiol Learn Mem. 2012 Jan;97(1):90-6. Epub 2011 Oct 7.	Neurobiol Learn Mem. 2012	PubMed	citation	PMID:22001013	pubmed	22001013	create date:2011/10/18 | first author:Cechetti F
Eye tracking, strategies, and sex differences in virtual navigation.	/pubmed/22001012	Andersen NE, Dahmani L, Konishi K, Bohbot VD.	Neurobiol Learn Mem. 2012 Jan;97(1):81-9. Epub 2011 Oct 7.	Neurobiol Learn Mem. 2012	PubMed	citation	PMID:22001012	pubmed	22001012	create date:2011/10/18 | first author:Andersen NE
Enhanced expression of Pctk1, Tcf12 and Ccnd1 in hippocampus of rats: Impact on cognitive function, synaptic plasticity and pathology.	/pubmed/21982980	Wu K, Li S, Bodhinathan K, Meyers C, Chen W, Campbell-Thompson M, McIntyre L, Foster TC, Muzyczka N, Kumar A.	Neurobiol Learn Mem. 2012 Jan;97(1):69-80. Epub 2011 Sep 25.	Neurobiol Learn Mem. 2012	PubMed	citation	PMID:21982980	pubmed	21982980	create date:2011/10/11 | first author:Wu K
Histamine reverses a memory deficit induced in rats by early postnatal maternal deprivation.	/pubmed/21979429	Benetti F, da Silveira CK, da Silva WC, Cammarota M, Izquierdo I.	Neurobiol Learn Mem. 2012 Jan;97(1):54-8. Epub 2011 Sep 28.	Neurobiol Learn Mem. 2012	PubMed	citation	PMID:21979429	pubmed	21979429	create date:2011/10/08 | first author:Benetti F
Phosphorylation of mitogen-activated protein kinase in the medial prefrontal cortex and the amygdala following memory retrieval or forgetting in developing rats.	/pubmed/21963362	Kim JH, Li S, Hamlin AS, McNally GP, Richardson R.	Neurobiol Learn Mem. 2012 Jan;97(1):59-68. Epub 2011 Sep 22.	Neurobiol Learn Mem. 2012	PubMed	citation	PMID:21963362	pubmed	21963362	create date:2011/10/04 | first author:Kim JH
Activation and role of the medial prefrontal cortex (mPFC) in extinction of ethanol-induced associative learning in mice.	/pubmed/21951632	Groblewski PA, Ryabinin AE, Cunningham CL.	Neurobiol Learn Mem. 2012 Jan;97(1):37-46. Epub 2011 Sep 18.	Neurobiol Learn Mem. 2012	PubMed	citation	PMID:21951632	pubmed	21951632	create date:2011/09/29 | first author:Groblewski PA
Introduction to the special issue of Neurobiology of Learning and Memory on memory impairment and disease.	/pubmed/21945881	Frick KM, Korol DL.	Neurobiol Learn Mem. 2011 Nov;96(4):505-6. Epub 2011 Sep 16. No abstract available.	Neurobiol Learn Mem. 2011	PubMed	citation	PMID:21945881	pubmed	21945881	create date:2011/09/29 | first author:Frick KM
Remodeling of the neuronal circuits underlying opiate-withdrawal memories following remote retrieval.	/pubmed/21945836	Lucas M, Frenois F, Cador M, Le Moine C.	Neurobiol Learn Mem. 2012 Jan;97(1):47-53. Epub 2011 Sep 16.	Neurobiol Learn Mem. 2012	PubMed	citation	PMID:21945836	pubmed	21945836	create date:2011/09/29 | first author:Lucas M
The role of the basal ganglia in learning and memory: insight from Parkinson's disease.	/pubmed/21945835	Foerde K, Shohamy D.	Neurobiol Learn Mem. 2011 Nov;96(4):624-36. Epub 2011 Sep 16.	Neurobiol Learn Mem. 2011	PubMed	citation	PMID:21945835	pubmed	21945835	create date:2011/09/29 | first author:Foerde K
Rescue of synaptic plasticity and spatial learning deficits in the hippocampus of Homer1 knockout mice by recombinant Adeno-associated viral gene delivery of Homer1c.	/pubmed/21945599	Gerstein H, O'Riordan K, Osting S, Schwarz M, Burger C.	Neurobiol Learn Mem. 2012 Jan;97(1):17-29. Epub 2011 Sep 14.	Neurobiol Learn Mem. 2012	PubMed	citation	PMID:21945599	pubmed	21945599	create date:2011/09/29 | first author:Gerstein H
Recognition memory for social and non-social odors: differential effects of neurotoxic lesions to the hippocampus and perirhinal cortex.	/pubmed/21930227	Feinberg LM, Allen TA, Ly D, Fortin NJ.	Neurobiol Learn Mem. 2012 Jan;97(1):7-16. Epub 2011 Sep 8.	Neurobiol Learn Mem. 2012	PubMed	citation	PMID:21930227	pubmed	21930227	create date:2011/09/21 | first author:Feinberg LM
Context-dependent olfactory learning monitored by activities of salivary neurons in cockroaches.	/pubmed/21930226	Matsumoto CS, Matsumoto Y, Watanabe H, Nishino H, Mizunami M.	Neurobiol Learn Mem. 2012 Jan;97(1):30-6. Epub 2011 Sep 10.	Neurobiol Learn Mem. 2012	PubMed	citation	PMID:21930226	pubmed	21930226	create date:2011/09/21 | first author:Matsumoto CS
The Aβ oligomer hypothesis for synapse failure and memory loss in Alzheimer's disease.	/pubmed/21914486	Ferreira ST, Klein WL.	Neurobiol Learn Mem. 2011 Nov;96(4):529-43. Epub 2011 Sep 6.	Neurobiol Learn Mem. 2011	PubMed	citation	PMID:21914486	pubmed	21914486	create date:2011/09/15 | first author:Ferreira ST
Rho-associated kinase in the gustatory cortex is involved in conditioned taste aversion memory formation but not in memory retrieval or relearning.	/pubmed/21907816	Sweetat S, Rosenblum K, Lamprecht R.	Neurobiol Learn Mem. 2012 Jan;97(1):1-6. Epub 2011 Aug 30.	Neurobiol Learn Mem. 2012	PubMed	citation	PMID:21907816	pubmed	21907816	create date:2011/09/13 | first author:Sweetat S
Brain insulin signaling: a key component of cognitive processes and a potential basis for cognitive impairment in type 2 diabetes.	/pubmed/21907815	McNay EC, Recknagel AK.	Neurobiol Learn Mem. 2011 Oct;96(3):432-42. Epub 2011 Aug 30. Review.	Neurobiol Learn Mem. 2011	PubMed	citation	PMID:21907815	pubmed	21907815	create date:2011/09/13 | first author:McNay EC
Acetylcholine release in the hippocampus and prelimbic cortex during acquisition of a socially transmitted food preference.	/pubmed/21907814	Gold PE, Countryman RA, Dukala D, Chang Q.	Neurobiol Learn Mem. 2011 Oct;96(3):498-503. Epub 2011 Aug 30.	Neurobiol Learn Mem. 2011	PubMed	citation	PMID:21907814	pubmed	21907814	create date:2011/09/13 | first author:Gold PE
The cognitive cost of sleep lost.	/pubmed/21875679	McCoy JG, Strecker RE.	Neurobiol Learn Mem. 2011 Nov;96(4):564-82. Epub 2011 Aug 22.	Neurobiol Learn Mem. 2011	PubMed	citation	PMID:21875679	pubmed	21875679	create date:2011/08/31 | first author:McCoy JG
Voluntary exercise ameliorates cognitive deficits in morphine dependent rats: the role of hippocampal brain-derived neurotrophic factor.	/pubmed/21872672	Miladi-Gorji H, Rashidy-Pour A, Fathollahi Y, Akhavan MM, Semnanian S, Safari M.	Neurobiol Learn Mem. 2011 Oct;96(3):479-91. Epub 2011 Aug 22.	Neurobiol Learn Mem. 2011	PubMed	citation	PMID:21872672	pubmed	21872672	create date:2011/08/30 | first author:Miladi-Gorji H
Post-training intra-basolateral amygdala infusions of norepinephrine block sevoflurane-induced impairment of memory consolidation and activity-regulated cytoskeletal protein expression inhibition in rat hippocampus.	/pubmed/21872671	Li Q, Liu XS, Zeng QW, Xue QS, Cao XH, Liu J, Ren Y, Yu BW.	Neurobiol Learn Mem. 2011 Oct;96(3):492-7. Epub 2011 Aug 22.	Neurobiol Learn Mem. 2011	PubMed	citation	PMID:21872671	pubmed	21872671	create date:2011/08/30 | first author:Li Q
Spatiotemporal dynamics of long-term potentiation in rat insular cortex revealed by optical imaging.	/pubmed/21855644	Mizoguchi N, Fujita S, Koshikawa N, Kobayashi M.	Neurobiol Learn Mem. 2011 Oct;96(3):468-78. Epub 2011 Aug 9.	Neurobiol Learn Mem. 2011	PubMed	citation	PMID:21855644	pubmed	21855644	create date:2011/08/23 | first author:Mizoguchi N
An analysis of rat prefrontal cortex in mediating executive function.	/pubmed/21855643	Kesner RP, Churchwell JC.	Neurobiol Learn Mem. 2011 Oct;96(3):417-31. Epub 2011 Aug 9. Review.	Neurobiol Learn Mem. 2011	PubMed	citation	PMID:21855643	pubmed	21855643	create date:2011/08/23 | first author:Kesner RP
Gender specific requirement of GluR1 receptors in contextual conditioning but not spatial learning.	/pubmed/21810476	Dachtler J, Fox KD, Good MA.	Neurobiol Learn Mem. 2011 Oct;96(3):461-7. Epub 2011 Jul 24.	Neurobiol Learn Mem. 2011	PubMed	citation	PMID:21810476	pubmed	21810476	create date:2011/08/04 | first author:Dachtler J
Special issue in memory of Professor Richard F. Thompson.	/pubmed/21774107	[No authors listed]	Neurobiol Learn Mem. 2011 Feb;95(2):103-220. No abstract available.	Neurobiol Learn Mem. 2011	PubMed	citation	PMID:21774107	pubmed	21774107	create date:2011/07/21
A novel operant testing regimen for multi-construct cognitive characterization of a murine model of Alzheimer's amyloid-related behavioral impairment.	/pubmed/21763776	Blackshear AL, Xu W, Anderson M, Xu F, Previti ML, Van Nostrand WE, Robinson JK.	Neurobiol Learn Mem. 2011 Oct;96(3):443-51. Epub 2011 Jul 8.	Neurobiol Learn Mem. 2011	PubMed	citation	PMID:21763776	pubmed	21763776	create date:2011/07/19 | first author:Blackshear AL
Cumulative benefits of frontal transcranial direct current stimulation on visuospatial working memory training and skill learning in rats.	/pubmed/21763775	Dockery CA, Liebetanz D, Birbaumer N, Malinowska M, Wesierska MJ.	Neurobiol Learn Mem. 2011 Oct;96(3):452-60. Epub 2011 Jul 8.	Neurobiol Learn Mem. 2011	PubMed	citation	PMID:21763775	pubmed	21763775	create date:2011/07/19 | first author:Dockery CA
Intermediate and long-term memory are different at the neuronal level in Lymnaea stagnalis (L.).	/pubmed/21757019	Braun MH, Lukowiak K.	Neurobiol Learn Mem. 2011 Sep;96(2):403-16. Epub 2011 Jul 3.	Neurobiol Learn Mem. 2011	PubMed	citation	PMID:21757019	pubmed	21757019	create date:2011/07/16 | first author:Braun MH
Two novel 5-HT6 receptor antagonists ameliorate scopolamine-induced memory deficits in the object recognition and object location tasks in Wistar rats.	/pubmed/21757018	de Bruin NM, Prickaerts J, van Loevezijn A, Venhorst J, de Groote L, Houba P, Reneerkens O, Akkerman S, Kruse CG.	Neurobiol Learn Mem. 2011 Sep;96(2):392-402. Epub 2011 Jul 3.	Neurobiol Learn Mem. 2011	PubMed	citation	PMID:21757018	pubmed	21757018	create date:2011/07/16 | first author:de Bruin NM
The role of the dorsal and ventral hippocampus in olfactory working memory.	/pubmed/21742047	Kesner RP, Hunsaker MR, Ziegler W.	Neurobiol Learn Mem. 2011 Sep;96(2):361-6. Epub 2011 Jul 1.	Neurobiol Learn Mem. 2011	PubMed	citation	PMID:21742047	pubmed	21742047	create date:2011/07/12 | first author:Kesner RP
Septal area lesions impair spatial working memory in homing pigeons (Columba livia).	/pubmed/21742046	Peterson RM, Bingman VP.	Neurobiol Learn Mem. 2011 Sep;96(2):353-60. Epub 2011 Jul 1.	Neurobiol Learn Mem. 2011	PubMed	citation	PMID:21742046	pubmed	21742046	create date:2011/07/12 | first author:Peterson RM
Elemental and non-elemental olfactory learning in Drosophila.	/pubmed/21742045	Young JM, Wessnitzer J, Armstrong JD, Webb B.	Neurobiol Learn Mem. 2011 Sep;96(2):339-52. Epub 2011 Jul 1.	Neurobiol Learn Mem. 2011	PubMed	citation	PMID:21742045	pubmed	21742045	create date:2011/07/12 | first author:Young JM
Dissociable contributions of the left and right posterior medial orbitofrontal cortex in motivational control of goal-directed behavior.	/pubmed/21741492	Szatkowska I, Szymańska O, Marchewka A, Soluch P, Rymarczyk K.	Neurobiol Learn Mem. 2011 Sep;96(2):385-91. Epub 2011 Jun 29.	Neurobiol Learn Mem. 2011	PubMed	citation	PMID:21741492	pubmed	21741492	create date:2011/07/12 | first author:Szatkowska I
Hormonal contraception usage is associated with altered memory for an emotional story.	/pubmed/21740976	Nielsen SE, Ertman N, Lakhani YS, Cahill L.	Neurobiol Learn Mem. 2011 Sep;96(2):378-84. Epub 2011 Jun 29.	Neurobiol Learn Mem. 2011	PubMed	citation	PMID:21740976	pubmed	21740976	create date:2011/07/12 | first author:Nielsen SE
Title	URL	Description	Details	ShortDetails	Resource	Type	Identifiers	Db	EntrezUID	Properties
Activation of cannabinoid CB1 receptors in the central amygdala impairs inhibitory avoidance memory consolidation via NMDA receptors.	/pubmed/21740975	Ghiasvand M, Rezayof A, Zarrindast MR, Ahmadi S.	Neurobiol Learn Mem. 2011 Sep;96(2):333-8. Epub 2011 Jun 29.	Neurobiol Learn Mem. 2011	PubMed	citation	PMID:21740975	pubmed	21740975	create date:2011/07/12 | first author:Ghiasvand M
Glucocorticoids are required for extinction of predator stress-induced hyperarousal.	/pubmed/21736945	Clay R, Hebert M, Gill G, Stapleton LA, Pridham A, Coady M, Bishop J, Adamec RE, Blundell JJ.	Neurobiol Learn Mem. 2011 Sep;96(2):367-77. Epub 2011 Jun 26.	Neurobiol Learn Mem. 2011	PubMed	citation	PMID:21736945	pubmed	21736945	create date:2011/07/09 | first author:Clay R
Hippocampal PKA/CREB pathway is involved in the improvement of memory induced by spermidine in rats.	/pubmed/21708277	Guerra GP, Mello CF, Bochi GV, Pazini AM, Fachinetto R, Dutra RC, Calixto JB, Ferreira J, Rubin MA.	Neurobiol Learn Mem. 2011 Sep;96(2):324-32. Epub 2011 Jun 25.	Neurobiol Learn Mem. 2011	PubMed	citation	PMID:21708277	pubmed	21708277	create date:2011/06/29 | first author:Guerra GP
Parallel associative processing in the dorsal striatum: segregation of stimulus-response and cognitive control subregions.	/pubmed/21704718	Devan BD, Hong NS, McDonald RJ.	Neurobiol Learn Mem. 2011 Sep;96(2):95-120. Epub 2011 Jun 16. Review.	Neurobiol Learn Mem. 2011	PubMed	citation	PMID:21704718	pubmed	21704718	create date:2011/06/28 | first author:Devan BD
Prolonged inactivation of the hippocampus reveals temporally graded retrograde amnesia for unreinforced spatial learning in rats.	/pubmed/21704177	Gaskin S, Tardif M, Mumby DG.	Neurobiol Learn Mem. 2011 Sep;96(2):288-96. Epub 2011 Jun 16.	Neurobiol Learn Mem. 2011	PubMed	citation	PMID:21704177	pubmed	21704177	create date:2011/06/28 | first author:Gaskin S
Cognitive dysfunction in depression: neurocircuitry and new therapeutic strategies.	/pubmed/21704176	Murrough JW, Iacoviello B, Neumeister A, Charney DS, Iosifescu DV.	Neurobiol Learn Mem. 2011 Nov;96(4):553-63. Epub 2011 Jun 16.	Neurobiol Learn Mem. 2011	PubMed	citation	PMID:21704176	pubmed	21704176	create date:2011/06/28 | first author:Murrough JW
Role of amygdala-prefrontal cortex circuitry in regulating the expression of contextual fear memory.	/pubmed/21689772	Stevenson CW.	Neurobiol Learn Mem. 2011 Sep;96(2):315-23. Epub 2011 Jun 13.	Neurobiol Learn Mem. 2011	PubMed	citation	PMID:21689772	pubmed	21689772	create date:2011/06/22 | first author:Stevenson CW
Gami-Chunghyuldan ameliorates memory impairment and neurodegeneration induced by intrahippocampal Aβ 1-42 oligomer injection.	/pubmed/21689771	Choi JG, Moon M, Kim HG, Mook-Jung I, Chung SY, Kang TH, Kim SY, Lee EH, Oh MS.	Neurobiol Learn Mem. 2011 Sep;96(2):306-14. Epub 2011 Jun 13.	Neurobiol Learn Mem. 2011	PubMed	citation	PMID:21689771	pubmed	21689771	create date:2011/06/22 | first author:Choi JG
Dorsomedial pallium lesions impair taste aversion learning in goldfish.	/pubmed/21689770	Martín I, Gómez A, Salas C, Puerto A, Rodríguez F.	Neurobiol Learn Mem. 2011 Sep;96(2):297-305. Epub 2011 Jun 13.	Neurobiol Learn Mem. 2011	PubMed	citation	PMID:21689770	pubmed	21689770	create date:2011/06/22 | first author:Martín I
Introduction to the special issue of Neurobiology of Learning and Memory on epigenetics and memory.	/pubmed/21652003	Wood M.	Neurobiol Learn Mem. 2011 Jul;96(1):1. doi: 10.1016/j.nlm.2011.04.013. No abstract available.	Neurobiol Learn Mem. 2011	PubMed	citation	PMID:21652003	pubmed	21652003	create date:2011/06/10 | first author:Wood M
Towards mouse models of perseveration: a heritable component in extinction of operant behavior in fourteen standard and recombinant inbred mouse lines.	/pubmed/21624482	Malkki HA, Donga LA, de Groot SE; NeuroBSIK Mouse Phenomics Consortium, Battaglia FP, Pennartz CM.	Neurobiol Learn Mem. 2011 Sep;96(2):280-7. Epub 2011 May 23.	Neurobiol Learn Mem. 2011	PubMed	citation	PMID:21624482	pubmed	21624482	create date:2011/06/01 | first author:Malkki HA
Contribution of the parafascicular nucleus in the spontaneous object recognition task.	/pubmed/21624481	Castiblanco-Piñeros E, Quiroz-Padilla MF, Cardenas-Palacio CA, Cardenas FP.	Neurobiol Learn Mem. 2011 Sep;96(2):272-9. Epub 2011 May 23.	Neurobiol Learn Mem. 2011	PubMed	citation	PMID:21624481	pubmed	21624481	create date:2011/06/01 | first author:Castiblanco-Piñeros E
Cognitive deficits in Rett syndrome: what we know and what we need to know to treat them.	/pubmed/21624480	Berger-Sweeney J.	Neurobiol Learn Mem. 2011 Nov;96(4):637-46. Epub 2011 May 23.	Neurobiol Learn Mem. 2011	PubMed	citation	PMID:21624480	pubmed	21624480	create date:2011/06/01 | first author:Berger-Sweeney J
Noradrenergic enhancement of associative fear memory in humans.	/pubmed/21624479	Soeter M, Kindt M.	Neurobiol Learn Mem. 2011 Sep;96(2):263-71. Epub 2011 May 23.	Neurobiol Learn Mem. 2011	PubMed	citation	PMID:21624479	pubmed	21624479	create date:2011/06/01 | first author:Soeter M
The role of nucleus accumbens and dorsolateral striatal D2 receptors in active avoidance conditioning.	/pubmed/21619938	Boschen SL, Wietzikoski EC, Winn P, Da Cunha C.	Neurobiol Learn Mem. 2011 Sep;96(2):254-62. Epub 2011 May 17.	Neurobiol Learn Mem. 2011	PubMed	citation	PMID:21619938	pubmed	21619938	create date:2011/05/31 | first author:Boschen SL
Associative learning performance is impaired in zebrafish (Danio rerio) by the NMDA-R antagonist MK-801.	/pubmed/21596149	Sison M, Gerlai R.	Neurobiol Learn Mem. 2011 Sep;96(2):230-7. Epub 2011 May 11.	Neurobiol Learn Mem. 2011	PubMed	citation	PMID:21596149	pubmed	21596149	create date:2011/05/21 | first author:Sison M
Examining the sex- and circadian dependency of a learning phenotype in mice with glycine transporter 1 deletion in two Pavlovian conditioning paradigms.	/pubmed/21596148	Dubroqua S, Boison D, Feldon J, Möhler H, Yee BK.	Neurobiol Learn Mem. 2011 Sep;96(2):218-29. Epub 2011 May 10.	Neurobiol Learn Mem. 2011	PubMed	citation	PMID:21596148	pubmed	21596148	create date:2011/05/21 | first author:Dubroqua S
Differential role of the hippocampus in response-outcome and context-outcome learning: evidence from selective satiation procedures.	/pubmed/21596147	Reichelt AC, Lin TE, Harrison JJ, Honey RC, Good MA.	Neurobiol Learn Mem. 2011 Sep;96(2):248-53. Epub 2011 May 11.	Neurobiol Learn Mem. 2011	PubMed	citation	PMID:21596147	pubmed	21596147	create date:2011/05/21 | first author:Reichelt AC
Endogenous opioid peptides contribute to associative LTP in the hippocampal CA3 region.	/pubmed/21571085	Martinez CO, Do VH, Derrick BE.	Neurobiol Learn Mem. 2011 Sep;96(2):207-17. Epub 2011 May 6.	Neurobiol Learn Mem. 2011	PubMed	citation	PMID:21571085	pubmed	21571085	create date:2011/05/17 | first author:Martinez CO
Forebrain-specific constitutively active CaMKKα transgenic mice show deficits in hippocampus-dependent long-term memory.	/pubmed/21558011	Kaitsuka T, Li ST, Nakamura K, Takao K, Miyakawa T, Matsushita M.	Neurobiol Learn Mem. 2011 Sep;96(2):238-47. Epub 2011 May 1.	Neurobiol Learn Mem. 2011	PubMed	citation	PMID:21558011	pubmed	21558011	create date:2011/05/12 | first author:Kaitsuka T
The involvement of epigenetic defects in mental retardation.	/pubmed/21549207	Franklin TB, Mansuy IM.	Neurobiol Learn Mem. 2011 Jul;96(1):61-7. doi: 10.1016/j.nlm.2011.04.001. Epub 2011 Apr 28. Review.	Neurobiol Learn Mem. 2011	PubMed	citation	PMID:21549207	pubmed	21549207	create date:2011/05/10 | first author:Franklin TB
Probing the role of HDACs and mechanisms of chromatin-mediated neuroplasticity.	/pubmed/21545841	Haggarty SJ, Tsai LH.	Neurobiol Learn Mem. 2011 Jul;96(1):41-52. doi: 10.1016/j.nlm.2011.04.009. Epub 2011 Apr 27. Review.	Neurobiol Learn Mem. 2011	PubMed	citation	PMID:21545841	pubmed	21545841	create date:2011/05/07 | first author:Haggarty SJ
The role of histone acetylation in age-associated memory impairment and Alzheimer's disease.	/pubmed/21540120	Stilling RM, Fischer A.	Neurobiol Learn Mem. 2011 Jul;96(1):19-26. doi: 10.1016/j.nlm.2011.04.002. Epub 2011 Apr 22. Review.	Neurobiol Learn Mem. 2011	PubMed	citation	PMID:21540120	pubmed	21540120	create date:2011/05/05 | first author:Stilling RM
Caudate nucleus-dependent response strategies in a virtual navigation task are associated with lower basal cortisol and impaired episodic memory.	/pubmed/21539927	Bohbot VD, Gupta M, Banner H, Dahmani L.	Neurobiol Learn Mem. 2011 Sep;96(2):173-80. Epub 2011 Apr 27.	Neurobiol Learn Mem. 2011	PubMed	citation	PMID:21539927	pubmed	21539927	create date:2011/05/05 | first author:Bohbot VD
Is an epigenetic switch the key to persistent extinction?	/pubmed/21536141	Stafford JM, Lattal KM.	Neurobiol Learn Mem. 2011 Jul;96(1):35-40. doi: 10.1016/j.nlm.2011.04.012. Epub 2011 Apr 23. Review.	Neurobiol Learn Mem. 2011	PubMed	citation	PMID:21536141	pubmed	21536141	create date:2011/05/04 | first author:Stafford JM
Plasticity associated with escalated operant ethanol self-administration during acute withdrawal in ethanol-dependent rats requires intact matrix metalloproteinase systems.	/pubmed/21530666	Smith AW, Nealey KA, Wright JW, Walker BM.	Neurobiol Learn Mem. 2011 Sep;96(2):199-206. Epub 2011 Apr 21.	Neurobiol Learn Mem. 2011	PubMed	citation	PMID:21530666	pubmed	21530666	create date:2011/05/03 | first author:Smith AW
Declarative memory deficits and schizophrenia: problems and prospects.	/pubmed/21527348	Stone WS, Hsi X.	Neurobiol Learn Mem. 2011 Nov;96(4):544-52. Epub 2011 Apr 20.	Neurobiol Learn Mem. 2011	PubMed	citation	PMID:21527348	pubmed	21527348	create date:2011/04/30 | first author:Stone WS
Intracellular calcium chelation and pharmacological SERCA inhibition of Ca2+ pump in the insular cortex differentially affect taste aversive memory formation and retrieval.	/pubmed/21524709	Miranda MI, González-Cedillo FJ, Díaz-Muñoz M.	Neurobiol Learn Mem. 2011 Sep;96(2):192-8. Epub 2011 Apr 18.	Neurobiol Learn Mem. 2011	PubMed	citation	PMID:21524709	pubmed	21524709	create date:2011/04/29 | first author:Miranda MI
MicroRNA regulation of neural plasticity and memory.	/pubmed/21524708	Bredy TW, Lin Q, Wei W, Baker-Andresen D, Mattick JS.	Neurobiol Learn Mem. 2011 Jul;96(1):89-94. doi: 10.1016/j.nlm.2011.04.004. Epub 2011 Apr 18. Review.	Neurobiol Learn Mem. 2011	PubMed	citation	PMID:21524708	pubmed	21524708	create date:2011/04/29 | first author:Bredy TW
HDAC3 and the molecular brake pad hypothesis.	/pubmed/21521655	McQuown SC, Wood MA.	Neurobiol Learn Mem. 2011 Jul;96(1):27-34. doi: 10.1016/j.nlm.2011.04.002. Epub 2011 Apr 16. Review.	Neurobiol Learn Mem. 2011	PubMed	citation	PMID:21521655	pubmed	21521655	create date:2011/04/28 | first author:McQuown SC
Differential acetylcholine release in the prefrontal cortex and hippocampus during pavlovian trace and delay conditioning.	/pubmed/21514394	Flesher MM, Butt AE, Kinney-Hurd BL.	Neurobiol Learn Mem. 2011 Sep;96(2):181-91. Epub 2011 Apr 15.	Neurobiol Learn Mem. 2011	PubMed	citation	PMID:21514394	pubmed	21514394	create date:2011/04/26 | first author:Flesher MM
Norepinephrine mediates contextual fear learning and hippocampal pCREB in juvenile rats exposed to predator odor.	/pubmed/21513808	Kabitzke PA, Silva L, Wiedenmayer C.	Neurobiol Learn Mem. 2011 Sep;96(2):166-72. Epub 2011 Apr 14.	Neurobiol Learn Mem. 2011	PubMed	citation	PMID:21513808	pubmed	21513808	create date:2011/04/26 | first author:Kabitzke PA
Ursolic acid attenuates lipopolysaccharide-induced cognitive deficits in mouse brain through suppressing p38/NF-κB mediated inflammatory pathways.	/pubmed/21496491	Wang YJ, Lu J, Wu DM, Zheng ZH, Zheng YL, Wang XH, Ruan J, Sun X, Shan Q, Zhang ZF.	Neurobiol Learn Mem. 2011 Sep;96(2):156-65. Epub 2011 Apr 7.	Neurobiol Learn Mem. 2011	PubMed	citation	PMID:21496491	pubmed	21496491	create date:2011/04/19 | first author:Wang YJ
Interference with reelin signaling in the lateral entorhinal cortex impairs spatial memory.	/pubmed/21492744	Stranahan AM, Salas-Vega S, Jiam NT, Gallagher M.	Neurobiol Learn Mem. 2011 Sep;96(2):150-5. Epub 2011 Apr 7.	Neurobiol Learn Mem. 2011	PubMed	citation	PMID:21492744	pubmed	21492744	create date:2011/04/16 | first author:Stranahan AM
Neural enhancement and attenuation induced by repetitive recall.	/pubmed/21492743	Hashimoto T, Usui N, Taira M, Kojima S.	Neurobiol Learn Mem. 2011 Sep;96(2):143-9. Epub 2011 Apr 7.	Neurobiol Learn Mem. 2011	PubMed	citation	PMID:21492743	pubmed	21492743	create date:2011/04/16 | first author:Hashimoto T
Lidocaine attenuates anisomycin-induced amnesia and release of norepinephrine in the amygdala.	/pubmed/21453778	Sadowski RN, Canal CE, Gold PE.	Neurobiol Learn Mem. 2011 Sep;96(2):136-42. Epub 2011 Mar 29.	Neurobiol Learn Mem. 2011	PubMed	citation	PMID:21453778	pubmed	21453778	create date:2011/04/02 | first author:Sadowski RN
The role of the insular cortex in taste function.	/pubmed/21447397	Stehberg J, Moraga-Amaro R, Simon F.	Neurobiol Learn Mem. 2011 Sep;96(2):130-5. Epub 2011 Apr 3.	Neurobiol Learn Mem. 2011	PubMed	citation	PMID:21447397	pubmed	21447397	create date:2011/03/31 | first author:Stehberg J
Conditioned taste aversion modifies persistently the subsequent induction of neocortical long-term potentiation in vivo.	/pubmed/21440652	Rodríguez-Durán LF, Castillo DV, Moguel-González M, Escobar ML.	Neurobiol Learn Mem. 2011 May;95(4):519-26. Epub 2011 Apr 1.	Neurobiol Learn Mem. 2011	PubMed	citation	PMID:21440652	pubmed	21440652	create date:2011/03/29 | first author:Rodríguez-Durán LF
Pre-training anandamide infusion within the basolateral amygdala impairs plus-maze discriminative avoidance task in rats.	/pubmed/21440651	Munguba H, Cabral A, Leão AH, Barbosa FF, Izídio GS, Ribeiro AM, Silva RH.	Neurobiol Learn Mem. 2011 May;95(4):527-33. Epub 2011 Apr 1.	Neurobiol Learn Mem. 2011	PubMed	citation	PMID:21440651	pubmed	21440651	create date:2011/03/29 | first author:Munguba H
Enriched housing reverses age-associated impairment of cognitive functions and tPA-dependent maturation of BDNF.	/pubmed/21440650	Obiang P, Maubert E, Bardou I, Nicole O, Launay S, Bezin L, Vivien D, Agin V.	Neurobiol Learn Mem. 2011 Sep;96(2):121-9. Epub 2011 Apr 2.	Neurobiol Learn Mem. 2011	PubMed	citation	PMID:21440650	pubmed	21440650	create date:2011/03/29 | first author:Obiang P
Epigenetic gene regulation in the adult mammalian brain: multiple roles in memory formation.	/pubmed/21419233	Lubin FD.	Neurobiol Learn Mem. 2011 Jul;96(1):68-78. doi: 10.1016/j.nlm.2011.03.001. Epub 2011 Mar 16.	Neurobiol Learn Mem. 2011	PubMed	citation	PMID:21419233	pubmed	21419233	create date:2011/03/23 | first author:Lubin FD
D-cycloserine facilitates procedural learning but not declarative learning in healthy humans: a randomized controlled trial of the effect of D-cycloserine and valproic acid on overnight properties in the performance of non-emotional memory tasks.	/pubmed/21402164	Kuriyama K, Honma M, Koyama S, Kim Y.	Neurobiol Learn Mem. 2011 May;95(4):505-9. Epub 2011 Mar 21.	Neurobiol Learn Mem. 2011	PubMed	citation	PMID:21402164	pubmed	21402164	create date:2011/03/16 | first author:Kuriyama K
Re-emergence of extinguished auditory-cued conditioned fear following a sub-conditioning procedure: effects of hippocampal and prefrontal tetanic stimulations.	/pubmed/21397708	Deschaux O, Motanis H, Spennato G, Moreau JL, Garcia R.	Neurobiol Learn Mem. 2011 May;95(4):510-8. Epub 2011 Mar 21.	Neurobiol Learn Mem. 2011	PubMed	citation	PMID:21397708	pubmed	21397708	create date:2011/03/15 | first author:Deschaux O
Epigenetics in the mature mammalian brain: effects on behavior and synaptic transmission.	/pubmed/21396474	Nelson ED, Monteggia LM.	Neurobiol Learn Mem. 2011 Jul;96(1):53-60. doi: 10.1016/j.nlm.2011.02.015. Epub 2011 Mar 8. Review.	Neurobiol Learn Mem. 2011	PubMed	citation	PMID:21396474	pubmed	21396474	create date:2011/03/15 | first author:Nelson ED
Aberrant learning and memory in addiction.	/pubmed/21376820	Torregrossa MM, Corlett PR, Taylor JR.	Neurobiol Learn Mem. 2011 Nov;96(4):609-23. Epub 2011 Mar 3. Review.	Neurobiol Learn Mem. 2011	PubMed	citation	PMID:21376820	pubmed	21376820	create date:2011/03/08 | first author:Torregrossa MM
Chronic stress, cognitive functioning and mental health.	/pubmed/21376129	Marin MF, Lord C, Andrews J, Juster RP, Sindi S, Arsenault-Lapierre G, Fiocco AJ, Lupien SJ.	Neurobiol Learn Mem. 2011 Nov;96(4):583-95. Epub 2011 Mar 2.	Neurobiol Learn Mem. 2011	PubMed	citation	PMID:21376129	pubmed	21376129	create date:2011/03/08 | first author:Marin MF
The effects of binge MDMA on acquisition and reversal learning in a radial-arm maze task.	/pubmed/21371565	Kay C, Harper DN, Hunt M.	Neurobiol Learn Mem. 2011 May;95(4):473-83. Epub 2011 Mar 1.	Neurobiol Learn Mem. 2011	PubMed	citation	PMID:21371565	pubmed	21371565	create date:2011/03/05 | first author:Kay C
Effects of chronic cocaine administration on spatial learning and hippocampal spine density in two genetically different strains of rats.	/pubmed/21371564	Fole A, González-Martín C, Huarte C, Alguacil LF, Ambrosio E, Del Olmo N.	Neurobiol Learn Mem. 2011 May;95(4):491-7. Epub 2011 Mar 1.	Neurobiol Learn Mem. 2011	PubMed	citation	PMID:21371564	pubmed	21371564	create date:2011/03/05 | first author:Fole A
Subregion-specific dendritic spine abnormalities in the hippocampus of Fmr1 KO mice.	/pubmed/21371563	Levenga J, de Vrij FM, Buijsen RA, Li T, Nieuwenhuizen IM, Pop A, Oostra BA, Willemsen R.	Neurobiol Learn Mem. 2011 May;95(4):467-72. Epub 2011 Mar 1.	Neurobiol Learn Mem. 2011	PubMed	citation	PMID:21371563	pubmed	21371563	create date:2011/03/05 | first author:Levenga J
Preferential Arc transcription at rest in the active ensemble during associative learning.	/pubmed/21371562	Hashikawa K, Matsuki N, Nomura H.	Neurobiol Learn Mem. 2011 May;95(4):498-504. Epub 2011 Mar 1.	Neurobiol Learn Mem. 2011	PubMed	citation	PMID:21371562	pubmed	21371562	create date:2011/03/05 | first author:Hashikawa K
Title	URL	Description	Details	ShortDetails	Resource	Type	Identifiers	Db	EntrezUID	Properties
Extinction of appetitive learning is disrupted by cycloheximide and propranolol in the sand maze in rats.	/pubmed/21371561	Cohen J, Gotthard GH.	Neurobiol Learn Mem. 2011 May;95(4):484-90. Epub 2011 Mar 1.	Neurobiol Learn Mem. 2011	PubMed	citation	PMID:21371561	pubmed	21371561	create date:2011/03/05 | first author:Cohen J
Gene regulation in the rat prefrontal cortex after learning with or without cholinergic insult.	/pubmed/21345373	Paban V, Chambon C, Farioli F, Alescio-Lautier B.	Neurobiol Learn Mem. 2011 May;95(4):441-52. Epub 2011 Feb 21.	Neurobiol Learn Mem. 2011	PubMed	citation	PMID:21345373	pubmed	21345373	create date:2011/02/25 | first author:Paban V
Emerging roles of epigenetic mechanisms in the enduring effects of early-life stress and experience on learning and memory.	/pubmed/21338703	McClelland S, Korosi A, Cope J, Ivy A, Baram TZ.	Neurobiol Learn Mem. 2011 Jul;96(1):79-88. doi: 10.1016/j.nlm.2011.02.008. Epub 2011 Feb 19. Review.	Neurobiol Learn Mem. 2011	PubMed	citation	PMID:21338703	pubmed	21338703	create date:2011/02/23 | first author:McClelland S
Block of glucocorticoid synthesis during re-activation inhibits extinction of an established fear memory.	/pubmed/21333745	Blundell J, Blaiss CA, Lagace DC, Eisch AJ, Powell CM.	Neurobiol Learn Mem. 2011 May;95(4):453-60. Epub 2011 Feb 17.	Neurobiol Learn Mem. 2011	PubMed	citation	PMID:21333745	pubmed	21333745	create date:2011/02/22 | first author:Blundell J
Exploring the mechanism of dishabituation.	/pubmed/21329761	Steiner GZ, Barry RJ.	Neurobiol Learn Mem. 2011 May;95(4):461-6. Epub 2011 Feb 15.	Neurobiol Learn Mem. 2011	PubMed	citation	PMID:21329761	pubmed	21329761	create date:2011/02/19 | first author:Steiner GZ
The path to epigenetic treatment of memory disorders.	/pubmed/21320618	Mikaelsson MA, Miller CA.	Neurobiol Learn Mem. 2011 Jul;96(1):13-8. doi: 10.1016/j.nlm.2011.02.003. Epub 2011 Feb 12. Review.	Neurobiol Learn Mem. 2011	PubMed	citation	PMID:21320618	pubmed	21320618	create date:2011/02/16 | first author:Mikaelsson MA
Post-training disruption of Arc protein expression in the anterior cingulate cortex impairs long-term memory for inhibitory avoidance training.	/pubmed/21315825	Holloway CM, McIntyre CK.	Neurobiol Learn Mem. 2011 May;95(4):425-32. Epub 2011 Feb 17.	Neurobiol Learn Mem. 2011	PubMed	citation	PMID:21315825	pubmed	21315825	create date:2011/02/15 | first author:Holloway CM
Basolateral amygdala inactivation impairs learned (but not innate) fear response in rats.	/pubmed/21315824	Ribeiro AM, Barbosa FF, Munguba H, Costa MS, Cavalcante JS, Silva RH.	Neurobiol Learn Mem. 2011 May;95(4):433-40. Epub 2011 Feb 17.	Neurobiol Learn Mem. 2011	PubMed	citation	PMID:21315824	pubmed	21315824	create date:2011/02/15 | first author:Ribeiro AM
Time course of effects of emotion on item memory and source memory for Chinese words.	/pubmed/21315166	Wang B, Fu X.	Neurobiol Learn Mem. 2011 May;95(4):415-24. Epub 2011 Feb 15.	Neurobiol Learn Mem. 2011	PubMed	citation	PMID:21315166	pubmed	21315166	create date:2011/02/15 | first author:Wang B
Mammalian intermediate-term memory: new findings in neonate rat.	/pubmed/21296674	Grimes MT, Smith M, Li X, Darby-King A, Harley CW, McLean JH.	Neurobiol Learn Mem. 2011 Mar;95(3):385-91. Epub 2011 Feb 3.	Neurobiol Learn Mem. 2011	PubMed	citation	PMID:21296674	pubmed	21296674	create date:2011/02/08 | first author:Grimes MT
Effects of pharmacological manipulations of NMDA-receptors on deliberation in the Multiple-T task.	/pubmed/21296174	Blumenthal A, Steiner A, Seeland K, Redish AD.	Neurobiol Learn Mem. 2011 Mar;95(3):376-84. Epub 2011 Feb 4.	Neurobiol Learn Mem. 2011	PubMed	citation	PMID:21296174	pubmed	21296174	create date:2011/02/08 | first author:Blumenthal A
Behavioral analysis of NR2C knockout mouse reveals deficit in acquisition of conditioned fear and working memory.	/pubmed/21295149	Hillman BG, Gupta SC, Stairs DJ, Buonanno A, Dravid SM.	Neurobiol Learn Mem. 2011 May;95(4):404-14. Epub 2011 Feb 2.	Neurobiol Learn Mem. 2011	PubMed	citation	PMID:21295149	pubmed	21295149	create date:2011/02/08 | first author:Hillman BG
Acute psycho-social stress does not disrupt item-method directed forgetting, emotional stimulus content does.	/pubmed/21295148	Zwissler B, Koessler S, Engler H, Schedlowski M, Kissler J.	Neurobiol Learn Mem. 2011 Mar;95(3):346-54. Epub 2011 Feb 2.	Neurobiol Learn Mem. 2011	PubMed	citation	PMID:21295148	pubmed	21295148	create date:2011/02/08 | first author:Zwissler B
Total sleep deprivation impairs the encoding of trace-conditioned memory in the rat.	/pubmed/21295147	Chowdhury A, Chandra R, Jha SK.	Neurobiol Learn Mem. 2011 Mar;95(3):355-60. Epub 2011 Feb 2.	Neurobiol Learn Mem. 2011	PubMed	citation	PMID:21295147	pubmed	21295147	create date:2011/02/08 | first author:Chowdhury A
Expression of VGLUTs contributes to degeneration and acquisition of learning and memory.	/pubmed/21295146	Cheng XR, Yang Y, Zhou WX, Zhang YX.	Neurobiol Learn Mem. 2011 Mar;95(3):361-75. Epub 2011 Feb 2.	Neurobiol Learn Mem. 2011	PubMed	citation	PMID:21295146	pubmed	21295146	create date:2011/02/08 | first author:Cheng XR
Placebo-mediated, Naloxone-sensitive suggestibility of short-term memory performance.	/pubmed/21277984	Stern J, Candia V, Porchet RI, Krummenacher P, Folkers G, Schedlowski M, Ettlin DA, Schönbächler G.	Neurobiol Learn Mem. 2011 Mar;95(3):326-34. Epub 2011 Jan 26.	Neurobiol Learn Mem. 2011	PubMed	citation	PMID:21277984	pubmed	21277984	create date:2011/02/01 | first author:Stern J
Alcohol-related amnesia and dementia: animal models have revealed the contributions of different etiological factors on neuropathology, neurochemical dysfunction and cognitive impairment.	/pubmed/21256970	Vetreno RP, Hall JM, Savage LM.	Neurobiol Learn Mem. 2011 Nov;96(4):596-608. Epub 2011 Jan 21.	Neurobiol Learn Mem. 2011	PubMed	citation	PMID:21256970	pubmed	21256970	create date:2011/01/25 | first author:Vetreno RP
Chronic stress prior to hippocampal stroke enhances post-stroke spatial deficits in the ziggurat task.	/pubmed/21256969	Faraji J, Ejaredar M, Metz GA, Sutherland RJ.	Neurobiol Learn Mem. 2011 Mar;95(3):335-45. Epub 2011 Jan 21.	Neurobiol Learn Mem. 2011	PubMed	citation	PMID:21256969	pubmed	21256969	create date:2011/01/25 | first author:Faraji J
Bidirectional metabolic regulation of neurocognitive function.	/pubmed/21236352	Stranahan AM, Mattson MP.	Neurobiol Learn Mem. 2011 Nov;96(4):507-16. Epub 2011 Jan 12.	Neurobiol Learn Mem. 2011	PubMed	citation	PMID:21236352	pubmed	21236352	create date:2011/01/18 | first author:Stranahan AM
Hormonal regulation of delta opioid receptor immunoreactivity in interneurons and pyramidal cells in the rat hippocampus.	/pubmed/21224009	Williams TJ, Torres-Reveron A, Chapleau JD, Milner TA.	Neurobiol Learn Mem. 2011 Feb;95(2):206-20. Epub 2011 Jan 9.	Neurobiol Learn Mem. 2011	PubMed	citation	PMID:21224009	pubmed	21224009	create date:2011/01/13 | first author:Williams TJ
RF Thompson: a bridge between 20th and 21st century neuroscience.	/pubmed/21220031	Baudry M, Swanson LW.	Neurobiol Learn Mem. 2011 Feb;95(2):103-4. Epub 2011 Jan 8. No abstract available.	Neurobiol Learn Mem. 2011	PubMed	citation	PMID:21220031	pubmed	21220031	create date:2011/01/12 | first author:Baudry M
Activation and survival of immature neurons in the dentate gyrus with spatial memory is dependent on time of exposure to spatial learning and age of cells at examination.	/pubmed/21216298	Epp JR, Haack AK, Galea LA.	Neurobiol Learn Mem. 2011 Mar;95(3):316-25. Epub 2011 Jan 7.	Neurobiol Learn Mem. 2011	PubMed	citation	PMID:21216298	pubmed	21216298	create date:2011/01/11 | first author:Epp JR
Cerebellar dentate nuclei lesions reduce motivation in appetitive operant conditioning and open field exploration.	/pubmed/21195786	Bauer DJ, Kerr AL, Swain RA.	Neurobiol Learn Mem. 2011 Feb;95(2):166-75. Epub 2010 Dec 31.	Neurobiol Learn Mem. 2011	PubMed	citation	PMID:21195786	pubmed	21195786	create date:2011/01/05 | first author:Bauer DJ
Cognitive neuroepigenetics: a role for epigenetic mechanisms in learning and memory.	/pubmed/21195202	Day JJ, Sweatt JD.	Neurobiol Learn Mem. 2011 Jul;96(1):2-12. doi: 10.1016/j.nlm.2010.12.008. Epub 2010 Dec 30. Review.	Neurobiol Learn Mem. 2011	PubMed	citation	PMID:21195202	pubmed	21195202	create date:2011/01/05 | first author:Day JJ
Long-term aversive taste memory requires insular and amygdala protein degradation.	/pubmed/21193052	Rodriguez-Ortiz CJ, Balderas I, Saucedo-Alquicira F, Cruz-Castañeda P, Bermudez-Rattoni F.	Neurobiol Learn Mem. 2011 Mar;95(3):311-5. Epub 2010 Dec 28.	Neurobiol Learn Mem. 2011	PubMed	citation	PMID:21193052	pubmed	21193052	create date:2011/01/05 | first author:Rodriguez-Ortiz CJ
Modulatory influence of dopamine receptors on consolidation of object recognition memory.	/pubmed/21187154	de Lima MN, Presti-Torres J, Dornelles A, Scalco FS, Roesler R, Garcia VA, Schröder N.	Neurobiol Learn Mem. 2011 Mar;95(3):305-10. Epub 2010 Dec 25.	Neurobiol Learn Mem. 2011	PubMed	citation	PMID:21187154	pubmed	21187154	create date:2010/12/29 | first author:de Lima MN
Hippocampal tauopathy in tau transgenic mice coincides with impaired hippocampus-dependent learning and memory, and attenuated late-phase long-term depression of synaptic transmission.	/pubmed/21167950	Van der Jeugd A, Ahmed T, Burnouf S, Belarbi K, Hamdame M, Grosjean ME, Humez S, Balschun D, Blum D, Buée L, D'Hooge R.	Neurobiol Learn Mem. 2011 Mar;95(3):296-304. Epub 2010 Dec 16.	Neurobiol Learn Mem. 2011	PubMed	citation	PMID:21167950	pubmed	21167950	create date:2010/12/21 | first author:Van der Jeugd A
Consolidation and long-term retention of an implanted behavioral memory.	/pubmed/21156212	Miasnikov AA, Chen JC, Weinberger NM.	Neurobiol Learn Mem. 2011 Mar;95(3):286-95. Epub 2010 Dec 13.	Neurobiol Learn Mem. 2011	PubMed	citation	PMID:21156212	pubmed	21156212	create date:2010/12/16 | first author:Miasnikov AA
Effects of stress and motivation on performing a spatial task.	/pubmed/21145980	Wood LS, Desjardins JK, Fernald RD.	Neurobiol Learn Mem. 2011 Mar;95(3):277-85. Epub 2010 Dec 9.	Neurobiol Learn Mem. 2011	PubMed	citation	PMID:21145980	pubmed	21145980	create date:2010/12/15 | first author:Wood LS
Eyeblink conditioning and systems consolidation: an ironic yet powerful pairing.	/pubmed/21145979	Clark RE.	Neurobiol Learn Mem. 2011 Feb;95(2):118-24. Epub 2010 Dec 9. Review.	Neurobiol Learn Mem. 2011	PubMed	citation	PMID:21145979	pubmed	21145979	create date:2010/12/15 | first author:Clark RE
Genistein ameliorates learning and memory deficits in amyloid β(1-40) rat model of Alzheimer's disease.	/pubmed/21144907	Bagheri M, Joghataei MT, Mohseni S, Roghani M.	Neurobiol Learn Mem. 2011 Mar;95(3):270-6. Epub 2010 Dec 7.	Neurobiol Learn Mem. 2011	PubMed	citation	PMID:21144907	pubmed	21144907	create date:2010/12/15 | first author:Bagheri M
Regulation of low-threshold afferent activity may contribute to short-term habituation in Aplysia californica.	/pubmed/21144906	Fischer TM, Jacobson DA, Counsell AN, Pelot MA, Demorest K.	Neurobiol Learn Mem. 2011 Mar;95(3):248-59. Epub 2010 Dec 7.	Neurobiol Learn Mem. 2011	PubMed	citation	PMID:21144906	pubmed	21144906	create date:2010/12/15 | first author:Fischer TM
The biochemistry of memory: The 26year journey of a 'new and specific hypothesis'.	/pubmed/21134478	Baudry M, Bi X, Gall C, Lynch G.	Neurobiol Learn Mem. 2011 Feb;95(2):125-33. Epub 2010 Dec 4. Review.	Neurobiol Learn Mem. 2011	PubMed	citation	PMID:21134478	pubmed	21134478	create date:2010/12/08 | first author:Baudry M
Impaired appetitively as well as aversively motivated behaviors and learning in PDE10A-deficient mice suggest a role for striatal signaling in evaluative salience attribution.	/pubmed/21130175	Piccart E, Gantois I, Laeremans A, de Hoogt R, Meert T, Vanhoof G, Arckens L, D'Hooge R.	Neurobiol Learn Mem. 2011 Mar;95(3):260-9. Epub 2010 Dec 2.	Neurobiol Learn Mem. 2011	PubMed	citation	PMID:21130175	pubmed	21130175	create date:2010/12/07 | first author:Piccart E
Low environmental calcium blocks long-term memory formation in a freshwater pulmonate snail.	/pubmed/21130174	Dalesman S, Braun MH, Lukowiak K.	Neurobiol Learn Mem. 2011 May;95(4):393-403. Epub 2010 Dec 2.	Neurobiol Learn Mem. 2011	PubMed	citation	PMID:21130174	pubmed	21130174	create date:2010/12/07 | first author:Dalesman S
Ontogeny and neural substrates of the context preexposure facilitation effect.	/pubmed/21129493	Schiffino FL, Murawski NJ, Rosen JB, Stanton ME.	Neurobiol Learn Mem. 2011 Feb;95(2):190-8. Epub 2010 Dec 1.	Neurobiol Learn Mem. 2011	PubMed	citation	PMID:21129493	pubmed	21129493	create date:2010/12/07 | first author:Schiffino FL
Hippocampal theta-dependent eyeblink classical conditioning: coordination of a distributed learning system.	/pubmed/21129492	Berry SD, Hoffmann LC.	Neurobiol Learn Mem. 2011 Feb;95(2):185-9. Epub 2010 Nov 30. Review.	Neurobiol Learn Mem. 2011	PubMed	citation	PMID:21129492	pubmed	21129492	create date:2010/12/07 | first author:Berry SD
Asymmetrical number-space mapping in the avian brain.	/pubmed/21111840	Rugani R, Vallortigara G, Vallini B, Regolin L.	Neurobiol Learn Mem. 2011 Mar;95(3):231-8. Epub 2010 Nov 25.	Neurobiol Learn Mem. 2011	PubMed	citation	PMID:21111840	pubmed	21111840	create date:2010/11/30 | first author:Rugani R
Working memory task decreases the survival of newly born neurons in hippocampus.	/pubmed/21111839	Xu Z, Li J, Zhang F, Wu Y, Gao Y, Liang J, Zhang C.	Neurobiol Learn Mem. 2011 Mar;95(3):239-47. Epub 2010 Nov 25.	Neurobiol Learn Mem. 2011	PubMed	citation	PMID:21111839	pubmed	21111839	create date:2010/11/30 | first author:Xu Z
Two streams make a river: the rabbit in Richard F. Thompson's laboratory.	/pubmed/21111838	Patterson MM.	Neurobiol Learn Mem. 2011 Feb;95(2):106-10. Epub 2010 Nov 25.	Neurobiol Learn Mem. 2011	PubMed	citation	PMID:21111838	pubmed	21111838	create date:2010/11/30 | first author:Patterson MM
Altered emotional and motivational processing in the transgenic rat model for Huntington's disease.	/pubmed/21111837	Faure A, Höhn S, Von Hörsten S, Delatour B, Raber K, Le Blanc P, Desvignes N, Doyère V, El Massioui N.	Neurobiol Learn Mem. 2011 Jan;95(1):92-101. Epub 2010 Nov 25.	Neurobiol Learn Mem. 2011	PubMed	citation	PMID:21111837	pubmed	21111837	create date:2010/11/30 | first author:Faure A
High-fat diets impair spatial learning in the radial-arm maze in mice.	/pubmed/21093599	Valladolid-Acebes I, Stucchi P, Cano V, Fernández-Alfonso MS, Merino B, Gil-Ortega M, Fole A, Morales L, Ruiz-Gayo M, Del Olmo N.	Neurobiol Learn Mem. 2011 Jan;95(1):80-5. Epub 2010 Nov 17.	Neurobiol Learn Mem. 2011	PubMed	citation	PMID:21093599	pubmed	21093599	create date:2010/11/26 | first author:Valladolid-Acebes I
Functional interaction of mGlu5 and NMDA receptors in aversive learning in rats.	/pubmed/21093598	Fowler SW, Ramsey AK, Walker JM, Serfozo P, Olive MF, Schachtman TR, Simonyi A.	Neurobiol Learn Mem. 2011 Jan;95(1):73-9. Epub 2010 Nov 17.	Neurobiol Learn Mem. 2011	PubMed	citation	PMID:21093598	pubmed	21093598	create date:2010/11/26 | first author:Fowler SW
The central amygdala nucleus via corticotropin-releasing factor is necessary for time-limited consolidation processing but not storage of contextual fear memory.	/pubmed/21093597	Pitts MW, Takahashi LK.	Neurobiol Learn Mem. 2011 Jan;95(1):86-91. Epub 2010 Nov 17.	Neurobiol Learn Mem. 2011	PubMed	citation	PMID:21093597	pubmed	21093597	create date:2010/11/26 | first author:Pitts MW
In vitro hippocampal gamma oscillation power as an index of in vivo CA3 gamma oscillation strength and spatial reference memory.	/pubmed/21093596	Lu CB, Jefferys JG, Toescu EC, Vreugdenhil M.	Neurobiol Learn Mem. 2011 Mar;95(3):221-30. Epub 2010 Nov 18.	Neurobiol Learn Mem. 2011	PubMed	citation	PMID:21093596	pubmed	21093596	create date:2010/11/26 | first author:Lu CB
Ovarian hormones, aging and stress on hippocampal synaptic plasticity.	/pubmed/21081173	Foy MR.	Neurobiol Learn Mem. 2011 Feb;95(2):134-44. Epub 2010 Nov 23. Review.	Neurobiol Learn Mem. 2011	PubMed	citation	PMID:21081173	pubmed	21081173	create date:2010/11/18 | first author:Foy MR
Effects of dizocilpine (MK801) on olfactory span in rats.	/pubmed/21074629	MacQueen DA, Bullard L, Galizio M.	Neurobiol Learn Mem. 2011 Jan;95(1):57-63. Epub 2010 Nov 11.	Neurobiol Learn Mem. 2011	PubMed	citation	PMID:21074629	pubmed	21074629	create date:2010/11/16 | first author:MacQueen DA
Inside the Thompson laboratory during the cerebellar years" and the continuing cerebellar story."	/pubmed/21073973	Lavond DG, Wikgren J, Nokia MS.	Neurobiol Learn Mem. 2011 Feb;95(2):114-7. Epub 2010 Nov 10.	Neurobiol Learn Mem. 2011	PubMed	citation	PMID:21073973	pubmed	21073973	create date:2010/11/16 | first author:Lavond DG
The bed nucleus of the stria terminalis is required for the expression of contextual but not auditory freezing in rats with basolateral amygdala lesions.	/pubmed/21073972	Zimmerman JM, Maren S.	Neurobiol Learn Mem. 2011 Feb;95(2):199-205. Epub 2010 Nov 10.	Neurobiol Learn Mem. 2011	PubMed	citation	PMID:21073972	pubmed	21073972	create date:2010/11/16 | first author:Zimmerman JM
Ciproxifan, an H3 receptor antagonist, alleviates hyperactivity and cognitive deficits in the APP Tg2576 mouse model of Alzheimer's disease.	/pubmed/21073971	Bardgett ME, Davis NN, Schultheis PJ, Griffith MS.	Neurobiol Learn Mem. 2011 Jan;95(1):64-72. Epub 2010 Nov 10.	Neurobiol Learn Mem. 2011	PubMed	citation	PMID:21073971	pubmed	21073971	create date:2010/11/16 | first author:Bardgett ME
Title	URL	Description	Details	ShortDetails	Resource	Type	Identifiers	Db	EntrezUID	Properties
Enduring deficits in contextual and auditory fear conditioning after adolescent, not adult, social instability stress in male rats.	/pubmed/20970512	Morrissey MD, Mathews IZ, McCormick CM.	Neurobiol Learn Mem. 2011 Jan;95(1):46-56. Epub 2010 Oct 21.	Neurobiol Learn Mem. 2011	PubMed	citation	PMID:20970512	pubmed	20970512	create date:2010/10/26 | first author:Morrissey MD
Napping promotes inter-session habituation to emotional stimuli.	/pubmed/20969968	Pace-Schott EF, Shepherd E, Spencer RM, Marcello M, Tucker M, Propper RE, Stickgold R.	Neurobiol Learn Mem. 2011 Jan;95(1):24-36. Epub 2010 Oct 20.	Neurobiol Learn Mem. 2011	PubMed	citation	PMID:20969968	pubmed	20969968	create date:2010/10/26 | first author:Pace-Schott EF
Forebrain circuits and control of feeding by learned cues.	/pubmed/20965265	Petrovich GD.	Neurobiol Learn Mem. 2011 Feb;95(2):152-8. Epub 2010 Oct 19. Review.	Neurobiol Learn Mem. 2011	PubMed	citation	PMID:20965265	pubmed	20965265	create date:2010/10/23 | first author:Petrovich GD
Involvement of the insular cortex in retention of conditioned taste aversion is not time dependent.	/pubmed/20955809	Stehberg J, Simon F.	Neurobiol Learn Mem. 2011 Jan;95(1):14-8. Epub 2010 Oct 16.	Neurobiol Learn Mem. 2011	PubMed	citation	PMID:20955809	pubmed	20955809	create date:2010/10/20 | first author:Stehberg J
Conditioned fear is modulated by D2 receptor pathway connecting the ventral tegmental area and basolateral amygdala.	/pubmed/20955808	de Oliveira AR, Reimer AE, de Macedo CE, de Carvalho MC, Silva MA, Brandão ML.	Neurobiol Learn Mem. 2011 Jan;95(1):37-45. Epub 2010 Oct 16.	Neurobiol Learn Mem. 2011	PubMed	citation	PMID:20955808	pubmed	20955808	create date:2010/10/20 | first author:de Oliveira AR
Critical roles of mecamylamine-sensitive mushroom body neurons in insect olfactory learning.	/pubmed/20951220	Watanabe H, Matsumoto CS, Nishino H, Mizunami M.	Neurobiol Learn Mem. 2011 Jan;95(1):1-13. Epub 2010 Oct 14.	Neurobiol Learn Mem. 2011	PubMed	citation	PMID:20951220	pubmed	20951220	create date:2010/10/19 | first author:Watanabe H
Short-term memory capacity (7 ± 2) predicted by theta to gamma cycle length ratio.	/pubmed/20951219	Kamiński J, Brzezicka A, Wróbel A.	Neurobiol Learn Mem. 2011 Jan;95(1):19-23. Epub 2010 Oct 14.	Neurobiol Learn Mem. 2011	PubMed	citation	PMID:20951219	pubmed	20951219	create date:2010/10/19 | first author:Kamiński J
Different importance of the volatile and non-volatile fractions of an olfactory signature for individual social recognition in rats versus mice and short-term versus long-term memory.	/pubmed/20888419	Noack J, Richter K, Laube G, Haghgoo HA, Veh RW, Engelmann M.	Neurobiol Learn Mem. 2010 Nov;94(4):568-75. Epub 2010 Oct 1.	Neurobiol Learn Mem. 2010	PubMed	citation	PMID:20888419	pubmed	20888419	create date:2010/10/05 | first author:Noack J
Predator odor avoidance as a rodent model of anxiety: learning-mediated consequences beyond the initial exposure.	/pubmed/20884366	Staples LG.	Neurobiol Learn Mem. 2010 Nov;94(4):435-45. Epub 2010 Sep 25. Review.	Neurobiol Learn Mem. 2010	PubMed	citation	PMID:20884366	pubmed	20884366	create date:2010/10/05 | first author:Staples LG
Changing the rate and hippocampal dependence of trace eyeblink conditioning: slow learning enhances survival of new neurons.	/pubmed/20883805	Waddell J, Anderson ML, Shors TJ.	Neurobiol Learn Mem. 2011 Feb;95(2):159-65. Epub 2010 Sep 29.	Neurobiol Learn Mem. 2011	PubMed	citation	PMID:20883805	pubmed	20883805	create date:2010/10/05 | first author:Waddell J
Lipopolysaccharide-induced experimental immune activation does not impair memory functions in humans.	/pubmed/20875866	Grigoleit JS, Oberbeck JR, Lichte P, Kobbe P, Wolf OT, Montag T, del Rey A, Gizewski ER, Engler H, Schedlowski M.	Neurobiol Learn Mem. 2010 Nov;94(4):561-7. Epub 2010 Sep 27.	Neurobiol Learn Mem. 2010	PubMed	citation	PMID:20875866	pubmed	20875866	create date:2010/09/30 | first author:Grigoleit JS
Visual perceptual learning.	/pubmed/20870024	Lu ZL, Hua T, Huang CB, Zhou Y, Dosher BA.	Neurobiol Learn Mem. 2011 Feb;95(2):145-51. Epub 2010 Sep 24. Review.	Neurobiol Learn Mem. 2011	PubMed	citation	PMID:20870024	pubmed	20870024	create date:2010/09/28 | first author:Lu ZL
Memory for reward location is enhanced even though acetylcholine efflux within the amygdala is impaired in rats with damage to the diencephalon produced by thiamine deficiency.	/pubmed/20854918	Savage LM, Guarino S.	Neurobiol Learn Mem. 2010 Nov;94(4):554-60. Epub 2010 Sep 18.	Neurobiol Learn Mem. 2010	PubMed	citation	PMID:20854918	pubmed	20854918	create date:2010/09/22 | first author:Savage LM
Accelerated trace eyeblink conditioning after cortisol IV-infusion.	/pubmed/20850556	Kuehl LK, Lass-Hennemann J, Richter S, Blumenthal TD, Oitzl M, Schachinger H.	Neurobiol Learn Mem. 2010 Nov;94(4):547-53. Epub 2010 Sep 17.	Neurobiol Learn Mem. 2010	PubMed	citation	PMID:20850556	pubmed	20850556	create date:2010/09/21 | first author:Kuehl LK
Both mineralocorticoid and glucocorticoid receptors regulate emotional memory in mice.	/pubmed/20849967	Zhou M, Bakker EH, Velzing EH, Berger S, Oitzl M, Joëls M, Krugers HJ.	Neurobiol Learn Mem. 2010 Nov;94(4):530-7. Epub 2010 Sep 16.	Neurobiol Learn Mem. 2010	PubMed	citation	PMID:20849967	pubmed	20849967	create date:2010/09/21 | first author:Zhou M
Reversibility of object recognition but not spatial memory impairment following binge-like alcohol exposure in rats.	/pubmed/20849966	Cippitelli A, Zook M, Bell L, Damadzic R, Eskay RL, Schwandt M, Heilig M.	Neurobiol Learn Mem. 2010 Nov;94(4):538-46. Epub 2010 Sep 16.	Neurobiol Learn Mem. 2010	PubMed	citation	PMID:20849966	pubmed	20849966	create date:2010/09/21 | first author:Cippitelli A
Differences in the density of GABA-A receptor alpha-2 subunits and gephyrin in brain structures of rats selected for low and high anxiety in basal and fear-stimulated conditions, in a model of contextual fear conditioning.	/pubmed/20833253	Lehner M, Wisłowska-Stanek A, Skórzewska A, Maciejak P, Szyndler J, Turzyńska D, Sobolewska A, Płaźnik A.	Neurobiol Learn Mem. 2010 Nov;94(4):499-508. Epub 2010 Sep 15.	Neurobiol Learn Mem. 2010	PubMed	citation	PMID:20833253	pubmed	20833253	create date:2010/09/14 | first author:Lehner M
Amygdala conditioning modulates sensory input to the cerebellum.	/pubmed/20832497	Taub AH, Mintz M.	Neurobiol Learn Mem. 2010 Nov;94(4):521-9. Epub 2010 Sep 9.	Neurobiol Learn Mem. 2010	PubMed	citation	PMID:20832497	pubmed	20832497	create date:2010/09/14 | first author:Taub AH
Estradiol and ERβ agonists enhance recognition memory, and DPN, an ERβ agonist, alters brain monoamines.	/pubmed/20828630	Jacome LF, Gautreaux C, Inagaki T, Mohan G, Alves S, Lubbers LS, Luine V.	Neurobiol Learn Mem. 2010 Nov;94(4):488-98. Epub 2010 Sep 7.	Neurobiol Learn Mem. 2010	PubMed	citation	PMID:20828630	pubmed	20828630	create date:2010/09/11 | first author:Jacome LF
Angiotensin modulates long-term memory expression but not long-term memory storage in the crab Chasmagnathus.	/pubmed/20828629	Frenkel L, Suárez LD, Maldonado H, Delorenzi A.	Neurobiol Learn Mem. 2010 Nov;94(4):509-20. Epub 2010 Sep 7.	Neurobiol Learn Mem. 2010	PubMed	citation	PMID:20828629	pubmed	20828629	create date:2010/09/11 | first author:Frenkel L
Cardiorespiratory arrest in a healthy volunteer after a single oral dose of 80 mg of the beta-blocker propranolol.	/pubmed/20828628	de Rover M, van Noorden MS, Nieuwenhuis S, van der Wee NJ.	Neurobiol Learn Mem. 2010 Nov;94(4):576-7. Epub 2010 Sep 7. No abstract available.	Neurobiol Learn Mem. 2010	PubMed	citation	PMID:20828628	pubmed	20828628	create date:2010/09/11 | first author:de Rover M
Knowing and working with Richard F. Thompson.	/pubmed/20826219	Shinkman PG.	Neurobiol Learn Mem. 2011 Feb;95(2):111-3. Epub 2010 Sep 6.	Neurobiol Learn Mem. 2011	PubMed	citation	PMID:20826219	pubmed	20826219	create date:2010/09/10 | first author:Shinkman PG
Time-limited involvement of dorsal hippocampus in unimodal discriminative contextual conditioning.	/pubmed/20816992	Parsons TC, Otto T.	Neurobiol Learn Mem. 2010 Nov;94(4):481-7. Epub 2010 Sep 8.	Neurobiol Learn Mem. 2010	PubMed	citation	PMID:20816992	pubmed	20816992	create date:2010/09/08 | first author:Parsons TC
The effects of midazolam and D-cycloserine on the release of glutamate and GABA in the basolateral amygdala of low and high anxiety rats during extinction trial of a conditioned fear test.	/pubmed/20807585	Lehner M, Wisłowska-Stanek A, Taracha E, Maciejak P, Szyndler J, Skórzewska A, Turzyńska D, Sobolewska A, Hamed A, Bidziński A, Płaźnik A.	Neurobiol Learn Mem. 2010 Nov;94(4):468-80. Epub 2010 Aug 31.	Neurobiol Learn Mem. 2010	PubMed	citation	PMID:20807585	pubmed	20807585	create date:2010/09/03 | first author:Lehner M
Richard Thompson, the age-less Titan of brain science.	/pubmed/20807584	Finch CE.	Neurobiol Learn Mem. 2011 Feb;95(2):105. Epub 2010 Aug 31. No abstract available.	Neurobiol Learn Mem. 2011	PubMed	citation	PMID:20807584	pubmed	20807584	create date:2010/09/03 | first author:Finch CE
Chronic stress, cyclic 17β-estradiol, and daily handling influences on fear conditioning in the female rat.	/pubmed/20807583	Hoffman AN, Armstrong CE, Hanna JJ, Conrad CD.	Neurobiol Learn Mem. 2010 Oct;94(3):422-33. Epub 2010 Aug 31.	Neurobiol Learn Mem. 2010	PubMed	citation	PMID:20807583	pubmed	20807583	create date:2010/09/03 | first author:Hoffman AN
Sevoflurane impairs memory consolidation in rats, possibly through inhibiting phosphorylation of glycogen synthase kinase-3β in the hippocampus.	/pubmed/20807582	Liu XS, Xue QS, Zeng QW, Li Q, Liu J, Feng XM, Yu BW.	Neurobiol Learn Mem. 2010 Nov;94(4):461-7. Epub 2010 Aug 31.	Neurobiol Learn Mem. 2010	PubMed	citation	PMID:20807582	pubmed	20807582	create date:2010/09/03 | first author:Liu XS
Impact of aerobic exercise training on cognitive functions and affect associated to the COMT polymorphism in young adults.	/pubmed/20800689	Stroth S, Reinhardt RK, Thöne J, Hille K, Schneider M, Härtel S, Weidemann W, Bös K, Spitzer M.	Neurobiol Learn Mem. 2010 Oct;94(3):364-72. Epub 2010 Aug 26.	Neurobiol Learn Mem. 2010	PubMed	citation	PMID:20800689	pubmed	20800689	create date:2010/08/31 | first author:Stroth S
Cortisol enhances neural differentiation during fear acquisition and extinction in contingency aware young women.	/pubmed/20800102	Tabbert K, Merz CJ, Klucken T, Schweckendiek J, Vaitl D, Wolf OT, Stark R.	Neurobiol Learn Mem. 2010 Oct;94(3):392-401. Epub 2010 Aug 25.	Neurobiol Learn Mem. 2010	PubMed	citation	PMID:20800102	pubmed	20800102	create date:2010/08/31 | first author:Tabbert K
Parathelypteriside attenuates cognition deficits in d-galactose treated mice by increasing antioxidant capacity and improving long-term potentiation.	/pubmed/20800101	Fu W, Lei YF, Chen JL, Xiong CM, Zhou DN, Wu GH, Chen J, Cai YL, Ruan JL.	Neurobiol Learn Mem. 2010 Oct;94(3):414-21. Epub 2010 Aug 25.	Neurobiol Learn Mem. 2010	PubMed	citation	PMID:20800101	pubmed	20800101	create date:2010/08/31 | first author:Fu W
Maintenance of enriched environment-induced changes of auditory spatial sensitivity and expression of GABAA, NMDA, and AMPA receptor subunits in rat auditory cortex.	/pubmed/20800100	Cai R, Zhou X, Guo F, Xu J, Zhang J, Sun X.	Neurobiol Learn Mem. 2010 Nov;94(4):452-60. Epub 2010 Aug 25.	Neurobiol Learn Mem. 2010	PubMed	citation	PMID:20800100	pubmed	20800100	create date:2010/08/31 | first author:Cai R
Distinct patterns of Fos immunoreactivity in striatum and hippocampus induced by different kinds of novelty in mice.	/pubmed/20736076	Rinaldi A, Romeo S, Agustín-Pavón C, Oliverio A, Mele A.	Neurobiol Learn Mem. 2010 Oct;94(3):373-81. Epub 2010 Aug 22.	Neurobiol Learn Mem. 2010	PubMed	citation	PMID:20736076	pubmed	20736076	create date:2010/08/26 | first author:Rinaldi A
Changes in fMRI BOLD response to increasing and decreasing task difficulty during auditory perception of temporal order.	/pubmed/20736075	Lewandowska M, Piatkowska-Janko E, Bogorodzki P, Wolak T, Szelag E.	Neurobiol Learn Mem. 2010 Oct;94(3):382-91. Epub 2010 Aug 22.	Neurobiol Learn Mem. 2010	PubMed	citation	PMID:20736075	pubmed	20736075	create date:2010/08/26 | first author:Lewandowska M
Evidence that spatial memory deficits following bilateral vestibular deafferentation in rats are probably permanent.	/pubmed/20736074	Baek JH, Zheng Y, Darlington CL, Smith PF.	Neurobiol Learn Mem. 2010 Oct;94(3):402-13. Epub 2010 Aug 22.	Neurobiol Learn Mem. 2010	PubMed	citation	PMID:20736074	pubmed	20736074	create date:2010/08/26 | first author:Baek JH
The role of nicotinic acetylcholine receptors in the medial prefrontal cortex and hippocampus in trace fear conditioning.	/pubmed/20727979	Raybuck JD, Gould TJ.	Neurobiol Learn Mem. 2010 Oct;94(3):353-63. Epub 2010 Aug 19.	Neurobiol Learn Mem. 2010	PubMed	citation	PMID:20727979	pubmed	20727979	create date:2010/08/24 | first author:Raybuck JD
The Reelin (RELN) gene is associated with executive function in healthy individuals.	/pubmed/20727978	Baune BT, Konrad C, Suslow T, Domschke K, Birosova E, Sehlmeyer C, Beste C.	Neurobiol Learn Mem. 2010 Nov;94(4):446-51. Epub 2010 Aug 19.	Neurobiol Learn Mem. 2010	PubMed	citation	PMID:20727978	pubmed	20727978	create date:2010/08/24 | first author:Baune BT
Trial-unique, delayed nonmatching-to-location (TUNL): a novel, highly hippocampus-dependent automated touchscreen test of location memory and pattern separation.	/pubmed/20692356	Talpos JC, McTighe SM, Dias R, Saksida LM, Bussey TJ.	Neurobiol Learn Mem. 2010 Oct;94(3):341-52. Epub 2010 Aug 6.	Neurobiol Learn Mem. 2010	PubMed	citation	PMID:20692356	pubmed	20692356	create date:2010/08/10 | first author:Talpos JC
Cholinergic transmission in the dorsal hippocampus modulates trace but not delay fear conditioning.	/pubmed/20685338	Pang MH, Kim NS, Kim IH, Kim H, Kim HT, Choi JS.	Neurobiol Learn Mem. 2010 Sep;94(2):206-13. Epub 2010 Jun 2.	Neurobiol Learn Mem. 2010	PubMed	citation	PMID:20685338	pubmed	20685338	create date:2010/08/06 | first author:Pang MH
Cognitive training during infancy and adolescence accelerates adult associative learning: critical impact of age, stimulus contingency and training intensity.	/pubmed/20670685	Gruss M, Abraham A, Schäble S, Becker S, Braun K.	Neurobiol Learn Mem. 2010 Oct;94(3):329-40. Epub 2010 Jul 27.	Neurobiol Learn Mem. 2010	PubMed	citation	PMID:20670685	pubmed	20670685	create date:2010/07/31 | first author:Gruss M
Role of beta-adrenergic receptors in the ventromedial prefrontal cortex during contextual fear extinction in rats.	/pubmed/20667477	Do-Monte FH, Kincheski GC, Pavesi E, Sordi R, Assreuy J, Carobrez AP.	Neurobiol Learn Mem. 2010 Oct;94(3):318-28. Epub 2010 Jul 25.	Neurobiol Learn Mem. 2010	PubMed	citation	PMID:20667477	pubmed	20667477	create date:2010/07/30 | first author:Do-Monte FH
Running exercise effects on spatial and avoidance tasks in ovariectomized rats.	/pubmed/20659572	Ben J, Soares FM, Scherer EB, Cechetti F, Netto CA, Wyse AT.	Neurobiol Learn Mem. 2010 Oct;94(3):312-7. Epub 2010 Jul 24.	Neurobiol Learn Mem. 2010	PubMed	citation	PMID:20659572	pubmed	20659572	create date:2010/07/28 | first author:Ben J
Central noradrenergic lesion induced by DSP-4 impairs the acquisition of avoidance reactions and prevents molecular changes in the amygdala.	/pubmed/20650329	Radwanska K, Nikolaev E, Kaczmarek L.	Neurobiol Learn Mem. 2010 Oct;94(3):303-11. Epub 2010 Jul 30.	Neurobiol Learn Mem. 2010	PubMed	citation	PMID:20650329	pubmed	20650329	create date:2010/07/24 | first author:Radwanska K
Hippocampal lesion effects on occasion setting by contextual and discrete stimuli.	/pubmed/20643219	Yoon T, Graham LK, Kim JJ.	Neurobiol Learn Mem. 2011 Feb;95(2):176-84. Epub 2010 Jul 17.	Neurobiol Learn Mem. 2011	PubMed	citation	PMID:20643219	pubmed	20643219	create date:2010/07/21 | first author:Yoon T
Ameliorative effect of quercetin on memory dysfunction in streptozotocin-induced diabetic rats.	/pubmed/20620214	Bhutada P, Mundhada Y, Bansod K, Bhutada C, Tawari S, Dixit P, Mundhada D.	Neurobiol Learn Mem. 2010 Oct;94(3):293-302. Epub 2010 Jul 8.	Neurobiol Learn Mem. 2010	PubMed	citation	PMID:20620214	pubmed	20620214	create date:2010/07/14 | first author:Bhutada P
Stress enhancement of fear learning in mice is dependent upon stressor type: Effects of sex and ovarian hormones.	/pubmed/20601029	Sanders MJ, Stevens S, Boeh H.	Neurobiol Learn Mem. 2010 Sep;94(2):254-62. Epub 2010 Jun 19.	Neurobiol Learn Mem. 2010	PubMed	citation	PMID:20601029	pubmed	20601029	create date:2010/07/06 | first author:Sanders MJ
Increase in excitability of RPeD11 results in memory enhancement of juvenile and adult Lymnaea stagnalis by predator-induced stress.	/pubmed/20601028	Sunada H, Horikoshi T, Lukowiak K, Sakakibara M.	Neurobiol Learn Mem. 2010 Sep;94(2):269-77. Epub 2010 Jun 25.	Neurobiol Learn Mem. 2010	PubMed	citation	PMID:20601028	pubmed	20601028	create date:2010/07/06 | first author:Sunada H
BDNF expression in perirhinal cortex is associated with exercise-induced improvement in object recognition memory.	/pubmed/20601027	Hopkins ME, Bucci DJ.	Neurobiol Learn Mem. 2010 Sep;94(2):278-84. Epub 2010 Jun 30.	Neurobiol Learn Mem. 2010	PubMed	citation	PMID:20601027	pubmed	20601027	create date:2010/07/06 | first author:Hopkins ME
Molecular mechanisms in hippocampus and basolateral amygdala but not in parietal or cingulate cortex are involved in extinction of one-trial avoidance learning.	/pubmed/20601026	Myskiw JC, Fiorenza NG, Izquierdo LA, Izquierdo I.	Neurobiol Learn Mem. 2010 Sep;94(2):285-91. Epub 2010 Jun 30.	Neurobiol Learn Mem. 2010	PubMed	citation	PMID:20601026	pubmed	20601026	create date:2010/07/06 | first author:Myskiw JC
Functional disconnection of the substantia nigra pars compacta from the pedunculopontine nucleus impairs learning of a conditioned avoidance task.	/pubmed/20595069	Bortolanza M, Wietzikoski EC, Boschen SL, Dombrowski PA, Latimer M, Maclaren DA, Winn P, Da Cunha C.	Neurobiol Learn Mem. 2010 Sep;94(2):229-39. Epub 2010 Jun 1.	Neurobiol Learn Mem. 2010	PubMed	citation	PMID:20595069	pubmed	20595069	create date:2010/07/03 | first author:Bortolanza M
Acquisition of glucose-conditioned flavor preference requires the activation of dopamine D1-like receptors within the medial prefrontal cortex in rats.	/pubmed/20566378	Touzani K, Bodnar RJ, Sclafani A.	Neurobiol Learn Mem. 2010 Sep;94(2):214-9. Epub 2010 Jun 1.	Neurobiol Learn Mem. 2010	PubMed	citation	PMID:20566378	pubmed	20566378	create date:2010/06/23 | first author:Touzani K
Title	URL	Description	Details	ShortDetails	Resource	Type	Identifiers	Db	EntrezUID	Properties
Behavioral flexibility in a mouse model of developmental cerebellar Purkinje cell loss.	/pubmed/20566377	Dickson PE, Rogers TD, Del Mar N, Martin LA, Heck D, Blaha CD, Goldowitz D, Mittleman G.	Neurobiol Learn Mem. 2010 Sep;94(2):220-8. Epub 2010 Jun 1.	Neurobiol Learn Mem. 2010	PubMed	citation	PMID:20566377	pubmed	20566377	create date:2010/06/23 | first author:Dickson PE
Methylphenidate affects memory, brain-derived neurotrophic factor immunocontent and brain acetylcholinesterase activity in the rat.	/pubmed/20561592	Scherer EB, da Cunha MJ, Matté C, Schmitz F, Netto CA, Wyse AT.	Neurobiol Learn Mem. 2010 Sep;94(2):247-53. Epub 2010 Jun 16.	Neurobiol Learn Mem. 2010	PubMed	citation	PMID:20561592	pubmed	20561592	create date:2010/06/22 | first author:Scherer EB
Glucocorticoid receptor blockade in the posterior interpositus nucleus reverses maternal separation-induced deficits in adult eyeblink conditioning.	/pubmed/20558309	Wilber AA, Lin GL, Wellman CL.	Neurobiol Learn Mem. 2010 Sep;94(2):263-8. Epub 2010 Jun 15.	Neurobiol Learn Mem. 2010	PubMed	citation	PMID:20558309	pubmed	20558309	create date:2010/06/19 | first author:Wilber AA
Lesion of infralimbic cortex occludes stress effects on retrieval of extinction but not fear conditioning.	/pubmed/20538067	Farrell MR, Sayed JA, Underwood AR, Wellman CL.	Neurobiol Learn Mem. 2010 Sep;94(2):240-6. Epub 2010 Jun 9.	Neurobiol Learn Mem. 2010	PubMed	citation	PMID:20538067	pubmed	20538067	create date:2010/06/12 | first author:Farrell MR
Conditioned fear in adult rats is facilitated by the prior acquisition of a classically conditioned motor response.	/pubmed/20493273	Lindquist DH, Mahoney LP, Steinmetz JE.	Neurobiol Learn Mem. 2010 Sep;94(2):167-75. Epub 2010 May 20.	Neurobiol Learn Mem. 2010	PubMed	citation	PMID:20493273	pubmed	20493273	create date:2010/05/25 | first author:Lindquist DH
Low frequency oscillations in rat posterior parietal cortex are differentially activated by cues and distractors.	/pubmed/20493272	Broussard JI, Givens B.	Neurobiol Learn Mem. 2010 Sep;94(2):191-8. Epub 2010 May 20.	Neurobiol Learn Mem. 2010	PubMed	citation	PMID:20493272	pubmed	20493272	create date:2010/05/25 | first author:Broussard JI
Substantia nigra, nucleus basalis magnocellularis and basolateral amygdala roles in extinction of contextual fear conditioning in the rat.	/pubmed/20493271	Baldi E, Bucherelli C.	Neurobiol Learn Mem. 2010 Sep;94(2):199-205. Epub 2010 May 20.	Neurobiol Learn Mem. 2010	PubMed	citation	PMID:20493271	pubmed	20493271	create date:2010/05/25 | first author:Baldi E
Stress impairs the reconsolidation of autobiographical memories.	/pubmed/20472089	Schwabe L, Wolf OT.	Neurobiol Learn Mem. 2010 Sep;94(2):153-7. Epub 2010 May 22.	Neurobiol Learn Mem. 2010	PubMed	citation	PMID:20472089	pubmed	20472089	create date:2010/05/18 | first author:Schwabe L
A single footshock causes long-lasting hypoactivity in unknown environments that is dependent on the development of contextual fear conditioning.	/pubmed/20472088	Daviu N, Fuentes S, Nadal R, Armario A.	Neurobiol Learn Mem. 2010 Sep;94(2):183-90. Epub 2010 May 21.	Neurobiol Learn Mem. 2010	PubMed	citation	PMID:20472088	pubmed	20472088	create date:2010/05/18 | first author:Daviu N
Extinction in preweanling rats does not involve NMDA receptors.	/pubmed/20472087	Kim JH, Richardson R.	Neurobiol Learn Mem. 2010 Sep;94(2):176-82. Epub 2010 May 21.	Neurobiol Learn Mem. 2010	PubMed	citation	PMID:20472087	pubmed	20472087	create date:2010/05/18 | first author:Kim JH
Learning-induced lateralized activation of the MAPK/ERK cascade in identified neurons of the food-aversion network in the mollusk Helix lucorum.	/pubmed/20452447	Kharchenko OA, Grinkevich VV, Vorobiova OV, Grinkevich LN.	Neurobiol Learn Mem. 2010 Sep;94(2):158-66. Epub 2010 May 7.	Neurobiol Learn Mem. 2010	PubMed	citation	PMID:20452447	pubmed	20452447	create date:2010/05/11 | first author:Kharchenko OA
Modeling psychotic and cognitive symptoms of affective disorders: Disrupted latent inhibition and reversal learning deficits in highly stress reactive mice.	/pubmed/20451634	Knapman A, Heinzmann JM, Holsboer F, Landgraf R, Touma C.	Neurobiol Learn Mem. 2010 Sep;94(2):145-52. Epub 2010 May 6.	Neurobiol Learn Mem. 2010	PubMed	citation	PMID:20451634	pubmed	20451634	create date:2010/05/11 | first author:Knapman A
Intrastriatal inhibition of extracellular signal-regulated kinases impaired the consolidation phase of motor skill learning.	/pubmed/20447478	Bureau G, Carrier M, Lebel M, Cyr M.	Neurobiol Learn Mem. 2010 Jul;94(1):107-15. Epub 2010 May 4.	Neurobiol Learn Mem. 2010	PubMed	citation	PMID:20447478	pubmed	20447478	create date:2010/05/08 | first author:Bureau G
Remodeling the cortex in memory: Increased use of a learning strategy increases the representational area of relevant acoustic cues.	/pubmed/20434577	Bieszczad KM, Weinberger NM.	Neurobiol Learn Mem. 2010 Sep;94(2):127-44. Epub 2010 Apr 29.	Neurobiol Learn Mem. 2010	PubMed	citation	PMID:20434577	pubmed	20434577	create date:2010/05/04 | first author:Bieszczad KM
Disruption of fear memory consolidation and reconsolidation by actin filament arrest in the basolateral amygdala.	/pubmed/20416387	Rehberg K, Bergado-Acosta JR, Koch JC, Stork O.	Neurobiol Learn Mem. 2010 Sep;94(2):117-26. Epub 2010 Apr 21.	Neurobiol Learn Mem. 2010	PubMed	citation	PMID:20416387	pubmed	20416387	create date:2010/04/27 | first author:Rehberg K
Inhibitory avoidance memory deficit induced by scopolamine: Interaction of cholinergic and glutamatergic systems in the ventral tegmental area.	/pubmed/20403448	Mahmoodi G, Ahmadi S, Pourmotabbed A, Oryan S, Zarrindast MR.	Neurobiol Learn Mem. 2010 Jul;94(1):83-90. Epub 2010 Apr 18.	Neurobiol Learn Mem. 2010	PubMed	citation	PMID:20403448	pubmed	20403448	create date:2010/04/21 | first author:Mahmoodi G
Effects of early rearing conditions on cognitive performance in prepubescent male and female rats.	/pubmed/20403447	Frankola KA, Flora AL, Torres AK, Grissom EM, Overstreet S, Dohanich GP.	Neurobiol Learn Mem. 2010 Jul;94(1):91-9. Epub 2010 Apr 18.	Neurobiol Learn Mem. 2010	PubMed	citation	PMID:20403447	pubmed	20403447	create date:2010/04/21 | first author:Frankola KA
The three-panel runway maze adapted to Microcebus murinus reveals age-related differences in memory and perseverance performances.	/pubmed/20403446	Trouche SG, Maurice T, Rouland S, Verdier JM, Mestre-Francés N.	Neurobiol Learn Mem. 2010 Jul;94(1):100-6. Epub 2010 Apr 18.	Neurobiol Learn Mem. 2010	PubMed	citation	PMID:20403446	pubmed	20403446	create date:2010/04/21 | first author:Trouche SG
Orbitofrontal cortex and amygdalar over-activity is associated with an inability to use the value of expected outcomes to guide behaviour in serotonin transporter knockout rats.	/pubmed/20388545	Nonkes LJ, Tomson K, Maertin A, Dederen J, Maes JH, Homberg J.	Neurobiol Learn Mem. 2010 Jul;94(1):65-72. Epub 2010 Apr 11.	Neurobiol Learn Mem. 2010	PubMed	citation	PMID:20388545	pubmed	20388545	create date:2010/04/15 | first author:Nonkes LJ
Early-life infection is a vulnerability factor for aging-related glial alterations and cognitive decline.	/pubmed/20388544	Bilbo SD.	Neurobiol Learn Mem. 2010 Jul;94(1):57-64. Epub 2010 Apr 11.	Neurobiol Learn Mem. 2010	PubMed	citation	PMID:20388544	pubmed	20388544	create date:2010/04/15 | first author:Bilbo SD
Exploratory, anxiety and spatial memory impairments are dissociated in mice lacking the LPA1 receptor.	/pubmed/20388543	Castilla-Ortega E, Sánchez-López J, Hoyo-Becerra C, Matas-Rico E, Zambrana-Infantes E, Chun J, De Fonseca FR, Pedraza C, Estivill-Torrús G, Santin LJ.	Neurobiol Learn Mem. 2010 Jul;94(1):73-82. Epub 2010 Apr 11.	Neurobiol Learn Mem. 2010	PubMed	citation	PMID:20388543	pubmed	20388543	create date:2010/04/15 | first author:Castilla-Ortega E
Dissociating response systems: erasing fear from memory.	/pubmed/20381628	Soeter M, Kindt M.	Neurobiol Learn Mem. 2010 Jul;94(1):30-41. Epub 2010 Apr 8.	Neurobiol Learn Mem. 2010	PubMed	citation	PMID:20381628	pubmed	20381628	create date:2010/04/13 | first author:Soeter M
Gene expression profile in rat hippocampus with and without memory deficit.	/pubmed/20359541	Paban V, Farioli F, Romier B, Chambon C, Alescio-Lautier B.	Neurobiol Learn Mem. 2010 Jul;94(1):42-56. Epub 2010 Mar 30.	Neurobiol Learn Mem. 2010	PubMed	citation	PMID:20359541	pubmed	20359541	create date:2010/04/03 | first author:Paban V
The effect of post-learning presentation of music on long-term word-list retention.	/pubmed/20307678	Judde S, Rickard N.	Neurobiol Learn Mem. 2010 Jul;94(1):13-20. Epub 2010 Mar 20.	Neurobiol Learn Mem. 2010	PubMed	citation	PMID:20307678	pubmed	20307678	create date:2010/03/24 | first author:Judde S
c-Fos expression is elevated in GABAergic interneurons of the gustatory cortex following novel taste learning.	/pubmed/20307677	Doron G, Rosenblum K.	Neurobiol Learn Mem. 2010 Jul;94(1):21-9. Epub 2010 Mar 20.	Neurobiol Learn Mem. 2010	PubMed	citation	PMID:20307677	pubmed	20307677	create date:2010/03/24 | first author:Doron G
Interactions between declarative and procedural-learning categorization systems.	/pubmed/20304078	Gregory Ashby F, Crossley MJ.	Neurobiol Learn Mem. 2010 Jul;94(1):1-12. Epub 2010 Mar 19.	Neurobiol Learn Mem. 2010	PubMed	citation	PMID:20304078	pubmed	20304078	create date:2010/03/23 | first author:Gregory Ashby F
Role of the hippocampus in goal-oriented tasks requiring retrieval of spatial versus non-spatial information.	/pubmed/20206279	Levita L, Muzzio IA.	Neurobiol Learn Mem. 2010 May;93(4):581-8. Epub 2010 Mar 3.	Neurobiol Learn Mem. 2010	PubMed	citation	PMID:20206279	pubmed	20206279	create date:2010/03/09 | first author:Levita L
Polyaminergic agents modulate contextual fear extinction in rats.	/pubmed/20206278	Gomes GM, Mello CF, da Rosa MM, Bochi GV, Ferreira J, Barron S, Rubin MA.	Neurobiol Learn Mem. 2010 May;93(4):589-95. Epub 2010 Mar 3.	Neurobiol Learn Mem. 2010	PubMed	citation	PMID:20206278	pubmed	20206278	create date:2010/03/09 | first author:Gomes GM
Gender differences in the effects of post-learning emotion on consolidation of item memory and source memory.	/pubmed/20197099	Wang B, Fu X.	Neurobiol Learn Mem. 2010 May;93(4):572-80. Epub 2010 Mar 1.	Neurobiol Learn Mem. 2010	PubMed	citation	PMID:20197099	pubmed	20197099	create date:2010/03/04 | first author:Wang B
Updating contextual information during consolidation as result of a new memory trace.	/pubmed/20188846	Suárez LD, Smal L, Delorenzi A.	Neurobiol Learn Mem. 2010 May;93(4):561-71. Epub 2010 Feb 25.	Neurobiol Learn Mem. 2010	PubMed	citation	PMID:20188846	pubmed	20188846	create date:2010/03/02 | first author:Suárez LD
Hippocampal memory processes are modulated by insulin and high-fat-induced insulin resistance.	/pubmed/20176121	McNay EC, Ong CT, McCrimmon RJ, Cresswell J, Bogan JS, Sherwin RS.	Neurobiol Learn Mem. 2010 May;93(4):546-53. Epub 2010 Feb 20.	Neurobiol Learn Mem. 2010	PubMed	citation	PMID:20176121	pubmed	20176121	create date:2010/02/24 | first author:McNay EC
Daytime napping: Effects on human direct associative and relational memory.	/pubmed/20176120	Lau H, Tucker MA, Fishbein W.	Neurobiol Learn Mem. 2010 May;93(4):554-60. Epub 2010 Feb 20.	Neurobiol Learn Mem. 2010	PubMed	citation	PMID:20176120	pubmed	20176120	create date:2010/02/24 | first author:Lau H
Memantine ameliorates scopolamine-induced amnesia in chicks trained on taste-avoidance learning.	/pubmed/20170739	Barber TA, Haggarty MK.	Neurobiol Learn Mem. 2010 May;93(4):540-5. Epub 2010 Feb 17.	Neurobiol Learn Mem. 2010	PubMed	citation	PMID:20170739	pubmed	20170739	create date:2010/02/23 | first author:Barber TA
We remember the good things: Age differences in learning and memory.	/pubmed/20138151	Eppinger B, Herbert M, Kray J.	Neurobiol Learn Mem. 2010 May;93(4):515-21. Epub 2010 Feb 4.	Neurobiol Learn Mem. 2010	PubMed	citation	PMID:20138151	pubmed	20138151	create date:2010/02/09 | first author:Eppinger B
SLV330, a cannabinoid CB1 receptor antagonist, ameliorates deficits in the T-maze, object recognition and Social Recognition Tasks in rodents.	/pubmed/20132903	de Bruin NM, Prickaerts J, Lange JH, Akkerman S, Andriambeloson E, de Haan M, Wijnen J, van Drimmelen M, Hissink E, Heijink L, Kruse CG.	Neurobiol Learn Mem. 2010 May;93(4):522-31. Epub 2010 Feb 2.	Neurobiol Learn Mem. 2010	PubMed	citation	PMID:20132903	pubmed	20132903	create date:2010/02/06 | first author:de Bruin NM
Role of the primary somatosensory cortex in motor learning: An rTMS study.	/pubmed/20132902	Vidoni ED, Acerra NE, Dao E, Meehan SK, Boyd LA.	Neurobiol Learn Mem. 2010 May;93(4):532-9. Epub 2010 Feb 2.	Neurobiol Learn Mem. 2010	PubMed	citation	PMID:20132902	pubmed	20132902	create date:2010/02/06 | first author:Vidoni ED
Cyclophosphamide impairs hippocampus-dependent learning and memory in adult mice: Possible involvement of hippocampal neurogenesis in chemotherapy-induced memory deficits.	/pubmed/20109567	Yang M, Kim JS, Song MS, Kim SH, Kang SS, Bae CS, Kim JC, Wang H, Shin T, Moon C.	Neurobiol Learn Mem. 2010 May;93(4):487-94. Epub 2010 Jan 28.	Neurobiol Learn Mem. 2010	PubMed	citation	PMID:20109567	pubmed	20109567	create date:2010/01/30 | first author:Yang M
Directional learning, but no spatial mapping by rats performing a navigational task in an inverted orientation.	/pubmed/20109566	Valerio S, Clark BJ, Chan JH, Frost CP, Harris MJ, Taube JS.	Neurobiol Learn Mem. 2010 May;93(4):495-505. Epub 2010 Jan 28.	Neurobiol Learn Mem. 2010	PubMed	citation	PMID:20109566	pubmed	20109566	create date:2010/01/30 | first author:Valerio S
Preserved learning about allocentric cues but impaired flexible memory expression in rats with hippocampal lesions.	/pubmed/20109565	Ramos JM.	Neurobiol Learn Mem. 2010 May;93(4):506-14. Epub 2010 Jan 28.	Neurobiol Learn Mem. 2010	PubMed	citation	PMID:20109565	pubmed	20109565	create date:2010/01/30 | first author:Ramos JM
Evidence for the thalamic targets of the medial hypothalamic defensive system mediating emotional memory to predatory threats.	/pubmed/20096798	Carvalho-Netto EF, Martinez RC, Baldo MV, Canteras NS.	Neurobiol Learn Mem. 2010 May;93(4):479-86. Epub 2010 Jan 22.	Neurobiol Learn Mem. 2010	PubMed	citation	PMID:20096798	pubmed	20096798	create date:2010/01/26 | first author:Carvalho-Netto EF
Effects of combined treatment with vitamins C and E on passive avoidance learning and memory in diabetic rats.	/pubmed/20085822	Hasanein P, Shahidi S.	Neurobiol Learn Mem. 2010 May;93(4):472-8. Epub 2010 Jan 18.	Neurobiol Learn Mem. 2010	PubMed	citation	PMID:20085822	pubmed	20085822	create date:2010/01/21 | first author:Hasanein P
Prefrontal and hippocampal contributions to encoding and retrieval of spatial memory.	/pubmed/20074655	Churchwell JC, Morris AM, Musso ND, Kesner RP.	Neurobiol Learn Mem. 2010 Mar;93(3):415-21. Epub 2010 Jan 13.	Neurobiol Learn Mem. 2010	PubMed	citation	PMID:20074655	pubmed	20074655	create date:2010/01/16 | first author:Churchwell JC
Medroxyprogesterone acetate impairs memory and alters the GABAergic system in aged surgically menopausal rats.	/pubmed/20074654	Braden BB, Talboom JS, Crain ID, Simard AR, Lukas RJ, Prokai L, Scheldrup MR, Bowman BL, Bimonte-Nelson HA.	Neurobiol Learn Mem. 2010 Mar;93(3):444-53. Epub 2010 Jan 13.	Neurobiol Learn Mem. 2010	PubMed	citation	PMID:20074654	pubmed	20074654	create date:2010/01/16 | first author:Braden BB
US habituation, like CS extinction, produces a decrement in conditioned fear responding that is NMDA dependent and subject to renewal and reinstatement.	/pubmed/20074653	Storsve AB, McNally GP, Richardson R.	Neurobiol Learn Mem. 2010 May;93(4):463-71. Epub 2010 Jan 13.	Neurobiol Learn Mem. 2010	PubMed	citation	PMID:20074653	pubmed	20074653	create date:2010/01/16 | first author:Storsve AB
Involvement of dorsal hippocampal alpha-adrenergic receptors in the effect of scopolamine on memory retrieval in inhibitory avoidance task.	/pubmed/20064624	Azami NS, Piri M, Oryan S, Jahanshahi M, Babapour V, Zarrindast MR.	Neurobiol Learn Mem. 2010 May;93(4):455-62. Epub 2010 Jan 11.	Neurobiol Learn Mem. 2010	PubMed	citation	PMID:20064624	pubmed	20064624	create date:2010/01/13 | first author:Azami NS
Brain composition and olfactory learning in honey bees.	/pubmed/20060918	Gronenberg W, Couvillon MJ.	Neurobiol Learn Mem. 2010 Mar;93(3):435-43. Epub 2010 Jan 9.	Neurobiol Learn Mem. 2010	PubMed	citation	PMID:20060918	pubmed	20060918	create date:2010/01/12 | first author:Gronenberg W
Experience-dependent alterations in conscious resting state activity following perceptuomotor learning.	/pubmed/20045076	Daselaar SM, Huijbers W, de Jonge M, Goltstein PM, Pennartz CM.	Neurobiol Learn Mem. 2010 Mar;93(3):422-7. Epub 2010 Jan 4.	Neurobiol Learn Mem. 2010	PubMed	citation	PMID:20045076	pubmed	20045076	create date:2010/01/05 | first author:Daselaar SM
Acute effects of alcohol on memory: impact of emotional context and serial position.	/pubmed/20045075	Brown J, Brignell CM, Dhiman SK, Curran HV, Kamboj SK.	Neurobiol Learn Mem. 2010 Mar;93(3):428-34. Epub 2010 Jan 4.	Neurobiol Learn Mem. 2010	PubMed	citation	PMID:20045075	pubmed	20045075	create date:2010/01/05 | first author:Brown J
Neuronal representation of conditioned taste in the basolateral amygdala of rats.	/pubmed/20026412	Kim MJ, Mizumori SJ, Bernstein IL.	Neurobiol Learn Mem. 2010 Mar;93(3):406-14. Epub 2009 Dec 22.	Neurobiol Learn Mem. 2010	PubMed	citation	PMID:20026412	pubmed	20026412	create date:2009/12/23 | first author:Kim MJ
Nociceptin and its metabolite attenuate U0126-induced memory impairment through a nociceptin opioid peptide (NOP) receptor-independent mechanism.	/pubmed/20026233	Miwa M, Uchida S, Horiba F, Takeshima H, Nabeshima T, Hiramatsu M.	Neurobiol Learn Mem. 2010 Mar;93(3):396-405. Epub 2009 Dec 21.	Neurobiol Learn Mem. 2010	PubMed	citation	PMID:20026233	pubmed	20026233	create date:2009/12/23 | first author:Miwa M
Title	URL	Description	Details	ShortDetails	Resource	Type	Identifiers	Db	EntrezUID	Properties
Propranolol reduces emotional distraction in working memory: a partial mediating role of propranolol-induced cortisol increases?	/pubmed/20018249	Oei NY, Tollenaar MS, Elzinga BM, Spinhoven P.	Neurobiol Learn Mem. 2010 Mar;93(3):388-95. Epub 2009 Dec 16.	Neurobiol Learn Mem. 2010	PubMed	citation	PMID:20018249	pubmed	20018249	create date:2009/12/19 | first author:Oei NY
Trace and contextual fear conditioning is enhanced in mice lacking the alpha4 subunit of the GABA(A) receptor.	/pubmed/20018248	Moore MD, Cushman J, Chandra D, Homanics GE, Olsen RW, Fanselow MS.	Neurobiol Learn Mem. 2010 Mar;93(3):383-7. Epub 2009 Dec 14.	Neurobiol Learn Mem. 2010	PubMed	citation	PMID:20018248	pubmed	20018248	create date:2009/12/19 | first author:Moore MD
Late expression of brain-derived neurotrophic factor in the amygdala is required for persistence of fear memory.	/pubmed/19995614	Ou LC, Yeh SH, Gean PW.	Neurobiol Learn Mem. 2010 Mar;93(3):372-82. Epub 2009 Dec 6.	Neurobiol Learn Mem. 2010	PubMed	citation	PMID:19995614	pubmed	19995614	create date:2009/12/10 | first author:Ou LC
Active suppression in the mediotemporal lobe during directed forgetting.	/pubmed/19969099	Ludowig E, Möller J, Bien CG, Münte TF, Elger CE, Rosburg T.	Neurobiol Learn Mem. 2010 Mar;93(3):352-61. Epub 2009 Dec 5.	Neurobiol Learn Mem. 2010	PubMed	citation	PMID:19969099	pubmed	19969099	create date:2009/12/09 | first author:Ludowig E
Spatial learning of the water maze: progression of brain circuits mapped with cytochrome oxidase histochemistry.	/pubmed/19969098	Conejo NM, González-Pardo H, Gonzalez-Lima F, Arias JL.	Neurobiol Learn Mem. 2010 Mar;93(3):362-71. Epub 2009 Dec 5.	Neurobiol Learn Mem. 2010	PubMed	citation	PMID:19969098	pubmed	19969098	create date:2009/12/09 | first author:Conejo NM
Increased stress-induced intra-hippocampus corticosterone rise associated with memory impairments in middle-aged mice.	/pubmed/19948234	Tronche C, Piérard C, Coutan M, Chauveau F, Liscia P, Béracochéa D.	Neurobiol Learn Mem. 2010 Mar;93(3):343-51. Epub 2009 Dec 3.	Neurobiol Learn Mem. 2010	PubMed	citation	PMID:19948234	pubmed	19948234	create date:2009/12/02 | first author:Tronche C
Unilateral memory storage in the procerebrum of the terrestrial slug Limax.	/pubmed/19945539	Matsuo R, Kawaguchi E, Yamagishi M, Amano T, Ito E.	Neurobiol Learn Mem. 2010 Mar;93(3):337-42. Epub 2009 Nov 27.	Neurobiol Learn Mem. 2010	PubMed	citation	PMID:19945539	pubmed	19945539	create date:2009/12/01 | first author:Matsuo R
Hippocampal activation of immediate early genes Zenk and c-Fos in zebra finches (Taeniopygia guttata) during learning and recall of a spatial memory task.	/pubmed/19944176	Mayer U, Watanabe S, Bischof HJ.	Neurobiol Learn Mem. 2010 Mar;93(3):322-9. Epub 2009 Nov 26.	Neurobiol Learn Mem. 2010	PubMed	citation	PMID:19944176	pubmed	19944176	create date:2009/12/01 | first author:Mayer U
Contribution of the dorsal subiculum to memory for temporal order and novelty detection using objects, odors, or spatial locations in the rat.	/pubmed/19944175	Potvin O, Lemay F, Dion M, Corado G, Doré FY, Goulet S.	Neurobiol Learn Mem. 2010 Mar;93(3):330-6. Epub 2009 Nov 26.	Neurobiol Learn Mem. 2010	PubMed	citation	PMID:19944175	pubmed	19944175	create date:2009/12/01 | first author:Potvin O
Memory-enhancing corticosterone treatment increases amygdala norepinephrine and Arc protein expression in hippocampal synaptic fractions.	/pubmed/19932757	McReynolds JR, Donowho K, Abdi A, McGaugh JL, Roozendaal B, McIntyre CK.	Neurobiol Learn Mem. 2010 Mar;93(3):312-21. Epub 2009 Nov 22.	Neurobiol Learn Mem. 2010	PubMed	citation	PMID:19932757	pubmed	19932757	create date:2009/11/26 | first author:McReynolds JR
Cognitive aspects of congenital learned helplessness and its reversal by the monoamine oxidase (MAO)-B inhibitor deprenyl.	/pubmed/19931627	Schulz D, Mirrione MM, Henn FA.	Neurobiol Learn Mem. 2010 Feb;93(2):291-301. Epub 2009 Nov 29.	Neurobiol Learn Mem. 2010	PubMed	citation	PMID:19931627	pubmed	19931627	create date:2009/11/26 | first author:Schulz D
The role of nucleus accumbens dopamine in outcome encoding in instrumental and Pavlovian conditioning.	/pubmed/19931626	Lex B, Hauber W.	Neurobiol Learn Mem. 2010 Feb;93(2):283-90. Epub 2009 Nov 29.	Neurobiol Learn Mem. 2010	PubMed	citation	PMID:19931626	pubmed	19931626	create date:2009/11/26 | first author:Lex B
Unimpaired trace classical eyeblink conditioning in Purkinje cell degeneration (pcd) mutant mice.	/pubmed/19931625	Brown KL, Agelan A, Woodruff-Pak DS.	Neurobiol Learn Mem. 2010 Mar;93(3):303-11. Epub 2009 Nov 29.	Neurobiol Learn Mem. 2010	PubMed	citation	PMID:19931625	pubmed	19931625	create date:2009/11/26 | first author:Brown KL
Impaired active avoidance learning in infant rats appears to be related to insufficient metabolic recruitment of the lateral septum.	/pubmed/19931404	Riedel A, Gruss M, Bock J, Braun K.	Neurobiol Learn Mem. 2010 Feb;93(2):275-82. Epub 2009 Nov 18.	Neurobiol Learn Mem. 2010	PubMed	citation	PMID:19931404	pubmed	19931404	create date:2009/11/26 | first author:Riedel A
Effects of anesthetic agents on socially transmitted olfactory memories in mice.	/pubmed/19879368	Burne TH, Johnston AN, Wilkinson LS, Kendrick KM.	Neurobiol Learn Mem. 2010 Feb;93(2):268-74. Epub 2009 Oct 29.	Neurobiol Learn Mem. 2010	PubMed	citation	PMID:19879368	pubmed	19879368	create date:2009/11/03 | first author:Burne TH
Reacquisition of heroin and cocaine place preference involves a memory consolidation process sensitive to systemic and intra-ventral tegmental area naloxone.	/pubmed/19857583	Sticht M, Mitsubata J, Tucci M, Leri F.	Neurobiol Learn Mem. 2010 Feb;93(2):248-60. Epub 2009 Oct 24.	Neurobiol Learn Mem. 2010	PubMed	citation	PMID:19857583	pubmed	19857583	create date:2009/10/28 | first author:Sticht M
Vasopressin/oxytocin-related peptides influence long-term memory of a passive avoidance task in the cuttlefish, Sepia officinalis.	/pubmed/19857582	Bardou I, Leprince J, Chichery R, Vaudry H, Agin V.	Neurobiol Learn Mem. 2010 Feb;93(2):240-7. Epub 2009 Oct 24.	Neurobiol Learn Mem. 2010	PubMed	citation	PMID:19857582	pubmed	19857582	create date:2009/10/28 | first author:Bardou I
Effects of acute stress and GluN2B-containing NMDA receptor antagonism on object and object-place recognition memory.	/pubmed/19857581	Howland JG, Cazakoff BN.	Neurobiol Learn Mem. 2010 Feb;93(2):261-7. Epub 2009 Oct 24.	Neurobiol Learn Mem. 2010	PubMed	citation	PMID:19857581	pubmed	19857581	create date:2009/10/28 | first author:Howland JG
Learning strategy trumps motivational level in determining learning-induced auditory cortical plasticity.	/pubmed/19853056	Bieszczad KM, Weinberger NM.	Neurobiol Learn Mem. 2010 Feb;93(2):229-39. Epub 2009 Oct 21.	Neurobiol Learn Mem. 2010	PubMed	citation	PMID:19853056	pubmed	19853056	create date:2009/10/27 | first author:Bieszczad KM
Blockade of nucleus basalis magnocellularis or activation of insular cortex histamine receptors disrupts formation but not retrieval of aversive taste memory.	/pubmed/19825424	Purón-Sierra L, Sabath E, Nuñez-Jaramillo L, Miranda MI.	Neurobiol Learn Mem. 2010 Feb;93(2):216-20. Epub 2009 Oct 13.	Neurobiol Learn Mem. 2010	PubMed	citation	PMID:19825424	pubmed	19825424	create date:2009/10/15 | first author:Purón-Sierra L
Muscimol, AP5, or scopolamine infused into perirhinal cortex impairs two-choice visual discrimination learning in rats.	/pubmed/19825423	Winters BD, Bartko SJ, Saksida LM, Bussey TJ.	Neurobiol Learn Mem. 2010 Feb;93(2):221-8. Epub 2009 Oct 13.	Neurobiol Learn Mem. 2010	PubMed	citation	PMID:19825423	pubmed	19825423	create date:2009/10/15 | first author:Winters BD
Human frontal midline theta and its synchronization to gamma during a verbal delayed match to sample task.	/pubmed/19808098	Griesmayr B, Gruber WR, Klimesch W, Sauseng P.	Neurobiol Learn Mem. 2010 Feb;93(2):208-15. Epub 2009 Oct 4.	Neurobiol Learn Mem. 2010	PubMed	citation	PMID:19808098	pubmed	19808098	create date:2009/10/08 | first author:Griesmayr B
Temporary inactivation of the dorsal entorhinal cortex impairs acquisition and retrieval of spatial information.	/pubmed/19800978	Gaskin S, White NM.	Neurobiol Learn Mem. 2010 Feb;93(2):203-7. Epub 2009 Oct 2.	Neurobiol Learn Mem. 2010	PubMed	citation	PMID:19800978	pubmed	19800978	create date:2009/10/06 | first author:Gaskin S
Enhancement of spatial learning by predator odor in mice: involvement of amygdala and hippocampus.	/pubmed/19800411	Galliot E, Levaillant M, Beard E, Millot JL, Pourié G.	Neurobiol Learn Mem. 2010 Feb;93(2):196-202. Epub 2009 Oct 1.	Neurobiol Learn Mem. 2010	PubMed	citation	PMID:19800411	pubmed	19800411	create date:2009/10/06 | first author:Galliot E
Learning under stress impairs memory formation.	/pubmed/19796703	Schwabe L, Wolf OT.	Neurobiol Learn Mem. 2010 Feb;93(2):183-8. Epub 2009 Sep 29.	Neurobiol Learn Mem. 2010	PubMed	citation	PMID:19796703	pubmed	19796703	create date:2009/10/03 | first author:Schwabe L
Gap junctions and memory: an investigation using a single trial discrimination avoidance task for the neonate chick.	/pubmed/19796702	Verwey LJ, Edwards TM.	Neurobiol Learn Mem. 2010 Feb;93(2):189-95. Epub 2009 Sep 29.	Neurobiol Learn Mem. 2010	PubMed	citation	PMID:19796702	pubmed	19796702	create date:2009/10/03 | first author:Verwey LJ
Contextual, but not auditory, fear conditioning is disrupted by neurotoxic selective lesion of the basal nucleus of amygdala in rats.	/pubmed/19766728	Onishi BK, Xavier GF.	Neurobiol Learn Mem. 2010 Feb;93(2):165-74. Epub 2009 Sep 18.	Neurobiol Learn Mem. 2010	PubMed	citation	PMID:19766728	pubmed	19766728	create date:2009/09/22 | first author:Onishi BK
Memoirs of a locust: density-dependent behavioral change as a model for learning and memory.	/pubmed/19766727	Geva N, Guershon M, Orlova M, Ayali A.	Neurobiol Learn Mem. 2010 Feb;93(2):175-82. Epub 2009 Sep 18.	Neurobiol Learn Mem. 2010	PubMed	citation	PMID:19766727	pubmed	19766727	create date:2009/09/22 | first author:Geva N
Differential effects of MDMA and scopolamine on working versus reference memory in the radial arm maze task.	/pubmed/19766200	Kay C, Harper DN, Hunt M.	Neurobiol Learn Mem. 2010 Feb;93(2):151-6. Epub 2009 Sep 17.	Neurobiol Learn Mem. 2010	PubMed	citation	PMID:19766200	pubmed	19766200	create date:2009/09/22 | first author:Kay C
Chronic administration of troxerutin protects mouse brain against D-galactose-induced impairment of cholinergic system.	/pubmed/19766199	Lu J, Wu DM, Hu B, Cheng W, Zheng YL, Zhang ZF, Ye Q, Fan SH, Shan Q, Wang YJ.	Neurobiol Learn Mem. 2010 Feb;93(2):157-64. Epub 2009 Sep 17.	Neurobiol Learn Mem. 2010	PubMed	citation	PMID:19766199	pubmed	19766199	create date:2009/09/22 | first author:Lu J
Cycloheximide produces amnesia for extinction and reconsolidation in an appetitive odor discrimination task in rats.	/pubmed/19761862	Gotthard GH, Knoppel AB.	Neurobiol Learn Mem. 2010 Jan;93(1):127-31. Epub 2009 Sep 15.	Neurobiol Learn Mem. 2010	PubMed	citation	PMID:19761862	pubmed	19761862	create date:2009/09/19 | first author:Gotthard GH
Intracranial self-stimulation recovers learning and memory capacity in basolateral amygdala-damaged rats.	/pubmed/19761861	Segura-Torres P, Aldavert-Vera L, Gatell-Segura A, Redolar-Ripoll D, Morgado-Bernal I.	Neurobiol Learn Mem. 2010 Jan;93(1):117-26. Epub 2009 Sep 15.	Neurobiol Learn Mem. 2010	PubMed	citation	PMID:19761861	pubmed	19761861	create date:2009/09/19 | first author:Segura-Torres P
The medial prefrontal cortex and memory of cue location in the rat.	/pubmed/19761860	Rawson T, O'Kane M, Talk A.	Neurobiol Learn Mem. 2010 Jan;93(1):132-6. Epub 2009 Sep 15.	Neurobiol Learn Mem. 2010	PubMed	citation	PMID:19761860	pubmed	19761860	create date:2009/09/19 | first author:Rawson T
Does the olfactory cue activate the same brain network during aging in the rat after taste potentiated odor aversion retrieval?	/pubmed/19761859	Dardou D, Datiche F, Cattarelli M.	Neurobiol Learn Mem. 2010 Jan;93(1):137-50. Epub 2009 Sep 15.	Neurobiol Learn Mem. 2010	PubMed	citation	PMID:19761859	pubmed	19761859	create date:2009/09/19 | first author:Dardou D
The role of the dorsal CA1 and ventral CA1 in memory for the temporal order of a sequence of odors.	/pubmed/19733676	Kesner RP, Hunsaker MR, Ziegler W.	Neurobiol Learn Mem. 2010 Jan;93(1):111-6. Epub 2009 Sep 4.	Neurobiol Learn Mem. 2010	PubMed	citation	PMID:19733676	pubmed	19733676	create date:2009/09/08 | first author:Kesner RP
Time-course of 5-HT(6) receptor mRNA expression during memory consolidation and amnesia.	/pubmed/19733250	Huerta-Rivas A, Pérez-García G, González-Espinosa C, Meneses A.	Neurobiol Learn Mem. 2010 Jan;93(1):99-110. Epub 2009 Sep 3.	Neurobiol Learn Mem. 2010	PubMed	citation	PMID:19733250	pubmed	19733250	create date:2009/09/08 | first author:Huerta-Rivas A
Medial auditory thalamic input to the lateral pontine nuclei is necessary for auditory eyeblink conditioning.	/pubmed/19706335	Halverson HE, Freeman JH.	Neurobiol Learn Mem. 2010 Jan;93(1):92-8. Epub 2009 Aug 23.	Neurobiol Learn Mem. 2010	PubMed	citation	PMID:19706335	pubmed	19706335	create date:2009/08/27 | first author:Halverson HE
Differential involvement of prefrontal cortex, striatum, and hippocampus in DRL performance in mice.	/pubmed/19703576	Cho YH, Jeantet Y.	Neurobiol Learn Mem. 2010 Jan;93(1):85-91. Epub 2009 Aug 22.	Neurobiol Learn Mem. 2010	PubMed	citation	PMID:19703576	pubmed	19703576	create date:2009/08/26 | first author:Cho YH
Reconsolidation in humans opens up declarative memory to the entrance of new information.	/pubmed/19703575	Forcato C, Rodríguez ML, Pedreira ME, Maldonado H.	Neurobiol Learn Mem. 2010 Jan;93(1):77-84. Epub 2009 Aug 22.	Neurobiol Learn Mem. 2010	PubMed	citation	PMID:19703575	pubmed	19703575	create date:2009/08/26 | first author:Forcato C
Effect of stimulus pre-exposure on inhibitory avoidance retrieval-associated changes in the phosphorylated form of the extracellular signal-regulated kinase-1 and -2 (pERK1/2).	/pubmed/19698796	Wang CC, Chai SC, Holahan MR.	Neurobiol Learn Mem. 2010 Jan;93(1):66-76. Epub 2009 Aug 19.	Neurobiol Learn Mem. 2010	PubMed	citation	PMID:19698796	pubmed	19698796	create date:2009/08/25 | first author:Wang CC
Interacting noradrenergic and corticosteroid systems shift human brain activation patterns during encoding.	/pubmed/19695335	van Stegeren AH, Roozendaal B, Kindt M, Wolf OT, Joëls M.	Neurobiol Learn Mem. 2010 Jan;93(1):56-65. Epub 2009 Aug 18.	Neurobiol Learn Mem. 2010	PubMed	citation	PMID:19695335	pubmed	19695335	create date:2009/08/22 | first author:van Stegeren AH
The human parahippocampal cortex subserves egocentric spatial learning during navigation in a virtual maze.	/pubmed/19683063	Weniger G, Siemerkus J, Schmidt-Samoa C, Mehlitz M, Baudewig J, Dechent P, Irle E.	Neurobiol Learn Mem. 2010 Jan;93(1):46-55. Epub 2009 Aug 13.	Neurobiol Learn Mem. 2010	PubMed	citation	PMID:19683063	pubmed	19683063	create date:2009/08/18 | first author:Weniger G
Encoding and retrieval are differentially processed by the anterior cingulate and prelimbic cortices: a study based on trace eyeblink conditioning in the rabbit.	/pubmed/19682591	Oswald BB, Maddox SA, Tisdale N, Powell DA.	Neurobiol Learn Mem. 2010 Jan;93(1):37-45. Epub 2009 Aug 12.	Neurobiol Learn Mem. 2010	PubMed	citation	PMID:19682591	pubmed	19682591	create date:2009/08/18 | first author:Oswald BB
d-cycloserine reverses the detrimental effects of stress on learning in females and enhances retention in males.	/pubmed/19666130	Waddell J, Mallimo E, Shors T.	Neurobiol Learn Mem. 2010 Jan;93(1):31-6. Epub 2009 Aug 8.	Neurobiol Learn Mem. 2010	PubMed	citation	PMID:19666130	pubmed	19666130	create date:2009/08/12 | first author:Waddell J
The interaction between acute oligomer Abeta(1-40) and stress severely impaired spatial learning and memory.	/pubmed/19660564	Huang HJ, Liang KC, Chang YY, Ke HC, Lin JY, Hsieh-Li HM.	Neurobiol Learn Mem. 2010 Jan;93(1):8-18. Epub 2009 Aug 4.	Neurobiol Learn Mem. 2010	PubMed	citation	PMID:19660564	pubmed	19660564	create date:2009/08/08 | first author:Huang HJ
Gene knockout of insulin-regulated aminopeptidase: loss of the specific binding site for angiotensin IV and age-related deficit in spatial memory.	/pubmed/19660563	Albiston AL, Fernando RN, Yeatman HR, Burns P, Ng L, Daswani D, Diwakarla S, Pham V, Chai SY.	Neurobiol Learn Mem. 2010 Jan;93(1):19-30. Epub 2009 Aug 4.	Neurobiol Learn Mem. 2010	PubMed	citation	PMID:19660563	pubmed	19660563	create date:2009/08/08 | first author:Albiston AL
Is the contribution of the amygdala to the sex- and enhancement-related effects of emotional memory time-dependent?	/pubmed/19660562	Wang HB, Ma N, Yu YQ, Chen YR, Wang K, Zhang DR.	Neurobiol Learn Mem. 2010 Jan;93(1):1-7. Epub 2009 Aug 4.	Neurobiol Learn Mem. 2010	PubMed	citation	PMID:19660562	pubmed	19660562	create date:2009/08/08 | first author:Wang HB
Inactivation of the basolateral amygdala impairs the retrieval of recent and remote taste-potentiated odor aversion memory.	/pubmed/19643197	Shionoya K, Datiche F.	Neurobiol Learn Mem. 2009 Nov;92(4):590-6. Epub 2009 Jul 28.	Neurobiol Learn Mem. 2009	PubMed	citation	PMID:19643197	pubmed	19643197	create date:2009/08/01 | first author:Shionoya K
Spermine improves recognition memory deficit in a rodent model of Huntington's disease.	/pubmed/19632348	Velloso NA, Dalmolin GD, Gomes GM, Rubin MA, Canas PM, Cunha RA, Mello CF.	Neurobiol Learn Mem. 2009 Nov;92(4):574-80. Epub 2009 Jul 24.	Neurobiol Learn Mem. 2009	PubMed	citation	PMID:19632348	pubmed	19632348	create date:2009/07/28 | first author:Velloso NA
Glutamate receptors in the medial geniculate nucleus are necessary for expression and extinction of conditioned fear in rats.	/pubmed/19632347	Orsini CA, Maren S.	Neurobiol Learn Mem. 2009 Nov;92(4):581-9. Epub 2009 Jul 24.	Neurobiol Learn Mem. 2009	PubMed	citation	PMID:19632347	pubmed	19632347	create date:2009/07/28 | first author:Orsini CA
Title	URL	Description	Details	ShortDetails	Resource	Type	Identifiers	Db	EntrezUID	Properties
A model of episodic memory: mental time travel along encoded trajectories using grid cells.	/pubmed/19615456	Hasselmo ME.	Neurobiol Learn Mem. 2009 Nov;92(4):559-73. Epub 2009 Jul 15.	Neurobiol Learn Mem. 2009	PubMed	citation	PMID:19615456	pubmed	19615456	create date:2009/07/21 | first author:Hasselmo ME
The expression of c-Fos and colocalisation of c-Fos and glucocorticoid receptors in brain structures of low and high anxiety rats subjected to extinction trials and re-learning of a conditioned fear response.	/pubmed/19596457	Lehner M, Wisłowska-Stanek A, Taracha E, Maciejak P, Szyndler J, Skórzewska A, Turzyńska D, Sobolewska A, Hamed A, Bidziński A, Płaźnik A.	Neurobiol Learn Mem. 2009 Nov;92(4):535-43. Epub 2009 Jul 9.	Neurobiol Learn Mem. 2009	PubMed	citation	PMID:19596457	pubmed	19596457	create date:2009/07/15 | first author:Lehner M
Effects of rodent prefrontal lesions on object-based, visual scene memory.	/pubmed/19596073	DeCoteau WE, McElvaine D, Smolentzov L, Kesner RP.	Neurobiol Learn Mem. 2009 Nov;92(4):552-8. Epub 2009 Jul 19.	Neurobiol Learn Mem. 2009	PubMed	citation	PMID:19596073	pubmed	19596073	create date:2009/07/15 | first author:DeCoteau WE
D-serine facilitates the effects of extinction to reduce cocaine-primed reinstatement of drug-seeking behavior.	/pubmed/19595781	Kelamangalath L, Seymour CM, Wagner JJ.	Neurobiol Learn Mem. 2009 Nov;92(4):544-51. Epub 2009 Jul 10.	Neurobiol Learn Mem. 2009	PubMed	citation	PMID:19595781	pubmed	19595781	create date:2009/07/15 | first author:Kelamangalath L
Impaired long-term potentiation and enhanced neuronal excitability in the amygdala of Ca(V)1.3 knockout mice.	/pubmed/19595780	McKinney BC, Sze W, Lee B, Murphy GG.	Neurobiol Learn Mem. 2009 Nov;92(4):519-28. Epub 2009 Jul 10.	Neurobiol Learn Mem. 2009	PubMed	citation	PMID:19595780	pubmed	19595780	create date:2009/07/15 | first author:McKinney BC
A one-trial inhibitory avoidance task to zebrafish: rapid acquisition of an NMDA-dependent long-term memory.	/pubmed/19591953	Blank M, Guerim LD, Cordeiro RF, Vianna MR.	Neurobiol Learn Mem. 2009 Nov;92(4):529-34. Epub 2009 Jul 8.	Neurobiol Learn Mem. 2009	PubMed	citation	PMID:19591953	pubmed	19591953	create date:2009/07/14 | first author:Blank M
Pentylenetetrazole as an unconditioned stimulus for olfactory and contextual fear conditioning in rats.	/pubmed/19576288	Cavalli J, Bertoglio LJ, Carobrez AP.	Neurobiol Learn Mem. 2009 Nov;92(4):512-8. Epub 2009 Jul 1.	Neurobiol Learn Mem. 2009	PubMed	citation	PMID:19576288	pubmed	19576288	create date:2009/07/07 | first author:Cavalli J
Influence of dorsal hippocampal lesions and MMP inhibitors on spontaneous recovery following a habituation/classical conditioning head-shake task.	/pubmed/19573615	Wiediger RV, Wright JW.	Neurobiol Learn Mem. 2009 Nov;92(4):504-11. Epub 2009 Jun 30.	Neurobiol Learn Mem. 2009	PubMed	citation	PMID:19573615	pubmed	19573615	create date:2009/07/04 | first author:Wiediger RV
The role of context in the re-extinction of learned fear.	/pubmed/19560549	Langton JM, Richardson R.	Neurobiol Learn Mem. 2009 Nov;92(4):496-503. Epub 2009 Jun 26.	Neurobiol Learn Mem. 2009	PubMed	citation	PMID:19560549	pubmed	19560549	create date:2009/06/30 | first author:Langton JM
Growth and pruning of mushroom body Kenyon cell dendrites during worker behavioral development in the paper wasp, Polybia aequatorialis (Hymenoptera: Vespidae).	/pubmed/19539772	Jones TA, Donlan NA, O'Donnell S.	Neurobiol Learn Mem. 2009 Nov;92(4):485-95. Epub 2009 Jun 17.	Neurobiol Learn Mem. 2009	PubMed	citation	PMID:19539772	pubmed	19539772	create date:2009/06/23 | first author:Jones TA
Lateral hypothalamus dopamine D1-like receptors and glucose-conditioned flavor preferences in rats.	/pubmed/19539042	Touzani K, Bodnar RJ, Sclafani A.	Neurobiol Learn Mem. 2009 Oct;92(3):464-7. Epub 2009 Jun 16.	Neurobiol Learn Mem. 2009	PubMed	citation	PMID:19539042	pubmed	19539042	create date:2009/06/23 | first author:Touzani K
Role of the opioid system in incentive downshift situations.	/pubmed/19531382	Daniel AM, Ortega LA, Papini MR.	Neurobiol Learn Mem. 2009 Oct;92(3):439-50. Epub 2009 Jun 14.	Neurobiol Learn Mem. 2009	PubMed	citation	PMID:19531382	pubmed	19531382	create date:2009/06/18 | first author:Daniel AM
Congenital lack of nNOS impairs long-term social recognition memory and alters the olfactory bulb proteome.	/pubmed/19531381	Jüch M, Smalla KH, Kähne T, Lubec G, Tischmeyer W, Gundelfinger ED, Engelmann M.	Neurobiol Learn Mem. 2009 Nov;92(4):469-84. Epub 2009 Jun 14.	Neurobiol Learn Mem. 2009	PubMed	citation	PMID:19531381	pubmed	19531381	create date:2009/06/18 | first author:Jüch M
Impairment of memory consolidation by galanin correlates with in vivo inhibition of both LTP and CREB phosphorylation.	/pubmed/19531380	Kinney JW, Sanchez-Alavez M, Barr AM, Criado JR, Crawley JN, Behrens MM, Henriksen SJ, Bartfai T.	Neurobiol Learn Mem. 2009 Oct;92(3):429-38. Epub 2009 Jun 14.	Neurobiol Learn Mem. 2009	PubMed	citation	PMID:19531380	pubmed	19531380	create date:2009/06/18 | first author:Kinney JW
Progressive imbalance in the interaction between spatial and procedural memory systems in the R6/2 mouse model of Huntington's disease.	/pubmed/19524696	Ciamei A, Morton AJ.	Neurobiol Learn Mem. 2009 Oct;92(3):417-28. Epub 2009 Jun 12.	Neurobiol Learn Mem. 2009	PubMed	citation	PMID:19524696	pubmed	19524696	create date:2009/06/16 | first author:Ciamei A
Fatty acid amide hydrolase (FAAH) knockout mice exhibit enhanced acquisition of an aversive, but not of an appetitive, Barnes maze task.	/pubmed/19524055	Wise LE, Harloe JP, Lichtman AH.	Neurobiol Learn Mem. 2009 Nov;92(4):597-601. Epub 2009 Jun 11.	Neurobiol Learn Mem. 2009	PubMed	citation	PMID:19524055	pubmed	19524055	create date:2009/06/16 | first author:Wise LE
A high fructose diet impairs spatial memory in male rats.	/pubmed/19500683	Ross AP, Bartness TJ, Mielke JG, Parent MB.	Neurobiol Learn Mem. 2009 Oct;92(3):410-6. Epub 2009 Jun 12.	Neurobiol Learn Mem. 2009	PubMed	citation	PMID:19500683	pubmed	19500683	create date:2009/06/09 | first author:Ross AP
Intrasession and intersession habituation in mice: from inbred strain variability to linkage analysis.	/pubmed/19496240	Bolivar VJ.	Neurobiol Learn Mem. 2009 Sep;92(2):206-14.	Neurobiol Learn Mem. 2009	PubMed	citation	PMID:19496240	pubmed	19496240	create date:2009/06/06 | first author:Bolivar VJ
Association learning-dependent increases in acetylcholine release in the rat auditory cortex during auditory classical conditioning.	/pubmed/19467339	Butt AE, Chavez CM, Flesher MM, Kinney-Hurd BL, Araujo GC, Miasnikov AA, Weinberger NM.	Neurobiol Learn Mem. 2009 Oct;92(3):400-9. Epub 2009 May 23.	Neurobiol Learn Mem. 2009	PubMed	citation	PMID:19467339	pubmed	19467339	create date:2009/05/27 | first author:Butt AE
A single exposure to an enriched environment stimulates the activation of discrete neuronal populations in the brain of the fos-tau-lacZ mouse.	/pubmed/19450699	Ali AE, Wilson YM, Murphy M.	Neurobiol Learn Mem. 2009 Oct;92(3):381-90. Epub 2009 May 18.	Neurobiol Learn Mem. 2009	PubMed	citation	PMID:19450699	pubmed	19450699	create date:2009/05/20 | first author:Ali AE
Effects of cannabinoids infused into the dorsal hippocampus upon memory formation in 3-days apomorphine-treated rats.	/pubmed/19450698	Nasehi M, Sahebgharani M, Haeri-Rohani A, Zarrindast MR.	Neurobiol Learn Mem. 2009 Oct;92(3):391-9. Epub 2009 May 18.	Neurobiol Learn Mem. 2009	PubMed	citation	PMID:19450698	pubmed	19450698	create date:2009/05/20 | first author:Nasehi M
A developmental dissociation in compound summation following extinction.	/pubmed/19445009	Storsve AB, Richardson R.	Neurobiol Learn Mem. 2009 Jul;92(1):80-8.	Neurobiol Learn Mem. 2009	PubMed	citation	PMID:19445009	pubmed	19445009	create date:2009/05/16 | first author:Storsve AB
Metabotropic glutamate receptor 5 in conditioned taste aversion learning.	/pubmed/19439188	Simonyi A, Serfozo P, Parker KE, Ramsey AK, Schachtman TR.	Neurobiol Learn Mem. 2009 Oct;92(3):460-3. Epub 2009 May 9.	Neurobiol Learn Mem. 2009	PubMed	citation	PMID:19439188	pubmed	19439188	create date:2009/05/15 | first author:Simonyi A
Failures to reconsolidate memory in a mouse model of Alzheimer's disease.	/pubmed/19435612	Ohno M.	Neurobiol Learn Mem. 2009 Oct;92(3):455-9. Epub 2009 May 10.	Neurobiol Learn Mem. 2009	PubMed	citation	PMID:19435612	pubmed	19435612	create date:2009/05/14 | first author:Ohno M
Why the carrot is more effective than the stick: different dynamics of punishment memory and reward memory and its possible biological basis.	/pubmed/19435611	Nakatani Y, Matsumoto Y, Mori Y, Hirashima D, Nishino H, Arikawa K, Mizunami M.	Neurobiol Learn Mem. 2009 Oct;92(3):370-80. Epub 2009 May 10.	Neurobiol Learn Mem. 2009	PubMed	citation	PMID:19435611	pubmed	19435611	create date:2009/05/14 | first author:Nakatani Y
A regulatory role for protease-activated receptor-2 in motivational learning in rats.	/pubmed/19410009	Lohman RJ, Jones NC, O'Brien TJ, Cocks TM.	Neurobiol Learn Mem. 2009 Oct;92(3):301-9. Epub 2009 May 4.	Neurobiol Learn Mem. 2009	PubMed	citation	PMID:19410009	pubmed	19410009	create date:2009/05/05 | first author:Lohman RJ
Physical exercise can reverse the deficit in fear memory induced by maternal deprivation.	/pubmed/19398029	Mello PB, Benetti F, Cammarota M, Izquierdo I.	Neurobiol Learn Mem. 2009 Oct;92(3):364-9. Epub 2009 May 4.	Neurobiol Learn Mem. 2009	PubMed	citation	PMID:19398029	pubmed	19398029	create date:2009/04/29 | first author:Mello PB
CCR5 deficiency induces astrocyte activation, Abeta deposit and impaired memory function.	/pubmed/19394434	Lee YK, Kwak DH, Oh KW, Nam SY, Lee BJ, Yun YW, Kim YB, Han SB, Hong JT.	Neurobiol Learn Mem. 2009 Oct;92(3):356-63. Epub 2009 Apr 24.	Neurobiol Learn Mem. 2009	PubMed	citation	PMID:19394434	pubmed	19394434	create date:2009/04/28 | first author:Lee YK
Effects of prolonged iron overload and low frequency electromagnetic exposure on spatial learning and memory in the young rat.	/pubmed/19394433	Maaroufi K, Had-Aissouni L, Melon C, Sakly M, Abdelmelek H, Poucet B, Save E.	Neurobiol Learn Mem. 2009 Oct;92(3):345-55. Epub 2009 Apr 24.	Neurobiol Learn Mem. 2009	PubMed	citation	PMID:19394433	pubmed	19394433	create date:2009/04/28 | first author:Maaroufi K
Metabolic mapping of rat forebrain and midbrain during delay and trace eyeblink conditioning.	/pubmed/19376256	Plakke B, Freeman JH, Poremba A.	Neurobiol Learn Mem. 2009 Oct;92(3):335-44. Epub 2009 Apr 17.	Neurobiol Learn Mem. 2009	PubMed	citation	PMID:19376256	pubmed	19376256	create date:2009/04/21 | first author:Plakke B
The levo enantiomer of amphetamine increases memory consolidation and gene expression in the hippocampus without producing locomotor stimulation.	/pubmed/19368765	Wiig KA, Whitlock JR, Epstein MH, Carpenter RL, Bear MF.	Neurobiol Learn Mem. 2009 Jul;92(1):106-13. Epub 2009 Feb 11.	Neurobiol Learn Mem. 2009	PubMed	citation	PMID:19368765	pubmed	19368765	create date:2009/04/17 | first author:Wiig KA
Post-learning psychosocial stress enhances consolidation of neutral stimuli.	/pubmed/19362598	Preuss D, Wolf OT.	Neurobiol Learn Mem. 2009 Oct;92(3):318-26. Epub 2009 Apr 10.	Neurobiol Learn Mem. 2009	PubMed	citation	PMID:19362598	pubmed	19362598	create date:2009/04/14 | first author:Preuss D
Cerebellar involvement in cognitive flexibility.	/pubmed/19362159	De Bartolo P, Mandolesi L, Federico F, Foti F, Cutuli D, Gelfo F, Petrosini L.	Neurobiol Learn Mem. 2009 Oct;92(3):310-7. Epub 2009 Apr 9.	Neurobiol Learn Mem. 2009	PubMed	citation	PMID:19362159	pubmed	19362159	create date:2009/04/14 | first author:De Bartolo P
The role of sleep in false memory formation.	/pubmed/19348959	Payne JD, Schacter DL, Propper RE, Huang LW, Wamsley EJ, Tucker MA, Walker MP, Stickgold R.	Neurobiol Learn Mem. 2009 Oct;92(3):327-34. Epub 2009 Apr 5.	Neurobiol Learn Mem. 2009	PubMed	citation	PMID:19348959	pubmed	19348959	create date:2009/04/08 | first author:Payne JD
Insights into a molecular switch that gates sensory neuron synapses during habituation in Aplysia.	/pubmed/19345275	Gover TD, Abrams TW.	Neurobiol Learn Mem. 2009 Sep;92(2):155-65. Epub 2009 Apr 2. Review.	Neurobiol Learn Mem. 2009	PubMed	citation	PMID:19345275	pubmed	19345275	create date:2009/04/07 | first author:Gover TD
Learning strategies during fear conditioning.	/pubmed/19340951	Carpenter RE, Summers CH.	Neurobiol Learn Mem. 2009 May;91(4):415-23.	Neurobiol Learn Mem. 2009	PubMed	citation	PMID:19340951	pubmed	19340951	create date:2009/04/03 | first author:Carpenter RE
Working memory performance after acute exposure to the cold pressor stress in healthy volunteers.	/pubmed/19340949	Duncko R, Johnson L, Merikangas K, Grillon C.	Neurobiol Learn Mem. 2009 May;91(4):377-81.	Neurobiol Learn Mem. 2009	PubMed	citation	PMID:19340949	pubmed	19340949	create date:2009/04/03 | first author:Duncko R
Layer and regional effects of environmental enrichment on the pyramidal neuron morphology of the rat.	/pubmed/19340947	Gelfo F, De Bartolo P, Giovine A, Petrosini L, Leggio MG.	Neurobiol Learn Mem. 2009 May;91(4):353-65.	Neurobiol Learn Mem. 2009	PubMed	citation	PMID:19340947	pubmed	19340947	create date:2009/04/03 | first author:Gelfo F
The effects of total sleep deprivation on recognition memory processes: a study of event-related potential.	/pubmed/19340944	Mograss MA, Guillem F, Brazzini-Poisson V, Godbout R.	Neurobiol Learn Mem. 2009 May;91(4):343-52.	Neurobiol Learn Mem. 2009	PubMed	citation	PMID:19340944	pubmed	19340944	create date:2009/04/03 | first author:Mograss MA
Habituation in Aplysia: the Cheshire cat of neurobiology.	/pubmed/19332142	Glanzman DL.	Neurobiol Learn Mem. 2009 Sep;92(2):147-54. Epub 2009 Mar 28. Review.	Neurobiol Learn Mem. 2009	PubMed	citation	PMID:19332142	pubmed	19332142	create date:2009/04/01 | first author:Glanzman DL
Grey-matter differences related to true and false recognition of emotionally charged stimuli - a voxel based morphometry study.	/pubmed/19292997	Marchewka A, Jednoróg K, Nowicka A, Brechmann A, Grabowska A.	Neurobiol Learn Mem. 2009 Jul;92(1):99-105. Epub 2009 Mar 16.	Neurobiol Learn Mem. 2009	PubMed	citation	PMID:19292997	pubmed	19292997	create date:2009/03/19 | first author:Marchewka A
Maternal care determines rapid effects of stress mediators on synaptic plasticity in adult rat hippocampal dentate gyrus.	/pubmed/19292996	Bagot RC, van Hasselt FN, Champagne DL, Meaney MJ, Krugers HJ, Joëls M.	Neurobiol Learn Mem. 2009 Oct;92(3):292-300. Epub 2009 Mar 16.	Neurobiol Learn Mem. 2009	PubMed	citation	PMID:19292996	pubmed	19292996	create date:2009/03/19 | first author:Bagot RC
Enhanced post-learning memory consolidation is influenced by arousal predisposition and emotion regulation but not by stimulus valence or arousal.	/pubmed/19285563	Nielson KA, Lorber W.	Neurobiol Learn Mem. 2009 Jul;92(1):70-9. Epub 2009 Mar 12.	Neurobiol Learn Mem. 2009	PubMed	citation	PMID:19285563	pubmed	19285563	create date:2009/03/17 | first author:Nielson KA
Food-aversive classical conditioning increases a persistent sodium current in molluscan withdrawal interneurons in a transcription dependent manner.	/pubmed/19285562	Kiss T, Pirger Z, Kemenes G.	Neurobiol Learn Mem. 2009 Jul;92(1):114-9. Epub 2009 Mar 12.	Neurobiol Learn Mem. 2009	PubMed	citation	PMID:19285562	pubmed	19285562	create date:2009/03/17 | first author:Kiss T
The expression of trace conditioning during non-REM sleep and its relation to subjective experience.	/pubmed/19254775	Wamsley EJ, Antrobus JS.	Neurobiol Learn Mem. 2009 Oct;92(3):283-91. Epub 2009 Feb 28.	Neurobiol Learn Mem. 2009	PubMed	citation	PMID:19254775	pubmed	19254775	create date:2009/03/04 | first author:Wamsley EJ
Conditioned tone control of brain reward behavior produces highly specific representational gain in the primary auditory cortex.	/pubmed/19249380	Hui GK, Wong KL, Chavez CM, Leon MI, Robin KM, Weinberger NM.	Neurobiol Learn Mem. 2009 Jul;92(1):27-34. Epub 2009 Feb 26.	Neurobiol Learn Mem. 2009	PubMed	citation	PMID:19249380	pubmed	19249380	create date:2009/03/03 | first author:Hui GK
Safe taste memory consolidation is disrupted by a protein synthesis inhibitor in the nucleus accumbens shell.	/pubmed/19249379	Pedroza-Llinás R, Ramírez-Lugo L, Guzmán-Ramos K, Zavala-Vega S, Bermúdez-Rattoni F.	Neurobiol Learn Mem. 2009 Jul;92(1):45-52. Epub 2009 Feb 26.	Neurobiol Learn Mem. 2009	PubMed	citation	PMID:19249379	pubmed	19249379	create date:2009/03/03 | first author:Pedroza-Llinás R
Motor sequence chunking is impaired by basal ganglia stroke.	/pubmed/19249378	Boyd LA, Edwards JD, Siengsukon CS, Vidoni ED, Wessel BD, Linsdell MA.	Neurobiol Learn Mem. 2009 Jul;92(1):35-44. Epub 2009 Feb 26.	Neurobiol Learn Mem. 2009	PubMed	citation	PMID:19249378	pubmed	19249378	create date:2009/03/03 | first author:Boyd LA
Intrahippocampal administration of an NMDA-receptor antagonist impairs spatial discrimination reversal learning in weanling rats.	/pubmed/19248837	Watson DJ, Stanton ME.	Neurobiol Learn Mem. 2009 Jul;92(1):89-98. Epub 2009 Feb 25.	Neurobiol Learn Mem. 2009	PubMed	citation	PMID:19248837	pubmed	19248837	create date:2009/03/03 | first author:Watson DJ
Appetitive Pavlovian conditioned stimuli increase CREB phosphorylation in the nucleus accumbens.	/pubmed/19248836	Shiflett MW, Mauna JC, Chipman AM, Peet E, Thiels E.	Neurobiol Learn Mem. 2009 Oct;92(3):451-4. Epub 2009 Feb 25.	Neurobiol Learn Mem. 2009	PubMed	citation	PMID:19248836	pubmed	19248836	create date:2009/03/03 | first author:Shiflett MW
Title	URL	Description	Details	ShortDetails	Resource	Type	Identifiers	Db	EntrezUID	Properties
Amphetamine influences conditioned response timing and laterality of anterior cingulate cortex activity during rabbit delay eyeblink conditioning.	/pubmed/19245843	Oristaglio J, Romano AG, Harvey JA.	Neurobiol Learn Mem. 2009 Jul;92(1):1-18. Epub 2009 Feb 24.	Neurobiol Learn Mem. 2009	PubMed	citation	PMID:19245843	pubmed	19245843	create date:2009/02/28 | first author:Oristaglio J
Autophosphorylation of alphaCaMKII downregulates excitability of CA1 pyramidal neurons following synaptic stimulation.	/pubmed/19245842	Sametsky EA, Disterhoft JF, Ohno M.	Neurobiol Learn Mem. 2009 Jul;92(1):120-3. Epub 2009 Feb 24.	Neurobiol Learn Mem. 2009	PubMed	citation	PMID:19245842	pubmed	19245842	create date:2009/02/28 | first author:Sametsky EA
A phosphodiesterase inhibitor, cilomilast, enhances cAMP activity to restore conditioned odor preference memory after serotonergic depletion in the neonate rat.	/pubmed/19233302	McLean JH, Smith A, Rogers S, Clarke K, Darby-King A, Harley CW.	Neurobiol Learn Mem. 2009 Jul;92(1):63-9. Epub 2009 Feb 20.	Neurobiol Learn Mem. 2009	PubMed	citation	PMID:19233302	pubmed	19233302	create date:2009/02/24 | first author:McLean JH
Angiotensin IV and LVV-haemorphin 7 enhance spatial working memory in rats: effects on hippocampal glucose levels and blood flow.	/pubmed/19233301	De Bundel D, Smolders I, Yang R, Albiston AL, Michotte Y, Chai SY.	Neurobiol Learn Mem. 2009 Jul;92(1):19-26. Epub 2009 Feb 20.	Neurobiol Learn Mem. 2009	PubMed	citation	PMID:19233301	pubmed	19233301	create date:2009/02/24 | first author:De Bundel D
Preface for the special issue on attentional	perceptual	mnemonic and sensory-motor integration functions of the parietal cortex: a comparative approach"."	/pubmed/19230073	Kesner RP, Bucci DJ.	Neurobiol Learn Mem. 2009 Feb;91(2):103. No abstract available.	Neurobiol Learn Mem. 2009	PubMed	citation	PMID:19230073	pubmed	19230073	create date:2009/02/21 | first author:Kesner RP
Behavioral and neuronal attributes of short- and long-term habituation in the crab Chasmagnathus.	/pubmed/19186214	Tomsic D, de Astrada MB, Sztarker J, Maldonado H.	Neurobiol Learn Mem. 2009 Sep;92(2):176-82. Epub 2009 Jan 30. Review.	Neurobiol Learn Mem. 2009	PubMed	citation	PMID:19186214	pubmed	19186214	create date:2009/02/03 | first author:Tomsic D
Environmental enrichment improves behavioral performance and auditory spatial representation of primary auditory cortical neurons in rat.	/pubmed/19186213	Cai R, Guo F, Zhang J, Xu J, Cui Y, Sun X.	Neurobiol Learn Mem. 2009 May;91(4):366-76. Epub 2009 Jan 30.	Neurobiol Learn Mem. 2009	PubMed	citation	PMID:19186213	pubmed	19186213	create date:2009/02/03 | first author:Cai R
Post-training infusion of glutamate into the bed nucleus of the stria terminalis enhanced inhibitory avoidance memory: an effect involving norepinephrine.	/pubmed/19186212	Liu TL, Chen DY, Liang KC.	Neurobiol Learn Mem. 2009 May;91(4):456-65. Epub 2009 Jan 30.	Neurobiol Learn Mem. 2009	PubMed	citation	PMID:19186212	pubmed	19186212	create date:2009/02/03 | first author:Liu TL
Perirhinal cortex supports acquired fear of auditory objects.	/pubmed/19185613	Bang SJ, Brown TH.	Neurobiol Learn Mem. 2009 Jul;92(1):53-62. Epub 2009 Jan 29.	Neurobiol Learn Mem. 2009	PubMed	citation	PMID:19185613	pubmed	19185613	create date:2009/02/03 | first author:Bang SJ
Hippocampus-dependent strategy choice predicts low levels of cell proliferation in the dentate gyrus.	/pubmed/19185612	Epp JR, Galea LA.	Neurobiol Learn Mem. 2009 May;91(4):437-46. Epub 2009 Jan 29.	Neurobiol Learn Mem. 2009	PubMed	citation	PMID:19185612	pubmed	19185612	create date:2009/02/03 | first author:Epp JR
Behavioral memory induced by stimulation of the nucleus basalis: effects of contingency reversal.	/pubmed/19168141	Miasnikov AA, Chen JC, Weinberger NM.	Neurobiol Learn Mem. 2009 Mar;91(3):298-309. Epub 2009 Jan 23.	Neurobiol Learn Mem. 2009	PubMed	citation	PMID:19168141	pubmed	19168141	create date:2009/01/27 | first author:Miasnikov AA
Central ghrelin increases anxiety in the Open Field test and impairs retention memory in a passive avoidance task in neonatal chicks.	/pubmed/19146965	Carvajal P, Carlini VP, Schiöth HB, de Barioglio SR, Salvatierra NA.	Neurobiol Learn Mem. 2009 May;91(4):402-7. Epub 2009 Jan 31.	Neurobiol Learn Mem. 2009	PubMed	citation	PMID:19146965	pubmed	19146965	create date:2009/01/17 | first author:Carvajal P
Neonatal amphetamine exposure and hippocampus-mediated behaviors.	/pubmed/19146964	Smith AM, Chen WJ.	Neurobiol Learn Mem. 2009 Mar;91(3):207-17. Epub 2009 Jan 23.	Neurobiol Learn Mem. 2009	PubMed	citation	PMID:19146964	pubmed	19146964	create date:2009/01/17 | first author:Smith AM
Infusion of protein synthesis inhibitors in the entorhinal cortex blocks consolidation but not reconsolidation of object recognition memory.	/pubmed/19141326	Lima RH, Rossato JI, Furini CR, Bevilaqua LR, Izquierdo I, Cammarota M.	Neurobiol Learn Mem. 2009 May;91(4):466-72. Epub 2009 Jan 21.	Neurobiol Learn Mem. 2009	PubMed	citation	PMID:19141326	pubmed	19141326	create date:2009/01/15 | first author:Lima RH
Acute systemic fibroblast growth factor-2 enhances long-term memory in developing rats.	/pubmed/19135539	Graham BM, Richardson R.	Neurobiol Learn Mem. 2009 May;91(4):424-30. Epub 2009 Jan 22.	Neurobiol Learn Mem. 2009	PubMed	citation	PMID:19135539	pubmed	19135539	create date:2009/01/13 | first author:Graham BM
Chronic oral methylphenidate induces post-treatment impairment in recognition and spatial memory in adult rats.	/pubmed/19116174	LeBlanc-Duchin D, Taukulis HK.	Neurobiol Learn Mem. 2009 Mar;91(3):218-25. Epub 2009 Jan 23.	Neurobiol Learn Mem. 2009	PubMed	citation	PMID:19116174	pubmed	19116174	create date:2009/01/01 | first author:LeBlanc-Duchin D
Neural correlates of learning and working memory in the primate posterior parietal cortex.	/pubmed/19116173	Rawley JB, Constantinidis C.	Neurobiol Learn Mem. 2009 Feb;91(2):129-38. Epub 2009 Jan 16. Review.	Neurobiol Learn Mem. 2009	PubMed	citation	PMID:19116173	pubmed	19116173	create date:2009/01/01 | first author:Rawley JB
The hippocampus and prefrontal cortex are differentially involved in serial memory retrieval in non-stress and stress conditions.	/pubmed/19110063	Chauveau F, Piérard C, Tronche C, Coutan M, Drouet I, Liscia P, Béracochéa D.	Neurobiol Learn Mem. 2009 May;91(4):447-55. Epub 2009 Feb 6.	Neurobiol Learn Mem. 2009	PubMed	citation	PMID:19110063	pubmed	19110063	create date:2008/12/27 | first author:Chauveau F
Cognitive processing impairments in a supra-second temporal discrimination task in rats with cerebellar lesion.	/pubmed/19100851	Callu D, El Massioui N, Dutrieux G, Brown BL, Doyere V.	Neurobiol Learn Mem. 2009 Mar;91(3):250-9. Epub 2009 Jan 9.	Neurobiol Learn Mem. 2009	PubMed	citation	PMID:19100851	pubmed	19100851	create date:2008/12/23 | first author:Callu D
Activation of nociceptin opioid peptide (NOP) receptor impairs contextual fear learning in mice through glutamatergic mechanisms.	/pubmed/19100850	Goeldner C, Reiss D, Wichmann J, Kieffer BL, Ouagazzal AM.	Neurobiol Learn Mem. 2009 May;91(4):393-401. Epub 2009 Jan 22.	Neurobiol Learn Mem. 2009	PubMed	citation	PMID:19100850	pubmed	19100850	create date:2008/12/23 | first author:Goeldner C
Chronic stress and sex differences on the recall of fear conditioning and extinction.	/pubmed/19073269	Baran SE, Armstrong CE, Niren DC, Hanna JJ, Conrad CD.	Neurobiol Learn Mem. 2009 Mar;91(3):323-32. Epub 2009 Jan 6.	Neurobiol Learn Mem. 2009	PubMed	citation	PMID:19073269	pubmed	19073269	create date:2008/12/17 | first author:Baran SE
Protein kinase C mediates amyloid beta-protein fragment 31-35-induced suppression of hippocampal late-phase long-term potentiation in vivo.	/pubmed/19061963	Zhang JF, Qi JS, Qiao JT.	Neurobiol Learn Mem. 2009 Mar;91(3):226-34. Epub 2008 Dec 23.	Neurobiol Learn Mem. 2009	PubMed	citation	PMID:19061963	pubmed	19061963	create date:2008/12/09 | first author:Zhang JF
Stress impairs acquisition of delay eyeblink conditioning in men and women.	/pubmed/19049887	Wolf OT, Minnebusch D, Daum I.	Neurobiol Learn Mem. 2009 May;91(4):431-6. Epub 2008 Dec 17.	Neurobiol Learn Mem. 2009	PubMed	citation	PMID:19049887	pubmed	19049887	create date:2008/12/04 | first author:Wolf OT
Learning under stress: a role for the neural cell adhesion molecule NCAM.	/pubmed/19041949	Bisaz R, Conboy L, Sandi C.	Neurobiol Learn Mem. 2009 May;91(4):333-42. Epub 2008 Dec 18. Review.	Neurobiol Learn Mem. 2009	PubMed	citation	PMID:19041949	pubmed	19041949	create date:2008/12/02 | first author:Bisaz R
Posttraining infusion of cholinergic drugs into the ventral subiculum modulated memory in an inhibitory avoidance task: interaction with the bed nucleus of the stria terminalis.	/pubmed/19041726	Liu TL, Liang KC.	Neurobiol Learn Mem. 2009 Mar;91(3):235-42. Epub 2008 Dec 23.	Neurobiol Learn Mem. 2009	PubMed	citation	PMID:19041726	pubmed	19041726	create date:2008/12/02 | first author:Liu TL
Sensory memory consolidation observed: increased specificity of detail over days.	/pubmed/19038352	Weinberger NM, Miasnikov AA, Chen JC.	Neurobiol Learn Mem. 2009 Mar;91(3):273-86. Epub 2008 Dec 16.	Neurobiol Learn Mem. 2009	PubMed	citation	PMID:19038352	pubmed	19038352	create date:2008/11/29 | first author:Weinberger NM
The basolateral amygdala modulates specific sensory memory representations in the cerebral cortex.	/pubmed/19028592	Chavez CM, McGaugh JL, Weinberger NM.	Neurobiol Learn Mem. 2009 May;91(4):382-92. Epub 2008 Dec 16.	Neurobiol Learn Mem. 2009	PubMed	citation	PMID:19028592	pubmed	19028592	create date:2008/11/26 | first author:Chavez CM
Posterior parietal cortex and episodic encoding: insights from fMRI subsequent memory effects and dual-attention theory.	/pubmed/19028591	Uncapher MR, Wagner AD.	Neurobiol Learn Mem. 2009 Feb;91(2):139-54. Epub 2008 Dec 11. Review.	Neurobiol Learn Mem. 2009	PubMed	citation	PMID:19028591	pubmed	19028591	create date:2008/11/26 | first author:Uncapher MR
Damage to the retrosplenial cortex produces specific impairments in spatial working memory.	/pubmed/19026755	Keene CS, Bucci DJ.	Neurobiol Learn Mem. 2009 May;91(4):408-14. Epub 2008 Dec 10.	Neurobiol Learn Mem. 2009	PubMed	citation	PMID:19026755	pubmed	19026755	create date:2008/11/26 | first author:Keene CS
Circadian modulation of conditioned place avoidance in hamsters does not require the suprachiasmatic nucleus.	/pubmed/19013252	Cain SW, Ralph MR.	Neurobiol Learn Mem. 2009 Jan;91(1):81-4. Epub 2008 Nov 28.	Neurobiol Learn Mem. 2009	PubMed	citation	PMID:19013252	pubmed	19013252	create date:2008/11/18 | first author:Cain SW
Olfactory fear conditioning paradigm in rats: effects of midazolam, propranolol or scopolamine.	/pubmed/19010431	Kroon JA, Carobrez AP.	Neurobiol Learn Mem. 2009 Jan;91(1):32-40. Epub 2008 Dec 16.	Neurobiol Learn Mem. 2009	PubMed	citation	PMID:19010431	pubmed	19010431	create date:2008/11/18 | first author:Kroon JA
Post-training administration of corticosterone enhances consolidation of contextual fear memory and hippocampal long-term potentiation in rats.	/pubmed/19010430	Abrari K, Rashidy-Pour A, Semnanian S, Fathollahi Y, Jadid M.	Neurobiol Learn Mem. 2009 Mar;91(3):260-5. Epub 2008 Dec 3. Erratum in: Neurobiol Learn Mem. 2009 Oct;92(3):468. Jadid, Majid [added].	Neurobiol Learn Mem. 2009	PubMed	citation	PMID:19010430	pubmed	19010430	create date:2008/11/18 | first author:Abrari K
Enhanced inhibitory avoidance learning prevents the long-term memory-impairing effects of cycloheximide, a protein synthesis inhibitor.	/pubmed/19010429	Díaz-Trujillo A, Contreras J, Medina AC, Silveyra-Leon GA, Antaramian A, Quirarte GL, Prado-Alcalá RA.	Neurobiol Learn Mem. 2009 Mar;91(3):310-4. Epub 2008 Nov 28.	Neurobiol Learn Mem. 2009	PubMed	citation	PMID:19010429	pubmed	19010429	create date:2008/11/18 | first author:Díaz-Trujillo A
Sensory-motor and cognitive functions of the human posterior parietal cortex involved in manual actions.	/pubmed/18996216	Creem-Regehr SH.	Neurobiol Learn Mem. 2009 Feb;91(2):166-71. Epub 2008 Nov 29. Review.	Neurobiol Learn Mem. 2009	PubMed	citation	PMID:18996216	pubmed	18996216	create date:2008/11/11 | first author:Creem-Regehr SH
Lesions of the dorsal subiculum and the dorsal hippocampus impaired pattern separation in a task using distinct and overlapping visual stimuli.	/pubmed/18977452	Potvin O, Doré FY, Goulet S.	Neurobiol Learn Mem. 2009 Mar;91(3):287-97. Epub 2008 Nov 17.	Neurobiol Learn Mem. 2009	PubMed	citation	PMID:18977452	pubmed	18977452	create date:2008/11/04 | first author:Potvin O
BDNF-induced synaptic delivery of AMPAR subunits is differentially dependent on NMDA receptors and requires ERK.	/pubmed/18977306	Li W, Keifer J.	Neurobiol Learn Mem. 2009 Mar;91(3):243-9. Epub 2008 Nov 17.	Neurobiol Learn Mem. 2009	PubMed	citation	PMID:18977306	pubmed	18977306	create date:2008/11/04 | first author:Li W
Post-training ethanol disrupts trace conditioned fear in rats: effects of timing of ethanol, dose and trace interval duration.	/pubmed/18952186	Hunt PS, Levillain ME, Spector BM, Kostelnik LA.	Neurobiol Learn Mem. 2009 Jan;91(1):73-80. Epub 2008 Nov 13.	Neurobiol Learn Mem. 2009	PubMed	citation	PMID:18952186	pubmed	18952186	create date:2008/10/28 | first author:Hunt PS
Muscarinic transmission in the basolateral amygdala is necessary for the acquisition of socially transmitted food preferences in rats.	/pubmed/18951987	Carballo-Márquez A, Vale-Martínez A, Guillazo-Blanch G, Martí-Nicolovius M.	Neurobiol Learn Mem. 2009 Jan;91(1):98-101. Epub 2008 Nov 1.	Neurobiol Learn Mem. 2009	PubMed	citation	PMID:18951987	pubmed	18951987	create date:2008/10/28 | first author:Carballo-Márquez A
The effects of acute 17beta-estradiol treatment on gene expression in the young female mouse hippocampus.	/pubmed/18938255	Pechenino AS, Frick KM.	Neurobiol Learn Mem. 2009 Mar;91(3):315-22. Epub 2008 Nov 8.	Neurobiol Learn Mem. 2009	PubMed	citation	PMID:18938255	pubmed	18938255	create date:2008/10/22 | first author:Pechenino AS
On the requirement of nitric oxide signaling in the amygdala for consolidation of inhibitory avoidance memory.	/pubmed/18930832	Zinn CG, Bevilaqua LR, Rossato JI, Medina JH, Izquierdo I, Cammarota M.	Neurobiol Learn Mem. 2009 Mar;91(3):266-72. Epub 2008 Oct 31.	Neurobiol Learn Mem. 2009	PubMed	citation	PMID:18930832	pubmed	18930832	create date:2008/10/22 | first author:Zinn CG
Introduction to special issue of neurobiology of learning and memory on habituation.	/pubmed/18929675	Rankin CH.	Neurobiol Learn Mem. 2009 Sep;92(2):125-6. Epub 2008 Nov 12. No abstract available.	Neurobiol Learn Mem. 2009	PubMed	citation	PMID:18929675	pubmed	18929675	create date:2008/10/22 | first author:Rankin CH
Where am I and how will I get there from here? A role for posterior parietal cortex in the integration of spatial information and route planning.	/pubmed/18929674	Calton JL, Taube JS.	Neurobiol Learn Mem. 2009 Feb;91(2):186-96. Epub 2008 Nov 12. Review.	Neurobiol Learn Mem. 2009	PubMed	citation	PMID:18929674	pubmed	18929674	create date:2008/10/22 | first author:Calton JL
Parietal control of attentional guidance: the significance of sensory, motivational and motor factors.	/pubmed/18929673	Gottlieb J, Balan P, Oristaglio J, Suzuki M.	Neurobiol Learn Mem. 2009 Feb;91(2):121-8. Epub 2008 Nov 8. Review.	Neurobiol Learn Mem. 2009	PubMed	citation	PMID:18929673	pubmed	18929673	create date:2008/10/22 | first author:Gottlieb J
Habituation revisited: an updated and revised description of the behavioral characteristics of habituation.	/pubmed/18854219	Rankin CH, Abrams T, Barry RJ, Bhatnagar S, Clayton DF, Colombo J, Coppola G, Geyer MA, Glanzman DL, Marsland S, McSweeney FK, Wilson DA, Wu CF, Thompson RF.	Neurobiol Learn Mem. 2009 Sep;92(2):135-8. Epub 2008 Nov 6. Review.	Neurobiol Learn Mem. 2009	PubMed	citation	PMID:18854219	pubmed	18854219	create date:2008/10/16 | first author:Rankin CH
Human reconsolidation does not always occur when a memory is retrieved: the relevance of the reminder structure.	/pubmed/18854218	Forcato C, Argibay PF, Pedreira ME, Maldonado H.	Neurobiol Learn Mem. 2009 Jan;91(1):50-7. Epub 2008 Oct 30.	Neurobiol Learn Mem. 2009	PubMed	citation	PMID:18854218	pubmed	18854218	create date:2008/10/16 | first author:Forcato C
Some surprising findings on the involvement of the parietal lobe in human memory.	/pubmed/18848635	Olson IR, Berryhill M.	Neurobiol Learn Mem. 2009 Feb;91(2):155-65. Epub 2008 Oct 31. Review.	Neurobiol Learn Mem. 2009	PubMed	citation	PMID:18848635	pubmed	18848635	create date:2008/10/14 | first author:Olson IR
Habituation in songbirds.	/pubmed/18845267	Dong S, Clayton DF.	Neurobiol Learn Mem. 2009 Sep;92(2):183-8. Epub 2008 Oct 25. Review.	Neurobiol Learn Mem. 2009	PubMed	citation	PMID:18845267	pubmed	18845267	create date:2008/10/11 | first author:Dong S
Acetylcholine activity in selective striatal regions supports behavioral flexibility.	/pubmed/18845266	Ragozzino ME, Mohler EG, Prior M, Palencia CA, Rozman S.	Neurobiol Learn Mem. 2009 Jan;91(1):13-22. Epub 2008 Oct 26.	Neurobiol Learn Mem. 2009	PubMed	citation	PMID:18845266	pubmed	18845266	create date:2008/10/11 | first author:Ragozzino ME
Retrosplenial cortex lesion affected segregation of spatial information in place avoidance task in the rat.	/pubmed/18845265	Wesierska M, Adamska I, Malinowska M.	Neurobiol Learn Mem. 2009 Jan;91(1):41-9. Epub 2008 Oct 31.	Neurobiol Learn Mem. 2009	PubMed	citation	PMID:18845265	pubmed	18845265	create date:2008/10/11 | first author:Wesierska M
Learning of a T-maze by rat pups when contact with the mother is either permitted or denied.	/pubmed/18840534	Panagiotaropoulos T, Diamantopoulou A, Stamatakis A, Dimitropoulou M, Stylianopoulou F.	Neurobiol Learn Mem. 2009 Jan;91(1):2-12. Epub 2008 Oct 31.	Neurobiol Learn Mem. 2009	PubMed	citation	PMID:18840534	pubmed	18840534	create date:2008/10/09 | first author:Panagiotaropoulos T
Title	URL	Description	Details	ShortDetails	Resource	Type	Identifiers	Db	EntrezUID	Properties
The posterior parietal cortex and long-term memory representation of spatial information.	/pubmed/18835456	Kesner RP.	Neurobiol Learn Mem. 2009 Feb;91(2):197-206. Epub 2008 Oct 22. Review.	Neurobiol Learn Mem. 2009	PubMed	citation	PMID:18835456	pubmed	18835456	create date:2008/10/07 | first author:Kesner RP
Inhibition of matrix metalloproteinase activity disrupts reconsolidation but not consolidation of a fear memory.	/pubmed/18824238	Brown TE, Wilson AR, Cocking DL, Sorg BA.	Neurobiol Learn Mem. 2009 Jan;91(1):66-72. Epub 2008 Oct 23.	Neurobiol Learn Mem. 2009	PubMed	citation	PMID:18824238	pubmed	18824238	create date:2008/10/01 | first author:Brown TE
Posterior parietal cortex as part of a neural network for directed attention in rats.	/pubmed/18824116	Reep RL, Corwin JV.	Neurobiol Learn Mem. 2009 Feb;91(2):104-13. Epub 2008 Oct 22. Review.	Neurobiol Learn Mem. 2009	PubMed	citation	PMID:18824116	pubmed	18824116	create date:2008/10/01 | first author:Reep RL
Go no-go performance under psychosocial stress: beneficial effects of implementation intentions.	/pubmed/18817886	Scholz U, La Marca R, Nater UM, Aberle I, Ehlert U, Hornung R, Martin M, Kliegel M.	Neurobiol Learn Mem. 2009 Jan;91(1):89-92. Epub 2008 Oct 11.	Neurobiol Learn Mem. 2009	PubMed	citation	PMID:18817886	pubmed	18817886	create date:2008/09/27 | first author:Scholz U
Actin polymerization in lateral amygdala is essential for fear memory formation.	/pubmed/18812227	Mantzur L, Joels G, Lamprecht R.	Neurobiol Learn Mem. 2009 Jan;91(1):85-8. Epub 2008 Oct 17.	Neurobiol Learn Mem. 2009	PubMed	citation	PMID:18812227	pubmed	18812227	create date:2008/09/25 | first author:Mantzur L
Competition between two memory traces for long-term recognition memory.	/pubmed/18812226	Engelmann M.	Neurobiol Learn Mem. 2009 Jan;91(1):58-65. Epub 2008 Oct 10.	Neurobiol Learn Mem. 2009	PubMed	citation	PMID:18812226	pubmed	18812226	create date:2008/09/25 | first author:Engelmann M
Neurotransmitter release during delay eyeblink classical conditioning: role of norepinephrine in consolidation and effect of age.	/pubmed/18809505	Paredes DA, Cartford MC, Catlow BJ, Samec A, Avilas M, George A, Schlunck A, Small B, Bickford PC.	Neurobiol Learn Mem. 2009 Oct;92(3):267-82. Epub 2008 Oct 21.	Neurobiol Learn Mem. 2009	PubMed	citation	PMID:18809505	pubmed	18809505	create date:2008/09/24 | first author:Paredes DA
Parietal cortex, navigation, and the construction of arbitrary reference frames for spatial information.	/pubmed/18804545	Nitz D.	Neurobiol Learn Mem. 2009 Feb;91(2):179-85. Epub 2008 Oct 16. Review.	Neurobiol Learn Mem. 2009	PubMed	citation	PMID:18804545	pubmed	18804545	create date:2008/09/23 | first author:Nitz D
Time-window for sensitivity to cooling distinguishes the effects of hypothermia and protein synthesis inhibition on the consolidation of long-term memory.	/pubmed/18793738	Fulton D, Kemenes I, Andrew RJ, Benjamin PR.	Neurobiol Learn Mem. 2008 Nov;90(4):651-4. Epub 2008 Oct 1.	Neurobiol Learn Mem. 2008	PubMed	citation	PMID:18793738	pubmed	18793738	create date:2008/09/17 | first author:Fulton D
Role of the parietal cortex in long-term representation of spatial information in the rat.	/pubmed/18782629	Save E, Poucet B.	Neurobiol Learn Mem. 2009 Feb;91(2):172-8. Epub 2008 Sep 26. Review.	Neurobiol Learn Mem. 2009	PubMed	citation	PMID:18782629	pubmed	18782629	create date:2008/09/11 | first author:Save E
Behavioral and genetic characterization of habituation using Caenorhabditis elegans.	/pubmed/18771741	Giles AC, Rankin CH.	Neurobiol Learn Mem. 2009 Sep;92(2):139-46. Epub 2008 Sep 26. Review.	Neurobiol Learn Mem. 2009	PubMed	citation	PMID:18771741	pubmed	18771741	create date:2008/09/06 | first author:Giles AC
Neurogenetic approaches to habituation and dishabituation in Drosophila.	/pubmed/18765288	Engel JE, Wu CF.	Neurobiol Learn Mem. 2009 Sep;92(2):166-75. Epub 2008 Oct 2. Review.	Neurobiol Learn Mem. 2009	PubMed	citation	PMID:18765288	pubmed	18765288	create date:2008/09/04 | first author:Engel JE
Immediate and prolonged effects of cortisol, but not propranolol, on memory retrieval in healthy young men.	/pubmed/18761097	Tollenaar MS, Elzinga BM, Spinhoven P, Everaerd W.	Neurobiol Learn Mem. 2009 Jan;91(1):23-31. Epub 2008 Sep 14.	Neurobiol Learn Mem. 2009	PubMed	citation	PMID:18761097	pubmed	18761097	create date:2008/09/02 | first author:Tollenaar MS
Orienting, emotion, and memory: phasic and tonic variation in heart rate predicts memory for emotional pictures in men.	/pubmed/18755284	Abercrombie HC, Chambers AS, Greischar L, Monticelli RM.	Neurobiol Learn Mem. 2008 Nov;90(4):644-50. Epub 2008 Sep 25.	Neurobiol Learn Mem. 2008	PubMed	citation	PMID:18755284	pubmed	18755284	create date:2008/08/30 | first author:Abercrombie HC
Inhibitory neurotransmission and olfactory memory in honeybees.	/pubmed/18755283	El Hassani AK, Giurfa M, Gauthier M, Armengaud C.	Neurobiol Learn Mem. 2008 Nov;90(4):589-95. Epub 2008 Sep 12.	Neurobiol Learn Mem. 2008	PubMed	citation	PMID:18755283	pubmed	18755283	create date:2008/08/30 | first author:El Hassani AK
Acute ethanol ingestion impairs appetitive olfactory learning and odor discrimination in the honey bee.	/pubmed/18723103	Mustard JA, Edgar EA, Mazade RE, Wu C, Lillvis JL, Wright GA.	Neurobiol Learn Mem. 2008 Nov;90(4):633-43. Epub 2008 Sep 7.	Neurobiol Learn Mem. 2008	PubMed	citation	PMID:18723103	pubmed	18723103	create date:2008/08/30 | first author:Mustard JA
Sleep is required for improving reaction times after training on a procedural visuo-motor task.	/pubmed/18723102	Gais S, Köster S, Sprenger A, Bethke J, Heide W, Kimmig H.	Neurobiol Learn Mem. 2008 Nov;90(4):610-5. Epub 2008 Sep 7.	Neurobiol Learn Mem. 2008	PubMed	citation	PMID:18723102	pubmed	18723102	create date:2008/08/30 | first author:Gais S
BDNF is a novel marker of cognitive function in ageing women: the DR's EXTRA Study.	/pubmed/18707012	Komulainen P, Pedersen M, Hänninen T, Bruunsgaard H, Lakka TA, Kivipelto M, Hassinen M, Rauramaa TH, Pedersen BK, Rauramaa R.	Neurobiol Learn Mem. 2008 Nov;90(4):596-603. Epub 2008 Sep 6.	Neurobiol Learn Mem. 2008	PubMed	citation	PMID:18707012	pubmed	18707012	create date:2008/08/19 | first author:Komulainen P
Chronic stress modulates the use of spatial and stimulus-response learning strategies in mice and man.	/pubmed/18707011	Schwabe L, Dalm S, Schächinger H, Oitzl MS.	Neurobiol Learn Mem. 2008 Oct;90(3):495-503. Epub 2008 Aug 26.	Neurobiol Learn Mem. 2008	PubMed	citation	PMID:18707011	pubmed	18707011	create date:2008/08/19 | first author:Schwabe L
Paradoxical sleep deprivation impairs acquisition, consolidation, and retrieval of a discriminative avoidance task in rats.	/pubmed/18707010	Alvarenga TA, Patti CL, Andersen ML, Silva RH, Calzavara MB, Lopez GB, Frussa-Filho R, Tufik S.	Neurobiol Learn Mem. 2008 Nov;90(4):624-32. Epub 2008 Aug 30.	Neurobiol Learn Mem. 2008	PubMed	citation	PMID:18707010	pubmed	18707010	create date:2008/08/19 | first author:Alvarenga TA
Involvement of the basolateral amygdala in muscarinic cholinergic modulation of extinction memory consolidation.	/pubmed/18706510	Boccia MM, Blake MG, Baratti CM, McGaugh JL.	Neurobiol Learn Mem. 2009 Jan;91(1):93-7. Epub 2008 Sep 3.	Neurobiol Learn Mem. 2009	PubMed	citation	PMID:18706510	pubmed	18706510	create date:2008/08/19 | first author:Boccia MM
Habituation: a history.	/pubmed/18703156	Thompson RF.	Neurobiol Learn Mem. 2009 Sep;92(2):127-34. Epub 2008 Sep 10. Review. No abstract available.	Neurobiol Learn Mem. 2009	PubMed	citation	PMID:18703156	pubmed	18703156	create date:2008/08/16 | first author:Thompson RF
Differential roles of the basolateral amygdala and nucleus basalis magnocellularis during post-reactivation contextual fear conditioning reconsolidation in rats.	/pubmed/18691662	Baldi E, Mariottini C, Bucherelli C.	Neurobiol Learn Mem. 2008 Nov;90(4):604-9. Epub 2008 Sep 3.	Neurobiol Learn Mem. 2008	PubMed	citation	PMID:18691662	pubmed	18691662	create date:2008/08/12 | first author:Baldi E
Auditory trace fear conditioning requires perirhinal cortex.	/pubmed/18678265	Kholodar-Smith DB, Boguszewski P, Brown TH.	Neurobiol Learn Mem. 2008 Oct;90(3):537-43. Epub 2008 Aug 21.	Neurobiol Learn Mem. 2008	PubMed	citation	PMID:18678265	pubmed	18678265	create date:2008/08/06 | first author:Kholodar-Smith DB
Olfaction as a model system for the neurobiology of mammalian short-term habituation.	/pubmed/18678264	Wilson DA.	Neurobiol Learn Mem. 2009 Sep;92(2):199-205. Epub 2008 Aug 19. Review.	Neurobiol Learn Mem. 2009	PubMed	citation	PMID:18678264	pubmed	18678264	create date:2008/08/06 | first author:Wilson DA
Habituation and migraine.	/pubmed/18675928	Coppola G, Pierelli F, Schoenen J.	Neurobiol Learn Mem. 2009 Sep;92(2):249-59. Epub 2008 Aug 26. Review.	Neurobiol Learn Mem. 2009	PubMed	citation	PMID:18675928	pubmed	18675928	create date:2008/08/05 | first author:Coppola G
Habituation of the orienting reflex and the development of Preliminary Process Theory.	/pubmed/18675927	Barry RJ.	Neurobiol Learn Mem. 2009 Sep;92(2):235-42. Epub 2008 Aug 15.	Neurobiol Learn Mem. 2009	PubMed	citation	PMID:18675927	pubmed	18675927	create date:2008/08/05 | first author:Barry RJ
Long-term exposure to environmental enrichment since youth prevents recognition memory decline and increases synaptic plasticity markers in aging.	/pubmed/18675926	Leal-Galicia P, Castañeda-Bueno M, Quiroz-Baez R, Arias C.	Neurobiol Learn Mem. 2008 Oct;90(3):511-8. Epub 2008 Aug 19.	Neurobiol Learn Mem. 2008	PubMed	citation	PMID:18675926	pubmed	18675926	create date:2008/08/05 | first author:Leal-Galicia P
Posterior parietal cortex: an interface between attention and learning?	/pubmed/18675370	Bucci DJ.	Neurobiol Learn Mem. 2009 Feb;91(2):114-20. Epub 2008 Aug 15. Review.	Neurobiol Learn Mem. 2009	PubMed	citation	PMID:18675370	pubmed	18675370	create date:2008/08/05 | first author:Bucci DJ
Sensitization and habituation regulate reinforcer effectiveness.	/pubmed/18674628	McSweeney FK, Murphy ES.	Neurobiol Learn Mem. 2009 Sep;92(2):189-98. Epub 2008 Aug 19.	Neurobiol Learn Mem. 2009	PubMed	citation	PMID:18674628	pubmed	18674628	create date:2008/08/05 | first author:McSweeney FK
D-cycloserine facilitates context-specific fear extinction learning.	/pubmed/18672079	Bouton ME, Vurbic D, Woods AM.	Neurobiol Learn Mem. 2008 Oct;90(3):504-10. Epub 2008 Aug 15.	Neurobiol Learn Mem. 2008	PubMed	citation	PMID:18672079	pubmed	18672079	create date:2008/08/02 | first author:Bouton ME
Habituation to repeated stress: get used to it.	/pubmed/18667167	Grissom N, Bhatnagar S.	Neurobiol Learn Mem. 2009 Sep;92(2):215-24. Epub 2008 Aug 19. Review.	Neurobiol Learn Mem. 2009	PubMed	citation	PMID:18667167	pubmed	18667167	create date:2008/08/01 | first author:Grissom N
Intra-amygdala anxiogenic drug infusion prior to retrieval biases rats towards the use of habit memory.	/pubmed/18662795	Elliott AE, Packard MG.	Neurobiol Learn Mem. 2008 Nov;90(4):616-23. Epub 2008 Sep 2.	Neurobiol Learn Mem. 2008	PubMed	citation	PMID:18662795	pubmed	18662795	create date:2008/07/30 | first author:Elliott AE
Extinction-induced despair" in aged and adult rats: links to neurotrophins in frontal cortex and hippocampus."	/pubmed/18662794	Topic B, Huston JP, Namestkova K, Zhu SW, Mohammed AH, Schulz D.	Neurobiol Learn Mem. 2008 Oct;90(3):519-26. Epub 2008 Aug 12.	Neurobiol Learn Mem. 2008	PubMed	citation	PMID:18662794	pubmed	18662794	create date:2008/07/30 | first author:Topic B
Long-lasting teratogenic effects of nicotine on cognition: gender specificity and role of AMPA receptor function.	/pubmed/18662793	Vaglenova J, Parameshwaran K, Suppiramaniam V, Breese CR, Pandiella N, Birru S.	Neurobiol Learn Mem. 2008 Oct;90(3):527-36. Epub 2008 Aug 13.	Neurobiol Learn Mem. 2008	PubMed	citation	PMID:18662793	pubmed	18662793	create date:2008/07/30 | first author:Vaglenova J
Noradrenergic activation of the basolateral amygdala modulates consolidation of object recognition memory.	/pubmed/18657626	Roozendaal B, Castello NA, Vedana G, Barsegyan A, McGaugh JL.	Neurobiol Learn Mem. 2008 Oct;90(3):576-9. Epub 2008 Aug 12.	Neurobiol Learn Mem. 2008	PubMed	citation	PMID:18657626	pubmed	18657626	create date:2008/07/29 | first author:Roozendaal B
The hippocampal dentate gyrus is essential for generating contextual memories of fear and drug-induced reward.	/pubmed/18644245	Hernández-Rabaza V, Hontecillas-Prieto L, Velázquez-Sánchez C, Ferragud A, Pérez-Villaba A, Arcusa A, Barcia JA, Trejo JL, Canales JJ.	Neurobiol Learn Mem. 2008 Oct;90(3):553-9. Epub 2008 Jul 29.	Neurobiol Learn Mem. 2008	PubMed	citation	PMID:18644245	pubmed	18644245	create date:2008/07/23 | first author:Hernández-Rabaza V
Habituation and sensitization of acoustic startle: opposite influences of dopamine D1 and D2-family receptors.	/pubmed/18644244	Halberstadt AL, Geyer MA.	Neurobiol Learn Mem. 2009 Sep;92(2):243-8. Epub 2008 Jul 30.	Neurobiol Learn Mem. 2009	PubMed	citation	PMID:18644244	pubmed	18644244	create date:2008/07/23 | first author:Halberstadt AL
Gabaergic mechanisms of hypothalamic nuclei in the expression of conditioned fear.	/pubmed/18634894	Santos JM, Macedo CE, Brandão ML.	Neurobiol Learn Mem. 2008 Oct;90(3):560-8. Epub 2008 Jul 29.	Neurobiol Learn Mem. 2008	PubMed	citation	PMID:18634894	pubmed	18634894	create date:2008/07/19 | first author:Santos JM
Mice with targeted genetic reduction of GABA(A) receptor alpha1 subunits display performance differences in Morris water maze tasks.	/pubmed/18625330	Berry RB, Werner DF, Wang X, Jablonski MM, Homanics GE, Mittleman G, Matthews DB.	Neurobiol Learn Mem. 2008 Oct;90(3):580-3. Epub 2008 Jul 26.	Neurobiol Learn Mem. 2008	PubMed	citation	PMID:18625330	pubmed	18625330	create date:2008/07/16 | first author:Berry RB
Enhancing memory formation by altering protein phosphorylation balance.	/pubmed/18625329	Rosenegger D, Parvez K, Lukowiak K.	Neurobiol Learn Mem. 2008 Oct;90(3):544-52. Epub 2008 Jul 26.	Neurobiol Learn Mem. 2008	PubMed	citation	PMID:18625329	pubmed	18625329	create date:2008/07/16 | first author:Rosenegger D
BDNF reverses the CTA memory deficits produced by inhibition of protein synthesis.	/pubmed/18625328	Moguel-González M, Gómez-Palacio-Schjetnan A, Escobar ML.	Neurobiol Learn Mem. 2008 Oct;90(3):584-7. Epub 2008 Jul 29.	Neurobiol Learn Mem. 2008	PubMed	citation	PMID:18625328	pubmed	18625328	create date:2008/07/16 | first author:Moguel-González M
Systemic administration of a nitric oxide synthase inhibitor impairs fear sensitization in the plus-maze.	/pubmed/18621556	Sakae DY, Pereira LO, da Cunha IC, de Lima TC, Paschoalini MA, Faria MS.	Neurobiol Learn Mem. 2008 Sep;90(2):455-9. Epub 2008 Jul 14.	Neurobiol Learn Mem. 2008	PubMed	citation	PMID:18621556	pubmed	18621556	create date:2008/07/16 | first author:Sakae DY
Relationship between nicotinic receptors and cognitive function in early Alzheimer's disease: a 2-[18F]fluoro-A-85380 PET study.	/pubmed/18620875	Ellis JR, Villemagne VL, Nathan PJ, Mulligan RS, Gong SJ, Chan JG, Sachinidis J, O'Keefe GJ, Pathmaraj K, Wesnes KA, Savage G, Rowe CC.	Neurobiol Learn Mem. 2008 Sep;90(2):404-12. Epub 2008 Jul 11.	Neurobiol Learn Mem. 2008	PubMed	citation	PMID:18620875	pubmed	18620875	create date:2008/07/16 | first author:Ellis JR
Infant visual habituation.	/pubmed/18620070	Colombo J, Mitchell DW.	Neurobiol Learn Mem. 2009 Sep;92(2):225-34. Epub 2008 Jul 29. Review.	Neurobiol Learn Mem. 2009	PubMed	citation	PMID:18620070	pubmed	18620070	create date:2008/07/16 | first author:Colombo J
The effect of motivation on working memory: an fMRI and SEM study.	/pubmed/18620069	Szatkowska I, Bogorodzki P, Wolak T, Marchewka A, Szeszkowski W.	Neurobiol Learn Mem. 2008 Sep;90(2):475-8. Epub 2008 Jul 25.	Neurobiol Learn Mem. 2008	PubMed	citation	PMID:18620069	pubmed	18620069	create date:2008/07/16 | first author:Szatkowska I
Reversible disconnection of the hippocampal-prelimbic cortical circuit impairs spatial learning but not passive avoidance learning in rats.	/pubmed/18614383	Wang GW, Cai JX.	Neurobiol Learn Mem. 2008 Sep;90(2):365-73. Epub 2008 Jul 9.	Neurobiol Learn Mem. 2008	PubMed	citation	PMID:18614383	pubmed	18614383	create date:2008/07/11 | first author:Wang GW
Avoidance learning facilitates temporal processing in the primary auditory cortex.	/pubmed/18603453	Leon MI, Poytress BS, Weinberger NM.	Neurobiol Learn Mem. 2008 Sep;90(2):347-57. Epub 2008 Jul 7.	Neurobiol Learn Mem. 2008	PubMed	citation	PMID:18603453	pubmed	18603453	create date:2008/07/08 | first author:Leon MI
Excitotoxic lesions restricted to the dorsal CA1 field of the hippocampus impair spatial memory and extinction learning in C57BL/6 mice.	/pubmed/18602845	Dillon GM, Qu X, Marcus JN, Dodart JC.	Neurobiol Learn Mem. 2008 Sep;90(2):426-33. Epub 2008 Jul 7.	Neurobiol Learn Mem. 2008	PubMed	citation	PMID:18602845	pubmed	18602845	create date:2008/07/08 | first author:Dillon GM
Using habituation in machine learning.	/pubmed/18602487	Marsland S.	Neurobiol Learn Mem. 2009 Sep;92(2):260-6. Epub 2008 Jul 21.	Neurobiol Learn Mem. 2009	PubMed	citation	PMID:18602487	pubmed	18602487	create date:2008/07/08 | first author:Marsland S
Title	URL	Description	Details	ShortDetails	Resource	Type	Identifiers	Db	EntrezUID	Properties
Cholinergic modulation of hippocampal CA1 basal-dendritic long-term potentiation.	/pubmed/18590828	Doralp S, Leung LS.	Neurobiol Learn Mem. 2008 Sep;90(2):382-8. Epub 2008 Jul 21.	Neurobiol Learn Mem. 2008	PubMed	citation	PMID:18590828	pubmed	18590828	create date:2008/07/02 | first author:Doralp S
Discrimination learning in Rora(sg) and Grid2(ho) mutant mice.	/pubmed/18583162	Lalonde R, Strazielle C.	Neurobiol Learn Mem. 2008 Sep;90(2):472-4. Epub 2008 Jun 25.	Neurobiol Learn Mem. 2008	PubMed	citation	PMID:18583162	pubmed	18583162	create date:2008/06/28 | first author:Lalonde R
Accelerated cognitive aging in diabetic rats is prevented by lowering corticosterone levels.	/pubmed/18579418	Stranahan AM, Lee K, Pistell PJ, Nelson CM, Readal N, Miller MG, Spangler EL, Ingram DK, Mattson MP.	Neurobiol Learn Mem. 2008 Sep;90(2):479-83. Epub 2008 Jun 24.	Neurobiol Learn Mem. 2008	PubMed	citation	PMID:18579418	pubmed	18579418	create date:2008/06/27 | first author:Stranahan AM
Effects of reversible inactivation of locus coeruleus on long-term potentiation in perforant path-DG synapses in rats.	/pubmed/18577458	Lashgari R, Khakpour-Taleghani B, Motamedi F, Shahidi S.	Neurobiol Learn Mem. 2008 Sep;90(2):309-16. Epub 2008 Jul 10.	Neurobiol Learn Mem. 2008	PubMed	citation	PMID:18577458	pubmed	18577458	create date:2008/06/26 | first author:Lashgari R
Specific auditory memory induced by nucleus basalis stimulation depends on intrinsic acetylcholine.	/pubmed/18573347	Miasnikov AA, Chen JC, Weinberger NM.	Neurobiol Learn Mem. 2008 Sep;90(2):443-54. Epub 2008 Jun 23.	Neurobiol Learn Mem. 2008	PubMed	citation	PMID:18573347	pubmed	18573347	create date:2008/06/25 | first author:Miasnikov AA
Differential sensitivity of recent vs. remote memory traces to extinction in a water-maze task in rats.	/pubmed/18573346	Lopez J, Vasconcelos AP, Cassel JC.	Neurobiol Learn Mem. 2008 Sep;90(2):460-6. Epub 2008 Jun 23.	Neurobiol Learn Mem. 2008	PubMed	citation	PMID:18573346	pubmed	18573346	create date:2008/06/25 | first author:Lopez J
Spatial information processing consequences of DAMGO injections into the dorsal striatum.	/pubmed/18572425	Holahan MR, Nichol J, Madularu D.	Neurobiol Learn Mem. 2008 Sep;90(2):434-42. Epub 2008 Jun 24.	Neurobiol Learn Mem. 2008	PubMed	citation	PMID:18572425	pubmed	18572425	create date:2008/06/24 | first author:Holahan MR
Prefrontal cortex or basolateral amygdala lesions blocked the stress-induced inversion of serial memory retrieval pattern in mice.	/pubmed/18572424	Chauveau F, Piérard C, Coutan M, Drouet I, Liscia P, Béracochéa D.	Neurobiol Learn Mem. 2008 Sep;90(2):395-403. Epub 2008 Jun 24.	Neurobiol Learn Mem. 2008	PubMed	citation	PMID:18572424	pubmed	18572424	create date:2008/06/24 | first author:Chauveau F
Human topological task adapted for rats: Spatial information processes of the parietal cortex.	/pubmed/18571941	Goodrich-Hunsaker NJ, Howard BP, Hunsaker MR, Kesner RP.	Neurobiol Learn Mem. 2008 Sep;90(2):389-94. Epub 2008 Jun 20.	Neurobiol Learn Mem. 2008	PubMed	citation	PMID:18571941	pubmed	18571941	create date:2008/06/24 | first author:Goodrich-Hunsaker NJ
Sub-chronic rolipram treatment leads to a persistent improvement in long-term object memory in rats.	/pubmed/18558503	Rutten K, Prickaerts J, Schaenzle G, Rosenbrock H, Blokland A.	Neurobiol Learn Mem. 2008 Oct;90(3):569-75. Epub 2008 Jun 16.	Neurobiol Learn Mem. 2008	PubMed	citation	PMID:18558503	pubmed	18558503	create date:2008/06/19 | first author:Rutten K
NK(3) receptor agonism promotes episodic-like memory in mice.	/pubmed/18556225	Zlomuzica A, Dere E, Huston JP, de Souza Silva MA.	Neurobiol Learn Mem. 2008 Sep;90(2):420-5. Epub 2008 Jun 16.	Neurobiol Learn Mem. 2008	PubMed	citation	PMID:18556225	pubmed	18556225	create date:2008/06/17 | first author:Zlomuzica A
Up-regulation of exploratory tendencies does not enhance general learning abilities in juvenile or young-adult outbred mice.	/pubmed/18555705	Light KR, Kolata S, Hale G, Grossman H, Matzel LD.	Neurobiol Learn Mem. 2008 Sep;90(2):317-29. Epub 2008 Jun 13.	Neurobiol Learn Mem. 2008	PubMed	citation	PMID:18555705	pubmed	18555705	create date:2008/06/17 | first author:Light KR
Response processes in information-integration category learning.	/pubmed/18550397	Spiering BJ, Ashby FG.	Neurobiol Learn Mem. 2008 Sep;90(2):330-8. Epub 2008 Jun 11.	Neurobiol Learn Mem. 2008	PubMed	citation	PMID:18550397	pubmed	18550397	create date:2008/06/14 | first author:Spiering BJ
Contrasting effects of motor and visual spatial learning tasks on dendritic arborization and spine density in rats.	/pubmed/18547826	Kolb B, Cioe J, Comeau W.	Neurobiol Learn Mem. 2008 Sep;90(2):295-300. Epub 2008 Jun 10.	Neurobiol Learn Mem. 2008	PubMed	citation	PMID:18547826	pubmed	18547826	create date:2008/06/13 | first author:Kolb B
Posttraining activation of CB1 cannabinoid receptors in the CA1 region of the dorsal hippocampus impairs object recognition long-term memory.	/pubmed/18524639	Clarke JR, Rossato JI, Monteiro S, Bevilaqua LR, Izquierdo I, Cammarota M.	Neurobiol Learn Mem. 2008 Sep;90(2):374-81. Epub 2008 Jun 3.	Neurobiol Learn Mem. 2008	PubMed	citation	PMID:18524639	pubmed	18524639	create date:2008/06/06 | first author:Clarke JR
Region-specific changes in the microanatomy of single dendritic spines over time might account for selective memory alterations in ageing hAPPsweTg2576 mice, a mouse model for Alzheimer disease.	/pubmed/18515161	Middei S, Restivo L, Caprioli A, Aceti M, Ammassari-Teule M.	Neurobiol Learn Mem. 2008 Sep;90(2):467-71. Epub 2008 Jun 2.	Neurobiol Learn Mem. 2008	PubMed	citation	PMID:18515161	pubmed	18515161	create date:2008/06/03 | first author:Middei S
Synaptic localization of GluR4-containing AMPARs and Arc during acquisition, extinction, and reacquisition of in vitro classical conditioning.	/pubmed/18514553	Keifer J, Zheng Z, Mokin M.	Neurobiol Learn Mem. 2008 Sep;90(2):301-8. Epub 2008 Jun 2.	Neurobiol Learn Mem. 2008	PubMed	citation	PMID:18514553	pubmed	18514553	create date:2008/06/03 | first author:Keifer J
Emotional and learning behaviour in mice overexpressing heat shock protein 70.	/pubmed/18511309	Ammon-Treiber S, Grecksch G, Angelidis C, Vezyraki P, Höllt V, Becker A.	Neurobiol Learn Mem. 2008 Sep;90(2):358-64. Epub 2008 Jun 3.	Neurobiol Learn Mem. 2008	PubMed	citation	PMID:18511309	pubmed	18511309	create date:2008/05/31 | first author:Ammon-Treiber S
Involvement of hippocampal nitric oxide in spatial learning in the rat.	/pubmed/18508394	Majlessi N, Choopani S, Bozorgmehr T, Azizi Z.	Neurobiol Learn Mem. 2008 Sep;90(2):413-9. Epub 2008 May 27.	Neurobiol Learn Mem. 2008	PubMed	citation	PMID:18508394	pubmed	18508394	create date:2008/05/30 | first author:Majlessi N
Inhibition of mGluR1 and IP3Rs impairs long-term memory formation in young chicks.	/pubmed/18495503	Baker KD, Edwards TM, Rickard NS.	Neurobiol Learn Mem. 2008 Jul;90(1):269-74. Epub 2008 May 20.	Neurobiol Learn Mem. 2008	PubMed	citation	PMID:18495503	pubmed	18495503	create date:2008/05/23 | first author:Baker KD
Neonatal ventral hippocampus lesions disrupt extra-dimensional shift and alter dendritic spine density in the medial prefrontal cortex of juvenile rats.	/pubmed/18490183	Marquis JP, Goulet S, Doré FY.	Neurobiol Learn Mem. 2008 Sep;90(2):339-46. Epub 2008 May 19.	Neurobiol Learn Mem. 2008	PubMed	citation	PMID:18490183	pubmed	18490183	create date:2008/05/21 | first author:Marquis JP
Short- and long-term effects of cannabinoids on the extinction of contextual fear memory in rats.	/pubmed/18486502	Pamplona FA, Bitencourt RM, Takahashi RN.	Neurobiol Learn Mem. 2008 Jul;90(1):290-3. Epub 2008 May 16.	Neurobiol Learn Mem. 2008	PubMed	citation	PMID:18486502	pubmed	18486502	create date:2008/05/20 | first author:Pamplona FA
Temporary inactivation of dorsal hippocampus attenuates explicitly nonspatial, unimodal, contextual fear conditioning.	/pubmed/18485754	Parsons TC, Otto T.	Neurobiol Learn Mem. 2008 Jul;90(1):261-8. Epub 2008 May 16.	Neurobiol Learn Mem. 2008	PubMed	citation	PMID:18485754	pubmed	18485754	create date:2008/05/20 | first author:Parsons TC
Higher levels of estradiol replacement correlate with better spatial memory in surgically menopausal young and middle-aged rats.	/pubmed/18485753	Talboom JS, Williams BJ, Baxley ER, West SG, Bimonte-Nelson HA.	Neurobiol Learn Mem. 2008 Jul;90(1):155-63. Epub 2008 May 16.	Neurobiol Learn Mem. 2008	PubMed	citation	PMID:18485753	pubmed	18485753	create date:2008/05/20 | first author:Talboom JS
Complete recovery of olfactory associative learning by activation of 5-HT4 receptors after dentate granule cell damage in rats.	/pubmed/18485752	Marchetti E, Jacquet M, Jeltsch H, Migliorati M, Nivet E, Cassel JC, Roman FS.	Neurobiol Learn Mem. 2008 Jul;90(1):185-91. Epub 2008 May 15.	Neurobiol Learn Mem. 2008	PubMed	citation	PMID:18485752	pubmed	18485752	create date:2008/05/20 | first author:Marchetti E
Impaired, spared, and enhanced ACh efflux across the hippocampus and striatum in diencephalic amnesia is dependent on task demands.	/pubmed/18472286	Vetreno RP, Anzalone SJ, Savage LM.	Neurobiol Learn Mem. 2008 Jul;90(1):237-44. Epub 2008 May 9.	Neurobiol Learn Mem. 2008	PubMed	citation	PMID:18472286	pubmed	18472286	create date:2008/05/13 | first author:Vetreno RP
Salivary conditioning with antennal gustatory unconditioned stimulus in an insect.	/pubmed/18467133	Watanabe H, Sato C, Kuramochi T, Nishino H, Mizunami M.	Neurobiol Learn Mem. 2008 Jul;90(1):245-54. Epub 2008 May 7.	Neurobiol Learn Mem. 2008	PubMed	citation	PMID:18467133	pubmed	18467133	create date:2008/05/10 | first author:Watanabe H
Progesterone to ovariectomized mice enhances cognitive performance in the spontaneous alternation, object recognition, but not placement, water maze, and contextual and cued conditioned fear tasks.	/pubmed/18455450	Frye CA, Walf AA.	Neurobiol Learn Mem. 2008 Jul;90(1):171-7. Epub 2008 May 1.	Neurobiol Learn Mem. 2008	PubMed	citation	PMID:18455450	pubmed	18455450	create date:2008/05/06 | first author:Frye CA
Microinfusion of the D1 receptor antagonist, SCH23390 into the IL but not the BLA impairs consolidation of extinction of auditory fear conditioning.	/pubmed/18442937	Hikind N, Maroun M.	Neurobiol Learn Mem. 2008 Jul;90(1):217-22. Epub 2008 Apr 28.	Neurobiol Learn Mem. 2008	PubMed	citation	PMID:18442937	pubmed	18442937	create date:2008/04/30 | first author:Hikind N
Activation of amygdaloid PKC pathway is necessary for conditioned cues-provoked cocaine memory performance.	/pubmed/18442936	Lai YT, Fan HY, Cherng CG, Chiang CY, Kao GS, Yu L.	Neurobiol Learn Mem. 2008 Jul;90(1):164-70. Epub 2008 Apr 28.	Neurobiol Learn Mem. 2008	PubMed	citation	PMID:18442936	pubmed	18442936	create date:2008/04/30 | first author:Lai YT
Inhibition of PKA anchoring to A-kinase anchoring proteins impairs consolidation and facilitates extinction of contextual fear memories.	/pubmed/18442935	Nijholt IM, Ostroveanu A, Scheper WA, Penke B, Luiten PG, Van der Zee EA, Eisel UL.	Neurobiol Learn Mem. 2008 Jul;90(1):223-9. Epub 2008 Apr 28.	Neurobiol Learn Mem. 2008	PubMed	citation	PMID:18442935	pubmed	18442935	create date:2008/04/30 | first author:Nijholt IM
Nicotinic acetylcholine receptors of the ventral tegmental area are involved in mediating morphine-state-dependent learning.	/pubmed/18440834	Rezayof A, Darbandi N, Zarrindast MR.	Neurobiol Learn Mem. 2008 Jul;90(1):255-60. Epub 2008 Apr 28.	Neurobiol Learn Mem. 2008	PubMed	citation	PMID:18440834	pubmed	18440834	create date:2008/04/29 | first author:Rezayof A
Delay-dependent involvement of the rat entorhinal cortex in habituation to a novel environment.	/pubmed/18440248	Van Cauter T, Poucet B, Save E.	Neurobiol Learn Mem. 2008 Jul;90(1):192-9. Epub 2008 Apr 25.	Neurobiol Learn Mem. 2008	PubMed	citation	PMID:18440248	pubmed	18440248	create date:2008/04/29 | first author:Van Cauter T
Asymmetrical stimulus generalization following differential fear conditioning.	/pubmed/18434217	Bang SJ, Allen TA, Jones LK, Boguszewski P, Brown TH.	Neurobiol Learn Mem. 2008 Jul;90(1):200-16. Epub 2008 Apr 22. Erratum in: Neurobiol Learn Mem. 2008 Oct;90(3):588.	Neurobiol Learn Mem. 2008	PubMed	citation	PMID:18434217	pubmed	18434217	create date:2008/04/25 | first author:Bang SJ
Varenicline ameliorates ethanol-induced deficits in learning in C57BL/6 mice.	/pubmed/18411066	Gulick D, Gould TJ.	Neurobiol Learn Mem. 2008 Jul;90(1):230-6. Epub 2008 Apr 14.	Neurobiol Learn Mem. 2008	PubMed	citation	PMID:18411066	pubmed	18411066	create date:2008/04/16 | first author:Gulick D
Odor enrichment increases interneurons responsiveness in spatially defined regions of the olfactory bulb correlated with perception.	/pubmed/18406178	Mandairon N, Didier A, Linster C.	Neurobiol Learn Mem. 2008 Jul;90(1):178-84. Epub 2008 Apr 10.	Neurobiol Learn Mem. 2008	PubMed	citation	PMID:18406178	pubmed	18406178	create date:2008/04/15 | first author:Mandairon N
Time course and efficiency of protein synthesis inhibition following intracerebral and systemic anisomycin treatment.	/pubmed/18395476	Wanisch K, Wotjak CT.	Neurobiol Learn Mem. 2008 Oct;90(3):485-94. Epub 2008 Apr 18.	Neurobiol Learn Mem. 2008	PubMed	citation	PMID:18395476	pubmed	18395476	create date:2008/04/09 | first author:Wanisch K
Nicotinic modulation of tone-evoked responses in auditory cortex reflects the strength of prior auditory learning.	/pubmed/18378471	Liang K, Poytress BS, Weinberger NM, Metherate R.	Neurobiol Learn Mem. 2008 Jul;90(1):138-46. Epub 2008 Apr 18.	Neurobiol Learn Mem. 2008	PubMed	citation	PMID:18378471	pubmed	18378471	create date:2008/04/02 | first author:Liang K
Upregulation of hippocampal TrkB and synaptotagmin is involved in treadmill exercise-enhanced aversive memory in mice.	/pubmed/18374609	Liu YF, Chen HI, Yu L, Kuo YM, Wu FS, Chuang JI, Liao PC, Jen CJ.	Neurobiol Learn Mem. 2008 Jul;90(1):81-9. Epub 2008 Apr 18.	Neurobiol Learn Mem. 2008	PubMed	citation	PMID:18374609	pubmed	18374609	create date:2008/04/01 | first author:Liu YF
Appetitive memory reconsolidation depends upon NMDA receptor-mediated neurotransmission.	/pubmed/18372198	Lee JL, Everitt BJ.	Neurobiol Learn Mem. 2008 Jul;90(1):147-54. Epub 2008 Mar 26.	Neurobiol Learn Mem. 2008	PubMed	citation	PMID:18372198	pubmed	18372198	create date:2008/03/29 | first author:Lee JL
Environmental cue saliency influences the vividness of a remote spatial memory in rats.	/pubmed/18353694	Lopez J, de Vasconcelos AP, Cassel JC.	Neurobiol Learn Mem. 2008 Jul;90(1):285-9. Epub 2008 Mar 18.	Neurobiol Learn Mem. 2008	PubMed	citation	PMID:18353694	pubmed	18353694	create date:2008/03/21 | first author:Lopez J
Motivationally neutral stimulation of the nucleus basalis induces specific behavioral memory.	/pubmed/18343695	Miasnikov AA, Chen JC, Gross N, Poytress BS, Weinberger NM.	Neurobiol Learn Mem. 2008 Jul;90(1):125-37. Epub 2008 Mar 17.	Neurobiol Learn Mem. 2008	PubMed	citation	PMID:18343695	pubmed	18343695	create date:2008/03/18 | first author:Miasnikov AA
Differential role of the hippocampal endocannabinoid system in the memory consolidation and retrieval mechanisms.	/pubmed/18342551	De Oliveira Alvares L, Genro BP, Diehl F, Quillfeldt JA.	Neurobiol Learn Mem. 2008 Jul;90(1):1-9. Epub 2008 Mar 14.	Neurobiol Learn Mem. 2008	PubMed	citation	PMID:18342551	pubmed	18342551	create date:2008/03/18 | first author:De Oliveira Alvares L
Effects of pre-learning stress on memory for neutral, positive and negative words: Different roles of cortisol and autonomic arousal.	/pubmed/18334304	Schwabe L, Bohringer A, Chatterjee M, Schachinger H.	Neurobiol Learn Mem. 2008 Jul;90(1):44-53. Epub 2008 Mar 10.	Neurobiol Learn Mem. 2008	PubMed	citation	PMID:18334304	pubmed	18334304	create date:2008/03/13 | first author:Schwabe L
Effects of moderate chronic ethanol consumption on hippocampal nicotinic receptors and associative learning.	/pubmed/18331803	Robles N, Sabriá J.	Neurobiol Learn Mem. 2008 May;89(4):497-503. Epub 2008 Mar 10.	Neurobiol Learn Mem. 2008	PubMed	citation	PMID:18331803	pubmed	18331803	create date:2008/03/12 | first author:Robles N
False recognition of emotional stimuli is lateralised in the brain: An fMRI study.	/pubmed/18329298	Marchewka A, Brechmann A, Nowicka A, Jednoróg K, Scheich H, Grabowska A.	Neurobiol Learn Mem. 2008 Jul;90(1):280-4. Epub 2008 Mar 7.	Neurobiol Learn Mem. 2008	PubMed	citation	PMID:18329298	pubmed	18329298	create date:2008/03/11 | first author:Marchewka A
Protein synthesis and memory. Introduction.	/pubmed/18328411	Gold PE.	Neurobiol Learn Mem. 2008 Mar;89(3):199-200. No abstract available.	Neurobiol Learn Mem. 2008	PubMed	citation	PMID:18328411	pubmed	18328411	create date:2008/03/11 | first author:Gold PE
Systemic inhibition of mammalian target of rapamycin inhibits fear memory reconsolidation.	/pubmed/18316213	Blundell J, Kouser M, Powell CM.	Neurobiol Learn Mem. 2008 Jul;90(1):28-35. Epub 2008 Mar 7.	Neurobiol Learn Mem. 2008	PubMed	citation	PMID:18316213	pubmed	18316213	create date:2008/03/05 | first author:Blundell J
Animal model of posterior cingulate cortex hypometabolism implicated in amnestic MCI and AD.	/pubmed/18316212	Riha PD, Rojas JC, Colorado RA, Gonzalez-Lima F.	Neurobiol Learn Mem. 2008 Jul;90(1):112-24. Epub 2008 Mar 7.	Neurobiol Learn Mem. 2008	PubMed	citation	PMID:18316212	pubmed	18316212	create date:2008/03/05 | first author:Riha PD
Purple sweet potato color repairs d-galactose-induced spatial learning and memory impairment by regulating the expression of synaptic proteins.	/pubmed/18316211	Wu DM, Lu J, Zheng YL, Zhou Z, Shan Q, Ma DF.	Neurobiol Learn Mem. 2008 Jul;90(1):19-27. Epub 2008 Mar 7.	Neurobiol Learn Mem. 2008	PubMed	citation	PMID:18316211	pubmed	18316211	create date:2008/03/05 | first author:Wu DM
Title	URL	Description	Details	ShortDetails	Resource	Type	Identifiers	Db	EntrezUID	Properties
Estradiol or diarylpropionitrile administration to wild type, but not estrogen receptor beta knockout, mice enhances performance in the object recognition and object placement tasks.	/pubmed/18313947	Walf AA, Koonce CJ, Frye CA.	Neurobiol Learn Mem. 2008 May;89(4):513-21. Epub 2008 Mar 3.	Neurobiol Learn Mem. 2008	PubMed	citation	PMID:18313947	pubmed	18313947	create date:2008/03/04 | first author:Walf AA
Ceftriaxone rescues hippocampal neurons from excitotoxicity and enhances memory retrieval in chronic hypobaric hypoxia.	/pubmed/18304843	Hota SK, Barhwal K, Ray K, Singh SB, Ilavazhagan G.	Neurobiol Learn Mem. 2008 May;89(4):522-32. Epub 2008 Mar 4.	Neurobiol Learn Mem. 2008	PubMed	citation	PMID:18304843	pubmed	18304843	create date:2008/02/29 | first author:Hota SK
Anterior but not intralaminar thalamic nuclei support allocentric spatial memory.	/pubmed/18296080	Wolff M, Gibb SJ, Cassel JC, Dalrymple-Alford JC.	Neurobiol Learn Mem. 2008 Jul;90(1):71-80. Epub 2008 Mar 4.	Neurobiol Learn Mem. 2008	PubMed	citation	PMID:18296080	pubmed	18296080	create date:2008/02/26 | first author:Wolff M
Hippocampal theta (3-8Hz) activity during classical eyeblink conditioning in rabbits.	/pubmed/18294872	Nokia MS, Penttonen M, Korhonen T, Wikgren J.	Neurobiol Learn Mem. 2008 Jul;90(1):62-70. Epub 2008 Feb 21.	Neurobiol Learn Mem. 2008	PubMed	citation	PMID:18294872	pubmed	18294872	create date:2008/02/26 | first author:Nokia MS
Olfactory discrimination learning in mice lacking the fragile X mental retardation protein.	/pubmed/18289890	Larson J, Kim D, Patel RC, Floreani C.	Neurobiol Learn Mem. 2008 Jul;90(1):90-102. Epub 2008 Mar 4.	Neurobiol Learn Mem. 2008	PubMed	citation	PMID:18289890	pubmed	18289890	create date:2008/02/22 | first author:Larson J
Deficits in acquisition and extinction of conditioned responses in mGluR7 knockout mice.	/pubmed/18289889	Goddyn H, Callaerts-Vegh Z, Stroobants S, Dirikx T, Vansteenwegen D, Hermans D, van der Putten H, D'Hooge R.	Neurobiol Learn Mem. 2008 Jul;90(1):103-11. Epub 2008 Mar 4.	Neurobiol Learn Mem. 2008	PubMed	citation	PMID:18289889	pubmed	18289889	create date:2008/02/22 | first author:Goddyn H
Differential effects of beta-adrenergic receptor blockade in basolateral amygdala or insular cortex on incidental and associative taste learning.	/pubmed/18276171	Miranda MI, Rodríguez-García G, Reyes-López JV, Ferry B, Ferreira G.	Neurobiol Learn Mem. 2008 Jul;90(1):54-61. Epub 2008 Feb 13.	Neurobiol Learn Mem. 2008	PubMed	citation	PMID:18276171	pubmed	18276171	create date:2008/02/16 | first author:Miranda MI
Apodemus sylvaticus (LOXT) is a suitable mouse strain for testing spatial memory retention in the Morris water maze.	/pubmed/18242105	Patil SS, Sunyer B, Höger H, Lubec G.	Neurobiol Learn Mem. 2008 May;89(4):552-9. Epub 2008 Jan 31.	Neurobiol Learn Mem. 2008	PubMed	citation	PMID:18242105	pubmed	18242105	create date:2008/02/05 | first author:Patil SS
Genome-wide analysis of aging and learning-related genes in the hippocampal dentate gyrus.	/pubmed/18234529	Burger C, Lopez MC, Baker HV, Mandel RJ, Muzyczka N.	Neurobiol Learn Mem. 2008 May;89(4):379-96. Epub 2008 Jan 29.	Neurobiol Learn Mem. 2008	PubMed	citation	PMID:18234529	pubmed	18234529	create date:2008/02/01 | first author:Burger C
Auditory specific fear conditioning results in increased levels of synaptophysin in the basolateral amygdala.	/pubmed/18226933	Nithianantharajah J, Murphy M.	Neurobiol Learn Mem. 2008 Jul;90(1):36-43. Epub 2008 Jan 28.	Neurobiol Learn Mem. 2008	PubMed	citation	PMID:18226933	pubmed	18226933	create date:2008/01/30 | first author:Nithianantharajah J
Spatial learning in the holeboard impairs an early phase of long-term potentiation in the rat hippocampal CA1-region.	/pubmed/18226560	Makhracheva-Stepochkina D, Frey S, Frey JU, Korz V.	Neurobiol Learn Mem. 2008 May;89(4):545-51. Epub 2008 Jan 15.	Neurobiol Learn Mem. 2008	PubMed	citation	PMID:18226560	pubmed	18226560	create date:2008/01/30 | first author:Makhracheva-Stepochkina D
Intracranial self-stimulation improves memory consolidation in rats with little training.	/pubmed/18207436	Ruiz-Medina J, Redolar-Ripoll D, Morgado-Bernal I, Aldavert-Vera L, Segura-Torres P.	Neurobiol Learn Mem. 2008 May;89(4):574-81. Epub 2008 Jan 22.	Neurobiol Learn Mem. 2008	PubMed	citation	PMID:18207436	pubmed	18207436	create date:2008/01/22 | first author:Ruiz-Medina J
Trace administration of vitamin E can retrieve and prevent UV-irradiation- and metal exposure-induced memory deficits in nematode Caenorhabditis elegans.	/pubmed/18191592	Ye H, Ye B, Wang D.	Neurobiol Learn Mem. 2008 Jul;90(1):10-8. Epub 2008 Jan 10.	Neurobiol Learn Mem. 2008	PubMed	citation	PMID:18191592	pubmed	18191592	create date:2008/01/15 | first author:Ye H
Co-induction of long-term potentiation and long-term depression at a central synapse in the leech.	/pubmed/18182311	Burrell BD, Li Q.	Neurobiol Learn Mem. 2008 Jul;90(1):275-9. Epub 2008 Jan 7.	Neurobiol Learn Mem. 2008	PubMed	citation	PMID:18182311	pubmed	18182311	create date:2008/01/10 | first author:Burrell BD
Inverted-U shape relationship between cortisol and learning in ground squirrels.	/pubmed/18164635	Mateo JM.	Neurobiol Learn Mem. 2008 May;89(4):582-90. Epub 2008 Mar 4.	Neurobiol Learn Mem. 2008	PubMed	citation	PMID:18164635	pubmed	18164635	create date:2008/01/01 | first author:Mateo JM
The substrate for long-lasting memory: if not protein synthesis, then what?	/pubmed/18162421	Routtenberg A.	Neurobiol Learn Mem. 2008 Mar;89(3):225-33. Epub 2007 Dec 26. Review.	Neurobiol Learn Mem. 2008	PubMed	citation	PMID:18162421	pubmed	18162421	create date:2007/12/29 | first author:Routtenberg A
Reactivated memory of an inhibitory avoidance response in mice is sensitive to a nitric oxide synthase inhibitor.	/pubmed/18160315	Baratti CM, Boccia MM, Blake MG, Acosta GB.	Neurobiol Learn Mem. 2008 May;89(4):426-40. Epub 2007 Dec 21.	Neurobiol Learn Mem. 2008	PubMed	citation	PMID:18160315	pubmed	18160315	create date:2007/12/28 | first author:Baratti CM
Post-training administration of corticotropin-releasing hormone (CRH) enhances retention of a spatial memory through a noradrenergic mechanism in male rats.	/pubmed/18086539	Row BW, Dohanich GP.	Neurobiol Learn Mem. 2008 May;89(4):370-8. Epub 2007 Dec 20.	Neurobiol Learn Mem. 2008	PubMed	citation	PMID:18086539	pubmed	18086539	create date:2007/12/19 | first author:Row BW
Neonatal tactile stimulation enhances spatial working memory, prefrontal long-term potentiation, and D1 receptor activation in adult rats.	/pubmed/18077190	Zhang M, Cai JX.	Neurobiol Learn Mem. 2008 May;89(4):397-406. Epub 2008 Feb 20.	Neurobiol Learn Mem. 2008	PubMed	citation	PMID:18077190	pubmed	18077190	create date:2007/12/14 | first author:Zhang M
Rigidity in social and emotional memory in the R6/2 mouse model of Huntington's disease.	/pubmed/18069020	Ciamei A, Morton AJ.	Neurobiol Learn Mem. 2008 May;89(4):533-44. Epub 2008 Feb 20.	Neurobiol Learn Mem. 2008	PubMed	citation	PMID:18069020	pubmed	18069020	create date:2007/12/11 | first author:Ciamei A
Ethanol state-dependent memory: involvement of dorsal hippocampal muscarinic and nicotinic receptors.	/pubmed/18065245	Rezayof A, Alijanpour S, Zarrindast MR, Rassouli Y.	Neurobiol Learn Mem. 2008 May;89(4):441-7. Epub 2007 Dec 11.	Neurobiol Learn Mem. 2008	PubMed	citation	PMID:18065245	pubmed	18065245	create date:2007/12/11 | first author:Rezayof A
One retrieval trial induces reconsolidation in an appetitive learning paradigm in honeybees (Apis mellifera).	/pubmed/18061486	Stollhoff N, Menzel R, Eisenhardt D.	Neurobiol Learn Mem. 2008 May;89(4):419-25. Epub 2007 Dec 3.	Neurobiol Learn Mem. 2008	PubMed	citation	PMID:18061486	pubmed	18061486	create date:2007/12/07 | first author:Stollhoff N
Does assimilation into schemas involve systems or cellular consolidation? It's not just time.	/pubmed/18055228	Tse D, Langston RF, Bethus I, Wood ER, Witter MP, Morris RG.	Neurobiol Learn Mem. 2008 May;89(4):361-5. Epub 2007 Dec 4. Review.	Neurobiol Learn Mem. 2008	PubMed	citation	PMID:18055228	pubmed	18055228	create date:2007/12/07 | first author:Tse D
Protein synthesis inhibition and memory: formation vs amnesia.	/pubmed/18054504	Gold PE.	Neurobiol Learn Mem. 2008 Mar;89(3):201-11. Epub 2007 Dec 3. Review.	Neurobiol Learn Mem. 2008	PubMed	citation	PMID:18054504	pubmed	18054504	create date:2007/12/07 | first author:Gold PE
Differential effects of inactivation of the orbitofrontal cortex on strategy set-shifting and reversal learning.	/pubmed/18054257	Ghods-Sharifi S, Haluk DM, Floresco SB.	Neurobiol Learn Mem. 2008 May;89(4):567-73. Epub 2007 Nov 28.	Neurobiol Learn Mem. 2008	PubMed	citation	PMID:18054257	pubmed	18054257	create date:2007/12/07 | first author:Ghods-Sharifi S
Intrahippocampal anisomycin infusions disrupt previously consolidated spatial memory only when memory is updated.	/pubmed/18054256	Rodriguez-Ortiz CJ, Garcia-DeLaTorre P, Benavidez E, Ballesteros MA, Bermudez-Rattoni F.	Neurobiol Learn Mem. 2008 Mar;89(3):352-9. Epub 2007 Nov 28.	Neurobiol Learn Mem. 2008	PubMed	citation	PMID:18054256	pubmed	18054256	create date:2007/12/07 | first author:Rodriguez-Ortiz CJ
The role of protein synthesis in memory consolidation: progress amid decades of debate.	/pubmed/18053752	Hernandez PJ, Abel T.	Neurobiol Learn Mem. 2008 Mar;89(3):293-311. Epub 2007 Nov 28. Review.	Neurobiol Learn Mem. 2008	PubMed	citation	PMID:18053752	pubmed	18053752	create date:2007/12/07 | first author:Hernandez PJ
Hippocampal low-frequency stimulation and chronic mild stress similarly disrupt fear extinction memory in rats.	/pubmed/18039585	Garcia R, Spennato G, Nilsson-Todd L, Moreau JL, Deschaux O.	Neurobiol Learn Mem. 2008 May;89(4):560-6. Epub 2007 Nov 26.	Neurobiol Learn Mem. 2008	PubMed	citation	PMID:18039585	pubmed	18039585	create date:2007/11/28 | first author:Garcia R
On the participation of mTOR in recognition memory.	/pubmed/18039584	Myskiw JC, Rossato JI, Bevilaqua LR, Medina JH, Izquierdo I, Cammarota M.	Neurobiol Learn Mem. 2008 Mar;89(3):338-51. Epub 2007 Nov 26.	Neurobiol Learn Mem. 2008	PubMed	citation	PMID:18039584	pubmed	18039584	create date:2007/11/28 | first author:Myskiw JC
LTP maintenance and its protein synthesis-dependence.	/pubmed/17997332	Abraham WC, Williams JM.	Neurobiol Learn Mem. 2008 Mar;89(3):260-8. Epub 2007 Nov 7. Review.	Neurobiol Learn Mem. 2008	PubMed	citation	PMID:17997332	pubmed	17997332	create date:2007/11/13 | first author:Abraham WC
Effects of progesterone administration and APPswe+PSEN1Deltae9 mutation for cognitive performance of mid-aged mice.	/pubmed/17988898	Frye CA, Walf AA.	Neurobiol Learn Mem. 2008 Jan;89(1):17-26. Epub 2007 Nov 7.	Neurobiol Learn Mem. 2008	PubMed	citation	PMID:17988898	pubmed	17988898	create date:2007/11/09 | first author:Frye CA
Opioid regulation of spinal cord plasticity: evidence the kappa-2 opioid receptor agonist GR89696 inhibits learning within the rat spinal cord.	/pubmed/17983769	Washburn SN, Maultsby ML, Puga DA, Grau JW.	Neurobiol Learn Mem. 2008 Jan;89(1):1-16. Epub 2007 Nov 5.	Neurobiol Learn Mem. 2008	PubMed	citation	PMID:17983769	pubmed	17983769	create date:2007/11/07 | first author:Washburn SN
Is it systems or cellular consolidation? Time will tell. An alternative interpretation of the Morris group's recent science paper.	/pubmed/17977757	Rudy JW, Sutherland RJ.	Neurobiol Learn Mem. 2008 May;89(4):366-9. Epub 2007 Oct 30. Review. No abstract available.	Neurobiol Learn Mem. 2008	PubMed	citation	PMID:17977757	pubmed	17977757	create date:2007/11/06 | first author:Rudy JW
Transfection of mutant CREB in the striatum, but not the hippocampus, impairs long-term memory for response learning.	/pubmed/17977028	Brightwell JJ, Smith CA, Neve RL, Colombo PJ.	Neurobiol Learn Mem. 2008 Jan;89(1):27-35. Epub 2007 Oct 31.	Neurobiol Learn Mem. 2008	PubMed	citation	PMID:17977028	pubmed	17977028	create date:2007/11/03 | first author:Brightwell JJ
Macromolecular synthesis, distributed synaptic plasticity, and fear conditioning.	/pubmed/17977027	Helmstetter FJ, Parsons RG, Gafford GM.	Neurobiol Learn Mem. 2008 Mar;89(3):324-37. Epub 2007 Oct 31. Review.	Neurobiol Learn Mem. 2008	PubMed	citation	PMID:17977027	pubmed	17977027	create date:2007/11/03 | first author:Helmstetter FJ
Age-related changes in contextual associative learning.	/pubmed/17967551	Luu TT, Pirogovsky E, Gilbert PE.	Neurobiol Learn Mem. 2008 Jan;89(1):81-5. Epub 2007 Oct 29.	Neurobiol Learn Mem. 2008	PubMed	citation	PMID:17967551	pubmed	17967551	create date:2007/10/31 | first author:Luu TT
Functional interactions between the nucleus tractus solitarius (NTS) and nucleus accumbens shell in modulating memory for arousing experiences.	/pubmed/17964820	Kerfoot EC, Chattillion EA, Williams CL.	Neurobiol Learn Mem. 2008 Jan;89(1):47-60. Epub 2007 Oct 26.	Neurobiol Learn Mem. 2008	PubMed	citation	PMID:17964820	pubmed	17964820	create date:2007/10/30 | first author:Kerfoot EC
Molecular and cellular mechanisms of memory allocation in neuronetworks.	/pubmed/17962049	Won J, Silva AJ.	Neurobiol Learn Mem. 2008 Mar;89(3):285-92. Epub 2007 Oct 24. Review.	Neurobiol Learn Mem. 2008	PubMed	citation	PMID:17962049	pubmed	17962049	create date:2007/10/27 | first author:Won J
Enhanced selective memory consolidation following post-learning pleasant and aversive arousal.	/pubmed/17951081	Liu DL, Graham S, Zorawski M.	Neurobiol Learn Mem. 2008 Jan;89(1):36-46. Epub 2007 Oct 22.	Neurobiol Learn Mem. 2008	PubMed	citation	PMID:17951081	pubmed	17951081	create date:2007/10/24 | first author:Liu DL
BDNF: a key regulator for protein synthesis-dependent LTP and long-term memory?	/pubmed/17942328	Lu Y, Christian K, Lu B.	Neurobiol Learn Mem. 2008 Mar;89(3):312-23. Epub 2007 Oct 17. Review.	Neurobiol Learn Mem. 2008	PubMed	citation	PMID:17942328	pubmed	17942328	create date:2007/10/19 | first author:Lu Y
Differential effect of aging on synaptic plasticity in the ventral and dorsal striatum.	/pubmed/17942327	Wang Y.	Neurobiol Learn Mem. 2008 Jan;89(1):70-5. Epub 2007 Oct 17.	Neurobiol Learn Mem. 2008	PubMed	citation	PMID:17942327	pubmed	17942327	create date:2007/10/19 | first author:Wang Y
Dissociations across the dorsal-ventral axis of CA3 and CA1 for encoding and retrieval of contextual and auditory-cued fear.	/pubmed/17931914	Hunsaker MR, Kesner RP.	Neurobiol Learn Mem. 2008 Jan;89(1):61-9. Epub 2007 Oct 10.	Neurobiol Learn Mem. 2008	PubMed	citation	PMID:17931914	pubmed	17931914	create date:2007/10/13 | first author:Hunsaker MR
Networks of neurons, networks of genes: an integrated view of memory consolidation.	/pubmed/17931913	Miyashita T, Kubik S, Lewandowski G, Guzowski JF.	Neurobiol Learn Mem. 2008 Mar;89(3):269-84. Epub 2007 Oct 10. Review.	Neurobiol Learn Mem. 2008	PubMed	citation	PMID:17931913	pubmed	17931913	create date:2007/10/13 | first author:Miyashita T
The role of protein synthesis during the labile phases of memory: revisiting the skepticism.	/pubmed/17928243	Alberini CM.	Neurobiol Learn Mem. 2008 Mar;89(3):234-46. Epub 2007 Oct 24. Review.	Neurobiol Learn Mem. 2008	PubMed	citation	PMID:17928243	pubmed	17928243	create date:2007/10/12 | first author:Alberini CM
Is there a baby in the bathwater? Maybe: some methodological issues for the de novo protein synthesis hypothesis.	/pubmed/17928242	Rudy JW.	Neurobiol Learn Mem. 2008 Mar;89(3):219-24. Epub 2007 Oct 24. Review.	Neurobiol Learn Mem. 2008	PubMed	citation	PMID:17928242	pubmed	17928242	create date:2007/10/12 | first author:Rudy JW
Emergence of an egocentric cue guiding and allocentric inferring strategy that mirrors hippocampal brain-derived neurotrophic factor (BDNF) expression in the Morris water maze.	/pubmed/17923424	Harvey DR, McGauran AM, Murphy J, Burns L, McMonagle E, Commins S.	Neurobiol Learn Mem. 2008 May;89(4):462-79. Epub 2007 Oct 17.	Neurobiol Learn Mem. 2008	PubMed	citation	PMID:17923424	pubmed	17923424	create date:2007/10/10 | first author:Harvey DR
Effect on memory of acute administration of naturally secreted fibrils and synthetic amyloid-beta peptides in an invertebrate model.	/pubmed/17920304	Feld M, Galli C, Piccini A, Romano A.	Neurobiol Learn Mem. 2008 May;89(4):407-18. Epub 2007 Oct 24.	Neurobiol Learn Mem. 2008	PubMed	citation	PMID:17920304	pubmed	17920304	create date:2007/10/09 | first author:Feld M
Altered protein synthesis is a trigger for long-term memory formation.	/pubmed/17919940	Klann E, Sweatt JD.	Neurobiol Learn Mem. 2008 Mar;89(3):247-59. Epub 2007 Oct 4. Review.	Neurobiol Learn Mem. 2008	PubMed	citation	PMID:17919940	pubmed	17919940	create date:2007/10/09 | first author:Klann E
Immediate as well as delayed post learning sleep but not wakefulness enhances declarative memory consolidation in children.	/pubmed/17911036	Backhaus J, Hoeckesfeld R, Born J, Hohagen F, Junghanns K.	Neurobiol Learn Mem. 2008 Jan;89(1):76-80. Epub 2007 Oct 29.	Neurobiol Learn Mem. 2008	PubMed	citation	PMID:17911036	pubmed	17911036	create date:2007/10/04 | first author:Backhaus J
Medial prefrontal cortex infusions of bupivacaine or AP-5 block extinction of amphetamine conditioned place preference.	/pubmed/17905604	Hsu E, Packard MG.	Neurobiol Learn Mem. 2008 May;89(4):504-12. Epub 2007 Oct 1.	Neurobiol Learn Mem. 2008	PubMed	citation	PMID:17905604	pubmed	17905604	create date:2007/10/02 | first author:Hsu E
Title	URL	Description	Details	ShortDetails	Resource	Type	Identifiers	Db	EntrezUID	Properties
Time stamp in conditioned place avoidance can be set to different circadian phases.	/pubmed/17905603	Cain SW, McDonald RJ, Ralph MR.	Neurobiol Learn Mem. 2008 May;89(4):591-4. Epub 2007 Oct 1.	Neurobiol Learn Mem. 2008	PubMed	citation	PMID:17905603	pubmed	17905603	create date:2007/10/02 | first author:Cain SW
Memory for time of training modulates performance on a place conditioning task in marmosets.	/pubmed/17904878	Valentinuzzi VS, Neto SP, Carneiro BT, Santana KS, Araújo JF, Ralph MR.	Neurobiol Learn Mem. 2008 May;89(4):604-7. Epub 2007 Sep 29.	Neurobiol Learn Mem. 2008	PubMed	citation	PMID:17904878	pubmed	17904878	create date:2007/10/02 | first author:Valentinuzzi VS
Protein synthesis inhibitors, gene superinduction and memory: too little or too much protein?	/pubmed/17904877	Radulovic J, Tronson NC.	Neurobiol Learn Mem. 2008 Mar;89(3):212-8. Epub 2007 Sep 29. Review.	Neurobiol Learn Mem. 2008	PubMed	citation	PMID:17904877	pubmed	17904877	create date:2007/10/02 | first author:Radulovic J
Long-term effects of prior cocaine exposure on Morris water maze performance.	/pubmed/17904876	Mendez IA, Montgomery KS, LaSarge CL, Simon NW, Bizon JL, Setlow B.	Neurobiol Learn Mem. 2008 Feb;89(2):185-91. Epub 2007 Sep 29.	Neurobiol Learn Mem. 2008	PubMed	citation	PMID:17904876	pubmed	17904876	create date:2007/10/02 | first author:Mendez IA
Treadmill exercise enhances passive avoidance learning in rats: the role of down-regulated serotonin system in the limbic system.	/pubmed/17892954	Chen HI, Lin LC, Yu L, Liu YF, Kuo YM, Huang AM, Chuang JI, Wu FS, Liao PC, Jen CJ.	Neurobiol Learn Mem. 2008 May;89(4):489-96. Epub 2007 Sep 24.	Neurobiol Learn Mem. 2008	PubMed	citation	PMID:17892954	pubmed	17892954	create date:2007/09/26 | first author:Chen HI
The genetic versus pharmacological invalidation of the cannabinoid CB(1) receptor results in differential effects on 'non-associative' memory and forebrain monoamine concentrations in mice.	/pubmed/17884611	Thiemann G, Fletcher BC, Ledent C, Molleman A, Hasenöhrl RU.	Neurobiol Learn Mem. 2007 Nov;88(4):416-23. Epub 2007 Sep 19.	Neurobiol Learn Mem. 2007	PubMed	citation	PMID:17884611	pubmed	17884611	create date:2007/09/22 | first author:Thiemann G
Transgenic inhibition of neuronal calcineurin activity in the forebrain facilitates fear conditioning, but inhibits the extinction of contextual fear memories.	/pubmed/17884610	Havekes R, Nijholt IM, Visser AK, Eisel UL, Van der Zee EA.	Neurobiol Learn Mem. 2008 May;89(4):595-8. Epub 2007 Sep 19.	Neurobiol Learn Mem. 2008	PubMed	citation	PMID:17884610	pubmed	17884610	create date:2007/09/22 | first author:Havekes R
Learning in a task of complex auditory streaming and identification.	/pubmed/17884609	Burns OM, Rajan R.	Neurobiol Learn Mem. 2008 May;89(4):448-61. Epub 2007 Sep 19.	Neurobiol Learn Mem. 2008	PubMed	citation	PMID:17884609	pubmed	17884609	create date:2007/09/22 | first author:Burns OM
DNA methylation and histone acetylation work in concert to regulate memory formation and synaptic plasticity.	/pubmed/17881251	Miller CA, Campbell SL, Sweatt JD.	Neurobiol Learn Mem. 2008 May;89(4):599-603. Epub 2007 Sep 18.	Neurobiol Learn Mem. 2008	PubMed	citation	PMID:17881251	pubmed	17881251	create date:2007/09/21 | first author:Miller CA
Life-long environmental enrichment differentially affects the mnemonic response to estrogen in young, middle-aged, and aged female mice.	/pubmed/17869132	Gresack JE, Kerr KM, Frick KM.	Neurobiol Learn Mem. 2007 Nov;88(4):393-408. Epub 2007 Sep 14.	Neurobiol Learn Mem. 2007	PubMed	citation	PMID:17869132	pubmed	17869132	create date:2007/09/18 | first author:Gresack JE
Emotional responses and memory performance of middle-aged CD1 mice in a 3D maze: effects of low infrared light.	/pubmed/17855128	Michalikova S, Ennaceur A, van Rensburg R, Chazot PL.	Neurobiol Learn Mem. 2008 May;89(4):480-8. Epub 2007 Sep 12.	Neurobiol Learn Mem. 2008	PubMed	citation	PMID:17855128	pubmed	17855128	create date:2007/09/15 | first author:Michalikova S
Infusion of lidocaine into the dorsal hippocampus before or after the shock training phase impaired conditioned freezing in a two-phase training task of contextual fear conditioning.	/pubmed/17825588	Chang SD, Chen DY, Liang KC.	Neurobiol Learn Mem. 2008 Feb;89(2):95-105. Epub 2007 Sep 6.	Neurobiol Learn Mem. 2008	PubMed	citation	PMID:17825588	pubmed	17825588	create date:2007/09/11 | first author:Chang SD
Acute exposure to a 50 Hz magnetic field impairs consolidation of spatial memory in rats.	/pubmed/17768075	Jadidi M, Firoozabadi SM, Rashidy-Pour A, Sajadi AA, Sadeghi H, Taherian AA.	Neurobiol Learn Mem. 2007 Nov;88(4):387-92. Epub 2007 Sep 4.	Neurobiol Learn Mem. 2007	PubMed	citation	PMID:17768075	pubmed	17768075	create date:2007/09/05 | first author:Jadidi M
Contextual learning induces an increase in the number of hippocampal CA1 neurons expressing high levels of BDNF.	/pubmed/17765576	Chen J, Kitanishi T, Ikeda T, Matsuki N, Yamada MK.	Neurobiol Learn Mem. 2007 Nov;88(4):409-15. Epub 2007 Aug 31.	Neurobiol Learn Mem. 2007	PubMed	citation	PMID:17765576	pubmed	17765576	create date:2007/09/04 | first author:Chen J
Hippocampal infusions of glucose reverse memory deficits produced by co-infusions of a GABA receptor agonist.	/pubmed/17728160	Krebs-Kraft DL, Parent MB.	Neurobiol Learn Mem. 2008 Feb;89(2):142-52. Epub 2007 Aug 28.	Neurobiol Learn Mem. 2008	PubMed	citation	PMID:17728160	pubmed	17728160	create date:2007/08/31 | first author:Krebs-Kraft DL
Morphological changes in dendritic spines of Purkinje cells associated with motor learning.	/pubmed/17720555	Lee KJ, Jung JG, Arii T, Imoto K, Rhyu IJ.	Neurobiol Learn Mem. 2007 Nov;88(4):445-50. Epub 2007 Aug 27.	Neurobiol Learn Mem. 2007	PubMed	citation	PMID:17720555	pubmed	17720555	create date:2007/08/28 | first author:Lee KJ
Enhanced cognitive activity--over and above social or physical activity--is required to protect Alzheimer's mice against cognitive impairment, reduce Abeta deposition, and increase synaptic immunoreactivity.	/pubmed/17714960	Cracchiolo JR, Mori T, Nazian SJ, Tan J, Potter H, Arendash GW.	Neurobiol Learn Mem. 2007 Oct;88(3):277-94. Epub 2007 Aug 21.	Neurobiol Learn Mem. 2007	PubMed	citation	PMID:17714960	pubmed	17714960	create date:2007/08/24 | first author:Cracchiolo JR
Differential involvement of M1-type and M4-type muscarinic cholinergic receptors in the dorsomedial striatum in task switching.	/pubmed/17709264	McCool MF, Patel S, Talati R, Ragozzino ME.	Neurobiol Learn Mem. 2008 Feb;89(2):114-24. Epub 2007 Aug 20.	Neurobiol Learn Mem. 2008	PubMed	citation	PMID:17709264	pubmed	17709264	create date:2007/08/22 | first author:McCool MF
Learning strategy determines auditory cortical plasticity.	/pubmed/17707663	Berlau KM, Weinberger NM.	Neurobiol Learn Mem. 2008 Feb;89(2):153-66. Epub 2007 Aug 17.	Neurobiol Learn Mem. 2008	PubMed	citation	PMID:17707663	pubmed	17707663	create date:2007/08/21 | first author:Berlau KM
N-Methyl-D-aspartate receptors in the ventral tegmental area are involved in retrieval of inhibitory avoidance memory by nicotine.	/pubmed/17707662	Ahmadi S, Zarrindast MR, Nouri M, Haeri-Rohani A, Rezayof A.	Neurobiol Learn Mem. 2007 Oct;88(3):352-8. Epub 2007 Aug 17.	Neurobiol Learn Mem. 2007	PubMed	citation	PMID:17707662	pubmed	17707662	create date:2007/08/21 | first author:Ahmadi S
Enhanced neuronal excitability in rat CA1 pyramidal neurons following trace eyeblink conditioning acquisition is not due to alterations in I M.	/pubmed/17703960	Kuo AG, Lee G, McKay BM, Disterhoft JF.	Neurobiol Learn Mem. 2008 Feb;89(2):125-33. Epub 2007 Aug 20.	Neurobiol Learn Mem. 2008	PubMed	citation	PMID:17703960	pubmed	17703960	create date:2007/08/21 | first author:Kuo AG
Electrolytic lesions of dorsal CA3 impair episodic-like memory in rats.	/pubmed/17702614	Li JS, Chao YS.	Neurobiol Learn Mem. 2008 Feb;89(2):192-8. Epub 2007 Aug 16.	Neurobiol Learn Mem. 2008	PubMed	citation	PMID:17702614	pubmed	17702614	create date:2007/08/19 | first author:Li JS
Administration of corticosterone after memory reactivation disrupts subsequent retrieval of a contextual conditioned fear memory: dependence upon training intensity.	/pubmed/17702613	Abrari K, Rashidy-Pour A, Semnanian S, Fathollahi Y.	Neurobiol Learn Mem. 2008 Feb;89(2):178-84. Epub 2007 Aug 16.	Neurobiol Learn Mem. 2008	PubMed	citation	PMID:17702613	pubmed	17702613	create date:2007/08/19 | first author:Abrari K
Stress and emotional memory retrieval: effects of sex and cortisol response.	/pubmed/17702612	Buchanan TW, Tranel D.	Neurobiol Learn Mem. 2008 Feb;89(2):134-41. Epub 2007 Aug 16.	Neurobiol Learn Mem. 2008	PubMed	citation	PMID:17702612	pubmed	17702612	create date:2007/08/19 | first author:Buchanan TW
Transthyretin influences spatial reference memory.	/pubmed/17698379	Sousa JC, Marques F, Dias-Ferreira E, Cerqueira JJ, Sousa N, Palha JA.	Neurobiol Learn Mem. 2007 Oct;88(3):381-5. Epub 2007 Aug 14.	Neurobiol Learn Mem. 2007	PubMed	citation	PMID:17698379	pubmed	17698379	create date:2007/08/19 | first author:Sousa JC
D-Lactate inhibition of memory in a single trial discrimination avoidance task in the young chick.	/pubmed/17692538	Baker KD, Edwards TM.	Neurobiol Learn Mem. 2007 Oct;88(3):269-76. Epub 2007 Aug 9.	Neurobiol Learn Mem. 2007	PubMed	citation	PMID:17692538	pubmed	17692538	create date:2007/08/19 | first author:Baker KD
Age-related changes in memory and in acetylcholine functions in the hippocampus in the Ts65Dn mouse, a model of Down syndrome.	/pubmed/17644430	Chang Q, Gold PE.	Neurobiol Learn Mem. 2008 Feb;89(2):167-77. Epub 2007 Jul 20.	Neurobiol Learn Mem. 2008	PubMed	citation	PMID:17644430	pubmed	17644430	create date:2007/07/24 | first author:Chang Q
Hippocampal alpha 5 subunit-containing GABA A receptors are involved in the development of the latent inhibition effect.	/pubmed/17638582	Gerdjikov TV, Rudolph U, Keist R, Möhler H, Feldon J, Yee BK.	Neurobiol Learn Mem. 2008 Feb;89(2):87-94. Epub 2007 Jul 16.	Neurobiol Learn Mem. 2008	PubMed	citation	PMID:17638582	pubmed	17638582	create date:2007/07/20 | first author:Gerdjikov TV
Taste aversion learning induced c-fos expression in the nucleus of the solitary tract after spontaneous flavor intake: role of the inter-stimulus interval.	/pubmed/17638581	Mediavilla C, Bernal A, Puerto A.	Neurobiol Learn Mem. 2007 Sep;88(2):264-8. Epub 2007 Jul 16.	Neurobiol Learn Mem. 2007	PubMed	citation	PMID:17638581	pubmed	17638581	create date:2007/07/20 | first author:Mediavilla C
Effects of parafascicular excitotoxic lesions on two-way active avoidance and odor-discrimination.	/pubmed/17631394	Quiroz-Padilla MF, Guillazo-Blanch G, Vale-Martínez A, Torras-García M, Martí-Nicolovius M.	Neurobiol Learn Mem. 2007 Sep;88(2):198-207. Epub 2007 Jul 16.	Neurobiol Learn Mem. 2007	PubMed	citation	PMID:17631394	pubmed	17631394	create date:2007/07/17 | first author:Quiroz-Padilla MF
Biphasic ERK1/2 activation in both the hippocampus and amygdala may reveal a system consolidation of contextual fear memory.	/pubmed/17613254	Trifilieff P, Calandreau L, Herry C, Mons N, Micheau J.	Neurobiol Learn Mem. 2007 Nov;88(4):424-34. Epub 2007 Jul 5.	Neurobiol Learn Mem. 2007	PubMed	citation	PMID:17613254	pubmed	17613254	create date:2007/07/07 | first author:Trifilieff P
NMDA receptor blockade in the basolateral amygdala disrupts consolidation of stimulus-reward memory and extinction learning during reinstatement of cocaine-seeking in an animal model of relapse.	/pubmed/17613253	Feltenstein MW, See RE.	Neurobiol Learn Mem. 2007 Nov;88(4):435-44. Epub 2007 Jul 5.	Neurobiol Learn Mem. 2007	PubMed	citation	PMID:17613253	pubmed	17613253	create date:2007/07/07 | first author:Feltenstein MW
Impairments in trace EB conditioning by knife-cut lesions to the fornix in rabbits: reversal by galantamine.	/pubmed/17613252	Oswald BB, Maddox SA, Powell DA.	Neurobiol Learn Mem. 2007 Oct;88(3):369-80. Epub 2007 Jul 5.	Neurobiol Learn Mem. 2007	PubMed	citation	PMID:17613252	pubmed	17613252	create date:2007/07/07 | first author:Oswald BB
Cholinergic afferents to the locus coeruleus and noradrenergic afferents to the medial septum mediate LTP-reinforcement in the dentate gyrus by stimulation of the amygdala.	/pubmed/17596976	Bergado JA, Frey S, López J, Almaguer-Melian W, Frey JU.	Neurobiol Learn Mem. 2007 Oct;88(3):331-41. Epub 2007 Jun 26.	Neurobiol Learn Mem. 2007	PubMed	citation	PMID:17596976	pubmed	17596976	create date:2007/06/29 | first author:Bergado JA
Neurogenesis decreases with age in the canine hippocampus and correlates with cognitive function.	/pubmed/17587610	Siwak-Tapp CT, Head E, Muggenburg BA, Milgram NW, Cotman CW.	Neurobiol Learn Mem. 2007 Sep;88(2):249-59. Epub 2007 Jun 22.	Neurobiol Learn Mem. 2007	PubMed	citation	PMID:17587610	pubmed	17587610	create date:2007/06/26 | first author:Siwak-Tapp CT
Beta2 subunit containing acetylcholine receptors mediate nicotine withdrawal deficits in the acquisition of contextual fear conditioning.	/pubmed/17584502	Portugal GS, Kenney JW, Gould TJ.	Neurobiol Learn Mem. 2008 Feb;89(2):106-13. Epub 2007 Jun 20.	Neurobiol Learn Mem. 2008	PubMed	citation	PMID:17584502	pubmed	17584502	create date:2007/06/23 | first author:Portugal GS
Learning by observation in rhesus monkeys.	/pubmed/17572114	Meunier M, Monfardini E, Boussaoud D.	Neurobiol Learn Mem. 2007 Sep;88(2):243-8. Epub 2007 Jun 14.	Neurobiol Learn Mem. 2007	PubMed	citation	PMID:17572114	pubmed	17572114	create date:2007/06/19 | first author:Meunier M
A link between role of two prefrontal areas in immediate memory and in long-term memory consolidation.	/pubmed/17562373	Izquierdo LA, Barros DM, da Costa JC, Furini C, Zinn C, Cammarota M, Bevilaqua LR, Izquierdo I.	Neurobiol Learn Mem. 2007 Sep;88(2):160-6. Epub 2007 Jun 11.	Neurobiol Learn Mem. 2007	PubMed	citation	PMID:17562373	pubmed	17562373	create date:2007/06/15 | first author:Izquierdo LA
Role of CA3 and CA1 subregions of the dorsal hippocampus on temporal processing of objects.	/pubmed/17560815	Hoge J, Kesner RP.	Neurobiol Learn Mem. 2007 Sep;88(2):225-31. Epub 2007 Jun 8.	Neurobiol Learn Mem. 2007	PubMed	citation	PMID:17560815	pubmed	17560815	create date:2007/06/15 | first author:Hoge J
Signal transduction mechanisms within the entorhinal cortex that support latent inhibition of cued fear conditioning.	/pubmed/17560814	Lewis MC, Gould TJ.	Neurobiol Learn Mem. 2007 Oct;88(3):359-68. Epub 2007 Jun 8.	Neurobiol Learn Mem. 2007	PubMed	citation	PMID:17560814	pubmed	17560814	create date:2007/06/15 | first author:Lewis MC
Differential roles of hippocampal metabotropic glutamate receptors 1 and 5 in inhibitory avoidance learning.	/pubmed/17548216	Simonyi A, Serfozo P, Shelat PB, Dopheide MM, Coulibaly AP, Schachtman TR.	Neurobiol Learn Mem. 2007 Oct;88(3):305-11. Epub 2007 Jun 4.	Neurobiol Learn Mem. 2007	PubMed	citation	PMID:17548216	pubmed	17548216	create date:2007/06/06 | first author:Simonyi A
Chronic oral methylphenidate administration to periadolescent rats yields prolonged impairment of memory for objects.	/pubmed/17544718	LeBlanc-Duchin D, Taukulis HK.	Neurobiol Learn Mem. 2007 Oct;88(3):312-20. Epub 2007 Jun 4.	Neurobiol Learn Mem. 2007	PubMed	citation	PMID:17544718	pubmed	17544718	create date:2007/06/05 | first author:LeBlanc-Duchin D
Learning and memory deficits in mice lacking protease activated receptor-1.	/pubmed/17544303	Almonte AG, Hamill CE, Chhatwal JP, Wingo TS, Barber JA, Lyuboslavsky PN, David Sweatt J, Ressler KJ, White DA, Traynelis SF.	Neurobiol Learn Mem. 2007 Oct;88(3):295-304. Epub 2007 Jun 1.	Neurobiol Learn Mem. 2007	PubMed	citation	PMID:17544303	pubmed	17544303	create date:2007/06/05 | first author:Almonte AG
Memory impairments and hippocampal modifications in adult rats with neonatal isolation stress experience.	/pubmed/17543553	Kosten TA, Karanian DA, Yeh J, Haile CN, Kim JJ, Kehoe P, Bahr BA.	Neurobiol Learn Mem. 2007 Sep;88(2):167-76. Epub 2007 May 31.	Neurobiol Learn Mem. 2007	PubMed	citation	PMID:17543553	pubmed	17543553	create date:2007/06/05 | first author:Kosten TA
Notch signalling becomes transiently attenuated during long-term memory consolidation in adult Wistar rats.	/pubmed/17543552	Conboy L, Seymour CM, Monopoli MP, O'Sullivan NC, Murphy KJ, Regan CM.	Neurobiol Learn Mem. 2007 Oct;88(3):342-51. Epub 2007 May 31.	Neurobiol Learn Mem. 2007	PubMed	citation	PMID:17543552	pubmed	17543552	create date:2007/06/05 | first author:Conboy L
Basolateral amygdala noradrenergic activity is involved in the acquisition of conditioned odor aversion in the rat.	/pubmed/17540584	Miranda MA, Ferry B, Ferreira G.	Neurobiol Learn Mem. 2007 Sep;88(2):260-3. Epub 2007 May 30.	Neurobiol Learn Mem. 2007	PubMed	citation	PMID:17540584	pubmed	17540584	create date:2007/06/02 | first author:Miranda MA
Distinct ventral and dorsal hippocampus AP5 anxiolytic effects revealed in the elevated plus-maze task in rats.	/pubmed/17540583	Nascimento Häckl LP, Carobrez AP.	Neurobiol Learn Mem. 2007 Sep;88(2):177-85. Epub 2007 May 30.	Neurobiol Learn Mem. 2007	PubMed	citation	PMID:17540583	pubmed	17540583	create date:2007/06/02 | first author:Nascimento Häckl LP
One-trial conditioning of aerial respiratory behaviour in Lymnaea stagnalis.	/pubmed/17540582	Martens K, Amarell M, Parvez K, Hittel K, De Caigny P, Ito E, Lukowiak K.	Neurobiol Learn Mem. 2007 Sep;88(2):232-42. Epub 2007 May 30.	Neurobiol Learn Mem. 2007	PubMed	citation	PMID:17540582	pubmed	17540582	create date:2007/06/02 | first author:Martens K
Does taste or odor activate the same brain networks after retrieval of taste potentiated odor aversion?	/pubmed/17531515	Dardou D, Datiche F, Cattarelli M.	Neurobiol Learn Mem. 2007 Sep;88(2):186-97. Epub 2007 May 24.	Neurobiol Learn Mem. 2007	PubMed	citation	PMID:17531515	pubmed	17531515	create date:2007/05/29 | first author:Dardou D
Acute inhibition of calcineurin restores associative learning and memory in Tg2576 APP transgenic mice.	/pubmed/17521929	Dineley KT, Hogan D, Zhang WR, Taglialatela G.	Neurobiol Learn Mem. 2007 Sep;88(2):217-24. Epub 2007 May 22.	Neurobiol Learn Mem. 2007	PubMed	citation	PMID:17521929	pubmed	17521929	create date:2007/05/25 | first author:Dineley KT
Title	URL	Description	Details	ShortDetails	Resource	Type	Identifiers	Db	EntrezUID	Properties
Ketamine unlocks" the reduced clock-speed effects of cocaine following extended training: evidence for dopamine--glutamate interactions in timing and time perception."	/pubmed/17513138	Cheng RK, Ali YM, Meck WH.	Neurobiol Learn Mem. 2007 Sep;88(2):149-59. Epub 2007 May 21.	Neurobiol Learn Mem. 2007	PubMed	citation	PMID:17513138	pubmed	17513138	create date:2007/05/22 | first author:Cheng RK
Estrogens and progestins enhance spatial learning of intact and ovariectomized rats in the object placement task.	/pubmed/17507257	Frye CA, Duffy CK, Walf AA.	Neurobiol Learn Mem. 2007 Sep;88(2):208-16. Epub 2007 May 15.	Neurobiol Learn Mem. 2007	PubMed	citation	PMID:17507257	pubmed	17507257	create date:2007/05/18 | first author:Frye CA
Maternal hen calls modulate memory formation in the day-old chick: the role of noradrenaline.	/pubmed/17507256	Field SE, Rickard NS, Toukhsati SR, Gibbs ME.	Neurobiol Learn Mem. 2007 Oct;88(3):321-30. Epub 2007 May 15.	Neurobiol Learn Mem. 2007	PubMed	citation	PMID:17507256	pubmed	17507256	create date:2007/05/18 | first author:Field SE
The behavioral effects of enriched housing are not altered by serotonin depletion but enrichment alters hippocampal neurochemistry.	/pubmed/17493843	Galani R, Berthel MC, Lazarus C, Majchrzak M, Barbelivien A, Kelche C, Cassel JC.	Neurobiol Learn Mem. 2007 Jul;88(1):1-10. Epub 2007 May 9.	Neurobiol Learn Mem. 2007	PubMed	citation	PMID:17493843	pubmed	17493843	create date:2007/05/12 | first author:Galani R
Metabolic mapping of the rat cerebellum during delay and trace eyeblink conditioning.	/pubmed/17468019	Plakke B, Freeman JH, Poremba A.	Neurobiol Learn Mem. 2007 Jul;88(1):11-8. Epub 2007 Apr 30.	Neurobiol Learn Mem. 2007	PubMed	citation	PMID:17468019	pubmed	17468019	create date:2007/05/01 | first author:Plakke B
MAPK activation in the hippocampus in vivo is correlated with experimental setting.	/pubmed/17467311	Belelovsky K, Maroun M, Rosenblum K.	Neurobiol Learn Mem. 2007 Jul;88(1):58-64. Epub 2007 Apr 27.	Neurobiol Learn Mem. 2007	PubMed	citation	PMID:17467311	pubmed	17467311	create date:2007/05/01 | first author:Belelovsky K
Positive and negative sources of emotional arousal enhance long-term word-list retention when induced as long as 30 min after learning.	/pubmed/17467310	Nielson KA, Powless M.	Neurobiol Learn Mem. 2007 Jul;88(1):40-7. Epub 2007 Apr 27.	Neurobiol Learn Mem. 2007	PubMed	citation	PMID:17467310	pubmed	17467310	create date:2007/05/01 | first author:Nielson KA
The effect of striatal dopamine depletion and the adenosine A2A antagonist KW-6002 on reversal learning in rats.	/pubmed/17467309	O'Neill M, Brown VJ.	Neurobiol Learn Mem. 2007 Jul;88(1):75-81. Epub 2007 Apr 27.	Neurobiol Learn Mem. 2007	PubMed	citation	PMID:17467309	pubmed	17467309	create date:2007/05/01 | first author:O'Neill M
A developmental dissociation in reinstatement of an extinguished fear response in rats.	/pubmed/17459734	Kim JH, Richardson R.	Neurobiol Learn Mem. 2007 Jul;88(1):48-57. Epub 2007 Apr 24.	Neurobiol Learn Mem. 2007	PubMed	citation	PMID:17459734	pubmed	17459734	create date:2007/04/27 | first author:Kim JH
Rapid contact call-driven induction of NR2A and NR2B NMDA subunit mRNAs in the auditory thalamus of the budgerigar (Melopsittacus undulatus).	/pubmed/17449285	Brauth SE, Liang W, Tang Y, Galdzicka E, Hall WS.	Neurobiol Learn Mem. 2007 Jul;88(1):33-9. Epub 2007 Apr 20.	Neurobiol Learn Mem. 2007	PubMed	citation	PMID:17449285	pubmed	17449285	create date:2007/04/24 | first author:Brauth SE
Cholinergic lesions produce task-selective effects on delayed matching to position and configural association learning related to response pattern and strategy.	/pubmed/17449284	Gibbs RB, Johnson DA.	Neurobiol Learn Mem. 2007 Jul;88(1):19-32. Epub 2007 Apr 20.	Neurobiol Learn Mem. 2007	PubMed	citation	PMID:17449284	pubmed	17449284	create date:2007/04/24 | first author:Gibbs RB
Time-courses of Fos expression in rat hippocampus and neocortex following acquisition and recall of a socially transmitted food preference.	/pubmed/17448703	Smith CA, Countryman RA, Sahuque LL, Colombo PJ.	Neurobiol Learn Mem. 2007 Jul;88(1):65-74. Epub 2007 Apr 19.	Neurobiol Learn Mem. 2007	PubMed	citation	PMID:17448703	pubmed	17448703	create date:2007/04/24 | first author:Smith CA
Neurogenesis and learning: acquisition and asymptotic performance predict how many new cells survive in the hippocampus.	/pubmed/17412617	Dalla C, Bangasser DA, Edgecomb C, Shors TJ.	Neurobiol Learn Mem. 2007 Jul;88(1):143-8. Epub 2007 Apr 6.	Neurobiol Learn Mem. 2007	PubMed	citation	PMID:17412617	pubmed	17412617	create date:2007/04/07 | first author:Dalla C
Post-training reversible inactivation of the rat's basolateral amygdala interferes with hippocampus-dependent place avoidance memory in a time-dependent manner.	/pubmed/17408988	Vafaei AA, Jezek K, Bures J, Fenton AA, Rashidy-Pour A.	Neurobiol Learn Mem. 2007 Jul;88(1):87-93. Epub 2007 Apr 3.	Neurobiol Learn Mem. 2007	PubMed	citation	PMID:17408988	pubmed	17408988	create date:2007/04/06 | first author:Vafaei AA
The role of the agranular insular cortex in anticipation of reward contrast.	/pubmed/17400484	Kesner RP, Gilbert PE.	Neurobiol Learn Mem. 2007 Jul;88(1):82-6. Epub 2007 Apr 2.	Neurobiol Learn Mem. 2007	PubMed	citation	PMID:17400484	pubmed	17400484	create date:2007/04/03 | first author:Kesner RP
Transient activation of the CA3 Kappa opioid system in the dorsal hippocampus modulates complex memory processing in mice.	/pubmed/17374494	Daumas S, Betourne A, Halley H, Wolfer DP, Lipp HP, Lassalle JM, Francés B.	Neurobiol Learn Mem. 2007 Jul;88(1):94-103. Epub 2007 Mar 19.	Neurobiol Learn Mem. 2007	PubMed	citation	PMID:17374494	pubmed	17374494	create date:2007/03/22 | first author:Daumas S
Adrenergic enhancement of consolidation of object recognition memory.	/pubmed/17368053	Dornelles A, de Lima MN, Grazziotin M, Presti-Torres J, Garcia VA, Scalco FS, Roesler R, Schröder N.	Neurobiol Learn Mem. 2007 Jul;88(1):137-42. Epub 2007 Mar 23.	Neurobiol Learn Mem. 2007	PubMed	citation	PMID:17368053	pubmed	17368053	create date:2007/03/21 | first author:Dornelles A
Translocation and activation of Rac in the hippocampus during associative contextual fear learning.	/pubmed/17363298	Martinez LA, Klann E, Tejada-Simon MV.	Neurobiol Learn Mem. 2007 Jul;88(1):104-13. Epub 2007 Mar 23.	Neurobiol Learn Mem. 2007	PubMed	citation	PMID:17363298	pubmed	17363298	create date:2007/03/17 | first author:Martinez LA
Immunotoxic cholinergic lesions in the basal forebrain reverse the effects of entorhinal cortex lesions on conditioned odor aversion in the rat.	/pubmed/17353136	Ferry B, Herbeaux K, Cosquer B, Traissard N, Galani R, Cassel JC.	Neurobiol Learn Mem. 2007 Jul;88(1):114-26. Epub 2007 Mar 13.	Neurobiol Learn Mem. 2007	PubMed	citation	PMID:17353136	pubmed	17353136	create date:2007/03/14 | first author:Ferry B
Behavioral characterization of a transection of dorsal CA3 subcortical efferents: comparison with scopolamine and physostigmine infusions into dorsal CA3.	/pubmed/17350296	Hunsaker MR, Rogers JL, Kesner RP.	Neurobiol Learn Mem. 2007 Jul;88(1):127-36. Epub 2007 Mar 9.	Neurobiol Learn Mem. 2007	PubMed	citation	PMID:17350296	pubmed	17350296	create date:2007/03/14 | first author:Hunsaker MR
Selective inactivation of the ventral hippocampus attenuates cue-induced and cocaine-primed reinstatement of drug-seeking in rats.	/pubmed/17337218	Rogers JL, See RE.	Neurobiol Learn Mem. 2007 May;87(4):688-92. Epub 2007 Mar 6. Erratum in: Neurobiol Learn Mem. 2008 Jan;89(1):86.	Neurobiol Learn Mem. 2007	PubMed	citation	PMID:17337218	pubmed	17337218	create date:2007/03/06 | first author:Rogers JL
The impact of post-learning sleep vs. wakefulness on recognition memory for faces with different facial expressions.	/pubmed/17336554	Wagner U, Kashyap N, Diekelmann S, Born J.	Neurobiol Learn Mem. 2007 May;87(4):679-87. Epub 2007 Mar 2.	Neurobiol Learn Mem. 2007	PubMed	citation	PMID:17336554	pubmed	17336554	create date:2007/03/06 | first author:Wagner U
Immediate early gene activation in hippocampus and dorsal striatum: effects of explicit place and response training.	/pubmed/17317230	Gill KM, Bernstein IL, Mizumori SJ.	Neurobiol Learn Mem. 2007 May;87(4):583-96. Epub 2007 Feb 21.	Neurobiol Learn Mem. 2007	PubMed	citation	PMID:17317230	pubmed	17317230	create date:2007/02/24 | first author:Gill KM
Contributions of the dorsal hippocampus and the dorsal subiculum to processing of idiothetic information and spatial memory.	/pubmed/17317229	Potvin O, Doré FY, Goulet S.	Neurobiol Learn Mem. 2007 May;87(4):669-78. Epub 2007 Feb 21.	Neurobiol Learn Mem. 2007	PubMed	citation	PMID:17317229	pubmed	17317229	create date:2007/02/24 | first author:Potvin O
Enhanced spatial ability in aged dogs following dietary and behavioural enrichment.	/pubmed/17303448	Nippak PM, Mendelson J, Muggenburg B, Milgram NW.	Neurobiol Learn Mem. 2007 May;87(4):610-23. Epub 2007 Feb 15.	Neurobiol Learn Mem. 2007	PubMed	citation	PMID:17303448	pubmed	17303448	create date:2007/02/17 | first author:Nippak PM
Susceptibility to induction of long-term depression is associated with impaired memory in aged Fischer 344 rats.	/pubmed/17276704	Foster TC, Kumar A.	Neurobiol Learn Mem. 2007 May;87(4):522-35. Epub 2007 Feb 5.	Neurobiol Learn Mem. 2007	PubMed	citation	PMID:17276704	pubmed	17276704	create date:2007/02/06 | first author:Foster TC
Effects of D-cycloserine on extinction of learned fear to an olfactory cue.	/pubmed/17275356	Weber M, Hart J, Richardson R.	Neurobiol Learn Mem. 2007 May;87(4):476-82. Epub 2007 Feb 1.	Neurobiol Learn Mem. 2007	PubMed	citation	PMID:17275356	pubmed	17275356	create date:2007/02/06 | first author:Weber M
Both exposure to a novel context and associative learning induce an upregulation of AKAP150 protein in mouse hippocampus.	/pubmed/17270471	Nijholt IM, Ostroveanu A, de Bruyn M, Luiten PG, Eisel UL, Van der Zee EA.	Neurobiol Learn Mem. 2007 May;87(4):693-6. Epub 2007 Jan 31.	Neurobiol Learn Mem. 2007	PubMed	citation	PMID:17270471	pubmed	17270471	create date:2007/02/03 | first author:Nijholt IM
Reconsolidation and memory infidelity in Lymnaea.	/pubmed/17267245	Lukowiak K, Fras M, Smyth K, Wong C, Hittel K.	Neurobiol Learn Mem. 2007 May;87(4):547-60. Epub 2007 Jan 30.	Neurobiol Learn Mem. 2007	PubMed	citation	PMID:17267245	pubmed	17267245	create date:2007/02/03 | first author:Lukowiak K
Post-training, but not post-reactivation, administration of amphetamine and anisomycin modulates Pavlovian conditioned approach.	/pubmed/17258476	Blaiss CA, Janak PH.	Neurobiol Learn Mem. 2007 May;87(4):644-58. Epub 2007 Jan 26.	Neurobiol Learn Mem. 2007	PubMed	citation	PMID:17258476	pubmed	17258476	create date:2007/01/30 | first author:Blaiss CA
Differential contributions of dorsal vs. ventral hippocampus to auditory trace fear conditioning.	/pubmed/17251041	Yoon T, Otto T.	Neurobiol Learn Mem. 2007 May;87(4):464-75. Epub 2007 Jan 23.	Neurobiol Learn Mem. 2007	PubMed	citation	PMID:17251041	pubmed	17251041	create date:2007/01/26 | first author:Yoon T
Intrahippocampal administration of A beta(1-40) impairs spatial learning and memory in hyperglycemic mice.	/pubmed/17241793	Huang HJ, Liang KC, Chen CP, Chen CM, Hsieh-Li HM.	Neurobiol Learn Mem. 2007 May;87(4):483-94. Epub 2007 Jan 22.	Neurobiol Learn Mem. 2007	PubMed	citation	PMID:17241793	pubmed	17241793	create date:2007/01/24 | first author:Huang HJ
Memory influences on hippocampal and striatal neural codes: effects of a shift between task rules.	/pubmed/17240173	Eschenko O, Mizumori SJ.	Neurobiol Learn Mem. 2007 May;87(4):495-509. Epub 2007 Jan 19.	Neurobiol Learn Mem. 2007	PubMed	citation	PMID:17240173	pubmed	17240173	create date:2007/01/24 | first author:Eschenko O
Do serotonin(1-7) receptors modulate short and long-term memory?	/pubmed/17224282	Meneses A.	Neurobiol Learn Mem. 2007 May;87(4):561-72. Epub 2007 Jan 16.	Neurobiol Learn Mem. 2007	PubMed	citation	PMID:17224282	pubmed	17224282	create date:2007/01/17 | first author:Meneses A
Amygdala upregulation of NCAM polysialylation induced by auditory fear conditioning is not required for memory formation, but plays a role in fear extinction.	/pubmed/17223582	Markram K, Lopez Fernandez MA, Abrous DN, Sandi C.	Neurobiol Learn Mem. 2007 May;87(4):573-82. Epub 2007 Jan 12.	Neurobiol Learn Mem. 2007	PubMed	citation	PMID:17223582	pubmed	17223582	create date:2007/01/16 | first author:Markram K
Muscarinic cholinergic receptor blockade in the rat prelimbic cortex impairs the social transmission of food preference.	/pubmed/17223581	Boix-Trelis N, Vale-Martínez A, Guillazo-Blanch G, Martí-Nicolovius M.	Neurobiol Learn Mem. 2007 May;87(4):659-68. Epub 2007 Jan 12.	Neurobiol Learn Mem. 2007	PubMed	citation	PMID:17223581	pubmed	17223581	create date:2007/01/16 | first author:Boix-Trelis N
Extinction-induced despair" in the water maze	exploratory behavior and fear: effects of chronic antidepressant treatment."	/pubmed/17223365	Schulz D, Buddenberg T, Huston JP.	Neurobiol Learn Mem. 2007 May;87(4):624-34. Epub 2007 Jan 16.	Neurobiol Learn Mem. 2007	PubMed	citation	PMID:17223365	pubmed	17223365	create date:2007/01/16 | first author:Schulz D
Pre-training to find a hidden platform in the Morris water maze can compensate for a deficit to find a cued platform in a rat model of Parkinson's disease.	/pubmed/17223364	Da Cunha C, Wietzikoski S, Wietzikoski EC, Silva MH, Chandler J Jr, Ferro MM, Andreatini R, Canteras NS.	Neurobiol Learn Mem. 2007 May;87(4):451-63. Epub 2007 Jan 16.	Neurobiol Learn Mem. 2007	PubMed	citation	PMID:17223364	pubmed	17223364	create date:2007/01/16 | first author:Da Cunha C
The ameliorating effect of oroxylin A on scopolamine-induced memory impairment in mice.	/pubmed/17196405	Kim DH, Jeon SJ, Son KH, Jung JW, Lee S, Yoon BH, Lee JJ, Cho YW, Cheong JH, Ko KH, Ryu JH.	Neurobiol Learn Mem. 2007 May;87(4):536-46. Epub 2006 Dec 28.	Neurobiol Learn Mem. 2007	PubMed	citation	PMID:17196405	pubmed	17196405	create date:2007/01/02 | first author:Kim DH
Associative and spatial learning and memory deficits in transgenic mice overexpressing the RNA-binding protein HuD.	/pubmed/17185008	Bolognani F, Qiu S, Tanner DC, Paik J, Perrone-Bizzozero NI, Weeber EJ.	Neurobiol Learn Mem. 2007 May;87(4):635-43. Epub 2006 Dec 20.	Neurobiol Learn Mem. 2007	PubMed	citation	PMID:17185008	pubmed	17185008	create date:2006/12/23 | first author:Bolognani F
High impact running improves learning.	/pubmed/17185007	Winter B, Breitenstein C, Mooren FC, Voelker K, Fobker M, Lechtermann A, Krueger K, Fromme A, Korsukewitz C, Floel A, Knecht S.	Neurobiol Learn Mem. 2007 May;87(4):597-609. Epub 2006 Dec 20.	Neurobiol Learn Mem. 2007	PubMed	citation	PMID:17185007	pubmed	17185007	create date:2006/12/23 | first author:Winter B
Cholinergic modulation of Pavlovian fear conditioning in rats: differential effects of intrahippocampal infusion of mecamylamine and methyllycaconitine.	/pubmed/17178240	Vago DR, Kesner RP.	Neurobiol Learn Mem. 2007 Mar;87(3):441-9. Epub 2006 Dec 18.	Neurobiol Learn Mem. 2007	PubMed	citation	PMID:17178240	pubmed	17178240	create date:2006/12/21 | first author:Vago DR
Neural representations during sleep: from sensory processing to memory traces.	/pubmed/17178239	Hennevin E, Huetz C, Edeline JM.	Neurobiol Learn Mem. 2007 Mar;87(3):416-40. Epub 2006 Dec 18. Review.	Neurobiol Learn Mem. 2007	PubMed	citation	PMID:17178239	pubmed	17178239	create date:2006/12/21 | first author:Hennevin E
Ultrastructural plasticity associated with hippocampal-dependent learning: a meta-analysis.	/pubmed/17174119	Marrone DF.	Neurobiol Learn Mem. 2007 Mar;87(3):361-71. Epub 2006 Dec 14.	Neurobiol Learn Mem. 2007	PubMed	citation	PMID:17174119	pubmed	17174119	create date:2006/12/19 | first author:Marrone DF
Electrical stimulation of the pedunculopontine tegmental nucleus in freely moving awake rats: time- and site-specific effects on two-way active avoidance conditioning.	/pubmed/17169591	Andero R, Torras-Garcia M, Quiroz-Padilla MF, Costa-Miserachs D, Coll-Andreu M.	Neurobiol Learn Mem. 2007 May;87(4):510-21. Epub 2006 Dec 13.	Neurobiol Learn Mem. 2007	PubMed	citation	PMID:17169591	pubmed	17169591	create date:2006/12/16 | first author:Andero R
Synaptic adaptation and odor-background segmentation.	/pubmed/17141533	Linster C, Henry L, Kadohisa M, Wilson DA.	Neurobiol Learn Mem. 2007 Mar;87(3):352-60. Epub 2006 Dec 1.	Neurobiol Learn Mem. 2007	PubMed	citation	PMID:17141533	pubmed	17141533	create date:2006/12/05 | first author:Linster C
MAP2 and synaptophysin protein expression following motor learning suggests dynamic regulation and distinct alterations coinciding with synaptogenesis.	/pubmed/17141532	Derksen MJ, Ward NL, Hartle KD, Ivanco TL.	Neurobiol Learn Mem. 2007 Mar;87(3):404-15. Epub 2006 Dec 1.	Neurobiol Learn Mem. 2007	PubMed	citation	PMID:17141532	pubmed	17141532	create date:2006/12/05 | first author:Derksen MJ
Hippocampal long-term potentiation, memory, and longevity in mice that overexpress mitochondrial superoxide dismutase.	/pubmed/17129739	Hu D, Cao P, Thiels E, Chu CT, Wu GY, Oury TD, Klann E.	Neurobiol Learn Mem. 2007 Mar;87(3):372-84. Epub 2006 Nov 28.	Neurobiol Learn Mem. 2007	PubMed	citation	PMID:17129739	pubmed	17129739	create date:2006/11/30 | first author:Hu D
Stressful stimuli modulate memory formation in Lymnaea stagnalis.	/pubmed/17126571	Martens KR, De Caigny P, Parvez K, Amarell M, Wong C, Lukowiak K.	Neurobiol Learn Mem. 2007 Mar;87(3):391-403. Epub 2006 Nov 28.	Neurobiol Learn Mem. 2007	PubMed	citation	PMID:17126571	pubmed	17126571	create date:2006/11/28 | first author:Martens KR
Microinjections of the dopamine D2 receptor antagonist sulpiride into the medial prefrontal cortex attenuate glucocorticoid-induced impairment of long-term memory retrieval in rats.	/pubmed/17118678	Pakdel R, Rashidy-Pour A.	Neurobiol Learn Mem. 2007 Mar;87(3):385-90. Epub 2006 Nov 22.	Neurobiol Learn Mem. 2007	PubMed	citation	PMID:17118678	pubmed	17118678	create date:2006/11/23 | first author:Pakdel R
Title	URL	Description	Details	ShortDetails	Resource	Type	Identifiers	Db	EntrezUID	Properties
Cholinergic activity in the insular cortex is necessary for acquisition and consolidation of contextual memory.	/pubmed/17098452	Miranda MI, Bermúdez-Rattoni F.	Neurobiol Learn Mem. 2007 Mar;87(3):343-51. Epub 2006 Nov 13.	Neurobiol Learn Mem. 2007	PubMed	citation	PMID:17098452	pubmed	17098452	create date:2006/11/14 | first author:Miranda MI
Learned preferences induced by electrical stimulation of a food-related area of the parabrachial complex: effects of naloxone.	/pubmed/17084647	Simon MJ, Garcia R, Zafra MA, Molina F, Puerto A.	Neurobiol Learn Mem. 2007 Mar;87(3):332-42. Epub 2006 Nov 3.	Neurobiol Learn Mem. 2007	PubMed	citation	PMID:17084647	pubmed	17084647	create date:2006/11/07 | first author:Simon MJ
Extinction learning, reconsolidation and the internal reinforcement hypothesis.	/pubmed/17079171	Eisenhardt D, Menzel R.	Neurobiol Learn Mem. 2007 Feb;87(2):167-73. Epub 2006 Oct 31. Review.	Neurobiol Learn Mem. 2007	PubMed	citation	PMID:17079171	pubmed	17079171	create date:2006/11/03 | first author:Eisenhardt D
Despair" induced by extinction trials in the water maze: relationship with measures of anxiety in aged and adult rats."	/pubmed/17079170	Schulz D, Huston JP, Buddenberg T, Topic B.	Neurobiol Learn Mem. 2007 Mar;87(3):309-23. Epub 2006 Oct 31.	Neurobiol Learn Mem. 2007	PubMed	citation	PMID:17079170	pubmed	17079170	create date:2006/11/03 | first author:Schulz D
Involvement of the rostral anterior cingulate cortex in consolidation of inhibitory avoidance memory: interaction with the basolateral amygdala.	/pubmed/17079169	Malin EL, Ibrahim DY, Tu JW, McGaugh JL.	Neurobiol Learn Mem. 2007 Feb;87(2):295-302. Epub 2006 Oct 31.	Neurobiol Learn Mem. 2007	PubMed	citation	PMID:17079169	pubmed	17079169	create date:2006/11/03 | first author:Malin EL
Reinstatement of episodic-like memory in rats by neurokinin-1 receptor antagonism.	/pubmed/17079168	Kart-Teke E, Dere E, Brandão ML, Huston JP, De Souza Silva MA.	Neurobiol Learn Mem. 2007 Mar;87(3):324-31. Epub 2006 Oct 31.	Neurobiol Learn Mem. 2007	PubMed	citation	PMID:17079168	pubmed	17079168	create date:2006/11/03 | first author:Kart-Teke E
Spontaneously hypertensive, Wistar Kyoto and Sprague-Dawley rats differ in their use of place and response strategies in the water radial arm maze.	/pubmed/17056285	Clements KM, Saunders AJ, Robertson BA, Wainwright PE.	Neurobiol Learn Mem. 2007 Feb;87(2):285-94. Epub 2006 Oct 23.	Neurobiol Learn Mem. 2007	PubMed	citation	PMID:17056285	pubmed	17056285	create date:2006/10/24 | first author:Clements KM
Learning-induced axonal remodeling: evolutionary divergence and conservation of two components of the mossy fiber system within Rodentia.	/pubmed/17056284	Rekart JL, Sandoval CJ, Routtenberg A.	Neurobiol Learn Mem. 2007 Feb;87(2):225-35. Epub 2006 Oct 23.	Neurobiol Learn Mem. 2007	PubMed	citation	PMID:17056284	pubmed	17056284	create date:2006/10/24 | first author:Rekart JL
Enriched environment treatment restores impaired hippocampal synaptic plasticity and cognitive deficits induced by prenatal chronic stress.	/pubmed/17049888	Yang J, Hou C, Ma N, Liu J, Zhang Y, Zhou J, Xu L, Li L.	Neurobiol Learn Mem. 2007 Feb;87(2):257-63. Epub 2006 Oct 17.	Neurobiol Learn Mem. 2007	PubMed	citation	PMID:17049888	pubmed	17049888	create date:2006/10/20 | first author:Yang J
Bilateral entorhinal cortex lesions impair acquisition of delayed spatial alternation in rats.	/pubmed/17049284	Ramirez JJ, Campbell D, Poulton W, Barton C, Swails J, Geghman K, Courchesne SL, Wentworth S.	Neurobiol Learn Mem. 2007 Feb;87(2):264-8. Epub 2006 Oct 16.	Neurobiol Learn Mem. 2007	PubMed	citation	PMID:17049284	pubmed	17049284	create date:2006/10/20 | first author:Ramirez JJ
Practice strategies of musicians modulate neural processing and the learning of sound-patterns.	/pubmed/17046293	Seppänen M, Brattico E, Tervaniemi M.	Neurobiol Learn Mem. 2007 Feb;87(2):236-47. Epub 2006 Oct 13.	Neurobiol Learn Mem. 2007	PubMed	citation	PMID:17046293	pubmed	17046293	create date:2006/10/19 | first author:Seppänen M
Hippocampal and cerebellar single-unit activity during delay and trace eyeblink conditioning in the rat.	/pubmed/17046292	Green JT, Arenos JD.	Neurobiol Learn Mem. 2007 Feb;87(2):269-84. Epub 2006 Oct 13.	Neurobiol Learn Mem. 2007	PubMed	citation	PMID:17046292	pubmed	17046292	create date:2006/10/19 | first author:Green JT
Behavioral alterations in mice lacking the translation repressor 4E-BP2.	/pubmed/17029989	Banko JL, Merhav M, Stern E, Sonenberg N, Rosenblum K, Klann E.	Neurobiol Learn Mem. 2007 Feb;87(2):248-56. Epub 2006 Oct 9.	Neurobiol Learn Mem. 2007	PubMed	citation	PMID:17029989	pubmed	17029989	create date:2006/10/13 | first author:Banko JL
Androgens' performance-enhancing effects in the inhibitory avoidance and water maze tasks may involve actions at intracellular androgen receptors in the dorsal hippocampus.	/pubmed/17029870	Edinger KL, Frye CA.	Neurobiol Learn Mem. 2007 Feb;87(2):201-8. Epub 2006 Oct 6.	Neurobiol Learn Mem. 2007	PubMed	citation	PMID:17029870	pubmed	17029870	create date:2006/10/13 | first author:Edinger KL
Methylene blue facilitates the extinction of fear in an animal model of susceptibility to learned helplessness.	/pubmed/17011803	Wrubel KM, Barrett D, Shumake J, Johnson SE, Gonzalez-Lima F.	Neurobiol Learn Mem. 2007 Feb;87(2):209-17. Epub 2006 Oct 2.	Neurobiol Learn Mem. 2007	PubMed	citation	PMID:17011803	pubmed	17011803	create date:2006/10/03 | first author:Wrubel KM
Effect of chronic angiotensin converting enzyme inhibition on spatial memory and anxiety-like behaviours in rats.	/pubmed/17011802	Jenkins TA, Chai SY.	Neurobiol Learn Mem. 2007 Feb;87(2):218-24. Epub 2006 Oct 2.	Neurobiol Learn Mem. 2007	PubMed	citation	PMID:17011802	pubmed	17011802	create date:2006/10/03 | first author:Jenkins TA
mTOR signaling in the hippocampus is necessary for memory formation.	/pubmed/17005423	Bekinschtein P, Katche C, Slipczuk LN, Igaz LM, Cammarota M, Izquierdo I, Medina JH.	Neurobiol Learn Mem. 2007 Feb;87(2):303-7. Epub 2006 Sep 26.	Neurobiol Learn Mem. 2007	PubMed	citation	PMID:17005423	pubmed	17005423	create date:2006/09/29 | first author:Bekinschtein P
Glucocorticoid-mediated effects of systemic oxytocin upon memory retrieval.	/pubmed/16997585	de Oliveira LF, Camboim C, Diehl F, Consiglio AR, Quillfeldt JA.	Neurobiol Learn Mem. 2007 Jan;87(1):67-71. Epub 2006 Sep 25.	Neurobiol Learn Mem. 2007	PubMed	citation	PMID:16997585	pubmed	16997585	create date:2006/09/26 | first author:de Oliveira LF
Landmark-based but not vestibular-based orientation elicits mossy fiber synaptogenesis in the mouse hippocampus.	/pubmed/16990035	Middei S, Vetere G, Sgobio C, Ammassari-Teule M.	Neurobiol Learn Mem. 2007 Feb;87(2):174-80. Epub 2006 Sep 20.	Neurobiol Learn Mem. 2007	PubMed	citation	PMID:16990035	pubmed	16990035	create date:2006/09/23 | first author:Middei S
Opposite effects of a single versus repeated doses of gabapentin on retention performance of an inhibitory avoidance response in mice.	/pubmed/16987675	Blake MG, Boccia MM, Acosta GB, Höcht C, Baratti CM.	Neurobiol Learn Mem. 2007 Feb;87(2):192-200. Epub 2006 Sep 20.	Neurobiol Learn Mem. 2007	PubMed	citation	PMID:16987675	pubmed	16987675	create date:2006/09/22 | first author:Blake MG
To press or not to press? Differential receptor expression and response to novelty in rats learning an operant response for reward.	/pubmed/16987674	Pickering C, Avesson L, Lindblom J, Liljequist S, Schiöth HB.	Neurobiol Learn Mem. 2007 Feb;87(2):181-91. Epub 2006 Sep 20.	Neurobiol Learn Mem. 2007	PubMed	citation	PMID:16987674	pubmed	16987674	create date:2006/09/22 | first author:Pickering C
Beneficial effects of docosahexaenoic acid on active avoidance performance in 1K-1C hypertensive rats.	/pubmed/16979916	Hacioglu G, Kose O, Aslan M, Agar A.	Neurobiol Learn Mem. 2007 Jan;87(1):159-65. Epub 2006 Sep 18.	Neurobiol Learn Mem. 2007	PubMed	citation	PMID:16979916	pubmed	16979916	create date:2006/09/19 | first author:Hacioglu G
Hippocampal Mek/Erk signaling mediates extinction of contextual freezing behavior.	/pubmed/16979915	Fischer A, Radulovic M, Schrick C, Sananbenesi F, Godovac-Zimmermann J, Radulovic J.	Neurobiol Learn Mem. 2007 Jan;87(1):149-58. Epub 2006 Sep 18.	Neurobiol Learn Mem. 2007	PubMed	citation	PMID:16979915	pubmed	16979915	create date:2006/09/19 | first author:Fischer A
Estrogen modulates place learning through estrogen receptors in the hippocampus.	/pubmed/16979357	Zurkovsky L, Brown SL, Korol DL.	Neurobiol Learn Mem. 2006 Nov;86(3):336-43. Epub 2006 Sep 18.	Neurobiol Learn Mem. 2006	PubMed	citation	PMID:16979357	pubmed	16979357	create date:2006/09/19 | first author:Zurkovsky L
Blunted hippocampal, but not striatal, acetylcholine efflux parallels learning impairment in diencephalic-lesioned rats.	/pubmed/16978888	Roland JJ, Savage LM.	Neurobiol Learn Mem. 2007 Jan;87(1):123-32. Epub 2006 Sep 15.	Neurobiol Learn Mem. 2007	PubMed	citation	PMID:16978888	pubmed	16978888	create date:2006/09/19 | first author:Roland JJ
Substantia nigra role in fear conditioning consolidation.	/pubmed/16978887	Baldi E, Mariottini C, Bucherelli C.	Neurobiol Learn Mem. 2007 Jan;87(1):133-9. Epub 2006 Sep 15.	Neurobiol Learn Mem. 2007	PubMed	citation	PMID:16978887	pubmed	16978887	create date:2006/09/19 | first author:Baldi E
Aggressiveness and memory: subordinate crabs present higher memory ability than dominants after an agonistic experience.	/pubmed/16973384	Kaczer L, Pedetta S, Maldonado H.	Neurobiol Learn Mem. 2007 Jan;87(1):140-8. Epub 2006 Sep 14.	Neurobiol Learn Mem. 2007	PubMed	citation	PMID:16973384	pubmed	16973384	create date:2006/09/16 | first author:Kaczer L
Long-term consequences of early experience on adult avoidance learning in female rats: role of the dopaminergic system.	/pubmed/16938473	Schäble S, Poeggel G, Braun K, Gruss M.	Neurobiol Learn Mem. 2007 Jan;87(1):109-22. Epub 2006 Aug 30.	Neurobiol Learn Mem. 2007	PubMed	citation	PMID:16938473	pubmed	16938473	create date:2006/08/30 | first author:Schäble S
Effects of daily environmental enrichment on memory deficits and brain injury following neonatal hypoxia-ischemia in the rat.	/pubmed/16931063	Pereira LO, Arteni NS, Petersen RC, da Rocha AP, Achaval M, Netto CA.	Neurobiol Learn Mem. 2007 Jan;87(1):101-8. Epub 2006 Aug 23.	Neurobiol Learn Mem. 2007	PubMed	citation	PMID:16931063	pubmed	16931063	create date:2006/08/26 | first author:Pereira LO
Capsaicin-sensitive afferent vagal fibers are involved in concurrent taste aversion learning.	/pubmed/16931062	Zafra MA, Prados M, Molina F, Puerto A.	Neurobiol Learn Mem. 2006 Nov;86(3):349-52. Epub 2006 Aug 23.	Neurobiol Learn Mem. 2006	PubMed	citation	PMID:16931062	pubmed	16931062	create date:2006/08/26 | first author:Zafra MA
Cocaine-but not methamphetamine-associated memory requires de novo protein synthesis.	/pubmed/16905344	Kuo YM, Liang KC, Chen HH, Cherng CG, Lee HT, Lin Y, Huang AM, Liao RM, Yu L.	Neurobiol Learn Mem. 2007 Jan;87(1):93-100. Epub 2006 Aug 14.	Neurobiol Learn Mem. 2007	PubMed	citation	PMID:16905344	pubmed	16905344	create date:2006/08/15 | first author:Kuo YM
Androgens' effects to enhance learning may be mediated in part through actions at estrogen receptor-beta in the hippocampus.	/pubmed/16904920	Edinger KL, Frye CA.	Neurobiol Learn Mem. 2007 Jan;87(1):78-85. Epub 2006 Aug 14.	Neurobiol Learn Mem. 2007	PubMed	citation	PMID:16904920	pubmed	16904920	create date:2006/08/15 | first author:Edinger KL
Pharmacological dissociation of trace and long-delay fear conditioning in young rats.	/pubmed/16904919	Hunt PS, Richardson R.	Neurobiol Learn Mem. 2007 Jan;87(1):86-92. Epub 2006 Aug 14.	Neurobiol Learn Mem. 2007	PubMed	citation	PMID:16904919	pubmed	16904919	create date:2006/08/15 | first author:Hunt PS
Endogenous cortisol level interacts with noradrenergic activation in the human amygdala.	/pubmed/16884932	van Stegeren AH, Wolf OT, Everaerd W, Scheltens P, Barkhof F, Rombouts SA.	Neurobiol Learn Mem. 2007 Jan;87(1):57-66. Epub 2006 Aug 1.	Neurobiol Learn Mem. 2007	PubMed	citation	PMID:16884932	pubmed	16884932	create date:2006/08/04 | first author:van Stegeren AH
Active avoidance conditioning in zebrafish (Danio rerio).	/pubmed/16861014	Xu X, Scott-Scheiern T, Kempker L, Simons K.	Neurobiol Learn Mem. 2007 Jan;87(1):72-7. Epub 2006 Jul 24.	Neurobiol Learn Mem. 2007	PubMed	citation	PMID:16861014	pubmed	16861014	create date:2006/07/25 | first author:Xu X
Possible involvement of the vagus nerve in monitoring plasma catecholamine levels.	/pubmed/16860579	Mravec B.	Neurobiol Learn Mem. 2006 Nov;86(3):353-5; author reply 356-7. Epub 2006 Jul 24. Review.	Neurobiol Learn Mem. 2006	PubMed	citation	PMID:16860579	pubmed	16860579	create date:2006/07/25 | first author:Mravec B
Hippocampal CA1 spiking during encoding and retrieval: relation to theta phase.	/pubmed/16839788	Manns JR, Zilli EA, Ong KC, Hasselmo ME, Eichenbaum H.	Neurobiol Learn Mem. 2007 Jan;87(1):9-20. Epub 2006 Jul 12.	Neurobiol Learn Mem. 2007	PubMed	citation	PMID:16839788	pubmed	16839788	create date:2006/07/15 | first author:Manns JR
Changes in transcription within the CA1 field of the hippocampus are associated with age-related spatial learning impairments.	/pubmed/16829144	Burger C, López MC, Feller JA, Baker HV, Muzyczka N, Mandel RJ.	Neurobiol Learn Mem. 2007 Jan;87(1):21-41. Epub 2006 Jul 10.	Neurobiol Learn Mem. 2007	PubMed	citation	PMID:16829144	pubmed	16829144	create date:2006/07/11 | first author:Burger C
Working memory deficits in transgenic rats overexpressing human adenosine A2A receptors in the brain.	/pubmed/16824773	Giménez-Llort L, Schiffmann SN, Shmidt T, Canela L, Camón L, Wassholm M, Canals M, Terasmaa A, Fernández-Teruel A, Tobeña A, Popova E, Ferré S, Agnati L, Ciruela F, Martínez E, Scheel-Kruger J, Lluis C, Franco R, Fuxe K, Bader M.	Neurobiol Learn Mem. 2007 Jan;87(1):42-56. Epub 2006 Jul 7.	Neurobiol Learn Mem. 2007	PubMed	citation	PMID:16824773	pubmed	16824773	create date:2006/07/11 | first author:Giménez-Llort L
Enhanced proliferation of progenitor cells following long-term potentiation induction in the rat dentate gyrus.	/pubmed/16824772	Chun SK, Sun W, Park JJ, Jung MW.	Neurobiol Learn Mem. 2006 Nov;86(3):322-9. Epub 2006 Jul 7.	Neurobiol Learn Mem. 2006	PubMed	citation	PMID:16824772	pubmed	16824772	create date:2006/07/11 | first author:Chun SK
Experience with songs in adulthood reduces song-induced gene expression in songbird auditory forebrain.	/pubmed/16807000	McKenzie TL, Hernandez AM, MacDougall-Shackleton SA.	Neurobiol Learn Mem. 2006 Nov;86(3):330-5. Epub 2006 Jun 27.	Neurobiol Learn Mem. 2006	PubMed	citation	PMID:16807000	pubmed	16807000	create date:2006/06/30 | first author:McKenzie TL
Cholinergic modulation of trace conditioning trained in serial compound: A developmental analysis.	/pubmed/16774840	Hunt PS, Barnet RC, Shea ME, Baker EM.	Neurobiol Learn Mem. 2006 Nov;86(3):311-21. Epub 2006 Jun 13.	Neurobiol Learn Mem. 2006	PubMed	citation	PMID:16774840	pubmed	16774840	create date:2006/06/16 | first author:Hunt PS
Psychosocial stress enhances time-based prospective memory in healthy young men.	/pubmed/16753313	Nater UM, Okere U, Stallkamp R, Moor C, Ehlert U, Kliegel M.	Neurobiol Learn Mem. 2006 Nov;86(3):344-8. Epub 2006 Jun 6.	Neurobiol Learn Mem. 2006	PubMed	citation	PMID:16753313	pubmed	16753313	create date:2006/06/07 | first author:Nater UM
The level of cholinergic nucleus basalis activation controls the specificity of auditory associative memory.	/pubmed/16750916	Weinberger NM, Miasnikov AA, Chen JC.	Neurobiol Learn Mem. 2006 Nov;86(3):270-85. Epub 2006 Jun 5.	Neurobiol Learn Mem. 2006	PubMed	citation	PMID:16750916	pubmed	16750916	create date:2006/06/06 | first author:Weinberger NM
Post-training amphetamine administration enhances memory consolidation in appetitive Pavlovian conditioning: Implications for drug addiction.	/pubmed/16750404	Simon NW, Setlow B.	Neurobiol Learn Mem. 2006 Nov;86(3):305-10. Epub 2006 Jun 5.	Neurobiol Learn Mem. 2006	PubMed	citation	PMID:16750404	pubmed	16750404	create date:2006/06/06 | first author:Simon NW
Systemic and local administration of estradiol into the prefrontal cortex or hippocampus differentially alters working memory.	/pubmed/16730465	Sinopoli KJ, Floresco SB, Galea LA.	Neurobiol Learn Mem. 2006 Nov;86(3):293-304. Epub 2006 May 26.	Neurobiol Learn Mem. 2006	PubMed	citation	PMID:16730465	pubmed	16730465	create date:2006/05/30 | first author:Sinopoli KJ
Developmental study of multiple memory stages in the cuttlefish, Sepia officinalis.	/pubmed/16725354	Agin V, Poirier R, Chichery R, Dickel L, Chichery MP.	Neurobiol Learn Mem. 2006 Nov;86(3):264-9. Epub 2006 May 24.	Neurobiol Learn Mem. 2006	PubMed	citation	PMID:16725354	pubmed	16725354	create date:2006/05/27 | first author:Agin V
Influence of intracerebroventricular administration of dopaminergic drugs on morphine state-dependent memory in the step-down passive avoidance test.	/pubmed/16723261	Zarrindast MR, Bananej M, Khalilzadeh A, Fazli-Tabaei S, Haeri-Rohani A, Rezayof A.	Neurobiol Learn Mem. 2006 Nov;86(3):286-92. Epub 2006 May 24.	Neurobiol Learn Mem. 2006	PubMed	citation	PMID:16723261	pubmed	16723261	create date:2006/05/26 | first author:Zarrindast MR
Excitotoxic lesions of the parafascicular nucleus produce deficits in a socially transmitted food preference.	/pubmed/16714125	Quiroz-Padilla MF, Guillazo-Blanch G, Vale-Martínez A, Martí-Nicolovius M.	Neurobiol Learn Mem. 2006 Nov;86(3):256-63. Epub 2006 May 22.	Neurobiol Learn Mem. 2006	PubMed	citation	PMID:16714125	pubmed	16714125	create date:2006/05/23 | first author:Quiroz-Padilla MF
HIV-1 protein gp120 rapidly impairs memory in chicks by interrupting the glutamate-glutamine cycle.	/pubmed/16714124	Fernandes SP, Edwards TM, Ng KT, Robinson SR.	Neurobiol Learn Mem. 2007 Jan;87(1):1-8. Epub 2006 May 22.	Neurobiol Learn Mem. 2007	PubMed	citation	PMID:16714124	pubmed	16714124	create date:2006/05/23 | first author:Fernandes SP
Title	URL	Description	Details	ShortDetails	Resource	Type	Identifiers	Db	EntrezUID	Properties
Exploration in outbred mice covaries with general learning abilities irrespective of stress reactivity, emotionality, and physical attributes.	/pubmed/16650783	Matzel LD, Townsend DA, Grossman H, Han YR, Hale G, Zappulla M, Light K, Kolata S.	Neurobiol Learn Mem. 2006 Sep;86(2):228-40. Epub 2006 May 2.	Neurobiol Learn Mem. 2006	PubMed	citation	PMID:16650783	pubmed	16650783	create date:2006/05/03 | first author:Matzel LD
A daytime nap containing solely non-REM sleep enhances declarative but not procedural memory.	/pubmed/16647282	Tucker MA, Hirota Y, Wamsley EJ, Lau H, Chaklader A, Fishbein W.	Neurobiol Learn Mem. 2006 Sep;86(2):241-7. Epub 2006 May 2.	Neurobiol Learn Mem. 2006	PubMed	citation	PMID:16647282	pubmed	16647282	create date:2006/05/02 | first author:Tucker MA
Posttraining handling facilitates memory for auditory-cue fear conditioning in rats.	/pubmed/16647281	Hui IR, Hui GK, Roozendaal B, McGaugh JL, Weinberger NM.	Neurobiol Learn Mem. 2006 Sep;86(2):160-3. Epub 2006 May 2.	Neurobiol Learn Mem. 2006	PubMed	citation	PMID:16647281	pubmed	16647281	create date:2006/05/02 | first author:Hui IR
Role of muscarinic M1 receptors in inhibitory avoidance and contextual fear conditioning.	/pubmed/16647280	Soares JC, Fornari RV, Oliveira MG.	Neurobiol Learn Mem. 2006 Sep;86(2):188-96. Epub 2006 May 2.	Neurobiol Learn Mem. 2006	PubMed	citation	PMID:16647280	pubmed	16647280	create date:2006/05/02 | first author:Soares JC
Low-dose mecamylamine improves learning of rats in the radial-arm maze repeated acquisition procedure.	/pubmed/16632386	Levin ED, Caldwell DP.	Neurobiol Learn Mem. 2006 Jul;86(1):117-22. Epub 2006 Apr 24.	Neurobiol Learn Mem. 2006	PubMed	citation	PMID:16632386	pubmed	16632386	create date:2006/04/25 | first author:Levin ED
Complementary and lateralized forms of processing in Bufo marinus for novel and familiar prey.	/pubmed/16631392	Robins A, Rogers LJ.	Neurobiol Learn Mem. 2006 Sep;86(2):214-27. Epub 2006 Apr 24.	Neurobiol Learn Mem. 2006	PubMed	citation	PMID:16631392	pubmed	16631392	create date:2006/04/25 | first author:Robins A
Basolateral amygdala noradrenergic activity mediates corticosterone-induced enhancement of auditory fear conditioning.	/pubmed/16630730	Roozendaal B, Hui GK, Hui IR, Berlau DJ, McGaugh JL, Weinberger NM.	Neurobiol Learn Mem. 2006 Nov;86(3):249-55. Epub 2006 Apr 21.	Neurobiol Learn Mem. 2006	PubMed	citation	PMID:16630730	pubmed	16630730	create date:2006/04/25 | first author:Roozendaal B
Perirhinal cortex lesions impair feature-negative discrimination.	/pubmed/16617027	Campolattaro MM, Freeman JH.	Neurobiol Learn Mem. 2006 Sep;86(2):205-13. Epub 2006 Apr 17.	Neurobiol Learn Mem. 2006	PubMed	citation	PMID:16617027	pubmed	16617027	create date:2006/04/18 | first author:Campolattaro MM
Involvement of alpha-bungarotoxin-sensitive nicotinic receptors in long-term memory formation in the honeybee (Apis mellifera).	/pubmed/16616529	Gauthier M, Dacher M, Thany SH, Niggebrügge C, Déglise P, Kljucevic P, Armengaud C, Grünewald B.	Neurobiol Learn Mem. 2006 Sep;86(2):164-74. Epub 2006 Apr 17.	Neurobiol Learn Mem. 2006	PubMed	citation	PMID:16616529	pubmed	16616529	create date:2006/04/18 | first author:Gauthier M
Visuospatial function in the beagle dog: an early marker of cognitive decline in a model of human aging and dementia.	/pubmed/16616528	Studzinski CM, Christie LA, Araujo JA, Burnham WM, Head E, Cotman CW, Milgram NW.	Neurobiol Learn Mem. 2006 Sep;86(2):197-204. Epub 2006 Apr 17.	Neurobiol Learn Mem. 2006	PubMed	citation	PMID:16616528	pubmed	16616528	create date:2006/04/18 | first author:Studzinski CM
Wistar rats with high versus low rearing activity differ in radial maze performance.	/pubmed/16616527	Görisch J, Schwarting RK.	Neurobiol Learn Mem. 2006 Sep;86(2):175-87. Epub 2006 Apr 17.	Neurobiol Learn Mem. 2006	PubMed	citation	PMID:16616527	pubmed	16616527	create date:2006/04/18 | first author:Görisch J
Individual differences in anxiety trait are related to spatial learning abilities and hippocampal expression of mineralocorticoid receptors.	/pubmed/16580234	Herrero AI, Sandi C, Venero C.	Neurobiol Learn Mem. 2006 Sep;86(2):150-9. Epub 2006 Mar 31.	Neurobiol Learn Mem. 2006	PubMed	citation	PMID:16580234	pubmed	16580234	create date:2006/04/04 | first author:Herrero AI
Amygdala or hippocampus inactivation after retrieval induces temporary memory deficit.	/pubmed/16540353	Prado-Alcalá RA, Díaz del Guante MA, Garín-Aguilar ME, Díaz-Trujillo A, Quirarte GL, McGaugh JL.	Neurobiol Learn Mem. 2006 Sep;86(2):144-9. Epub 2006 Mar 15.	Neurobiol Learn Mem. 2006	PubMed	citation	PMID:16540353	pubmed	16540353	create date:2006/03/17 | first author:Prado-Alcalá RA
The effects of metabolic stress and vagotomy on emotional learning in an animal model of anxiety.	/pubmed/16530435	Ghizoni DM, João LM, Moratelli Neto L, da Cunha IC, Orlandi Pereira L, Borges FR, Battisti R, de Oliveira LG, Meneghini L, Lucinda AM, Marino Neto J, Paschoalini MA, Faria MS.	Neurobiol Learn Mem. 2006 Jul;86(1):107-16. Epub 2006 Mar 10.	Neurobiol Learn Mem. 2006	PubMed	citation	PMID:16530435	pubmed	16530435	create date:2006/03/15 | first author:Ghizoni DM
Ovarian steroids enhance object recognition in naturally cycling and ovariectomized, hormone-primed rats.	/pubmed/16529958	Walf AA, Rhodes ME, Frye CA.	Neurobiol Learn Mem. 2006 Jul;86(1):35-46. Epub 2006 Mar 10.	Neurobiol Learn Mem. 2006	PubMed	citation	PMID:16529958	pubmed	16529958	create date:2006/03/15 | first author:Walf AA
A role for ERK2 in reconsolidation of fear memories in mice.	/pubmed/16504549	Cestari V, Costanzi M, Castellano C, Rossi-Arnaud C.	Neurobiol Learn Mem. 2006 Sep;86(2):133-43. Epub 2006 Feb 28.	Neurobiol Learn Mem. 2006	PubMed	citation	PMID:16504549	pubmed	16504549	create date:2006/03/01 | first author:Cestari V
Effects of ventral and dorsal CA1 subregional lesions on trace fear conditioning.	/pubmed/16504548	Rogers JL, Hunsaker MR, Kesner RP.	Neurobiol Learn Mem. 2006 Jul;86(1):72-81. Epub 2006 Feb 28.	Neurobiol Learn Mem. 2006	PubMed	citation	PMID:16504548	pubmed	16504548	create date:2006/03/01 | first author:Rogers JL
Histamine enhances inhibitory avoidance memory consolidation through a H2 receptor-dependent mechanism.	/pubmed/16488163	da Silva WC, Bonini JS, Bevilaqua LR, Izquierdo I, Cammarota M.	Neurobiol Learn Mem. 2006 Jul;86(1):100-6. Epub 2006 Feb 20.	Neurobiol Learn Mem. 2006	PubMed	citation	PMID:16488163	pubmed	16488163	create date:2006/02/21 | first author:da Silva WC
Enhancement of long-term memory retention by Colostrinin in one-day-old chicks trained on a weak passive avoidance learning paradigm.	/pubmed/16473531	Stewart MG, Banks D.	Neurobiol Learn Mem. 2006 Jul;86(1):66-71. Epub 2006 Feb 13.	Neurobiol Learn Mem. 2006	PubMed	citation	PMID:16473531	pubmed	16473531	create date:2006/02/14 | first author:Stewart MG
Pharmaco-behavioural evidence indicating a complex role for ryanodine receptor calcium release channels in memory processing for a passive avoidance task.	/pubmed/16473029	Edwards TM, Rickard NS.	Neurobiol Learn Mem. 2006 Jul;86(1):1-8. Epub 2006 Feb 10.	Neurobiol Learn Mem. 2006	PubMed	citation	PMID:16473029	pubmed	16473029	create date:2006/02/14 | first author:Edwards TM
Dissociable parietal systems for primacy and subsequent memory effects.	/pubmed/16473028	Sommer T, Rose M, Büchel C.	Neurobiol Learn Mem. 2006 May;85(3):243-51. Epub 2006 Feb 10.	Neurobiol Learn Mem. 2006	PubMed	citation	PMID:16473028	pubmed	16473028	create date:2006/02/14 | first author:Sommer T
Rapid induction of specific associative behavioral memory by stimulation of the nucleus basalis in the rat.	/pubmed/16466937	Miasnikov AA, Chen JC, Weinberger NM.	Neurobiol Learn Mem. 2006 Jul;86(1):47-65. Epub 2006 Feb 8.	Neurobiol Learn Mem. 2006	PubMed	citation	PMID:16466937	pubmed	16466937	create date:2006/02/10 | first author:Miasnikov AA
Spatial learning and goldfish telencephalon NMDA receptors.	/pubmed/16464619	Gómez Y, Vargas JP, Portavella M, López JC.	Neurobiol Learn Mem. 2006 May;85(3):252-62. Epub 2006 Feb 7.	Neurobiol Learn Mem. 2006	PubMed	citation	PMID:16464619	pubmed	16464619	create date:2006/02/09 | first author:Gómez Y
Effect of two prednisone exposures on mood and declarative memory.	/pubmed/16458545	Brown ES, Beard L, Frol AB, Rush AJ.	Neurobiol Learn Mem. 2006 Jul;86(1):28-34. Epub 2006 Feb 3.	Neurobiol Learn Mem. 2006	PubMed	citation	PMID:16458545	pubmed	16458545	create date:2006/02/07 | first author:Brown ES
Enhancement of extinction memory consolidation: the role of the noradrenergic and GABAergic systems within the basolateral amygdala.	/pubmed/16458544	Berlau DJ, McGaugh JL.	Neurobiol Learn Mem. 2006 Sep;86(2):123-32. Epub 2006 Feb 3.	Neurobiol Learn Mem. 2006	PubMed	citation	PMID:16458544	pubmed	16458544	create date:2006/02/07 | first author:Berlau DJ
Induction and activity-dependent reversal of persistent LTP and LTD in lateral perforant path synapses in vivo.	/pubmed/16458543	Abraham WC, Mason-Parker SE, Irvine GI, Logan B, Gill AI.	Neurobiol Learn Mem. 2006 Jul;86(1):82-90. Epub 2006 Feb 3.	Neurobiol Learn Mem. 2006	PubMed	citation	PMID:16458543	pubmed	16458543	create date:2006/02/07 | first author:Abraham WC
Glucocorticoid-induced impairment of long-term memory retrieval in rats: an interaction with dopamine D2 receptors.	/pubmed/16442318	Pakdel R, Rashidy-Pour A.	Neurobiol Learn Mem. 2006 May;85(3):300-6. Epub 2006 Jan 25.	Neurobiol Learn Mem. 2006	PubMed	citation	PMID:16442318	pubmed	16442318	create date:2006/01/31 | first author:Pakdel R
Olfactory learning in the one-day old rat: reinforcing effects of isoproterenol.	/pubmed/16442317	Bordner KA, Spear NE.	Neurobiol Learn Mem. 2006 Jul;86(1):19-27. Epub 2006 Jan 25.	Neurobiol Learn Mem. 2006	PubMed	citation	PMID:16442317	pubmed	16442317	create date:2006/01/31 | first author:Bordner KA
Neural circuits mediating latent learning and conditioning for salt in the rat.	/pubmed/16439166	Stouffer EM, White NM.	Neurobiol Learn Mem. 2006 Jul;86(1):91-9. Epub 2006 Jan 24.	Neurobiol Learn Mem. 2006	PubMed	citation	PMID:16439166	pubmed	16439166	create date:2006/01/28 | first author:Stouffer EM
Evidence of a role for multiple memory systems in behavioral extinction.	/pubmed/16427329	Gabriele A, Packard MG.	Neurobiol Learn Mem. 2006 May;85(3):289-99. Epub 2006 Jan 19.	Neurobiol Learn Mem. 2006	PubMed	citation	PMID:16427329	pubmed	16427329	create date:2006/01/24 | first author:Gabriele A
Phosphorylation state of CREB in the rat hippocampus: a molecular switch between spatial novelty and spatial familiarity?	/pubmed/16426870	Moncada D, Viola H.	Neurobiol Learn Mem. 2006 Jul;86(1):9-18. Epub 2006 Jan 19.	Neurobiol Learn Mem. 2006	PubMed	citation	PMID:16426870	pubmed	16426870	create date:2006/01/24 | first author:Moncada D
Instrumental learning in hyperdopaminergic mice.	/pubmed/16423542	Yin HH, Zhuang X, Balleine BW.	Neurobiol Learn Mem. 2006 May;85(3):283-8. Epub 2006 Jan 19.	Neurobiol Learn Mem. 2006	PubMed	citation	PMID:16423542	pubmed	16423542	create date:2006/01/21 | first author:Yin HH
Sleep deprivation impairs object recognition in mice.	/pubmed/16423541	Palchykova S, Winsky-Sommerer R, Meerlo P, Dürr R, Tobler I.	Neurobiol Learn Mem. 2006 May;85(3):263-71. Epub 2006 Jan 19.	Neurobiol Learn Mem. 2006	PubMed	citation	PMID:16423541	pubmed	16423541	create date:2006/01/21 | first author:Palchykova S
Input-specific long-term potentiation in the rat lateral amygdala of horizontal slices.	/pubmed/16406707	Drephal C, Schubert M, Albrecht D.	Neurobiol Learn Mem. 2006 May;85(3):272-82. Epub 2006 Jan 6.	Neurobiol Learn Mem. 2006	PubMed	citation	PMID:16406707	pubmed	16406707	create date:2006/01/13 | first author:Drephal C
Cognitive disruption and altered hippocampus synaptic function in Reelin haploinsufficient mice.	/pubmed/16376115	Qiu S, Korwek KM, Pratt-Davis AR, Peters M, Bergman MY, Weeber EJ.	Neurobiol Learn Mem. 2006 May;85(3):228-42. Epub 2005 Dec 20.	Neurobiol Learn Mem. 2006	PubMed	citation	PMID:16376115	pubmed	16376115	create date:2005/12/27 | first author:Qiu S
Chronic stress impairs recall of extinction of conditioned fear.	/pubmed/16337411	Miracle AD, Brace MF, Huyck KD, Singler SA, Wellman CL.	Neurobiol Learn Mem. 2006 May;85(3):213-8. Epub 2005 Dec 6.	Neurobiol Learn Mem. 2006	PubMed	citation	PMID:16337411	pubmed	16337411	create date:2005/12/13 | first author:Miracle AD
Effects of gonadectomy and androgen supplementation on attention in male rats.	/pubmed/16330230	Johnson RT, Burk JA.	Neurobiol Learn Mem. 2006 May;85(3):219-27. Epub 2005 Dec 5.	Neurobiol Learn Mem. 2006	PubMed	citation	PMID:16330230	pubmed	16330230	create date:2005/12/07 | first author:Johnson RT
ERbeta-selective SERMs produce mnemonic-enhancing effects in the inhibitory avoidance and water maze tasks.	/pubmed/16326119	Rhodes ME, Frye CA.	Neurobiol Learn Mem. 2006 Mar;85(2):183-91. Epub 2005 Dec 1.	Neurobiol Learn Mem. 2006	PubMed	citation	PMID:16326119	pubmed	16326119	create date:2005/12/06 | first author:Rhodes ME
Amnesic effect of GMP depends on its conversion to guanosine.	/pubmed/16325434	Saute JA, da Silveira LE, Soares FA, Martini LH, Souza DO, Ganzella M.	Neurobiol Learn Mem. 2006 May;85(3):206-12. Epub 2005 Dec 1.	Neurobiol Learn Mem. 2006	PubMed	citation	PMID:16325434	pubmed	16325434	create date:2005/12/06 | first author:Saute JA
The effects of chronic water deprivation on metabolic rate and long-trace taste-aversion conditioning in rats.	/pubmed/16321549	Anderson MJ, Hinderliter CF, Misanin JR.	Neurobiol Learn Mem. 2006 May;85(3):199-205.	Neurobiol Learn Mem. 2006	PubMed	citation	PMID:16321549	pubmed	16321549	create date:2005/12/03 | first author:Anderson MJ
The entorhinal cortex plays a role in extinction.	/pubmed/16290195	Bevilaqua LR, Bonini JS, Rossato JI, Izquierdo LA, Cammarota M, Izquierdo I.	Neurobiol Learn Mem. 2006 Mar;85(2):192-7. Epub 2005 Nov 14.	Neurobiol Learn Mem. 2006	PubMed	citation	PMID:16290195	pubmed	16290195	create date:2005/11/18 | first author:Bevilaqua LR
Effect of Morris water maze diameter on visual-spatial learning in different mouse strains.	/pubmed/16290194	Van Dam D, Lenders G, De Deyn PP.	Neurobiol Learn Mem. 2006 Mar;85(2):164-72. Epub 2005 Nov 14.	Neurobiol Learn Mem. 2006	PubMed	citation	PMID:16290194	pubmed	16290194	create date:2005/11/18 | first author:Van Dam D
Wistar rats show episodic-like memory for unique experiences.	/pubmed/16290193	Kart-Teke E, De Souza Silva MA, Huston JP, Dere E.	Neurobiol Learn Mem. 2006 Mar;85(2):173-82. Epub 2005 Nov 14.	Neurobiol Learn Mem. 2006	PubMed	citation	PMID:16290193	pubmed	16290193	create date:2005/11/18 | first author:Kart-Teke E
Muscarinic suppression in stratum radiatum of CA1 shows dependence on presynaptic M1 receptors and is not dependent on effects at GABA(B) receptors.	/pubmed/16290192	Kremin T, Gerber D, Giocomo LM, Huang SY, Tonegawa S, Hasselmo ME.	Neurobiol Learn Mem. 2006 Mar;85(2):153-63. Epub 2005 Nov 14.	Neurobiol Learn Mem. 2006	PubMed	citation	PMID:16290192	pubmed	16290192	create date:2005/11/18 | first author:Kremin T
Significant life events and the shape of memories to come: a hypothesis.	/pubmed/16289750	Shors TJ.	Neurobiol Learn Mem. 2006 Mar;85(2):103-15. Epub 2005 Nov 10.	Neurobiol Learn Mem. 2006	PubMed	citation	PMID:16289750	pubmed	16289750	create date:2005/11/18 | first author:Shors TJ
Fornix, medial prefrontal cortex, nucleus accumbens, and mediodorsal thalamic nucleus: roles in a fear-based context discrimination task.	/pubmed/16288894	Antoniadis EA, McDonald RJ.	Neurobiol Learn Mem. 2006 Jan;85(1):71-85. Epub 2005 Nov 8.	Neurobiol Learn Mem. 2006	PubMed	citation	PMID:16288894	pubmed	16288894	create date:2005/11/18 | first author:Antoniadis EA
Long-term continuous, but not daily, environmental enrichment reduces spatial memory decline in aged male mice.	/pubmed/16256380	Bennett JC, McRae PA, Levy LJ, Frick KM.	Neurobiol Learn Mem. 2006 Mar;85(2):139-52. Epub 2005 Oct 26.	Neurobiol Learn Mem. 2006	PubMed	citation	PMID:16256380	pubmed	16256380	create date:2005/11/01 | first author:Bennett JC
Impairment of single-trial memory formation by oral methylphenidate in the rat.	/pubmed/16246598	Chuhan YS, Taukulis HK.	Neurobiol Learn Mem. 2006 Mar;85(2):125-31. Epub 2005 Oct 24.	Neurobiol Learn Mem. 2006	PubMed	citation	PMID:16246598	pubmed	16246598	create date:2005/10/26 | first author:Chuhan YS
Rolipram reverses scopolamine-induced and time-dependent memory deficits in object recognition by different mechanisms of action.	/pubmed/16242977	Rutten K, Prickaerts J, Blokland A.	Neurobiol Learn Mem. 2006 Mar;85(2):132-8. Epub 2005 Oct 20.	Neurobiol Learn Mem. 2006	PubMed	citation	PMID:16242977	pubmed	16242977	create date:2005/10/26 | first author:Rutten K
Gene targeting of presynaptic proteins in synaptic plasticity and memory: across the great divide.	/pubmed/16230036	Powell CM.	Neurobiol Learn Mem. 2006 Jan;85(1):2-15. Epub 2005 Oct 14. Review.	Neurobiol Learn Mem. 2006	PubMed	citation	PMID:16230036	pubmed	16230036	create date:2005/10/19 | first author:Powell CM
Title	URL	Description	Details	ShortDetails	Resource	Type	Identifiers	Db	EntrezUID	Properties
Epinephrine administration increases neural impulses propagated along the vagus nerve: Role of peripheral beta-adrenergic receptors.	/pubmed/16230035	Miyashita T, Williams CL.	Neurobiol Learn Mem. 2006 Mar;85(2):116-24. Epub 2005 Oct 17.	Neurobiol Learn Mem. 2006	PubMed	citation	PMID:16230035	pubmed	16230035	create date:2005/10/19 | first author:Miyashita T
Septal co-infusions of glucose with a GABAB agonist impair memory.	/pubmed/16226043	Erickson EJ, Watts KD, Parent MB.	Neurobiol Learn Mem. 2006 Jan;85(1):66-70. Epub 2005 Oct 11.	Neurobiol Learn Mem. 2006	PubMed	citation	PMID:16226043	pubmed	16226043	create date:2005/10/18 | first author:Erickson EJ
Cytotoxic lesions of the hippocampus do not impair social recognition memory in socially housed rats.	/pubmed/16214380	Squires AS, Peddle R, Milway SJ, Harley CW.	Neurobiol Learn Mem. 2006 Jan;85(1):95-101. Epub 2005 Oct 7.	Neurobiol Learn Mem. 2006	PubMed	citation	PMID:16214380	pubmed	16214380	create date:2005/10/11 | first author:Squires AS
The effects of clozapine on delayed spatial alternation deficits in rats with hippocampal damage.	/pubmed/16213757	Bardgett ME, Griffith MS, Foltz RF, Hopkins JA, Massie CM, O'Connell SM.	Neurobiol Learn Mem. 2006 Jan;85(1):86-94. Epub 2005 Oct 6.	Neurobiol Learn Mem. 2006	PubMed	citation	PMID:16213757	pubmed	16213757	create date:2005/10/11 | first author:Bardgett ME
Conditioned and unconditioned fear organized in the periaqueductal gray are differentially sensitive to injections of muscimol into amygdaloid nuclei.	/pubmed/16198609	Martinez RC, de Oliveira AR, Brandão ML.	Neurobiol Learn Mem. 2006 Jan;85(1):58-65. Epub 2005 Sep 28.	Neurobiol Learn Mem. 2006	PubMed	citation	PMID:16198609	pubmed	16198609	create date:2005/10/04 | first author:Martinez RC
A fresh look at an ancient receptor family: emerging roles for low density lipoprotein receptors in synaptic plasticity and memory formation.	/pubmed/16198608	Qiu S, Korwek KM, Weeber EJ.	Neurobiol Learn Mem. 2006 Jan;85(1):16-29. Epub 2005 Sep 29. Review.	Neurobiol Learn Mem. 2006	PubMed	citation	PMID:16198608	pubmed	16198608	create date:2005/10/04 | first author:Qiu S
Neural changes in the ventral and dorsal visual streams during pattern recognition learning.	/pubmed/16183306	Poirier CC, De Volder AG, Tranduy D, Scheiber C.	Neurobiol Learn Mem. 2006 Jan;85(1):36-43. Epub 2005 Sep 22.	Neurobiol Learn Mem. 2006	PubMed	citation	PMID:16183306	pubmed	16183306	create date:2005/09/27 | first author:Poirier CC
ERK phosphorylation is required for retention of trace fear memory.	/pubmed/16182574	Villarreal JS, Barea-Rodriguez EJ.	Neurobiol Learn Mem. 2006 Jan;85(1):44-57. Epub 2005 Sep 22.	Neurobiol Learn Mem. 2006	PubMed	citation	PMID:16182574	pubmed	16182574	create date:2005/09/27 | first author:Villarreal JS
Subordinate male mice show long-lasting differences in spatial learning that persist when housed alone.	/pubmed/16169260	Fitchett AE, Collins SA, Barnard CJ, Cassaday HJ.	Neurobiol Learn Mem. 2005 Nov;84(3):247-51. Epub 2005 Oct 5.	Neurobiol Learn Mem. 2005	PubMed	citation	PMID:16169260	pubmed	16169260	create date:2005/09/20 | first author:Fitchett AE
Vitamins E and C pretreatment prevents ovariectomy-induced memory deficits in water maze.	/pubmed/16169259	Monteiro SC, Matté C, Bavaresco CS, Netto CA, Wyse AT.	Neurobiol Learn Mem. 2005 Nov;84(3):192-9. Epub 2005 Oct 5.	Neurobiol Learn Mem. 2005	PubMed	citation	PMID:16169259	pubmed	16169259	create date:2005/09/20 | first author:Monteiro SC
Single unit activity in the medial prefrontal cortex during Pavlovian heart rate conditioning: Effects of peripheral autonomic blockade.	/pubmed/16169258	Powell DA, Ginsberg JP.	Neurobiol Learn Mem. 2005 Nov;84(3):200-13. Epub 2005 Oct 5.	Neurobiol Learn Mem. 2005	PubMed	citation	PMID:16169258	pubmed	16169258	create date:2005/09/20 | first author:Powell DA
Lesions of the dorsolateral or dorsomedial striatum impair performance of a previously acquired simple discrimination task.	/pubmed/16165379	Featherstone RE, McDonald RJ.	Neurobiol Learn Mem. 2005 Nov;84(3):159-67. Epub 2005 Sep 13.	Neurobiol Learn Mem. 2005	PubMed	citation	PMID:16165379	pubmed	16165379	create date:2005/09/17 | first author:Featherstone RE
Lack of phenotype for LTP and fear conditioning learning in calpain 1 knock-out mice.	/pubmed/16150618	Grammer M, Kuchay S, Chishti A, Baudry M.	Neurobiol Learn Mem. 2005 Nov;84(3):222-7. Epub 2005 Sep 16.	Neurobiol Learn Mem. 2005	PubMed	citation	PMID:16150618	pubmed	16150618	create date:2005/09/10 | first author:Grammer M
Variations in working memory capacity predict individual differences in general learning abilities among genetically diverse mice.	/pubmed/16126418	Kolata S, Light K, Townsend DA, Hale G, Grossman HC, Matzel LD.	Neurobiol Learn Mem. 2005 Nov;84(3):241-6. Epub 2005 Aug 29.	Neurobiol Learn Mem. 2005	PubMed	citation	PMID:16126418	pubmed	16126418	create date:2005/08/30 | first author:Kolata S
Hippocampal c-fos is necessary for long-term memory of a socially transmitted food preference.	/pubmed/16122949	Countryman RA, Kaban NL, Colombo PJ.	Neurobiol Learn Mem. 2005 Nov;84(3):175-83. Epub 2005 Aug 24.	Neurobiol Learn Mem. 2005	PubMed	citation	PMID:16122949	pubmed	16122949	create date:2005/08/27 | first author:Countryman RA
Overt behavior and ultrasonic vocalization in a fear conditioning paradigm: a dose-response study in the rat.	/pubmed/16115784	Wöhr M, Borta A, Schwarting RK.	Neurobiol Learn Mem. 2005 Nov;84(3):228-40. Epub 2005 Aug 22.	Neurobiol Learn Mem. 2005	PubMed	citation	PMID:16115784	pubmed	16115784	create date:2005/08/24 | first author:Wöhr M
Evidence that baroreflex feedback influences long-term incidental visual memory in men.	/pubmed/16111901	Moor T, Mundorff L, Bohringer A, Philippsen C, Langewitz W, Reino ST, Schachinger H.	Neurobiol Learn Mem. 2005 Nov;84(3):168-74. Epub 2005 Aug 19.	Neurobiol Learn Mem. 2005	PubMed	citation	PMID:16111901	pubmed	16111901	create date:2005/08/23 | first author:Moor T
Enhanced conditioning produced by surprising increases in reinforcer value are unaffected by lesions of the amygdala central nucleus.	/pubmed/16102981	Holland PC.	Neurobiol Learn Mem. 2006 Jan;85(1):30-5. Epub 2005 Aug 15.	Neurobiol Learn Mem. 2006	PubMed	citation	PMID:16102981	pubmed	16102981	create date:2005/08/17 | first author:Holland PC
Integrated memory for objects, places, and temporal order: evidence for episodic-like memory in mice.	/pubmed/16102980	Dere E, Huston JP, De Souza Silva MA.	Neurobiol Learn Mem. 2005 Nov;84(3):214-21. Epub 2005 Aug 15.	Neurobiol Learn Mem. 2005	PubMed	citation	PMID:16102980	pubmed	16102980	create date:2005/08/17 | first author:Dere E
The role of the GABA(A) agonist muscimol on memory performance: reward contingencies determine the nature of the deficit.	/pubmed/16087366	Ramirez DR, Buzzetti RA, Savage LM.	Neurobiol Learn Mem. 2005 Nov;84(3):184-91. Epub 2005 Aug 8.	Neurobiol Learn Mem. 2005	PubMed	citation	PMID:16087366	pubmed	16087366	create date:2005/08/10 | first author:Ramirez DR
Disruption of delayed memory for a sequence of spatial locations following CA1- or CA3-lesions of the dorsal hippocampus.	/pubmed/16054848	Lee I, Jerman TS, Kesner RP.	Neurobiol Learn Mem. 2005 Sep;84(2):138-47.	Neurobiol Learn Mem. 2005	PubMed	citation	PMID:16054848	pubmed	16054848	create date:2005/08/02 | first author:Lee I
Differential effects of estrogen on hippocampal- and striatal-dependent learning.	/pubmed/16054404	Davis DM, Jacobson TK, Aliakbari S, Mizumori SJ.	Neurobiol Learn Mem. 2005 Sep;84(2):132-7.	Neurobiol Learn Mem. 2005	PubMed	citation	PMID:16054404	pubmed	16054404	create date:2005/08/02 | first author:Davis DM
Complementary roles for the amygdala and hippocampus during different phases of appetitive information processing.	/pubmed/16046157	Holahan MR.	Neurobiol Learn Mem. 2005 Sep;84(2):124-31.	Neurobiol Learn Mem. 2005	PubMed	citation	PMID:16046157	pubmed	16046157	create date:2005/07/28 | first author:Holahan MR
Heart rate changes during conditioning-specific reflex modification of the rabbit's (Oryctolagus cuniculus) nictitating membrane response.	/pubmed/16043370	Schreurs BG, Smith-Bell CA.	Neurobiol Learn Mem. 2005 Sep;84(2):148-58.	Neurobiol Learn Mem. 2005	PubMed	citation	PMID:16043370	pubmed	16043370	create date:2005/07/27 | first author:Schreurs BG
Novel visual stimuli activate a population of neurons in the primate orbitofrontal cortex.	/pubmed/15963737	Rolls ET, Browning AS, Inoue K, Hernadi I.	Neurobiol Learn Mem. 2005 Sep;84(2):111-23.	Neurobiol Learn Mem. 2005	PubMed	citation	PMID:15963737	pubmed	15963737	create date:2005/06/21 | first author:Rolls ET
Na+,K(+)-ATPase activity is reduced in hippocampus of rats submitted to an experimental model of depression: effect of chronic lithium treatment and possible involvement in learning deficits.	/pubmed/15961330	de Vasconcellos AP, Zugno AI, Dos Santos AH, Nietto FB, Crema LM, Gonçalves M, Franzon R, de Souza Wyse AT, da Rocha ER, Dalmaz C.	Neurobiol Learn Mem. 2005 Sep;84(2):102-10.	Neurobiol Learn Mem. 2005	PubMed	citation	PMID:15961330	pubmed	15961330	create date:2005/06/18 | first author:de Vasconcellos AP
Acetylcholine release in hippocampus and striatum during testing on a rewarded spontaneous alternation task.	/pubmed/15950501	Pych JC, Chang Q, Colon-Rivera C, Gold PE.	Neurobiol Learn Mem. 2005 Sep;84(2):93-101.	Neurobiol Learn Mem. 2005	PubMed	citation	PMID:15950501	pubmed	15950501	create date:2005/06/14 | first author:Pych JC
Modulation of recognition and temporal order memory retrieval by dopamine D1 receptor in rats.	/pubmed/15946866	Hotte M, Naudon L, Jay TM.	Neurobiol Learn Mem. 2005 Sep;84(2):85-92.	Neurobiol Learn Mem. 2005	PubMed	citation	PMID:15946866	pubmed	15946866	create date:2005/06/11 | first author:Hotte M
Differential induction of c-Jun and Fos-like proteins in rat hippocampus and dorsal striatum after training in two water maze tasks.	/pubmed/15936959	Teather LA, Packard MG, Smith DE, Ellis-Behnke RG, Bazan NG.	Neurobiol Learn Mem. 2005 Sep;84(2):75-84.	Neurobiol Learn Mem. 2005	PubMed	citation	PMID:15936959	pubmed	15936959	create date:2005/06/07 | first author:Teather LA
The sectored foraging field: a novel design to quantify spatial strategies, learning, memory, and emotion.	/pubmed/15936684	Hermes GL, Jacobs LF, McClintock MK.	Neurobiol Learn Mem. 2005 Jul;84(1):69-73.	Neurobiol Learn Mem. 2005	PubMed	citation	PMID:15936684	pubmed	15936684	create date:2005/06/07 | first author:Hermes GL
Transient overexpression of the 5-HT1A receptor impairs water-maze but not hole-board performance.	/pubmed/15936683	Bert B, Dere E, Wilhelmi N, Kusserow H, Theuring F, Huston JP, Fink H.	Neurobiol Learn Mem. 2005 Jul;84(1):57-68.	Neurobiol Learn Mem. 2005	PubMed	citation	PMID:15936683	pubmed	15936683	create date:2005/06/07 | first author:Bert B
The effects of non-contingent extrinsic and intrinsic rewards on memory consolidation.	/pubmed/15936682	Nielson KA, Bryant T.	Neurobiol Learn Mem. 2005 Jul;84(1):42-8.	Neurobiol Learn Mem. 2005	PubMed	citation	PMID:15936682	pubmed	15936682	create date:2005/06/07 | first author:Nielson KA
Deletion of the mu opioid receptor results in impaired acquisition of Pavlovian context fear.	/pubmed/15936681	Sanders MJ, Kieffer BL, Fanselow MS.	Neurobiol Learn Mem. 2005 Jul;84(1):33-41.	Neurobiol Learn Mem. 2005	PubMed	citation	PMID:15936681	pubmed	15936681	create date:2005/06/07 | first author:Sanders MJ
Relationship between short- and long-term memory and short- and long-term extinction.	/pubmed/15936680	Cammarota M, Bevilaqua LR, Rossato JI, Ramirez M, Medina JH, Izquierdo I.	Neurobiol Learn Mem. 2005 Jul;84(1):25-32.	Neurobiol Learn Mem. 2005	PubMed	citation	PMID:15936680	pubmed	15936680	create date:2005/06/07 | first author:Cammarota M
Operant conditioning of an in vitro CNS-pneumostome preparation of Lymnaea.	/pubmed/15936679	McComb C, Rosenegger D, Varshney N, Kwok HY, Lukowiak K.	Neurobiol Learn Mem. 2005 Jul;84(1):9-24.	Neurobiol Learn Mem. 2005	PubMed	citation	PMID:15936679	pubmed	15936679	create date:2005/06/07 | first author:McComb C
Generalization in place learning across geometrically different environments is impaired by hippocampal lesions in rats.	/pubmed/15936678	Tommasi L, Save E.	Neurobiol Learn Mem. 2005 Jul;84(1):1-8.	Neurobiol Learn Mem. 2005	PubMed	citation	PMID:15936678	pubmed	15936678	create date:2005/06/07 | first author:Tommasi L
Memory enhancement by a semantically unrelated emotional arousal source induced after learning.	/pubmed/15890540	Nielson KA, Yee D, Erickson KI.	Neurobiol Learn Mem. 2005 Jul;84(1):49-56.	Neurobiol Learn Mem. 2005	PubMed	citation	PMID:15890540	pubmed	15890540	create date:2005/05/14 | first author:Nielson KA
Aging affects both perceptual and lexical/semantic components of word stem priming: An event-related fMRI study.	/pubmed/15820861	Daselaar SM, Veltman DJ, Rombouts SA, Raaijmakers JG, Jonker C.	Neurobiol Learn Mem. 2005 May;83(3):251-62.	Neurobiol Learn Mem. 2005	PubMed	citation	PMID:15820861	pubmed	15820861	create date:2005/04/12 | first author:Daselaar SM
Inhibition of endogenous carbon monoxide production induces transient retention losses in the day-old chick when trained using a single trial passive avoidance learning task.	/pubmed/15820860	Cutajar MC, Edwards TM, Ng KT.	Neurobiol Learn Mem. 2005 May;83(3):243-50.	Neurobiol Learn Mem. 2005	PubMed	citation	PMID:15820860	pubmed	15820860	create date:2005/04/12 | first author:Cutajar MC
Differential activity profile of cAMP-dependent protein kinase isoforms during long-term memory consolidation in the crab Chasmagnathus.	/pubmed/15820859	Locatelli F, Romano A.	Neurobiol Learn Mem. 2005 May;83(3):232-42.	Neurobiol Learn Mem. 2005	PubMed	citation	PMID:15820859	pubmed	15820859	create date:2005/04/12 | first author:Locatelli F
Effects of multiple exposures to D-cycloserine on extinction of conditioned fear in rats.	/pubmed/15820858	Parnas AS, Weber M, Richardson R.	Neurobiol Learn Mem. 2005 May;83(3):224-31.	Neurobiol Learn Mem. 2005	PubMed	citation	PMID:15820858	pubmed	15820858	create date:2005/04/12 | first author:Parnas AS
Activation of adenosine receptors in the posterior cingulate cortex impairs memory retrieval in the rat.	/pubmed/15820857	Pereira GS, Rossato JI, Sarkis JJ, Cammarota M, Bonan CD, Izquierdo I.	Neurobiol Learn Mem. 2005 May;83(3):217-23.	Neurobiol Learn Mem. 2005	PubMed	citation	PMID:15820857	pubmed	15820857	create date:2005/04/12 | first author:Pereira GS
Different types of environmental enrichment have discrepant effects on spatial memory and synaptophysin levels in female mice.	/pubmed/15820856	Lambert TJ, Fernandez SM, Frick KM.	Neurobiol Learn Mem. 2005 May;83(3):206-16.	Neurobiol Learn Mem. 2005	PubMed	citation	PMID:15820856	pubmed	15820856	create date:2005/04/12 | first author:Lambert TJ
Modeling behavioral recovery following lesion induction in the rat dentate gyrus.	/pubmed/15820855	Marrone DF, LeBoutillier JC, Petit TL.	Neurobiol Learn Mem. 2005 May;83(3):196-205. Review.	Neurobiol Learn Mem. 2005	PubMed	citation	PMID:15820855	pubmed	15820855	create date:2005/04/12 | first author:Marrone DF
Single, but not multiple pairings of sucrose and corticosterone enhance memory for sucrose drinking and amplify remote reward relativity effects.	/pubmed/15820854	Pecoraro N, Gomez F, la Fleur S, Roy M, Dallman MF.	Neurobiol Learn Mem. 2005 May;83(3):188-95.	Neurobiol Learn Mem. 2005	PubMed	citation	PMID:15820854	pubmed	15820854	create date:2005/04/12 | first author:Pecoraro N
Fragile X mental retardation protein levels increase following complex environment exposure in rat brain regions undergoing active synaptogenesis.	/pubmed/15820853	Irwin SA, Christmon CA, Grossman AW, Galvez R, Kim SH, DeGrush BJ, Weiler IJ, Greenough WT.	Neurobiol Learn Mem. 2005 May;83(3):180-7.	Neurobiol Learn Mem. 2005	PubMed	citation	PMID:15820853	pubmed	15820853	create date:2005/04/12 | first author:Irwin SA
Retrieval improvement is induced by water shortage through angiotensin II.	/pubmed/15721803	Frenkel L, Maldonado H, Delorenzi A.	Neurobiol Learn Mem. 2005 Mar;83(2):173-7.	Neurobiol Learn Mem. 2005	PubMed	citation	PMID:15721803	pubmed	15721803	create date:2005/02/22 | first author:Frenkel L
The enhancing effects of hippocampal infusions of glucose are not restricted to spatial working memory.	/pubmed/15721802	Krebs DL, Parent MB.	Neurobiol Learn Mem. 2005 Mar;83(2):168-72.	Neurobiol Learn Mem. 2005	PubMed	citation	PMID:15721802	pubmed	15721802	create date:2005/02/22 | first author:Krebs DL
A scavenger of peroxynitrite prevents long-term memory formation using a single trial passive avoidance task for the day-old chick.	/pubmed/15721801	Edwards TM, Rickard NS.	Neurobiol Learn Mem. 2005 Mar;83(2):163-7.	Neurobiol Learn Mem. 2005	PubMed	citation	PMID:15721801	pubmed	15721801	create date:2005/02/22 | first author:Edwards TM
Effects of oral cortisol treatment in healthy young women on memory retrieval of negative and neutral words.	/pubmed/15721800	Kuhlmann S, Kirschbaum C, Wolf OT.	Neurobiol Learn Mem. 2005 Mar;83(2):158-62.	Neurobiol Learn Mem. 2005	PubMed	citation	PMID:15721800	pubmed	15721800	create date:2005/02/22 | first author:Kuhlmann S
Title	URL	Description	Details	ShortDetails	Resource	Type	Identifiers	Db	EntrezUID	Properties
Influence of mRNA and protein synthesis inhibitors on the long-term memory acquisition of classically conditioned earthworms.	/pubmed/15721799	Watanabe H, Takaya T, Shimoi T, Ogawa H, Kitamura Y, Oka K.	Neurobiol Learn Mem. 2005 Mar;83(2):151-7.	Neurobiol Learn Mem. 2005	PubMed	citation	PMID:15721799	pubmed	15721799	create date:2005/02/22 | first author:Watanabe H
Dissociation between extension of the sensitive period for avian vocal learning and dendritic spine loss in the song nucleus lMAN.	/pubmed/15721798	Heinrich JE, Nordeen KW, Nordeen EJ.	Neurobiol Learn Mem. 2005 Mar;83(2):143-50.	Neurobiol Learn Mem. 2005	PubMed	citation	PMID:15721798	pubmed	15721798	create date:2005/02/22 | first author:Heinrich JE
Whisker-based discrimination of object orientation determined with a rapid training paradigm.	/pubmed/15721797	Polley DB, Rickert JL, Frostig RD.	Neurobiol Learn Mem. 2005 Mar;83(2):134-42.	Neurobiol Learn Mem. 2005	PubMed	citation	PMID:15721797	pubmed	15721797	create date:2005/02/22 | first author:Polley DB
The involvement of the orbitofrontal cortex in learning under changing task contingencies.	/pubmed/15721796	Kim J, Ragozzino ME.	Neurobiol Learn Mem. 2005 Mar;83(2):125-33.	Neurobiol Learn Mem. 2005	PubMed	citation	PMID:15721796	pubmed	15721796	create date:2005/02/22 | first author:Kim J
Amnestic effect of intrahippocampal AM251, a CB1-selective blocker, in the inhibitory avoidance, but not in the open field habituation task, in rats.	/pubmed/15721795	de Oliveira Alvares L, de Oliveira LF, Camboim C, Diehl F, Genro BP, Lanziotti VB, Quillfeldt JA.	Neurobiol Learn Mem. 2005 Mar;83(2):119-24.	Neurobiol Learn Mem. 2005	PubMed	citation	PMID:15721795	pubmed	15721795	create date:2005/02/22 | first author:de Oliveira Alvares L
Modulation of working, short- and long-term memory by nicotinic receptors in the basolateral amygdala in rats.	/pubmed/15721794	Barros DM, Ramirez MR, Izquierdo I.	Neurobiol Learn Mem. 2005 Mar;83(2):113-8.	Neurobiol Learn Mem. 2005	PubMed	citation	PMID:15721794	pubmed	15721794	create date:2005/02/22 | first author:Barros DM
The effects of the dopamine D1 receptor antagonist SCH23390 on memory reconsolidation following reminder-activated retrieval in day-old chicks.	/pubmed/15721793	Sherry JM, Hale MW, Crowe SF.	Neurobiol Learn Mem. 2005 Mar;83(2):104-12.	Neurobiol Learn Mem. 2005	PubMed	citation	PMID:15721793	pubmed	15721793	create date:2005/02/22 | first author:Sherry JM
Stimulant-induced adaptations in neostriatal matrix and striosome systems: transiting from instrumental responding to habitual behavior in drug addiction.	/pubmed/15721792	Canales JJ.	Neurobiol Learn Mem. 2005 Mar;83(2):93-103. Review.	Neurobiol Learn Mem. 2005	PubMed	citation	PMID:15721792	pubmed	15721792	create date:2005/02/22 | first author:Canales JJ
Self-organizing continuous attractor network models of hippocampal spatial view cells.	/pubmed/15607692	Stringer SM, Rolls ET, Trappenberg TP.	Neurobiol Learn Mem. 2005 Jan;83(1):79-92.	Neurobiol Learn Mem. 2005	PubMed	citation	PMID:15607692	pubmed	15607692	create date:2004/12/21 | first author:Stringer SM
Long-term potentiation in the dentate gyrus in freely moving rats is reinforced by intraventricular application of norepinephrine, but not oxotremorine.	/pubmed/15607691	Almaguer-Melian W, Rojas-Reyes Y, Alvare A, Rosillo JC, Frey JU, Bergado JA.	Neurobiol Learn Mem. 2005 Jan;83(1):72-8.	Neurobiol Learn Mem. 2005	PubMed	citation	PMID:15607691	pubmed	15607691	create date:2004/12/21 | first author:Almaguer-Melian W
The role of the hippocampus in the retrieval of a spatial location.	/pubmed/15607690	Kirwan CB, Gilbert PE, Kesner RP.	Neurobiol Learn Mem. 2005 Jan;83(1):65-71.	Neurobiol Learn Mem. 2005	PubMed	citation	PMID:15607690	pubmed	15607690	create date:2004/12/21 | first author:Kirwan CB
Medial temporal and prefrontal lobe activation during verbal encoding following glucose ingestion in schizophrenia: A pilot fMRI study.	/pubmed/15607689	Stone WS, Thermenos HW, Tarbox SI, Poldrack RA, Seidman LJ.	Neurobiol Learn Mem. 2005 Jan;83(1):54-64.	Neurobiol Learn Mem. 2005	PubMed	citation	PMID:15607689	pubmed	15607689	create date:2004/12/21 | first author:Stone WS
Time-dependent modulation of inhibitory avoidance memory by spermidine in rats.	/pubmed/15607688	Berlese DB, Sauzem PD, Carati MC, Guerra GP, Stiegemeier JA, Mello CF, Rubin MA.	Neurobiol Learn Mem. 2005 Jan;83(1):48-53.	Neurobiol Learn Mem. 2005	PubMed	citation	PMID:15607688	pubmed	15607688	create date:2004/12/21 | first author:Berlese DB
Spontaneous individual differences in cognitive performances of young adult rats predict locomotor response to amphetamine.	/pubmed/15607687	Dellu-Hagedorn F.	Neurobiol Learn Mem. 2005 Jan;83(1):43-7.	Neurobiol Learn Mem. 2005	PubMed	citation	PMID:15607687	pubmed	15607687	create date:2004/12/21 | first author:Dellu-Hagedorn F
Working memory, psychiatric symptoms, and academic performance at school.	/pubmed/15607686	Aronen ET, Vuontela V, Steenari MR, Salmi J, Carlson S.	Neurobiol Learn Mem. 2005 Jan;83(1):33-42.	Neurobiol Learn Mem. 2005	PubMed	citation	PMID:15607686	pubmed	15607686	create date:2004/12/21 | first author:Aronen ET
Training-induced and electrically induced potentiation in the neocortex.	/pubmed/15607685	Hodgson RA, Ji Z, Standish S, Boyd-Hodgson TE, Henderson AK, Racine RJ.	Neurobiol Learn Mem. 2005 Jan;83(1):22-32.	Neurobiol Learn Mem. 2005	PubMed	citation	PMID:15607685	pubmed	15607685	create date:2004/12/21 | first author:Hodgson RA
Ovariectomy-induced disruption of long-term synaptic depression in the hippocampal CA1 region in vivo is attenuated with chronic estrogen replacement.	/pubmed/15607684	Day M, Good M.	Neurobiol Learn Mem. 2005 Jan;83(1):13-21.	Neurobiol Learn Mem. 2005	PubMed	citation	PMID:15607684	pubmed	15607684	create date:2004/12/21 | first author:Day M
Idiosyncratic route-based memories in desert ants, Melophorus bagoti: how do they interact with path-integration vectors?	/pubmed/15607683	Kohler M, Wehner R.	Neurobiol Learn Mem. 2005 Jan;83(1):1-12.	Neurobiol Learn Mem. 2005	PubMed	citation	PMID:15607683	pubmed	15607683	create date:2004/12/21 | first author:Kohler M
Multiple memory systems: the power of interactions.	/pubmed/15464414	McDonald RJ, Devan BD, Hong NS.	Neurobiol Learn Mem. 2004 Nov;82(3):333-46. Review.	Neurobiol Learn Mem. 2004	PubMed	citation	PMID:15464414	pubmed	15464414	create date:2004/10/07 | first author:McDonald RJ
How do memory systems interact? Evidence from human classification learning.	/pubmed/15464413	Poldrack RA, Rodriguez P.	Neurobiol Learn Mem. 2004 Nov;82(3):324-32. Review.	Neurobiol Learn Mem. 2004	PubMed	citation	PMID:15464413	pubmed	15464413	create date:2004/10/07 | first author:Poldrack RA
Role of estrogen in balancing contributions from multiple memory systems.	/pubmed/15464412	Korol DL.	Neurobiol Learn Mem. 2004 Nov;82(3):309-23. Review.	Neurobiol Learn Mem. 2004	PubMed	citation	PMID:15464412	pubmed	15464412	create date:2004/10/07 | first author:Korol DL
The use of acute ethanol administration as a tool to investigate multiple memory systems.	/pubmed/15464411	Matthews DB, Silvers JR.	Neurobiol Learn Mem. 2004 Nov;82(3):299-308. Review.	Neurobiol Learn Mem. 2004	PubMed	citation	PMID:15464411	pubmed	15464411	create date:2004/10/07 | first author:Matthews DB
Parallel processing across neural systems: implications for a multiple memory system hypothesis.	/pubmed/15464410	Mizumori SJ, Yeshenko O, Gill KM, Davis DM.	Neurobiol Learn Mem. 2004 Nov;82(3):278-98. Review.	Neurobiol Learn Mem. 2004	PubMed	citation	PMID:15464410	pubmed	15464410	create date:2004/10/07 | first author:Mizumori SJ
Learning-induced activation of transcription factors among multiple memory systems.	/pubmed/15464409	Colombo PJ.	Neurobiol Learn Mem. 2004 Nov;82(3):268-77. Review.	Neurobiol Learn Mem. 2004	PubMed	citation	PMID:15464409	pubmed	15464409	create date:2004/10/07 | first author:Colombo PJ
Hippocampus, cortex, and basal ganglia: insights from computational models of complementary learning systems.	/pubmed/15464408	Atallah HE, Frank MJ, O'Reilly RC.	Neurobiol Learn Mem. 2004 Nov;82(3):253-67. Review.	Neurobiol Learn Mem. 2004	PubMed	citation	PMID:15464408	pubmed	15464408	create date:2004/10/07 | first author:Atallah HE
Amygdala and emotional" modulation of the relative use of multiple memory systems."	/pubmed/15464407	Packard MG, Wingard JC.	Neurobiol Learn Mem. 2004 Nov;82(3):243-52.	Neurobiol Learn Mem. 2004	PubMed	citation	PMID:15464407	pubmed	15464407	create date:2004/10/07 | first author:Packard MG
Coordination of multiple memory systems.	/pubmed/15464406	Gold PE.	Neurobiol Learn Mem. 2004 Nov;82(3):230-42. Review.	Neurobiol Learn Mem. 2004	PubMed	citation	PMID:15464406	pubmed	15464406	create date:2004/10/07 | first author:Gold PE
The role of stimulus ambiguity and movement in spatial navigation: a multiple memory systems analysis of location discrimination.	/pubmed/15464405	White NM.	Neurobiol Learn Mem. 2004 Nov;82(3):216-29. Review.	Neurobiol Learn Mem. 2004	PubMed	citation	PMID:15464405	pubmed	15464405	create date:2004/10/07 | first author:White NM
An analysis of independence and interactions of brain substrates that subserve multiple attributes, memory systems, and underlying processes.	/pubmed/15464404	Kesner RP, Rogers J.	Neurobiol Learn Mem. 2004 Nov;82(3):199-215. Review.	Neurobiol Learn Mem. 2004	PubMed	citation	PMID:15464404	pubmed	15464404	create date:2004/10/07 | first author:Kesner RP
What, if anything, is the medial temporal lobe, and how can the amygdala be part of it if there is no such thing?	/pubmed/15464403	Murray EA, Wise SP.	Neurobiol Learn Mem. 2004 Nov;82(3):178-98. Review.	Neurobiol Learn Mem. 2004	PubMed	citation	PMID:15464403	pubmed	15464403	create date:2004/10/07 | first author:Murray EA
Memory systems of the brain: a brief history and current perspective.	/pubmed/15464402	Squire LR.	Neurobiol Learn Mem. 2004 Nov;82(3):171-7. Review.	Neurobiol Learn Mem. 2004	PubMed	citation	PMID:15464402	pubmed	15464402	create date:2004/10/07 | first author:Squire LR
Multiple memory systems.	/pubmed/15464401	Colombo PJ, Gold PE.	Neurobiol Learn Mem. 2004 Nov;82(3):169-70. No abstract available.	Neurobiol Learn Mem. 2004	PubMed	citation	PMID:15464401	pubmed	15464401	create date:2004/10/07 | first author:Colombo PJ
Conditioned taste aversion with sucrose and tactile stimuli in the pond snail Lymnaea stagnalis.	/pubmed/15341802	Kawai R, Sunada H, Horikoshi T, Sakakibara M.	Neurobiol Learn Mem. 2004 Sep;82(2):164-8.	Neurobiol Learn Mem. 2004	PubMed	citation	PMID:15341802	pubmed	15341802	create date:2004/09/03 | first author:Kawai R
Inducible repression of CREB function disrupts amygdala-dependent memory.	/pubmed/15341801	Josselyn SA, Kida S, Silva AJ.	Neurobiol Learn Mem. 2004 Sep;82(2):159-63. Review.	Neurobiol Learn Mem. 2004	PubMed	citation	PMID:15341801	pubmed	15341801	create date:2004/09/03 | first author:Josselyn SA
Is the unilateral lesion of the left substantia nigra pars compacta sufficient to induce working memory impairment in rats?	/pubmed/15341800	Bellissimo MI, Kouzmine I, Ferro MM, de Oliveira BH, Canteras NS, Da Cunha C.	Neurobiol Learn Mem. 2004 Sep;82(2):150-8.	Neurobiol Learn Mem. 2004	PubMed	citation	PMID:15341800	pubmed	15341800	create date:2004/09/03 | first author:Bellissimo MI
Estrogen replacement in ovariectomized rats affects strategy selection in the Morris water maze.	/pubmed/15341799	Daniel JM, Lee CD.	Neurobiol Learn Mem. 2004 Sep;82(2):142-9.	Neurobiol Learn Mem. 2004	PubMed	citation	PMID:15341799	pubmed	15341799	create date:2004/09/03 | first author:Daniel JM
Extinction-induced immobility in the water maze and its neurochemical concomitants in aged and adult rats: a possible model for depression?	/pubmed/15341798	Schulz D, Topic B, De Souza Silva MA, Huston JP.	Neurobiol Learn Mem. 2004 Sep;82(2):128-41.	Neurobiol Learn Mem. 2004	PubMed	citation	PMID:15341798	pubmed	15341798	create date:2004/09/03 | first author:Schulz D
Bilateral lesion of the cerebellar-dentate nucleus impairs egocentric sequential learning but not egocentric navigation in the rat.	/pubmed/15341797	Gaytán-Tocavén L, Olvera-Cortés ME.	Neurobiol Learn Mem. 2004 Sep;82(2):120-7.	Neurobiol Learn Mem. 2004	PubMed	citation	PMID:15341797	pubmed	15341797	create date:2004/09/03 | first author:Gaytán-Tocavén L
The effects of hippocampal lesions on learning, memory, and reward expectancies.	/pubmed/15341796	Savage LM, Buzzetti RA, Ramirez DR.	Neurobiol Learn Mem. 2004 Sep;82(2):109-19.	Neurobiol Learn Mem. 2004	PubMed	citation	PMID:15341796	pubmed	15341796	create date:2004/09/03 | first author:Savage LM
Context-specific habituation of the zenk gene response to song in adult zebra finches.	/pubmed/15341795	Kruse AA, Stripling R, Clayton DF.	Neurobiol Learn Mem. 2004 Sep;82(2):99-108.	Neurobiol Learn Mem. 2004	PubMed	citation	PMID:15341795	pubmed	15341795	create date:2004/09/03 | first author:Kruse AA
Effects of pre- or post-training paradoxical sleep deprivation on two animal models of learning and memory in mice.	/pubmed/15341794	Silva RH, Chehin AB, Kameda SR, Takatsu-Coleman AL, Abílio VC, Tufik S, Frussa-Filho R.	Neurobiol Learn Mem. 2004 Sep;82(2):90-8.	Neurobiol Learn Mem. 2004	PubMed	citation	PMID:15341794	pubmed	15341794	create date:2004/09/03 | first author:Silva RH
The influence of NMDA receptors in the dorsomedial striatum on response reversal learning.	/pubmed/15341793	Palencia CA, Ragozzino ME.	Neurobiol Learn Mem. 2004 Sep;82(2):81-9.	Neurobiol Learn Mem. 2004	PubMed	citation	PMID:15341793	pubmed	15341793	create date:2004/09/03 | first author:Palencia CA
Time of day-dependent latent inhibition of conditioned taste aversions in rats.	/pubmed/15341792	Manrique T, Molero A, Ballesteros MA, Morón I, Gallo M, Fenton AA.	Neurobiol Learn Mem. 2004 Sep;82(2):77-80.	Neurobiol Learn Mem. 2004	PubMed	citation	PMID:15341792	pubmed	15341792	create date:2004/09/03 | first author:Manrique T
Trace fear conditioning is reduced in the aging rat.	/pubmed/15341791	McEchron MD, Cheng AY, Gilmartin MR.	Neurobiol Learn Mem. 2004 Sep;82(2):71-6.	Neurobiol Learn Mem. 2004	PubMed	citation	PMID:15341791	pubmed	15341791	create date:2004/09/03 | first author:McEchron MD
Intra-medial prefrontal administration of SCH-23390 attenuates ERK phosphorylation and long-term memory for trace fear conditioning in rats.	/pubmed/15341790	Runyan JD, Dash PK.	Neurobiol Learn Mem. 2004 Sep;82(2):65-70.	Neurobiol Learn Mem. 2004	PubMed	citation	PMID:15341790	pubmed	15341790	create date:2004/09/03 | first author:Runyan JD
Disruption of latent inhibition to a contextual stimulus with systemic amphetamine.	/pubmed/15183172	Norman C, Cassaday HJ.	Neurobiol Learn Mem. 2004 Jul;82(1):61-4.	Neurobiol Learn Mem. 2004	PubMed	citation	PMID:15183172	pubmed	15183172	create date:2004/06/09 | first author:Norman C
Acute stress impairs trace eye blink conditioning in females without altering the unconditioned response.	/pubmed/15183171	Bangasser DA, Shors TJ.	Neurobiol Learn Mem. 2004 Jul;82(1):57-60.	Neurobiol Learn Mem. 2004	PubMed	citation	PMID:15183171	pubmed	15183171	create date:2004/06/09 | first author:Bangasser DA
Different time course for the memory facilitating effect of bicuculline in hippocampus, entorhinal cortex, and posterior parietal cortex of rats.	/pubmed/15183170	Luft T, Pereira GS, Cammarota M, Izquierdo I.	Neurobiol Learn Mem. 2004 Jul;82(1):52-6.	Neurobiol Learn Mem. 2004	PubMed	citation	PMID:15183170	pubmed	15183170	create date:2004/06/09 | first author:Luft T
Instrumental learning within the spinal cord: III. Prior exposure to noncontingent shock induces a behavioral deficit that is blocked by an opioid antagonist.	/pubmed/15183169	Joynes RL, Grau JW.	Neurobiol Learn Mem. 2004 Jul;82(1):35-51.	Neurobiol Learn Mem. 2004	PubMed	citation	PMID:15183169	pubmed	15183169	create date:2004/06/09 | first author:Joynes RL
On the delay-dependent involvement of the hippocampus in object recognition memory.	/pubmed/15183168	Hammond RS, Tull LE, Stackman RW.	Neurobiol Learn Mem. 2004 Jul;82(1):26-34.	Neurobiol Learn Mem. 2004	PubMed	citation	PMID:15183168	pubmed	15183168	create date:2004/06/09 | first author:Hammond RS
Title	URL	Description	Details	ShortDetails	Resource	Type	Identifiers	Db	EntrezUID	Properties
Late-associativity, synaptic tagging, and the role of dopamine during LTP and LTD.	/pubmed/15183167	Sajikumar S, Frey JU.	Neurobiol Learn Mem. 2004 Jul;82(1):12-25.	Neurobiol Learn Mem. 2004	PubMed	citation	PMID:15183167	pubmed	15183167	create date:2004/06/09 | first author:Sajikumar S
Comparison of the effects of entorhinal and retrosplenial cortical lesions on habituation, reaction to spatial and non-spatial changes during object exploration in the rat.	/pubmed/15183166	Parron C, Save E.	Neurobiol Learn Mem. 2004 Jul;82(1):1-11.	Neurobiol Learn Mem. 2004	PubMed	citation	PMID:15183166	pubmed	15183166	create date:2004/06/09 | first author:Parron C
Time of day modulation of conditioned place preference in rats depends on the strain of rat used.	/pubmed/15082023	Cain SW, Ko CH, Chalmers JA, Ralph MR.	Neurobiol Learn Mem. 2004 May;81(3):217-20.	Neurobiol Learn Mem. 2004	PubMed	citation	PMID:15082023	pubmed	15082023	create date:2004/04/15 | first author:Cain SW
Short and long-term motor skill learning in an accelerated rotarod training paradigm.	/pubmed/15082022	Buitrago MM, Schulz JB, Dichgans J, Luft AR.	Neurobiol Learn Mem. 2004 May;81(3):211-6.	Neurobiol Learn Mem. 2004	PubMed	citation	PMID:15082022	pubmed	15082022	create date:2004/04/15 | first author:Buitrago MM
Environmental enrichment results in cortical and subcortical changes in levels of synaptophysin and PSD-95 proteins.	/pubmed/15082021	Nithianantharajah J, Levis H, Murphy M.	Neurobiol Learn Mem. 2004 May;81(3):200-10.	Neurobiol Learn Mem. 2004	PubMed	citation	PMID:15082021	pubmed	15082021	create date:2004/04/15 | first author:Nithianantharajah J
Influence of chronic corticosterone and glucocorticoid receptor antagonism in the amygdala on fear conditioning.	/pubmed/15082020	Conrad CD, MacMillan DD 2nd, Tsekhanov S, Wright RL, Baran SE, Fuchs RA.	Neurobiol Learn Mem. 2004 May;81(3):185-99.	Neurobiol Learn Mem. 2004	PubMed	citation	PMID:15082020	pubmed	15082020	create date:2004/04/15 | first author:Conrad CD
Lesions of the ventral hippocampus, but not the dorsal hippocampus, impair conditioned fear expression and inhibitory avoidance on the elevated T-maze.	/pubmed/15082019	Trivedi MA, Coover GD.	Neurobiol Learn Mem. 2004 May;81(3):172-84.	Neurobiol Learn Mem. 2004	PubMed	citation	PMID:15082019	pubmed	15082019	create date:2004/04/15 | first author:Trivedi MA
Mental relaxation improves long-term incidental visual memory.	/pubmed/15082018	Nava E, Landau D, Brody S, Linder L, Schächinger H.	Neurobiol Learn Mem. 2004 May;81(3):167-71.	Neurobiol Learn Mem. 2004	PubMed	citation	PMID:15082018	pubmed	15082018	create date:2004/04/15 | first author:Nava E
Footshock intensity and generalization in contextual and auditory-cued fear conditioning in the rat.	/pubmed/15082017	Baldi E, Lorenzini CA, Bucherelli C.	Neurobiol Learn Mem. 2004 May;81(3):162-6.	Neurobiol Learn Mem. 2004	PubMed	citation	PMID:15082017	pubmed	15082017	create date:2004/04/15 | first author:Baldi E
Inhibiting effect of D1, but not D2 antagonist administered to the striatum on retention of passive avoidance in the chick.	/pubmed/14990236	Kabai P, Stewart MG, Tarcali J, Csillag A.	Neurobiol Learn Mem. 2004 Mar;81(2):155-8.	Neurobiol Learn Mem. 2004	PubMed	citation	PMID:14990236	pubmed	14990236	create date:2004/03/03 | first author:Kabai P
A systemically administered beta-adrenoceptor antagonist blocks corticosterone-induced impairment of contextual memory retrieval in rats.	/pubmed/14990235	Roozendaal B, de Quervain DJ, Schelling G, McGaugh JL.	Neurobiol Learn Mem. 2004 Mar;81(2):150-4.	Neurobiol Learn Mem. 2004	PubMed	citation	PMID:14990235	pubmed	14990235	create date:2004/03/03 | first author:Roozendaal B
Effects of anandamide and morphine combinations on memory consolidation in cd1 mice: involvement of dopaminergic mechanisms.	/pubmed/14990234	Costanzi M, Battaglia M, Rossi-Arnaud C, Cestari V, Castellano C.	Neurobiol Learn Mem. 2004 Mar;81(2):144-9.	Neurobiol Learn Mem. 2004	PubMed	citation	PMID:14990234	pubmed	14990234	create date:2004/03/03 | first author:Costanzi M
Oral administration of guanosine impairs inhibitory avoidance performance in rats and mice.	/pubmed/14990233	Vinadé ER, Izquierdo I, Lara DR, Schmidt AP, Souza DO.	Neurobiol Learn Mem. 2004 Mar;81(2):137-43.	Neurobiol Learn Mem. 2004	PubMed	citation	PMID:14990233	pubmed	14990233	create date:2004/03/03 | first author:Vinadé ER
Spatial learning in rats is impaired by microinfusions of protein kinase C-gamma antisense oligodeoxynucleotide within the nucleus accumbens.	/pubmed/14990232	Alvarez-Jaimes L, Betancourt E, Centeno-González M, Feliciano-Rivera MZ, Rodríguez D, Peña de Ortíz S, Maldonado-Vlaar CS.	Neurobiol Learn Mem. 2004 Mar;81(2):120-36.	Neurobiol Learn Mem. 2004	PubMed	citation	PMID:14990232	pubmed	14990232	create date:2004/03/03 | first author:Alvarez-Jaimes L
Inhibition of short-term memory formation in the chick by blockade of extracellular glutamate uptake.	/pubmed/14990231	Gibbs ME, Hertz L, Ng KT.	Neurobiol Learn Mem. 2004 Mar;81(2):115-9.	Neurobiol Learn Mem. 2004	PubMed	citation	PMID:14990231	pubmed	14990231	create date:2004/03/03 | first author:Gibbs ME
NMDA receptors and voltage-dependent calcium channels mediate different aspects of acquisition and retention of a spatial memory task.	/pubmed/14990230	Woodside BL, Borroni AM, Hammonds MD, Teyler TJ.	Neurobiol Learn Mem. 2004 Mar;81(2):105-14.	Neurobiol Learn Mem. 2004	PubMed	citation	PMID:14990230	pubmed	14990230	create date:2004/03/03 | first author:Woodside BL
Intracerebroventricular effects of angiotensin II on a step-through passive avoidance task in rats.	/pubmed/14670364	de Souza FA, Sanchis-Segura C, Fukada SY, de Bortoli VC, Zangrossi H Jr, de Oliveira AM.	Neurobiol Learn Mem. 2004 Jan;81(1):100-3.	Neurobiol Learn Mem. 2004	PubMed	citation	PMID:14670364	pubmed	14670364	create date:2003/12/13 | first author:de Souza FA
Selective improvement of strain-dependent performances of cognitive tasks by food restriction.	/pubmed/14670363	Orsini C, Buchini F, Conversi D, Cabib S.	Neurobiol Learn Mem. 2004 Jan;81(1):96-9.	Neurobiol Learn Mem. 2004	PubMed	citation	PMID:14670363	pubmed	14670363	create date:2003/12/13 | first author:Orsini C
A comparison of neuronal reactions during classical and instrumental conditioning under similar conditions.	/pubmed/14670362	Tsitolovsky L, Babkina N, Shvedov A.	Neurobiol Learn Mem. 2004 Jan;81(1):82-95.	Neurobiol Learn Mem. 2004	PubMed	citation	PMID:14670362	pubmed	14670362	create date:2003/12/13 | first author:Tsitolovsky L
Ethanol impairs memory of a simple discrimination in adolescent rats at doses that leave adult memory unaffected.	/pubmed/14670361	Land C, Spear NE.	Neurobiol Learn Mem. 2004 Jan;81(1):75-81.	Neurobiol Learn Mem. 2004	PubMed	citation	PMID:14670361	pubmed	14670361	create date:2003/12/13 | first author:Land C
Memory enhancement of classical fear conditioning by post-training injections of corticosterone in rats.	/pubmed/14670360	Hui GK, Figueroa IR, Poytress BS, Roozendaal B, McGaugh JL, Weinberger NM.	Neurobiol Learn Mem. 2004 Jan;81(1):67-74.	Neurobiol Learn Mem. 2004	PubMed	citation	PMID:14670360	pubmed	14670360	create date:2003/12/13 | first author:Hui GK
Intra-basolateral amygdala infusions of AP-5 impair or enhance retention of inhibitory avoidance depending on training conditions.	/pubmed/14670359	LaLumiere RT, Pizano E, McGaugh JL.	Neurobiol Learn Mem. 2004 Jan;81(1):60-6.	Neurobiol Learn Mem. 2004	PubMed	citation	PMID:14670359	pubmed	14670359	create date:2003/12/13 | first author:LaLumiere RT
Contextual conditioning in infants, but not older animals, is facilitated by CS conditioning.	/pubmed/14670358	Brasser SM, Spear NE.	Neurobiol Learn Mem. 2004 Jan;81(1):46-59.	Neurobiol Learn Mem. 2004	PubMed	citation	PMID:14670358	pubmed	14670358	create date:2003/12/13 | first author:Brasser SM
Memory for objects and their locations: the role of the hippocampus in retention of object-place associations.	/pubmed/14670357	Gilbert PE, Kesner RP.	Neurobiol Learn Mem. 2004 Jan;81(1):39-45.	Neurobiol Learn Mem. 2004	PubMed	citation	PMID:14670357	pubmed	14670357	create date:2003/12/13 | first author:Gilbert PE
A secreted form of the beta-amyloid precursor protein (sAPP695) improves spatial recognition memory in OF1 mice.	/pubmed/14670356	Bour A, Little S, Dodart JC, Kelche C, Mathis C.	Neurobiol Learn Mem. 2004 Jan;81(1):27-38.	Neurobiol Learn Mem. 2004	PubMed	citation	PMID:14670356	pubmed	14670356	create date:2003/12/13 | first author:Bour A
Hippocampal CREB1 but not CREB2 is decreased in aged rats with spatial memory impairments.	/pubmed/14670355	Brightwell JJ, Gallagher M, Colombo PJ.	Neurobiol Learn Mem. 2004 Jan;81(1):19-26.	Neurobiol Learn Mem. 2004	PubMed	citation	PMID:14670355	pubmed	14670355	create date:2003/12/13 | first author:Brightwell JJ
Two different biological configurations for long-term memory.	/pubmed/14670354	Epstein HT, Kuzirian AM, Child FM, Alkon DL.	Neurobiol Learn Mem. 2004 Jan;81(1):12-8.	Neurobiol Learn Mem. 2004	PubMed	citation	PMID:14670354	pubmed	14670354	create date:2003/12/13 | first author:Epstein HT
Learning and adult neurogenesis: survival with or without proliferation?	/pubmed/14670353	Prickaerts J, Koopmans G, Blokland A, Scheepens A.	Neurobiol Learn Mem. 2004 Jan;81(1):1-11. Review.	Neurobiol Learn Mem. 2004	PubMed	citation	PMID:14670353	pubmed	14670353	create date:2003/12/13 | first author:Prickaerts J
Cholinergic modulation of the hippocampus during encoding and retrieval.	/pubmed/14521875	Rogers JL, Kesner RP.	Neurobiol Learn Mem. 2003 Nov;80(3):332-42.	Neurobiol Learn Mem. 2003	PubMed	citation	PMID:14521875	pubmed	14521875	create date:2003/10/03 | first author:Rogers JL
Cholinergic dependence of taste memory formation: evidence of two distinct processes.	/pubmed/14521874	Gutiérrez R, Rodriguez-Ortiz CJ, De La Cruz V, Núñez-Jaramillo L, Bermudez-Rattoni F.	Neurobiol Learn Mem. 2003 Nov;80(3):323-31.	Neurobiol Learn Mem. 2003	PubMed	citation	PMID:14521874	pubmed	14521874	create date:2003/10/03 | first author:Gutiérrez R
Short-term estrogen treatment in ovariectomized rats augments hippocampal acetylcholine release during place learning.	/pubmed/14521873	Marriott LK, Korol DL.	Neurobiol Learn Mem. 2003 Nov;80(3):315-22.	Neurobiol Learn Mem. 2003	PubMed	citation	PMID:14521873	pubmed	14521873	create date:2003/10/03 | first author:Marriott LK
Enhanced cholinergic suppression of previously strengthened synapses enables the formation of self-organized representations in olfactory cortex.	/pubmed/14521872	Linster C, Maloney M, Patil M, Hasselmo ME.	Neurobiol Learn Mem. 2003 Nov;80(3):302-14.	Neurobiol Learn Mem. 2003	PubMed	citation	PMID:14521872	pubmed	14521872	create date:2003/10/03 | first author:Linster C
Contribution of acetylcholine to visual cortex plasticity.	/pubmed/14521871	Gu Q.	Neurobiol Learn Mem. 2003 Nov;80(3):291-301. Review.	Neurobiol Learn Mem. 2003	PubMed	citation	PMID:14521871	pubmed	14521871	create date:2003/10/03 | first author:Gu Q
Regulation of glutamate synapses by nicotinic acetylcholine receptors in auditory cortex.	/pubmed/14521870	Metherate R, Hsieh CY.	Neurobiol Learn Mem. 2003 Nov;80(3):285-90. Review.	Neurobiol Learn Mem. 2003	PubMed	citation	PMID:14521870	pubmed	14521870	create date:2003/10/03 | first author:Metherate R
The nucleus basalis and memory codes: auditory cortical plasticity and the induction of specific, associative behavioral memory.	/pubmed/14521869	Weinberger NM.	Neurobiol Learn Mem. 2003 Nov;80(3):268-84. Review.	Neurobiol Learn Mem. 2003	PubMed	citation	PMID:14521869	pubmed	14521869	create date:2003/10/03 | first author:Weinberger NM
Acetylcholine actions in the dorsomedial striatum support the flexible shifting of response patterns.	/pubmed/14521868	Ragozzino ME.	Neurobiol Learn Mem. 2003 Nov;80(3):257-67. Review.	Neurobiol Learn Mem. 2003	PubMed	citation	PMID:14521868	pubmed	14521868	create date:2003/10/03 | first author:Ragozzino ME
Attentional functions of cortical cholinergic inputs: what does it mean for learning and memory?	/pubmed/14521867	Sarter M, Bruno JP, Givens B.	Neurobiol Learn Mem. 2003 Nov;80(3):245-56. Review.	Neurobiol Learn Mem. 2003	PubMed	citation	PMID:14521867	pubmed	14521867	create date:2003/10/03 | first author:Sarter M
Cholinergic modulation of learning and memory in the human brain as detected with functional neuroimaging.	/pubmed/14521866	Thiel CM.	Neurobiol Learn Mem. 2003 Nov;80(3):234-44.	Neurobiol Learn Mem. 2003	PubMed	citation	PMID:14521866	pubmed	14521866	create date:2003/10/03 | first author:Thiel CM
Modulation of cholinergic transmission enhances excitability of hippocampal pyramidal neurons and ameliorates learning impairments in aging animals.	/pubmed/14521865	Disterhoft JF, Matthew Oh M.	Neurobiol Learn Mem. 2003 Nov;80(3):223-33.	Neurobiol Learn Mem. 2003	PubMed	citation	PMID:14521865	pubmed	14521865	create date:2003/10/03 | first author:Disterhoft JF
Role of cholinergic system on the construction of memories: taste memory encoding.	/pubmed/14521864	Miranda MI, Ferreira G, Ramírez-Lugo L, Bermúdez-Rattoni F.	Neurobiol Learn Mem. 2003 Nov;80(3):211-22. Review.	Neurobiol Learn Mem. 2003	PubMed	citation	PMID:14521864	pubmed	14521864	create date:2003/10/03 | first author:Miranda MI
Acetylcholine modulation of neural systems involved in learning and memory.	/pubmed/14521863	Gold PE.	Neurobiol Learn Mem. 2003 Nov;80(3):194-210. Review.	Neurobiol Learn Mem. 2003	PubMed	citation	PMID:14521863	pubmed	14521863	create date:2003/10/03 | first author:Gold PE
Muscarinic cholinergic influences in memory consolidation.	/pubmed/14521862	Power AE, Vazdarjanova A, McGaugh JL.	Neurobiol Learn Mem. 2003 Nov;80(3):178-93. Review.	Neurobiol Learn Mem. 2003	PubMed	citation	PMID:14521862	pubmed	14521862	create date:2003/10/03 | first author:Power AE
Acetylcholine: cognitive and brain functions.	/pubmed/14521861	Gold PE.	Neurobiol Learn Mem. 2003 Nov;80(3):177. No abstract available.	Neurobiol Learn Mem. 2003	PubMed	citation	PMID:14521861	pubmed	14521861	create date:2003/10/03 | first author:Gold PE
Glucose enhancement of face recognition is unaffected by alterations of face features.	/pubmed/12932433	Metzger MM, Flint RW.	Neurobiol Learn Mem. 2003 Sep;80(2):172-5.	Neurobiol Learn Mem. 2003	PubMed	citation	PMID:12932433	pubmed	12932433	create date:2003/08/23 | first author:Metzger MM
Low doses of interleukin-1beta improve the leverpress avoidance performance of Sprague-Dawley rats.	/pubmed/12932432	Brennan FX, Beck KD, Servatius RJ.	Neurobiol Learn Mem. 2003 Sep;80(2):168-71.	Neurobiol Learn Mem. 2003	PubMed	citation	PMID:12932432	pubmed	12932432	create date:2003/08/23 | first author:Brennan FX
Schizophrenia-like syndrome inducing agent phencyclidine failed to impair memory for temporal order in rats.	/pubmed/12932431	Marquis JP, Goulet S, Doré FY.	Neurobiol Learn Mem. 2003 Sep;80(2):158-67.	Neurobiol Learn Mem. 2003	PubMed	citation	PMID:12932431	pubmed	12932431	create date:2003/08/23 | first author:Marquis JP
Nicotine enhances contextual fear conditioning in C57BL/6J mice at 1 and 7 days post-training.	/pubmed/12932430	Gould TJ, Higgins JS.	Neurobiol Learn Mem. 2003 Sep;80(2):147-57.	Neurobiol Learn Mem. 2003	PubMed	citation	PMID:12932430	pubmed	12932430	create date:2003/08/23 | first author:Gould TJ
Latent inhibition disruption by MK-801 in a conditioned taste-aversion paradigm.	/pubmed/12932429	Traverso LM, Ruiz G, De la Casa LG.	Neurobiol Learn Mem. 2003 Sep;80(2):140-6.	Neurobiol Learn Mem. 2003	PubMed	citation	PMID:12932429	pubmed	12932429	create date:2003/08/23 | first author:Traverso LM
Cooling blocks ITM and LTM formation and preserves memory.	/pubmed/12932428	Sangha S, Morrow R, Smyth K, Cooke R, Lukowiak K.	Neurobiol Learn Mem. 2003 Sep;80(2):130-9.	Neurobiol Learn Mem. 2003	PubMed	citation	PMID:12932428	pubmed	12932428	create date:2003/08/23 | first author:Sangha S
Pre-training prevents context fear conditioning deficits produced by hippocampal NMDA receptor blockade.	/pubmed/12932427	Sanders MJ, Fanselow MS.	Neurobiol Learn Mem. 2003 Sep;80(2):123-9.	Neurobiol Learn Mem. 2003	PubMed	citation	PMID:12932427	pubmed	12932427	create date:2003/08/23 | first author:Sanders MJ
Title	URL	Description	Details	ShortDetails	Resource	Type	Identifiers	Db	EntrezUID	Properties
(-)-9-Dehydrogalanthaminium bromide, a new cholinesterase inhibitor, enhances place and object recognition memory in young and old rats.	/pubmed/12932426	Lamirault L, Guillou C, Thal C, Simon H.	Neurobiol Learn Mem. 2003 Sep;80(2):113-22.	Neurobiol Learn Mem. 2003	PubMed	citation	PMID:12932426	pubmed	12932426	create date:2003/08/23 | first author:Lamirault L
Conditioned taste aversion learning in leptin-receptor-deficient db/db mice.	/pubmed/12932425	Ohta R, Shigemura N, Sasamoto K, Koyano K, Ninomiya Y.	Neurobiol Learn Mem. 2003 Sep;80(2):105-12.	Neurobiol Learn Mem. 2003	PubMed	citation	PMID:12932425	pubmed	12932425	create date:2003/08/23 | first author:Ohta R
Early maternal availability and prefrontal correlates of reward-related memory.	/pubmed/12932424	Lyons DM, Schatzberg AF.	Neurobiol Learn Mem. 2003 Sep;80(2):97-104.	Neurobiol Learn Mem. 2003	PubMed	citation	PMID:12932424	pubmed	12932424	create date:2003/08/23 | first author:Lyons DM
Hippocampal gene expression profiling in spatial discrimination learning.	/pubmed/12737936	Robles Y, Vivas-Mejía PE, Ortiz-Zuazaga HG, Félix J, Ramos X, Peña de Ortiz S.	Neurobiol Learn Mem. 2003 Jul;80(1):80-95.	Neurobiol Learn Mem. 2003	PubMed	citation	PMID:12737936	pubmed	12737936	create date:2003/05/10 | first author:Robles Y
Combined uridine and choline administration improves cognitive deficits in spontaneously hypertensive rats.	/pubmed/12737935	De Bruin NM, Kiliaan AJ, De Wilde MC, Broersen LM.	Neurobiol Learn Mem. 2003 Jul;80(1):63-79.	Neurobiol Learn Mem. 2003	PubMed	citation	PMID:12737935	pubmed	12737935	create date:2003/05/10 | first author:De Bruin NM
Perinatal exposure to diethylstilbestrol improves olfactory discrimination learning in male and female Swiss-Webster mice.	/pubmed/12737934	Mihalick SM.	Neurobiol Learn Mem. 2003 Jul;80(1):55-62.	Neurobiol Learn Mem. 2003	PubMed	citation	PMID:12737934	pubmed	12737934	create date:2003/05/10 | first author:Mihalick SM
Central galanin administration blocks consolidation of spatial learning.	/pubmed/12737933	Kinney JW, Starosta G, Crawley JN.	Neurobiol Learn Mem. 2003 Jul;80(1):42-54.	Neurobiol Learn Mem. 2003	PubMed	citation	PMID:12737933	pubmed	12737933	create date:2003/05/10 | first author:Kinney JW
Involvement of the hippocampal CA3-region in acquisition and in memory consolidation of spatial but not in object information in mice.	/pubmed/12737932	Stupien G, Florian C, Roullet P.	Neurobiol Learn Mem. 2003 Jul;80(1):32-41.	Neurobiol Learn Mem. 2003	PubMed	citation	PMID:12737932	pubmed	12737932	create date:2003/05/10 | first author:Stupien G
Bilateral lesions of the insular cortex or of the prefrontal cortex block the association between taste and odor in the rat.	/pubmed/12737931	Sakai N, Imada S.	Neurobiol Learn Mem. 2003 Jul;80(1):24-31.	Neurobiol Learn Mem. 2003	PubMed	citation	PMID:12737931	pubmed	12737931	create date:2003/05/10 | first author:Sakai N
Chronic administration of corticosterone impairs spatial reference memory before spatial working memory in rats.	/pubmed/12737930	Coburn-Litvak PS, Pothakos K, Tata DA, McCloskey DP, Anderson BJ.	Neurobiol Learn Mem. 2003 Jul;80(1):11-23.	Neurobiol Learn Mem. 2003	PubMed	citation	PMID:12737930	pubmed	12737930	create date:2003/05/10 | first author:Coburn-Litvak PS
Human vestibular memory studied via measurement of the subjective horizontal during gondola centrifugation.	/pubmed/12737929	Tribukait A.	Neurobiol Learn Mem. 2003 Jul;80(1):1-10.	Neurobiol Learn Mem. 2003	PubMed	citation	PMID:12737929	pubmed	12737929	create date:2003/05/10 | first author:Tribukait A
Effects of nitric oxide inhibition on avoidance learning in the chick are lateralized and localized.	/pubmed/12676524	Rickard NS, Gibbs ME.	Neurobiol Learn Mem. 2003 May;79(3):252-6.	Neurobiol Learn Mem. 2003	PubMed	citation	PMID:12676524	pubmed	12676524	create date:2003/04/05 | first author:Rickard NS
Septal infusions of glucose or pyruvate, but not fructose, produce avoidance deficits when co-infused with the GABA agonist muscimol.	/pubmed/12676523	Shah AA, Parent MB.	Neurobiol Learn Mem. 2003 May;79(3):243-51.	Neurobiol Learn Mem. 2003	PubMed	citation	PMID:12676523	pubmed	12676523	create date:2003/04/05 | first author:Shah AA
Evidence for the substantia nigra pars compacta as an essential component of a memory system independent of the hippocampal memory system.	/pubmed/12676522	Da Cunha C, Wietzikoski S, Wietzikoski EC, Miyoshi E, Ferro MM, Anselmo-Franci JA, Canteras NS.	Neurobiol Learn Mem. 2003 May;79(3):236-42.	Neurobiol Learn Mem. 2003	PubMed	citation	PMID:12676522	pubmed	12676522	create date:2003/04/05 | first author:Da Cunha C
Spatial learning induces differential changes in calcium/calmodulin-stimulated (ACI) and calcium-insensitive (ACII) adenylyl cyclases in the mouse hippocampus.	/pubmed/12676521	Mons N, Guillou JL, Decorte L, Jaffard R.	Neurobiol Learn Mem. 2003 May;79(3):226-35.	Neurobiol Learn Mem. 2003	PubMed	citation	PMID:12676521	pubmed	12676521	create date:2003/04/05 | first author:Mons N
The effect of amygdala lesions on conditional and unconditional vocalizations in rats.	/pubmed/12676520	Borszcz GS, Leaton RN.	Neurobiol Learn Mem. 2003 May;79(3):212-25.	Neurobiol Learn Mem. 2003	PubMed	citation	PMID:12676520	pubmed	12676520	create date:2003/04/05 | first author:Borszcz GS
Anandamide and memory in CD1 mice: effects of immobilization stress and of prior experience.	/pubmed/12676519	Costanzi M, Battaglia M, Populin R, Cestari V, Castellano C.	Neurobiol Learn Mem. 2003 May;79(3):204-11.	Neurobiol Learn Mem. 2003	PubMed	citation	PMID:12676519	pubmed	12676519	create date:2003/04/05 | first author:Costanzi M
Memory extinction requires gene expression in rat hippocampus.	/pubmed/12676518	Vianna MR, Igaz LM, Coitinho AS, Medina JH, Izquierdo I.	Neurobiol Learn Mem. 2003 May;79(3):199-203.	Neurobiol Learn Mem. 2003	PubMed	citation	PMID:12676518	pubmed	12676518	create date:2003/04/05 | first author:Vianna MR
Epinephrine enhancement of human memory consolidation: interaction with arousal at encoding.	/pubmed/12591227	Cahill L, Alkire MT.	Neurobiol Learn Mem. 2003 Mar;79(2):194-8.	Neurobiol Learn Mem. 2003	PubMed	citation	PMID:12591227	pubmed	12591227	create date:2003/02/20 | first author:Cahill L
The role of cortical cholinergic pre- and post-synaptic receptors in taste memory formation.	/pubmed/12591226	Ramírez-Lugo L, Miranda MI, Escobar ML, Espinosa E, Bermúdez-Rattoni F.	Neurobiol Learn Mem. 2003 Mar;79(2):184-93.	Neurobiol Learn Mem. 2003	PubMed	citation	PMID:12591226	pubmed	12591226	create date:2003/02/20 | first author:Ramírez-Lugo L
Patterns of brain acetylcholine release predict individual differences in preferred learning strategies in rats.	/pubmed/12591225	McIntyre CK, Marriott LK, Gold PE.	Neurobiol Learn Mem. 2003 Mar;79(2):177-83.	Neurobiol Learn Mem. 2003	PubMed	citation	PMID:12591225	pubmed	12591225	create date:2003/02/20 | first author:McIntyre CK
CS-specific gamma, theta, and alpha EEG activity detected in stimulus generalization following induction of behavioral memory by stimulation of the nucleus basalis.	/pubmed/12591224	McLin DE 3rd, Miasnikov AA, Weinberger NM.	Neurobiol Learn Mem. 2003 Mar;79(2):152-76.	Neurobiol Learn Mem. 2003	PubMed	citation	PMID:12591224	pubmed	12591224	create date:2003/02/20 | first author:McLin DE 3rd
Learning associated increase in heat shock cognate 70 mRNA and protein expression.	/pubmed/12591223	Pizarro JM, Haro LS, Barea-Rodriguez EJ.	Neurobiol Learn Mem. 2003 Mar;79(2):142-51.	Neurobiol Learn Mem. 2003	PubMed	citation	PMID:12591223	pubmed	12591223	create date:2003/02/20 | first author:Pizarro JM
Peripheral 8-OH-DPAT and scopolamine infused into the frontal cortex produce passive avoidance retention impairments in rats.	/pubmed/12591222	Santucci AC, Shaw C.	Neurobiol Learn Mem. 2003 Mar;79(2):136-41.	Neurobiol Learn Mem. 2003	PubMed	citation	PMID:12591222	pubmed	12591222	create date:2003/02/20 | first author:Santucci AC
Differential effects of emotional arousal in short- and long-term memory in healthy adults.	/pubmed/12591221	Quevedo J, Sant'Anna MK, Madruga M, Lovato I, de-Paris F, Kapczinski F, Izquierdo I, Cahill L.	Neurobiol Learn Mem. 2003 Mar;79(2):132-5.	Neurobiol Learn Mem. 2003	PubMed	citation	PMID:12591221	pubmed	12591221	create date:2003/02/20 | first author:Quevedo J
Time windows for effects of protein synthesis inhibitors on Pavlovian conditioning in Hermissenda: behavioral aspects.	/pubmed/12591220	Epstein HT, Child FM, Kuzirian AM, Alkon DL.	Neurobiol Learn Mem. 2003 Mar;79(2):127-31.	Neurobiol Learn Mem. 2003	PubMed	citation	PMID:12591220	pubmed	12591220	create date:2003/02/20 | first author:Epstein HT
Common molecular and cellular substrates of addiction and memory.	/pubmed/12559841	Nestler EJ.	Neurobiol Learn Mem. 2002 Nov;78(3):637-47.	Neurobiol Learn Mem. 2002	PubMed	citation	PMID:12559841	pubmed	12559841	create date:2003/02/01 | first author:Nestler EJ
Limbic-striatal memory systems and drug addiction.	/pubmed/12559840	Robbins TW, Everitt BJ.	Neurobiol Learn Mem. 2002 Nov;78(3):625-36.	Neurobiol Learn Mem. 2002	PubMed	citation	PMID:12559840	pubmed	12559840	create date:2003/02/01 | first author:Robbins TW
Role of dopamine, the frontal cortex and memory circuits in drug addiction: insight from imaging studies.	/pubmed/12559839	Volkow ND, Fowler JS, Wang GJ, Goldstein RZ.	Neurobiol Learn Mem. 2002 Nov;78(3):610-24.	Neurobiol Learn Mem. 2002	PubMed	citation	PMID:12559839	pubmed	12559839	create date:2003/02/01 | first author:Volkow ND
Effects of stress hormones on traumatic memory formation and the development of posttraumatic stress disorder in critically ill patients.	/pubmed/12559838	Schelling G.	Neurobiol Learn Mem. 2002 Nov;78(3):596-609.	Neurobiol Learn Mem. 2002	PubMed	citation	PMID:12559838	pubmed	12559838	create date:2003/02/01 | first author:Schelling G
Stress and memory: opposing effects of glucocorticoids on memory consolidation and memory retrieval.	/pubmed/12559837	Roozendaal B.	Neurobiol Learn Mem. 2002 Nov;78(3):578-95.	Neurobiol Learn Mem. 2002	PubMed	citation	PMID:12559837	pubmed	12559837	create date:2003/02/01 | first author:Roozendaal B
Gene x environment interaction and cognitive performance: animal studies on the role of corticosterone.	/pubmed/12559836	de Kloet ER, Grootendorst J, Karssen AM, Oitzl MS.	Neurobiol Learn Mem. 2002 Nov;78(3):570-7.	Neurobiol Learn Mem. 2002	PubMed	citation	PMID:12559836	pubmed	12559836	create date:2003/02/01 | first author:de Kloet ER
Hippocampal memory formation, plasticity, and the role of sleep.	/pubmed/12559835	Wilson MA.	Neurobiol Learn Mem. 2002 Nov;78(3):565-9. No abstract available.	Neurobiol Learn Mem. 2002	PubMed	citation	PMID:12559835	pubmed	12559835	create date:2003/02/01 | first author:Wilson MA
Imaging brain plasticity during motor skill learning.	/pubmed/12559834	Ungerleider LG, Doyon J, Karni A.	Neurobiol Learn Mem. 2002 Nov;78(3):553-64.	Neurobiol Learn Mem. 2002	PubMed	citation	PMID:12559834	pubmed	12559834	create date:2003/02/01 | first author:Ungerleider LG
Amygdala modulation of memory consolidation: interaction with other brain systems.	/pubmed/12559833	McGaugh JL, McIntyre CK, Power AE.	Neurobiol Learn Mem. 2002 Nov;78(3):539-52. Review.	Neurobiol Learn Mem. 2002	PubMed	citation	PMID:12559833	pubmed	12559833	create date:2003/02/01 | first author:McGaugh JL
The mid-ventrolateral prefrontal cortex and active mnemonic retrieval.	/pubmed/12559832	Petrides M.	Neurobiol Learn Mem. 2002 Nov;78(3):528-38.	Neurobiol Learn Mem. 2002	PubMed	citation	PMID:12559832	pubmed	12559832	create date:2003/02/01 | first author:Petrides M
Local synthesis of proteins at synaptic sites on dendrites: role in synaptic plasticity and memory consolidation?	/pubmed/12559831	Steward O, Worley P.	Neurobiol Learn Mem. 2002 Nov;78(3):508-27.	Neurobiol Learn Mem. 2002	PubMed	citation	PMID:12559831	pubmed	12559831	create date:2003/02/01 | first author:Steward O
Coincident induction of long-term facilitation at sensory-motor synapses in Aplysia: presynaptic and postsynaptic factors.	/pubmed/12559830	Sherff CM, Carew TJ.	Neurobiol Learn Mem. 2002 Nov;78(3):498-507.	Neurobiol Learn Mem. 2002	PubMed	citation	PMID:12559830	pubmed	12559830	create date:2003/02/01 | first author:Sherff CM
Synaptic tagging during synapse-specific long-term facilitation of Aplysia sensory-motor neurons.	/pubmed/12559829	Martin KC.	Neurobiol Learn Mem. 2002 Nov;78(3):489-97.	Neurobiol Learn Mem. 2002	PubMed	citation	PMID:12559829	pubmed	12559829	create date:2003/02/01 | first author:Martin KC
Modulation of taste-induced Elk-1 activation by identified neurotransmitter systems in the insular cortex of the behaving rat.	/pubmed/12482687	Berman DE.	Neurobiol Learn Mem. 2003 Jan;79(1):122-6.	Neurobiol Learn Mem. 2003	PubMed	citation	PMID:12482687	pubmed	12482687	create date:2002/12/17 | first author:Berman DE
The role of the amygdala in conditioned flavor preference.	/pubmed/12482686	Gilbert PE, Campbell A, Kesner RP.	Neurobiol Learn Mem. 2003 Jan;79(1):118-21.	Neurobiol Learn Mem. 2003	PubMed	citation	PMID:12482686	pubmed	12482686	create date:2002/12/17 | first author:Gilbert PE
Does the radial arm maze necessarily test spatial memory?	/pubmed/12482685	Dubreuil D, Tixier C, Dutrieux G, Edeline JM.	Neurobiol Learn Mem. 2003 Jan;79(1):109-17.	Neurobiol Learn Mem. 2003	PubMed	citation	PMID:12482685	pubmed	12482685	create date:2002/12/17 | first author:Dubreuil D
NR2B downregulation in a forebrain region required for avian vocal learning is not sufficient to close the sensitive period for song learning.	/pubmed/12482684	Heinrich JE, Singh TD, Nordeen KW, Nordeen EJ.	Neurobiol Learn Mem. 2003 Jan;79(1):99-108.	Neurobiol Learn Mem. 2003	PubMed	citation	PMID:12482684	pubmed	12482684	create date:2002/12/17 | first author:Heinrich JE
Electrolytic, but not neurotoxic, lesions to the lateral tegmental tract increase acoustic startle amplitude and reduce startle stimulus-induced freezing.	/pubmed/12482683	Leaton RN.	Neurobiol Learn Mem. 2003 Jan;79(1):89-98.	Neurobiol Learn Mem. 2003	PubMed	citation	PMID:12482683	pubmed	12482683	create date:2002/12/17 | first author:Leaton RN
Sex-related impairment of memory for emotional events with beta-adrenergic blockade.	/pubmed/12482682	Cahill L, van Stegeren A.	Neurobiol Learn Mem. 2003 Jan;79(1):81-8.	Neurobiol Learn Mem. 2003	PubMed	citation	PMID:12482682	pubmed	12482682	create date:2002/12/17 | first author:Cahill L
Estrogen treatment alleviates NMDA-antagonist induced hippocampal LTP blockade and cognitive deficits in ovariectomized mice.	/pubmed/12482681	Gureviciene I, Puoliväli J, Pussinen R, Wang J, Tanila H, Ylinen A.	Neurobiol Learn Mem. 2003 Jan;79(1):72-80.	Neurobiol Learn Mem. 2003	PubMed	citation	PMID:12482681	pubmed	12482681	create date:2002/12/17 | first author:Gureviciene I
Exposure to a retrieval cue in rats induces changes in regional brain glucose metabolism in the amygdala and other related brain structures.	/pubmed/12482680	Boujabit M, Bontempi B, Destrade C, Gisquet-Verrier P.	Neurobiol Learn Mem. 2003 Jan;79(1):57-71.	Neurobiol Learn Mem. 2003	PubMed	citation	PMID:12482680	pubmed	12482680	create date:2002/12/17 | first author:Boujabit M
Exposure to novelty enhances retrieval of very remote memory in rats.	/pubmed/12482679	Izquierdo LA, Barros DM, Medina JH, Izquierdo I.	Neurobiol Learn Mem. 2003 Jan;79(1):51-6.	Neurobiol Learn Mem. 2003	PubMed	citation	PMID:12482679	pubmed	12482679	create date:2002/12/17 | first author:Izquierdo LA
Rapidly learned song-discrimination without behavioral reinforcement in adult male zebra finches (Taeniopygia guttata).	/pubmed/12482678	Stripling R, Milewski L, Kruse AA, Clayton DF.	Neurobiol Learn Mem. 2003 Jan;79(1):41-50.	Neurobiol Learn Mem. 2003	PubMed	citation	PMID:12482678	pubmed	12482678	create date:2002/12/17 | first author:Stripling R
Sex differences in spatial and non-spatial Y-maze performance after chronic stress.	/pubmed/12482677	Conrad CD, Grote KA, Hobbs RJ, Ferayorni A.	Neurobiol Learn Mem. 2003 Jan;79(1):32-40.	Neurobiol Learn Mem. 2003	PubMed	citation	PMID:12482677	pubmed	12482677	create date:2002/12/17 | first author:Conrad CD
Title	URL	Description	Details	ShortDetails	Resource	Type	Identifiers	Db	EntrezUID	Properties
Discriminative taste aversion learning: a learning task for older chickens.	/pubmed/12482676	Atkinson R, Bevilaqua LR, Rostas JA, Hunter M.	Neurobiol Learn Mem. 2003 Jan;79(1):25-31.	Neurobiol Learn Mem. 2003	PubMed	citation	PMID:12482676	pubmed	12482676	create date:2002/12/17 | first author:Atkinson R
Ontogenetic dissociation between habit learning and recognition memory in capuchin monkeys (Cebus apella).	/pubmed/12482675	Resende MC, Tavares MC, Tomaz C.	Neurobiol Learn Mem. 2003 Jan;79(1):19-24.	Neurobiol Learn Mem. 2003	PubMed	citation	PMID:12482675	pubmed	12482675	create date:2002/12/17 | first author:Resende MC
Decursin from Angelica gigas mitigates amnesia induced by scopolamine in mice.	/pubmed/12482674	Kang SY, Lee KY, Park MJ, Kim YC, Markelonis GJ, Oh TH, Kim YC.	Neurobiol Learn Mem. 2003 Jan;79(1):11-8.	Neurobiol Learn Mem. 2003	PubMed	citation	PMID:12482674	pubmed	12482674	create date:2002/12/17 | first author:Kang SY
Experience-dependent changes in dendritic arbor and spine density in neocortex vary qualitatively with age and sex.	/pubmed/12482673	Kolb B, Gibb R, Gorny G.	Neurobiol Learn Mem. 2003 Jan;79(1):1-10.	Neurobiol Learn Mem. 2003	PubMed	citation	PMID:12482673	pubmed	12482673	create date:2002/12/17 | first author:Kolb B
Retrograde enhancement of kinesthetic memory by alcohol and by glucose.	/pubmed/12431432	Scholey AB, Fowles KA.	Neurobiol Learn Mem. 2002 Sep;78(2):477-83.	Neurobiol Learn Mem. 2002	PubMed	citation	PMID:12431432	pubmed	12431432	create date:2002/11/15 | first author:Scholey AB
Hippocampal formation lesions impair performance in an odor-odor association task independently of spatial context.	/pubmed/12431431	Alvarez P, Wendelken L, Eichenbaum H.	Neurobiol Learn Mem. 2002 Sep;78(2):470-6.	Neurobiol Learn Mem. 2002	PubMed	citation	PMID:12431431	pubmed	12431431	create date:2002/11/15 | first author:Alvarez P
Agmatine facilitates memory of an inhibitory avoidance task in adult rats.	/pubmed/12431430	Arteni NS, Lavinsky D, Rodrigues AL, Frison VB, Netto CA.	Neurobiol Learn Mem. 2002 Sep;78(2):465-9.	Neurobiol Learn Mem. 2002	PubMed	citation	PMID:12431430	pubmed	12431430	create date:2002/11/15 | first author:Arteni NS
Posttraining glucocorticoid receptor agonist enhances memory in appetitive and aversive Pavlovian discrete-cue conditioning paradigms.	/pubmed/12431429	Zorawski M, Killcross S.	Neurobiol Learn Mem. 2002 Sep;78(2):458-64.	Neurobiol Learn Mem. 2002	PubMed	citation	PMID:12431429	pubmed	12431429	create date:2002/11/15 | first author:Zorawski M
Sleep-dependent hippocampal slow activity correlates with waking memory performance in humans.	/pubmed/12431428	Bódizs R, Békésy M, Szucs A, Barsi P, Halász P.	Neurobiol Learn Mem. 2002 Sep;78(2):441-57.	Neurobiol Learn Mem. 2002	PubMed	citation	PMID:12431428	pubmed	12431428	create date:2002/11/15 | first author:Bódizs R
Extinction of conditioned odor potentiation of startle.	/pubmed/12431427	Richardson R, Tronson N, Bailey GK, Parnas AS.	Neurobiol Learn Mem. 2002 Sep;78(2):426-40.	Neurobiol Learn Mem. 2002	PubMed	citation	PMID:12431427	pubmed	12431427	create date:2002/11/15 | first author:Richardson R
Effects of fimbria lesions on trace two-way active avoidance acquisition and retention in rats.	/pubmed/12431426	Guillazo-Blanch G, Nadal R, Vale-Martínez A, Martí-Nicolovius M, Arévalo R, Morgado-Bernal I.	Neurobiol Learn Mem. 2002 Sep;78(2):406-25.	Neurobiol Learn Mem. 2002	PubMed	citation	PMID:12431426	pubmed	12431426	create date:2002/11/15 | first author:Guillazo-Blanch G
The effects of adenosine receptor agonists and antagonists on morphine state-dependent memory of passive avoidance.	/pubmed/12431425	Khavandgar S, Homayoun H, Torkaman-Boutorabi A, Zarrindast MR.	Neurobiol Learn Mem. 2002 Sep;78(2):390-405.	Neurobiol Learn Mem. 2002	PubMed	citation	PMID:12431425	pubmed	12431425	create date:2002/11/15 | first author:Khavandgar S
Brain interleukin-1 is involved in spatial memory and passive avoidance conditioning.	/pubmed/12431424	Yirmiya R, Winocur G, Goshen I.	Neurobiol Learn Mem. 2002 Sep;78(2):379-89.	Neurobiol Learn Mem. 2002	PubMed	citation	PMID:12431424	pubmed	12431424	create date:2002/11/15 | first author:Yirmiya R
The effects of pretraining and reminder treatments on retrograde amnesia in rats: comparison of lesions to the fornix or perirhinal and entorhinal cortices.	/pubmed/12431423	Hanson GR, Bunsey MD, Riccio DC.	Neurobiol Learn Mem. 2002 Sep;78(2):365-78.	Neurobiol Learn Mem. 2002	PubMed	citation	PMID:12431423	pubmed	12431423	create date:2002/11/15 | first author:Hanson GR
Site-selective N-methyl-D-aspartate and alpha-amino-3-hydroxy-5-methyl-4-isoxazolepropionate antagonists produce distinct effects in rats performing complex discriminations.	/pubmed/12431422	Willmore CB, Bespalov AY, Beardsley PM.	Neurobiol Learn Mem. 2002 Sep;78(2):347-64.	Neurobiol Learn Mem. 2002	PubMed	citation	PMID:12431422	pubmed	12431422	create date:2002/11/15 | first author:Willmore CB
Proximal versus distal cue utilization in spatial navigation: the role of visual acuity?	/pubmed/12431421	Carman HM, Mactutus CF.	Neurobiol Learn Mem. 2002 Sep;78(2):332-46.	Neurobiol Learn Mem. 2002	PubMed	citation	PMID:12431421	pubmed	12431421	create date:2002/11/15 | first author:Carman HM
Carryover effects associated with the single-trial passive avoidance learning task in the young chick.	/pubmed/12431420	Crowe SF, Hale MW.	Neurobiol Learn Mem. 2002 Sep;78(2):321-31.	Neurobiol Learn Mem. 2002	PubMed	citation	PMID:12431420	pubmed	12431420	create date:2002/11/15 | first author:Crowe SF
Protective effect of practice on cognition during aging: implications for predictive characteristics of performance and efficacy of practice.	/pubmed/12431419	Markowska AL, Savonenko AV.	Neurobiol Learn Mem. 2002 Sep;78(2):294-320.	Neurobiol Learn Mem. 2002	PubMed	citation	PMID:12431419	pubmed	12431419	create date:2002/11/15 | first author:Markowska AL
Posttraining prefrontal lesions impair jaw movement conditioning performance, but have no effect on accompanying heart rate changes.	/pubmed/12431418	McLaughlin J, Powell DA.	Neurobiol Learn Mem. 2002 Sep;78(2):279-93.	Neurobiol Learn Mem. 2002	PubMed	citation	PMID:12431418	pubmed	12431418	create date:2002/11/15 | first author:McLaughlin J
No sex difference in contextual control over the expression of latent inhibition and extinction in Pavlovian fear conditioning in rats.	/pubmed/12431417	Maes JH.	Neurobiol Learn Mem. 2002 Sep;78(2):258-78.	Neurobiol Learn Mem. 2002	PubMed	citation	PMID:12431417	pubmed	12431417	create date:2002/11/15 | first author:Maes JH
The effects of beta-noradrenergic receptor blockade on acquisition of eyeblink conditioning in 3-month-old F344 rats.	/pubmed/12431416	Cartford MC, Allgeier CA, Bickford PC.	Neurobiol Learn Mem. 2002 Sep;78(2):246-57.	Neurobiol Learn Mem. 2002	PubMed	citation	PMID:12431416	pubmed	12431416	create date:2002/11/15 | first author:Cartford MC
Cortical spreading depression and involvement of the motor cortex, auditory cortex, and cerebellum in eyeblink classical conditioning of the rabbit.	/pubmed/12431415	Case GR, Lavond DG, Thompson RF.	Neurobiol Learn Mem. 2002 Sep;78(2):234-45.	Neurobiol Learn Mem. 2002	PubMed	citation	PMID:12431415	pubmed	12431415	create date:2002/11/15 | first author:Case GR
The effects of aging and dorsal hippocampal lesions: performance on spatial and nonspatial comparable versions of the water maze.	/pubmed/12431414	Stoelzel CR, Stavnezer AJ, Denenberg VH, Ward M, Markus EJ.	Neurobiol Learn Mem. 2002 Sep;78(2):217-33.	Neurobiol Learn Mem. 2002	PubMed	citation	PMID:12431414	pubmed	12431414	create date:2002/11/15 | first author:Stoelzel CR
Spatial learning and memory is preserved in rats after early development in a microgravity environment.	/pubmed/12431413	Temple MD, Kosik KS, Steward O.	Neurobiol Learn Mem. 2002 Sep;78(2):199-216.	Neurobiol Learn Mem. 2002	PubMed	citation	PMID:12431413	pubmed	12431413	create date:2002/11/15 | first author:Temple MD
Inhibition of monoADP-ribosylation prevents long-term memory consolidation of a single-trial passive avoidance task in the day-old chick.	/pubmed/12071676	Edwards TM, Rickard NS.	Neurobiol Learn Mem. 2002 Jul;78(1):192-8.	Neurobiol Learn Mem. 2002	PubMed	citation	PMID:12071676	pubmed	12071676	create date:2002/06/20 | first author:Edwards TM
A role for olfaction in object recognition by normal and hippocampal-damaged rats.	/pubmed/12071675	Astur RS, Klein RL, Mumby DG, Protz DK, Sutherland RJ, Martin GM.	Neurobiol Learn Mem. 2002 Jul;78(1):186-91.	Neurobiol Learn Mem. 2002	PubMed	citation	PMID:12071675	pubmed	12071675	create date:2002/06/20 | first author:Astur RS
Effects of pretraining intrastriatal administration of p-chloroamphetamine on inhibitory avoidance.	/pubmed/12071674	Solana-Figueroa R, Salado-Castillo R, Galindo LE, Quirarte GL, Prado-Alcalá RA.	Neurobiol Learn Mem. 2002 Jul;78(1):178-85.	Neurobiol Learn Mem. 2002	PubMed	citation	PMID:12071674	pubmed	12071674	create date:2002/06/20 | first author:Solana-Figueroa R
Low body temperature, time dilation, and long-trace conditioned flavor aversion in rats.	/pubmed/12071673	Misanin JR, Anderson MJ, Christianson JP, Collins MM, Goodhart MG, Rushanan SG, Hinderliter CF.	Neurobiol Learn Mem. 2002 Jul;78(1):167-77.	Neurobiol Learn Mem. 2002	PubMed	citation	PMID:12071673	pubmed	12071673	create date:2002/06/20 | first author:Misanin JR
Place learning in scopolamine-treated rats: the roles of distal cues and catecholaminergic mediation.	/pubmed/12071672	Mogensen J, Christensen LH, Johansson A, Wörtwein G, Bang LE, Holm S.	Neurobiol Learn Mem. 2002 Jul;78(1):139-66.	Neurobiol Learn Mem. 2002	PubMed	citation	PMID:12071672	pubmed	12071672	create date:2002/06/20 | first author:Mogensen J
Antibody to amyloid beta protein alleviates impaired acquisition, retention, and memory processing in SAMP8 mice.	/pubmed/12071671	Morley JE, Farr SA, Flood JF.	Neurobiol Learn Mem. 2002 Jul;78(1):125-38.	Neurobiol Learn Mem. 2002	PubMed	citation	PMID:12071671	pubmed	12071671	create date:2002/06/20 | first author:Morley JE
Muscimol diffusion after intracerebral microinjections: a reevaluation based on electrophysiological and autoradiographic quantifications.	/pubmed/12071670	Edeline JM, Hars B, Hennevin E, Cotillon N.	Neurobiol Learn Mem. 2002 Jul;78(1):100-24.	Neurobiol Learn Mem. 2002	PubMed	citation	PMID:12071670	pubmed	12071670	create date:2002/06/20 | first author:Edeline JM
A room with a view and a polarizing cue: individual differences in the stimulus control of place navigation and passive latent learning in the water maze.	/pubmed/12071669	Devan BD, Petri HL, Mishkin M, Stouffer EM, Bowker JL, Yin PB, Buffalari DM, Olds JL.	Neurobiol Learn Mem. 2002 Jul;78(1):79-99.	Neurobiol Learn Mem. 2002	PubMed	citation	PMID:12071669	pubmed	12071669	create date:2002/06/20 | first author:Devan BD
Hippocampus lesions impair landmark array spatial learning in homing pigeons: a laboratory study.	/pubmed/12071668	White AR, Strasser R, Bingman VP.	Neurobiol Learn Mem. 2002 Jul;78(1):65-78.	Neurobiol Learn Mem. 2002	PubMed	citation	PMID:12071668	pubmed	12071668	create date:2002/06/20 | first author:White AR
Associative learning acquisition and retention depends on developmental stage in Lymnaea stagnalis.	/pubmed/12071667	Ono M, Kawai R, Horikoshi T, Yasuoka T, Sakakibara M.	Neurobiol Learn Mem. 2002 Jul;78(1):53-64.	Neurobiol Learn Mem. 2002	PubMed	citation	PMID:12071667	pubmed	12071667	create date:2002/06/20 | first author:Ono M
Laminar-dependent dendritic spine alterations in the motor cortex of adult rats following callosal transection and forced forelimb use.	/pubmed/12071666	Adkins DL, Bury SD, Jones TA.	Neurobiol Learn Mem. 2002 Jul;78(1):35-52.	Neurobiol Learn Mem. 2002	PubMed	citation	PMID:12071666	pubmed	12071666	create date:2002/06/20 | first author:Adkins DL
Context extinction and associative learning in Lymnaea.	/pubmed/12071665	McComb C, Sangha S, Qadry S, Yue J, Scheibenstock A, Lukowiak K.	Neurobiol Learn Mem. 2002 Jul;78(1):23-34.	Neurobiol Learn Mem. 2002	PubMed	citation	PMID:12071665	pubmed	12071665	create date:2002/06/20 | first author:McComb C
Fischer 344 and wistar rats differ in anxiety and habituation but not in water maze performance.	/pubmed/12071664	Bert B, Fink H, Huston JP, Voits M.	Neurobiol Learn Mem. 2002 Jul;78(1):11-22.	Neurobiol Learn Mem. 2002	PubMed	citation	PMID:12071664	pubmed	12071664	create date:2002/06/20 | first author:Bert B
Effects of hippocampal injections of a novel ligand selective for the alpha 5 beta 2 gamma 2 subunits of the GABA/benzodiazepine receptor on Pavlovian conditioning.	/pubmed/12071663	Bailey DJ, Tetzlaff JE, Cook JM, He X, Helmstetter FJ.	Neurobiol Learn Mem. 2002 Jul;78(1):1-10.	Neurobiol Learn Mem. 2002	PubMed	citation	PMID:12071663	pubmed	12071663	create date:2002/06/20 | first author:Bailey DJ
Kainic acid lesions disrupt fear-mediated memory processing.	/pubmed/11991765	Yin H, Bardgett ME, Csernansky JG.	Neurobiol Learn Mem. 2002 May;77(3):389-401.	Neurobiol Learn Mem. 2002	PubMed	citation	PMID:11991765	pubmed	11991765	create date:2002/05/07 | first author:Yin H
Phthalic acid amygdalopetal lesion of the nucleus basalis magnocellularis induces reversible memory deficits in rats.	/pubmed/11991764	Power AE, McGaugh JL.	Neurobiol Learn Mem. 2002 May;77(3):372-88.	Neurobiol Learn Mem. 2002	PubMed	citation	PMID:11991764	pubmed	11991764	create date:2002/05/07 | first author:Power AE
Alzheimer amyloid beta-peptide inhibits the late phase of long-term potentiation through calcineurin-dependent mechanisms in the hippocampal dentate gyrus.	/pubmed/11991763	Chen QS, Wei WZ, Shimahara T, Xie CW.	Neurobiol Learn Mem. 2002 May;77(3):354-71.	Neurobiol Learn Mem. 2002	PubMed	citation	PMID:11991763	pubmed	11991763	create date:2002/05/07 | first author:Chen QS
The amygdala but not the hippocampus is involved in pattern separation based on reward value.	/pubmed/11991762	Gilbert PE, Kesner RP.	Neurobiol Learn Mem. 2002 May;77(3):338-53.	Neurobiol Learn Mem. 2002	PubMed	citation	PMID:11991762	pubmed	11991762	create date:2002/05/07 | first author:Gilbert PE
Effects of MK-801 and ethanol combinations on memory consolidation in CD1 mice: involvement of GABAergic mechanisms.	/pubmed/11991761	Aversano M, Ciamei A, Cestari V, Passino E, Middei S, Castellano C.	Neurobiol Learn Mem. 2002 May;77(3):327-37.	Neurobiol Learn Mem. 2002	PubMed	citation	PMID:11991761	pubmed	11991761	create date:2002/05/07 | first author:Aversano M
Inhibition of guanylate cyclase and protein kinase G impairs retention for the passive avoidance task in the day-old chick.	/pubmed/11991760	Edwards TM, Rickard NS, Ng KT.	Neurobiol Learn Mem. 2002 May;77(3):313-26.	Neurobiol Learn Mem. 2002	PubMed	citation	PMID:11991760	pubmed	11991760	create date:2002/05/07 | first author:Edwards TM
The role of PKA, CaMKII, and PKC in avoidance conditioning: permissive or instructive?	/pubmed/11991759	Shobe J.	Neurobiol Learn Mem. 2002 May;77(3):291-312. Review.	Neurobiol Learn Mem. 2002	PubMed	citation	PMID:11991759	pubmed	11991759	create date:2002/05/07 | first author:Shobe J
Open field habituation learning is improved by nicotine and attenuated by mecamylamine administered posttrial into the nucleus accumbens.	/pubmed/11991758	Schildein S, Huston JP, Schwarting RK.	Neurobiol Learn Mem. 2002 May;77(3):277-90.	Neurobiol Learn Mem. 2002	PubMed	citation	PMID:11991758	pubmed	11991758	create date:2002/05/07 | first author:Schildein S
Conditioned memory modulation, freezing, and avoidance as measures of amygdala-mediated conditioned fear.	/pubmed/11848722	Holahan MR, White NM.	Neurobiol Learn Mem. 2002 Mar;77(2):250-75.	Neurobiol Learn Mem. 2002	PubMed	citation	PMID:11848722	pubmed	11848722	create date:2002/02/19 | first author:Holahan MR
Two critical periods for cAMP-dependent protein kinase activity during long-term memory consolidation in the crab Chasmagnathus.	/pubmed/11848721	Locatelli F, Maldonado H, Romano A.	Neurobiol Learn Mem. 2002 Mar;77(2):234-49.	Neurobiol Learn Mem. 2002	PubMed	citation	PMID:11848721	pubmed	11848721	create date:2002/02/19 | first author:Locatelli F
Transverse patterning reveals a dissociation of simple and configural association learning abilities in rats with 192 IgG-saporin lesions of the nucleus basalis magnocellularis.	/pubmed/11848720	Butt AE, Bowman TD.	Neurobiol Learn Mem. 2002 Mar;77(2):211-33.	Neurobiol Learn Mem. 2002	PubMed	citation	PMID:11848720	pubmed	11848720	create date:2002/02/19 | first author:Butt AE
Effects of posttraining treatments in the posterior cingulate cortex on short- and long-term memory for inhibitory avoidance in rats.	/pubmed/11848719	Souza MM, Mello e Souza T, Vinadé ER, Rodrigues C, Choi HK, Dedavid e Silva TL, Medina JH, Izquierdo I.	Neurobiol Learn Mem. 2002 Mar;77(2):202-10.	Neurobiol Learn Mem. 2002	PubMed	citation	PMID:11848719	pubmed	11848719	create date:2002/02/19 | first author:Souza MM
Title	URL	Description	Details	ShortDetails	Resource	Type	Identifiers	Db	EntrezUID	Properties
Amino acid release from the intermediate medial hyperstriatum ventrale (IMHV) of day-old chicks following a one-trial passive avoidance task.	/pubmed/11848718	Daisley JN, Rose SP.	Neurobiol Learn Mem. 2002 Mar;77(2):185-201.	Neurobiol Learn Mem. 2002	PubMed	citation	PMID:11848718	pubmed	11848718	create date:2002/02/19 | first author:Daisley JN
Multiple parallel memory systems in the brain of the rat.	/pubmed/11848717	White NM, McDonald RJ.	Neurobiol Learn Mem. 2002 Mar;77(2):125-84. Review.	Neurobiol Learn Mem. 2002	PubMed	citation	PMID:11848717	pubmed	11848717	create date:2002/02/19 | first author:White NM
Aversive experiences are associated with a rapid and transient activation of ERKs in the rat hippocampus.	/pubmed/11749089	Alonso M, Viola H, Izquierdo I, Medina JH.	Neurobiol Learn Mem. 2002 Jan;77(1):119-24.	Neurobiol Learn Mem. 2002	PubMed	citation	PMID:11749089	pubmed	11749089	create date:2001/12/26 | first author:Alonso M
Training method dramatically affects the acquisition of a place response in rats with neurotoxic lesions of the hippocampus.	/pubmed/11749088	Ramos JM.	Neurobiol Learn Mem. 2002 Jan;77(1):109-18.	Neurobiol Learn Mem. 2002	PubMed	citation	PMID:11749088	pubmed	11749088	create date:2001/12/26 | first author:Ramos JM
Long-term consolidation and retention of learning-induced tuning plasticity in the auditory cortex of the guinea pig.	/pubmed/11749087	Galván VV, Weinberger NM.	Neurobiol Learn Mem. 2002 Jan;77(1):78-108.	Neurobiol Learn Mem. 2002	PubMed	citation	PMID:11749087	pubmed	11749087	create date:2001/12/26 | first author:Galván VV
Motor learning-dependent synaptogenesis is localized to functionally reorganized motor cortex.	/pubmed/11749086	Kleim JA, Barbay S, Cooper NR, Hogg TM, Reidel CN, Remple MS, Nudo RJ.	Neurobiol Learn Mem. 2002 Jan;77(1):63-77.	Neurobiol Learn Mem. 2002	PubMed	citation	PMID:11749086	pubmed	11749086	create date:2001/12/26 | first author:Kleim JA
Appetitive instrumental learning is impaired by inhibition of cAMP-dependent protein kinase within the nucleus accumbens.	/pubmed/11749085	Baldwin AE, Sadeghian K, Holahan MR, Kelley AE.	Neurobiol Learn Mem. 2002 Jan;77(1):44-62.	Neurobiol Learn Mem. 2002	PubMed	citation	PMID:11749085	pubmed	11749085	create date:2001/12/26 | first author:Baldwin AE
The effects of prelimbic and infralimbic lesions on working memory for visual objects in rats.	/pubmed/11749084	Ragozzino ME, Detrick S, Kesner RP.	Neurobiol Learn Mem. 2002 Jan;77(1):29-43.	Neurobiol Learn Mem. 2002	PubMed	citation	PMID:11749084	pubmed	11749084	create date:2001/12/26 | first author:Ragozzino ME
The Effects of L-glucose on memory in mice are modulated by peripherally acting cholinergic drugs.	/pubmed/11749083	Lawson CJ, Homewood J, Taylor AJ.	Neurobiol Learn Mem. 2002 Jan;77(1):17-28.	Neurobiol Learn Mem. 2002	PubMed	citation	PMID:11749083	pubmed	11749083	create date:2001/12/26 | first author:Lawson CJ
A comparison of the effects of fimbria-fornix, hippocampal, or entorhinal cortex lesions on spatial reference and working memory in rats: short versus long postsurgical recovery period.	/pubmed/11749082	Galani R, Obis S, Coutureau E, Jarrard L, Cassel JC.	Neurobiol Learn Mem. 2002 Jan;77(1):1-16.	Neurobiol Learn Mem. 2002	PubMed	citation	PMID:11749082	pubmed	11749082	create date:2001/12/26 | first author:Galani R
The role of the hippocampus in trace conditioning: temporal discontinuity or task difficulty?	/pubmed/11726247	Beylin AV, Gandhi CC, Wood GE, Talk AC, Matzel LD, Shors TJ.	Neurobiol Learn Mem. 2001 Nov;76(3):447-61.	Neurobiol Learn Mem. 2001	PubMed	citation	PMID:11726247	pubmed	11726247	create date:2001/12/01 | first author:Beylin AV
Effects of early hippocampal lesions on trace, delay, and long-delay eyeblink conditioning in developing rats.	/pubmed/11726246	Ivkovich D, Stanton ME.	Neurobiol Learn Mem. 2001 Nov;76(3):426-46.	Neurobiol Learn Mem. 2001	PubMed	citation	PMID:11726246	pubmed	11726246	create date:2001/12/01 | first author:Ivkovich D
Lesions in the central nucleus of the amygdala: discriminative avoidance learning, discriminative approach learning, and cingulothalamic training-induced neuronal activity.	/pubmed/11726245	Smith DM, Monteverde J, Schwartz E, Freeman JH Jr, Gabriel M.	Neurobiol Learn Mem. 2001 Nov;76(3):403-25.	Neurobiol Learn Mem. 2001	PubMed	citation	PMID:11726245	pubmed	11726245	create date:2001/12/01 | first author:Smith DM
Regulation and mechanism of L-type calcium channel activation via V1a vasopressin receptor activation in cultured cortical neurons.	/pubmed/11726244	Son MC, Brinton RD.	Neurobiol Learn Mem. 2001 Nov;76(3):388-402.	Neurobiol Learn Mem. 2001	PubMed	citation	PMID:11726244	pubmed	11726244	create date:2001/12/01 | first author:Son MC
Differential effect of TEA on long-term synaptic modification in hippocampal CA1 and dentate gyrus in vitro.	/pubmed/11726243	Song D, Xie X, Wang Z, Berger TW.	Neurobiol Learn Mem. 2001 Nov;76(3):375-87.	Neurobiol Learn Mem. 2001	PubMed	citation	PMID:11726243	pubmed	11726243	create date:2001/12/01 | first author:Song D
Projection of the magnocellular red nucleus to the region of the accessory abducens nucleus in the rabbit.	/pubmed/11726242	Robinson FR, Rice PM, Holleman JR, Berger TW.	Neurobiol Learn Mem. 2001 Nov;76(3):358-74.	Neurobiol Learn Mem. 2001	PubMed	citation	PMID:11726242	pubmed	11726242	create date:2001/12/01 | first author:Robinson FR
MRI-assessed volume of cerebellum correlates with associative learning.	/pubmed/11726241	Woodruff-Pak DS, Vogel RW 3rd, Ewers M, Coffey J, Boyko OB, Lemieux SK.	Neurobiol Learn Mem. 2001 Nov;76(3):342-57.	Neurobiol Learn Mem. 2001	PubMed	citation	PMID:11726241	pubmed	11726241	create date:2001/12/01 | first author:Woodruff-Pak DS
Cerebellar substrates for error correction in motor conditioning.	/pubmed/11726240	Gluck MA, Allen MT, Myers CE, Thompson RF.	Neurobiol Learn Mem. 2001 Nov;76(3):314-41. Review.	Neurobiol Learn Mem. 2001	PubMed	citation	PMID:11726240	pubmed	11726240	create date:2001/12/01 | first author:Gluck MA
Hippocampal theta oscillations and classical conditioning.	/pubmed/11726239	Berry SD, Seager MA.	Neurobiol Learn Mem. 2001 Nov;76(3):298-313. Review.	Neurobiol Learn Mem. 2001	PubMed	citation	PMID:11726239	pubmed	11726239	create date:2001/12/01 | first author:Berry SD
Remembrance of arguments past: how well is the glutamate receptor hypothesis of LTP holding up after 20 years?	/pubmed/11726238	Baudry M, Lynch G.	Neurobiol Learn Mem. 2001 Nov;76(3):284-97. Review. No abstract available.	Neurobiol Learn Mem. 2001	PubMed	citation	PMID:11726238	pubmed	11726238	create date:2001/12/01 | first author:Baudry M
Is there savings for pavlovian fear conditioning after neurotoxic basolateral amygdala lesions in rats?	/pubmed/11726237	Maren S.	Neurobiol Learn Mem. 2001 Nov;76(3):268-83.	Neurobiol Learn Mem. 2001	PubMed	citation	PMID:11726237	pubmed	11726237	create date:2001/12/01 | first author:Maren S
Comparison of single unit responses to tone, light, and compound conditioned stimuli during rabbit classical eyeblink conditioning.	/pubmed/11726236	Tracy JA, Britton GB, Steinmetz JE.	Neurobiol Learn Mem. 2001 Nov;76(3):253-67.	Neurobiol Learn Mem. 2001	PubMed	citation	PMID:11726236	pubmed	11726236	create date:2001/12/01 | first author:Tracy JA
17beta-estradiol: effect on CA1 hippocampal synaptic plasticity.	/pubmed/11726235	Foy MR.	Neurobiol Learn Mem. 2001 Nov;76(3):239-52. Review.	Neurobiol Learn Mem. 2001	PubMed	citation	PMID:11726235	pubmed	11726235	create date:2001/12/01 | first author:Foy MR
Depotentiation of vdccLTP requires NMDAR activation.	/pubmed/11726234	Morgan SL, Coussens CM, Teyler TJ.	Neurobiol Learn Mem. 2001 Nov;76(3):229-38.	Neurobiol Learn Mem. 2001	PubMed	citation	PMID:11726234	pubmed	11726234	create date:2001/12/01 | first author:Morgan SL
A personal reflection on knowing Richard Thompson from 1990 to 2000.	/pubmed/11726233	Simmons DM.	Neurobiol Learn Mem. 2001 Nov;76(3):227-8. No abstract available.	Neurobiol Learn Mem. 2001	PubMed	citation	PMID:11726233	pubmed	11726233	create date:2001/12/01 | first author:Simmons DM
A celebration of the scientific contributions of Richard F. Thompson.	/pubmed/11726232	[No authors listed]	Neurobiol Learn Mem. 2001 Nov;76(3):225-461. No abstract available.	Neurobiol Learn Mem. 2001	PubMed	citation	PMID:11726232	pubmed	11726232	create date:2001/12/01
Cognitive performances and locomotor activity following dentate granule cell damage in rats: role of lesion extent and type of memory tested.	/pubmed/11525255	Jeltsch H, Bertrand F, Lazarus C, Cassel JC.	Neurobiol Learn Mem. 2001 Jul;76(1):81-105.	Neurobiol Learn Mem. 2001	PubMed	citation	PMID:11525255	pubmed	11525255	create date:2001/08/30 | first author:Jeltsch H
Post-light potentiation at type B to A photoreceptor connections in Hermissenda.	/pubmed/11525254	Schultz LM, Butson CR, Clark GA.	Neurobiol Learn Mem. 2001 Jul;76(1):7-32.	Neurobiol Learn Mem. 2001	PubMed	citation	PMID:11525254	pubmed	11525254	create date:2001/08/30 | first author:Schultz LM
Habituation of the proleg withdrawal reflex in Manduca sexta does not involve changes in motoneuron properties or depression at the sensorimotor synapse.	/pubmed/11525253	Wiel DE, Wood ER, Weeks JC.	Neurobiol Learn Mem. 2001 Jul;76(1):57-80.	Neurobiol Learn Mem. 2001	PubMed	citation	PMID:11525253	pubmed	11525253	create date:2001/08/30 | first author:Wiel DE
Conditioned taste aversion and Ca/calmodulin-dependent kinase II in the parabrachial nucleus of rats.	/pubmed/11525252	Krivanek J.	Neurobiol Learn Mem. 2001 Jul;76(1):46-56.	Neurobiol Learn Mem. 2001	PubMed	citation	PMID:11525252	pubmed	11525252	create date:2001/08/30 | first author:Krivanek J
Effects of neocortical ectopias and environmental enrichment on Hebb-Williams maze learning in BXSB mice.	/pubmed/11525251	Hoplight BJ, Sherman GF, Hyde LA, Denenberg VH.	Neurobiol Learn Mem. 2001 Jul;76(1):33-45.	Neurobiol Learn Mem. 2001	PubMed	citation	PMID:11525251	pubmed	11525251	create date:2001/08/30 | first author:Hoplight BJ
The effects of calcium channel antagonists on short- and long-term retention in mice using spontaneous alternation behavior.	/pubmed/11525250	Quartermain D, Garcia deSoria V.	Neurobiol Learn Mem. 2001 Jul;76(1):117-24.	Neurobiol Learn Mem. 2001	PubMed	citation	PMID:11525250	pubmed	11525250	create date:2001/08/30 | first author:Quartermain D
Role of the medial and lateral caudate-putamen in mediating an auditory conditional response association.	/pubmed/11525249	Adams S, Kesner RP, Ragozzino ME.	Neurobiol Learn Mem. 2001 Jul;76(1):106-16.	Neurobiol Learn Mem. 2001	PubMed	citation	PMID:11525249	pubmed	11525249	create date:2001/08/30 | first author:Adams S
Pituitary adenylate cyclase-activating polypeptide hormone (PACAP) at very low dosages improves memory in the rat.	/pubmed/11525248	Sacchetti B, Lorenzini CA, Baldi E, Bucherelli C, Roberto M, Tassoni G, Brunelli M.	Neurobiol Learn Mem. 2001 Jul;76(1):1-6.	Neurobiol Learn Mem. 2001	PubMed	citation	PMID:11525248	pubmed	11525248	create date:2001/08/30 | first author:Sacchetti B
Effects of a flavor-placement reversal test after different modalities of taste aversion learning.	/pubmed/11502150	Mediavilla C, Molina F, Puerto A.	Neurobiol Learn Mem. 2001 Sep;76(2):209-24.	Neurobiol Learn Mem. 2001	PubMed	citation	PMID:11502150	pubmed	11502150	create date:2001/08/15 | first author:Mediavilla C
Use of win-stay and win-shift strategies in place and cue tasks by medial caudate putamen (MCPu) lesioned rats.	/pubmed/11502149	Sakamoto T, Okaichi H.	Neurobiol Learn Mem. 2001 Sep;76(2):192-208.	Neurobiol Learn Mem. 2001	PubMed	citation	PMID:11502149	pubmed	11502149	create date:2001/08/15 | first author:Sakamoto T
Contrasting effects of imidacloprid on habituation in 7- and 8-day-old honeybees (Apis mellifera).	/pubmed/11502148	Guez D, Suchail S, Gauthier M, Maleszka R, Belzunces LP.	Neurobiol Learn Mem. 2001 Sep;76(2):183-91.	Neurobiol Learn Mem. 2001	PubMed	citation	PMID:11502148	pubmed	11502148	create date:2001/08/15 | first author:Guez D
Fear conditioning-induced alterations of phospholipase C-beta1a protein level and enzyme activity in rat hippocampal formation and medial frontal cortex.	/pubmed/11502147	Weeber EJ, Savage DD, Sutherland RJ, Caldwell KK.	Neurobiol Learn Mem. 2001 Sep;76(2):151-82.	Neurobiol Learn Mem. 2001	PubMed	citation	PMID:11502147	pubmed	11502147	create date:2001/08/15 | first author:Weeber EJ
The effects of genotype, foraging role, and sucrose responsiveness on the tactile learning performance of honey bees (Apis mellifera L.).	/pubmed/11502146	Scheiner R, Page RE Jr, Erber J.	Neurobiol Learn Mem. 2001 Sep;76(2):138-50.	Neurobiol Learn Mem. 2001	PubMed	citation	PMID:11502146	pubmed	11502146	create date:2001/08/15 | first author:Scheiner R
Hippocampal injections of amyloid beta-peptide 1-40 impair subsequent one-trial/day reward learning.	/pubmed/11502145	Malin DH, Crothers MK, Lake JR, Goyarzu P, Plotner RE, Garcia SA, Spell SH, Tomsic BJ, Giordano T, Kowall NW.	Neurobiol Learn Mem. 2001 Sep;76(2):125-37.	Neurobiol Learn Mem. 2001	PubMed	citation	PMID:11502145	pubmed	11502145	create date:2001/08/15 | first author:Malin DH
Involvement of the sigma receptor in passive-avoidance learning in the day-old chick during the second wave of neuronal activity.	/pubmed/11300740	Freeman FM, Young IG.	Neurobiol Learn Mem. 2001 May;75(3):346-52.	Neurobiol Learn Mem. 2001	PubMed	citation	PMID:11300740	pubmed	11300740	create date:2001/04/13 | first author:Freeman FM
Chronic amphetamine exposure during the preweanling period does not affect avoidance learning or novelty-seeking of adult rats.	/pubmed/11300739	McDougall SA, Zavala AR, Karper PE, Abbott DL, Figueroa S, Crawford CA.	Neurobiol Learn Mem. 2001 May;75(3):338-45.	Neurobiol Learn Mem. 2001	PubMed	citation	PMID:11300739	pubmed	11300739	create date:2001/04/13 | first author:McDougall SA
Fluctuations in brain glucose concentration during behavioral testing: dissociations between brain areas and between brain and blood.	/pubmed/11300738	McNay EC, McCarty RC, Gold PE.	Neurobiol Learn Mem. 2001 May;75(3):325-37.	Neurobiol Learn Mem. 2001	PubMed	citation	PMID:11300738	pubmed	11300738	create date:2001/04/13 | first author:McNay EC
Differential interaction of platelet-activating factor and NMDA receptor function in hippocampal and dorsal striatal memory processes.	/pubmed/11300737	Teather LA, Packard MG, Bazan NG.	Neurobiol Learn Mem. 2001 May;75(3):310-24.	Neurobiol Learn Mem. 2001	PubMed	citation	PMID:11300737	pubmed	11300737	create date:2001/04/13 | first author:Teather LA
The moving fire hydrant experiment: movement of objects to a new location reelicits marking in rats.	/pubmed/11300736	Harley CW, Martin GM, Skinner DM, Squires A.	Neurobiol Learn Mem. 2001 May;75(3):303-9.	Neurobiol Learn Mem. 2001	PubMed	citation	PMID:11300736	pubmed	11300736	create date:2001/04/13 | first author:Harley CW
Long-term memory formation in the chick requires mobilization of ryanodine-sensitive intracellular calcium stores.	/pubmed/11300735	Salinska EJ, Bourne RC, Rose SP.	Neurobiol Learn Mem. 2001 May;75(3):293-302.	Neurobiol Learn Mem. 2001	PubMed	citation	PMID:11300735	pubmed	11300735	create date:2001/04/13 | first author:Salinska EJ
Functional recovery of skilled forelimb use in rats obliged to use the impaired limb after grafting of the frontal cortex lesion with homotopic fetal cortex.	/pubmed/11300734	Riolobos AS, Heredia M, de la Fuente JA, Criado JM, Yajeya J, Campos J, Santacana M.	Neurobiol Learn Mem. 2001 May;75(3):274-92.	Neurobiol Learn Mem. 2001	PubMed	citation	PMID:11300734	pubmed	11300734	create date:2001/04/13 | first author:Riolobos AS
Emotionally arousing pictures increase blood glucose levels and enhance recall.	/pubmed/11300733	Blake TM, Varnhagen CK, Parent MB.	Neurobiol Learn Mem. 2001 May;75(3):262-73.	Neurobiol Learn Mem. 2001	PubMed	citation	PMID:11300733	pubmed	11300733	create date:2001/04/13 | first author:Blake TM
CAMKII inhibition in the parabrachial nuclei elicits conditioned taste aversion in rats.	/pubmed/11300732	Sacchetti B, Baldi E, Tassoni G, Bielavska E.	Neurobiol Learn Mem. 2001 May;75(3):253-61.	Neurobiol Learn Mem. 2001	PubMed	citation	PMID:11300732	pubmed	11300732	create date:2001/04/13 | first author:Sacchetti B
Intrahippocampal scopolamine impairs both acquisition and consolidation of contextual fear conditioning.	/pubmed/11300731	Wallenstein GV, Vago DR.	Neurobiol Learn Mem. 2001 May;75(3):245-52.	Neurobiol Learn Mem. 2001	PubMed	citation	PMID:11300731	pubmed	11300731	create date:2001/04/13 | first author:Wallenstein GV
Title	URL	Description	Details	ShortDetails	Resource	Type	Identifiers	Db	EntrezUID	Properties
Learning and memory in S100-beta transgenic mice: an analysis of impaired and preserved function.	/pubmed/11222062	Winocur G, Roder J, Lobaugh N.	Neurobiol Learn Mem. 2001 Mar;75(2):230-43.	Neurobiol Learn Mem. 2001	PubMed	citation	PMID:11222062	pubmed	11222062	create date:2001/02/27 | first author:Winocur G
A behavioral study of alpha-1b adrenergic receptor knockout mice: increased reaction to novelty and selectively reduced learning capacities.	/pubmed/11222061	Spreng M, Cotecchia S, Schenk F.	Neurobiol Learn Mem. 2001 Mar;75(2):214-29.	Neurobiol Learn Mem. 2001	PubMed	citation	PMID:11222061	pubmed	11222061	create date:2001/02/27 | first author:Spreng M
Effect of neonatal dentate gyrus lesion on allothetic and idiothetic navigation in rats.	/pubmed/11222060	Czéh B, Stuchlik A, Wesierska M, Cimadevilla JM, Pokorný J, Seress L, Bures J.	Neurobiol Learn Mem. 2001 Mar;75(2):190-213.	Neurobiol Learn Mem. 2001	PubMed	citation	PMID:11222060	pubmed	11222060	create date:2001/02/27 | first author:Czéh B
Glucose treatment reduces memory deficits in young adult rats fed high-fat diets.	/pubmed/11222059	Greenwood CE, Winocur G.	Neurobiol Learn Mem. 2001 Mar;75(2):179-89.	Neurobiol Learn Mem. 2001	PubMed	citation	PMID:11222059	pubmed	11222059	create date:2001/02/27 | first author:Greenwood CE
Place and response learning of rats in a Morris water maze: differential effects of fimbria fornix and medial prefrontal cortex lesions.	/pubmed/11222058	de Bruin JP, Moita MP, de Brabander HM, Joosten RN.	Neurobiol Learn Mem. 2001 Mar;75(2):164-78.	Neurobiol Learn Mem. 2001	PubMed	citation	PMID:11222058	pubmed	11222058	create date:2001/02/27 | first author:de Bruin JP
Calcitonin gene-related peptide released within the amygdala is involved in Pavlovian auditory fear conditioning.	/pubmed/11222057	Kocorowski LH, Helmstetter FJ.	Neurobiol Learn Mem. 2001 Mar;75(2):149-63.	Neurobiol Learn Mem. 2001	PubMed	citation	PMID:11222057	pubmed	11222057	create date:2001/02/27 | first author:Kocorowski LH
Comparability of a single-trial passive avoidance learning task in the young chick across different laboratories.	/pubmed/11222056	Crowe SF, Hamalainen M.	Neurobiol Learn Mem. 2001 Mar;75(2):140-8.	Neurobiol Learn Mem. 2001	PubMed	citation	PMID:11222056	pubmed	11222056	create date:2001/02/27 | first author:Crowe SF
Effects of excitotoxic brain lesions on taste-mediated odor learning in the rat.	/pubmed/11222055	Sakai N, Yamamoto T.	Neurobiol Learn Mem. 2001 Mar;75(2):128-39.	Neurobiol Learn Mem. 2001	PubMed	citation	PMID:11222055	pubmed	11222055	create date:2001/02/27 | first author:Sakai N
Lesions of the entorhinal cortex impair acquisition of hippocampal-dependent trace conditioning.	/pubmed/11222054	Ryou JW, Cho SY, Kim HT.	Neurobiol Learn Mem. 2001 Mar;75(2):121-7.	Neurobiol Learn Mem. 2001	PubMed	citation	PMID:11222054	pubmed	11222054	create date:2001/02/27 | first author:Ryou JW
Effects of posttraining ethanol on an appetitive task.	/pubmed/11124050	Ladner CJ, Babbini M, Davies DL, Parker ES, Alkana RL.	Neurobiol Learn Mem. 2001 Jan;75(1):111-20.	Neurobiol Learn Mem. 2001	PubMed	citation	PMID:11124050	pubmed	11124050	create date:2000/12/22 | first author:Ladner CJ
Concentration-dependent effects of protein phosphatase (PP) inhibitors implicate PP1 and PP2A in different stages of memory formation.	/pubmed/11124049	Bennett PC, Zhao W, Ng KT.	Neurobiol Learn Mem. 2001 Jan;75(1):91-110.	Neurobiol Learn Mem. 2001	PubMed	citation	PMID:11124049	pubmed	11124049	create date:2000/12/22 | first author:Bennett PC
Calcium channel antagonists enhance retention of passive avoidance and maze learning in mice.	/pubmed/11124048	Quartermain D, deSoria VG, Kwan A.	Neurobiol Learn Mem. 2001 Jan;75(1):77-90.	Neurobiol Learn Mem. 2001	PubMed	citation	PMID:11124048	pubmed	11124048	create date:2000/12/22 | first author:Quartermain D
Environmental familiarization in rats: differential effects of acute and chronic nicotine.	/pubmed/11124047	Bevins RA, Koznarova J, Armiger TJ.	Neurobiol Learn Mem. 2001 Jan;75(1):63-76.	Neurobiol Learn Mem. 2001	PubMed	citation	PMID:11124047	pubmed	11124047	create date:2000/12/22 | first author:Bevins RA
Circadian phase-shifted rats show normal acquisition but impaired long-term retention of place information in the water task.	/pubmed/11124046	Devan BD, Goad EH, Petri HL, Antoniadis EA, Hong NS, Ko CH, Leblanc L, Lebovic SS, Lo Q, Ralph MR, McDonald RJ.	Neurobiol Learn Mem. 2001 Jan;75(1):51-62.	Neurobiol Learn Mem. 2001	PubMed	citation	PMID:11124046	pubmed	11124046	create date:2000/12/22 | first author:Devan BD
A single serotonergic modulatory cell can mediate reinforcement in the withdrawal network of the terrestrial snail.	/pubmed/11124045	Balaban PM, Bravarenko NI, Maksimova OA, Nikitin E, Ierusalimsky VN, Zakharov IS.	Neurobiol Learn Mem. 2001 Jan;75(1):30-50.	Neurobiol Learn Mem. 2001	PubMed	citation	PMID:11124045	pubmed	11124045	create date:2000/12/22 | first author:Balaban PM
Acute stress rapidly and persistently enhances memory formation in the male rat.	/pubmed/11124044	Shors TJ.	Neurobiol Learn Mem. 2001 Jan;75(1):10-29.	Neurobiol Learn Mem. 2001	PubMed	citation	PMID:11124044	pubmed	11124044	create date:2000/12/22 | first author:Shors TJ
Sex-related difference in amygdala activity during emotionally influenced memory storage.	/pubmed/11124043	Cahill L, Haier RJ, White NS, Fallon J, Kilpatrick L, Lawrence C, Potkin SG, Alkire MT.	Neurobiol Learn Mem. 2001 Jan;75(1):1-9.	Neurobiol Learn Mem. 2001	PubMed	citation	PMID:11124043	pubmed	11124043	create date:2000/12/22 | first author:Cahill L
Impaired memory consolidation in rats produced with beta-adrenergic blockade.	/pubmed/11031131	Cahill L, Pham CA, Setlow B.	Neurobiol Learn Mem. 2000 Nov;74(3):259-66.	Neurobiol Learn Mem. 2000	PubMed	citation	PMID:11031131	pubmed	11031131	create date:2000/10/14 | first author:Cahill L
Repeated acquisition and performance chamber for mice: a paradigm for assessment of spatial learning and memory.	/pubmed/11031130	Brooks AI, Cory-Slechta DA, Murg SL, Federoff HJ.	Neurobiol Learn Mem. 2000 Nov;74(3):241-58.	Neurobiol Learn Mem. 2000	PubMed	citation	PMID:11031130	pubmed	11031130	create date:2000/10/14 | first author:Brooks AI
Sex differences and estropausal phase effects on water maze performance in aged rats.	/pubmed/11031129	Warren SG, Juraska JM.	Neurobiol Learn Mem. 2000 Nov;74(3):229-40.	Neurobiol Learn Mem. 2000	PubMed	citation	PMID:11031129	pubmed	11031129	create date:2000/10/14 | first author:Warren SG
Involvement of central cholinergic mechanisms in the effects of oxytocin and an oxytocin receptor antagonist on retention performance in mice.	/pubmed/11031128	Boccia MM, Baratti CM.	Neurobiol Learn Mem. 2000 Nov;74(3):217-28.	Neurobiol Learn Mem. 2000	PubMed	citation	PMID:11031128	pubmed	11031128	create date:2000/10/14 | first author:Boccia MM
The genomic action potential.	/pubmed/11031127	Clayton DF.	Neurobiol Learn Mem. 2000 Nov;74(3):185-216. Review.	Neurobiol Learn Mem. 2000	PubMed	citation	PMID:11031127	pubmed	11031127	create date:2000/10/14 | first author:Clayton DF
Minimal experience required for immediate-early gene induction in zebra finch neostriatum.	/pubmed/11031126	Kruse AA, Stripling R, Clayton DF.	Neurobiol Learn Mem. 2000 Nov;74(3):179-84.	Neurobiol Learn Mem. 2000	PubMed	citation	PMID:11031126	pubmed	11031126	create date:2000/10/14 | first author:Kruse AA
Evidence for altered Fragile-X mental retardation protein expression in response to behavioral stimulation.	/pubmed/11001622	Irwin SA, Swain RA, Christmon CA, Chakravarti A, Weiler IJ, Greenough WT.	Neurobiol Learn Mem. 2000 Jul;74(1):87-93.	Neurobiol Learn Mem. 2000	PubMed	citation	PMID:11001622	pubmed	11001622	create date:2000/09/23 | first author:Irwin SA
Hippocampal expression of the orphan nuclear receptor gene hzf-3/nurr1 during spatial discrimination learning.	/pubmed/10933901	Peña de Ortiz S, Maldonado-Vlaar CS, Carrasquillo Y.	Neurobiol Learn Mem. 2000 Sep;74(2):161-78.	Neurobiol Learn Mem. 2000	PubMed	citation	PMID:10933901	pubmed	10933901	create date:2000/08/10 | first author:Peña de Ortiz S
Glycine(B) receptor antagonists and partial agonists prevent memory deficits in inhibitory avoidance learning.	/pubmed/10933900	Viu E, Zapata A, Capdevila J, Skolnick P, Trullas R.	Neurobiol Learn Mem. 2000 Sep;74(2):146-60.	Neurobiol Learn Mem. 2000	PubMed	citation	PMID:10933900	pubmed	10933900	create date:2000/08/10 | first author:Viu E
Noradrenergic receptor blockade of the NTS attenuates the mnemonic effects of epinephrine in an appetitive light-dark discrimination learning task.	/pubmed/10933899	Clayton EC, Williams CL.	Neurobiol Learn Mem. 2000 Sep;74(2):135-45.	Neurobiol Learn Mem. 2000	PubMed	citation	PMID:10933899	pubmed	10933899	create date:2000/08/10 | first author:Clayton EC
Long-lasting and context-specific freezing preference is acquired after spaced repeated presentations of a danger stimulus in the crab Chasmagnathus.	/pubmed/10933898	Pereyra P, González Portino E, Maldonado H.	Neurobiol Learn Mem. 2000 Sep;74(2):119-34.	Neurobiol Learn Mem. 2000	PubMed	citation	PMID:10933898	pubmed	10933898	create date:2000/08/10 | first author:Pereyra P
Electrolytic lesions of the pedunculopontine nucleus disrupt concurrent learned aversion induced by NaCl.	/pubmed/10933897	Mediavilla C, Molina F, Puerto A.	Neurobiol Learn Mem. 2000 Sep;74(2):105-18.	Neurobiol Learn Mem. 2000	PubMed	citation	PMID:10933897	pubmed	10933897	create date:2000/08/10 | first author:Mediavilla C
Effects of multisensory environmental stimulation on contextual conditioning in the developing rat.	/pubmed/10933896	Woodcock EA, Richardson R.	Neurobiol Learn Mem. 2000 Sep;74(2):89-104.	Neurobiol Learn Mem. 2000	PubMed	citation	PMID:10933896	pubmed	10933896	create date:2000/08/10 | first author:Woodcock EA
Effects of glucose on scopolamine-induced learning deficits in rats performing the Morris water maze task.	/pubmed/10873521	Okaichi Y, Okaichi H.	Neurobiol Learn Mem. 2000 Jul;74(1):65-79.	Neurobiol Learn Mem. 2000	PubMed	citation	PMID:10873521	pubmed	10873521	create date:2000/06/30 | first author:Okaichi Y
Background illumination effects upon in vitro conditioning in Hermissenda.	/pubmed/10873520	Tomsic D, Alkon DL.	Neurobiol Learn Mem. 2000 Jul;74(1):56-64.	Neurobiol Learn Mem. 2000	PubMed	citation	PMID:10873520	pubmed	10873520	create date:2000/06/30 | first author:Tomsic D
Effects of repetitive motor training on movement representations in adult squirrel monkeys: role of use versus learning.	/pubmed/10873519	Plautz EJ, Milliken GW, Nudo RJ.	Neurobiol Learn Mem. 2000 Jul;74(1):27-55.	Neurobiol Learn Mem. 2000	PubMed	citation	PMID:10873519	pubmed	10873519	create date:2000/06/30 | first author:Plautz EJ
Chronic propranolol induces deficits in retention but not acquisition performance in the water maze in mice.	/pubmed/10873518	Czech DA, Nielson KA, Laubmeier KK.	Neurobiol Learn Mem. 2000 Jul;74(1):17-26.	Neurobiol Learn Mem. 2000	PubMed	citation	PMID:10873518	pubmed	10873518	create date:2000/06/30 | first author:Czech DA
Pattern vision of the honeybee (Apis mellifera): blue and green receptors in the discrimination of translocation.	/pubmed/10873517	Horridge A.	Neurobiol Learn Mem. 2000 Jul;74(1):1-16.	Neurobiol Learn Mem. 2000	PubMed	citation	PMID:10873517	pubmed	10873517	create date:2000/06/30 | first author:Horridge A
Comments on Differential effects of unilateral lidocaine infusion into the globus pallidus on consolidation and performance of inhibitory avoidance"."	/pubmed/10775497	Ambrogi Lorenzini C, Baldi E, Bucherelli C, Tassoni G.	Neurobiol Learn Mem. 2000 May;73(3):282-3; discussion 284-6. No abstract available.	Neurobiol Learn Mem. 2000	PubMed	citation	PMID:10775497	pubmed	10775497	create date:2000/04/25 | first author:Ambrogi Lorenzini C
Differences in the complexity of song tutoring cause differences in the amount learned and in dendritic spine density in a songbird telencephalic song control nucleus.	/pubmed/10775496	Airey DC, Kroodsma DE, DeVoogd TJ.	Neurobiol Learn Mem. 2000 May;73(3):274-81.	Neurobiol Learn Mem. 2000	PubMed	citation	PMID:10775496	pubmed	10775496	create date:2000/04/25 | first author:Airey DC
Appetitive learning using visual conditioned stimuli in the pond snail, lymnaea.	/pubmed/10775495	Andrew RJ, Savage H.	Neurobiol Learn Mem. 2000 May;73(3):258-73.	Neurobiol Learn Mem. 2000	PubMed	citation	PMID:10775495	pubmed	10775495	create date:2000/04/25 | first author:Andrew RJ
Reversible inactivation of the hippocampal mossy fiber synapses in mice impairs spatial learning, but neither consolidation nor memory retrieval, in the Morris navigation task.	/pubmed/10775494	Lassalle JM, Bataille T, Halley H.	Neurobiol Learn Mem. 2000 May;73(3):243-57.	Neurobiol Learn Mem. 2000	PubMed	citation	PMID:10775494	pubmed	10775494	create date:2000/04/25 | first author:Lassalle JM
Effects of lesions of the central nucleus of the anterior archistriatum on contact call and warble song production in the budgerigar (Melopsittacus undulatus).	/pubmed/10775493	Heaton JT, Brauth SE.	Neurobiol Learn Mem. 2000 May;73(3):207-42.	Neurobiol Learn Mem. 2000	PubMed	citation	PMID:10775493	pubmed	10775493	create date:2000/04/25 | first author:Heaton JT
Treadmill performance of mice with cerebellar lesions: 2. Lurcher mutant mice.	/pubmed/10775492	Le Marec N, Lalonde R.	Neurobiol Learn Mem. 2000 May;73(3):195-206.	Neurobiol Learn Mem. 2000	PubMed	citation	PMID:10775492	pubmed	10775492	create date:2000/04/25 | first author:Le Marec N
Response to Comments on differential effects of unilateral lidocaine infusion into the globus pallidus on consolidation and performance of inhibitory avoidance""	/pubmed/10775498	Garcia-Montanez M, Quirarte GL, Prado-Alcala RA.	Neurobiol Learn Mem. 2000 May;73(3):284-6. No abstract available.	Neurobiol Learn Mem. 2000	PubMed	citation	PMID:10775498	pubmed	10775498	create date:2000/04/25 | first author:Garcia-Montanez M
Strain-dependent interactions between MK-801 and cocaine on retention of C57BL/6 and DBA/2 mice tested in a one-trial inhibitory avoidance task: involvement of dopaminergic mechanisms.	/pubmed/10704328	Ciamei A, Cestari V, Castellano C.	Neurobiol Learn Mem. 2000 Mar;73(2):188-94.	Neurobiol Learn Mem. 2000	PubMed	citation	PMID:10704328	pubmed	10704328	create date:2000/03/08 | first author:Ciamei A
Estradiol enhances the induction of homosynaptic long-term depression in the CA1 region of the adult, ovariectomized rat.	/pubmed/10704327	Desmond NL, Zhang DX, Levy WB.	Neurobiol Learn Mem. 2000 Mar;73(2):180-7.	Neurobiol Learn Mem. 2000	PubMed	citation	PMID:10704327	pubmed	10704327	create date:2000/03/08 | first author:Desmond NL
Effects of intraseptal zolpidem and chlordiazepoxide on spatial working memory and high-affinity choline uptake in the hippocampus.	/pubmed/10704326	Herzog CD, Gandhi C, Bhattacharya P, Walsh TJ.	Neurobiol Learn Mem. 2000 Mar;73(2):168-79.	Neurobiol Learn Mem. 2000	PubMed	citation	PMID:10704326	pubmed	10704326	create date:2000/03/08 | first author:Herzog CD
The effect of cholinergic, GABAergic, serotonergic, and glutamatergic receptor modulation on posttrial memory processing in the hippocampus.	/pubmed/10704325	Farr SA, Flood JF, Morley JE.	Neurobiol Learn Mem. 2000 Mar;73(2):150-67.	Neurobiol Learn Mem. 2000	PubMed	citation	PMID:10704325	pubmed	10704325	create date:2000/03/08 | first author:Farr SA
Short- and long-term memory are differentially affected by metabolic inhibitors given into hippocampus and entorhinal cortex.	/pubmed/10704324	Izquierdo LA, Vianna M, Barros DM, Mello e Souza T, Ardenghi P, Sant'Anna MK, Rodrigues C, Medinam JH, Izquierdo I.	Neurobiol Learn Mem. 2000 Mar;73(2):141-9.	Neurobiol Learn Mem. 2000	PubMed	citation	PMID:10704324	pubmed	10704324	create date:2000/03/08 | first author:Izquierdo LA
Posttraining inactivation of excitatory afferent input to the locus coeruleus impairs retention in an inhibitory avoidance learning task.	/pubmed/10704323	Clayton EC, Williams CL.	Neurobiol Learn Mem. 2000 Mar;73(2):127-40.	Neurobiol Learn Mem. 2000	PubMed	citation	PMID:10704323	pubmed	10704323	create date:2000/03/08 | first author:Clayton EC
Development of neuronal responsiveness in the mediorostral neostriatum/hyperstriatum ventrale during auditory filial imprinting in domestic chicks.	/pubmed/10704322	Bredenkötter M, Braun K.	Neurobiol Learn Mem. 2000 Mar;73(2):114-26.	Neurobiol Learn Mem. 2000	PubMed	citation	PMID:10704322	pubmed	10704322	create date:2000/03/08 | first author:Bredenkötter M
Evidence for the involvement of two areas of the zebra finch forebrain in sexual imprinting.	/pubmed/10704321	Rollenhagen A, Bischof HJ.	Neurobiol Learn Mem. 2000 Mar;73(2):101-13.	Neurobiol Learn Mem. 2000	PubMed	citation	PMID:10704321	pubmed	10704321	create date:2000/03/08 | first author:Rollenhagen A
Title	URL	Description	Details	ShortDetails	Resource	Type	Identifiers	Db	EntrezUID	Properties
Shuttle-box avoidance learning in mice: improvement by glucose combined with stimulant drugs.	/pubmed/10686127	Sansone M, Battaglia M, Pavone F.	Neurobiol Learn Mem. 2000 Jan;73(1):94-100.	Neurobiol Learn Mem. 2000	PubMed	citation	PMID:10686127	pubmed	10686127	create date:2000/02/25 | first author:Sansone M
Evidence for altered Fragile-X mental retardation protein expression in response to behavioral stimulation.	/pubmed/10686126	Irwin SA, Swain RA, Christmon CA, Chakravarti A, Weiler IJ, Greenough WT.	Neurobiol Learn Mem. 2000 Jan;73(1):87-93. Corrected and republished in: Neurobiol Learn Mem. 2000 Jul;74(1):87-93.	Neurobiol Learn Mem. 2000	PubMed	citation	PMID:10686126	pubmed	10686126	create date:2000/02/25 | first author:Irwin SA
Epinephrine fails to enhance performance of food-deprived rats on a delayed spontaneous alternation task.	/pubmed/10686125	Talley CE, Kahn S, Alexander LJ, Gold PE.	Neurobiol Learn Mem. 2000 Jan;73(1):79-86.	Neurobiol Learn Mem. 2000	PubMed	citation	PMID:10686125	pubmed	10686125	create date:2000/02/25 | first author:Talley CE
Effects of selective perirhinal and postrhinal lesions on acquisition and retention of a visual discrimination task in rats.	/pubmed/10686124	Myhrer T.	Neurobiol Learn Mem. 2000 Jan;73(1):68-78.	Neurobiol Learn Mem. 2000	PubMed	citation	PMID:10686124	pubmed	10686124	create date:2000/02/25 | first author:Myhrer T
Enhanced visuospatial memory following intracerebroventricular administration of nerve growth factor.	/pubmed/10686123	Brandner C, Vantini G, Schenk F.	Neurobiol Learn Mem. 2000 Jan;73(1):49-67.	Neurobiol Learn Mem. 2000	PubMed	citation	PMID:10686123	pubmed	10686123	create date:2000/02/25 | first author:Brandner C
Genetic differences in response to novelty and spatial memory using a two-trial recognition task in mice.	/pubmed/10686122	Dellu F, Contarino A, Simon H, Koob GF, Gold LH.	Neurobiol Learn Mem. 2000 Jan;73(1):31-48.	Neurobiol Learn Mem. 2000	PubMed	citation	PMID:10686122	pubmed	10686122	create date:2000/02/25 | first author:Dellu F
Injections of tacrine and scopolamine into the nucleus accumbens: opposing effects of immediate vs delayed posttrial treatment on memory of an open field.	/pubmed/10686121	Schildein S, Huston JP, Schwarting RK.	Neurobiol Learn Mem. 2000 Jan;73(1):21-30.	Neurobiol Learn Mem. 2000	PubMed	citation	PMID:10686121	pubmed	10686121	create date:2000/02/25 | first author:Schildein S
Time-dependent impairment of inhibitory avoidance retention in rats by posttraining infusion of a mitogen-activated protein kinase kinase inhibitor into cortical and limbic structures.	/pubmed/10686120	Walz R, Roesler R, Quevedo J, Sant'Anna MK, Madruga M, Rodrigues C, Gottfried C, Medina JH, Izquierdo I.	Neurobiol Learn Mem. 2000 Jan;73(1):11-20.	Neurobiol Learn Mem. 2000	PubMed	citation	PMID:10686120	pubmed	10686120	create date:2000/02/25 | first author:Walz R
Effects of environmental enrichment on rate of contextual processing and discriminative ability in adult rats.	/pubmed/10686119	Woodcock EA, Richardson R.	Neurobiol Learn Mem. 2000 Jan;73(1):1-10.	Neurobiol Learn Mem. 2000	PubMed	citation	PMID:10686119	pubmed	10686119	create date:2000/02/25 | first author:Woodcock EA
