# Supplementary material for: Rising Publication Delays Inflate Journal Impact Factors
Source: PLoS One. 2012 Dec 31;7(12):e53374. doi: 10.1371/journal.pone.0053374 (PMC3534064; doi:10.1371/journal.pone.0053374)
Supplement: Data S1 — Datasets used for the analysis. (ZIP) [file pone.0053374.s005.zip › Neurochemistry International.csv]

Title	URL	Description	Details	ShortDetails	Resource	Type	Identifiers	Db	EntrezUID	Properties
Nicotine dynamically modulates dopamine clearance in rat striatum in vivo.	/pubmed/22310173	Guo N, Yao W, Wang SR, Zhu J, Huang D, Zuo PL, Kang XJ, Fu CL, Zhou Z, Zhang B.	Neurochem Int. 2012 Jan 28. [Epub ahead of print]	Neurochem Int. 2012	PubMed	citation	PMID:22310173	pubmed	22310173	create date:2012/02/09 | first author:Guo N
Endogenous TDP-43 localized to stress granules can subsequently form protein aggregates.	/pubmed/22306778	Parker SJ, Meyerowitz J, James JL, Liddell JR, Crouch PJ, Kanninen KM, White AR.	Neurochem Int. 2012 Jan 27. [Epub ahead of print]	Neurochem Int. 2012	PubMed	citation	PMID:22306778	pubmed	22306778	create date:2012/02/07 | first author:Parker SJ
Hypoxic stress activates chaperone-mediated autophagy and modulates neuronal cell survival.	/pubmed/22306777	Dohi E, Tanaka S, Seki T, Miyagi T, Hide I, Takahashi T, Matsumoto M, Sakai N.	Neurochem Int. 2012 Jan 27. [Epub ahead of print]	Neurochem Int. 2012	PubMed	citation	PMID:22306777	pubmed	22306777	create date:2012/02/07 | first author:Dohi E
The glutamate transporter, GLAST, participates in a macromolecular complex that supports glutamate metabolism.	/pubmed/22306776	Bauer DE, Jackson JG, Genda EN, Montoya MM, Yudkoff M, Robinson MB.	Neurochem Int. 2012 Jan 28. [Epub ahead of print]	Neurochem Int. 2012	PubMed	citation	PMID:22306776	pubmed	22306776	create date:2012/02/07 | first author:Bauer DE
Target-based drug discovery, genetic diseases, and biologics.	/pubmed/22306775	Hurko O.	Neurochem Int. 2012 Jan 27. [Epub ahead of print]	Neurochem Int. 2012	PubMed	citation	PMID:22306775	pubmed	22306775	create date:2012/02/07 | first author:Hurko O
Involvement of glucocorticoid-mediated Zn(2+) signaling in attenuation of hippocampal CA1 LTP by acute stress.	/pubmed/22306774	Takeda A, Suzuki M, Tamano H, Takada S, Ide K, Oku N.	Neurochem Int. 2012 Jan 27. [Epub ahead of print]	Neurochem Int. 2012	PubMed	citation	PMID:22306774	pubmed	22306774	create date:2012/02/07 | first author:Takeda A
Glutamate oxidative injury to RGC-5 cells in culture is necrostatin sensitive and blunted by a hydrogen sulfide (H(2)S)-releasing derivative of aspirin (ACS14).	/pubmed/22306773	Osborne NN, Ji D, Majid AS, Sodato PD, Sparatore A.	Neurochem Int. 2012 Jan 28. [Epub ahead of print]	Neurochem Int. 2012	PubMed	citation	PMID:22306773	pubmed	22306773	create date:2012/02/07 | first author:Osborne NN
Regulation of neurokine receptor signaling and trafficking.	/pubmed/22306348	Nathanson NM.	Neurochem Int. 2012 Jan 25. [Epub ahead of print]	Neurochem Int. 2012	PubMed	citation	PMID:22306348	pubmed	22306348	create date:2012/02/07 | first author:Nathanson NM
The effects of corticotropin-releasing factor and the urocortins on hypothalamic gamma-amino butyric acid release - The impacts on the hypothalamic-pituitary-adrenal axis.	/pubmed/22306347	Bagosi Z, Csabafi K, Jászberényi M, Telegdy G.	Neurochem Int. 2012 Jan 26. [Epub ahead of print]	Neurochem Int. 2012	PubMed	citation	PMID:22306347	pubmed	22306347	create date:2012/02/07 | first author:Bagosi Z
Repeated treatment with the kappa opioid receptor agonist U69593 reverses enhanced K(+) induced dopamine release in the nucleus accumbens, but not the expression of locomotor sensitization in amphetamine-sensitized rats.	/pubmed/22306346	Del Pilar Escobar A, Cornejo FA, Andrés ME, Fuentealba JA.	Neurochem Int. 2012 Jan 28. [Epub ahead of print]	Neurochem Int. 2012	PubMed	citation	PMID:22306346	pubmed	22306346	create date:2012/02/07 | first author:Del Pilar Escobar A
Metabotropic glutamate receptors in neurodegeneration/neuroprotection: Still a hot topic?	/pubmed/22306345	Caraci F, Battaglia G, Sortino MA, Spampinato S, Molinaro G, Copani A, Nicoletti F, Bruno V.	Neurochem Int. 2012 Jan 25. [Epub ahead of print]	Neurochem Int. 2012	PubMed	citation	PMID:22306345	pubmed	22306345	create date:2012/02/07 | first author:Caraci F
Glutamine in the pathogenesis of acute hepatic encephalopathy.	/pubmed/22285152	Rama Rao KV, Jayakumar AR, Norenberg MD.	Neurochem Int. 2012 Jan 21. [Epub ahead of print]	Neurochem Int. 2012	PubMed	citation	PMID:22285152	pubmed	22285152	create date:2012/01/31 | first author:Rama Rao KV
2-Phenylethynyl-butyltellurium improves memory in mice.	/pubmed/22285151	Souza AC, Acker CI, Gai BM, Neto JS, Nogueira CW.	Neurochem Int. 2012 Jan 20. [Epub ahead of print]	Neurochem Int. 2012	PubMed	citation	PMID:22285151	pubmed	22285151	create date:2012/01/31 | first author:Souza AC
Reactive oxygen species are involved in ferroportin degradation induced by ceruloplasmin mutant Arg701Trp.	/pubmed/22281056	Persichini T, Francesco GD, Capone C, Cutone A, Bonaccorsi di Patti MC, Colasanti M, Musci G.	Neurochem Int. 2012 Jan 20. [Epub ahead of print]	Neurochem Int. 2012	PubMed	citation	PMID:22281056	pubmed	22281056	create date:2012/01/28 | first author:Persichini T
Effects of hypoxic preconditioning on the expression of iron influx and efflux proteins in primary neuron culture.	/pubmed/22281055	Du F, Fan M, Gong Q, Zhu LL, Zhu ZJ, Lu L, Ke Y.	Neurochem Int. 2012 Jan 18. [Epub ahead of print]	Neurochem Int. 2012	PubMed	citation	PMID:22281055	pubmed	22281055	create date:2012/01/28 | first author:Du F
Hippocampal AMPA-type receptor complexes containing GluR3 and GluR4 are paralleling training in the Multiple T-Maze.	/pubmed/22269807	Falsafi SK, Ghafari M, Pollak A, Höger H, Lubec G.	Neurochem Int. 2012 Jan 18. [Epub ahead of print]	Neurochem Int. 2012	PubMed	citation	PMID:22269807	pubmed	22269807	create date:2012/01/25 | first author:Falsafi SK
Marshall Warren Nirenberg, Honorary member of JSN: Nobel Laureate and Giant of Science.	/pubmed/22269806	Nagatsu TT.	Neurochem Int. 2012 Jan 18. [Epub ahead of print] No abstract available.	Neurochem Int. 2012	PubMed	citation	PMID:22269806	pubmed	22269806	create date:2012/01/25 | first author:Nagatsu TT
Analgesic effect of electroacupuncture on chronic neuropathic pain mediated by P2X(3) receptors in rat dorsal root ganglion neurons.	/pubmed/22269805	Tu WZ, Cheng RD, Cheng B, Lu J, Cao F, Lin HY, Jiang YX, Wang JZ, Chen H, Jiang SH.	Neurochem Int. 2012 Jan 18. [Epub ahead of print]	Neurochem Int. 2012	PubMed	citation	PMID:22269805	pubmed	22269805	create date:2012/01/25 | first author:Tu WZ
Pharmacological modulation of NMDA receptor activity and the advent of negative and positive allosteric modulators.	/pubmed/22269804	Monaghan DT, Irvine MW, Costa BM, Fang G, Jane DE.	Neurochem Int. 2012 Jan 17. [Epub ahead of print]	Neurochem Int. 2012	PubMed	citation	PMID:22269804	pubmed	22269804	create date:2012/01/25 | first author:Monaghan DT
Coumarin-3-carboxylic acid derivatives as potentiators and inhibitors of recombinant and native N-methyl-d-aspartate receptors.	/pubmed/22265875	Irvine MW, Costa BM, Volianskis A, Fang G, Ceolin L, Collingridge GL, Monaghan DT, Jane DE.	Neurochem Int. 2012 Jan 13. [Epub ahead of print]	Neurochem Int. 2012	PubMed	citation	PMID:22265875	pubmed	22265875	create date:2012/01/24 | first author:Irvine MW
Dopamine release via the vacuolar ATPase V0 sector c-subunit, confirmed in N18 neuroblastoma cells, results in behavioral recovery in hemiparkinsonian mice.	/pubmed/22265874	Jin D, Muramatsu SI, Shimizu N, Yokoyama S, Hirai H, Yamada K, Liu HX, Higashida C, Hashii M, Higashida A, Asano M, Ohkuma S, Higashida H.	Neurochem Int. 2012 Jan 14. [Epub ahead of print]	Neurochem Int. 2012	PubMed	citation	PMID:22265874	pubmed	22265874	create date:2012/01/24 | first author:Jin D
Involvement of activation of PI3K/Akt pathway in the protective effects of puerarin against MPP(+)-induced human neuroblastoma SH-SY5Y cell death.	/pubmed/22265823	Zhu G, Wang X, Wu S, Li Q.	Neurochem Int. 2012 Jan 12. [Epub ahead of print]	Neurochem Int. 2012	PubMed	citation	PMID:22265823	pubmed	22265823	create date:2012/01/24 | first author:Zhu G
CHO cells expressing the human P(5)-ATPase ATP13A2 are more sensitive to the toxic effects of herbicide Paraquat.	/pubmed/22265822	de Tezanos Pinto F, Corradi GR, de la Hera DP, Adamo HP.	Neurochem Int. 2012 Jan 12;60(3):243-248. [Epub ahead of print]	Neurochem Int. 2012	PubMed	citation	PMID:22265822	pubmed	22265822	create date:2012/01/24 | first author:de Tezanos Pinto F
Matrix metalloproteinase-3 is activated by HtrA2/Omi in dopaminergic cells: Relevance to Parkinson's disease.	/pubmed/22265821	Shin EJ, Kim EM, Lee JA, Rhim H, Hwang O.	Neurochem Int. 2012 Jan 11;60(3):249-256. [Epub ahead of print]	Neurochem Int. 2012	PubMed	citation	PMID:22265821	pubmed	22265821	create date:2012/01/24 | first author:Shin EJ
Regulation of catecholamine release in human adrenal chromaffin cells by β-adrenoceptors.	/pubmed/22261351	Cortez V, Santana M, Marques AP, Mota A, Rosmaninho-Salgado J, Cavadas C.	Neurochem Int. 2012 Jan 12. [Epub ahead of print]	Neurochem Int. 2012	PubMed	citation	PMID:22261351	pubmed	22261351	create date:2012/01/21 | first author:Cortez V
Preface.	/pubmed/22245172	Higashida H, Trisler D, Walsh FS.	Neurochem Int. 2012 Jan 5. [Epub ahead of print] No abstract available.	Neurochem Int. 2012	PubMed	citation	PMID:22245172	pubmed	22245172	create date:2012/01/17 | first author:Higashida H
Brain glycogen and its role in supporting glutamate and GABA homeostasis in a type 2 diabetes rat model.	/pubmed/22244844	Sickmann HM, Waagepetersen HS, Schousboe A, Benie AJ, Bouman SD.	Neurochem Int. 2012 Jan 5;60(3):267-275. [Epub ahead of print]	Neurochem Int. 2012	PubMed	citation	PMID:22244844	pubmed	22244844	create date:2012/01/17 | first author:Sickmann HM
Expression of protease-activated receptor (PAR)-2, but not other PARs, is regulated by inflammatory cytokines in rat astrocytes.	/pubmed/22227167	Sokolova E, Aleshin S, Reiser G.	Neurochem Int. 2012 Jan 2;60(3):276-285. [Epub ahead of print]	Neurochem Int. 2012	PubMed	citation	PMID:22227167	pubmed	22227167	create date:2012/01/10 | first author:Sokolova E
Copper export from cultured astrocytes.	/pubmed/22226844	Scheiber IF, Schmidt MM, Dringen R.	Neurochem Int. 2011 Dec 31;60(3):292-300. [Epub ahead of print]	Neurochem Int. 2011	PubMed	citation	PMID:22226844	pubmed	22226844	create date:2012/01/10 | first author:Scheiber IF
Inhibition of Rho kinase by hydroxyfasudil attenuates brain edema after subarachnoid hemorrhage in rats.	/pubmed/22226843	Fujii M, Duris K, Altay O, Soejima Y, Sherchan P, Zhang JH.	Neurochem Int. 2011 Dec 30;60(3):327-333. [Epub ahead of print]	Neurochem Int. 2011	PubMed	citation	PMID:22226843	pubmed	22226843	create date:2012/01/10 | first author:Fujii M
Tau protein is involved in morphological plasticity in hippocampal neurons in response to BDNF.	/pubmed/22226842	Chen Q, Zhou Z, Zhang L, Wang Y, Zhang YW, Zhong M, Xu SC, Chen CH, Li L, Yu ZP.	Neurochem Int. 2011 Dec 31;60(3):233-242. [Epub ahead of print]	Neurochem Int. 2011	PubMed	citation	PMID:22226842	pubmed	22226842	create date:2012/01/10 | first author:Chen Q
CDP-choline treatment induces brain plasticity markers expression in experimental animal stroke.	/pubmed/22226841	Gutiérrez-Fernández M, Rodríguez-Frutos B, Fuentes B, Vallejo-Cremades MT, Alvarez-Grech J, Expósito-Alcaide M, Díez-Tejedor E.	Neurochem Int. 2011 Dec 30;60(3):310-317. [Epub ahead of print]	Neurochem Int. 2011	PubMed	citation	PMID:22226841	pubmed	22226841	create date:2012/01/10 | first author:Gutiérrez-Fernández M
Clinical course of myelin oligodendrocyte glycoprotein 35-55 induced experimental autoimmune encephalomyelitis is aggravated by glia maturation factor.	/pubmed/22226840	Zaheer S, Wu Y, Yang X, Ahrens M, Sahu SK, Zaheer A.	Neurochem Int. 2011 Dec 30;60(3):215-219. [Epub ahead of print]	Neurochem Int. 2011	PubMed	citation	PMID:22226840	pubmed	22226840	create date:2012/01/10 | first author:Zaheer S
[(125)I]SD-7015 reveals fine modalities of CB(1) cannabinoid receptor density in the prefrontal cortex during progression of Alzheimer's disease.	/pubmed/22222721	Farkas S, Nagy K, Palkovits M, Kovács GG, Jia Z, Donohue S, Pike V, Halldin C, Máthé D, Harkany T, Gulyás B, Csiba L.	Neurochem Int. 2011 Dec 28;60(3):286-291. [Epub ahead of print]	Neurochem Int. 2011	PubMed	citation	PMID:22222721	pubmed	22222721	create date:2012/01/10 | first author:Farkas S
The effect of prolyl oligopeptidase inhibition on extracellular acetylcholine and dopamine levels in the rat striatum.	/pubmed/22210165	Jalkanen AJ, Piepponen TP, Hakkarainen JJ, De Meester I, Lambeir AM, Forsberg MM.	Neurochem Int. 2011 Dec 22;60(3):301-309. [Epub ahead of print]	Neurochem Int. 2011	PubMed	citation	PMID:22210165	pubmed	22210165	create date:2012/01/03 | first author:Jalkanen AJ
Neurochemical characterization of the striatum and the nucleus accumbens in L-type Ca(v)1.3 channels knockout mice.	/pubmed/22202668	Sagala FS, Harnack D, Bobrov E, Sohr R, Gertler C, James Surmeier D, Kupsch A.	Neurochem Int. 2011 Dec 19;60(3):229-232. [Epub ahead of print]	Neurochem Int. 2011	PubMed	citation	PMID:22202668	pubmed	22202668	create date:2011/12/29 | first author:Sagala FS
Promotion of β-amyloid production by C-reactive protein and its implications in the early pathogenesis of Alzheimer's disease.	/pubmed/22202667	Bi BT, Lin HB, Cheng YF, Zhou H, Lin T, Zhang MZ, Li TJ, Xu JP.	Neurochem Int. 2011 Dec 19;60(3):257-266. [Epub ahead of print]	Neurochem Int. 2011	PubMed	citation	PMID:22202667	pubmed	22202667	create date:2011/12/29 | first author:Bi BT
RAGE mediates vascular injury and inflammation after global cerebral ischemia.	/pubmed/22202666	Kamide T, Kitao Y, Takeichi T, Okada A, Mohri H, Schmidt AM, Kawano T, Munesue S, Yamamoto Y, Yamamoto H, Hamada JI, Hori O.	Neurochem Int. 2011 Dec 19;60(3):220-228. [Epub ahead of print]	Neurochem Int. 2011	PubMed	citation	PMID:22202666	pubmed	22202666	create date:2011/12/29 | first author:Kamide T
Neuropathology of acute liver failure.	/pubmed/22198438	Thumburu KK, Taneja S, Vasishta RK, Dhiman RK.	Neurochem Int. 2011 Dec 16. [Epub ahead of print]	Neurochem Int. 2011	PubMed	citation	PMID:22198438	pubmed	22198438	create date:2011/12/27 | first author:Thumburu KK
Molecular pharmacology of human NMDA receptors.	/pubmed/22197913	Hedegaard M, Hansen KB, Andersen KT, Bräuner-Osborne H, Traynelis SF.	Neurochem Int. 2011 Dec 17. [Epub ahead of print]	Neurochem Int. 2011	PubMed	citation	PMID:22197913	pubmed	22197913	create date:2011/12/27 | first author:Hedegaard M
Generating recombinant C-terminal prion protein fragments of exact native sequence.	/pubmed/22197912	Johanssen VA, Barnham KJ, Masters CL, Hill AF, Collins SJ.	Neurochem Int. 2011 Dec 17;60(3):318-326. [Epub ahead of print]	Neurochem Int. 2011	PubMed	citation	PMID:22197912	pubmed	22197912	create date:2011/12/27 | first author:Johanssen VA
GluN2B-containing NMDA receptors as possible targets for the neuroprotective and antidepressant effects of fluoxetine.	/pubmed/22197911	Kiss JP, Szasz BK, Fodor L, Mike A, Lenkey N, Kurkó D, Nagy J, Vizi ES.	Neurochem Int. 2012 Jan;60(2):170-6. Epub 2011 Dec 17.	Neurochem Int. 2012	PubMed	citation	PMID:22197911	pubmed	22197911	create date:2011/12/27 | first author:Kiss JP
Reduction of retrograde axonal transport associated-proteins motor proteins, dynein and dynactin in the spinal cord and cerebral cortex of hens by tri-ortho-cresyl phosphate (TOCP).	/pubmed/22192724	Song F, Zou C, Han X, Zeng T, Zhang C, Xie K.	Neurochem Int. 2012 Jan;60(2):99-104. Epub 2011 Dec 13.	Neurochem Int. 2012	PubMed	citation	PMID:22192724	pubmed	22192724	create date:2011/12/24 | first author:Song F
Marked change in the balance between CYP27A1 and CYP46A1 mediated elimination of cholesterol during differentiation of human neuronal cells.	/pubmed/22185844	Milagre I, Olin M, Nunes MJ, Moutinho M, Lövgren-Sandblom A, Gama MJ, Björkhem I, Rodrigues E.	Neurochem Int. 2012 Jan;60(2):192-8. Epub 2011 Dec 13.	Neurochem Int. 2012	PubMed	citation	PMID:22185844	pubmed	22185844	create date:2011/12/22 | first author:Milagre I
Cannabidiol affects the expression of genes involved in zinc homeostasis in BV-2 microglial cells.	/pubmed/22178458	Juknat A, Rimmerman N, Levy R, Vogel Z, Kozela E.	Neurochem Int. 2011 Dec 9. [Epub ahead of print]	Neurochem Int. 2011	PubMed	citation	PMID:22178458	pubmed	22178458	create date:2011/12/20 | first author:Juknat A
The astrocyte excitability brief: From receptors to gliotransmission.	/pubmed/22178457	Parpura V, Verkhratsky A.	Neurochem Int. 2011 Dec 9. [Epub ahead of print]	Neurochem Int. 2011	PubMed	citation	PMID:22178457	pubmed	22178457	create date:2011/12/20 | first author:Parpura V
The neurosteroids, allopregnanolone and progesterone, induce autophagy in cultured astrocytes.	/pubmed/22154800	Kim HN, Lee SJ, Koh JY.	Neurochem Int. 2012 Jan;60(2):125-33. Epub 2011 Dec 1.	Neurochem Int. 2012	PubMed	citation	PMID:22154800	pubmed	22154800	create date:2011/12/14 | first author:Kim HN
(S)-ZJM-289, a nitric oxide-releasing derivative of 3-n-butylphthalide, protects against ischemic neuronal injury by attenuating mitochondrial dysfunction and associated cell death.	/pubmed/22142531	Zhao Q, Zhang C, Wang X, Chen L, Ji H, Zhang Y.	Neurochem Int. 2012 Jan;60(2):134-44. Epub 2011 Nov 28.	Neurochem Int. 2012	PubMed	citation	PMID:22142531	pubmed	22142531	create date:2011/12/07 | first author:Zhao Q
Tamoxifen depresses glutamate release through inhibition of voltage-dependent Ca(2+) entry and protein kinase Cα in rat cerebral cortex nerve terminals.	/pubmed/22142530	Kuo JR, Wang CC, Huang SK, Wang SJ.	Neurochem Int. 2012 Jan;60(2):105-14. Epub 2011 Nov 28.	Neurochem Int. 2012	PubMed	citation	PMID:22142530	pubmed	22142530	create date:2011/12/07 | first author:Kuo JR
The inhibitory action of exo- and endocannabinoids on [(3)H]GABA release are mediated by both CB(1) and CB(2) receptors in the mouse hippocampus.	/pubmed/22133429	Andó RD, Bíró J, Csölle C, Ledent C, Sperlágh B.	Neurochem Int. 2012 Jan;60(2):145-52. Epub 2011 Nov 22.	Neurochem Int. 2012	PubMed	citation	PMID:22133429	pubmed	22133429	create date:2011/12/03 | first author:Andó RD
Title	URL	Description	Details	ShortDetails	Resource	Type	Identifiers	Db	EntrezUID	Properties
Evoked dopamine overflow is augmented in the striatum of calcitriol treated rats.	/pubmed/22133428	Cass WA, Peters LE, Fletcher AM, Yurek DM.	Neurochem Int. 2012 Jan;60(2):186-91. Epub 2011 Nov 22.	Neurochem Int. 2012	PubMed	citation	PMID:22133428	pubmed	22133428	create date:2011/12/03 | first author:Cass WA
Functional expression of the α7 and α4-containing nicotinic acetylcholine receptors on the neonatal rat carotid body.	/pubmed/22127290	Meza RC, Ortiz FC, Bravo E, Iturriaga-Vásquez P, Eugenín JL, Varas R.	Neurochem Int. 2012 Jan;60(2):115-24. Epub 2011 Nov 22.	Neurochem Int. 2012	PubMed	citation	PMID:22127290	pubmed	22127290	create date:2011/12/01 | first author:Meza RC
Reactive oxygen species and ischemic cerebrovascular disease.	/pubmed/22122807	Olmez I, Ozyurt H.	Neurochem Int. 2012 Jan;60(2):208-12. Epub 2011 Nov 22.	Neurochem Int. 2012	PubMed	citation	PMID:22122807	pubmed	22122807	create date:2011/11/30 | first author:Olmez I
AT(2) receptors recruit c-Src, SHP-1 and FAK upon activation by Ang II in PND15 rat hindbrain.	/pubmed/22120166	Seguin LR, Villarreal RS, Ciuffo GM.	Neurochem Int. 2012 Jan;60(2):199-207. Epub 2011 Nov 20.	Neurochem Int. 2012	PubMed	citation	PMID:22120166	pubmed	22120166	create date:2011/11/29 | first author:Seguin LR
Obovatol attenuates LPS-induced memory impairments in mice via inhibition of NF-κB signaling pathway.	/pubmed/22107706	Choi DY, Lee JW, Lin G, Lee YK, Lee YH, Choi IS, Han SB, Jung JK, Kim YH, Kim KH, Oh KW, Hong JT, Lee MS.	Neurochem Int. 2012 Jan;60(1):68-77. Epub 2011 Nov 17.	Neurochem Int. 2012	PubMed	citation	PMID:22107706	pubmed	22107706	create date:2011/11/24 | first author:Choi DY
Regional cerebral metabolism in mouse under chronic manganese exposure: Implications for Manganism.	/pubmed/22107705	Bagga P, Patel AB.	Neurochem Int. 2012 Jan;60(2):177-85. Epub 2011 Nov 13.	Neurochem Int. 2012	PubMed	citation	PMID:22107705	pubmed	22107705	create date:2011/11/24 | first author:Bagga P
Decreased intracellular GABA levels contribute to spinal cord stimulation-induced analgesia in rats suffering from painful peripheral neuropathy: the role of KCC2 and GABA(A) receptor-mediated inhibition.	/pubmed/22107704	Janssen SP, Gerard S, Raijmakers ME, Truin M, Van Kleef M, Joosten EA.	Neurochem Int. 2012 Jan;60(1):21-30. Epub 2011 Nov 17.	Neurochem Int. 2012	PubMed	citation	PMID:22107704	pubmed	22107704	create date:2011/11/24 | first author:Janssen SP
Chronic social defeat up-regulates expression of norepinephrine transporter in rat brains.	/pubmed/22107703	Chen P, Fan Y, Li Y, Sun Z, Bissette G, Zhu MY.	Neurochem Int. 2012 Jan;60(1):9-20. Epub 2011 Nov 15.	Neurochem Int. 2012	PubMed	citation	PMID:22107703	pubmed	22107703	create date:2011/11/24 | first author:Chen P
Distribution and binding of (18)F-labeled and (125)I-labeled analogues of ACI-80, a prospective molecular imaging biomarker of disease: A whole hemisphere post mortem autoradiography study in human brains obtained from Alzheimer's disease patients.	/pubmed/22100791	Gulyás B, Spenger C, Beliczai Z, Gulya K, Kása P, Jahan M, Jia Z, Weber U, Pfeifer A, Muhs A, Willbold D, Halldin C.	Neurochem Int. 2012 Jan;60(2):153-62. Epub 2011 Nov 12.	Neurochem Int. 2012	PubMed	citation	PMID:22100791	pubmed	22100791	create date:2011/11/22 | first author:Gulyás B
Pathological alterations of astrocytes in stroke-prone spontaneously hypertensive rats under ischemic conditions.	/pubmed/22100568	Yamagata K.	Neurochem Int. 2012 Jan;60(1):91-8. Epub 2011 Nov 15.	Neurochem Int. 2012	PubMed	citation	PMID:22100568	pubmed	22100568	create date:2011/11/22 | first author:Yamagata K
Neurological complications of acute liver failure: Pathophysiological basis of current management and emerging therapies.	/pubmed/22100567	Mpabanzi L, Jalan R.	Neurochem Int. 2011 Nov 13. [Epub ahead of print]	Neurochem Int. 2011	PubMed	citation	PMID:22100567	pubmed	22100567	create date:2011/11/22 | first author:Mpabanzi L
Blood-brain barrier in acute liver failure.	/pubmed/22100566	Nguyen JH.	Neurochem Int. 2011 Nov 13. [Epub ahead of print]	Neurochem Int. 2011	PubMed	citation	PMID:22100566	pubmed	22100566	create date:2011/11/22 | first author:Nguyen JH
Protective action of mithramycin against neurodegeneration and impairment of synaptic plasticity in the hippocampal CA1 area after transient global ischemia.	/pubmed/22100565	Osada N, Kosuge Y, Oguchi S, Miyagishi H, Ishige K, Ito Y.	Neurochem Int. 2012 Jan;60(1):47-54. Epub 2011 Nov 13.	Neurochem Int. 2012	PubMed	citation	PMID:22100565	pubmed	22100565	create date:2011/11/22 | first author:Osada N
CB₁ receptor activation inhibits neuronal and astrocytic intermediary metabolism in the rat hippocampus.	/pubmed/22085448	Duarte JM, Ferreira SG, Carvalho RA, Cunha RA, Köfalvi A.	Neurochem Int. 2012 Jan;60(1):1-8. Epub 2011 Nov 9.	Neurochem Int. 2012	PubMed	citation	PMID:22085448	pubmed	22085448	create date:2011/11/17 | first author:Duarte JM
Topiramate attenuates cerebral ischemia/reperfusion injury in gerbils via activating GABAergic signaling and inhibiting astrogliosis.	/pubmed/22085431	Mao X, Ji C, Sun C, Cao D, Ma P, Ji Z, Cao F, Min D, Li S, Cai J, Cao Y.	Neurochem Int. 2012 Jan;60(1):39-46. Epub 2011 Nov 7.	Neurochem Int. 2012	PubMed	citation	PMID:22085431	pubmed	22085431	create date:2011/11/17 | first author:Mao X
Exposure to novel environment is characterized by an interaction of D1/NMDA receptors underlined by phosphorylation of the NMDA and AMPA receptor subunits and activation of ERK1/2 signaling, leading to epigenetic changes and gene expression in rat hippocampus.	/pubmed/22080157	Sarantis K, Antoniou K, Matsokis N, Angelatou F.	Neurochem Int. 2012 Jan;60(1):55-67. Epub 2011 Nov 7.	Neurochem Int. 2012	PubMed	citation	PMID:22080157	pubmed	22080157	create date:2011/11/15 | first author:Sarantis K
Riluzole elevates GLT-1 activity and levels in striatal astrocytes.	/pubmed/22080156	Carbone M, Duty S, Rattray M.	Neurochem Int. 2012 Jan;60(1):31-8. Epub 2011 Nov 6.	Neurochem Int. 2012	PubMed	citation	PMID:22080156	pubmed	22080156	create date:2011/11/15 | first author:Carbone M
Axon cytoskeleton proteins specifically modulate oligodendrocyte growth and differentiation in vitro.	/pubmed/22080155	Fressinaud C, Berges R, Eyer J.	Neurochem Int. 2012 Jan;60(1):78-90. Epub 2011 Nov 4.	Neurochem Int. 2012	PubMed	citation	PMID:22080155	pubmed	22080155	create date:2011/11/15 | first author:Fressinaud C
Rat brain slices oxidize glucose at high rates: a (13)C NMR study.	/pubmed/22067134	El Hage M, Ferrier B, Baverel G, Martin G.	Neurochem Int. 2011 Dec;59(8):1145-54. Epub 2011 Oct 31.	Neurochem Int. 2011	PubMed	citation	PMID:22067134	pubmed	22067134	create date:2011/11/10 | first author:El Hage M
The neurological manifestations of acute liver failure.	/pubmed/22067133	Shawcross DL, Wendon JA.	Neurochem Int. 2011 Nov 2. [Epub ahead of print]	Neurochem Int. 2011	PubMed	citation	PMID:22067133	pubmed	22067133	create date:2011/11/10 | first author:Shawcross DL
Tianeptine potentiates AMPA receptors by activating CaMKII and PKA via the p38, p42/44 MAPK and JNK pathways.	/pubmed/22056552	Szegedi V, Juhász G, Zhang X, Barkóczi B, Qi H, Madeira A, Kapus G, Svenningsson P, Spedding M, Penke B.	Neurochem Int. 2011 Dec;59(8):1109-22. Epub 2011 Oct 25.	Neurochem Int. 2011	PubMed	citation	PMID:22056552	pubmed	22056552	create date:2011/11/08 | first author:Szegedi V
Effects of acute and chronic treatment elicited by lamotrigine on behavior, energy metabolism, neurotrophins and signaling cascades in rats.	/pubmed/22044672	Abelaira HM, Réus GZ, Ribeiro KF, Zappellini G, Ferreira GK, Gomes LM, Carvalho-Silva M, Luciano TF, Marques SO, Streck EL, Souza CT, Quevedo J.	Neurochem Int. 2011 Dec;59(8):1163-74. Epub 2011 Oct 25.	Neurochem Int. 2011	PubMed	citation	PMID:22044672	pubmed	22044672	create date:2011/11/03 | first author:Abelaira HM
GABAergic neurosteroids: The endogenous benzodiazepines" of acute liver failure."	/pubmed/22041164	Ahboucha S, Gamrani H, Baker G.	Neurochem Int. 2011 Oct 21. [Epub ahead of print]	Neurochem Int. 2011	PubMed	citation	PMID:22041164	pubmed	22041164	create date:2011/11/02 | first author:Ahboucha S
Effect of diphenyl diselenide on the development of experimental autoimmune encephalomyelitis.	/pubmed/22032971	Chanaday NL, de Bem AF, Roth GA.	Neurochem Int. 2011 Dec;59(8):1155-62. Epub 2011 Oct 19.	Neurochem Int. 2011	PubMed	citation	PMID:22032971	pubmed	22032971	create date:2011/10/29 | first author:Chanaday NL
Lycopene protects against trimethyltin-induced neurotoxicity in primary cultured rat hippocampal neurons by inhibiting the mitochondrial apoptotic pathway.	/pubmed/22032970	Qu M, Zhou Z, Chen C, Li M, Pei L, Chu F, Yang J, Wang Y, Li L, Liu C, Zhang L, Zhang G, Yu Z, Wang D.	Neurochem Int. 2011 Dec;59(8):1095-103. Epub 2011 Oct 19.	Neurochem Int. 2011	PubMed	citation	PMID:22032970	pubmed	22032970	create date:2011/10/29 | first author:Qu M
Heroin affects purine nucleotides metabolism in rat brain.	/pubmed/22019714	Li K, He HT, Li HM, Liu JK, Fu HY, Hong M.	Neurochem Int. 2011 Dec;59(8):1104-8. Epub 2011 Oct 10.	Neurochem Int. 2011	PubMed	citation	PMID:22019714	pubmed	22019714	create date:2011/10/25 | first author:Li K
Transferrin receptor-1 suppresses neurite outgrowth in neuroblastoma Neuro2A cells.	/pubmed/22019713	Nakamura Y, Nakamichi N, Takarada T, Ogita K, Yoneda Y.	Neurochem Int. 2011 Oct 10. [Epub ahead of print]	Neurochem Int. 2011	PubMed	citation	PMID:22019713	pubmed	22019713	create date:2011/10/25 | first author:Nakamura Y
Brain-derived neurotrophic factor and its receptors in Bergmann glia cells.	/pubmed/22019477	Poblete-Naredo I, Guillem AM, Juárez C, Zepeda RC, Ramírez L, Caba M, Hernández-Kelly LC, Aguilera J, López-Bayghen E, Ortega A.	Neurochem Int. 2011 Dec;59(8):1133-44. Epub 2011 Oct 14.	Neurochem Int. 2011	PubMed	citation	PMID:22019477	pubmed	22019477	create date:2011/10/25 | first author:Poblete-Naredo I
α-Lipoic acid (LA) enantiomers protect SH-SY5Y cells against glutathione depletion.	/pubmed/21989390	Yamada T, Hashida K, Takarada-Iemata M, Matsugo S, Hori O.	Neurochem Int. 2011 Dec;59(7):1003-9. Epub 2011 Oct 1.	Neurochem Int. 2011	PubMed	citation	PMID:21989390	pubmed	21989390	create date:2011/10/13 | first author:Yamada T
Brain energy metabolism and mitochondrial dysfunction in acute and chronic hepatic encephalopathy.	/pubmed/21989389	Rama Rao KV, Norenberg MD.	Neurochem Int. 2011 Oct 1. [Epub ahead of print]	Neurochem Int. 2011	PubMed	citation	PMID:21989389	pubmed	21989389	create date:2011/10/13 | first author:Rama Rao KV
Therapeutic hypothermia in the management of acute liver failure.	/pubmed/21963992	Vaquero J.	Neurochem Int. 2011 Sep 22. [Epub ahead of print]	Neurochem Int. 2011	PubMed	citation	PMID:21963992	pubmed	21963992	create date:2011/10/04 | first author:Vaquero J
Monocular enucleation profoundly reduces secretogranin II expression in adult mouse visual cortex.	/pubmed/21945639	Paulussen M, Van Brussel L, Arckens L.	Neurochem Int. 2011 Dec;59(7):1082-94. Epub 2011 Sep 17.	Neurochem Int. 2011	PubMed	citation	PMID:21945639	pubmed	21945639	create date:2011/09/29 | first author:Paulussen M
Glutathione metabolism is modulated by postmortem interval, gender difference and agonal state in postmortem human brains.	/pubmed/21945455	Harish G, Venkateshappa C, Mahadevan A, Pruthi N, Srinivas Bharath MM, Shankar SK.	Neurochem Int. 2011 Dec;59(7):1029-42. Epub 2011 Sep 14.	Neurochem Int. 2011	PubMed	citation	PMID:21945455	pubmed	21945455	create date:2011/09/29 | first author:Harish G
Neuroprotective effect of naringin, a dietary flavonoid against 3-nitropropionic acid-induced neuronal apoptosis.	/pubmed/21945202	Gopinath K, Prakash D, Sudhandiran G.	Neurochem Int. 2011 Dec;59(7):1066-73. Epub 2011 Sep 14.	Neurochem Int. 2011	PubMed	citation	PMID:21945202	pubmed	21945202	create date:2011/09/29 | first author:Gopinath K
Neuroimaging in acute liver failure.	/pubmed/21945201	Chavarria L, Alonso J, Rovira A, Córdoba J.	Neurochem Int. 2011 Dec;59(8):1175-80. Epub 2011 Sep 14.	Neurochem Int. 2011	PubMed	citation	PMID:21945201	pubmed	21945201	create date:2011/09/29 | first author:Chavarria L
Tacrine(2)-ferulic acid, a novel multifunctional dimer, attenuates 6-hydroxydopamine-induced apoptosis in PC12 cells by activating Akt pathway.	/pubmed/21939707	Zhang H, Mak S, Cui W, Li W, Han R, Hu S, Ye M, Pi R, Han Y.	Neurochem Int. 2011 Dec;59(7):981-8. Epub 2011 Sep 10.	Neurochem Int. 2011	PubMed	citation	PMID:21939707	pubmed	21939707	create date:2011/09/24 | first author:Zhang H
Detailed analysis of inflammatory and neuromodulatory cytokine secretion from human NT2 astrocytes using multiplex bead array.	/pubmed/21939706	Burkert K, Moodley K, Angel CE, Brooks A, Graham ES.	Neurochem Int. 2011 Sep 10. [Epub ahead of print]	Neurochem Int. 2011	PubMed	citation	PMID:21939706	pubmed	21939706	create date:2011/09/24 | first author:Burkert K
ATP-NGF-complex, but not NGF, is the neuroprotective ligand.	/pubmed/21930174	Ferenz KB, Rose K, König S, Krieglstein J.	Neurochem Int. 2011 Dec;59(7):989-95. Epub 2011 Sep 10.	Neurochem Int. 2011	PubMed	citation	PMID:21930174	pubmed	21930174	create date:2011/09/21 | first author:Ferenz KB
High expression of GLT-1 in hippocampal CA3 and dentate gyrus subfields contributes to their inherent resistance to ischemia in rats.	/pubmed/21925558	Zhang M, Li WB, Liu YX, Liang CJ, Liu LZ, Cui X, Gong JX, Gong SJ, Hu YY, Xian XH.	Neurochem Int. 2011 Dec;59(7):1019-28. Epub 2011 Sep 10.	Neurochem Int. 2011	PubMed	citation	PMID:21925558	pubmed	21925558	create date:2011/09/20 | first author:Zhang M
In vitro neuropharmacological evaluation of penitrem-induced tremorgenic syndromes: importance of the GABAergic system.	/pubmed/21924313	Moldes-Anaya AS, Fonnum F, Eriksen GS, Rundberget T, Walaas SI, Wigestrand MB.	Neurochem Int. 2011 Dec;59(7):1074-81. Epub 2011 Sep 6.	Neurochem Int. 2011	PubMed	citation	PMID:21924313	pubmed	21924313	create date:2011/09/20 | first author:Moldes-Anaya AS
Amelioration of age-dependent increase in protein carbonyls of cerebral hemispheres of mice by melatonin and ascorbic acid.	/pubmed/21924312	Dkhar P, Sharma R.	Neurochem Int. 2011 Dec;59(7):996-1002. Epub 2011 Sep 5.	Neurochem Int. 2011	PubMed	citation	PMID:21924312	pubmed	21924312	create date:2011/09/20 | first author:Dkhar P
Localization and function of adenosine receptor subtypes at the longitudinal muscle--myenteric plexus of the rat ileum.	/pubmed/21924311	Vieira C, Ferreirinha F, Silva I, Duarte-Araújo M, Correia-de-Sá P.	Neurochem Int. 2011 Dec;59(7):1043-55. Epub 2011 Sep 6.	Neurochem Int. 2011	PubMed	citation	PMID:21924311	pubmed	21924311	create date:2011/09/20 | first author:Vieira C
ErbB2 activation contributes to de-differentiation of astrocytes into radial glial cells following induction of scratch-insulted astrocyte conditioned medium.	/pubmed/21924310	Yang H, Ling W, Vitale A, Olivera C, Min Y, You S.	Neurochem Int. 2011 Dec;59(7):1010-8. Epub 2011 Sep 8.	Neurochem Int. 2011	PubMed	citation	PMID:21924310	pubmed	21924310	create date:2011/09/20 | first author:Yang H
13-Desmethyl spirolide-C is neuroprotective and reduces intracellular Aβ and hyperphosphorylated tau in vitro.	/pubmed/21907746	Alonso E, Vale C, Vieytes MR, Laferla FM, Giménez-Llort L, Botana LM.	Neurochem Int. 2011 Dec;59(7):1056-65. Epub 2011 Aug 30.	Neurochem Int. 2011	PubMed	citation	PMID:21907746	pubmed	21907746	create date:2011/09/13 | first author:Alonso E
Acoustic overstimulation activates 5'-AMP-activated protein kinase through a temporary decrease in ATP level in the cochlear spiral ligament prior to permanent hearing loss in mice.	/pubmed/21906645	Nagashima R, Yamaguchi T, Kuramoto N, Ogita K.	Neurochem Int. 2011 Nov;59(6):812-20. Epub 2011 Aug 27.	Neurochem Int. 2011	PubMed	citation	PMID:21906645	pubmed	21906645	create date:2011/09/13 | first author:Nagashima R
Levels of D-serine in the brain and peripheral organs of serine racemase (Srr) knock-out mice.	/pubmed/21906644	Horio M, Kohno M, Fujita Y, Ishima T, Inoue R, Mori H, Hashimoto K.	Neurochem Int. 2011 Nov;59(6):853-9. Epub 2011 Aug 28.	Neurochem Int. 2011	PubMed	citation	PMID:21906644	pubmed	21906644	create date:2011/09/13 | first author:Horio M
Expression profiling reveals differential gene induction underlying specific and non-specific memory for pheromones in mice.	/pubmed/21884744	Upadhya SC, Smith TK, Brennan PA, Mychaleckyj JC, Hegde AN.	Neurochem Int. 2011 Nov;59(6):787-803. Epub 2011 Aug 23.	Neurochem Int. 2011	PubMed	citation	PMID:21884744	pubmed	21884744	create date:2011/09/03 | first author:Upadhya SC
Alterations in protein and gene expression within the barrel cortices of ZnT3 knockout mice: Experience-independent and dependent changes.	/pubmed/21871936	Nakashima AS, Butt RH, Dyck RH.	Neurochem Int. 2011 Nov;59(6):860-70. Epub 2011 Aug 19.	Neurochem Int. 2011	PubMed	citation	PMID:21871936	pubmed	21871936	create date:2011/08/30 | first author:Nakashima AS
Intracerebroventricular administration of ouabain, a Na/K-ATPase inhibitor, activates tyrosine hydroxylase through extracellular signal-regulated kinase in rat striatum.	/pubmed/21871514	Yu HS, Kim SH, Park HG, Kim YS, Ahn YM.	Neurochem Int. 2011 Nov;59(6):779-86. Epub 2011 Aug 17.	Neurochem Int. 2011	PubMed	citation	PMID:21871514	pubmed	21871514	create date:2011/08/30 | first author:Yu HS
Overhauser-enhanced magnetic resonance imaging characterization of mitochondria functional changes in the 6-hydroxydopamine rat model.	/pubmed/21871513	Yamato M, Shiba T, Naganuma T, Ichikawa K, Utsumi H, Yamada K.	Neurochem Int. 2011 Nov;59(6):804-11. Epub 2011 Aug 17.	Neurochem Int. 2011	PubMed	citation	PMID:21871513	pubmed	21871513	create date:2011/08/30 | first author:Yamato M
Title	URL	Description	Details	ShortDetails	Resource	Type	Identifiers	Db	EntrezUID	Properties
Dopamine release and molecular modeling study of some coumarin derivatives.	/pubmed/21871512	Abdelhafez OM, Amin KM, Ali HI, Maher TJ, Batran RZ.	Neurochem Int. 2011 Nov;59(6):906-12. Epub 2011 Aug 18.	Neurochem Int. 2011	PubMed	citation	PMID:21871512	pubmed	21871512	create date:2011/08/30 | first author:Abdelhafez OM
Combined anti-inflammatory effects of β2-adrenergic agonists and PDE4 inhibitors on astrocytes by upregulation of intracellular cAMP.	/pubmed/21871511	Christiansen SH, Selige J, Dunkern T, Rassov A, Leist M.	Neurochem Int. 2011 Nov;59(6):837-46. Epub 2011 Aug 17.	Neurochem Int. 2011	PubMed	citation	PMID:21871511	pubmed	21871511	create date:2011/08/30 | first author:Christiansen SH
Delayed ischemic postconditioning protects hippocampal CA1 neurons by preserving mitochondrial integrity via Akt/GSK3β signaling.	/pubmed/21867737	Zhou C, Tu J, Zhang Q, Lu D, Zhu Y, Zhang W, Yang F, Brann DW, Wang R.	Neurochem Int. 2011 Nov;59(6):749-58. Epub 2011 Aug 16.	Neurochem Int. 2011	PubMed	citation	PMID:21867737	pubmed	21867737	create date:2011/08/27 | first author:Zhou C
PKCβ-dependent phosphorylation of the glycine transporter 1.	/pubmed/21864610	Vargas-Medrano J, Castrejon-Tellez V, Plenge F, Ramirez I, Miranda M.	Neurochem Int. 2011 Dec;59(8):1123-32. Epub 2011 Aug 12.	Neurochem Int. 2011	PubMed	citation	PMID:21864610	pubmed	21864610	create date:2011/08/26 | first author:Vargas-Medrano J
Neuroinflammation in acute liver failure: Mechanisms and novel therapeutic targets.	/pubmed/21864609	Butterworth RF.	Neurochem Int. 2011 Nov;59(6):830-6. Epub 2011 Aug 16.	Neurochem Int. 2011	PubMed	citation	PMID:21864609	pubmed	21864609	create date:2011/08/26 | first author:Butterworth RF
Mitochondrial ERK plays a key role in delta-opioid receptor neuroprotection against acute mitochondrial dysfunction.	/pubmed/21864608	Zhu M, Li M, Yang F, Ou X, Ren Q, Gao H, Zhu C, Guo J.	Neurochem Int. 2011 Nov;59(6):739-48. Epub 2011 Aug 12.	Neurochem Int. 2011	PubMed	citation	PMID:21864608	pubmed	21864608	create date:2011/08/26 | first author:Zhu M
Signaling through EAAT-1/GLAST in cultured Bergmann glia cells.	/pubmed/21856347	Martínez-Lozada Z, Hernández-Kelly LC, Aguilera J, López-Bayghen E, Ortega A.	Neurochem Int. 2011 Nov;59(6):871-9. Epub 2011 Aug 10.	Neurochem Int. 2011	PubMed	citation	PMID:21856347	pubmed	21856347	create date:2011/08/23 | first author:Martínez-Lozada Z
2-(Cyclohexylamino)-1-(4-cyclopentylpiperazin-1-yl)-2-methylpropan-1-one, a novel compound with neuroprotective and neurotrophic effects in vitro.	/pubmed/21854820	Elbrønd-Bek H, Wellejus A, Kelly NM, Weidner MS, Jørgensen SH.	Neurochem Int. 2011 Nov;59(6):821-9. Epub 2011 Aug 9.	Neurochem Int. 2011	PubMed	citation	PMID:21854820	pubmed	21854820	create date:2011/08/23 | first author:Elbrønd-Bek H
Insulin-induced neurite-like process outgrowth: Acceleration of tau protein synthesis via a phosphoinositide 3-kinase∼mammalian target of rapamycin pathway.	/pubmed/21854819	Nemoto T, Yanagita T, Satoh S, Maruta T, Kanai T, Murakami M, Wada A.	Neurochem Int. 2011 Nov;59(6):880-8. Epub 2011 Aug 9.	Neurochem Int. 2011	PubMed	citation	PMID:21854819	pubmed	21854819	create date:2011/08/23 | first author:Nemoto T
Ghrelin agonists impact on Fos protein expression in brain areas related to food intake regulation in male C57BL/6 mice.	/pubmed/21843570	Pirnik Z, Bundziková J, Holubová M, Pýchová M, Fehrentz JA, Martinez J, Zelezná B, Maletínská L, Kiss A.	Neurochem Int. 2011 Nov;59(6):889-95. Epub 2011 Aug 6.	Neurochem Int. 2011	PubMed	citation	PMID:21843570	pubmed	21843570	create date:2011/08/17 | first author:Pirnik Z
Chronic antidepressant treatments induce a time-dependent up-regulation of AMPA receptor subunit protein levels.	/pubmed/21839792	Barbon A, Caracciolo L, Orlandi C, Musazzi L, Mallei A, La Via L, Bonini D, Mora C, Tardito D, Gennarelli M, Racagni G, Popoli M, Barlati S.	Neurochem Int. 2011 Nov;59(6):896-905. Epub 2011 Aug 3.	Neurochem Int. 2011	PubMed	citation	PMID:21839792	pubmed	21839792	create date:2011/08/16 | first author:Barbon A
The effect of different maternal deprivation paradigms on the expression of hippocampal glucocorticoid receptors, calretinin and calbindin-D28k in male and female adolescent rats.	/pubmed/21835217	Xu H, Hu W, Zhang X, Gao W, Liang M, Chen T, He X, Hu Z.	Neurochem Int. 2011 Nov;59(6):847-52. Epub 2011 Aug 3.	Neurochem Int. 2011	PubMed	citation	PMID:21835217	pubmed	21835217	create date:2011/08/13 | first author:Xu H
The potential of stem cells for 21st century neuroscience.	/pubmed/21827925	Robson J, Trounson A.	Neurochem Int. 2011 Sep;59(3):327-8. No abstract available.	Neurochem Int. 2011	PubMed	citation	PMID:21827925	pubmed	21827925	create date:2011/08/11 | first author:Robson J
The effect of Ginkgo biloba extract on 3-nitropropionic acid-induced neurotoxicity in rats.	/pubmed/21827809	Mahdy HM, Tadros MG, Mohamed MR, Karim AM, Khalifa AE.	Neurochem Int. 2011 Nov;59(6):770-8. Epub 2011 Jul 31.	Neurochem Int. 2011	PubMed	citation	PMID:21827809	pubmed	21827809	create date:2011/08/11 | first author:Mahdy HM
Tiny non-coding RNAs in Parkinson's disease: Implications, expectations and hypes.	/pubmed/21807045	Srivastava G, Dixit A, Prakash O, Singh MP.	Neurochem Int. 2011 Nov;59(6):759-69. Epub 2011 Jul 23.	Neurochem Int. 2011	PubMed	citation	PMID:21807045	pubmed	21807045	create date:2011/08/03 | first author:Srivastava G
The human ubiquitin C promoter drives selective expression in principal neurons in the brain of a transgenic mouse line.	/pubmed/21802467	Wilhelm F, Winkler U, Morawski M, Jäger C, Reinecke L, Rossner MJ, Hirrlinger PG, Hirrlinger J.	Neurochem Int. 2011 Nov;59(6):976-80. Epub 2011 Jul 23.	Neurochem Int. 2011	PubMed	citation	PMID:21802467	pubmed	21802467	create date:2011/08/02 | first author:Wilhelm F
Retinoic acid-induced upregulation of the metalloendopeptidase nardilysin is accelerated by co-expression of the brain-specific protein p42(IP4) (centaurin α1; ADAP1) in neuroblastoma cells.	/pubmed/21801775	Borrmann C, Stricker R, Reiser G.	Neurochem Int. 2011 Nov;59(6):936-44. Epub 2011 Jul 23.	Neurochem Int. 2011	PubMed	citation	PMID:21801775	pubmed	21801775	create date:2011/08/02 | first author:Borrmann C
The proton gradient of secretory granules and glutamate transport in blood platelets during cholesterol depletion of the plasma membrane by methyl-β-cyclodextrin.	/pubmed/21787821	Borisova T, Kasatkina L, Ostapchenko L.	Neurochem Int. 2011 Nov;59(6):965-75. Epub 2011 Jul 20.	Neurochem Int. 2011	PubMed	citation	PMID:21787821	pubmed	21787821	create date:2011/07/27 | first author:Borisova T
Prostaglandin E2 produced by microsomal prostaglandin E synthase-1 regulates the onset and the maintenance of wakefulness.	/pubmed/21784115	Takemiya T.	Neurochem Int. 2011 Nov;59(6):922-4. Epub 2011 Jul 19.	Neurochem Int. 2011	PubMed	citation	PMID:21784115	pubmed	21784115	create date:2011/07/26 | first author:Takemiya T
Sera from amyotrophic lateral sclerosis patients induce the non-canonical activation of NMDA receptors in vitro"."	/pubmed/21782871	Texidó L, Hernández S, Martín-Satué M, Povedano M, Casanovas A, Esquerda J, Marsal J, Solsona C.	Neurochem Int. 2011 Nov;59(6):954-64. Epub 2011 Jul 18.	Neurochem Int. 2011	PubMed	citation	PMID:21782871	pubmed	21782871	create date:2011/07/26 | first author:Texidó L
PI3-K/Akt and ERK pathways activated by VEGF play opposite roles in MPP+-induced neuronal apoptosis.	/pubmed/21781996	Cui W, Li W, Han R, Mak S, Zhang H, Hu S, Rong J, Han Y.	Neurochem Int. 2011 Nov;59(6):945-53. Epub 2011 Jul 12.	Neurochem Int. 2011	PubMed	citation	PMID:21781996	pubmed	21781996	create date:2011/07/26 | first author:Cui W
AMPA induced Ca2+ influx in motor neurons occurs through voltage gated Ca2+ channel and Ca2+ permeable AMPA receptor.	/pubmed/21777635	Joshi DC, Singh M, Krishnamurthy K, Joshi PG, Joshi NB.	Neurochem Int. 2011 Nov;59(6):913-21. Epub 2011 Jul 13.	Neurochem Int. 2011	PubMed	citation	PMID:21777635	pubmed	21777635	create date:2011/07/23 | first author:Joshi DC
Glutamate dehydrogenase in brain mitochondria: do lipid modifications and transient metabolon formation influence enzyme activity?	/pubmed/21771624	McKenna MC.	Neurochem Int. 2011 Sep;59(4):525-33. Epub 2011 Jul 13.	Neurochem Int. 2011	PubMed	citation	PMID:21771624	pubmed	21771624	create date:2011/07/21 | first author:McKenna MC
Effects of a new synthetic butyrylcholinesterase inhibitor, HBU-39, on cell proliferation and neuroblast differentiation in the hippocampal dentate gyrus in a scopolamine-induced amnesia animal model.	/pubmed/21771623	Yoo DY, Woo YJ, Kim W, Nam SM, Lee BH, Yeun GH, Yoon YS, Won MH, Park JH, Hwang IK.	Neurochem Int. 2011 Oct;59(5):722-8. Epub 2011 Jul 13.	Neurochem Int. 2011	PubMed	citation	PMID:21771623	pubmed	21771623	create date:2011/07/21 | first author:Yoo DY
Cariprazine (RGH-188), a potent D3/D2 dopamine receptor partial agonist, binds to dopamine D3 receptors in vivo and shows antipsychotic-like and procognitive effects in rodents.	/pubmed/21767587	Gyertyán I, Kiss B, Sághy K, Laszy J, Szabó G, Szabados T, Gémesi LI, Pásztor G, Zájer-Balázs M, Kapás M, Csongor EÁ, Domány G, Tihanyi K, Szombathelyi Z.	Neurochem Int. 2011 Nov;59(6):925-35. Epub 2011 Jul 13.	Neurochem Int. 2011	PubMed	citation	PMID:21767587	pubmed	21767587	create date:2011/07/20 | first author:Gyertyán I
COX-2 regulates the proliferation of glioma stem like cells.	/pubmed/21763744	Sharma V, Dixit D, Ghosh S, Sen E.	Neurochem Int. 2011 Oct;59(5):567-71. Epub 2011 Jul 7.	Neurochem Int. 2011	PubMed	citation	PMID:21763744	pubmed	21763744	create date:2011/07/19 | first author:Sharma V
The G protein-coupled cannabinoid-1 (CB1) receptor of mammalian brain: inhibition by phthalate esters in vitro.	/pubmed/21763743	Bisset KM, Dhopeshwarkar AS, Liao C, Nicholson RA.	Neurochem Int. 2011 Oct;59(5):706-13. Epub 2011 Jul 7.	Neurochem Int. 2011	PubMed	citation	PMID:21763743	pubmed	21763743	create date:2011/07/19 | first author:Bisset KM
Non-immortalized human neural stem (NS) cells as a scalable platform for cellular assays.	/pubmed/21762743	Hook L, Vives J, Fulton N, Leveridge M, Lingard S, Bootman MD, Falk A, Pollard SM, Allsopp TE, Dalma-Weiszhausz D, Tsukamoto A, Uchida N, Gorba T.	Neurochem Int. 2011 Sep;59(3):432-44. Epub 2011 Jul 14.	Neurochem Int. 2011	PubMed	citation	PMID:21762743	pubmed	21762743	create date:2011/07/19 | first author:Hook L
Effect of pre-ischaemic conditioning on hypoxic depolarization of dopamine efflux in the rat caudate brain slice measured in real-time with fast cyclic voltammetry.	/pubmed/21762742	Davidson C, Coomber B, Gibson CL, Young AM.	Neurochem Int. 2011 Oct;59(5):714-21. Epub 2011 Jul 5.	Neurochem Int. 2011	PubMed	citation	PMID:21762742	pubmed	21762742	create date:2011/07/19 | first author:Davidson C
Different presynaptic nicotinic receptor subtypes modulate in vivo and in vitro the release of glycine in the rat hippocampus.	/pubmed/21762741	Zappettini S, Mura E, Grilli M, Preda S, Salamone A, Olivero G, Govoni S, Marchi M.	Neurochem Int. 2011 Oct;59(5):729-38. Epub 2011 Jul 5.	Neurochem Int. 2011	PubMed	citation	PMID:21762741	pubmed	21762741	create date:2011/07/19 | first author:Zappettini S
Regulation of glutamate metabolism by hydrocortisone and branched chain keto acids in cultured rat retinal Müller cells (TR-MUL).	/pubmed/21756956	Ola MS, Hosoya K, LaNoue KF.	Neurochem Int. 2011 Oct;59(5):656-63. Epub 2011 Jul 3.	Neurochem Int. 2011	PubMed	citation	PMID:21756956	pubmed	21756956	create date:2011/07/16 | first author:Ola MS
HIV-1 gp120 induces antioxidant response element-mediated expression in primary astrocytes: Role in HIV associated neurocognitive disorder.	/pubmed/21756955	Reddy PV, Gandhi N, Samikkannu T, Saiyed Z, Agudelo M, Yndart A, Khatavkar P, Nair MP.	Neurochem Int. 2011 Jul 3. [Epub ahead of print]	Neurochem Int. 2011	PubMed	citation	PMID:21756955	pubmed	21756955	create date:2011/07/16 | first author:Reddy PV
Low ambient temperature reveals distinct mechanisms for MDMA-induced serotonergic toxicity and astroglial Hsp27 heat shock response in rat brain.	/pubmed/21756954	Adori C, Andó RD, Balázsa T, Soti C, Vas S, Palkovits M, Kovács GG, Bagdy G.	Neurochem Int. 2011 Oct;59(5):695-705. Epub 2011 Jul 5.	Neurochem Int. 2011	PubMed	citation	PMID:21756954	pubmed	21756954	create date:2011/07/16 | first author:Adori C
Progesterone receptor isoforms differentially regulate the expression of tryptophan and tyrosine hydroxylase and glutamic acid decarboxylase in the rat hypothalamus.	/pubmed/21740945	González-Flores O, Gómora-Arrati P, García-Juárez M, Miranda-Martínez A, Armengual-Villegas A, Camacho-Arroyo I, Guerra-Araiza C.	Neurochem Int. 2011 Oct;59(5):671-6. Epub 2011 Jun 28.	Neurochem Int. 2011	PubMed	citation	PMID:21740945	pubmed	21740945	create date:2011/07/12 | first author:González-Flores O
Association between the activation of MCH and orexin immunorective neurons and REM sleep architecture during REM rebound after a three day long REM deprivation.	/pubmed/21740944	Kitka T, Adori C, Katai Z, Vas S, Molnar E, Papp RS, Toth ZE, Bagdy G.	Neurochem Int. 2011 Oct;59(5):686-94. Epub 2011 Jun 28.	Neurochem Int. 2011	PubMed	citation	PMID:21740944	pubmed	21740944	create date:2011/07/12 | first author:Kitka T
Neuroprotective effects of quercetin, rutin and okra (Abelmoschus esculentus Linn.) in dexamethasone-treated mice.	/pubmed/21740943	Tongjaroenbuangam W, Ruksee N, Chantiratikul P, Pakdeenarong N, Kongbuntad W, Govitrapong P.	Neurochem Int. 2011 Oct;59(5):677-85. Epub 2011 Jun 29.	Neurochem Int. 2011	PubMed	citation	PMID:21740943	pubmed	21740943	create date:2011/07/12 | first author:Tongjaroenbuangam W
Doxycycline could aggravate the absence-like epileptic seizures of WAG/Rij rats via matrix metalloproteinase inhibition.	/pubmed/21740942	Kovács Z, Kékesi KA, Baracskay P, Juhász G, Czurkó A.	Neurochem Int. 2011 Oct;59(5):563-6. Epub 2011 Jun 28.	Neurochem Int. 2011	PubMed	citation	PMID:21740942	pubmed	21740942	create date:2011/07/12 | first author:Kovács Z
The influence and the mechanism of docosahexaenoic acid on a mouse model of Parkinson's disease.	/pubmed/21736911	Ozsoy O, Seval-Celik Y, Hacioglu G, Yargicoglu P, Demir R, Agar A, Aslan M.	Neurochem Int. 2011 Oct;59(5):664-70. Epub 2011 Jun 28.	Neurochem Int. 2011	PubMed	citation	PMID:21736911	pubmed	21736911	create date:2011/07/09 | first author:Ozsoy O
Aβ(42) induced MRI changes in aged rabbit brain resembles AD brain.	/pubmed/21723897	Ramesh BN, Raichurkar KP, Shamasundar NM, Rao TS, Rao KS.	Neurochem Int. 2011 Oct;59(5):637-42. Epub 2011 Jun 24.	Neurochem Int. 2011	PubMed	citation	PMID:21723897	pubmed	21723897	create date:2011/07/05 | first author:Ramesh BN
Amyloid-β induced toxicity involves ganglioside expression and is sensitive to GM1 neuroprotective action.	/pubmed/21723896	Kreutz F, Frozza RL, Breier AC, de Oliveira VA, Horn AP, Pettenuzzo LF, Netto CA, Salbego CG, Trindade VM.	Neurochem Int. 2011 Oct;59(5):648-55. Epub 2011 Jun 24.	Neurochem Int. 2011	PubMed	citation	PMID:21723896	pubmed	21723896	create date:2011/07/05 | first author:Kreutz F
MicroRNA function and neurotrophin BDNF.	/pubmed/21723895	Numakawa T, Richards M, Adachi N, Kishi S, Kunugi H, Hashido K.	Neurochem Int. 2011 Oct;59(5):551-8. Epub 2011 Jun 24. Review.	Neurochem Int. 2011	PubMed	citation	PMID:21723895	pubmed	21723895	create date:2011/07/05 | first author:Numakawa T
Alterations of 3,4-dihydroxyphenylethylamine and its metabolite 3,4-dihydroxyphenylacetic produced in rat brain tissues after systemic administration of saxitoxin.	/pubmed/21722681	Cervantes Cianca RC, Faro LR, Durán BR, Alfonso PM.	Neurochem Int. 2011 Oct;59(5):643-7. Epub 2011 Jun 21.	Neurochem Int. 2011	PubMed	citation	PMID:21722681	pubmed	21722681	create date:2011/07/05 | first author:Cervantes Cianca RC
Role of mesenchymal stem cells in neurogenesis and nervous system repair.	/pubmed/21718735	Maltman DJ, Hardy SA, Przyborski SA.	Neurochem Int. 2011 Sep;59(3):347-56. Epub 2011 Jun 21. Review.	Neurochem Int. 2011	PubMed	citation	PMID:21718735	pubmed	21718735	create date:2011/07/02 | first author:Maltman DJ
TGF-β/BMPs: crucial crossroad in neural autoimmune disorders.	/pubmed/21718734	Voumvourakis KI, Antonelou RCh, Kitsos DK, Stamboulis E, Tsiodras S.	Neurochem Int. 2011 Oct;59(5):542-50. Epub 2011 Jun 21. Review.	Neurochem Int. 2011	PubMed	citation	PMID:21718734	pubmed	21718734	create date:2011/07/02 | first author:Voumvourakis KI
The extrinsic and intrinsic apoptotic pathways are involved in manganese toxicity in rat astrocytoma C6 cells.	/pubmed/21704098	Alaimo A, Gorojod RM, Kotler ML.	Neurochem Int. 2011 Aug;59(2):297-308. Epub 2011 Jun 16.	Neurochem Int. 2011	PubMed	citation	PMID:21704098	pubmed	21704098	create date:2011/06/28 | first author:Alaimo A
Cocaine increases phosphorylation of MeCP2 in the rat striatum in vivo: a differential role of NMDA receptors.	/pubmed/21704097	Mao LM, Horton E, Guo ML, Xue B, Jin DZ, Fibuch EE, Wang JQ.	Neurochem Int. 2011 Oct;59(5):610-7. Epub 2011 Jun 6.	Neurochem Int. 2011	PubMed	citation	PMID:21704097	pubmed	21704097	create date:2011/06/28 | first author:Mao LM
Inducible astrocytic glucose transporter-3 contributes to the enhanced storage of intracellular glycogen during reperfusion after ischemia.	/pubmed/21703319	Iwabuchi S, Kawahara K.	Neurochem Int. 2011 Aug;59(2):319-25. Epub 2011 Jun 15.	Neurochem Int. 2011	PubMed	citation	PMID:21703319	pubmed	21703319	create date:2011/06/28 | first author:Iwabuchi S
FK506 ameliorates cell death features in Huntington's disease striatal cell models.	/pubmed/21703318	Rosenstock TR, de Brito OM, Lombardi V, Louros S, Ribeiro M, Almeida S, Ferreira IL, Oliveira CR, Rego AC.	Neurochem Int. 2011 Oct;59(5):600-9. Epub 2011 Jun 15.	Neurochem Int. 2011	PubMed	citation	PMID:21703318	pubmed	21703318	create date:2011/06/28 | first author:Rosenstock TR
Activation of neural precursors in the adult neurogenic niches.	/pubmed/21699941	Vukovic J, Blackmore DG, Jhaveri D, Bartlett PF.	Neurochem Int. 2011 Sep;59(3):341-6. Epub 2011 May 27. Review.	Neurochem Int. 2011	PubMed	citation	PMID:21699941	pubmed	21699941	create date:2011/06/28 | first author:Vukovic J
Norepinephrine transporter (NET) knock-out upregulates dopamine and serotonin transporters in the mouse brain.	/pubmed/21693154	Solich J, Faron-Gorecka A, Kusmider M, Palach P, Gaska M, Dziedzicka-Wasylewska M.	Neurochem Int. 2011 Aug;59(2):185-91. Epub 2011 Jun 13.	Neurochem Int. 2011	PubMed	citation	PMID:21693154	pubmed	21693154	create date:2011/06/23 | first author:Solich J
Title	URL	Description	Details	ShortDetails	Resource	Type	Identifiers	Db	EntrezUID	Properties
Coordinated interactions between actin and microtubules through crosslinkers in neurite retraction induced by lysophosphatidic acid.	/pubmed/21693153	Fukushima N, Furuta D, Tsujiuchi T.	Neurochem Int. 2011 Aug;59(2):109-13. Epub 2011 Jun 13.	Neurochem Int. 2011	PubMed	citation	PMID:21693153	pubmed	21693153	create date:2011/06/23 | first author:Fukushima N
Caveolin-1 interacts with alpha-synuclein and mediates toxic actions of cellular alpha-synuclein overexpression.	/pubmed/21693152	Madeira A, Yang J, Zhang X, Vikeved E, Nilsson A, Andrén PE, Svenningsson P.	Neurochem Int. 2011 Aug;59(2):280-9. Epub 2011 Jun 13.	Neurochem Int. 2011	PubMed	citation	PMID:21693152	pubmed	21693152	create date:2011/06/23 | first author:Madeira A
Aroclor1254 interferes with estrogen receptor-mediated neuroprotection against beta-amyloid toxicity in cholinergic SN56 cells.	/pubmed/21693151	Bang Y, Lim J, Kim SS, Jeong HM, Jung KK, Kang IH, Lee KY, Choi HJ.	Neurochem Int. 2011 Oct;59(5):582-90. Epub 2011 Jun 13.	Neurochem Int. 2011	PubMed	citation	PMID:21693151	pubmed	21693151	create date:2011/06/23 | first author:Bang Y
Induction of conditioned place preference and dopamine release by salsolinol in posterior VTA of rats: involvement of μ-opioid receptors.	/pubmed/21693150	Hipólito L, Martí-Prats L, Sánchez-Catalán MJ, Polache A, Granero L.	Neurochem Int. 2011 Oct;59(5):559-62. Epub 2011 Jun 13.	Neurochem Int. 2011	PubMed	citation	PMID:21693150	pubmed	21693150	create date:2011/06/23 | first author:Hipólito L
Protective effect of melatonin on 3-NP induced striatal interneuron injury in rats.	/pubmed/21693149	Mu S, OuYang L, Liu B, Zhu Y, Li K, Zhan M, Liu Z, Jia Y, Lei W.	Neurochem Int. 2011 Aug;59(2):224-34. Epub 2011 Jun 12.	Neurochem Int. 2011	PubMed	citation	PMID:21693149	pubmed	21693149	create date:2011/06/23 | first author:Mu S
Parkinson's disease-associated mutations in α-synuclein and UCH-L1 inhibit the unconventional secretion of UCH-L1.	/pubmed/21693148	Konya C, Hatanaka Y, Fujiwara Y, Uchida K, Nagai Y, Wada K, Kabuta T.	Neurochem Int. 2011 Aug;59(2):251-8. Epub 2011 Jun 12.	Neurochem Int. 2011	PubMed	citation	PMID:21693148	pubmed	21693148	create date:2011/06/23 | first author:Konya C
Unilateral lesion of the nigrostriatal pathway decreases the response of fast-spiking interneurons in the medial prefrontal cortex to 5-HT1A receptor agonist and expression of the receptor in parvalbumin-positive neurons in the rat.	/pubmed/21693147	Gui ZH, Zhang QJ, Liu J, Zhang L, Ali U, Hou C, Fan LL, Sun YN, Wu ZH, Hui YP.	Neurochem Int. 2011 Oct;59(5):618-27. Epub 2011 Jun 13.	Neurochem Int. 2011	PubMed	citation	PMID:21693147	pubmed	21693147	create date:2011/06/23 | first author:Gui ZH
Caveolin-1 inhibits oligodendroglial differentiation of neural stem/progenitor cells through modulating β-catenin expression.	/pubmed/21693146	Li Y, Lau WM, So KF, Tong Y, Shen J.	Neurochem Int. 2011 Aug;59(2):114-21. Epub 2011 Jun 13.	Neurochem Int. 2011	PubMed	citation	PMID:21693146	pubmed	21693146	create date:2011/06/23 | first author:Li Y
Parity decreases methamphetamine-induced striatal dopaminergic perturbation.	/pubmed/21693145	Dluzen DE.	Neurochem Int. 2011 Aug;59(2):101-3. Epub 2011 Jun 14.	Neurochem Int. 2011	PubMed	citation	PMID:21693145	pubmed	21693145	create date:2011/06/23 | first author:Dluzen DE
Short-term alterations in hippocampal glutamate transport system caused by one-single neonatal seizure episode: implications on behavioral performance in adulthood.	/pubmed/21693144	Moreira JD, de Siqueira LV, Lague VM, Porciúncula LO, Vinadé L, Souza DO.	Neurochem Int. 2011 Aug;59(2):217-23. Epub 2011 Jun 12.	Neurochem Int. 2011	PubMed	citation	PMID:21693144	pubmed	21693144	create date:2011/06/23 | first author:Moreira JD
Stress, glucocorticoids and glutamate release: effects of antidepressant drugs.	/pubmed/21689704	Musazzi L, Racagni G, Popoli M.	Neurochem Int. 2011 Aug;59(2):138-49. Epub 2011 Jun 13. Review.	Neurochem Int. 2011	PubMed	citation	PMID:21689704	pubmed	21689704	create date:2011/06/22 | first author:Musazzi L
β-Hydroxybutyrate is the preferred substrate for GABA and glutamate synthesis while glucose is indispensable during depolarization in cultured GABAergic neurons.	/pubmed/21684314	Lund TM, Obel LF, Risa Ø, Sonnewald U.	Neurochem Int. 2011 Aug;59(2):309-18. Epub 2011 Jun 13.	Neurochem Int. 2011	PubMed	citation	PMID:21684314	pubmed	21684314	create date:2011/06/21 | first author:Lund TM
Expression and localization of the iron-siderophore binding protein lipocalin 2 in the normal rat brain and after kainate-induced excitotoxicity.	/pubmed/21683107	Chia WJ, Dawe GS, Ong WY.	Neurochem Int. 2011 Oct;59(5):591-9. Epub 2011 Jun 6.	Neurochem Int. 2011	PubMed	citation	PMID:21683107	pubmed	21683107	create date:2011/06/21 | first author:Chia WJ
The pathological prion protein forms ionic conductance in lipid bilayer.	/pubmed/21683106	Paulis D, Maras B, Schininà ME, di Francesco L, Principe S, Galeno R, Abdel-Haq H, Cardone F, Florio T, Pocchiari M, Mazzanti M.	Neurochem Int. 2011 Aug;59(2):168-74. Epub 2011 Jun 6.	Neurochem Int. 2011	PubMed	citation	PMID:21683106	pubmed	21683106	create date:2011/06/21 | first author:Paulis D
Study of the pathways involved in apoptosis induced by PI3K inhibition in cerebellar granule neurons.	/pubmed/21683105	Vazquez de la Torre A, Junyent F, Folch J, Pelegrí C, Vilaplana J, Auladell C, Beas-Zarate C, Pallàs M, Camins A, Verdaguer E.	Neurochem Int. 2011 Aug;59(2):159-67. Epub 2011 Jun 6.	Neurochem Int. 2011	PubMed	citation	PMID:21683105	pubmed	21683105	create date:2011/06/21 | first author:Vazquez de la Torre A
Corilagin prevents tert-butyl hydroperoxide-induced oxidative stress injury in cultured N9 murine microglia cells.	/pubmed/21683104	Chen Y, Chen C.	Neurochem Int. 2011 Aug;59(2):290-6. Epub 2011 Jun 12.	Neurochem Int. 2011	PubMed	citation	PMID:21683104	pubmed	21683104	create date:2011/06/21 | first author:Chen Y
Bilobalide regulates soluble amyloid precursor protein release via phosphatidyl inositol 3 kinase-dependent pathway.	/pubmed/21679734	Shi C, Wu F, Xu J, Zou J.	Neurochem Int. 2011 Aug;59(1):59-64. Epub 2011 Jun 7.	Neurochem Int. 2011	PubMed	citation	PMID:21679734	pubmed	21679734	create date:2011/06/18 | first author:Shi C
Neuroprotective effects of genistein in VSC4.1 motoneurons exposed to activated microglial cytokines.	/pubmed/21672594	McDowell ML, Das A, Smith JA, Varma AK, Ray SK, Banik NL.	Neurochem Int. 2011 Aug;59(2):175-84. Epub 2011 Jun 6.	Neurochem Int. 2011	PubMed	citation	PMID:21672594	pubmed	21672594	create date:2011/06/16 | first author:McDowell ML
The effects of the perinatal treatment with 5-hydroxytryptophan or tranylcypromine on the peripheral and central serotonin homeostasis in adult rats.	/pubmed/21672593	Hranilovic D, Blazevic S, Ivica N, Cicin-Sain L, Oreskovic D.	Neurochem Int. 2011 Aug;59(2):202-7. Epub 2011 Jun 6.	Neurochem Int. 2011	PubMed	citation	PMID:21672593	pubmed	21672593	create date:2011/06/16 | first author:Hranilovic D
Acetyl-CoA metabolism in amprolium-evoked thiamine pyrophosphate deficits in cholinergic SN56 neuroblastoma cells.	/pubmed/21672592	Bizon-Zygmańska D, Jankowska-Kulawy A, Bielarczyk H, Pawełczyk T, Ronowska A, Marszałł M, Szutowicz A.	Neurochem Int. 2011 Aug;59(2):208-16. Epub 2011 Jun 6.	Neurochem Int. 2011	PubMed	citation	PMID:21672592	pubmed	21672592	create date:2011/06/16 | first author:Bizon-Zygmańska D
Calpain regulates N-terminal interaction of GSK-3β with 14-3-3ζ, p53 and PKB but not with axin.	/pubmed/21672591	Goñi-Oliver P, Avila J, Hernández F.	Neurochem Int. 2011 Aug;59(2):97-100. Epub 2011 Jun 13.	Neurochem Int. 2011	PubMed	citation	PMID:21672591	pubmed	21672591	create date:2011/06/16 | first author:Goñi-Oliver P
Tolerated nitrite therapy in experimental intracerebral hemorrhage: Rationale of nitrite therapy in a broad range of hyperacute strokes.	/pubmed/21672590	Jung KH, Chu K, Lee ST, Kim JM, Park DK, Kim M, Lee SK, Roh JK.	Neurochem Int. 2011 Aug;59(1):5-9. Epub 2011 Jun 6.	Neurochem Int. 2011	PubMed	citation	PMID:21672590	pubmed	21672590	create date:2011/06/16 | first author:Jung KH
Loss of PINK1 function decreases PP2A activity and promotes autophagy in dopaminergic cells and a murine model.	/pubmed/21672589	Qi Z, Yang W, Liu Y, Cui T, Gao H, Duan C, Lu L, Zhao C, Zhao H, Yang H.	Neurochem Int. 2011 Oct;59(5):572-81. Epub 2011 Jun 13.	Neurochem Int. 2011	PubMed	citation	PMID:21672589	pubmed	21672589	create date:2011/06/16 | first author:Qi Z
Antidepressant-like effect of a Ginkgo biloba extract (EGb761) in the mouse forced swimming test: role of oxidative stress.	/pubmed/21672588	Rojas P, Serrano-García N, Medina-Campos ON, Pedraza-Chaverri J, Ogren SO, Rojas C.	Neurochem Int. 2011 Oct;59(5):628-36. Epub 2011 Jun 6.	Neurochem Int. 2011	PubMed	citation	PMID:21672588	pubmed	21672588	create date:2011/06/16 | first author:Rojas P
Therapeutic effects of rapamycin on MPTP-induced Parkinsonism in mice.	/pubmed/21672587	Liu K, Liu C, Shen L, Shi J, Zhang T, Zhou Y, Zhou L, Sun X.	Neurochem Int. 2011 Jun 6. [Epub ahead of print]	Neurochem Int. 2011	PubMed	citation	PMID:21672587	pubmed	21672587	create date:2011/06/16 | first author:Liu K
A comprehensive study on the putative δ-opioid receptor (sub)types using the highly selective δ-antagonist, Tyr-Tic-(2S,3R)-β-MePhe-Phe-OH.	/pubmed/21672586	Birkas E, Bakota L, Gulya K, Wen T, Pintar J, Tóth G, Szucs M.	Neurochem Int. 2011 Aug;59(2):192-201. Epub 2011 Jun 6.	Neurochem Int. 2011	PubMed	citation	PMID:21672586	pubmed	21672586	create date:2011/06/16 | first author:Birkas E
PKCδ inhibition enhances tyrosine hydroxylase phosphorylation in mice after methamphetamine treatment.	/pubmed/21672585	Shin EJ, Duong CX, Nguyen TX, Bing G, Bach JH, Park DH, Nakayama K, Ali SF, Kanthasamy AG, Cadet JL, Nabeshima T, Kim HC.	Neurochem Int. 2011 Aug;59(1):39-50. Epub 2011 Jun 13.	Neurochem Int. 2011	PubMed	citation	PMID:21672585	pubmed	21672585	create date:2011/06/16 | first author:Shin EJ
Tissue concentration changes of amino acids and biogenic amines in the central nervous system of mice with experimental autoimmune encephalomyelitis (EAE).	/pubmed/21672584	Musgrave T, Tenorio G, Rauw G, Baker GB, Kerr BJ.	Neurochem Int. 2011 Aug;59(1):28-38. Epub 2011 Jun 13.	Neurochem Int. 2011	PubMed	citation	PMID:21672584	pubmed	21672584	create date:2011/06/16 | first author:Musgrave T
The specific Na(+)/Ca(2+) exchange inhibitor SEA0400 prevents nitric oxide-induced cytotoxicity in SH-SY5Y cells.	/pubmed/21672583	Nashida T, Takuma K, Fukuda S, Kawasaki T, Takahashi T, Baba A, Ago Y, Matsuda T.	Neurochem Int. 2011 Aug;59(1):51-8. Epub 2011 Jun 6.	Neurochem Int. 2011	PubMed	citation	PMID:21672583	pubmed	21672583	create date:2011/06/16 | first author:Nashida T
An ouabain-like factor is secreted from immortalized hypothalamic cells in an aldosterone-dependent manner.	/pubmed/21672582	Yoshika M, Komiyama Y, Takahashi H.	Neurochem Int. 2011 Aug;59(2):104-8. Epub 2011 Jun 6.	Neurochem Int. 2011	PubMed	citation	PMID:21672582	pubmed	21672582	create date:2011/06/16 | first author:Yoshika M
Oxygen-glucose deprivation increases the enzymatic activity and the microvesicle-mediated release of ectonucleotidases in the cells composing the blood-brain barrier.	/pubmed/21672581	Ceruti S, Colombo L, Magni G, Viganò F, Boccazzi M, Deli MA, Sperlágh B, Abbracchio MP, Kittel A.	Neurochem Int. 2011 Aug;59(2):259-71. Epub 2011 Jun 6.	Neurochem Int. 2011	PubMed	citation	PMID:21672581	pubmed	21672581	create date:2011/06/16 | first author:Ceruti S
Carotenoids and Alzheimer's disease: an insight into therapeutic role of retinoids in animal models.	/pubmed/21672580	Obulesu M, Dowlathabad MR, Bramhachari PV.	Neurochem Int. 2011 Oct;59(5):535-41. Epub 2011 Jun 7. Review.	Neurochem Int. 2011	PubMed	citation	PMID:21672580	pubmed	21672580	create date:2011/06/16 | first author:Obulesu M
Presynaptic kainate and NMDA receptors are implicated in the modulation of GABA release from cortical and hippocampal nerve terminals.	/pubmed/21672579	Tarasenko A, Krupko O, Himmelreich N.	Neurochem Int. 2011 Aug;59(1):81-9. Epub 2011 Jun 6.	Neurochem Int. 2011	PubMed	citation	PMID:21672579	pubmed	21672579	create date:2011/06/16 | first author:Tarasenko A
Role of oxidative stress in epileptic seizures.	/pubmed/21672578	Shin EJ, Jeong JH, Chung YH, Kim WK, Ko KH, Bach JH, Hong JS, Yoneda Y, Kim HC.	Neurochem Int. 2011 Aug;59(2):122-37. Epub 2011 Jun 13. Review.	Neurochem Int. 2011	PubMed	citation	PMID:21672578	pubmed	21672578	create date:2011/06/16 | first author:Shin EJ
Tau phosphorylation and neuronal apoptosis induced by the blockade of PP2A preferentially involve GSK3β.	/pubmed/21672577	Martin L, Page G, Terro F.	Neurochem Int. 2011 Aug;59(2):235-50. Epub 2011 Jun 6.	Neurochem Int. 2011	PubMed	citation	PMID:21672577	pubmed	21672577	create date:2011/06/16 | first author:Martin L
The effect of Ndrg2 expression on astroglial activation.	/pubmed/21672576	Takeichi T, Takarada-Iemata M, Hashida K, Sudo H, Okuda T, Kokame K, Hatano T, Takanashi M, Funabe S, Hattori N, Kitamura O, Kitao Y, Hori O.	Neurochem Int. 2011 Aug;59(1):21-7. Epub 2011 Jun 13.	Neurochem Int. 2011	PubMed	citation	PMID:21672576	pubmed	21672576	create date:2011/06/16 | first author:Takeichi T
Evidence for a pathway that facilitates nitric oxide diffusion in the brain.	/pubmed/21672575	Santos RM, Lourenço CF, Gerhardt GA, Cadenas E, Laranjinha J, Barbosa RM.	Neurochem Int. 2011 Aug;59(1):90-6. Epub 2011 Jun 6.	Neurochem Int. 2011	PubMed	citation	PMID:21672575	pubmed	21672575	create date:2011/06/16 | first author:Santos RM
Hypoxic preconditioning induces neuroprotection against transient global ischemia in adult rats via preserving the activity of Na(+)/K(+)-ATPase.	/pubmed/21672574	Zhan L, Peng W, Sun W, Xu E.	Neurochem Int. 2011 Aug;59(1):65-72. Epub 2011 Jun 6.	Neurochem Int. 2011	PubMed	citation	PMID:21672574	pubmed	21672574	create date:2011/06/16 | first author:Zhan L
Thymus-expressed chemokine promotes survival of PC12 cells via PI3K pathway.	/pubmed/21672573	Cao X, Ma J, Wu G, Zhang C, Wang L, Dai S, Xu W.	Neurochem Int. 2012 Jan;60(2):163-9. Epub 2011 Jun 6.	Neurochem Int. 2012	PubMed	citation	PMID:21672573	pubmed	21672573	create date:2011/06/16 | first author:Cao X
Chemical neuroprotection in the cochlea: the modulation of dopamine release from lateral olivocochlear efferents.	/pubmed/21672572	Lendvai B, Halmos GB, Polony G, Kapocsi J, Horváth T, Aller M, Sylvester Vizi E, Zelles T.	Neurochem Int. 2011 Aug;59(2):150-8. Epub 2011 Jun 6. Review.	Neurochem Int. 2011	PubMed	citation	PMID:21672572	pubmed	21672572	create date:2011/06/16 | first author:Lendvai B
Presynaptic malfunction: the neurotoxic effects of cadmium and lead on the proton gradient of synaptic vesicles and glutamate transport.	/pubmed/21672571	Borisova T, Krisanova N, Sivko R, Kasatkina L, Borysov A, Griffin S, Wireman M.	Neurochem Int. 2011 Aug;59(2):272-9. Epub 2011 Jun 6.	Neurochem Int. 2011	PubMed	citation	PMID:21672571	pubmed	21672571	create date:2011/06/16 | first author:Borisova T
Changes in iron-regulatory gene expression occur in human cell culture models of Parkinson's disease.	/pubmed/21672570	Carroll CB, Zeissler ML, Chadborn N, Gibson K, Williams G, Zajicek JP, Morrison KE, Hanemann CO.	Neurochem Int. 2011 Aug;59(1):73-80. Epub 2011 Jun 6.	Neurochem Int. 2011	PubMed	citation	PMID:21672570	pubmed	21672570	create date:2011/06/16 | first author:Carroll CB
BDNF concentrations are decreased in serum and parietal cortex in immunotoxin 192 IgG-Saporin rat model of cholinergic degeneration.	/pubmed/21672569	Angelucci F, Gelfo F, De Bartolo P, Caltagirone C, Petrosini L.	Neurochem Int. 2011 Aug;59(1):1-4. Epub 2011 Jun 6.	Neurochem Int. 2011	PubMed	citation	PMID:21672569	pubmed	21672569	create date:2011/06/16 | first author:Angelucci F
A possible pivotal role of mitochondrial free calcium in neurotoxicity mediated by N-methyl-d-aspartate receptors in cultured rat hippocampal neurons.	/pubmed/21669242	Kambe Y, Nakamichi N, Takarada T, Fukumori R, Nakazato R, Hinoi E, Yoneda Y.	Neurochem Int. 2011 Aug;59(1):10-20. Epub 2011 Jun 12.	Neurochem Int. 2011	PubMed	citation	PMID:21669242	pubmed	21669242	create date:2011/06/15 | first author:Kambe Y
Extended periods of neural induction and propagation of embryonic stem cell-derived neural progenitors with EGF and FGF2 enhances Lmx1a expression and neurogenic potential.	/pubmed/21624410	Zeng WR, Fabb SR, Haynes JM, Pouton CW.	Neurochem Int. 2011 Sep;59(3):394-403. Epub 2011 May 23.	Neurochem Int. 2011	PubMed	citation	PMID:21624410	pubmed	21624410	create date:2011/06/01 | first author:Zeng WR
Selective activation of metabotropic glutamate receptor 7 induces inhibition of cellular proliferation and promotes astrocyte differentiation of ventral mesencephalon human neural stem/progenitor cells.	/pubmed/21624409	Vernon AC, Smith EJ, Stevanato L, Modo M.	Neurochem Int. 2011 Sep;59(3):421-31. Epub 2011 May 23.	Neurochem Int. 2011	PubMed	citation	PMID:21624409	pubmed	21624409	create date:2011/06/01 | first author:Vernon AC
Interaction between glutamate dehydrogenase (GDH) and L-leucine catabolic enzymes: intersecting metabolic pathways.	/pubmed/21621574	Hutson SM, Islam MM, Zaganas I.	Neurochem Int. 2011 Sep;59(4):518-24. Epub 2011 May 20.	Neurochem Int. 2011	PubMed	citation	PMID:21621574	pubmed	21621574	create date:2011/05/31 | first author:Hutson SM
From pancreatic islets to central nervous system, the importance of glutamate dehydrogenase for the control of energy homeostasis.	/pubmed/21600947	Karaca M, Frigerio F, Maechler P.	Neurochem Int. 2011 Sep;59(4):510-7. Epub 2011 May 12.	Neurochem Int. 2011	PubMed	citation	PMID:21600947	pubmed	21600947	create date:2011/05/24 | first author:Karaca M
Stem cell therapy in stroke: designing clinical trials.	/pubmed/21453739	Kalladka D, Muir KW.	Neurochem Int. 2011 Sep;59(3):367-70. Epub 2011 Mar 29.	Neurochem Int. 2011	PubMed	citation	PMID:21453739	pubmed	21453739	create date:2011/04/02 | first author:Kalladka D
Role for apoptosis-inducing factor in the physiological death of cerebellar neurons.	/pubmed/21447364	Blancas S, Moran J.	Neurochem Int. 2011 Jul;58(8):934-42. Epub 2011 Apr 4.	Neurochem Int. 2011	PubMed	citation	PMID:21447364	pubmed	21447364	create date:2011/03/31 | first author:Blancas S
Title	URL	Description	Details	ShortDetails	Resource	Type	Identifiers	Db	EntrezUID	Properties
Blockade of enzyme activity inhibits tissue transglutaminase-mediated transamidation of α-synuclein in a cellular model of Parkinson's disease.	/pubmed/21440023	Verhaar R, Jongenelen CA, Gerard M, Baekelandt V, Van Dam AM, Wilhelmus MM, Drukarch B.	Neurochem Int. 2011 Mar 31. [Epub ahead of print]	Neurochem Int. 2011	PubMed	citation	PMID:21440023	pubmed	21440023	create date:2011/03/29 | first author:Verhaar R
The human GLUD2 glutamate dehydrogenase and its regulation in health and disease.	/pubmed/21420458	Plaitakis A, Latsoudis H, Spanaki C.	Neurochem Int. 2011 Sep;59(4):495-509. Epub 2011 Mar 21.	Neurochem Int. 2011	PubMed	citation	PMID:21420458	pubmed	21420458	create date:2011/03/23 | first author:Plaitakis A
A marriage full of surprises; forty-five years living with glutamate dehydrogenase.	/pubmed/21419817	Engel PC.	Neurochem Int. 2011 Sep;59(4):489-94. Epub 2011 Mar 17.	Neurochem Int. 2011	PubMed	citation	PMID:21419817	pubmed	21419817	create date:2011/03/23 | first author:Engel PC
Homocysteine levels impact directly on epigenetic reprogramming in astrocytes.	/pubmed/21419186	Jin Y, Amaral A, McCann A, Brennan L.	Neurochem Int. 2011 Mar 16. [Epub ahead of print]	Neurochem Int. 2011	PubMed	citation	PMID:21419186	pubmed	21419186	create date:2011/03/23 | first author:Jin Y
Different effects of intranigral and intrastriatal administration of the proteasome inhibitor lactacystin on typical neurochemical and histological markers of Parkinson's disease in rats.	/pubmed/21419185	Lorenc-Koci E, Lenda T, Antkiewicz-Michaluk L, Wardas J, Domin H, Smiałowska M, Konieczny J.	Neurochem Int. 2011 Mar 16. [Epub ahead of print]	Neurochem Int. 2011	PubMed	citation	PMID:21419185	pubmed	21419185	create date:2011/03/23 | first author:Lorenc-Koci E
Upregulation of AMPA receptor GluR2 (GluA2) subunits in subcortical ischemic vascular dementia is repressed in the presence of Alzheimer's disease.	/pubmed/21419184	Mohamed NE, Zhao Y, Lee JH, Tan MG, Esiri MM, Wilcock GK, Smith AD, Wong PT, Chen CP, Lai MK.	Neurochem Int. 2011 Mar 23. [Epub ahead of print]	Neurochem Int. 2011	PubMed	citation	PMID:21419184	pubmed	21419184	create date:2011/03/23 | first author:Mohamed NE
Trimethyltin-induced hippocampal degeneration as a tool to investigate neurodegenerative processes.	/pubmed/21414367	Geloso MC, Corvino V, Michetti F.	Neurochem Int. 2011 Mar 22. [Epub ahead of print]	Neurochem Int. 2011	PubMed	citation	PMID:21414367	pubmed	21414367	create date:2011/03/19 | first author:Geloso MC
The lumped constant of α-methyl-l-tryptophan is not influenced by drugs acting through serotonergic system.	/pubmed/21414366	Pivac N, Diksic M.	Neurochem Int. 2011 Mar 22. [Epub ahead of print]	Neurochem Int. 2011	PubMed	citation	PMID:21414366	pubmed	21414366	create date:2011/03/19 | first author:Pivac N
Inhibiting epidermal growth factor receptor attenuates reactive astrogliosis and improves functional outcome after spinal cord injury in rats.	/pubmed/21402118	Li ZW, Tang RH, Zhang JP, Tang ZP, Qu WS, Zhu WH, Li JJ, Xie MJ, Tian DS, Wang W.	Neurochem Int. 2011 Mar 21. [Epub ahead of print]	Neurochem Int. 2011	PubMed	citation	PMID:21402118	pubmed	21402118	create date:2011/03/16 | first author:Li ZW
Neuronal Glud1 (glutamate dehydrogenase 1) over-expressing mice: increased glutamate formation and synaptic release, loss of synaptic activity, and adaptive changes in genomic expression.	/pubmed/21397652	Michaelis EK, Wang X, Pal R, Bao X, Hascup KN, Wang Y, Wang WT, Hui D, Agbas A, Choi IY, Belousov A, Gerhardt GA.	Neurochem Int. 2011 Sep;59(4):473-81. Epub 2011 Mar 17.	Neurochem Int. 2011	PubMed	citation	PMID:21397652	pubmed	21397652	create date:2011/03/15 | first author:Michaelis EK
A mutant residue in the third transmembrane region of the GABA(A) alpha1 subunit causes increased agonistic neurosteroid responses.	/pubmed/21397651	Williams DB.	Neurochem Int. 2011 Mar 21. [Epub ahead of print]	Neurochem Int. 2011	PubMed	citation	PMID:21397651	pubmed	21397651	create date:2011/03/15 | first author:Williams DB
Uptake, metabolism and toxicity of hemin in cultured neurons.	/pubmed/21397650	Dang TN, Robinson SR, Dringen R, Bishop GM.	Neurochem Int. 2011 Mar 21. [Epub ahead of print]	Neurochem Int. 2011	PubMed	citation	PMID:21397650	pubmed	21397650	create date:2011/03/15 | first author:Dang TN
Inhibition of glutamine synthesis induces glutamate dehydrogenase-dependent ammonia fixation into alanine in co-cultures of astrocytes and neurons.	/pubmed/21397649	Dadsetan S, Bak LK, Sørensen M, Keiding S, Vilstrup H, Ott P, Leke R, Schousboe A, Waagepetersen HS.	Neurochem Int. 2011 Sep;59(4):482-8. Epub 2011 Mar 21.	Neurochem Int. 2011	PubMed	citation	PMID:21397649	pubmed	21397649	create date:2011/03/15 | first author:Dadsetan S
Inorganic mercury interacts with thiols at the nucleotide and cationic binding sites of the ouabain-sensitive cerebral electrogenic sodium pump.	/pubmed/21397648	Omotayo TI, Rocha JB, Ibukun EO, Kade IJ.	Neurochem Int. 2011 Mar 17. [Epub ahead of print]	Neurochem Int. 2011	PubMed	citation	PMID:21397648	pubmed	21397648	create date:2011/03/15 | first author:Omotayo TI
Exchange of extracellular l-glutamate by intracellular d-aspartate: The main mechanism of d-aspartate release in the avian retina.	/pubmed/21396420	Stutz B, Yamasaki EN, de Mello MC, de Mello FG.	Neurochem Int. 2011 Mar 22. [Epub ahead of print]	Neurochem Int. 2011	PubMed	citation	PMID:21396420	pubmed	21396420	create date:2011/03/15 | first author:Stutz B
Acute desipramine treatment reduces regional serotonin synthesis rates, while chronic treatment elevates rates, in a rat model of depression: An autoradiographic study.	/pubmed/21382427	Sato H, Skelin I, Diksic M.	Neurochem Int. 2011 Mar 5. [Epub ahead of print]	Neurochem Int. 2011	PubMed	citation	PMID:21382427	pubmed	21382427	create date:2011/03/09 | first author:Sato H
Differential regulation of C-terminal splice variants of the glutamate transporter GLT-1 by tumor necrosis factor-alpha in primary cultures of astrocytes.	/pubmed/21371514	Focant MC, Goursaud S, Nizet Y, Hermans E.	Neurochem Int. 2011 Mar 1. [Epub ahead of print]	Neurochem Int. 2011	PubMed	citation	PMID:21371514	pubmed	21371514	create date:2011/03/05 | first author:Focant MC
Src signaling involvement in Japanese encephalitis virus-induced cytokine production in microglia.	/pubmed/21354239	Chen CJ, Ou YC, Chang CY, Pan HC, Lin SY, Liao SL, Raung SL, Chen SY, Chang CJ.	Neurochem Int. 2011 Jul;58(8):924-33. Epub 2011 Feb 24.	Neurochem Int. 2011	PubMed	citation	PMID:21354239	pubmed	21354239	create date:2011/03/01 | first author:Chen CJ
Viral infection and neural stem/progenitor cell's fate: implications in brain development and neurological disorders.	/pubmed/21354238	Das S, Basu A.	Neurochem Int. 2011 Sep;59(3):357-66. Epub 2011 Feb 24.	Neurochem Int. 2011	PubMed	citation	PMID:21354238	pubmed	21354238	create date:2011/03/01 | first author:Das S
Conformational transition in the substrate binding domain of β-secretase exploited by NMA and its implication in inhibitor recognition: BACE1-myricetin a case study.	/pubmed/21354237	Chakraborty S, Kumar S, Basu S.	Neurochem Int. 2011 Jul;58(8):914-23. Epub 2011 Feb 24.	Neurochem Int. 2011	PubMed	citation	PMID:21354237	pubmed	21354237	create date:2011/03/01 | first author:Chakraborty S
Midbrain and forebrain patterning delivers immunocytochemically and functionally similar populations of neuropeptide Y containing GABAergic neurons.	/pubmed/21349310	Khaira SK, Nefzger CM, Beh SJ, Pouton CW, Haynes JM.	Neurochem Int. 2011 Sep;59(3):413-20. Epub 2011 Feb 22.	Neurochem Int. 2011	PubMed	citation	PMID:21349310	pubmed	21349310	create date:2011/02/26 | first author:Khaira SK
Dynamic proteomic analysis of protein expression profiles in whole brain of Balb/c mice subjected to unpredictable chronic mild stress: implications for depressive disorders and future therapies.	/pubmed/21349309	Liu Y, Yang N, Hao W, Zhao Q, Ying T, Liu S, Li Q, Liang Y, Wang T, Dong Y, Ji C, Zuo P.	Neurochem Int. 2011 Jul;58(8):904-13. Epub 2011 Feb 22.	Neurochem Int. 2011	PubMed	citation	PMID:21349309	pubmed	21349309	create date:2011/02/26 | first author:Liu Y
HSP70, the earliest-induced gene in the zebrafish retina during optic nerve regeneration: its role in cell survival.	/pubmed/21338645	Nagashima M, Fujikawa C, Mawatari K, Mori Y, Kato S.	Neurochem Int. 2011 Jul;58(8):888-95. Epub 2011 Feb 19.	Neurochem Int. 2011	PubMed	citation	PMID:21338645	pubmed	21338645	create date:2011/02/23 | first author:Nagashima M
Metabolic fate of a high concentration of glutamine and glutamate in rat brain slices: a ¹³C NMR study.	/pubmed/21338644	El Hage M, Conjard-Duplany A, Baverel G, Martin G.	Neurochem Int. 2011 Jul;58(8):896-903. Epub 2011 Feb 19.	Neurochem Int. 2011	PubMed	citation	PMID:21338644	pubmed	21338644	create date:2011/02/23 | first author:El Hage M
Mitochondrial TRAP1 regulates the unfolded protein response in the endoplasmic reticulum.	/pubmed/21338643	Takemoto K, Miyata S, Takamura H, Katayama T, Tohyama M.	Neurochem Int. 2011 Jul;58(8):880-7. Epub 2011 Feb 19.	Neurochem Int. 2011	PubMed	citation	PMID:21338643	pubmed	21338643	create date:2011/02/23 | first author:Takemoto K
Hypoxic preconditioning induced neuroprotection against cerebral ischemic injuries and its cPKCγ-mediated molecular mechanism.	/pubmed/21335048	Zhang N, Yin Y, Han S, Jiang J, Yang W, Bu X, Li J.	Neurochem Int. 2011 May;58(6):684-92. Epub 2011 Feb 16.	Neurochem Int. 2011	PubMed	citation	PMID:21335048	pubmed	21335048	create date:2011/02/22 | first author:Zhang N
Chondroitin sulfate reduces cell death of rat hippocampal slices subjected to oxygen and glucose deprivation by inhibiting p38, NFκB and iNOS.	/pubmed/21335047	Martín-de-Saavedra MD, del Barrio L, Cañas N, Egea J, Lorrio S, Montell E, Vergés J, García AG, López MG.	Neurochem Int. 2011 May;58(6):676-83. Epub 2011 Feb 16.	Neurochem Int. 2011	PubMed	citation	PMID:21335047	pubmed	21335047	create date:2011/02/22 | first author:Martín-de-Saavedra MD
Temporal profile of Src, SSeCKS, and angiogenic factors after focal cerebral ischemia: correlations with angiogenesis and cerebral edema.	/pubmed/21334414	Zan L, Wu H, Jiang J, Zhao S, Song Y, Teng G, Li H, Jia Y, Zhou M, Zhang X, Qi J, Wang J.	Neurochem Int. 2011 Jul;58(8):872-9. Epub 2011 Feb 18.	Neurochem Int. 2011	PubMed	citation	PMID:21334414	pubmed	21334414	create date:2011/02/22 | first author:Zan L
Oleuropein and derivatives from olives as Tau aggregation inhibitors.	/pubmed/21333710	Daccache A, Lion C, Sibille N, Gerard M, Slomianny C, Lippens G, Cotelle P.	Neurochem Int. 2011 May;58(6):700-7. Epub 2011 Feb 17.	Neurochem Int. 2011	PubMed	citation	PMID:21333710	pubmed	21333710	create date:2011/02/22 | first author:Daccache A
Ethanol-induced modulation of synaptic output from the dorsolateral striatum in rat is regulated by cholinergic interneurons.	/pubmed/21333709	Adermark L, Clarke RB, Söderpalm B, Ericson M.	Neurochem Int. 2011 May;58(6):693-9. Epub 2011 Feb 17.	Neurochem Int. 2011	PubMed	citation	PMID:21333709	pubmed	21333709	create date:2011/02/22 | first author:Adermark L
Systems biology of Alzheimer's disease: How diverse molecular changes result in memory impairment in AD.	/pubmed/21333708	Juhász G, Földi I, Penke B.	Neurochem Int. 2011 Feb 17. [Epub ahead of print]	Neurochem Int. 2011	PubMed	citation	PMID:21333708	pubmed	21333708	create date:2011/02/22 | first author:Juhász G
Detoxification of 6-hydroxydopamine-induced Parkinsonian neurodegeneration by G-CYPMPO, a novel radical trapper.	/pubmed/21333707	Kitamura Y, Kamibayashi M, Inden M, Yanagida T, Shibaike T, Takata K, Yasui H, Yamashita M, Taniguchi T.	Neurochem Int. 2011 May;58(6):721-7. Epub 2011 Feb 17.	Neurochem Int. 2011	PubMed	citation	PMID:21333707	pubmed	21333707	create date:2011/02/22 | first author:Kitamura Y
α(2)-adrenoceptor agonist-induced inhibition of gastric motor activity is mediated by α(2A)-adrenoceptor subtype in the mouse.	/pubmed/21333706	Shujaa N, Al-Khrasani M, Zádori ZS, Rossi M, Mátyus P, Németh J, Hein L, Gyires K.	Neurochem Int. 2011 May;58(6):708-13. Epub 2011 Feb 17.	Neurochem Int. 2011	PubMed	citation	PMID:21333706	pubmed	21333706	create date:2011/02/22 | first author:Shujaa N
Novel galanin receptor subtype specific ligands in feeding regulation.	/pubmed/21333705	Saar I, Runesson J, McNamara I, Järv J, Robinson JK, Langel U.	Neurochem Int. 2011 May;58(6):714-20. Epub 2011 Feb 17.	Neurochem Int. 2011	PubMed	citation	PMID:21333705	pubmed	21333705	create date:2011/02/22 | first author:Saar I
Capsaicin prevents kainic acid-induced epileptogenesis in mice.	/pubmed/21333704	Lee TH, Lee JG, Yon JM, Oh KW, Baek IJ, Nahm SS, Lee BJ, Yun YW, Nam SY.	Neurochem Int. 2011 May;58(6):634-40. Epub 2011 Feb 16.	Neurochem Int. 2011	PubMed	citation	PMID:21333704	pubmed	21333704	create date:2011/02/22 | first author:Lee TH
The role of glia in neuronal recovery following anoxia: In vitro evidence of neuronal adaptation.	/pubmed/21316414	Sá Santos S, Sonnewald U, Carrondo MJ, Alves PM.	Neurochem Int. 2011 May;58(6):665-75. Epub 2011 Feb 21.	Neurochem Int. 2011	PubMed	citation	PMID:21316414	pubmed	21316414	create date:2011/02/15 | first author:Sá Santos S
HIV-1 Tat upregulates expression of histone deacetylase-2 (HDAC2) in human neurons: implication for HIV-associated neurocognitive disorder (HAND).	/pubmed/21315782	Saiyed ZM, Gandhi N, Agudelo M, Napuri J, Samikkannu T, Reddy PV, Khatavkar P, Yndart A, Saxena SK, Nair MP.	Neurochem Int. 2011 May;58(6):656-64. Epub 2011 Feb 17.	Neurochem Int. 2011	PubMed	citation	PMID:21315782	pubmed	21315782	create date:2011/02/15 | first author:Saiyed ZM
Immunohistochemical demonstration of cholinergic structures in central ganglia of the slug (Limax maximus, Limax valentianus).	/pubmed/21315127	D'Este L, Casini A, Kimura S, Bellier JP, Ito E, Kimura H, Renda TG.	Neurochem Int. 2011 Apr;58(5):605-11. Epub 2011 Feb 17.	Neurochem Int. 2011	PubMed	citation	PMID:21315127	pubmed	21315127	create date:2011/02/15 | first author:D'Este L
Altered sensitivity of cerebellar granule cells to glutamate receptor overactivation in the Cln3(Δex7/8)-knock-in mouse model of juvenile neuronal ceroid lipofuscinosis.	/pubmed/21315126	Finn R, Kovács AD, Pearce DA.	Neurochem Int. 2011 May;58(6):648-55. Epub 2011 Feb 17.	Neurochem Int. 2011	PubMed	citation	PMID:21315126	pubmed	21315126	create date:2011/02/15 | first author:Finn R
Differential effect of the benzophenanthridine alkaloids sanguinarine and chelerythrine on glycine transporters.	/pubmed/21315125	Jursky F, Baliova M.	Neurochem Int. 2011 May;58(6):641-7. Epub 2011 Feb 17.	Neurochem Int. 2011	PubMed	citation	PMID:21315125	pubmed	21315125	create date:2011/02/15 | first author:Jursky F
Neuropharmacological properties of neurons derived from human stem cells.	/pubmed/21315124	Coyne L, Shan M, Przyborski SA, Hirakawa R, Halliwell RF.	Neurochem Int. 2011 Sep;59(3):404-12. Epub 2011 Feb 16.	Neurochem Int. 2011	PubMed	citation	PMID:21315124	pubmed	21315124	create date:2011/02/15 | first author:Coyne L
Monocyte-mediated regulation of genes by the amyloid and prion peptides in SH-SY5Y neuroblastoma cells.	/pubmed/21303680	Morte B, Martínez T, Zambrano A, Pascual A.	Neurochem Int. 2011 May;58(6):613-9. Epub 2011 Feb 12.	Neurochem Int. 2011	PubMed	citation	PMID:21303680	pubmed	21303680	create date:2011/02/10 | first author:Morte B
Impact of early developmental arsenic exposure on promotor CpG-island methylation of genes involved in neuronal plasticity.	/pubmed/21300125	Martínez L, Jiménez V, García-Sepúlveda C, Ceballos F, Delgado JM, Niño-Moreno P, Doniz L, Saavedra-Alanís V, Castillo CG, Santoyo ME, González-Amaro R, Jiménez-Capdeville ME.	Neurochem Int. 2011 Apr;58(5):574-81. Epub 2011 Feb 15.	Neurochem Int. 2011	PubMed	citation	PMID:21300125	pubmed	21300125	create date:2011/02/09 | first author:Martínez L
Post-ischemic hypothermia promotes generation of neural cells and reduces apoptosis by Bcl-2 in the striatum of neonatal rat brain.	/pubmed/21300124	Xiong M, Cheng GQ, Ma SM, Yang Y, Shao XM, Zhou WH.	Neurochem Int. 2011 May;58(6):625-33. Epub 2011 Feb 12.	Neurochem Int. 2011	PubMed	citation	PMID:21300124	pubmed	21300124	create date:2011/02/09 | first author:Xiong M
Metabotropic glutamate receptor 5 modulates the nitric oxide-cGMP pathway in cerebellum in vivo through activation of AMPA receptors.	/pubmed/21300123	Boix J, Llansola M, Cabrera-Pastor A, Felipo V.	Neurochem Int. 2011 Apr;58(5):599-604. Epub 2011 Feb 12.	Neurochem Int. 2011	PubMed	citation	PMID:21300123	pubmed	21300123	create date:2011/02/09 | first author:Boix J
Regenerative medicine in multiple sclerosis: identifying pharmacological targets of adult neural stem cell differentiation.	/pubmed/21300122	Huang JK, Franklin RJ.	Neurochem Int. 2011 Sep;59(3):329-32. Epub 2011 Feb 12. Review.	Neurochem Int. 2011	PubMed	citation	PMID:21300122	pubmed	21300122	create date:2011/02/09 | first author:Huang JK
Glutamate antagonism fails to reverse mitochondrial dysfunction in late phase of experimental neonatal asphyxia in rats.	/pubmed/21300121	Reddy NR, Krishnamurthy S, Chourasia TK, Kumar A, Joy KP.	Neurochem Int. 2011 Apr;58(5):582-90. Epub 2011 Feb 12.	Neurochem Int. 2011	PubMed	citation	PMID:21300121	pubmed	21300121	create date:2011/02/09 | first author:Reddy NR
ACS84, a novel hydrogen sulfide-releasing compound, protects against amyloid β-induced cell cytotoxicity.	/pubmed/21300120	Liu YY, Sparatore A, Del Soldato P, Bian JS.	Neurochem Int. 2011 Apr;58(5):591-8. Epub 2011 Feb 12.	Neurochem Int. 2011	PubMed	citation	PMID:21300120	pubmed	21300120	create date:2011/02/09 | first author:Liu YY
Effects on DHEA levels by estrogen in rat astrocytes and CNS co-cultures via the regulation of CYP7B1-mediated metabolism.	/pubmed/21300119	Fex Svenningsen A, Wicher G, Lundqvist J, Pettersson H, Corell M, Norlin M.	Neurochem Int. 2011 May;58(6):620-4. Epub 2011 Feb 12.	Neurochem Int. 2011	PubMed	citation	PMID:21300119	pubmed	21300119	create date:2011/02/09 | first author:Fex Svenningsen A
Effect of lappaconitine on neuropathic pain mediated by P2X3 receptor in rat dorsal root ganglion.	/pubmed/21272608	Ou S, Zhao YD, Xiao Z, Wen HZ, Cui J, Ruan HZ.	Neurochem Int. 2011 Apr;58(5):564-73. Epub 2011 Jan 25.	Neurochem Int. 2011	PubMed	citation	PMID:21272608	pubmed	21272608	create date:2011/01/29 | first author:Ou S
Title	URL	Description	Details	ShortDetails	Resource	Type	Identifiers	Db	EntrezUID	Properties
Neurite formation by neurons derived from adult rat hippocampal progenitor cells is susceptible to myelin inhibition.	/pubmed/21256909	Mellough CB, Cho S, Wood A, Przyborski S.	Neurochem Int. 2011 Sep;59(3):333-40. Epub 2011 Jan 21.	Neurochem Int. 2011	PubMed	citation	PMID:21256909	pubmed	21256909	create date:2011/01/25 | first author:Mellough CB
Arginine-vasopressin V1a receptor inhibition improves neurologic outcomes following an intracerebral hemorrhagic brain injury.	/pubmed/21256175	Manaenko A, Fathali N, Khatibi NH, Lekic T, Hasegawa Y, Martin R, Tang J, Zhang JH.	Neurochem Int. 2011 Mar;58(4):542-8. Epub 2011 Jan 20.	Neurochem Int. 2011	PubMed	citation	PMID:21256175	pubmed	21256175	create date:2011/01/25 | first author:Manaenko A
Loss of the glutamate transporter splice-variant GLT-1b in inferior colliculus and its prevention by ceftriaxone in thiamine deficiency.	/pubmed/21256174	Jhala SS, Wang D, Hazell AS.	Neurochem Int. 2011 Apr;58(5):558-63. Epub 2011 Jan 20.	Neurochem Int. 2011	PubMed	citation	PMID:21256174	pubmed	21256174	create date:2011/01/25 | first author:Jhala SS
Effects of dexmedetomidine on the release of glial cell line-derived neurotrophic factor from rat astrocyte cells.	/pubmed/21241763	Yan M, Dai H, Ding T, Dai A, Zhang F, Yu L, Chen G, Chen Z.	Neurochem Int. 2011 Apr;58(5):549-57. Epub 2011 Jan 15.	Neurochem Int. 2011	PubMed	citation	PMID:21241763	pubmed	21241763	create date:2011/01/19 | first author:Yan M
Loganin protects against hydrogen peroxide-induced apoptosis by inhibiting phosphorylation of JNK, p38, and ERK 1/2 MAPKs in SH-SY5Y cells.	/pubmed/21241762	Kwon SH, Kim JA, Hong SI, Jung YH, Kim HC, Lee SY, Jang CG.	Neurochem Int. 2011 Mar;58(4):533-41. Epub 2011 Jan 15.	Neurochem Int. 2011	PubMed	citation	PMID:21241762	pubmed	21241762	create date:2011/01/19 | first author:Kwon SH
Ascorbate uptake is decreased in the hippocampus of ageing rats.	/pubmed/21238526	Siqueira IR, Elsner VR, Leite MC, Vanzella C, Moysés Fdos S, Spindler C, Godinho G, Battú C, Wofchuk S, Souza DO, Gonçalves CA, Netto CA.	Neurochem Int. 2011 Mar;58(4):527-32. Epub 2011 Jan 14.	Neurochem Int. 2011	PubMed	citation	PMID:21238526	pubmed	21238526	create date:2011/01/18 | first author:Siqueira IR
In vivo 6-OHDA-induced neurodegeneration and nigral autophagic markers expression.	/pubmed/21237229	Marin C, Aguilar E.	Neurochem Int. 2011 Mar;58(4):521-6. Epub 2011 Jan 13.	Neurochem Int. 2011	PubMed	citation	PMID:21237229	pubmed	21237229	create date:2011/01/18 | first author:Marin C
The accumulation of neurotoxic proteins, induced by proteasome inhibition, is reverted by trehalose, an enhancer of autophagy, in human neuroblastoma cells.	/pubmed/21232572	Casarejos MJ, Solano RM, Gómez A, Perucho J, de Yébenes JG, Mena MA.	Neurochem Int. 2011 Mar;58(4):512-20. Epub 2011 Jan 11.	Neurochem Int. 2011	PubMed	citation	PMID:21232572	pubmed	21232572	create date:2011/01/15 | first author:Casarejos MJ
Does IGF-1 administration after a mild traumatic brain injury in mice activate the adaptive arm of ER stress?	/pubmed/21219958	Rubovitch V, Shachar A, Werner H, Pick CG.	Neurochem Int. 2011 Mar;58(4):443-6. Epub 2011 Jan 8.	Neurochem Int. 2011	PubMed	citation	PMID:21219958	pubmed	21219958	create date:2011/01/12 | first author:Rubovitch V
Exacerbated vulnerability to oxidative stress in astrocytic C6 glioma cells with stable overexpression of the glutamine transporter slc38a1.	/pubmed/21219957	Ogura M, Takarada T, Nakamichi N, Kawagoe H, Sako A, Nakazato R, Yoneda Y.	Neurochem Int. 2011 Mar;58(4):504-11. Epub 2011 Jan 8.	Neurochem Int. 2011	PubMed	citation	PMID:21219957	pubmed	21219957	create date:2011/01/12 | first author:Ogura M
Septic encephalopathy: inflammation in man and mouse.	/pubmed/21219956	Jacob A, Brorson JR, Alexander JJ.	Neurochem Int. 2011 Mar;58(4):472-6. Epub 2011 Jan 8. Review.	Neurochem Int. 2011	PubMed	citation	PMID:21219956	pubmed	21219956	create date:2011/01/12 | first author:Jacob A
Neuroprotective effects of Mycoplasma hyorhinis against amyloid-β-peptide toxicity in SH-SY5Y human neuroblastoma cells are mediated by calpastatin upregulation in the mycoplasma-infected cells.	/pubmed/21219955	Elkind E, Vaisid T, Kornspan JD, Barnoy S, Rottem S, Kosower NS.	Neurochem Int. 2011 Mar;58(4):497-503. Epub 2011 Jan 8.	Neurochem Int. 2011	PubMed	citation	PMID:21219955	pubmed	21219955	create date:2011/01/12 | first author:Elkind E
Regulation of adult neural precursor cell migration.	/pubmed/21219954	Leong SY, Turnley AM.	Neurochem Int. 2011 Sep;59(3):382-93. Epub 2011 Jan 8. Review.	Neurochem Int. 2011	PubMed	citation	PMID:21219954	pubmed	21219954	create date:2011/01/12 | first author:Leong SY
Endothelial microsomal prostaglandin E synthase-1 facilitates neurotoxicity by elevating astrocytic Ca2+ levels.	/pubmed/21219953	Takemiya T, Matsumura K, Sugiura H, Yasuda S, Uematsu S, Akira S, Yamagata K.	Neurochem Int. 2011 Mar;58(4):489-96. Epub 2011 Jan 8.	Neurochem Int. 2011	PubMed	citation	PMID:21219953	pubmed	21219953	create date:2011/01/12 | first author:Takemiya T
Integration of neuronally predifferentiated human dental pulp stem cells into rat brain in vivo.	/pubmed/21219952	Király M, Kádár K, Horváthy DB, Nardai P, Rácz GZ, Lacza Z, Varga G, Gerber G.	Neurochem Int. 2011 Sep;59(3):371-81. Epub 2011 Jan 8.	Neurochem Int. 2011	PubMed	citation	PMID:21219952	pubmed	21219952	create date:2011/01/12 | first author:Király M
Thyroid hormones protect astrocytes from morphine-induced apoptosis by regulating nitric oxide and pERK 1/2 pathways.	/pubmed/21215783	Deb I, Das S.	Neurochem Int. 2011 Jul;58(8):861-71. Epub 2011 Jan 6.	Neurochem Int. 2011	PubMed	citation	PMID:21215783	pubmed	21215783	create date:2011/01/11 | first author:Deb I
Prenatal stress in rat causes long-term spatial memory deficit and hippocampus MRI abnormality: differential effects of postweaning enriched environment.	/pubmed/21215782	Lui CC, Wang JY, Tain YL, Chen YC, Chang KA, Lai MC, Huang LT.	Neurochem Int. 2011 Feb;58(3):434-41. Epub 2011 Jan 6.	Neurochem Int. 2011	PubMed	citation	PMID:21215782	pubmed	21215782	create date:2011/01/11 | first author:Lui CC
Post-translational modifications of tau protein: implications for Alzheimer's disease.	/pubmed/21215781	Martin L, Latypova X, Terro F.	Neurochem Int. 2011 Mar;58(4):458-71. Epub 2011 Jan 6. Review.	Neurochem Int. 2011	PubMed	citation	PMID:21215781	pubmed	21215781	create date:2011/01/11 | first author:Martin L
Mitochondrial dysfunction in brain aging: role of oxidative stress and cardiolipin.	/pubmed/21215780	Paradies G, Petrosillo G, Paradies V, Ruggiero FM.	Neurochem Int. 2011 Mar;58(4):447-57. Epub 2011 Jan 6. Review.	Neurochem Int. 2011	PubMed	citation	PMID:21215780	pubmed	21215780	create date:2011/01/11 | first author:Paradies G
Kallikrein 1 is overexpressed by astrocytes in the hippocampus of patients with refractory temporal lobe epilepsy, associated with hippocampal sclerosis.	/pubmed/21211543	Simões PS, Perosa SR, Arganãraz GA, Yacubian EM, Carrete H Jr, Centeno RS, Varella PP, Santiago JF, Canzian M, Silva JA Jr, Mortara RA, Amado D, Cavalheiro EA, Mazzacoratti Mda G.	Neurochem Int. 2011 Mar;58(4):477-82. Epub 2011 Jan 4.	Neurochem Int. 2011	PubMed	citation	PMID:21211543	pubmed	21211543	create date:2011/01/08 | first author:Simões PS
Upregulated arachidonic acid signalling in the olfactory bulbectomized rat model of depression.	/pubmed/21211542	Skelin I, Kovačević T, Sato H, Diksic M.	Neurochem Int. 2011 Mar;58(4):483-8. Epub 2011 Jan 4.	Neurochem Int. 2011	PubMed	citation	PMID:21211542	pubmed	21211542	create date:2011/01/08 | first author:Skelin I
Biphasic regulation of tissue plasminogen activator activity in ischemic rat brain and in cultured neural cells: essential role of astrocyte-derived plasminogen activator inhibitor-1.	/pubmed/21193004	Kim JW, Lee SH, Ko HM, Kwon KJ, Cho KS, Choi CS, Park JH, Kim HY, Lee J, Han SH, Ignarro LJ, Cheong JH, Kim WK, Shin CY.	Neurochem Int. 2011 Feb;58(3):423-33. Epub 2010 Dec 28.	Neurochem Int. 2011	PubMed	citation	PMID:21193004	pubmed	21193004	create date:2011/01/05 | first author:Kim JW
Down-regulation of glutamine synthetase enhances migration of rat astrocytes after in vitro injury.	/pubmed/21193003	Zou J, Wang YX, Mu HJ, Xiang J, Wu W, Zhang B, Xie P.	Neurochem Int. 2011 Feb;58(3):404-13. Epub 2010 Dec 28.	Neurochem Int. 2011	PubMed	citation	PMID:21193003	pubmed	21193003	create date:2011/01/05 | first author:Zou J
Release of ATP from avian Müller glia cells in culture.	/pubmed/21193002	Loiola EC, Ventura AL.	Neurochem Int. 2011 Feb;58(3):414-22. Epub 2010 Dec 28.	Neurochem Int. 2011	PubMed	citation	PMID:21193002	pubmed	21193002	create date:2011/01/05 | first author:Loiola EC
mRNA for the EAAC1 subtype of glutamate transporter is present in neuronal dendrites in vitro and dramatically increases in vivo after a seizure.	/pubmed/21185901	Ross JR, Porter BE, Buckley PT, Eberwine JH, Robinson MB.	Neurochem Int. 2011 Feb;58(3):366-75. Epub 2010 Dec 24.	Neurochem Int. 2011	PubMed	citation	PMID:21185901	pubmed	21185901	create date:2010/12/28 | first author:Ross JR
Functional significance of the negative-feedback regulation of ATP release via pannexin-1 hemichannels under ischemic stress in astrocytes.	/pubmed/21185900	Iwabuchi S, Kawahara K.	Neurochem Int. 2011 Feb;58(3):376-84. Epub 2010 Dec 24.	Neurochem Int. 2011	PubMed	citation	PMID:21185900	pubmed	21185900	create date:2010/12/28 | first author:Iwabuchi S
Neuroprotective effect of pyruvate and oxaloacetate during pilocarpine induced status epilepticus in rats.	/pubmed/21185899	Carvalho AS, Torres LB, Persike DS, Fernandes MJ, Amado D, Naffah-Mazzacoratti Mda G, Cavalheiro EA, da Silva AV.	Neurochem Int. 2011 Feb;58(3):385-90. Epub 2010 Dec 24.	Neurochem Int. 2011	PubMed	citation	PMID:21185899	pubmed	21185899	create date:2010/12/28 | first author:Carvalho AS
Ginsenoside Rd attenuates early oxidative damage and sequential inflammatory response after transient focal ischemia in rats.	/pubmed/21185898	Ye R, Yang Q, Kong X, Han J, Zhang X, Zhang Y, Li P, Liu J, Shi M, Xiong L, Zhao G.	Neurochem Int. 2011 Feb;58(3):391-8. Epub 2010 Dec 24.	Neurochem Int. 2011	PubMed	citation	PMID:21185898	pubmed	21185898	create date:2010/12/28 | first author:Ye R
Silibinin: a novel inhibitor of Aβ aggregation.	/pubmed/21185897	Yin F, Liu J, Ji X, Wang Y, Zidichouski J, Zhang J.	Neurochem Int. 2011 Feb;58(3):399-403. Epub 2010 Dec 24.	Neurochem Int. 2011	PubMed	citation	PMID:21185897	pubmed	21185897	create date:2010/12/28 | first author:Yin F
Derlin-1 overexpression ameliorates mutant SOD1-induced endoplasmic reticulum stress by reducing mutant SOD1 accumulation.	/pubmed/21185345	Mori A, Yamashita S, Uchino K, Suga T, Ikeda T, Takamatsu K, Ishizaki M, Koide T, Kimura E, Mita S, Maeda Y, Hirano T, Uchino M.	Neurochem Int. 2011 Feb;58(3):344-53. Epub 2010 Dec 23.	Neurochem Int. 2011	PubMed	citation	PMID:21185345	pubmed	21185345	create date:2010/12/28 | first author:Mori A
Functional expression of choline transporter-like protein 1 (CTL1) in human neuroblastoma cells and its link to acetylcholine synthesis.	/pubmed/21185344	Yamada T, Inazu M, Tajima H, Matsumiya T.	Neurochem Int. 2011 Feb;58(3):354-65. Epub 2010 Dec 23.	Neurochem Int. 2011	PubMed	citation	PMID:21185344	pubmed	21185344	create date:2010/12/28 | first author:Yamada T
Effects of fatty acid unsaturation numbers on membrane fluidity and α-secretase-dependent amyloid precursor protein processing.	/pubmed/21184792	Yang X, Sheng W, Sun GY, Lee JC.	Neurochem Int. 2011 Feb;58(3):321-9. Epub 2010 Dec 22.	Neurochem Int. 2011	PubMed	citation	PMID:21184792	pubmed	21184792	create date:2010/12/28 | first author:Yang X
TNF-α and IL-1β mediate Japanese encephalitis virus-induced RANTES gene expression in astrocytes.	/pubmed/21167894	Chen CJ, Ou YC, Chang CY, Pan HC, Liao SL, Raung SL, Chen SY.	Neurochem Int. 2011 Feb;58(2):234-42. Epub 2010 Dec 16.	Neurochem Int. 2011	PubMed	citation	PMID:21167894	pubmed	21167894	create date:2010/12/21 | first author:Chen CJ
Insulin modifies aging-related inhibition of 1-stearoyl, 2-arachidonoylglycerol phosphorylation in rat synaptic terminals.	/pubmed/21167245	Zulian SE, Ilincheta de Boschero MG, Giusto NM.	Neurochem Int. 2011 Feb;58(3):330-6. Epub 2010 Dec 15.	Neurochem Int. 2011	PubMed	citation	PMID:21167245	pubmed	21167245	create date:2010/12/21 | first author:Zulian SE
Alzheimer's disease plaques and tangles: cemeteries of a pyrrhic victory of the immune defence network against herpes simplex infection at the expense of complement and inflammation-mediated neuronal destruction.	/pubmed/21167244	Carter CJ.	Neurochem Int. 2011 Feb;58(3):301-20. Epub 2010 Dec 15.	Neurochem Int. 2011	PubMed	citation	PMID:21167244	pubmed	21167244	create date:2010/12/21 | first author:Carter CJ
Post-treatment of Bax-inhibiting peptide reduces neuronal death and behavioral deficits following global cerebral ischemia.	/pubmed/21167243	Han B, Wang Q, Cui G, Shen X, Zhu Z.	Neurochem Int. 2011 Feb;58(2):224-33. Epub 2010 Dec 15.	Neurochem Int. 2011	PubMed	citation	PMID:21167243	pubmed	21167243	create date:2010/12/21 | first author:Han B
Neuroprotective effect of neuroserpin in rat primary cortical cultures after oxygen and glucose deprivation and tPA.	/pubmed/21163314	Rodríguez-González R, Agulla J, Pérez-Mato M, Sobrino T, Castillo J.	Neurochem Int. 2011 Feb;58(3):337-43. Epub 2010 Dec 14.	Neurochem Int. 2011	PubMed	citation	PMID:21163314	pubmed	21163314	create date:2010/12/18 | first author:Rodríguez-González R
Effects of unilateral 6-OHDA lesions on [3H]-N-propylnorapomorphine binding in striatum ex vivo and vulnerability to amphetamine-evoked dopamine release in rat.	/pubmed/21163313	Palner M, Kjaerby C, Knudsen GM, Cumming P.	Neurochem Int. 2011 Feb;58(3):243-7. Epub 2010 Dec 14.	Neurochem Int. 2011	PubMed	citation	PMID:21163313	pubmed	21163313	create date:2010/12/18 | first author:Palner M
Partial neuroprotection by 17-β-estradiol in neonatal γ-irradiated rat cerebellum.	/pubmed/21163312	Zorrilla Zubilete MA, Guelman LR, Maur DG, Caceres LG, Rios H, Zieher LM, Genaro AM.	Neurochem Int. 2011 Feb;58(3):273-80. Epub 2010 Dec 14.	Neurochem Int. 2011	PubMed	citation	PMID:21163312	pubmed	21163312	create date:2010/12/18 | first author:Zorrilla Zubilete MA
p48 Ebp1 acts as a downstream mediator of Trk signaling in neurons, contributing neuronal differentiation.	/pubmed/21145366	Kwon IS, Ahn JY.	Neurochem Int. 2011 Feb;58(2):215-23. Epub 2010 Dec 8.	Neurochem Int. 2011	PubMed	citation	PMID:21145366	pubmed	21145366	create date:2010/12/15 | first author:Kwon IS
Overactive and underactive bladder dysfunction is reflected by alterations in urothelial ATP and NO release.	/pubmed/21145365	Munoz A, Smith CP, Boone TB, Somogyi GT.	Neurochem Int. 2011 Feb;58(3):295-300. Epub 2010 Dec 8.	Neurochem Int. 2011	PubMed	citation	PMID:21145365	pubmed	21145365	create date:2010/12/15 | first author:Munoz A
Calcium-related signaling pathways contributed to dopamine-induced cortical neuron apoptosis.	/pubmed/21134408	Zhang L, Yang H, Zhao H, Zhao C.	Neurochem Int. 2011 Feb;58(3):281-94. Epub 2010 Dec 4.	Neurochem Int. 2011	PubMed	citation	PMID:21134408	pubmed	21134408	create date:2010/12/08 | first author:Zhang L
Modeling neurodegenerative disease pathophysiology in thiamine deficiency: consequences of impaired oxidative metabolism.	/pubmed/21130821	Jhala SS, Hazell AS.	Neurochem Int. 2011 Feb;58(3):248-60. Epub 2010 Dec 3. Review.	Neurochem Int. 2011	PubMed	citation	PMID:21130821	pubmed	21130821	create date:2010/12/07 | first author:Jhala SS
Endothelin/endothelin-B receptor signals regulate ventricle-directed interkinetic nuclear migration of cerebral cortical neural progenitors.	/pubmed/21130129	Nishikawa K, Ayukawa K, Hara Y, Wada K, Aoki S.	Neurochem Int. 2011 Feb;58(3):261-72. Epub 2010 Dec 2.	Neurochem Int. 2011	PubMed	citation	PMID:21130129	pubmed	21130129	create date:2010/12/07 | first author:Nishikawa K
A novel mechanism of non-Aβ component of Alzheimer's disease amyloid (NAC) neurotoxicity. Interplay between p53 protein and cyclin-dependent kinase 5 (Cdk5).	/pubmed/21130128	Kaźmierczak A, Czapski GA, Adamczyk A, Gajkowska B, Strosznajder JB.	Neurochem Int. 2011 Feb;58(2):206-14. Epub 2010 Dec 2.	Neurochem Int. 2011	PubMed	citation	PMID:21130128	pubmed	21130128	create date:2010/12/07 | first author:Kaźmierczak A
Two genetic forms of hyperinsulinemic hypoglycemia caused by dysregulation of glutamate dehydrogenase.	/pubmed/21130127	Stanley CA.	Neurochem Int. 2011 Sep;59(4):465-72. Epub 2010 Dec 2.	Neurochem Int. 2011	PubMed	citation	PMID:21130127	pubmed	21130127	create date:2010/12/07 | first author:Stanley CA
Mechanisms involved in the long-term modulation of tyrosine hydroxylase by endothelins in the olfactory bulb of normotensive rats.	/pubmed/21129429	Nabhen SL, Morales VP, Guil MJ, Höcht C, Bianciotti LG, Vatta MS.	Neurochem Int. 2011 Feb;58(2):196-205. Epub 2010 Dec 1.	Neurochem Int. 2011	PubMed	citation	PMID:21129429	pubmed	21129429	create date:2010/12/07 | first author:Nabhen SL
Levels of Gsα(short and long), Gα(olf) and Gβ(common) subunits, and calcium-sensitive adenylyl cyclase isoforms (1, 5/6, 8) in post-mortem human brain caudate and cortical membranes: comparison with rat brain membranes and potential stoichiometric relationships.	/pubmed/21115086	Zalduegui A, López de Jesús M, Callado LF, Meana JJ, Sallés J.	Neurochem Int. 2011 Feb;58(2):180-9. Epub 2010 Nov 27.	Neurochem Int. 2011	PubMed	citation	PMID:21115086	pubmed	21115086	create date:2010/12/01 | first author:Zalduegui A
Hyperammonemia increases the expression and activity of the glutamine/arginine transporter y+ LAT2 in rat cerebral cortex: implications for the nitric oxide/cGMP pathway.	/pubmed/21115085	Zielińska M, Ruszkiewicz J, Hilgier W, Fręśko I, Albrecht J.	Neurochem Int. 2011 Feb;58(2):190-5. Epub 2010 Nov 27.	Neurochem Int. 2011	PubMed	citation	PMID:21115085	pubmed	21115085	create date:2010/12/01 | first author:Zielińska M
Type 2 metabotropic glutamate receptor (mGluR2) fails to negatively couple to cGMP in stably transfected cells.	/pubmed/21115084	Wroblewska B, Wegorzewska IN, Bzdega T, Neale JH.	Neurochem Int. 2011 Feb;58(2):176-9. Epub 2010 Nov 27.	Neurochem Int. 2011	PubMed	citation	PMID:21115084	pubmed	21115084	create date:2010/12/01 | first author:Wroblewska B
Title	URL	Description	Details	ShortDetails	Resource	Type	Identifiers	Db	EntrezUID	Properties
The age- and amyloid-β-related increases in Nogo B contribute to microglial activation.	/pubmed/21111015	Murphy KJ, Miller AM, Thelma R, Cowley F, Cox FF, Lynch MA.	Neurochem Int. 2011 Feb;58(2):161-8. Epub 2010 Nov 24.	Neurochem Int. 2011	PubMed	citation	PMID:21111015	pubmed	21111015	create date:2010/11/30 | first author:Murphy KJ
13N as a tracer for studying glutamate metabolism.	/pubmed/21108979	Cooper AJ.	Neurochem Int. 2011 Sep;59(4):456-64. Epub 2010 Nov 23.	Neurochem Int. 2011	PubMed	citation	PMID:21108979	pubmed	21108979	create date:2010/11/27 | first author:Cooper AJ
Hydrogen sulfide reduces mRNA and protein levels of β-site amyloid precursor protein cleaving enzyme 1 in PC12 cells.	/pubmed/21095213	Zhang H, Gao Y, Zhao F, Dai Z, Meng T, Tu S, Yan Y.	Neurochem Int. 2011 Feb;58(2):169-75. Epub 2010 Nov 21.	Neurochem Int. 2011	PubMed	citation	PMID:21095213	pubmed	21095213	create date:2010/11/26 | first author:Zhang H
Neuroprotective effects of SCM198 on 6-hydroxydopamine-induced behavioral deficit in rats and cytotoxicity in neuronal SH-SY5Y cells.	/pubmed/21093517	Shi XR, Hong ZY, Liu HR, Zhang YC, Zhu YZ.	Neurochem Int. 2011 Jul;58(8):851-60. Epub 2010 Nov 18.	Neurochem Int. 2011	PubMed	citation	PMID:21093517	pubmed	21093517	create date:2010/11/26 | first author:Shi XR
17beta-estradiol attenuates programmed cell death in cortical pericontusional zone following traumatic brain injury via upregulation of ERalpha and inhibition of caspase-3 activation.	/pubmed/21093516	Li LZ, Bao YJ, Zhao M.	Neurochem Int. 2011 Jan;58(1):126-33. Epub 2010 Nov 17.	Neurochem Int. 2011	PubMed	citation	PMID:21093516	pubmed	21093516	create date:2010/11/26 | first author:Li LZ
Anti-inflammatory activity of xanthohumol involves heme oxygenase-1 induction via NRF2-ARE signaling in microglial BV2 cells.	/pubmed/21093515	Lee IS, Lim J, Gal J, Kang JC, Kim HJ, Kang BY, Choi HJ.	Neurochem Int. 2011 Feb;58(2):153-60. Epub 2010 Nov 18.	Neurochem Int. 2011	PubMed	citation	PMID:21093515	pubmed	21093515	create date:2010/11/26 | first author:Lee IS
p53 activation mediates polyglutamine-expanded ataxin-3 upregulation of Bax expression in cerebellar and pontine nuclei neurons.	/pubmed/21092747	Chou AH, Lin AC, Hong KY, Hu SH, Chen YL, Chen JY, Wang HL.	Neurochem Int. 2011 Feb;58(2):145-52. Epub 2010 Nov 16.	Neurochem Int. 2011	PubMed	citation	PMID:21092747	pubmed	21092747	create date:2010/11/26 | first author:Chou AH
Ginsenoside Rg1 protects against hydrogen peroxide-induced cell death in PC12 cells via inhibiting NF-κB activation.	/pubmed/21078355	Liu Q, Kou JP, Yu BY.	Neurochem Int. 2011 Jan;58(1):119-25. Epub 2010 Nov 13.	Neurochem Int. 2011	PubMed	citation	PMID:21078355	pubmed	21078355	create date:2010/11/17 | first author:Liu Q
Hypobaric hypoxia modulates brain biogenic amines and disturbs sleep architecture.	/pubmed/21075155	Ray K, Dutta A, Panjwani U, Thakur L, Anand JP, Kumar S.	Neurochem Int. 2011 Jan;58(1):112-8. Epub 2010 Nov 12.	Neurochem Int. 2011	PubMed	citation	PMID:21075155	pubmed	21075155	create date:2010/11/16 | first author:Ray K
Activated MAO-B in the brain of Alzheimer patients, demonstrated by [11C]-L-deprenyl using whole hemisphere autoradiography.	/pubmed/21075154	Gulyás B, Pavlova E, Kása P, Gulya K, Bakota L, Várszegi S, Keller E, Horváth MC, Nag S, Hermecz I, Magyar K, Halldin C.	Neurochem Int. 2011 Jan;58(1):60-8. Epub 2010 Nov 12.	Neurochem Int. 2011	PubMed	citation	PMID:21075154	pubmed	21075154	create date:2010/11/16 | first author:Gulyás B
Comparative neurochemical profile of 3,4-methylenedioxymethamphetamine and its metabolite alpha-methyldopamine on key targets of MDMA neurotoxicity.	/pubmed/21074589	Escubedo E, Abad S, Torres I, Camarasa J, Pubill D.	Neurochem Int. 2011 Jan;58(1):92-101. Epub 2010 Nov 11.	Neurochem Int. 2011	PubMed	citation	PMID:21074589	pubmed	21074589	create date:2010/11/16 | first author:Escubedo E
Cannabinoid receptor 1 induces a biphasic ERK activation via multiprotein signaling complex formation of proximal kinases PKCε, Src, and Fyn in primary neurons.	/pubmed/21074588	Asimaki O, Mangoura D.	Neurochem Int. 2011 Feb;58(2):135-44. Epub 2010 Nov 11.	Neurochem Int. 2011	PubMed	citation	PMID:21074588	pubmed	21074588	create date:2010/11/16 | first author:Asimaki O
Time-dependent contribution of non neuronal cells to BDNF production after ischemic stroke in rats.	/pubmed/21074587	Béjot Y, Prigent-Tessier A, Cachia C, Giroud M, Mossiat C, Bertrand N, Garnier P, Marie C.	Neurochem Int. 2011 Jan;58(1):102-11. Epub 2010 Nov 11.	Neurochem Int. 2011	PubMed	citation	PMID:21074587	pubmed	21074587	create date:2010/11/16 | first author:Béjot Y
Secalonic acid A reduced colchicine cytotoxicity through suppression of JNK, p38 MAPKs and calcium influx.	/pubmed/21073911	Zhai A, Zhang Y, Zhu X, Liang J, Wang X, Lin Y, Chen R.	Neurochem Int. 2011 Jan;58(1):85-91. Epub 2010 Nov 10.	Neurochem Int. 2011	PubMed	citation	PMID:21073911	pubmed	21073911	create date:2010/11/16 | first author:Zhai A
Parecoxib and its metabolite valdecoxib directly interact with cannabinoid binding sites in CB1-expressing HEK 293 cells and rat brain tissue.	/pubmed/21073910	Schröder H, Höllt V, Becker A.	Neurochem Int. 2011 Jan;58(1):9-13. Epub 2010 Nov 10.	Neurochem Int. 2011	PubMed	citation	PMID:21073910	pubmed	21073910	create date:2010/11/16 | first author:Schröder H
The ketogenic diet changes metabolite levels in hippocampal extracellular fluid.	/pubmed/21070829	Samala R, Klein J, Borges K.	Neurochem Int. 2011 Jan;58(1):5-8. Epub 2010 Nov 9.	Neurochem Int. 2011	PubMed	citation	PMID:21070829	pubmed	21070829	create date:2010/11/13 | first author:Samala R
The structure and allosteric regulation of glutamate dehydrogenase.	/pubmed/21070828	Li M, Li C, Allen A, Stanley CA, Smith TJ.	Neurochem Int. 2011 Sep;59(4):445-55. Epub 2010 Nov 9.	Neurochem Int. 2011	PubMed	citation	PMID:21070828	pubmed	21070828	create date:2010/11/13 | first author:Li M
Differential long-term effects of developmental exposure to polychlorinated biphenyls 52, 138 or 180 on motor activity and neurotransmission. Gender dependence and mechanisms involved.	/pubmed/21056608	Boix J, Cauli O, Leslie H, Felipo V.	Neurochem Int. 2011 Jan;58(1):69-77. Epub 2010 Nov 5.	Neurochem Int. 2011	PubMed	citation	PMID:21056608	pubmed	21056608	create date:2010/11/09 | first author:Boix J
Effect of co-administration of varenicline and antidepressants on extracellular monoamine concentrations in rat prefrontal cortex.	/pubmed/21056607	Rollema H, Wilson GG, Lee TC, Folgering JH, Flik G.	Neurochem Int. 2011 Jan;58(1):78-84. Epub 2010 Nov 5.	Neurochem Int. 2011	PubMed	citation	PMID:21056607	pubmed	21056607	create date:2010/11/09 | first author:Rollema H
7-ketocholesterol induces apoptosis in differentiated PC12 cells via reactive oxygen species-dependent activation of NF-κB and Akt pathways.	/pubmed/21035514	Jang ER, Lee CS.	Neurochem Int. 2011 Jan;58(1):52-9. Epub 2010 Oct 28.	Neurochem Int. 2011	PubMed	citation	PMID:21035514	pubmed	21035514	create date:2010/11/03 | first author:Jang ER
Intact cannabinoid CB1 receptors in the Alzheimer's disease cortex.	/pubmed/21034788	Lee JH, Agacinski G, Williams JH, Wilcock GK, Esiri MM, Francis PT, Wong PT, Chen CP, Lai MK.	Neurochem Int. 2010 Dec;57(8):985-9. Epub 2010 Oct 27.	Neurochem Int. 2010	PubMed	citation	PMID:21034788	pubmed	21034788	create date:2010/11/03 | first author:Lee JH
Role of ethanolamine phosphate in the hippocampus of rats with acute experimental autoimmune encephalomyelitis.	/pubmed/20974204	Aguado-Llera D, Puebla-Jiménez L, Barrios V, Hernández-Pinto A, Arilla-Ferreiro E.	Neurochem Int. 2011 Jan;58(1):22-34. Epub 2010 Oct 23.	Neurochem Int. 2011	PubMed	citation	PMID:20974204	pubmed	20974204	create date:2010/10/27 | first author:Aguado-Llera D
Endoplasmic reticulum stress inducers provide protection against 6-hydroxydopamine-induced cytotoxicity.	/pubmed/20974203	Hara H, Kamiya T, Adachi T.	Neurochem Int. 2011 Jan;58(1):35-43. Epub 2010 Oct 23.	Neurochem Int. 2011	PubMed	citation	PMID:20974203	pubmed	20974203	create date:2010/10/27 | first author:Hara H
Striatal ablation of GABAergic neurons prevents the in vivo neuroprotective effect of DCG-IV against the MPP+-induced neurotoxicity on dopaminergic nerve terminals.	/pubmed/20974202	Venero JL, Mauriño R, Machado A, Santiago M.	Neurochem Int. 2010 Dec;57(8):979-84. Epub 2010 Oct 23.	Neurochem Int. 2010	PubMed	citation	PMID:20974202	pubmed	20974202	create date:2010/10/27 | first author:Venero JL
Neurochemical features of enkephalinergic neurons in the mouse trigeminal subnucleus caudalis.	/pubmed/20974201	Huang J, Wang W, Chen J, Ge SN, Wei YY, Wang YY, Kaneko T, Li YQ, Wu SX.	Neurochem Int. 2011 Jan;58(1):44-51. Epub 2010 Oct 23.	Neurochem Int. 2011	PubMed	citation	PMID:20974201	pubmed	20974201	create date:2010/10/27 | first author:Huang J
Environmental stimulation changes tissue-type plasminogen activator activity in the adult mouse hippocampus.	/pubmed/20974200	Horii-Hayashi N, Yoshikawa M, Matsusue Y, Ishizaka S, Nishi M, Wanaka A.	Neurochem Int. 2011 Jan;58(1):1-4. Epub 2010 Oct 23.	Neurochem Int. 2011	PubMed	citation	PMID:20974200	pubmed	20974200	create date:2010/10/27 | first author:Horii-Hayashi N
Perinatal hypoxia induces a long-lasting increase in unstimulated gaba release in rat brain cortex and hippocampus. The protective effect of pyruvate.	/pubmed/20970472	Pozdnyakova N, Yatsenko L, Parkhomenko N, Himmelreich N.	Neurochem Int. 2011 Jan;58(1):14-21. Epub 2010 Oct 21.	Neurochem Int. 2011	PubMed	citation	PMID:20970472	pubmed	20970472	create date:2010/10/26 | first author:Pozdnyakova N
Somatodendritic serotonin release and re-uptake in mouse embryonic stem cell-derived serotonergic neurons.	/pubmed/20959132	Lau T, Schneidt T, Heimann F, Gundelfinger ED, Schloss P.	Neurochem Int. 2010 Dec;57(8):969-78. Epub 2010 Oct 17.	Neurochem Int. 2010	PubMed	citation	PMID:20959132	pubmed	20959132	create date:2010/10/21 | first author:Lau T
Biochemical and behavioral effects of long-term citalopram administration and discontinuation in rats: role of serotonin synthesis.	/pubmed/20946930	Bosker FJ, Tanke MA, Jongsma ME, Cremers TI, Jagtman E, Pietersen CY, van der Hart MG, Gladkevich AV, Kema IP, Westerink BH, Korf J, den Boer JA.	Neurochem Int. 2010 Dec;57(8):948-57. Epub 2010 Oct 12.	Neurochem Int. 2010	PubMed	citation	PMID:20946930	pubmed	20946930	create date:2010/10/16 | first author:Bosker FJ
Inhibition of LPS-induced apoptosis in differentiated-PC12 cells by new triazine derivatives through NF-κB-mediated suppression of COX-2.	/pubmed/20946929	Ansari N, Khodagholi F, Ramin M, Amini M, Irannejad H, Dargahi L, Amirabad AD.	Neurochem Int. 2010 Dec;57(8):958-68. Epub 2010 Oct 12.	Neurochem Int. 2010	PubMed	citation	PMID:20946929	pubmed	20946929	create date:2010/10/16 | first author:Ansari N
Up-regulation of serum- and glucocorticoid-induced protein kinase 1 in the brain tissue of human and experimental epilepsy.	/pubmed/20933037	Wang L, Zhou C, Zhu Q, Luo J, Xu Y, Huang Y, Zhang X, Wang X.	Neurochem Int. 2010 Dec;57(8):899-905. Epub 2010 Oct 7.	Neurochem Int. 2010	PubMed	citation	PMID:20933037	pubmed	20933037	create date:2010/10/12 | first author:Wang L
Lactate levels in the brain are elevated upon exposure to volatile anesthetics: a microdialysis study.	/pubmed/20933036	Horn T, Klein J.	Neurochem Int. 2010 Dec;57(8):940-7. Epub 2010 Oct 7.	Neurochem Int. 2010	PubMed	citation	PMID:20933036	pubmed	20933036	create date:2010/10/12 | first author:Horn T
Activation of the neurokinin-1 receptor in rat spinal astrocytes induces Ca2+ release from IP3-sensitive Ca2+ stores and extracellular Ca2+ influx through TRPC3.	/pubmed/20933035	Miyano K, Morioka N, Sugimoto T, Shiraishi S, Uezono Y, Nakata Y.	Neurochem Int. 2010 Dec;57(8):923-34. Epub 2010 Oct 7.	Neurochem Int. 2010	PubMed	citation	PMID:20933035	pubmed	20933035	create date:2010/10/12 | first author:Miyano K
Hypoxia induces up-regulation of progranulin in neuroblastoma cell lines.	/pubmed/20933034	Piscopo P, Rivabene R, Adduci A, Mallozzi C, Malvezzi-Campeggi L, Crestini A, Confaloni A.	Neurochem Int. 2010 Dec;57(8):893-8. Epub 2010 Oct 7.	Neurochem Int. 2010	PubMed	citation	PMID:20933034	pubmed	20933034	create date:2010/10/12 | first author:Piscopo P
α-Tocopherol quinone inhibits β-amyloid aggregation and cytotoxicity, disaggregates preformed fibrils and decreases the production of reactive oxygen species, NO and inflammatory cytokines.	/pubmed/20933033	Yang SG, Wang WY, Ling TJ, Feng Y, Du XT, Zhang X, Sun XX, Zhao M, Xue D, Yang Y, Liu RT.	Neurochem Int. 2010 Dec;57(8):914-22. Epub 2010 Oct 7.	Neurochem Int. 2010	PubMed	citation	PMID:20933033	pubmed	20933033	create date:2010/10/12 | first author:Yang SG
TDP-43 physically interacts with amyotrophic lateral sclerosis-linked mutant CuZn superoxide dismutase.	/pubmed/20933032	Higashi S, Tsuchiya Y, Araki T, Wada K, Kabuta T.	Neurochem Int. 2010 Dec;57(8):906-13. Epub 2010 Oct 7.	Neurochem Int. 2010	PubMed	citation	PMID:20933032	pubmed	20933032	create date:2010/10/12 | first author:Higashi S
Hippocampal lipids linked to spatial memory in the C57BL/6J mouse.	/pubmed/20933031	Köfeler HC, Tiboldi A, Hoeger H, Lubec G.	Neurochem Int. 2010 Dec;57(8):935-9. Epub 2010 Oct 7.	Neurochem Int. 2010	PubMed	citation	PMID:20933031	pubmed	20933031	create date:2010/10/12 | first author:Köfeler HC
Changes and role of adrenoceptors in PC12 cells after phenylephrine administration and apoptosis induction.	/pubmed/20888879	Lencesova L, Sirova M, Csaderova L, Laukova M, Sulova Z, Kvetnansky R, Krizanova O.	Neurochem Int. 2010 Dec;57(8):884-92. Epub 2010 Oct 1.	Neurochem Int. 2010	PubMed	citation	PMID:20888879	pubmed	20888879	create date:2010/10/05 | first author:Lencesova L
Silymarin protects spinal cord and cortical cells against oxidative stress and lipopolysaccharide stimulation.	/pubmed/20868716	Tsai MJ, Liao JF, Lin DY, Huang MC, Liou DY, Yang HC, Lee HJ, Chen YT, Chi CW, Huang WC, Cheng H.	Neurochem Int. 2010 Dec;57(8):867-75. Epub 2010 Sep 22.	Neurochem Int. 2010	PubMed	citation	PMID:20868716	pubmed	20868716	create date:2010/09/28 | first author:Tsai MJ
Neuroprotective potential of the NF-κB inhibitor peptide IKK-NBD in cerebral ischemia-reperfusion injury.	/pubmed/20868715	Desai A, Singh N, Raghubir R.	Neurochem Int. 2010 Dec;57(8):876-83. Epub 2010 Sep 22.	Neurochem Int. 2010	PubMed	citation	PMID:20868715	pubmed	20868715	create date:2010/09/28 | first author:Desai A
P2X receptors and modulation of pain transmission: focus on effects of drugs and compounds used in traditional Chinese medicine.	/pubmed/20863868	Liang S, Xu C, Li G, Gao Y.	Neurochem Int. 2010 Dec;57(7):705-12. Epub 2010 Sep 21. Review.	Neurochem Int. 2010	PubMed	citation	PMID:20863868	pubmed	20863868	create date:2010/09/25 | first author:Liang S
Acetyl-CoA deficit in brain mitochondria in experimental thiamine deficiency encephalopathy.	/pubmed/20850489	Jankowska-Kulawy A, Bielarczyk H, Pawełczyk T, Wróblewska M, Szutowicz A.	Neurochem Int. 2010 Dec;57(7):851-6. Epub 2010 Sep 17.	Neurochem Int. 2010	PubMed	citation	PMID:20850489	pubmed	20850489	create date:2010/09/21 | first author:Jankowska-Kulawy A
Role of TPPP/p25 on α-synuclein-mediated oligodendroglial degeneration and the protective effect of SIRT2 inhibition in a cellular model of multiple system atrophy.	/pubmed/20849899	Hasegawa T, Baba T, Kobayashi M, Konno M, Sugeno N, Kikuchi A, Itoyama Y, Takeda A.	Neurochem Int. 2010 Dec;57(8):857-66. Epub 2010 Sep 16.	Neurochem Int. 2010	PubMed	citation	PMID:20849899	pubmed	20849899	create date:2010/09/21 | first author:Hasegawa T
Heat shock protein 70 upregulation by geldanamycin reduces brain injury in a mouse model of intracerebral hemorrhage.	/pubmed/20849898	Manaenko A, Fathali N, Chen H, Suzuki H, Williams S, Zhang JH, Tang J.	Neurochem Int. 2010 Dec;57(7):844-50. Epub 2010 Sep 16.	Neurochem Int. 2010	PubMed	citation	PMID:20849898	pubmed	20849898	create date:2010/09/21 | first author:Manaenko A
Impact of global cerebral ischemia on K+ channel expression and membrane properties of glial cells in the rat hippocampus.	/pubmed/20833221	Pivonkova H, Benesova J, Butenko O, Chvatal A, Anderova M.	Neurochem Int. 2010 Dec;57(7):783-94. Epub 2010 Sep 15.	Neurochem Int. 2010	PubMed	citation	PMID:20833221	pubmed	20833221	create date:2010/09/14 | first author:Pivonkova H
Transglutaminase 2 expression induced by lipopolysaccharide stimulation together with NO synthase induction in cultured astrocytes.	/pubmed/20817067	Takano K, Shiraiwa K, Moriyama M, Nakamura Y.	Neurochem Int. 2010 Dec;57(7):812-8. Epub 2010 Sep 9.	Neurochem Int. 2010	PubMed	citation	PMID:20817067	pubmed	20817067	create date:2010/09/08 | first author:Takano K
α7 nicotinic receptor agonism mitigates phencyclidine-induced changes in synaptophysin and Arc gene expression in the mouse prefrontal cortex.	/pubmed/20817066	Thomsen MS, Hansen HH, Mikkelsen JD.	Neurochem Int. 2010 Dec;57(7):756-61. Epub 2010 Sep 15.	Neurochem Int. 2010	PubMed	citation	PMID:20817066	pubmed	20817066	create date:2010/09/08 | first author:Thomsen MS
Glutamate regulates eEF1A phosphorylation and ribosomal transit time in Bergmann glial cells.	/pubmed/20817065	Barrera I, Flores-Méndez M, Hernández-Kelly LC, Cid L, Huerta M, Zinker S, López-Bayghen E, Aguilera J, Ortega A.	Neurochem Int. 2010 Dec;57(7):795-803. Epub 2010 Sep 9.	Neurochem Int. 2010	PubMed	citation	PMID:20817065	pubmed	20817065	create date:2010/09/08 | first author:Barrera I
Determining receptor-ligand interaction of human galanin receptor type 3.	/pubmed/20817064	Runesson J, Sollenberg UE, Jurkowski W, Yazdi S, Eriksson EE, Elofsson A, Langel U.	Neurochem Int. 2010 Dec;57(7):804-11. Epub 2010 Sep 9.	Neurochem Int. 2010	PubMed	citation	PMID:20817064	pubmed	20817064	create date:2010/09/08 | first author:Runesson J
Brain tryptophan rather than pH-value is altered as consequence of artificial postmortem interval and storage conditions.	/pubmed/20817063	Grünblatt E, Proft F, Apfelbacher M, Deckert J, Roggendorf W, Riederer P, Monoranu CM.	Neurochem Int. 2010 Dec;57(7):819-22. Epub 2010 Sep 15.	Neurochem Int. 2010	PubMed	citation	PMID:20817063	pubmed	20817063	create date:2010/09/08 | first author:Grünblatt E
Title	URL	Description	Details	ShortDetails	Resource	Type	Identifiers	Db	EntrezUID	Properties
Temporal expression of P2X7 purinergic receptor during the course of experimental autoimmune encephalomyelitis.	/pubmed/20817062	Grygorowicz T, Struzyńska L, Sulkowski G, Chalimoniuk M, Sulejczak D.	Neurochem Int. 2010 Dec;57(7):823-9. Epub 2010 Sep 9.	Neurochem Int. 2010	PubMed	citation	PMID:20817062	pubmed	20817062	create date:2010/09/08 | first author:Grygorowicz T
Prosurvival role of JAK/STAT and Akt signaling pathways in MPP+-induced apoptosis in neurons.	/pubmed/20817061	Junyent F, Alvira D, Yeste-Velasco M, de la Torre AV, Beas-Zarate C, Sureda FX, Folch J, Pallàs M, Camins A, Verdaguer E.	Neurochem Int. 2010 Dec;57(7):774-82. Epub 2010 Sep 9.	Neurochem Int. 2010	PubMed	citation	PMID:20817061	pubmed	20817061	create date:2010/09/08 | first author:Junyent F
Rac1 activity changes are associated with neuronal pathology and spatial memory long-term recovery after global cerebral ischemia.	/pubmed/20817060	Johanna GV, Fredy CA, David VC, Natalia MV, Angel CR, Patricia CG.	Neurochem Int. 2010 Dec;57(7):762-73. Epub 2010 Sep 8.	Neurochem Int. 2010	PubMed	citation	PMID:20817060	pubmed	20817060	create date:2010/09/08 | first author:Johanna GV
Familial amyotrophic lateral sclerosis (FALS)-linked SOD1 mutation accelerates neuronal cell death by activating cleavage of caspase-4 under ER stress in an in vitro model of FALS.	/pubmed/20816908	Koyama Y, Hiratsuka T, Matsuzaki S, Yamagishi S, Kato S, Katayama T, Tohyama M.	Neurochem Int. 2010 Dec;57(7):838-43. Epub 2010 Sep 21.	Neurochem Int. 2010	PubMed	citation	PMID:20816908	pubmed	20816908	create date:2010/09/08 | first author:Koyama Y
Up-regulation of caveolin-1 and blood-brain barrier breakdown are attenuated by N-acetylcysteine in thiamine deficiency.	/pubmed/20816907	Beauchesne E, Desjardins P, Butterworth RF, Hazell AS.	Neurochem Int. 2010 Dec;57(7):830-7. Epub 2010 Sep 21.	Neurochem Int. 2010	PubMed	citation	PMID:20816907	pubmed	20816907	create date:2010/09/08 | first author:Beauchesne E
Characterization of regulators of G-protein signaling RGS4 and RGS10 proteins in the postmortem human brain.	/pubmed/20816714	Rivero G, Gabilondo AM, García-Sevilla JA, La Harpe R, Morentín B, Javier Meana J.	Neurochem Int. 2010 Dec;57(7):722-9. Epub 2010 Sep 9.	Neurochem Int. 2010	PubMed	citation	PMID:20816714	pubmed	20816714	create date:2010/09/08 | first author:Rivero G
Neurochemistry International. Editorial.	/pubmed/20816262	[No authors listed]	Neurochem Int. 2010 Nov;57(4):331. No abstract available.	Neurochem Int. 2010	PubMed	citation	PMID:20816262	pubmed	20816262	create date:2010/09/08
Requirement of both NR3A and NR3B subunits for dominant negative properties on Ca2+ mobilization mediated by acquired N-methyl-D-aspartate receptor channels into mitochondria.	/pubmed/20813147	Fukumori R, Takarada T, Nakamichi N, Kambe Y, Kawagoe H, Nakazato R, Yoneda Y.	Neurochem Int. 2010 Dec;57(7):730-7. Epub 2010 Sep 8.	Neurochem Int. 2010	PubMed	citation	PMID:20813147	pubmed	20813147	create date:2010/09/04 | first author:Fukumori R
Phenylbutyric acid suppresses protein accumulation-mediated ER stress in retrovirus-infected astrocytes and delays onset of paralysis in infected mice.	/pubmed/20813146	Kuang X, Hu W, Yan M, Wong PK.	Neurochem Int. 2010 Dec;57(7):738-48. Epub 2010 Sep 8.	Neurochem Int. 2010	PubMed	citation	PMID:20813146	pubmed	20813146	create date:2010/09/04 | first author:Kuang X
Aberrant regulation of alternative pre-mRNA splicing in schizophrenia.	/pubmed/20813145	Morikawa T, Manabe T.	Neurochem Int. 2010 Dec;57(7):691-704. Epub 2010 Sep 9. Review.	Neurochem Int. 2010	PubMed	citation	PMID:20813145	pubmed	20813145	create date:2010/09/04 | first author:Morikawa T
Activation of serotonin 1A receptors in ventrolateral orbital cortex depresses persistent nociception: a presynaptic inhibition mechanism.	/pubmed/20813144	Huo FQ, Huang FS, Lv BC, Chen T, Feng J, Qu CL, Tang JS, Li YQ.	Neurochem Int. 2010 Dec;57(7):749-55. Epub 2010 Sep 8.	Neurochem Int. 2010	PubMed	citation	PMID:20813144	pubmed	20813144	create date:2010/09/04 | first author:Huo FQ
Chrysotoxine, a novel bibenzyl compound, inhibits 6-hydroxydopamine induced apoptosis in SH-SY5Y cells via mitochondria protection and NF-κB modulation.	/pubmed/20708055	Song JX, Shaw PC, Sze CW, Tong Y, Yao XS, Ng TB, Zhang YB.	Neurochem Int. 2010 Nov;57(6):676-89. Epub 2010 Aug 11.	Neurochem Int. 2010	PubMed	citation	PMID:20708055	pubmed	20708055	create date:2010/08/17 | first author:Song JX
Isoquercitrin is the most effective antioxidant in the plant Thuja orientalis and able to counteract oxidative-induced damage to a transformed cell line (RGC-5 cells).	/pubmed/20708054	Jung SH, Kim BJ, Lee EH, Osborne NN.	Neurochem Int. 2010 Dec;57(7):713-21. Epub 2010 Aug 11.	Neurochem Int. 2010	PubMed	citation	PMID:20708054	pubmed	20708054	create date:2010/08/17 | first author:Jung SH
Effects of post-mortem intervals on regional brain protein profiles in rats using SELDI-TOF-MS analysis.	/pubmed/20708053	Machaalani R, Gozal E, Berger F, Waters KA, Dematteis M.	Neurochem Int. 2010 Nov;57(6):655-61. Epub 2010 Aug 11.	Neurochem Int. 2010	PubMed	citation	PMID:20708053	pubmed	20708053	create date:2010/08/17 | first author:Machaalani R
Association of Omi/HtrA2 with γ-secretase in mitochondria.	/pubmed/20705111	Behbahani H, Pavlov PF, Wiehager B, Nishimura T, Winblad B, Ankarcrona M.	Neurochem Int. 2010 Nov;57(6):668-75. Epub 2010 Aug 10.	Neurochem Int. 2010	PubMed	citation	PMID:20705111	pubmed	20705111	create date:2010/08/14 | first author:Behbahani H
Aquaporin 4 antibody positive central nervous system autoimmunity and multiple sclerosis are characterized by a distinct profile of antibodies to herpes viruses.	/pubmed/20705110	Sellner J, Cepok S, Kalluri SR, Nestler A, Kleiter I, Kümpfel T, Linker R, Melms A, Menge T, Tumani H, Paul F, Hemmer B, Berthele A.	Neurochem Int. 2010 Nov;57(6):662-7. Epub 2010 Aug 10.	Neurochem Int. 2010	PubMed	citation	PMID:20705110	pubmed	20705110	create date:2010/08/14 | first author:Sellner J
Amyloid precursor protein gene mutated at Swedish 670/671 sites in vitro induces changed expression of nicotinic acetylcholine receptors and neurotoxicity.	/pubmed/20696195	An Y, Qi XL, Pei JJ, Tang Z, Xiao Y, Guan ZZ.	Neurochem Int. 2010 Nov;57(6):647-54. Epub 2010 Aug 7.	Neurochem Int. 2010	PubMed	citation	PMID:20696195	pubmed	20696195	create date:2010/08/11 | first author:An Y
Protective effects of indomethacin-loaded nanocapsules against oxygen-glucose deprivation in organotypic hippocampal slice cultures: involvement of neuroinflammation.	/pubmed/20691236	Bernardi A, Frozza RL, Horn AP, Campos MM, Calixto JB, Salbego C, Pohlmann AR, Guterres SS, Battastini AM.	Neurochem Int. 2010 Nov;57(6):629-36. Epub 2010 Aug 4.	Neurochem Int. 2010	PubMed	citation	PMID:20691236	pubmed	20691236	create date:2010/08/10 | first author:Bernardi A
2-Phenylethylamine, a constituent of chocolate and wine, causes mitochondrial complex-I inhibition, generation of hydroxyl radicals and depletion of striatal biogenic amines leading to psycho-motor dysfunctions in Balb/c mice.	/pubmed/20691235	Sengupta T, Mohanakumar KP.	Neurochem Int. 2010 Nov;57(6):637-46. Epub 2010 Aug 4.	Neurochem Int. 2010	PubMed	citation	PMID:20691235	pubmed	20691235	create date:2010/08/10 | first author:Sengupta T
Differential responses of the mammalian retinal ganglion cell line RGC-5 to physiological stimuli and trophic factors.	/pubmed/20685370	Nieto PS, Acosta-Rodríguez VA, Valdez DJ, Guido ME.	Neurochem Int. 2010 Oct;57(3):216-26.	Neurochem Int. 2010	PubMed	citation	PMID:20685370	pubmed	20685370	create date:2010/08/06 | first author:Nieto PS
ErbB receptor signaling in astrocytes: a mediator of neuron-glia communication in the mature central nervous system.	/pubmed/20685225	Sharif A, Prevot V.	Neurochem Int. 2010 Nov;57(4):344-58. Epub 2010 May 26. Review.	Neurochem Int. 2010	PubMed	citation	PMID:20685225	pubmed	20685225	create date:2010/08/06 | first author:Sharif A
Zinc-mediated attenuation of hippocampal mossy fiber long-term potentiation induced by forskolin.	/pubmed/20674642	Ando M, Oku N, Takeda A.	Neurochem Int. 2010 Nov;57(5):608-14. Epub 2010 Jul 30.	Neurochem Int. 2010	PubMed	citation	PMID:20674642	pubmed	20674642	create date:2010/08/03 | first author:Ando M
AMPA receptor mediates mGlu 2/3 receptor antagonist-induced dopamine release in the rat nucleus accumbens shell.	/pubmed/20674641	Karasawa J, Kotani M, Kambe D, Chaki S.	Neurochem Int. 2010 Nov;57(5):615-9. Epub 2010 Jul 30.	Neurochem Int. 2010	PubMed	citation	PMID:20674641	pubmed	20674641	create date:2010/08/03 | first author:Karasawa J
AMPA- and P2X7-receptor-mediated facilitation of [3H]D-aspartate release from nerve terminals isolated from the rat caudal brainstem.	/pubmed/20673841	D'Amico M, Samengo I, Navarra P, Taglialatela M, Martire M.	Neurochem Int. 2010 Nov;57(6):623-8. Epub 2010 Jul 29.	Neurochem Int. 2010	PubMed	citation	PMID:20673841	pubmed	20673841	create date:2010/08/03 | first author:D'Amico M
Enhanced phosphatidylinositol 4-phosphate 5-kinase alpha expression and PI(4,5)P2 production in LPS-stimulated microglia.	/pubmed/20659513	Lee SY, Kim B, Jeong HK, Min KJ, Liu T, Park JY, Joe EH, Jou I.	Neurochem Int. 2010 Nov;57(5):600-7. Epub 2010 Jul 24.	Neurochem Int. 2010	PubMed	citation	PMID:20659513	pubmed	20659513	create date:2010/07/28 | first author:Lee SY
Protective effects of galantamine against Abeta-induced PC12 cell apoptosis by preventing mitochondrial dysfunction and endoplasmic reticulum stress.	/pubmed/20655346	Liu X, Xu K, Yan M, Wang Y, Zheng X.	Neurochem Int. 2010 Nov;57(5):588-99. Epub 2010 Jul 22.	Neurochem Int. 2010	PubMed	citation	PMID:20655346	pubmed	20655346	create date:2010/07/27 | first author:Liu X
Lycopene prevents 3-nitropropionic acid-induced mitochondrial oxidative stress and dysfunctions in nervous system.	/pubmed/20643176	Sandhir R, Mehrotra A, Kamboj SS.	Neurochem Int. 2010 Nov;57(5):579-87. Epub 2010 Jul 17.	Neurochem Int. 2010	PubMed	citation	PMID:20643176	pubmed	20643176	create date:2010/07/21 | first author:Sandhir R
Time-dependent changes in GLT-1 functioning in striatum of hemi-Parkinson rats.	/pubmed/20643175	Massie A, Goursaud S, Schallier A, Vermoesen K, Meshul CK, Hermans E, Michotte Y.	Neurochem Int. 2010 Nov;57(5):572-8. Epub 2010 Jul 17.	Neurochem Int. 2010	PubMed	citation	PMID:20643175	pubmed	20643175	create date:2010/07/21 | first author:Massie A
Olanzapine increases cell mitotic activity and oligodendrocyte-lineage cells in the hypothalamus.	/pubmed/20643174	Yamauchi T, Tatsumi K, Makinodan M, Kimoto S, Toritsuka M, Okuda H, Kishimoto T, Wanaka A.	Neurochem Int. 2010 Nov;57(5):565-71. Epub 2010 Jul 17.	Neurochem Int. 2010	PubMed	citation	PMID:20643174	pubmed	20643174	create date:2010/07/21 | first author:Yamauchi T
Filamentous microtubules in the neuronal spinous process and the role of microtubule regulatory drugs in neuropathic pain.	/pubmed/20643173	Goswami C, Goswami L.	Neurochem Int. 2010 Nov;57(5):497-503. Epub 2010 Jul 17. Review.	Neurochem Int. 2010	PubMed	citation	PMID:20643173	pubmed	20643173	create date:2010/07/21 | first author:Goswami C
Expression and regulation of toll-like receptors in cerebral endothelial cells.	/pubmed/20637248	Nagyoszi P, Wilhelm I, Farkas AE, Fazakas C, Dung NT, Haskó J, Krizbai IA.	Neurochem Int. 2010 Nov;57(5):556-64. Epub 2010 Jul 14.	Neurochem Int. 2010	PubMed	citation	PMID:20637248	pubmed	20637248	create date:2010/07/20 | first author:Nagyoszi P
Rasagiline protects against alpha-synuclein induced sensitivity to oxidative stress in dopaminergic cells.	/pubmed/20624440	Chau KY, Cooper JM, Schapira AH.	Neurochem Int. 2010 Nov;57(5):525-9. Epub 2010 Jul 17.	Neurochem Int. 2010	PubMed	citation	PMID:20624440	pubmed	20624440	create date:2010/07/14 | first author:Chau KY
Physical exercise in adolescence changes CB1 cannabinoid receptor expression in the rat brain.	/pubmed/20621146	Gomes da Silva S, Araujo BH, Cossa AC, Scorza FA, Cavalheiro EA, Naffah-Mazzacoratti Mda G, Arida RM.	Neurochem Int. 2010 Nov;57(5):492-6. Epub 2010 Jul 17.	Neurochem Int. 2010	PubMed	citation	PMID:20621146	pubmed	20621146	create date:2010/07/14 | first author:Gomes da Silva S
Selenium partially reverses the depletion of striatal dopamine and its metabolites in MPTP-treated C57BL mice.	/pubmed/20619308	Khan HA.	Neurochem Int. 2010 Nov;57(5):489-91. Epub 2010 Jul 7.	Neurochem Int. 2010	PubMed	citation	PMID:20619308	pubmed	20619308	create date:2010/07/14 | first author:Khan HA
Neuroprotective effects of salidroside against beta-amyloid-induced oxidative stress in SH-SY5Y human neuroblastoma cells.	/pubmed/20615444	Zhang L, Yu H, Zhao X, Lin X, Tan C, Cao G, Wang Z.	Neurochem Int. 2010 Nov;57(5):547-55. Epub 2010 Jul 6.	Neurochem Int. 2010	PubMed	citation	PMID:20615444	pubmed	20615444	create date:2010/07/10 | first author:Zhang L
Ageing enhances alpha-synuclein, ubiquitin and endoplasmic reticular stress protein expression in the nigral neurons of Asian Indians.	/pubmed/20615443	Alladi PA, Mahadevan A, Vijayalakshmi K, Muthane U, Shankar SK, Raju TR.	Neurochem Int. 2010 Nov;57(5):530-9. Epub 2010 Jul 6.	Neurochem Int. 2010	PubMed	citation	PMID:20615443	pubmed	20615443	create date:2010/07/10 | first author:Alladi PA
Neurturin protects against 6-hydroxydopamine-induced reductions in evoked dopamine overflow in rat striatum.	/pubmed/20615442	Cass WA, Peters LE.	Neurochem Int. 2010 Nov;57(5):540-6. Epub 2010 Jul 6.	Neurochem Int. 2010	PubMed	citation	PMID:20615442	pubmed	20615442	create date:2010/07/10 | first author:Cass WA
Differential changes in cerebellar transmitter content and expression of calcium binding proteins and transcription factors in mouse administered with amphetamine.	/pubmed/20600441	Yin HS, Lai CC, Tien TW, Han SK, Pu XL.	Neurochem Int. 2010 Oct;57(3):288-96. Epub 2010 Jun 17.	Neurochem Int. 2010	PubMed	citation	PMID:20600441	pubmed	20600441	create date:2010/07/06 | first author:Yin HS
Brain region specificity of 3-nitropropionic acid-induced vulnerability of neurons involves cytochrome c oxidase.	/pubmed/20600440	Singh S, Misiak M, Beyer C, Arnold S.	Neurochem Int. 2010 Oct;57(3):297-305. Epub 2010 Jun 23.	Neurochem Int. 2010	PubMed	citation	PMID:20600440	pubmed	20600440	create date:2010/07/06 | first author:Singh S
Endothelin-1 and -3 modulate the neuronal norepinephrine transporter through multiple signalling pathways in the rat posterior hypothalamus.	/pubmed/20600439	Hope SI, Nabhen SL, Soria C, Bianciotti LG, Vatta MS.	Neurochem Int. 2010 Oct;57(3):306-13. Epub 2010 Jun 25.	Neurochem Int. 2010	PubMed	citation	PMID:20600439	pubmed	20600439	create date:2010/07/06 | first author:Hope SI
Zinc prevents the copper-induced damage of cultured astrocytes.	/pubmed/20600438	Scheiber IF, Schmidt MM, Dringen R.	Neurochem Int. 2010 Oct;57(3):314-22. Epub 2010 Jun 25.	Neurochem Int. 2010	PubMed	citation	PMID:20600438	pubmed	20600438	create date:2010/07/06 | first author:Scheiber IF
Changes in metabolic-related variables during chronic morphine treatment.	/pubmed/20600437	Ferenczi S, Núñez C, Pintér-Kübler B, Földes A, Martín F, Márkus VL, Milanés MV, Kovács KJ.	Neurochem Int. 2010 Oct;57(3):323-30. Epub 2010 Jun 26.	Neurochem Int. 2010	PubMed	citation	PMID:20600437	pubmed	20600437	create date:2010/07/06 | first author:Ferenczi S
Increase brain lactate in hepatic encephalopathy: cause or consequence?	/pubmed/20600436	Rose CF.	Neurochem Int. 2010 Nov;57(4):389-94. Epub 2010 Jul 2. Review.	Neurochem Int. 2010	PubMed	citation	PMID:20600436	pubmed	20600436	create date:2010/07/06 | first author:Rose CF
Neurochemical changes in a double transgenic mouse model of Alzheimer's disease fed a pro-oxidant diet.	/pubmed/20600435	Ash ES, Alavijeh MS, Palmer AM, Mitchelmore C, Howlett DR, Francis PT, Broadstock M, Richardson JC.	Neurochem Int. 2010 Nov;57(5):504-11. Epub 2010 Jun 30.	Neurochem Int. 2010	PubMed	citation	PMID:20600435	pubmed	20600435	create date:2010/07/06 | first author:Ash ES
Neuroprotective effects of resveratrol: potential mechanisms.	/pubmed/20600434	Sahebkar A.	Neurochem Int. 2010 Nov;57(6):621-2. Epub 2010 Jul 1. No abstract available.	Neurochem Int. 2010	PubMed	citation	PMID:20600434	pubmed	20600434	create date:2010/07/06 | first author:Sahebkar A
Brain-specific conditional and time-specific inducible Tph2 knockout mice possess normal serotonergic gene expression in the absence of serotonin during adult life.	/pubmed/20599453	Kriegebaum C, Song NN, Gutknecht L, Huang Y, Schmitt A, Reif A, Ding YQ, Lesch KP.	Neurochem Int. 2010 Nov;57(5):512-7. Epub 2010 Jul 3.	Neurochem Int. 2010	PubMed	citation	PMID:20599453	pubmed	20599453	create date:2010/07/06 | first author:Kriegebaum C
Pro-apoptotic effect of methylguanidine on hydrogen peroxide-treated rat glioma cell line.	/pubmed/20599452	Marzocco S, Popolo A, Bianco G, Pinto A, Autore G.	Neurochem Int. 2010 Nov;57(5):518-24. Epub 2010 Jul 3.	Neurochem Int. 2010	PubMed	citation	PMID:20599452	pubmed	20599452	create date:2010/07/06 | first author:Marzocco S
Alpha3* and alpha 7 nAChR-mediated Ca2+ transient generation in IMR-32 neuroblastoma cells.	/pubmed/20558224	Ween H, Thorin-Hagene K, Andersen E, Grønlien JH, Lee CH, Gopalakrishnan M, Malysz J.	Neurochem Int. 2010 Oct;57(3):269-77. Epub 2010 Jun 15.	Neurochem Int. 2010	PubMed	citation	PMID:20558224	pubmed	20558224	create date:2010/06/19 | first author:Ween H
Light induced retinal degeneration activates a caspase-independent pathway involving cathepsin D.	/pubmed/20558223	Chahory S, Keller N, Martin E, Omri B, Crisanti P, Torriglia A.	Neurochem Int. 2010 Oct;57(3):278-87. Epub 2010 Jun 15.	Neurochem Int. 2010	PubMed	citation	PMID:20558223	pubmed	20558223	create date:2010/06/19 | first author:Chahory S
Glycine and L-arginine transport in cultured Müller glial cells (TR-MUL).	/pubmed/20558222	Hosoya K, Ichikawa T, Akanuma S, Hirose S, Tachikawa M.	Neurochem Int. 2010 Oct;57(3):262-8. Epub 2010 Jun 15.	Neurochem Int. 2010	PubMed	citation	PMID:20558222	pubmed	20558222	create date:2010/06/19 | first author:Hosoya K
Title	URL	Description	Details	ShortDetails	Resource	Type	Identifiers	Db	EntrezUID	Properties
Use of haptoglobin and transthyretin as potential biomarkers for the preclinical diagnosis of Parkinson's disease.	/pubmed/20553985	Argüelles S, Venero JL, García-Rodriguez S, Tomas-Camardiel M, Ayala A, Cano J, Machado A.	Neurochem Int. 2010 Oct;57(3):227-34. Epub 2010 Jun 8.	Neurochem Int. 2010	PubMed	citation	PMID:20553985	pubmed	20553985	create date:2010/06/18 | first author:Argüelles S
Neuroprotection of deferoxamine on rotenone-induced injury via accumulation of HIF-1 alpha and induction of autophagy in SH-SY5Y cells.	/pubmed/20546814	Wu Y, Li X, Xie W, Jankovic J, Le W, Pan T.	Neurochem Int. 2010 Oct;57(3):198-205. Epub 2010 May 28.	Neurochem Int. 2010	PubMed	citation	PMID:20546814	pubmed	20546814	create date:2010/06/16 | first author:Wu Y
Calcium dependent modification of distal C-terminal sequences of glycine transporter GlyT1.	/pubmed/20542070	Baliova M, Jursky F.	Neurochem Int. 2010 Oct;57(3):254-61. Epub 2010 Jun 11.	Neurochem Int. 2010	PubMed	citation	PMID:20542070	pubmed	20542070	create date:2010/06/15 | first author:Baliova M
Time course of upregulation of inflammatory mediators in the hemorrhagic brain in rats: correlation with brain edema.	/pubmed/20541575	Wu H, Zhang Z, Li Y, Zhao R, Li H, Song Y, Qi J, Wang J.	Neurochem Int. 2010 Oct;57(3):248-53. Epub 2010 Jun 10.	Neurochem Int. 2010	PubMed	citation	PMID:20541575	pubmed	20541575	create date:2010/06/15 | first author:Wu H
Beta-alanine as a small molecule neurotransmitter.	/pubmed/20540981	Tiedje KE, Stevens K, Barnes S, Weaver DF.	Neurochem Int. 2010 Oct;57(3):177-88. Epub 2010 Jun 9. Review.	Neurochem Int. 2010	PubMed	citation	PMID:20540981	pubmed	20540981	create date:2010/06/15 | first author:Tiedje KE
Maternal obesity impairs hippocampal BDNF production and spatial learning performance in young mouse offspring.	/pubmed/20538025	Tozuka Y, Kumon M, Wada E, Onodera M, Mochizuki H, Wada K.	Neurochem Int. 2010 Oct;57(3):235-47. Epub 2010 Jun 9.	Neurochem Int. 2010	PubMed	citation	PMID:20538025	pubmed	20538025	create date:2010/06/12 | first author:Tozuka Y
Neuroprotective effect of osthole on MPP+-induced cytotoxicity in PC12 cells via inhibition of mitochondrial dysfunction and ROS production.	/pubmed/20510317	Liu WB, Zhou J, Qu Y, Li X, Lu CT, Xie KL, Sun XL, Fei Z.	Neurochem Int. 2010 Oct;57(3):206-15. Epub 2010 May 25.	Neurochem Int. 2010	PubMed	citation	PMID:20510317	pubmed	20510317	create date:2010/06/01 | first author:Liu WB
Apigenin protects HT22 murine hippocampal neuronal cells against endoplasmic reticulum stress-induced apoptosis.	/pubmed/20493918	Choi AY, Choi JH, Lee JY, Yoon KS, Choe W, Ha J, Yeo EJ, Kang I.	Neurochem Int. 2010 Sep;57(2):143-52. Epub 2010 May 21.	Neurochem Int. 2010	PubMed	citation	PMID:20493918	pubmed	20493918	create date:2010/05/25 | first author:Choi AY
Signal transduction pathways and tyrosine hydroxylase regulation in the adrenal medulla following glucoprivation: an in vivo analysis.	/pubmed/20493917	Bobrovskaya L, Damanhuri HA, Ong LK, Schneider JJ, Dickson PW, Dunkley PR, Goodchild AK.	Neurochem Int. 2010 Sep;57(2):162-7. Epub 2010 May 21.	Neurochem Int. 2010	PubMed	citation	PMID:20493917	pubmed	20493917	create date:2010/05/25 | first author:Bobrovskaya L
Memantine depresses glutamate release through inhibition of voltage-dependent Ca2+ entry and protein kinase C in rat cerebral cortex nerve terminals: an NMDA receptor-independent mechanism.	/pubmed/20493916	Lu CW, Lin TY, Wang SJ.	Neurochem Int. 2010 Sep;57(2):168-76. Epub 2010 May 21.	Neurochem Int. 2010	PubMed	citation	PMID:20493916	pubmed	20493916	create date:2010/05/25 | first author:Lu CW
Catharanthine alkaloids are noncompetitive antagonists of muscle-type nicotinic acetylcholine receptors.	/pubmed/20493225	Arias HR, Feuerbach D, Targowska-Duda KM, Jozwiak K.	Neurochem Int. 2010 Sep;57(2):153-61. Epub 2010 May 20.	Neurochem Int. 2010	PubMed	citation	PMID:20493225	pubmed	20493225	create date:2010/05/25 | first author:Arias HR
The synaptomatrix: a solid though dynamic contact disconnecting transmissions from exocytotic events.	/pubmed/20471436	Vautrin J.	Neurochem Int. 2010 Sep;57(2):85-96. Epub 2010 May 13. Review.	Neurochem Int. 2010	PubMed	citation	PMID:20471436	pubmed	20471436	create date:2010/05/18 | first author:Vautrin J
AMPAR signaling mediating GABA(A)R delta subunit up-regulation in cultured mouse cerebellar granule cells.	/pubmed/20470842	Uusi-Oukari M, Kontturi LS, Coffey ET, Kallinen SA.	Neurochem Int. 2010 Sep;57(2):136-42. Epub 2010 May 12.	Neurochem Int. 2010	PubMed	citation	PMID:20470842	pubmed	20470842	create date:2010/05/18 | first author:Uusi-Oukari M
Rod photoreceptor cell death is induced by okadaic acid through activation of PKC and L-type voltage-dependent Ca2+ channels and prevented by IGF-1.	/pubmed/20466029	Adão-Novaes J, de Cássia Belem Guterrres C, Linden R, Sholl-Franco A.	Neurochem Int. 2010 Sep;57(2):128-35. Epub 2010 May 11.	Neurochem Int. 2010	PubMed	citation	PMID:20466029	pubmed	20466029	create date:2010/05/15 | first author:Adão-Novaes J
Activation of TRPC6 channels promotes endocannabinoid biosynthesis in neuronal CAD cells.	/pubmed/20466028	Bardell TK, Barker EL.	Neurochem Int. 2010 Aug;57(1):76-83. Epub 2010 May 11.	Neurochem Int. 2010	PubMed	citation	PMID:20466028	pubmed	20466028	create date:2010/05/15 | first author:Bardell TK
Escin attenuates cognitive deficits and hippocampal injury after transient global cerebral ischemia in mice via regulating certain inflammatory genes.	/pubmed/20466027	Zhang L, Fu F, Zhang X, Zhu M, Wang T, Fan H.	Neurochem Int. 2010 Sep;57(2):119-27. Epub 2010 May 11.	Neurochem Int. 2010	PubMed	citation	PMID:20466027	pubmed	20466027	create date:2010/05/15 | first author:Zhang L
The distal carboxyl terminal of rat NR3B subunit regulates NR1-1a/NR3B and NR1-2a/NR3B surface trafficking.	/pubmed/20466026	Wee KS, Wee ZN, Chow NB, Low CM.	Neurochem Int. 2010 Sep;57(2):97-101. Epub 2010 May 11.	Neurochem Int. 2010	PubMed	citation	PMID:20466026	pubmed	20466026	create date:2010/05/15 | first author:Wee KS
Serotonin--more than a neurotransmitter: transglutaminase-mediated serotonylation of C6 glioma cells and fibronectin.	/pubmed/20451572	Hummerich R, Schloss P.	Neurochem Int. 2010 Aug;57(1):67-75. Epub 2010 May 6.	Neurochem Int. 2010	PubMed	citation	PMID:20451572	pubmed	20451572	create date:2010/05/11 | first author:Hummerich R
Serotonin increases ERK1/2 phosphorylation in astrocytes by stimulation of 5-HT2B and 5-HT2C receptors.	/pubmed/20450948	Li B, Zhang S, Li M, Hertz L, Peng L.	Neurochem Int. 2010 Nov;57(4):432-9. Epub 2010 May 5.	Neurochem Int. 2010	PubMed	citation	PMID:20450948	pubmed	20450948	create date:2010/05/11 | first author:Li B
Biphasic and bilateral changes in striatal VGLUT1 and 2 protein expression in hemi-Parkinson rats.	/pubmed/20450947	Massie A, Schallier A, Vermoesen K, Arckens L, Michotte Y.	Neurochem Int. 2010 Sep;57(2):111-8. Epub 2010 May 5.	Neurochem Int. 2010	PubMed	citation	PMID:20450947	pubmed	20450947	create date:2010/05/11 | first author:Massie A
Astrocytic transactivation by alpha2A-adrenergic and 5-HT2B serotonergic signaling.	/pubmed/20450946	Peng L, Li B, Du T, Kong EK, Hu X, Zhang S, Shan X, Zhang M.	Neurochem Int. 2010 Nov;57(4):421-31. Epub 2010 May 5. Review.	Neurochem Int. 2010	PubMed	citation	PMID:20450946	pubmed	20450946	create date:2010/05/11 | first author:Peng L
The Na+/Ca2+ exchanger-mediated Ca2+ influx triggers nitric oxide-induced cytotoxicity in cultured astrocytes.	/pubmed/20447431	Kitao T, Takuma K, Kawasaki T, Inoue Y, Ikehara A, Nashida T, Ago Y, Matsuda T.	Neurochem Int. 2010 Aug;57(1):58-66. Epub 2010 May 4.	Neurochem Int. 2010	PubMed	citation	PMID:20447431	pubmed	20447431	create date:2010/05/08 | first author:Kitao T
Deficiency of ubiquitin carboxy-terminal hydrolase-L1 (UCH-L1) leads to vulnerability to lipid peroxidation.	/pubmed/20447430	Nagamine S, Kabuta T, Furuta A, Yamamoto K, Takahashi A, Wada K.	Neurochem Int. 2010 Sep;57(2):102-10. Epub 2010 May 4.	Neurochem Int. 2010	PubMed	citation	PMID:20447430	pubmed	20447430	create date:2010/05/08 | first author:Nagamine S
Increased Na, K-ATPase alpha2 isoform gene expression by ammonia in astrocytes and in brain in vivo.	/pubmed/20447429	Xue Z, Li B, Gu L, Hu X, Li M, Butterworth RF, Peng L.	Neurochem Int. 2010 Nov;57(4):395-403. Epub 2010 May 4.	Neurochem Int. 2010	PubMed	citation	PMID:20447429	pubmed	20447429	create date:2010/05/08 | first author:Xue Z
Nesfatin-1/NUCB2 may participate in the activation of the hypothalamic-pituitary-adrenal axis in rats.	/pubmed/20435076	Könczöl K, Bodnár I, Zelena D, Pintér O, Papp RS, Palkovits M, Nagy GM, Tóth ZE.	Neurochem Int. 2010 Oct;57(3):189-97. Epub 2010 May 6.	Neurochem Int. 2010	PubMed	citation	PMID:20435076	pubmed	20435076	create date:2010/05/04 | first author:Könczöl K
New evidences on Tau-DNA interactions and relevance to neurodegeneration.	/pubmed/20435075	Padmaraju V, Indi SS, Rao KS.	Neurochem Int. 2010 Aug;57(1):51-7. Epub 2010 May 8.	Neurochem Int. 2010	PubMed	citation	PMID:20435075	pubmed	20435075	create date:2010/05/04 | first author:Padmaraju V
Perivascular nerve fiber α-synuclein regulates contractility of mouse aorta: a link to autonomic dysfunction in Parkinson's disease.	/pubmed/20420875	Marrachelli VG, Miranda FJ, Alabadí JA, Milán M, Cano-Jaimez M, Kirstein M, Alborch E, Fariñas I, Pérez-Sánchez F.	Neurochem Int. 2010 Jul;56(8):991-8. Epub 2010 Apr 24.	Neurochem Int. 2010	PubMed	citation	PMID:20420875	pubmed	20420875	create date:2010/04/28 | first author:Marrachelli VG
Increased sympathoexcitatory reflex induced by myocardial ischemic nociceptive signaling via P2X2/3 receptor in rat superior cervical ganglia.	/pubmed/20406659	Li G, Liu S, Zhang J, Yu K, Xu C, Lin J, Li X, Liang S.	Neurochem Int. 2010 Jul;56(8):984-90. Epub 2010 Apr 18.	Neurochem Int. 2010	PubMed	citation	PMID:20406659	pubmed	20406659	create date:2010/04/22 | first author:Li G
Threonine 82 at the PDZ domain of PICK1 is critical for AMPA receptor interaction and localization.	/pubmed/20403402	Shao X, Zhu L, Wang Y, Lu Y, Wang W, Zhu J, Shen Y, Xia J, Luo J.	Neurochem Int. 2010 Jul;56(8):962-70. Epub 2010 Apr 18.	Neurochem Int. 2010	PubMed	citation	PMID:20403402	pubmed	20403402	create date:2010/04/21 | first author:Shao X
Proteomic analysis of expression and protein interactions in a 6-hydroxydopamine-induced rat brain lesion model.	/pubmed/20403401	Park B, Yang J, Yun N, Choe KM, Jin BK, Oh YJ.	Neurochem Int. 2010 Aug;57(1):16-32. Epub 2010 Apr 18.	Neurochem Int. 2010	PubMed	citation	PMID:20403401	pubmed	20403401	create date:2010/04/21 | first author:Park B
Glutamate differently modulates excitatory and inhibitory adenosine receptors in neuronal and glial cells.	/pubmed/20399823	Castillo CA, León DA, Ballesteros-Yáñez I, Albasanz JL, Martín M.	Neurochem Int. 2010 Aug;57(1):33-42. Epub 2010 Apr 24.	Neurochem Int. 2010	PubMed	citation	PMID:20399823	pubmed	20399823	create date:2010/04/20 | first author:Castillo CA
Maternal dietary restriction during lactation influences postnatal growth and behavior in the offspring of mice.	/pubmed/20399822	Kumon M, Yamamoto K, Takahashi A, Wada K, Wada E.	Neurochem Int. 2010 Aug;57(1):43-50. Epub 2010 Apr 24.	Neurochem Int. 2010	PubMed	citation	PMID:20399822	pubmed	20399822	create date:2010/04/20 | first author:Kumon M
Proteomic profiling of proteins in rat spinal cord induced by contusion injury.	/pubmed/20399821	Yan X, Liu J, Luo Z, Ding Q, Mao X, Yan M, Yang S, Hu X, Huang J, Luo Z.	Neurochem Int. 2010 Jul;56(8):971-83. Epub 2010 Apr 24.	Neurochem Int. 2010	PubMed	citation	PMID:20399821	pubmed	20399821	create date:2010/04/20 | first author:Yan X
AMN082 promotes the proliferation and differentiation of neural progenitor cells with influence on phosphorylation of MAPK signaling pathways.	/pubmed/20399820	Tian Y, Liu Y, Chen X, Kang Q, Zhang J, Shi Q, Zhang H.	Neurochem Int. 2010 Aug;57(1):8-15. Epub 2010 Apr 24.	Neurochem Int. 2010	PubMed	citation	PMID:20399820	pubmed	20399820	create date:2010/04/20 | first author:Tian Y
Diabetes synergistically exacerbates poststroke dementia and tau abnormality in brain.	/pubmed/20398714	Zhang T, Pan BS, Sun GC, Sun X, Sun FY.	Neurochem Int. 2010 Jul;56(8):955-61. Epub 2010 Apr 14.	Neurochem Int. 2010	PubMed	citation	PMID:20398714	pubmed	20398714	create date:2010/04/20 | first author:Zhang T
A metabolomic study of the CRND8 transgenic mouse model of Alzheimer's disease.	/pubmed/20398713	Salek RM, Xia J, Innes A, Sweatman BC, Adalbert R, Randle S, McGowan E, Emson PC, Griffin JL.	Neurochem Int. 2010 Jul;56(8):937-47. Epub 2010 Apr 14.	Neurochem Int. 2010	PubMed	citation	PMID:20398713	pubmed	20398713	create date:2010/04/20 | first author:Salek RM
Neurochemical evidence that glycine induces bioenergetical dysfunction.	/pubmed/20394787	Busanello EN, Moura AP, Viegas CM, Zanatta A, da Costa Ferreira G, Schuck PF, Wajner M.	Neurochem Int. 2010 Jul;56(8):948-54. Epub 2010 Apr 13.	Neurochem Int. 2010	PubMed	citation	PMID:20394787	pubmed	20394787	create date:2010/04/17 | first author:Busanello EN
Long-chain 3-hydroxy fatty acids accumulating in LCHAD and MTP deficiencies induce oxidative stress in rat brain.	/pubmed/20381565	Tonin AM, Grings M, Busanello EN, Moura AP, Ferreira GC, Viegas CM, Fernandes CG, Schuck PF, Wajner M.	Neurochem Int. 2010 Jul;56(8):930-6. Epub 2010 Apr 8.	Neurochem Int. 2010	PubMed	citation	PMID:20381565	pubmed	20381565	create date:2010/04/13 | first author:Tonin AM
NCAM-mediated locomotor recovery from spinal cord contusion injury involves neuroprotection, axon regeneration, and synaptogenesis.	/pubmed/20381564	Zhang S, Xia YY, Lim HC, Tang FR, Feng ZW.	Neurochem Int. 2010 Jul;56(8):919-29. Epub 2010 Apr 8.	Neurochem Int. 2010	PubMed	citation	PMID:20381564	pubmed	20381564	create date:2010/04/13 | first author:Zhang S
Skeletal muscles of Uchl3 knockout mice show polyubiquitinated protein accumulation and stress responses.	/pubmed/20380862	Setsuie R, Suzuki M, Tsuchiya Y, Wada K.	Neurochem Int. 2010 Jul;56(8):911-8. Epub 2010 Apr 7.	Neurochem Int. 2010	PubMed	citation	PMID:20380862	pubmed	20380862	create date:2010/04/13 | first author:Setsuie R
Regulation of brain aquaporins.	/pubmed/20380861	Zelenina M.	Neurochem Int. 2010 Nov;57(4):468-88. Epub 2010 Apr 7. Review.	Neurochem Int. 2010	PubMed	citation	PMID:20380861	pubmed	20380861	create date:2010/04/13 | first author:Zelenina M
Adrenoceptors in brain: cellular gene expression and effects on astrocytic metabolism and [Ca(2+)]i.	/pubmed/20380860	Hertz L, Lovatt D, Goldman SA, Nedergaard M.	Neurochem Int. 2010 Nov;57(4):411-20. Epub 2010 Apr 7.	Neurochem Int. 2010	PubMed	citation	PMID:20380860	pubmed	20380860	create date:2010/04/13 | first author:Hertz L
Glia as transmitter sources and sensors in health and disease.	/pubmed/20380859	Domingues AM, Taylor M, Fern R.	Neurochem Int. 2010 Nov;57(4):359-66. Epub 2010 Apr 7. Review.	Neurochem Int. 2010	PubMed	citation	PMID:20380859	pubmed	20380859	create date:2010/04/13 | first author:Domingues AM
Astrocytic adrenoceptors and learning: alpha1-adrenoceptors.	/pubmed/20380858	Gibbs ME, Bowser DN.	Neurochem Int. 2010 Nov;57(4):404-10. Epub 2010 Apr 7.	Neurochem Int. 2010	PubMed	citation	PMID:20380858	pubmed	20380858	create date:2010/04/13 | first author:Gibbs ME
Neuregulin 1-induced AKT phosphorylation in monozygotic twins discordant for schizophrenia.	/pubmed/20371257	Seres I, Kelemen O, Benedek G, Kéri S.	Neurochem Int. 2010 Jul;56(8):906-10. Epub 2010 Apr 3.	Neurochem Int. 2010	PubMed	citation	PMID:20371257	pubmed	20371257	create date:2010/04/08 | first author:Seres I
Characterization of neuronal and astroglial responses to ER stress in the hippocampal CA1 area in mice following transient forebrain ischemia.	/pubmed/20362024	Osada N, Kosuge Y, Ishige K, Ito Y.	Neurochem Int. 2010 Aug;57(1):1-7. Epub 2010 Mar 31.	Neurochem Int. 2010	PubMed	citation	PMID:20362024	pubmed	20362024	create date:2010/04/07 | first author:Osada N
H2O2 and PAF mediate Abeta1-42-induced Ca2+ dyshomeostasis that is blocked by EGb761.	/pubmed/20362023	Shi C, Wu F, Xu J.	Neurochem Int. 2010 Jul;56(8):893-905. Epub 2010 Mar 31.	Neurochem Int. 2010	PubMed	citation	PMID:20362023	pubmed	20362023	create date:2010/04/07 | first author:Shi C
Effects of Tau on the activity of triose phosphate isomerase (TPI) in brain cells.	/pubmed/20359515	Park SA, Park HW, Kim NH, Kim YH, Kwak MJ, Shin JS, Kim CW.	Neurochem Int. 2010 Jul;56(8):886-92. Epub 2010 Mar 30.	Neurochem Int. 2010	PubMed	citation	PMID:20359515	pubmed	20359515	create date:2010/04/03 | first author:Park SA
Altered glial-neuronal crosstalk: cornerstone in the pathogenesis of hepatic encephalopathy.	/pubmed/20350577	Butterworth RF.	Neurochem Int. 2010 Nov;57(4):383-8. Epub 2010 Mar 27. Review.	Neurochem Int. 2010	PubMed	citation	PMID:20350577	pubmed	20350577	create date:2010/03/31 | first author:Butterworth RF
Genome-wide microarray analysis of brain gene expression in mice on a short-term high iron diet.	/pubmed/20350576	Johnstone D, Milward EA.	Neurochem Int. 2010 May-Jun;56(6-7):856-63. Epub 2010 Mar 27.	Neurochem Int. 2010	PubMed	citation	PMID:20350576	pubmed	20350576	create date:2010/03/31 | first author:Johnstone D
Title	URL	Description	Details	ShortDetails	Resource	Type	Identifiers	Db	EntrezUID	Properties
Age and meloxicam attenuate the ischemia/reperfusion-induced down-regulation in the NMDA receptor genes.	/pubmed/20350575	Montori S, Dos-Anjos S, Martínez-Villayandre B, Regueiro-Purriños MM, Gonzalo-Orden JM, Ruano D, Fernández-López A.	Neurochem Int. 2010 Jul;56(8):878-85. Epub 2010 Mar 27.	Neurochem Int. 2010	PubMed	citation	PMID:20350575	pubmed	20350575	create date:2010/03/31 | first author:Montori S
In vivo modulation of alpha7 nicotinic receptors on striatal glutamate release induced by anatoxin-A.	/pubmed/20347906	Campos F, Alfonso M, Durán R.	Neurochem Int. 2010 May-Jun;56(6-7):850-5. Epub 2010 Mar 27.	Neurochem Int. 2010	PubMed	citation	PMID:20347906	pubmed	20347906	create date:2010/03/30 | first author:Campos F
The expression of HMGA1a is increased in lymphoblastoid cell lines from schizophrenia patients.	/pubmed/20347905	Morikawa T, Manabe T, Ito Y, Yamada S, Yoshimi A, Nagai T, Ozaki N, Mayeda A.	Neurochem Int. 2010 May-Jun;56(6-7):736-9. Epub 2010 Mar 27.	Neurochem Int. 2010	PubMed	citation	PMID:20347905	pubmed	20347905	create date:2010/03/30 | first author:Morikawa T
Effects of carboxylic acids on the uptake of non-transferrin-bound iron by astrocytes.	/pubmed/20338211	Keenan BM, Robinson SR, Bishop GM.	Neurochem Int. 2010 May-Jun;56(6-7):843-9. Epub 2010 Mar 23.	Neurochem Int. 2010	PubMed	citation	PMID:20338211	pubmed	20338211	create date:2010/03/27 | first author:Keenan BM
Time-course correlation of early toxic events in three models of striatal damage: modulation by proteases inhibition.	/pubmed/20332007	Pérez-De La Cruz V, Elinos-Calderón D, Carrillo-Mora P, Silva-Adaya D, Konigsberg M, Morán J, Ali SF, Chánez-Cárdenas ME, Pérez-De La Cruz G, Santamaría A.	Neurochem Int. 2010 May-Jun;56(6-7):834-42. Epub 2010 Mar 21.	Neurochem Int. 2010	PubMed	citation	PMID:20332007	pubmed	20332007	create date:2010/03/25 | first author:Pérez-De La Cruz V
Opposite changes in cannabinoid CB1 and CB2 receptor expression in human gliomas.	/pubmed/20307616	De Jesús ML, Hostalot C, Garibi JM, Sallés J, Meana JJ, Callado LF.	Neurochem Int. 2010 May-Jun;56(6-7):829-33. Epub 2010 Mar 20.	Neurochem Int. 2010	PubMed	citation	PMID:20307616	pubmed	20307616	create date:2010/03/24 | first author:De Jesús ML
NGF-induced moesin phosphorylation is mediated by the PI3K, Rac1 and Akt and required for neurite formation in PC12 cells.	/pubmed/20307615	Jeon S, Park JK, Bae CD, Park J.	Neurochem Int. 2010 May-Jun;56(6-7):810-8. Epub 2010 Mar 20.	Neurochem Int. 2010	PubMed	citation	PMID:20307615	pubmed	20307615	create date:2010/03/24 | first author:Jeon S
Differential effect of platelet activating factor on 1-methyl-4-phenylpyridinium-induced cell death through regulation of apoptosis-related protein activation.	/pubmed/20304020	Ha SW, Lee CS.	Neurochem Int. 2010 May-Jun;56(6-7):819-28. Epub 2010 Mar 19.	Neurochem Int. 2010	PubMed	citation	PMID:20304020	pubmed	20304020	create date:2010/03/23 | first author:Ha SW
Matrix metalloproteinase-9 activity increased by two different types of epileptic seizures that do not induce neuronal death: a possible role in homeostatic synaptic plasticity.	/pubmed/20303372	Takács E, Nyilas R, Szepesi Z, Baracskay P, Karlsen B, Røsvold T, Bjørkum AA, Czurkó A, Kovács Z, Kékesi AK, Juhász G.	Neurochem Int. 2010 May-Jun;56(6-7):799-809. Epub 2010 Mar 18.	Neurochem Int. 2010	PubMed	citation	PMID:20303372	pubmed	20303372	create date:2010/03/23 | first author:Takács E
Glial cells as sources and targets of natriuretic peptides.	/pubmed/20302900	Prado J, Baltrons MA, Pifarré P, García A.	Neurochem Int. 2010 Nov;57(4):367-74. Epub 2010 Mar 17. Review.	Neurochem Int. 2010	PubMed	citation	PMID:20302900	pubmed	20302900	create date:2010/03/23 | first author:Prado J
A long hangover from party drugs: residual proteomic changes in the hippocampus of rats 8 weeks after γ-hydroxybutyrate (GHB), 3,4-methylenedioxymethamphetamine (MDMA) or their combination.	/pubmed/20227452	van Nieuwenhuijzen PS, Kashem MA, Matsumoto I, Hunt GE, McGregor IS.	Neurochem Int. 2010 Jul;56(8):871-7. Epub 2010 Mar 19.	Neurochem Int. 2010	PubMed	citation	PMID:20227452	pubmed	20227452	create date:2010/03/17 | first author:van Nieuwenhuijzen PS
Modulation by neuropeptide FF of the interaction of mu-opioid (MOP) receptor with G-proteins.	/pubmed/20211672	Kersanté F, Moulédous L, Zajac JM, Mollereau C.	Neurochem Int. 2010 May-Jun;56(6-7):768-73. Epub 2010 Mar 6.	Neurochem Int. 2010	PubMed	citation	PMID:20211672	pubmed	20211672	create date:2010/03/10 | first author:Kersanté F
The norepinephrine transporter (NET) radioligand (S,S)-[18F]FMeNER-D2 shows significant decreases in NET density in the human brain in Alzheimer's disease: a post-mortem autoradiographic study.	/pubmed/20211213	Gulyás B, Brockschnieder D, Nag S, Pavlova E, Kása P, Beliczai Z, Légrádi A, Gulya K, Thiele A, Dyrks T, Halldin C.	Neurochem Int. 2010 May-Jun;56(6-7):789-98. Epub 2010 Mar 6.	Neurochem Int. 2010	PubMed	citation	PMID:20211213	pubmed	20211213	create date:2010/03/10 | first author:Gulyás B
Neuroprotective effects of the drug GVT (monosodium luminol) are mediated by the stabilization of Nrf2 in astrocytes.	/pubmed/20211212	Reddy PV, Lungu G, Kuang X, Stoica G, Wong PK.	Neurochem Int. 2010 May-Jun;56(6-7):780-8. Epub 2010 Mar 6.	Neurochem Int. 2010	PubMed	citation	PMID:20211212	pubmed	20211212	create date:2010/03/10 | first author:Reddy PV
Catechol O-methyltransferase and monoamine oxidase A genotypes, and plasma catecholamine metabolites in bipolar and schizophrenic patients.	/pubmed/20206656	Zumárraga M, Dávila R, Basterreche N, Arrue A, Goienetxea B, Zamalloa MI, Erkoreka L, Bustamante S, Inchausti L, González-Torres MA, Guimón J.	Neurochem Int. 2010 May-Jun;56(6-7):774-9. Epub 2010 Mar 4.	Neurochem Int. 2010	PubMed	citation	PMID:20206656	pubmed	20206656	create date:2010/03/09 | first author:Zumárraga M
Neurons under viral attack: victims or warriors?	/pubmed/20206655	Chakraborty S, Nazmi A, Dutta K, Basu A.	Neurochem Int. 2010 May-Jun;56(6-7):727-35. Epub 2010 Mar 4. Review.	Neurochem Int. 2010	PubMed	citation	PMID:20206655	pubmed	20206655	create date:2010/03/09 | first author:Chakraborty S
Subtle BBB alterations in brain edema associated with acute liver failure.	/pubmed/20201130	Nguyen JH.	Neurochem Int. 2010 Jan;56(2):203-4; author reply 205-7.	Neurochem Int. 2010	PubMed	citation	PMID:20201130	pubmed	20201130	create date:2010/03/05 | first author:Nguyen JH
Glia: the many ways to modulate synaptic plasticity.	/pubmed/20193723	Ben Achour S, Pascual O.	Neurochem Int. 2010 Nov;57(4):440-5. Epub 2010 Mar 1. Review.	Neurochem Int. 2010	PubMed	citation	PMID:20193723	pubmed	20193723	create date:2010/03/03 | first author:Ben Achour S
Astrocytes as potential targets to suppress inflammatory demyelinating lesions in multiple sclerosis.	/pubmed/20178822	De Keyser J, Laureys G, Demol F, Wilczak N, Mostert J, Clinckers R.	Neurochem Int. 2010 Nov;57(4):446-50. Epub 2010 Feb 21. Review.	Neurochem Int. 2010	PubMed	citation	PMID:20178822	pubmed	20178822	create date:2010/02/25 | first author:De Keyser J
Reserpine-induced reduction in norepinephrine transporter function requires catecholamine storage vesicles.	/pubmed/20176067	Mandela P, Chandley M, Xu YY, Zhu MY, Ordway GA.	Neurochem Int. 2010 May-Jun;56(6-7):760-7. Epub 2010 Feb 20.	Neurochem Int. 2010	PubMed	citation	PMID:20176067	pubmed	20176067	create date:2010/02/24 | first author:Mandela P
Omega-3 fatty acids deprivation affects ontogeny of glutamatergic synapses in rats: relevance for behavior alterations.	/pubmed/20172010	Moreira JD, Knorr L, Ganzella M, Thomazi AP, de Souza CG, de Souza DG, Pitta CF, Mello e Souza T, Wofchuk S, Elisabetsky E, Vinadé L, Perry ML, Souza DO.	Neurochem Int. 2010 May-Jun;56(6-7):753-9. Epub 2010 Feb 19.	Neurochem Int. 2010	PubMed	citation	PMID:20172010	pubmed	20172010	create date:2010/02/23 | first author:Moreira JD
AMPA receptors serum-dependently mediate GABAA receptor alpha1 and alpha6 subunit down-regulation in cultured mouse cerebellar granule cells.	/pubmed/20170697	Uusi-Oukari M, Kontturi LS, Kallinen SA, Salonen V.	Neurochem Int. 2010 Apr;56(5):720-6. Epub 2010 Feb 16.	Neurochem Int. 2010	PubMed	citation	PMID:20170697	pubmed	20170697	create date:2010/02/23 | first author:Uusi-Oukari M
Impaired Na+-dependent glutamate uptake in platelets during depolarization of their plasma membrane.	/pubmed/20170696	Kasatkina L, Borisova T.	Neurochem Int. 2010 Apr;56(5):711-9. Epub 2010 Feb 16.	Neurochem Int. 2010	PubMed	citation	PMID:20170696	pubmed	20170696	create date:2010/02/23 | first author:Kasatkina L
Regulated exocytosis in astrocytic signal integration.	/pubmed/20156504	Parpura V, Baker BJ, Jeras M, Zorec R.	Neurochem Int. 2010 Nov;57(4):451-9. Epub 2010 Feb 13. Review.	Neurochem Int. 2010	PubMed	citation	PMID:20156504	pubmed	20156504	create date:2010/02/17 | first author:Parpura V
n-3 long-chain fatty acids and regulation of glucose transport in two models of rat brain endothelial cells.	/pubmed/20153394	Pifferi F, Jouin M, Alessandri JM, Roux F, Perrière N, Langelier B, Lavialle M, Cunnane S, Guesnet P.	Neurochem Int. 2010 Apr;56(5):703-10. Epub 2010 Feb 11.	Neurochem Int. 2010	PubMed	citation	PMID:20153394	pubmed	20153394	create date:2010/02/16 | first author:Pifferi F
Chemical identification of nestin-immunoreactive neurons in the rat basal forebrain: a re-examination.	/pubmed/20153393	Guo KH, Zhu JH, Yao ZB, Gu HY, Zou JT, Li DP.	Neurochem Int. 2010 Apr;56(5):694-702. Epub 2010 Feb 11.	Neurochem Int. 2010	PubMed	citation	PMID:20153393	pubmed	20153393	create date:2010/02/16 | first author:Guo KH
Time course of oxidant markers and antioxidant defenses in subgroups of amyotrophic lateral sclerosis patients.	/pubmed/20152873	Cova E, Bongioanni P, Cereda C, Metelli MR, Salvaneschi L, Bernuzzi S, Guareschi S, Rossi B, Ceroni M.	Neurochem Int. 2010 Apr;56(5):687-93. Epub 2010 Feb 10.	Neurochem Int. 2010	PubMed	citation	PMID:20152873	pubmed	20152873	create date:2010/02/16 | first author:Cova E
UDP exerts cytostatic and cytotoxic actions in human neuroblastoma SH-SY5Y cells over-expressing P2Y6 receptor.	/pubmed/20144676	Apolloni S, Finocchi P, D'Agnano I, Alloisio S, Nobile M, D'Ambrosi N, Volonté C.	Neurochem Int. 2010 Apr;56(5):670-8. Epub 2010 Feb 6.	Neurochem Int. 2010	PubMed	citation	PMID:20144676	pubmed	20144676	create date:2010/02/11 | first author:Apolloni S
Induced LC degeneration in APP/PS1 transgenic mice accelerates early cerebral amyloidosis and cognitive deficits.	/pubmed/20144675	Jardanhazi-Kurutz D, Kummer MP, Terwel D, Vogel K, Dyrks T, Thiele A, Heneka MT.	Neurochem Int. 2010 Nov;57(4):375-82. Epub 2010 Feb 6.	Neurochem Int. 2010	PubMed	citation	PMID:20144675	pubmed	20144675	create date:2010/02/11 | first author:Jardanhazi-Kurutz D
Identification of a novel chemical potentiator and inhibitors of UCH-L1 by in silico drug screening.	/pubmed/20144674	Mitsui T, Hirayama K, Aoki S, Nishikawa K, Uchida K, Matsumoto T, Kabuta T, Wada K.	Neurochem Int. 2010 Apr;56(5):679-86. Epub 2010 Feb 6.	Neurochem Int. 2010	PubMed	citation	PMID:20144674	pubmed	20144674	create date:2010/02/11 | first author:Mitsui T
Physiology of neuronal-glial networking.	/pubmed/20144673	Verkhratsky A.	Neurochem Int. 2010 Nov;57(4):332-43. Epub 2010 Feb 6. Review.	Neurochem Int. 2010	PubMed	citation	PMID:20144673	pubmed	20144673	create date:2010/02/11 | first author:Verkhratsky A
Chloride channel conductance is required for NGF-induced neurite outgrowth in PC12 cells.	/pubmed/20144672	Kim SY, Shin DH, Kim SJ, Koo BS, Bae CD, Park J, Jeon S.	Neurochem Int. 2010 Apr;56(5):663-9. Epub 2010 Feb 6.	Neurochem Int. 2010	PubMed	citation	PMID:20144672	pubmed	20144672	create date:2010/02/11 | first author:Kim SY
Beyond water channel: aquaporin-4 in adult neurogenesis.	/pubmed/20138100	Zheng GQ, Li Y, Gu Y, Chen XM, Zhou Y, Zhao SZ, Shen J.	Neurochem Int. 2010 Apr;56(5):651-4. Epub 2010 Feb 4. Review.	Neurochem Int. 2010	PubMed	citation	PMID:20138100	pubmed	20138100	create date:2010/02/09 | first author:Zheng GQ
Axon degeneration: Mechanisms and implications of a distinct program from cell death.	/pubmed/20117162	Yan T, Feng Y, Zhai Q.	Neurochem Int. 2010 Mar;56(4):529-34. Epub 2010 Feb 1. Review.	Neurochem Int. 2010	PubMed	citation	PMID:20117162	pubmed	20117162	create date:2010/02/02 | first author:Yan T
Different interaction between tricyclic antidepressants and mecamylamine with the human alpha3beta4 nicotinic acetylcholine receptor ion channel.	/pubmed/20117161	Arias HR, Targowska-Duda KM, Feuerbach D, Sullivan CJ, Maciejewski R, Jozwiak K.	Neurochem Int. 2010 Mar;56(4):642-9. Epub 2010 Feb 1.	Neurochem Int. 2010	PubMed	citation	PMID:20117161	pubmed	20117161	create date:2010/02/02 | first author:Arias HR
Agonist binding fraction of dopamine D2/3 receptors in rat brain: a quantitative autoradiographic study.	/pubmed/20117160	Minuzzi L, Cumming P.	Neurochem Int. 2010 May-Jun;56(6-7):747-52. Epub 2010 Feb 1.	Neurochem Int. 2010	PubMed	citation	PMID:20117160	pubmed	20117160	create date:2010/02/02 | first author:Minuzzi L
Molecular studies on Abeta(42) induced genomic instability in aged rabbit brain.	/pubmed/20117159	Narasingappa RB, Prahalad RK, Mannar SS, Sathyanarayana RT, Hanumanthappa BK, Jagannatha RK.	Neurochem Int. 2010 Apr;56(5):655-62. Epub 2010 Feb 1.	Neurochem Int. 2010	PubMed	citation	PMID:20117159	pubmed	20117159	create date:2010/02/02 | first author:Narasingappa RB
Neuroprotective actions of aminoguanidine involve reduced the activation of calpain and caspase-3 in a rat model of stroke.	/pubmed/20116408	Sun M, Zhao Y, Gu Y, Xu C.	Neurochem Int. 2010 Mar;56(4):634-41. Epub 2010 Jan 29.	Neurochem Int. 2010	PubMed	citation	PMID:20116408	pubmed	20116408	create date:2010/02/02 | first author:Sun M
Involvement of histone acetylation in the regulation of choline acetyltransferase gene in NG108-15 neuronal cells.	/pubmed/20100532	Aizawa S, Yamamuro Y.	Neurochem Int. 2010 Mar;56(4):627-33. Epub 2010 Jan 25.	Neurochem Int. 2010	PubMed	citation	PMID:20100532	pubmed	20100532	create date:2010/01/27 | first author:Aizawa S
Fumaric acid diesters deprive cultured primary astrocytes rapidly of glutathione.	/pubmed/20096739	Schmidt MM, Dringen R.	Neurochem Int. 2010 Nov;57(4):460-7. Epub 2010 Jan 22.	Neurochem Int. 2010	PubMed	citation	PMID:20096739	pubmed	20096739	create date:2010/01/26 | first author:Schmidt MM
Involvement of induction and mitochondrial targeting of orphan nuclear receptor Nur77 in 6-OHDA-induced SH-SY5Y cell death.	/pubmed/20096738	No H, Bang Y, Lim J, Kim SS, Choi HS, Choi HJ.	Neurochem Int. 2010 Mar;56(4):620-6. Epub 2010 Jan 22.	Neurochem Int. 2010	PubMed	citation	PMID:20096738	pubmed	20096738	create date:2010/01/26 | first author:No H
Inhibition of nitric oxide-induced nuclear localization of CAPON by NMDA receptor antagonist in cultured rat primary astrocytes.	/pubmed/20064573	Jiang J, Yan M, Lv Q, Cheng C, Li X, Guo Z, Tao T, Shen A.	Neurochem Int. 2010 Mar;56(4):561-8. Epub 2010 Jan 11.	Neurochem Int. 2010	PubMed	citation	PMID:20064573	pubmed	20064573	create date:2010/01/13 | first author:Jiang J
Glutamine synthetase down-regulation reduces astrocyte protection against glutamate excitotoxicity to neurons.	/pubmed/20064572	Zou J, Wang YX, Dou FF, Lü HZ, Ma ZW, Lu PH, Xu XM.	Neurochem Int. 2010 Mar;56(4):577-84. Epub 2010 Jan 12.	Neurochem Int. 2010	PubMed	citation	PMID:20064572	pubmed	20064572	create date:2010/01/13 | first author:Zou J
Anandamide potentiation of miniature spontaneous excitatory synaptic transmission is mediated via IP3 pathway.	/pubmed/20064571	Sang N, Zhang J, Chen C.	Neurochem Int. 2010 Mar;56(4):590-6. Epub 2010 Jan 11.	Neurochem Int. 2010	PubMed	citation	PMID:20064571	pubmed	20064571	create date:2010/01/13 | first author:Sang N
Cyclooxygenase-2 and n-6 PUFA are lower and DHA is higher in the cortex of fat-1 mice.	/pubmed/20064570	Boudrault C, Bazinet RP, Kang JX, Ma DW.	Neurochem Int. 2010 Mar;56(4):585-9. Epub 2010 Jan 12.	Neurochem Int. 2010	PubMed	citation	PMID:20064570	pubmed	20064570	create date:2010/01/13 | first author:Boudrault C
A non-muscle myosin II motor links NR1 to retrograde trafficking and proteasomal degradation in PC12 cells.	/pubmed/20064569	Vazhappilly R, Wee KS, Sucher NJ, Low CM.	Neurochem Int. 2010 Mar;56(4):569-76. Epub 2010 Jan 12.	Neurochem Int. 2010	PubMed	citation	PMID:20064569	pubmed	20064569	create date:2010/01/13 | first author:Vazhappilly R
Changes in 5-HT4 receptor and 5-HT transporter binding in olfactory bulbectomized and glucocorticoid receptor heterozygous mice.	/pubmed/20060867	Licht CL, Kirkegaard L, Zueger M, Chourbaji S, Gass P, Aznar S, Knudsen GM.	Neurochem Int. 2010 Mar;56(4):603-10. Epub 2010 Jan 11.	Neurochem Int. 2010	PubMed	citation	PMID:20060867	pubmed	20060867	create date:2010/01/12 | first author:Licht CL
Oxidation of methionine 35 reduces toxicity of the amyloid beta-peptide(1-42) in neuroblastoma cells (IMR-32) via enzyme methionine sulfoxide reductase A expression and function.	/pubmed/20060866	Misiti F, Clementi ME, Giardina B.	Neurochem Int. 2010 Mar;56(4):597-602. Epub 2010 Jan 11.	Neurochem Int. 2010	PubMed	citation	PMID:20060866	pubmed	20060866	create date:2010/01/12 | first author:Misiti F
Glutathione depletion causes a JNK and p38MAPK-mediated increase in expression of cystathionine-gamma-lyase and upregulation of the transsulfuration pathway in C6 glioma cells.	/pubmed/20060865	Kandil S, Brennan L, McBean GJ.	Neurochem Int. 2010 Mar;56(4):611-9. Epub 2010 Jan 12.	Neurochem Int. 2010	PubMed	citation	PMID:20060865	pubmed	20060865	create date:2010/01/12 | first author:Kandil S
Protein kinase G type-Ialpha phosphorylates the apoptosis-regulating protein Bad at serine 155 and protects against apoptosis in N1E-115 cells.	/pubmed/20043968	Johlfs MG, Fiscus RR.	Neurochem Int. 2010 Mar;56(4):546-53. Epub 2010 Jan 4.	Neurochem Int. 2010	PubMed	citation	PMID:20043968	pubmed	20043968	create date:2010/01/02 | first author:Johlfs MG
Title	URL	Description	Details	ShortDetails	Resource	Type	Identifiers	Db	EntrezUID	Properties
Metabotropic glutamate receptor 5, but not 1, modulates NMDA receptor-mediated activation of neuronal nitric oxide synthase.	/pubmed/20043967	Llansola M, Felipo V.	Neurochem Int. 2010 Mar;56(4):535-45. Epub 2010 Jan 4.	Neurochem Int. 2010	PubMed	citation	PMID:20043967	pubmed	20043967	create date:2010/01/02 | first author:Llansola M
Neuronal differentiation by analogs of staurosporine.	/pubmed/20043966	Thompson AF, Levin LA.	Neurochem Int. 2010 Mar;56(4):554-60. Epub 2010 Jan 4.	Neurochem Int. 2010	PubMed	citation	PMID:20043966	pubmed	20043966	create date:2010/01/02 | first author:Thompson AF
Use of NAD(P)H and flavoprotein autofluorescence transients to probe neuron and astrocyte responses to synaptic activation.	/pubmed/20036704	Shuttleworth CW.	Neurochem Int. 2010 Feb;56(3):379-86. Epub 2009 Dec 29. Review.	Neurochem Int. 2010	PubMed	citation	PMID:20036704	pubmed	20036704	create date:2009/12/29 | first author:Shuttleworth CW
Excitatory amino acids and monoaminergic neurotransmitters in cerebrospinal fluid of acute ischemic stroke patients.	/pubmed/20036703	Brouns R, Van Hemelrijck A, Drinkenburg WH, Van Dam D, De Surgeloose D, De Deyn PP.	Neurochem Int. 2010 Jul;56(8):865-70. Epub 2009 Dec 29.	Neurochem Int. 2010	PubMed	citation	PMID:20036703	pubmed	20036703	create date:2009/12/29 | first author:Brouns R
Linkage of hippocampal proteins to spatial memory formation and strain-dependence in Apodemus sylvaticus, C57BL/6J and PWD/PhJ mice.	/pubmed/20036702	Patil SS, Schlick F, Höger H, Lubec G.	Neurochem Int. 2010 Feb;56(3):522-7. Epub 2009 Dec 30.	Neurochem Int. 2010	PubMed	citation	PMID:20036702	pubmed	20036702	create date:2009/12/29 | first author:Patil SS
Involvement of lysosomes in the early stages of axon degeneration.	/pubmed/20036294	Zheng J, Yan T, Feng Y, Zhai Q.	Neurochem Int. 2010 Feb;56(3):516-21. Epub 2009 Dec 28.	Neurochem Int. 2010	PubMed	citation	PMID:20036294	pubmed	20036294	create date:2009/12/29 | first author:Zheng J
Rat brain docosahexaenoic acid metabolism is not altered by a 6-day intracerebral ventricular infusion of bacterial lipopolysaccharide.	/pubmed/20026368	Rosenberger TA, Villacreses NE, Weis MT, Rapoport SI.	Neurochem Int. 2010 Feb;56(3):501-7. Epub 2009 Dec 22.	Neurochem Int. 2010	PubMed	citation	PMID:20026368	pubmed	20026368	create date:2009/12/23 | first author:Rosenberger TA
Effect of hydrogen sulfide on intracellular calcium homeostasis in neuronal cells.	/pubmed/20026367	Yong QC, Choo CH, Tan BH, Low CM, Bian JS.	Neurochem Int. 2010 Feb;56(3):508-15. Epub 2009 Dec 22.	Neurochem Int. 2010	PubMed	citation	PMID:20026367	pubmed	20026367	create date:2009/12/23 | first author:Yong QC
Neuroprotective effects of resveratrol on ischemic injury mediated by modulating the release of neurotransmitter and neuromodulator in rats.	/pubmed/20026214	Li C, Yan Z, Yang J, Chen H, Li H, Jiang Y, Zhang Z.	Neurochem Int. 2010 Feb;56(3):495-500. Epub 2009 Dec 21.	Neurochem Int. 2010	PubMed	citation	PMID:20026214	pubmed	20026214	create date:2009/12/23 | first author:Li C
Enhanced expression of C/EBP homologous protein (CHOP) precedes degeneration of fibrocytes in the lateral wall after acute cochlear mitochondrial dysfunction induced by 3-nitropropionic acid.	/pubmed/20026213	Fujinami Y, Mutai H, Kamiya K, Mizutari K, Fujii M, Matsunaga T.	Neurochem Int. 2010 Feb;56(3):487-94. Epub 2009 Dec 21.	Neurochem Int. 2010	PubMed	citation	PMID:20026213	pubmed	20026213	create date:2009/12/23 | first author:Fujinami Y
Cholesterol depletion attenuates tonic release but increases the ambient level of glutamate in rat brain synaptosomes.	/pubmed/20025918	Borisova T, Krisanova N, Sivko R, Borysov A.	Neurochem Int. 2010 Feb;56(3):466-78. Epub 2009 Dec 16.	Neurochem Int. 2010	PubMed	citation	PMID:20025918	pubmed	20025918	create date:2009/12/23 | first author:Borisova T
Demonstration of vesicular glutamate transporter-1 in corticotroph cells in the anterior pituitary of the rat.	/pubmed/20025917	Kocsis ZS, Molnár CS, Watanabe M, Daneels G, Moechars D, Liposits Z, Hrabovszky E.	Neurochem Int. 2010 Feb;56(3):479-86. Epub 2009 Dec 16.	Neurochem Int. 2010	PubMed	citation	PMID:20025917	pubmed	20025917	create date:2009/12/23 | first author:Kocsis ZS
Homocysteine induces X-box-binding protein 1 splicing in the mice brain.	/pubmed/20018221	Hosoi T, Ogawa K, Ozawa K.	Neurochem Int. 2010 Jan;56(2):216-20. Epub 2009 Dec 16.	Neurochem Int. 2010	PubMed	citation	PMID:20018221	pubmed	20018221	create date:2009/12/19 | first author:Hosoi T
Antidepressant-like effects of 3,6'-disinapoyl sucrose on hippocampal neuronal plasticity and neurotrophic signal pathway in chronically mild stressed rats.	/pubmed/20018220	Hu Y, Liao HB, Dai-Hong G, Liu P, Wang YY, Rahman K.	Neurochem Int. 2010 Feb;56(3):461-5. Epub 2009 Dec 14.	Neurochem Int. 2010	PubMed	citation	PMID:20018220	pubmed	20018220	create date:2009/12/19 | first author:Hu Y
Pediatric neurological syndromes and inborn errors of purine metabolism.	/pubmed/20005278	Camici M, Micheli V, Ipata PL, Tozzi MG.	Neurochem Int. 2010 Feb;56(3):367-78. Epub 2009 Dec 11. Review.	Neurochem Int. 2010	PubMed	citation	PMID:20005278	pubmed	20005278	create date:2009/12/17 | first author:Camici M
Copper accumulation by cultured astrocytes.	/pubmed/20004225	Scheiber IF, Mercer JF, Dringen R.	Neurochem Int. 2010 Feb;56(3):451-60. Epub 2009 Dec 11.	Neurochem Int. 2010	PubMed	citation	PMID:20004225	pubmed	20004225	create date:2009/12/17 | first author:Scheiber IF
Systemic administration of 3-nitropropionic acid points out a different role for active caspase-3 in neurons and astrocytes.	/pubmed/19969037	Duran-Vilaregut J, Del Valle J, Manich G, Junyent F, Camins A, Pallàs M, Pelegrí C, Vilaplana J.	Neurochem Int. 2010 Feb;56(3):443-50. Epub 2009 Dec 5.	Neurochem Int. 2010	PubMed	citation	PMID:19969037	pubmed	19969037	create date:2009/12/09 | first author:Duran-Vilaregut J
Regulation of matrix metalloproteinase-9 gene expression in MPP+- or 6-OHDA-treated human neuroblastoma SK-N-BE(2)C cells.	/pubmed/19962414	Kim SY, Woo MS, Park JS, Kim HS.	Neurochem Int. 2010 Feb;56(3):437-42. Epub 2009 Dec 3.	Neurochem Int. 2010	PubMed	citation	PMID:19962414	pubmed	19962414	create date:2009/12/08 | first author:Kim SY
Endogenous reactive oxygen species are essential for proliferation of neural stem/progenitor cells.	/pubmed/19958807	Yoneyama M, Kawada K, Gotoh Y, Shiba T, Ogita K.	Neurochem Int. 2010 May-Jun;56(6-7):740-6. Epub 2009 Dec 1.	Neurochem Int. 2010	PubMed	citation	PMID:19958807	pubmed	19958807	create date:2009/12/05 | first author:Yoneyama M
Oxidative stress response in the adult rat retina and plasma after repeated administration of methamphetamine.	/pubmed/19948197	Melo P, Zanon-Moreno V, Alves CJ, Magalhães A, Tavares MA, Pinazo-Duran MD, Moradas-Ferreira P.	Neurochem Int. 2010 Feb;56(3):431-6. Epub 2009 Dec 3.	Neurochem Int. 2010	PubMed	citation	PMID:19948197	pubmed	19948197	create date:2009/12/02 | first author:Melo P
Purple sweet potato color suppresses lipopolysaccharide-induced acute inflammatory response in mouse brain.	/pubmed/19941923	Wang YJ, Zheng YL, Lu J, Chen GQ, Wang XH, Feng J, Ruan J, Sun X, Li CX, Sun QJ.	Neurochem Int. 2010 Feb;56(3):424-30. Epub 2009 Nov 24.	Neurochem Int. 2010	PubMed	citation	PMID:19941923	pubmed	19941923	create date:2009/11/28 | first author:Wang YJ
Protective effects of [Gly14]-Humanin on beta-amyloid-induced PC12 cell death by preventing mitochondrial dysfunction.	/pubmed/19941922	Jin H, Liu T, Wang WX, Xu JH, Yang PB, Lu HX, Sun QR, Hu HT.	Neurochem Int. 2010 Feb;56(3):417-23. Epub 2009 Nov 24.	Neurochem Int. 2010	PubMed	citation	PMID:19941922	pubmed	19941922	create date:2009/11/28 | first author:Jin H
The interactions of the C-terminal region of the TRPC6 channel with calmodulin.	/pubmed/19932145	Friedlova E, Grycova L, Holakovska B, Silhan J, Janouskova H, Sulc M, Obsilova V, Obsil T, Teisinger J.	Neurochem Int. 2010 Jan;56(2):363-6. Epub 2009 Nov 20.	Neurochem Int. 2010	PubMed	citation	PMID:19932145	pubmed	19932145	create date:2009/11/26 | first author:Friedlova E
Temporal-spatial expression of presenilin 1 and the production of amyloid-beta after acute spinal cord injury in adult rat.	/pubmed/19932144	Kobayashi S, Sasaki T, Katayama T, Hasegawa T, Nagano A, Sato K.	Neurochem Int. 2010 Feb;56(3):387-93. Epub 2009 Nov 20.	Neurochem Int. 2010	PubMed	citation	PMID:19932144	pubmed	19932144	create date:2009/11/26 | first author:Kobayashi S
IL-1 or TNF receptor gene deletion delays onset of encephalopathy and attenuates brain edema in experimental acute liver failure.	/pubmed/19931338	Bémeur C, Qu H, Desjardins P, Butterworth RF.	Neurochem Int. 2010 Jan;56(2):213-5. Epub 2009 Nov 17.	Neurochem Int. 2010	PubMed	citation	PMID:19931338	pubmed	19931338	create date:2009/11/26 | first author:Bémeur C
Sustained deficiency of mitochondrial complex I activity during long periods of survival after seizures induced in immature rats by homocysteic acid.	/pubmed/19931336	Folbergrová J, Jesina P, Haugvicová R, Lisý V, Houstek J.	Neurochem Int. 2010 Feb;56(3):394-403. Epub 2009 Nov 18.	Neurochem Int. 2010	PubMed	citation	PMID:19931336	pubmed	19931336	create date:2009/11/26 | first author:Folbergrová J
L-DOPA-induced 6-hydroxydopamine production in the striata of rodents is sensitive to the degree of denervation.	/pubmed/19931335	Borah A, Mohanakumar KP.	Neurochem Int. 2010 Jan;56(2):357-62. Epub 2009 Nov 18.	Neurochem Int. 2010	PubMed	citation	PMID:19931335	pubmed	19931335	create date:2009/11/26 | first author:Borah A
Rosuvastatin induces delayed preconditioning against L-glutamate excitotoxicity in cultured cortical neurons.	/pubmed/19931334	Domoki F, Kis B, Gáspár T, Snipes JA, Bari F, Busija DW.	Neurochem Int. 2010 Feb;56(3):404-9. Epub 2009 Nov 17.	Neurochem Int. 2010	PubMed	citation	PMID:19931334	pubmed	19931334	create date:2009/11/26 | first author:Domoki F
Caspase-4 is partially cleaved by calpain via the impairment of Ca2+ homeostasis under the ER stress.	/pubmed/19931333	Matsuzaki S, Hiratsuka T, Kuwahara R, Katayama T, Tohyama M.	Neurochem Int. 2010 Jan;56(2):352-6. Epub 2009 Nov 17.	Neurochem Int. 2010	PubMed	citation	PMID:19931333	pubmed	19931333	create date:2009/11/26 | first author:Matsuzaki S
Susceptibility to stress in young rats after 2-week zinc deprivation.	/pubmed/19931332	Watanabe M, Tamano H, Kikuchi T, Takeda A.	Neurochem Int. 2010 Feb;56(3):410-6. Epub 2009 Nov 18.	Neurochem Int. 2010	PubMed	citation	PMID:19931332	pubmed	19931332	create date:2009/11/26 | first author:Watanabe M
N-iminoethyl-L-lysine improves memory and reduces amyloid pathology in a transgenic mouse model of amyloid deposition.	/pubmed/19914323	Dumont M, Wille E, Calingasan NY, Nathan C, Flint Beal M, Lin MT.	Neurochem Int. 2010 Jan;56(2):345-51. Epub 2009 Nov 13.	Neurochem Int. 2010	PubMed	citation	PMID:19914323	pubmed	19914323	create date:2009/11/17 | first author:Dumont M
Modification of brain lipids but not phenotype in alpha-synucleinopathy transgenic mice by long-term dietary n-3 fatty acids.	/pubmed/19913586	Muntané G, Janué A, Fernandez N, Odena MA, Oliveira E, Boluda S, Portero-Otin M, Naudí A, Boada J, Pamplona R, Ferrer I.	Neurochem Int. 2010 Jan;56(2):318-28. Epub 2009 Nov 12.	Neurochem Int. 2010	PubMed	citation	PMID:19913586	pubmed	19913586	create date:2009/11/17 | first author:Muntané G
Hydrogen sulfide mitigates matrix metalloproteinase-9 activity and neurovascular permeability in hyperhomocysteinemic mice.	/pubmed/19913585	Tyagi N, Givvimani S, Qipshidze N, Kundu S, Kapoor S, Vacek JC, Tyagi SC.	Neurochem Int. 2010 Jan;56(2):301-7. Epub 2009 Nov 12.	Neurochem Int. 2010	PubMed	citation	PMID:19913585	pubmed	19913585	create date:2009/11/17 | first author:Tyagi N
Critical role of lysosome and its associated protein cathepsin D in manganese-induced toxicity in cultured midbrain astrocyte.	/pubmed/19913584	Fan X, Luo G, Yang D, Ming M, Liu H, Pu P, Le W.	Neurochem Int. 2010 Jan;56(2):291-300. Epub 2009 Nov 12.	Neurochem Int. 2010	PubMed	citation	PMID:19913584	pubmed	19913584	create date:2009/11/17 | first author:Fan X
Transcription factor REST negatively influences the protein kinase C-dependent up-regulation of human mu-opioid receptor gene transcription.	/pubmed/19913583	Bedini A, Baiula M, Carbonari G, Spampinato S.	Neurochem Int. 2010 Jan;56(2):308-17. Epub 2009 Nov 12.	Neurochem Int. 2010	PubMed	citation	PMID:19913583	pubmed	19913583	create date:2009/11/17 | first author:Bedini A
Alteration of lymphocyte opioid receptors in methadone maintenance subjects.	/pubmed/19913582	Toskulkao T, Pornchai R, Akkarapatumwong V, Vatanatunyakum S, Govitrapong P.	Neurochem Int. 2010 Jan;56(2):285-90. Epub 2009 Nov 12.	Neurochem Int. 2010	PubMed	citation	PMID:19913582	pubmed	19913582	create date:2009/11/17 | first author:Toskulkao T
Effects of pentylenetetrazole-induced seizures on metabolomic profiles of rat brain.	/pubmed/19913064	Carmody S, Brennan L.	Neurochem Int. 2010 Jan;56(2):340-4. Epub 2009 Nov 11.	Neurochem Int. 2010	PubMed	citation	PMID:19913064	pubmed	19913064	create date:2009/11/17 | first author:Carmody S
Polyglutamine-expanded ataxin-7 causes cerebellar dysfunction by inducing transcriptional dysregulation.	/pubmed/19909779	Chou AH, Chen CY, Chen SY, Chen WJ, Chen YL, Weng YS, Wang HL.	Neurochem Int. 2010 Jan;56(2):329-39. Epub 2009 Nov 10.	Neurochem Int. 2010	PubMed	citation	PMID:19909779	pubmed	19909779	create date:2009/11/17 | first author:Chou AH
Opposite effect of phencyclidine on activity-regulated cytoskeleton-associated protein (Arc) in juvenile and adult limbic rat brain regions.	/pubmed/19897002	Thomsen MS, Hansen HH, Mikkelsen JD.	Neurochem Int. 2010 Jan;56(2):270-5. Epub 2009 Nov 6.	Neurochem Int. 2010	PubMed	citation	PMID:19897002	pubmed	19897002	create date:2009/11/10 | first author:Thomsen MS
Binding of ATP to nerve growth factor: characterization and relevance for bioactivity.	/pubmed/19897001	Hasche A, Ferenz KB, Rose K, König S, Humpf HU, Klumpp S, Krieglstein J.	Neurochem Int. 2010 Jan;56(2):276-84. Epub 2009 Nov 6.	Neurochem Int. 2010	PubMed	citation	PMID:19897001	pubmed	19897001	create date:2009/11/10 | first author:Hasche A
Role of Ca2+-activated K+ channels in catecholamine release from in vivo rat adrenal medulla.	/pubmed/19897000	Akiyama T, Yamazaki T, Kawada T, Shimizu S, Sugimachi M, Shirai M.	Neurochem Int. 2010 Jan;56(2):263-9. Epub 2009 Nov 6.	Neurochem Int. 2010	PubMed	citation	PMID:19897000	pubmed	19897000	create date:2009/11/10 | first author:Akiyama T
Protective role of lithium during aluminium-induced neurotoxicity.	/pubmed/19895864	Bhalla P, Garg ML, Dhawan DK.	Neurochem Int. 2010 Jan;56(2):256-62. Epub 2009 Nov 4.	Neurochem Int. 2010	PubMed	citation	PMID:19895864	pubmed	19895864	create date:2009/11/10 | first author:Bhalla P
Long-term dietary restriction modulates the level of presynaptic proteins in the cortex and hippocampus of the aging rat.	/pubmed/19878701	Mladenovic Djordjevic A, Perovic M, Tesic V, Tanic N, Rakic L, Ruzdijic S, Kanazir S.	Neurochem Int. 2010 Jan;56(2):250-5. Epub 2009 Oct 28.	Neurochem Int. 2010	PubMed	citation	PMID:19878701	pubmed	19878701	create date:2009/11/03 | first author:Mladenovic Djordjevic A
Blockade of adenosine A2A receptors downregulates DARPP-32 but increases ERK1/2 activity in striatum of dopamine deficient weaver" mouse."	/pubmed/19852993	Botsakis K, Pavlou O, Poulou PD, Matsokis N, Angelatou F.	Neurochem Int. 2010 Jan;56(2):245-9. Epub 2009 Oct 21.	Neurochem Int. 2010	PubMed	citation	PMID:19852993	pubmed	19852993	create date:2009/10/27 | first author:Botsakis K
Promethazine protects against 3-nitropropionic acid-induced neurotoxicity.	/pubmed/19852992	Cleren C, Calingasan NY, Starkov A, Jacquard C, Chen J, Brouillet E, Beal MF.	Neurochem Int. 2010 Jan;56(2):208-12. Epub 2009 Oct 21.	Neurochem Int. 2010	PubMed	citation	PMID:19852992	pubmed	19852992	create date:2009/10/27 | first author:Cleren C
Potentiation of methamphetamine neurotoxicity by intrastriatal lipopolysaccharide administration.	/pubmed/19850096	Jung BD, Shin EJ, Nguyen XK, Jin CH, Bach JH, Park SJ, Nah SY, Wie MB, Bing G, Kim HC.	Neurochem Int. 2010 Jan;56(2):229-44. Epub 2009 Oct 20.	Neurochem Int. 2010	PubMed	citation	PMID:19850096	pubmed	19850096	create date:2009/10/24 | first author:Jung BD
1-methylnicotinamide (MNA) in prevention of diabetes-associated brain disorders.	/pubmed/19837120	Kuchmerovska T, Shymanskyy I, Chlopicki S, Klimenko A.	Neurochem Int. 2010 Jan;56(2):221-8. Epub 2009 Oct 30.	Neurochem Int. 2010	PubMed	citation	PMID:19837120	pubmed	19837120	create date:2009/10/20 | first author:Kuchmerovska T
TNFalpha induced oxidative stress dependent Akt signaling affects actin cytoskeletal organization in glioma cells.	/pubmed/19836430	Ghosh S, Tewari R, Dixit D, Sen E.	Neurochem Int. 2010 Jan;56(1):194-201. Epub 2009 Oct 25.	Neurochem Int. 2010	PubMed	citation	PMID:19836430	pubmed	19836430	create date:2009/10/20 | first author:Ghosh S
Age-dependent response of CCAAT/enhancer binding proteins following traumatic brain injury in mice.	/pubmed/19833158	Sandhir R, Berman NE.	Neurochem Int. 2010 Jan;56(1):188-93. Epub 2009 Oct 13.	Neurochem Int. 2010	PubMed	citation	PMID:19833158	pubmed	19833158	create date:2009/10/17 | first author:Sandhir R
Cocaine-induced status epilepticus and death generate oxidative stress in prefrontal cortex and striatum of mice.	/pubmed/19822180	Macêdo DS, Vasconcelos SM, Andrade-Neto M, Belchior LD, Honório Júnior JE, Gonçalves DO, Fonteles MM, Silva MI, Aguiar LM, Viana GS, de Sousa FC.	Neurochem Int. 2010 Jan;56(1):183-7. Epub 2009 Oct 12.	Neurochem Int. 2010	PubMed	citation	PMID:19822180	pubmed	19822180	create date:2009/10/14 | first author:Macêdo DS
Title	URL	Description	Details	ShortDetails	Resource	Type	Identifiers	Db	EntrezUID	Properties
Comparative study of apolipoprotein-E polymorphism and plasma lipid levels in dyslipidemic and asymptomatic subjects, and their implication in cardio/cerebro-vascular disorders.	/pubmed/19819279	Ferreira CN, Carvalho MG, Fernandes AP, Lima LM, Loures-Valle AA, Dantas J, Janka Z, Palotás A, Sousa MO.	Neurochem Int. 2010 Jan;56(1):177-82. Epub 2009 Oct 9.	Neurochem Int. 2010	PubMed	citation	PMID:19819279	pubmed	19819279	create date:2009/10/13 | first author:Ferreira CN
Matrix metalloproteinase-3 contributes to vulnerability of the nigral dopaminergic neurons.	/pubmed/19815046	Kim ST, Kim EM, Choi JH, Son HJ, Ji IJ, Joh TH, Chung SJ, Hwang O.	Neurochem Int. 2010 Jan;56(1):161-7. Epub 2009 Oct 6.	Neurochem Int. 2010	PubMed	citation	PMID:19815046	pubmed	19815046	create date:2009/10/10 | first author:Kim ST
Functional activation of monoamine transporters by luteolin and apigenin isolated from the fruit of Perilla frutescens (L.) Britt.	/pubmed/19815045	Zhao G, Qin GW, Wang J, Chu WJ, Guo LH.	Neurochem Int. 2010 Jan;56(1):168-76. Epub 2009 Oct 6.	Neurochem Int. 2010	PubMed	citation	PMID:19815045	pubmed	19815045	create date:2009/10/10 | first author:Zhao G
Discriminative behavioral assessment unveils remarkable reactive astrocytosis and early molecular correlates in basal ganglia of 3-nitropropionic acid subchronic treated rats.	/pubmed/19799953	Cirillo G, Maggio N, Bianco MR, Vollono C, Sellitti S, Papa M.	Neurochem Int. 2010 Jan;56(1):152-60. Epub 2009 Sep 30.	Neurochem Int. 2010	PubMed	citation	PMID:19799953	pubmed	19799953	create date:2009/10/06 | first author:Cirillo G
Caffeine and CSC, adenosine A2A antagonists, offer neuroprotection against 6-OHDA-induced neurotoxicity in rat mesencephalic cells.	/pubmed/19782116	Nobre HV Jr, Cunha GM, de Vasconcelos LM, Magalhães HI, Oliveira Neto RN, Maia FD, de Moraes MO, Leal LK, Viana GS.	Neurochem Int. 2010 Jan;56(1):51-8. Epub 2009 Sep 24.	Neurochem Int. 2010	PubMed	citation	PMID:19782116	pubmed	19782116	create date:2009/09/29 | first author:Nobre HV Jr
3D-QSAR study of corticotropin-releasing factor 1 antagonists and pharmacophore-based drug design.	/pubmed/19782115	Ye Y, Liao Q, Wei J, Gao Q.	Neurochem Int. 2010 Jan;56(1):107-17. Epub 2009 Sep 24.	Neurochem Int. 2010	PubMed	citation	PMID:19782115	pubmed	19782115	create date:2009/09/29 | first author:Ye Y
Comparison of uptake and neuroprotective potential of seven zinc-salts.	/pubmed/19782114	Pavlica S, Gebhardt R.	Neurochem Int. 2010 Jan;56(1):84-93. Epub 2009 Sep 24.	Neurochem Int. 2010	PubMed	citation	PMID:19782114	pubmed	19782114	create date:2009/09/29 | first author:Pavlica S
Short-term effects of zinc on acetylcholine metabolism and viability of SN56 cholinergic neuroblastoma cells.	/pubmed/19781588	Ronowska A, Dyś A, Jankowska-Kulawy A, Klimaszewska-Łata J, Bielarczyk H, Romianowski P, Pawełczyk T, Szutowicz A.	Neurochem Int. 2010 Jan;56(1):143-51. Epub 2009 Sep 23.	Neurochem Int. 2010	PubMed	citation	PMID:19781588	pubmed	19781588	create date:2009/09/29 | first author:Ronowska A
Cholinergic protection via alpha7 nicotinic acetylcholine receptors and PI3K-Akt pathway in LPS-induced neuroinflammation.	/pubmed/19781587	Tyagi E, Agrawal R, Nath C, Shukla R.	Neurochem Int. 2010 Jan;56(1):135-42. Epub 2009 Sep 23.	Neurochem Int. 2010	PubMed	citation	PMID:19781587	pubmed	19781587	create date:2009/09/29 | first author:Tyagi E
NF-kappaB mediates MPP+-induced apoptotic cell death in neuroblastoma cells SH-EP1 through JNK and c-Jun/AP-1.	/pubmed/19778565	Yang HJ, Wang L, Xia YY, Chang PN, Feng ZW.	Neurochem Int. 2010 Jan;56(1):128-34. Epub 2009 Sep 22.	Neurochem Int. 2010	PubMed	citation	PMID:19778565	pubmed	19778565	create date:2009/09/26 | first author:Yang HJ
Nmnat2 delays axon degeneration in superior cervical ganglia dependent on its NAD synthesis activity.	/pubmed/19778564	Yan T, Feng Y, Zheng J, Ge X, Zhang Y, Wu D, Zhao J, Zhai Q.	Neurochem Int. 2010 Jan;56(1):101-6. Epub 2009 Sep 22.	Neurochem Int. 2010	PubMed	citation	PMID:19778564	pubmed	19778564	create date:2009/09/26 | first author:Yan T
Acute experimental autoimmune encephalomyelitis induces sex dimorphic changes in neuroactive steroid levels.	/pubmed/19772882	Giatti S, D'Intino G, Maschi O, Pesaresi M, Garcia-Segura LM, Calza L, Caruso D, Melcangi RC.	Neurochem Int. 2010 Jan;56(1):118-27. Epub 2009 Sep 20.	Neurochem Int. 2010	PubMed	citation	PMID:19772882	pubmed	19772882	create date:2009/09/24 | first author:Giatti S
DHA enhances the noradrenaline release by SH-SY5Y cells.	/pubmed/19770016	Mathieu G, Denis S, Langelier B, Denis I, Lavialle M, Vancassel S.	Neurochem Int. 2010 Jan;56(1):94-100. Epub 2009 Sep 19. Erratum in: Neurochem Int. 2010 Nov;57(6):690. Géraldine, Mathieu [corrected to Mathieu, Géraldine]; Stéphanie, Denis [corrected to Denis, Stéphanie]; Bénédicte, Langelier [corrected to Langelier, Bénédicte]; Isabelle, Denis [corrected to Denis, Isabelle]; Monique, Lavialle [corrected to Lavialle, Monique]; Sylvie, Vancassel [corrected to Va…	Neurochem Int. 2010	PubMed	citation	PMID:19770016	pubmed	19770016	create date:2009/09/23 | first author:Mathieu G
Piccolo knockdown-induced impairments of spatial learning and long-term potentiation in the hippocampal CA1 region.	/pubmed/19766155	Ibi D, Nitta A, Ishige K, Cen X, Ohtakara T, Nabeshima T, Ito Y.	Neurochem Int. 2010 Jan;56(1):77-83. Epub 2009 Sep 17.	Neurochem Int. 2010	PubMed	citation	PMID:19766155	pubmed	19766155	create date:2009/09/22 | first author:Ibi D
Pharmacological characterization of glutamate Na+-independent transport in retinal cell cultures: implications in the glutathione metabolism.	/pubmed/19751785	Oliveira KR, Herculano AM, Crespo-López ME, do Nascimento JL.	Neurochem Int. 2010 Jan;56(1):59-66. Epub 2009 Sep 12.	Neurochem Int. 2010	PubMed	citation	PMID:19751785	pubmed	19751785	create date:2009/09/16 | first author:Oliveira KR
CD147, a gamma-secretase associated protein is upregulated in Alzheimer's disease brain and its cellular trafficking is affected by presenilin-2.	/pubmed/19751784	Nahalkova J, Volkmann I, Aoki M, Winblad B, Bogdanovic N, Tjernberg LO, Behbahani H.	Neurochem Int. 2010 Jan;56(1):67-76. Epub 2009 Sep 12.	Neurochem Int. 2010	PubMed	citation	PMID:19751784	pubmed	19751784	create date:2009/09/16 | first author:Nahalkova J
The orexin-1 receptor antagonist SB-334867 reduces amphetamine-evoked dopamine outflow in the shell of the nucleus accumbens and decreases the expression of amphetamine sensitization.	/pubmed/19737591	Quarta D, Valerio E, Hutcheson DM, Hedou G, Heidbreder C.	Neurochem Int. 2010 Jan;56(1):11-5. Epub 2009 Sep 6.	Neurochem Int. 2010	PubMed	citation	PMID:19737591	pubmed	19737591	create date:2009/09/10 | first author:Quarta D
Distinct regulation of insulin receptor substrate-1 and -2 by 90-kDa heat-shock protein in adrenal chromaffin cells.	/pubmed/19737590	Yoshikawa N, Nemoto T, Satoh S, Maruta T, Yanagita T, Chosa E, Wada A.	Neurochem Int. 2010 Jan;56(1):42-50. Epub 2009 Sep 6.	Neurochem Int. 2010	PubMed	citation	PMID:19737590	pubmed	19737590	create date:2009/09/10 | first author:Yoshikawa N
The A3 adenosine receptor attenuates the calcium rise triggered by NMDA receptors in retinal ganglion cells.	/pubmed/19723551	Zhang M, Hu H, Zhang X, Lu W, Lim J, Eysteinsson T, Jacobson KA, Laties AM, Mitchell CH.	Neurochem Int. 2010 Jan;56(1):35-41. Epub 2009 Aug 31.	Neurochem Int. 2010	PubMed	citation	PMID:19723551	pubmed	19723551	create date:2009/09/03 | first author:Zhang M
Acute tryptophan depletion in C57BL/6 mice does not induce central serotonin reduction or affective behavioural changes.	/pubmed/19716853	van Donkelaar EL, Blokland A, Lieben CK, Kenis G, Ferrington L, Kelly PA, Steinbusch HW, Prickaerts J.	Neurochem Int. 2010 Jan;56(1):21-34. Epub 2009 Aug 28.	Neurochem Int. 2010	PubMed	citation	PMID:19716853	pubmed	19716853	create date:2009/09/01 | first author:van Donkelaar EL
Effects of lipoic acid on oxidative stress in rat striatum after pilocarpine-induced seizures.	/pubmed/19715735	Militão GC, Ferreira PM, de Freitas RM.	Neurochem Int. 2010 Jan;56(1):16-20. Epub 2009 Aug 26.	Neurochem Int. 2010	PubMed	citation	PMID:19715735	pubmed	19715735	create date:2009/09/01 | first author:Militão GC
Hydrogen sulfide: a novel signaling molecule in the central nervous system.	/pubmed/19703504	Tan BH, Wong PT, Bian JS.	Neurochem Int. 2010 Jan;56(1):3-10. Epub 2009 Aug 22. Review.	Neurochem Int. 2010	PubMed	citation	PMID:19703504	pubmed	19703504	create date:2009/08/26 | first author:Tan BH
No correlation between time-linked plasma and CSF Abeta levels.	/pubmed/19695299	Le Bastard N, Aerts L, Leurs J, Blomme W, De Deyn PP, Engelborghs S.	Neurochem Int. 2009 Dec;55(8):820-5. Epub 2009 Aug 18.	Neurochem Int. 2009	PubMed	citation	PMID:19695299	pubmed	19695299	create date:2009/08/22 | first author:Le Bastard N
Osteopontin is a mediator of the lateral migration of neuroblasts from the subventricular zone after focal cerebral ischemia.	/pubmed/19686792	Yan YP, Lang BT, Vemuganti R, Dempsey RJ.	Neurochem Int. 2009 Dec;55(8):826-32. Epub 2009 Aug 15.	Neurochem Int. 2009	PubMed	citation	PMID:19686792	pubmed	19686792	create date:2009/08/19 | first author:Yan YP
Oxidative variables and antioxidant enzymes activities in the mdx mouse brain.	/pubmed/19682526	Comim CM, Cassol-Jr OJ, Constantino LC, Constantino LS, Petronilho F, Tuon L, Vainzof M, Dal-Pizzol F, Quevedo J.	Neurochem Int. 2009 Dec;55(8):802-5. Epub 2009 Aug 12.	Neurochem Int. 2009	PubMed	citation	PMID:19682526	pubmed	19682526	create date:2009/08/18 | first author:Comim CM
Regional brain metabolism with cytochrome c oxidase histochemistry in a PS1/A246E mouse model of autosomal dominant Alzheimer's disease: correlations with behavior and oxidative stress.	/pubmed/19682525	Strazielle C, Jazi R, Verdier Y, Qian S, Lalonde R.	Neurochem Int. 2009 Dec;55(8):806-14. Epub 2009 Aug 12.	Neurochem Int. 2009	PubMed	citation	PMID:19682525	pubmed	19682525	create date:2009/08/18 | first author:Strazielle C
Characterization of two novel tritiated radioligands for labelling Neuropeptide FF (NPFF(1) and NPFF(2)) receptors.	/pubmed/19682524	Talmont F, Garcia LP, Mazarguil H, Zajac JM, Mollereau C.	Neurochem Int. 2009 Dec;55(8):815-9. Epub 2009 Aug 12.	Neurochem Int. 2009	PubMed	citation	PMID:19682524	pubmed	19682524	create date:2009/08/18 | first author:Talmont F
Oligomeric aggregates of amyloid beta peptide 1-42 activate ERK/MAPK in SH-SY5Y cells via the alpha7 nicotinic receptor.	/pubmed/19666073	Young KF, Pasternak SH, Rylett RJ.	Neurochem Int. 2009 Dec;55(8):796-801. Epub 2009 Aug 8.	Neurochem Int. 2009	PubMed	citation	PMID:19666073	pubmed	19666073	create date:2009/08/12 | first author:Young KF
Characteristics of glycine transport across the inner blood-retinal barrier.	/pubmed/19666071	Okamoto M, Akanuma S, Tachikawa M, Hosoya K.	Neurochem Int. 2009 Dec;55(8):789-95. Epub 2009 Aug 8.	Neurochem Int. 2009	PubMed	citation	PMID:19666071	pubmed	19666071	create date:2009/08/12 | first author:Okamoto M
Neuropeptide changes and neuroactive amino acids in CSF from humans and sheep with neuronal ceroid lipofuscinoses (NCLs, Batten disease).	/pubmed/19664668	Kay GW, Verbeek MM, Furlong JM, Willemsen MA, Palmer DN.	Neurochem Int. 2009 Dec;55(8):783-8. Epub 2009 Aug 5.	Neurochem Int. 2009	PubMed	citation	PMID:19664668	pubmed	19664668	create date:2009/08/12 | first author:Kay GW
Schizophrenia-like GABAergic gene expression deficits in cerebellar Golgi cells from rats chronically exposed to low-dose phencyclidine.	/pubmed/19651169	Bullock WM, Bolognani F, Botta P, Valenzuela CF, Perrone-Bizzozero NI.	Neurochem Int. 2009 Dec;55(8):775-82. Epub 2009 Aug 3.	Neurochem Int. 2009	PubMed	citation	PMID:19651169	pubmed	19651169	create date:2009/08/05 | first author:Bullock WM
TRPV1 expression and activity during retinoic acid-induced neuronal differentiation.	/pubmed/19651168	El Andaloussi-Lilja J, Lundqvist J, Forsby A.	Neurochem Int. 2009 Dec;55(8):768-74. Epub 2009 Aug 3.	Neurochem Int. 2009	PubMed	citation	PMID:19651168	pubmed	19651168	create date:2009/08/05 | first author:El Andaloussi-Lilja J
Neuroprotective effect of the antiparkinsonian drug pramipexole against nigrostriatal dopaminergic degeneration in rotenone-treated mice.	/pubmed/19647776	Inden M, Kitamura Y, Tamaki A, Yanagida T, Shibaike T, Yamamoto A, Takata K, Yasui H, Taira T, Ariga H, Taniguchi T.	Neurochem Int. 2009 Dec;55(8):760-7. Epub 2009 Aug 6.	Neurochem Int. 2009	PubMed	citation	PMID:19647776	pubmed	19647776	create date:2009/08/04 | first author:Inden M
Analysis of serotonin receptor 2A gene (HTR2A): association study with autism spectrum disorder in the Indian population and investigation of the gene expression in peripheral blood leukocytes.	/pubmed/19647026	Guhathakurta S, Singh AS, Sinha S, Chatterjee A, Ahmed S, Ghosh S, Usha R.	Neurochem Int. 2009 Dec;55(8):754-9. Epub 2009 Jul 30.	Neurochem Int. 2009	PubMed	citation	PMID:19647026	pubmed	19647026	create date:2009/08/04 | first author:Guhathakurta S
VEGFR-3/Flt-4 mediates proliferation and chemotaxis in glial precursor cells.	/pubmed/19646499	Kranich S, Hattermann K, Specht A, Lucius R, Mentlein R.	Neurochem Int. 2009 Dec;55(8):747-53. Epub 2009 Jul 29.	Neurochem Int. 2009	PubMed	citation	PMID:19646499	pubmed	19646499	create date:2009/08/04 | first author:Kranich S
Synaptopathy under conditions of altered gravity: changes in synaptic vesicle fusion and glutamate release.	/pubmed/19631248	Krisanova NV, Trikash IO, Borisova TA.	Neurochem Int. 2009 Dec;55(8):724-31. Epub 2009 Jul 22.	Neurochem Int. 2009	PubMed	citation	PMID:19631248	pubmed	19631248	create date:2009/07/28 | first author:Krisanova NV
Catalpol protects primary cultured cortical neurons induced by Abeta(1-42) through a mitochondrial-dependent caspase pathway.	/pubmed/19631247	Liang JH, Du J, Xu LD, Jiang T, Hao S, Bi J, Jiang B.	Neurochem Int. 2009 Dec;55(8):741-6. Epub 2009 Jul 22.	Neurochem Int. 2009	PubMed	citation	PMID:19631247	pubmed	19631247	create date:2009/07/28 | first author:Liang JH
Understanding the molecular mechanism of blood-brain barrier damage in an experimental model of Japanese encephalitis: correlation with minocycline administration as a therapeutic agent.	/pubmed/19628016	Mishra MK, Dutta K, Saheb SK, Basu A.	Neurochem Int. 2009 Dec;55(8):717-23. Epub 2009 Jul 21.	Neurochem Int. 2009	PubMed	citation	PMID:19628016	pubmed	19628016	create date:2009/07/25 | first author:Mishra MK
Inhibitors of the gamma-aminobutyric acid transporter 1 (GAT1) do not reveal a channel mode of conduction.	/pubmed/19622377	Matthews E Jr, Rahnama-Vaghef A, Eskandari S.	Neurochem Int. 2009 Dec;55(8):732-40. Epub 2009 Jul 19.	Neurochem Int. 2009	PubMed	citation	PMID:19622377	pubmed	19622377	create date:2009/07/23 | first author:Matthews E Jr
Simulated microgravity promotes cellular senescence via oxidant stress in rat PC12 cells.	/pubmed/19616052	Wang J, Zhang J, Bai S, Wang G, Mu L, Sun B, Wang D, Kong Q, Liu Y, Yao X, Xu Y, Li H.	Neurochem Int. 2009 Dec;55(7):710-6. Epub 2009 Jul 16.	Neurochem Int. 2009	PubMed	citation	PMID:19616052	pubmed	19616052	create date:2009/07/21 | first author:Wang J
Transthyretin knockout mice display decreased susceptibility to AMPA-induced neurodegeneration.	/pubmed/19595729	Nunes AF, Montero M, Franquinho F, Santos SD, Malva J, Zimmer J, Sousa MM.	Neurochem Int. 2009 Dec;55(7):454-7. Epub 2009 Jul 10.	Neurochem Int. 2009	PubMed	citation	PMID:19595729	pubmed	19595729	create date:2009/07/15 | first author:Nunes AF
Simultaneous PKC and cAMP activation induces differentiation of human dental pulp stem cells into functionally active neurons.	/pubmed/19576521	Király M, Porcsalmy B, Pataki A, Kádár K, Jelitai M, Molnár B, Hermann P, Gera I, Grimm WD, Ganss B, Zsembery A, Varga G.	Neurochem Int. 2009 Sep;55(5):323-32. Epub 2009 Apr 5.	Neurochem Int. 2009	PubMed	citation	PMID:19576521	pubmed	19576521	create date:2009/07/07 | first author:Király M
Early long-term exposure with caffeine induces cross-sensitization to methylphenidate with involvement of DARPP-32 in adulthood of rats.	/pubmed/19576520	Boeck CR, Marques VB, Valvassori SS, Constantino LC, Rosa DV, Lima FF, Romano-Silva MA, Quevedo J.	Neurochem Int. 2009 Sep;55(5):318-22. Epub 2009 Apr 5.	Neurochem Int. 2009	PubMed	citation	PMID:19576520	pubmed	19576520	create date:2009/07/07 | first author:Boeck CR
Activation of Wnt/beta-catenin/Tcf signaling pathway in human astrocytomas.	/pubmed/19576519	Sareddy GR, Panigrahi M, Challa S, Mahadevan A, Babu PP.	Neurochem Int. 2009 Sep;55(5):307-17. Epub 2009 Apr 5.	Neurochem Int. 2009	PubMed	citation	PMID:19576519	pubmed	19576519	create date:2009/07/07 | first author:Sareddy GR
Release of [3H]D-aspartate induced by K+-stimulation is increased in the cervical spinal cord of the wobbler mouse: a model of motor neuron disease.	/pubmed/19576518	Bonanno G, Fumagalli E, Milanese M, Zappettini S, Mennini T.	Neurochem Int. 2009 Sep;55(5):302-6. Epub 2009 Mar 28.	Neurochem Int. 2009	PubMed	citation	PMID:19576518	pubmed	19576518	create date:2009/07/07 | first author:Bonanno G
Differential effects of steroids on the synthesis of polyunsaturated fatty acids by human neuroblastoma cells.	/pubmed/19576517	Extier A, Perruchot MH, Baudry C, Guesnet P, Lavialle M, Alessandri JM.	Neurochem Int. 2009 Sep;55(5):295-301. Epub 2009 Mar 26.	Neurochem Int. 2009	PubMed	citation	PMID:19576517	pubmed	19576517	create date:2009/07/07 | first author:Extier A
Modification of the cytosolic regions of GABA transporter GAT1 by calpain.	/pubmed/19576516	Baliova M, Knab A, Franekova V, Jursky F.	Neurochem Int. 2009 Sep;55(5):288-94. Epub 2009 Mar 26.	Neurochem Int. 2009	PubMed	citation	PMID:19576516	pubmed	19576516	create date:2009/07/07 | first author:Baliova M
Glutamate-dependent phosphorylation of the mammalian target of rapamycin (mTOR) in Bergmann glial cells.	/pubmed/19576515	Zepeda RC, Barrera I, Castelán F, Suárez-Pozos E, Melgarejo Y, González-Mejia E, Hernández-Kelly LC, López-Bayghen E, Aguilera J, Ortega A.	Neurochem Int. 2009 Sep;55(5):282-7. Epub 2009 Mar 26.	Neurochem Int. 2009	PubMed	citation	PMID:19576515	pubmed	19576515	create date:2009/07/07 | first author:Zepeda RC
Altered expression of tight junction proteins and matrix metalloproteinases in thiamine-deficient mouse brain.	/pubmed/19576514	Beauchesne E, Desjardins P, Hazell AS, Butterworth RF.	Neurochem Int. 2009 Sep;55(5):275-81. Epub 2009 Apr 5.	Neurochem Int. 2009	PubMed	citation	PMID:19576514	pubmed	19576514	create date:2009/07/07 | first author:Beauchesne E
Neuroprotection by co-treatment and post-treating with calcitriol following the ischemic and excitotoxic insult in vivo and in vitro.	/pubmed/19576513	Kajta M, Makarewicz D, Ziemińska E, Jantas D, Domin H, Lasoń W, Kutner A, Łazarewicz JW.	Neurochem Int. 2009 Sep;55(5):265-74. Epub 2009 Mar 26.	Neurochem Int. 2009	PubMed	citation	PMID:19576513	pubmed	19576513	create date:2009/07/07 | first author:Kajta M
Title	URL	Description	Details	ShortDetails	Resource	Type	Identifiers	Db	EntrezUID	Properties
Guanosine-5'-monophosphate induces cell death in rat hippocampal slices via ionotropic glutamate receptors activation and glutamate uptake inhibition.	/pubmed/19576258	Molz S, Dal-Cim T, Tasca CI.	Neurochem Int. 2009 Dec;55(7):703-9. Epub 2009 Jul 1.	Neurochem Int. 2009	PubMed	citation	PMID:19576258	pubmed	19576258	create date:2009/07/07 | first author:Molz S
Evidence for neuroprotection by the fenamate NSAID, mefenamic acid.	/pubmed/19563851	Khansari PS, Halliwell RF.	Neurochem Int. 2009 Dec;55(7):683-8. Epub 2009 Jun 27.	Neurochem Int. 2009	PubMed	citation	PMID:19563851	pubmed	19563851	create date:2009/07/01 | first author:Khansari PS
BDNF downregulates 5-HT(2A) receptor protein levels in hippocampal cultures.	/pubmed/19563850	Trajkovska V, Santini MA, Marcussen AB, Thomsen MS, Hansen HH, Mikkelsen JD, Arneberg L, Kokaia M, Knudsen GM, Aznar S.	Neurochem Int. 2009 Dec;55(7):697-702. Epub 2009 Jun 27.	Neurochem Int. 2009	PubMed	citation	PMID:19563850	pubmed	19563850	create date:2009/07/01 | first author:Trajkovska V
The Flinders Sensitive Line of rats, a rat model of depression, has elevated brain glucose utilization when compared to normal rats and the Flinders Resistant Line of rats.	/pubmed/19560506	Kanemaru K, Diksic M.	Neurochem Int. 2009 Dec;55(7):655-61. Epub 2009 Jun 26.	Neurochem Int. 2009	PubMed	citation	PMID:19560506	pubmed	19560506	create date:2009/06/30 | first author:Kanemaru K
Alterations in excitotoxicity and prostaglandin metabolism in a transgenic mouse model of Alzheimer's disease.	/pubmed/19560505	Schulte EC, Slawik H, Schüle R, Gunther T, Hüll M.	Neurochem Int. 2009 Dec;55(7):689-96. Epub 2009 Jun 26.	Neurochem Int. 2009	PubMed	citation	PMID:19560505	pubmed	19560505	create date:2009/06/30 | first author:Schulte EC
Oxidative stress promotes JNK-dependent amyloidogenic processing of normally expressed human APP by differential modification of alpha-, beta- and gamma-secretase expression.	/pubmed/19560504	Quiroz-Baez R, Rojas E, Arias C.	Neurochem Int. 2009 Dec;55(7):662-70. Epub 2009 Jun 26.	Neurochem Int. 2009	PubMed	citation	PMID:19560504	pubmed	19560504	create date:2009/06/30 | first author:Quiroz-Baez R
Axodendritic fibres of mouse cerebellar granule neurons exhibit a diversity of functional P2X receptors.	/pubmed/19560503	Sánchez-Nogueiro J, Marín-García P, León D, León-Otegui M, Salas E, Gómez-Villafuertes R, Gualix J, Miras-Portugal MT.	Neurochem Int. 2009 Dec;55(7):671-82. Epub 2009 Jun 26.	Neurochem Int. 2009	PubMed	citation	PMID:19560503	pubmed	19560503	create date:2009/06/30 | first author:Sánchez-Nogueiro J
Imbalance in oxidant/antioxidant system in different brain regions of rat after the infection of Japanese encephalitis virus.	/pubmed/19549548	Kumar S, Misra UK, Kalita J, Khanna VK, Khan MY.	Neurochem Int. 2009 Dec;55(7):648-54. Epub 2009 Jun 21.	Neurochem Int. 2009	PubMed	citation	PMID:19549548	pubmed	19549548	create date:2009/06/25 | first author:Kumar S
VEGF enhance cortical newborn neurons and their neurite development in adult rat brain after cerebral ischemia.	/pubmed/19540294	Wang YQ, Cui HR, Yang SZ, Sun HP, Qiu MH, Feng XY, Sun FY.	Neurochem Int. 2009 Dec;55(7):629-36. Epub 2009 Jun 18.	Neurochem Int. 2009	PubMed	citation	PMID:19540294	pubmed	19540294	create date:2009/06/23 | first author:Wang YQ
Molecular docking study of A(3) adenosine receptor antagonists and pharmacophore-based drug design.	/pubmed/19540293	Wei J, Li H, Qu W, Gao Q.	Neurochem Int. 2009 Dec;55(7):637-42. Epub 2009 Jun 18.	Neurochem Int. 2009	PubMed	citation	PMID:19540293	pubmed	19540293	create date:2009/06/23 | first author:Wei J
[(3)H]-YM-09151-2 binding sites in human brain postmortem.	/pubmed/19540292	Marazziti D, Baroni S, Masala I, Giannaccini G, Betti L, Palego L, Catena Dell'Osso M, Consoli G, Castagna M, Lucacchini A.	Neurochem Int. 2009 Dec;55(7):643-7. Epub 2009 Jun 18.	Neurochem Int. 2009	PubMed	citation	PMID:19540292	pubmed	19540292	create date:2009/06/23 | first author:Marazziti D
Selective regulation of growth factor expression in cultured cortical astrocytes by neuro-pathological toxins.	/pubmed/19524632	Braun A, Dang J, Johann S, Beyer C, Kipp M.	Neurochem Int. 2009 Dec;55(7):610-8. Epub 2009 Jun 12.	Neurochem Int. 2009	PubMed	citation	PMID:19524632	pubmed	19524632	create date:2009/06/16 | first author:Braun A
Differential expression of glutamate transporter genes after chronic oral treatment with aripiprazole in rats.	/pubmed/19524631	Segnitz N, Schmitt A, Gebicke-Härter PJ, Zink M.	Neurochem Int. 2009 Dec;55(7):619-28. Epub 2009 Jun 12.	Neurochem Int. 2009	PubMed	citation	PMID:19524631	pubmed	19524631	create date:2009/06/16 | first author:Segnitz N
High susceptibility of cortical neural progenitor cells to trimethyltin toxicity: involvement of both caspases and calpain in cell death.	/pubmed/19524117	Yoneyama M, Seko K, Kawada K, Sugiyama C, Ogita K.	Neurochem Int. 2009 Sep;55(4):257-64. Epub 2009 Mar 24.	Neurochem Int. 2009	PubMed	citation	PMID:19524117	pubmed	19524117	create date:2009/06/16 | first author:Yoneyama M
Strain-dependent hippocampal protein levels of GABA(B)-receptor subunit 2 and NMDA-receptor subunit 1.	/pubmed/19524116	Sunyer B, An G, Kang SU, Höger H, Lubec G.	Neurochem Int. 2009 Sep;55(4):253-6. Epub 2009 Mar 18.	Neurochem Int. 2009	PubMed	citation	PMID:19524116	pubmed	19524116	create date:2009/06/16 | first author:Sunyer B
Comparison of Abeta levels in the brain of familial and sporadic Alzheimer's disease.	/pubmed/19524115	Hellström-Lindahl E, Viitanen M, Marutle A.	Neurochem Int. 2009 Sep;55(4):243-52. Epub 2009 Mar 20.	Neurochem Int. 2009	PubMed	citation	PMID:19524115	pubmed	19524115	create date:2009/06/16 | first author:Hellström-Lindahl E
Upregulation of Dpysl2 and Spna2 gene expression in the rat brain after ischemic stroke.	/pubmed/19524114	Indraswari F, Wong PT, Yap E, Ng YK, Dheen ST.	Neurochem Int. 2009 Sep;55(4):235-42. Epub 2009 Mar 18.	Neurochem Int. 2009	PubMed	citation	PMID:19524114	pubmed	19524114	create date:2009/06/16 | first author:Indraswari F
Noradrenaline reduces the ATP-stimulated phosphorylation of p38 MAP kinase via beta-adrenergic receptors-cAMP-protein kinase A-dependent mechanism in cultured rat spinal microglia.	/pubmed/19524113	Morioka N, Tanabe H, Inoue A, Dohi T, Nakata Y.	Neurochem Int. 2009 Sep;55(4):226-34. Epub 2009 Mar 18.	Neurochem Int. 2009	PubMed	citation	PMID:19524113	pubmed	19524113	create date:2009/06/16 | first author:Morioka N
Evidence for mitochondrial and cytoplasmic N-acetylaspartate synthesis in SH-SY5Y neuroblastoma cells.	/pubmed/19524112	Arun P, Moffett JR, Namboodiri AM.	Neurochem Int. 2009 Sep;55(4):219-25. Epub 2009 Mar 17.	Neurochem Int. 2009	PubMed	citation	PMID:19524112	pubmed	19524112	create date:2009/06/16 | first author:Arun P
Improved discrimination of autopsy-confirmed Alzheimer's disease (AD) from non-AD dementias using CSF P-tau(181P).	/pubmed/19524111	Koopman K, Le Bastard N, Martin JJ, Nagels G, De Deyn PP, Engelborghs S.	Neurochem Int. 2009 Sep;55(4):214-8. Epub 2009 Mar 5.	Neurochem Int. 2009	PubMed	citation	PMID:19524111	pubmed	19524111	create date:2009/06/16 | first author:Koopman K
Forced, moderate-intensity treadmill exercise suppresses apoptosis by increasing the level of NGF and stimulating phosphatidylinositol 3-kinase signaling in the hippocampus of induced aging rats.	/pubmed/19524110	Chae CH, Kim HT.	Neurochem Int. 2009 Sep;55(4):208-13. Epub 2009 Mar 14.	Neurochem Int. 2009	PubMed	citation	PMID:19524110	pubmed	19524110	create date:2009/06/16 | first author:Chae CH
The localization of PGE2 receptor subtypes in rat retinal cultures and the neuroprotective effect of the EP2 agonist butaprost.	/pubmed/19524109	Andrade da Costa BL, Kang KD, Rittenhouse KD, Osborne NN.	Neurochem Int. 2009 Sep;55(4):199-207. Epub 2009 Mar 5.	Neurochem Int. 2009	PubMed	citation	PMID:19524109	pubmed	19524109	create date:2009/06/16 | first author:Andrade da Costa BL
Time-course changes in ectonucleotidase activities during experimental autoimmune encephalomyelitis.	/pubmed/19524108	Lavrnja I, Bjelobaba I, Stojiljkovic M, Pekovic S, Mostarica-Stojkovic M, Stosic-Grujicic S, Nedeljkovic N.	Neurochem Int. 2009 Sep;55(4):193-8. Epub 2009 Mar 5.	Neurochem Int. 2009	PubMed	citation	PMID:19524108	pubmed	19524108	create date:2009/06/16 | first author:Lavrnja I
Local salsolinol modulates dopamine extracellular levels from rat nucleus accumbens: shell/core differences.	/pubmed/19524107	Hipólito L, Sánchez-Catalán MJ, Granero L, Polache A.	Neurochem Int. 2009 Sep;55(4):187-92. Epub 2009 Mar 5.	Neurochem Int. 2009	PubMed	citation	PMID:19524107	pubmed	19524107	create date:2009/06/16 | first author:Hipólito L
Minocycline attenuates oxidative/nitrosative stress and cerebral complications of acute liver failure in rats.	/pubmed/19524003	Jiang W, Desjardins P, Butterworth RF.	Neurochem Int. 2009 Dec;55(7):601-5. Epub 2009 Jun 11.	Neurochem Int. 2009	PubMed	citation	PMID:19524003	pubmed	19524003	create date:2009/06/16 | first author:Jiang W
Neuregulin 1-stimulated phosphorylation of AKT in psychotic disorders and its relationship with neurocognitive functions.	/pubmed/19524002	Kéri S, Seres I, Kelemen O, Benedek G.	Neurochem Int. 2009 Dec;55(7):606-9. Epub 2009 Jun 11.	Neurochem Int. 2009	PubMed	citation	PMID:19524002	pubmed	19524002	create date:2009/06/16 | first author:Kéri S
ERK phosphorylation in intact, adult brain by alpha(2)-adrenergic transactivation of EGF receptors.	/pubmed/19501623	Du T, Li B, Liu S, Zang P, Prevot V, Hertz L, Peng L.	Neurochem Int. 2009 Dec;55(7):593-600. Epub 2009 Jun 6.	Neurochem Int. 2009	PubMed	citation	PMID:19501623	pubmed	19501623	create date:2009/06/09 | first author:Du T
Role of oxidative stress and JNK pathway in apoptotic death induced by potassium deprivation and staurosporine in cerebellar granule neurons.	/pubmed/19486916	Ramiro-Cortés Y, Morán J.	Neurochem Int. 2009 Dec;55(7):581-92. Epub 2009 May 30.	Neurochem Int. 2009	PubMed	citation	PMID:19486916	pubmed	19486916	create date:2009/06/03 | first author:Ramiro-Cortés Y
alpha(2)-Adrenoceptor subtypes-mediated physiological, pharmacological actions.	/pubmed/19477210	Gyires K, Zádori ZS, Török T, Mátyus P.	Neurochem Int. 2009 Dec;55(7):447-53. Epub 2009 May 27. Review.	Neurochem Int. 2009	PubMed	citation	PMID:19477210	pubmed	19477210	create date:2009/05/30 | first author:Gyires K
Involvement of Sema4D in the control of microglia activation.	/pubmed/19467284	Toguchi M, Gonzalez D, Furukawa S, Inagaki S.	Neurochem Int. 2009 Dec;55(7):573-80. Epub 2009 May 23.	Neurochem Int. 2009	PubMed	citation	PMID:19467284	pubmed	19467284	create date:2009/05/27 | first author:Toguchi M
Distinct response to heparin by two chicken brain type creatine kinase subunits.	/pubmed/19465079	Kataoka T, Yoneda M, Takeyama M, Ohno-Jinno A, Sugita I, Li H, Isogai Z, Iwaki M, Zako M.	Neurochem Int. 2009 Dec;55(7):566-72. Epub 2009 May 22.	Neurochem Int. 2009	PubMed	citation	PMID:19465079	pubmed	19465079	create date:2009/05/26 | first author:Kataoka T
Behavior in the forced swim test and neurochemical changes in the hippocampus in young rats after 2-week zinc deprivation.	/pubmed/19463882	Tamano H, Kan F, Kawamura M, Oku N, Takeda A.	Neurochem Int. 2009 Dec;55(7):536-41. Epub 2009 May 20.	Neurochem Int. 2009	PubMed	citation	PMID:19463882	pubmed	19463882	create date:2009/05/26 | first author:Tamano H
Neurochemical phenotypes of endomorphin-2-containing neurons in vagal nodose neurons of the adult rat.	/pubmed/19463881	Niu L, Chen T, Wang YY, Li YQ.	Neurochem Int. 2009 Dec;55(7):542-51. Epub 2009 May 20.	Neurochem Int. 2009	PubMed	citation	PMID:19463881	pubmed	19463881	create date:2009/05/26 | first author:Niu L
Effects of typical (haloperidol) and atypical (risperidone) antipsychotic agents on protein expression in rat neural stem cells.	/pubmed/19463880	Kashem MA, Ummehany R, Ukai W, Hashimoto E, Saito T, Mcgregor IS, Matsumoto I.	Neurochem Int. 2009 Dec;55(7):558-65. Epub 2009 May 20.	Neurochem Int. 2009	PubMed	citation	PMID:19463880	pubmed	19463880	create date:2009/05/26 | first author:Kashem MA
Effects of acrylonitrile on antioxidant status of different brain regions in rats.	/pubmed/19463879	Rongzhu L, Suhua W, Guangwei X, Chunlan R, Fangan H, Suxian C, Zhengxian Z, Qiuwei Z, Aschner M.	Neurochem Int. 2009 Dec;55(7):552-7. Epub 2009 May 20.	Neurochem Int. 2009	PubMed	citation	PMID:19463879	pubmed	19463879	create date:2009/05/26 | first author:Rongzhu L
AGN-2979, an inhibitor of tryptophan hydroxylase activation, does not affect serotonin synthesis in Flinders Sensitive Line rats, a rat model of depression, but produces a significant effect in Flinders Resistant Line rats.	/pubmed/19463878	Kanemaru K, Nishi K, Diksic M.	Neurochem Int. 2009 Dec;55(7):529-35. Epub 2009 May 20.	Neurochem Int. 2009	PubMed	citation	PMID:19463878	pubmed	19463878	create date:2009/05/26 | first author:Kanemaru K
Transport of AMPA receptors during long-term potentiation is impaired in rats with hepatic encephalopathy.	/pubmed/19450629	Monfort P, Piedrafita B, Felipo V.	Neurochem Int. 2009 Dec;55(7):514-20. Epub 2009 May 18.	Neurochem Int. 2009	PubMed	citation	PMID:19450629	pubmed	19450629	create date:2009/05/20 | first author:Monfort P
Doxorubicin augments rAAV-2 transduction in rat neuronal cells.	/pubmed/19450628	Zhang T, Hu J, Ding W, Wang X.	Neurochem Int. 2009 Dec;55(7):521-8. Epub 2009 May 18.	Neurochem Int. 2009	PubMed	citation	PMID:19450628	pubmed	19450628	create date:2009/05/20 | first author:Zhang T
The P2Y(1) and P2Y(12) receptors mediate autoinhibition of transmitter release in sympathetic innervated tissues.	/pubmed/19447154	Quintas C, Fraga S, Gonçalves J, Queiroz G.	Neurochem Int. 2009 Dec;55(7):505-13. Epub 2009 May 15.	Neurochem Int. 2009	PubMed	citation	PMID:19447154	pubmed	19447154	create date:2009/05/19 | first author:Quintas C
Molecular modelling of subtypes (alpha(2A), alpha(2B) and alpha(2C)) of alpha(2)-adrenoceptors: a comparative study.	/pubmed/19447153	Balogh B, Szilágyi A, Gyires K, Bylund DB, Mátyus P.	Neurochem Int. 2009 Nov;55(6):355-61. Epub 2009 May 15.	Neurochem Int. 2009	PubMed	citation	PMID:19447153	pubmed	19447153	create date:2009/05/19 | first author:Balogh B
Animal model of mania induced by ouabain: Evidence of oxidative stress in submitochondrial particles of the rat brain.	/pubmed/19447152	Riegel RE, Valvassori SS, Elias G, Réus GZ, Steckert AV, de Souza B, Petronilho F, Gavioli EC, Dal-Pizzol F, Quevedo J.	Neurochem Int. 2009 Dec;55(7):491-5. Epub 2009 May 15.	Neurochem Int. 2009	PubMed	citation	PMID:19447152	pubmed	19447152	create date:2009/05/19 | first author:Riegel RE
PPARgamma stimulation promotes mitochondrial biogenesis and prevents glucose deprivation-induced neuronal cell loss.	/pubmed/19442697	Miglio G, Rosa AC, Rattazzi L, Collino M, Lombardi G, Fantozzi R.	Neurochem Int. 2009 Dec;55(7):496-504. Epub 2009 May 13.	Neurochem Int. 2009	PubMed	citation	PMID:19442697	pubmed	19442697	create date:2009/05/16 | first author:Miglio G
Diffusion of docosahexaenoic and eicosapentaenoic acids through the blood-brain barrier: An in situ cerebral perfusion study.	/pubmed/19442696	Ouellet M, Emond V, Chen CT, Julien C, Bourasset F, Oddo S, LaFerla F, Bazinet RP, Calon F.	Neurochem Int. 2009 Dec;55(7):476-82. Epub 2009 May 13.	Neurochem Int. 2009	PubMed	citation	PMID:19442696	pubmed	19442696	create date:2009/05/16 | first author:Ouellet M
Comparative proteomics in the corpus callosal sub-regions of postmortem human brain.	/pubmed/19433127	Kashem MA, Sarker R, Des Etages H, Machaalani R, King N, McGregor IS, Matsumoto I.	Neurochem Int. 2009 Dec;55(7):483-90. Epub 2009 May 9.	Neurochem Int. 2009	PubMed	citation	PMID:19433127	pubmed	19433127	create date:2009/05/13 | first author:Kashem MA
Homocysteine-induced acute excitotoxicity in cerebellar granule cells in vitro is accompanied by PP2A-mediated dephosphorylation of tau.	/pubmed/19428823	Kuszczyk M, Gordon-Krajcer W, Lazarewicz JW.	Neurochem Int. 2009 Jul-Aug;55(1-3):174-80. Epub 2009 Feb 24.	Neurochem Int. 2009	PubMed	citation	PMID:19428823	pubmed	19428823	create date:2009/05/12 | first author:Kuszczyk M
Diazepam neuroprotection in excitotoxic and oxidative stress involves a mitochondrial mechanism additional to the GABAAR and hypothermic effects.	/pubmed/19428822	Sarnowska A, Beresewicz M, Zabłocka B, Domańska-Janik K.	Neurochem Int. 2009 Jul-Aug;55(1-3):164-73. Epub 2009 Feb 13.	Neurochem Int. 2009	PubMed	citation	PMID:19428822	pubmed	19428822	create date:2009/05/12 | first author:Sarnowska A
Association of protein kinase C delta and phospholipid scramblase 3 in hippocampal mitochondria correlates with neuronal vulnerability to brain ischemia.	/pubmed/19428821	Kowalczyk JE, Beresewicz M, Gajkowska B, Zabłocka B.	Neurochem Int. 2009 Jul-Aug;55(1-3):157-63. Epub 2009 Feb 7.	Neurochem Int. 2009	PubMed	citation	PMID:19428821	pubmed	19428821	create date:2009/05/12 | first author:Kowalczyk JE
A glutamatergic component of lead toxicity in adult brain: the role of astrocytic glutamate transporters.	/pubmed/19428820	Struzyńska L.	Neurochem Int. 2009 Jul-Aug;55(1-3):151-6. Epub 2009 Feb 13. Review.	Neurochem Int. 2009	PubMed	citation	PMID:19428820	pubmed	19428820	create date:2009/05/12 | first author:Struzyńska L
Responses of astrocyte to simultaneous glutamate and arachidonic acid treatment.	/pubmed/19428819	Xu ZY, Liu HD, Lau LT, Yingge Z, Zhao R, Tong GL, Chan PH, Yu AC.	Neurochem Int. 2009 Jul-Aug;55(1-3):143-50. Epub 2009 Mar 5.	Neurochem Int. 2009	PubMed	citation	PMID:19428819	pubmed	19428819	create date:2009/05/12 | first author:Xu ZY
Comparison of alterations in amino acids content in cultured astrocytes or neurons exposed to methylmercury separately or in co-culture.	/pubmed/19428818	Yin Z, Albrecht J, Syversen T, Jiang H, Summar M, Rocha JB, Farina M, Aschner M.	Neurochem Int. 2009 Jul-Aug;55(1-3):136-42. Epub 2009 Jan 31.	Neurochem Int. 2009	PubMed	citation	PMID:19428818	pubmed	19428818	create date:2009/05/12 | first author:Yin Z
Title	URL	Description	Details	ShortDetails	Resource	Type	Identifiers	Db	EntrezUID	Properties
Astrocytes are a major target in thiamine deficiency and Wernicke's encephalopathy.	/pubmed/19428817	Hazell AS.	Neurochem Int. 2009 Jul-Aug;55(1-3):129-35. Epub 2009 Mar 9. Review.	Neurochem Int. 2009	PubMed	citation	PMID:19428817	pubmed	19428817	create date:2009/05/12 | first author:Hazell AS
Hypothermia attenuates oxidative/nitrosative stress, encephalopathy and brain edema in acute (ischemic) liver failure.	/pubmed/19428816	Jiang W, Desjardins P, Butterworth RF.	Neurochem Int. 2009 Jul-Aug;55(1-3):124-8. Epub 2009 Feb 24.	Neurochem Int. 2009	PubMed	citation	PMID:19428816	pubmed	19428816	create date:2009/05/12 | first author:Jiang W
Alterations in expression of genes coding for proteins of the neurovascular unit in ischemic liver failure.	/pubmed/19428815	Sawara K, Desjardins P, Chatauret N, Kato A, Suzuki K, Butterworth RF.	Neurochem Int. 2009 Jul-Aug;55(1-3):119-23. Epub 2009 Feb 13.	Neurochem Int. 2009	PubMed	citation	PMID:19428815	pubmed	19428815	create date:2009/05/12 | first author:Sawara K
Role of NMDA receptors in acute liver failure and ammonia toxicity: therapeutical implications.	/pubmed/19428814	Rodrigo R, Cauli O, Boix J, ElMlili N, Agusti A, Felipo V.	Neurochem Int. 2009 Jul-Aug;55(1-3):113-8. Epub 2009 Jan 22. Review.	Neurochem Int. 2009	PubMed	citation	PMID:19428814	pubmed	19428814	create date:2009/05/12 | first author:Rodrigo R
Mechanisms of cognitive alterations in hyperammonemia and hepatic encephalopathy: therapeutical implications.	/pubmed/19428813	Monfort P, Cauli O, Montoliu C, Rodrigo R, Llansola M, Piedrafita B, El Mlili N, Boix J, Agustí A, Felipo V.	Neurochem Int. 2009 Jul-Aug;55(1-3):106-12. Epub 2009 Feb 6.	Neurochem Int. 2009	PubMed	citation	PMID:19428813	pubmed	19428813	create date:2009/05/12 | first author:Monfort P
Ammonia-induced activation of p53 in cultured astrocytes: role in cell swelling and glutamate uptake.	/pubmed/19428812	Panickar KS, Jayakumar AR, Rao KV, Norenberg MD.	Neurochem Int. 2009 Jul-Aug;55(1-3):98-105. Epub 2009 Feb 11.	Neurochem Int. 2009	PubMed	citation	PMID:19428812	pubmed	19428812	create date:2009/05/12 | first author:Panickar KS
Metabotropic glutamate receptors in the tripartite synapse as a target for new psychotropic drugs.	/pubmed/19428811	Wierońska JM, Pilc A.	Neurochem Int. 2009 Jul-Aug;55(1-3):85-97. Epub 2009 Mar 9. Review.	Neurochem Int. 2009	PubMed	citation	PMID:19428811	pubmed	19428811	create date:2009/05/12 | first author:Wierońska JM
A novel glutaminase isoform in mammalian tissues.	/pubmed/19428810	de la Rosa V, Campos-Sandoval JA, Martín-Rufián M, Cardona C, Matés JM, Segura JA, Alonso FJ, Márquez J.	Neurochem Int. 2009 Jul-Aug;55(1-3):76-84. Epub 2009 Mar 9. Review.	Neurochem Int. 2009	PubMed	citation	PMID:19428810	pubmed	19428810	create date:2009/05/12 | first author:de la Rosa V
Glutamine in neoplastic cells: focus on the expression and roles of glutaminases.	/pubmed/19428809	Szeliga M, Obara-Michlewska M.	Neurochem Int. 2009 Jul-Aug;55(1-3):71-5. Epub 2009 Feb 7. Review.	Neurochem Int. 2009	PubMed	citation	PMID:19428809	pubmed	19428809	create date:2009/05/12 | first author:Szeliga M
New insights into brain glutaminases: beyond their role on glutamatergic transmission.	/pubmed/19428808	Márquez J, Tosina M, de la Rosa V, Segura JA, Alonso FJ, Matés JM, Campos-Sandoval JA.	Neurochem Int. 2009 Jul-Aug;55(1-3):64-70. Epub 2009 Mar 9. Review.	Neurochem Int. 2009	PubMed	citation	PMID:19428808	pubmed	19428808	create date:2009/05/12 | first author:Márquez J
The human GLUD2 glutamate dehydrogenase: localization and functional aspects.	/pubmed/19428807	Zaganas I, Kanavouras K, Mastorodemos V, Latsoudis H, Spanaki C, Plaitakis A.	Neurochem Int. 2009 Jul-Aug;55(1-3):52-63. Epub 2009 Mar 13.	Neurochem Int. 2009	PubMed	citation	PMID:19428807	pubmed	19428807	create date:2009/05/12 | first author:Zaganas I
Alteration of brain glycogen turnover in the conscious rat after 5h of prolonged wakefulness.	/pubmed/19428806	Morgenthaler FD, Lanz BR, Petit JM, Frenkel H, Magistretti PJ, Gruetter R.	Neurochem Int. 2009 Jul-Aug;55(1-3):45-51. Epub 2009 Mar 9.	Neurochem Int. 2009	PubMed	citation	PMID:19428806	pubmed	19428806	create date:2009/05/12 | first author:Morgenthaler FD
Selective up-regulation of GLT-1 in cultured astrocytes exposed to soluble mediators released by activated microglia.	/pubmed/19428805	Tilleux S, Goursaud S, Hermans E.	Neurochem Int. 2009 Jul-Aug;55(1-3):35-40. Epub 2009 Feb 7.	Neurochem Int. 2009	PubMed	citation	PMID:19428805	pubmed	19428805	create date:2009/05/12 | first author:Tilleux S
Distinct expression and regulation of the glutamate transporter isoforms GLT-1a and GLT-1b in cultured astrocytes from a rat model of amyotrophic lateral sclerosis (hSOD1G93A).	/pubmed/19428804	Goursaud S, Maloteaux JM, Hermans E.	Neurochem Int. 2009 Jul-Aug;55(1-3):28-34. Epub 2009 Feb 24.	Neurochem Int. 2009	PubMed	citation	PMID:19428804	pubmed	19428804	create date:2009/05/12 | first author:Goursaud S
Endothelin-1 reverses the histone deacetylase inhibitor-induced increase in glial glutamate transporter transcription without affecting histone acetylation levels.	/pubmed/19428803	Allritz C, Bette S, Figiel M, Engele J.	Neurochem Int. 2009 Jul-Aug;55(1-3):22-7. Epub 2009 Feb 7.	Neurochem Int. 2009	PubMed	citation	PMID:19428803	pubmed	19428803	create date:2009/05/12 | first author:Allritz C
The importance of synapsin I and II for neurotransmitter levels and vesicular storage in cholinergic, glutamatergic and GABAergic nerve terminals.	/pubmed/19428802	Bogen IL, Haug KH, Roberg B, Fonnum F, Walaas SI.	Neurochem Int. 2009 Jul-Aug;55(1-3):13-21. Epub 2009 Feb 24.	Neurochem Int. 2009	PubMed	citation	PMID:19428802	pubmed	19428802	create date:2009/05/12 | first author:Bogen IL
A novel mechanism for GABA synthesis and packaging into synaptic vesicles.	/pubmed/19428801	Buddhala C, Hsu CC, Wu JY.	Neurochem Int. 2009 Jul-Aug;55(1-3):9-12. Epub 2009 Feb 6. Review.	Neurochem Int. 2009	PubMed	citation	PMID:19428801	pubmed	19428801	create date:2009/05/12 | first author:Buddhala C
Our continuous interest to promote exchange of views on the most recent developments in the realm of glutamate is manifested by the title of this symposium.	/pubmed/19428800	Albrecht J, Schousboe A.	Neurochem Int. 2009 Jul-Aug;55(1-3):1. Epub 2009 Mar 14. No abstract available.	Neurochem Int. 2009	PubMed	citation	PMID:19428800	pubmed	19428800	create date:2009/05/12 | first author:Albrecht J
Inhibition of astroglial glutamate transport by polyunsaturated fatty acids: evidence for a signalling role of docosahexaenoic acid.	/pubmed/19428799	Grintal B, Champeil-Potokar G, Lavialle M, Vancassel S, Breton S, Denis I.	Neurochem Int. 2009 Jul;54(8):535-43. Epub 2009 Mar 5.	Neurochem Int. 2009	PubMed	citation	PMID:19428799	pubmed	19428799	create date:2009/05/12 | first author:Grintal B
Inhibitory effect of glutamate release from rat cerebrocortical synaptosomes by dextromethorphan and its metabolite 3-hydroxymorphinan.	/pubmed/19428798	Lin TY, Lu CW, Wang SJ.	Neurochem Int. 2009 Jul;54(8):526-34. Epub 2009 Mar 4.	Neurochem Int. 2009	PubMed	citation	PMID:19428798	pubmed	19428798	create date:2009/05/12 | first author:Lin TY
Medium-chain fatty acids accumulating in MCAD deficiency elicit lipid and protein oxidative damage and decrease non-enzymatic antioxidant defenses in rat brain.	/pubmed/19428797	Schuck PF, Ferreira GC, Moura AP, Busanello EN, Tonin AM, Dutra-Filho CS, Wajner M.	Neurochem Int. 2009 Jul;54(8):519-25. Epub 2009 Feb 24.	Neurochem Int. 2009	PubMed	citation	PMID:19428797	pubmed	19428797	create date:2009/05/12 | first author:Schuck PF
Therapeutic effect of edaravone on inner ear barotrauma in the guinea pig.	/pubmed/19428796	Maekawa H, Matsunobu T, Tsuda H, Onozato K, Masuda Y, Tanabe T, Shiotani A.	Neurochem Int. 2009 Jul;54(8):513-8. Epub 2009 Feb 24.	Neurochem Int. 2009	PubMed	citation	PMID:19428796	pubmed	19428796	create date:2009/05/12 | first author:Maekawa H
Fangchinoline inhibits glutamate release from rat cerebral cortex nerve terminals (synaptosomes).	/pubmed/19428795	Lin TY, Lu CW, Tien LT, Chuang SH, Wang YR, Chang WH, Wang SJ.	Neurochem Int. 2009 Jul;54(8):506-12. Epub 2009 Feb 21.	Neurochem Int. 2009	PubMed	citation	PMID:19428795	pubmed	19428795	create date:2009/05/12 | first author:Lin TY
Nav1.7 sodium channel-induced Ca2+ influx decreases tau phosphorylation via glycogen synthase kinase-3beta in adrenal chromaffin cells.	/pubmed/19428794	Kanai T, Nemoto T, Yanagita T, Maruta T, Satoh S, Yoshikawa N, Wada A.	Neurochem Int. 2009 Jul;54(8):497-505. Epub 2009 Feb 24.	Neurochem Int. 2009	PubMed	citation	PMID:19428794	pubmed	19428794	create date:2009/05/12 | first author:Kanai T
Baicalin administration is effective in positive regulation of twenty-four ischemia/reperfusion-related proteins identified by a proteomic study.	/pubmed/19428793	Zhang Z, Wu R, Li P, Liu F, Zhang W, Zhang P, Li P, Wang Y.	Neurochem Int. 2009 Jul;54(8):488-96. Epub 2009 Feb 24.	Neurochem Int. 2009	PubMed	citation	PMID:19428793	pubmed	19428793	create date:2009/05/12 | first author:Zhang Z
Metabonomic alterations in hippocampus, temporal and prefrontal cortex with age in rats.	/pubmed/19428792	Zhang X, Liu H, Wu J, Zhang X, Liu M, Wang Y.	Neurochem Int. 2009 Jul;54(8):481-7. Epub 2009 Feb 24.	Neurochem Int. 2009	PubMed	citation	PMID:19428792	pubmed	19428792	create date:2009/05/12 | first author:Zhang X
Cerebral hypoxia-ischemia: focus on the use of magnetic resonance imaging and spectroscopy in research on animals.	/pubmed/19428791	Juránek I, Baciak L.	Neurochem Int. 2009 Jul;54(8):471-80. Epub 2009 Feb 24. Review.	Neurochem Int. 2009	PubMed	citation	PMID:19428791	pubmed	19428791	create date:2009/05/12 | first author:Juránek I
Antioxidant potential of Minocycline in Japanese Encephalitis Virus infection in murine neuroblastoma cells: correlation with membrane fluidity and cell death.	/pubmed/19428790	Mishra MK, Ghosh D, Duseja R, Basu A.	Neurochem Int. 2009 Jun;54(7):464-70. Epub 2009 Feb 11.	Neurochem Int. 2009	PubMed	citation	PMID:19428790	pubmed	19428790	create date:2009/05/12 | first author:Mishra MK
p53-mediated inhibition of angiogenesis in diffuse low-grade astrocytomas.	/pubmed/19428789	Gaiser T, Becker MR, Meyer J, Habel A, Siegelin MD.	Neurochem Int. 2009 Jun;54(7):458-63. Epub 2009 Feb 6.	Neurochem Int. 2009	PubMed	citation	PMID:19428789	pubmed	19428789	create date:2009/05/12 | first author:Gaiser T
Neurochemical evidence that stimulation of CB1 cannabinoid receptors on GABAergic nerve terminals activates the dopaminergic reward system by increasing dopamine release in the rat nucleus accumbens.	/pubmed/19428788	Sperlágh B, Windisch K, Andó RD, Sylvester Vizi E.	Neurochem Int. 2009 Jun;54(7):452-7. Epub 2009 Feb 6.	Neurochem Int. 2009	PubMed	citation	PMID:19428788	pubmed	19428788	create date:2009/05/12 | first author:Sperlágh B
Copper reduces striatal protein nitration and tyrosine hydroxylase inactivation induced by MPP+ in rats.	/pubmed/19428787	Rubio-Osornio M, Montes S, Pérez-Severiano F, Aguilera P, Floriano-Sánchez E, Monroy-Noyola A, Rubio C, Ríos C.	Neurochem Int. 2009 Jun;54(7):447-51. Epub 2009 Feb 6.	Neurochem Int. 2009	PubMed	citation	PMID:19428787	pubmed	19428787	create date:2009/05/12 | first author:Rubio-Osornio M
Activation of EP2 prostanoid receptors in human glial cell lines stimulates the secretion of BDNF.	/pubmed/19428786	Hutchinson AJ, Chou CL, Israel DD, Xu W, Regan JW.	Neurochem Int. 2009 Jun;54(7):439-46. Epub 2009 Feb 6.	Neurochem Int. 2009	PubMed	citation	PMID:19428786	pubmed	19428786	create date:2009/05/12 | first author:Hutchinson AJ
Direct interaction of Dysbindin with the AP-3 complex via its mu subunit.	/pubmed/19428785	Taneichi-Kuroda S, Taya S, Hikita T, Fujino Y, Kaibuchi K.	Neurochem Int. 2009 Jun;54(7):431-8. Epub 2009 Jan 31.	Neurochem Int. 2009	PubMed	citation	PMID:19428785	pubmed	19428785	create date:2009/05/12 | first author:Taneichi-Kuroda S
Capsaicin promotes the amyloidogenic route of brain amyloid precursor protein processing.	/pubmed/19428784	Pákáski M, Hugyecz M, Sántha P, Jancsó G, Bjelik A, Domokos A, Janka Z, Kálmán J.	Neurochem Int. 2009 Jun;54(7):426-30. Epub 2009 Jan 29.	Neurochem Int. 2009	PubMed	citation	PMID:19428784	pubmed	19428784	create date:2009/05/12 | first author:Pákáski M
Blockade of the translocation and activation of c-Jun N-terminal kinase 3 (JNK3) attenuates dopaminergic neuronal damage in mouse model of Parkinson's disease.	/pubmed/19428783	Pan J, Xiao Q, Sheng CY, Hong Z, Yang HQ, Wang G, Ding JQ, Chen SD.	Neurochem Int. 2009 Jun;54(7):418-25. Epub 2009 Jan 29.	Neurochem Int. 2009	PubMed	citation	PMID:19428783	pubmed	19428783	create date:2009/05/12 | first author:Pan J
Cathepsin K generates enkephalin from beta-endorphin: a new mechanism with possible relevance for schizophrenia.	/pubmed/19428782	Lendeckel U, Kähne T, Ten Have S, Bukowska A, Wolke C, Bogerts B, Keilhoff G, Bernstein HG.	Neurochem Int. 2009 Jun;54(7):410-7. Epub 2009 Feb 7.	Neurochem Int. 2009	PubMed	citation	PMID:19428782	pubmed	19428782	create date:2009/05/12 | first author:Lendeckel U
Apolipoprotein E-deficient mice are more vulnerable to ER stress after transient forebrain ischemia.	/pubmed/19428781	Osada N, Kosuge Y, Kihara T, Ishige K, Ito Y.	Neurochem Int. 2009 Jun;54(7):403-9. Epub 2009 Feb 6.	Neurochem Int. 2009	PubMed	citation	PMID:19428781	pubmed	19428781	create date:2009/05/12 | first author:Osada N
Involvement of Rho-kinase in tumor necrosis factor-alpha-induced interleukin-6 release from C6 glioma cells.	/pubmed/19427347	Yamaguchi S, Tanabe K, Takai S, Matsushima-Nishiwaki R, Adachi S, Iida H, Kozawa O, Dohi S.	Neurochem Int. 2009 Nov;55(6):438-45. Epub 2009 May 7.	Neurochem Int. 2009	PubMed	citation	PMID:19427347	pubmed	19427347	create date:2009/05/12 | first author:Yamaguchi S
Comparative pharmacology of adrenergic alpha(2C) receptors coupled to Ca(2+) signaling through different Galpha proteins.	/pubmed/19426776	Kurko D, Bekes Z, Gere A, Baki A, Boros A, Kolok S, Bugovics G, Nagy J, Szombathelyi Z, Ignácz-Szendrei G.	Neurochem Int. 2009 Dec;55(7):467-75. Epub 2009 May 6.	Neurochem Int. 2009	PubMed	citation	PMID:19426776	pubmed	19426776	create date:2009/05/12 | first author:Kurko D
Direct association of connexin36 with zonula occludens-2 and zonula occludens-3.	/pubmed/19418635	Li X, Lu S, Nagy JI.	Neurochem Int. 2009 May-Jun;54(5-6):393-402.	Neurochem Int. 2009	PubMed	citation	PMID:19418635	pubmed	19418635	create date:2009/05/07 | first author:Li X
NMDA-mediated and self-induced bdnf exon IV transcriptions are differentially regulated in cultured cortical neurons.	/pubmed/19418634	Zheng F, Wang H.	Neurochem Int. 2009 May-Jun;54(5-6):385-92.	Neurochem Int. 2009	PubMed	citation	PMID:19418634	pubmed	19418634	create date:2009/05/07 | first author:Zheng F
Inhibition of serotonin outflow by nociceptin/orphaninFQ in dorsal raphe nucleus slices from normal and stressed rats: Role of corticotropin releasing factor.	/pubmed/19418633	Nazzaro C, Marino S, Barbieri M, Siniscalchi A.	Neurochem Int. 2009 May-Jun;54(5-6):378-84.	Neurochem Int. 2009	PubMed	citation	PMID:19418633	pubmed	19418633	create date:2009/05/07 | first author:Nazzaro C
Regulation of the Na(+)-coupled glutamate transporter EAAT3 by PIKfyve.	/pubmed/19418632	Klaus F, Gehring EM, Zürn A, Laufer J, Lindner R, Strutz-Seebohm N, Tavaré JM, Rothstein JD, Boehmer C, Palmada M, Gruner I, Lang UE, Seebohm G, Lang F.	Neurochem Int. 2009 May-Jun;54(5-6):372-7.	Neurochem Int. 2009	PubMed	citation	PMID:19418632	pubmed	19418632	create date:2009/05/07 | first author:Klaus F
Chronic citalopram treatment elevates serotonin synthesis in flinders sensitive and flinders resistant lines of rats, with no significant effect on Sprague-Dawley rats.	/pubmed/19418630	Kanemaru K, Nishi K, Hasegawa S, Diksic M.	Neurochem Int. 2009 May-Jun;54(5-6):363-71.	Neurochem Int. 2009	PubMed	citation	PMID:19418630	pubmed	19418630	create date:2009/05/07 | first author:Kanemaru K
Selective and high affinity labeling of neuronal and recombinant nociceptin receptors with the hexapeptide radioprobe [(3)H]Ac-RYYRIK-ol.	/pubmed/19414055	Bojnik E, Farkas J, Magyar A, Tömböly C, Güçlü U, Gündüz O, Borsodi A, Corbani M, Benyhe S.	Neurochem Int. 2009 Dec;55(7):458-66. Epub 2009 May 4.	Neurochem Int. 2009	PubMed	citation	PMID:19414055	pubmed	19414055	create date:2009/05/06 | first author:Bojnik E
Striatal dopamine level contributes to hydroxyl radical generation and subsequent neurodegeneration in the striatum in 3-nitropropionic acid-induced Huntington's disease in rats.	/pubmed/19410615	Pandey M, Borah A, Varghese M, Barman PK, Mohanakumar KP, Usha R.	Neurochem Int. 2009 Nov;55(6):431-7. Epub 2009 May 4.	Neurochem Int. 2009	PubMed	citation	PMID:19410615	pubmed	19410615	create date:2009/05/05 | first author:Pandey M
Melatonin attenuates methamphetamine-induced reduction of tyrosine hydroxylase, synaptophysin and growth-associated protein-43 levels in the neonatal rat brain.	/pubmed/19409439	Kaewsuk S, Sae-ung K, Phansuwan-Pujito P, Govitrapong P.	Neurochem Int. 2009 Nov;55(6):397-405. Epub 2009 May 4.	Neurochem Int. 2009	PubMed	citation	PMID:19409439	pubmed	19409439	create date:2009/05/05 | first author:Kaewsuk S
The XIAP inhibitor Embelin enhances TRAIL-mediated apoptosis in malignant glioma cells by down-regulation of the short isoform of FLIP.	/pubmed/19409438	Siegelin MD, Gaiser T, Siegelin Y.	Neurochem Int. 2009 Nov;55(6):423-30. Epub 2009 May 4.	Neurochem Int. 2009	PubMed	citation	PMID:19409438	pubmed	19409438	create date:2009/05/05 | first author:Siegelin MD
Neuroprotective effects of Astragaloside IV in 6-hydroxydopamine-treated primary nigral cell culture.	/pubmed/19409437	Chan WS, Durairajan SS, Lu JH, Wang Y, Xie LX, Kum WF, Koo I, Yung KK, Li M.	Neurochem Int. 2009 Nov;55(6):414-22. Epub 2009 May 4.	Neurochem Int. 2009	PubMed	citation	PMID:19409437	pubmed	19409437	create date:2009/05/05 | first author:Chan WS
Ouabain evokes exocytosis dependent on ryanodine and mitochondrial calcium stores that is not followed by compensatory endocytosis at the neuromuscular junction.	/pubmed/19406178	Amaral E, Leite LF, Gomez MV, Prado MA, Guatimosim C.	Neurochem Int. 2009 Nov;55(6):406-13. Epub 2009 May 4.	Neurochem Int. 2009	PubMed	citation	PMID:19406178	pubmed	19406178	create date:2009/05/02 | first author:Amaral E
Title	URL	Description	Details	ShortDetails	Resource	Type	Identifiers	Db	EntrezUID	Properties
Brain regional distribution of GABA(A) receptors exhibiting atypical GABA agonism: roles of receptor subunits.	/pubmed/19397945	Halonen LM, Sinkkonen ST, Chandra D, Homanics GE, Korpi ER.	Neurochem Int. 2009 Nov;55(6):389-96. Epub 2009 May 4.	Neurochem Int. 2009	PubMed	citation	PMID:19397945	pubmed	19397945	create date:2009/04/29 | first author:Halonen LM
Inhibitory effect of antidepressants on the NMDA-evoked [(3)H]noradrenaline release from rat hippocampal slices.	/pubmed/19393275	Mayer A, Szasz BK, Kiss JP.	Neurochem Int. 2009 Nov;55(6):383-8. Epub 2009 Apr 22.	Neurochem Int. 2009	PubMed	citation	PMID:19393275	pubmed	19393275	create date:2009/04/28 | first author:Mayer A
Additive anticonvulsant effects of creatine supplementation and physical exercise against pentylenetetrazol-induced seizures.	/pubmed/19393274	Rambo LM, Ribeiro LR, Oliveira MS, Furian AF, Lima FD, Souza MA, Silva LF, Retamoso LT, Corte CL, Puntel GO, de Avila DS, Soares FA, Fighera MR, Mello CF, Royes LF.	Neurochem Int. 2009 Sep;55(5):333-40. Epub 2009 Apr 22.	Neurochem Int. 2009	PubMed	citation	PMID:19393274	pubmed	19393274	create date:2009/04/28 | first author:Rambo LM
Facilitation of zinc influx via AMPA/kainate receptor activation in the hippocampus.	/pubmed/19393273	Takeda A, Sakurada N, Ando M, Kanno S, Oku N.	Neurochem Int. 2009 Nov;55(6):376-82. Epub 2009 Apr 22.	Neurochem Int. 2009	PubMed	citation	PMID:19393273	pubmed	19393273	create date:2009/04/28 | first author:Takeda A
Involvement of oxidative pathways in cytokine-induced secretory phospholipase A2-IIA in astrocytes.	/pubmed/19375465	Jensen MD, Sheng W, Simonyi A, Johnson GS, Sun AY, Sun GY.	Neurochem Int. 2009 Nov;55(6):362-8. Epub 2009 Apr 16.	Neurochem Int. 2009	PubMed	citation	PMID:19375465	pubmed	19375465	create date:2009/04/21 | first author:Jensen MD
Endoplasmic reticulum and mitochondria interplay mediates apoptotic cell death: relevance to Parkinson's disease.	/pubmed/19375464	Arduíno DM, Esteves AR, Cardoso SM, Oliveira CR.	Neurochem Int. 2009 Sep;55(5):341-8. Epub 2009 Apr 16.	Neurochem Int. 2009	PubMed	citation	PMID:19375464	pubmed	19375464	create date:2009/04/21 | first author:Arduíno DM
Bcl-2 or bcl-XL gene therapy increases neural plasticity proteins nestin and c-fos expression in PC12 cells.	/pubmed/19375463	Gal A, Pentelenyi K, Remenyi V, Wappler EA, Safrany G, Skopal J, Nagy Z.	Neurochem Int. 2009 Sep;55(5):349-53. Epub 2009 Apr 16.	Neurochem Int. 2009	PubMed	citation	PMID:19375463	pubmed	19375463	create date:2009/04/21 | first author:Gal A
Effect of centrophenoxine against rotenone-induced oxidative stress in an animal model of Parkinson's disease.	/pubmed/19375462	Verma R, Nehru B.	Neurochem Int. 2009 Nov;55(6):369-75. Epub 2009 Apr 16.	Neurochem Int. 2009	PubMed	citation	PMID:19375462	pubmed	19375462	create date:2009/04/21 | first author:Verma R
Effects of chronic mild stress on the oxidative parameters in the rat brain.	/pubmed/19171172	Lucca G, Comim CM, Valvassori SS, Réus GZ, Vuolo F, Petronilho F, Dal-Pizzol F, Gavioli EC, Quevedo J.	Neurochem Int. 2009 May-Jun;54(5-6):358-62. Epub 2009 Jan 8.	Neurochem Int. 2009	PubMed	citation	PMID:19171172	pubmed	19171172	create date:2009/01/28 | first author:Lucca G
vGLUT2 heterozygous mice show more susceptibility to clonic seizures induced by pentylenetetrazol.	/pubmed/19171171	Schallier A, Massie A, Loyens E, Moechars D, Drinkenburg W, Michotte Y, Smolders I.	Neurochem Int. 2009 Jul-Aug;55(1-3):41-4. Epub 2009 Jan 8.	Neurochem Int. 2009	PubMed	citation	PMID:19171171	pubmed	19171171	create date:2009/01/28 | first author:Schallier A
The trinity of Ca2+ sources for the exocytotic glutamate release from astrocytes.	/pubmed/19171170	Reyes RC, Parpura V.	Neurochem Int. 2009 Jul-Aug;55(1-3):2-8. Epub 2009 Jan 8. Review.	Neurochem Int. 2009	PubMed	citation	PMID:19171170	pubmed	19171170	create date:2009/01/28 | first author:Reyes RC
[(11)C]PIB-amyloid binding and levels of Abeta40 and Abeta42 in postmortem brain tissue from Alzheimer patients.	/pubmed/19162107	Svedberg MM, Hall H, Hellström-Lindahl E, Estrada S, Guan Z, Nordberg A, Långström B.	Neurochem Int. 2009 May-Jun;54(5-6):347-57. Epub 2008 Dec 30.	Neurochem Int. 2009	PubMed	citation	PMID:19162107	pubmed	19162107	create date:2009/01/24 | first author:Svedberg MM
Inhibition of nNOS reduces ischemic cell death through down-regulating calpain and caspase-3 after experimental stroke.	/pubmed/19162106	Sun M, Zhao Y, Gu Y, Xu C.	Neurochem Int. 2009 May-Jun;54(5-6):339-46. Epub 2008 Dec 31.	Neurochem Int. 2009	PubMed	citation	PMID:19162106	pubmed	19162106	create date:2009/01/24 | first author:Sun M
Differential changes of neuroactive amino acids in samples obtained from discrete rat brain regions after systemic administration of saxitoxin.	/pubmed/19159655	Cianca RC, Barbosa RD, Faro LR, Adan LV, Gago-Martínez A, Pallares MA.	Neurochem Int. 2009 May-Jun;54(5-6):308-13. Epub 2008 Dec 25.	Neurochem Int. 2009	PubMed	citation	PMID:19159655	pubmed	19159655	create date:2009/01/23 | first author:Cianca RC
Proteomic and histochemical analysis of proteins involved in the dying-back-type of axonal degeneration in the gracile axonal dystrophy (gad) mouse.	/pubmed/19154771	Goto A, Wang YL, Kabuta T, Setsuie R, Osaka H, Sawa A, Ishiura S, Wada K.	Neurochem Int. 2009 May-Jun;54(5-6):330-8. Epub 2008 Dec 25.	Neurochem Int. 2009	PubMed	citation	PMID:19154771	pubmed	19154771	create date:2009/01/22 | first author:Goto A
Ubiquitin dimers control the hydrolase activity of UCH-L3.	/pubmed/19154770	Setsuie R, Sakurai M, Sakaguchi Y, Wada K.	Neurochem Int. 2009 May-Jun;54(5-6):314-21. Epub 2008 Dec 25.	Neurochem Int. 2009	PubMed	citation	PMID:19154770	pubmed	19154770	create date:2009/01/22 | first author:Setsuie R
Diversity of neurodegenerative processes in the model of brain cortex tissue ischemia.	/pubmed/19154769	Lobysheva NV, Tonshin AA, Selin AA, Yaguzhinsky LS, Nartsissov YR.	Neurochem Int. 2009 May-Jun;54(5-6):322-9. Epub 2008 Dec 25.	Neurochem Int. 2009	PubMed	citation	PMID:19154769	pubmed	19154769	create date:2009/01/22 | first author:Lobysheva NV
Hypothermia attenuates protective effects of ginkgolides on astrocytes from ischemia/reperfusion injury.	/pubmed/19121359	Fang D, Ming QZ, Li Z, Mei WX, Ya K.	Neurochem Int. 2009 Sep;55(4):181-6. Epub 2008 Dec 13.	Neurochem Int. 2009	PubMed	citation	PMID:19121359	pubmed	19121359	create date:2009/01/06 | first author:Fang D
A genetic rat model of depression, Flinders sensitive line, has a lower density of 5-HT(1A) receptors, but a higher density of 5-HT(1B) receptors, compared to control rats.	/pubmed/19121358	Nishi K, Kanemaru K, Diksic M.	Neurochem Int. 2009 May-Jun;54(5-6):299-307. Epub 2008 Dec 13.	Neurochem Int. 2009	PubMed	citation	PMID:19121358	pubmed	19121358	create date:2009/01/06 | first author:Nishi K
Monitoring mouse serotonin transporter internalization in stem cell-derived serotonergic neurons by confocal laser scanning microscopy.	/pubmed/19121357	Lau T, Horschitz S, Bartsch D, Schloss P.	Neurochem Int. 2009 Mar-Apr;54(3-4):271-6. Epub 2008 Dec 11.	Neurochem Int. 2009	PubMed	citation	PMID:19121357	pubmed	19121357	create date:2009/01/06 | first author:Lau T
Effects of beta-amyloid on behavioral and amino acids spectrum in rats' brain and their modulation by embryonic proteins.	/pubmed/19121356	Yenkoyan K, Safaryan K, Navasardyan G, Mkrtchyan L, Aghajanov M.	Neurochem Int. 2009 May-Jun;54(5-6):292-8. Epub 2008 Dec 13.	Neurochem Int. 2009	PubMed	citation	PMID:19121356	pubmed	19121356	create date:2009/01/06 | first author:Yenkoyan K
3D-pharmacophore model for RXR(gamma) agonists.	/pubmed/19121355	Dong A, Wei J, Gao Q.	Neurochem Int. 2009 May-Jun;54(5-6):286-91. Epub 2008 Dec 13.	Neurochem Int. 2009	PubMed	citation	PMID:19121355	pubmed	19121355	create date:2009/01/06 | first author:Dong A
NAC1, a POZ/BTB protein that functions as a corepressor.	/pubmed/19121354	Korutla L, Wang P, Jackson TG, Mackler SA.	Neurochem Int. 2009 Mar-Apr;54(3-4):245-52. Epub 2008 Dec 13.	Neurochem Int. 2009	PubMed	citation	PMID:19121354	pubmed	19121354	create date:2009/01/06 | first author:Korutla L
Clock genes regulate neurogenic transcription factors, including NeuroD1, and the neuronal differentiation of adult neural stem/progenitor cells.	/pubmed/19121353	Kimiwada T, Sakurai M, Ohashi H, Aoki S, Tominaga T, Wada K.	Neurochem Int. 2009 May-Jun;54(5-6):277-85. Epub 2008 Dec 11.	Neurochem Int. 2009	PubMed	citation	PMID:19121353	pubmed	19121353	create date:2009/01/06 | first author:Kimiwada T
Systemic administration of ghrelin increases extracellular dopamine in the shell but not the core subdivision of the nucleus accumbens.	/pubmed/19118592	Quarta D, Di Francesco C, Melotto S, Mangiarini L, Heidbreder C, Hedou G.	Neurochem Int. 2009 Feb;54(2):89-94. Epub 2008 Dec 11.	Neurochem Int. 2009	PubMed	citation	PMID:19118592	pubmed	19118592	create date:2009/01/03 | first author:Quarta D
Role of retinal glial cells in neurotransmitter uptake and metabolism.	/pubmed/19114072	Bringmann A, Pannicke T, Biedermann B, Francke M, Iandiev I, Grosche J, Wiedemann P, Albrecht J, Reichenbach A.	Neurochem Int. 2009 Mar-Apr;54(3-4):143-60. Epub 2008 Dec 9. Review.	Neurochem Int. 2009	PubMed	citation	PMID:19114072	pubmed	19114072	create date:2008/12/31 | first author:Bringmann A
Involvement of retinoic acid signaling in goldfish optic nerve regeneration.	/pubmed/19114071	Nagashima M, Sakurai H, Mawatari K, Koriyama Y, Matsukawa T, Kato S.	Neurochem Int. 2009 Mar-Apr;54(3-4):229-36. Epub 2008 Dec 9.	Neurochem Int. 2009	PubMed	citation	PMID:19114071	pubmed	19114071	create date:2008/12/31 | first author:Nagashima M
Maternal supply of BDNF to mouse fetal brain through the placenta.	/pubmed/19114070	Kodomari I, Wada E, Nakamura S, Wada K.	Neurochem Int. 2009 Feb;54(2):95-8. Epub 2008 Dec 9.	Neurochem Int. 2009	PubMed	citation	PMID:19114070	pubmed	19114070	create date:2008/12/31 | first author:Kodomari I
Ghrelin alters postnatal endocrine secretion and behavior in mouse offspring.	/pubmed/19114069	Kodomari I, Maruoka T, Yamauchi R, Wada E, Wada K.	Neurochem Int. 2009 Mar-Apr;54(3-4):222-8. Epub 2008 Dec 9.	Neurochem Int. 2009	PubMed	citation	PMID:19114069	pubmed	19114069	create date:2008/12/31 | first author:Kodomari I
Cell cycle re-entry mediated neurodegeneration and its treatment role in the pathogenesis of Alzheimer's disease.	/pubmed/19114068	Lee HG, Casadesus G, Zhu X, Castellani RJ, McShea A, Perry G, Petersen RB, Bajic V, Smith MA.	Neurochem Int. 2009 Feb;54(2):84-8. Epub 2008 Dec 9. Review.	Neurochem Int. 2009	PubMed	citation	PMID:19114068	pubmed	19114068	create date:2008/12/31 | first author:Lee HG
Effect of pranoprofen on endoplasmic reticulum stress in the primary cultured glial cells.	/pubmed/19114067	Hosoi T, Sasaki M, Baba S, Ozawa K.	Neurochem Int. 2009 Jan;54(1):1-6. Epub 2008 Dec 9.	Neurochem Int. 2009	PubMed	citation	PMID:19114067	pubmed	19114067	create date:2008/12/31 | first author:Hosoi T
Molecular mechanisms underlying cochlear degeneration in the tubby mouse and the therapeutic effect of sulforaphane.	/pubmed/19114066	Kong L, Chen GD, Zhou X, McGinnis JF, Li F, Cao W.	Neurochem Int. 2009 Mar-Apr;54(3-4):172-9. Epub 2008 Dec 9.	Neurochem Int. 2009	PubMed	citation	PMID:19114066	pubmed	19114066	create date:2008/12/31 | first author:Kong L
Catalpol attenuates nitric oxide increase via ERK signaling pathways induced by rotenone in mesencephalic neurons.	/pubmed/19111870	Bi J, Jiang B, Hao S, Zhang A, Dong Y, Jiang T, An L.	Neurochem Int. 2009 Mar-Apr;54(3-4):264-70. Epub 2008 Dec 7.	Neurochem Int. 2009	PubMed	citation	PMID:19111870	pubmed	19111870	create date:2008/12/30 | first author:Bi J
A new blood-brain barrier model using primary rat brain endothelial cells, pericytes and astrocytes.	/pubmed/19111869	Nakagawa S, Deli MA, Kawaguchi H, Shimizudani T, Shimono T, Kittel A, Tanaka K, Niwa M.	Neurochem Int. 2009 Mar-Apr;54(3-4):253-63. Epub 2008 Dec 7.	Neurochem Int. 2009	PubMed	citation	PMID:19111869	pubmed	19111869	create date:2008/12/30 | first author:Nakagawa S
Profiling of BoNT/C3-reversible gene expression induced by lysophosphatidic acid: ephrinB1 gene up-regulation underlying neuropathic hyperalgesia and allodynia.	/pubmed/19111589	Uchida H, Matsumoto M, Ueda H.	Neurochem Int. 2009 Mar-Apr;54(3-4):215-21. Epub 2008 Dec 7.	Neurochem Int. 2009	PubMed	citation	PMID:19111589	pubmed	19111589	create date:2008/12/30 | first author:Uchida H
Nicotinic receptor agonists and antagonists increase sAPPalpha secretion and decrease Abeta levels in vitro.	/pubmed/19111588	Mousavi M, Hellström-Lindahl E.	Neurochem Int. 2009 Mar-Apr;54(3-4):237-44. Epub 2008 Dec 7.	Neurochem Int. 2009	PubMed	citation	PMID:19111588	pubmed	19111588	create date:2008/12/30 | first author:Mousavi M
Transient global ischemia in rat brain promotes different NMDA receptor regulation depending on the brain structure studied.	/pubmed/19103243	Dos-Anjos S, Martínez-Villayandre B, Montori S, Regueiro-Purriños MM, Gonzalo-Orden JM, Fernández-López A.	Neurochem Int. 2009 Mar-Apr;54(3-4):180-5. Epub 2008 Dec 3.	Neurochem Int. 2009	PubMed	citation	PMID:19103243	pubmed	19103243	create date:2008/12/24 | first author:Dos-Anjos S
Ketogenic diet is antiepileptogenic in pentylenetetrazole kindled mice and decrease levels of N-acylethanolamines in hippocampus.	/pubmed/19100800	Hansen SL, Nielsen AH, Knudsen KE, Artmann A, Petersen G, Kristiansen U, Hansen SH, Hansen HS.	Neurochem Int. 2009 Mar-Apr;54(3-4):199-204. Epub 2008 Nov 30.	Neurochem Int. 2009	PubMed	citation	PMID:19100800	pubmed	19100800	create date:2008/12/23 | first author:Hansen SL
Chronic elevation of extracellular glutamate due to transport blockade is innocuous for spinal motoneurons in vivo.	/pubmed/19100799	Tovar-Y-Romo LB, Santa-Cruz LD, Zepeda A, Tapia R.	Neurochem Int. 2009 Mar-Apr;54(3-4):186-91. Epub 2008 Dec 3.	Neurochem Int. 2009	PubMed	citation	PMID:19100799	pubmed	19100799	create date:2008/12/23 | first author:Tovar-Y-Romo LB
The role of biodegradable engineered scaffolds seeded with Schwann cells for spinal cord regeneration.	/pubmed/19084565	Tabesh H, Amoabediny G, Nik NS, Heydari M, Yosefifard M, Siadat SO, Mottaghy K.	Neurochem Int. 2009 Feb;54(2):73-83. Epub 2008 Nov 25. Review.	Neurochem Int. 2009	PubMed	citation	PMID:19084565	pubmed	19084565	create date:2008/12/17 | first author:Tabesh H
Both acute and chronic buspirone treatments have different effects on regional 5-HT synthesis in Flinders Sensitive Line rats (a rat model of depression) than in control rats.	/pubmed/19084042	Nishi K, Kanemaru K, Hasegawa S, Watanabe A, Diksic M.	Neurochem Int. 2009 Mar-Apr;54(3-4):205-14. Epub 2008 Nov 25.	Neurochem Int. 2009	PubMed	citation	PMID:19084042	pubmed	19084042	create date:2008/12/17 | first author:Nishi K
Acute effects of combining citalopram and pindolol on regional brain serotonin synthesis in sham operated and olfactory bulbectomized rats.	/pubmed/19073228	Nguyen KQ, Tohyama Y, Watanabe A, Hasegawa S, Skelin I, Diksic M.	Neurochem Int. 2009 Mar-Apr;54(3-4):161-71. Epub 2008 Nov 27.	Neurochem Int. 2009	PubMed	citation	PMID:19073228	pubmed	19073228	create date:2008/12/17 | first author:Nguyen KQ
Olig2-expressing progenitor cells preferentially differentiate into oligodendrocytes in cuprizone-induced demyelinated lesions.	/pubmed/19070638	Islam MS, Tatsumi K, Okuda H, Shiosaka S, Wanaka A.	Neurochem Int. 2009 Mar-Apr;54(3-4):192-8. Epub 2008 Nov 27.	Neurochem Int. 2009	PubMed	citation	PMID:19070638	pubmed	19070638	create date:2008/12/17 | first author:Islam MS
Temporal profile of estrogen-dependent gene expression in LHRH-producing GT1-7 cells.	/pubmed/19070637	Varju P, Chang KC, Hrabovszky E, Merchenthaler I, Liposits Z.	Neurochem Int. 2009 Feb;54(2):119-34. Epub 2008 Nov 25.	Neurochem Int. 2009	PubMed	citation	PMID:19070637	pubmed	19070637	create date:2008/12/17 | first author:Varju P
Inhibitory effect of glutamate release from rat cerebrocortical nerve terminals by resveratrol.	/pubmed/19059293	Chang Y, Wang SJ.	Neurochem Int. 2009 Feb;54(2):135-41. Epub 2008 Nov 19.	Neurochem Int. 2009	PubMed	citation	PMID:19059293	pubmed	19059293	create date:2008/12/09 | first author:Chang Y
Dietary supplementation with resveratrol reduces plaque pathology in a transgenic model of Alzheimer's disease.	/pubmed/19041676	Karuppagounder SS, Pinto JT, Xu H, Chen HL, Beal MF, Gibson GE.	Neurochem Int. 2009 Feb;54(2):111-8. Epub 2008 Nov 8.	Neurochem Int. 2009	PubMed	citation	PMID:19041676	pubmed	19041676	create date:2008/12/02 | first author:Karuppagounder SS
Antioxidant effect of ethyl pyruvate in respiring neonatal cerebrocortical slices after H(2)O(2) stress.	/pubmed/19041675	Liu J, Segal M, Yoo S, Yang GY, Kelly M, James TL, Litt L.	Neurochem Int. 2009 Feb;54(2):106-10. Epub 2008 Nov 8.	Neurochem Int. 2009	PubMed	citation	PMID:19041675	pubmed	19041675	create date:2008/12/02 | first author:Liu J
Expression of STIM1 in brain and puncta-like co-localization of STIM1 and ORAI1 upon depletion of Ca(2+) store in neurons.	/pubmed/19013491	Klejman ME, Gruszczynska-Biegala J, Skibinska-Kijek A, Wisniewska MB, Misztal K, Blazejczyk M, Bojarski L, Kuznicki J.	Neurochem Int. 2009 Jan;54(1):49-55. Epub 2008 Nov 1.	Neurochem Int. 2009	PubMed	citation	PMID:19013491	pubmed	19013491	create date:2008/11/18 | first author:Klejman ME
REM sleep deprivation-induced noradrenaline stimulates neuronal and inhibits glial Na-K ATPase in rat brain: in vivo and in vitro studies.	/pubmed/19013490	Baskey G, Singh A, Sharma R, Mallick BN.	Neurochem Int. 2009 Jan;54(1):65-71. Epub 2008 Nov 1.	Neurochem Int. 2009	PubMed	citation	PMID:19013490	pubmed	19013490	create date:2008/11/18 | first author:Baskey G
Neurochemical changes in the striatum of dyskinetic rats after administration of the cannabinoid agonist WIN55,212-2.	/pubmed/19010365	Morgese MG, Cassano T, Gaetani S, Macheda T, Laconca L, Dipasquale P, Ferraro L, Antonelli T, Cuomo V, Giuffrida A.	Neurochem Int. 2009 Jan;54(1):56-64. Epub 2008 Nov 1.	Neurochem Int. 2009	PubMed	citation	PMID:19010365	pubmed	19010365	create date:2008/11/18 | first author:Morgese MG
Title	URL	Description	Details	ShortDetails	Resource	Type	Identifiers	Db	EntrezUID	Properties
The p38(MAPK) signaling pathway regulates neuronal apoptosis through the phosphorylation of the retinoblastoma protein.	/pubmed/19007833	Yeste-Velasco M, Folch J, Pallàs M, Camins A.	Neurochem Int. 2009 Feb;54(2):99-105. Epub 2008 Oct 21.	Neurochem Int. 2009	PubMed	citation	PMID:19007833	pubmed	19007833	create date:2008/11/15 | first author:Yeste-Velasco M
Rg1 reduces nigral iron levels of MPTP-treated C57BL6 mice by regulating certain iron transport proteins.	/pubmed/19000728	Wang J, Xu HM, Yang HD, Du XX, Jiang H, Xie JX.	Neurochem Int. 2009 Jan;54(1):43-8. Epub 2008 Oct 19.	Neurochem Int. 2009	PubMed	citation	PMID:19000728	pubmed	19000728	create date:2008/11/13 | first author:Wang J
WITHDRAWN: Effects of diabetes on the uterine adrenergic nerve function in pregnant rats. A superfusion study.	/pubmed/18995927	Falkay G, Spiegl G, Csonka D, Zupkó I.	Neurochem Int. 2007 Jun 30. [Epub ahead of print]	Neurochem Int. 2007	PubMed	citation	PMID:18995927	pubmed	18995927	create date:2008/11/11 | first author:Falkay G
PMP70 knock-down generates oxidative stress and pro-inflammatory cytokine production in C6 glial cells.	/pubmed/18992293	Di Benedetto R, Denti MA, Salvati S, Attorri L, Di Biase A.	Neurochem Int. 2009 Jan;54(1):37-42. Epub 2008 Oct 17.	Neurochem Int. 2009	PubMed	citation	PMID:18992293	pubmed	18992293	create date:2008/11/11 | first author:Di Benedetto R
FTDP-17 missense mutations site-specifically inhibit as well as promote dephosphorylation of microtubule-associated protein tau by protein phosphatases of HEK-293 cell extract.	/pubmed/18992292	Han D, Paudel HK.	Neurochem Int. 2009 Jan;54(1):14-27. Epub 2008 Oct 15.	Neurochem Int. 2009	PubMed	citation	PMID:18992292	pubmed	18992292	create date:2008/11/11 | first author:Han D
A comparative autoradiography study in post mortem whole hemisphere human brain slices taken from Alzheimer patients and age-matched controls using two radiolabelled DAA1106 analogues with high affinity to the peripheral benzodiazepine receptor (PBR) system.	/pubmed/18984021	Gulyás B, Makkai B, Kása P, Gulya K, Bakota L, Várszegi S, Beliczai Z, Andersson J, Csiba L, Thiele A, Dyrks T, Suhara T, Suzuki K, Higuchi M, Halldin C.	Neurochem Int. 2009 Jan;54(1):28-36. Epub 2008 Oct 15.	Neurochem Int. 2009	PubMed	citation	PMID:18984021	pubmed	18984021	create date:2008/11/06 | first author:Gulyás B
Chronic hyperhomocysteinemia alters antioxidant defenses and increases DNA damage in brain and blood of rats: protective effect of folic acid.	/pubmed/18983880	Matté C, Mackedanz V, Stefanello FM, Scherer EB, Andreazza AC, Zanotto C, Moro AM, Garcia SC, Gonçalves CA, Erdtmann B, Salvador M, Wyse AT.	Neurochem Int. 2009 Jan;54(1):7-13. Epub 2008 Oct 14.	Neurochem Int. 2009	PubMed	citation	PMID:18983880	pubmed	18983880	create date:2008/11/06 | first author:Matté C
Osthole and imperatorin, the active constituents of Cnidium monnieri (L.) Cusson, facilitate glutamate release from rat hippocampal nerve terminals.	/pubmed/18951936	Wang SJ, Lin TY, Lu CW, Huang WJ.	Neurochem Int. 2008 Dec;53(6-8):416-23. Epub 2008 Oct 1.	Neurochem Int. 2008	PubMed	citation	PMID:18951936	pubmed	18951936	create date:2008/10/28 | first author:Wang SJ
Human umbilical cord blood cells transfected with VEGF and L(1)CAM do not differentiate into neurons but transform into vascular endothelial cells and secrete neuro-trophic factors to support neuro-genesis-a novel approach in stem cell therapy.	/pubmed/18948156	Rizvanov AA, Kiyasov AP, Gaziziov IM, Yilmaz TS, Kaligin MS, Andreeva DI, Shafigullina AK, Guseva DS, Kiselev SL, Matin K, Palotás A, Islamov RR.	Neurochem Int. 2008 Dec;53(6-8):389-94. Epub 2008 Sep 26.	Neurochem Int. 2008	PubMed	citation	PMID:18948156	pubmed	18948156	create date:2008/10/25 | first author:Rizvanov AA
Inhibition of mitochondrial respiratory chain in brain of rats subjected to an experimental model of depression.	/pubmed/18940214	Rezin GT, Cardoso MR, Gonçalves CL, Scaini G, Fraga DB, Riegel RE, Comim CM, Quevedo J, Streck EL.	Neurochem Int. 2008 Dec;53(6-8):395-400. Epub 2008 Sep 27.	Neurochem Int. 2008	PubMed	citation	PMID:18940214	pubmed	18940214	create date:2008/10/23 | first author:Rezin GT
Docking and fusion of synaptic vesicles in cell-free model system of exocytosis.	/pubmed/18930775	Trikash IO, Volynets GP, Remenyak OV, Gorchev VF.	Neurochem Int. 2008 Dec;53(6-8):401-7. Epub 2008 Sep 24.	Neurochem Int. 2008	PubMed	citation	PMID:18930775	pubmed	18930775	create date:2008/10/22 | first author:Trikash IO
Lysophosphatidylcholine induces delayed myelination in the juvenile ventral hippocampus and behavioral alterations in adulthood.	/pubmed/18930092	Makinodan M, Tatsumi K, Okuda H, Manabe T, Yamauchi T, Noriyama Y, Kishimoto T, Wanaka A.	Neurochem Int. 2008 Dec;53(6-8):374-81. Epub 2008 Sep 21.	Neurochem Int. 2008	PubMed	citation	PMID:18930092	pubmed	18930092	create date:2008/10/22 | first author:Makinodan M
Manganese activates the mitochondrial apoptotic pathway in rat astrocytes by modulating the expression of proteins of the Bcl-2 family.	/pubmed/18930091	Gonzalez LE, Juknat AA, Venosa AJ, Verrengia N, Kotler ML.	Neurochem Int. 2008 Dec;53(6-8):408-15. Epub 2008 Sep 21.	Neurochem Int. 2008	PubMed	citation	PMID:18930091	pubmed	18930091	create date:2008/10/22 | first author:Gonzalez LE
Diacylglyceride lipase activity in rod outer segments depends on the illumination state of the retina.	/pubmed/18926868	Pasquaré SJ, Giusto NM.	Neurochem Int. 2008 Dec;53(6-8):382-8. Epub 2008 Sep 19.	Neurochem Int. 2008	PubMed	citation	PMID:18926868	pubmed	18926868	create date:2008/10/18 | first author:Pasquaré SJ
Characterization of tyramine beta-hydroxylase in planarian Dugesia japonica: cloning and expression.	/pubmed/18926867	Nishimura K, Kitamura Y, Inoue T, Umesono Y, Yoshimoto K, Taniguchi T, Agata K.	Neurochem Int. 2008 Dec;53(6-8):184-92. Epub 2008 Sep 19.	Neurochem Int. 2008	PubMed	citation	PMID:18926867	pubmed	18926867	create date:2008/10/18 | first author:Nishimura K
Kinetic mechanism of dopamine transporter interaction with 1-(2-(bis-(4-fluorophenyl)methoxy)ethyl)-4-(3-phenylpropyl)piperazine (GBR 12909).	/pubmed/18845198	Stepanov V, Järv J.	Neurochem Int. 2008 Dec;53(6-8):370-3. Epub 2008 Sep 18.	Neurochem Int. 2008	PubMed	citation	PMID:18845198	pubmed	18845198	create date:2008/10/11 | first author:Stepanov V
L-NAME prevents GM1 ganglioside-induced vasodilation in the rat brain.	/pubmed/18835310	Furian AF, Oliveira MS, Magni DV, Souza MA, Bortoluzzi VT, Bueno LM, Royes LF, Mello CF.	Neurochem Int. 2008 Dec;53(6-8):362-9. Epub 2008 Sep 12.	Neurochem Int. 2008	PubMed	citation	PMID:18835310	pubmed	18835310	create date:2008/10/07 | first author:Furian AF
The flavonoid baicalin counteracts ischemic and oxidative insults to retinal cells and lipid peroxidation to brain membranes.	/pubmed/18835309	Jung SH, Kang KD, Ji D, Fawcett RJ, Safa R, Kamalden TA, Osborne NN.	Neurochem Int. 2008 Dec;53(6-8):325-37. Epub 2008 Sep 12.	Neurochem Int. 2008	PubMed	citation	PMID:18835309	pubmed	18835309	create date:2008/10/07 | first author:Jung SH
Stimulation by neurotensin of dopamine and 5-hydroxytryptamine (5-HT) release from rat prefrontal cortex: possible role of NTR1 receptors in neuropsychiatric disorders.	/pubmed/18835308	Petkova-Kirova P, Rakovska A, Zaekova G, Ballini C, Corte LD, Radomirov R, Vágvölgyi A.	Neurochem Int. 2008 Dec;53(6-8):355-61. Epub 2008 Sep 12.	Neurochem Int. 2008	PubMed	citation	PMID:18835308	pubmed	18835308	create date:2008/10/07 | first author:Petkova-Kirova P
Repeated immobilization stress alters rat hippocampal and prefrontal cortical morphology in parallel with endogenous agmatine and arginine decarboxylase levels.	/pubmed/18832001	Zhu MY, Wang WP, Huang J, Feng YZ, Regunathan S, Bissette G.	Neurochem Int. 2008 Dec;53(6-8):346-54. Epub 2008 Sep 11.	Neurochem Int. 2008	PubMed	citation	PMID:18832001	pubmed	18832001	create date:2008/10/04 | first author:Zhu MY
Immunohistoblot analysis on whole human hemispheres from normal and Alzheimer diseased brains.	/pubmed/18832000	Beliczai Z, Varszegi S, Gulyas B, Halldin C, Kasa P, Gulya K.	Neurochem Int. 2008 Dec;53(6-8):181-3. Epub 2008 Sep 11.	Neurochem Int. 2008	PubMed	citation	PMID:18832000	pubmed	18832000	create date:2008/10/04 | first author:Beliczai Z
Reverse Na(+)/Ca(2+)-exchange mediated Ca(2+)-entry and noradrenaline release in Na(+)-loaded peripheral sympathetic nerves.	/pubmed/18831999	Török TL, Rácz D, Sáska Z, Dávid AZ, Tábi T, Zillikens S, Nada SA, Klebovich I, Gyires K, Magyar K.	Neurochem Int. 2008 Dec;53(6-8):338-45. Epub 2008 Sep 11.	Neurochem Int. 2008	PubMed	citation	PMID:18831999	pubmed	18831999	create date:2008/10/04 | first author:Török TL
A new type of neuron-specific aminopeptidase NAP-2 in rat brain synaptosomes.	/pubmed/18831998	Hui M, Hui KS.	Neurochem Int. 2008 Dec;53(6-8):317-24. Epub 2008 Sep 11.	Neurochem Int. 2008	PubMed	citation	PMID:18831998	pubmed	18831998	create date:2008/10/04 | first author:Hui M
Role of sodium ferulate in the nociceptive sensory facilitation of neuropathic pain injury mediated by P2X(3) receptor.	/pubmed/18805451	Zhang A, Xu C, Liang S, Gao Y, Li G, Wei J, Wan F, Liu S, Lin J.	Neurochem Int. 2008 Dec;53(6-8):278-82. Epub 2008 Aug 30.	Neurochem Int. 2008	PubMed	citation	PMID:18805451	pubmed	18805451	create date:2008/09/23 | first author:Zhang A
Age-related alterations of Nestin-immunoreactive neurons in rat basal forebrain with aged memory deficit.	/pubmed/18805450	Li D, Wang J, Yew DT, Lucy Forster E, Yao Z.	Neurochem Int. 2008 Dec;53(6-8):270-7. Epub 2008 Aug 30.	Neurochem Int. 2008	PubMed	citation	PMID:18805450	pubmed	18805450	create date:2008/09/23 | first author:Li D
1-Methyl-4-phenyl-pyridinium ion-induced oxidative stress, c-Jun phosphorylation and DNA fragmentation factor-45 cleavage in SK-N-SH cells are averted by selegiline.	/pubmed/18805449	Chetsawang B, Kooncumchoo P, Govitrapong P, Ebadi M.	Neurochem Int. 2008 Dec;53(6-8):283-8. Epub 2008 Aug 30.	Neurochem Int. 2008	PubMed	citation	PMID:18805449	pubmed	18805449	create date:2008/09/23 | first author:Chetsawang B
Ubiquitination-mediated internalization and degradation of the astroglial glutamate transporter, GLT-1.	/pubmed/18805448	Sheldon AL, González MI, Krizman-Genda EN, Susarla BT, Robinson MB.	Neurochem Int. 2008 Dec;53(6-8):296-308. Epub 2008 Aug 29.	Neurochem Int. 2008	PubMed	citation	PMID:18805448	pubmed	18805448	create date:2008/09/23 | first author:Sheldon AL
Differential crosstalk between P2X7 and arachidonic acid in activation of mitogen-activated protein kinases.	/pubmed/18804898	Barbieri R, Alloisio S, Ferroni S, Nobile M.	Neurochem Int. 2008 Dec;53(6-8):255-62. Epub 2008 Sep 19.	Neurochem Int. 2008	PubMed	citation	PMID:18804898	pubmed	18804898	create date:2008/09/23 | first author:Barbieri R
alpha-Synuclein enhances secretion and toxicity of amyloid beta peptides in PC12 cells.	/pubmed/18804502	Kazmierczak A, Strosznajder JB, Adamczyk A.	Neurochem Int. 2008 Dec;53(6-8):263-9. Epub 2008 Aug 29.	Neurochem Int. 2008	PubMed	citation	PMID:18804502	pubmed	18804502	create date:2008/09/23 | first author:Kazmierczak A
CB(2) cannabinoid receptor antagonist SR144528 decreases mu-opioid receptor expression and activation in mouse brainstem: role of CB(2) receptor in pain.	/pubmed/18804501	Páldy E, Bereczki E, Sántha M, Wenger T, Borsodi A, Zimmer A, Benyhe S.	Neurochem Int. 2008 Dec;53(6-8):309-16. Epub 2008 Aug 29.	Neurochem Int. 2008	PubMed	citation	PMID:18804501	pubmed	18804501	create date:2008/09/23 | first author:Páldy E
Effects of Vinpocetine on mitochondrial function and neuroprotection in primary cortical neurons.	/pubmed/18793690	Tárnok K, Kiss E, Luiten PG, Nyakas C, Tihanyi K, Schlett K, Eisel UL.	Neurochem Int. 2008 Dec;53(6-8):289-95. Epub 2008 Aug 28.	Neurochem Int. 2008	PubMed	citation	PMID:18793690	pubmed	18793690	create date:2008/09/17 | first author:Tárnok K
Flesinoxan challenge suggests that chronic treatment with paroxetine in rats does not desensitize receptors controlling 5-HT synthesis.	/pubmed/18786747	Skelin I, Yamane F, Diksic M.	Neurochem Int. 2008 Dec;53(6-8):236-43. Epub 2008 Apr 22.	Neurochem Int. 2008	PubMed	citation	PMID:18786747	pubmed	18786747	create date:2008/09/13 | first author:Skelin I
The regulation of glycine transporter GLYT1 is mainly mediated by protein kinase Calpha in C6 glioma cells.	/pubmed/18778746	Morioka N, Abdin JM, Morita K, Kitayama T, Nakata Y, Dohi T.	Neurochem Int. 2008 Dec;53(6-8):248-54. Epub 2008 Aug 19.	Neurochem Int. 2008	PubMed	citation	PMID:18778746	pubmed	18778746	create date:2008/09/10 | first author:Morioka N
Up-regulation of kinesin light-chain 1 gene expression by acetyl-L-carnitine: therapeutic possibility in Alzheimer's disease.	/pubmed/18761385	Traina G, Federighi G, Brunelli M.	Neurochem Int. 2008 Dec;53(6-8):244-7. Epub 2008 Aug 7.	Neurochem Int. 2008	PubMed	citation	PMID:18761385	pubmed	18761385	create date:2008/09/02 | first author:Traina G
Attenuation of abnormal glutamate release in zinc deficiency by zinc and Yokukansan.	/pubmed/18755231	Takeda A, Tamano H, Itoh H, Oku N.	Neurochem Int. 2008 Dec;53(6-8):230-5. Epub 2008 Aug 5.	Neurochem Int. 2008	PubMed	citation	PMID:18755231	pubmed	18755231	create date:2008/08/30 | first author:Takeda A
Homocysteine decreases blood flow to the brain due to vascular resistance in carotid artery.	/pubmed/18725259	Kumar M, Tyagi N, Moshal KS, Sen U, Kundu S, Mishra PK, Givvimani S, Tyagi SC.	Neurochem Int. 2008 Dec;53(6-8):214-9. Epub 2008 Aug 3.	Neurochem Int. 2008	PubMed	citation	PMID:18725259	pubmed	18725259	create date:2008/08/30 | first author:Kumar M
NMDA-induced neuroprotection in hippocampal neurons is mediated through the protein kinase A and CREB (cAMP-response element-binding protein) pathway.	/pubmed/18694792	Valera E, Sánchez-Martín FJ, Ferrer-Montiel AV, Messeguer A, Merino JM.	Neurochem Int. 2008 Nov;53(5):148-54. Epub 2008 Jul 25.	Neurochem Int. 2008	PubMed	citation	PMID:18694792	pubmed	18694792	create date:2008/08/13 | first author:Valera E
Chromatin structure and expression of synapsin I and synaptophysin in retinal precursor cells.	/pubmed/18692536	Ekici M, Schmitz F, Hohl M, Seigel GM, Thiel G.	Neurochem Int. 2008 Nov;53(5):165-72. Epub 2008 Jul 25.	Neurochem Int. 2008	PubMed	citation	PMID:18692536	pubmed	18692536	create date:2008/08/12 | first author:Ekici M
Activation of phosphatidylcholine signalling during oxidative stress in synaptic endings.	/pubmed/18692105	Mateos MV, Uranga RM, Salvador GA, Giusto NM.	Neurochem Int. 2008 Dec;53(6-8):199-206. Epub 2008 Jul 25.	Neurochem Int. 2008	PubMed	citation	PMID:18692105	pubmed	18692105	create date:2008/08/12 | first author:Mateos MV
Protein kinase C modulates synaptic vesicle acidification in a ribbon type nerve terminal in the retina.	/pubmed/18691623	Abreu BJ, Guimarães M, Uliana LC, Vigh J, von Gersdorff H, Prado MA, Guatimosim C.	Neurochem Int. 2008 Nov;53(5):155-64. Epub 2008 Jul 22.	Neurochem Int. 2008	PubMed	citation	PMID:18691623	pubmed	18691623	create date:2008/08/12 | first author:Abreu BJ
Regulation of the neuronal norepinephrine transporter by endothelin-1 and -3 in the rat anterior and posterior hypothalamus.	/pubmed/18682267	Hope SI, Schmipp J, Rossi AH, Bianciotti LG, Vatta MS.	Neurochem Int. 2008 Dec;53(6-8):207-13. Epub 2008 Jul 17.	Neurochem Int. 2008	PubMed	citation	PMID:18682267	pubmed	18682267	create date:2008/08/07 | first author:Hope SI
Ceramide elevates 12-hydroxyeicosatetraenoic acid levels and upregulates 12-lipoxygenase in rat primary hippocampal cell cultures containing predominantly astrocytes.	/pubmed/18680775	Prasad VV, Nithipatikom K, Harder DR.	Neurochem Int. 2008 Dec;53(6-8):220-9. Epub 2008 Jul 16.	Neurochem Int. 2008	PubMed	citation	PMID:18680775	pubmed	18680775	create date:2008/08/06 | first author:Prasad VV
Synthesis and preliminary evaluation of [(18)F]-fluoro-(2S)-Exaprolol for imaging cerebral beta-adrenergic receptors with PET.	/pubmed/18675864	Stephenson KA, van Oosten EM, Wilson AA, Meyer JH, Houle S, Vasdev N.	Neurochem Int. 2008 Nov;53(5):173-9. Epub 2008 Jul 16.	Neurochem Int. 2008	PubMed	citation	PMID:18675864	pubmed	18675864	create date:2008/08/05 | first author:Stephenson KA
High-affinity choline uptake and acetylcholine-metabolizing enzymes in CNS white matter. A quantitative study.	/pubmed/18674580	Hassel B, Solyga V, Lossius A.	Neurochem Int. 2008 Dec;53(6-8):193-8. Epub 2008 Jul 1.	Neurochem Int. 2008	PubMed	citation	PMID:18674580	pubmed	18674580	create date:2008/08/05 | first author:Hassel B
Mitochondrial dysfunction in rat brain with aging Involvement of complex I, reactive oxygen species and cardiolipin.	/pubmed/18657582	Petrosillo G, Matera M, Casanova G, Ruggiero FM, Paradies G.	Neurochem Int. 2008 Nov;53(5):126-31. Epub 2008 Jul 9.	Neurochem Int. 2008	PubMed	citation	PMID:18657582	pubmed	18657582	create date:2008/07/29 | first author:Petrosillo G
Reduced viability of neuronal cells after overexpression of protein histidine phosphatase.	/pubmed/18656514	Krieglstein J, Lehmann M, Mäurer A, Gudermann T, Pinkenburg O, Wieland T, Litterscheid S, Klumpp S.	Neurochem Int. 2008 Nov;53(5):132-6. Epub 2008 Jul 4.	Neurochem Int. 2008	PubMed	citation	PMID:18656514	pubmed	18656514	create date:2008/07/29 | first author:Krieglstein J
Relative role of upstream regulators of Akt, ERK and CREB in NCAM- and FGF2-mediated signalling.	/pubmed/18656513	Ditlevsen DK, Owczarek S, Berezin V, Bock E.	Neurochem Int. 2008 Nov;53(5):137-47. Epub 2008 Jul 4.	Neurochem Int. 2008	PubMed	citation	PMID:18656513	pubmed	18656513	create date:2008/07/29 | first author:Ditlevsen DK
Inhibiting gene expression of alpha3 nicotinic receptor in SH-SY5Y cells with the effects on APP metabolism and antioxidation in Alzheimer's disease.	/pubmed/18647633	Tang Z, An Y, Qi XL, Xiao Y, Shan KR, Guan ZZ.	Neurochem Int. 2008 Nov;53(5):112-7. Epub 2008 Jul 3.	Neurochem Int. 2008	PubMed	citation	PMID:18647633	pubmed	18647633	create date:2008/07/24 | first author:Tang Z
Lateralization of hippocampal nitric oxide mediator system in people with Alzheimer disease, multi-infarct dementia and schizophrenia.	/pubmed/18647632	Kristofiková Z, Kozmiková I, Hovorková P, Rícný J, Zach P, Majer E, Klaschka J, Rípová D.	Neurochem Int. 2008 Nov;53(5):118-25. Epub 2008 Jul 3.	Neurochem Int. 2008	PubMed	citation	PMID:18647632	pubmed	18647632	create date:2008/07/24 | first author:Kristofiková Z
Identification and kainic acid-induced up-regulation of low-affinity p75 neurotrophin receptor (p75NTR) in the nigral dopamine neurons of adult rats.	/pubmed/18639597	Wang YQ, Bian GL, Bai Y, Cao R, Chen LW.	Neurochem Int. 2008 Sep;53(3-4):56-62. Epub 2008 Jun 28.	Neurochem Int. 2008	PubMed	citation	PMID:18639597	pubmed	18639597	create date:2008/07/22 | first author:Wang YQ
Title	URL	Description	Details	ShortDetails	Resource	Type	Identifiers	Db	EntrezUID	Properties
Caffeine improves adult mice performance in the object recognition task and increases BDNF and TrkB independent on phospho-CREB immunocontent in the hippocampus.	/pubmed/18620014	Costa MS, Botton PH, Mioranzza S, Ardais AP, Moreira JD, Souza DO, Porciúncula LO.	Neurochem Int. 2008 Sep;53(3-4):89-94. Epub 2008 Jun 24.	Neurochem Int. 2008	PubMed	citation	PMID:18620014	pubmed	18620014	create date:2008/07/16 | first author:Costa MS
Interactions between the amyloid and cholinergic mechanisms in Alzheimer's disease.	/pubmed/18602955	Pákáski M, Kálmán J.	Neurochem Int. 2008 Nov;53(5):103-11. Epub 2008 Jun 17. Review.	Neurochem Int. 2008	PubMed	citation	PMID:18602955	pubmed	18602955	create date:2008/07/08 | first author:Pákáski M
Inactivation of brain mitochondrial Lon protease by peroxynitrite precedes electron transport chain dysfunction.	/pubmed/18598728	Stanyer L, Jorgensen W, Hori O, Clark JB, Heales SJ.	Neurochem Int. 2008 Sep;53(3-4):95-101. Epub 2008 Jun 12.	Neurochem Int. 2008	PubMed	citation	PMID:18598728	pubmed	18598728	create date:2008/07/05 | first author:Stanyer L
The novel calpain inhibitor A-705253 potently inhibits oligomeric beta-amyloid-induced dynamin 1 and tau cleavage in hippocampal neurons.	/pubmed/18590784	Sinjoanu RC, Kleinschmidt S, Bitner RS, Brioni JD, Moeller A, Ferreira A.	Neurochem Int. 2008 Sep;53(3-4):79-88. Epub 2008 Jun 12.	Neurochem Int. 2008	PubMed	citation	PMID:18590784	pubmed	18590784	create date:2008/07/02 | first author:Sinjoanu RC
Differential labelling of bulk endocytosis in nerve terminals by FM dyes.	/pubmed/18586059	Clayton EL, Cousin MA.	Neurochem Int. 2008 Sep;53(3-4):51-5. Epub 2008 Jun 11.	Neurochem Int. 2008	PubMed	citation	PMID:18586059	pubmed	18586059	create date:2008/07/01 | first author:Clayton EL
Enhanced expression of RNase L as a novel intracellular signal generated by NMDA receptors in mouse cortical neurons.	/pubmed/18585418	Sugiyama C, Kuramoto N, Nagashima R, Yoneyama M, Ogita K.	Neurochem Int. 2008 Sep;53(3-4):71-8. Epub 2008 Jun 8.	Neurochem Int. 2008	PubMed	citation	PMID:18585418	pubmed	18585418	create date:2008/07/01 | first author:Sugiyama C
Expression of functional dopaminergic phenotype in purified cultured Müller cells from vertebrate retina.	/pubmed/18582514	Kubrusly RC, Panizzutti R, Gardino PF, Stutz B, Reis RA, Ventura AL, de Mello MC, de Mello FG.	Neurochem Int. 2008 Sep;53(3-4):63-70. Epub 2008 Jun 5.	Neurochem Int. 2008	PubMed	citation	PMID:18582514	pubmed	18582514	create date:2008/06/28 | first author:Kubrusly RC
Despite irreversible binding, PET tracer [11C]-SA5845 is suitable for imaging of drug competition at sigma receptors-the cases of ketamine and haloperidol.	/pubmed/18571772	Kortekaas R, Maguire RP, van Waarde A, Leenders KL, Elsinga PH.	Neurochem Int. 2008 Jul;53(1-2):45-50. Epub 2008 May 13.	Neurochem Int. 2008	PubMed	citation	PMID:18571772	pubmed	18571772	create date:2008/06/24 | first author:Kortekaas R
Differential effects of linear and cyclic polyamines on NMDA receptor activities.	/pubmed/18556092	Masuko T, Miyake M, Kusama-Eguchi K, Koike T, Kimura E, Kizawa Y, Kashiwagi K, Igarashi K, Kusama T.	Neurochem Int. 2008 Jul;53(1-2):38-44. Epub 2008 May 8.	Neurochem Int. 2008	PubMed	citation	PMID:18556092	pubmed	18556092	create date:2008/06/17 | first author:Masuko T
Neuromodulatory effect of creatine on extracellular action potentials in rat hippocampus: role of NMDA receptors.	/pubmed/18541342	Royes LF, Fighera MR, Furian AF, Oliveira MS, Fiorenza NG, Ferreira J, da Silva AC, Priel MR, Ueda ES, Calixto JB, Cavalheiro EA, Mello CF.	Neurochem Int. 2008 Jul;53(1-2):33-7. Epub 2008 May 2.	Neurochem Int. 2008	PubMed	citation	PMID:18541342	pubmed	18541342	create date:2008/06/11 | first author:Royes LF
Blockade of GABA synthesis only affects neural excitability under activated conditions in rat hippocampal slices.	/pubmed/18534717	Dericioglu N, Garganta CL, Petroff OA, Mendelsohn D, Williamson A.	Neurochem Int. 2008 Jul;53(1-2):22-32. Epub 2008 Apr 22.	Neurochem Int. 2008	PubMed	citation	PMID:18534717	pubmed	18534717	create date:2008/06/07 | first author:Dericioglu N
Effect of interferon-beta and atorvastatin on Th1/Th2 cytokines in multiple sclerosis.	/pubmed/18524417	Sellner J, Greeve I, Findling O, Kamm CP, Minten C, Engelhardt B, Grandgirard D, Leib SL, Mattle HP.	Neurochem Int. 2008 Jul;53(1-2):17-21. Epub 2008 Apr 20.	Neurochem Int. 2008	PubMed	citation	PMID:18524417	pubmed	18524417	create date:2008/06/06 | first author:Sellner J
Methylphenidate alters NCS-1 expression in rat brain.	/pubmed/18514368	Souza RP, Soares EC, Rosa DV, Souza BR, Réus GZ, Barichello T, Gomes KM, Gomez MV, Quevedo J, Romano-Silva MA.	Neurochem Int. 2008 Jul;53(1-2):12-6. Epub 2008 Apr 26.	Neurochem Int. 2008	PubMed	citation	PMID:18514368	pubmed	18514368	create date:2008/06/03 | first author:Souza RP
Differential protein expression in the corpus callosum (genu) of human alcoholics.	/pubmed/18513832	Kashem MA, Harper C, Matsumoto I.	Neurochem Int. 2008 Jul;53(1-2):1-11. Epub 2008 Apr 20.	Neurochem Int. 2008	PubMed	citation	PMID:18513832	pubmed	18513832	create date:2008/06/03 | first author:Kashem MA
Temporal changes in free iron levels after brain ischemia Relevance to the timing of iron chelation therapy in stroke.	/pubmed/18485533	Millerot-Serrurot E, Bertrand N, Mossiat C, Faure P, Prigent-Tessier A, Garnier P, Bejot Y, Giroud M, Beley A, Marie C.	Neurochem Int. 2008 Jun;52(8):1442-8. Epub 2008 Apr 8.	Neurochem Int. 2008	PubMed	citation	PMID:18485533	pubmed	18485533	create date:2008/05/20 | first author:Millerot-Serrurot E
IGF binding protein alterations on periplaque oligodendrocytes in multiple sclerosis: implications for remyelination.	/pubmed/18471934	Wilczak N, Chesik D, Hoekstra D, De Keyser J.	Neurochem Int. 2008 Jun;52(8):1431-5. Epub 2008 Apr 4.	Neurochem Int. 2008	PubMed	citation	PMID:18471934	pubmed	18471934	create date:2008/05/13 | first author:Wilczak N
Truncation of human dopamine transporter by protease calpain.	/pubmed/18468730	Franekova V, Baliova M, Jursky F.	Neurochem Int. 2008 Jun;52(8):1436-41. Epub 2008 Apr 8.	Neurochem Int. 2008	PubMed	citation	PMID:18468730	pubmed	18468730	create date:2008/05/13 | first author:Franekova V
Differential expression of hypothalamic CART mRNA in response to body weight change following different dietary interventions.	/pubmed/18455834	Yu Y, South T, Wang Q, Huang XF.	Neurochem Int. 2008 Jun;52(8):1422-30. Epub 2008 Mar 30.	Neurochem Int. 2008	PubMed	citation	PMID:18455834	pubmed	18455834	create date:2008/05/06 | first author:Yu Y
Increase of monoamine oxidase-B activity in the brain of scrapie-infected hamsters.	/pubmed/18442871	Adjou KT, Dilda P, Aumond P, Gueddari S, Deslys JP, Dormont D, Seman M.	Neurochem Int. 2008 Jun;52(8):1416-21. Epub 2008 Mar 18.	Neurochem Int. 2008	PubMed	citation	PMID:18442871	pubmed	18442871	create date:2008/04/30 | first author:Adjou KT
Effects of homocysteine on metabolic pathways in cultured astrocytes.	/pubmed/18417255	Jin Y, Brennan L.	Neurochem Int. 2008 Jun;52(8):1410-5. Epub 2008 Mar 13.	Neurochem Int. 2008	PubMed	citation	PMID:18417255	pubmed	18417255	create date:2008/04/18 | first author:Jin Y
Reciprocal inhibition of G-protein signaling is induced by CB(1) cannabinoid and GABA(B) receptor interactions in rat hippocampal membranes.	/pubmed/18407377	Cinar R, Freund TF, Katona I, Mackie K, Szucs M.	Neurochem Int. 2008 Jun;52(8):1402-9. Epub 2008 Feb 29.	Neurochem Int. 2008	PubMed	citation	PMID:18407377	pubmed	18407377	create date:2008/04/15 | first author:Cinar R
Developmental changes in the response of murine cerebellar granule cells to nitric oxide.	/pubmed/18406496	Oldreive CE, Gaynor S, Doherty GH.	Neurochem Int. 2008 Jun;52(8):1394-401. Epub 2008 Mar 18.	Neurochem Int. 2008	PubMed	citation	PMID:18406496	pubmed	18406496	create date:2008/04/15 | first author:Oldreive CE
Zinc transporter 3 immunohistochemical tracing of sprouting mossy fibres.	/pubmed/18406010	Chi ZH, Wang X, Cai JQ, Stoltenberg M, Danscher G, Wang ZY.	Neurochem Int. 2008 Jun;52(7):1305-9. Epub 2008 Mar 6.	Neurochem Int. 2008	PubMed	citation	PMID:18406010	pubmed	18406010	create date:2008/04/15 | first author:Chi ZH
Physiological significance of high- and low-affinity agonist binding to neuronal and recombinant AMPA receptors.	/pubmed/18403051	Kessler M, Suzuki E, Montgomery K, Arai AC.	Neurochem Int. 2008 Jun;52(8):1383-93. Epub 2008 Mar 8.	Neurochem Int. 2008	PubMed	citation	PMID:18403051	pubmed	18403051	create date:2008/04/12 | first author:Kessler M
Plasma membrane expression of the neuronal glutamate transporter EAAC1 is regulated by glial factors: evidence for different regulatory pathways associated with neuronal maturation.	/pubmed/18400334	Lortet S, Canolle B, Masmejean F, Nieoullon A.	Neurochem Int. 2008 Jun;52(7):1373-82. Epub 2008 Mar 2.	Neurochem Int. 2008	PubMed	citation	PMID:18400334	pubmed	18400334	create date:2008/04/11 | first author:Lortet S
Electrophysiological properties and gap junction coupling of striatal astrocytes.	/pubmed/18396351	Adermark L, Lovinger DM.	Neurochem Int. 2008 Jun;52(7):1365-72. Epub 2008 Mar 4.	Neurochem Int. 2008	PubMed	citation	PMID:18396351	pubmed	18396351	create date:2008/04/09 | first author:Adermark L
Ovariectomy increases neuronal amyloid-beta binding alcohol dehydrogenase level in the mouse hippocampus.	/pubmed/18387708	Fukuzaki E, Takuma K, Funatsu Y, Himeno Y, Kitahara Y, Gu B, Mizoguchi H, Ibi D, Koike K, Inoue M, Yan SD, Yamada K.	Neurochem Int. 2008 Jun;52(7):1358-64. Epub 2008 Mar 10.	Neurochem Int. 2008	PubMed	citation	PMID:18387708	pubmed	18387708	create date:2008/04/05 | first author:Fukuzaki E
Partial recovery of dopaminergic pathway after graft of adult mesenchymal stem cells in a rat model of Parkinson's disease.	/pubmed/18372079	Bouchez G, Sensebé L, Vourc'h P, Garreau L, Bodard S, Rico A, Guilloteau D, Charbord P, Besnard JC, Chalon S.	Neurochem Int. 2008 Jun;52(7):1332-42. Epub 2008 Mar 10.	Neurochem Int. 2008	PubMed	citation	PMID:18372079	pubmed	18372079	create date:2008/03/29 | first author:Bouchez G
Dehydroascorbic acid uptake and intracellular ascorbic acid accumulation in cultured Müller glial cells (TR-MUL).	/pubmed/18353508	Hosoya K, Nakamura G, Akanuma S, Tomi M, Tachikawa M.	Neurochem Int. 2008 Jun;52(7):1351-7. Epub 2008 Feb 14.	Neurochem Int. 2008	PubMed	citation	PMID:18353508	pubmed	18353508	create date:2008/03/21 | first author:Hosoya K
Increases in cholinergic neurotransmission measured by using choline-sensitive microelectrodes: enhanced detection by hydrolysis of acetylcholine on recording sites?	/pubmed/18346819	Giuliano C, Parikh V, Ward JR, Chiamulera C, Sarter M.	Neurochem Int. 2008 Jun;52(7):1343-50. Epub 2008 Feb 14.	Neurochem Int. 2008	PubMed	citation	PMID:18346819	pubmed	18346819	create date:2008/03/19 | first author:Giuliano C
Valproate-dependent transcriptional regulation of GLAST/EAAT1 expression: involvement of Ying-Yang 1.	/pubmed/18336953	Aguirre G, Rosas S, López-Bayghen E, Ortega A.	Neurochem Int. 2008 Jun;52(7):1322-31. Epub 2008 Feb 8.	Neurochem Int. 2008	PubMed	citation	PMID:18336953	pubmed	18336953	create date:2008/03/14 | first author:Aguirre G
Effects of Amphotericin B on the expression of neurotoxic and neurotrophic factors in cultured microglia.	/pubmed/18328601	Motoyoshi A, Nakajima H, Takano K, Moriyama M, Kannan Y, Nakamura Y.	Neurochem Int. 2008 May;52(6):1290-6. Epub 2008 Feb 2.	Neurochem Int. 2008	PubMed	citation	PMID:18328601	pubmed	18328601	create date:2008/03/11 | first author:Motoyoshi A
Alterations in kynurenine precursor and product levels in schizophrenia and bipolar disorder.	/pubmed/18328600	Miller CL, Llenos IC, Cwik M, Walkup J, Weis S.	Neurochem Int. 2008 May;52(6):1297-303. Epub 2008 Feb 2.	Neurochem Int. 2008	PubMed	citation	PMID:18328600	pubmed	18328600	create date:2008/03/11 | first author:Miller CL
Tumor necrosis factor receptor-associated death domain mediated neuronal death contributes to the glial activation and subsequent neuroinflammation in Japanese encephalitis.	/pubmed/18325634	Swarup V, Ghosh J, Das S, Basu A.	Neurochem Int. 2008 Jun;52(7):1310-21. Epub 2008 Feb 2.	Neurochem Int. 2008	PubMed	citation	PMID:18325634	pubmed	18325634	create date:2008/03/08 | first author:Swarup V
Temporal-spatial expressions of p27kip1 and its phosphorylation on Serine-10 after acute spinal cord injury in adult rat: Implications for post-traumatic glial proliferation.	/pubmed/18319192	Shen A, Liu Y, Zhao J, Qin J, Shi S, Chen M, Gao S, Xiao F, Lu Q, Cheng C.	Neurochem Int. 2008 May;52(6):1266-75. Epub 2008 Jan 31.	Neurochem Int. 2008	PubMed	citation	PMID:18319192	pubmed	18319192	create date:2008/03/06 | first author:Shen A
Oxidant-antioxidant imbalance in the erythrocytes of sporadic amyotrophic lateral sclerosis patients correlates with the progression of disease.	/pubmed/18308427	Babu GN, Kumar A, Chandra R, Puri SK, Singh RL, Kalita J, Misra UK.	Neurochem Int. 2008 May;52(6):1284-9. Epub 2008 Jan 20.	Neurochem Int. 2008	PubMed	citation	PMID:18308427	pubmed	18308427	create date:2008/03/01 | first author:Babu GN
Dose-dependent and sequence-sensitive effects of amyloid-beta peptide on neurosteroidogenesis in human neuroblastoma cells.	/pubmed/18295935	Schaeffer V, Meyer L, Patte-Mensah C, Eckert A, Mensah-Nyagan AG.	Neurochem Int. 2008 May;52(6):948-55. Epub 2008 Jan 20.	Neurochem Int. 2008	PubMed	citation	PMID:18295935	pubmed	18295935	create date:2008/02/26 | first author:Schaeffer V
Overactivation of calcineurin induced by amyloid-beta and prion proteins.	/pubmed/18295934	Agostinho P, Lopes JP, Velez Z, Oliveira CR.	Neurochem Int. 2008 May;52(6):1226-33. Epub 2008 Jan 16.	Neurochem Int. 2008	PubMed	citation	PMID:18295934	pubmed	18295934	create date:2008/02/26 | first author:Agostinho P
Biochemical effects of pretreatment with vitamins E and C in rats submitted to intrastriatal hypoxanthine administration.	/pubmed/18295933	Bavaresco CS, Chiarani F, Kolling J, Netto CA, de Souza Wyse AT.	Neurochem Int. 2008 May;52(6):1276-83. Epub 2008 Jan 20.	Neurochem Int. 2008	PubMed	citation	PMID:18295933	pubmed	18295933	create date:2008/02/26 | first author:Bavaresco CS
Comparative study of change in extracellular ascorbic acid in different brain ischemia/reperfusion models with in vivo microdialysis combined with on-line electrochemical detection.	/pubmed/18295377	Liu K, Lin Y, Xiang L, Yu P, Su L, Mao L.	Neurochem Int. 2008 May;52(6):1247-55. Epub 2008 Jan 20.	Neurochem Int. 2008	PubMed	citation	PMID:18295377	pubmed	18295377	create date:2008/02/26 | first author:Liu K
Sex-differences and stress: effects on regional high and low affinity [3H]GABA binding.	/pubmed/18295376	Skilbeck KJ, Hinton T, Johnston GA.	Neurochem Int. 2008 May;52(6):1212-9. Epub 2008 Jan 6.	Neurochem Int. 2008	PubMed	citation	PMID:18295376	pubmed	18295376	create date:2008/02/26 | first author:Skilbeck KJ
Opioids modulate post-ischemic progression in a rat model of stroke.	/pubmed/18294735	Kao TK, Ou YC, Liao SL, Chen WY, Wang CC, Chen SY, Chiang AN, Chen CJ.	Neurochem Int. 2008 May;52(6):1256-65. Epub 2008 Jan 20.	Neurochem Int. 2008	PubMed	citation	PMID:18294735	pubmed	18294735	create date:2008/02/26 | first author:Kao TK
Identification of protease-activated receptor-4 (PAR-4) in puromycin-purified brain capillary endothelial cells cultured on Matrigel.	/pubmed/18294734	Vajda S, Bartha K, Wilhelm I, Krizbai IA, Adam-Vizi V.	Neurochem Int. 2008 May;52(6):1234-9. Epub 2008 Jan 12.	Neurochem Int. 2008	PubMed	citation	PMID:18294734	pubmed	18294734	create date:2008/02/26 | first author:Vajda S
Activation of p38 MAPK induced peroxynitrite generation in LPS plus IFN-gamma-stimulated rat primary astrocytes via activation of iNOS and NADPH oxidase.	/pubmed/18289732	Yoo BK, Choi JW, Shin CY, Jeon SJ, Park SJ, Cheong JH, Han SY, Ryu JR, Song MR, Ko KH.	Neurochem Int. 2008 May;52(6):1188-97. Epub 2007 Dec 27.	Neurochem Int. 2008	PubMed	citation	PMID:18289732	pubmed	18289732	create date:2008/02/22 | first author:Yoo BK
Halothane induces vesicular and carrier-mediated release of [3H]serotonin from rat brain cortical slices.	/pubmed/18282641	Silva JH, Gomez MV, Silva JH, Guatimosim C, Gomez RS.	Neurochem Int. 2008 May;52(6):1240-6. Epub 2008 Jan 12.	Neurochem Int. 2008	PubMed	citation	PMID:18282641	pubmed	18282641	create date:2008/02/20 | first author:Silva JH
Effects of chlordiazepoxide on footshock- and corticotropin-releasing factor-induced increases in cortical and hypothalamic norepinephrine secretion in rats.	/pubmed/18280616	Swiergiel AH, Li Y, Wei ZY, Dunn AJ.	Neurochem Int. 2008 May;52(6):1220-5. Epub 2008 Jan 6.	Neurochem Int. 2008	PubMed	citation	PMID:18280616	pubmed	18280616	create date:2008/02/19 | first author:Swiergiel AH
Subregion-specific vulnerability to endoplasmic reticulum stress-induced neurotoxicity in rat hippocampal neurons.	/pubmed/18280615	Kosuge Y, Imai T, Kawaguchi M, Kihara T, Ishige K, Ito Y.	Neurochem Int. 2008 May;52(6):1204-11. Epub 2008 Jan 6.	Neurochem Int. 2008	PubMed	citation	PMID:18280615	pubmed	18280615	create date:2008/02/19 | first author:Kosuge Y
Protective effects of tetramethylpyrazine on rat retinal cell cultures.	/pubmed/18261827	Yang Z, Zhang Q, Ge J, Tan Z.	Neurochem Int. 2008 May;52(6):1176-87. Epub 2007 Dec 27.	Neurochem Int. 2008	PubMed	citation	PMID:18261827	pubmed	18261827	create date:2008/02/12 | first author:Yang Z
Glutamate release and synapsin-I phosphorylation induced by P2X7 receptors activation in cerebellar granule neurons.	/pubmed/18242779	León D, Sánchez-Nogueiro J, Marín-García P, Miras-Portugal MA.	Neurochem Int. 2008 May;52(6):1148-59. Epub 2007 Dec 15.	Neurochem Int. 2008	PubMed	citation	PMID:18242779	pubmed	18242779	create date:2008/02/05 | first author:León D
Environmental enrichment reduces the response to stress of the cholinergic system in the prefrontal cortex during aging.	/pubmed/18242778	Segovia G, Del Arco A, Garrido P, de Blas M, Mora F.	Neurochem Int. 2008 May;52(6):1198-203. Epub 2007 Dec 23.	Neurochem Int. 2008	PubMed	citation	PMID:18242778	pubmed	18242778	create date:2008/02/05 | first author:Segovia G
Title	URL	Description	Details	ShortDetails	Resource	Type	Identifiers	Db	EntrezUID	Properties
Role of glutathione peroxidase in the ontogeny of hippocampal oxidative stress and kainate seizure sensitivity in the genetically epilepsy-prone rats.	/pubmed/18226427	Shin EJ, Ko KH, Kim WK, Chae JS, Yen TP, Kim HJ, Wie MB, Kim HC.	Neurochem Int. 2008 May;52(6):1134-47. Epub 2007 Dec 8.	Neurochem Int. 2008	PubMed	citation	PMID:18226427	pubmed	18226427	create date:2008/01/30 | first author:Shin EJ
Glutamate-dependent elongation factor-2 phosphorylation in Bergmann glial cells.	/pubmed/18222016	Barrera I, Hernández-Kelly LC, Castelán F, Ortega A.	Neurochem Int. 2008 May;52(6):1167-75. Epub 2007 Dec 17.	Neurochem Int. 2008	PubMed	citation	PMID:18222016	pubmed	18222016	create date:2008/01/29 | first author:Barrera I
Ammonia inhibits the C-type natriuretic peptide-dependent cyclic GMP synthesis and calcium accumulation in a rat brain endothelial cell line.	/pubmed/18222015	Konopacka A, Zielińska M, Albrecht J.	Neurochem Int. 2008 May;52(6):1160-6. Epub 2007 Dec 15.	Neurochem Int. 2008	PubMed	citation	PMID:18222015	pubmed	18222015	create date:2008/01/29 | first author:Konopacka A
Amyloid-beta (25-35) increases activity of neuronal NO-synthase in rat brain.	/pubmed/18207612	Stepanichev MY, Onufriev MV, Yakovlev AA, Khrenov AI, Peregud DI, Vorontsova ON, Lazareva NA, Gulyaeva NV.	Neurochem Int. 2008 May;52(6):1114-24. Epub 2007 Dec 8.	Neurochem Int. 2008	PubMed	citation	PMID:18207612	pubmed	18207612	create date:2008/01/22 | first author:Stepanichev MY
N-butyldeoxygalactonojirimycin reduces brain ganglioside and GM2 content in neonatal Sandhoff disease mice.	/pubmed/18207611	Baek RC, Kasperzyk JL, Platt FM, Seyfried TN.	Neurochem Int. 2008 May;52(6):1125-33. Epub 2007 Dec 8.	Neurochem Int. 2008	PubMed	citation	PMID:18207611	pubmed	18207611	create date:2008/01/22 | first author:Baek RC
ATP-binding cassette transporter A1 (ABCA1) deficiency does not attenuate the brain-to-blood efflux transport of human amyloid-beta peptide (1-40) at the blood-brain barrier.	/pubmed/18201804	Akanuma S, Ohtsuki S, Doi Y, Tachikawa M, Ito S, Hori S, Asashima T, Hashimoto T, Yamada K, Ueda K, Iwatsubo T, Terasaki T.	Neurochem Int. 2008 May;52(6):956-61. Epub 2007 Dec 8.	Neurochem Int. 2008	PubMed	citation	PMID:18201804	pubmed	18201804	create date:2008/01/19 | first author:Akanuma S
Mitochondrial oxygen consumption inhibition importance for TMT-dependent cell death in undifferentiated PC12 cells.	/pubmed/18191000	Misiti F, Orsini F, Clementi ME, Lattanzi W, Giardina B, Michetti F.	Neurochem Int. 2008 May;52(6):1092-9. Epub 2007 Dec 4.	Neurochem Int. 2008	PubMed	citation	PMID:18191000	pubmed	18191000	create date:2008/01/15 | first author:Misiti F
Botulinum toxin type A normalizes alterations in urothelial ATP and NO release induced by chronic spinal cord injury.	/pubmed/18187233	Smith CP, Gangitano DA, Munoz A, Salas NA, Boone TB, Aoki KR, Francis J, Somogyi GT.	Neurochem Int. 2008 May;52(6):1068-75. Epub 2007 Nov 26.	Neurochem Int. 2008	PubMed	citation	PMID:18187233	pubmed	18187233	create date:2008/01/12 | first author:Smith CP
RNAi-mediated silencing of ABCD3 gene expression in rat C6 glial cells: a model system to study PMP70 function.	/pubmed/18178290	Di Benedetto R, Denti MA, Salvati S, Sanchez M, Attorri L, David G, Di Biase A.	Neurochem Int. 2008 May;52(6):1106-13. Epub 2007 Nov 29.	Neurochem Int. 2008	PubMed	citation	PMID:18178290	pubmed	18178290	create date:2008/01/08 | first author:Di Benedetto R
Synergistic Ca2+ and Cu2+ requirements of the FGF1-S100A13 interaction measured by quartz crystal microbalance: an initial step in amlexanox-reversible non-classical release of FGF1.	/pubmed/18164517	Matsunaga H, Ueda H.	Neurochem Int. 2008 May;52(6):1076-85. Epub 2007 Nov 21.	Neurochem Int. 2008	PubMed	citation	PMID:18164517	pubmed	18164517	create date:2008/01/01 | first author:Matsunaga H
In vitro and in vivo evidences that antioxidant action contributes to the neuroprotective effects of the neuronal nitric oxide synthase and monoamine oxidase-B inhibitor, 7-nitroindazole.	/pubmed/18164516	Thomas B, Saravanan KS, Mohanakumar KP.	Neurochem Int. 2008 May;52(6):990-1001. Epub 2007 Oct 22.	Neurochem Int. 2008	PubMed	citation	PMID:18164516	pubmed	18164516	create date:2008/01/01 | first author:Thomas B
Upregulation of EMMPRIN after permanent focal cerebral ischemia.	/pubmed/18164515	Zhu W, Khachi S, Hao Q, Shen F, Young WL, Yang GY, Chen Y.	Neurochem Int. 2008 May;52(6):1086-91. Epub 2007 Nov 26.	Neurochem Int. 2008	PubMed	citation	PMID:18164515	pubmed	18164515	create date:2008/01/01 | first author:Zhu W
Interactions between the products of the Herpes simplex genome and Alzheimer's disease susceptibility genes: relevance to pathological-signalling cascades.	/pubmed/18164103	Carter CJ.	Neurochem Int. 2008 May;52(6):920-34. Epub 2007 Nov 23. Review.	Neurochem Int. 2008	PubMed	citation	PMID:18164103	pubmed	18164103	create date:2008/01/01 | first author:Carter CJ
Apoptosis induced by domoic acid in mouse cerebellar granule neurons involves activation of p38 and JNK MAP kinases.	/pubmed/18164102	Giordano G, Klintworth HM, Kavanagh TJ, Costa LG.	Neurochem Int. 2008 May;52(6):1100-5. Epub 2007 Nov 24.	Neurochem Int. 2008	PubMed	citation	PMID:18164102	pubmed	18164102	create date:2008/01/01 | first author:Giordano G
Seizures in the developing brain: cellular and molecular mechanisms of neuronal damage, neurogenesis and cellular reorganization.	/pubmed/18093696	Holopainen IE.	Neurochem Int. 2008 May;52(6):935-47. Epub 2007 Nov 17. Review.	Neurochem Int. 2008	PubMed	citation	PMID:18093696	pubmed	18093696	create date:2007/12/21 | first author:Holopainen IE
The dopaminergic neurotransmitter system is associated with aggression and agitation in frontotemporal dementia.	/pubmed/18093695	Engelborghs S, Vloeberghs E, Le Bastard N, Van Buggenhout M, Mariën P, Somers N, Nagels G, Pickut BA, De Deyn PP.	Neurochem Int. 2008 May;52(6):1052-60. Epub 2007 Nov 4.	Neurochem Int. 2008	PubMed	citation	PMID:18093695	pubmed	18093695	create date:2007/12/21 | first author:Engelborghs S
Ethanol induces glutamate secretion by Ca2+ mobilization and ROS generation in rat hippocampal astrocytes.	/pubmed/18082912	Salazar M, Pariente JA, Salido GM, González A.	Neurochem Int. 2008 May;52(6):1061-7. Epub 2007 Nov 17.	Neurochem Int. 2008	PubMed	citation	PMID:18082912	pubmed	18082912	create date:2007/12/18 | first author:Salazar M
Over-expressed human divalent metal transporter 1 is involved in iron accumulation in MES23.5 cells.	/pubmed/18082289	Xu HM, Jiang H, Wang J, Luo B, Xie JX.	Neurochem Int. 2008 May;52(6):1044-51. Epub 2007 Nov 9.	Neurochem Int. 2008	PubMed	citation	PMID:18082289	pubmed	18082289	create date:2007/12/18 | first author:Xu HM
Amyloid-beta peptide binds to microtubule-associated protein 1B (MAP1B).	/pubmed/18079022	Gevorkian G, Gonzalez-Noriega A, Acero G, Ordoñez J, Michalak C, Munguia ME, Govezensky T, Cribbs DH, Manoutcharian K.	Neurochem Int. 2008 May;52(6):1030-6. Epub 2007 Nov 12.	Neurochem Int. 2008	PubMed	citation	PMID:18079022	pubmed	18079022	create date:2007/12/15 | first author:Gevorkian G
Programmed cell death and differential JNK, p38 and ERK response in a prenatal acute hypoxic hypoxia model.	/pubmed/18077057	Vacotto M, Coso O, Fiszer de Plazas S.	Neurochem Int. 2008 Mar-Apr;52(4-5):857-63. Epub 2007 Oct 16.	Neurochem Int. 2008	PubMed	citation	PMID:18077057	pubmed	18077057	create date:2007/12/14 | first author:Vacotto M
Comparison of the time courses of selective gene expression and dopaminergic depletion induced by MPP+ in MN9D cells.	/pubmed/18069091	Wang J, Duhart HM, Xu Z, Patterson TA, Newport GD, Ali SF.	Neurochem Int. 2008 May;52(6):1037-43. Epub 2007 Nov 4.	Neurochem Int. 2008	PubMed	citation	PMID:18069091	pubmed	18069091	create date:2007/12/11 | first author:Wang J
Differential pharmacological properties of GABAA/benzodiazepine receptor complex in dorsal compared to ventral rat hippocampus.	/pubmed/18069090	Sarantis K, Sotiriou E, Papatheodoropoulos C, Matsokis N, Angelatou F.	Neurochem Int. 2008 May;52(6):1019-29. Epub 2007 Nov 1.	Neurochem Int. 2008	PubMed	citation	PMID:18069090	pubmed	18069090	create date:2007/12/11 | first author:Sarantis K
Pregnenolone sulfate in the brain: a controversial neurosteroid.	/pubmed/18068870	Schumacher M, Liere P, Akwa Y, Rajkowski K, Griffiths W, Bodin K, Sjövall J, Baulieu EE.	Neurochem Int. 2008 Mar-Apr;52(4-5):522-40. Epub 2007 Oct 9. Review.	Neurochem Int. 2008	PubMed	citation	PMID:18068870	pubmed	18068870	create date:2007/12/11 | first author:Schumacher M
Inhibition of astrocytic energy metabolism by D-lactate exposure impairs memory.	/pubmed/18063442	Gibbs ME, Hertz L.	Neurochem Int. 2008 May;52(6):1012-8. Epub 2007 Oct 26.	Neurochem Int. 2008	PubMed	citation	PMID:18063442	pubmed	18063442	create date:2007/12/08 | first author:Gibbs ME
Regulation of pH in the mammalian central nervous system under normal and pathological conditions: facts and hypotheses.	/pubmed/18061308	Obara M, Szeliga M, Albrecht J.	Neurochem Int. 2008 May;52(6):905-19. Epub 2007 Oct 26. Review.	Neurochem Int. 2008	PubMed	citation	PMID:18061308	pubmed	18061308	create date:2007/12/07 | first author:Obara M
Neurosteroid modulation of GABAA receptors: molecular determinants and significance in health and disease.	/pubmed/18055067	Mitchell EA, Herd MB, Gunn BG, Lambert JJ, Belelli D.	Neurochem Int. 2008 Mar-Apr;52(4-5):588-95. Epub 2007 Oct 16. Review.	Neurochem Int. 2008	PubMed	citation	PMID:18055067	pubmed	18055067	create date:2007/12/07 | first author:Mitchell EA
Facilitatory effect of glutamate exocytosis from rat cerebrocortical nerve terminals by alpha-tocopherol, a major vitamin E component.	/pubmed/18037536	Yang TT, Wang SJ.	Neurochem Int. 2008 May;52(6):979-89. Epub 2007 Oct 18.	Neurochem Int. 2008	PubMed	citation	PMID:18037536	pubmed	18037536	create date:2007/11/27 | first author:Yang TT
Apigenin inhibits the production of NO and PGE2 in microglia and inhibits neuronal cell death in a middle cerebral artery occlusion-induced focal ischemia mice model.	/pubmed/18037535	Ha SK, Lee P, Park JA, Oh HR, Lee SY, Park JH, Lee EH, Ryu JH, Lee KR, Kim SY.	Neurochem Int. 2008 Mar-Apr;52(4-5):878-86. Epub 2007 Oct 13.	Neurochem Int. 2008	PubMed	citation	PMID:18037535	pubmed	18037535	create date:2007/11/27 | first author:Ha SK
Fluctuations of hippocampal neuronal protein levels over the estrous cycle in the rat.	/pubmed/18036704	Diao WF, Chen WQ, Höger H, Pollak A, Lubec G.	Neurochem Int. 2008 May;52(6):1002-11. Epub 2007 Oct 22.	Neurochem Int. 2008	PubMed	citation	PMID:18036704	pubmed	18036704	create date:2007/11/27 | first author:Diao WF
Calcium dysregulation in Alzheimer's disease.	/pubmed/18035450	Bojarski L, Herms J, Kuznicki J.	Neurochem Int. 2008 Mar-Apr;52(4-5):621-33. Epub 2007 Oct 5. Review.	Neurochem Int. 2008	PubMed	citation	PMID:18035450	pubmed	18035450	create date:2007/11/24 | first author:Bojarski L
TGF beta 1 and TNF alpha potentiate nitric oxide production in astrocyte cultures by recruiting distinct subpopulations of cells to express NOS-2.	/pubmed/18035449	Hamby ME, Gragnolati AR, Hewett SJ, Hewett JA.	Neurochem Int. 2008 May;52(6):962-71. Epub 2007 Oct 18.	Neurochem Int. 2008	PubMed	citation	PMID:18035449	pubmed	18035449	create date:2007/11/24 | first author:Hamby ME
ATP and acetylcholine, equal brethren.	/pubmed/18029057	Zimmermann H.	Neurochem Int. 2008 Mar-Apr;52(4-5):634-48. Epub 2007 Sep 14. Review.	Neurochem Int. 2008	PubMed	citation	PMID:18029057	pubmed	18029057	create date:2007/11/22 | first author:Zimmermann H
Axon & dendrite degeneration: its mechanisms and protective experimental paradigms.	/pubmed/18029056	Koike T, Yang Y, Suzuki K, Zheng X.	Neurochem Int. 2008 Mar-Apr;52(4-5):751-60. Epub 2007 Sep 16.	Neurochem Int. 2008	PubMed	citation	PMID:18029056	pubmed	18029056	create date:2007/11/22 | first author:Koike T
Choline availability and acetylcholine synthesis in the hippocampus of acetylcholinesterase-deficient mice.	/pubmed/18023504	Hartmann J, Kiewert C, Duysen EG, Lockridge O, Klein J.	Neurochem Int. 2008 May;52(6):972-8. Epub 2007 Oct 16.	Neurochem Int. 2008	PubMed	citation	PMID:18023504	pubmed	18023504	create date:2007/11/21 | first author:Hartmann J
Neuron is the primary target of Ca2+ paradox-type insult-induced cell injury in neuron/astrocyte co-cultures.	/pubmed/18023503	Kosugi T, Kawahara K, Tanaka M, Watanabe Y, Inanami O.	Neurochem Int. 2008 Mar-Apr;52(4-5):887-96. Epub 2007 Oct 18.	Neurochem Int. 2008	PubMed	citation	PMID:18023503	pubmed	18023503	create date:2007/11/21 | first author:Kosugi T
Tuning adenosine A1 and A2A receptors activation mediates L-citrulline-induced inhibition of [3H]-acetylcholine release depending on nerve stimulation pattern.	/pubmed/18022291	Timóteo MA, Oliveira L, Campesatto-Mella E, Barroso A, Silva C, Magalhães-Cardoso MT, Alves-do-Prado W, Correia-de-Sá P.	Neurochem Int. 2008 Mar-Apr;52(4-5):834-45. Epub 2007 Oct 3.	Neurochem Int. 2008	PubMed	citation	PMID:18022291	pubmed	18022291	create date:2007/11/21 | first author:Timóteo MA
Intracerebral VEGF injection highly upregulates AQP4 mRNA and protein in the perivascular space and glia limitans externa.	/pubmed/18022290	Rite I, Machado A, Cano J, Venero JL.	Neurochem Int. 2008 Mar-Apr;52(4-5):897-903. Epub 2007 Oct 13.	Neurochem Int. 2008	PubMed	citation	PMID:18022290	pubmed	18022290	create date:2007/11/21 | first author:Rite I
Proposed cycles for functional glutamate trafficking in synaptic neurotransmission.	/pubmed/18006192	Maciejewski PK, Rothman DL.	Neurochem Int. 2008 Mar-Apr;52(4-5):809-25. Epub 2007 Oct 2.	Neurochem Int. 2008	PubMed	citation	PMID:18006192	pubmed	18006192	create date:2007/11/17 | first author:Maciejewski PK
The complex roles of neurosteroids in depression and anxiety disorders.	/pubmed/17996986	Longone P, Rupprecht R, Manieri GA, Bernardi G, Romeo E, Pasini A.	Neurochem Int. 2008 Mar-Apr;52(4-5):596-601. Epub 2007 Oct 6. Review.	Neurochem Int. 2008	PubMed	citation	PMID:17996986	pubmed	17996986	create date:2007/11/13 | first author:Longone P
The attenuating effect of memantine on staurosporine-, salsolinol- and doxorubicin-induced apoptosis in human neuroblastoma SH-SY5Y cells.	/pubmed/17996985	Jantas D, Pytel M, Mozrzymas JW, Leskiewicz M, Regulska M, Antkiewicz-Michaluk L, Lason W.	Neurochem Int. 2008 Mar-Apr;52(4-5):864-77. Epub 2007 Oct 6.	Neurochem Int. 2008	PubMed	citation	PMID:17996985	pubmed	17996985	create date:2007/11/13 | first author:Jantas D
Estrogen enhances expression of the complement C5a receptor and the C5a-agonist evoked calcium influx in hormone secreting neurons of the hypothalamus.	/pubmed/17996333	Farkas I, Varju P, Szabo E, Hrabovszky E, Okada N, Okada H, Liposits Z.	Neurochem Int. 2008 Mar-Apr;52(4-5):846-56. Epub 2007 Sep 29.	Neurochem Int. 2008	PubMed	citation	PMID:17996333	pubmed	17996333	create date:2007/11/13 | first author:Farkas I
Down-regulation of norepinephrine transporter expression on membrane surface induced by chronic administration of desipramine and the antagonism by co-administration of local anesthetics in mice.	/pubmed/17981365	Song L, Kitayama T, Morita K, Morioka N, Dohi T.	Neurochem Int. 2008 Mar-Apr;52(4-5):826-33. Epub 2007 Sep 29.	Neurochem Int. 2008	PubMed	citation	PMID:17981365	pubmed	17981365	create date:2007/11/06 | first author:Song L
Immunohistochemical and in situ hybridization studies on glycine transporter 1 after transient ischemia in the rat forebrain.	/pubmed/17980459	Kalló I, Jekkel C, Hrabovszky E, Jurányi Z, Vida B, Járási A, Wilheim T, Harsing LG Jr, Liposits Z.	Neurochem Int. 2008 Mar-Apr;52(4-5):799-808. Epub 2007 Oct 4.	Neurochem Int. 2008	PubMed	citation	PMID:17980459	pubmed	17980459	create date:2007/11/06 | first author:Kalló I
Neurosteroids: measurement and pathophysiologic relevance.	/pubmed/17977620	Melcangi RC, Mensah-Nyagan AG.	Neurochem Int. 2008 Mar-Apr;52(4-5):503-5. Epub 2007 Sep 26. Review.	Neurochem Int. 2008	PubMed	citation	PMID:17977620	pubmed	17977620	create date:2007/11/06 | first author:Melcangi RC
Comparative study of hydrogen peroxide- and 4-hydroxy-2-nonenal-induced cell death in HT22 cells.	/pubmed/17977619	Ishimura A, Ishige K, Taira T, Shimba S, Ono S, Ariga H, Tezuka M, Ito Y.	Neurochem Int. 2008 Mar-Apr;52(4-5):776-85. Epub 2007 Sep 16.	Neurochem Int. 2008	PubMed	citation	PMID:17977619	pubmed	17977619	create date:2007/11/06 | first author:Ishimura A
Nicotinamide attenuates retinal ischemia and light insults to neurones.	/pubmed/17976861	Ji D, Li GY, Osborne NN.	Neurochem Int. 2008 Mar-Apr;52(4-5):786-98. Epub 2007 Oct 4.	Neurochem Int. 2008	PubMed	citation	PMID:17976861	pubmed	17976861	create date:2007/11/03 | first author:Ji D
Salvianolic acid B inhibits Abeta fibril formation and disaggregates preformed fibrils and protects against Abeta-induced cytotoxicty.	/pubmed/17964692	Durairajan SS, Yuan Q, Xie L, Chan WS, Kum WF, Koo I, Liu C, Song Y, Huang JD, Klein WL, Li M.	Neurochem Int. 2008 Mar-Apr;52(4-5):741-50. Epub 2007 Sep 16.	Neurochem Int. 2008	PubMed	citation	PMID:17964692	pubmed	17964692	create date:2007/10/30 | first author:Durairajan SS
Synthesis and preliminary evaluation of (S)-[11C]-exaprolol, a novel beta-adrenoceptor ligand for PET.	/pubmed/17961850	van Waarde A, Doorduin J, de Jong JR, Dierckx RA, Elsinga PH.	Neurochem Int. 2008 Mar-Apr;52(4-5):729-33. Epub 2007 Sep 19.	Neurochem Int. 2008	PubMed	citation	PMID:17961850	pubmed	17961850	create date:2007/10/27 | first author:van Waarde A
Noradrenaline acting on alpha1-adrenoceptor mediates REM sleep deprivation-induced increased membrane potential in rat brain synaptosomes.	/pubmed/17950953	Das G, Mallick BN.	Neurochem Int. 2008 Mar-Apr;52(4-5):734-40. Epub 2007 Sep 11.	Neurochem Int. 2008	PubMed	citation	PMID:17950953	pubmed	17950953	create date:2007/10/24 | first author:Das G
In vivo depletion of endogenous glutathione facilitates trimethyltin-induced neuronal damage in the dentate gyrus of mice by enhancing oxidative stress.	/pubmed/17949856	Yoneyama M, Nishiyama N, Shuto M, Sugiyama C, Kawada K, Seko K, Nagashima R, Ogita K.	Neurochem Int. 2008 Mar-Apr;52(4-5):761-9. Epub 2007 Sep 12.	Neurochem Int. 2008	PubMed	citation	PMID:17949856	pubmed	17949856	create date:2007/10/24 | first author:Yoneyama M
Title	URL	Description	Details	ShortDetails	Resource	Type	Identifiers	Db	EntrezUID	Properties
Glycine residues G338 and G342 are important determinants for serotonin transporter dimerisation and cell surface expression.	/pubmed/17949855	Horschitz S, Lau T, Schloss P.	Neurochem Int. 2008 Mar-Apr;52(4-5):770-5. Epub 2007 Sep 14.	Neurochem Int. 2008	PubMed	citation	PMID:17949855	pubmed	17949855	create date:2007/10/24 | first author:Horschitz S
Presenilin-1 mutation activates the signaling pathway of caspase-4 in endoplasmic reticulum stress-induced apoptosis.	/pubmed/17942194	Yukioka F, Matsuzaki S, Kawamoto K, Koyama Y, Hitomi J, Katayama T, Tohyama M.	Neurochem Int. 2008 Mar-Apr;52(4-5):683-7. Epub 2007 Sep 4.	Neurochem Int. 2008	PubMed	citation	PMID:17942194	pubmed	17942194	create date:2007/10/19 | first author:Yukioka F
Perspectives on genetic animal models of serotonin toxicity.	/pubmed/17935833	Kalueff AV, LaPorte JL, Murphy DL.	Neurochem Int. 2008 Mar-Apr;52(4-5):649-58. Epub 2007 Sep 1. Review.	Neurochem Int. 2008	PubMed	citation	PMID:17935833	pubmed	17935833	create date:2007/10/16 | first author:Kalueff AV
Interrelated mechanisms in reward and learning.	/pubmed/17935832	Lajtha A.	Neurochem Int. 2008 Jan;52(1-2):73-9. Epub 2007 Sep 4. Review.	Neurochem Int. 2008	PubMed	citation	PMID:17935832	pubmed	17935832	create date:2007/10/16 | first author:Lajtha A
Cholinergic afferents to gonadotropin-releasing hormone neurons of the rat.	/pubmed/17933433	Turi GF, Liposits Z, Hrabovszky E.	Neurochem Int. 2008 Mar-Apr;52(4-5):723-8. Epub 2007 Sep 8.	Neurochem Int. 2008	PubMed	citation	PMID:17933433	pubmed	17933433	create date:2007/10/16 | first author:Turi GF
Effect of ocular hypertension on retinal GABAergic activity.	/pubmed/17928106	Moreno MC, de Zavalía N, Sande P, Jaliffa CO, Fernandez DC, Keller Sarmiento MI, Rosenstein RE.	Neurochem Int. 2008 Mar-Apr;52(4-5):675-82. Epub 2007 Sep 1.	Neurochem Int. 2008	PubMed	citation	PMID:17928106	pubmed	17928106	create date:2007/10/12 | first author:Moreno MC
An index of 5-HT synthesis changes during early antidepressant treatment: alpha-[11C]methyl-L-tryptophan PET study.	/pubmed/17928105	Berney A, Nishikawa M, Benkelfat C, Debonnel G, Gobbi G, Diksic M.	Neurochem Int. 2008 Mar-Apr;52(4-5):701-8. Epub 2007 Sep 6.	Neurochem Int. 2008	PubMed	citation	PMID:17928105	pubmed	17928105	create date:2007/10/12 | first author:Berney A
Angiopoietin-like protein 1 decreases blood brain barrier damage and edema following focal cerebral ischemia in mice.	/pubmed/17919782	Lai DM, Li H, Lee CC, Tzeng YS, Hsieh YH, Hsu WM, Hsieh FJ, Cheng JT, Tu YK.	Neurochem Int. 2008 Feb;52(3):470-7. Epub 2007 Aug 22.	Neurochem Int. 2008	PubMed	citation	PMID:17919782	pubmed	17919782	create date:2007/10/09 | first author:Lai DM
Internalization and degradation of the glutamate transporter GLT-1 in response to phorbol ester.	/pubmed/17919781	Susarla BT, Robinson MB.	Neurochem Int. 2008 Mar-Apr;52(4-5):709-22. Epub 2007 Sep 6.	Neurochem Int. 2008	PubMed	citation	PMID:17919781	pubmed	17919781	create date:2007/10/09 | first author:Susarla BT
Effective delivery of Pep-1-cargo protein into ischemic neurons and long-term neuroprotection of Pep-1-SOD1 against ischemic injury in the gerbil hippocampus.	/pubmed/17919780	Cho JH, Hwang IK, Yoo KY, Kim SY, Kim DW, Kwon YG, Choi SY, Won MH.	Neurochem Int. 2008 Mar-Apr;52(4-5):659-68. Epub 2007 Sep 1.	Neurochem Int. 2008	PubMed	citation	PMID:17919780	pubmed	17919780	create date:2007/10/09 | first author:Cho JH
Expression of nuclear receptor mRNA and liver X receptor-mediated regulation of ABC transporter A1 at rat blood-brain barrier.	/pubmed/17919779	Akanuma S, Hori S, Ohtsuki S, Fujiyoshi M, Terasaki T.	Neurochem Int. 2008 Mar-Apr;52(4-5):669-74. Epub 2007 Aug 26.	Neurochem Int. 2008	PubMed	citation	PMID:17919779	pubmed	17919779	create date:2007/10/09 | first author:Akanuma S
9-Methyl-beta-carboline up-regulates the appearance of differentiated dopaminergic neurones in primary mesencephalic culture.	/pubmed/17913302	Hamann J, Wernicke C, Lehmann J, Reichmann H, Rommelspacher H, Gille G.	Neurochem Int. 2008 Mar-Apr;52(4-5):688-700. Epub 2007 Sep 4.	Neurochem Int. 2008	PubMed	citation	PMID:17913302	pubmed	17913302	create date:2007/10/05 | first author:Hamann J
Developmental regulation of PSD-95 and nNOS expression in lumbar spinal cord of rats.	/pubmed/17904695	Gao S, Cheng C, Zhao J, Chen M, Li X, Shi S, Niu S, Qin J, Lu M, Shen A.	Neurochem Int. 2008 Feb;52(3):495-501. Epub 2007 Aug 22.	Neurochem Int. 2008	PubMed	citation	PMID:17904695	pubmed	17904695	create date:2007/10/02 | first author:Gao S
SPECT neuroimaging in translational research of CNS disorders.	/pubmed/17904694	Sharma S, Ebadi M.	Neurochem Int. 2008 Feb;52(3):352-62. Epub 2007 Aug 24. Review.	Neurochem Int. 2008	PubMed	citation	PMID:17904694	pubmed	17904694	create date:2007/10/02 | first author:Sharma S
Combining metabolic flux analysis tools and 13C NMR to estimate intracellular fluxes of cultured astrocytes.	/pubmed/17904693	Teixeira AP, Santos SS, Carinhas N, Oliveira R, Alves PM.	Neurochem Int. 2008 Feb;52(3):478-86. Epub 2007 Aug 19.	Neurochem Int. 2008	PubMed	citation	PMID:17904693	pubmed	17904693	create date:2007/10/02 | first author:Teixeira AP
Proteomic profiling of proteins associated with methamphetamine-induced neurotoxicity in different regions of rat brain.	/pubmed/17904249	Li X, Wang H, Qiu P, Luo H.	Neurochem Int. 2008 Jan;52(1-2):256-64. Epub 2007 Jun 27.	Neurochem Int. 2008	PubMed	citation	PMID:17904249	pubmed	17904249	create date:2007/10/02 | first author:Li X
Nitration of soluble proteins in organotypic culture models of Parkinson's disease.	/pubmed/17900761	Larsen TR, Söderling AS, Caidahl K, Roepstorff P, Gramsbergen JB.	Neurochem Int. 2008 Feb;52(3):487-94. Epub 2007 Aug 19.	Neurochem Int. 2008	PubMed	citation	PMID:17900761	pubmed	17900761	create date:2007/09/29 | first author:Larsen TR
Inhibition of [3H]batrachotoxinin A-20alpha-benzoate binding to sodium channels and sodium channel function by endocannabinoids.	/pubmed/17888543	Duan Y, Zheng J, Nicholson RA.	Neurochem Int. 2008 Feb;52(3):438-46. Epub 2007 Aug 13.	Neurochem Int. 2008	PubMed	citation	PMID:17888543	pubmed	17888543	create date:2007/09/25 | first author:Duan Y
Changes in regional long-term oxidative metabolism induced by partial serotonergic denervation and chronic variable stress in rat brain.	/pubmed/17884257	Kanarik M, Matrov D, Kõiv K, Eller M, Tõnissaar M, Harro J.	Neurochem Int. 2008 Feb;52(3):432-7. Epub 2007 Aug 11.	Neurochem Int. 2008	PubMed	citation	PMID:17884257	pubmed	17884257	create date:2007/09/22 | first author:Kanarik M
TNF is a key mediator of septic encephalopathy acting through its receptor, TNF receptor-1.	/pubmed/17884256	Alexander JJ, Jacob A, Cunningham P, Hensley L, Quigg RJ.	Neurochem Int. 2008 Feb;52(3):447-56. Epub 2007 Aug 17.	Neurochem Int. 2008	PubMed	citation	PMID:17884256	pubmed	17884256	create date:2007/09/22 | first author:Alexander JJ
Deorphanisation of G protein-coupled receptors: A tool to provide new insights in nervous system pathophysiology and new targets for psycho-active drugs.	/pubmed/17884255	Lecca D, Abbracchio MP.	Neurochem Int. 2008 Feb;52(3):339-51. Epub 2007 Aug 11. Review.	Neurochem Int. 2008	PubMed	citation	PMID:17884255	pubmed	17884255	create date:2007/09/22 | first author:Lecca D
Identification and functional significance of N-glycosylation of the 5-ht5A receptor.	/pubmed/17881091	Dutton AC, Massoura AN, Dover TJ, Andrews NA, Barnes NM.	Neurochem Int. 2008 Feb;52(3):419-25. Epub 2007 Aug 6.	Neurochem Int. 2008	PubMed	citation	PMID:17881091	pubmed	17881091	create date:2007/09/21 | first author:Dutton AC
Chronic treatment with a dopamine uptake blocker changes dopamine and acetylcholine but not glutamate and GABA concentrations in prefrontal cortex, striatum and nucleus accumbens of the awake rat.	/pubmed/17881090	Hernández LF, Segovia G, Mora F.	Neurochem Int. 2008 Feb;52(3):457-69. Epub 2007 Aug 17.	Neurochem Int. 2008	PubMed	citation	PMID:17881090	pubmed	17881090	create date:2007/09/21 | first author:Hernández LF
Can diffuse extrasynaptic signaling form a guiding template?	/pubmed/17881089	Semyanov A.	Neurochem Int. 2008 Jan;52(1-2):31-3. Epub 2007 Aug 8. Review.	Neurochem Int. 2008	PubMed	citation	PMID:17881089	pubmed	17881089	create date:2007/09/21 | first author:Semyanov A
Capillary liquid chromatography combined with tandem mass spectrometry for the study of neurosteroids and oxysterols in brain.	/pubmed/17850923	Wang Y, Griffiths WJ.	Neurochem Int. 2008 Mar-Apr;52(4-5):506-21. Epub 2007 Jul 14. Review.	Neurochem Int. 2008	PubMed	citation	PMID:17850923	pubmed	17850923	create date:2007/09/14 | first author:Wang Y
Neurosteroids in the fetus and neonate: potential protective role in compromised pregnancies.	/pubmed/17850922	Hirst JJ, Palliser HK, Yates DM, Yawno T, Walker DW.	Neurochem Int. 2008 Mar-Apr;52(4-5):602-10. Epub 2007 Aug 2. Review.	Neurochem Int. 2008	PubMed	citation	PMID:17850922	pubmed	17850922	create date:2007/09/14 | first author:Hirst JJ
Effects of swim stress on mRNA and protein levels of steroid 5alpha-reductase isozymes in prefrontal cortex of adult male rats.	/pubmed/17826869	Sánchez P, Torres JM, Gavete P, Ortega E.	Neurochem Int. 2008 Feb;52(3):426-31. Epub 2007 Aug 3.	Neurochem Int. 2008	PubMed	citation	PMID:17826869	pubmed	17826869	create date:2007/09/11 | first author:Sánchez P
Mechanism of guanosine-induced neuroprotection in rat hippocampal slices submitted to oxygen-glucose deprivation.	/pubmed/17822807	Oleskovicz SP, Martins WC, Leal RB, Tasca CI.	Neurochem Int. 2008 Feb;52(3):411-8. Epub 2007 Aug 1.	Neurochem Int. 2008	PubMed	citation	PMID:17822807	pubmed	17822807	create date:2007/09/08 | first author:Oleskovicz SP
Inhibition of striatal dopamine release by CB1 receptor activation requires nonsynaptic communication involving GABA, H2O2, and KATP channels.	/pubmed/17767979	Sidló Z, Reggio PH, Rice ME.	Neurochem Int. 2008 Jan;52(1-2):80-8. Epub 2007 Jul 22.	Neurochem Int. 2008	PubMed	citation	PMID:17767979	pubmed	17767979	create date:2007/09/05 | first author:Sidló Z
The role of catecholamines in the prolactin release induced by salsolinol.	/pubmed/17764787	Székács D, Bodnár I, Vizi ES, Nagy GM, Fekete MI.	Neurochem Int. 2007 Oct;51(5):319-22. Epub 2007 Jul 14.	Neurochem Int. 2007	PubMed	citation	PMID:17764787	pubmed	17764787	create date:2007/09/04 | first author:Székács D
PS2 protein expression is upregulated by sex steroids in the cerebral cortex of aging mice.	/pubmed/17728018	Ghosh S, Thakur MK.	Neurochem Int. 2008 Feb;52(3):363-7. Epub 2007 Jul 24.	Neurochem Int. 2008	PubMed	citation	PMID:17728018	pubmed	17728018	create date:2007/08/31 | first author:Ghosh S
alpha-Latrotoxin affects mitochondrial potential and synaptic vesicle proton gradient of nerve terminals.	/pubmed/17728017	Tarasenko AS, Storchak LG, Himmelreich NH.	Neurochem Int. 2008 Feb;52(3):392-400. Epub 2007 Jul 22.	Neurochem Int. 2008	PubMed	citation	PMID:17728017	pubmed	17728017	create date:2007/08/31 | first author:Tarasenko AS
Effect of novel arecoline thiazolidinones as muscarinic receptor 1 agonist in Alzheimer's dementia models.	/pubmed/17719699	Chandra JN, Malviya M, Sadashiva CT, Subhash MN, Rangappa KS.	Neurochem Int. 2008 Feb;52(3):376-83. Epub 2007 Jul 10.	Neurochem Int. 2008	PubMed	citation	PMID:17719699	pubmed	17719699	create date:2007/08/28 | first author:Chandra JN
Neurosecretases provide strategies to treat sporadic and familial Alzheimer disorders.	/pubmed/17719698	Marks N, Berg MJ.	Neurochem Int. 2008 Jan;52(1-2):184-215. Epub 2007 Aug 24. Review.	Neurochem Int. 2008	PubMed	citation	PMID:17719698	pubmed	17719698	create date:2007/08/28 | first author:Marks N
Isoflurane anesthesia inhibits clozapine- and risperidone-induced dopamine release and anesthesia-induced changes in dopamine metabolism was modified by fluoxetine in the rat striatum: an in vivo microdialysis study.	/pubmed/17719143	Adachi YU, Yamada S, Satomoto M, Higuchi H, Watanabe K, Kazama T, Mimuro S, Sato S.	Neurochem Int. 2008 Feb;52(3):384-91. Epub 2007 Jul 22.	Neurochem Int. 2008	PubMed	citation	PMID:17719143	pubmed	17719143	create date:2007/08/28 | first author:Adachi YU
CB1-cannabinoid receptors are involved in the modulation of non-synaptic [3H]serotonin release from the rat hippocampus.	/pubmed/17719142	Balázsa T, Bíró J, Gullai N, Ledent C, Sperlágh B.	Neurochem Int. 2008 Jan;52(1-2):95-102. Epub 2007 Jul 14.	Neurochem Int. 2008	PubMed	citation	PMID:17719142	pubmed	17719142	create date:2007/08/28 | first author:Balázsa T
Different oxidative profile and nicotinic receptor interaction of amphetamine and 3,4-methylenedioxy-methamphetamine.	/pubmed/17716785	Chipana C, García-Ratés S, Camarasa J, Pubill D, Escubedo E.	Neurochem Int. 2008 Feb;52(3):401-10. Epub 2007 Jul 28.	Neurochem Int. 2008	PubMed	citation	PMID:17716785	pubmed	17716785	create date:2007/08/25 | first author:Chipana C
Neurohormonal-cytokine interactions: implications for inflammation, common human diseases and well-being.	/pubmed/17716784	Elenkov IJ.	Neurochem Int. 2008 Jan;52(1-2):40-51. Epub 2007 Jul 10. Review.	Neurochem Int. 2008	PubMed	citation	PMID:17716784	pubmed	17716784	create date:2007/08/25 | first author:Elenkov IJ
Characterization of interactions between phencyclidine and amphetamine in rodent prefrontal cortex and striatum: implications in NMDA/glycine-site-mediated dopaminergic dysregulation and dopamine transporter function.	/pubmed/17716783	Sershen H, Balla A, Aspromonte JM, Xie S, Cooper TB, Javitt DC.	Neurochem Int. 2008 Jan;52(1-2):119-29. Epub 2007 Jul 20.	Neurochem Int. 2008	PubMed	citation	PMID:17716783	pubmed	17716783	create date:2007/08/25 | first author:Sershen H
Extrasynaptic GABAA receptors in the crosshairs of hormones and ethanol.	/pubmed/17714830	Mody I.	Neurochem Int. 2008 Jan;52(1-2):60-4. Epub 2007 Jul 17. Review.	Neurochem Int. 2008	PubMed	citation	PMID:17714830	pubmed	17714830	create date:2007/08/24 | first author:Mody I
Analysis of the role of central and peripheral alpha2-adrenoceptor subtypes in gastric mucosal defense in the rat.	/pubmed/17707950	Gyires K, Zádori ZS, Shujaa N, Minorics R, Falkay G, Mátyus P.	Neurochem Int. 2007 Oct;51(5):289-96. Epub 2007 Jul 5.	Neurochem Int. 2007	PubMed	citation	PMID:17707950	pubmed	17707950	create date:2007/08/21 | first author:Gyires K
2,3-benzodiazepine-type AMPA receptor antagonists and their neuroprotective effects.	/pubmed/17707550	Szénási G, Vegh M, Szabo G, Kertesz S, Kapus G, Albert M, Greff Z, Ling I, Barkoczy J, Simig G, Spedding M, Harsing LG Jr.	Neurochem Int. 2008 Jan;52(1-2):166-83. Epub 2007 Jul 10. Review.	Neurochem Int. 2008	PubMed	citation	PMID:17707550	pubmed	17707550	create date:2007/08/21 | first author:Szénási G
Neuroprotective effect of cobalt chloride on hypobaric hypoxia-induced oxidative stress.	/pubmed/17706837	Shrivastava K, Shukla D, Bansal A, Sairam M, Banerjee PK, Ilavazhagan G.	Neurochem Int. 2008 Feb;52(3):368-75. Epub 2007 Jul 10.	Neurochem Int. 2008	PubMed	citation	PMID:17706837	pubmed	17706837	create date:2007/08/21 | first author:Shrivastava K
Molecular determinants of Pb2+ interaction with NMDA receptor channels.	/pubmed/17706324	Gavazzo P, Zanardi I, Baranowska-Bosiacka I, Marchetti C.	Neurochem Int. 2008 Jan;52(1-2):329-37. Epub 2007 Jul 10.	Neurochem Int. 2008	PubMed	citation	PMID:17706324	pubmed	17706324	create date:2007/08/21 | first author:Gavazzo P
Effects of streptozotocin-induced diabetes on the uterine adrenergic nerve function in pregnant rats. A superfusion study.	/pubmed/17706323	Falkay G, Spiegl G, Csonka D, Zupkó I.	Neurochem Int. 2007 Oct;51(5):306-10. Epub 2007 Jun 27.	Neurochem Int. 2007	PubMed	citation	PMID:17706323	pubmed	17706323	create date:2007/08/21 | first author:Falkay G
Ethanol and acetaldehyde alter NTPDase and 5'-nucleotidase from zebrafish brain membranes.	/pubmed/17698255	Rico EP, Rosemberg DB, Senger MR, de Bem Arizi M, Dias RD, Souto AA, Bogo MR, Bonan CD.	Neurochem Int. 2008 Jan;52(1-2):290-6. Epub 2007 Jul 4.	Neurochem Int. 2008	PubMed	citation	PMID:17698255	pubmed	17698255	create date:2007/08/19 | first author:Rico EP
Noladin ether, a putative endocannabinoid, inhibits mu-opioid receptor activation via CB2 cannabinoid receptors.	/pubmed/17698254	Páldyová E, Bereczki E, Sántha M, Wenger T, Borsodi A, Benyhe S.	Neurochem Int. 2008 Jan;52(1-2):321-8. Epub 2007 Jul 4.	Neurochem Int. 2008	PubMed	citation	PMID:17698254	pubmed	17698254	create date:2007/08/19 | first author:Páldyová E
NMDA and non-NMDA receptor-mediated differential Ca2+ load and greater vulnerability of motor neurons in spinal cord cultures.	/pubmed/17692996	Sen I, Joshi DC, Joshi PG, Joshi NB.	Neurochem Int. 2008 Jan;52(1-2):247-55. Epub 2007 Jul 1.	Neurochem Int. 2008	PubMed	citation	PMID:17692996	pubmed	17692996	create date:2007/08/19 | first author:Sen I
Lysophosphatidic acid stimulates astrocyte proliferation through LPA1.	/pubmed/17692995	Shano S, Moriyama R, Chun J, Fukushima N.	Neurochem Int. 2008 Jan;52(1-2):216-20. Epub 2007 Jul 10.	Neurochem Int. 2008	PubMed	citation	PMID:17692995	pubmed	17692995	create date:2007/08/19 | first author:Shano S
The role of alpha-adrenoreceptors in the treatment of urological diseases.	/pubmed/17688972	Romics I.	Neurochem Int. 2007 Oct;51(5):328-31. Epub 2007 Jun 28. Review.	Neurochem Int. 2007	PubMed	citation	PMID:17688972	pubmed	17688972	create date:2007/08/11 | first author:Romics I
Title	URL	Description	Details	ShortDetails	Resource	Type	Identifiers	Db	EntrezUID	Properties
Evaluation of neuroactive steroid levels by liquid chromatography-tandem mass spectrometry in central and peripheral nervous system: effect of diabetes.	/pubmed/17686551	Caruso D, Scurati S, Maschi O, De Angelis L, Roglio I, Giatti S, Garcia-Segura LM, Melcangi RC.	Neurochem Int. 2008 Mar-Apr;52(4-5):560-8. Epub 2007 Jun 19.	Neurochem Int. 2008	PubMed	citation	PMID:17686551	pubmed	17686551	create date:2007/08/10 | first author:Caruso D
Hippocampal calcium dyshomeostasis and long-term potentiation in 2-week zinc deficiency.	/pubmed/17683830	Takeda A, Yamada K, Tamano H, Fuke S, Kawamura M, Oku N.	Neurochem Int. 2008 Jan;52(1-2):241-6. Epub 2007 Jun 28.	Neurochem Int. 2008	PubMed	citation	PMID:17683830	pubmed	17683830	create date:2007/08/09 | first author:Takeda A
Noradrenergic stimulation of BDNF synthesis in astrocytes: mediation via alpha1- and beta1/beta2-adrenergic receptors.	/pubmed/17681645	Juric DM, Loncar D, Carman-Krzan M.	Neurochem Int. 2008 Jan;52(1-2):297-306. Epub 2007 Jul 4.	Neurochem Int. 2008	PubMed	citation	PMID:17681645	pubmed	17681645	create date:2007/08/08 | first author:Juric DM
Low tryptophan diet increases stress-sensitivity, but does not affect habituation in rats.	/pubmed/17673334	Tanke MA, Alserda E, Doornbos B, van der Most PJ, Goeman K, Postema F, Korf J.	Neurochem Int. 2008 Jan;52(1-2):272-81. Epub 2007 Jun 26.	Neurochem Int. 2008	PubMed	citation	PMID:17673334	pubmed	17673334	create date:2007/08/04 | first author:Tanke MA
Phencyclidine animal models of schizophrenia: approaches from abnormality of glutamatergic neurotransmission and neurodevelopment.	/pubmed/17669558	Mouri A, Noda Y, Enomoto T, Nabeshima T.	Neurochem Int. 2007 Jul-Sep;51(2-4):173-84. Epub 2007 Jun 27. Review.	Neurochem Int. 2007	PubMed	citation	PMID:17669558	pubmed	17669558	create date:2007/08/03 | first author:Mouri A
Multifunctional effects of bradykinin on glial cells in relation to potential anti-inflammatory effects.	/pubmed/17669557	Noda M, Sasaki K, Ifuku M, Wada K.	Neurochem Int. 2007 Jul-Sep;51(2-4):185-91. Epub 2007 Jun 27. Review.	Neurochem Int. 2007	PubMed	citation	PMID:17669557	pubmed	17669557	create date:2007/08/03 | first author:Noda M
Mechanisms of glutamate release from astrocytes.	/pubmed/17669556	Malarkey EB, Parpura V.	Neurochem Int. 2008 Jan;52(1-2):142-54. Epub 2007 Jun 26. Review.	Neurochem Int. 2008	PubMed	citation	PMID:17669556	pubmed	17669556	create date:2007/08/03 | first author:Malarkey EB
The synaptic and nonsynaptic glycine transporter type-1 inhibitors Org-24461 and NFPS alter single neuron firing rate in the rat dorsal raphe nucleus. Further evidence for a glutamatergic-serotonergic interaction and its role in antipsychotic action.	/pubmed/17669555	Papp A, Juranyi Z, Nagymajtenyi L, Matyus P, Harsing LG Jr.	Neurochem Int. 2008 Jan;52(1-2):130-4. Epub 2007 Jul 1.	Neurochem Int. 2008	PubMed	citation	PMID:17669555	pubmed	17669555	create date:2007/08/03 | first author:Papp A
Reduced plasma dehydroepiandrosterone sulfate levels are significantly correlated with fatigue severity in patients with primary biliary cirrhosis.	/pubmed/17669554	Ahboucha S, Pomier-Layrargues G, Vincent C, Hassoun Z, Tamaz R, Baker G, Butterworth RF.	Neurochem Int. 2008 Mar-Apr;52(4-5):569-74. Epub 2007 Jun 19.	Neurochem Int. 2008	PubMed	citation	PMID:17669554	pubmed	17669554	create date:2007/08/03 | first author:Ahboucha S
Different cellular sources and different roles of adenosine: A1 receptor-mediated inhibition through astrocytic-driven volume transmission and synapse-restricted A2A receptor-mediated facilitation of plasticity.	/pubmed/17664029	Cunha RA.	Neurochem Int. 2008 Jan;52(1-2):65-72. Epub 2007 Jun 30. Review.	Neurochem Int. 2008	PubMed	citation	PMID:17664029	pubmed	17664029	create date:2007/08/01 | first author:Cunha RA
Childhood and adolescent depression: why do children and adults respond differently to antidepressant drugs?	/pubmed/17664028	Bylund DB, Reed AL.	Neurochem Int. 2007 Oct;51(5):246-53. Epub 2007 Jun 30. Review.	Neurochem Int. 2007	PubMed	citation	PMID:17664028	pubmed	17664028	create date:2007/08/01 | first author:Bylund DB
Isoform specificity of P2X2 purinergic receptor C-terminus binding to tubulin.	/pubmed/17664027	Guimaraes MZ.	Neurochem Int. 2008 Jan;52(1-2):314-20. Epub 2007 Jul 4.	Neurochem Int. 2008	PubMed	citation	PMID:17664027	pubmed	17664027	create date:2007/08/01 | first author:Guimaraes MZ
Different roles of alpha2-adrenoceptor subtypes in non-pregnant and late-pregnant uterine contractility in vitro in the rat.	/pubmed/17664026	Gáspár R, Gál A, Gálik M, Ducza E, Minorics R, Kolarovszki-Sipiczki Z, Klukovits A, Falkay G.	Neurochem Int. 2007 Oct;51(5):311-8. Epub 2007 Jul 1.	Neurochem Int. 2007	PubMed	citation	PMID:17664026	pubmed	17664026	create date:2007/08/01 | first author:Gáspár R
Alpha2-adrenoceptor subtypes--unexpected functions for receptors and ligands derived from gene-targeted mouse models.	/pubmed/17664025	Knaus AE, Muthig V, Schickinger S, Moura E, Beetz N, Gilsbach R, Hein L.	Neurochem Int. 2007 Oct;51(5):277-81. Epub 2007 Jul 4. Review.	Neurochem Int. 2007	PubMed	citation	PMID:17664025	pubmed	17664025	create date:2007/08/01 | first author:Knaus AE
Molecular mechanism of schizophrenia with reference to disrupted-in-schizophrenia 1 (DISC1).	/pubmed/17664024	Matsuzaki S, Tohyama M.	Neurochem Int. 2007 Jul-Sep;51(2-4):165-72. Epub 2007 Jun 27. Review.	Neurochem Int. 2007	PubMed	citation	PMID:17664024	pubmed	17664024	create date:2007/08/01 | first author:Matsuzaki S
Trans-synaptic regulation of calmodulin gene expression after experimentally induced orofacial inflammation and subsequent corticosteroid treatment in the principal sensory and motor trigeminal nuclei of the rat.	/pubmed/17664023	Orojan I, Bakota L, Gulya K.	Neurochem Int. 2008 Jan;52(1-2):265-71. Epub 2007 Jun 27.	Neurochem Int. 2008	PubMed	citation	PMID:17664023	pubmed	17664023	create date:2007/08/01 | first author:Orojan I
Pre- and postsynaptic mechanisms in the clonidine- and oxymetazoline-induced inhibition of gastric motility in the rat.	/pubmed/17664022	Zádori ZS, Shujaa N, Fülöp K, Dunkel P, Gyires K.	Neurochem Int. 2007 Oct;51(5):297-305. Epub 2007 Jun 30.	Neurochem Int. 2007	PubMed	citation	PMID:17664022	pubmed	17664022	create date:2007/08/01 | first author:Zádori ZS
Genetic deletion of vesicular monoamine transporter-2 (VMAT2) reduces dopamine transporter activity in mesencephalic neurons in primary culture.	/pubmed/17664021	Yamamoto H, Kamegaya E, Hagino Y, Imai K, Fujikawa A, Tamura K, Enokiya T, Yamamoto T, Takeshima T, Koga H, Uhl GR, Ikeda K, Sora I.	Neurochem Int. 2007 Jul-Sep;51(2-4):237-44. Epub 2007 Jun 29.	Neurochem Int. 2007	PubMed	citation	PMID:17664021	pubmed	17664021	create date:2007/08/01 | first author:Yamamoto H
Modulation by D1 and D2 dopamine receptors of ATP-induced release of intracellular Ca2+ in cultured rat striatal neurons.	/pubmed/17664020	Rubini P, Engelhardt J, Wirkner K, Illes P.	Neurochem Int. 2008 Jan;52(1-2):113-8. Epub 2007 Jun 27.	Neurochem Int. 2008	PubMed	citation	PMID:17664020	pubmed	17664020	create date:2007/08/01 | first author:Rubini P
Oxidative stress on the astrocytes in culture derived from a senescence accelerated mouse strain.	/pubmed/17664019	Lü L, Li J, Yew DT, Rudd JA, Mak YT.	Neurochem Int. 2008 Jan;52(1-2):282-9. Epub 2007 Jun 27.	Neurochem Int. 2008	PubMed	citation	PMID:17664019	pubmed	17664019	create date:2007/08/01 | first author:Lü L
Cyclic ADP-ribose as a universal calcium signal molecule in the nervous system.	/pubmed/17664018	Higashida H, Salmina AB, Olovyannikova RY, Hashii M, Yokoyama S, Koizumi K, Jin D, Liu HX, Lopatina O, Amina S, Islam MS, Huang JJ, Noda M.	Neurochem Int. 2007 Jul-Sep;51(2-4):192-9. Epub 2007 Jun 28. Review.	Neurochem Int. 2007	PubMed	citation	PMID:17664018	pubmed	17664018	create date:2007/08/01 | first author:Higashida H
Symptom-related changes of endocannabinoid and palmitoylethanolamide levels in brain areas of R6/2 mice, a transgenic model of Huntington's disease.	/pubmed/17664017	Bisogno T, Martire A, Petrosino S, Popoli P, Di Marzo V.	Neurochem Int. 2008 Jan;52(1-2):307-13. Epub 2007 Jul 4.	Neurochem Int. 2008	PubMed	citation	PMID:17664017	pubmed	17664017	create date:2007/08/01 | first author:Bisogno T
Selective increase in the extracellular D-serine contents by D-cycloserine in the rat medial frontal cortex.	/pubmed/17662507	Fujihira T, Kanematsu S, Umino A, Yamamoto N, Nishikawa T.	Neurochem Int. 2007 Jul-Sep;51(2-4):233-6. Epub 2007 Jun 19.	Neurochem Int. 2007	PubMed	citation	PMID:17662507	pubmed	17662507	create date:2007/07/31 | first author:Fujihira T
Ligand screening system using fusion proteins of G protein-coupled receptors with G protein alpha subunits.	/pubmed/17659814	Suga H, Haga T.	Neurochem Int. 2007 Jul-Sep;51(2-4):140-64. Epub 2007 Jun 19. Review.	Neurochem Int. 2007	PubMed	citation	PMID:17659814	pubmed	17659814	create date:2007/07/31 | first author:Suga H
Hyperekplexia mutation R271L of alpha1 glycine receptors potentiates allosteric interactions of nortropeines, propofol and glycine with [3H]strychnine binding.	/pubmed/17655979	Maksay G, Bíró T, Laube B, Nemes P.	Neurochem Int. 2008 Jan;52(1-2):235-40. Epub 2007 Jun 21.	Neurochem Int. 2008	PubMed	citation	PMID:17655979	pubmed	17655979	create date:2007/07/28 | first author:Maksay G
Control of excitatory synaptic transmission by capsaicin is unaltered in TRPV1 vanilloid receptor knockout mice.	/pubmed/17651868	Benninger F, Freund TF, Hájos N.	Neurochem Int. 2008 Jan;52(1-2):89-94. Epub 2007 Jun 21.	Neurochem Int. 2008	PubMed	citation	PMID:17651868	pubmed	17651868	create date:2007/07/27 | first author:Benninger F
Assessment of neuroactive steroid formation in diabetic rat spinal cord using high-performance liquid chromatography and continuous flow scintillation detection.	/pubmed/17646034	Mensah-Nyagan AG, Saredi S, Schaeffer V, Kibaly C, Meyer L, Melcangi RC, Patte-Mensah C.	Neurochem Int. 2008 Mar-Apr;52(4-5):554-9. Epub 2007 Jun 22. Review.	Neurochem Int. 2008	PubMed	citation	PMID:17646034	pubmed	17646034	create date:2007/07/25 | first author:Mensah-Nyagan AG
Cross-inhibition of angiotensin AT1 receptors supports the concept of receptor oligomerization.	/pubmed/17644220	Karip E, Turu G, Süpeki K, Szidonya L, Hunyady L.	Neurochem Int. 2007 Oct;51(5):261-7. Epub 2007 Jun 8.	Neurochem Int. 2007	PubMed	citation	PMID:17644220	pubmed	17644220	create date:2007/07/24 | first author:Karip E
3D QSAR models for alpha2a-adrenoceptor agonists.	/pubmed/17643557	Balogh B, Jójárt B, Wágner Z, Kovács P, Máté G, Gyires K, Zádori Z, Falkay G, Márki A, Viskolcz B, Mátyus P.	Neurochem Int. 2007 Oct;51(5):268-76. Epub 2007 Jun 14.	Neurochem Int. 2007	PubMed	citation	PMID:17643557	pubmed	17643557	create date:2007/07/24 | first author:Balogh B
Key role of uridine kinase and uridine phosphorylase in the homeostatic regulation of purine and pyrimidine salvage in brain.	/pubmed/17643556	Balestri F, Barsotti C, Lutzemberger L, Camici M, Ipata PL.	Neurochem Int. 2007 Dec;51(8):517-23. Epub 2007 Jun 22.	Neurochem Int. 2007	PubMed	citation	PMID:17643556	pubmed	17643556	create date:2007/07/24 | first author:Balestri F
3beta-HSD activates DHEA in the songbird brain.	/pubmed/17643555	Schlinger BA, Pradhan DS, Soma KK.	Neurochem Int. 2008 Mar-Apr;52(4-5):611-20. Epub 2007 May 17. Review.	Neurochem Int. 2008	PubMed	citation	PMID:17643555	pubmed	17643555	create date:2007/07/24 | first author:Schlinger BA
Deorphanizing vertebrate olfactory receptors: recent advances in odorant-response assays.	/pubmed/17640771	Touhara K.	Neurochem Int. 2007 Jul-Sep;51(2-4):132-9. Epub 2007 Jun 13. Review.	Neurochem Int. 2007	PubMed	citation	PMID:17640771	pubmed	17640771	create date:2007/07/21 | first author:Touhara K
Role of nonsynaptic communication in regulating the immune response.	/pubmed/17640770	Selmeczy Z, Vizi ES, Csóka B, Pacher P, Haskó G.	Neurochem Int. 2008 Jan;52(1-2):52-9. Epub 2007 Jun 17. Review.	Neurochem Int. 2008	PubMed	citation	PMID:17640770	pubmed	17640770	create date:2007/07/21 | first author:Selmeczy Z
Oxygen restriction of neonate rats elevates neuregulin-1alpha isoform levels: possible relationship to schizophrenia.	/pubmed/17630047	Nadri C, Belmaker RH, Agam G.	Neurochem Int. 2007 Nov-Dec;51(6-7):447-50. Epub 2007 Jun 8.	Neurochem Int. 2007	PubMed	citation	PMID:17630047	pubmed	17630047	create date:2007/07/17 | first author:Nadri C
A neurotoxic dose of methamphetamine induces gene expression of Homer 1a, but not Homer 1b or 1c, in the striatum and nucleus accumbens.	/pubmed/17630046	Hashimoto K, Nakahara T, Yamada H, Hirano M, Kuroki T, Kanba S.	Neurochem Int. 2007 Jul-Sep;51(2-4):227-32. Epub 2007 Jun 8.	Neurochem Int. 2007	PubMed	citation	PMID:17630046	pubmed	17630046	create date:2007/07/17 | first author:Hashimoto K
Roles of prostaglandin synthesis in excitotoxic brain diseases.	/pubmed/17629358	Takemiya T, Matsumura K, Yamagata K.	Neurochem Int. 2007 Jul-Sep;51(2-4):112-20. Epub 2007 May 31. Review.	Neurochem Int. 2007	PubMed	citation	PMID:17629358	pubmed	17629358	create date:2007/07/17 | first author:Takemiya T
Geniposide, a novel agonist for GLP-1 receptor, prevents PC12 cells from oxidative damage via MAP kinase pathway.	/pubmed/17629357	Liu J, Yin F, Zheng X, Jing J, Hu Y.	Neurochem Int. 2007 Nov-Dec;51(6-7):361-9. Epub 2007 May 6.	Neurochem Int. 2007	PubMed	citation	PMID:17629357	pubmed	17629357	create date:2007/07/17 | first author:Liu J
Hydrogen sulfide: neurochemistry and neurobiology.	/pubmed/17629356	Qu K, Lee SW, Bian JS, Low CM, Wong PT.	Neurochem Int. 2008 Jan;52(1-2):155-65. Epub 2007 Jun 8. Review.	Neurochem Int. 2008	PubMed	citation	PMID:17629356	pubmed	17629356	create date:2007/07/17 | first author:Qu K
Intracellular Ca2+ dynamics of hippocampal interneurons following nicotinic acetylcholine receptor activation.	/pubmed/17624628	Szabo SI, Zelles T, Lendvai B.	Neurochem Int. 2008 Jan;52(1-2):135-41. Epub 2007 May 31.	Neurochem Int. 2008	PubMed	citation	PMID:17624628	pubmed	17624628	create date:2007/07/13 | first author:Szabo SI
Mass spectrometric assay and physiological-pharmacological activity of androgenic neurosteroids.	/pubmed/17624627	Reddy DS.	Neurochem Int. 2008 Mar-Apr;52(4-5):541-53. Epub 2007 Jun 13.	Neurochem Int. 2008	PubMed	citation	PMID:17624627	pubmed	17624627	create date:2007/07/13 | first author:Reddy DS
Monoamine oxidase B activity is increased in human gliomas.	/pubmed/17624626	Gabilondo AM, Hostalot C, Garibi JM, Meana JJ, Callado LF.	Neurochem Int. 2008 Jan;52(1-2):230-4. Epub 2007 Jun 8.	Neurochem Int. 2008	PubMed	citation	PMID:17624626	pubmed	17624626	create date:2007/07/13 | first author:Gabilondo AM
Inducibility of doxycycline-regulated gene in neural and neuroendocrine cells strongly depends on the appropriate choice of a tetracycline-responsive promoter.	/pubmed/17618706	Klopotowska D, Strzadala L, Matuszyk J.	Neurochem Int. 2008 Jan;52(1-2):221-9. Epub 2007 Jun 2.	Neurochem Int. 2008	PubMed	citation	PMID:17618706	pubmed	17618706	create date:2007/07/10 | first author:Klopotowska D
Enteric alpha-2 adrenoceptors: pathophysiological implications in functional and inflammatory bowel disorders.	/pubmed/17618014	Blandizzi C.	Neurochem Int. 2007 Oct;51(5):282-8. Epub 2007 Jun 2. Review.	Neurochem Int. 2007	PubMed	citation	PMID:17618014	pubmed	17618014	create date:2007/07/10 | first author:Blandizzi C
The neurosteroid system: implication in the pathophysiology of hepatic encephalopathy.	/pubmed/17610999	Ahboucha S, Butterworth RF.	Neurochem Int. 2008 Mar-Apr;52(4-5):575-87. Epub 2007 May 17. Review.	Neurochem Int. 2008	PubMed	citation	PMID:17610999	pubmed	17610999	create date:2007/07/06 | first author:Ahboucha S
Kinetic versus allosteric mechanisms to explain insurmountable antagonism and delayed ligand dissociation.	/pubmed/17606314	Vauquelin G, Szczuka A.	Neurochem Int. 2007 Oct;51(5):254-60. Epub 2007 May 21. Review.	Neurochem Int. 2007	PubMed	citation	PMID:17606314	pubmed	17606314	create date:2007/07/04 | first author:Vauquelin G
Noradrenergic enhancement of Ca2+ responses of basal dendrites in layer 5 pyramidal neurons of the prefrontal cortex.	/pubmed/17606313	Barth AM, Vizi ES, Lendvai B.	Neurochem Int. 2007 Oct;51(5):323-7. Epub 2007 May 31.	Neurochem Int. 2007	PubMed	citation	PMID:17606313	pubmed	17606313	create date:2007/07/04 | first author:Barth AM
Short-term effects of 3,4-methylen-dioxy-metamphetamine (MDMA) on 5-HT(1A) receptors in the rat hippocampus.	/pubmed/17602794	Giannaccini G, Betti L, Pirone A, Palego L, Fabiani O, Fabbrini L, Mascia G, Giusti L, Macchia M, Giusiani M, Martini C, Lucacchini A.	Neurochem Int. 2007 Dec;51(8):496-506. Epub 2007 May 31.	Neurochem Int. 2007	PubMed	citation	PMID:17602794	pubmed	17602794	create date:2007/07/03 | first author:Giannaccini G
Functional expression of release-regulating glycine transporters GLYT1 on GABAergic neurons and GLYT2 on astrocytes in mouse spinal cord.	/pubmed/17597258	Raiteri L, Stigliani S, Usai C, Diaspro A, Paluzzi S, Milanese M, Raiteri M, Bonanno G.	Neurochem Int. 2008 Jan;52(1-2):103-12. Epub 2007 May 16.	Neurochem Int. 2008	PubMed	citation	PMID:17597258	pubmed	17597258	create date:2007/06/29 | first author:Raiteri L
Tau phosphorylation in the mouse brain during aversive conditioning.	/pubmed/17597257	Fujio J, Hosono H, Ishiguro K, Ikegami S, Fujita SC.	Neurochem Int. 2007 Jul-Sep;51(2-4):200-8. Epub 2007 May 10.	Neurochem Int. 2007	PubMed	citation	PMID:17597257	pubmed	17597257	create date:2007/06/29 | first author:Fujio J
Comparison of [(3)H]-(2S,4R)-4-methylglutamate and [(3)H]D-aspartate as ligands for binding and autoradiographic analyses of glutamate transporters.	/pubmed/17590480	Apricò K, Beart PM, Crawford D, O'shea RD.	Neurochem Int. 2007 Dec;51(8):507-16. Epub 2007 May 31.	Neurochem Int. 2007	PubMed	citation	PMID:17590480	pubmed	17590480	create date:2007/06/26 | first author:Apricò K
Title	URL	Description	Details	ShortDetails	Resource	Type	Identifiers	Db	EntrezUID	Properties
Proteome analysis of the dorsolateral prefrontal region from healthy individuals.	/pubmed/17590479	Alexander-Kaufman K, Dedova I, Harper C, Matsumoto I.	Neurochem Int. 2007 Nov-Dec;51(6-7):433-9. Epub 2007 May 3.	Neurochem Int. 2007	PubMed	citation	PMID:17590479	pubmed	17590479	create date:2007/06/26 | first author:Alexander-Kaufman K
Role of actin cytoskeleton in dendritic spine morphogenesis.	/pubmed/17590478	Sekino Y, Kojima N, Shirao T.	Neurochem Int. 2007 Jul-Sep;51(2-4):92-104. Epub 2007 May 13. Review.	Neurochem Int. 2007	PubMed	citation	PMID:17590478	pubmed	17590478	create date:2007/06/26 | first author:Sekino Y
Control of tangential/non-radial migration of neurons in the developing cerebral cortex.	/pubmed/17588709	Nakajima K.	Neurochem Int. 2007 Jul-Sep;51(2-4):121-31. Epub 2007 May 21. Review.	Neurochem Int. 2007	PubMed	citation	PMID:17588709	pubmed	17588709	create date:2007/06/26 | first author:Nakajima K
The functions of UCH-L1 and its relation to neurodegenerative diseases.	/pubmed/17586089	Setsuie R, Wada K.	Neurochem Int. 2007 Jul-Sep;51(2-4):105-11. Epub 2007 May 24. Review.	Neurochem Int. 2007	PubMed	citation	PMID:17586089	pubmed	17586089	create date:2007/06/26 | first author:Setsuie R
Cell type-specific activation of p38 MAPK in the brain regions of hypoxic preconditioned mice.	/pubmed/17583386	Bu X, Huang P, Qi Z, Zhang N, Han S, Fang L, Li J.	Neurochem Int. 2007 Dec;51(8):459-66. Epub 2007 May 17.	Neurochem Int. 2007	PubMed	citation	PMID:17583386	pubmed	17583386	create date:2007/06/23 | first author:Bu X
Presynaptic autoreceptors regulating transmitter release.	/pubmed/17583385	Langer SZ.	Neurochem Int. 2008 Jan;52(1-2):26-30. Epub 2007 May 16. Review.	Neurochem Int. 2008	PubMed	citation	PMID:17583385	pubmed	17583385	create date:2007/06/23 | first author:Langer SZ
Neuroprotective effects of short peptides derived from the Insulin-like growth factor 1.	/pubmed/17582656	Górecki DC, Beresewicz M, Zabłocka B.	Neurochem Int. 2007 Dec;51(8):451-8. Epub 2007 May 16. Review.	Neurochem Int. 2007	PubMed	citation	PMID:17582656	pubmed	17582656	create date:2007/06/22 | first author:Górecki DC
Excitotoxic mechanisms in stroke: an update of concepts and treatment strategies.	/pubmed/17576023	Hazell AS.	Neurochem Int. 2007 Jun;50(7-8):941-53. Epub 2007 May 10. Review.	Neurochem Int. 2007	PubMed	citation	PMID:17576023	pubmed	17576023	create date:2007/06/20 | first author:Hazell AS
Acute flesinoxan treatment produces a different effect on rat brain serotonin synthesis than chronic treatment: an alpha-methyl-l-tryptophan autoradiographic study.	/pubmed/17574706	Tohyama Y, Mück-Seler D, Diksic M.	Neurochem Int. 2007 Dec;51(8):486-95. Epub 2007 May 22.	Neurochem Int. 2007	PubMed	citation	PMID:17574706	pubmed	17574706	create date:2007/06/19 | first author:Tohyama Y
Increased catechol-O-methyltransferase activity and protein expression in OX-42-positive cells in the substantia nigra after lipopolysaccharide microinfusion.	/pubmed/17573159	Helkamaa T, Reenilä I, Tuominen RK, Soinila S, Väänänen A, Tilgmann C, Rauhala P.	Neurochem Int. 2007 Nov-Dec;51(6-7):412-23. Epub 2007 May 6.	Neurochem Int. 2007	PubMed	citation	PMID:17573159	pubmed	17573159	create date:2007/06/19 | first author:Helkamaa T
Molecular and cellular function of ALS2/alsin: implication of membrane dynamics in neuronal development and degeneration.	/pubmed/17566607	Hadano S, Kunita R, Otomo A, Suzuki-Utsunomiya K, Ikeda JE.	Neurochem Int. 2007 Jul-Sep;51(2-4):74-84. Epub 2007 May 4. Review.	Neurochem Int. 2007	PubMed	citation	PMID:17566607	pubmed	17566607	create date:2007/06/15 | first author:Hadano S
NGF-dependent formation of ruffles in PC12D cells required a different pathway from that for neurite outgrowth.	/pubmed/17561310	Jin E, Nosaka K, Sano M.	Neurochem Int. 2007 Jul-Sep;51(2-4):216-26. Epub 2007 May 17.	Neurochem Int. 2007	PubMed	citation	PMID:17561310	pubmed	17561310	create date:2007/06/15 | first author:Jin E
Proteasome inhibitor lactacystin disturbs the intracellular calcium homeostasis of dopamine neurons in ventral mesencephalic cultures.	/pubmed/17561309	Li X, Yang D, Li L, Peng C, Chen S, Le W.	Neurochem Int. 2007 Jun;50(7-8):959-65. Epub 2007 May 3.	Neurochem Int. 2007	PubMed	citation	PMID:17561309	pubmed	17561309	create date:2007/06/15 | first author:Li X
Characterization of the interaction between fenamates and hippocampal neuron GABA(A) receptors.	/pubmed/17560686	Coyne L, Su J, Patten D, Halliwell RF.	Neurochem Int. 2007 Nov-Dec;51(6-7):440-6. Epub 2007 May 3.	Neurochem Int. 2007	PubMed	citation	PMID:17560686	pubmed	17560686	create date:2007/06/15 | first author:Coyne L
Activator protein-1 responsive to the group II metabotropic glutamate receptor subtype in association with intracellular calcium in cultured rat cortical neurons.	/pubmed/17559977	Sugiyama C, Nakamichi N, Ogura M, Honda E, Maeda S, Taniura H, Yoneda Y.	Neurochem Int. 2007 Dec;51(8):467-75. Epub 2007 May 10.	Neurochem Int. 2007	PubMed	citation	PMID:17559977	pubmed	17559977	create date:2007/06/15 | first author:Sugiyama C
S1P-receptors in PC12 and transfected HEK293 cells: molecular targets of hypotensive imidazoline I(1) receptor ligands.	/pubmed/17559976	Molderings GJ, Bönisch H, Brüss M, Wolf C, von Kügelgen I, Göthert M.	Neurochem Int. 2007 Dec;51(8):476-85. Epub 2007 May 7.	Neurochem Int. 2007	PubMed	citation	PMID:17559976	pubmed	17559976	create date:2007/06/15 | first author:Molderings GJ
Acoustic overstimulation facilitates the expression of glutamate-cysteine ligase catalytic subunit probably through enhanced DNA binding of activator protein-1 and/or NF-kappaB in the murine cochlea.	/pubmed/17559975	Nagashima R, Sugiyama C, Yoneyama M, Kuramoto N, Kawada K, Ogita K.	Neurochem Int. 2007 Jul-Sep;51(2-4):209-15. Epub 2007 May 7.	Neurochem Int. 2007	PubMed	citation	PMID:17559975	pubmed	17559975	create date:2007/06/15 | first author:Nagashima R
Regeneration-based therapies for spinal cord injuries.	/pubmed/17544171	Okano H, Kaneko S, Okada S, Iwanami A, Nakamura M, Toyama Y.	Neurochem Int. 2007 Jul-Sep;51(2-4):68-73. Epub 2007 May 1. Review.	Neurochem Int. 2007	PubMed	citation	PMID:17544171	pubmed	17544171	create date:2007/06/05 | first author:Okano H
Effect of nitroxyl on the hamster retinal nitridergic pathway.	/pubmed/17543420	Sáenz DA, Bari SE, Salido E, Chianelli M, Rosenstein RE.	Neurochem Int. 2007 Nov-Dec;51(6-7):424-32. Epub 2007 May 3.	Neurochem Int. 2007	PubMed	citation	PMID:17543420	pubmed	17543420	create date:2007/06/05 | first author:Sáenz DA
Histone modifications in the brain.	/pubmed/17543419	Taniura H, Sng JC, Yoneda Y.	Neurochem Int. 2007 Jul-Sep;51(2-4):85-91. Epub 2007 May 3. Review.	Neurochem Int. 2007	PubMed	citation	PMID:17543419	pubmed	17543419	create date:2007/06/05 | first author:Taniura H
The excitotoxic effect of NMDA on human lymphocyte immune function.	/pubmed/17543418	Mashkina AP, Tyulina OV, Solovyova TI, Kovalenko EI, Kanevski LM, Johnson P, Boldyrev AA.	Neurochem Int. 2007 Nov-Dec;51(6-7):356-60. Epub 2007 May 4.	Neurochem Int. 2007	PubMed	citation	PMID:17543418	pubmed	17543418	create date:2007/06/05 | first author:Mashkina AP
Role of transcription factors in mediating post-ischemic cerebral inflammation and brain damage.	/pubmed/17532542	Yi JH, Park SW, Kapadia R, Vemuganti R.	Neurochem Int. 2007 Jun;50(7-8):1014-27. Epub 2007 May 3. Review.	Neurochem Int. 2007	PubMed	citation	PMID:17532542	pubmed	17532542	create date:2007/05/29 | first author:Yi JH
Differential temporal response of hippocampus, cortex and cerebellum to hypobaric hypoxia: a biochemical approach.	/pubmed/17531352	Hota SK, Barhwal K, Singh SB, Ilavazhagan G.	Neurochem Int. 2007 Nov-Dec;51(6-7):384-90. Epub 2007 Apr 8.	Neurochem Int. 2007	PubMed	citation	PMID:17531352	pubmed	17531352	create date:2007/05/29 | first author:Hota SK
Treatment of hypoxic-ischemic encephalopathy in mouse by transplantation of embryonic stem cell-derived cells.	/pubmed/17531351	Ma J, Wang Y, Yang J, Yang M, Chang KA, Zhang L, Jiang F, Li Y, Zhang Z, Heo C, Suh YH.	Neurochem Int. 2007 Jul;51(1):57-65. Epub 2007 Apr 29.	Neurochem Int. 2007	PubMed	citation	PMID:17531351	pubmed	17531351	create date:2007/05/29 | first author:Ma J
Hydrogen peroxide attenuates insulin-like growth factor-1 neuroprotective effect, prevented by minocycline.	/pubmed/17531350	Zhong J, Lee WH.	Neurochem Int. 2007 Nov-Dec;51(6-7):398-404. Epub 2007 Apr 19.	Neurochem Int. 2007	PubMed	citation	PMID:17531350	pubmed	17531350	create date:2007/05/29 | first author:Zhong J
Repairing brain after stroke: a review on post-ischemic neurogenesis.	/pubmed/17531349	Wiltrout C, Lang B, Yan Y, Dempsey RJ, Vemuganti R.	Neurochem Int. 2007 Jun;50(7-8):1028-41. Epub 2007 May 4. Review.	Neurochem Int. 2007	PubMed	citation	PMID:17531349	pubmed	17531349	create date:2007/05/29 | first author:Wiltrout C
Basic fibroblast growth factor: lysine 134 is essential for its neuroprotective activity.	/pubmed/17524524	Rose K, Kriha D, Pallast S, Junker V, Klumpp S, Krieglstein J.	Neurochem Int. 2007 Jul;51(1):25-31. Epub 2007 Apr 19.	Neurochem Int. 2007	PubMed	citation	PMID:17524524	pubmed	17524524	create date:2007/05/26 | first author:Rose K
Transient forebrain ischemia effects FAK-coupled signaling in gerbil hippocampus.	/pubmed/17524523	Ziemka-Nałecz M, Zalewska T.	Neurochem Int. 2007 Nov-Dec;51(6-7):405-11. Epub 2007 Apr 22.	Neurochem Int. 2007	PubMed	citation	PMID:17524523	pubmed	17524523	create date:2007/05/26 | first author:Ziemka-Nałecz M
The role of glutamate transporters in neurodegenerative diseases and potential opportunities for intervention.	/pubmed/17517448	Sheldon AL, Robinson MB.	Neurochem Int. 2007 Nov-Dec;51(6-7):333-55. Epub 2007 Apr 19. Review.	Neurochem Int. 2007	PubMed	citation	PMID:17517448	pubmed	17517448	create date:2007/05/23 | first author:Sheldon AL
Calpastatin levels affect calpain activation and calpain proteolytic activity in APP transgenic mouse model of Alzheimer's disease.	/pubmed/17513017	Vaisid T, Kosower NS, Katzav A, Chapman J, Barnoy S.	Neurochem Int. 2007 Nov-Dec;51(6-7):391-7. Epub 2007 Apr 19.	Neurochem Int. 2007	PubMed	citation	PMID:17513017	pubmed	17513017	create date:2007/05/22 | first author:Vaisid T
Extrasynaptic transmission and the diffusion parameters of the extracellular space.	/pubmed/17513016	Syková E, Vargová L.	Neurochem Int. 2008 Jan;52(1-2):5-13. Epub 2007 Apr 19. Review.	Neurochem Int. 2008	PubMed	citation	PMID:17513016	pubmed	17513016	create date:2007/05/22 | first author:Syková E
Differential protein expression profiles in the hippocampus of human alcoholics.	/pubmed/17513015	Matsuda-Matsumoto H, Iwazaki T, Kashem MA, Harper C, Matsumoto I.	Neurochem Int. 2007 Nov-Dec;51(6-7):370-6. Epub 2007 Apr 8.	Neurochem Int. 2007	PubMed	citation	PMID:17513015	pubmed	17513015	create date:2007/05/22 | first author:Matsuda-Matsumoto H
Downregulation of glutaredoxin but not glutathione loss leads to mitochondrial dysfunction in female mice CNS: implications in excitotoxicity.	/pubmed/17512091	Diwakar L, Kenchappa RS, Annepu J, Ravindranath V.	Neurochem Int. 2007 Jul;51(1):37-46. Epub 2007 Apr 5.	Neurochem Int. 2007	PubMed	citation	PMID:17512091	pubmed	17512091	create date:2007/05/22 | first author:Diwakar L
Theory of active antidepressants: a nonsynaptic approach to the treatment of depression.	/pubmed/17507113	Kiss JP.	Neurochem Int. 2008 Jan;52(1-2):34-9. Epub 2007 Apr 19. Review.	Neurochem Int. 2008	PubMed	citation	PMID:17507113	pubmed	17507113	create date:2007/05/18 | first author:Kiss JP
The consequences of reducing expression of the alpha7 nicotinic receptor by RNA interference and of stimulating its activity with an alpha7 agonist in SH-SY5Y cells indicate that this receptor plays a neuroprotective role in connection with the pathogenesis of Alzheimer's disease.	/pubmed/17493709	Qi XL, Nordberg A, Xiu J, Guan ZZ.	Neurochem Int. 2007 Nov-Dec;51(6-7):377-83. Epub 2007 Apr 8.	Neurochem Int. 2007	PubMed	citation	PMID:17493709	pubmed	17493709	create date:2007/05/12 | first author:Qi XL
A2A adenosine-receptor-mediated facilitation of noradrenaline release in rat tail artery involves protein kinase C activation and betagamma subunits formed after alpha2-adrenoceptor activation.	/pubmed/17493708	Fresco P, Oliveira JM, Kunc F, Soares AS, Rocha-Pereira C, Gonçalves J, Diniz C.	Neurochem Int. 2007 Jul;51(1):47-56. Epub 2007 Apr 5.	Neurochem Int. 2007	PubMed	citation	PMID:17493708	pubmed	17493708	create date:2007/05/12 | first author:Fresco P
Non-synaptic transmission at autonomic neuroeffector junctions.	/pubmed/17493707	Burnstock G.	Neurochem Int. 2008 Jan;52(1-2):14-25. Epub 2007 Apr 3. Review.	Neurochem Int. 2008	PubMed	citation	PMID:17493707	pubmed	17493707	create date:2007/05/12 | first author:Burnstock G
Peripheral iron dextran induced degeneration of dopaminergic neurons in rat substantia nigra.	/pubmed/17490790	Jiang H, Song N, Wang J, Ren LY, Xie JX.	Neurochem Int. 2007 Jul;51(1):32-6. Epub 2007 Mar 31.	Neurochem Int. 2007	PubMed	citation	PMID:17490790	pubmed	17490790	create date:2007/05/11 | first author:Jiang H
Responses of the mitochondrial alpha-ketoglutarate dehydrogenase complex to thiamine deficiency may contribute to regional selective vulnerability.	/pubmed/17482317	Shi Q, Karuppagounder SS, Xu H, Pechman D, Chen H, Gibson GE.	Neurochem Int. 2007 Jun;50(7-8):921-31. Epub 2007 Apr 7.	Neurochem Int. 2007	PubMed	citation	PMID:17482317	pubmed	17482317	create date:2007/05/08 | first author:Shi Q
Serotonin mediates rapid changes of striatal glucose and lactate metabolism after systemic 3,4-methylenedioxymethamphetamine (MDMA, Ecstasy") administration in awake rats."	/pubmed/17475367	Gramsbergen JB, Cumming P.	Neurochem Int. 2007 Jul;51(1):8-15. Epub 2007 Mar 18.	Neurochem Int. 2007	PubMed	citation	PMID:17475367	pubmed	17475367	create date:2007/05/04 | first author:Gramsbergen JB
NT-3 modulates BDNF and proBDNF levels in naïve and kindled rat hippocampus.	/pubmed/17462792	Ullal GR, Michalski B, Xu B, Racine RJ, Fahnestock M.	Neurochem Int. 2007 May;50(6):866-71. Epub 2007 Mar 7.	Neurochem Int. 2007	PubMed	citation	PMID:17462792	pubmed	17462792	create date:2007/04/28 | first author:Ullal GR
Evidence that alpha7 nicotinic receptor modulates glutamate release from mouse neocortical gliosomes.	/pubmed/17462791	Patti L, Raiteri L, Grilli M, Zappettini S, Bonanno G, Marchi M.	Neurochem Int. 2007 Jul;51(1):1-7. Epub 2007 Mar 15.	Neurochem Int. 2007	PubMed	citation	PMID:17462791	pubmed	17462791	create date:2007/04/28 | first author:Patti L
Inhibition of p38 mitogen-activated protein kinase-induced apoptosis in cultured mature oligodendrocytes using SB202190 and SB203580.	/pubmed/17459526	Hamanoue M, Sato K, Takamatsu K.	Neurochem Int. 2007 Jul;51(1):16-24. Epub 2007 Mar 21.	Neurochem Int. 2007	PubMed	citation	PMID:17459526	pubmed	17459526	create date:2007/04/27 | first author:Hamanoue M
Neuronal regulation by which microglia enhance the production of neurotrophic factors for GABAergic, catecholaminergic, and cholinergic neurons.	/pubmed/17459525	Nakajima K, Tohyama Y, Maeda S, Kohsaka S, Kurihara T.	Neurochem Int. 2007 May;50(6):807-20. Epub 2007 Mar 2.	Neurochem Int. 2007	PubMed	citation	PMID:17459525	pubmed	17459525	create date:2007/04/27 | first author:Nakajima K
Increased oxidative stress during hyperglycemic cerebral ischemia.	/pubmed/17433500	Bémeur C, Ste-Marie L, Montgomery J.	Neurochem Int. 2007 Jun;50(7-8):890-904. Epub 2007 Mar 14. Review.	Neurochem Int. 2007	PubMed	citation	PMID:17433500	pubmed	17433500	create date:2007/04/17 | first author:Bémeur C
Effects of statins on alpha7 nicotinic receptor, cholinesterase and alpha-form of secreted amyloid precursor peptide in SH-SY5Y cells.	/pubmed/17412455	Roensch J, Crisby M, Nordberg A, Xiao Y, Zhang LJ, Guan ZZ.	Neurochem Int. 2007 May;50(6):800-6. Epub 2007 Feb 15.	Neurochem Int. 2007	PubMed	citation	PMID:17412455	pubmed	17412455	create date:2007/04/07 | first author:Roensch J
Effects of ethanol on the remodeling of neutral lipids and phospholipids in brain mitochondria and microsomes.	/pubmed/17408807	Carrasco MP, Jiménez-López JM, Segovia JL, Marco C.	Neurochem Int. 2007 May;50(6):858-65. Epub 2007 Mar 3.	Neurochem Int. 2007	PubMed	citation	PMID:17408807	pubmed	17408807	create date:2007/04/06 | first author:Carrasco MP
Toxicity of beta-amyloid in HEK293 cells expressing NR1/NR2A or NR1/NR2B N-methyl-D-aspartate receptor subunits.	/pubmed/17403555	Domingues A, Almeida S, da Cruz e Silva EF, Oliveira CR, Rego AC.	Neurochem Int. 2007 May;50(6):872-80. Epub 2007 Mar 7.	Neurochem Int. 2007	PubMed	citation	PMID:17403555	pubmed	17403555	create date:2007/04/04 | first author:Domingues A
Noradrenergic afferents and receptors in the medial preoptic area: neuroanatomical and neurochemical links between the regulation of sleep and body temperature.	/pubmed/17403554	Kumar VM, Vetrivelan R, Mallick HN.	Neurochem Int. 2007 May;50(6):783-90. Epub 2007 Feb 27. Review.	Neurochem Int. 2007	PubMed	citation	PMID:17403554	pubmed	17403554	create date:2007/04/04 | first author:Kumar VM
The mitochondrial permeability transition in neurologic disease.	/pubmed/17397969	Norenberg MD, Rao KV.	Neurochem Int. 2007 Jun;50(7-8):983-97. Epub 2007 Mar 4. Review.	Neurochem Int. 2007	PubMed	citation	PMID:17397969	pubmed	17397969	create date:2007/04/03 | first author:Norenberg MD
Title	URL	Description	Details	ShortDetails	Resource	Type	Identifiers	Db	EntrezUID	Properties
Microarray analysis of oxidative stress regulated genes in mesencephalic dopaminergic neuronal cells: relevance to oxidative damage in Parkinson's disease.	/pubmed/17397968	Anantharam V, Lehrmann E, Kanthasamy A, Yang Y, Banerjee P, Becker KG, Freed WJ, Kanthasamy AG.	Neurochem Int. 2007 May;50(6):834-47. Epub 2007 Feb 23.	Neurochem Int. 2007	PubMed	citation	PMID:17397968	pubmed	17397968	create date:2007/04/03 | first author:Anantharam V
The usefulness of the spontaneously hypertensive rat to model attention-deficit/hyperactivity disorder (ADHD) may be explained by the differential expression of dopamine-related genes in the brain.	/pubmed/17395336	Li Q, Lu G, Antonio GE, Mak YT, Rudd JA, Fan M, Yew DT.	Neurochem Int. 2007 May;50(6):848-57. Epub 2007 Mar 1.	Neurochem Int. 2007	PubMed	citation	PMID:17395336	pubmed	17395336	create date:2007/03/31 | first author:Li Q
Dextromethorphan attenuates trimethyltin-induced neurotoxicity via sigma1 receptor activation in rats.	/pubmed/17386960	Shin EJ, Nah SY, Chae JS, Bing G, Shin SW, Yen TP, Baek IH, Kim WK, Maurice T, Nabeshima T, Kim HC.	Neurochem Int. 2007 May;50(6):791-9. Epub 2007 Feb 4.	Neurochem Int. 2007	PubMed	citation	PMID:17386960	pubmed	17386960	create date:2007/03/28 | first author:Shin EJ
The effect of subchronic, intermittent L-DOPA treatment on neuronal nitric oxide synthase and soluble guanylyl cyclase expression and activity in the striatum and midbrain of normal and MPTP-treated mice.	/pubmed/17379358	Chalimoniuk M, Langfort J.	Neurochem Int. 2007 May;50(6):821-33. Epub 2007 Feb 23.	Neurochem Int. 2007	PubMed	citation	PMID:17379358	pubmed	17379358	create date:2007/03/24 | first author:Chalimoniuk M
Upregulation of IGF-I in the goldfish retinal ganglion cells during the early stage of optic nerve regeneration.	/pubmed/17363112	Koriyama Y, Homma K, Sugitani K, Higuchi Y, Matsukawa T, Murayama D, Kato S.	Neurochem Int. 2007 Apr;50(5):749-56. Epub 2007 Feb 8.	Neurochem Int. 2007	PubMed	citation	PMID:17363112	pubmed	17363112	create date:2007/03/17 | first author:Koriyama Y
Early downregulation of IGF-I decides the fate of rat retinal ganglion cells after optic nerve injury.	/pubmed/17363111	Homma K, Koriyama Y, Mawatari K, Higuchi Y, Kosaka J, Kato S.	Neurochem Int. 2007 Apr;50(5):741-8. Epub 2007 Feb 8.	Neurochem Int. 2007	PubMed	citation	PMID:17363111	pubmed	17363111	create date:2007/03/17 | first author:Homma K
NPY in rat retina is present in neurons, in endothelial cells and also in microglial and Müller cells.	/pubmed/17353067	Alvaro AR, Rosmaninho-Salgado J, Santiago AR, Martins J, Aveleira C, Santos PF, Pereira T, Gouveia D, Carvalho AL, Grouzmann E, Ambrósio AF, Cavadas C.	Neurochem Int. 2007 Apr;50(5):757-63. Epub 2007 Feb 8.	Neurochem Int. 2007	PubMed	citation	PMID:17353067	pubmed	17353067	create date:2007/03/14 | first author:Alvaro AR
Neuroprotection conferred by astrocytes is insufficient to protect animals from succumbing to Japanese encephalitis.	/pubmed/17353066	Mishra MK, Koli P, Bhowmick S, Basu A.	Neurochem Int. 2007 Apr;50(5):764-73. Epub 2007 Feb 11.	Neurochem Int. 2007	PubMed	citation	PMID:17353066	pubmed	17353066	create date:2007/03/14 | first author:Mishra MK
S100B content and secretion decrease in astrocytes cultured in high-glucose medium.	/pubmed/17350141	Nardin P, Tramontina F, Leite MC, Tramontina AC, Quincozes-Santos A, de Almeida LM, Battastini AM, Gottfried C, Gonçalves CA.	Neurochem Int. 2007 Apr;50(5):774-82. Epub 2007 Feb 9.	Neurochem Int. 2007	PubMed	citation	PMID:17350141	pubmed	17350141	create date:2007/03/14 | first author:Nardin P
The metabolic role of isoleucine in detoxification of ammonia in cultured mouse neurons and astrocytes.	/pubmed/17346854	Johansen ML, Bak LK, Schousboe A, Iversen P, Sørensen M, Keiding S, Vilstrup H, Gjedde A, Ott P, Waagepetersen HS.	Neurochem Int. 2007 Jun;50(7-8):1042-51. Epub 2007 Feb 6.	Neurochem Int. 2007	PubMed	citation	PMID:17346854	pubmed	17346854	create date:2007/03/10 | first author:Johansen ML
Depolarization and cardiolipin depletion in aged rat brain mitochondria: relationship with oxidative stress and electron transport chain activity.	/pubmed/17331620	Sen T, Sen N, Jana S, Khan FH, Chatterjee U, Chakrabarti S.	Neurochem Int. 2007 Apr;50(5):719-25. Epub 2007 Jan 26.	Neurochem Int. 2007	PubMed	citation	PMID:17331620	pubmed	17331620	create date:2007/03/03 | first author:Sen T
The role of c-AMP-dependent protein kinase in spinal cord and post synaptic dorsal column neurons in a rat model of visceral pain.	/pubmed/17320244	Wu J, Su G, Ma L, Zhang X, Lei Y, Lin Q, Nauta HJ, Li J, Fang L.	Neurochem Int. 2007 Apr;50(5):710-8. Epub 2007 Jan 25.	Neurochem Int. 2007	PubMed	citation	PMID:17320244	pubmed	17320244	create date:2007/02/27 | first author:Wu J
Neuroprotective effects of steroid analogues on P19-N neurons.	/pubmed/17316905	Xilouri M, Avlonitis N, Calogeropoulou T, Papazafiri P.	Neurochem Int. 2007 Mar;50(4):660-70. Epub 2007 Jan 13.	Neurochem Int. 2007	PubMed	citation	PMID:17316905	pubmed	17316905	create date:2007/02/24 | first author:Xilouri M
High-affinity glycine and glutamate transport in pig forebrain white and gray matter: a quantitative study.	/pubmed/17316904	Henjum S, Hassel B.	Neurochem Int. 2007 Apr;50(5):696-702. Epub 2007 Jan 20.	Neurochem Int. 2007	PubMed	citation	PMID:17316904	pubmed	17316904	create date:2007/02/24 | first author:Henjum S
Ceruloplasmin expression and its role in iron transport in C6 cells.	/pubmed/17316903	Chang YZ, Qian ZM, Du JR, Zhu L, Xu Y, Li LZ, Wang CY, Wang Q, Ge XH, Ho KP, Niu L, Ke Y.	Neurochem Int. 2007 Apr;50(5):726-33. Epub 2007 Jan 20.	Neurochem Int. 2007	PubMed	citation	PMID:17316903	pubmed	17316903	create date:2007/02/24 | first author:Chang YZ
Changes in extracellular amino acid concentrations in the rat hippocampus after in vivo actin depolymerization with latrunculin A.	/pubmed/17316902	Oreiro-García MT, Vázquez-Illanes MD, Sierra-Paredes G, Sierra-Marcuño G.	Neurochem Int. 2007 Apr;50(5):734-40. Epub 2007 Jan 20.	Neurochem Int. 2007	PubMed	citation	PMID:17316902	pubmed	17316902	create date:2007/02/24 | first author:Oreiro-García MT
Evidence for a higher glycolytic than oxidative metabolic activity in white matter of rat brain.	/pubmed/17316901	Morland C, Henjum S, Iversen EG, Skrede KK, Hassel B.	Neurochem Int. 2007 Apr;50(5):703-9. Epub 2007 Jan 20.	Neurochem Int. 2007	PubMed	citation	PMID:17316901	pubmed	17316901	create date:2007/02/24 | first author:Morland C
Glutamate transporter GLAST/EAAT1 directs cell surface expression of FXYD2/gamma subunit of Na, K-ATPase in human fetal astrocytes.	/pubmed/17316900	Gegelashvili M, Rodriguez-Kern A, Sung L, Shimamoto K, Gegelashvili G.	Neurochem Int. 2007 Jun;50(7-8):916-20. Epub 2007 Jan 14.	Neurochem Int. 2007	PubMed	citation	PMID:17316900	pubmed	17316900	create date:2007/02/24 | first author:Gegelashvili M
Enzymatic and metabolic evidence for a region specific mitochondrial dysfunction in brains of murine succinic semialdehyde dehydrogenase deficiency (Aldh5a1-/- mice).	/pubmed/17303287	Sauer SW, Kölker S, Hoffmann GF, Ten Brink HJ, Jakobs C, Gibson KM, Okun JG.	Neurochem Int. 2007 Mar;50(4):653-9. Epub 2007 Jan 13.	Neurochem Int. 2007	PubMed	citation	PMID:17303287	pubmed	17303287	create date:2007/02/17 | first author:Sauer SW
Metabotropic glutamate receptor/phospholipase C pathway is increased in rat brain at the end of pregnancy.	/pubmed/17303286	León D, Castillo CA, Ruiz MA, Albasanz JL, Martín M.	Neurochem Int. 2007 Apr;50(5):681-8. Epub 2007 Jan 13.	Neurochem Int. 2007	PubMed	citation	PMID:17303286	pubmed	17303286	create date:2007/02/17 | first author:León D
Is there a role for naturally occurring cyanobacterial toxins in neurodegeneration? The beta-N-methylamino-L-alanine (BMAA) paradigm.	/pubmed/17296249	Papapetropoulos S.	Neurochem Int. 2007 Jun;50(7-8):998-1003. Epub 2007 Jan 14. Review.	Neurochem Int. 2007	PubMed	citation	PMID:17296249	pubmed	17296249	create date:2007/02/14 | first author:Papapetropoulos S
Glycan chains modulate prion protein binding to immobilized metal ions.	/pubmed/17293006	Moudjou M, Bernard J, Sabuncu E, Langevin C, Laude H.	Neurochem Int. 2007 Apr;50(5):689-95. Epub 2007 Jan 14.	Neurochem Int. 2007	PubMed	citation	PMID:17293006	pubmed	17293006	create date:2007/02/13 | first author:Moudjou M
Altered glutathione homeostasis in animals prenatally exposed to lipopolysaccharide.	/pubmed/17291629	Zhu Y, Carvey PM, Ling Z.	Neurochem Int. 2007 Mar;50(4):671-80. Epub 2007 Jan 13.	Neurochem Int. 2007	PubMed	citation	PMID:17291629	pubmed	17291629	create date:2007/02/13 | first author:Zhu Y
Concerted action of antiepileptic and antidepressant agents to depress spinal neurotransmission: Possible use in the therapy of spasticity and chronic pain.	/pubmed/17280740	Thán M, Kocsis P, Tihanyi K, Fodor L, Farkas B, Kovács G, Kis-Varga A, Szombathelyi Z, Tarnawa I.	Neurochem Int. 2007 Mar;50(4):642-52. Epub 2007 Jan 13.	Neurochem Int. 2007	PubMed	citation	PMID:17280740	pubmed	17280740	create date:2007/02/07 | first author:Thán M
Melatonin and the aging brain.	/pubmed/17276551	Bondy SC, Sharman EH.	Neurochem Int. 2007 Mar;50(4):571-80. Epub 2007 Jan 13. Review.	Neurochem Int. 2007	PubMed	citation	PMID:17276551	pubmed	17276551	create date:2007/02/06 | first author:Bondy SC
Estrogen modulates potassium currents and expression of the Kv4.2 subunit in GT1-7 cells.	/pubmed/17258352	Farkas I, Varju P, Liposits Z.	Neurochem Int. 2007 Mar;50(4):619-27. Epub 2007 Jan 25.	Neurochem Int. 2007	PubMed	citation	PMID:17258352	pubmed	17258352	create date:2007/01/30 | first author:Farkas I
Copper and zinc as modulators of neuronal excitability in a physiologically significant concentration range.	/pubmed/17250928	Aedo F, Delgado R, Wolff D, Vergara C.	Neurochem Int. 2007 Mar;50(4):591-600. Epub 2007 Jan 23.	Neurochem Int. 2007	PubMed	citation	PMID:17250928	pubmed	17250928	create date:2007/01/26 | first author:Aedo F
Effect of the pyrrolopyrimidine lipid peroxidation inhibitor U-101033E on neuronal and astrocytic metabolism and infarct volume in rats with transient middle cerebral artery occlusion.	/pubmed/17241701	Håberg A, Qu H, Hjelstuen MH, Sonnewald U.	Neurochem Int. 2007 Jun;50(7-8):932-40. Epub 2007 Jan 22.	Neurochem Int. 2007	PubMed	citation	PMID:17241701	pubmed	17241701	create date:2007/01/24 | first author:Håberg A
6-Hydroxydopamine induces cystatin C-mediated cysteine protease suppression and cathepsin D activation.	/pubmed/17241700	Lee DC, Womble TA, Mason CW, Jackson IM, Lamango NS, Severs WB, Palm DE.	Neurochem Int. 2007 Mar;50(4):607-18. Epub 2006 Dec 21.	Neurochem Int. 2007	PubMed	citation	PMID:17241700	pubmed	17241700	create date:2007/01/24 | first author:Lee DC
RNAi knockdown of caspase-activated DNase inhibits rotenone-induced DNA fragmentation in HeLa cells.	/pubmed/17239993	Tsuruta T, Oh-Hashi K, Ueno Y, Kitade Y, Kiuchi K, Hirata Y.	Neurochem Int. 2007 Mar;50(4):601-6. Epub 2007 Jan 18.	Neurochem Int. 2007	PubMed	citation	PMID:17239993	pubmed	17239993	create date:2007/01/24 | first author:Tsuruta T
Upregulation of cerebral cortical glutathione synthesis by ammonia in vivo and in cultured glial cells: the role of cystine uptake.	/pubmed/17239489	Wegrzynowicz M, Hilgier W, Dybel A, Oja SS, Saransaari P, Albrecht J.	Neurochem Int. 2007 Jun;50(7-8):883-9. Epub 2007 Jan 18.	Neurochem Int. 2007	PubMed	citation	PMID:17239489	pubmed	17239489	create date:2007/01/24 | first author:Wegrzynowicz M
Multiple genes and factors associated with bipolar disorder converge on growth factor and stress activated kinase pathways controlling translation initiation: implications for oligodendrocyte viability.	/pubmed/17239488	Carter CJ.	Neurochem Int. 2007 Feb;50(3):461-90. Epub 2007 Jan 18. Review.	Neurochem Int. 2007	PubMed	citation	PMID:17239488	pubmed	17239488	create date:2007/01/24 | first author:Carter CJ
Existence of high and low affinity dinucleotides pentaphosphate-induced calcium responses in individual synaptic terminals and lack of correlation with the distribution of P2X1-7 subunits.	/pubmed/17229490	Gómez-Villafuertes R, Sánchez-Nogueiro J, Marín-García P, Miras-Portugal MT.	Neurochem Int. 2007 Mar;50(4):628-41. Epub 2006 Dec 21.	Neurochem Int. 2007	PubMed	citation	PMID:17229490	pubmed	17229490	create date:2007/01/19 | first author:Gómez-Villafuertes R
Multiple roles for poly(ADP-ribose)polymerase-1 in neurological disease.	/pubmed/17222947	Kauppinen TM.	Neurochem Int. 2007 Jun;50(7-8):954-8. Epub 2007 Jan 12. Review.	Neurochem Int. 2007	PubMed	citation	PMID:17222947	pubmed	17222947	create date:2007/01/16 | first author:Kauppinen TM
Gamma-hydroxybutyric acid induces oxidative stress in cerebral cortex of young rats.	/pubmed/17197055	Sgaravatti AM, Sgarbi MB, Testa CG, Durigon K, Pederzolli CD, Prestes CC, Wyse AT, Wannmacher CM, Wajner M, Dutra-Filho CS.	Neurochem Int. 2007 Feb;50(3):564-70. Epub 2006 Dec 29.	Neurochem Int. 2007	PubMed	citation	PMID:17197055	pubmed	17197055	create date:2007/01/02 | first author:Sgaravatti AM
Upregulation of dihydropyrimidinase-related protein 2, spectrin alpha II chain, heat shock cognate protein 70 pseudogene 1 and tropomodulin 2 after focal cerebral ischemia in rats--a proteomics approach.	/pubmed/17196711	Chen A, Liao WP, Lu Q, Wong WS, Wong PT.	Neurochem Int. 2007 Jun;50(7-8):1078-86. Epub 2006 Dec 29.	Neurochem Int. 2007	PubMed	citation	PMID:17196711	pubmed	17196711	create date:2007/01/02 | first author:Chen A
Long-term kainic acid exposure reveals compartmentation of glutamate and glutamine metabolism in cultured cerebellar neurons.	/pubmed/17196710	Olstad E, Qu H, Sonnewald U.	Neurochem Int. 2007 Jun;50(7-8):1004-13. Epub 2006 Dec 29.	Neurochem Int. 2007	PubMed	citation	PMID:17196710	pubmed	17196710	create date:2007/01/02 | first author:Olstad E
Amyloid-beta 1-42 induced endocytosis and clusterin/apoJ protein accumulation in cultured human astrocytes.	/pubmed/17196306	Nuutinen T, Huuskonen J, Suuronen T, Ojala J, Miettinen R, Salminen A.	Neurochem Int. 2007 Feb;50(3):540-7. Epub 2006 Dec 28.	Neurochem Int. 2007	PubMed	citation	PMID:17196306	pubmed	17196306	create date:2007/01/02 | first author:Nuutinen T
[truncated: 1,121 more rows]
